# Supplementary material for: Fully automated virtual screening pipeline of FDA-approved drugs using Caver Web
Source: Comput Struct Biotechnol J. 2022 Nov 17;20:6512–8. doi: 10.1016/j.csbj.2022.11.031 (PMC9705369; doi:10.1016/j.csbj.2022.11.031)
Supplement: Supplementary data 1 [file mmc1.zip › supplementary_data/pymol/ZINC000003932831.pdbqt]

MODEL 1
REMARK CAVERDOCK RESULT:      19.8      0.000      0.000
REMARK CAVERDOCK CONSTRAINTS:       0.1      0.0      0.0      0.0
REMARK CAVERDOCK TUNNEL: 0     19.8      1.7     1.14
REMARK  4 active torsions:
REMARK  status: ('A' for Active; 'I' for Inactive)
REMARK    1  A    between atoms: C24_20  and  C26_21 
REMARK       I    between atoms: C26_21  and  N28_23 
REMARK    2  A    between atoms: N28_23  and  C29_24 
REMARK    3  A    between atoms: C31_26  and  C32_27 
REMARK    4  A    between atoms: C38_33  and  C39_34 
ROOT
ATOM      1  C1  ZIN A   1      42.938   5.855  31.012  0.00  0.00     0.016 C 
ATOM      2  C2  ZIN A   1      42.626   6.737  32.223  0.00  0.00    -0.028 C 
ATOM      3  C3  ZIN A   1      42.317   8.148  31.763  0.00  0.00     0.011 C 
ATOM      4  C4  ZIN A   1      43.509   8.626  30.917  0.00  0.00     0.007 C 
ATOM      5  C5  ZIN A   1      44.811   8.561  31.708  0.00  0.00     0.004 C 
ATOM      6  C7  ZIN A   1      45.064   7.149  32.262  0.00  0.00    -0.004 C 
ATOM      7  C9  ZIN A   1      46.362   7.139  33.069  0.00  0.00     0.007 C 
ATOM      8  C10 ZIN A   1      47.534   7.560  32.174  0.00  0.00     0.026 C 
ATOM      9  C11 ZIN A   1      47.268   8.964  31.634  0.00  0.00     0.097 C 
ATOM     10  N13 ZIN A   1      48.369   9.419  30.787  0.00  0.00    -0.352 N 
ATOM     11  C14 ZIN A   1      48.146  10.390  29.874  0.00  0.00     0.241 C 
ATOM     12  O15 ZIN A   1      49.041  10.756  29.138  0.00  0.00    -0.269 OA
ATOM     13  C16 ZIN A   1      46.808  11.001  29.779  0.00  0.00     0.071 C 
ATOM     14  C17 ZIN A   1      45.750  10.321  30.228  0.00  0.00    -0.009 C 
ATOM     15  C18 ZIN A   1      45.990   8.944  30.816  0.00  0.00    -0.002 C 
ATOM     16  C19 ZIN A   1      46.094   7.920  29.683  0.00  0.00     0.022 C 
ATOM     17  C20 ZIN A   1      43.868   6.810  33.152  0.00  0.00    -0.001 C 
ATOM     18  C22 ZIN A   1      43.879   5.415  33.785  0.00  0.00     0.007 C 
ATOM     19  C23 ZIN A   1      42.376   5.159  34.086  0.00  0.00     0.015 C 
ATOM     20  C24 ZIN A   1      41.575   6.060  33.096  0.00  0.00     0.086 C 
ATOM     21  H54 ZIN A   1      49.252   9.026  30.880  0.00  0.00     0.163 HD
ENDROOT
BRANCH  20  22
ATOM     22  C26 ZIN A   1      40.647   5.219  32.259  0.00  0.00     0.227 C 
ATOM     23  O27 ZIN A   1      41.051   4.196  31.745  0.00  0.00    -0.273 OA
ATOM     24  N28 ZIN A   1      39.366   5.602  32.081  0.00  0.00    -0.326 N 
ATOM     25  H64 ZIN A   1      39.064   6.457  32.423  0.00  0.00     0.169 HD
BRANCH  24  26
ATOM     26  C29 ZIN A   1      38.474   4.764  31.401  0.00  0.00     0.050 A 
ATOM     27  C38 ZIN A   1      37.115   5.050  31.403  0.00  0.00     0.074 A 
ATOM     28  C37 ZIN A   1      36.237   4.226  30.726  0.00  0.00     0.019 A 
ATOM     29  C36 ZIN A   1      36.709   3.110  30.059  0.00  0.00     0.017 A 
ATOM     30  C31 ZIN A   1      38.060   2.820  30.061  0.00  0.00     0.050 A 
ATOM     31  C30 ZIN A   1      38.944   3.644  30.730  0.00  0.00     0.046 A 
BRANCH  27  32
ATOM     32  C39 ZIN A   1      36.600   6.266  32.129  0.00  0.00     0.419 C 
ATOM     33  F40 ZIN A   1      37.281   6.409  33.342  0.00  0.00    -0.166 F 
ATOM     34  F41 ZIN A   1      36.808   7.403  31.340  0.00  0.00    -0.166 F 
ATOM     35  F42 ZIN A   1      35.231   6.116  32.376  0.00  0.00    -0.166 F 
ENDBRANCH  27  32
BRANCH  30  36
ATOM     36  C32 ZIN A   1      38.570   1.603  29.333  0.00  0.00     0.417 C 
ATOM     37  F33 ZIN A   1      37.641   1.217  28.361  0.00  0.00    -0.166 F 
ATOM     38  F34 ZIN A   1      39.790   1.906  28.717  0.00  0.00    -0.166 F 
ATOM     39  F35 ZIN A   1      38.755   0.558  30.244  0.00  0.00    -0.166 F 
ENDBRANCH  30  36
ENDBRANCH  24  26
ENDBRANCH  20  22
TORSDOF 4
ENDMDL
MODEL 2
REMARK CAVERDOCK RESULT:      22.0      0.000      0.000
REMARK CAVERDOCK CONSTRAINTS:       0.0      0.0      0.0      0.0
REMARK CAVERDOCK TUNNEL: 1     22.0      1.8      2.1
REMARK  4 active torsions:
REMARK  status: ('A' for Active; 'I' for Inactive)
REMARK    1  A    between atoms: C24_20  and  C26_21 
REMARK       I    between atoms: C26_21  and  N28_23 
REMARK    2  A    between atoms: N28_23  and  C29_24 
REMARK    3  A    between atoms: C31_26  and  C32_27 
REMARK    4  A    between atoms: C38_33  and  C39_34 
ROOT
ATOM      1  C1  ZIN A   1      42.407   7.024  31.675  0.00  0.00     0.016 C 
ATOM      2  C2  ZIN A   1      42.626   5.625  32.257  0.00  0.00    -0.028 C 
ATOM      3  C3  ZIN A   1      42.300   4.578  31.210  0.00  0.00     0.011 C 
ATOM      4  C4  ZIN A   1      40.866   4.849  30.723  0.00  0.00     0.007 C 
ATOM      5  C5  ZIN A   1      39.873   4.820  31.879  0.00  0.00     0.004 C 
ATOM      6  C7  ZIN A   1      40.270   5.810  32.987  0.00  0.00    -0.004 C 
ATOM      7  C9  ZIN A   1      39.264   5.727  34.135  0.00  0.00     0.007 C 
ATOM      8  C10 ZIN A   1      37.860   6.064  33.620  0.00  0.00     0.026 C 
ATOM      9  C11 ZIN A   1      37.480   5.071  32.524  0.00  0.00     0.097 C 
ATOM     10  N13 ZIN A   1      36.138   5.341  32.012  0.00  0.00    -0.352 N 
ATOM     11  C14 ZIN A   1      35.797   4.903  30.779  0.00  0.00     0.241 C 
ATOM     12  O15 ZIN A   1      34.697   5.149  30.325  0.00  0.00    -0.269 OA
ATOM     13  C16 ZIN A   1      36.772   4.127  29.991  0.00  0.00     0.071 C 
ATOM     14  C17 ZIN A   1      38.073   4.249  30.266  0.00  0.00    -0.009 C 
ATOM     15  C18 ZIN A   1      38.476   5.190  31.384  0.00  0.00    -0.002 C 
ATOM     16  C19 ZIN A   1      38.514   6.624  30.852  0.00  0.00     0.022 C 
ATOM     17  C20 ZIN A   1      41.666   5.400  33.457  0.00  0.00    -0.001 C 
ATOM     18  C22 ZIN A   1      42.294   6.283  34.541  0.00  0.00     0.007 C 
ATOM     19  C23 ZIN A   1      43.815   6.015  34.368  0.00  0.00     0.015 C 
ATOM     20  C24 ZIN A   1      44.009   5.543  32.894  0.00  0.00     0.086 C 
ATOM     21  H54 ZIN A   1      35.497   5.830  32.553  0.00  0.00     0.163 HD
ENDROOT
BRANCH  20  22
ATOM     22  C26 ZIN A   1      44.980   6.446  32.180  0.00  0.00     0.227 C 
ATOM     23  O27 ZIN A   1      45.563   6.052  31.192  0.00  0.00    -0.273 OA
ATOM     24  N28 ZIN A   1      45.203   7.694  32.640  0.00  0.00    -0.326 N 
ATOM     25  H64 ZIN A   1      44.800   7.983  33.474  0.00  0.00     0.169 HD
BRANCH  24  26
ATOM     26  C29 ZIN A   1      46.015   8.573  31.914  0.00  0.00     0.050 A 
ATOM     27  C38 ZIN A   1      47.242   8.971  32.429  0.00  0.00     0.074 A 
ATOM     28  C37 ZIN A   1      48.045   9.833  31.707  0.00  0.00     0.019 A 
ATOM     29  C36 ZIN A   1      47.621  10.310  30.479  0.00  0.00     0.017 A 
ATOM     30  C31 ZIN A   1      46.398   9.919  29.967  0.00  0.00     0.050 A 
ATOM     31  C30 ZIN A   1      45.594   9.052  30.681  0.00  0.00     0.046 A 
BRANCH  27  32
ATOM     32  C39 ZIN A   1      47.704   8.452  33.765  0.00  0.00     0.419 C 
ATOM     33  F40 ZIN A   1      48.124   9.523  34.562  0.00  0.00    -0.166 F 
ATOM     34  F41 ZIN A   1      46.648   7.787  34.398  0.00  0.00    -0.166 F 
ATOM     35  F42 ZIN A   1      48.769   7.564  33.578  0.00  0.00    -0.166 F 
ENDBRANCH  27  32
BRANCH  30  36
ATOM     36  C32 ZIN A   1      45.941  10.440  28.630  0.00  0.00     0.417 C 
ATOM     37  F33 ZIN A   1      46.745  11.519  28.249  0.00  0.00    -0.166 F 
ATOM     38  F34 ZIN A   1      46.043   9.423  27.673  0.00  0.00    -0.166 F 
ATOM     39  F35 ZIN A   1      44.610  10.861  28.723  0.00  0.00    -0.166 F 
ENDBRANCH  30  36
ENDBRANCH  24  26
ENDBRANCH  20  22
TORSDOF 4
ENDMDL
MODEL 3
REMARK CAVERDOCK RESULT:      22.1      0.000      0.000
REMARK CAVERDOCK CONSTRAINTS:       0.0      0.0      0.0      0.0
REMARK CAVERDOCK TUNNEL: 2     22.1      1.8      3.4
REMARK  4 active torsions:
REMARK  status: ('A' for Active; 'I' for Inactive)
REMARK    1  A    between atoms: C24_20  and  C26_21 
REMARK       I    between atoms: C26_21  and  N28_23 
REMARK    2  A    between atoms: N28_23  and  C29_24 
REMARK    3  A    between atoms: C31_26  and  C32_27 
REMARK    4  A    between atoms: C38_33  and  C39_34 
ROOT
ATOM      1  C1  ZIN A   1      42.228   6.880  31.628  0.00  0.00     0.016 C 
ATOM      2  C2  ZIN A   1      42.420   5.470  32.190  0.00  0.00    -0.028 C 
ATOM      3  C3  ZIN A   1      42.036   4.443  31.142  0.00  0.00     0.011 C 
ATOM      4  C4  ZIN A   1      40.599   4.761  30.695  0.00  0.00     0.007 C 
ATOM      5  C5  ZIN A   1      39.635   4.750  31.876  0.00  0.00     0.004 C 
ATOM      6  C7  ZIN A   1      40.090   5.717  32.982  0.00  0.00    -0.004 C 
ATOM      7  C9  ZIN A   1      39.111   5.653  34.155  0.00  0.00     0.007 C 
ATOM      8  C10 ZIN A   1      37.705   6.036  33.680  0.00  0.00     0.026 C 
ATOM      9  C11 ZIN A   1      37.268   5.067  32.584  0.00  0.00     0.097 C 
ATOM     10  N13 ZIN A   1      35.922   5.381  32.110  0.00  0.00    -0.352 N 
ATOM     11  C14 ZIN A   1      35.537   4.967  30.882  0.00  0.00     0.241 C 
ATOM     12  O15 ZIN A   1      34.434   5.250  30.458  0.00  0.00    -0.269 OA
ATOM     13  C16 ZIN A   1      36.468   4.170  30.062  0.00  0.00     0.071 C 
ATOM     14  C17 ZIN A   1      37.778   4.250  30.305  0.00  0.00    -0.009 C 
ATOM     15  C18 ZIN A   1      38.238   5.167  31.421  0.00  0.00    -0.002 C 
ATOM     16  C19 ZIN A   1      38.305   6.605  30.901  0.00  0.00     0.022 C 
ATOM     17  C20 ZIN A   1      41.484   5.261  33.412  0.00  0.00    -0.001 C 
ATOM     18  C22 ZIN A   1      42.166   6.114  34.488  0.00  0.00     0.007 C 
ATOM     19  C23 ZIN A   1      43.673   5.803  34.274  0.00  0.00     0.015 C 
ATOM     20  C24 ZIN A   1      43.815   5.339  32.791  0.00  0.00     0.086 C 
ATOM     21  H54 ZIN A   1      35.310   5.884  32.672  0.00  0.00     0.163 HD
ENDROOT
BRANCH  20  22
ATOM     22  C26 ZIN A   1      44.795   6.221  32.061  0.00  0.00     0.227 C 
ATOM     23  O27 ZIN A   1      45.487   5.758  31.178  0.00  0.00    -0.273 OA
ATOM     24  N28 ZIN A   1      44.903   7.524  32.388  0.00  0.00    -0.326 N 
ATOM     25  H64 ZIN A   1      44.410   7.876  33.145  0.00  0.00     0.169 HD
BRANCH  24  26
ATOM     26  C29 ZIN A   1      45.727   8.369  31.635  0.00  0.00     0.050 A 
ATOM     27  C38 ZIN A   1      46.953   8.778  32.145  0.00  0.00     0.074 A 
ATOM     28  C37 ZIN A   1      47.767   9.606  31.397  0.00  0.00     0.019 A 
ATOM     29  C36 ZIN A   1      47.357  10.038  30.148  0.00  0.00     0.017 A 
ATOM     30  C31 ZIN A   1      46.135   9.635  29.642  0.00  0.00     0.050 A 
ATOM     31  C30 ZIN A   1      45.319   8.802  30.382  0.00  0.00     0.046 A 
BRANCH  27  32
ATOM     32  C39 ZIN A   1      47.401   8.309  33.504  0.00  0.00     0.419 C 
ATOM     33  F40 ZIN A   1      48.200   7.170  33.366  0.00  0.00    -0.166 F 
ATOM     34  F41 ZIN A   1      48.137   9.322  34.128  0.00  0.00    -0.166 F 
ATOM     35  F42 ZIN A   1      46.280   8.001  34.284  0.00  0.00    -0.166 F 
ENDBRANCH  27  32
BRANCH  30  36
ATOM     36  C32 ZIN A   1      45.692  10.107  28.281  0.00  0.00     0.417 C 
ATOM     37  F33 ZIN A   1      44.302  10.264  28.271  0.00  0.00    -0.166 F 
ATOM     38  F34 ZIN A   1      46.302  11.334  27.992  0.00  0.00    -0.166 F 
ATOM     39  F35 ZIN A   1      46.062   9.164  27.316  0.00  0.00    -0.166 F 
ENDBRANCH  30  36
ENDBRANCH  24  26
ENDBRANCH  20  22
TORSDOF 4
ENDMDL
MODEL 4
REMARK CAVERDOCK RESULT:      21.5      0.000      0.000
REMARK CAVERDOCK CONSTRAINTS:       0.0      0.0      0.0      0.0
REMARK CAVERDOCK TUNNEL: 3     21.5      1.9      4.1
REMARK  4 active torsions:
REMARK  status: ('A' for Active; 'I' for Inactive)
REMARK    1  A    between atoms: C24_20  and  C26_21 
REMARK       I    between atoms: C26_21  and  N28_23 
REMARK    2  A    between atoms: N28_23  and  C29_24 
REMARK    3  A    between atoms: C31_26  and  C32_27 
REMARK    4  A    between atoms: C38_33  and  C39_34 
ROOT
ATOM      1  C1  ZIN A   1      42.104   6.722  31.297  0.00  0.00     0.016 C 
ATOM      2  C2  ZIN A   1      42.299   5.393  32.030  0.00  0.00    -0.028 C 
ATOM      3  C3  ZIN A   1      41.926   4.243  31.115  0.00  0.00     0.011 C 
ATOM      4  C4  ZIN A   1      40.490   4.496  30.624  0.00  0.00     0.007 C 
ATOM      5  C5  ZIN A   1      39.519   4.625  31.793  0.00  0.00     0.004 C 
ATOM      6  C7  ZIN A   1      39.964   5.723  32.774  0.00  0.00    -0.004 C 
ATOM      7  C9  ZIN A   1      38.979   5.798  33.940  0.00  0.00     0.007 C 
ATOM      8  C10 ZIN A   1      37.574   6.113  33.414  0.00  0.00     0.026 C 
ATOM      9  C11 ZIN A   1      37.147   5.014  32.444  0.00  0.00     0.097 C 
ATOM     10  N13 ZIN A   1      35.802   5.260  31.928  0.00  0.00    -0.352 N 
ATOM     11  C14 ZIN A   1      35.427   4.696  30.759  0.00  0.00     0.241 C 
ATOM     12  O15 ZIN A   1      34.324   4.918  30.297  0.00  0.00    -0.269 OA
ATOM     13  C16 ZIN A   1      36.366   3.809  30.048  0.00  0.00     0.071 C 
ATOM     14  C17 ZIN A   1      37.674   3.925  30.285  0.00  0.00    -0.009 C 
ATOM     15  C18 ZIN A   1      38.123   4.976  31.282  0.00  0.00    -0.002 C 
ATOM     16  C19 ZIN A   1      38.187   6.339  30.589  0.00  0.00     0.022 C 
ATOM     17  C20 ZIN A   1      41.358   5.331  33.264  0.00  0.00    -0.001 C 
ATOM     18  C22 ZIN A   1      42.029   6.314  34.229  0.00  0.00     0.007 C 
ATOM     19  C23 ZIN A   1      43.539   5.986  34.063  0.00  0.00     0.015 C 
ATOM     20  C24 ZIN A   1      43.692   5.345  32.649  0.00  0.00     0.086 C 
ATOM     21  H54 ZIN A   1      35.185   5.825  32.420  0.00  0.00     0.163 HD
ENDROOT
BRANCH  20  22
ATOM     22  C26 ZIN A   1      44.672   6.135  31.821  0.00  0.00     0.227 C 
ATOM     23  O27 ZIN A   1      44.496   7.322  31.640  0.00  0.00    -0.273 OA
ATOM     24  N28 ZIN A   1      45.744   5.522  31.279  0.00  0.00    -0.326 N 
ATOM     25  H64 ZIN A   1      45.843   4.561  31.355  0.00  0.00     0.169 HD
BRANCH  24  26
ATOM     26  C29 ZIN A   1      46.715   6.275  30.608  0.00  0.00     0.050 A 
ATOM     27  C38 ZIN A   1      47.852   5.655  30.109  0.00  0.00     0.074 A 
ATOM     28  C37 ZIN A   1      48.805   6.399  29.441  0.00  0.00     0.019 A 
ATOM     29  C36 ZIN A   1      48.634   7.763  29.282  0.00  0.00     0.017 A 
ATOM     30  C31 ZIN A   1      47.505   8.383  29.783  0.00  0.00     0.050 A 
ATOM     31  C30 ZIN A   1      46.545   7.643  30.446  0.00  0.00     0.046 A 
BRANCH  27  32
ATOM     32  C39 ZIN A   1      48.040   4.170  30.282  0.00  0.00     0.419 C 
ATOM     33  F40 ZIN A   1      47.578   3.784  31.544  0.00  0.00    -0.166 F 
ATOM     34  F41 ZIN A   1      47.320   3.491  29.294  0.00  0.00    -0.166 F 
ATOM     35  F42 ZIN A   1      49.399   3.856  30.166  0.00  0.00    -0.166 F 
ENDBRANCH  27  32
BRANCH  30  36
ATOM     36  C32 ZIN A   1      47.321   9.868  29.607  0.00  0.00     0.417 C 
ATOM     37  F33 ZIN A   1      46.752  10.409  30.765  0.00  0.00    -0.166 F 
ATOM     38  F34 ZIN A   1      48.565  10.467  29.376  0.00  0.00    -0.166 F 
ATOM     39  F35 ZIN A   1      46.479  10.108  28.516  0.00  0.00    -0.166 F 
ENDBRANCH  30  36
ENDBRANCH  24  26
ENDBRANCH  20  22
TORSDOF 4
ENDMDL
MODEL 5
REMARK CAVERDOCK RESULT:      21.4      0.000      0.000
REMARK CAVERDOCK CONSTRAINTS:       0.2      0.0      0.0      0.0
REMARK CAVERDOCK TUNNEL: 4     21.4      1.9     5.10
REMARK  4 active torsions:
REMARK  status: ('A' for Active; 'I' for Inactive)
REMARK    1  A    between atoms: C24_20  and  C26_21 
REMARK       I    between atoms: C26_21  and  N28_23 
REMARK    2  A    between atoms: N28_23  and  C29_24 
REMARK    3  A    between atoms: C31_26  and  C32_27 
REMARK    4  A    between atoms: C38_33  and  C39_34 
ROOT
ATOM      1  C1  ZIN A   1      41.901   6.990  31.376  0.00  0.00     0.016 C 
ATOM      2  C2  ZIN A   1      42.158   5.603  31.969  0.00  0.00    -0.028 C 
ATOM      3  C3  ZIN A   1      41.763   4.536  30.967  0.00  0.00     0.011 C 
ATOM      4  C4  ZIN A   1      40.299   4.798  30.572  0.00  0.00     0.007 C 
ATOM      5  C5  ZIN A   1      39.386   4.793  31.794  0.00  0.00     0.004 C 
ATOM      6  C7  ZIN A   1      39.857   5.804  32.853  0.00  0.00    -0.004 C 
ATOM      7  C9  ZIN A   1      38.931   5.744  34.067  0.00  0.00     0.007 C 
ATOM      8  C10 ZIN A   1      37.496   6.073  33.642  0.00  0.00     0.026 C 
ATOM      9  C11 ZIN A   1      37.043   5.060  32.593  0.00  0.00     0.097 C 
ATOM     10  N13 ZIN A   1      35.669   5.321  32.168  0.00  0.00    -0.352 N 
ATOM     11  C14 ZIN A   1      35.246   4.860  30.971  0.00  0.00     0.241 C 
ATOM     12  O15 ZIN A   1      34.117   5.098  30.586  0.00  0.00    -0.269 OA
ATOM     13  C16 ZIN A   1      36.165   4.067  30.134  0.00  0.00     0.071 C 
ATOM     14  C17 ZIN A   1      37.482   4.193  30.317  0.00  0.00    -0.009 C 
ATOM     15  C18 ZIN A   1      37.960   5.155  31.387  0.00  0.00    -0.002 C 
ATOM     16  C19 ZIN A   1      37.961   6.579  30.826  0.00  0.00     0.022 C 
ATOM     17  C20 ZIN A   1      41.282   5.402  33.235  0.00  0.00    -0.001 C 
ATOM     18  C22 ZIN A   1      41.982   6.305  34.256  0.00  0.00     0.007 C 
ATOM     19  C23 ZIN A   1      43.488   6.032  33.986  0.00  0.00     0.015 C 
ATOM     20  C24 ZIN A   1      43.581   5.531  32.512  0.00  0.00     0.086 C 
ATOM     21  H54 ZIN A   1      35.066   5.821  32.742  0.00  0.00     0.163 HD
ENDROOT
BRANCH  20  22
ATOM     22  C26 ZIN A   1      44.502   6.420  31.717  0.00  0.00     0.227 C 
ATOM     23  O27 ZIN A   1      44.243   7.597  31.582  0.00  0.00    -0.273 OA
ATOM     24  N28 ZIN A   1      45.615   5.906  31.154  0.00  0.00    -0.326 N 
ATOM     25  H64 ZIN A   1      45.782   4.952  31.194  0.00  0.00     0.169 HD
BRANCH  24  26
ATOM     26  C29 ZIN A   1      46.529   6.751  30.515  0.00  0.00     0.050 A 
ATOM     27  C38 ZIN A   1      47.709   6.233  29.998  0.00  0.00     0.074 A 
ATOM     28  C37 ZIN A   1      48.607   7.068  29.361  0.00  0.00     0.019 A 
ATOM     29  C36 ZIN A   1      48.337   8.420  29.250  0.00  0.00     0.017 A 
ATOM     30  C31 ZIN A   1      47.165   8.938  29.769  0.00  0.00     0.050 A 
ATOM     31  C30 ZIN A   1      46.261   8.108  30.401  0.00  0.00     0.046 A 
BRANCH  27  32
ATOM     32  C39 ZIN A   1      48.005   4.760  30.118  0.00  0.00     0.419 C 
ATOM     33  F40 ZIN A   1      49.375   4.574  30.328  0.00  0.00    -0.166 F 
ATOM     34  F41 ZIN A   1      47.291   4.229  31.197  0.00  0.00    -0.166 F 
ATOM     35  F42 ZIN A   1      47.620   4.110  28.940  0.00  0.00    -0.166 F 
ENDBRANCH  27  32
BRANCH  30  36
ATOM     36  C32 ZIN A   1      46.875  10.412  29.645  0.00  0.00     0.417 C 
ATOM     37  F33 ZIN A   1      46.784  10.978  30.921  0.00  0.00    -0.166 F 
ATOM     38  F34 ZIN A   1      47.908  11.032  28.933  0.00  0.00    -0.166 F 
ATOM     39  F35 ZIN A   1      45.665  10.594  28.966  0.00  0.00    -0.166 F 
ENDBRANCH  30  36
ENDBRANCH  24  26
ENDBRANCH  20  22
TORSDOF 4
ENDMDL
MODEL 6
REMARK CAVERDOCK RESULT:      22.3      0.000      0.000
REMARK CAVERDOCK CONSTRAINTS:       0.0      0.0      0.0      0.0
REMARK CAVERDOCK TUNNEL: 5     22.3      1.8      6.7
REMARK  4 active torsions:
REMARK  status: ('A' for Active; 'I' for Inactive)
REMARK    1  A    between atoms: C24_20  and  C26_21 
REMARK       I    between atoms: C26_21  and  N28_23 
REMARK    2  A    between atoms: N28_23  and  C29_24 
REMARK    3  A    between atoms: C31_26  and  C32_27 
REMARK    4  A    between atoms: C38_33  and  C39_34 
ROOT
ATOM      1  C1  ZIN A   1      41.725   6.581  31.264  0.00  0.00     0.016 C 
ATOM      2  C2  ZIN A   1      41.876   5.272  32.042  0.00  0.00    -0.028 C 
ATOM      3  C3  ZIN A   1      41.534   4.099  31.144  0.00  0.00     0.011 C 
ATOM      4  C4  ZIN A   1      40.123   4.348  30.583  0.00  0.00     0.007 C 
ATOM      5  C5  ZIN A   1      39.104   4.518  31.704  0.00  0.00     0.004 C 
ATOM      6  C7  ZIN A   1      39.513   5.640  32.673  0.00  0.00    -0.004 C 
ATOM      7  C9  ZIN A   1      38.479   5.755  33.792  0.00  0.00     0.007 C 
ATOM      8  C10 ZIN A   1      37.101   6.065  33.196  0.00  0.00     0.026 C 
ATOM      9  C11 ZIN A   1      36.708   4.942  32.239  0.00  0.00     0.097 C 
ATOM     10  N13 ZIN A   1      35.390   5.183  31.658  0.00  0.00    -0.352 N 
ATOM     11  C14 ZIN A   1      35.061   4.588  30.489  0.00  0.00     0.241 C 
ATOM     12  O15 ZIN A   1      33.981   4.806  29.974  0.00  0.00    -0.269 OA
ATOM     13  C16 ZIN A   1      36.022   3.675  29.846  0.00  0.00     0.071 C 
ATOM     14  C17 ZIN A   1      37.320   3.789  30.137  0.00  0.00    -0.009 C 
ATOM     15  C18 ZIN A   1      37.734   4.864  31.123  0.00  0.00    -0.002 C 
ATOM     16  C19 ZIN A   1      37.839   6.206  30.396  0.00  0.00     0.022 C 
ATOM     17  C20 ZIN A   1      40.881   5.252  33.234  0.00  0.00    -0.001 C 
ATOM     18  C22 ZIN A   1      41.518   6.256  34.201  0.00  0.00     0.007 C 
ATOM     19  C23 ZIN A   1      43.031   5.914  34.110  0.00  0.00     0.015 C 
ATOM     20  C24 ZIN A   1      43.240   5.231  32.723  0.00  0.00     0.086 C 
ATOM     21  H54 ZIN A   1      34.756   5.766  32.107  0.00  0.00     0.163 HD
ENDROOT
BRANCH  20  22
ATOM     22  C26 ZIN A   1      44.262   5.991  31.917  0.00  0.00     0.227 C 
ATOM     23  O27 ZIN A   1      44.148   7.189  31.766  0.00  0.00    -0.273 OA
ATOM     24  N28 ZIN A   1      45.304   5.338  31.363  0.00  0.00    -0.326 N 
ATOM     25  H64 ZIN A   1      45.353   4.371  31.415  0.00  0.00     0.169 HD
BRANCH  24  26
ATOM     26  C29 ZIN A   1      46.314   6.057  30.713  0.00  0.00     0.050 A 
ATOM     27  C38 ZIN A   1      47.484   5.416  30.328  0.00  0.00     0.074 A 
ATOM     28  C37 ZIN A   1      48.477   6.126  29.681  0.00  0.00     0.019 A 
ATOM     29  C36 ZIN A   1      48.311   7.476  29.429  0.00  0.00     0.017 A 
ATOM     30  C31 ZIN A   1      47.148   8.117  29.815  0.00  0.00     0.050 A 
ATOM     31  C30 ZIN A   1      46.150   7.411  30.457  0.00  0.00     0.046 A 
BRANCH  27  32
ATOM     32  C39 ZIN A   1      47.666   3.946  30.603  0.00  0.00     0.419 C 
ATOM     33  F40 ZIN A   1      47.053   3.202  29.590  0.00  0.00    -0.166 F 
ATOM     34  F41 ZIN A   1      49.032   3.645  30.641  0.00  0.00    -0.166 F 
ATOM     35  F42 ZIN A   1      47.085   3.626  31.835  0.00  0.00    -0.166 F 
ENDBRANCH  27  32
BRANCH  30  36
ATOM     36  C32 ZIN A   1      46.971   9.587  29.538  0.00  0.00     0.417 C 
ATOM     37  F33 ZIN A   1      45.768  10.027  30.100  0.00  0.00    -0.166 F 
ATOM     38  F34 ZIN A   1      48.037  10.299  30.101  0.00  0.00    -0.166 F 
ATOM     39  F35 ZIN A   1      46.946   9.801  28.156  0.00  0.00    -0.166 F 
ENDBRANCH  30  36
ENDBRANCH  24  26
ENDBRANCH  20  22
TORSDOF 4
ENDMDL
MODEL 7
REMARK CAVERDOCK RESULT:      22.7      0.000      0.000
REMARK CAVERDOCK CONSTRAINTS:       0.0      0.0      0.0      0.0
REMARK CAVERDOCK TUNNEL: 6     22.7      1.8      7.4
REMARK  4 active torsions:
REMARK  status: ('A' for Active; 'I' for Inactive)
REMARK    1  A    between atoms: C24_20  and  C26_21 
REMARK       I    between atoms: C26_21  and  N28_23 
REMARK    2  A    between atoms: N28_23  and  C29_24 
REMARK    3  A    between atoms: C31_26  and  C32_27 
REMARK    4  A    between atoms: C38_33  and  C39_34 
ROOT
ATOM      1  C1  ZIN A   1      41.489   6.644  31.491  0.00  0.00     0.016 C 
ATOM      2  C2  ZIN A   1      41.645   5.287  32.182  0.00  0.00    -0.028 C 
ATOM      3  C3  ZIN A   1      41.328   4.174  31.202  0.00  0.00     0.011 C 
ATOM      4  C4  ZIN A   1      39.922   4.445  30.641  0.00  0.00     0.007 C 
ATOM      5  C5  ZIN A   1      38.886   4.528  31.757  0.00  0.00     0.004 C 
ATOM      6  C7  ZIN A   1      39.270   5.587  32.803  0.00  0.00    -0.004 C 
ATOM      7  C9  ZIN A   1      38.220   5.616  33.914  0.00  0.00     0.007 C 
ATOM      8  C10 ZIN A   1      36.846   5.950  33.321  0.00  0.00     0.026 C 
ATOM      9  C11 ZIN A   1      36.479   4.890  32.286  0.00  0.00     0.097 C 
ATOM     10  N13 ZIN A   1      35.165   5.156  31.704  0.00  0.00    -0.352 N 
ATOM     11  C14 ZIN A   1      34.858   4.637  30.495  0.00  0.00     0.241 C 
ATOM     12  O15 ZIN A   1      33.783   4.877  29.980  0.00  0.00    -0.269 OA
ATOM     13  C16 ZIN A   1      35.838   3.779  29.805  0.00  0.00     0.071 C 
ATOM     14  C17 ZIN A   1      37.131   3.887  30.120  0.00  0.00    -0.009 C 
ATOM     15  C18 ZIN A   1      37.520   4.897  31.182  0.00  0.00    -0.002 C 
ATOM     16  C19 ZIN A   1      37.619   6.287  30.547  0.00  0.00     0.022 C 
ATOM     17  C20 ZIN A   1      40.635   5.177  33.356  0.00  0.00    -0.001 C 
ATOM     18  C22 ZIN A   1      41.248   6.121  34.397  0.00  0.00     0.007 C 
ATOM     19  C23 ZIN A   1      42.766   5.801  34.304  0.00  0.00     0.015 C 
ATOM     20  C24 ZIN A   1      43.000   5.216  32.877  0.00  0.00     0.086 C 
ATOM     21  H54 ZIN A   1      34.519   5.700  32.182  0.00  0.00     0.163 HD
ENDROOT
BRANCH  20  22
ATOM     22  C26 ZIN A   1      44.024   6.038  32.137  0.00  0.00     0.227 C 
ATOM     23  O27 ZIN A   1      43.864   7.234  32.009  0.00  0.00    -0.273 OA
ATOM     24  N28 ZIN A   1      45.117   5.445  31.618  0.00  0.00    -0.326 N 
ATOM     25  H64 ZIN A   1      45.207   4.480  31.650  0.00  0.00     0.169 HD
BRANCH  24  26
ATOM     26  C29 ZIN A   1      46.123   6.222  31.033  0.00  0.00     0.050 A 
ATOM     27  C38 ZIN A   1      47.276   5.617  30.550  0.00  0.00     0.074 A 
ATOM     28  C37 ZIN A   1      48.265   6.386  29.967  0.00  0.00     0.019 A 
ATOM     29  C36 ZIN A   1      48.113   7.758  29.876  0.00  0.00     0.017 A 
ATOM     30  C31 ZIN A   1      46.968   8.363  30.361  0.00  0.00     0.050 A 
ATOM     31  C30 ZIN A   1      45.973   7.599  30.940  0.00  0.00     0.046 A 
BRANCH  27  32
ATOM     32  C39 ZIN A   1      47.443   4.123  30.647  0.00  0.00     0.419 C 
ATOM     33  F40 ZIN A   1      46.953   3.521  29.484  0.00  0.00    -0.166 F 
ATOM     34  F41 ZIN A   1      48.799   3.814  30.796  0.00  0.00    -0.166 F 
ATOM     35  F42 ZIN A   1      46.733   3.646  31.755  0.00  0.00    -0.166 F 
ENDBRANCH  27  32
BRANCH  30  36
ATOM     36  C32 ZIN A   1      46.807   9.857  30.261  0.00  0.00     0.417 C 
ATOM     37  F33 ZIN A   1      47.693  10.483  31.144  0.00  0.00    -0.166 F 
ATOM     38  F34 ZIN A   1      47.085  10.269  28.952  0.00  0.00    -0.166 F 
ATOM     39  F35 ZIN A   1      45.493  10.208  30.591  0.00  0.00    -0.166 F 
ENDBRANCH  30  36
ENDBRANCH  24  26
ENDBRANCH  20  22
TORSDOF 4
ENDMDL
MODEL 8
REMARK CAVERDOCK RESULT:      23.4      0.000      0.000
REMARK CAVERDOCK CONSTRAINTS:       0.0      0.0      0.0      0.0
REMARK CAVERDOCK TUNNEL: 7     23.4      1.8     8.10
REMARK  4 active torsions:
REMARK  status: ('A' for Active; 'I' for Inactive)
REMARK    1  A    between atoms: C24_20  and  C26_21 
REMARK       I    between atoms: C26_21  and  N28_23 
REMARK    2  A    between atoms: N28_23  and  C29_24 
REMARK    3  A    between atoms: C31_26  and  C32_27 
REMARK    4  A    between atoms: C38_33  and  C39_34 
ROOT
ATOM      1  C1  ZIN A   1      41.472   5.967  30.972  0.00  0.00     0.016 C 
ATOM      2  C2  ZIN A   1      41.452   4.900  32.069  0.00  0.00    -0.028 C 
ATOM      3  C3  ZIN A   1      41.091   3.555  31.469  0.00  0.00     0.011 C 
ATOM      4  C4  ZIN A   1      39.756   3.729  30.725  0.00  0.00     0.007 C 
ATOM      5  C5  ZIN A   1      38.665   4.243  31.658  0.00  0.00     0.004 C 
ATOM      6  C7  ZIN A   1      39.083   5.554  32.345  0.00  0.00    -0.004 C 
ATOM      7  C9  ZIN A   1      37.973   6.016  33.289  0.00  0.00     0.007 C 
ATOM      8  C10 ZIN A   1      36.678   6.237  32.499  0.00  0.00     0.026 C 
ATOM      9  C11 ZIN A   1      36.276   4.928  31.825  0.00  0.00     0.097 C 
ATOM     10  N13 ZIN A   1      35.033   5.084  31.072  0.00  0.00    -0.352 N 
ATOM     11  C14 ZIN A   1      34.754   4.224  30.067  0.00  0.00     0.241 C 
ATOM     12  O15 ZIN A   1      33.742   4.361  29.408  0.00  0.00    -0.269 OA
ATOM     13  C16 ZIN A   1      35.688   3.121  29.777  0.00  0.00     0.071 C 
ATOM     14  C17 ZIN A   1      36.963   3.233  30.158  0.00  0.00    -0.009 C 
ATOM     15  C18 ZIN A   1      37.380   4.503  30.874  0.00  0.00    -0.002 C 
ATOM     16  C19 ZIN A   1      37.653   5.601  29.843  0.00  0.00     0.022 C 
ATOM     17  C20 ZIN A   1      40.365   5.249  33.121  0.00  0.00    -0.001 C 
ATOM     18  C22 ZIN A   1      40.999   6.433  33.859  0.00  0.00     0.007 C 
ATOM     19  C23 ZIN A   1      42.482   5.993  34.010  0.00  0.00     0.015 C 
ATOM     20  C24 ZIN A   1      42.748   4.961  32.870  0.00  0.00     0.086 C 
ATOM     21  H54 ZIN A   1      34.414   5.798  31.292  0.00  0.00     0.163 HD
ENDROOT
BRANCH  20  22
ATOM     22  C26 ZIN A   1      43.890   5.424  32.004  0.00  0.00     0.227 C 
ATOM     23  O27 ZIN A   1      44.211   4.781  31.027  0.00  0.00    -0.273 OA
ATOM     24  N28 ZIN A   1      44.557   6.554  32.316  0.00  0.00    -0.326 N 
ATOM     25  H64 ZIN A   1      44.355   7.025  33.139  0.00  0.00     0.169 HD
BRANCH  24  26
ATOM     26  C29 ZIN A   1      45.541   7.047  31.450  0.00  0.00     0.050 A 
ATOM     27  C38 ZIN A   1      45.612   8.408  31.182  0.00  0.00     0.074 A 
ATOM     28  C37 ZIN A   1      46.587   8.892  30.333  0.00  0.00     0.019 A 
ATOM     29  C36 ZIN A   1      47.485   8.022  29.740  0.00  0.00     0.017 A 
ATOM     30  C31 ZIN A   1      47.412   6.667  30.002  0.00  0.00     0.050 A 
ATOM     31  C30 ZIN A   1      46.443   6.177  30.855  0.00  0.00     0.046 A 
BRANCH  27  32
ATOM     32  C39 ZIN A   1      44.635   9.357  31.828  0.00  0.00     0.419 C 
ATOM     33  F40 ZIN A   1      45.295  10.117  32.798  0.00  0.00    -0.166 F 
ATOM     34  F41 ZIN A   1      44.099  10.207  30.855  0.00  0.00    -0.166 F 
ATOM     35  F42 ZIN A   1      43.604   8.627  32.428  0.00  0.00    -0.166 F 
ENDBRANCH  27  32
BRANCH  30  36
ATOM     36  C32 ZIN A   1      48.392   5.722  29.354  0.00  0.00     0.417 C 
ATOM     37  F33 ZIN A   1      47.695   4.776  28.594  0.00  0.00    -0.166 F 
ATOM     38  F34 ZIN A   1      49.255   6.445  28.521  0.00  0.00    -0.166 F 
ATOM     39  F35 ZIN A   1      49.136   5.071  30.343  0.00  0.00    -0.166 F 
ENDBRANCH  30  36
ENDBRANCH  24  26
ENDBRANCH  20  22
TORSDOF 4
ENDMDL
MODEL 9
REMARK CAVERDOCK RESULT:      23.9      0.000      0.000
REMARK CAVERDOCK CONSTRAINTS:       0.1      0.0      0.0      0.0
REMARK CAVERDOCK TUNNEL: 8     23.9      1.8      9.1
REMARK  4 active torsions:
REMARK  status: ('A' for Active; 'I' for Inactive)
REMARK    1  A    between atoms: C24_20  and  C26_21 
REMARK       I    between atoms: C26_21  and  N28_23 
REMARK    2  A    between atoms: N28_23  and  C29_24 
REMARK    3  A    between atoms: C31_26  and  C32_27 
REMARK    4  A    between atoms: C38_33  and  C39_34 
ROOT
ATOM      1  C1  ZIN A   1      41.250   6.078  30.982  0.00  0.00     0.016 C 
ATOM      2  C2  ZIN A   1      41.275   4.924  31.987  0.00  0.00    -0.028 C 
ATOM      3  C3  ZIN A   1      40.868   3.635  31.298  0.00  0.00     0.011 C 
ATOM      4  C4  ZIN A   1      39.498   3.880  30.643  0.00  0.00     0.007 C 
ATOM      5  C5  ZIN A   1      38.463   4.322  31.671  0.00  0.00     0.004 C 
ATOM      6  C7  ZIN A   1      38.931   5.569  32.440  0.00  0.00    -0.004 C 
ATOM      7  C9  ZIN A   1      37.877   5.958  33.476  0.00  0.00     0.007 C 
ATOM      8  C10 ZIN A   1      36.545   6.253  32.777  0.00  0.00     0.026 C 
ATOM      9  C11 ZIN A   1      36.094   5.007  32.020  0.00  0.00     0.097 C 
ATOM     10  N13 ZIN A   1      34.815   5.233  31.349  0.00  0.00    -0.352 N 
ATOM     11  C14 ZIN A   1      34.475   4.462  30.293  0.00  0.00     0.241 C 
ATOM     12  O15 ZIN A   1      33.431   4.659  29.701  0.00  0.00    -0.269 OA
ATOM     13  C16 ZIN A   1      35.380   3.380  29.864  0.00  0.00     0.071 C 
ATOM     14  C17 ZIN A   1      36.674   3.451  30.185  0.00  0.00    -0.009 C 
ATOM     15  C18 ZIN A   1      37.142   4.655  30.980  0.00  0.00    -0.002 C 
ATOM     16  C19 ZIN A   1      37.373   5.832  30.031  0.00  0.00     0.022 C 
ATOM     17  C20 ZIN A   1      40.248   5.191  33.120  0.00  0.00    -0.001 C 
ATOM     18  C22 ZIN A   1      40.933   6.306  33.918  0.00  0.00     0.007 C 
ATOM     19  C23 ZIN A   1      42.417   5.845  33.954  0.00  0.00     0.015 C 
ATOM     20  C24 ZIN A   1      42.612   4.910  32.721  0.00  0.00     0.086 C 
ATOM     21  H54 ZIN A   1      34.216   5.931  31.659  0.00  0.00     0.163 HD
ENDROOT
BRANCH  20  22
ATOM     22  C26 ZIN A   1      43.713   5.435  31.837  0.00  0.00     0.227 C 
ATOM     23  O27 ZIN A   1      43.934   4.910  30.765  0.00  0.00    -0.273 OA
ATOM     24  N28 ZIN A   1      44.453   6.489  32.236  0.00  0.00    -0.326 N 
ATOM     25  H64 ZIN A   1      44.330   6.859  33.124  0.00  0.00     0.169 HD
BRANCH  24  26
ATOM     26  C29 ZIN A   1      45.397   7.050  31.368  0.00  0.00     0.050 A 
ATOM     27  C38 ZIN A   1      45.356   8.408  31.082  0.00  0.00     0.074 A 
ATOM     28  C37 ZIN A   1      46.293   8.961  30.231  0.00  0.00     0.019 A 
ATOM     29  C36 ZIN A   1      47.262   8.160  29.653  0.00  0.00     0.017 A 
ATOM     30  C31 ZIN A   1      47.301   6.807  29.932  0.00  0.00     0.050 A 
ATOM     31  C30 ZIN A   1      46.371   6.249  30.788  0.00  0.00     0.046 A 
BRANCH  27  32
ATOM     32  C39 ZIN A   1      44.302   9.282  31.710  0.00  0.00     0.419 C 
ATOM     33  F40 ZIN A   1      43.446   9.768  30.717  0.00  0.00    -0.166 F 
ATOM     34  F41 ZIN A   1      43.565   8.532  32.634  0.00  0.00    -0.166 F 
ATOM     35  F42 ZIN A   1      44.915  10.355  32.365  0.00  0.00    -0.166 F 
ENDBRANCH  27  32
BRANCH  30  36
ATOM     36  C32 ZIN A   1      48.358   5.938  29.301  0.00  0.00     0.417 C 
ATOM     37  F33 ZIN A   1      49.353   6.746  28.741  0.00  0.00    -0.166 F 
ATOM     38  F34 ZIN A   1      48.925   5.110  30.278  0.00  0.00    -0.166 F 
ATOM     39  F35 ZIN A   1      47.778   5.149  28.302  0.00  0.00    -0.166 F 
ENDBRANCH  30  36
ENDBRANCH  24  26
ENDBRANCH  20  22
TORSDOF 4
ENDMDL
MODEL 10
REMARK CAVERDOCK RESULT:      23.7      0.000      0.000
REMARK CAVERDOCK CONSTRAINTS:       0.0      0.0      0.0      0.0
REMARK CAVERDOCK TUNNEL: 9     23.7      1.7     10.1
REMARK  4 active torsions:
REMARK  status: ('A' for Active; 'I' for Inactive)
REMARK    1  A    between atoms: C24_20  and  C26_21 
REMARK       I    between atoms: C26_21  and  N28_23 
REMARK    2  A    between atoms: N28_23  and  C29_24 
REMARK    3  A    between atoms: C31_26  and  C32_27 
REMARK    4  A    between atoms: C38_33  and  C39_34 
ROOT
ATOM      1  C1  ZIN A   1      41.047   5.713  30.838  0.00  0.00     0.016 C 
ATOM      2  C2  ZIN A   1      40.982   4.797  32.063  0.00  0.00    -0.028 C 
ATOM      3  C3  ZIN A   1      40.641   3.385  31.630  0.00  0.00     0.011 C 
ATOM      4  C4  ZIN A   1      39.336   3.457  30.819  0.00  0.00     0.007 C 
ATOM      5  C5  ZIN A   1      38.211   4.086  31.633  0.00  0.00     0.004 C 
ATOM      6  C7  ZIN A   1      38.606   5.476  32.159  0.00  0.00    -0.004 C 
ATOM      7  C9  ZIN A   1      37.461   6.054  32.991  0.00  0.00     0.007 C 
ATOM      8  C10 ZIN A   1      36.198   6.168  32.129  0.00  0.00     0.026 C 
ATOM      9  C11 ZIN A   1      35.819   4.780  31.616  0.00  0.00     0.097 C 
ATOM     10  N13 ZIN A   1      34.607   4.833  30.801  0.00  0.00    -0.352 N 
ATOM     11  C14 ZIN A   1      34.365   3.850  29.907  0.00  0.00     0.241 C 
ATOM     12  O15 ZIN A   1      33.379   3.896  29.197  0.00  0.00    -0.269 OA
ATOM     13  C16 ZIN A   1      35.307   2.721  29.800  0.00  0.00     0.071 C 
ATOM     14  C17 ZIN A   1      36.566   2.884  30.212  0.00  0.00    -0.009 C 
ATOM     15  C18 ZIN A   1      36.958   4.238  30.773  0.00  0.00    -0.002 C 
ATOM     16  C19 ZIN A   1      37.274   5.192  29.619  0.00  0.00     0.022 C 
ATOM     17  C20 ZIN A   1      39.855   5.278  33.018  0.00  0.00    -0.001 C 
ATOM     18  C22 ZIN A   1      40.464   6.549  33.619  0.00  0.00     0.007 C 
ATOM     19  C23 ZIN A   1      41.938   6.137  33.884  0.00  0.00     0.015 C 
ATOM     20  C24 ZIN A   1      42.246   4.966  32.900  0.00  0.00     0.086 C 
ATOM     21  H54 ZIN A   1      33.982   5.569  30.902  0.00  0.00     0.163 HD
ENDROOT
BRANCH  20  22
ATOM     22  C26 ZIN A   1      43.422   5.315  32.026  0.00  0.00     0.227 C 
ATOM     23  O27 ZIN A   1      43.663   4.653  31.038  0.00  0.00    -0.273 OA
ATOM     24  N28 ZIN A   1      44.209   6.364  32.341  0.00  0.00    -0.326 N 
ATOM     25  H64 ZIN A   1      44.066   6.844  33.172  0.00  0.00     0.169 HD
BRANCH  24  26
ATOM     26  C29 ZIN A   1      45.230   6.759  31.470  0.00  0.00     0.050 A 
ATOM     27  C38 ZIN A   1      45.334   8.087  31.078  0.00  0.00     0.074 A 
ATOM     28  C37 ZIN A   1      46.347   8.476  30.224  0.00  0.00     0.019 A 
ATOM     29  C36 ZIN A   1      47.250   7.542  29.748  0.00  0.00     0.017 A 
ATOM     30  C31 ZIN A   1      47.146   6.218  30.134  0.00  0.00     0.050 A 
ATOM     31  C30 ZIN A   1      46.139   5.824  30.993  0.00  0.00     0.046 A 
BRANCH  27  32
ATOM     32  C39 ZIN A   1      44.351   9.106  31.594  0.00  0.00     0.419 C 
ATOM     33  F40 ZIN A   1      43.831   9.838  30.522  0.00  0.00    -0.166 F 
ATOM     34  F41 ZIN A   1      43.309   8.452  32.261  0.00  0.00    -0.166 F 
ATOM     35  F42 ZIN A   1      45.000   9.972  32.481  0.00  0.00    -0.166 F 
ENDBRANCH  27  32
BRANCH  30  36
ATOM     36  C32 ZIN A   1      48.131   5.204  29.615  0.00  0.00     0.417 C 
ATOM     37  F33 ZIN A   1      49.242   5.155  30.464  0.00  0.00    -0.166 F 
ATOM     38  F34 ZIN A   1      47.523   3.944  29.570  0.00  0.00    -0.166 F 
ATOM     39  F35 ZIN A   1      48.543   5.569  28.328  0.00  0.00    -0.166 F 
ENDBRANCH  30  36
ENDBRANCH  24  26
ENDBRANCH  20  22
TORSDOF 4
ENDMDL
MODEL 11
REMARK CAVERDOCK RESULT:      23.4      0.000      0.000
REMARK CAVERDOCK CONSTRAINTS:       0.0      0.0      0.0      0.0
REMARK CAVERDOCK TUNNEL: 10     23.4      1.7     11.8
REMARK  4 active torsions:
REMARK  status: ('A' for Active; 'I' for Inactive)
REMARK    1  A    between atoms: C24_20  and  C26_21 
REMARK       I    between atoms: C26_21  and  N28_23 
REMARK    2  A    between atoms: N28_23  and  C29_24 
REMARK    3  A    between atoms: C31_26  and  C32_27 
REMARK    4  A    between atoms: C38_33  and  C39_34 
ROOT
ATOM      1  C1  ZIN A   1      40.862   5.677  30.755  0.00  0.00     0.016 C 
ATOM      2  C2  ZIN A   1      40.791   4.767  31.983  0.00  0.00    -0.028 C 
ATOM      3  C3  ZIN A   1      40.465   3.350  31.553  0.00  0.00     0.011 C 
ATOM      4  C4  ZIN A   1      39.168   3.410  30.728  0.00  0.00     0.007 C 
ATOM      5  C5  ZIN A   1      38.030   4.033  31.529  0.00  0.00     0.004 C 
ATOM      6  C7  ZIN A   1      38.409   5.428  32.053  0.00  0.00    -0.004 C 
ATOM      7  C9  ZIN A   1      37.252   6.002  32.870  0.00  0.00     0.007 C 
ATOM      8  C10 ZIN A   1      35.998   6.102  31.995  0.00  0.00     0.026 C 
ATOM      9  C11 ZIN A   1      35.633   4.710  31.485  0.00  0.00     0.097 C 
ATOM     10  N13 ZIN A   1      34.429   4.751  30.658  0.00  0.00    -0.352 N 
ATOM     11  C14 ZIN A   1      34.203   3.762  29.766  0.00  0.00     0.241 C 
ATOM     12  O15 ZIN A   1      33.224   3.799  29.045  0.00  0.00    -0.269 OA
ATOM     13  C16 ZIN A   1      35.154   2.639  29.672  0.00  0.00     0.071 C 
ATOM     14  C17 ZIN A   1      36.408   2.814  30.097  0.00  0.00    -0.009 C 
ATOM     15  C18 ZIN A   1      36.785   4.172  30.655  0.00  0.00    -0.002 C 
ATOM     16  C19 ZIN A   1      37.105   5.125  29.501  0.00  0.00     0.022 C 
ATOM     17  C20 ZIN A   1      39.652   5.243  32.924  0.00  0.00    -0.001 C 
ATOM     18  C22 ZIN A   1      40.245   6.521  33.526  0.00  0.00     0.007 C 
ATOM     19  C23 ZIN A   1      41.720   6.120  33.808  0.00  0.00     0.015 C 
ATOM     20  C24 ZIN A   1      42.045   4.948  32.832  0.00  0.00     0.086 C 
ATOM     21  H54 ZIN A   1      33.797   5.483  30.750  0.00  0.00     0.163 HD
ENDROOT
BRANCH  20  22
ATOM     22  C26 ZIN A   1      43.228   5.302  31.968  0.00  0.00     0.227 C 
ATOM     23  O27 ZIN A   1      43.289   4.897  30.826  0.00  0.00    -0.273 OA
ATOM     24  N28 ZIN A   1      44.220   6.068  32.464  0.00  0.00    -0.326 N 
ATOM     25  H64 ZIN A   1      44.212   6.326  33.399  0.00  0.00     0.169 HD
BRANCH  24  26
ATOM     26  C29 ZIN A   1      45.260   6.493  31.630  0.00  0.00     0.050 A 
ATOM     27  C38 ZIN A   1      45.366   7.832  31.278  0.00  0.00     0.074 A 
ATOM     28  C37 ZIN A   1      46.397   8.250  30.460  0.00  0.00     0.019 A 
ATOM     29  C36 ZIN A   1      47.317   7.334  29.981  0.00  0.00     0.017 A 
ATOM     30  C31 ZIN A   1      47.210   6.000  30.326  0.00  0.00     0.050 A 
ATOM     31  C30 ZIN A   1      46.185   5.576  31.149  0.00  0.00     0.046 A 
BRANCH  27  32
ATOM     32  C39 ZIN A   1      44.365   8.831  31.799  0.00  0.00     0.419 C 
ATOM     33  F40 ZIN A   1      43.081   8.282  31.736  0.00  0.00    -0.166 F 
ATOM     34  F41 ZIN A   1      44.672   9.149  33.127  0.00  0.00    -0.166 F 
ATOM     35  F42 ZIN A   1      44.416   9.992  31.019  0.00  0.00    -0.166 F 
ENDBRANCH  27  32
BRANCH  30  36
ATOM     36  C32 ZIN A   1      48.214   5.005  29.802  0.00  0.00     0.417 C 
ATOM     37  F33 ZIN A   1      47.752   3.706  30.040  0.00  0.00    -0.166 F 
ATOM     38  F34 ZIN A   1      48.383   5.194  28.426  0.00  0.00    -0.166 F 
ATOM     39  F35 ZIN A   1      49.438   5.191  30.453  0.00  0.00    -0.166 F 
ENDBRANCH  30  36
ENDBRANCH  24  26
ENDBRANCH  20  22
TORSDOF 4
ENDMDL
MODEL 12
REMARK CAVERDOCK RESULT:      23.4      0.000      0.000
REMARK CAVERDOCK CONSTRAINTS:       0.0      0.0      0.0      0.0
REMARK CAVERDOCK TUNNEL: 11     23.4      1.8     12.5
REMARK  4 active torsions:
REMARK  status: ('A' for Active; 'I' for Inactive)
REMARK    1  A    between atoms: C24_20  and  C26_21 
REMARK       I    between atoms: C26_21  and  N28_23 
REMARK    2  A    between atoms: N28_23  and  C29_24 
REMARK    3  A    between atoms: C31_26  and  C32_27 
REMARK    4  A    between atoms: C38_33  and  C39_34 
ROOT
ATOM      1  C1  ZIN A   1      40.627   5.683  30.738  0.00  0.00     0.016 C 
ATOM      2  C2  ZIN A   1      40.556   4.718  31.924  0.00  0.00    -0.028 C 
ATOM      3  C3  ZIN A   1      40.214   3.325  31.432  0.00  0.00     0.011 C 
ATOM      4  C4  ZIN A   1      38.913   3.433  30.619  0.00  0.00     0.007 C 
ATOM      5  C5  ZIN A   1      37.786   4.029  31.456  0.00  0.00     0.004 C 
ATOM      6  C7  ZIN A   1      38.181   5.396  32.040  0.00  0.00    -0.004 C 
ATOM      7  C9  ZIN A   1      37.034   5.941  32.891  0.00  0.00     0.007 C 
ATOM      8  C10 ZIN A   1      35.775   6.092  32.031  0.00  0.00     0.026 C 
ATOM      9  C11 ZIN A   1      35.395   4.728  31.460  0.00  0.00     0.097 C 
ATOM     10  N13 ZIN A   1      34.186   4.817  30.644  0.00  0.00    -0.352 N 
ATOM     11  C14 ZIN A   1      33.945   3.872  29.708  0.00  0.00     0.241 C 
ATOM     12  O15 ZIN A   1      32.962   3.950  28.997  0.00  0.00    -0.269 OA
ATOM     13  C16 ZIN A   1      34.886   2.747  29.557  0.00  0.00     0.071 C 
ATOM     14  C17 ZIN A   1      36.144   2.891  29.981  0.00  0.00    -0.009 C 
ATOM     15  C18 ZIN A   1      36.536   4.219  30.598  0.00  0.00    -0.002 C 
ATOM     16  C19 ZIN A   1      36.857   5.220  29.486  0.00  0.00     0.022 C 
ATOM     17  C20 ZIN A   1      39.427   5.160  32.894  0.00  0.00    -0.001 C 
ATOM     18  C22 ZIN A   1      40.035   6.404  33.550  0.00  0.00     0.007 C 
ATOM     19  C23 ZIN A   1      41.508   5.978  33.802  0.00  0.00     0.015 C 
ATOM     20  C24 ZIN A   1      41.817   4.849  32.771  0.00  0.00     0.086 C 
ATOM     21  H54 ZIN A   1      33.561   5.549  30.773  0.00  0.00     0.163 HD
ENDROOT
BRANCH  20  22
ATOM     22  C26 ZIN A   1      42.998   5.232  31.916  0.00  0.00     0.227 C 
ATOM     23  O27 ZIN A   1      42.956   5.069  30.715  0.00  0.00    -0.273 OA
ATOM     24  N28 ZIN A   1      44.101   5.756  32.487  0.00  0.00    -0.326 N 
ATOM     25  H64 ZIN A   1      44.167   5.813  33.453  0.00  0.00     0.169 HD
BRANCH  24  26
ATOM     26  C29 ZIN A   1      45.151   6.219  31.685  0.00  0.00     0.050 A 
ATOM     27  C38 ZIN A   1      45.257   7.572  31.392  0.00  0.00     0.074 A 
ATOM     28  C37 ZIN A   1      46.297   8.027  30.606  0.00  0.00     0.019 A 
ATOM     29  C36 ZIN A   1      47.225   7.135  30.099  0.00  0.00     0.017 A 
ATOM     30  C31 ZIN A   1      47.118   5.786  30.386  0.00  0.00     0.050 A 
ATOM     31  C30 ZIN A   1      46.084   5.326  31.176  0.00  0.00     0.046 A 
BRANCH  27  32
ATOM     32  C39 ZIN A   1      44.247   8.545  31.943  0.00  0.00     0.419 C 
ATOM     33  F40 ZIN A   1      44.879   9.757  32.238  0.00  0.00    -0.166 F 
ATOM     34  F41 ZIN A   1      43.243   8.763  30.993  0.00  0.00    -0.166 F 
ATOM     35  F42 ZIN A   1      43.679   8.019  33.108  0.00  0.00    -0.166 F 
ENDBRANCH  27  32
BRANCH  30  36
ATOM     36  C32 ZIN A   1      48.131   4.817  29.833  0.00  0.00     0.417 C 
ATOM     37  F33 ZIN A   1      49.410   5.179  30.269  0.00  0.00    -0.166 F 
ATOM     38  F34 ZIN A   1      47.833   3.525  30.281  0.00  0.00    -0.166 F 
ATOM     39  F35 ZIN A   1      48.090   4.846  28.434  0.00  0.00    -0.166 F 
ENDBRANCH  30  36
ENDBRANCH  24  26
ENDBRANCH  20  22
TORSDOF 4
ENDMDL
MODEL 13
REMARK CAVERDOCK RESULT:      23.3      0.000      0.000
REMARK CAVERDOCK CONSTRAINTS:       0.0      0.0      0.0      0.0
REMARK CAVERDOCK TUNNEL: 12     23.3      1.8     13.3
REMARK  4 active torsions:
REMARK  status: ('A' for Active; 'I' for Inactive)
REMARK    1  A    between atoms: C24_20  and  C26_21 
REMARK       I    between atoms: C26_21  and  N28_23 
REMARK    2  A    between atoms: N28_23  and  C29_24 
REMARK    3  A    between atoms: C31_26  and  C32_27 
REMARK    4  A    between atoms: C38_33  and  C39_34 
ROOT
ATOM      1  C1  ZIN A   1      40.410   5.696  30.808  0.00  0.00     0.016 C 
ATOM      2  C2  ZIN A   1      40.346   4.710  31.977  0.00  0.00    -0.028 C 
ATOM      3  C3  ZIN A   1      40.006   3.325  31.461  0.00  0.00     0.011 C 
ATOM      4  C4  ZIN A   1      38.702   3.444  30.656  0.00  0.00     0.007 C 
ATOM      5  C5  ZIN A   1      37.576   4.022  31.507  0.00  0.00     0.004 C 
ATOM      6  C7  ZIN A   1      37.969   5.379  32.114  0.00  0.00    -0.004 C 
ATOM      7  C9  ZIN A   1      36.824   5.906  32.978  0.00  0.00     0.007 C 
ATOM      8  C10 ZIN A   1      35.561   6.068  32.125  0.00  0.00     0.026 C 
ATOM      9  C11 ZIN A   1      35.183   4.713  31.532  0.00  0.00     0.097 C 
ATOM     10  N13 ZIN A   1      33.971   4.813  30.722  0.00  0.00    -0.352 N 
ATOM     11  C14 ZIN A   1      33.729   3.884  29.771  0.00  0.00     0.241 C 
ATOM     12  O15 ZIN A   1      32.744   3.971  29.065  0.00  0.00    -0.269 OA
ATOM     13  C16 ZIN A   1      34.673   2.764  29.597  0.00  0.00     0.071 C 
ATOM     14  C17 ZIN A   1      35.932   2.904  30.018  0.00  0.00    -0.009 C 
ATOM     15  C18 ZIN A   1      36.323   4.223  30.657  0.00  0.00    -0.002 C 
ATOM     16  C19 ZIN A   1      36.637   5.244  29.562  0.00  0.00     0.022 C 
ATOM     17  C20 ZIN A   1      39.219   5.132  32.959  0.00  0.00    -0.001 C 
ATOM     18  C22 ZIN A   1      39.826   6.366  33.634  0.00  0.00     0.007 C 
ATOM     19  C23 ZIN A   1      41.301   5.940  33.873  0.00  0.00     0.015 C 
ATOM     20  C24 ZIN A   1      41.610   4.830  32.822  0.00  0.00     0.086 C 
ATOM     21  H54 ZIN A   1      33.344   5.541  30.866  0.00  0.00     0.163 HD
ENDROOT
BRANCH  20  22
ATOM     22  C26 ZIN A   1      42.786   5.232  31.970  0.00  0.00     0.227 C 
ATOM     23  O27 ZIN A   1      42.650   5.366  30.771  0.00  0.00    -0.273 OA
ATOM     24  N28 ZIN A   1      43.990   5.441  32.538  0.00  0.00    -0.326 N 
ATOM     25  H64 ZIN A   1      44.120   5.257  33.482  0.00  0.00     0.169 HD
BRANCH  24  26
ATOM     26  C29 ZIN A   1      45.053   5.925  31.768  0.00  0.00     0.050 A 
ATOM     27  C38 ZIN A   1      45.221   7.293  31.596  0.00  0.00     0.074 A 
ATOM     28  C37 ZIN A   1      46.274   7.769  30.840  0.00  0.00     0.019 A 
ATOM     29  C36 ZIN A   1      47.155   6.883  30.244  0.00  0.00     0.017 A 
ATOM     30  C31 ZIN A   1      46.987   5.521  30.409  0.00  0.00     0.050 A 
ATOM     31  C30 ZIN A   1      45.939   5.040  31.169  0.00  0.00     0.046 A 
BRANCH  27  32
ATOM     32  C39 ZIN A   1      44.263   8.258  32.245  0.00  0.00     0.419 C 
ATOM     33  F40 ZIN A   1      44.801   9.549  32.204  0.00  0.00    -0.166 F 
ATOM     34  F41 ZIN A   1      43.045   8.240  31.557  0.00  0.00    -0.166 F 
ATOM     35  F42 ZIN A   1      44.052   7.882  33.576  0.00  0.00    -0.166 F 
ENDBRANCH  27  32
BRANCH  30  36
ATOM     36  C32 ZIN A   1      47.948   4.560  29.758  0.00  0.00     0.417 C 
ATOM     37  F33 ZIN A   1      47.275   3.380  29.425  0.00  0.00    -0.166 F 
ATOM     38  F34 ZIN A   1      48.473   5.140  28.598  0.00  0.00    -0.166 F 
ATOM     39  F35 ZIN A   1      48.989   4.269  30.646  0.00  0.00    -0.166 F 
ENDBRANCH  30  36
ENDBRANCH  24  26
ENDBRANCH  20  22
TORSDOF 4
ENDMDL
MODEL 14
REMARK CAVERDOCK RESULT:      24.3      0.000      0.000
REMARK CAVERDOCK CONSTRAINTS:       0.0      0.0      0.0      0.0
REMARK CAVERDOCK TUNNEL: 13     24.3      1.8     14.3
REMARK  4 active torsions:
REMARK  status: ('A' for Active; 'I' for Inactive)
REMARK    1  A    between atoms: C24_20  and  C26_21 
REMARK       I    between atoms: C26_21  and  N28_23 
REMARK    2  A    between atoms: N28_23  and  C29_24 
REMARK    3  A    between atoms: C31_26  and  C32_27 
REMARK    4  A    between atoms: C38_33  and  C39_34 
ROOT
ATOM      1  C1  ZIN A   1      40.126   5.714  30.885  0.00  0.00     0.016 C 
ATOM      2  C2  ZIN A   1      40.069   4.683  32.013  0.00  0.00    -0.028 C 
ATOM      3  C3  ZIN A   1      39.732   3.318  31.444  0.00  0.00     0.011 C 
ATOM      4  C4  ZIN A   1      38.424   3.465  30.647  0.00  0.00     0.007 C 
ATOM      5  C5  ZIN A   1      37.299   4.005  31.523  0.00  0.00     0.004 C 
ATOM      6  C7  ZIN A   1      37.690   5.339  32.183  0.00  0.00    -0.004 C 
ATOM      7  C9  ZIN A   1      36.546   5.827  33.071  0.00  0.00     0.007 C 
ATOM      8  C10 ZIN A   1      35.280   6.020  32.228  0.00  0.00     0.026 C 
ATOM      9  C11 ZIN A   1      34.905   4.688  31.582  0.00  0.00     0.097 C 
ATOM     10  N13 ZIN A   1      33.690   4.816  30.780  0.00  0.00    -0.352 N 
ATOM     11  C14 ZIN A   1      33.449   3.925  29.794  0.00  0.00     0.241 C 
ATOM     12  O15 ZIN A   1      32.460   4.037  29.094  0.00  0.00    -0.269 OA
ATOM     13  C16 ZIN A   1      34.395   2.815  29.573  0.00  0.00     0.071 C 
ATOM     14  C17 ZIN A   1      35.654   2.943  29.996  0.00  0.00    -0.009 C 
ATOM     15  C18 ZIN A   1      36.043   4.236  30.686  0.00  0.00    -0.002 C 
ATOM     16  C19 ZIN A   1      36.351   5.301  29.631  0.00  0.00     0.022 C 
ATOM     17  C20 ZIN A   1      38.944   5.062  33.014  0.00  0.00    -0.001 C 
ATOM     18  C22 ZIN A   1      39.549   6.270  33.736  0.00  0.00     0.007 C 
ATOM     19  C23 ZIN A   1      41.026   5.840  33.955  0.00  0.00     0.015 C 
ATOM     20  C24 ZIN A   1      41.335   4.773  32.859  0.00  0.00     0.086 C 
ATOM     21  H54 ZIN A   1      33.062   5.536  30.955  0.00  0.00     0.163 HD
ENDROOT
BRANCH  20  22
ATOM     22  C26 ZIN A   1      42.507   5.212  32.020  0.00  0.00     0.227 C 
ATOM     23  O27 ZIN A   1      42.405   5.263  30.812  0.00  0.00    -0.273 OA
ATOM     24  N28 ZIN A   1      43.671   5.547  32.612  0.00  0.00    -0.326 N 
ATOM     25  H64 ZIN A   1      43.780   5.431  33.568  0.00  0.00     0.169 HD
BRANCH  24  26
ATOM     26  C29 ZIN A   1      44.722   6.064  31.846  0.00  0.00     0.050 A 
ATOM     27  C38 ZIN A   1      44.853   7.437  31.683  0.00  0.00     0.074 A 
ATOM     28  C37 ZIN A   1      45.895   7.945  30.932  0.00  0.00     0.019 A 
ATOM     29  C36 ZIN A   1      46.799   7.087  30.331  0.00  0.00     0.017 A 
ATOM     30  C31 ZIN A   1      46.667   5.720  30.488  0.00  0.00     0.050 A 
ATOM     31  C30 ZIN A   1      45.631   5.206  31.243  0.00  0.00     0.046 A 
BRANCH  27  32
ATOM     32  C39 ZIN A   1      43.869   8.372  32.336  0.00  0.00     0.419 C 
ATOM     33  F40 ZIN A   1      42.584   8.112  31.850  0.00  0.00    -0.166 F 
ATOM     34  F41 ZIN A   1      43.891   8.179  33.722  0.00  0.00    -0.166 F 
ATOM     35  F42 ZIN A   1      44.219   9.695  32.045  0.00  0.00    -0.166 F 
ENDBRANCH  27  32
BRANCH  30  36
ATOM     36  C32 ZIN A   1      47.655   4.789  29.832  0.00  0.00     0.417 C 
ATOM     37  F33 ZIN A   1      47.044   3.553  29.595  0.00  0.00    -0.166 F 
ATOM     38  F34 ZIN A   1      48.079   5.340  28.617  0.00  0.00    -0.166 F 
ATOM     39  F35 ZIN A   1      48.758   4.612  30.674  0.00  0.00    -0.166 F 
ENDBRANCH  30  36
ENDBRANCH  24  26
ENDBRANCH  20  22
TORSDOF 4
ENDMDL
MODEL 15
REMARK CAVERDOCK RESULT:      24.7      0.000      0.000
REMARK CAVERDOCK CONSTRAINTS:       0.1      0.0      0.0      0.0
REMARK CAVERDOCK TUNNEL: 14     24.7      1.8     15.4
REMARK  4 active torsions:
REMARK  status: ('A' for Active; 'I' for Inactive)
REMARK    1  A    between atoms: C24_20  and  C26_21 
REMARK       I    between atoms: C26_21  and  N28_23 
REMARK    2  A    between atoms: N28_23  and  C29_24 
REMARK    3  A    between atoms: C31_26  and  C32_27 
REMARK    4  A    between atoms: C38_33  and  C39_34 
ROOT
ATOM      1  C1  ZIN A   1      39.825   6.218  31.012  0.00  0.00     0.016 C 
ATOM      2  C2  ZIN A   1      39.945   5.043  31.986  0.00  0.00    -0.028 C 
ATOM      3  C3  ZIN A   1      39.744   3.738  31.241  0.00  0.00     0.011 C 
ATOM      4  C4  ZIN A   1      38.391   3.828  30.515  0.00  0.00     0.007 C 
ATOM      5  C5  ZIN A   1      37.254   4.102  31.494  0.00  0.00     0.004 C 
ATOM      6  C7  ZIN A   1      37.517   5.371  32.322  0.00  0.00    -0.004 C 
ATOM      7  C9  ZIN A   1      36.368   5.590  33.305  0.00  0.00     0.007 C 
ATOM      8  C10 ZIN A   1      35.048   5.737  32.539  0.00  0.00     0.026 C 
ATOM      9  C11 ZIN A   1      34.801   4.469  31.725  0.00  0.00     0.097 C 
ATOM     10  N13 ZIN A   1      33.542   4.554  30.988  0.00  0.00    -0.352 N 
ATOM     11  C14 ZIN A   1      33.360   3.781  29.895  0.00  0.00     0.241 C 
ATOM     12  O15 ZIN A   1      32.332   3.864  29.250  0.00  0.00    -0.269 OA
ATOM     13  C16 ZIN A   1      34.418   2.838  29.490  0.00  0.00     0.071 C 
ATOM     14  C17 ZIN A   1      35.673   3.061  29.886  0.00  0.00    -0.009 C 
ATOM     15  C18 ZIN A   1      35.940   4.287  30.738  0.00  0.00    -0.002 C 
ATOM     16  C19 ZIN A   1      36.068   5.515  29.834  0.00  0.00     0.022 C 
ATOM     17  C20 ZIN A   1      38.833   5.141  33.065  0.00  0.00    -0.001 C 
ATOM     18  C22 ZIN A   1      39.326   6.306  33.930  0.00  0.00     0.007 C 
ATOM     19  C23 ZIN A   1      40.853   6.036  34.038  0.00  0.00     0.015 C 
ATOM     20  C24 ZIN A   1      41.231   5.174  32.794  0.00  0.00     0.086 C 
ATOM     21  H54 ZIN A   1      32.843   5.160  31.282  0.00  0.00     0.163 HD
ENDROOT
BRANCH  20  22
ATOM     22  C26 ZIN A   1      42.301   5.863  31.989  0.00  0.00     0.227 C 
ATOM     23  O27 ZIN A   1      42.566   5.474  30.870  0.00  0.00    -0.273 OA
ATOM     24  N28 ZIN A   1      42.966   6.915  32.510  0.00  0.00    -0.326 N 
ATOM     25  H64 ZIN A   1      42.812   7.177  33.431  0.00  0.00     0.169 HD
BRANCH  24  26
ATOM     26  C29 ZIN A   1      43.877   7.627  31.722  0.00  0.00     0.050 A 
ATOM     27  C38 ZIN A   1      45.154   7.125  31.510  0.00  0.00     0.074 A 
ATOM     28  C37 ZIN A   1      46.049   7.827  30.726  0.00  0.00     0.019 A 
ATOM     29  C36 ZIN A   1      45.678   9.035  30.163  0.00  0.00     0.017 A 
ATOM     30  C31 ZIN A   1      44.409   9.539  30.377  0.00  0.00     0.050 A 
ATOM     31  C30 ZIN A   1      43.507   8.839  31.155  0.00  0.00     0.046 A 
BRANCH  27  32
ATOM     32  C39 ZIN A   1      45.559   5.809  32.123  0.00  0.00     0.419 C 
ATOM     33  F40 ZIN A   1      46.953   5.700  32.115  0.00  0.00    -0.166 F 
ATOM     34  F41 ZIN A   1      45.094   5.746  33.440  0.00  0.00    -0.166 F 
ATOM     35  F42 ZIN A   1      45.005   4.760  31.382  0.00  0.00    -0.166 F 
ENDBRANCH  27  32
BRANCH  30  36
ATOM     36  C32 ZIN A   1      44.008  10.855  29.762  0.00  0.00     0.417 C 
ATOM     37  F33 ZIN A   1      44.098  11.867  30.724  0.00  0.00    -0.166 F 
ATOM     38  F34 ZIN A   1      44.864  11.150  28.694  0.00  0.00    -0.166 F 
ATOM     39  F35 ZIN A   1      42.692  10.771  29.295  0.00  0.00    -0.166 F 
ENDBRANCH  30  36
ENDBRANCH  24  26
ENDBRANCH  20  22
TORSDOF 4
ENDMDL
MODEL 16
REMARK CAVERDOCK RESULT:      24.9      0.000      0.000
REMARK CAVERDOCK CONSTRAINTS:       0.1      0.0      0.0      0.0
REMARK CAVERDOCK TUNNEL: 15     24.9      1.8     16.4
REMARK  4 active torsions:
REMARK  status: ('A' for Active; 'I' for Inactive)
REMARK    1  A    between atoms: C24_20  and  C26_21 
REMARK       I    between atoms: C26_21  and  N28_23 
REMARK    2  A    between atoms: N28_23  and  C29_24 
REMARK    3  A    between atoms: C31_26  and  C32_27 
REMARK    4  A    between atoms: C38_33  and  C39_34 
ROOT
ATOM      1  C1  ZIN A   1      39.604   6.220  30.799  0.00  0.00     0.016 C 
ATOM      2  C2  ZIN A   1      39.745   5.092  31.824  0.00  0.00    -0.028 C 
ATOM      3  C3  ZIN A   1      39.571   3.752  31.138  0.00  0.00     0.011 C 
ATOM      4  C4  ZIN A   1      38.217   3.784  30.408  0.00  0.00     0.007 C 
ATOM      5  C5  ZIN A   1      37.074   4.078  31.374  0.00  0.00     0.004 C 
ATOM      6  C7  ZIN A   1      37.311   5.388  32.144  0.00  0.00    -0.004 C 
ATOM      7  C9  ZIN A   1      36.157   5.627  33.117  0.00  0.00     0.007 C 
ATOM      8  C10 ZIN A   1      34.836   5.714  32.345  0.00  0.00     0.026 C 
ATOM      9  C11 ZIN A   1      34.614   4.407  31.587  0.00  0.00     0.097 C 
ATOM     10  N13 ZIN A   1      33.354   4.435  30.847  0.00  0.00    -0.352 N 
ATOM     11  C14 ZIN A   1      33.189   3.612  29.788  0.00  0.00     0.241 C 
ATOM     12  O15 ZIN A   1      32.161   3.646  29.140  0.00  0.00    -0.269 OA
ATOM     13  C16 ZIN A   1      34.265   2.672  29.426  0.00  0.00     0.071 C 
ATOM     14  C17 ZIN A   1      35.516   2.937  29.812  0.00  0.00    -0.009 C 
ATOM     15  C18 ZIN A   1      35.758   4.204  30.610  0.00  0.00    -0.002 C 
ATOM     16  C19 ZIN A   1      35.863   5.394  29.653  0.00  0.00     0.022 C 
ATOM     17  C20 ZIN A   1      38.630   5.216  32.898  0.00  0.00    -0.001 C 
ATOM     18  C22 ZIN A   1      39.100   6.427  33.711  0.00  0.00     0.007 C 
ATOM     19  C23 ZIN A   1      40.631   6.192  33.832  0.00  0.00     0.015 C 
ATOM     20  C24 ZIN A   1      41.028   5.284  32.627  0.00  0.00     0.086 C 
ATOM     21  H54 ZIN A   1      32.643   5.040  31.114  0.00  0.00     0.163 HD
ENDROOT
BRANCH  20  22
ATOM     22  C26 ZIN A   1      42.085   5.958  31.792  0.00  0.00     0.227 C 
ATOM     23  O27 ZIN A   1      42.279   5.597  30.650  0.00  0.00    -0.273 OA
ATOM     24  N28 ZIN A   1      42.818   6.962  32.314  0.00  0.00    -0.326 N 
ATOM     25  H64 ZIN A   1      42.720   7.198  33.250  0.00  0.00     0.169 HD
BRANCH  24  26
ATOM     26  C29 ZIN A   1      43.718   7.665  31.505  0.00  0.00     0.050 A 
ATOM     27  C38 ZIN A   1      45.039   7.246  31.410  0.00  0.00     0.074 A 
ATOM     28  C37 ZIN A   1      45.924   7.938  30.605  0.00  0.00     0.019 A 
ATOM     29  C36 ZIN A   1      45.499   9.054  29.907  0.00  0.00     0.017 A 
ATOM     30  C31 ZIN A   1      44.186   9.475  30.005  0.00  0.00     0.050 A 
ATOM     31  C30 ZIN A   1      43.294   8.785  30.803  0.00  0.00     0.046 A 
BRANCH  27  32
ATOM     32  C39 ZIN A   1      45.503   6.031  32.170  0.00  0.00     0.419 C 
ATOM     33  F40 ZIN A   1      45.064   4.875  31.516  0.00  0.00    -0.166 F 
ATOM     34  F41 ZIN A   1      46.900   6.028  32.235  0.00  0.00    -0.166 F 
ATOM     35  F42 ZIN A   1      44.976   6.063  33.466  0.00  0.00    -0.166 F 
ENDBRANCH  27  32
BRANCH  30  36
ATOM     36  C32 ZIN A   1      43.727  10.691  29.243  0.00  0.00     0.417 C 
ATOM     37  F33 ZIN A   1      44.603  10.933  28.179  0.00  0.00    -0.166 F 
ATOM     38  F34 ZIN A   1      42.438  10.469  28.744  0.00  0.00    -0.166 F 
ATOM     39  F35 ZIN A   1      43.712  11.799  30.096  0.00  0.00    -0.166 F 
ENDBRANCH  30  36
ENDBRANCH  24  26
ENDBRANCH  20  22
TORSDOF 4
ENDMDL
MODEL 17
REMARK CAVERDOCK RESULT:      25.5      0.000      0.000
REMARK CAVERDOCK CONSTRAINTS:       0.3      0.0      0.0      0.0
REMARK CAVERDOCK TUNNEL: 16     25.5      1.9     17.2
REMARK  4 active torsions:
REMARK  status: ('A' for Active; 'I' for Inactive)
REMARK    1  A    between atoms: C24_20  and  C26_21 
REMARK       I    between atoms: C26_21  and  N28_23 
REMARK    2  A    between atoms: N28_23  and  C29_24 
REMARK    3  A    between atoms: C31_26  and  C32_27 
REMARK    4  A    between atoms: C38_33  and  C39_34 
ROOT
ATOM      1  C1  ZIN A   1      39.434   6.328  30.906  0.00  0.00     0.016 C 
ATOM      2  C2  ZIN A   1      39.604   5.146  31.864  0.00  0.00    -0.028 C 
ATOM      3  C3  ZIN A   1      39.434   3.844  31.107  0.00  0.00     0.011 C 
ATOM      4  C4  ZIN A   1      38.069   3.900  30.400  0.00  0.00     0.007 C 
ATOM      5  C5  ZIN A   1      36.938   4.125  31.398  0.00  0.00     0.004 C 
ATOM      6  C7  ZIN A   1      37.172   5.392  32.237  0.00  0.00    -0.004 C 
ATOM      7  C9  ZIN A   1      36.030   5.562  33.239  0.00  0.00     0.007 C 
ATOM      8  C10 ZIN A   1      34.696   5.676  32.493  0.00  0.00     0.026 C 
ATOM      9  C11 ZIN A   1      34.478   4.411  31.667  0.00  0.00     0.097 C 
ATOM     10  N13 ZIN A   1      33.207   4.464  30.948  0.00  0.00    -0.352 N 
ATOM     11  C14 ZIN A   1      33.034   3.699  29.848  0.00  0.00     0.241 C 
ATOM     12  O15 ZIN A   1      31.995   3.757  29.218  0.00  0.00    -0.269 OA
ATOM     13  C16 ZIN A   1      34.116   2.795  29.417  0.00  0.00     0.071 C 
ATOM     14  C17 ZIN A   1      35.369   3.054  29.799  0.00  0.00    -0.009 C 
ATOM     15  C18 ZIN A   1      35.608   4.277  30.662  0.00  0.00    -0.002 C 
ATOM     16  C19 ZIN A   1      35.685   5.519  29.772  0.00  0.00     0.022 C 
ATOM     17  C20 ZIN A   1      38.505   5.196  32.960  0.00  0.00    -0.001 C 
ATOM     18  C22 ZIN A   1      38.973   6.366  33.832  0.00  0.00     0.007 C 
ATOM     19  C23 ZIN A   1      40.509   6.143  33.916  0.00  0.00     0.015 C 
ATOM     20  C24 ZIN A   1      40.897   5.309  32.657  0.00  0.00     0.086 C 
ATOM     21  H54 ZIN A   1      32.493   5.044  31.259  0.00  0.00     0.163 HD
ENDROOT
BRANCH  20  22
ATOM     22  C26 ZIN A   1      41.933   6.042  31.845  0.00  0.00     0.227 C 
ATOM     23  O27 ZIN A   1      42.144   5.718  30.695  0.00  0.00    -0.273 OA
ATOM     24  N28 ZIN A   1      42.626   7.058  32.397  0.00  0.00    -0.326 N 
ATOM     25  H64 ZIN A   1      42.516   7.266  33.337  0.00  0.00     0.169 HD
BRANCH  24  26
ATOM     26  C29 ZIN A   1      43.504   7.813  31.611  0.00  0.00     0.050 A 
ATOM     27  C38 ZIN A   1      44.846   7.463  31.536  0.00  0.00     0.074 A 
ATOM     28  C37 ZIN A   1      45.709   8.206  30.755  0.00  0.00     0.019 A 
ATOM     29  C36 ZIN A   1      45.241   9.306  30.058  0.00  0.00     0.017 A 
ATOM     30  C31 ZIN A   1      43.907   9.660  30.136  0.00  0.00     0.050 A 
ATOM     31  C30 ZIN A   1      43.037   8.917  30.910  0.00  0.00     0.046 A 
BRANCH  27  32
ATOM     32  C39 ZIN A   1      45.357   6.266  32.294  0.00  0.00     0.419 C 
ATOM     33  F40 ZIN A   1      46.752   6.212  32.197  0.00  0.00    -0.166 F 
ATOM     34  F41 ZIN A   1      44.987   6.372  33.639  0.00  0.00    -0.166 F 
ATOM     35  F42 ZIN A   1      44.807   5.100  31.750  0.00  0.00    -0.166 F 
ENDBRANCH  27  32
BRANCH  30  36
ATOM     36  C32 ZIN A   1      43.400  10.858  29.375  0.00  0.00     0.417 C 
ATOM     37  F33 ZIN A   1      44.136  11.007  28.195  0.00  0.00    -0.166 F 
ATOM     38  F34 ZIN A   1      42.049  10.674  29.063  0.00  0.00    -0.166 F 
ATOM     39  F35 ZIN A   1      43.545  12.005  30.163  0.00  0.00    -0.166 F 
ENDBRANCH  30  36
ENDBRANCH  24  26
ENDBRANCH  20  22
TORSDOF 4
ENDMDL
MODEL 18
REMARK CAVERDOCK RESULT:      25.3      0.000      0.000
REMARK CAVERDOCK CONSTRAINTS:       0.1      0.0      0.0      0.0
REMARK CAVERDOCK TUNNEL: 17     25.3      1.9     18.2
REMARK  4 active torsions:
REMARK  status: ('A' for Active; 'I' for Inactive)
REMARK    1  A    between atoms: C24_20  and  C26_21 
REMARK       I    between atoms: C26_21  and  N28_23 
REMARK    2  A    between atoms: N28_23  and  C29_24 
REMARK    3  A    between atoms: C31_26  and  C32_27 
REMARK    4  A    between atoms: C38_33  and  C39_34 
ROOT
ATOM      1  C1  ZIN A   1      39.068   6.514  30.799  0.00  0.00     0.016 C 
ATOM      2  C2  ZIN A   1      39.335   5.382  31.792  0.00  0.00    -0.028 C 
ATOM      3  C3  ZIN A   1      39.267   4.046  31.078  0.00  0.00     0.011 C 
ATOM      4  C4  ZIN A   1      37.899   3.970  30.379  0.00  0.00     0.007 C 
ATOM      5  C5  ZIN A   1      36.757   4.137  31.376  0.00  0.00     0.004 C 
ATOM      6  C7  ZIN A   1      36.893   5.445  32.172  0.00  0.00    -0.004 C 
ATOM      7  C9  ZIN A   1      35.745   5.556  33.176  0.00  0.00     0.007 C 
ATOM      8  C10 ZIN A   1      34.403   5.540  32.434  0.00  0.00     0.026 C 
ATOM      9  C11 ZIN A   1      34.284   4.235  31.650  0.00  0.00     0.097 C 
ATOM     10  N13 ZIN A   1      33.009   4.164  30.938  0.00  0.00    -0.352 N 
ATOM     11  C14 ZIN A   1      32.894   3.352  29.864  0.00  0.00     0.241 C 
ATOM     12  O15 ZIN A   1      31.852   3.307  29.239  0.00  0.00    -0.269 OA
ATOM     13  C16 ZIN A   1      34.043   2.523  29.455  0.00  0.00     0.071 C 
ATOM     14  C17 ZIN A   1      35.273   2.893  29.821  0.00  0.00    -0.009 C 
ATOM     15  C18 ZIN A   1      35.417   4.159  30.643  0.00  0.00    -0.002 C 
ATOM     16  C19 ZIN A   1      35.391   5.374  29.713  0.00  0.00     0.022 C 
ATOM     17  C20 ZIN A   1      38.240   5.379  32.892  0.00  0.00    -0.001 C 
ATOM     18  C22 ZIN A   1      38.616   6.610  33.724  0.00  0.00     0.007 C 
ATOM     19  C23 ZIN A   1      40.165   6.513  33.806  0.00  0.00     0.015 C 
ATOM     20  C24 ZIN A   1      40.614   5.672  32.571  0.00  0.00     0.086 C 
ATOM     21  H54 ZIN A   1      32.253   4.695  31.235  0.00  0.00     0.163 HD
ENDROOT
BRANCH  20  22
ATOM     22  C26 ZIN A   1      41.585   6.458  31.730  0.00  0.00     0.227 C 
ATOM     23  O27 ZIN A   1      41.311   6.730  30.580  0.00  0.00    -0.273 OA
ATOM     24  N28 ZIN A   1      42.760   6.860  32.256  0.00  0.00    -0.326 N 
ATOM     25  H64 ZIN A   1      43.015   6.575  33.147  0.00  0.00     0.169 HD
BRANCH  24  26
ATOM     26  C29 ZIN A   1      43.612   7.687  31.514  0.00  0.00     0.050 A 
ATOM     27  C38 ZIN A   1      44.980   7.451  31.510  0.00  0.00     0.074 A 
ATOM     28  C37 ZIN A   1      45.817   8.265  30.772  0.00  0.00     0.019 A 
ATOM     29  C36 ZIN A   1      45.295   9.323  30.049  0.00  0.00     0.017 A 
ATOM     30  C31 ZIN A   1      43.934   9.563  30.057  0.00  0.00     0.050 A 
ATOM     31  C30 ZIN A   1      43.090   8.749  30.788  0.00  0.00     0.046 A 
BRANCH  27  32
ATOM     32  C39 ZIN A   1      45.550   6.299  32.296  0.00  0.00     0.419 C 
ATOM     33  F40 ZIN A   1      46.946   6.323  32.214  0.00  0.00    -0.166 F 
ATOM     34  F41 ZIN A   1      45.159   6.409  33.635  0.00  0.00    -0.166 F 
ATOM     35  F42 ZIN A   1      45.072   5.093  31.770  0.00  0.00    -0.166 F 
ENDBRANCH  27  32
BRANCH  30  36
ATOM     36  C32 ZIN A   1      43.369  10.717  29.269  0.00  0.00     0.417 C 
ATOM     37  F33 ZIN A   1      43.895  10.699  27.973  0.00  0.00    -0.166 F 
ATOM     38  F34 ZIN A   1      41.975  10.601  29.207  0.00  0.00    -0.166 F 
ATOM     39  F35 ZIN A   1      43.710  11.921  29.895  0.00  0.00    -0.166 F 
ENDBRANCH  30  36
ENDBRANCH  24  26
ENDBRANCH  20  22
TORSDOF 4
ENDMDL
MODEL 19
REMARK CAVERDOCK RESULT:      25.5      0.000      0.000
REMARK CAVERDOCK CONSTRAINTS:       0.1      0.0      0.0      0.0
REMARK CAVERDOCK TUNNEL: 18     25.5      1.9     19.5
REMARK  4 active torsions:
REMARK  status: ('A' for Active; 'I' for Inactive)
REMARK    1  A    between atoms: C24_20  and  C26_21 
REMARK       I    between atoms: C26_21  and  N28_23 
REMARK    2  A    between atoms: N28_23  and  C29_24 
REMARK    3  A    between atoms: C31_26  and  C32_27 
REMARK    4  A    between atoms: C38_33  and  C39_34 
ROOT
ATOM      1  C1  ZIN A   1      38.913   6.434  30.766  0.00  0.00     0.016 C 
ATOM      2  C2  ZIN A   1      39.173   5.289  31.747  0.00  0.00    -0.028 C 
ATOM      3  C3  ZIN A   1      39.060   3.960  31.026  0.00  0.00     0.011 C 
ATOM      4  C4  ZIN A   1      37.678   3.920  30.353  0.00  0.00     0.007 C 
ATOM      5  C5  ZIN A   1      36.559   4.107  31.372  0.00  0.00     0.004 C 
ATOM      6  C7  ZIN A   1      36.740   5.407  32.174  0.00  0.00    -0.004 C 
ATOM      7  C9  ZIN A   1      35.614   5.537  33.200  0.00  0.00     0.007 C 
ATOM      8  C10 ZIN A   1      34.259   5.556  32.484  0.00  0.00     0.026 C 
ATOM      9  C11 ZIN A   1      34.094   4.260  31.695  0.00  0.00     0.097 C 
ATOM     10  N13 ZIN A   1      32.805   4.222  31.007  0.00  0.00    -0.352 N 
ATOM     11  C14 ZIN A   1      32.651   3.421  29.930  0.00  0.00     0.241 C 
ATOM     12  O15 ZIN A   1      31.597   3.403  29.325  0.00  0.00    -0.269 OA
ATOM     13  C16 ZIN A   1      33.773   2.568  29.495  0.00  0.00     0.071 C 
ATOM     14  C17 ZIN A   1      35.017   2.907  29.839  0.00  0.00    -0.009 C 
ATOM     15  C18 ZIN A   1      35.206   4.164  30.666  0.00  0.00    -0.002 C 
ATOM     16  C19 ZIN A   1      35.191   5.385  29.744  0.00  0.00     0.022 C 
ATOM     17  C20 ZIN A   1      38.098   5.304  32.868  0.00  0.00    -0.001 C 
ATOM     18  C22 ZIN A   1      38.519   6.521  33.700  0.00  0.00     0.007 C 
ATOM     19  C23 ZIN A   1      40.066   6.388  33.752  0.00  0.00     0.015 C 
ATOM     20  C24 ZIN A   1      40.472   5.545  32.504  0.00  0.00     0.086 C 
ATOM     21  H54 ZIN A   1      32.067   4.769  31.321  0.00  0.00     0.163 HD
ENDROOT
BRANCH  20  22
ATOM     22  C26 ZIN A   1      41.445   6.314  31.649  0.00  0.00     0.227 C 
ATOM     23  O27 ZIN A   1      41.207   6.499  30.474  0.00  0.00    -0.273 OA
ATOM     24  N28 ZIN A   1      42.582   6.797  32.190  0.00  0.00    -0.326 N 
ATOM     25  H64 ZIN A   1      42.812   6.582  33.107  0.00  0.00     0.169 HD
BRANCH  24  26
ATOM     26  C29 ZIN A   1      43.430   7.609  31.427  0.00  0.00     0.050 A 
ATOM     27  C38 ZIN A   1      44.793   7.347  31.390  0.00  0.00     0.074 A 
ATOM     28  C37 ZIN A   1      45.627   8.146  30.631  0.00  0.00     0.019 A 
ATOM     29  C36 ZIN A   1      45.106   9.213  29.920  0.00  0.00     0.017 A 
ATOM     30  C31 ZIN A   1      43.750   9.478  29.961  0.00  0.00     0.050 A 
ATOM     31  C30 ZIN A   1      42.911   8.679  30.713  0.00  0.00     0.046 A 
BRANCH  27  32
ATOM     32  C39 ZIN A   1      45.361   6.186  32.163  0.00  0.00     0.419 C 
ATOM     33  F40 ZIN A   1      44.518   5.078  32.028  0.00  0.00    -0.166 F 
ATOM     34  F41 ZIN A   1      46.630   5.869  31.664  0.00  0.00    -0.166 F 
ATOM     35  F42 ZIN A   1      45.466   6.531  33.514  0.00  0.00    -0.166 F 
ENDBRANCH  27  32
BRANCH  30  36
ATOM     36  C32 ZIN A   1      43.187  10.641  29.186  0.00  0.00     0.417 C 
ATOM     37  F33 ZIN A   1      43.684  10.614  27.878  0.00  0.00    -0.166 F 
ATOM     38  F34 ZIN A   1      41.791  10.549  29.156  0.00  0.00    -0.166 F 
ATOM     39  F35 ZIN A   1      43.562  11.839  29.803  0.00  0.00    -0.166 F 
ENDBRANCH  30  36
ENDBRANCH  24  26
ENDBRANCH  20  22
TORSDOF 4
ENDMDL
MODEL 20
REMARK CAVERDOCK RESULT:      23.3      0.000      0.000
REMARK CAVERDOCK CONSTRAINTS:       0.0      0.0      0.0      0.0
REMARK CAVERDOCK TUNNEL: 19     23.3      1.9     20.4
REMARK  4 active torsions:
REMARK  status: ('A' for Active; 'I' for Inactive)
REMARK    1  A    between atoms: C24_20  and  C26_21 
REMARK       I    between atoms: C26_21  and  N28_23 
REMARK    2  A    between atoms: N28_23  and  C29_24 
REMARK    3  A    between atoms: C31_26  and  C32_27 
REMARK    4  A    between atoms: C38_33  and  C39_34 
ROOT
ATOM      1  C1  ZIN A   1      39.046   5.030  32.477  0.00  0.00     0.016 C 
ATOM      2  C2  ZIN A   1      39.042   5.538  31.033  0.00  0.00    -0.028 C 
ATOM      3  C3  ZIN A   1      38.015   6.644  30.882  0.00  0.00     0.011 C 
ATOM      4  C4  ZIN A   1      36.666   6.084  31.365  0.00  0.00     0.007 C 
ATOM      5  C5  ZIN A   1      36.272   4.836  30.582  0.00  0.00     0.004 C 
ATOM      6  C7  ZIN A   1      37.367   3.759  30.653  0.00  0.00    -0.004 C 
ATOM      7  C9  ZIN A   1      36.942   2.540  29.834  0.00  0.00     0.007 C 
ATOM      8  C10 ZIN A   1      35.627   1.977  30.386  0.00  0.00     0.026 C 
ATOM      9  C11 ZIN A   1      34.551   3.057  30.307  0.00  0.00     0.097 C 
ATOM     10  N13 ZIN A   1      33.270   2.560  30.807  0.00  0.00    -0.352 N 
ATOM     11  C14 ZIN A   1      32.342   3.440  31.244  0.00  0.00     0.241 C 
ATOM     12  O15 ZIN A   1      31.285   3.043  31.695  0.00  0.00    -0.269 OA
ATOM     13  C16 ZIN A   1      32.623   4.886  31.170  0.00  0.00     0.071 C 
ATOM     14  C17 ZIN A   1      33.892   5.299  31.122  0.00  0.00    -0.009 C 
ATOM     15  C18 ZIN A   1      34.982   4.245  31.148  0.00  0.00    -0.002 C 
ATOM     16  C19 ZIN A   1      35.238   3.814  32.594  0.00  0.00     0.022 C 
ATOM     17  C20 ZIN A   1      38.634   4.388  30.073  0.00  0.00    -0.001 C 
ATOM     18  C22 ZIN A   1      39.885   3.504  30.081  0.00  0.00     0.007 C 
ATOM     19  C23 ZIN A   1      41.043   4.539  30.022  0.00  0.00     0.015 C 
ATOM     20  C24 ZIN A   1      40.466   5.869  30.600  0.00  0.00     0.086 C 
ATOM     21  H54 ZIN A   1      33.088   1.607  30.824  0.00  0.00     0.163 HD
ENDROOT
BRANCH  20  22
ATOM     22  C26 ZIN A   1      41.289   6.328  31.775  0.00  0.00     0.227 C 
ATOM     23  O27 ZIN A   1      40.898   6.128  32.906  0.00  0.00    -0.273 OA
ATOM     24  N28 ZIN A   1      42.462   6.962  31.570  0.00  0.00    -0.326 N 
ATOM     25  H64 ZIN A   1      42.737   7.193  30.669  0.00  0.00     0.169 HD
BRANCH  24  26
ATOM     26  C29 ZIN A   1      43.281   7.285  32.657  0.00  0.00     0.050 A 
ATOM     27  C38 ZIN A   1      43.723   6.286  33.515  0.00  0.00     0.074 A 
ATOM     28  C37 ZIN A   1      44.538   6.607  34.584  0.00  0.00     0.019 A 
ATOM     29  C36 ZIN A   1      44.902   7.923  34.807  0.00  0.00     0.017 A 
ATOM     30  C31 ZIN A   1      44.459   8.919  33.957  0.00  0.00     0.050 A 
ATOM     31  C30 ZIN A   1      43.650   8.604  32.883  0.00  0.00     0.046 A 
BRANCH  27  32
ATOM     32  C39 ZIN A   1      43.327   4.853  33.273  0.00  0.00     0.419 C 
ATOM     33  F40 ZIN A   1      43.570   4.520  31.937  0.00  0.00    -0.166 F 
ATOM     34  F41 ZIN A   1      44.077   4.015  34.106  0.00  0.00    -0.166 F 
ATOM     35  F42 ZIN A   1      41.966   4.692  33.555  0.00  0.00    -0.166 F 
ENDBRANCH  27  32
BRANCH  30  36
ATOM     36  C32 ZIN A   1      44.859  10.351  34.203  0.00  0.00     0.417 C 
ATOM     37  F33 ZIN A   1      45.787  10.750  33.236  0.00  0.00    -0.166 F 
ATOM     38  F34 ZIN A   1      43.726  11.170  34.128  0.00  0.00    -0.166 F 
ATOM     39  F35 ZIN A   1      45.431  10.463  35.475  0.00  0.00    -0.166 F 
ENDBRANCH  30  36
ENDBRANCH  24  26
ENDBRANCH  20  22
TORSDOF 4
ENDMDL
MODEL 21
REMARK CAVERDOCK RESULT:      23.5      0.000      0.000
REMARK CAVERDOCK CONSTRAINTS:       0.0      0.0      0.0      0.0
REMARK CAVERDOCK TUNNEL: 20     23.5      1.9     21.3
REMARK  4 active torsions:
REMARK  status: ('A' for Active; 'I' for Inactive)
REMARK    1  A    between atoms: C24_20  and  C26_21 
REMARK       I    between atoms: C26_21  and  N28_23 
REMARK    2  A    between atoms: N28_23  and  C29_24 
REMARK    3  A    between atoms: C31_26  and  C32_27 
REMARK    4  A    between atoms: C38_33  and  C39_34 
ROOT
ATOM      1  C1  ZIN A   1      38.876   5.074  32.430  0.00  0.00     0.016 C 
ATOM      2  C2  ZIN A   1      38.871   5.520  30.966  0.00  0.00    -0.028 C 
ATOM      3  C3  ZIN A   1      37.843   6.617  30.767  0.00  0.00     0.011 C 
ATOM      4  C4  ZIN A   1      36.495   6.078  31.275  0.00  0.00     0.007 C 
ATOM      5  C5  ZIN A   1      36.101   4.796  30.548  0.00  0.00     0.004 C 
ATOM      6  C7  ZIN A   1      37.197   3.724  30.664  0.00  0.00    -0.004 C 
ATOM      7  C9  ZIN A   1      36.772   2.471  29.900  0.00  0.00     0.007 C 
ATOM      8  C10 ZIN A   1      35.458   1.931  30.476  0.00  0.00     0.026 C 
ATOM      9  C11 ZIN A   1      34.381   3.006  30.352  0.00  0.00     0.097 C 
ATOM     10  N13 ZIN A   1      33.101   2.531  30.873  0.00  0.00    -0.352 N 
ATOM     11  C14 ZIN A   1      32.173   3.428  31.272  0.00  0.00     0.241 C 
ATOM     12  O15 ZIN A   1      31.117   3.050  31.740  0.00  0.00    -0.269 OA
ATOM     13  C16 ZIN A   1      32.453   4.869  31.135  0.00  0.00     0.071 C 
ATOM     14  C17 ZIN A   1      33.721   5.280  31.068  0.00  0.00    -0.009 C 
ATOM     15  C18 ZIN A   1      34.812   4.229  31.139  0.00  0.00    -0.002 C 
ATOM     16  C19 ZIN A   1      35.069   3.863  32.603  0.00  0.00     0.022 C 
ATOM     17  C20 ZIN A   1      38.463   4.329  30.057  0.00  0.00    -0.001 C 
ATOM     18  C22 ZIN A   1      39.715   3.446  30.102  0.00  0.00     0.007 C 
ATOM     19  C23 ZIN A   1      40.872   4.479  29.998  0.00  0.00     0.015 C 
ATOM     20  C24 ZIN A   1      40.294   5.832  30.517  0.00  0.00     0.086 C 
ATOM     21  H54 ZIN A   1      32.920   1.579  30.932  0.00  0.00     0.163 HD
ENDROOT
BRANCH  20  22
ATOM     22  C26 ZIN A   1      41.118   6.342  31.671  0.00  0.00     0.227 C 
ATOM     23  O27 ZIN A   1      40.692   6.262  32.804  0.00  0.00    -0.273 OA
ATOM     24  N28 ZIN A   1      42.330   6.889  31.444  0.00  0.00    -0.326 N 
ATOM     25  H64 ZIN A   1      42.637   7.026  30.535  0.00  0.00     0.169 HD
BRANCH  24  26
ATOM     26  C29 ZIN A   1      43.144   7.257  32.521  0.00  0.00     0.050 A 
ATOM     27  C38 ZIN A   1      43.591   6.292  33.415  0.00  0.00     0.074 A 
ATOM     28  C37 ZIN A   1      44.400   6.657  34.474  0.00  0.00     0.019 A 
ATOM     29  C36 ZIN A   1      44.754   7.983  34.651  0.00  0.00     0.017 A 
ATOM     30  C31 ZIN A   1      44.305   8.945  33.765  0.00  0.00     0.050 A 
ATOM     31  C30 ZIN A   1      43.501   8.586  32.701  0.00  0.00     0.046 A 
BRANCH  27  32
ATOM     32  C39 ZIN A   1      43.207   4.848  33.223  0.00  0.00     0.419 C 
ATOM     33  F40 ZIN A   1      43.983   4.043  34.062  0.00  0.00    -0.166 F 
ATOM     34  F41 ZIN A   1      41.854   4.680  33.537  0.00  0.00    -0.166 F 
ATOM     35  F42 ZIN A   1      43.425   4.481  31.891  0.00  0.00    -0.166 F 
ENDBRANCH  27  32
BRANCH  30  36
ATOM     36  C32 ZIN A   1      44.693  10.388  33.962  0.00  0.00     0.417 C 
ATOM     37  F33 ZIN A   1      43.546  11.187  33.935  0.00  0.00    -0.166 F 
ATOM     38  F34 ZIN A   1      45.334  10.534  35.198  0.00  0.00    -0.166 F 
ATOM     39  F35 ZIN A   1      45.561  10.781  32.938  0.00  0.00    -0.166 F 
ENDBRANCH  30  36
ENDBRANCH  24  26
ENDBRANCH  20  22
TORSDOF 4
ENDMDL
MODEL 22
REMARK CAVERDOCK RESULT:      24.4      0.000      0.000
REMARK CAVERDOCK CONSTRAINTS:       0.0      0.0      0.0      0.0
REMARK CAVERDOCK TUNNEL: 21     24.4      1.8     22.3
REMARK  4 active torsions:
REMARK  status: ('A' for Active; 'I' for Inactive)
REMARK    1  A    between atoms: C24_20  and  C26_21 
REMARK       I    between atoms: C26_21  and  N28_23 
REMARK    2  A    between atoms: N28_23  and  C29_24 
REMARK    3  A    between atoms: C31_26  and  C32_27 
REMARK    4  A    between atoms: C38_33  and  C39_34 
ROOT
ATOM      1  C1  ZIN A   1      38.654   5.088  32.369  0.00  0.00     0.016 C 
ATOM      2  C2  ZIN A   1      38.590   5.570  30.918  0.00  0.00    -0.028 C 
ATOM      3  C3  ZIN A   1      37.533   6.648  30.782  0.00  0.00     0.011 C 
ATOM      4  C4  ZIN A   1      36.214   6.067  31.319  0.00  0.00     0.007 C 
ATOM      5  C5  ZIN A   1      35.823   4.796  30.573  0.00  0.00     0.004 C 
ATOM      6  C7  ZIN A   1      36.946   3.746  30.625  0.00  0.00    -0.004 C 
ATOM      7  C9  ZIN A   1      36.522   2.503  29.842  0.00  0.00     0.007 C 
ATOM      8  C10 ZIN A   1      35.240   1.920  30.448  0.00  0.00     0.026 C 
ATOM      9  C11 ZIN A   1      34.137   2.973  30.387  0.00  0.00     0.097 C 
ATOM     10  N13 ZIN A   1      32.885   2.457  30.938  0.00  0.00    -0.352 N 
ATOM     11  C14 ZIN A   1      31.952   3.323  31.390  0.00  0.00     0.241 C 
ATOM     12  O15 ZIN A   1      30.921   2.910  31.883  0.00  0.00    -0.269 OA
ATOM     13  C16 ZIN A   1      32.196   4.773  31.282  0.00  0.00     0.071 C 
ATOM     14  C17 ZIN A   1      33.453   5.214  31.184  0.00  0.00    -0.009 C 
ATOM     15  C18 ZIN A   1      34.568   4.186  31.191  0.00  0.00    -0.002 C 
ATOM     16  C19 ZIN A   1      34.881   3.788  32.635  0.00  0.00     0.022 C 
ATOM     17  C20 ZIN A   1      38.177   4.393  29.992  0.00  0.00    -0.001 C 
ATOM     18  C22 ZIN A   1      39.449   3.538  29.973  0.00  0.00     0.007 C 
ATOM     19  C23 ZIN A   1      40.579   4.599  29.858  0.00  0.00     0.015 C 
ATOM     20  C24 ZIN A   1      39.990   5.925  30.430  0.00  0.00     0.086 C 
ATOM     21  H54 ZIN A   1      32.726   1.500  30.978  0.00  0.00     0.163 HD
ENDROOT
BRANCH  20  22
ATOM     22  C26 ZIN A   1      40.841   6.424  31.569  0.00  0.00     0.227 C 
ATOM     23  O27 ZIN A   1      40.399   6.434  32.699  0.00  0.00    -0.273 OA
ATOM     24  N28 ZIN A   1      42.095   6.861  31.333  0.00  0.00    -0.326 N 
ATOM     25  H64 ZIN A   1      42.421   6.928  30.422  0.00  0.00     0.169 HD
BRANCH  24  26
ATOM     26  C29 ZIN A   1      42.926   7.215  32.402  0.00  0.00     0.050 A 
ATOM     27  C38 ZIN A   1      43.333   6.250  33.314  0.00  0.00     0.074 A 
ATOM     28  C37 ZIN A   1      44.159   6.601  34.365  0.00  0.00     0.019 A 
ATOM     29  C36 ZIN A   1      44.568   7.914  34.516  0.00  0.00     0.017 A 
ATOM     30  C31 ZIN A   1      44.159   8.877  33.612  0.00  0.00     0.050 A 
ATOM     31  C30 ZIN A   1      43.339   8.531  32.556  0.00  0.00     0.046 A 
BRANCH  27  32
ATOM     32  C39 ZIN A   1      42.889   4.820  33.151  0.00  0.00     0.419 C 
ATOM     33  F40 ZIN A   1      41.549   4.701  33.534  0.00  0.00    -0.166 F 
ATOM     34  F41 ZIN A   1      43.026   4.439  31.812  0.00  0.00    -0.166 F 
ATOM     35  F42 ZIN A   1      43.679   3.991  33.954  0.00  0.00    -0.166 F 
ENDBRANCH  27  32
BRANCH  30  36
ATOM     36  C32 ZIN A   1      44.607  10.306  33.780  0.00  0.00     0.417 C 
ATOM     37  F33 ZIN A   1      43.506  11.159  33.651  0.00  0.00    -0.166 F 
ATOM     38  F34 ZIN A   1      45.177  10.469  35.048  0.00  0.00    -0.166 F 
ATOM     39  F35 ZIN A   1      45.555  10.616  32.799  0.00  0.00    -0.166 F 
ENDBRANCH  30  36
ENDBRANCH  24  26
ENDBRANCH  20  22
TORSDOF 4
ENDMDL
MODEL 23
REMARK CAVERDOCK RESULT:      25.2      0.000      0.000
REMARK CAVERDOCK CONSTRAINTS:       0.0      0.0      0.0      0.0
REMARK CAVERDOCK TUNNEL: 22     25.2      1.8     23.1
REMARK  4 active torsions:
REMARK  status: ('A' for Active; 'I' for Inactive)
REMARK    1  A    between atoms: C24_20  and  C26_21 
REMARK       I    between atoms: C26_21  and  N28_23 
REMARK    2  A    between atoms: N28_23  and  C29_24 
REMARK    3  A    between atoms: C31_26  and  C32_27 
REMARK    4  A    between atoms: C38_33  and  C39_34 
ROOT
ATOM      1  C1  ZIN A   1      38.436   5.062  32.364  0.00  0.00     0.016 C 
ATOM      2  C2  ZIN A   1      38.353   5.541  30.912  0.00  0.00    -0.028 C 
ATOM      3  C3  ZIN A   1      37.299   6.624  30.789  0.00  0.00     0.011 C 
ATOM      4  C4  ZIN A   1      35.985   6.050  31.346  0.00  0.00     0.007 C 
ATOM      5  C5  ZIN A   1      35.579   4.778  30.608  0.00  0.00     0.004 C 
ATOM      6  C7  ZIN A   1      36.697   3.723  30.647  0.00  0.00    -0.004 C 
ATOM      7  C9  ZIN A   1      36.257   2.480  29.874  0.00  0.00     0.007 C 
ATOM      8  C10 ZIN A   1      34.982   1.904  30.499  0.00  0.00     0.026 C 
ATOM      9  C11 ZIN A   1      33.882   2.962  30.451  0.00  0.00     0.097 C 
ATOM     10  N13 ZIN A   1      32.636   2.453  31.020  0.00  0.00    -0.352 N 
ATOM     11  C14 ZIN A   1      31.713   3.324  31.484  0.00  0.00     0.241 C 
ATOM     12  O15 ZIN A   1      30.687   2.917  31.992  0.00  0.00    -0.269 OA
ATOM     13  C16 ZIN A   1      31.962   4.773  31.368  0.00  0.00     0.071 C 
ATOM     14  C17 ZIN A   1      33.219   5.208  31.252  0.00  0.00    -0.009 C 
ATOM     15  C18 ZIN A   1      34.329   4.175  31.246  0.00  0.00    -0.002 C 
ATOM     16  C19 ZIN A   1      34.661   3.780  32.687  0.00  0.00     0.022 C 
ATOM     17  C20 ZIN A   1      37.923   4.364  29.995  0.00  0.00    -0.001 C 
ATOM     18  C22 ZIN A   1      39.190   3.503  29.961  0.00  0.00     0.007 C 
ATOM     19  C23 ZIN A   1      40.323   4.558  29.827  0.00  0.00     0.015 C 
ATOM     20  C24 ZIN A   1      39.748   5.889  30.405  0.00  0.00     0.086 C 
ATOM     21  H54 ZIN A   1      32.474   1.497  31.065  0.00  0.00     0.163 HD
ENDROOT
BRANCH  20  22
ATOM     22  C26 ZIN A   1      40.617   6.387  31.530  0.00  0.00     0.227 C 
ATOM     23  O27 ZIN A   1      40.116   6.716  32.585  0.00  0.00    -0.273 OA
ATOM     24  N28 ZIN A   1      41.953   6.467  31.365  0.00  0.00    -0.326 N 
ATOM     25  H64 ZIN A   1      42.347   6.281  30.499  0.00  0.00     0.169 HD
BRANCH  24  26
ATOM     26  C29 ZIN A   1      42.772   6.819  32.445  0.00  0.00     0.050 A 
ATOM     27  C38 ZIN A   1      42.910   5.954  33.522  0.00  0.00     0.074 A 
ATOM     28  C37 ZIN A   1      43.723   6.300  34.584  0.00  0.00     0.019 A 
ATOM     29  C36 ZIN A   1      44.389   7.513  34.580  0.00  0.00     0.017 A 
ATOM     30  C31 ZIN A   1      44.248   8.378  33.510  0.00  0.00     0.050 A 
ATOM     31  C30 ZIN A   1      43.442   8.035  32.443  0.00  0.00     0.046 A 
BRANCH  27  32
ATOM     32  C39 ZIN A   1      42.185   4.633  33.528  0.00  0.00     0.419 C 
ATOM     33  F40 ZIN A   1      41.788   4.312  32.226  0.00  0.00    -0.166 F 
ATOM     34  F41 ZIN A   1      43.038   3.636  34.014  0.00  0.00    -0.166 F 
ATOM     35  F42 ZIN A   1      41.057   4.723  34.351  0.00  0.00    -0.166 F 
ENDBRANCH  27  32
BRANCH  30  36
ATOM     36  C32 ZIN A   1      44.976   9.698  33.510  0.00  0.00     0.417 C 
ATOM     37  F33 ZIN A   1      44.802  10.327  34.747  0.00  0.00    -0.166 F 
ATOM     38  F34 ZIN A   1      46.340   9.478  33.286  0.00  0.00    -0.166 F 
ATOM     39  F35 ZIN A   1      44.462  10.513  32.495  0.00  0.00    -0.166 F 
ENDBRANCH  30  36
ENDBRANCH  24  26
ENDBRANCH  20  22
TORSDOF 4
ENDMDL
MODEL 24
REMARK CAVERDOCK RESULT:      26.0      0.000      0.000
REMARK CAVERDOCK CONSTRAINTS:       0.5      0.0      0.0      0.0
REMARK CAVERDOCK TUNNEL: 23     26.0      1.8     24.3
REMARK  4 active torsions:
REMARK  status: ('A' for Active; 'I' for Inactive)
REMARK    1  A    between atoms: C24_20  and  C26_21 
REMARK       I    between atoms: C26_21  and  N28_23 
REMARK    2  A    between atoms: N28_23  and  C29_24 
REMARK    3  A    between atoms: C31_26  and  C32_27 
REMARK    4  A    between atoms: C38_33  and  C39_34 
ROOT
ATOM      1  C1  ZIN A   1      38.245   4.993  32.286  0.00  0.00     0.016 C 
ATOM      2  C2  ZIN A   1      38.145   5.449  30.829  0.00  0.00    -0.028 C 
ATOM      3  C3  ZIN A   1      37.103   6.543  30.703  0.00  0.00     0.011 C 
ATOM      4  C4  ZIN A   1      35.791   5.994  31.291  0.00  0.00     0.007 C 
ATOM      5  C5  ZIN A   1      35.358   4.716  30.581  0.00  0.00     0.004 C 
ATOM      6  C7  ZIN A   1      36.463   3.648  30.620  0.00  0.00    -0.004 C 
ATOM      7  C9  ZIN A   1      35.996   2.398  29.874  0.00  0.00     0.007 C 
ATOM      8  C10 ZIN A   1      34.723   1.849  30.528  0.00  0.00     0.026 C 
ATOM      9  C11 ZIN A   1      33.636   2.919  30.480  0.00  0.00     0.097 C 
ATOM     10  N13 ZIN A   1      32.393   2.435  31.077  0.00  0.00    -0.352 N 
ATOM     11  C14 ZIN A   1      31.488   3.326  31.541  0.00  0.00     0.241 C 
ATOM     12  O15 ZIN A   1      30.465   2.940  32.072  0.00  0.00    -0.269 OA
ATOM     13  C16 ZIN A   1      31.754   4.769  31.397  0.00  0.00     0.071 C 
ATOM     14  C17 ZIN A   1      33.014   5.186  31.254  0.00  0.00    -0.009 C 
ATOM     15  C18 ZIN A   1      34.111   4.140  31.248  0.00  0.00    -0.002 C 
ATOM     16  C19 ZIN A   1      34.461   3.763  32.689  0.00  0.00     0.022 C 
ATOM     17  C20 ZIN A   1      37.686   4.263  29.938  0.00  0.00    -0.001 C 
ATOM     18  C22 ZIN A   1      38.942   3.385  29.898  0.00  0.00     0.007 C 
ATOM     19  C23 ZIN A   1      40.085   4.424  29.729  0.00  0.00     0.015 C 
ATOM     20  C24 ZIN A   1      39.537   5.771  30.293  0.00  0.00     0.086 C 
ATOM     21  H54 ZIN A   1      32.220   1.482  31.141  0.00  0.00     0.163 HD
ENDROOT
BRANCH  20  22
ATOM     22  C26 ZIN A   1      40.429   6.276  31.397  0.00  0.00     0.227 C 
ATOM     23  O27 ZIN A   1      39.971   6.489  32.500  0.00  0.00    -0.273 OA
ATOM     24  N28 ZIN A   1      41.739   6.493  31.158  0.00  0.00    -0.326 N 
ATOM     25  H64 ZIN A   1      42.090   6.400  30.259  0.00  0.00     0.169 HD
BRANCH  24  26
ATOM     26  C29 ZIN A   1      42.591   6.851  32.209  0.00  0.00     0.050 A 
ATOM     27  C38 ZIN A   1      42.830   5.958  33.245  0.00  0.00     0.074 A 
ATOM     28  C37 ZIN A   1      43.677   6.311  34.277  0.00  0.00     0.019 A 
ATOM     29  C36 ZIN A   1      44.277   7.558  34.286  0.00  0.00     0.017 A 
ATOM     30  C31 ZIN A   1      44.036   8.451  33.258  0.00  0.00     0.050 A 
ATOM     31  C30 ZIN A   1      43.195   8.101  32.220  0.00  0.00     0.046 A 
BRANCH  27  32
ATOM     32  C39 ZIN A   1      42.178   4.600  33.236  0.00  0.00     0.419 C 
ATOM     33  F40 ZIN A   1      41.859   4.243  31.922  0.00  0.00    -0.166 F 
ATOM     34  F41 ZIN A   1      43.059   3.656  33.775  0.00  0.00    -0.166 F 
ATOM     35  F42 ZIN A   1      41.010   4.638  34.006  0.00  0.00    -0.166 F 
ENDBRANCH  27  32
BRANCH  30  36
ATOM     36  C32 ZIN A   1      44.691   9.807  33.271  0.00  0.00     0.417 C 
ATOM     37  F33 ZIN A   1      44.240  10.533  34.379  0.00  0.00    -0.166 F 
ATOM     38  F34 ZIN A   1      46.080   9.654  33.349  0.00  0.00    -0.166 F 
ATOM     39  F35 ZIN A   1      44.363  10.495  32.098  0.00  0.00    -0.166 F 
ENDBRANCH  30  36
ENDBRANCH  24  26
ENDBRANCH  20  22
TORSDOF 4
ENDMDL
MODEL 25
REMARK CAVERDOCK RESULT:      26.4      0.000      0.000
REMARK CAVERDOCK CONSTRAINTS:       0.2      0.0      0.0      0.0
REMARK CAVERDOCK TUNNEL: 24     26.4      1.8     25.4
REMARK  4 active torsions:
REMARK  status: ('A' for Active; 'I' for Inactive)
REMARK    1  A    between atoms: C24_20  and  C26_21 
REMARK       I    between atoms: C26_21  and  N28_23 
REMARK    2  A    between atoms: N28_23  and  C29_24 
REMARK    3  A    between atoms: C31_26  and  C32_27 
REMARK    4  A    between atoms: C38_33  and  C39_34 
ROOT
ATOM      1  C1  ZIN A   1      37.989   4.797  32.264  0.00  0.00     0.016 C 
ATOM      2  C2  ZIN A   1      37.957   5.178  30.782  0.00  0.00    -0.028 C 
ATOM      3  C3  ZIN A   1      36.974   6.312  30.566  0.00  0.00     0.011 C 
ATOM      4  C4  ZIN A   1      35.619   5.858  31.136  0.00  0.00     0.007 C 
ATOM      5  C5  ZIN A   1      35.146   4.566  30.478  0.00  0.00     0.004 C 
ATOM      6  C7  ZIN A   1      36.197   3.450  30.610  0.00  0.00    -0.004 C 
ATOM      7  C9  ZIN A   1      35.692   2.186  29.914  0.00  0.00     0.007 C 
ATOM      8  C10 ZIN A   1      34.374   1.733  30.552  0.00  0.00     0.026 C 
ATOM      9  C11 ZIN A   1      33.343   2.849  30.411  0.00  0.00     0.097 C 
ATOM     10  N13 ZIN A   1      32.060   2.457  30.991  0.00  0.00    -0.352 N 
ATOM     11  C14 ZIN A   1      31.185   3.412  31.376  0.00  0.00     0.241 C 
ATOM     12  O15 ZIN A   1      30.129   3.103  31.892  0.00  0.00    -0.269 OA
ATOM     13  C16 ZIN A   1      31.525   4.831  31.168  0.00  0.00     0.071 C 
ATOM     14  C17 ZIN A   1      32.808   5.181  31.046  0.00  0.00    -0.009 C 
ATOM     15  C18 ZIN A   1      33.853   4.085  31.131  0.00  0.00    -0.002 C 
ATOM     16  C19 ZIN A   1      34.138   3.770  32.601  0.00  0.00     0.022 C 
ATOM     17  C20 ZIN A   1      37.469   3.969  29.939  0.00  0.00    -0.001 C 
ATOM     18  C22 ZIN A   1      38.681   3.033  29.987  0.00  0.00     0.007 C 
ATOM     19  C23 ZIN A   1      39.879   4.006  29.804  0.00  0.00     0.015 C 
ATOM     20  C24 ZIN A   1      39.379   5.406  30.279  0.00  0.00     0.086 C 
ATOM     21  H54 ZIN A   1      31.838   1.517  31.097  0.00  0.00     0.163 HD
ENDROOT
BRANCH  20  22
ATOM     22  C26 ZIN A   1      40.260   5.926  31.384  0.00  0.00     0.227 C 
ATOM     23  O27 ZIN A   1      39.768   6.306  32.426  0.00  0.00    -0.273 OA
ATOM     24  N28 ZIN A   1      41.597   5.971  31.216  0.00  0.00    -0.326 N 
ATOM     25  H64 ZIN A   1      41.985   5.744  30.357  0.00  0.00     0.169 HD
BRANCH  24  26
ATOM     26  C29 ZIN A   1      42.424   6.345  32.281  0.00  0.00     0.050 A 
ATOM     27  C38 ZIN A   1      42.490   5.554  33.420  0.00  0.00     0.074 A 
ATOM     28  C37 ZIN A   1      43.312   5.921  34.467  0.00  0.00     0.019 A 
ATOM     29  C36 ZIN A   1      44.059   7.083  34.388  0.00  0.00     0.017 A 
ATOM     30  C31 ZIN A   1      43.991   7.875  33.256  0.00  0.00     0.050 A 
ATOM     31  C30 ZIN A   1      43.176   7.510  32.203  0.00  0.00     0.046 A 
BRANCH  27  32
ATOM     32  C39 ZIN A   1      41.677   4.288  33.509  0.00  0.00     0.419 C 
ATOM     33  F40 ZIN A   1      40.614   4.477  34.398  0.00  0.00    -0.166 F 
ATOM     34  F41 ZIN A   1      41.175   3.968  32.243  0.00  0.00    -0.166 F 
ATOM     35  F42 ZIN A   1      42.489   3.244  33.966  0.00  0.00    -0.166 F 
ENDBRANCH  27  32
BRANCH  30  36
ATOM     36  C32 ZIN A   1      44.807   9.139  33.173  0.00  0.00     0.417 C 
ATOM     37  F33 ZIN A   1      45.157   9.382  31.840  0.00  0.00    -0.166 F 
ATOM     38  F34 ZIN A   1      44.052  10.213  33.659  0.00  0.00    -0.166 F 
ATOM     39  F35 ZIN A   1      45.967   8.998  33.942  0.00  0.00    -0.166 F 
ENDBRANCH  30  36
ENDBRANCH  24  26
ENDBRANCH  20  22
TORSDOF 4
ENDMDL
MODEL 26
REMARK CAVERDOCK RESULT:      27.8      0.000      0.000
REMARK CAVERDOCK CONSTRAINTS:       0.4      0.0      0.0      0.0
REMARK CAVERDOCK TUNNEL: 25     27.8      1.8     26.5
REMARK  4 active torsions:
REMARK  status: ('A' for Active; 'I' for Inactive)
REMARK    1  A    between atoms: C24_20  and  C26_21 
REMARK       I    between atoms: C26_21  and  N28_23 
REMARK    2  A    between atoms: N28_23  and  C29_24 
REMARK    3  A    between atoms: C31_26  and  C32_27 
REMARK    4  A    between atoms: C38_33  and  C39_34 
ROOT
ATOM      1  C1  ZIN A   1      37.847   4.767  32.228  0.00  0.00     0.016 C 
ATOM      2  C2  ZIN A   1      37.801   5.120  30.739  0.00  0.00    -0.028 C 
ATOM      3  C3  ZIN A   1      36.819   6.253  30.511  0.00  0.00     0.011 C 
ATOM      4  C4  ZIN A   1      35.469   5.815  31.105  0.00  0.00     0.007 C 
ATOM      5  C5  ZIN A   1      34.984   4.512  30.478  0.00  0.00     0.004 C 
ATOM      6  C7  ZIN A   1      36.032   3.395  30.620  0.00  0.00    -0.004 C 
ATOM      7  C9  ZIN A   1      35.516   2.120  29.954  0.00  0.00     0.007 C 
ATOM      8  C10 ZIN A   1      34.204   1.683  30.615  0.00  0.00     0.026 C 
ATOM      9  C11 ZIN A   1      33.175   2.801  30.464  0.00  0.00     0.097 C 
ATOM     10  N13 ZIN A   1      31.897   2.424  31.065  0.00  0.00    -0.352 N 
ATOM     11  C14 ZIN A   1      31.030   3.390  31.442  0.00  0.00     0.241 C 
ATOM     12  O15 ZIN A   1      29.978   3.096  31.975  0.00  0.00    -0.269 OA
ATOM     13  C16 ZIN A   1      31.372   4.804  31.202  0.00  0.00     0.071 C 
ATOM     14  C17 ZIN A   1      32.655   5.146  31.059  0.00  0.00    -0.009 C 
ATOM     15  C18 ZIN A   1      33.696   4.048  31.155  0.00  0.00    -0.002 C 
ATOM     16  C19 ZIN A   1      33.997   3.761  32.627  0.00  0.00     0.022 C 
ATOM     17  C20 ZIN A   1      37.299   3.897  29.925  0.00  0.00    -0.001 C 
ATOM     18  C22 ZIN A   1      38.508   2.957  29.978  0.00  0.00     0.007 C 
ATOM     19  C23 ZIN A   1      39.707   3.922  29.763  0.00  0.00     0.015 C 
ATOM     20  C24 ZIN A   1      39.217   5.332  30.216  0.00  0.00     0.086 C 
ATOM     21  H54 ZIN A   1      31.673   1.488  31.192  0.00  0.00     0.163 HD
ENDROOT
BRANCH  20  22
ATOM     22  C26 ZIN A   1      40.113   5.871  31.301  0.00  0.00     0.227 C 
ATOM     23  O27 ZIN A   1      39.631   6.425  32.267  0.00  0.00    -0.273 OA
ATOM     24  N28 ZIN A   1      41.451   5.738  31.200  0.00  0.00    -0.326 N 
ATOM     25  H64 ZIN A   1      41.841   5.367  30.393  0.00  0.00     0.169 HD
BRANCH  24  26
ATOM     26  C29 ZIN A   1      42.276   6.133  32.259  0.00  0.00     0.050 A 
ATOM     27  C38 ZIN A   1      42.266   5.421  33.451  0.00  0.00     0.074 A 
ATOM     28  C37 ZIN A   1      43.086   5.809  34.492  0.00  0.00     0.019 A 
ATOM     29  C36 ZIN A   1      43.906   6.915  34.353  0.00  0.00     0.017 A 
ATOM     30  C31 ZIN A   1      43.914   7.628  33.169  0.00  0.00     0.050 A 
ATOM     31  C30 ZIN A   1      43.100   7.241  32.122  0.00  0.00     0.046 A 
BRANCH  27  32
ATOM     32  C39 ZIN A   1      41.373   4.217  33.603  0.00  0.00     0.419 C 
ATOM     33  F40 ZIN A   1      40.459   4.441  34.638  0.00  0.00    -0.166 F 
ATOM     34  F41 ZIN A   1      40.680   3.996  32.408  0.00  0.00    -0.166 F 
ATOM     35  F42 ZIN A   1      42.152   3.094  33.904  0.00  0.00    -0.166 F 
ENDBRANCH  27  32
BRANCH  30  36
ATOM     36  C32 ZIN A   1      44.809   8.831  33.021  0.00  0.00     0.417 C 
ATOM     37  F33 ZIN A   1      44.301   9.888  33.785  0.00  0.00    -0.166 F 
ATOM     38  F34 ZIN A   1      46.097   8.511  33.466  0.00  0.00    -0.166 F 
ATOM     39  F35 ZIN A   1      44.861   9.212  31.676  0.00  0.00    -0.166 F 
ENDBRANCH  30  36
ENDBRANCH  24  26
ENDBRANCH  20  22
TORSDOF 4
ENDMDL
MODEL 27
REMARK CAVERDOCK RESULT:      28.6      0.000      0.000
REMARK CAVERDOCK CONSTRAINTS:       0.0      0.0      0.0      0.0
REMARK CAVERDOCK TUNNEL: 26     28.6      1.8     27.3
REMARK  4 active torsions:
REMARK  status: ('A' for Active; 'I' for Inactive)
REMARK    1  A    between atoms: C24_20  and  C26_21 
REMARK       I    between atoms: C26_21  and  N28_23 
REMARK    2  A    between atoms: N28_23  and  C29_24 
REMARK    3  A    between atoms: C31_26  and  C32_27 
REMARK    4  A    between atoms: C38_33  and  C39_34 
ROOT
ATOM      1  C1  ZIN A   1      37.086   4.593  31.794  0.00  0.00     0.016 C 
ATOM      2  C2  ZIN A   1      37.669   4.412  30.391  0.00  0.00    -0.028 C 
ATOM      3  C3  ZIN A   1      38.723   3.321  30.410  0.00  0.00     0.011 C 
ATOM      4  C4  ZIN A   1      39.755   3.702  31.485  0.00  0.00     0.007 C 
ATOM      5  C5  ZIN A   1      40.365   5.072  31.207  0.00  0.00     0.004 C 
ATOM      6  C7  ZIN A   1      39.281   6.155  31.083  0.00  0.00    -0.004 C 
ATOM      7  C9  ZIN A   1      39.935   7.503  30.778  0.00  0.00     0.007 C 
ATOM      8  C10 ZIN A   1      40.909   7.874  31.902  0.00  0.00     0.026 C 
ATOM      9  C11 ZIN A   1      41.979   6.790  32.011  0.00  0.00     0.097 C 
ATOM     10  N13 ZIN A   1      42.945   7.108  33.061  0.00  0.00    -0.352 N 
ATOM     11  C14 ZIN A   1      43.670   6.114  33.619  0.00  0.00     0.241 C 
ATOM     12  O15 ZIN A   1      44.453   6.356  34.517  0.00  0.00    -0.269 OA
ATOM     13  C16 ZIN A   1      43.503   4.733  33.129  0.00  0.00     0.071 C 
ATOM     14  C17 ZIN A   1      42.371   4.398  32.507  0.00  0.00    -0.009 C 
ATOM     15  C18 ZIN A   1      41.309   5.468  32.340  0.00  0.00    -0.002 C 
ATOM     16  C19 ZIN A   1      40.498   5.584  33.632  0.00  0.00     0.022 C 
ATOM     17  C20 ZIN A   1      38.364   5.724  29.937  0.00  0.00    -0.001 C 
ATOM     18  C22 ZIN A   1      37.169   6.640  29.655  0.00  0.00     0.007 C 
ATOM     19  C23 ZIN A   1      36.171   5.695  28.931  0.00  0.00     0.015 C 
ATOM     20  C24 ZIN A   1      36.538   4.247  29.381  0.00  0.00     0.086 C 
ATOM     21  H54 ZIN A   1      43.064   8.026  33.354  0.00  0.00     0.163 HD
ENDROOT
BRANCH  20  22
ATOM     22  C26 ZIN A   1      35.347   3.580  30.017  0.00  0.00     0.227 C 
ATOM     23  O27 ZIN A   1      35.459   2.477  30.509  0.00  0.00    -0.273 OA
ATOM     24  N28 ZIN A   1      34.154   4.210  30.040  0.00  0.00    -0.326 N 
ATOM     25  H64 ZIN A   1      34.044   5.055  29.578  0.00  0.00     0.169 HD
BRANCH  24  26
ATOM     26  C29 ZIN A   1      33.077   3.643  30.731  0.00  0.00     0.050 A 
ATOM     27  C38 ZIN A   1      32.935   3.861  32.095  0.00  0.00     0.074 A 
ATOM     28  C37 ZIN A   1      31.868   3.307  32.774  0.00  0.00     0.019 A 
ATOM     29  C36 ZIN A   1      30.948   2.523  32.098  0.00  0.00     0.017 A 
ATOM     30  C31 ZIN A   1      31.091   2.301  30.741  0.00  0.00     0.050 A 
ATOM     31  C30 ZIN A   1      32.153   2.858  30.056  0.00  0.00     0.046 A 
BRANCH  27  32
ATOM     32  C39 ZIN A   1      33.935   4.714  32.832  0.00  0.00     0.419 C 
ATOM     33  F40 ZIN A   1      35.227   4.395  32.402  0.00  0.00    -0.166 F 
ATOM     34  F41 ZIN A   1      33.678   6.064  32.573  0.00  0.00    -0.166 F 
ATOM     35  F42 ZIN A   1      33.829   4.475  34.206  0.00  0.00    -0.166 F 
ENDBRANCH  27  32
BRANCH  30  36
ATOM     36  C32 ZIN A   1      30.088   1.447  30.009  0.00  0.00     0.417 C 
ATOM     37  F33 ZIN A   1      28.967   1.245  30.821  0.00  0.00    -0.166 F 
ATOM     38  F34 ZIN A   1      29.699   2.094  28.830  0.00  0.00    -0.166 F 
ATOM     39  F35 ZIN A   1      30.666   0.213  29.695  0.00  0.00    -0.166 F 
ENDBRANCH  30  36
ENDBRANCH  24  26
ENDBRANCH  20  22
TORSDOF 4
ENDMDL
MODEL 28
REMARK CAVERDOCK RESULT:      27.6      0.000      0.000
REMARK CAVERDOCK CONSTRAINTS:       0.1      0.0      0.0      0.0
REMARK CAVERDOCK TUNNEL: 27     27.6      1.8     28.4
REMARK  4 active torsions:
REMARK  status: ('A' for Active; 'I' for Inactive)
REMARK    1  A    between atoms: C24_20  and  C26_21 
REMARK       I    between atoms: C26_21  and  N28_23 
REMARK    2  A    between atoms: N28_23  and  C29_24 
REMARK    3  A    between atoms: C31_26  and  C32_27 
REMARK    4  A    between atoms: C38_33  and  C39_34 
ROOT
ATOM      1  C1  ZIN A   1      36.909   4.552  31.749  0.00  0.00     0.016 C 
ATOM      2  C2  ZIN A   1      37.488   4.320  30.352  0.00  0.00    -0.028 C 
ATOM      3  C3  ZIN A   1      38.528   3.218  30.404  0.00  0.00     0.011 C 
ATOM      4  C4  ZIN A   1      39.567   3.619  31.465  0.00  0.00     0.007 C 
ATOM      5  C5  ZIN A   1      40.193   4.972  31.144  0.00  0.00     0.004 C 
ATOM      6  C7  ZIN A   1      39.122   6.064  30.987  0.00  0.00    -0.004 C 
ATOM      7  C9  ZIN A   1      39.792   7.393  30.639  0.00  0.00     0.007 C 
ATOM      8  C10 ZIN A   1      40.772   7.787  31.750  0.00  0.00     0.026 C 
ATOM      9  C11 ZIN A   1      41.829   6.694  31.892  0.00  0.00     0.097 C 
ATOM     10  N13 ZIN A   1      42.800   7.033  32.930  0.00  0.00    -0.352 N 
ATOM     11  C14 ZIN A   1      43.514   6.048  33.518  0.00  0.00     0.241 C 
ATOM     12  O15 ZIN A   1      44.301   6.308  34.407  0.00  0.00    -0.269 OA
ATOM     13  C16 ZIN A   1      43.330   4.655  33.072  0.00  0.00     0.071 C 
ATOM     14  C17 ZIN A   1      42.192   4.314  32.462  0.00  0.00    -0.009 C 
ATOM     15  C18 ZIN A   1      41.144   5.391  32.262  0.00  0.00    -0.002 C 
ATOM     16  C19 ZIN A   1      40.335   5.558  33.551  0.00  0.00     0.022 C 
ATOM     17  C20 ZIN A   1      38.198   5.609  29.856  0.00  0.00    -0.001 C 
ATOM     18  C22 ZIN A   1      37.014   6.530  29.547  0.00  0.00     0.007 C 
ATOM     19  C23 ZIN A   1      36.003   5.575  28.854  0.00  0.00     0.015 C 
ATOM     20  C24 ZIN A   1      36.353   4.138  29.349  0.00  0.00     0.086 C 
ATOM     21  H54 ZIN A   1      42.931   7.958  33.194  0.00  0.00     0.163 HD
ENDROOT
BRANCH  20  22
ATOM     22  C26 ZIN A   1      35.155   3.506  30.007  0.00  0.00     0.227 C 
ATOM     23  O27 ZIN A   1      35.207   2.355  30.388  0.00  0.00    -0.273 OA
ATOM     24  N28 ZIN A   1      34.022   4.219  30.173  0.00  0.00    -0.326 N 
ATOM     25  H64 ZIN A   1      33.952   5.111  29.798  0.00  0.00     0.169 HD
BRANCH  24  26
ATOM     26  C29 ZIN A   1      32.949   3.673  30.886  0.00  0.00     0.050 A 
ATOM     27  C38 ZIN A   1      32.843   3.888  32.254  0.00  0.00     0.074 A 
ATOM     28  C37 ZIN A   1      31.780   3.353  32.955  0.00  0.00     0.019 A 
ATOM     29  C36 ZIN A   1      30.828   2.593  32.298  0.00  0.00     0.017 A 
ATOM     30  C31 ZIN A   1      30.935   2.374  30.937  0.00  0.00     0.050 A 
ATOM     31  C30 ZIN A   1      31.993   2.911  30.229  0.00  0.00     0.046 A 
BRANCH  27  32
ATOM     32  C39 ZIN A   1      33.879   4.715  32.971  0.00  0.00     0.419 C 
ATOM     33  F40 ZIN A   1      33.959   4.307  34.307  0.00  0.00    -0.166 F 
ATOM     34  F41 ZIN A   1      35.123   4.541  32.355  0.00  0.00    -0.166 F 
ATOM     35  F42 ZIN A   1      33.517   6.065  32.916  0.00  0.00    -0.166 F 
ENDBRANCH  27  32
BRANCH  30  36
ATOM     36  C32 ZIN A   1      29.897   1.546  30.225  0.00  0.00     0.417 C 
ATOM     37  F33 ZIN A   1      29.045   0.956  31.164  0.00  0.00    -0.166 F 
ATOM     38  F34 ZIN A   1      29.151   2.368  29.371  0.00  0.00    -0.166 F 
ATOM     39  F35 ZIN A   1      30.529   0.547  29.476  0.00  0.00    -0.166 F 
ENDBRANCH  30  36
ENDBRANCH  24  26
ENDBRANCH  20  22
TORSDOF 4
ENDMDL
MODEL 29
REMARK CAVERDOCK RESULT:      27.7      0.000      0.000
REMARK CAVERDOCK CONSTRAINTS:       0.0      0.0      0.0      0.0
REMARK CAVERDOCK TUNNEL: 28     27.7      1.8     29.1
REMARK  4 active torsions:
REMARK  status: ('A' for Active; 'I' for Inactive)
REMARK    1  A    between atoms: C24_20  and  C26_21 
REMARK       I    between atoms: C26_21  and  N28_23 
REMARK    2  A    between atoms: N28_23  and  C29_24 
REMARK    3  A    between atoms: C31_26  and  C32_27 
REMARK    4  A    between atoms: C38_33  and  C39_34 
ROOT
ATOM      1  C1  ZIN A   1      36.717   4.546  31.747  0.00  0.00     0.016 C 
ATOM      2  C2  ZIN A   1      37.278   4.340  30.338  0.00  0.00    -0.028 C 
ATOM      3  C3  ZIN A   1      38.321   3.239  30.357  0.00  0.00     0.011 C 
ATOM      4  C4  ZIN A   1      39.372   3.622  31.412  0.00  0.00     0.007 C 
ATOM      5  C5  ZIN A   1      39.992   4.982  31.108  0.00  0.00     0.004 C 
ATOM      6  C7  ZIN A   1      38.918   6.075  30.984  0.00  0.00    -0.004 C 
ATOM      7  C9  ZIN A   1      39.582   7.411  30.653  0.00  0.00     0.007 C 
ATOM      8  C10 ZIN A   1      40.576   7.786  31.758  0.00  0.00     0.026 C 
ATOM      9  C11 ZIN A   1      41.635   6.693  31.867  0.00  0.00     0.097 C 
ATOM     10  N13 ZIN A   1      42.619   7.014  32.899  0.00  0.00    -0.352 N 
ATOM     11  C14 ZIN A   1      43.342   6.019  33.460  0.00  0.00     0.241 C 
ATOM     12  O15 ZIN A   1      44.140   6.265  34.343  0.00  0.00    -0.269 OA
ATOM     13  C16 ZIN A   1      43.154   4.634  32.991  0.00  0.00     0.071 C 
ATOM     14  C17 ZIN A   1      42.009   4.303  32.389  0.00  0.00    -0.009 C 
ATOM     15  C18 ZIN A   1      40.957   5.382  32.222  0.00  0.00    -0.002 C 
ATOM     16  C19 ZIN A   1      40.164   5.524  33.524  0.00  0.00     0.022 C 
ATOM     17  C20 ZIN A   1      37.981   5.639  29.857  0.00  0.00    -0.001 C 
ATOM     18  C22 ZIN A   1      36.792   6.564  29.580  0.00  0.00     0.007 C 
ATOM     19  C23 ZIN A   1      35.773   5.620  28.882  0.00  0.00     0.015 C 
ATOM     20  C24 ZIN A   1      36.132   4.175  29.346  0.00  0.00     0.086 C 
ATOM     21  H54 ZIN A   1      42.752   7.934  33.178  0.00  0.00     0.163 HD
ENDROOT
BRANCH  20  22
ATOM     22  C26 ZIN A   1      34.942   3.529  30.008  0.00  0.00     0.227 C 
ATOM     23  O27 ZIN A   1      35.000   2.371  30.365  0.00  0.00    -0.273 OA
ATOM     24  N28 ZIN A   1      33.812   4.238  30.203  0.00  0.00    -0.326 N 
ATOM     25  H64 ZIN A   1      33.737   5.137  29.847  0.00  0.00     0.169 HD
BRANCH  24  26
ATOM     26  C29 ZIN A   1      32.749   3.677  30.919  0.00  0.00     0.050 A 
ATOM     27  C38 ZIN A   1      32.718   3.772  32.304  0.00  0.00     0.074 A 
ATOM     28  C37 ZIN A   1      31.665   3.223  33.009  0.00  0.00     0.019 A 
ATOM     29  C36 ZIN A   1      30.648   2.568  32.337  0.00  0.00     0.017 A 
ATOM     30  C31 ZIN A   1      30.679   2.469  30.959  0.00  0.00     0.050 A 
ATOM     31  C30 ZIN A   1      31.727   3.021  30.248  0.00  0.00     0.046 A 
BRANCH  27  32
ATOM     32  C39 ZIN A   1      33.825   4.485  33.038  0.00  0.00     0.419 C 
ATOM     33  F40 ZIN A   1      33.908   5.806  32.587  0.00  0.00    -0.166 F 
ATOM     34  F41 ZIN A   1      33.556   4.476  34.410  0.00  0.00    -0.166 F 
ATOM     35  F42 ZIN A   1      35.039   3.832  32.797  0.00  0.00    -0.166 F 
ENDBRANCH  27  32
BRANCH  30  36
ATOM     36  C32 ZIN A   1      29.570   1.755  30.231  0.00  0.00     0.417 C 
ATOM     37  F33 ZIN A   1      28.682   1.201  31.159  0.00  0.00    -0.166 F 
ATOM     38  F34 ZIN A   1      28.885   2.666  29.417  0.00  0.00    -0.166 F 
ATOM     39  F35 ZIN A   1      30.111   0.737  29.438  0.00  0.00    -0.166 F 
ENDBRANCH  30  36
ENDBRANCH  24  26
ENDBRANCH  20  22
TORSDOF 4
ENDMDL
MODEL 30
REMARK CAVERDOCK RESULT:      27.4      0.000      0.000
REMARK CAVERDOCK CONSTRAINTS:       0.1      0.0      0.0      0.0
REMARK CAVERDOCK TUNNEL: 29     27.4      1.9     30.3
REMARK  4 active torsions:
REMARK  status: ('A' for Active; 'I' for Inactive)
REMARK    1  A    between atoms: C24_20  and  C26_21 
REMARK       I    between atoms: C26_21  and  N28_23 
REMARK    2  A    between atoms: N28_23  and  C29_24 
REMARK    3  A    between atoms: C31_26  and  C32_27 
REMARK    4  A    between atoms: C38_33  and  C39_34 
ROOT
ATOM      1  C1  ZIN A   1      36.579   4.448  31.691  0.00  0.00     0.016 C 
ATOM      2  C2  ZIN A   1      37.145   4.254  30.283  0.00  0.00    -0.028 C 
ATOM      3  C3  ZIN A   1      38.174   3.140  30.292  0.00  0.00     0.011 C 
ATOM      4  C4  ZIN A   1      39.224   3.496  31.357  0.00  0.00     0.007 C 
ATOM      5  C5  ZIN A   1      39.862   4.853  31.075  0.00  0.00     0.004 C 
ATOM      6  C7  ZIN A   1      38.802   5.960  30.961  0.00  0.00    -0.004 C 
ATOM      7  C9  ZIN A   1      39.483   7.293  30.651  0.00  0.00     0.007 C 
ATOM      8  C10 ZIN A   1      40.475   7.641  31.767  0.00  0.00     0.026 C 
ATOM      9  C11 ZIN A   1      41.521   6.533  31.865  0.00  0.00     0.097 C 
ATOM     10  N13 ZIN A   1      42.504   6.829  32.906  0.00  0.00    -0.352 N 
ATOM     11  C14 ZIN A   1      43.212   5.818  33.457  0.00  0.00     0.241 C 
ATOM     12  O15 ZIN A   1      44.008   6.041  34.348  0.00  0.00    -0.269 OA
ATOM     13  C16 ZIN A   1      43.010   4.442  32.968  0.00  0.00     0.071 C 
ATOM     14  C17 ZIN A   1      41.864   4.132  32.356  0.00  0.00    -0.009 C 
ATOM     15  C18 ZIN A   1      40.826   5.226  32.199  0.00  0.00    -0.002 C 
ATOM     16  C19 ZIN A   1      40.028   5.359  33.499  0.00  0.00     0.022 C 
ATOM     17  C20 ZIN A   1      37.865   5.551  29.824  0.00  0.00    -0.001 C 
ATOM     18  C22 ZIN A   1      36.688   6.494  29.553  0.00  0.00     0.007 C 
ATOM     19  C23 ZIN A   1      35.662   5.572  28.837  0.00  0.00     0.015 C 
ATOM     20  C24 ZIN A   1      36.001   4.116  29.283  0.00  0.00     0.086 C 
ATOM     21  H54 ZIN A   1      42.646   7.743  33.199  0.00  0.00     0.163 HD
ENDROOT
BRANCH  20  22
ATOM     22  C26 ZIN A   1      34.801   3.476  29.930  0.00  0.00     0.227 C 
ATOM     23  O27 ZIN A   1      34.874   2.343  30.359  0.00  0.00    -0.273 OA
ATOM     24  N28 ZIN A   1      33.644   4.161  30.032  0.00  0.00    -0.326 N 
ATOM     25  H64 ZIN A   1      33.560   5.035  29.619  0.00  0.00     0.169 HD
BRANCH  24  26
ATOM     26  C29 ZIN A   1      32.565   3.612  30.734  0.00  0.00     0.050 A 
ATOM     27  C38 ZIN A   1      32.537   3.671  32.121  0.00  0.00     0.074 A 
ATOM     28  C37 ZIN A   1      31.468   3.134  32.811  0.00  0.00     0.019 A 
ATOM     29  C36 ZIN A   1      30.432   2.527  32.123  0.00  0.00     0.017 A 
ATOM     30  C31 ZIN A   1      30.461   2.463  30.742  0.00  0.00     0.050 A 
ATOM     31  C30 ZIN A   1      31.525   3.004  30.046  0.00  0.00     0.046 A 
BRANCH  27  32
ATOM     32  C39 ZIN A   1      33.664   4.331  32.872  0.00  0.00     0.419 C 
ATOM     33  F40 ZIN A   1      33.334   4.417  34.229  0.00  0.00    -0.166 F 
ATOM     34  F41 ZIN A   1      34.830   3.573  32.724  0.00  0.00    -0.166 F 
ATOM     35  F42 ZIN A   1      33.875   5.616  32.361  0.00  0.00    -0.166 F 
ENDBRANCH  27  32
BRANCH  30  36
ATOM     36  C32 ZIN A   1      29.332   1.802  29.996  0.00  0.00     0.417 C 
ATOM     37  F33 ZIN A   1      29.821   0.698  29.290  0.00  0.00    -0.166 F 
ATOM     38  F34 ZIN A   1      28.357   1.377  30.907  0.00  0.00    -0.166 F 
ATOM     39  F35 ZIN A   1      28.766   2.716  29.100  0.00  0.00    -0.166 F 
ENDBRANCH  30  36
ENDBRANCH  24  26
ENDBRANCH  20  22
TORSDOF 4
ENDMDL
MODEL 31
REMARK CAVERDOCK RESULT:      27.3      0.000      0.000
REMARK CAVERDOCK CONSTRAINTS:       0.0      0.0      0.0      0.0
REMARK CAVERDOCK TUNNEL: 30     27.3      1.9     31.3
REMARK  4 active torsions:
REMARK  status: ('A' for Active; 'I' for Inactive)
REMARK    1  A    between atoms: C24_20  and  C26_21 
REMARK       I    between atoms: C26_21  and  N28_23 
REMARK    2  A    between atoms: N28_23  and  C29_24 
REMARK    3  A    between atoms: C31_26  and  C32_27 
REMARK    4  A    between atoms: C38_33  and  C39_34 
ROOT
ATOM      1  C1  ZIN A   1      36.354   4.411  31.735  0.00  0.00     0.016 C 
ATOM      2  C2  ZIN A   1      36.900   4.215  30.319  0.00  0.00    -0.028 C 
ATOM      3  C3  ZIN A   1      37.932   3.105  30.316  0.00  0.00     0.011 C 
ATOM      4  C4  ZIN A   1      38.997   3.467  31.365  0.00  0.00     0.007 C 
ATOM      5  C5  ZIN A   1      39.626   4.824  31.070  0.00  0.00     0.004 C 
ATOM      6  C7  ZIN A   1      38.561   5.928  30.969  0.00  0.00    -0.004 C 
ATOM      7  C9  ZIN A   1      39.233   7.262  30.645  0.00  0.00     0.007 C 
ATOM      8  C10 ZIN A   1      40.240   7.616  31.745  0.00  0.00     0.026 C 
ATOM      9  C11 ZIN A   1      41.291   6.512  31.832  0.00  0.00     0.097 C 
ATOM     10  N13 ZIN A   1      42.288   6.814  32.858  0.00  0.00    -0.352 N 
ATOM     11  C14 ZIN A   1      43.007   5.807  33.401  0.00  0.00     0.241 C 
ATOM     12  O15 ZIN A   1      43.815   6.035  34.280  0.00  0.00    -0.269 OA
ATOM     13  C16 ZIN A   1      42.802   4.428  32.918  0.00  0.00     0.071 C 
ATOM     14  C17 ZIN A   1      41.649   4.114  32.324  0.00  0.00    -0.009 C 
ATOM     15  C18 ZIN A   1      40.605   5.204  32.179  0.00  0.00    -0.002 C 
ATOM     16  C19 ZIN A   1      39.826   5.338  33.490  0.00  0.00     0.022 C 
ATOM     17  C20 ZIN A   1      37.609   5.513  29.846  0.00  0.00    -0.001 C 
ATOM     18  C22 ZIN A   1      36.425   6.452  29.590  0.00  0.00     0.007 C 
ATOM     19  C23 ZIN A   1      35.392   5.524  28.891  0.00  0.00     0.015 C 
ATOM     20  C24 ZIN A   1      35.742   4.071  29.336  0.00  0.00     0.086 C 
ATOM     21  H54 ZIN A   1      42.432   7.730  33.146  0.00  0.00     0.163 HD
ENDROOT
BRANCH  20  22
ATOM     22  C26 ZIN A   1      34.554   3.428  30.002  0.00  0.00     0.227 C 
ATOM     23  O27 ZIN A   1      34.616   2.276  30.377  0.00  0.00    -0.273 OA
ATOM     24  N28 ZIN A   1      33.419   4.134  30.182  0.00  0.00    -0.326 N 
ATOM     25  H64 ZIN A   1      33.339   5.027  29.812  0.00  0.00     0.169 HD
BRANCH  24  26
ATOM     26  C29 ZIN A   1      32.355   3.578  30.902  0.00  0.00     0.050 A 
ATOM     27  C38 ZIN A   1      32.386   3.568  32.290  0.00  0.00     0.074 A 
ATOM     28  C37 ZIN A   1      31.333   3.024  32.998  0.00  0.00     0.019 A 
ATOM     29  C36 ZIN A   1      30.254   2.478  32.326  0.00  0.00     0.017 A 
ATOM     30  C31 ZIN A   1      30.224   2.482  30.944  0.00  0.00     0.050 A 
ATOM     31  C30 ZIN A   1      31.271   3.030  30.230  0.00  0.00     0.046 A 
BRANCH  27  32
ATOM     32  C39 ZIN A   1      33.561   4.162  33.023  0.00  0.00     0.419 C 
ATOM     33  F40 ZIN A   1      33.274   4.226  34.391  0.00  0.00    -0.166 F 
ATOM     34  F41 ZIN A   1      34.690   3.362  32.821  0.00  0.00    -0.166 F 
ATOM     35  F42 ZIN A   1      33.810   5.450  32.538  0.00  0.00    -0.166 F 
ENDBRANCH  27  32
BRANCH  30  36
ATOM     36  C32 ZIN A   1      29.046   1.887  30.216  0.00  0.00     0.417 C 
ATOM     37  F33 ZIN A   1      28.964   0.520  30.501  0.00  0.00    -0.166 F 
ATOM     38  F34 ZIN A   1      27.871   2.522  30.633  0.00  0.00    -0.166 F 
ATOM     39  F35 ZIN A   1      29.210   2.068  28.838  0.00  0.00    -0.166 F 
ENDBRANCH  30  36
ENDBRANCH  24  26
ENDBRANCH  20  22
TORSDOF 4
ENDMDL
MODEL 32
REMARK CAVERDOCK RESULT:      27.6      0.000      0.000
REMARK CAVERDOCK CONSTRAINTS:       0.0      0.0      0.0      0.0
REMARK CAVERDOCK TUNNEL: 31     27.6      1.9     32.2
REMARK  4 active torsions:
REMARK  status: ('A' for Active; 'I' for Inactive)
REMARK    1  A    between atoms: C24_20  and  C26_21 
REMARK       I    between atoms: C26_21  and  N28_23 
REMARK    2  A    between atoms: N28_23  and  C29_24 
REMARK    3  A    between atoms: C31_26  and  C32_27 
REMARK    4  A    between atoms: C38_33  and  C39_34 
ROOT
ATOM      1  C1  ZIN A   1      36.261   4.368  31.688  0.00  0.00     0.016 C 
ATOM      2  C2  ZIN A   1      36.821   4.129  30.283  0.00  0.00    -0.028 C 
ATOM      3  C3  ZIN A   1      37.844   3.011  30.323  0.00  0.00     0.011 C 
ATOM      4  C4  ZIN A   1      38.900   3.394  31.374  0.00  0.00     0.007 C 
ATOM      5  C5  ZIN A   1      39.544   4.738  31.049  0.00  0.00     0.004 C 
ATOM      6  C7  ZIN A   1      38.488   5.847  30.905  0.00  0.00    -0.004 C 
ATOM      7  C9  ZIN A   1      39.175   7.166  30.554  0.00  0.00     0.007 C 
ATOM      8  C10 ZIN A   1      40.172   7.542  31.655  0.00  0.00     0.026 C 
ATOM      9  C11 ZIN A   1      41.213   6.433  31.784  0.00  0.00     0.097 C 
ATOM     10  N13 ZIN A   1      42.201   6.755  32.812  0.00  0.00    -0.352 N 
ATOM     11  C14 ZIN A   1      42.906   5.757  33.391  0.00  0.00     0.241 C 
ATOM     12  O15 ZIN A   1      43.706   6.004  34.272  0.00  0.00    -0.269 OA
ATOM     13  C16 ZIN A   1      42.695   4.368  32.944  0.00  0.00     0.071 C 
ATOM     14  C17 ZIN A   1      41.546   4.046  32.345  0.00  0.00    -0.009 C 
ATOM     15  C18 ZIN A   1      40.512   5.140  32.159  0.00  0.00    -0.002 C 
ATOM     16  C19 ZIN A   1      39.720   5.316  33.456  0.00  0.00     0.022 C 
ATOM     17  C20 ZIN A   1      37.546   5.408  29.784  0.00  0.00    -0.001 C 
ATOM     18  C22 ZIN A   1      36.373   6.349  29.488  0.00  0.00     0.007 C 
ATOM     19  C23 ZIN A   1      35.340   5.411  28.804  0.00  0.00     0.015 C 
ATOM     20  C24 ZIN A   1      35.673   3.967  29.292  0.00  0.00     0.086 C 
ATOM     21  H54 ZIN A   1      42.349   7.677  33.077  0.00  0.00     0.163 HD
ENDROOT
BRANCH  20  22
ATOM     22  C26 ZIN A   1      34.472   3.352  29.961  0.00  0.00     0.227 C 
ATOM     23  O27 ZIN A   1      34.507   2.197  30.330  0.00  0.00    -0.273 OA
ATOM     24  N28 ZIN A   1      33.357   4.086  30.151  0.00  0.00    -0.326 N 
ATOM     25  H64 ZIN A   1      33.299   4.983  29.786  0.00  0.00     0.169 HD
BRANCH  24  26
ATOM     26  C29 ZIN A   1      32.284   3.554  30.875  0.00  0.00     0.050 A 
ATOM     27  C38 ZIN A   1      32.308   3.565  32.263  0.00  0.00     0.074 A 
ATOM     28  C37 ZIN A   1      31.245   3.045  32.975  0.00  0.00     0.019 A 
ATOM     29  C36 ZIN A   1      30.162   2.502  32.306  0.00  0.00     0.017 A 
ATOM     30  C31 ZIN A   1      30.138   2.485  30.924  0.00  0.00     0.050 A 
ATOM     31  C30 ZIN A   1      31.196   3.009  30.206  0.00  0.00     0.046 A 
BRANCH  27  32
ATOM     32  C39 ZIN A   1      33.486   4.156  32.993  0.00  0.00     0.419 C 
ATOM     33  F40 ZIN A   1      33.780   5.416  32.462  0.00  0.00    -0.166 F 
ATOM     34  F41 ZIN A   1      33.177   4.283  34.351  0.00  0.00    -0.166 F 
ATOM     35  F42 ZIN A   1      34.596   3.317  32.844  0.00  0.00    -0.166 F 
ENDBRANCH  27  32
BRANCH  30  36
ATOM     36  C32 ZIN A   1      28.957   1.893  30.199  0.00  0.00     0.417 C 
ATOM     37  F33 ZIN A   1      28.783   2.550  28.976  0.00  0.00    -0.166 F 
ATOM     38  F34 ZIN A   1      29.187   0.532  29.968  0.00  0.00    -0.166 F 
ATOM     39  F35 ZIN A   1      27.806   2.046  30.979  0.00  0.00    -0.166 F 
ENDBRANCH  30  36
ENDBRANCH  24  26
ENDBRANCH  20  22
TORSDOF 4
ENDMDL
MODEL 33
REMARK CAVERDOCK RESULT:      27.9      0.000      0.000
REMARK CAVERDOCK CONSTRAINTS:       0.0      0.0      0.0      0.0
REMARK CAVERDOCK TUNNEL: 32     27.9      2.0     33.2
REMARK  4 active torsions:
REMARK  status: ('A' for Active; 'I' for Inactive)
REMARK    1  A    between atoms: C24_20  and  C26_21 
REMARK       I    between atoms: C26_21  and  N28_23 
REMARK    2  A    between atoms: N28_23  and  C29_24 
REMARK    3  A    between atoms: C31_26  and  C32_27 
REMARK    4  A    between atoms: C38_33  and  C39_34 
ROOT
ATOM      1  C1  ZIN A   1      36.182   4.313  31.751  0.00  0.00     0.016 C 
ATOM      2  C2  ZIN A   1      36.695   4.141  30.319  0.00  0.00    -0.028 C 
ATOM      3  C3  ZIN A   1      37.728   3.032  30.274  0.00  0.00     0.011 C 
ATOM      4  C4  ZIN A   1      38.817   3.378  31.304  0.00  0.00     0.007 C 
ATOM      5  C5  ZIN A   1      39.438   4.741  31.017  0.00  0.00     0.004 C 
ATOM      6  C7  ZIN A   1      38.370   5.845  30.958  0.00  0.00    -0.004 C 
ATOM      7  C9  ZIN A   1      39.034   7.185  30.642  0.00  0.00     0.007 C 
ATOM      8  C10 ZIN A   1      40.066   7.522  31.723  0.00  0.00     0.026 C 
ATOM      9  C11 ZIN A   1      41.120   6.418  31.768  0.00  0.00     0.097 C 
ATOM     10  N13 ZIN A   1      42.139   6.704  32.775  0.00  0.00    -0.352 N 
ATOM     11  C14 ZIN A   1      42.872   5.688  33.284  0.00  0.00     0.241 C 
ATOM     12  O15 ZIN A   1      43.700   5.904  34.148  0.00  0.00    -0.269 OA
ATOM     13  C16 ZIN A   1      42.656   4.318  32.784  0.00  0.00     0.071 C 
ATOM     14  C17 ZIN A   1      41.490   4.012  32.212  0.00  0.00    -0.009 C 
ATOM     15  C18 ZIN A   1      40.442   5.103  32.109  0.00  0.00    -0.002 C 
ATOM     16  C19 ZIN A   1      39.694   5.215  33.440  0.00  0.00     0.022 C 
ATOM     17  C20 ZIN A   1      37.393   5.447  29.852  0.00  0.00    -0.001 C 
ATOM     18  C22 ZIN A   1      36.203   6.389  29.638  0.00  0.00     0.007 C 
ATOM     19  C23 ZIN A   1      35.154   5.472  28.949  0.00  0.00     0.015 C 
ATOM     20  C24 ZIN A   1      35.516   4.012  29.362  0.00  0.00     0.086 C 
ATOM     21  H54 ZIN A   1      42.289   7.615  33.075  0.00  0.00     0.163 HD
ENDROOT
BRANCH  20  22
ATOM     22  C26 ZIN A   1      34.343   3.357  30.045  0.00  0.00     0.227 C 
ATOM     23  O27 ZIN A   1      34.421   2.205  30.415  0.00  0.00    -0.273 OA
ATOM     24  N28 ZIN A   1      33.205   4.053  30.243  0.00  0.00    -0.326 N 
ATOM     25  H64 ZIN A   1      33.112   4.946  29.877  0.00  0.00     0.169 HD
BRANCH  24  26
ATOM     26  C29 ZIN A   1      32.158   3.485  30.979  0.00  0.00     0.050 A 
ATOM     27  C38 ZIN A   1      32.223   3.449  32.365  0.00  0.00     0.074 A 
ATOM     28  C37 ZIN A   1      31.185   2.894  33.089  0.00  0.00     0.019 A 
ATOM     29  C36 ZIN A   1      30.088   2.364  32.433  0.00  0.00     0.017 A 
ATOM     30  C31 ZIN A   1      30.024   2.395  31.053  0.00  0.00     0.050 A 
ATOM     31  C30 ZIN A   1      31.056   2.953  30.324  0.00  0.00     0.046 A 
BRANCH  27  32
ATOM     32  C39 ZIN A   1      33.416   4.026  33.081  0.00  0.00     0.419 C 
ATOM     33  F40 ZIN A   1      34.517   3.180  32.910  0.00  0.00    -0.166 F 
ATOM     34  F41 ZIN A   1      33.712   5.287  32.553  0.00  0.00    -0.166 F 
ATOM     35  F42 ZIN A   1      33.128   4.148  34.445  0.00  0.00    -0.166 F 
ENDBRANCH  27  32
BRANCH  30  36
ATOM     36  C32 ZIN A   1      28.828   1.816  30.342  0.00  0.00     0.417 C 
ATOM     37  F33 ZIN A   1      28.789   0.433  30.544  0.00  0.00    -0.166 F 
ATOM     38  F34 ZIN A   1      27.659   2.395  30.851  0.00  0.00    -0.166 F 
ATOM     39  F35 ZIN A   1      28.923   2.086  28.973  0.00  0.00    -0.166 F 
ENDBRANCH  30  36
ENDBRANCH  24  26
ENDBRANCH  20  22
TORSDOF 4
ENDMDL
MODEL 34
REMARK CAVERDOCK RESULT:      28.0      0.000      0.000
REMARK CAVERDOCK CONSTRAINTS:       0.0      0.0      0.0      0.0
REMARK CAVERDOCK TUNNEL: 33     28.0      2.0     34.4
REMARK  4 active torsions:
REMARK  status: ('A' for Active; 'I' for Inactive)
REMARK    1  A    between atoms: C24_20  and  C26_21 
REMARK       I    between atoms: C26_21  and  N28_23 
REMARK    2  A    between atoms: N28_23  and  C29_24 
REMARK    3  A    between atoms: C31_26  and  C32_27 
REMARK    4  A    between atoms: C38_33  and  C39_34 
ROOT
ATOM      1  C1  ZIN A   1      35.992   4.284  31.713  0.00  0.00     0.016 C 
ATOM      2  C2  ZIN A   1      36.506   4.019  30.296  0.00  0.00    -0.028 C 
ATOM      3  C3  ZIN A   1      37.525   2.896  30.323  0.00  0.00     0.011 C 
ATOM      4  C4  ZIN A   1      38.615   3.291  31.333  0.00  0.00     0.007 C 
ATOM      5  C5  ZIN A   1      39.254   4.626  30.965  0.00  0.00     0.004 C 
ATOM      6  C7  ZIN A   1      38.200   5.738  30.835  0.00  0.00    -0.004 C 
ATOM      7  C9  ZIN A   1      38.881   7.047  30.439  0.00  0.00     0.007 C 
ATOM      8  C10 ZIN A   1      39.915   7.437  31.501  0.00  0.00     0.026 C 
ATOM      9  C11 ZIN A   1      40.955   6.325  31.616  0.00  0.00     0.097 C 
ATOM     10  N13 ZIN A   1      41.975   6.659  32.607  0.00  0.00    -0.352 N 
ATOM     11  C14 ZIN A   1      42.694   5.669  33.181  0.00  0.00     0.241 C 
ATOM     12  O15 ZIN A   1      43.522   5.926  34.032  0.00  0.00    -0.269 OA
ATOM     13  C16 ZIN A   1      42.463   4.273  32.765  0.00  0.00     0.071 C 
ATOM     14  C17 ZIN A   1      41.293   3.946  32.209  0.00  0.00    -0.009 C 
ATOM     15  C18 ZIN A   1      40.260   5.042  32.036  0.00  0.00    -0.002 C 
ATOM     16  C19 ZIN A   1      39.510   5.245  33.354  0.00  0.00     0.022 C 
ATOM     17  C20 ZIN A   1      37.221   5.285  29.752  0.00  0.00    -0.001 C 
ATOM     18  C22 ZIN A   1      36.043   6.226  29.477  0.00  0.00     0.007 C 
ATOM     19  C23 ZIN A   1      34.985   5.281  28.842  0.00  0.00     0.015 C 
ATOM     20  C24 ZIN A   1      35.327   3.845  29.345  0.00  0.00     0.086 C 
ATOM     21  H54 ZIN A   1      42.136   7.585  32.851  0.00  0.00     0.163 HD
ENDROOT
BRANCH  20  22
ATOM     22  C26 ZIN A   1      34.144   3.248  30.063  0.00  0.00     0.227 C 
ATOM     23  O27 ZIN A   1      34.207   2.119  30.503  0.00  0.00    -0.273 OA
ATOM     24  N28 ZIN A   1      33.015   3.968  30.216  0.00  0.00    -0.326 N 
ATOM     25  H64 ZIN A   1      32.934   4.839  29.796  0.00  0.00     0.169 HD
BRANCH  24  26
ATOM     26  C29 ZIN A   1      31.959   3.460  30.981  0.00  0.00     0.050 A 
ATOM     27  C38 ZIN A   1      32.056   3.432  32.366  0.00  0.00     0.074 A 
ATOM     28  C37 ZIN A   1      31.010   2.936  33.119  0.00  0.00     0.019 A 
ATOM     29  C36 ZIN A   1      29.873   2.455  32.495  0.00  0.00     0.017 A 
ATOM     30  C31 ZIN A   1      29.776   2.478  31.116  0.00  0.00     0.050 A 
ATOM     31  C30 ZIN A   1      30.816   2.979  30.357  0.00  0.00     0.046 A 
BRANCH  27  32
ATOM     32  C39 ZIN A   1      33.294   3.954  33.047  0.00  0.00     0.419 C 
ATOM     33  F40 ZIN A   1      33.071   4.031  34.426  0.00  0.00    -0.166 F 
ATOM     34  F41 ZIN A   1      34.365   3.089  32.796  0.00  0.00    -0.166 F 
ATOM     35  F42 ZIN A   1      33.597   5.227  32.552  0.00  0.00    -0.166 F 
ENDBRANCH  27  32
BRANCH  30  36
ATOM     36  C32 ZIN A   1      28.536   1.955  30.440  0.00  0.00     0.417 C 
ATOM     37  F33 ZIN A   1      28.408   0.585  30.693  0.00  0.00    -0.166 F 
ATOM     38  F34 ZIN A   1      27.414   2.627  30.939  0.00  0.00    -0.166 F 
ATOM     39  F35 ZIN A   1      28.631   2.167  29.060  0.00  0.00    -0.166 F 
ENDBRANCH  30  36
ENDBRANCH  24  26
ENDBRANCH  20  22
TORSDOF 4
ENDMDL
MODEL 35
REMARK CAVERDOCK RESULT:      28.9      0.000      0.000
REMARK CAVERDOCK CONSTRAINTS:       0.0      0.0      0.0      0.0
REMARK CAVERDOCK TUNNEL: 34     28.9      2.0     35.3
REMARK  4 active torsions:
REMARK  status: ('A' for Active; 'I' for Inactive)
REMARK    1  A    between atoms: C24_20  and  C26_21 
REMARK       I    between atoms: C26_21  and  N28_23 
REMARK    2  A    between atoms: N28_23  and  C29_24 
REMARK    3  A    between atoms: C31_26  and  C32_27 
REMARK    4  A    between atoms: C38_33  and  C39_34 
ROOT
ATOM      1  C1  ZIN A   1      35.853   4.244  31.691  0.00  0.00     0.016 C 
ATOM      2  C2  ZIN A   1      36.375   3.999  30.274  0.00  0.00    -0.028 C 
ATOM      3  C3  ZIN A   1      37.405   2.886  30.292  0.00  0.00     0.011 C 
ATOM      4  C4  ZIN A   1      38.487   3.280  31.311  0.00  0.00     0.007 C 
ATOM      5  C5  ZIN A   1      39.115   4.625  30.960  0.00  0.00     0.004 C 
ATOM      6  C7  ZIN A   1      38.051   5.728  30.838  0.00  0.00    -0.004 C 
ATOM      7  C9  ZIN A   1      38.721   7.048  30.459  0.00  0.00     0.007 C 
ATOM      8  C10 ZIN A   1      39.747   7.436  31.530  0.00  0.00     0.026 C 
ATOM      9  C11 ZIN A   1      40.796   6.333  31.638  0.00  0.00     0.097 C 
ATOM     10  N13 ZIN A   1      41.810   6.666  32.637  0.00  0.00    -0.352 N 
ATOM     11  C14 ZIN A   1      42.535   5.675  33.203  0.00  0.00     0.241 C 
ATOM     12  O15 ZIN A   1      43.358   5.931  34.060  0.00  0.00    -0.269 OA
ATOM     13  C16 ZIN A   1      42.319   4.282  32.771  0.00  0.00     0.071 C 
ATOM     14  C17 ZIN A   1      41.155   3.951  32.206  0.00  0.00    -0.009 C 
ATOM     15  C18 ZIN A   1      40.112   5.039  32.041  0.00  0.00    -0.002 C 
ATOM     16  C19 ZIN A   1      39.354   5.220  33.358  0.00  0.00     0.022 C 
ATOM     17  C20 ZIN A   1      37.081   5.278  29.746  0.00  0.00    -0.001 C 
ATOM     18  C22 ZIN A   1      35.895   6.211  29.476  0.00  0.00     0.007 C 
ATOM     19  C23 ZIN A   1      34.849   5.264  28.827  0.00  0.00     0.015 C 
ATOM     20  C24 ZIN A   1      35.202   3.825  29.315  0.00  0.00     0.086 C 
ATOM     21  H54 ZIN A   1      41.961   7.590  32.892  0.00  0.00     0.163 HD
ENDROOT
BRANCH  20  22
ATOM     22  C26 ZIN A   1      34.022   3.209  30.021  0.00  0.00     0.227 C 
ATOM     23  O27 ZIN A   1      34.067   2.052  30.383  0.00  0.00    -0.273 OA
ATOM     24  N28 ZIN A   1      32.915   3.944  30.251  0.00  0.00    -0.326 N 
ATOM     25  H64 ZIN A   1      32.847   4.843  29.892  0.00  0.00     0.169 HD
BRANCH  24  26
ATOM     26  C29 ZIN A   1      31.866   3.411  31.007  0.00  0.00     0.050 A 
ATOM     27  C38 ZIN A   1      31.964   3.358  32.391  0.00  0.00     0.074 A 
ATOM     28  C37 ZIN A   1      30.923   2.837  33.136  0.00  0.00     0.019 A 
ATOM     29  C36 ZIN A   1      29.791   2.356  32.503  0.00  0.00     0.017 A 
ATOM     30  C31 ZIN A   1      29.694   2.403  31.125  0.00  0.00     0.050 A 
ATOM     31  C30 ZIN A   1      30.728   2.928  30.375  0.00  0.00     0.046 A 
BRANCH  27  32
ATOM     32  C39 ZIN A   1      33.196   3.881  33.082  0.00  0.00     0.419 C 
ATOM     33  F40 ZIN A   1      34.267   3.012  32.848  0.00  0.00    -0.166 F 
ATOM     34  F41 ZIN A   1      33.508   5.150  32.581  0.00  0.00    -0.166 F 
ATOM     35  F42 ZIN A   1      32.958   3.969  34.457  0.00  0.00    -0.166 F 
ENDBRANCH  27  32
BRANCH  30  36
ATOM     36  C32 ZIN A   1      28.459   1.878  30.439  0.00  0.00     0.417 C 
ATOM     37  F33 ZIN A   1      27.331   2.537  30.941  0.00  0.00    -0.166 F 
ATOM     38  F34 ZIN A   1      28.558   2.107  29.062  0.00  0.00    -0.166 F 
ATOM     39  F35 ZIN A   1      28.341   0.505  30.677  0.00  0.00    -0.166 F 
ENDBRANCH  30  36
ENDBRANCH  24  26
ENDBRANCH  20  22
TORSDOF 4
ENDMDL
MODEL 36
REMARK CAVERDOCK RESULT:      29.1      0.000      0.000
REMARK CAVERDOCK CONSTRAINTS:       0.1      0.0      0.0      0.0
REMARK CAVERDOCK TUNNEL: 35     29.1      2.0     36.1
REMARK  4 active torsions:
REMARK  status: ('A' for Active; 'I' for Inactive)
REMARK    1  A    between atoms: C24_20  and  C26_21 
REMARK       I    between atoms: C26_21  and  N28_23 
REMARK    2  A    between atoms: N28_23  and  C29_24 
REMARK    3  A    between atoms: C31_26  and  C32_27 
REMARK    4  A    between atoms: C38_33  and  C39_34 
ROOT
ATOM      1  C1  ZIN A   1      35.753   4.211  31.697  0.00  0.00     0.016 C 
ATOM      2  C2  ZIN A   1      36.247   3.941  30.274  0.00  0.00    -0.028 C 
ATOM      3  C3  ZIN A   1      37.275   2.826  30.291  0.00  0.00     0.011 C 
ATOM      4  C4  ZIN A   1      38.377   3.234  31.283  0.00  0.00     0.007 C 
ATOM      5  C5  ZIN A   1      39.002   4.571  30.897  0.00  0.00     0.004 C 
ATOM      6  C7  ZIN A   1      37.937   5.675  30.778  0.00  0.00    -0.004 C 
ATOM      7  C9  ZIN A   1      38.603   6.987  30.364  0.00  0.00     0.007 C 
ATOM      8  C10 ZIN A   1      39.650   7.390  31.408  0.00  0.00     0.026 C 
ATOM      9  C11 ZIN A   1      40.699   6.286  31.514  0.00  0.00     0.097 C 
ATOM     10  N13 ZIN A   1      41.733   6.633  32.487  0.00  0.00    -0.352 N 
ATOM     11  C14 ZIN A   1      42.467   5.650  33.055  0.00  0.00     0.241 C 
ATOM     12  O15 ZIN A   1      43.306   5.918  33.892  0.00  0.00    -0.269 OA
ATOM     13  C16 ZIN A   1      42.239   4.251  32.650  0.00  0.00     0.071 C 
ATOM     14  C17 ZIN A   1      41.064   3.913  32.114  0.00  0.00    -0.009 C 
ATOM     15  C18 ZIN A   1      40.020   5.001  31.951  0.00  0.00    -0.002 C 
ATOM     16  C19 ZIN A   1      39.289   5.205  33.279  0.00  0.00     0.022 C 
ATOM     17  C20 ZIN A   1      36.945   5.209  29.712  0.00  0.00    -0.001 C 
ATOM     18  C22 ZIN A   1      35.757   6.141  29.450  0.00  0.00     0.007 C 
ATOM     19  C23 ZIN A   1      34.696   5.185  28.837  0.00  0.00     0.015 C 
ATOM     20  C24 ZIN A   1      35.056   3.754  29.342  0.00  0.00     0.086 C 
ATOM     21  H54 ZIN A   1      41.890   7.561  32.724  0.00  0.00     0.163 HD
ENDROOT
BRANCH  20  22
ATOM     22  C26 ZIN A   1      33.888   3.153  30.081  0.00  0.00     0.227 C 
ATOM     23  O27 ZIN A   1      33.982   2.045  30.566  0.00  0.00    -0.273 OA
ATOM     24  N28 ZIN A   1      32.738   3.846  30.203  0.00  0.00    -0.326 N 
ATOM     25  H64 ZIN A   1      32.635   4.697  29.749  0.00  0.00     0.169 HD
BRANCH  24  26
ATOM     26  C29 ZIN A   1      31.695   3.339  30.986  0.00  0.00     0.050 A 
ATOM     27  C38 ZIN A   1      31.819   3.304  32.369  0.00  0.00     0.074 A 
ATOM     28  C37 ZIN A   1      30.785   2.809  33.140  0.00  0.00     0.019 A 
ATOM     29  C36 ZIN A   1      29.634   2.337  32.536  0.00  0.00     0.017 A 
ATOM     30  C31 ZIN A   1      29.511   2.367  31.159  0.00  0.00     0.050 A 
ATOM     31  C30 ZIN A   1      30.539   2.866  30.383  0.00  0.00     0.046 A 
BRANCH  27  32
ATOM     32  C39 ZIN A   1      33.072   3.817  33.029  0.00  0.00     0.419 C 
ATOM     33  F40 ZIN A   1      32.888   3.856  34.415  0.00  0.00    -0.166 F 
ATOM     34  F41 ZIN A   1      34.141   2.968  32.724  0.00  0.00    -0.166 F 
ATOM     35  F42 ZIN A   1      33.353   5.105  32.559  0.00  0.00    -0.166 F 
ENDBRANCH  27  32
BRANCH  30  36
ATOM     36  C32 ZIN A   1      28.255   1.852  30.504  0.00  0.00     0.417 C 
ATOM     37  F33 ZIN A   1      27.945   2.649  29.397  0.00  0.00    -0.166 F 
ATOM     38  F34 ZIN A   1      28.455   0.531  30.086  0.00  0.00    -0.166 F 
ATOM     39  F35 ZIN A   1      27.200   1.896  31.421  0.00  0.00    -0.166 F 
ENDBRANCH  30  36
ENDBRANCH  24  26
ENDBRANCH  20  22
TORSDOF 4
ENDMDL
MODEL 37
REMARK CAVERDOCK RESULT:      30.6      0.000      0.000
REMARK CAVERDOCK CONSTRAINTS:       0.0      0.0      0.0      0.0
REMARK CAVERDOCK TUNNEL: 36     30.6      2.0     37.1
REMARK  4 active torsions:
REMARK  status: ('A' for Active; 'I' for Inactive)
REMARK    1  A    between atoms: C24_20  and  C26_21 
REMARK       I    between atoms: C26_21  and  N28_23 
REMARK    2  A    between atoms: N28_23  and  C29_24 
REMARK    3  A    between atoms: C31_26  and  C32_27 
REMARK    4  A    between atoms: C38_33  and  C39_34 
ROOT
ATOM      1  C1  ZIN A   1      35.588   4.052  31.704  0.00  0.00     0.016 C 
ATOM      2  C2  ZIN A   1      36.056   3.780  30.273  0.00  0.00    -0.028 C 
ATOM      3  C3  ZIN A   1      37.093   2.674  30.274  0.00  0.00     0.011 C 
ATOM      4  C4  ZIN A   1      38.212   3.097  31.240  0.00  0.00     0.007 C 
ATOM      5  C5  ZIN A   1      38.816   4.438  30.836  0.00  0.00     0.004 C 
ATOM      6  C7  ZIN A   1      37.740   5.531  30.734  0.00  0.00    -0.004 C 
ATOM      7  C9  ZIN A   1      38.385   6.847  30.300  0.00  0.00     0.007 C 
ATOM      8  C10 ZIN A   1      39.449   7.265  31.321  0.00  0.00     0.026 C 
ATOM      9  C11 ZIN A   1      40.510   6.171  31.410  0.00  0.00     0.097 C 
ATOM     10  N13 ZIN A   1      41.560   6.532  32.361  0.00  0.00    -0.352 N 
ATOM     11  C14 ZIN A   1      42.315   5.558  32.917  0.00  0.00     0.241 C 
ATOM     12  O15 ZIN A   1      43.169   5.838  33.736  0.00  0.00    -0.269 OA
ATOM     13  C16 ZIN A   1      42.092   4.155  32.524  0.00  0.00     0.071 C 
ATOM     14  C17 ZIN A   1      40.909   3.804  32.013  0.00  0.00    -0.009 C 
ATOM     15  C18 ZIN A   1      39.852   4.881  31.867  0.00  0.00    -0.002 C 
ATOM     16  C19 ZIN A   1      39.146   5.086  33.209  0.00  0.00     0.022 C 
ATOM     17  C20 ZIN A   1      36.730   5.051  29.690  0.00  0.00    -0.001 C 
ATOM     18  C22 ZIN A   1      35.528   5.971  29.449  0.00  0.00     0.007 C 
ATOM     19  C23 ZIN A   1      34.464   5.003  28.862  0.00  0.00     0.015 C 
ATOM     20  C24 ZIN A   1      34.847   3.577  29.366  0.00  0.00     0.086 C 
ATOM     21  H54 ZIN A   1      41.714   7.462  32.590  0.00  0.00     0.163 HD
ENDROOT
BRANCH  20  22
ATOM     22  C26 ZIN A   1      33.701   2.969  30.131  0.00  0.00     0.227 C 
ATOM     23  O27 ZIN A   1      33.818   1.868  30.627  0.00  0.00    -0.273 OA
ATOM     24  N28 ZIN A   1      32.543   3.648  30.265  0.00  0.00    -0.326 N 
ATOM     25  H64 ZIN A   1      32.420   4.492  29.803  0.00  0.00     0.169 HD
BRANCH  24  26
ATOM     26  C29 ZIN A   1      31.521   3.136  31.071  0.00  0.00     0.050 A 
ATOM     27  C38 ZIN A   1      31.661   3.133  32.453  0.00  0.00     0.074 A 
ATOM     28  C37 ZIN A   1      30.648   2.633  33.247  0.00  0.00     0.019 A 
ATOM     29  C36 ZIN A   1      29.499   2.124  32.667  0.00  0.00     0.017 A 
ATOM     30  C31 ZIN A   1      29.360   2.121  31.291  0.00  0.00     0.050 A 
ATOM     31  C30 ZIN A   1      30.367   2.625  30.492  0.00  0.00     0.046 A 
BRANCH  27  32
ATOM     32  C39 ZIN A   1      32.911   3.688  33.086  0.00  0.00     0.419 C 
ATOM     33  F40 ZIN A   1      32.735   3.770  34.471  0.00  0.00    -0.166 F 
ATOM     34  F41 ZIN A   1      33.991   2.845  32.803  0.00  0.00    -0.166 F 
ATOM     35  F42 ZIN A   1      33.168   4.963  32.572  0.00  0.00    -0.166 F 
ENDBRANCH  27  32
BRANCH  30  36
ATOM     36  C32 ZIN A   1      28.108   1.566  30.663  0.00  0.00     0.417 C 
ATOM     37  F33 ZIN A   1      28.284   1.467  29.279  0.00  0.00    -0.166 F 
ATOM     38  F34 ZIN A   1      27.846   0.296  31.191  0.00  0.00    -0.166 F 
ATOM     39  F35 ZIN A   1      27.032   2.416  30.937  0.00  0.00    -0.166 F 
ENDBRANCH  30  36
ENDBRANCH  24  26
ENDBRANCH  20  22
TORSDOF 4
ENDMDL
MODEL 38
REMARK CAVERDOCK RESULT:      28.4      0.000      0.000
REMARK CAVERDOCK CONSTRAINTS:       0.6      0.0      0.0      0.0
REMARK CAVERDOCK TUNNEL: 37     28.4      2.0     38.4
REMARK  4 active torsions:
REMARK  status: ('A' for Active; 'I' for Inactive)
REMARK    1  A    between atoms: C24_20  and  C26_21 
REMARK       I    between atoms: C26_21  and  N28_23 
REMARK    2  A    between atoms: N28_23  and  C29_24 
REMARK    3  A    between atoms: C31_26  and  C32_27 
REMARK    4  A    between atoms: C38_33  and  C39_34 
ROOT
ATOM      1  C1  ZIN A   1      35.669   3.284  31.326  0.00  0.00     0.016 C 
ATOM      2  C2  ZIN A   1      35.460   4.675  30.724  0.00  0.00    -0.028 C 
ATOM      3  C3  ZIN A   1      36.248   4.800  29.434  0.00  0.00     0.011 C 
ATOM      4  C4  ZIN A   1      37.713   4.459  29.759  0.00  0.00     0.007 C 
ATOM      5  C5  ZIN A   1      38.266   5.370  30.849  0.00  0.00     0.004 C 
ATOM      6  C7  ZIN A   1      37.399   5.319  32.118  0.00  0.00    -0.004 C 
ATOM      7  C9  ZIN A   1      37.974   6.265  33.171  0.00  0.00     0.007 C 
ATOM      8  C10 ZIN A   1      39.411   5.854  33.511  0.00  0.00     0.026 C 
ATOM      9  C11 ZIN A   1      40.258   5.912  32.242  0.00  0.00     0.097 C 
ATOM     10  N13 ZIN A   1      41.645   5.544  32.519  0.00  0.00    -0.352 N 
ATOM     11  C14 ZIN A   1      42.427   5.096  31.511  0.00  0.00     0.241 C 
ATOM     12  O15 ZIN A   1      43.572   4.753  31.730  0.00  0.00    -0.269 OA
ATOM     13  C16 ZIN A   1      41.877   5.027  30.144  0.00  0.00     0.071 C 
ATOM     14  C17 ZIN A   1      40.554   4.954  29.980  0.00  0.00    -0.009 C 
ATOM     15  C18 ZIN A   1      39.685   4.945  31.222  0.00  0.00    -0.002 C 
ATOM     16  C19 ZIN A   1      39.633   3.527  31.795  0.00  0.00     0.022 C 
ATOM     17  C20 ZIN A   1      35.994   5.756  31.703  0.00  0.00    -0.001 C 
ATOM     18  C22 ZIN A   1      34.933   5.739  32.809  0.00  0.00     0.007 C 
ATOM     19  C23 ZIN A   1      33.603   5.631  32.012  0.00  0.00     0.015 C 
ATOM     20  C24 ZIN A   1      33.969   4.982  30.642  0.00  0.00     0.086 C 
ATOM     21  H54 ZIN A   1      42.002   5.620  33.418  0.00  0.00     0.163 HD
ENDROOT
BRANCH  20  22
ATOM     22  C26 ZIN A   1      33.174   3.719  30.434  0.00  0.00     0.227 C 
ATOM     23  O27 ZIN A   1      33.739   2.647  30.388  0.00  0.00    -0.273 OA
ATOM     24  N28 ZIN A   1      31.834   3.781  30.299  0.00  0.00    -0.326 N 
ATOM     25  H64 ZIN A   1      31.390   4.642  30.255  0.00  0.00     0.169 HD
BRANCH  24  26
ATOM     26  C29 ZIN A   1      31.083   2.602  30.222  0.00  0.00     0.050 A 
ATOM     27  C38 ZIN A   1      30.382   2.151  31.332  0.00  0.00     0.074 A 
ATOM     28  C37 ZIN A   1      29.637   0.991  31.252  0.00  0.00     0.019 A 
ATOM     29  C36 ZIN A   1      29.600   0.271  30.071  0.00  0.00     0.017 A 
ATOM     30  C31 ZIN A   1      30.302   0.715  28.966  0.00  0.00     0.050 A 
ATOM     31  C30 ZIN A   1      31.044   1.878  29.038  0.00  0.00     0.046 A 
BRANCH  27  32
ATOM     32  C39 ZIN A   1      30.421   2.934  32.619  0.00  0.00     0.419 C 
ATOM     33  F40 ZIN A   1      31.750   3.200  32.964  0.00  0.00    -0.166 F 
ATOM     34  F41 ZIN A   1      29.732   4.141  32.452  0.00  0.00    -0.166 F 
ATOM     35  F42 ZIN A   1      29.814   2.189  33.636  0.00  0.00    -0.166 F 
ENDBRANCH  27  32
BRANCH  30  36
ATOM     36  C32 ZIN A   1      30.260  -0.071  27.682  0.00  0.00     0.417 C 
ATOM     37  F33 ZIN A   1      29.431  -1.187  27.844  0.00  0.00    -0.166 F 
ATOM     38  F34 ZIN A   1      29.756   0.738  26.656  0.00  0.00    -0.166 F 
ATOM     39  F35 ZIN A   1      31.551  -0.494  27.350  0.00  0.00    -0.166 F 
ENDBRANCH  30  36
ENDBRANCH  24  26
ENDBRANCH  20  22
TORSDOF 4
ENDMDL
MODEL 39
REMARK CAVERDOCK RESULT:      25.0      0.000      0.000
REMARK CAVERDOCK CONSTRAINTS:       0.4      0.0      0.0      0.0
REMARK CAVERDOCK TUNNEL: 38     25.0      2.1     39.2
REMARK  4 active torsions:
REMARK  status: ('A' for Active; 'I' for Inactive)
REMARK    1  A    between atoms: C24_20  and  C26_21 
REMARK       I    between atoms: C26_21  and  N28_23 
REMARK    2  A    between atoms: N28_23  and  C29_24 
REMARK    3  A    between atoms: C31_26  and  C32_27 
REMARK    4  A    between atoms: C38_33  and  C39_34 
ROOT
ATOM      1  C1  ZIN A   1      35.463   3.195  31.364  0.00  0.00     0.016 C 
ATOM      2  C2  ZIN A   1      35.244   4.590  30.776  0.00  0.00    -0.028 C 
ATOM      3  C3  ZIN A   1      36.038   4.737  29.492  0.00  0.00     0.011 C 
ATOM      4  C4  ZIN A   1      37.504   4.407  29.821  0.00  0.00     0.007 C 
ATOM      5  C5  ZIN A   1      38.041   5.312  30.925  0.00  0.00     0.004 C 
ATOM      6  C7  ZIN A   1      37.167   5.238  32.188  0.00  0.00    -0.004 C 
ATOM      7  C9  ZIN A   1      37.727   6.180  33.255  0.00  0.00     0.007 C 
ATOM      8  C10 ZIN A   1      39.166   5.779  33.598  0.00  0.00     0.026 C 
ATOM      9  C11 ZIN A   1      40.020   5.859  32.335  0.00  0.00     0.097 C 
ATOM     10  N13 ZIN A   1      41.409   5.502  32.616  0.00  0.00    -0.352 N 
ATOM     11  C14 ZIN A   1      42.201   5.073  31.608  0.00  0.00     0.241 C 
ATOM     12  O15 ZIN A   1      43.349   4.739  31.830  0.00  0.00    -0.269 OA
ATOM     13  C16 ZIN A   1      41.660   5.013  30.238  0.00  0.00     0.071 C 
ATOM     14  C17 ZIN A   1      40.339   4.928  30.064  0.00  0.00    -0.009 C 
ATOM     15  C18 ZIN A   1      39.462   4.898  31.301  0.00  0.00    -0.002 C 
ATOM     16  C19 ZIN A   1      39.422   3.473  31.859  0.00  0.00     0.022 C 
ATOM     17  C20 ZIN A   1      35.760   5.666  31.770  0.00  0.00    -0.001 C 
ATOM     18  C22 ZIN A   1      34.693   5.627  32.869  0.00  0.00     0.007 C 
ATOM     19  C23 ZIN A   1      33.369   5.514  32.063  0.00  0.00     0.015 C 
ATOM     20  C24 ZIN A   1      33.750   4.883  30.688  0.00  0.00     0.086 C 
ATOM     21  H54 ZIN A   1      41.760   5.573  33.519  0.00  0.00     0.163 HD
ENDROOT
BRANCH  20  22
ATOM     22  C26 ZIN A   1      32.969   3.615  30.462  0.00  0.00     0.227 C 
ATOM     23  O27 ZIN A   1      33.544   2.547  30.421  0.00  0.00    -0.273 OA
ATOM     24  N28 ZIN A   1      31.631   3.665  30.305  0.00  0.00    -0.326 N 
ATOM     25  H64 ZIN A   1      31.180   4.523  30.257  0.00  0.00     0.169 HD
BRANCH  24  26
ATOM     26  C29 ZIN A   1      30.892   2.481  30.211  0.00  0.00     0.050 A 
ATOM     27  C38 ZIN A   1      30.162   2.028  31.303  0.00  0.00     0.074 A 
ATOM     28  C37 ZIN A   1      29.429   0.862  31.205  0.00  0.00     0.019 A 
ATOM     29  C36 ZIN A   1      29.430   0.138  30.026  0.00  0.00     0.017 A 
ATOM     30  C31 ZIN A   1      30.160   0.584  28.940  0.00  0.00     0.050 A 
ATOM     31  C30 ZIN A   1      30.891   1.753  29.029  0.00  0.00     0.046 A 
BRANCH  27  32
ATOM     32  C39 ZIN A   1      30.159   2.816  32.587  0.00  0.00     0.419 C 
ATOM     33  F40 ZIN A   1      29.444   2.114  33.563  0.00  0.00    -0.166 F 
ATOM     34  F41 ZIN A   1      31.476   3.006  33.021  0.00  0.00    -0.166 F 
ATOM     35  F42 ZIN A   1      29.556   4.059  32.371  0.00  0.00    -0.166 F 
ENDBRANCH  27  32
BRANCH  30  36
ATOM     36  C32 ZIN A   1      30.159  -0.207  27.657  0.00  0.00     0.417 C 
ATOM     37  F33 ZIN A   1      31.444  -0.703  27.414  0.00  0.00    -0.166 F 
ATOM     38  F34 ZIN A   1      29.261  -1.274  27.769  0.00  0.00    -0.166 F 
ATOM     39  F35 ZIN A   1      29.771   0.621  26.599  0.00  0.00    -0.166 F 
ENDBRANCH  30  36
ENDBRANCH  24  26
ENDBRANCH  20  22
TORSDOF 4
ENDMDL
MODEL 40
REMARK CAVERDOCK RESULT:      22.2      0.000      0.000
REMARK CAVERDOCK CONSTRAINTS:       0.5      0.0      0.0      0.0
REMARK CAVERDOCK TUNNEL: 39     22.2      2.2     40.3
REMARK  4 active torsions:
REMARK  status: ('A' for Active; 'I' for Inactive)
REMARK    1  A    between atoms: C24_20  and  C26_21 
REMARK       I    between atoms: C26_21  and  N28_23 
REMARK    2  A    between atoms: N28_23  and  C29_24 
REMARK    3  A    between atoms: C31_26  and  C32_27 
REMARK    4  A    between atoms: C38_33  and  C39_34 
ROOT
ATOM      1  C1  ZIN A   1      35.244   3.197  31.249  0.00  0.00     0.016 C 
ATOM      2  C2  ZIN A   1      34.993   4.611  30.721  0.00  0.00    -0.028 C 
ATOM      3  C3  ZIN A   1      35.765   4.822  29.433  0.00  0.00     0.011 C 
ATOM      4  C4  ZIN A   1      37.241   4.504  29.727  0.00  0.00     0.007 C 
ATOM      5  C5  ZIN A   1      37.781   5.373  30.858  0.00  0.00     0.004 C 
ATOM      6  C7  ZIN A   1      36.928   5.234  32.130  0.00  0.00    -0.004 C 
ATOM      7  C9  ZIN A   1      37.489   6.141  33.225  0.00  0.00     0.007 C 
ATOM      8  C10 ZIN A   1      38.939   5.751  33.531  0.00  0.00     0.026 C 
ATOM      9  C11 ZIN A   1      39.772   5.896  32.259  0.00  0.00     0.097 C 
ATOM     10  N13 ZIN A   1      41.171   5.551  32.504  0.00  0.00    -0.352 N 
ATOM     11  C14 ZIN A   1      41.954   5.177  31.468  0.00  0.00     0.241 C 
ATOM     12  O15 ZIN A   1      43.110   4.854  31.659  0.00  0.00    -0.269 OA
ATOM     13  C16 ZIN A   1      41.393   5.163  30.105  0.00  0.00     0.071 C 
ATOM     14  C17 ZIN A   1      40.071   5.063  29.948  0.00  0.00    -0.009 C 
ATOM     15  C18 ZIN A   1      39.214   4.968  31.196  0.00  0.00    -0.002 C 
ATOM     16  C19 ZIN A   1      39.205   3.522  31.696  0.00  0.00     0.022 C 
ATOM     17  C20 ZIN A   1      35.508   5.654  31.750  0.00  0.00    -0.001 C 
ATOM     18  C22 ZIN A   1      34.459   5.553  32.863  0.00  0.00     0.007 C 
ATOM     19  C23 ZIN A   1      33.124   5.450  32.073  0.00  0.00     0.015 C 
ATOM     20  C24 ZIN A   1      33.493   4.882  30.668  0.00  0.00     0.086 C 
ATOM     21  H54 ZIN A   1      41.534   5.591  33.404  0.00  0.00     0.163 HD
ENDROOT
BRANCH  20  22
ATOM     22  C26 ZIN A   1      32.730   3.611  30.403  0.00  0.00     0.227 C 
ATOM     23  O27 ZIN A   1      33.316   2.550  30.350  0.00  0.00    -0.273 OA
ATOM     24  N28 ZIN A   1      31.394   3.651  30.223  0.00  0.00    -0.326 N 
ATOM     25  H64 ZIN A   1      30.936   4.505  30.186  0.00  0.00     0.169 HD
BRANCH  24  26
ATOM     26  C29 ZIN A   1      30.669   2.461  30.092  0.00  0.00     0.050 A 
ATOM     27  C38 ZIN A   1      29.945   1.967  31.169  0.00  0.00     0.074 A 
ATOM     28  C37 ZIN A   1      29.225   0.796  31.035  0.00  0.00     0.019 A 
ATOM     29  C36 ZIN A   1      29.236   0.109  29.834  0.00  0.00     0.017 A 
ATOM     30  C31 ZIN A   1      29.960   0.597  28.762  0.00  0.00     0.050 A 
ATOM     31  C30 ZIN A   1      30.677   1.771  28.888  0.00  0.00     0.046 A 
BRANCH  27  32
ATOM     32  C39 ZIN A   1      29.933   2.713  32.478  0.00  0.00     0.419 C 
ATOM     33  F40 ZIN A   1      29.197   1.990  33.421  0.00  0.00    -0.166 F 
ATOM     34  F41 ZIN A   1      31.245   2.875  32.935  0.00  0.00    -0.166 F 
ATOM     35  F42 ZIN A   1      29.347   3.970  32.292  0.00  0.00    -0.166 F 
ENDBRANCH  27  32
BRANCH  30  36
ATOM     36  C32 ZIN A   1      29.968  -0.153  27.456  0.00  0.00     0.417 C 
ATOM     37  F33 ZIN A   1      29.050  -1.207  27.516  0.00  0.00    -0.166 F 
ATOM     38  F34 ZIN A   1      29.613   0.715  26.417  0.00  0.00    -0.166 F 
ATOM     39  F35 ZIN A   1      31.249  -0.664  27.219  0.00  0.00    -0.166 F 
ENDBRANCH  30  36
ENDBRANCH  24  26
ENDBRANCH  20  22
TORSDOF 4
ENDMDL
MODEL 41
REMARK CAVERDOCK RESULT:      19.9      0.000      0.000
REMARK CAVERDOCK CONSTRAINTS:       0.3      0.0      0.0      0.0
REMARK CAVERDOCK TUNNEL: 40     19.9      2.3     41.2
REMARK  4 active torsions:
REMARK  status: ('A' for Active; 'I' for Inactive)
REMARK    1  A    between atoms: C24_20  and  C26_21 
REMARK       I    between atoms: C26_21  and  N28_23 
REMARK    2  A    between atoms: N28_23  and  C29_24 
REMARK    3  A    between atoms: C31_26  and  C32_27 
REMARK    4  A    between atoms: C38_33  and  C39_34 
ROOT
ATOM      1  C1  ZIN A   1      35.050   3.170  31.261  0.00  0.00     0.016 C 
ATOM      2  C2  ZIN A   1      34.791   4.602  30.787  0.00  0.00    -0.028 C 
ATOM      3  C3  ZIN A   1      35.530   4.854  29.488  0.00  0.00     0.011 C 
ATOM      4  C4  ZIN A   1      37.012   4.522  29.733  0.00  0.00     0.007 C 
ATOM      5  C5  ZIN A   1      37.584   5.351  30.878  0.00  0.00     0.004 C 
ATOM      6  C7  ZIN A   1      36.763   5.172  32.166  0.00  0.00    -0.004 C 
ATOM      7  C9  ZIN A   1      37.355   6.040  33.276  0.00  0.00     0.007 C 
ATOM      8  C10 ZIN A   1      38.811   5.636  33.531  0.00  0.00     0.026 C 
ATOM      9  C11 ZIN A   1      39.612   5.821  32.245  0.00  0.00     0.097 C 
ATOM     10  N13 ZIN A   1      41.016   5.465  32.443  0.00  0.00    -0.352 N 
ATOM     11  C14 ZIN A   1      41.770   5.123  31.375  0.00  0.00     0.241 C 
ATOM     12  O15 ZIN A   1      42.930   4.791  31.526  0.00  0.00    -0.269 OA
ATOM     13  C16 ZIN A   1      41.175   5.156  30.027  0.00  0.00     0.071 C 
ATOM     14  C17 ZIN A   1      39.849   5.065  29.900  0.00  0.00    -0.009 C 
ATOM     15  C18 ZIN A   1      39.024   4.931  31.165  0.00  0.00    -0.002 C 
ATOM     16  C19 ZIN A   1      39.022   3.469  31.618  0.00  0.00     0.022 C 
ATOM     17  C20 ZIN A   1      35.335   5.609  31.837  0.00  0.00    -0.001 C 
ATOM     18  C22 ZIN A   1      34.315   5.473  32.972  0.00  0.00     0.007 C 
ATOM     19  C23 ZIN A   1      32.960   5.401  32.214  0.00  0.00     0.015 C 
ATOM     20  C24 ZIN A   1      33.291   4.879  30.781  0.00  0.00     0.086 C 
ATOM     21  H54 ZIN A   1      41.402   5.474  33.333  0.00  0.00     0.163 HD
ENDROOT
BRANCH  20  22
ATOM     22  C26 ZIN A   1      32.517   3.619  30.493  0.00  0.00     0.227 C 
ATOM     23  O27 ZIN A   1      33.105   2.578  30.288  0.00  0.00    -0.273 OA
ATOM     24  N28 ZIN A   1      31.169   3.648  30.463  0.00  0.00    -0.326 N 
ATOM     25  H64 ZIN A   1      30.700   4.493  30.547  0.00  0.00     0.169 HD
BRANCH  24  26
ATOM     26  C29 ZIN A   1      30.446   2.459  30.311  0.00  0.00     0.050 A 
ATOM     27  C38 ZIN A   1      29.729   1.941  31.380  0.00  0.00     0.074 A 
ATOM     28  C37 ZIN A   1      29.011   0.771  31.226  0.00  0.00     0.019 A 
ATOM     29  C36 ZIN A   1      29.018   0.109  30.011  0.00  0.00     0.017 A 
ATOM     30  C31 ZIN A   1      29.736   0.621  28.946  0.00  0.00     0.050 A 
ATOM     31  C30 ZIN A   1      30.451   1.794  29.093  0.00  0.00     0.046 A 
BRANCH  27  32
ATOM     32  C39 ZIN A   1      29.720   2.660  32.704  0.00  0.00     0.419 C 
ATOM     33  F40 ZIN A   1      29.076   1.870  33.661  0.00  0.00    -0.166 F 
ATOM     34  F41 ZIN A   1      31.037   2.904  33.110  0.00  0.00    -0.166 F 
ATOM     35  F42 ZIN A   1      29.042   3.877  32.569  0.00  0.00    -0.166 F 
ENDBRANCH  27  32
BRANCH  30  36
ATOM     36  C32 ZIN A   1      29.741  -0.103  27.624  0.00  0.00     0.417 C 
ATOM     37  F33 ZIN A   1      29.360   0.780  26.608  0.00  0.00    -0.166 F 
ATOM     38  F34 ZIN A   1      31.027  -0.587  27.363  0.00  0.00    -0.166 F 
ATOM     39  F35 ZIN A   1      28.841  -1.172  27.675  0.00  0.00    -0.166 F 
ENDBRANCH  30  36
ENDBRANCH  24  26
ENDBRANCH  20  22
TORSDOF 4
ENDMDL
MODEL 42
REMARK CAVERDOCK RESULT:      18.4      0.000      0.000
REMARK CAVERDOCK CONSTRAINTS:       0.1      0.0      0.0      0.0
REMARK CAVERDOCK TUNNEL: 41     18.4      2.3     42.4
REMARK  4 active torsions:
REMARK  status: ('A' for Active; 'I' for Inactive)
REMARK    1  A    between atoms: C24_20  and  C26_21 
REMARK       I    between atoms: C26_21  and  N28_23 
REMARK    2  A    between atoms: N28_23  and  C29_24 
REMARK    3  A    between atoms: C31_26  and  C32_27 
REMARK    4  A    between atoms: C38_33  and  C39_34 
ROOT
ATOM      1  C1  ZIN A   1      34.874   3.064  31.218  0.00  0.00     0.016 C 
ATOM      2  C2  ZIN A   1      34.603   4.486  30.722  0.00  0.00    -0.028 C 
ATOM      3  C3  ZIN A   1      35.316   4.713  29.403  0.00  0.00     0.011 C 
ATOM      4  C4  ZIN A   1      36.803   4.389  29.625  0.00  0.00     0.007 C 
ATOM      5  C5  ZIN A   1      37.396   5.241  30.742  0.00  0.00     0.004 C 
ATOM      6  C7  ZIN A   1      36.601   5.086  32.049  0.00  0.00    -0.004 C 
ATOM      7  C9  ZIN A   1      37.213   5.977  33.130  0.00  0.00     0.007 C 
ATOM      8  C10 ZIN A   1      38.675   5.580  33.364  0.00  0.00     0.026 C 
ATOM      9  C11 ZIN A   1      39.450   5.741  32.058  0.00  0.00     0.097 C 
ATOM     10  N13 ZIN A   1      40.858   5.391  32.235  0.00  0.00    -0.352 N 
ATOM     11  C14 ZIN A   1      41.592   5.029  31.160  0.00  0.00     0.241 C 
ATOM     12  O15 ZIN A   1      42.754   4.701  31.294  0.00  0.00    -0.269 OA
ATOM     13  C16 ZIN A   1      40.969   5.034  29.823  0.00  0.00     0.071 C 
ATOM     14  C17 ZIN A   1      39.641   4.939  29.725  0.00  0.00    -0.009 C 
ATOM     15  C18 ZIN A   1      38.842   4.828  31.009  0.00  0.00    -0.002 C 
ATOM     16  C19 ZIN A   1      38.852   3.376  31.490  0.00  0.00     0.022 C 
ATOM     17  C20 ZIN A   1      35.166   5.514  31.740  0.00  0.00    -0.001 C 
ATOM     18  C22 ZIN A   1      34.169   5.400  32.898  0.00  0.00     0.007 C 
ATOM     19  C23 ZIN A   1      32.799   5.310  32.168  0.00  0.00     0.015 C 
ATOM     20  C24 ZIN A   1      33.103   4.761  30.740  0.00  0.00     0.086 C 
ATOM     21  H54 ZIN A   1      41.261   5.418  33.118  0.00  0.00     0.163 HD
ENDROOT
BRANCH  20  22
ATOM     22  C26 ZIN A   1      32.325   3.494  30.492  0.00  0.00     0.227 C 
ATOM     23  O27 ZIN A   1      32.904   2.432  30.411  0.00  0.00    -0.273 OA
ATOM     24  N28 ZIN A   1      30.984   3.542  30.361  0.00  0.00    -0.326 N 
ATOM     25  H64 ZIN A   1      30.528   4.398  30.346  0.00  0.00     0.169 HD
BRANCH  24  26
ATOM     26  C29 ZIN A   1      30.250   2.356  30.247  0.00  0.00     0.050 A 
ATOM     27  C38 ZIN A   1      29.506   1.892  31.325  0.00  0.00     0.074 A 
ATOM     28  C37 ZIN A   1      28.777   0.725  31.207  0.00  0.00     0.019 A 
ATOM     29  C36 ZIN A   1      28.798   0.011  30.022  0.00  0.00     0.017 A 
ATOM     30  C31 ZIN A   1      29.541   0.468  28.950  0.00  0.00     0.050 A 
ATOM     31  C30 ZIN A   1      30.267   1.638  29.059  0.00  0.00     0.046 A 
BRANCH  27  32
ATOM     32  C39 ZIN A   1      29.483   2.669  32.616  0.00  0.00     0.419 C 
ATOM     33  F40 ZIN A   1      30.790   2.829  33.088  0.00  0.00    -0.166 F 
ATOM     34  F41 ZIN A   1      28.910   3.926  32.394  0.00  0.00    -0.166 F 
ATOM     35  F42 ZIN A   1      28.726   1.973  33.565  0.00  0.00    -0.166 F 
ENDBRANCH  27  32
BRANCH  30  36
ATOM     36  C32 ZIN A   1      29.561  -0.312  27.661  0.00  0.00     0.417 C 
ATOM     37  F33 ZIN A   1      29.116   0.503  26.615  0.00  0.00    -0.166 F 
ATOM     38  F34 ZIN A   1      30.867  -0.740  27.395  0.00  0.00    -0.166 F 
ATOM     39  F35 ZIN A   1      28.720  -1.424  27.776  0.00  0.00    -0.166 F 
ENDBRANCH  30  36
ENDBRANCH  24  26
ENDBRANCH  20  22
TORSDOF 4
ENDMDL
MODEL 43
REMARK CAVERDOCK RESULT:      17.3      0.000      0.000
REMARK CAVERDOCK CONSTRAINTS:       0.0      0.0      0.0      0.0
REMARK CAVERDOCK TUNNEL: 42     17.3      2.3     43.1
REMARK  4 active torsions:
REMARK  status: ('A' for Active; 'I' for Inactive)
REMARK    1  A    between atoms: C24_20  and  C26_21 
REMARK       I    between atoms: C26_21  and  N28_23 
REMARK    2  A    between atoms: N28_23  and  C29_24 
REMARK    3  A    between atoms: C31_26  and  C32_27 
REMARK    4  A    between atoms: C38_33  and  C39_34 
ROOT
ATOM      1  C1  ZIN A   1      34.652   2.996  31.219  0.00  0.00     0.016 C 
ATOM      2  C2  ZIN A   1      34.385   4.396  30.661  0.00  0.00    -0.028 C 
ATOM      3  C3  ZIN A   1      35.111   4.569  29.341  0.00  0.00     0.011 C 
ATOM      4  C4  ZIN A   1      36.596   4.255  29.591  0.00  0.00     0.007 C 
ATOM      5  C5  ZIN A   1      37.177   5.153  30.677  0.00  0.00     0.004 C 
ATOM      6  C7  ZIN A   1      36.370   5.053  31.982  0.00  0.00    -0.004 C 
ATOM      7  C9  ZIN A   1      36.971   5.988  33.030  0.00  0.00     0.007 C 
ATOM      8  C10 ZIN A   1      38.431   5.603  33.295  0.00  0.00     0.026 C 
ATOM      9  C11 ZIN A   1      39.218   5.710  31.991  0.00  0.00     0.097 C 
ATOM     10  N13 ZIN A   1      40.625   5.368  32.196  0.00  0.00    -0.352 N 
ATOM     11  C14 ZIN A   1      41.369   4.962  31.144  0.00  0.00     0.241 C 
ATOM     12  O15 ZIN A   1      42.531   4.641  31.303  0.00  0.00    -0.269 OA
ATOM     13  C16 ZIN A   1      40.760   4.911  29.802  0.00  0.00     0.071 C 
ATOM     14  C17 ZIN A   1      39.433   4.811  29.695  0.00  0.00    -0.009 C 
ATOM     15  C18 ZIN A   1      38.621   4.754  30.975  0.00  0.00    -0.002 C 
ATOM     16  C19 ZIN A   1      38.627   3.322  31.516  0.00  0.00     0.022 C 
ATOM     17  C20 ZIN A   1      34.938   5.466  31.641  0.00  0.00    -0.001 C 
ATOM     18  C22 ZIN A   1      33.929   5.400  32.793  0.00  0.00     0.007 C 
ATOM     19  C23 ZIN A   1      32.567   5.278  32.055  0.00  0.00     0.015 C 
ATOM     20  C24 ZIN A   1      32.885   4.670  30.654  0.00  0.00     0.086 C 
ATOM     21  H54 ZIN A   1      41.020   5.433  33.080  0.00  0.00     0.163 HD
ENDROOT
BRANCH  20  22
ATOM     22  C26 ZIN A   1      32.110   3.394  30.452  0.00  0.00     0.227 C 
ATOM     23  O27 ZIN A   1      32.694   2.333  30.382  0.00  0.00    -0.273 OA
ATOM     24  N28 ZIN A   1      30.766   3.430  30.348  0.00  0.00    -0.326 N 
ATOM     25  H64 ZIN A   1      30.305   4.283  30.323  0.00  0.00     0.169 HD
BRANCH  24  26
ATOM     26  C29 ZIN A   1      30.037   2.238  30.277  0.00  0.00     0.050 A 
ATOM     27  C38 ZIN A   1      29.351   1.775  31.392  0.00  0.00     0.074 A 
ATOM     28  C37 ZIN A   1      28.627   0.602  31.317  0.00  0.00     0.019 A 
ATOM     29  C36 ZIN A   1      28.596  -0.120  30.137  0.00  0.00     0.017 A 
ATOM     30  C31 ZIN A   1      29.283   0.336  29.027  0.00  0.00     0.050 A 
ATOM     31  C30 ZIN A   1      30.003   1.513  29.094  0.00  0.00     0.046 A 
BRANCH  27  32
ATOM     32  C39 ZIN A   1      29.384   2.560  32.678  0.00  0.00     0.419 C 
ATOM     33  F40 ZIN A   1      28.845   1.786  33.711  0.00  0.00    -0.166 F 
ATOM     34  F41 ZIN A   1      30.707   2.893  32.987  0.00  0.00    -0.166 F 
ATOM     35  F42 ZIN A   1      28.631   3.730  32.530  0.00  0.00    -0.166 F 
ENDBRANCH  27  32
BRANCH  30  36
ATOM     36  C32 ZIN A   1      29.246  -0.452  27.743  0.00  0.00     0.417 C 
ATOM     37  F33 ZIN A   1      30.512  -0.433  27.148  0.00  0.00    -0.166 F 
ATOM     38  F34 ZIN A   1      28.880  -1.775  28.019  0.00  0.00    -0.166 F 
ATOM     39  F35 ZIN A   1      28.312   0.118  26.872  0.00  0.00    -0.166 F 
ENDBRANCH  30  36
ENDBRANCH  24  26
ENDBRANCH  20  22
TORSDOF 4
ENDMDL
MODEL 44
REMARK CAVERDOCK RESULT:      17.1      0.000      0.000
REMARK CAVERDOCK CONSTRAINTS:       0.0      0.0      0.0      0.0
REMARK CAVERDOCK TUNNEL: 43     17.1      2.4     44.2
REMARK  4 active torsions:
REMARK  status: ('A' for Active; 'I' for Inactive)
REMARK    1  A    between atoms: C24_20  and  C26_21 
REMARK       I    between atoms: C26_21  and  N28_23 
REMARK    2  A    between atoms: N28_23  and  C29_24 
REMARK    3  A    between atoms: C31_26  and  C32_27 
REMARK    4  A    between atoms: C38_33  and  C39_34 
ROOT
ATOM      1  C1  ZIN A   1      34.424   2.997  31.220  0.00  0.00     0.016 C 
ATOM      2  C2  ZIN A   1      34.129   4.396  30.675  0.00  0.00    -0.028 C 
ATOM      3  C3  ZIN A   1      34.833   4.587  29.345  0.00  0.00     0.011 C 
ATOM      4  C4  ZIN A   1      36.326   4.293  29.572  0.00  0.00     0.007 C 
ATOM      5  C5  ZIN A   1      36.910   5.193  30.655  0.00  0.00     0.004 C 
ATOM      6  C7  ZIN A   1      36.123   5.073  31.971  0.00  0.00    -0.004 C 
ATOM      7  C9  ZIN A   1      36.726   6.010  33.017  0.00  0.00     0.007 C 
ATOM      8  C10 ZIN A   1      38.195   5.644  33.258  0.00  0.00     0.026 C 
ATOM      9  C11 ZIN A   1      38.962   5.769  31.944  0.00  0.00     0.097 C 
ATOM     10  N13 ZIN A   1      40.376   5.447  32.127  0.00  0.00    -0.352 N 
ATOM     11  C14 ZIN A   1      41.111   5.058  31.062  0.00  0.00     0.241 C 
ATOM     12  O15 ZIN A   1      42.279   4.752  31.202  0.00  0.00    -0.269 OA
ATOM     13  C16 ZIN A   1      40.483   5.007  29.728  0.00  0.00     0.071 C 
ATOM     14  C17 ZIN A   1      39.156   4.888  29.640  0.00  0.00    -0.009 C 
ATOM     15  C18 ZIN A   1      38.363   4.811  30.930  0.00  0.00    -0.002 C 
ATOM     16  C19 ZIN A   1      38.397   3.377  31.462  0.00  0.00     0.022 C 
ATOM     17  C20 ZIN A   1      34.681   5.468  31.653  0.00  0.00    -0.001 C 
ATOM     18  C22 ZIN A   1      33.690   5.380  32.819  0.00  0.00     0.007 C 
ATOM     19  C23 ZIN A   1      32.319   5.244  32.099  0.00  0.00     0.015 C 
ATOM     20  C24 ZIN A   1      32.625   4.649  30.690  0.00  0.00     0.086 C 
ATOM     21  H54 ZIN A   1      40.783   5.511  33.006  0.00  0.00     0.163 HD
ENDROOT
BRANCH  20  22
ATOM     22  C26 ZIN A   1      31.865   3.363  30.491  0.00  0.00     0.227 C 
ATOM     23  O27 ZIN A   1      32.453   2.302  30.504  0.00  0.00    -0.273 OA
ATOM     24  N28 ZIN A   1      30.531   3.392  30.298  0.00  0.00    -0.326 N 
ATOM     25  H64 ZIN A   1      30.072   4.241  30.207  0.00  0.00     0.169 HD
BRANCH  24  26
ATOM     26  C29 ZIN A   1      29.809   2.195  30.229  0.00  0.00     0.050 A 
ATOM     27  C38 ZIN A   1      29.114   1.737  31.341  0.00  0.00     0.074 A 
ATOM     28  C37 ZIN A   1      28.396   0.560  31.268  0.00  0.00     0.019 A 
ATOM     29  C36 ZIN A   1      28.380  -0.171  30.093  0.00  0.00     0.017 A 
ATOM     30  C31 ZIN A   1      29.075   0.281  28.986  0.00  0.00     0.050 A 
ATOM     31  C30 ZIN A   1      29.790   1.461  29.051  0.00  0.00     0.046 A 
BRANCH  27  32
ATOM     32  C39 ZIN A   1      29.131   2.532  32.621  0.00  0.00     0.419 C 
ATOM     33  F40 ZIN A   1      28.365   3.691  32.462  0.00  0.00    -0.166 F 
ATOM     34  F41 ZIN A   1      28.596   1.758  33.656  0.00  0.00    -0.166 F 
ATOM     35  F42 ZIN A   1      30.449   2.882  32.935  0.00  0.00    -0.166 F 
ENDBRANCH  27  32
BRANCH  30  36
ATOM     36  C32 ZIN A   1      29.055  -0.517  27.708  0.00  0.00     0.417 C 
ATOM     37  F33 ZIN A   1      27.905  -0.199  26.977  0.00  0.00    -0.166 F 
ATOM     38  F34 ZIN A   1      30.190  -0.210  26.949  0.00  0.00    -0.166 F 
ATOM     39  F35 ZIN A   1      29.051  -1.883  28.011  0.00  0.00    -0.166 F 
ENDBRANCH  30  36
ENDBRANCH  24  26
ENDBRANCH  20  22
TORSDOF 4
ENDMDL
MODEL 45
REMARK CAVERDOCK RESULT:      17.2      0.000      0.000
REMARK CAVERDOCK CONSTRAINTS:       0.1      0.0      0.0      0.0
REMARK CAVERDOCK TUNNEL: 44     17.2      2.4     45.1
REMARK  4 active torsions:
REMARK  status: ('A' for Active; 'I' for Inactive)
REMARK    1  A    between atoms: C24_20  and  C26_21 
REMARK       I    between atoms: C26_21  and  N28_23 
REMARK    2  A    between atoms: N28_23  and  C29_24 
REMARK    3  A    between atoms: C31_26  and  C32_27 
REMARK    4  A    between atoms: C38_33  and  C39_34 
ROOT
ATOM      1  C1  ZIN A   1      34.198   2.857  31.173  0.00  0.00     0.016 C 
ATOM      2  C2  ZIN A   1      33.911   4.240  30.584  0.00  0.00    -0.028 C 
ATOM      3  C3  ZIN A   1      34.627   4.391  29.256  0.00  0.00     0.011 C 
ATOM      4  C4  ZIN A   1      36.117   4.101  29.505  0.00  0.00     0.007 C 
ATOM      5  C5  ZIN A   1      36.694   5.031  30.566  0.00  0.00     0.004 C 
ATOM      6  C7  ZIN A   1      35.895   4.951  31.878  0.00  0.00    -0.004 C 
ATOM      7  C9  ZIN A   1      36.490   5.919  32.901  0.00  0.00     0.007 C 
ATOM      8  C10 ZIN A   1      37.956   5.557  33.166  0.00  0.00     0.026 C 
ATOM      9  C11 ZIN A   1      38.735   5.643  31.856  0.00  0.00     0.097 C 
ATOM     10  N13 ZIN A   1      40.146   5.324  32.060  0.00  0.00    -0.352 N 
ATOM     11  C14 ZIN A   1      40.890   4.902  31.013  0.00  0.00     0.241 C 
ATOM     12  O15 ZIN A   1      42.057   4.599  31.173  0.00  0.00    -0.269 OA
ATOM     13  C16 ZIN A   1      40.274   4.813  29.677  0.00  0.00     0.071 C 
ATOM     14  C17 ZIN A   1      38.948   4.694  29.580  0.00  0.00    -0.009 C 
ATOM     15  C18 ZIN A   1      38.144   4.656  30.865  0.00  0.00    -0.002 C 
ATOM     16  C19 ZIN A   1      38.171   3.238  31.439  0.00  0.00     0.022 C 
ATOM     17  C20 ZIN A   1      34.456   5.339  31.536  0.00  0.00    -0.001 C 
ATOM     18  C22 ZIN A   1      33.455   5.287  32.695  0.00  0.00     0.007 C 
ATOM     19  C23 ZIN A   1      32.090   5.132  31.967  0.00  0.00     0.015 C 
ATOM     20  C24 ZIN A   1      32.408   4.495  30.579  0.00  0.00     0.086 C 
ATOM     21  H54 ZIN A   1      40.546   5.413  32.941  0.00  0.00     0.163 HD
ENDROOT
BRANCH  20  22
ATOM     22  C26 ZIN A   1      31.647   3.205  30.411  0.00  0.00     0.227 C 
ATOM     23  O27 ZIN A   1      32.240   2.146  30.415  0.00  0.00    -0.273 OA
ATOM     24  N28 ZIN A   1      30.308   3.227  30.257  0.00  0.00    -0.326 N 
ATOM     25  H64 ZIN A   1      29.844   4.075  30.173  0.00  0.00     0.169 HD
BRANCH  24  26
ATOM     26  C29 ZIN A   1      29.589   2.028  30.217  0.00  0.00     0.050 A 
ATOM     27  C38 ZIN A   1      28.931   1.574  31.353  0.00  0.00     0.074 A 
ATOM     28  C37 ZIN A   1      28.216   0.394  31.309  0.00  0.00     0.019 A 
ATOM     29  C36 ZIN A   1      28.166  -0.344  30.139  0.00  0.00     0.017 A 
ATOM     30  C31 ZIN A   1      28.825   0.103  29.009  0.00  0.00     0.050 A 
ATOM     31  C30 ZIN A   1      29.536   1.286  29.045  0.00  0.00     0.046 A 
BRANCH  27  32
ATOM     32  C39 ZIN A   1      28.984   2.376  32.627  0.00  0.00     0.419 C 
ATOM     33  F40 ZIN A   1      30.317   2.653  32.949  0.00  0.00    -0.166 F 
ATOM     34  F41 ZIN A   1      28.288   3.577  32.452  0.00  0.00    -0.166 F 
ATOM     35  F42 ZIN A   1      28.395   1.644  33.664  0.00  0.00    -0.166 F 
ENDBRANCH  27  32
BRANCH  30  36
ATOM     36  C32 ZIN A   1      28.767  -0.703  27.737  0.00  0.00     0.417 C 
ATOM     37  F33 ZIN A   1      27.623  -0.352  27.013  0.00  0.00    -0.166 F 
ATOM     38  F34 ZIN A   1      29.905  -0.438  26.966  0.00  0.00    -0.166 F 
ATOM     39  F35 ZIN A   1      28.723  -2.065  28.050  0.00  0.00    -0.166 F 
ENDBRANCH  30  36
ENDBRANCH  24  26
ENDBRANCH  20  22
TORSDOF 4
ENDMDL
MODEL 46
REMARK CAVERDOCK RESULT:      17.8      0.000      0.000
REMARK CAVERDOCK CONSTRAINTS:       0.0      0.0      0.0      0.0
REMARK CAVERDOCK TUNNEL: 45     17.8      2.3     46.7
REMARK  4 active torsions:
REMARK  status: ('A' for Active; 'I' for Inactive)
REMARK    1  A    between atoms: C24_20  and  C26_21 
REMARK       I    between atoms: C26_21  and  N28_23 
REMARK    2  A    between atoms: N28_23  and  C29_24 
REMARK    3  A    between atoms: C31_26  and  C32_27 
REMARK    4  A    between atoms: C38_33  and  C39_34 
ROOT
ATOM      1  C1  ZIN A   1      34.090   2.847  31.211  0.00  0.00     0.016 C 
ATOM      2  C2  ZIN A   1      33.771   4.230  30.638  0.00  0.00    -0.028 C 
ATOM      3  C3  ZIN A   1      34.462   4.403  29.300  0.00  0.00     0.011 C 
ATOM      4  C4  ZIN A   1      35.960   4.135  29.520  0.00  0.00     0.007 C 
ATOM      5  C5  ZIN A   1      36.540   5.067  30.580  0.00  0.00     0.004 C 
ATOM      6  C7  ZIN A   1      35.765   4.963  31.904  0.00  0.00    -0.004 C 
ATOM      7  C9  ZIN A   1      36.362   5.932  32.925  0.00  0.00     0.007 C 
ATOM      8  C10 ZIN A   1      37.837   5.592  33.162  0.00  0.00     0.026 C 
ATOM      9  C11 ZIN A   1      38.592   5.701  31.840  0.00  0.00     0.097 C 
ATOM     10  N13 ZIN A   1      40.012   5.403  32.018  0.00  0.00    -0.352 N 
ATOM     11  C14 ZIN A   1      40.745   5.002  30.955  0.00  0.00     0.241 C 
ATOM     12  O15 ZIN A   1      41.918   4.717  31.093  0.00  0.00    -0.269 OA
ATOM     13  C16 ZIN A   1      40.108   4.914  29.629  0.00  0.00     0.071 C 
ATOM     14  C17 ZIN A   1      38.782   4.774  29.553  0.00  0.00    -0.009 C 
ATOM     15  C18 ZIN A   1      38.000   4.713  30.851  0.00  0.00    -0.002 C 
ATOM     16  C19 ZIN A   1      38.060   3.291  31.413  0.00  0.00     0.022 C 
ATOM     17  C20 ZIN A   1      34.314   5.330  31.589  0.00  0.00    -0.001 C 
ATOM     18  C22 ZIN A   1      33.334   5.253  32.765  0.00  0.00     0.007 C 
ATOM     19  C23 ZIN A   1      31.960   5.081  32.059  0.00  0.00     0.015 C 
ATOM     20  C24 ZIN A   1      32.264   4.461  30.660  0.00  0.00     0.086 C 
ATOM     21  H54 ZIN A   1      40.425   5.492  32.892  0.00  0.00     0.163 HD
ENDROOT
BRANCH  20  22
ATOM     22  C26 ZIN A   1      31.522   3.160  30.495  0.00  0.00     0.227 C 
ATOM     23  O27 ZIN A   1      32.136   2.123  30.359  0.00  0.00    -0.273 OA
ATOM     24  N28 ZIN A   1      30.173   3.148  30.497  0.00  0.00    -0.326 N 
ATOM     25  H64 ZIN A   1      29.681   3.983  30.525  0.00  0.00     0.169 HD
BRANCH  24  26
ATOM     26  C29 ZIN A   1      29.484   1.930  30.460  0.00  0.00     0.050 A 
ATOM     27  C38 ZIN A   1      28.796   1.487  31.582  0.00  0.00     0.074 A 
ATOM     28  C37 ZIN A   1      28.112   0.288  31.540  0.00  0.00     0.019 A 
ATOM     29  C36 ZIN A   1      28.122  -0.477  30.387  0.00  0.00     0.017 A 
ATOM     30  C31 ZIN A   1      28.811  -0.039  29.271  0.00  0.00     0.050 A 
ATOM     31  C30 ZIN A   1      29.492   1.162  29.304  0.00  0.00     0.046 A 
BRANCH  27  32
ATOM     32  C39 ZIN A   1      28.784   2.318  32.838  0.00  0.00     0.419 C 
ATOM     33  F40 ZIN A   1      28.142   3.535  32.587  0.00  0.00    -0.166 F 
ATOM     34  F41 ZIN A   1      28.101   1.630  33.846  0.00  0.00    -0.166 F 
ATOM     35  F42 ZIN A   1      30.100   2.561  33.249  0.00  0.00    -0.166 F 
ENDBRANCH  27  32
BRANCH  30  36
ATOM     36  C32 ZIN A   1      28.819  -0.875  28.017  0.00  0.00     0.417 C 
ATOM     37  F33 ZIN A   1      30.119  -0.933  27.504  0.00  0.00    -0.166 F 
ATOM     38  F34 ZIN A   1      28.377  -2.169  28.316  0.00  0.00    -0.166 F 
ATOM     39  F35 ZIN A   1      27.968  -0.299  27.067  0.00  0.00    -0.166 F 
ENDBRANCH  30  36
ENDBRANCH  24  26
ENDBRANCH  20  22
TORSDOF 4
ENDMDL
MODEL 47
REMARK CAVERDOCK RESULT:      17.9      0.000      0.000
REMARK CAVERDOCK CONSTRAINTS:       0.0      0.0      0.0      0.0
REMARK CAVERDOCK TUNNEL: 46     17.9      2.4     47.3
REMARK  4 active torsions:
REMARK  status: ('A' for Active; 'I' for Inactive)
REMARK    1  A    between atoms: C24_20  and  C26_21 
REMARK       I    between atoms: C26_21  and  N28_23 
REMARK    2  A    between atoms: N28_23  and  C29_24 
REMARK    3  A    between atoms: C31_26  and  C32_27 
REMARK    4  A    between atoms: C38_33  and  C39_34 
ROOT
ATOM      1  C1  ZIN A   1      33.955   2.711  31.675  0.00  0.00     0.016 C 
ATOM      2  C2  ZIN A   1      33.779   3.571  30.421  0.00  0.00    -0.028 C 
ATOM      3  C3  ZIN A   1      34.703   3.075  29.326  0.00  0.00     0.011 C 
ATOM      4  C4  ZIN A   1      36.131   3.069  29.899  0.00  0.00     0.007 C 
ATOM      5  C5  ZIN A   1      36.534   4.453  30.396  0.00  0.00     0.004 C 
ATOM      6  C7  ZIN A   1      35.532   4.995  31.429  0.00  0.00    -0.004 C 
ATOM      7  C9  ZIN A   1      35.961   6.392  31.877  0.00  0.00     0.007 C 
ATOM      8  C10 ZIN A   1      37.361   6.331  32.498  0.00  0.00     0.026 C 
ATOM      9  C11 ZIN A   1      38.343   5.794  31.460  0.00  0.00     0.097 C 
ATOM     10  N13 ZIN A   1      39.700   5.735  32.001  0.00  0.00    -0.352 N 
ATOM     11  C14 ZIN A   1      40.600   4.896  31.443  0.00  0.00     0.241 C 
ATOM     12  O15 ZIN A   1      41.723   4.809  31.902  0.00  0.00    -0.269 OA
ATOM     13  C16 ZIN A   1      40.210   4.088  30.273  0.00  0.00     0.071 C 
ATOM     14  C17 ZIN A   1      38.916   3.834  30.063  0.00  0.00    -0.009 C 
ATOM     15  C18 ZIN A   1      37.913   4.397  31.051  0.00  0.00    -0.002 C 
ATOM     16  C19 ZIN A   1      37.834   3.480  32.273  0.00  0.00     0.022 C 
ATOM     17  C20 ZIN A   1      34.171   5.040  30.733  0.00  0.00    -0.001 C 
ATOM     18  C22 ZIN A   1      32.994   5.512  31.594  0.00  0.00     0.007 C 
ATOM     19  C23 ZIN A   1      31.765   4.901  30.864  0.00  0.00     0.015 C 
ATOM     20  C24 ZIN A   1      32.299   3.670  30.069  0.00  0.00     0.086 C 
ATOM     21  H54 ZIN A   1      39.951   6.293  32.755  0.00  0.00     0.163 HD
ENDROOT
BRANCH  20  22
ATOM     22  C26 ZIN A   1      31.565   2.422  30.485  0.00  0.00     0.227 C 
ATOM     23  O27 ZIN A   1      32.180   1.479  30.938  0.00  0.00    -0.273 OA
ATOM     24  N28 ZIN A   1      30.225   2.352  30.355  0.00  0.00    -0.326 N 
ATOM     25  H64 ZIN A   1      29.742   3.072  29.920  0.00  0.00     0.169 HD
BRANCH  24  26
ATOM     26  C29 ZIN A   1      29.531   1.241  30.847  0.00  0.00     0.050 A 
ATOM     27  C38 ZIN A   1      28.897   1.309  32.081  0.00  0.00     0.074 A 
ATOM     28  C37 ZIN A   1      28.207   0.214  32.562  0.00  0.00     0.019 A 
ATOM     29  C36 ZIN A   1      28.159  -0.955  31.822  0.00  0.00     0.017 A 
ATOM     30  C31 ZIN A   1      28.794  -1.026  30.596  0.00  0.00     0.050 A 
ATOM     31  C30 ZIN A   1      29.480   0.068  30.107  0.00  0.00     0.046 A 
BRANCH  27  32
ATOM     32  C39 ZIN A   1      28.949   2.581  32.888  0.00  0.00     0.419 C 
ATOM     33  F40 ZIN A   1      30.255   2.793  33.341  0.00  0.00    -0.166 F 
ATOM     34  F41 ZIN A   1      28.553   3.657  32.087  0.00  0.00    -0.166 F 
ATOM     35  F42 ZIN A   1      28.085   2.473  33.983  0.00  0.00    -0.166 F 
ENDBRANCH  27  32
BRANCH  30  36
ATOM     36  C32 ZIN A   1      28.738  -2.300  29.793  0.00  0.00     0.417 C 
ATOM     37  F33 ZIN A   1      28.972  -2.012  28.445  0.00  0.00    -0.166 F 
ATOM     38  F34 ZIN A   1      29.717  -3.186  30.258  0.00  0.00    -0.166 F 
ATOM     39  F35 ZIN A   1      27.475  -2.885  29.933  0.00  0.00    -0.166 F 
ENDBRANCH  30  36
ENDBRANCH  24  26
ENDBRANCH  20  22
TORSDOF 4
ENDMDL
MODEL 48
REMARK CAVERDOCK RESULT:      17.0      0.000      0.000
REMARK CAVERDOCK CONSTRAINTS:       0.2      0.0      0.0      0.0
REMARK CAVERDOCK TUNNEL: 47     17.0      2.4     48.4
REMARK  4 active torsions:
REMARK  status: ('A' for Active; 'I' for Inactive)
REMARK    1  A    between atoms: C24_20  and  C26_21 
REMARK       I    between atoms: C26_21  and  N28_23 
REMARK    2  A    between atoms: N28_23  and  C29_24 
REMARK    3  A    between atoms: C31_26  and  C32_27 
REMARK    4  A    between atoms: C38_33  and  C39_34 
ROOT
ATOM      1  C1  ZIN A   1      33.750   2.620  31.452  0.00  0.00     0.016 C 
ATOM      2  C2  ZIN A   1      33.574   3.569  30.264  0.00  0.00    -0.028 C 
ATOM      3  C3  ZIN A   1      34.524   3.177  29.149  0.00  0.00     0.011 C 
ATOM      4  C4  ZIN A   1      35.943   3.157  29.743  0.00  0.00     0.007 C 
ATOM      5  C5  ZIN A   1      36.309   4.508  30.349  0.00  0.00     0.004 C 
ATOM      6  C7  ZIN A   1      35.280   4.948  31.404  0.00  0.00    -0.004 C 
ATOM      7  C9  ZIN A   1      35.672   6.316  31.963  0.00  0.00     0.007 C 
ATOM      8  C10 ZIN A   1      37.064   6.237  32.600  0.00  0.00     0.026 C 
ATOM      9  C11 ZIN A   1      38.072   5.801  31.540  0.00  0.00     0.097 C 
ATOM     10  N13 ZIN A   1      39.422   5.729  32.097  0.00  0.00    -0.352 N 
ATOM     11  C14 ZIN A   1      40.349   4.954  31.491  0.00  0.00     0.241 C 
ATOM     12  O15 ZIN A   1      41.466   4.855  31.960  0.00  0.00    -0.269 OA
ATOM     13  C16 ZIN A   1      39.993   4.229  30.258  0.00  0.00     0.071 C 
ATOM     14  C17 ZIN A   1      38.708   3.965  30.008  0.00  0.00    -0.009 C 
ATOM     15  C18 ZIN A   1      37.679   4.431  31.020  0.00  0.00    -0.002 C 
ATOM     16  C19 ZIN A   1      37.603   3.422  32.168  0.00  0.00     0.022 C 
ATOM     17  C20 ZIN A   1      33.929   5.018  30.692  0.00  0.00    -0.001 C 
ATOM     18  C22 ZIN A   1      32.729   5.398  31.567  0.00  0.00     0.007 C 
ATOM     19  C23 ZIN A   1      31.525   4.820  30.774  0.00  0.00     0.015 C 
ATOM     20  C24 ZIN A   1      32.097   3.664  29.896  0.00  0.00     0.086 C 
ATOM     21  H54 ZIN A   1      39.650   6.234  32.894  0.00  0.00     0.163 HD
ENDROOT
BRANCH  20  22
ATOM     22  C26 ZIN A   1      31.385   2.373  30.206  0.00  0.00     0.227 C 
ATOM     23  O27 ZIN A   1      31.954   1.498  30.824  0.00  0.00    -0.273 OA
ATOM     24  N28 ZIN A   1      30.114   2.188  29.795  0.00  0.00    -0.326 N 
ATOM     25  H64 ZIN A   1      29.685   2.852  29.233  0.00  0.00     0.169 HD
BRANCH  24  26
ATOM     26  C29 ZIN A   1      29.414   1.039  30.181  0.00  0.00     0.050 A 
ATOM     27  C38 ZIN A   1      29.186   0.023  29.262  0.00  0.00     0.074 A 
ATOM     28  C37 ZIN A   1      28.500  -1.112  29.647  0.00  0.00     0.019 A 
ATOM     29  C36 ZIN A   1      28.030  -1.232  30.942  0.00  0.00     0.017 A 
ATOM     30  C31 ZIN A   1      28.251  -0.220  31.857  0.00  0.00     0.050 A 
ATOM     31  C30 ZIN A   1      28.941   0.916  31.480  0.00  0.00     0.046 A 
BRANCH  27  32
ATOM     32  C39 ZIN A   1      29.697   0.153  27.851  0.00  0.00     0.419 C 
ATOM     33  F40 ZIN A   1      29.064  -0.791  27.036  0.00  0.00    -0.166 F 
ATOM     34  F41 ZIN A   1      29.425   1.439  27.372  0.00  0.00    -0.166 F 
ATOM     35  F42 ZIN A   1      31.079  -0.068  27.834  0.00  0.00    -0.166 F 
ENDBRANCH  27  32
BRANCH  30  36
ATOM     36  C32 ZIN A   1      27.737  -0.354  33.267  0.00  0.00     0.417 C 
ATOM     37  F33 ZIN A   1      26.350  -0.536  33.244  0.00  0.00    -0.166 F 
ATOM     38  F34 ZIN A   1      28.341  -1.458  33.880  0.00  0.00    -0.166 F 
ATOM     39  F35 ZIN A   1      28.044   0.805  33.988  0.00  0.00    -0.166 F 
ENDBRANCH  30  36
ENDBRANCH  24  26
ENDBRANCH  20  22
TORSDOF 4
ENDMDL
MODEL 49
REMARK CAVERDOCK RESULT:      16.0      0.000      0.000
REMARK CAVERDOCK CONSTRAINTS:       0.0      0.0      0.0      0.0
REMARK CAVERDOCK TUNNEL: 48     16.0      2.4     49.6
REMARK  4 active torsions:
REMARK  status: ('A' for Active; 'I' for Inactive)
REMARK    1  A    between atoms: C24_20  and  C26_21 
REMARK       I    between atoms: C26_21  and  N28_23 
REMARK    2  A    between atoms: N28_23  and  C29_24 
REMARK    3  A    between atoms: C31_26  and  C32_27 
REMARK    4  A    between atoms: C38_33  and  C39_34 
ROOT
ATOM      1  C1  ZIN A   1      33.652   2.471  31.393  0.00  0.00     0.016 C 
ATOM      2  C2  ZIN A   1      33.436   3.458  30.244  0.00  0.00    -0.028 C 
ATOM      3  C3  ZIN A   1      34.375   3.127  29.101  0.00  0.00     0.011 C 
ATOM      4  C4  ZIN A   1      35.804   3.116  29.671  0.00  0.00     0.007 C 
ATOM      5  C5  ZIN A   1      36.152   4.452  30.320  0.00  0.00     0.004 C 
ATOM      6  C7  ZIN A   1      35.132   4.832  31.407  0.00  0.00    -0.004 C 
ATOM      7  C9  ZIN A   1      35.504   6.186  32.009  0.00  0.00     0.007 C 
ATOM      8  C10 ZIN A   1      36.908   6.115  32.620  0.00  0.00     0.026 C 
ATOM      9  C11 ZIN A   1      37.908   5.739  31.529  0.00  0.00     0.097 C 
ATOM     10  N13 ZIN A   1      39.267   5.676  32.061  0.00  0.00    -0.352 N 
ATOM     11  C14 ZIN A   1      40.200   4.943  31.413  0.00  0.00     0.241 C 
ATOM     12  O15 ZIN A   1      41.327   4.852  31.860  0.00  0.00    -0.269 OA
ATOM     13  C16 ZIN A   1      39.839   4.256  30.160  0.00  0.00     0.071 C 
ATOM     14  C17 ZIN A   1      38.556   3.974  29.921  0.00  0.00    -0.009 C 
ATOM     15  C18 ZIN A   1      37.534   4.380  30.965  0.00  0.00    -0.002 C 
ATOM     16  C19 ZIN A   1      37.498   3.329  32.076  0.00  0.00     0.022 C 
ATOM     17  C20 ZIN A   1      33.768   4.898  30.719  0.00  0.00    -0.001 C 
ATOM     18  C22 ZIN A   1      32.575   5.221  31.626  0.00  0.00     0.007 C 
ATOM     19  C23 ZIN A   1      31.370   4.645  30.832  0.00  0.00     0.015 C 
ATOM     20  C24 ZIN A   1      31.951   3.535  29.904  0.00  0.00     0.086 C 
ATOM     21  H54 ZIN A   1      39.498   6.156  32.873  0.00  0.00     0.163 HD
ENDROOT
BRANCH  20  22
ATOM     22  C26 ZIN A   1      31.272   2.218  30.177  0.00  0.00     0.227 C 
ATOM     23  O27 ZIN A   1      31.910   1.284  30.616  0.00  0.00    -0.273 OA
ATOM     24  N28 ZIN A   1      29.953   2.076  29.934  0.00  0.00    -0.326 N 
ATOM     25  H64 ZIN A   1      29.459   2.795  29.509  0.00  0.00     0.169 HD
BRANCH  24  26
ATOM     26  C29 ZIN A   1      29.298   0.894  30.295  0.00  0.00     0.050 A 
ATOM     27  C38 ZIN A   1      29.083  -0.098  29.348  0.00  0.00     0.074 A 
ATOM     28  C37 ZIN A   1      28.442  -1.268  29.708  0.00  0.00     0.019 A 
ATOM     29  C36 ZIN A   1      28.003  -1.445  31.008  0.00  0.00     0.017 A 
ATOM     30  C31 ZIN A   1      28.212  -0.456  31.952  0.00  0.00     0.050 A 
ATOM     31  C30 ZIN A   1      28.857   0.713  31.599  0.00  0.00     0.046 A 
BRANCH  27  32
ATOM     32  C39 ZIN A   1      29.560   0.093  27.932  0.00  0.00     0.419 C 
ATOM     33  F40 ZIN A   1      29.230   1.381  27.498  0.00  0.00    -0.166 F 
ATOM     34  F41 ZIN A   1      30.948  -0.074  27.881  0.00  0.00    -0.166 F 
ATOM     35  F42 ZIN A   1      28.946  -0.851  27.101  0.00  0.00    -0.166 F 
ENDBRANCH  27  32
BRANCH  30  36
ATOM     36  C32 ZIN A   1      27.733  -0.653  33.367  0.00  0.00     0.417 C 
ATOM     37  F33 ZIN A   1      26.335  -0.606  33.397  0.00  0.00    -0.166 F 
ATOM     38  F34 ZIN A   1      28.167  -1.898  33.837  0.00  0.00    -0.166 F 
ATOM     39  F35 ZIN A   1      28.252   0.359  34.180  0.00  0.00    -0.166 F 
ENDBRANCH  30  36
ENDBRANCH  24  26
ENDBRANCH  20  22
TORSDOF 4
ENDMDL
MODEL 50
REMARK CAVERDOCK RESULT:      15.5      0.000      0.000
REMARK CAVERDOCK CONSTRAINTS:       0.1      0.0      0.0      0.0
REMARK CAVERDOCK TUNNEL: 49     15.5      2.3     50.1
REMARK  4 active torsions:
REMARK  status: ('A' for Active; 'I' for Inactive)
REMARK    1  A    between atoms: C24_20  and  C26_21 
REMARK       I    between atoms: C26_21  and  N28_23 
REMARK    2  A    between atoms: N28_23  and  C29_24 
REMARK    3  A    between atoms: C31_26  and  C32_27 
REMARK    4  A    between atoms: C38_33  and  C39_34 
ROOT
ATOM      1  C1  ZIN A   1      33.549   2.342  31.324  0.00  0.00     0.016 C 
ATOM      2  C2  ZIN A   1      33.305   3.370  30.216  0.00  0.00    -0.028 C 
ATOM      3  C3  ZIN A   1      34.228   3.090  29.045  0.00  0.00     0.011 C 
ATOM      4  C4  ZIN A   1      35.666   3.069  29.591  0.00  0.00     0.007 C 
ATOM      5  C5  ZIN A   1      36.014   4.382  30.284  0.00  0.00     0.004 C 
ATOM      6  C7  ZIN A   1      35.011   4.712  31.401  0.00  0.00    -0.004 C 
ATOM      7  C9  ZIN A   1      35.383   6.046  32.048  0.00  0.00     0.007 C 
ATOM      8  C10 ZIN A   1      36.797   5.963  32.633  0.00  0.00     0.026 C 
ATOM      9  C11 ZIN A   1      37.781   5.637  31.512  0.00  0.00     0.097 C 
ATOM     10  N13 ZIN A   1      39.151   5.565  32.018  0.00  0.00    -0.352 N 
ATOM     11  C14 ZIN A   1      40.077   4.865  31.327  0.00  0.00     0.241 C 
ATOM     12  O15 ZIN A   1      41.212   4.766  31.751  0.00  0.00    -0.269 OA
ATOM     13  C16 ZIN A   1      39.700   4.222  30.054  0.00  0.00     0.071 C 
ATOM     14  C17 ZIN A   1      38.415   3.939  29.827  0.00  0.00    -0.009 C 
ATOM     15  C18 ZIN A   1      37.408   4.298  30.903  0.00  0.00    -0.002 C 
ATOM     16  C19 ZIN A   1      37.399   3.205  31.974  0.00  0.00     0.022 C 
ATOM     17  C20 ZIN A   1      33.635   4.794  30.740  0.00  0.00    -0.001 C 
ATOM     18  C22 ZIN A   1      32.455   5.072  31.678  0.00  0.00     0.007 C 
ATOM     19  C23 ZIN A   1      31.241   4.517  30.883  0.00  0.00     0.015 C 
ATOM     20  C24 ZIN A   1      31.814   3.447  29.904  0.00  0.00     0.086 C 
ATOM     21  H54 ZIN A   1      39.392   6.016  32.843  0.00  0.00     0.163 HD
ENDROOT
BRANCH  20  22
ATOM     22  C26 ZIN A   1      31.150   2.116  30.139  0.00  0.00     0.227 C 
ATOM     23  O27 ZIN A   1      31.793   1.184  30.574  0.00  0.00    -0.273 OA
ATOM     24  N28 ZIN A   1      29.839   1.959  29.864  0.00  0.00    -0.326 N 
ATOM     25  H64 ZIN A   1      29.343   2.677  29.442  0.00  0.00     0.169 HD
BRANCH  24  26
ATOM     26  C29 ZIN A   1      29.194   0.760  30.190  0.00  0.00     0.050 A 
ATOM     27  C38 ZIN A   1      28.969  -0.196  29.209  0.00  0.00     0.074 A 
ATOM     28  C37 ZIN A   1      28.339  -1.381  29.534  0.00  0.00     0.019 A 
ATOM     29  C36 ZIN A   1      27.921  -1.611  30.833  0.00  0.00     0.017 A 
ATOM     30  C31 ZIN A   1      28.139  -0.657  31.810  0.00  0.00     0.050 A 
ATOM     31  C30 ZIN A   1      28.775   0.527  31.492  0.00  0.00     0.046 A 
BRANCH  27  32
ATOM     32  C39 ZIN A   1      29.424   0.052  27.794  0.00  0.00     0.419 C 
ATOM     33  F40 ZIN A   1      28.807  -0.866  26.937  0.00  0.00    -0.166 F 
ATOM     34  F41 ZIN A   1      29.075   1.352  27.413  0.00  0.00    -0.166 F 
ATOM     35  F42 ZIN A   1      30.813  -0.099  27.717  0.00  0.00    -0.166 F 
ENDBRANCH  27  32
BRANCH  30  36
ATOM     36  C32 ZIN A   1      27.683  -0.911  33.223  0.00  0.00     0.417 C 
ATOM     37  F33 ZIN A   1      28.290  -2.074  33.709  0.00  0.00    -0.166 F 
ATOM     38  F34 ZIN A   1      28.042   0.175  34.031  0.00  0.00    -0.166 F 
ATOM     39  F35 ZIN A   1      26.293  -1.067  33.244  0.00  0.00    -0.166 F 
ENDBRANCH  30  36
ENDBRANCH  24  26
ENDBRANCH  20  22
TORSDOF 4
ENDMDL
MODEL 51
REMARK CAVERDOCK RESULT:      14.9      0.000      0.000
REMARK CAVERDOCK CONSTRAINTS:       0.2      0.0      0.0      0.0
REMARK CAVERDOCK TUNNEL: 50     14.9      2.3     51.7
REMARK  4 active torsions:
REMARK  status: ('A' for Active; 'I' for Inactive)
REMARK    1  A    between atoms: C24_20  and  C26_21 
REMARK       I    between atoms: C26_21  and  N28_23 
REMARK    2  A    between atoms: N28_23  and  C29_24 
REMARK    3  A    between atoms: C31_26  and  C32_27 
REMARK    4  A    between atoms: C38_33  and  C39_34 
ROOT
ATOM      1  C1  ZIN A   1      33.271   2.287  31.344  0.00  0.00     0.016 C 
ATOM      2  C2  ZIN A   1      33.028   3.312  30.234  0.00  0.00    -0.028 C 
ATOM      3  C3  ZIN A   1      33.958   3.036  29.069  0.00  0.00     0.011 C 
ATOM      4  C4  ZIN A   1      35.393   3.023  29.622  0.00  0.00     0.007 C 
ATOM      5  C5  ZIN A   1      35.732   4.339  30.316  0.00  0.00     0.004 C 
ATOM      6  C7  ZIN A   1      34.720   4.665  31.427  0.00  0.00    -0.004 C 
ATOM      7  C9  ZIN A   1      35.082   6.001  32.074  0.00  0.00     0.007 C 
ATOM      8  C10 ZIN A   1      36.494   5.926  32.667  0.00  0.00     0.026 C 
ATOM      9  C11 ZIN A   1      37.485   5.604  31.551  0.00  0.00     0.097 C 
ATOM     10  N13 ZIN A   1      38.852   5.539  32.064  0.00  0.00    -0.352 N 
ATOM     11  C14 ZIN A   1      39.786   4.843  31.379  0.00  0.00     0.241 C 
ATOM     12  O15 ZIN A   1      40.919   4.750  31.809  0.00  0.00    -0.269 OA
ATOM     13  C16 ZIN A   1      39.419   4.198  30.106  0.00  0.00     0.071 C 
ATOM     14  C17 ZIN A   1      38.137   3.907  29.872  0.00  0.00    -0.009 C 
ATOM     15  C18 ZIN A   1      37.122   4.262  30.942  0.00  0.00    -0.002 C 
ATOM     16  C19 ZIN A   1      37.113   3.170  32.014  0.00  0.00     0.022 C 
ATOM     17  C20 ZIN A   1      33.347   4.739  30.758  0.00  0.00    -0.001 C 
ATOM     18  C22 ZIN A   1      32.162   5.012  31.690  0.00  0.00     0.007 C 
ATOM     19  C23 ZIN A   1      30.954   4.450  30.890  0.00  0.00     0.015 C 
ATOM     20  C24 ZIN A   1      31.538   3.382  29.914  0.00  0.00     0.086 C 
ATOM     21  H54 ZIN A   1      39.087   5.992  32.890  0.00  0.00     0.163 HD
ENDROOT
BRANCH  20  22
ATOM     22  C26 ZIN A   1      30.879   2.047  30.147  0.00  0.00     0.227 C 
ATOM     23  O27 ZIN A   1      31.556   1.070  30.391  0.00  0.00    -0.273 OA
ATOM     24  N28 ZIN A   1      29.537   1.938  30.084  0.00  0.00    -0.326 N 
ATOM     25  H64 ZIN A   1      29.001   2.699  29.810  0.00  0.00     0.169 HD
BRANCH  24  26
ATOM     26  C29 ZIN A   1      28.917   0.727  30.413  0.00  0.00     0.050 A 
ATOM     27  C38 ZIN A   1      28.727  -0.243  29.438  0.00  0.00     0.074 A 
ATOM     28  C37 ZIN A   1      28.121  -1.440  29.767  0.00  0.00     0.019 A 
ATOM     29  C36 ZIN A   1      27.692  -1.667  31.063  0.00  0.00     0.017 A 
ATOM     30  C31 ZIN A   1      27.876  -0.699  32.033  0.00  0.00     0.050 A 
ATOM     31  C30 ZIN A   1      28.486   0.497  31.712  0.00  0.00     0.046 A 
BRANCH  27  32
ATOM     32  C39 ZIN A   1      29.193   0.002  28.027  0.00  0.00     0.419 C 
ATOM     33  F40 ZIN A   1      28.898   1.319  27.659  0.00  0.00    -0.166 F 
ATOM     34  F41 ZIN A   1      30.575  -0.204  27.950  0.00  0.00    -0.166 F 
ATOM     35  F42 ZIN A   1      28.541  -0.882  27.160  0.00  0.00    -0.166 F 
ENDBRANCH  27  32
BRANCH  30  36
ATOM     36  C32 ZIN A   1      27.407  -0.950  33.444  0.00  0.00     0.417 C 
ATOM     37  F33 ZIN A   1      27.898  -2.183  33.886  0.00  0.00    -0.166 F 
ATOM     38  F34 ZIN A   1      27.882   0.067  34.280  0.00  0.00    -0.166 F 
ATOM     39  F35 ZIN A   1      26.009  -0.966  33.475  0.00  0.00    -0.166 F 
ENDBRANCH  30  36
ENDBRANCH  24  26
ENDBRANCH  20  22
TORSDOF 4
ENDMDL
MODEL 52
REMARK CAVERDOCK RESULT:      14.7      0.000      0.000
REMARK CAVERDOCK CONSTRAINTS:       0.0      0.0      0.0      0.0
REMARK CAVERDOCK TUNNEL: 51     14.7      2.3    52.10
REMARK  4 active torsions:
REMARK  status: ('A' for Active; 'I' for Inactive)
REMARK    1  A    between atoms: C24_20  and  C26_21 
REMARK       I    between atoms: C26_21  and  N28_23 
REMARK    2  A    between atoms: N28_23  and  C29_24 
REMARK    3  A    between atoms: C31_26  and  C32_27 
REMARK    4  A    between atoms: C38_33  and  C39_34 
ROOT
ATOM      1  C1  ZIN A   1      33.195   2.277  31.351  0.00  0.00     0.016 C 
ATOM      2  C2  ZIN A   1      32.961   3.269  30.209  0.00  0.00    -0.028 C 
ATOM      3  C3  ZIN A   1      33.933   2.989  29.079  0.00  0.00     0.011 C 
ATOM      4  C4  ZIN A   1      35.350   3.028  29.676  0.00  0.00     0.007 C 
ATOM      5  C5  ZIN A   1      35.633   4.368  30.347  0.00  0.00     0.004 C 
ATOM      6  C7  ZIN A   1      34.580   4.694  31.419  0.00  0.00    -0.004 C 
ATOM      7  C9  ZIN A   1      34.888   6.054  32.043  0.00  0.00     0.007 C 
ATOM      8  C10 ZIN A   1      36.282   6.031  32.680  0.00  0.00     0.026 C 
ATOM      9  C11 ZIN A   1      37.315   5.708  31.603  0.00  0.00     0.097 C 
ATOM     10  N13 ZIN A   1      38.667   5.692  32.159  0.00  0.00    -0.352 N 
ATOM     11  C14 ZIN A   1      39.639   5.005  31.519  0.00  0.00     0.241 C 
ATOM     12  O15 ZIN A   1      40.760   4.952  31.986  0.00  0.00    -0.269 OA
ATOM     13  C16 ZIN A   1      39.328   4.319  30.252  0.00  0.00     0.071 C 
ATOM     14  C17 ZIN A   1      38.061   3.989  29.986  0.00  0.00    -0.009 C 
ATOM     15  C18 ZIN A   1      37.006   4.343  31.016  0.00  0.00    -0.002 C 
ATOM     16  C19 ZIN A   1      36.992   3.277  32.114  0.00  0.00     0.022 C 
ATOM     17  C20 ZIN A   1      33.227   4.715  30.707  0.00  0.00    -0.001 C 
ATOM     18  C22 ZIN A   1      32.007   4.979  31.596  0.00  0.00     0.007 C 
ATOM     19  C23 ZIN A   1      30.839   4.367  30.773  0.00  0.00     0.015 C 
ATOM     20  C24 ZIN A   1      31.481   3.291  29.842  0.00  0.00     0.086 C 
ATOM     21  H54 ZIN A   1      38.864   6.171  32.980  0.00  0.00     0.163 HD
ENDROOT
BRANCH  20  22
ATOM     22  C26 ZIN A   1      30.849   1.946  30.088  0.00  0.00     0.227 C 
ATOM     23  O27 ZIN A   1      31.529   1.015  30.468  0.00  0.00    -0.273 OA
ATOM     24  N28 ZIN A   1      29.527   1.774  29.886  0.00  0.00    -0.326 N 
ATOM     25  H64 ZIN A   1      28.997   2.493  29.507  0.00  0.00     0.169 HD
BRANCH  24  26
ATOM     26  C29 ZIN A   1      28.919   0.560  30.224  0.00  0.00     0.050 A 
ATOM     27  C38 ZIN A   1      28.712  -0.408  29.249  0.00  0.00     0.074 A 
ATOM     28  C37 ZIN A   1      28.118  -1.608  29.587  0.00  0.00     0.019 A 
ATOM     29  C36 ZIN A   1      27.717  -1.842  30.890  0.00  0.00     0.017 A 
ATOM     30  C31 ZIN A   1      27.918  -0.877  31.860  0.00  0.00     0.050 A 
ATOM     31  C30 ZIN A   1      28.518   0.323  31.531  0.00  0.00     0.046 A 
BRANCH  27  32
ATOM     32  C39 ZIN A   1      29.147  -0.155  27.829  0.00  0.00     0.419 C 
ATOM     33  F40 ZIN A   1      28.517  -1.068  26.978  0.00  0.00    -0.166 F 
ATOM     34  F41 ZIN A   1      28.795   1.147  27.458  0.00  0.00    -0.166 F 
ATOM     35  F42 ZIN A   1      30.534  -0.307  27.733  0.00  0.00    -0.166 F 
ENDBRANCH  27  32
BRANCH  30  36
ATOM     36  C32 ZIN A   1      27.482  -1.136  33.279  0.00  0.00     0.417 C 
ATOM     37  F33 ZIN A   1      27.968  -2.378  33.699  0.00  0.00    -0.166 F 
ATOM     38  F34 ZIN A   1      27.987  -0.131  34.113  0.00  0.00    -0.166 F 
ATOM     39  F35 ZIN A   1      26.084  -1.136  33.344  0.00  0.00    -0.166 F 
ENDBRANCH  30  36
ENDBRANCH  24  26
ENDBRANCH  20  22
TORSDOF 4
ENDMDL
MODEL 53
REMARK CAVERDOCK RESULT:      14.3      0.000      0.000
REMARK CAVERDOCK CONSTRAINTS:       0.1      0.0      0.0      0.0
REMARK CAVERDOCK TUNNEL: 52     14.3      2.3    53.10
REMARK  4 active torsions:
REMARK  status: ('A' for Active; 'I' for Inactive)
REMARK    1  A    between atoms: C24_20  and  C26_21 
REMARK       I    between atoms: C26_21  and  N28_23 
REMARK    2  A    between atoms: N28_23  and  C29_24 
REMARK    3  A    between atoms: C31_26  and  C32_27 
REMARK    4  A    between atoms: C38_33  and  C39_34 
ROOT
ATOM      1  C1  ZIN A   1      32.890   2.317  31.536  0.00  0.00     0.016 C 
ATOM      2  C2  ZIN A   1      32.684   3.141  30.263  0.00  0.00    -0.028 C 
ATOM      3  C3  ZIN A   1      33.702   2.731  29.217  0.00  0.00     0.011 C 
ATOM      4  C4  ZIN A   1      35.095   2.878  29.852  0.00  0.00     0.007 C 
ATOM      5  C5  ZIN A   1      35.333   4.301  30.345  0.00  0.00     0.004 C 
ATOM      6  C7  ZIN A   1      34.235   4.747  31.325  0.00  0.00    -0.004 C 
ATOM      7  C9  ZIN A   1      34.498   6.186  31.771  0.00  0.00     0.007 C 
ATOM      8  C10 ZIN A   1      35.868   6.276  32.453  0.00  0.00     0.026 C 
ATOM      9  C11 ZIN A   1      36.946   5.832  31.467  0.00  0.00     0.097 C 
ATOM     10  N13 ZIN A   1      38.275   5.918  32.067  0.00  0.00    -0.352 N 
ATOM     11  C14 ZIN A   1      39.281   5.170  31.562  0.00  0.00     0.241 C 
ATOM     12  O15 ZIN A   1      40.385   5.203  32.070  0.00  0.00    -0.269 OA
ATOM     13  C16 ZIN A   1      39.028   4.314  30.388  0.00  0.00     0.071 C 
ATOM     14  C17 ZIN A   1      37.778   3.926  30.125  0.00  0.00    -0.009 C 
ATOM     15  C18 ZIN A   1      36.679   4.394  31.060  0.00  0.00    -0.002 C 
ATOM     16  C19 ZIN A   1      36.640   3.486  32.291  0.00  0.00     0.022 C 
ATOM     17  C20 ZIN A   1      32.910   4.646  30.570  0.00  0.00    -0.001 C 
ATOM     18  C22 ZIN A   1      31.653   5.003  31.371  0.00  0.00     0.007 C 
ATOM     19  C23 ZIN A   1      30.527   4.262  30.598  0.00  0.00     0.015 C 
ATOM     20  C24 ZIN A   1      31.219   3.084  29.845  0.00  0.00     0.086 C 
ATOM     21  H54 ZIN A   1      38.434   6.506  32.823  0.00  0.00     0.163 HD
ENDROOT
BRANCH  20  22
ATOM     22  C26 ZIN A   1      30.599   1.771  30.247  0.00  0.00     0.227 C 
ATOM     23  O27 ZIN A   1      31.268   0.759  30.252  0.00  0.00    -0.273 OA
ATOM     24  N28 ZIN A   1      29.299   1.721  30.603  0.00  0.00    -0.326 N 
ATOM     25  H64 ZIN A   1      28.743   2.512  30.524  0.00  0.00     0.169 HD
BRANCH  24  26
ATOM     26  C29 ZIN A   1      28.752   0.527  31.088  0.00  0.00     0.050 A 
ATOM     27  C38 ZIN A   1      28.139   0.499  32.333  0.00  0.00     0.074 A 
ATOM     28  C37 ZIN A   1      27.594  -0.679  32.806  0.00  0.00     0.019 A 
ATOM     29  C36 ZIN A   1      27.671  -1.833  32.046  0.00  0.00     0.017 A 
ATOM     30  C31 ZIN A   1      28.285  -1.808  30.808  0.00  0.00     0.050 A 
ATOM     31  C30 ZIN A   1      28.827  -0.632  30.327  0.00  0.00     0.046 A 
BRANCH  27  32
ATOM     32  C39 ZIN A   1      28.055   1.754  33.162  0.00  0.00     0.419 C 
ATOM     33  F40 ZIN A   1      27.243   1.524  34.277  0.00  0.00    -0.166 F 
ATOM     34  F41 ZIN A   1      29.337   2.119  33.587  0.00  0.00    -0.166 F 
ATOM     35  F42 ZIN A   1      27.509   2.786  32.391  0.00  0.00    -0.166 F 
ENDBRANCH  27  32
BRANCH  30  36
ATOM     36  C32 ZIN A   1      28.366  -3.066  29.983  0.00  0.00     0.417 C 
ATOM     37  F33 ZIN A   1      29.534  -3.764  30.310  0.00  0.00    -0.166 F 
ATOM     38  F34 ZIN A   1      27.252  -3.870  30.249  0.00  0.00    -0.166 F 
ATOM     39  F35 ZIN A   1      28.387  -2.733  28.625  0.00  0.00    -0.166 F 
ENDBRANCH  30  36
ENDBRANCH  24  26
ENDBRANCH  20  22
TORSDOF 4
ENDMDL
MODEL 54
REMARK CAVERDOCK RESULT:      12.7      0.000      0.000
REMARK CAVERDOCK CONSTRAINTS:       0.5      0.0      0.0      0.0
REMARK CAVERDOCK TUNNEL: 53     12.7      2.3     54.1
REMARK  4 active torsions:
REMARK  status: ('A' for Active; 'I' for Inactive)
REMARK    1  A    between atoms: C24_20  and  C26_21 
REMARK       I    between atoms: C26_21  and  N28_23 
REMARK    2  A    between atoms: N28_23  and  C29_24 
REMARK    3  A    between atoms: C31_26  and  C32_27 
REMARK    4  A    between atoms: C38_33  and  C39_34 
ROOT
ATOM      1  C1  ZIN A   1      32.899   2.364  31.029  0.00  0.00     0.016 C 
ATOM      2  C2  ZIN A   1      32.085   3.572  31.499  0.00  0.00    -0.028 C 
ATOM      3  C3  ZIN A   1      31.473   3.281  32.856  0.00  0.00     0.011 C 
ATOM      4  C4  ZIN A   1      30.665   1.979  32.724  0.00  0.00     0.007 C 
ATOM      5  C5  ZIN A   1      29.601   2.094  31.638  0.00  0.00     0.004 C 
ATOM      6  C7  ZIN A   1      30.218   2.494  30.287  0.00  0.00    -0.004 C 
ATOM      7  C9  ZIN A   1      29.114   2.625  29.237  0.00  0.00     0.007 C 
ATOM      8  C10 ZIN A   1      28.374   1.290  29.092  0.00  0.00     0.026 C 
ATOM      9  C11 ZIN A   1      27.767   0.908  30.440  0.00  0.00     0.097 C 
ATOM     10  N13 ZIN A   1      27.034  -0.353  30.349  0.00  0.00    -0.352 N 
ATOM     11  C14 ZIN A   1      26.822  -1.080  31.468  0.00  0.00     0.241 C 
ATOM     12  O15 ZIN A   1      26.245  -2.148  31.405  0.00  0.00    -0.269 OA
ATOM     13  C16 ZIN A   1      27.299  -0.568  32.766  0.00  0.00     0.071 C 
ATOM     14  C17 ZIN A   1      28.294   0.322  32.786  0.00  0.00    -0.009 C 
ATOM     15  C18 ZIN A   1      28.883   0.758  31.459  0.00  0.00    -0.002 C 
ATOM     16  C19 ZIN A   1      29.902  -0.283  30.990  0.00  0.00     0.022 C 
ATOM     17  C20 ZIN A   1      30.918   3.835  30.508  0.00  0.00    -0.001 C 
ATOM     18  C22 ZIN A   1      31.652   4.416  29.295  0.00  0.00     0.007 C 
ATOM     19  C23 ZIN A   1      32.694   5.369  29.943  0.00  0.00     0.015 C 
ATOM     20  C24 ZIN A   1      32.929   4.837  31.391  0.00  0.00     0.086 C 
ATOM     21  H54 ZIN A   1      26.702  -0.665  29.491  0.00  0.00     0.163 HD
ENDROOT
BRANCH  20  22
ATOM     22  C26 ZIN A   1      34.388   4.525  31.601  0.00  0.00     0.227 C 
ATOM     23  O27 ZIN A   1      34.747   3.947  32.606  0.00  0.00    -0.273 OA
ATOM     24  N28 ZIN A   1      35.296   4.888  30.673  0.00  0.00    -0.326 N 
ATOM     25  H64 ZIN A   1      35.022   5.418  29.909  0.00  0.00     0.169 HD
BRANCH  24  26
ATOM     26  C29 ZIN A   1      36.633   4.497  30.811  0.00  0.00     0.050 A 
ATOM     27  C38 ZIN A   1      37.065   3.295  30.267  0.00  0.00     0.074 A 
ATOM     28  C37 ZIN A   1      38.387   2.915  30.399  0.00  0.00     0.019 A 
ATOM     29  C36 ZIN A   1      39.275   3.725  31.084  0.00  0.00     0.017 A 
ATOM     30  C31 ZIN A   1      38.845   4.920  31.631  0.00  0.00     0.050 A 
ATOM     31  C30 ZIN A   1      37.527   5.308  31.497  0.00  0.00     0.046 A 
BRANCH  27  32
ATOM     32  C39 ZIN A   1      36.099   2.412  29.521  0.00  0.00     0.419 C 
ATOM     33  F40 ZIN A   1      35.235   3.205  28.759  0.00  0.00    -0.166 F 
ATOM     34  F41 ZIN A   1      36.809   1.553  28.676  0.00  0.00    -0.166 F 
ATOM     35  F42 ZIN A   1      35.356   1.658  30.435  0.00  0.00    -0.166 F 
ENDBRANCH  27  32
BRANCH  30  36
ATOM     36  C32 ZIN A   1      39.816   5.799  32.376  0.00  0.00     0.417 C 
ATOM     37  F33 ZIN A   1      39.293   6.110  33.635  0.00  0.00    -0.166 F 
ATOM     38  F34 ZIN A   1      41.032   5.123  32.531  0.00  0.00    -0.166 F 
ATOM     39  F35 ZIN A   1      40.027   6.978  31.654  0.00  0.00    -0.166 F 
ENDBRANCH  30  36
ENDBRANCH  24  26
ENDBRANCH  20  22
TORSDOF 4
ENDMDL
MODEL 55
REMARK CAVERDOCK RESULT:      10.5      0.000      0.000
REMARK CAVERDOCK CONSTRAINTS:       0.2      0.0      0.0      0.0
REMARK CAVERDOCK TUNNEL: 54     10.5      2.2     55.4
REMARK  4 active torsions:
REMARK  status: ('A' for Active; 'I' for Inactive)
REMARK    1  A    between atoms: C24_20  and  C26_21 
REMARK       I    between atoms: C26_21  and  N28_23 
REMARK    2  A    between atoms: N28_23  and  C29_24 
REMARK    3  A    between atoms: C31_26  and  C32_27 
REMARK    4  A    between atoms: C38_33  and  C39_34 
ROOT
ATOM      1  C1  ZIN A   1      32.714   2.366  30.865  0.00  0.00     0.016 C 
ATOM      2  C2  ZIN A   1      31.904   3.548  31.402  0.00  0.00    -0.028 C 
ATOM      3  C3  ZIN A   1      31.291   3.183  32.740  0.00  0.00     0.011 C 
ATOM      4  C4  ZIN A   1      30.479   1.893  32.536  0.00  0.00     0.007 C 
ATOM      5  C5  ZIN A   1      29.415   2.073  31.458  0.00  0.00     0.004 C 
ATOM      6  C7  ZIN A   1      30.033   2.546  30.132  0.00  0.00    -0.004 C 
ATOM      7  C9  ZIN A   1      28.929   2.739  29.092  0.00  0.00     0.007 C 
ATOM      8  C10 ZIN A   1      28.185   1.416  28.873  0.00  0.00     0.026 C 
ATOM      9  C11 ZIN A   1      27.577   0.962  30.197  0.00  0.00     0.097 C 
ATOM     10  N13 ZIN A   1      26.840  -0.290  30.036  0.00  0.00    -0.352 N 
ATOM     11  C14 ZIN A   1      26.626  -1.078  31.113  0.00  0.00     0.241 C 
ATOM     12  O15 ZIN A   1      26.045  -2.139  30.990  0.00  0.00    -0.269 OA
ATOM     13  C16 ZIN A   1      27.104  -0.640  32.437  0.00  0.00     0.071 C 
ATOM     14  C17 ZIN A   1      28.102   0.244  32.507  0.00  0.00    -0.009 C 
ATOM     15  C18 ZIN A   1      28.693   0.751  31.205  0.00  0.00    -0.002 C 
ATOM     16  C19 ZIN A   1      29.708  -0.265  30.679  0.00  0.00     0.022 C 
ATOM     17  C20 ZIN A   1      30.738   3.870  30.428  0.00  0.00    -0.001 C 
ATOM     18  C22 ZIN A   1      31.473   4.515  29.248  0.00  0.00     0.007 C 
ATOM     19  C23 ZIN A   1      32.519   5.427  29.949  0.00  0.00     0.015 C 
ATOM     20  C24 ZIN A   1      32.752   4.814  31.364  0.00  0.00     0.086 C 
ATOM     21  H54 ZIN A   1      26.507  -0.553  29.162  0.00  0.00     0.163 HD
ENDROOT
BRANCH  20  22
ATOM     22  C26 ZIN A   1      34.210   4.486  31.556  0.00  0.00     0.227 C 
ATOM     23  O27 ZIN A   1      34.570   3.867  32.536  0.00  0.00    -0.273 OA
ATOM     24  N28 ZIN A   1      35.116   4.881  30.639  0.00  0.00    -0.326 N 
ATOM     25  H64 ZIN A   1      34.843   5.443  29.898  0.00  0.00     0.169 HD
BRANCH  24  26
ATOM     26  C29 ZIN A   1      36.452   4.478  30.757  0.00  0.00     0.050 A 
ATOM     27  C38 ZIN A   1      36.854   3.249  30.250  0.00  0.00     0.074 A 
ATOM     28  C37 ZIN A   1      38.173   2.857  30.361  0.00  0.00     0.019 A 
ATOM     29  C36 ZIN A   1      39.091   3.681  30.989  0.00  0.00     0.017 A 
ATOM     30  C31 ZIN A   1      38.691   4.902  31.499  0.00  0.00     0.050 A 
ATOM     31  C30 ZIN A   1      37.374   5.303  31.385  0.00  0.00     0.046 A 
BRANCH  27  32
ATOM     32  C39 ZIN A   1      35.856   2.351  29.566  0.00  0.00     0.419 C 
ATOM     33  F40 ZIN A   1      36.533   1.417  28.776  0.00  0.00    -0.166 F 
ATOM     34  F41 ZIN A   1      35.095   1.681  30.530  0.00  0.00    -0.166 F 
ATOM     35  F42 ZIN A   1      35.011   3.121  28.759  0.00  0.00    -0.166 F 
ENDBRANCH  27  32
BRANCH  30  36
ATOM     36  C32 ZIN A   1      39.694   5.797  32.181  0.00  0.00     0.417 C 
ATOM     37  F33 ZIN A   1      39.054   6.538  33.180  0.00  0.00    -0.166 F 
ATOM     38  F34 ZIN A   1      40.702   5.014  32.755  0.00  0.00    -0.166 F 
ATOM     39  F35 ZIN A   1      40.257   6.668  31.242  0.00  0.00    -0.166 F 
ENDBRANCH  30  36
ENDBRANCH  24  26
ENDBRANCH  20  22
TORSDOF 4
ENDMDL
MODEL 56
REMARK CAVERDOCK RESULT:       8.8      0.000      0.000
REMARK CAVERDOCK CONSTRAINTS:       0.0      0.0      0.0      0.0
REMARK CAVERDOCK TUNNEL: 55      8.8      2.2     56.5
REMARK  4 active torsions:
REMARK  status: ('A' for Active; 'I' for Inactive)
REMARK    1  A    between atoms: C24_20  and  C26_21 
REMARK       I    between atoms: C26_21  and  N28_23 
REMARK    2  A    between atoms: N28_23  and  C29_24 
REMARK    3  A    between atoms: C31_26  and  C32_27 
REMARK    4  A    between atoms: C38_33  and  C39_34 
ROOT
ATOM      1  C1  ZIN A   1      32.549   2.250  30.838  0.00  0.00     0.016 C 
ATOM      2  C2  ZIN A   1      31.719   3.435  31.337  0.00  0.00    -0.028 C 
ATOM      3  C3  ZIN A   1      31.106   3.101  32.683  0.00  0.00     0.011 C 
ATOM      4  C4  ZIN A   1      30.313   1.794  32.512  0.00  0.00     0.007 C 
ATOM      5  C5  ZIN A   1      29.252   1.928  31.425  0.00  0.00     0.004 C 
ATOM      6  C7  ZIN A   1      29.869   2.371  30.088  0.00  0.00    -0.004 C 
ATOM      7  C9  ZIN A   1      28.768   2.519  29.038  0.00  0.00     0.007 C 
ATOM      8  C10 ZIN A   1      28.044   1.180  28.854  0.00  0.00     0.026 C 
ATOM      9  C11 ZIN A   1      27.436   0.755  30.188  0.00  0.00     0.097 C 
ATOM     10  N13 ZIN A   1      26.717  -0.511  30.059  0.00  0.00    -0.352 N 
ATOM     11  C14 ZIN A   1      26.509  -1.271  31.157  0.00  0.00     0.241 C 
ATOM     12  O15 ZIN A   1      25.943  -2.343  31.062  0.00  0.00    -0.269 OA
ATOM     13  C16 ZIN A   1      26.974  -0.789  32.470  0.00  0.00     0.071 C 
ATOM     14  C17 ZIN A   1      27.959   0.111  32.519  0.00  0.00    -0.009 C 
ATOM     15  C18 ZIN A   1      28.549   0.590  31.207  0.00  0.00    -0.002 C 
ATOM     16  C19 ZIN A   1      29.581  -0.427  30.714  0.00  0.00     0.022 C 
ATOM     17  C20 ZIN A   1      30.554   3.713  30.349  0.00  0.00    -0.001 C 
ATOM     18  C22 ZIN A   1      31.287   4.335  29.155  0.00  0.00     0.007 C 
ATOM     19  C23 ZIN A   1      32.315   5.281  29.834  0.00  0.00     0.015 C 
ATOM     20  C24 ZIN A   1      32.550   4.712  31.267  0.00  0.00     0.086 C 
ATOM     21  H54 ZIN A   1      26.392  -0.803  29.192  0.00  0.00     0.163 HD
ENDROOT
BRANCH  20  22
ATOM     22  C26 ZIN A   1      34.012   4.410  31.476  0.00  0.00     0.227 C 
ATOM     23  O27 ZIN A   1      34.360   3.693  32.390  0.00  0.00    -0.273 OA
ATOM     24  N28 ZIN A   1      34.934   4.937  30.645  0.00  0.00    -0.326 N 
ATOM     25  H64 ZIN A   1      34.666   5.573  29.963  0.00  0.00     0.169 HD
BRANCH  24  26
ATOM     26  C29 ZIN A   1      36.278   4.566  30.766  0.00  0.00     0.050 A 
ATOM     27  C38 ZIN A   1      36.722   3.373  30.211  0.00  0.00     0.074 A 
ATOM     28  C37 ZIN A   1      38.050   3.012  30.326  0.00  0.00     0.019 A 
ATOM     29  C36 ZIN A   1      38.935   3.831  31.004  0.00  0.00     0.017 A 
ATOM     30  C31 ZIN A   1      38.494   5.017  31.561  0.00  0.00     0.050 A 
ATOM     31  C30 ZIN A   1      37.168   5.387  31.444  0.00  0.00     0.046 A 
BRANCH  27  32
ATOM     32  C39 ZIN A   1      35.759   2.479  29.472  0.00  0.00     0.419 C 
ATOM     33  F40 ZIN A   1      36.475   1.525  28.741  0.00  0.00    -0.166 F 
ATOM     34  F41 ZIN A   1      34.925   1.833  30.391  0.00  0.00    -0.166 F 
ATOM     35  F42 ZIN A   1      34.983   3.250  28.600  0.00  0.00    -0.166 F 
ENDBRANCH  27  32
BRANCH  30  36
ATOM     36  C32 ZIN A   1      39.461   5.907  32.299  0.00  0.00     0.417 C 
ATOM     37  F33 ZIN A   1      40.647   5.207  32.542  0.00  0.00    -0.166 F 
ATOM     38  F34 ZIN A   1      39.738   7.038  31.522  0.00  0.00    -0.166 F 
ATOM     39  F35 ZIN A   1      38.895   6.304  33.515  0.00  0.00    -0.166 F 
ENDBRANCH  30  36
ENDBRANCH  24  26
ENDBRANCH  20  22
TORSDOF 4
ENDMDL
MODEL 57
REMARK CAVERDOCK RESULT:       7.5      0.000      0.000
REMARK CAVERDOCK CONSTRAINTS:       0.1      0.0      0.0      0.0
REMARK CAVERDOCK TUNNEL: 56      7.5      2.2     57.3
REMARK  4 active torsions:
REMARK  status: ('A' for Active; 'I' for Inactive)
REMARK    1  A    between atoms: C24_20  and  C26_21 
REMARK       I    between atoms: C26_21  and  N28_23 
REMARK    2  A    between atoms: N28_23  and  C29_24 
REMARK    3  A    between atoms: C31_26  and  C32_27 
REMARK    4  A    between atoms: C38_33  and  C39_34 
ROOT
ATOM      1  C1  ZIN A   1      32.323   2.235  30.847  0.00  0.00     0.016 C 
ATOM      2  C2  ZIN A   1      31.478   3.399  31.369  0.00  0.00    -0.028 C 
ATOM      3  C3  ZIN A   1      30.886   3.038  32.718  0.00  0.00     0.011 C 
ATOM      4  C4  ZIN A   1      30.115   1.719  32.541  0.00  0.00     0.007 C 
ATOM      5  C5  ZIN A   1      29.039   1.846  31.468  0.00  0.00     0.004 C 
ATOM      6  C7  ZIN A   1      29.632   2.315  30.129  0.00  0.00    -0.004 C 
ATOM      7  C9  ZIN A   1      28.517   2.454  29.094  0.00  0.00     0.007 C 
ATOM      8  C10 ZIN A   1      27.815   1.105  28.902  0.00  0.00     0.026 C 
ATOM      9  C11 ZIN A   1      27.230   0.654  30.239  0.00  0.00     0.097 C 
ATOM     10  N13 ZIN A   1      26.533  -0.624  30.104  0.00  0.00    -0.352 N 
ATOM     11  C14 ZIN A   1      26.351  -1.399  31.195  0.00  0.00     0.241 C 
ATOM     12  O15 ZIN A   1      25.804  -2.480  31.095  0.00  0.00    -0.269 OA
ATOM     13  C16 ZIN A   1      26.823  -0.924  32.508  0.00  0.00     0.071 C 
ATOM     14  C17 ZIN A   1      27.792  -0.006  32.556  0.00  0.00    -0.009 C 
ATOM     15  C18 ZIN A   1      28.358   0.497  31.243  0.00  0.00    -0.002 C 
ATOM     16  C19 ZIN A   1      29.402  -0.495  30.726  0.00  0.00     0.022 C 
ATOM     17  C20 ZIN A   1      30.296   3.666  30.398  0.00  0.00    -0.001 C 
ATOM     18  C22 ZIN A   1      31.003   4.315  29.203  0.00  0.00     0.007 C 
ATOM     19  C23 ZIN A   1      32.022   5.272  29.880  0.00  0.00     0.015 C 
ATOM     20  C24 ZIN A   1      32.284   4.691  31.304  0.00  0.00     0.086 C 
ATOM     21  H54 ZIN A   1      26.203  -0.912  29.237  0.00  0.00     0.163 HD
ENDROOT
BRANCH  20  22
ATOM     22  C26 ZIN A   1      33.753   4.414  31.492  0.00  0.00     0.227 C 
ATOM     23  O27 ZIN A   1      34.126   3.702  32.402  0.00  0.00    -0.273 OA
ATOM     24  N28 ZIN A   1      34.655   4.957  30.649  0.00  0.00    -0.326 N 
ATOM     25  H64 ZIN A   1      34.367   5.588  29.972  0.00  0.00     0.169 HD
BRANCH  24  26
ATOM     26  C29 ZIN A   1      36.007   4.608  30.751  0.00  0.00     0.050 A 
ATOM     27  C38 ZIN A   1      36.461   3.418  30.199  0.00  0.00     0.074 A 
ATOM     28  C37 ZIN A   1      37.796   3.079  30.295  0.00  0.00     0.019 A 
ATOM     29  C36 ZIN A   1      38.678   3.918  30.953  0.00  0.00     0.017 A 
ATOM     30  C31 ZIN A   1      38.227   5.101  31.508  0.00  0.00     0.050 A 
ATOM     31  C30 ZIN A   1      36.894   5.448  31.409  0.00  0.00     0.046 A 
BRANCH  27  32
ATOM     32  C39 ZIN A   1      35.501   2.503  29.482  0.00  0.00     0.419 C 
ATOM     33  F40 ZIN A   1      34.701   3.253  28.614  0.00  0.00    -0.166 F 
ATOM     34  F41 ZIN A   1      36.221   1.554  28.749  0.00  0.00    -0.166 F 
ATOM     35  F42 ZIN A   1      34.691   1.851  30.419  0.00  0.00    -0.166 F 
ENDBRANCH  27  32
BRANCH  30  36
ATOM     36  C32 ZIN A   1      39.191   6.012  32.223  0.00  0.00     0.417 C 
ATOM     37  F33 ZIN A   1      39.644   6.998  31.340  0.00  0.00    -0.166 F 
ATOM     38  F34 ZIN A   1      38.543   6.618  33.306  0.00  0.00    -0.166 F 
ATOM     39  F35 ZIN A   1      40.280   5.267  32.689  0.00  0.00    -0.166 F 
ENDBRANCH  30  36
ENDBRANCH  24  26
ENDBRANCH  20  22
TORSDOF 4
ENDMDL
MODEL 58
REMARK CAVERDOCK RESULT:       6.7      0.000      0.000
REMARK CAVERDOCK CONSTRAINTS:       0.0      0.0      0.0      0.0
REMARK CAVERDOCK TUNNEL: 57      6.7      2.3     58.2
REMARK  4 active torsions:
REMARK  status: ('A' for Active; 'I' for Inactive)
REMARK    1  A    between atoms: C24_20  and  C26_21 
REMARK       I    between atoms: C26_21  and  N28_23 
REMARK    2  A    between atoms: N28_23  and  C29_24 
REMARK    3  A    between atoms: C31_26  and  C32_27 
REMARK    4  A    between atoms: C38_33  and  C39_34 
ROOT
ATOM      1  C1  ZIN A   1      32.221   2.191  30.859  0.00  0.00     0.016 C 
ATOM      2  C2  ZIN A   1      31.301   3.305  31.364  0.00  0.00    -0.028 C 
ATOM      3  C3  ZIN A   1      30.709   2.912  32.704  0.00  0.00     0.011 C 
ATOM      4  C4  ZIN A   1      30.018   1.551  32.517  0.00  0.00     0.007 C 
ATOM      5  C5  ZIN A   1      28.954   1.614  31.426  0.00  0.00     0.004 C 
ATOM      6  C7  ZIN A   1      29.542   2.116  30.096  0.00  0.00    -0.004 C 
ATOM      7  C9  ZIN A   1      28.438   2.189  29.042  0.00  0.00     0.007 C 
ATOM      8  C10 ZIN A   1      27.818   0.802  28.842  0.00  0.00     0.026 C 
ATOM      9  C11 ZIN A   1      27.238   0.319  30.169  0.00  0.00     0.097 C 
ATOM     10  N13 ZIN A   1      26.618  -0.997  30.025  0.00  0.00    -0.352 N 
ATOM     11  C14 ZIN A   1      26.463  -1.780  31.115  0.00  0.00     0.241 C 
ATOM     12  O15 ZIN A   1      25.981  -2.891  31.007  0.00  0.00    -0.269 OA
ATOM     13  C16 ZIN A   1      26.885  -1.277  32.435  0.00  0.00     0.071 C 
ATOM     14  C17 ZIN A   1      27.799  -0.305  32.497  0.00  0.00    -0.009 C 
ATOM     15  C18 ZIN A   1      28.356   0.229  31.192  0.00  0.00    -0.002 C 
ATOM     16  C19 ZIN A   1      29.465  -0.702  30.695  0.00  0.00     0.022 C 
ATOM     17  C20 ZIN A   1      30.122   3.503  30.373  0.00  0.00    -0.001 C 
ATOM     18  C22 ZIN A   1      30.811   4.190  29.189  0.00  0.00     0.007 C 
ATOM     19  C23 ZIN A   1      31.762   5.205  29.881  0.00  0.00     0.015 C 
ATOM     20  C24 ZIN A   1      32.033   4.642  31.310  0.00  0.00     0.086 C 
ATOM     21  H54 ZIN A   1      26.320  -1.304  29.153  0.00  0.00     0.163 HD
ENDROOT
BRANCH  20  22
ATOM     22  C26 ZIN A   1      33.512   4.450  31.523  0.00  0.00     0.227 C 
ATOM     23  O27 ZIN A   1      33.913   3.842  32.494  0.00  0.00    -0.273 OA
ATOM     24  N28 ZIN A   1      34.392   4.954  30.634  0.00  0.00    -0.326 N 
ATOM     25  H64 ZIN A   1      34.079   5.507  29.902  0.00  0.00     0.169 HD
BRANCH  24  26
ATOM     26  C29 ZIN A   1      35.758   4.678  30.768  0.00  0.00     0.050 A 
ATOM     27  C38 ZIN A   1      36.291   3.524  30.209  0.00  0.00     0.074 A 
ATOM     28  C37 ZIN A   1      37.640   3.257  30.337  0.00  0.00     0.019 A 
ATOM     29  C36 ZIN A   1      38.457   4.131  31.032  0.00  0.00     0.017 A 
ATOM     30  C31 ZIN A   1      37.927   5.277  31.594  0.00  0.00     0.050 A 
ATOM     31  C30 ZIN A   1      36.580   5.553  31.465  0.00  0.00     0.046 A 
BRANCH  27  32
ATOM     32  C39 ZIN A   1      35.403   2.571  29.451  0.00  0.00     0.419 C 
ATOM     33  F40 ZIN A   1      36.169   1.508  28.962  0.00  0.00    -0.166 F 
ATOM     34  F41 ZIN A   1      34.412   2.078  30.307  0.00  0.00    -0.166 F 
ATOM     35  F42 ZIN A   1      34.802   3.245  28.382  0.00  0.00    -0.166 F 
ENDBRANCH  27  32
BRANCH  30  36
ATOM     36  C32 ZIN A   1      38.819   6.227  32.351  0.00  0.00     0.417 C 
ATOM     37  F33 ZIN A   1      40.146   5.793  32.260  0.00  0.00    -0.166 F 
ATOM     38  F34 ZIN A   1      38.709   7.509  31.800  0.00  0.00    -0.166 F 
ATOM     39  F35 ZIN A   1      38.431   6.262  33.694  0.00  0.00    -0.166 F 
ENDBRANCH  30  36
ENDBRANCH  24  26
ENDBRANCH  20  22
TORSDOF 4
ENDMDL
MODEL 59
REMARK CAVERDOCK RESULT:       6.4      0.000      0.000
REMARK CAVERDOCK CONSTRAINTS:       0.1      0.0      0.0      0.0
REMARK CAVERDOCK TUNNEL: 58      6.4      2.4     59.3
REMARK  4 active torsions:
REMARK  status: ('A' for Active; 'I' for Inactive)
REMARK    1  A    between atoms: C24_20  and  C26_21 
REMARK       I    between atoms: C26_21  and  N28_23 
REMARK    2  A    between atoms: N28_23  and  C29_24 
REMARK    3  A    between atoms: C31_26  and  C32_27 
REMARK    4  A    between atoms: C38_33  and  C39_34 
ROOT
ATOM      1  C1  ZIN A   1      32.020   2.079  31.034  0.00  0.00     0.016 C 
ATOM      2  C2  ZIN A   1      31.128   3.240  31.480  0.00  0.00    -0.028 C 
ATOM      3  C3  ZIN A   1      30.556   2.949  32.854  0.00  0.00     0.011 C 
ATOM      4  C4  ZIN A   1      29.841   1.590  32.774  0.00  0.00     0.007 C 
ATOM      5  C5  ZIN A   1      28.757   1.597  31.701  0.00  0.00     0.004 C 
ATOM      6  C7  ZIN A   1      29.326   1.997  30.330  0.00  0.00    -0.004 C 
ATOM      7  C9  ZIN A   1      28.202   2.017  29.294  0.00  0.00     0.007 C 
ATOM      8  C10 ZIN A   1      27.557   0.629  29.201  0.00  0.00     0.026 C 
ATOM      9  C11 ZIN A   1      26.996   0.248  30.569  0.00  0.00     0.097 C 
ATOM     10  N13 ZIN A   1      26.353  -1.064  30.527  0.00  0.00    -0.352 N 
ATOM     11  C14 ZIN A   1      26.208  -1.769  31.671  0.00  0.00     0.241 C 
ATOM     12  O15 ZIN A   1      25.706  -2.876  31.649  0.00  0.00    -0.269 OA
ATOM     13  C16 ZIN A   1      26.664  -1.184  32.945  0.00  0.00     0.071 C 
ATOM     14  C17 ZIN A   1      27.593  -0.226  32.923  0.00  0.00    -0.009 C 
ATOM     15  C18 ZIN A   1      28.133   0.209  31.574  0.00  0.00    -0.002 C 
ATOM     16  C19 ZIN A   1      29.216  -0.772  31.121  0.00  0.00     0.022 C 
ATOM     17  C20 ZIN A   1      29.933   3.390  30.500  0.00  0.00    -0.001 C 
ATOM     18  C22 ZIN A   1      30.608   3.982  29.258  0.00  0.00     0.007 C 
ATOM     19  C23 ZIN A   1      31.588   5.026  29.862  0.00  0.00     0.015 C 
ATOM     20  C24 ZIN A   1      31.879   4.557  31.321  0.00  0.00     0.086 C 
ATOM     21  H54 ZIN A   1      26.032  -1.425  29.685  0.00  0.00     0.163 HD
ENDROOT
BRANCH  20  22
ATOM     22  C26 ZIN A   1      33.359   4.355  31.518  0.00  0.00     0.227 C 
ATOM     23  O27 ZIN A   1      33.762   3.674  32.437  0.00  0.00    -0.273 OA
ATOM     24  N28 ZIN A   1      34.237   4.932  30.672  0.00  0.00    -0.326 N 
ATOM     25  H64 ZIN A   1      33.921   5.540  29.986  0.00  0.00     0.169 HD
BRANCH  24  26
ATOM     26  C29 ZIN A   1      35.604   4.652  30.784  0.00  0.00     0.050 A 
ATOM     27  C38 ZIN A   1      36.116   3.471  30.262  0.00  0.00     0.074 A 
ATOM     28  C37 ZIN A   1      37.466   3.200  30.368  0.00  0.00     0.019 A 
ATOM     29  C36 ZIN A   1      38.305   4.097  31.005  0.00  0.00     0.017 A 
ATOM     30  C31 ZIN A   1      37.796   5.270  31.530  0.00  0.00     0.050 A 
ATOM     31  C30 ZIN A   1      36.448   5.550  31.422  0.00  0.00     0.046 A 
BRANCH  27  32
ATOM     32  C39 ZIN A   1      35.203   2.493  29.568  0.00  0.00     0.419 C 
ATOM     33  F40 ZIN A   1      34.654   1.618  30.511  0.00  0.00    -0.166 F 
ATOM     34  F41 ZIN A   1      34.176   3.191  28.925  0.00  0.00    -0.166 F 
ATOM     35  F42 ZIN A   1      35.934   1.764  28.624  0.00  0.00    -0.166 F 
ENDBRANCH  27  32
BRANCH  30  36
ATOM     36  C32 ZIN A   1      38.714   6.245  32.222  0.00  0.00     0.417 C 
ATOM     37  F33 ZIN A   1      40.042   5.937  31.912  0.00  0.00    -0.166 F 
ATOM     38  F34 ZIN A   1      38.424   7.545  31.791  0.00  0.00    -0.166 F 
ATOM     39  F35 ZIN A   1      38.526   6.160  33.606  0.00  0.00    -0.166 F 
ENDBRANCH  30  36
ENDBRANCH  24  26
ENDBRANCH  20  22
TORSDOF 4
ENDMDL
MODEL 60
REMARK CAVERDOCK RESULT:       5.5      0.000      0.000
REMARK CAVERDOCK CONSTRAINTS:       0.0      0.0      0.0      0.0
REMARK CAVERDOCK TUNNEL: 59      5.5      2.4     60.3
REMARK  4 active torsions:
REMARK  status: ('A' for Active; 'I' for Inactive)
REMARK    1  A    between atoms: C24_20  and  C26_21 
REMARK       I    between atoms: C26_21  and  N28_23 
REMARK    2  A    between atoms: N28_23  and  C29_24 
REMARK    3  A    between atoms: C31_26  and  C32_27 
REMARK    4  A    between atoms: C38_33  and  C39_34 
ROOT
ATOM      1  C1  ZIN A   1      31.836   2.050  31.029  0.00  0.00     0.016 C 
ATOM      2  C2  ZIN A   1      30.924   3.224  31.392  0.00  0.00    -0.028 C 
ATOM      3  C3  ZIN A   1      30.310   2.992  32.759  0.00  0.00     0.011 C 
ATOM      4  C4  ZIN A   1      29.604   1.626  32.718  0.00  0.00     0.007 C 
ATOM      5  C5  ZIN A   1      28.556   1.577  31.611  0.00  0.00     0.004 C 
ATOM      6  C7  ZIN A   1      29.167   1.919  30.242  0.00  0.00    -0.004 C 
ATOM      7  C9  ZIN A   1      28.077   1.884  29.170  0.00  0.00     0.007 C 
ATOM      8  C10 ZIN A   1      27.443   0.490  29.119  0.00  0.00     0.026 C 
ATOM      9  C11 ZIN A   1      26.840   0.167  30.484  0.00  0.00     0.097 C 
ATOM     10  N13 ZIN A   1      26.205  -1.150  30.481  0.00  0.00    -0.352 N 
ATOM     11  C14 ZIN A   1      26.027  -1.803  31.650  0.00  0.00     0.241 C 
ATOM     12  O15 ZIN A   1      25.532  -2.914  31.662  0.00  0.00    -0.269 OA
ATOM     13  C16 ZIN A   1      26.438  -1.158  32.911  0.00  0.00     0.071 C 
ATOM     14  C17 ZIN A   1      27.363  -0.196  32.876  0.00  0.00    -0.009 C 
ATOM     15  C18 ZIN A   1      27.943   0.181  31.527  0.00  0.00    -0.002 C 
ATOM     16  C19 ZIN A   1      29.046  -0.812  31.154  0.00  0.00     0.022 C 
ATOM     17  C20 ZIN A   1      29.761   3.322  30.368  0.00  0.00    -0.001 C 
ATOM     18  C22 ZIN A   1      30.473   3.863  29.124  0.00  0.00     0.007 C 
ATOM     19  C23 ZIN A   1      31.428   4.939  29.710  0.00  0.00     0.015 C 
ATOM     20  C24 ZIN A   1      31.674   4.538  31.198  0.00  0.00     0.086 C 
ATOM     21  H54 ZIN A   1      25.914  -1.551  29.646  0.00  0.00     0.163 HD
ENDROOT
BRANCH  20  22
ATOM     22  C26 ZIN A   1      33.147   4.355  31.452  0.00  0.00     0.227 C 
ATOM     23  O27 ZIN A   1      33.523   3.688  32.393  0.00  0.00    -0.273 OA
ATOM     24  N28 ZIN A   1      34.050   4.934  30.633  0.00  0.00    -0.326 N 
ATOM     25  H64 ZIN A   1      33.753   5.531  29.930  0.00  0.00     0.169 HD
BRANCH  24  26
ATOM     26  C29 ZIN A   1      35.414   4.670  30.799  0.00  0.00     0.050 A 
ATOM     27  C38 ZIN A   1      35.974   3.528  30.243  0.00  0.00     0.074 A 
ATOM     28  C37 ZIN A   1      37.322   3.274  30.402  0.00  0.00     0.019 A 
ATOM     29  C36 ZIN A   1      38.112   4.149  31.126  0.00  0.00     0.017 A 
ATOM     30  C31 ZIN A   1      37.555   5.285  31.684  0.00  0.00     0.050 A 
ATOM     31  C30 ZIN A   1      36.209   5.548  31.524  0.00  0.00     0.046 A 
BRANCH  27  32
ATOM     32  C39 ZIN A   1      35.115   2.573  29.455  0.00  0.00     0.419 C 
ATOM     33  F40 ZIN A   1      34.529   3.250  28.380  0.00  0.00    -0.166 F 
ATOM     34  F41 ZIN A   1      35.906   1.526  28.970  0.00  0.00    -0.166 F 
ATOM     35  F42 ZIN A   1      34.113   2.055  30.282  0.00  0.00    -0.166 F 
ENDBRANCH  27  32
BRANCH  30  36
ATOM     36  C32 ZIN A   1      38.419   6.236  32.471  0.00  0.00     0.417 C 
ATOM     37  F33 ZIN A   1      39.766   5.917  32.273  0.00  0.00    -0.166 F 
ATOM     38  F34 ZIN A   1      38.182   7.547  32.039  0.00  0.00    -0.166 F 
ATOM     39  F35 ZIN A   1      38.110   6.131  33.832  0.00  0.00    -0.166 F 
ENDBRANCH  30  36
ENDBRANCH  24  26
ENDBRANCH  20  22
TORSDOF 4
ENDMDL
MODEL 61
REMARK CAVERDOCK RESULT:       5.3      0.000      0.000
REMARK CAVERDOCK CONSTRAINTS:       0.0      0.0      0.0      0.0
REMARK CAVERDOCK TUNNEL: 60      5.3      2.5     61.4
REMARK  4 active torsions:
REMARK  status: ('A' for Active; 'I' for Inactive)
REMARK    1  A    between atoms: C24_20  and  C26_21 
REMARK       I    between atoms: C26_21  and  N28_23 
REMARK    2  A    between atoms: N28_23  and  C29_24 
REMARK    3  A    between atoms: C31_26  and  C32_27 
REMARK    4  A    between atoms: C38_33  and  C39_34 
ROOT
ATOM      1  C1  ZIN A   1      31.728   1.923  31.029  0.00  0.00     0.016 C 
ATOM      2  C2  ZIN A   1      30.811   3.082  31.424  0.00  0.00    -0.028 C 
ATOM      3  C3  ZIN A   1      30.242   2.838  32.808  0.00  0.00     0.011 C 
ATOM      4  C4  ZIN A   1      29.556   1.462  32.785  0.00  0.00     0.007 C 
ATOM      5  C5  ZIN A   1      28.475   1.400  31.711  0.00  0.00     0.004 C 
ATOM      6  C7  ZIN A   1      29.038   1.754  30.324  0.00  0.00    -0.004 C 
ATOM      7  C9  ZIN A   1      27.917   1.706  29.287  0.00  0.00     0.007 C 
ATOM      8  C10 ZIN A   1      27.301   0.303  29.251  0.00  0.00     0.026 C 
ATOM      9  C11 ZIN A   1      26.746  -0.033  30.633  0.00  0.00     0.097 C 
ATOM     10  N13 ZIN A   1      26.130  -1.358  30.646  0.00  0.00    -0.352 N 
ATOM     11  C14 ZIN A   1      25.997  -2.017  31.818  0.00  0.00     0.241 C 
ATOM     12  O15 ZIN A   1      25.520  -3.135  31.842  0.00  0.00    -0.269 OA
ATOM     13  C16 ZIN A   1      26.438  -1.369  33.067  0.00  0.00     0.071 C 
ATOM     14  C17 ZIN A   1      27.347  -0.394  33.006  0.00  0.00    -0.009 C 
ATOM     15  C18 ZIN A   1      27.880  -0.005  31.641  0.00  0.00    -0.002 C 
ATOM     16  C19 ZIN A   1      28.986  -0.981  31.232  0.00  0.00     0.022 C 
ATOM     17  C20 ZIN A   1      29.615   3.165  30.437  0.00  0.00    -0.001 C 
ATOM     18  C22 ZIN A   1      30.281   3.720  29.172  0.00  0.00     0.007 C 
ATOM     19  C23 ZIN A   1      31.237   4.808  29.732  0.00  0.00     0.015 C 
ATOM     20  C24 ZIN A   1      31.535   4.407  31.210  0.00  0.00     0.086 C 
ATOM     21  H54 ZIN A   1      25.820  -1.761  29.819  0.00  0.00     0.163 HD
ENDROOT
BRANCH  20  22
ATOM     22  C26 ZIN A   1      33.018   4.245  31.418  0.00  0.00     0.227 C 
ATOM     23  O27 ZIN A   1      33.433   3.582  32.346  0.00  0.00    -0.273 OA
ATOM     24  N28 ZIN A   1      33.886   4.838  30.573  0.00  0.00    -0.326 N 
ATOM     25  H64 ZIN A   1      33.559   5.433  29.881  0.00  0.00     0.169 HD
BRANCH  24  26
ATOM     26  C29 ZIN A   1      35.259   4.594  30.696  0.00  0.00     0.050 A 
ATOM     27  C38 ZIN A   1      35.813   3.448  30.143  0.00  0.00     0.074 A 
ATOM     28  C37 ZIN A   1      37.169   3.213  30.259  0.00  0.00     0.019 A 
ATOM     29  C36 ZIN A   1      37.972   4.112  30.938  0.00  0.00     0.017 A 
ATOM     30  C31 ZIN A   1      37.422   5.251  31.494  0.00  0.00     0.050 A 
ATOM     31  C30 ZIN A   1      36.067   5.495  31.376  0.00  0.00     0.046 A 
BRANCH  27  32
ATOM     32  C39 ZIN A   1      34.939   2.468  29.404  0.00  0.00     0.419 C 
ATOM     33  F40 ZIN A   1      34.758   1.322  30.185  0.00  0.00    -0.166 F 
ATOM     34  F41 ZIN A   1      33.697   3.055  29.142  0.00  0.00    -0.166 F 
ATOM     35  F42 ZIN A   1      35.552   2.116  28.195  0.00  0.00    -0.166 F 
ENDBRANCH  27  32
BRANCH  30  36
ATOM     36  C32 ZIN A   1      38.300   6.228  32.232  0.00  0.00     0.417 C 
ATOM     37  F33 ZIN A   1      39.631   5.802  32.167  0.00  0.00    -0.166 F 
ATOM     38  F34 ZIN A   1      38.186   7.494  31.644  0.00  0.00    -0.166 F 
ATOM     39  F35 ZIN A   1      37.898   6.299  33.570  0.00  0.00    -0.166 F 
ENDBRANCH  30  36
ENDBRANCH  24  26
ENDBRANCH  20  22
TORSDOF 4
ENDMDL
MODEL 62
REMARK CAVERDOCK RESULT:       4.6      0.000      0.000
REMARK CAVERDOCK CONSTRAINTS:       0.0      0.0      0.0      0.0
REMARK CAVERDOCK TUNNEL: 61      4.6      2.5     62.3
REMARK  4 active torsions:
REMARK  status: ('A' for Active; 'I' for Inactive)
REMARK    1  A    between atoms: C24_20  and  C26_21 
REMARK       I    between atoms: C26_21  and  N28_23 
REMARK    2  A    between atoms: N28_23  and  C29_24 
REMARK    3  A    between atoms: C31_26  and  C32_27 
REMARK    4  A    between atoms: C38_33  and  C39_34 
ROOT
ATOM      1  C1  ZIN A   1      31.718   1.775  30.928  0.00  0.00     0.016 C 
ATOM      2  C2  ZIN A   1      30.789   2.941  31.269  0.00  0.00    -0.028 C 
ATOM      3  C3  ZIN A   1      30.193   2.735  32.649  0.00  0.00     0.011 C 
ATOM      4  C4  ZIN A   1      29.512   1.356  32.652  0.00  0.00     0.007 C 
ATOM      5  C5  ZIN A   1      28.454   1.258  31.558  0.00  0.00     0.004 C 
ATOM      6  C7  ZIN A   1      29.044   1.573  30.174  0.00  0.00    -0.004 C 
ATOM      7  C9  ZIN A   1      27.944   1.489  29.116  0.00  0.00     0.007 C 
ATOM      8  C10 ZIN A   1      27.335   0.083  29.109  0.00  0.00     0.026 C 
ATOM      9  C11 ZIN A   1      26.752  -0.214  30.489  0.00  0.00     0.097 C 
ATOM     10  N13 ZIN A   1      26.142  -1.541  30.528  0.00  0.00    -0.352 N 
ATOM     11  C14 ZIN A   1      25.988  -2.166  31.717  0.00  0.00     0.241 C 
ATOM     12  O15 ZIN A   1      25.514  -3.285  31.764  0.00  0.00    -0.269 OA
ATOM     13  C16 ZIN A   1      26.400  -1.479  32.955  0.00  0.00     0.071 C 
ATOM     14  C17 ZIN A   1      27.307  -0.502  32.884  0.00  0.00    -0.009 C 
ATOM     15  C18 ZIN A   1      27.866  -0.151  31.519  0.00  0.00    -0.002 C 
ATOM     16  C19 ZIN A   1      28.983  -1.134  31.161  0.00  0.00     0.022 C 
ATOM     17  C20 ZIN A   1      29.613   2.990  30.256  0.00  0.00    -0.001 C 
ATOM     18  C22 ZIN A   1      30.302   3.509  28.989  0.00  0.00     0.007 C 
ATOM     19  C23 ZIN A   1      31.243   4.618  29.536  0.00  0.00     0.015 C 
ATOM     20  C24 ZIN A   1      31.512   4.263  31.031  0.00  0.00     0.086 C 
ATOM     21  H54 ZIN A   1      25.850  -1.970  29.708  0.00  0.00     0.163 HD
ENDROOT
BRANCH  20  22
ATOM     22  C26 ZIN A   1      32.991   4.113  31.274  0.00  0.00     0.227 C 
ATOM     23  O27 ZIN A   1      33.395   3.311  32.089  0.00  0.00    -0.273 OA
ATOM     24  N28 ZIN A   1      33.867   4.872  30.585  0.00  0.00    -0.326 N 
ATOM     25  H64 ZIN A   1      33.544   5.568  29.992  0.00  0.00     0.169 HD
BRANCH  24  26
ATOM     26  C29 ZIN A   1      35.243   4.654  30.724  0.00  0.00     0.050 A 
ATOM     27  C38 ZIN A   1      35.829   3.530  30.158  0.00  0.00     0.074 A 
ATOM     28  C37 ZIN A   1      37.187   3.321  30.291  0.00  0.00     0.019 A 
ATOM     29  C36 ZIN A   1      37.962   4.222  31.000  0.00  0.00     0.017 A 
ATOM     30  C31 ZIN A   1      37.379   5.340  31.569  0.00  0.00     0.050 A 
ATOM     31  C30 ZIN A   1      36.022   5.558  31.433  0.00  0.00     0.046 A 
BRANCH  27  32
ATOM     32  C39 ZIN A   1      34.987   2.547  29.387  0.00  0.00     0.419 C 
ATOM     33  F40 ZIN A   1      34.224   3.231  28.435  0.00  0.00    -0.166 F 
ATOM     34  F41 ZIN A   1      35.820   1.626  28.742  0.00  0.00    -0.166 F 
ATOM     35  F42 ZIN A   1      34.137   1.869  30.267  0.00  0.00    -0.166 F 
ENDBRANCH  27  32
BRANCH  30  36
ATOM     36  C32 ZIN A   1      38.225   6.320  32.339  0.00  0.00     0.417 C 
ATOM     37  F33 ZIN A   1      37.831   6.324  33.681  0.00  0.00    -0.166 F 
ATOM     38  F34 ZIN A   1      39.571   5.944  32.250  0.00  0.00    -0.166 F 
ATOM     39  F35 ZIN A   1      38.062   7.601  31.801  0.00  0.00    -0.166 F 
ENDBRANCH  30  36
ENDBRANCH  24  26
ENDBRANCH  20  22
TORSDOF 4
ENDMDL
MODEL 63
REMARK CAVERDOCK RESULT:       4.1      0.000      0.000
REMARK CAVERDOCK CONSTRAINTS:       0.0      0.0      0.0      0.0
REMARK CAVERDOCK TUNNEL: 62      4.1      2.6     63.1
REMARK  4 active torsions:
REMARK  status: ('A' for Active; 'I' for Inactive)
REMARK    1  A    between atoms: C24_20  and  C26_21 
REMARK       I    between atoms: C26_21  and  N28_23 
REMARK    2  A    between atoms: N28_23  and  C29_24 
REMARK    3  A    between atoms: C31_26  and  C32_27 
REMARK    4  A    between atoms: C38_33  and  C39_34 
ROOT
ATOM      1  C1  ZIN A   1      31.362   1.811  31.201  0.00  0.00     0.016 C 
ATOM      2  C2  ZIN A   1      30.468   3.023  31.479  0.00  0.00    -0.028 C 
ATOM      3  C3  ZIN A   1      29.908   2.935  32.886  0.00  0.00     0.011 C 
ATOM      4  C4  ZIN A   1      29.198   1.576  33.011  0.00  0.00     0.007 C 
ATOM      5  C5  ZIN A   1      28.106   1.422  31.958  0.00  0.00     0.004 C 
ATOM      6  C7  ZIN A   1      28.663   1.619  30.538  0.00  0.00    -0.004 C 
ATOM      7  C9  ZIN A   1      27.531   1.484  29.519  0.00  0.00     0.007 C 
ATOM      8  C10 ZIN A   1      26.891   0.096  29.635  0.00  0.00     0.026 C 
ATOM      9  C11 ZIN A   1      26.342  -0.083  31.049  0.00  0.00     0.097 C 
ATOM     10  N13 ZIN A   1      25.704  -1.388  31.204  0.00  0.00    -0.352 N 
ATOM     11  C14 ZIN A   1      25.571  -1.919  32.440  0.00  0.00     0.241 C 
ATOM     12  O15 ZIN A   1      25.074  -3.019  32.584  0.00  0.00    -0.269 OA
ATOM     13  C16 ZIN A   1      26.034  -1.152  33.611  0.00  0.00     0.071 C 
ATOM     14  C17 ZIN A   1      26.959  -0.205  33.442  0.00  0.00    -0.009 C 
ATOM     15  C18 ZIN A   1      27.487   0.029  32.040  0.00  0.00    -0.002 C 
ATOM     16  C19 ZIN A   1      28.571  -1.004  31.727  0.00  0.00     0.022 C 
ATOM     17  C20 ZIN A   1      29.266   3.024  30.497  0.00  0.00    -0.001 C 
ATOM     18  C22 ZIN A   1      29.929   3.431  29.177  0.00  0.00     0.007 C 
ATOM     19  C23 ZIN A   1      30.909   4.554  29.613  0.00  0.00     0.015 C 
ATOM     20  C24 ZIN A   1      31.213   4.305  31.123  0.00  0.00     0.086 C 
ATOM     21  H54 ZIN A   1      25.379  -1.870  30.426  0.00  0.00     0.163 HD
ENDROOT
BRANCH  20  22
ATOM     22  C26 ZIN A   1      32.695   4.138  31.336  0.00  0.00     0.227 C 
ATOM     23  O27 ZIN A   1      33.105   3.404  32.211  0.00  0.00    -0.273 OA
ATOM     24  N28 ZIN A   1      33.568   4.805  30.554  0.00  0.00    -0.326 N 
ATOM     25  H64 ZIN A   1      33.244   5.452  29.908  0.00  0.00     0.169 HD
BRANCH  24  26
ATOM     26  C29 ZIN A   1      34.941   4.563  30.673  0.00  0.00     0.050 A 
ATOM     27  C38 ZIN A   1      35.495   3.415  30.124  0.00  0.00     0.074 A 
ATOM     28  C37 ZIN A   1      36.852   3.182  30.237  0.00  0.00     0.019 A 
ATOM     29  C36 ZIN A   1      37.656   4.085  30.910  0.00  0.00     0.017 A 
ATOM     30  C31 ZIN A   1      37.106   5.226  31.462  0.00  0.00     0.050 A 
ATOM     31  C30 ZIN A   1      35.751   5.468  31.346  0.00  0.00     0.046 A 
BRANCH  27  32
ATOM     32  C39 ZIN A   1      34.620   2.431  29.391  0.00  0.00     0.419 C 
ATOM     33  F40 ZIN A   1      35.216   2.093  28.172  0.00  0.00    -0.166 F 
ATOM     34  F41 ZIN A   1      34.464   1.278  30.168  0.00  0.00    -0.166 F 
ATOM     35  F42 ZIN A   1      33.367   3.007  29.155  0.00  0.00    -0.166 F 
ENDBRANCH  27  32
BRANCH  30  36
ATOM     36  C32 ZIN A   1      37.985   6.207  32.193  0.00  0.00     0.417 C 
ATOM     37  F33 ZIN A   1      37.799   7.488  31.662  0.00  0.00    -0.166 F 
ATOM     38  F34 ZIN A   1      37.648   6.213  33.552  0.00  0.00    -0.166 F 
ATOM     39  F35 ZIN A   1      39.325   5.832  32.047  0.00  0.00    -0.166 F 
ENDBRANCH  30  36
ENDBRANCH  24  26
ENDBRANCH  20  22
TORSDOF 4
ENDMDL
MODEL 64
REMARK CAVERDOCK RESULT:       4.2      0.000      0.000
REMARK CAVERDOCK CONSTRAINTS:       0.1      0.0      0.0      0.0
REMARK CAVERDOCK TUNNEL: 63      4.2      2.6     64.4
REMARK  4 active torsions:
REMARK  status: ('A' for Active; 'I' for Inactive)
REMARK    1  A    between atoms: C24_20  and  C26_21 
REMARK       I    between atoms: C26_21  and  N28_23 
REMARK    2  A    between atoms: N28_23  and  C29_24 
REMARK    3  A    between atoms: C31_26  and  C32_27 
REMARK    4  A    between atoms: C38_33  and  C39_34 
ROOT
ATOM      1  C1  ZIN A   1      31.332   1.667  31.295  0.00  0.00     0.016 C 
ATOM      2  C2  ZIN A   1      30.420   2.864  31.572  0.00  0.00    -0.028 C 
ATOM      3  C3  ZIN A   1      29.881   2.781  32.987  0.00  0.00     0.011 C 
ATOM      4  C4  ZIN A   1      29.198   1.411  33.138  0.00  0.00     0.007 C 
ATOM      5  C5  ZIN A   1      28.095   1.224  32.101  0.00  0.00     0.004 C 
ATOM      6  C7  ZIN A   1      28.629   1.415  30.672  0.00  0.00    -0.004 C 
ATOM      7  C9  ZIN A   1      27.486   1.247  29.671  0.00  0.00     0.007 C 
ATOM      8  C10 ZIN A   1      26.874  -0.152  29.811  0.00  0.00     0.026 C 
ATOM      9  C11 ZIN A   1      26.348  -0.325  31.234  0.00  0.00     0.097 C 
ATOM     10  N13 ZIN A   1      25.738  -1.640  31.413  0.00  0.00    -0.352 N 
ATOM     11  C14 ZIN A   1      25.631  -2.159  32.656  0.00  0.00     0.241 C 
ATOM     12  O15 ZIN A   1      25.158  -3.267  32.819  0.00  0.00    -0.269 OA
ATOM     13  C16 ZIN A   1      26.096  -1.371  33.812  0.00  0.00     0.071 C 
ATOM     14  C17 ZIN A   1      27.000  -0.408  33.620  0.00  0.00    -0.009 C 
ATOM     15  C18 ZIN A   1      27.504  -0.180  32.208  0.00  0.00    -0.002 C 
ATOM     16  C19 ZIN A   1      28.603  -1.196  31.891  0.00  0.00     0.022 C 
ATOM     17  C20 ZIN A   1      29.203   2.831  30.608  0.00  0.00    -0.001 C 
ATOM     18  C22 ZIN A   1      29.840   3.235  29.274  0.00  0.00     0.007 C 
ATOM     19  C23 ZIN A   1      30.805   4.382  29.684  0.00  0.00     0.015 C 
ATOM     20  C24 ZIN A   1      31.135   4.156  31.191  0.00  0.00     0.086 C 
ATOM     21  H54 ZIN A   1      25.411  -2.137  30.645  0.00  0.00     0.163 HD
ENDROOT
BRANCH  20  22
ATOM     22  C26 ZIN A   1      32.622   4.020  31.385  0.00  0.00     0.227 C 
ATOM     23  O27 ZIN A   1      33.061   3.208  32.174  0.00  0.00    -0.273 OA
ATOM     24  N28 ZIN A   1      33.468   4.801  30.683  0.00  0.00    -0.326 N 
ATOM     25  H64 ZIN A   1      33.119   5.503  30.113  0.00  0.00     0.169 HD
BRANCH  24  26
ATOM     26  C29 ZIN A   1      34.849   4.596  30.776  0.00  0.00     0.050 A 
ATOM     27  C38 ZIN A   1      35.429   3.482  30.183  0.00  0.00     0.074 A 
ATOM     28  C37 ZIN A   1      36.793   3.287  30.270  0.00  0.00     0.019 A 
ATOM     29  C36 ZIN A   1      37.580   4.192  30.959  0.00  0.00     0.017 A 
ATOM     30  C31 ZIN A   1      37.005   5.299  31.554  0.00  0.00     0.050 A 
ATOM     31  C30 ZIN A   1      35.642   5.504  31.465  0.00  0.00     0.046 A 
BRANCH  27  32
ATOM     32  C39 ZIN A   1      34.573   2.495  29.432  0.00  0.00     0.419 C 
ATOM     33  F40 ZIN A   1      35.292   1.982  28.349  0.00  0.00    -0.166 F 
ATOM     34  F41 ZIN A   1      34.208   1.450  30.287  0.00  0.00    -0.166 F 
ATOM     35  F42 ZIN A   1      33.421   3.138  28.965  0.00  0.00    -0.166 F 
ENDBRANCH  27  32
BRANCH  30  36
ATOM     36  C32 ZIN A   1      37.866   6.283  32.303  0.00  0.00     0.417 C 
ATOM     37  F33 ZIN A   1      37.650   7.571  31.800  0.00  0.00    -0.166 F 
ATOM     38  F34 ZIN A   1      37.534   6.253  33.663  0.00  0.00    -0.166 F 
ATOM     39  F35 ZIN A   1      39.213   5.940  32.145  0.00  0.00    -0.166 F 
ENDBRANCH  30  36
ENDBRANCH  24  26
ENDBRANCH  20  22
TORSDOF 4
ENDMDL
MODEL 65
REMARK CAVERDOCK RESULT:       4.4      0.000      0.000
REMARK CAVERDOCK CONSTRAINTS:       0.0      0.0      0.0      0.0
REMARK CAVERDOCK TUNNEL: 64      4.4      2.7    65.14
REMARK  4 active torsions:
REMARK  status: ('A' for Active; 'I' for Inactive)
REMARK    1  A    between atoms: C24_20  and  C26_21 
REMARK       I    between atoms: C26_21  and  N28_23 
REMARK    2  A    between atoms: N28_23  and  C29_24 
REMARK    3  A    between atoms: C31_26  and  C32_27 
REMARK    4  A    between atoms: C38_33  and  C39_34 
ROOT
ATOM      1  C1  ZIN A   1      31.273   1.697  31.185  0.00  0.00     0.016 C 
ATOM      2  C2  ZIN A   1      30.310   2.872  31.367  0.00  0.00    -0.028 C 
ATOM      3  C3  ZIN A   1      29.697   2.823  32.753  0.00  0.00     0.011 C 
ATOM      4  C4  ZIN A   1      29.050   1.437  32.919  0.00  0.00     0.007 C 
ATOM      5  C5  ZIN A   1      28.012   1.177  31.833  0.00  0.00     0.004 C 
ATOM      6  C7  ZIN A   1      28.617   1.333  30.427  0.00  0.00    -0.004 C 
ATOM      7  C9  ZIN A   1      27.537   1.091  29.374  0.00  0.00     0.007 C 
ATOM      8  C10 ZIN A   1      26.962  -0.321  29.534  0.00  0.00     0.026 C 
ATOM      9  C11 ZIN A   1      26.365  -0.460  30.933  0.00  0.00     0.097 C 
ATOM     10  N13 ZIN A   1      25.787  -1.788  31.129  0.00  0.00    -0.352 N 
ATOM     11  C14 ZIN A   1      25.629  -2.265  32.383  0.00  0.00     0.241 C 
ATOM     12  O15 ZIN A   1      25.182  -3.381  32.563  0.00  0.00    -0.269 OA
ATOM     13  C16 ZIN A   1      26.004  -1.419  33.532  0.00  0.00     0.071 C 
ATOM     14  C17 ZIN A   1      26.888  -0.435  33.351  0.00  0.00    -0.009 C 
ATOM     15  C18 ZIN A   1      27.460  -0.241  31.961  0.00  0.00    -0.002 C 
ATOM     16  C19 ZIN A   1      28.607  -1.231  31.742  0.00  0.00     0.022 C 
ATOM     17  C20 ZIN A   1      29.150   2.764  30.340  0.00  0.00    -0.001 C 
ATOM     18  C22 ZIN A   1      29.846   3.141  29.028  0.00  0.00     0.007 C 
ATOM     19  C23 ZIN A   1      30.750   4.333  29.445  0.00  0.00     0.015 C 
ATOM     20  C24 ZIN A   1      31.004   4.173  30.976  0.00  0.00     0.086 C 
ATOM     21  H54 ZIN A   1      25.519  -2.323  30.364  0.00  0.00     0.163 HD
ENDROOT
BRANCH  20  22
ATOM     22  C26 ZIN A   1      32.482   4.094  31.255  0.00  0.00     0.227 C 
ATOM     23  O27 ZIN A   1      32.884   3.525  32.248  0.00  0.00    -0.273 OA
ATOM     24  N28 ZIN A   1      33.360   4.656  30.399  0.00  0.00    -0.326 N 
ATOM     25  H64 ZIN A   1      33.039   5.179  29.649  0.00  0.00     0.169 HD
BRANCH  24  26
ATOM     26  C29 ZIN A   1      34.735   4.484  30.595  0.00  0.00     0.050 A 
ATOM     27  C38 ZIN A   1      35.374   3.360  30.088  0.00  0.00     0.074 A 
ATOM     28  C37 ZIN A   1      36.732   3.196  30.277  0.00  0.00     0.019 A 
ATOM     29  C36 ZIN A   1      37.454   4.143  30.982  0.00  0.00     0.017 A 
ATOM     30  C31 ZIN A   1      36.819   5.260  31.492  0.00  0.00     0.050 A 
ATOM     31  C30 ZIN A   1      35.462   5.433  31.301  0.00  0.00     0.046 A 
BRANCH  27  32
ATOM     32  C39 ZIN A   1      34.590   2.328  29.320  0.00  0.00     0.419 C 
ATOM     33  F40 ZIN A   1      35.139   2.180  28.042  0.00  0.00    -0.166 F 
ATOM     34  F41 ZIN A   1      34.645   1.104  29.996  0.00  0.00    -0.166 F 
ATOM     35  F42 ZIN A   1      33.257   2.740  29.212  0.00  0.00    -0.166 F 
ENDBRANCH  27  32
BRANCH  30  36
ATOM     36  C32 ZIN A   1      37.608   6.290  32.258  0.00  0.00     0.417 C 
ATOM     37  F33 ZIN A   1      38.973   6.007  32.151  0.00  0.00    -0.166 F 
ATOM     38  F34 ZIN A   1      37.353   7.561  31.730  0.00  0.00    -0.166 F 
ATOM     39  F35 ZIN A   1      37.229   6.260  33.605  0.00  0.00    -0.166 F 
ENDBRANCH  30  36
ENDBRANCH  24  26
ENDBRANCH  20  22
TORSDOF 4
ENDMDL
MODEL 66
REMARK CAVERDOCK RESULT:       3.4      0.000      0.000
REMARK CAVERDOCK CONSTRAINTS:       0.0      0.0      0.0      0.0
REMARK CAVERDOCK TUNNEL: 65      3.4      2.6     66.1
REMARK  4 active torsions:
REMARK  status: ('A' for Active; 'I' for Inactive)
REMARK    1  A    between atoms: C24_20  and  C26_21 
REMARK       I    between atoms: C26_21  and  N28_23 
REMARK    2  A    between atoms: N28_23  and  C29_24 
REMARK    3  A    between atoms: C31_26  and  C32_27 
REMARK    4  A    between atoms: C38_33  and  C39_34 
ROOT
ATOM      1  C1  ZIN A   1      31.005   1.311  31.121  0.00  0.00     0.016 C 
ATOM      2  C2  ZIN A   1      30.316   2.675  31.023  0.00  0.00    -0.028 C 
ATOM      3  C3  ZIN A   1      30.692   3.346  29.717  0.00  0.00     0.011 C 
ATOM      4  C4  ZIN A   1      32.228   3.402  29.656  0.00  0.00     0.007 C 
ATOM      5  C5  ZIN A   1      32.804   4.143  30.858  0.00  0.00     0.004 C 
ATOM      6  C7  ZIN A   1      32.331   3.519  32.182  0.00  0.00    -0.004 C 
ATOM      7  C9  ZIN A   1      32.910   4.309  33.356  0.00  0.00     0.007 C 
ATOM      8  C10 ZIN A   1      34.441   4.287  33.293  0.00  0.00     0.026 C 
ATOM      9  C11 ZIN A   1      34.894   4.911  31.974  0.00  0.00     0.097 C 
ATOM     10  N13 ZIN A   1      36.352   4.930  31.875  0.00  0.00    -0.352 N 
ATOM     11  C14 ZIN A   1      36.932   5.004  30.657  0.00  0.00     0.241 C 
ATOM     12  O15 ZIN A   1      38.144   4.986  30.553  0.00  0.00    -0.269 OA
ATOM     13  C16 ZIN A   1      36.084   5.106  29.455  0.00  0.00     0.071 C 
ATOM     14  C17 ZIN A   1      34.823   4.674  29.512  0.00  0.00    -0.009 C 
ATOM     15  C18 ZIN A   1      34.330   4.095  30.825  0.00  0.00    -0.002 C 
ATOM     16  C19 ZIN A   1      34.774   2.635  30.934  0.00  0.00     0.022 C 
ATOM     17  C20 ZIN A   1      30.804   3.593  32.177  0.00  0.00    -0.001 C 
ATOM     18  C22 ZIN A   1      30.100   2.982  33.393  0.00  0.00     0.007 C 
ATOM     19  C23 ZIN A   1      28.678   2.670  32.850  0.00  0.00     0.015 C 
ATOM     20  C24 ZIN A   1      28.826   2.520  31.305  0.00  0.00     0.086 C 
ATOM     21  H54 ZIN A   1      36.898   4.889  32.676  0.00  0.00     0.163 HD
ENDROOT
BRANCH  20  22
ATOM     22  C26 ZIN A   1      28.336   1.166  30.862  0.00  0.00     0.227 C 
ATOM     23  O27 ZIN A   1      27.202   1.034  30.452  0.00  0.00    -0.273 OA
ATOM     24  N28 ZIN A   1      29.159   0.099  30.923  0.00  0.00    -0.326 N 
ATOM     25  H64 ZIN A   1      30.037   0.186  31.325  0.00  0.00     0.169 HD
BRANCH  24  26
ATOM     26  C29 ZIN A   1      28.744  -1.134  30.406  0.00  0.00     0.050 A 
ATOM     27  C38 ZIN A   1      28.742  -1.346  29.033  0.00  0.00     0.074 A 
ATOM     28  C37 ZIN A   1      28.339  -2.565  28.526  0.00  0.00     0.019 A 
ATOM     29  C36 ZIN A   1      27.926  -3.571  29.382  0.00  0.00     0.017 A 
ATOM     30  C31 ZIN A   1      27.923  -3.360  30.748  0.00  0.00     0.050 A 
ATOM     31  C30 ZIN A   1      28.331  -2.144  31.262  0.00  0.00     0.046 A 
BRANCH  27  32
ATOM     32  C39 ZIN A   1      29.191  -0.252  28.099  0.00  0.00     0.419 C 
ATOM     33  F40 ZIN A   1      30.449   0.213  28.496  0.00  0.00    -0.166 F 
ATOM     34  F41 ZIN A   1      29.269  -0.755  26.796  0.00  0.00    -0.166 F 
ATOM     35  F42 ZIN A   1      28.271   0.801  28.138  0.00  0.00    -0.166 F 
ENDBRANCH  27  32
BRANCH  30  36
ATOM     36  C32 ZIN A   1      27.473  -4.457  31.678  0.00  0.00     0.417 C 
ATOM     37  F33 ZIN A   1      26.241  -4.959  31.245  0.00  0.00    -0.166 F 
ATOM     38  F34 ZIN A   1      28.422  -5.486  31.677  0.00  0.00    -0.166 F 
ATOM     39  F35 ZIN A   1      27.340  -3.946  32.973  0.00  0.00    -0.166 F 
ENDBRANCH  30  36
ENDBRANCH  24  26
ENDBRANCH  20  22
TORSDOF 4
ENDMDL
MODEL 67
REMARK CAVERDOCK RESULT:       3.1      0.000      0.000
REMARK CAVERDOCK CONSTRAINTS:       0.1      0.0      0.0      0.0
REMARK CAVERDOCK TUNNEL: 66      3.1      2.7    67.15
REMARK  4 active torsions:
REMARK  status: ('A' for Active; 'I' for Inactive)
REMARK    1  A    between atoms: C24_20  and  C26_21 
REMARK       I    between atoms: C26_21  and  N28_23 
REMARK    2  A    between atoms: N28_23  and  C29_24 
REMARK    3  A    between atoms: C31_26  and  C32_27 
REMARK    4  A    between atoms: C38_33  and  C39_34 
ROOT
ATOM      1  C1  ZIN A   1      30.842   1.289  31.164  0.00  0.00     0.016 C 
ATOM      2  C2  ZIN A   1      30.154   2.653  31.089  0.00  0.00    -0.028 C 
ATOM      3  C3  ZIN A   1      30.511   3.337  29.784  0.00  0.00     0.011 C 
ATOM      4  C4  ZIN A   1      32.046   3.392  29.700  0.00  0.00     0.007 C 
ATOM      5  C5  ZIN A   1      32.640   4.121  30.900  0.00  0.00     0.004 C 
ATOM      6  C7  ZIN A   1      32.187   3.485  32.225  0.00  0.00    -0.004 C 
ATOM      7  C9  ZIN A   1      32.784   4.263  33.398  0.00  0.00     0.007 C 
ATOM      8  C10 ZIN A   1      34.314   4.241  33.311  0.00  0.00     0.026 C 
ATOM      9  C11 ZIN A   1      34.748   4.876  31.992  0.00  0.00     0.097 C 
ATOM     10  N13 ZIN A   1      36.204   4.894  31.871  0.00  0.00    -0.352 N 
ATOM     11  C14 ZIN A   1      36.766   4.980  30.645  0.00  0.00     0.241 C 
ATOM     12  O15 ZIN A   1      37.976   4.962  30.523  0.00  0.00    -0.269 OA
ATOM     13  C16 ZIN A   1      35.900   5.094  29.457  0.00  0.00     0.071 C 
ATOM     14  C17 ZIN A   1      34.639   4.663  29.529  0.00  0.00    -0.009 C 
ATOM     15  C18 ZIN A   1      34.166   4.072  30.843  0.00  0.00    -0.002 C 
ATOM     16  C19 ZIN A   1      34.610   2.611  30.932  0.00  0.00     0.022 C 
ATOM     17  C20 ZIN A   1      30.660   3.560  32.244  0.00  0.00    -0.001 C 
ATOM     18  C22 ZIN A   1      29.974   2.938  33.465  0.00  0.00     0.007 C 
ATOM     19  C23 ZIN A   1      28.543   2.633  32.941  0.00  0.00     0.015 C 
ATOM     20  C24 ZIN A   1      28.668   2.498  31.392  0.00  0.00     0.086 C 
ATOM     21  H54 ZIN A   1      36.762   4.846  32.664  0.00  0.00     0.163 HD
ENDROOT
BRANCH  20  22
ATOM     22  C26 ZIN A   1      28.170   1.148  30.944  0.00  0.00     0.227 C 
ATOM     23  O27 ZIN A   1      27.029   1.021  30.551  0.00  0.00    -0.273 OA
ATOM     24  N28 ZIN A   1      28.992   0.080  30.981  0.00  0.00    -0.326 N 
ATOM     25  H64 ZIN A   1      29.877   0.163  31.369  0.00  0.00     0.169 HD
BRANCH  24  26
ATOM     26  C29 ZIN A   1      28.569  -1.147  30.458  0.00  0.00     0.050 A 
ATOM     27  C38 ZIN A   1      28.628  -1.377  29.090  0.00  0.00     0.074 A 
ATOM     28  C37 ZIN A   1      28.217  -2.591  28.577  0.00  0.00     0.019 A 
ATOM     29  C36 ZIN A   1      27.733  -3.573  29.424  0.00  0.00     0.017 A 
ATOM     30  C31 ZIN A   1      27.668  -3.344  30.785  0.00  0.00     0.050 A 
ATOM     31  C30 ZIN A   1      28.085  -2.134  31.305  0.00  0.00     0.046 A 
BRANCH  27  32
ATOM     32  C39 ZIN A   1      29.155  -0.309  28.167  0.00  0.00     0.419 C 
ATOM     33  F40 ZIN A   1      29.279  -0.828  26.874  0.00  0.00    -0.166 F 
ATOM     34  F41 ZIN A   1      28.267   0.773  28.151  0.00  0.00    -0.166 F 
ATOM     35  F42 ZIN A   1      30.407   0.123  28.619  0.00  0.00    -0.166 F 
ENDBRANCH  27  32
BRANCH  30  36
ATOM     36  C32 ZIN A   1      27.141  -4.416  31.704  0.00  0.00     0.417 C 
ATOM     37  F33 ZIN A   1      26.009  -5.006  31.132  0.00  0.00    -0.166 F 
ATOM     38  F34 ZIN A   1      28.128  -5.390  31.898  0.00  0.00    -0.166 F 
ATOM     39  F35 ZIN A   1      26.799  -3.848  32.936  0.00  0.00    -0.166 F 
ENDBRANCH  30  36
ENDBRANCH  24  26
ENDBRANCH  20  22
TORSDOF 4
ENDMDL
MODEL 68
REMARK CAVERDOCK RESULT:       2.5      0.000      0.000
REMARK CAVERDOCK CONSTRAINTS:       0.0      0.0      0.0      0.0
REMARK CAVERDOCK TUNNEL: 67      2.5      2.7    68.14
REMARK  4 active torsions:
REMARK  status: ('A' for Active; 'I' for Inactive)
REMARK    1  A    between atoms: C24_20  and  C26_21 
REMARK       I    between atoms: C26_21  and  N28_23 
REMARK    2  A    between atoms: N28_23  and  C29_24 
REMARK    3  A    between atoms: C31_26  and  C32_27 
REMARK    4  A    between atoms: C38_33  and  C39_34 
ROOT
ATOM      1  C1  ZIN A   1      30.706   1.278  30.932  0.00  0.00     0.016 C 
ATOM      2  C2  ZIN A   1      30.039   2.654  30.880  0.00  0.00    -0.028 C 
ATOM      3  C3  ZIN A   1      30.444   3.373  29.607  0.00  0.00     0.011 C 
ATOM      4  C4  ZIN A   1      31.981   3.408  29.572  0.00  0.00     0.007 C 
ATOM      5  C5  ZIN A   1      32.549   4.091  30.812  0.00  0.00     0.004 C 
ATOM      6  C7  ZIN A   1      32.047   3.421  32.102  0.00  0.00    -0.004 C 
ATOM      7  C9  ZIN A   1      32.618   4.154  33.316  0.00  0.00     0.007 C 
ATOM      8  C10 ZIN A   1      34.149   4.113  33.275  0.00  0.00     0.026 C 
ATOM      9  C11 ZIN A   1      34.631   4.783  31.990  0.00  0.00     0.097 C 
ATOM     10  N13 ZIN A   1      36.091   4.784  31.913  0.00  0.00    -0.352 N 
ATOM     11  C14 ZIN A   1      36.691   4.900  30.708  0.00  0.00     0.241 C 
ATOM     12  O15 ZIN A   1      37.903   4.868  30.622  0.00  0.00    -0.269 OA
ATOM     13  C16 ZIN A   1      35.863   5.063  29.498  0.00  0.00     0.071 C 
ATOM     14  C17 ZIN A   1      34.595   4.647  29.519  0.00  0.00    -0.009 C 
ATOM     15  C18 ZIN A   1      34.074   4.023  30.799  0.00  0.00    -0.002 C 
ATOM     16  C19 ZIN A   1      34.496   2.553  30.855  0.00  0.00     0.022 C 
ATOM     17  C20 ZIN A   1      30.521   3.517  32.077  0.00  0.00    -0.001 C 
ATOM     18  C22 ZIN A   1      29.790   2.867  33.257  0.00  0.00     0.007 C 
ATOM     19  C23 ZIN A   1      28.372   2.598  32.680  0.00  0.00     0.015 C 
ATOM     20  C24 ZIN A   1      28.542   2.510  31.132  0.00  0.00     0.086 C 
ATOM     21  H54 ZIN A   1      36.623   4.703  32.720  0.00  0.00     0.163 HD
ENDROOT
BRANCH  20  22
ATOM     22  C26 ZIN A   1      28.040   1.182  30.628  0.00  0.00     0.227 C 
ATOM     23  O27 ZIN A   1      27.004   1.123  29.998  0.00  0.00    -0.273 OA
ATOM     24  N28 ZIN A   1      28.743   0.058  30.875  0.00  0.00    -0.326 N 
ATOM     25  H64 ZIN A   1      29.527   0.092  31.445  0.00  0.00     0.169 HD
BRANCH  24  26
ATOM     26  C29 ZIN A   1      28.340  -1.158  30.310  0.00  0.00     0.050 A 
ATOM     27  C38 ZIN A   1      28.588  -1.416  28.968  0.00  0.00     0.074 A 
ATOM     28  C37 ZIN A   1      28.196  -2.619  28.414  0.00  0.00     0.019 A 
ATOM     29  C36 ZIN A   1      27.545  -3.560  29.192  0.00  0.00     0.017 A 
ATOM     30  C31 ZIN A   1      27.292  -3.303  30.526  0.00  0.00     0.050 A 
ATOM     31  C30 ZIN A   1      27.688  -2.104  31.088  0.00  0.00     0.046 A 
BRANCH  27  32
ATOM     32  C39 ZIN A   1      29.297  -0.391  28.121  0.00  0.00     0.419 C 
ATOM     33  F40 ZIN A   1      29.505  -0.909  26.838  0.00  0.00    -0.166 F 
ATOM     34  F41 ZIN A   1      28.515   0.765  28.035  0.00  0.00    -0.166 F 
ATOM     35  F42 ZIN A   1      30.530  -0.078  28.703  0.00  0.00    -0.166 F 
ENDBRANCH  27  32
BRANCH  30  36
ATOM     36  C32 ZIN A   1      26.583  -4.331  31.369  0.00  0.00     0.417 C 
ATOM     37  F33 ZIN A   1      27.524  -5.067  32.097  0.00  0.00    -0.166 F 
ATOM     38  F34 ZIN A   1      25.710  -3.687  32.254  0.00  0.00    -0.166 F 
ATOM     39  F35 ZIN A   1      25.856  -5.193  30.541  0.00  0.00    -0.166 F 
ENDBRANCH  30  36
ENDBRANCH  24  26
ENDBRANCH  20  22
TORSDOF 4
ENDMDL
MODEL 69
REMARK CAVERDOCK RESULT:       1.6      0.000      0.000
REMARK CAVERDOCK CONSTRAINTS:       0.0      0.0      0.0      0.0
REMARK CAVERDOCK TUNNEL: 68      1.6      2.8     69.6
REMARK  4 active torsions:
REMARK  status: ('A' for Active; 'I' for Inactive)
REMARK    1  A    between atoms: C24_20  and  C26_21 
REMARK       I    between atoms: C26_21  and  N28_23 
REMARK    2  A    between atoms: N28_23  and  C29_24 
REMARK    3  A    between atoms: C31_26  and  C32_27 
REMARK    4  A    between atoms: C38_33  and  C39_34 
ROOT
ATOM      1  C1  ZIN A   1      30.764   1.104  30.994  0.00  0.00     0.016 C 
ATOM      2  C2  ZIN A   1      30.050   2.447  30.819  0.00  0.00    -0.028 C 
ATOM      3  C3  ZIN A   1      30.478   3.088  29.513  0.00  0.00     0.011 C 
ATOM      4  C4  ZIN A   1      32.014   3.180  29.530  0.00  0.00     0.007 C 
ATOM      5  C5  ZIN A   1      32.508   3.970  30.737  0.00  0.00     0.004 C 
ATOM      6  C7  ZIN A   1      31.981   3.375  32.054  0.00  0.00    -0.004 C 
ATOM      7  C9  ZIN A   1      32.479   4.213  33.231  0.00  0.00     0.007 C 
ATOM      8  C10 ZIN A   1      34.011   4.228  33.248  0.00  0.00     0.026 C 
ATOM      9  C11 ZIN A   1      34.518   4.822  31.936  0.00  0.00     0.097 C 
ATOM     10  N13 ZIN A   1      35.978   4.874  31.911  0.00  0.00    -0.352 N 
ATOM     11  C14 ZIN A   1      36.621   4.926  30.723  0.00  0.00     0.241 C 
ATOM     12  O15 ZIN A   1      37.836   4.935  30.684  0.00  0.00    -0.269 OA
ATOM     13  C16 ZIN A   1      35.835   4.972  29.477  0.00  0.00     0.071 C 
ATOM     14  C17 ZIN A   1      34.582   4.510  29.482  0.00  0.00    -0.009 C 
ATOM     15  C18 ZIN A   1      34.035   3.959  30.784  0.00  0.00    -0.002 C 
ATOM     16  C19 ZIN A   1      34.506   2.514  30.962  0.00  0.00     0.022 C 
ATOM     17  C20 ZIN A   1      30.455   3.410  31.967  0.00  0.00    -0.001 C 
ATOM     18  C22 ZIN A   1      29.702   2.819  33.164  0.00  0.00     0.007 C 
ATOM     19  C23 ZIN A   1      28.318   2.456  32.557  0.00  0.00     0.015 C 
ATOM     20  C24 ZIN A   1      28.551   2.264  31.027  0.00  0.00     0.086 C 
ATOM     21  H54 ZIN A   1      36.482   4.871  32.741  0.00  0.00     0.163 HD
ENDROOT
BRANCH  20  22
ATOM     22  C26 ZIN A   1      28.116   0.885  30.602  0.00  0.00     0.227 C 
ATOM     23  O27 ZIN A   1      27.081   0.737  29.988  0.00  0.00    -0.273 OA
ATOM     24  N28 ZIN A   1      28.879  -0.185  30.905  0.00  0.00    -0.326 N 
ATOM     25  H64 ZIN A   1      29.664  -0.078  31.464  0.00  0.00     0.169 HD
BRANCH  24  26
ATOM     26  C29 ZIN A   1      28.537  -1.450  30.413  0.00  0.00     0.050 A 
ATOM     27  C38 ZIN A   1      28.572  -1.696  29.047  0.00  0.00     0.074 A 
ATOM     28  C37 ZIN A   1      28.241  -2.946  28.563  0.00  0.00     0.019 A 
ATOM     29  C36 ZIN A   1      27.861  -3.949  29.438  0.00  0.00     0.017 A 
ATOM     30  C31 ZIN A   1      27.821  -3.705  30.798  0.00  0.00     0.050 A 
ATOM     31  C30 ZIN A   1      28.157  -2.458  31.288  0.00  0.00     0.046 A 
BRANCH  27  32
ATOM     32  C39 ZIN A   1      28.984  -0.605  28.093  0.00  0.00     0.419 C 
ATOM     33  F40 ZIN A   1      30.138   0.024  28.573  0.00  0.00    -0.166 F 
ATOM     34  F41 ZIN A   1      29.245  -1.159  26.835  0.00  0.00    -0.166 F 
ATOM     35  F42 ZIN A   1      27.952   0.334  27.983  0.00  0.00    -0.166 F 
ENDBRANCH  27  32
BRANCH  30  36
ATOM     36  C32 ZIN A   1      27.408  -4.800  31.747  0.00  0.00     0.417 C 
ATOM     37  F33 ZIN A   1      26.045  -5.068  31.586  0.00  0.00    -0.166 F 
ATOM     38  F34 ZIN A   1      28.147  -5.957  31.474  0.00  0.00    -0.166 F 
ATOM     39  F35 ZIN A   1      27.651  -4.392  33.063  0.00  0.00    -0.166 F 
ENDBRANCH  30  36
ENDBRANCH  24  26
ENDBRANCH  20  22
TORSDOF 4
ENDMDL
MODEL 70
REMARK CAVERDOCK RESULT:       1.9      0.000      0.000
REMARK CAVERDOCK CONSTRAINTS:       0.0      0.0      0.0      0.0
REMARK CAVERDOCK TUNNEL: 69      1.9      2.8    70.14
REMARK  4 active torsions:
REMARK  status: ('A' for Active; 'I' for Inactive)
REMARK    1  A    between atoms: C24_20  and  C26_21 
REMARK       I    between atoms: C26_21  and  N28_23 
REMARK    2  A    between atoms: N28_23  and  C29_24 
REMARK    3  A    between atoms: C31_26  and  C32_27 
REMARK    4  A    between atoms: C38_33  and  C39_34 
ROOT
ATOM      1  C1  ZIN A   1      30.616   1.075  31.109  0.00  0.00     0.016 C 
ATOM      2  C2  ZIN A   1      29.906   2.425  30.984  0.00  0.00    -0.028 C 
ATOM      3  C3  ZIN A   1      30.289   3.087  29.675  0.00  0.00     0.011 C 
ATOM      4  C4  ZIN A   1      31.824   3.169  29.635  0.00  0.00     0.007 C 
ATOM      5  C5  ZIN A   1      32.369   3.934  30.836  0.00  0.00     0.004 C 
ATOM      6  C7  ZIN A   1      31.888   3.319  32.161  0.00  0.00    -0.004 C 
ATOM      7  C9  ZIN A   1      32.435   4.133  33.333  0.00  0.00     0.007 C 
ATOM      8  C10 ZIN A   1      33.967   4.138  33.292  0.00  0.00     0.026 C 
ATOM      9  C11 ZIN A   1      34.428   4.753  31.973  0.00  0.00     0.097 C 
ATOM     10  N13 ZIN A   1      35.887   4.796  31.894  0.00  0.00    -0.352 N 
ATOM     11  C14 ZIN A   1      36.484   4.866  30.684  0.00  0.00     0.241 C 
ATOM     12  O15 ZIN A   1      37.697   4.868  30.598  0.00  0.00    -0.269 OA
ATOM     13  C16 ZIN A   1      35.652   4.938  29.469  0.00  0.00     0.071 C 
ATOM     14  C17 ZIN A   1      34.398   4.484  29.513  0.00  0.00    -0.009 C 
ATOM     15  C18 ZIN A   1      33.896   3.914  30.826  0.00  0.00    -0.002 C 
ATOM     16  C19 ZIN A   1      34.364   2.463  30.960  0.00  0.00     0.022 C 
ATOM     17  C20 ZIN A   1      30.360   3.365  32.133  0.00  0.00    -0.001 C 
ATOM     18  C22 ZIN A   1      29.649   2.757  33.347  0.00  0.00     0.007 C 
ATOM     19  C23 ZIN A   1      28.241   2.413  32.787  0.00  0.00     0.015 C 
ATOM     20  C24 ZIN A   1      28.414   2.247  31.246  0.00  0.00     0.086 C 
ATOM     21  H54 ZIN A   1      36.422   4.775  32.704  0.00  0.00     0.163 HD
ENDROOT
BRANCH  20  22
ATOM     22  C26 ZIN A   1      27.954   0.879  30.813  0.00  0.00     0.227 C 
ATOM     23  O27 ZIN A   1      26.846   0.731  30.342  0.00  0.00    -0.273 OA
ATOM     24  N28 ZIN A   1      28.775  -0.182  30.951  0.00  0.00    -0.326 N 
ATOM     25  H64 ZIN A   1      29.629  -0.080  31.399  0.00  0.00     0.169 HD
BRANCH  24  26
ATOM     26  C29 ZIN A   1      28.395  -1.430  30.444  0.00  0.00     0.050 A 
ATOM     27  C38 ZIN A   1      28.574  -1.717  29.098  0.00  0.00     0.074 A 
ATOM     28  C37 ZIN A   1      28.205  -2.952  28.602  0.00  0.00     0.019 A 
ATOM     29  C36 ZIN A   1      27.645  -3.898  29.443  0.00  0.00     0.017 A 
ATOM     30  C31 ZIN A   1      27.462  -3.612  30.783  0.00  0.00     0.050 A 
ATOM     31  C30 ZIN A   1      27.835  -2.381  31.286  0.00  0.00     0.046 A 
BRANCH  27  32
ATOM     32  C39 ZIN A   1      29.183  -0.689  28.180  0.00  0.00     0.419 C 
ATOM     33  F40 ZIN A   1      30.428  -0.295  28.682  0.00  0.00    -0.166 F 
ATOM     34  F41 ZIN A   1      29.347  -1.240  26.905  0.00  0.00    -0.166 F 
ATOM     35  F42 ZIN A   1      28.339   0.424  28.101  0.00  0.00    -0.166 F 
ENDBRANCH  27  32
BRANCH  30  36
ATOM     36  C32 ZIN A   1      26.852  -4.644  31.696  0.00  0.00     0.417 C 
ATOM     37  F33 ZIN A   1      25.489  -4.772  31.412  0.00  0.00    -0.166 F 
ATOM     38  F34 ZIN A   1      27.487  -5.876  31.496  0.00  0.00    -0.166 F 
ATOM     39  F35 ZIN A   1      27.016  -4.245  33.027  0.00  0.00    -0.166 F 
ENDBRANCH  30  36
ENDBRANCH  24  26
ENDBRANCH  20  22
TORSDOF 4
ENDMDL
MODEL 71
REMARK CAVERDOCK RESULT:       1.8      0.000      0.000
REMARK CAVERDOCK CONSTRAINTS:       0.0      0.0      0.0      0.0
REMARK CAVERDOCK TUNNEL: 70      1.8      2.8     71.1
REMARK  4 active torsions:
REMARK  status: ('A' for Active; 'I' for Inactive)
REMARK    1  A    between atoms: C24_20  and  C26_21 
REMARK       I    between atoms: C26_21  and  N28_23 
REMARK    2  A    between atoms: N28_23  and  C29_24 
REMARK    3  A    between atoms: C31_26  and  C32_27 
REMARK    4  A    between atoms: C38_33  and  C39_34 
ROOT
ATOM      1  C1  ZIN A   1      30.572   0.968  31.302  0.00  0.00     0.016 C 
ATOM      2  C2  ZIN A   1      29.847   2.304  31.123  0.00  0.00    -0.028 C 
ATOM      3  C3  ZIN A   1      30.223   2.915  29.787  0.00  0.00     0.011 C 
ATOM      4  C4  ZIN A   1      31.757   3.012  29.743  0.00  0.00     0.007 C 
ATOM      5  C5  ZIN A   1      32.295   3.832  30.911  0.00  0.00     0.004 C 
ATOM      6  C7  ZIN A   1      31.821   3.267  32.260  0.00  0.00    -0.004 C 
ATOM      7  C9  ZIN A   1      32.360   4.134  33.397  0.00  0.00     0.007 C 
ATOM      8  C10 ZIN A   1      33.892   4.154  33.355  0.00  0.00     0.026 C 
ATOM      9  C11 ZIN A   1      34.345   4.719  32.011  0.00  0.00     0.097 C 
ATOM     10  N13 ZIN A   1      35.804   4.774  31.929  0.00  0.00    -0.352 N 
ATOM     11  C14 ZIN A   1      36.399   4.801  30.716  0.00  0.00     0.241 C 
ATOM     12  O15 ZIN A   1      37.612   4.812  30.630  0.00  0.00    -0.269 OA
ATOM     13  C16 ZIN A   1      35.566   4.814  29.500  0.00  0.00     0.071 C 
ATOM     14  C17 ZIN A   1      34.316   4.349  29.564  0.00  0.00    -0.009 C 
ATOM     15  C18 ZIN A   1      33.822   3.827  30.900  0.00  0.00    -0.002 C 
ATOM     16  C19 ZIN A   1      34.305   2.388  31.093  0.00  0.00     0.022 C 
ATOM     17  C20 ZIN A   1      30.292   3.296  32.231  0.00  0.00    -0.001 C 
ATOM     18  C22 ZIN A   1      29.588   2.730  33.470  0.00  0.00     0.007 C 
ATOM     19  C23 ZIN A   1      28.183   2.349  32.926  0.00  0.00     0.015 C 
ATOM     20  C24 ZIN A   1      28.357   2.122  31.393  0.00  0.00     0.086 C 
ATOM     21  H54 ZIN A   1      36.339   4.793  32.739  0.00  0.00     0.163 HD
ENDROOT
BRANCH  20  22
ATOM     22  C26 ZIN A   1      27.913   0.732  31.018  0.00  0.00     0.227 C 
ATOM     23  O27 ZIN A   1      26.752   0.521  30.735  0.00  0.00    -0.273 OA
ATOM     24  N28 ZIN A   1      28.805  -0.279  30.996  0.00  0.00    -0.326 N 
ATOM     25  H64 ZIN A   1      29.715  -0.129  31.297  0.00  0.00     0.169 HD
BRANCH  24  26
ATOM     26  C29 ZIN A   1      28.419  -1.543  30.536  0.00  0.00     0.050 A 
ATOM     27  C38 ZIN A   1      28.395  -1.810  29.174  0.00  0.00     0.074 A 
ATOM     28  C37 ZIN A   1      28.020  -3.061  28.724  0.00  0.00     0.019 A 
ATOM     29  C36 ZIN A   1      27.656  -4.043  29.628  0.00  0.00     0.017 A 
ATOM     30  C31 ZIN A   1      27.675  -3.777  30.985  0.00  0.00     0.050 A 
ATOM     31  C30 ZIN A   1      28.055  -2.531  31.441  0.00  0.00     0.046 A 
BRANCH  27  32
ATOM     32  C39 ZIN A   1      28.790  -0.742  28.188  0.00  0.00     0.419 C 
ATOM     33  F40 ZIN A   1      28.638  -1.228  26.886  0.00  0.00    -0.166 F 
ATOM     34  F41 ZIN A   1      27.975   0.381  28.365  0.00  0.00    -0.166 F 
ATOM     35  F42 ZIN A   1      30.127  -0.384  28.399  0.00  0.00    -0.166 F 
ENDBRANCH  27  32
BRANCH  30  36
ATOM     36  C32 ZIN A   1      27.278  -4.850  31.966  0.00  0.00     0.417 C 
ATOM     37  F33 ZIN A   1      27.653  -4.462  33.257  0.00  0.00    -0.166 F 
ATOM     38  F34 ZIN A   1      25.892  -5.035  31.919  0.00  0.00    -0.166 F 
ATOM     39  F35 ZIN A   1      27.920  -6.047  31.633  0.00  0.00    -0.166 F 
ENDBRANCH  30  36
ENDBRANCH  24  26
ENDBRANCH  20  22
TORSDOF 4
ENDMDL
MODEL 72
REMARK CAVERDOCK RESULT:       2.1      0.000      0.000
REMARK CAVERDOCK CONSTRAINTS:       0.0      0.0      0.0      0.0
REMARK CAVERDOCK TUNNEL: 71      2.1      2.9     72.1
REMARK  4 active torsions:
REMARK  status: ('A' for Active; 'I' for Inactive)
REMARK    1  A    between atoms: C24_20  and  C26_21 
REMARK       I    between atoms: C26_21  and  N28_23 
REMARK    2  A    between atoms: N28_23  and  C29_24 
REMARK    3  A    between atoms: C31_26  and  C32_27 
REMARK    4  A    between atoms: C38_33  and  C39_34 
ROOT
ATOM      1  C1  ZIN A   1      30.553   0.916  31.188  0.00  0.00     0.016 C 
ATOM      2  C2  ZIN A   1      29.808   2.244  31.031  0.00  0.00    -0.028 C 
ATOM      3  C3  ZIN A   1      30.174   2.884  29.706  0.00  0.00     0.011 C 
ATOM      4  C4  ZIN A   1      31.707   3.003  29.663  0.00  0.00     0.007 C 
ATOM      5  C5  ZIN A   1      32.232   3.811  30.845  0.00  0.00     0.004 C 
ATOM      6  C7  ZIN A   1      31.768   3.216  32.185  0.00  0.00    -0.004 C 
ATOM      7  C9  ZIN A   1      32.294   4.072  33.337  0.00  0.00     0.007 C 
ATOM      8  C10 ZIN A   1      33.826   4.115  33.294  0.00  0.00     0.026 C 
ATOM      9  C11 ZIN A   1      34.271   4.709  31.960  0.00  0.00     0.097 C 
ATOM     10  N13 ZIN A   1      35.728   4.788  31.879  0.00  0.00    -0.352 N 
ATOM     11  C14 ZIN A   1      36.323   4.843  30.667  0.00  0.00     0.241 C 
ATOM     12  O15 ZIN A   1      37.535   4.874  30.580  0.00  0.00    -0.269 OA
ATOM     13  C16 ZIN A   1      35.489   4.865  29.451  0.00  0.00     0.071 C 
ATOM     14  C17 ZIN A   1      34.246   4.381  29.507  0.00  0.00    -0.009 C 
ATOM     15  C18 ZIN A   1      33.759   3.829  30.834  0.00  0.00    -0.002 C 
ATOM     16  C19 ZIN A   1      34.264   2.394  31.002  0.00  0.00     0.022 C 
ATOM     17  C20 ZIN A   1      30.239   3.223  32.157  0.00  0.00    -0.001 C 
ATOM     18  C22 ZIN A   1      29.544   2.626  33.386  0.00  0.00     0.007 C 
ATOM     19  C23 ZIN A   1      28.145   2.233  32.836  0.00  0.00     0.015 C 
ATOM     20  C24 ZIN A   1      28.321   2.035  31.299  0.00  0.00     0.086 C 
ATOM     21  H54 ZIN A   1      36.263   4.800  32.689  0.00  0.00     0.163 HD
ENDROOT
BRANCH  20  22
ATOM     22  C26 ZIN A   1      27.897   0.646  30.900  0.00  0.00     0.227 C 
ATOM     23  O27 ZIN A   1      26.726   0.404  30.693  0.00  0.00    -0.273 OA
ATOM     24  N28 ZIN A   1      28.818  -0.331  30.773  0.00  0.00    -0.326 N 
ATOM     25  H64 ZIN A   1      29.742  -0.160  31.015  0.00  0.00     0.169 HD
BRANCH  24  26
ATOM     26  C29 ZIN A   1      28.442  -1.590  30.292  0.00  0.00     0.050 A 
ATOM     27  C38 ZIN A   1      28.408  -1.829  28.924  0.00  0.00     0.074 A 
ATOM     28  C37 ZIN A   1      28.043  -3.074  28.452  0.00  0.00     0.019 A 
ATOM     29  C36 ZIN A   1      27.699  -4.079  29.339  0.00  0.00     0.017 A 
ATOM     30  C31 ZIN A   1      27.727  -3.841  30.701  0.00  0.00     0.050 A 
ATOM     31  C30 ZIN A   1      28.097  -2.600  31.180  0.00  0.00     0.046 A 
BRANCH  27  32
ATOM     32  C39 ZIN A   1      28.782  -0.736  27.957  0.00  0.00     0.419 C 
ATOM     33  F40 ZIN A   1      27.752   0.208  27.897  0.00  0.00    -0.166 F 
ATOM     34  F41 ZIN A   1      29.959  -0.115  28.388  0.00  0.00    -0.166 F 
ATOM     35  F42 ZIN A   1      28.985  -1.287  26.687  0.00  0.00    -0.166 F 
ENDBRANCH  27  32
BRANCH  30  36
ATOM     36  C32 ZIN A   1      27.352  -4.938  31.664  0.00  0.00     0.417 C 
ATOM     37  F33 ZIN A   1      26.607  -5.913  30.993  0.00  0.00    -0.166 F 
ATOM     38  F34 ZIN A   1      28.514  -5.516  32.187  0.00  0.00    -0.166 F 
ATOM     39  F35 ZIN A   1      26.588  -4.402  32.706  0.00  0.00    -0.166 F 
ENDBRANCH  30  36
ENDBRANCH  24  26
ENDBRANCH  20  22
TORSDOF 4
ENDMDL
MODEL 73
REMARK CAVERDOCK RESULT:       1.6      0.000      0.000
REMARK CAVERDOCK CONSTRAINTS:       0.0      0.0      0.0      0.0
REMARK CAVERDOCK TUNNEL: 72      1.6      3.0    73.14
REMARK  4 active torsions:
REMARK  status: ('A' for Active; 'I' for Inactive)
REMARK    1  A    between atoms: C24_20  and  C26_21 
REMARK       I    between atoms: C26_21  and  N28_23 
REMARK    2  A    between atoms: N28_23  and  C29_24 
REMARK    3  A    between atoms: C31_26  and  C32_27 
REMARK    4  A    between atoms: C38_33  and  C39_34 
ROOT
ATOM      1  C1  ZIN A   1      30.004   1.540  31.713  0.00  0.00     0.016 C 
ATOM      2  C2  ZIN A   1      29.661   2.269  30.412  0.00  0.00    -0.028 C 
ATOM      3  C3  ZIN A   1      30.512   1.726  29.280  0.00  0.00     0.011 C 
ATOM      4  C4  ZIN A   1      31.983   1.851  29.713  0.00  0.00     0.007 C 
ATOM      5  C5  ZIN A   1      32.342   3.295  30.047  0.00  0.00     0.004 C 
ATOM      6  C7  ZIN A   1      31.405   3.874  31.120  0.00  0.00    -0.004 C 
ATOM      7  C9  ZIN A   1      31.783   5.327  31.402  0.00  0.00     0.007 C 
ATOM      8  C10 ZIN A   1      33.235   5.401  31.890  0.00  0.00     0.026 C 
ATOM      9  C11 ZIN A   1      34.151   4.825  30.813  0.00  0.00     0.097 C 
ATOM     10  N13 ZIN A   1      35.552   4.890  31.225  0.00  0.00    -0.352 N 
ATOM     11  C14 ZIN A   1      36.450   4.054  30.658  0.00  0.00     0.241 C 
ATOM     12  O15 ZIN A   1      37.612   4.070  31.013  0.00  0.00    -0.269 OA
ATOM     13  C16 ZIN A   1      36.007   3.121  29.605  0.00  0.00     0.071 C 
ATOM     14  C17 ZIN A   1      34.718   2.778  29.542  0.00  0.00    -0.009 C 
ATOM     15  C18 ZIN A   1      33.775   3.375  30.569  0.00  0.00    -0.002 C 
ATOM     16  C19 ZIN A   1      33.864   2.571  31.868  0.00  0.00     0.022 C 
ATOM     17  C20 ZIN A   1      29.987   3.781  30.556  0.00  0.00    -0.001 C 
ATOM     18  C22 ZIN A   1      28.865   4.264  31.481  0.00  0.00     0.007 C 
ATOM     19  C23 ZIN A   1      27.616   3.523  30.928  0.00  0.00     0.015 C 
ATOM     20  C24 ZIN A   1      28.152   2.255  30.195  0.00  0.00     0.086 C 
ATOM     21  H54 ZIN A   1      35.835   5.528  31.900  0.00  0.00     0.163 HD
ENDROOT
BRANCH  20  22
ATOM     22  C26 ZIN A   1      27.539   1.012  30.787  0.00  0.00     0.227 C 
ATOM     23  O27 ZIN A   1      26.447   0.637  30.415  0.00  0.00    -0.273 OA
ATOM     24  N28 ZIN A   1      28.205   0.316  31.730  0.00  0.00    -0.326 N 
ATOM     25  H64 ZIN A   1      29.040   0.657  32.086  0.00  0.00     0.169 HD
BRANCH  24  26
ATOM     26  C29 ZIN A   1      27.690  -0.899  32.196  0.00  0.00     0.050 A 
ATOM     27  C38 ZIN A   1      26.797  -0.914  33.259  0.00  0.00     0.074 A 
ATOM     28  C37 ZIN A   1      26.285  -2.114  33.713  0.00  0.00     0.019 A 
ATOM     29  C36 ZIN A   1      26.672  -3.301  33.118  0.00  0.00     0.017 A 
ATOM     30  C31 ZIN A   1      27.566  -3.290  32.063  0.00  0.00     0.050 A 
ATOM     31  C30 ZIN A   1      28.076  -2.092  31.601  0.00  0.00     0.046 A 
BRANCH  27  32
ATOM     32  C39 ZIN A   1      26.374   0.379  33.908  0.00  0.00     0.419 C 
ATOM     33  F40 ZIN A   1      25.523   1.078  33.045  0.00  0.00    -0.166 F 
ATOM     34  F41 ZIN A   1      25.701   0.103  35.103  0.00  0.00    -0.166 F 
ATOM     35  F42 ZIN A   1      27.505   1.156  34.179  0.00  0.00    -0.166 F 
ENDBRANCH  27  32
BRANCH  30  36
ATOM     36  C32 ZIN A   1      27.985  -4.585  31.418  0.00  0.00     0.417 C 
ATOM     37  F33 ZIN A   1      28.377  -5.494  32.407  0.00  0.00    -0.166 F 
ATOM     38  F34 ZIN A   1      26.909  -5.116  30.697  0.00  0.00    -0.166 F 
ATOM     39  F35 ZIN A   1      29.057  -4.349  30.551  0.00  0.00    -0.166 F 
ENDBRANCH  30  36
ENDBRANCH  24  26
ENDBRANCH  20  22
TORSDOF 4
ENDMDL
MODEL 74
REMARK CAVERDOCK RESULT:       1.3      0.000      0.000
REMARK CAVERDOCK CONSTRAINTS:       0.0      0.0      0.0      0.0
REMARK CAVERDOCK TUNNEL: 73      1.3      3.0     74.5
REMARK  4 active torsions:
REMARK  status: ('A' for Active; 'I' for Inactive)
REMARK    1  A    between atoms: C24_20  and  C26_21 
REMARK       I    between atoms: C26_21  and  N28_23 
REMARK    2  A    between atoms: N28_23  and  C29_24 
REMARK    3  A    between atoms: C31_26  and  C32_27 
REMARK    4  A    between atoms: C38_33  and  C39_34 
ROOT
ATOM      1  C1  ZIN A   1      30.063   1.321  31.539  0.00  0.00     0.016 C 
ATOM      2  C2  ZIN A   1      29.719   2.081  30.256  0.00  0.00    -0.028 C 
ATOM      3  C3  ZIN A   1      30.633   1.631  29.133  0.00  0.00     0.011 C 
ATOM      4  C4  ZIN A   1      32.081   1.822  29.617  0.00  0.00     0.007 C 
ATOM      5  C5  ZIN A   1      32.345   3.270  30.016  0.00  0.00     0.004 C 
ATOM      6  C7  ZIN A   1      31.344   3.752  31.079  0.00  0.00    -0.004 C 
ATOM      7  C9  ZIN A   1      31.630   5.213  31.427  0.00  0.00     0.007 C 
ATOM      8  C10 ZIN A   1      33.059   5.349  31.964  0.00  0.00     0.026 C 
ATOM      9  C11 ZIN A   1      34.040   4.868  30.897  0.00  0.00     0.097 C 
ATOM     10  N13 ZIN A   1      35.421   4.996  31.356  0.00  0.00    -0.352 N 
ATOM     11  C14 ZIN A   1      36.382   4.235  30.787  0.00  0.00     0.241 C 
ATOM     12  O15 ZIN A   1      37.531   4.303  31.181  0.00  0.00    -0.269 OA
ATOM     13  C16 ZIN A   1      36.026   3.320  29.687  0.00  0.00     0.071 C 
ATOM     14  C17 ZIN A   1      34.761   2.908  29.570  0.00  0.00    -0.009 C 
ATOM     15  C18 ZIN A   1      33.755   3.410  30.587  0.00  0.00    -0.002 C 
ATOM     16  C19 ZIN A   1      33.852   2.563  31.857  0.00  0.00     0.022 C 
ATOM     17  C20 ZIN A   1      29.952   3.601  30.466  0.00  0.00    -0.001 C 
ATOM     18  C22 ZIN A   1      28.776   3.984  31.372  0.00  0.00     0.007 C 
ATOM     19  C23 ZIN A   1      27.589   3.196  30.752  0.00  0.00     0.015 C 
ATOM     20  C24 ZIN A   1      28.220   1.989  29.990  0.00  0.00     0.086 C 
ATOM     21  H54 ZIN A   1      35.646   5.623  32.062  0.00  0.00     0.163 HD
ENDROOT
BRANCH  20  22
ATOM     22  C26 ZIN A   1      27.662   0.692  30.515  0.00  0.00     0.227 C 
ATOM     23  O27 ZIN A   1      26.955   0.004  29.808  0.00  0.00    -0.273 OA
ATOM     24  N28 ZIN A   1      27.948   0.294  31.771  0.00  0.00    -0.326 N 
ATOM     25  H64 ZIN A   1      28.446   0.879  32.363  0.00  0.00     0.169 HD
BRANCH  24  26
ATOM     26  C29 ZIN A   1      27.528  -0.963  32.220  0.00  0.00     0.050 A 
ATOM     27  C38 ZIN A   1      26.604  -1.059  33.252  0.00  0.00     0.074 A 
ATOM     28  C37 ZIN A   1      26.186  -2.300  33.689  0.00  0.00     0.019 A 
ATOM     29  C36 ZIN A   1      26.696  -3.448  33.108  0.00  0.00     0.017 A 
ATOM     30  C31 ZIN A   1      27.619  -3.354  32.083  0.00  0.00     0.050 A 
ATOM     31  C30 ZIN A   1      28.037  -2.116  31.638  0.00  0.00     0.046 A 
BRANCH  27  32
ATOM     32  C39 ZIN A   1      26.048   0.190  33.886  0.00  0.00     0.419 C 
ATOM     33  F40 ZIN A   1      25.236   0.860  32.965  0.00  0.00    -0.166 F 
ATOM     34  F41 ZIN A   1      25.289  -0.156  35.010  0.00  0.00    -0.166 F 
ATOM     35  F42 ZIN A   1      27.101   1.025  34.274  0.00  0.00    -0.166 F 
ENDBRANCH  27  32
BRANCH  30  36
ATOM     36  C32 ZIN A   1      28.172  -4.606  31.453  0.00  0.00     0.417 C 
ATOM     37  F33 ZIN A   1      27.161  -5.254  30.735  0.00  0.00    -0.166 F 
ATOM     38  F34 ZIN A   1      29.217  -4.268  30.584  0.00  0.00    -0.166 F 
ATOM     39  F35 ZIN A   1      28.655  -5.458  32.452  0.00  0.00    -0.166 F 
ENDBRANCH  30  36
ENDBRANCH  24  26
ENDBRANCH  20  22
TORSDOF 4
ENDMDL
MODEL 75
REMARK CAVERDOCK RESULT:       0.7      0.000      0.000
REMARK CAVERDOCK CONSTRAINTS:       0.0      0.0      0.0      0.0
REMARK CAVERDOCK TUNNEL: 74      0.7      3.0     75.9
REMARK  4 active torsions:
REMARK  status: ('A' for Active; 'I' for Inactive)
REMARK    1  A    between atoms: C24_20  and  C26_21 
REMARK       I    between atoms: C26_21  and  N28_23 
REMARK    2  A    between atoms: N28_23  and  C29_24 
REMARK    3  A    between atoms: C31_26  and  C32_27 
REMARK    4  A    between atoms: C38_33  and  C39_34 
ROOT
ATOM      1  C1  ZIN A   1      29.852   1.431  31.840  0.00  0.00     0.016 C 
ATOM      2  C2  ZIN A   1      29.452   2.148  30.548  0.00  0.00    -0.028 C 
ATOM      3  C3  ZIN A   1      30.284   1.625  29.393  0.00  0.00     0.011 C 
ATOM      4  C4  ZIN A   1      31.763   1.791  29.783  0.00  0.00     0.007 C 
ATOM      5  C5  ZIN A   1      32.092   3.245  30.103  0.00  0.00     0.004 C 
ATOM      6  C7  ZIN A   1      31.171   3.801  31.202  0.00  0.00    -0.004 C 
ATOM      7  C9  ZIN A   1      31.518   5.265  31.470  0.00  0.00     0.007 C 
ATOM      8  C10 ZIN A   1      32.980   5.380  31.915  0.00  0.00     0.026 C 
ATOM      9  C11 ZIN A   1      33.881   4.826  30.813  0.00  0.00     0.097 C 
ATOM     10  N13 ZIN A   1      35.291   4.930  31.184  0.00  0.00    -0.352 N 
ATOM     11  C14 ZIN A   1      36.194   4.117  30.593  0.00  0.00     0.241 C 
ATOM     12  O15 ZIN A   1      37.365   4.166  30.914  0.00  0.00    -0.269 OA
ATOM     13  C16 ZIN A   1      35.746   3.169  29.556  0.00  0.00     0.071 C 
ATOM     14  C17 ZIN A   1      34.466   2.792  29.531  0.00  0.00    -0.009 C 
ATOM     15  C18 ZIN A   1      33.537   3.365  30.583  0.00  0.00    -0.002 C 
ATOM     16  C19 ZIN A   1      33.686   2.568  31.881  0.00  0.00     0.022 C 
ATOM     17  C20 ZIN A   1      29.740   3.668  30.680  0.00  0.00    -0.001 C 
ATOM     18  C22 ZIN A   1      28.633   4.123  31.636  0.00  0.00     0.007 C 
ATOM     19  C23 ZIN A   1      27.389   3.347  31.121  0.00  0.00     0.015 C 
ATOM     20  C24 ZIN A   1      27.938   2.092  30.375  0.00  0.00     0.086 C 
ATOM     21  H54 ZIN A   1      35.575   5.577  31.849  0.00  0.00     0.163 HD
ENDROOT
BRANCH  20  22
ATOM     22  C26 ZIN A   1      27.377   0.834  30.987  0.00  0.00     0.227 C 
ATOM     23  O27 ZIN A   1      26.275   0.442  30.665  0.00  0.00    -0.273 OA
ATOM     24  N28 ZIN A   1      28.099   0.145  31.892  0.00  0.00    -0.326 N 
ATOM     25  H64 ZIN A   1      28.945   0.499  32.210  0.00  0.00     0.169 HD
BRANCH  24  26
ATOM     26  C29 ZIN A   1      27.630  -1.083  32.374  0.00  0.00     0.050 A 
ATOM     27  C38 ZIN A   1      26.783  -1.119  33.474  0.00  0.00     0.074 A 
ATOM     28  C37 ZIN A   1      26.315  -2.331  33.943  0.00  0.00     0.019 A 
ATOM     29  C36 ZIN A   1      26.700  -3.508  33.327  0.00  0.00     0.017 A 
ATOM     30  C31 ZIN A   1      27.548  -3.474  32.235  0.00  0.00     0.050 A 
ATOM     31  C30 ZIN A   1      28.014  -2.265  31.757  0.00  0.00     0.046 A 
BRANCH  27  32
ATOM     32  C39 ZIN A   1      26.362   0.162  34.146  0.00  0.00     0.419 C 
ATOM     33  F40 ZIN A   1      25.839  -0.124  35.411  0.00  0.00    -0.166 F 
ATOM     34  F41 ZIN A   1      27.471   1.004  34.280  0.00  0.00    -0.166 F 
ATOM     35  F42 ZIN A   1      25.386   0.797  33.370  0.00  0.00    -0.166 F 
ENDBRANCH  27  32
BRANCH  30  36
ATOM     36  C32 ZIN A   1      27.965  -4.759  31.566  0.00  0.00     0.417 C 
ATOM     37  F33 ZIN A   1      27.064  -5.066  30.541  0.00  0.00    -0.166 F 
ATOM     38  F34 ZIN A   1      29.249  -4.609  31.028  0.00  0.00    -0.166 F 
ATOM     39  F35 ZIN A   1      27.972  -5.794  32.507  0.00  0.00    -0.166 F 
ENDBRANCH  30  36
ENDBRANCH  24  26
ENDBRANCH  20  22
TORSDOF 4
ENDMDL
MODEL 76
REMARK CAVERDOCK RESULT:       0.3      0.000      0.000
REMARK CAVERDOCK CONSTRAINTS:       0.0      0.0      0.0      0.0
REMARK CAVERDOCK TUNNEL: 75      0.3      3.0    76.14
REMARK  4 active torsions:
REMARK  status: ('A' for Active; 'I' for Inactive)
REMARK    1  A    between atoms: C24_20  and  C26_21 
REMARK       I    between atoms: C26_21  and  N28_23 
REMARK    2  A    between atoms: N28_23  and  C29_24 
REMARK    3  A    between atoms: C31_26  and  C32_27 
REMARK    4  A    between atoms: C38_33  and  C39_34 
ROOT
ATOM      1  C1  ZIN A   1      29.826   1.381  31.809  0.00  0.00     0.016 C 
ATOM      2  C2  ZIN A   1      29.455   2.057  30.488  0.00  0.00    -0.028 C 
ATOM      3  C3  ZIN A   1      30.332   1.521  29.373  0.00  0.00     0.011 C 
ATOM      4  C4  ZIN A   1      31.795   1.724  29.804  0.00  0.00     0.007 C 
ATOM      5  C5  ZIN A   1      32.088   3.192  30.097  0.00  0.00     0.004 C 
ATOM      6  C7  ZIN A   1      31.123   3.758  31.153  0.00  0.00    -0.004 C 
ATOM      7  C9  ZIN A   1      31.435   5.234  31.395  0.00  0.00     0.007 C 
ATOM      8  C10 ZIN A   1      32.881   5.387  31.882  0.00  0.00     0.026 C 
ATOM      9  C11 ZIN A   1      33.825   4.822  30.823  0.00  0.00     0.097 C 
ATOM     10  N13 ZIN A   1      35.220   4.961  31.234  0.00  0.00    -0.352 N 
ATOM     11  C14 ZIN A   1      36.156   4.151  30.692  0.00  0.00     0.241 C 
ATOM     12  O15 ZIN A   1      37.316   4.230  31.048  0.00  0.00    -0.269 OA
ATOM     13  C16 ZIN A   1      35.758   3.170  29.666  0.00  0.00     0.071 C 
ATOM     14  C17 ZIN A   1      34.486   2.768  29.611  0.00  0.00    -0.009 C 
ATOM     15  C18 ZIN A   1      33.514   3.351  30.619  0.00  0.00    -0.002 C 
ATOM     16  C19 ZIN A   1      33.637   2.588  31.940  0.00  0.00     0.022 C 
ATOM     17  C20 ZIN A   1      29.712   3.585  30.590  0.00  0.00    -0.001 C 
ATOM     18  C22 ZIN A   1      28.567   4.043  31.500  0.00  0.00     0.007 C 
ATOM     19  C23 ZIN A   1      27.354   3.232  30.966  0.00  0.00     0.015 C 
ATOM     20  C24 ZIN A   1      27.948   1.969  30.269  0.00  0.00     0.086 C 
ATOM     21  H54 ZIN A   1      35.472   5.630  31.891  0.00  0.00     0.163 HD
ENDROOT
BRANCH  20  22
ATOM     22  C26 ZIN A   1      27.390   0.717  30.895  0.00  0.00     0.227 C 
ATOM     23  O27 ZIN A   1      26.341   0.255  30.498  0.00  0.00    -0.273 OA
ATOM     24  N28 ZIN A   1      28.058   0.109  31.897  0.00  0.00    -0.326 N 
ATOM     25  H64 ZIN A   1      28.854   0.520  32.268  0.00  0.00     0.169 HD
BRANCH  24  26
ATOM     26  C29 ZIN A   1      27.601  -1.115  32.399  0.00  0.00     0.050 A 
ATOM     27  C38 ZIN A   1      26.703  -1.139  33.458  0.00  0.00     0.074 A 
ATOM     28  C37 ZIN A   1      26.249  -2.348  33.947  0.00  0.00     0.019 A 
ATOM     29  C36 ZIN A   1      26.699  -3.534  33.394  0.00  0.00     0.017 A 
ATOM     30  C31 ZIN A   1      27.597  -3.511  32.344  0.00  0.00     0.050 A 
ATOM     31  C30 ZIN A   1      28.050  -2.306  31.845  0.00  0.00     0.046 A 
BRANCH  27  32
ATOM     32  C39 ZIN A   1      26.212   0.150  34.062  0.00  0.00     0.419 C 
ATOM     33  F40 ZIN A   1      25.225   0.705  33.240  0.00  0.00    -0.166 F 
ATOM     34  F41 ZIN A   1      25.675  -0.103  35.329  0.00  0.00    -0.166 F 
ATOM     35  F42 ZIN A   1      27.280   1.047  34.179  0.00  0.00    -0.166 F 
ENDBRANCH  27  32
BRANCH  30  36
ATOM     36  C32 ZIN A   1      28.085  -4.805  31.743  0.00  0.00     0.417 C 
ATOM     37  F33 ZIN A   1      29.451  -4.703  31.463  0.00  0.00    -0.166 F 
ATOM     38  F34 ZIN A   1      27.871  -5.849  32.650  0.00  0.00    -0.166 F 
ATOM     39  F35 ZIN A   1      27.384  -5.063  30.560  0.00  0.00    -0.166 F 
ENDBRANCH  30  36
ENDBRANCH  24  26
ENDBRANCH  20  22
TORSDOF 4
ENDMDL
MODEL 77
REMARK CAVERDOCK RESULT:       0.1      0.000      0.000
REMARK CAVERDOCK CONSTRAINTS:       0.0      0.0      0.0      0.0
REMARK CAVERDOCK TUNNEL: 76      0.1      3.1     77.1
REMARK  4 active torsions:
REMARK  status: ('A' for Active; 'I' for Inactive)
REMARK    1  A    between atoms: C24_20  and  C26_21 
REMARK       I    between atoms: C26_21  and  N28_23 
REMARK    2  A    between atoms: N28_23  and  C29_24 
REMARK    3  A    between atoms: C31_26  and  C32_27 
REMARK    4  A    between atoms: C38_33  and  C39_34 
ROOT
ATOM      1  C1  ZIN A   1      29.924   1.191  31.793  0.00  0.00     0.016 C 
ATOM      2  C2  ZIN A   1      29.545   1.814  30.448  0.00  0.00    -0.028 C 
ATOM      3  C3  ZIN A   1      30.463   1.287  29.362  0.00  0.00     0.011 C 
ATOM      4  C4  ZIN A   1      31.908   1.566  29.809  0.00  0.00     0.007 C 
ATOM      5  C5  ZIN A   1      32.132   3.052  30.066  0.00  0.00     0.004 C 
ATOM      6  C7  ZIN A   1      31.126   3.604  31.091  0.00  0.00    -0.004 C 
ATOM      7  C9  ZIN A   1      31.370   5.099  31.296  0.00  0.00     0.007 C 
ATOM      8  C10 ZIN A   1      32.799   5.328  31.800  0.00  0.00     0.026 C 
ATOM      9  C11 ZIN A   1      33.784   4.777  30.772  0.00  0.00     0.097 C 
ATOM     10  N13 ZIN A   1      35.166   4.989  31.201  0.00  0.00    -0.352 N 
ATOM     11  C14 ZIN A   1      36.145   4.206  30.696  0.00  0.00     0.241 C 
ATOM     12  O15 ZIN A   1      37.294   4.345  31.067  0.00  0.00    -0.269 OA
ATOM     13  C16 ZIN A   1      35.806   3.181  29.691  0.00  0.00     0.071 C 
ATOM     14  C17 ZIN A   1      34.554   2.722  29.628  0.00  0.00    -0.009 C 
ATOM     15  C18 ZIN A   1      33.542   3.288  30.605  0.00  0.00    -0.002 C 
ATOM     16  C19 ZIN A   1      33.676   2.568  31.948  0.00  0.00     0.022 C 
ATOM     17  C20 ZIN A   1      29.734   3.354  30.511  0.00  0.00    -0.001 C 
ATOM     18  C22 ZIN A   1      28.555   3.786  31.390  0.00  0.00     0.007 C 
ATOM     19  C23 ZIN A   1      27.388   2.908  30.861  0.00  0.00     0.015 C 
ATOM     20  C24 ZIN A   1      28.048   1.654  30.209  0.00  0.00     0.086 C 
ATOM     21  H54 ZIN A   1      35.378   5.686  31.843  0.00  0.00     0.163 HD
ENDROOT
BRANCH  20  22
ATOM     22  C26 ZIN A   1      27.535   0.396  30.861  0.00  0.00     0.227 C 
ATOM     23  O27 ZIN A   1      26.586  -0.192  30.384  0.00  0.00    -0.273 OA
ATOM     24  N28 ZIN A   1      28.130  -0.077  31.975  0.00  0.00    -0.326 N 
ATOM     25  H64 ZIN A   1      28.835   0.433  32.401  0.00  0.00     0.169 HD
BRANCH  24  26
ATOM     26  C29 ZIN A   1      27.729  -1.305  32.514  0.00  0.00     0.050 A 
ATOM     27  C38 ZIN A   1      26.922  -1.338  33.643  0.00  0.00     0.074 A 
ATOM     28  C37 ZIN A   1      26.523  -2.550  34.169  0.00  0.00     0.019 A 
ATOM     29  C36 ZIN A   1      26.937  -3.732  33.580  0.00  0.00     0.017 A 
ATOM     30  C31 ZIN A   1      27.745  -3.701  32.459  0.00  0.00     0.050 A 
ATOM     31  C30 ZIN A   1      28.143  -2.492  31.924  0.00  0.00     0.046 A 
BRANCH  27  32
ATOM     32  C39 ZIN A   1      26.470  -0.052  34.286  0.00  0.00     0.419 C 
ATOM     33  F40 ZIN A   1      25.899  -0.328  35.532  0.00  0.00    -0.166 F 
ATOM     34  F41 ZIN A   1      27.570   0.796  34.455  0.00  0.00    -0.166 F 
ATOM     35  F42 ZIN A   1      25.523   0.571  33.466  0.00  0.00    -0.166 F 
ENDBRANCH  27  32
BRANCH  30  36
ATOM     36  C32 ZIN A   1      28.194  -4.990  31.820  0.00  0.00     0.417 C 
ATOM     37  F33 ZIN A   1      29.327  -4.752  31.035  0.00  0.00    -0.166 F 
ATOM     38  F34 ZIN A   1      28.506  -5.921  32.818  0.00  0.00    -0.166 F 
ATOM     39  F35 ZIN A   1      27.166  -5.495  31.016  0.00  0.00    -0.166 F 
ENDBRANCH  30  36
ENDBRANCH  24  26
ENDBRANCH  20  22
TORSDOF 4
ENDMDL
MODEL 78
REMARK CAVERDOCK RESULT:      -0.4      0.000      0.000
REMARK CAVERDOCK CONSTRAINTS:       0.2      0.0      0.0      0.0
REMARK CAVERDOCK TUNNEL: 77     -0.4      3.1     78.7
REMARK  4 active torsions:
REMARK  status: ('A' for Active; 'I' for Inactive)
REMARK    1  A    between atoms: C24_20  and  C26_21 
REMARK       I    between atoms: C26_21  and  N28_23 
REMARK    2  A    between atoms: N28_23  and  C29_24 
REMARK    3  A    between atoms: C31_26  and  C32_27 
REMARK    4  A    between atoms: C38_33  and  C39_34 
ROOT
ATOM      1  C1  ZIN A   1      29.731   1.263  31.746  0.00  0.00     0.016 C 
ATOM      2  C2  ZIN A   1      29.363   1.885  30.397  0.00  0.00    -0.028 C 
ATOM      3  C3  ZIN A   1      30.268   1.331  29.313  0.00  0.00     0.011 C 
ATOM      4  C4  ZIN A   1      31.719   1.583  29.756  0.00  0.00     0.007 C 
ATOM      5  C5  ZIN A   1      31.974   3.066  30.002  0.00  0.00     0.004 C 
ATOM      6  C7  ZIN A   1      30.982   3.646  31.025  0.00  0.00    -0.004 C 
ATOM      7  C9  ZIN A   1      31.257   5.136  31.219  0.00  0.00     0.007 C 
ATOM      8  C10 ZIN A   1      32.692   5.339  31.719  0.00  0.00     0.026 C 
ATOM      9  C11 ZIN A   1      33.663   4.761  30.693  0.00  0.00     0.097 C 
ATOM     10  N13 ZIN A   1      35.049   4.947  31.118  0.00  0.00    -0.352 N 
ATOM     11  C14 ZIN A   1      36.011   4.140  30.617  0.00  0.00     0.241 C 
ATOM     12  O15 ZIN A   1      37.163   4.258  30.986  0.00  0.00    -0.269 OA
ATOM     13  C16 ZIN A   1      35.650   3.115  29.621  0.00  0.00     0.071 C 
ATOM     14  C17 ZIN A   1      34.388   2.682  29.563  0.00  0.00    -0.009 C 
ATOM     15  C18 ZIN A   1      33.389   3.276  30.537  0.00  0.00    -0.002 C 
ATOM     16  C19 ZIN A   1      33.510   2.563  31.885  0.00  0.00     0.022 C 
ATOM     17  C20 ZIN A   1      29.583   3.421  30.449  0.00  0.00    -0.001 C 
ATOM     18  C22 ZIN A   1      28.415   3.884  31.327  0.00  0.00     0.007 C 
ATOM     19  C23 ZIN A   1      27.229   3.026  30.806  0.00  0.00     0.015 C 
ATOM     20  C24 ZIN A   1      27.862   1.754  30.161  0.00  0.00     0.086 C 
ATOM     21  H54 ZIN A   1      35.277   5.643  31.755  0.00  0.00     0.163 HD
ENDROOT
BRANCH  20  22
ATOM     22  C26 ZIN A   1      27.324   0.512  30.823  0.00  0.00     0.227 C 
ATOM     23  O27 ZIN A   1      26.382  -0.077  30.334  0.00  0.00    -0.273 OA
ATOM     24  N28 ZIN A   1      27.888   0.054  31.959  0.00  0.00    -0.326 N 
ATOM     25  H64 ZIN A   1      28.588   0.567  32.393  0.00  0.00     0.169 HD
BRANCH  24  26
ATOM     26  C29 ZIN A   1      27.466  -1.161  32.510  0.00  0.00     0.050 A 
ATOM     27  C38 ZIN A   1      26.644  -1.167  33.629  0.00  0.00     0.074 A 
ATOM     28  C37 ZIN A   1      26.222  -2.368  34.167  0.00  0.00     0.019 A 
ATOM     29  C36 ZIN A   1      26.630  -3.562  33.600  0.00  0.00     0.017 A 
ATOM     30  C31 ZIN A   1      27.453  -3.558  32.489  0.00  0.00     0.050 A 
ATOM     31  C30 ZIN A   1      27.872  -2.361  31.942  0.00  0.00     0.046 A 
BRANCH  27  32
ATOM     32  C39 ZIN A   1      26.199   0.133  34.247  0.00  0.00     0.419 C 
ATOM     33  F40 ZIN A   1      27.135   1.131  33.958  0.00  0.00    -0.166 F 
ATOM     34  F41 ZIN A   1      24.953   0.496  33.724  0.00  0.00    -0.166 F 
ATOM     35  F42 ZIN A   1      26.095  -0.022  35.634  0.00  0.00    -0.166 F 
ENDBRANCH  27  32
BRANCH  30  36
ATOM     36  C32 ZIN A   1      27.894  -4.861  31.874  0.00  0.00     0.417 C 
ATOM     37  F33 ZIN A   1      26.970  -5.254  30.900  0.00  0.00    -0.166 F 
ATOM     38  F34 ZIN A   1      29.152  -4.695  31.283  0.00  0.00    -0.166 F 
ATOM     39  F35 ZIN A   1      27.971  -5.843  32.868  0.00  0.00    -0.166 F 
ENDBRANCH  30  36
ENDBRANCH  24  26
ENDBRANCH  20  22
TORSDOF 4
ENDMDL
MODEL 79
REMARK CAVERDOCK RESULT:      -0.9      0.000      0.000
REMARK CAVERDOCK CONSTRAINTS:       0.0      0.0      0.0      0.0
REMARK CAVERDOCK TUNNEL: 78     -0.9      3.2     79.1
REMARK  4 active torsions:
REMARK  status: ('A' for Active; 'I' for Inactive)
REMARK    1  A    between atoms: C24_20  and  C26_21 
REMARK       I    between atoms: C26_21  and  N28_23 
REMARK    2  A    between atoms: N28_23  and  C29_24 
REMARK    3  A    between atoms: C31_26  and  C32_27 
REMARK    4  A    between atoms: C38_33  and  C39_34 
ROOT
ATOM      1  C1  ZIN A   1      29.576   1.290  31.922  0.00  0.00     0.016 C 
ATOM      2  C2  ZIN A   1      29.196   1.854  30.551  0.00  0.00    -0.028 C 
ATOM      3  C3  ZIN A   1      30.105   1.271  29.487  0.00  0.00     0.011 C 
ATOM      4  C4  ZIN A   1      31.554   1.558  29.914  0.00  0.00     0.007 C 
ATOM      5  C5  ZIN A   1      31.790   3.053  30.102  0.00  0.00     0.004 C 
ATOM      6  C7  ZIN A   1      30.793   3.659  31.104  0.00  0.00    -0.004 C 
ATOM      7  C9  ZIN A   1      31.049   5.160  31.239  0.00  0.00     0.007 C 
ATOM      8  C10 ZIN A   1      32.482   5.401  31.726  0.00  0.00     0.026 C 
ATOM      9  C11 ZIN A   1      33.458   4.796  30.720  0.00  0.00     0.097 C 
ATOM     10  N13 ZIN A   1      34.843   5.016  31.133  0.00  0.00    -0.352 N 
ATOM     11  C14 ZIN A   1      35.814   4.203  30.660  0.00  0.00     0.241 C 
ATOM     12  O15 ZIN A   1      36.966   4.351  31.020  0.00  0.00    -0.269 OA
ATOM     13  C16 ZIN A   1      35.463   3.136  29.705  0.00  0.00     0.071 C 
ATOM     14  C17 ZIN A   1      34.207   2.685  29.669  0.00  0.00    -0.009 C 
ATOM     15  C18 ZIN A   1      33.204   3.303  30.623  0.00  0.00    -0.002 C 
ATOM     16  C19 ZIN A   1      33.338   2.644  31.998  0.00  0.00     0.022 C 
ATOM     17  C20 ZIN A   1      29.396   3.394  30.543  0.00  0.00    -0.001 C 
ATOM     18  C22 ZIN A   1      28.225   3.875  31.406  0.00  0.00     0.007 C 
ATOM     19  C23 ZIN A   1      27.048   2.982  30.923  0.00  0.00     0.015 C 
ATOM     20  C24 ZIN A   1      27.696   1.694  30.327  0.00  0.00     0.086 C 
ATOM     21  H54 ZIN A   1      35.063   5.740  31.741  0.00  0.00     0.163 HD
ENDROOT
BRANCH  20  22
ATOM     22  C26 ZIN A   1      27.176   0.472  31.038  0.00  0.00     0.227 C 
ATOM     23  O27 ZIN A   1      26.074   0.039  30.775  0.00  0.00    -0.273 OA
ATOM     24  N28 ZIN A   1      27.937  -0.142  31.967  0.00  0.00    -0.326 N 
ATOM     25  H64 ZIN A   1      28.784   0.248  32.234  0.00  0.00     0.169 HD
BRANCH  24  26
ATOM     26  C29 ZIN A   1      27.505  -1.342  32.543  0.00  0.00     0.050 A 
ATOM     27  C38 ZIN A   1      26.668  -1.318  33.651  0.00  0.00     0.074 A 
ATOM     28  C37 ZIN A   1      26.237  -2.503  34.214  0.00  0.00     0.019 A 
ATOM     29  C36 ZIN A   1      26.650  -3.713  33.684  0.00  0.00     0.017 A 
ATOM     30  C31 ZIN A   1      27.488  -3.738  32.584  0.00  0.00     0.050 A 
ATOM     31  C30 ZIN A   1      27.917  -2.556  32.013  0.00  0.00     0.046 A 
BRANCH  27  32
ATOM     32  C39 ZIN A   1      26.218  -0.002  34.229  0.00  0.00     0.419 C 
ATOM     33  F40 ZIN A   1      25.043   0.411  33.592  0.00  0.00    -0.166 F 
ATOM     34  F41 ZIN A   1      25.976  -0.153  35.599  0.00  0.00    -0.166 F 
ATOM     35  F42 ZIN A   1      27.216   0.959  34.036  0.00  0.00    -0.166 F 
ENDBRANCH  27  32
BRANCH  30  36
ATOM     36  C32 ZIN A   1      27.935  -5.058  32.010  0.00  0.00     0.417 C 
ATOM     37  F33 ZIN A   1      27.098  -5.411  30.946  0.00  0.00    -0.166 F 
ATOM     38  F34 ZIN A   1      29.252  -4.943  31.548  0.00  0.00    -0.166 F 
ATOM     39  F35 ZIN A   1      27.873  -6.043  33.001  0.00  0.00    -0.166 F 
ENDBRANCH  30  36
ENDBRANCH  24  26
ENDBRANCH  20  22
TORSDOF 4
ENDMDL
MODEL 80
REMARK CAVERDOCK RESULT:      -0.9      0.000      0.000
REMARK CAVERDOCK CONSTRAINTS:       0.0      0.0      0.0      0.0
REMARK CAVERDOCK TUNNEL: 79     -0.9      3.2    80.13
REMARK  4 active torsions:
REMARK  status: ('A' for Active; 'I' for Inactive)
REMARK    1  A    between atoms: C24_20  and  C26_21 
REMARK       I    between atoms: C26_21  and  N28_23 
REMARK    2  A    between atoms: N28_23  and  C29_24 
REMARK    3  A    between atoms: C31_26  and  C32_27 
REMARK    4  A    between atoms: C38_33  and  C39_34 
ROOT
ATOM      1  C1  ZIN A   1      29.553   1.214  31.856  0.00  0.00     0.016 C 
ATOM      2  C2  ZIN A   1      29.150   1.804  30.503  0.00  0.00    -0.028 C 
ATOM      3  C3  ZIN A   1      30.029   1.228  29.410  0.00  0.00     0.011 C 
ATOM      4  C4  ZIN A   1      31.490   1.492  29.811  0.00  0.00     0.007 C 
ATOM      5  C5  ZIN A   1      31.747   2.981  30.017  0.00  0.00     0.004 C 
ATOM      6  C7  ZIN A   1      30.780   3.582  31.051  0.00  0.00    -0.004 C 
ATOM      7  C9  ZIN A   1      31.056   5.077  31.204  0.00  0.00     0.007 C 
ATOM      8  C10 ZIN A   1      32.502   5.294  31.663  0.00  0.00     0.026 C 
ATOM      9  C11 ZIN A   1      33.449   4.694  30.627  0.00  0.00     0.097 C 
ATOM     10  N13 ZIN A   1      34.845   4.892  31.013  0.00  0.00    -0.352 N 
ATOM     11  C14 ZIN A   1      35.796   4.076  30.506  0.00  0.00     0.241 C 
ATOM     12  O15 ZIN A   1      36.957   4.204  30.843  0.00  0.00    -0.269 OA
ATOM     13  C16 ZIN A   1      35.412   3.028  29.542  0.00  0.00     0.071 C 
ATOM     14  C17 ZIN A   1      34.151   2.592  29.526  0.00  0.00    -0.009 C 
ATOM     15  C18 ZIN A   1      33.175   3.206  30.511  0.00  0.00    -0.002 C 
ATOM     16  C19 ZIN A   1      33.332   2.524  31.872  0.00  0.00     0.022 C 
ATOM     17  C20 ZIN A   1      29.368   3.342  30.515  0.00  0.00    -0.001 C 
ATOM     18  C22 ZIN A   1      28.221   3.822  31.411  0.00  0.00     0.007 C 
ATOM     19  C23 ZIN A   1      27.024   2.951  30.940  0.00  0.00     0.015 C 
ATOM     20  C24 ZIN A   1      27.644   1.665  30.309  0.00  0.00     0.086 C 
ATOM     21  H54 ZIN A   1      35.087   5.604  31.627  0.00  0.00     0.163 HD
ENDROOT
BRANCH  20  22
ATOM     22  C26 ZIN A   1      27.125   0.438  31.011  0.00  0.00     0.227 C 
ATOM     23  O27 ZIN A   1      26.034  -0.011  30.726  0.00  0.00    -0.273 OA
ATOM     24  N28 ZIN A   1      27.874  -0.164  31.958  0.00  0.00    -0.326 N 
ATOM     25  H64 ZIN A   1      28.709   0.238  32.243  0.00  0.00     0.169 HD
BRANCH  24  26
ATOM     26  C29 ZIN A   1      27.446  -1.368  32.528  0.00  0.00     0.050 A 
ATOM     27  C38 ZIN A   1      26.651  -1.354  33.667  0.00  0.00     0.074 A 
ATOM     28  C37 ZIN A   1      26.224  -2.543  34.224  0.00  0.00     0.019 A 
ATOM     29  C36 ZIN A   1      26.598  -3.748  33.656  0.00  0.00     0.017 A 
ATOM     30  C31 ZIN A   1      27.393  -3.765  32.525  0.00  0.00     0.050 A 
ATOM     31  C30 ZIN A   1      27.818  -2.578  31.960  0.00  0.00     0.046 A 
BRANCH  27  32
ATOM     32  C39 ZIN A   1      26.243  -0.043  34.287  0.00  0.00     0.419 C 
ATOM     33  F40 ZIN A   1      25.009   0.357  33.765  0.00  0.00    -0.166 F 
ATOM     34  F41 ZIN A   1      26.135  -0.196  35.673  0.00  0.00    -0.166 F 
ATOM     35  F42 ZIN A   1      27.208   0.929  34.000  0.00  0.00    -0.166 F 
ENDBRANCH  27  32
BRANCH  30  36
ATOM     36  C32 ZIN A   1      27.798  -5.079  31.909  0.00  0.00     0.417 C 
ATOM     37  F33 ZIN A   1      29.172  -5.069  31.648  0.00  0.00    -0.166 F 
ATOM     38  F34 ZIN A   1      27.500  -6.121  32.796  0.00  0.00    -0.166 F 
ATOM     39  F35 ZIN A   1      27.097  -5.270  30.714  0.00  0.00    -0.166 F 
ENDBRANCH  30  36
ENDBRANCH  24  26
ENDBRANCH  20  22
TORSDOF 4
ENDMDL
MODEL 81
REMARK CAVERDOCK RESULT:      -1.3      0.000      0.000
REMARK CAVERDOCK CONSTRAINTS:       0.0      0.0      0.0      0.0
REMARK CAVERDOCK TUNNEL: 80     -1.3      3.2     81.8
REMARK  4 active torsions:
REMARK  status: ('A' for Active; 'I' for Inactive)
REMARK    1  A    between atoms: C24_20  and  C26_21 
REMARK       I    between atoms: C26_21  and  N28_23 
REMARK    2  A    between atoms: N28_23  and  C29_24 
REMARK    3  A    between atoms: C31_26  and  C32_27 
REMARK    4  A    between atoms: C38_33  and  C39_34 
ROOT
ATOM      1  C1  ZIN A   1      29.476   1.154  31.846  0.00  0.00     0.016 C 
ATOM      2  C2  ZIN A   1      29.103   1.685  30.460  0.00  0.00    -0.028 C 
ATOM      3  C3  ZIN A   1      30.039   1.102  29.419  0.00  0.00     0.011 C 
ATOM      4  C4  ZIN A   1      31.476   1.428  29.861  0.00  0.00     0.007 C 
ATOM      5  C5  ZIN A   1      31.678   2.930  30.025  0.00  0.00     0.004 C 
ATOM      6  C7  ZIN A   1      30.655   3.533  31.002  0.00  0.00    -0.004 C 
ATOM      7  C9  ZIN A   1      30.878   5.041  31.113  0.00  0.00     0.007 C 
ATOM      8  C10 ZIN A   1      32.299   5.320  31.615  0.00  0.00     0.026 C 
ATOM      9  C11 ZIN A   1      33.302   4.718  30.634  0.00  0.00     0.097 C 
ATOM     10  N13 ZIN A   1      34.676   4.975  31.061  0.00  0.00    -0.352 N 
ATOM     11  C14 ZIN A   1      35.669   4.174  30.617  0.00  0.00     0.241 C 
ATOM     12  O15 ZIN A   1      36.813   4.352  30.990  0.00  0.00    -0.269 OA
ATOM     13  C16 ZIN A   1      35.354   3.083  29.677  0.00  0.00     0.071 C 
ATOM     14  C17 ZIN A   1      34.109   2.605  29.631  0.00  0.00    -0.009 C 
ATOM     15  C18 ZIN A   1      33.079   3.218  30.560  0.00  0.00    -0.002 C 
ATOM     16  C19 ZIN A   1      33.208   2.588  31.948  0.00  0.00     0.022 C 
ATOM     17  C20 ZIN A   1      29.272   3.228  30.427  0.00  0.00    -0.001 C 
ATOM     18  C22 ZIN A   1      28.079   3.700  31.265  0.00  0.00     0.007 C 
ATOM     19  C23 ZIN A   1      26.928   2.774  30.782  0.00  0.00     0.015 C 
ATOM     20  C24 ZIN A   1      27.610   1.490  30.218  0.00  0.00     0.086 C 
ATOM     21  H54 ZIN A   1      34.872   5.714  31.659  0.00  0.00     0.163 HD
ENDROOT
BRANCH  20  22
ATOM     22  C26 ZIN A   1      27.107   0.270  30.944  0.00  0.00     0.227 C 
ATOM     23  O27 ZIN A   1      26.123  -0.314  30.540  0.00  0.00    -0.273 OA
ATOM     24  N28 ZIN A   1      27.749  -0.173  32.044  0.00  0.00    -0.326 N 
ATOM     25  H64 ZIN A   1      28.486   0.337  32.414  0.00  0.00     0.169 HD
BRANCH  24  26
ATOM     26  C29 ZIN A   1      27.352  -1.370  32.651  0.00  0.00     0.050 A 
ATOM     27  C38 ZIN A   1      26.547  -1.342  33.782  0.00  0.00     0.074 A 
ATOM     28  C37 ZIN A   1      26.151  -2.525  34.375  0.00  0.00     0.019 A 
ATOM     29  C36 ZIN A   1      26.567  -3.736  33.852  0.00  0.00     0.017 A 
ATOM     30  C31 ZIN A   1      27.373  -3.766  32.728  0.00  0.00     0.050 A 
ATOM     31  C30 ZIN A   1      27.767  -2.587  32.127  0.00  0.00     0.046 A 
BRANCH  27  32
ATOM     32  C39 ZIN A   1      26.094  -0.024  34.354  0.00  0.00     0.419 C 
ATOM     33  F40 ZIN A   1      26.933   0.997  33.896  0.00  0.00    -0.166 F 
ATOM     34  F41 ZIN A   1      24.780   0.234  33.947  0.00  0.00    -0.166 F 
ATOM     35  F42 ZIN A   1      26.146  -0.079  35.751  0.00  0.00    -0.166 F 
ENDBRANCH  27  32
BRANCH  30  36
ATOM     36  C32 ZIN A   1      27.823  -5.087  32.161  0.00  0.00     0.417 C 
ATOM     37  F33 ZIN A   1      26.785  -5.651  31.410  0.00  0.00    -0.166 F 
ATOM     38  F34 ZIN A   1      28.937  -4.885  31.337  0.00  0.00    -0.166 F 
ATOM     39  F35 ZIN A   1      28.166  -5.952  33.206  0.00  0.00    -0.166 F 
ENDBRANCH  30  36
ENDBRANCH  24  26
ENDBRANCH  20  22
TORSDOF 4
ENDMDL
MODEL 82
REMARK CAVERDOCK RESULT:      -1.2      0.000      0.000
REMARK CAVERDOCK CONSTRAINTS:       0.0      0.0      0.0      0.0
REMARK CAVERDOCK TUNNEL: 81     -1.2      3.3     82.9
REMARK  4 active torsions:
REMARK  status: ('A' for Active; 'I' for Inactive)
REMARK    1  A    between atoms: C24_20  and  C26_21 
REMARK       I    between atoms: C26_21  and  N28_23 
REMARK    2  A    between atoms: N28_23  and  C29_24 
REMARK    3  A    between atoms: C31_26  and  C32_27 
REMARK    4  A    between atoms: C38_33  and  C39_34 
ROOT
ATOM      1  C1  ZIN A   1      29.500   1.021  31.866  0.00  0.00     0.016 C 
ATOM      2  C2  ZIN A   1      29.128   1.551  30.479  0.00  0.00    -0.028 C 
ATOM      3  C3  ZIN A   1      30.087   0.995  29.444  0.00  0.00     0.011 C 
ATOM      4  C4  ZIN A   1      31.511   1.351  29.902  0.00  0.00     0.007 C 
ATOM      5  C5  ZIN A   1      31.678   2.857  30.075  0.00  0.00     0.004 C 
ATOM      6  C7  ZIN A   1      30.632   3.430  31.046  0.00  0.00    -0.004 C 
ATOM      7  C9  ZIN A   1      30.819   4.943  31.167  0.00  0.00     0.007 C 
ATOM      8  C10 ZIN A   1      32.229   5.252  31.684  0.00  0.00     0.026 C 
ATOM      9  C11 ZIN A   1      33.254   4.678  30.709  0.00  0.00     0.097 C 
ATOM     10  N13 ZIN A   1      34.617   4.964  31.151  0.00  0.00    -0.352 N 
ATOM     11  C14 ZIN A   1      35.633   4.188  30.712  0.00  0.00     0.241 C 
ATOM     12  O15 ZIN A   1      36.769   4.390  31.097  0.00  0.00    -0.269 OA
ATOM     13  C16 ZIN A   1      35.352   3.095  29.763  0.00  0.00     0.071 C 
ATOM     14  C17 ZIN A   1      34.119   2.589  29.704  0.00  0.00    -0.009 C 
ATOM     15  C18 ZIN A   1      33.066   3.174  30.626  0.00  0.00    -0.002 C 
ATOM     16  C19 ZIN A   1      33.197   2.539  32.012  0.00  0.00     0.022 C 
ATOM     17  C20 ZIN A   1      29.261   3.098  30.456  0.00  0.00    -0.001 C 
ATOM     18  C22 ZIN A   1      28.050   3.538  31.285  0.00  0.00     0.007 C 
ATOM     19  C23 ZIN A   1      26.925   2.588  30.786  0.00  0.00     0.015 C 
ATOM     20  C24 ZIN A   1      27.642   1.323  30.222  0.00  0.00     0.086 C 
ATOM     21  H54 ZIN A   1      34.791   5.704  31.755  0.00  0.00     0.163 HD
ENDROOT
BRANCH  20  22
ATOM     22  C26 ZIN A   1      27.160   0.088  30.937  0.00  0.00     0.227 C 
ATOM     23  O27 ZIN A   1      26.196  -0.519  30.518  0.00  0.00    -0.273 OA
ATOM     24  N28 ZIN A   1      27.799  -0.344  32.043  0.00  0.00    -0.326 N 
ATOM     25  H64 ZIN A   1      28.519   0.182  32.424  0.00  0.00     0.169 HD
BRANCH  24  26
ATOM     26  C29 ZIN A   1      27.424  -1.553  32.640  0.00  0.00     0.050 A 
ATOM     27  C38 ZIN A   1      26.653  -1.548  33.795  0.00  0.00     0.074 A 
ATOM     28  C37 ZIN A   1      26.279  -2.743  34.378  0.00  0.00     0.019 A 
ATOM     29  C36 ZIN A   1      26.683  -3.943  33.821  0.00  0.00     0.017 A 
ATOM     30  C31 ZIN A   1      27.455  -3.950  32.674  0.00  0.00     0.050 A 
ATOM     31  C30 ZIN A   1      27.827  -2.759  32.082  0.00  0.00     0.046 A 
BRANCH  27  32
ATOM     32  C39 ZIN A   1      26.213  -0.242  34.403  0.00  0.00     0.419 C 
ATOM     33  F40 ZIN A   1      26.003  -0.413  35.775  0.00  0.00    -0.166 F 
ATOM     34  F41 ZIN A   1      27.204   0.724  34.200  0.00  0.00    -0.166 F 
ATOM     35  F42 ZIN A   1      25.023   0.177  33.797  0.00  0.00    -0.166 F 
ENDBRANCH  27  32
BRANCH  30  36
ATOM     36  C32 ZIN A   1      27.893  -5.259  32.070  0.00  0.00     0.417 C 
ATOM     37  F33 ZIN A   1      28.236  -6.153  33.090  0.00  0.00    -0.166 F 
ATOM     38  F34 ZIN A   1      26.845  -5.797  31.313  0.00  0.00    -0.166 F 
ATOM     39  F35 ZIN A   1      29.001  -5.045  31.244  0.00  0.00    -0.166 F 
ENDBRANCH  30  36
ENDBRANCH  24  26
ENDBRANCH  20  22
TORSDOF 4
ENDMDL
MODEL 83
REMARK CAVERDOCK RESULT:      -1.4      0.000      0.000
REMARK CAVERDOCK CONSTRAINTS:       0.0      0.0      0.0      0.0
REMARK CAVERDOCK TUNNEL: 82     -1.4      3.3     83.1
REMARK  4 active torsions:
REMARK  status: ('A' for Active; 'I' for Inactive)
REMARK    1  A    between atoms: C24_20  and  C26_21 
REMARK       I    between atoms: C26_21  and  N28_23 
REMARK    2  A    between atoms: N28_23  and  C29_24 
REMARK    3  A    between atoms: C31_26  and  C32_27 
REMARK    4  A    between atoms: C38_33  and  C39_34 
ROOT
ATOM      1  C1  ZIN A   1      29.389   1.038  31.775  0.00  0.00     0.016 C 
ATOM      2  C2  ZIN A   1      29.088   1.402  30.319  0.00  0.00    -0.028 C 
ATOM      3  C3  ZIN A   1      30.116   0.761  29.408  0.00  0.00     0.011 C 
ATOM      4  C4  ZIN A   1      31.505   1.202  29.901  0.00  0.00     0.007 C 
ATOM      5  C5  ZIN A   1      31.631   2.722  29.914  0.00  0.00     0.004 C 
ATOM      6  C7  ZIN A   1      30.519   3.372  30.756  0.00  0.00    -0.004 C 
ATOM      7  C9  ZIN A   1      30.669   4.892  30.718  0.00  0.00     0.007 C 
ATOM      8  C10 ZIN A   1      32.040   5.293  31.275  0.00  0.00     0.026 C 
ATOM      9  C11 ZIN A   1      33.131   4.642  30.429  0.00  0.00     0.097 C 
ATOM     10  N13 ZIN A   1      34.461   5.011  30.911  0.00  0.00    -0.352 N 
ATOM     11  C14 ZIN A   1      35.516   4.218  30.618  0.00  0.00     0.241 C 
ATOM     12  O15 ZIN A   1      36.623   4.491  31.040  0.00  0.00    -0.269 OA
ATOM     13  C16 ZIN A   1      35.312   3.020  29.783  0.00  0.00     0.071 C 
ATOM     14  C17 ZIN A   1      34.094   2.479  29.711  0.00  0.00    -0.009 C 
ATOM     15  C18 ZIN A   1      32.979   3.134  30.503  0.00  0.00    -0.002 C 
ATOM     16  C19 ZIN A   1      33.041   2.659  31.956  0.00  0.00     0.022 C 
ATOM     17  C20 ZIN A   1      29.192   2.940  30.131  0.00  0.00    -0.001 C 
ATOM     18  C22 ZIN A   1      27.926   3.437  30.837  0.00  0.00     0.007 C 
ATOM     19  C23 ZIN A   1      26.851   2.410  30.386  0.00  0.00     0.015 C 
ATOM     20  C24 ZIN A   1      27.625   1.109  30.007  0.00  0.00     0.086 C 
ATOM     21  H54 ZIN A   1      34.585   5.817  31.437  0.00  0.00     0.163 HD
ENDROOT
BRANCH  20  22
ATOM     22  C26 ZIN A   1      27.126  -0.052  30.827  0.00  0.00     0.227 C 
ATOM     23  O27 ZIN A   1      26.126  -0.650  30.488  0.00  0.00    -0.273 OA
ATOM     24  N28 ZIN A   1      27.790  -0.427  31.939  0.00  0.00    -0.326 N 
ATOM     25  H64 ZIN A   1      28.542   0.098  32.255  0.00  0.00     0.169 HD
BRANCH  24  26
ATOM     26  C29 ZIN A   1      27.396  -1.575  32.636  0.00  0.00     0.050 A 
ATOM     27  C38 ZIN A   1      26.563  -1.464  33.742  0.00  0.00     0.074 A 
ATOM     28  C37 ZIN A   1      26.169  -2.599  34.424  0.00  0.00     0.019 A 
ATOM     29  C36 ZIN A   1      26.615  -3.843  34.015  0.00  0.00     0.017 A 
ATOM     30  C31 ZIN A   1      27.449  -3.955  32.918  0.00  0.00     0.050 A 
ATOM     31  C30 ZIN A   1      27.841  -2.824  32.228  0.00  0.00     0.046 A 
BRANCH  27  32
ATOM     32  C39 ZIN A   1      26.076  -0.110  34.188  0.00  0.00     0.419 C 
ATOM     33  F40 ZIN A   1      25.046   0.318  33.344  0.00  0.00    -0.166 F 
ATOM     34  F41 ZIN A   1      25.599  -0.195  35.500  0.00  0.00    -0.166 F 
ATOM     35  F42 ZIN A   1      27.133   0.806  34.136  0.00  0.00    -0.166 F 
ENDBRANCH  27  32
BRANCH  30  36
ATOM     36  C32 ZIN A   1      27.932  -5.312  32.475  0.00  0.00     0.417 C 
ATOM     37  F33 ZIN A   1      26.875  -6.015  31.888  0.00  0.00    -0.166 F 
ATOM     38  F34 ZIN A   1      28.965  -5.157  31.543  0.00  0.00    -0.166 F 
ATOM     39  F35 ZIN A   1      28.407  -6.022  33.583  0.00  0.00    -0.166 F 
ENDBRANCH  30  36
ENDBRANCH  24  26
ENDBRANCH  20  22
TORSDOF 4
ENDMDL
MODEL 84
REMARK CAVERDOCK RESULT:      -1.8      0.000      0.000
REMARK CAVERDOCK CONSTRAINTS:       0.0      0.0      0.0      0.0
REMARK CAVERDOCK TUNNEL: 83     -1.8      3.3    84.11
REMARK  4 active torsions:
REMARK  status: ('A' for Active; 'I' for Inactive)
REMARK    1  A    between atoms: C24_20  and  C26_21 
REMARK       I    between atoms: C26_21  and  N28_23 
REMARK    2  A    between atoms: N28_23  and  C29_24 
REMARK    3  A    between atoms: C31_26  and  C32_27 
REMARK    4  A    between atoms: C38_33  and  C39_34 
ROOT
ATOM      1  C1  ZIN A   1      29.306   0.945  31.757  0.00  0.00     0.016 C 
ATOM      2  C2  ZIN A   1      29.032   1.302  30.294  0.00  0.00    -0.028 C 
ATOM      3  C3  ZIN A   1      30.087   0.671  29.406  0.00  0.00     0.011 C 
ATOM      4  C4  ZIN A   1      31.459   1.131  29.928  0.00  0.00     0.007 C 
ATOM      5  C5  ZIN A   1      31.566   2.652  29.940  0.00  0.00     0.004 C 
ATOM      6  C7  ZIN A   1      30.428   3.290  30.755  0.00  0.00    -0.004 C 
ATOM      7  C9  ZIN A   1      30.560   4.812  30.716  0.00  0.00     0.007 C 
ATOM      8  C10 ZIN A   1      31.913   5.232  31.301  0.00  0.00     0.026 C 
ATOM      9  C11 ZIN A   1      33.030   4.593  30.480  0.00  0.00     0.097 C 
ATOM     10  N13 ZIN A   1      34.345   4.979  30.990  0.00  0.00    -0.352 N 
ATOM     11  C14 ZIN A   1      35.416   4.199  30.722  0.00  0.00     0.241 C 
ATOM     12  O15 ZIN A   1      36.510   4.487  31.167  0.00  0.00    -0.269 OA
ATOM     13  C16 ZIN A   1      35.245   2.997  29.887  0.00  0.00     0.071 C 
ATOM     14  C17 ZIN A   1      34.036   2.439  29.790  0.00  0.00    -0.009 C 
ATOM     15  C18 ZIN A   1      32.895   3.083  30.555  0.00  0.00    -0.002 C 
ATOM     16  C19 ZIN A   1      32.932   2.613  32.011  0.00  0.00     0.022 C 
ATOM     17  C20 ZIN A   1      29.121   2.840  30.103  0.00  0.00    -0.001 C 
ATOM     18  C22 ZIN A   1      27.834   3.323  30.781  0.00  0.00     0.007 C 
ATOM     19  C23 ZIN A   1      26.782   2.281  30.309  0.00  0.00     0.015 C 
ATOM     20  C24 ZIN A   1      27.579   0.989  29.951  0.00  0.00     0.086 C 
ATOM     21  H54 ZIN A   1      34.447   5.789  31.516  0.00  0.00     0.163 HD
ENDROOT
BRANCH  20  22
ATOM     22  C26 ZIN A   1      27.077  -0.176  30.764  0.00  0.00     0.227 C 
ATOM     23  O27 ZIN A   1      26.061  -0.752  30.436  0.00  0.00    -0.273 OA
ATOM     24  N28 ZIN A   1      27.758  -0.579  31.856  0.00  0.00    -0.326 N 
ATOM     25  H64 ZIN A   1      28.524  -0.071  32.165  0.00  0.00     0.169 HD
BRANCH  24  26
ATOM     26  C29 ZIN A   1      27.358  -1.730  32.544  0.00  0.00     0.050 A 
ATOM     27  C38 ZIN A   1      26.675  -1.618  33.748  0.00  0.00     0.074 A 
ATOM     28  C37 ZIN A   1      26.276  -2.756  34.421  0.00  0.00     0.019 A 
ATOM     29  C36 ZIN A   1      26.567  -4.006  33.904  0.00  0.00     0.017 A 
ATOM     30  C31 ZIN A   1      27.252  -4.119  32.709  0.00  0.00     0.050 A 
ATOM     31  C30 ZIN A   1      27.648  -2.985  32.027  0.00  0.00     0.046 A 
BRANCH  27  32
ATOM     32  C39 ZIN A   1      26.357  -0.258  34.312  0.00  0.00     0.419 C 
ATOM     33  F40 ZIN A   1      26.179  -0.356  35.696  0.00  0.00    -0.166 F 
ATOM     34  F41 ZIN A   1      27.412   0.619  34.039  0.00  0.00    -0.166 F 
ATOM     35  F42 ZIN A   1      25.184   0.228  33.724  0.00  0.00    -0.166 F 
ENDBRANCH  27  32
BRANCH  30  36
ATOM     36  C32 ZIN A   1      27.567  -5.482  32.149  0.00  0.00     0.417 C 
ATOM     37  F33 ZIN A   1      28.929  -5.556  31.839  0.00  0.00    -0.166 F 
ATOM     38  F34 ZIN A   1      27.251  -6.461  33.098  0.00  0.00    -0.166 F 
ATOM     39  F35 ZIN A   1      26.813  -5.696  30.990  0.00  0.00    -0.166 F 
ENDBRANCH  30  36
ENDBRANCH  24  26
ENDBRANCH  20  22
TORSDOF 4
ENDMDL
MODEL 85
REMARK CAVERDOCK RESULT:      -2.0      0.000      0.000
REMARK CAVERDOCK CONSTRAINTS:       0.1      0.0      0.0      0.0
REMARK CAVERDOCK TUNNEL: 84     -2.0      3.3     85.4
REMARK  4 active torsions:
REMARK  status: ('A' for Active; 'I' for Inactive)
REMARK    1  A    between atoms: C24_20  and  C26_21 
REMARK       I    between atoms: C26_21  and  N28_23 
REMARK    2  A    between atoms: N28_23  and  C29_24 
REMARK    3  A    between atoms: C31_26  and  C32_27 
REMARK    4  A    between atoms: C38_33  and  C39_34 
ROOT
ATOM      1  C1  ZIN A   1      29.150   0.952  31.770  0.00  0.00     0.016 C 
ATOM      2  C2  ZIN A   1      28.878   1.263  30.297  0.00  0.00    -0.028 C 
ATOM      3  C3  ZIN A   1      29.962   0.647  29.434  0.00  0.00     0.011 C 
ATOM      4  C4  ZIN A   1      31.312   1.166  29.956  0.00  0.00     0.007 C 
ATOM      5  C5  ZIN A   1      31.368   2.690  29.930  0.00  0.00     0.004 C 
ATOM      6  C7  ZIN A   1      30.202   3.308  30.720  0.00  0.00    -0.004 C 
ATOM      7  C9  ZIN A   1      30.283   4.833  30.644  0.00  0.00     0.007 C 
ATOM      8  C10 ZIN A   1      31.615   5.312  31.230  0.00  0.00     0.026 C 
ATOM      9  C11 ZIN A   1      32.761   4.691  30.434  0.00  0.00     0.097 C 
ATOM     10  N13 ZIN A   1      34.057   5.134  30.945  0.00  0.00    -0.352 N 
ATOM     11  C14 ZIN A   1      35.156   4.385  30.706  0.00  0.00     0.241 C 
ATOM     12  O15 ZIN A   1      36.235   4.721  31.153  0.00  0.00    -0.269 OA
ATOM     13  C16 ZIN A   1      35.034   3.157  29.899  0.00  0.00     0.071 C 
ATOM     14  C17 ZIN A   1      33.845   2.557  29.807  0.00  0.00    -0.009 C 
ATOM     15  C18 ZIN A   1      32.676   3.180  30.546  0.00  0.00    -0.002 C 
ATOM     16  C19 ZIN A   1      32.715   2.747  32.013  0.00  0.00     0.022 C 
ATOM     17  C20 ZIN A   1      28.916   2.799  30.068  0.00  0.00    -0.001 C 
ATOM     18  C22 ZIN A   1      27.607   3.254  30.723  0.00  0.00     0.007 C 
ATOM     19  C23 ZIN A   1      26.595   2.165  30.269  0.00  0.00     0.015 C 
ATOM     20  C24 ZIN A   1      27.440   0.893  29.949  0.00  0.00     0.086 C 
ATOM     21  H54 ZIN A   1      34.127   5.960  31.452  0.00  0.00     0.163 HD
ENDROOT
BRANCH  20  22
ATOM     22  C26 ZIN A   1      26.970  -0.268  30.786  0.00  0.00     0.227 C 
ATOM     23  O27 ZIN A   1      25.952  -0.859  30.490  0.00  0.00    -0.273 OA
ATOM     24  N28 ZIN A   1      27.680  -0.652  31.866  0.00  0.00    -0.326 N 
ATOM     25  H64 ZIN A   1      28.448  -0.132  32.151  0.00  0.00     0.169 HD
BRANCH  24  26
ATOM     26  C29 ZIN A   1      27.310  -1.800  32.576  0.00  0.00     0.050 A 
ATOM     27  C38 ZIN A   1      26.652  -1.681  33.793  0.00  0.00     0.074 A 
ATOM     28  C37 ZIN A   1      26.281  -2.816  34.488  0.00  0.00     0.019 A 
ATOM     29  C36 ZIN A   1      26.576  -4.068  33.980  0.00  0.00     0.017 A 
ATOM     30  C31 ZIN A   1      27.236  -4.188  32.771  0.00  0.00     0.050 A 
ATOM     31  C30 ZIN A   1      27.604  -3.057  32.068  0.00  0.00     0.046 A 
BRANCH  27  32
ATOM     32  C39 ZIN A   1      26.329  -0.318  34.348  0.00  0.00     0.419 C 
ATOM     33  F40 ZIN A   1      25.266   0.239  33.631  0.00  0.00    -0.166 F 
ATOM     34  F41 ZIN A   1      25.971  -0.436  35.696  0.00  0.00    -0.166 F 
ATOM     35  F42 ZIN A   1      27.453   0.508  34.236  0.00  0.00    -0.166 F 
ENDBRANCH  27  32
BRANCH  30  36
ATOM     36  C32 ZIN A   1      27.555  -5.553  32.220  0.00  0.00     0.417 C 
ATOM     37  F33 ZIN A   1      27.025  -6.534  33.065  0.00  0.00    -0.166 F 
ATOM     38  F34 ZIN A   1      26.994  -5.684  30.945  0.00  0.00    -0.166 F 
ATOM     39  F35 ZIN A   1      28.943  -5.710  32.137  0.00  0.00    -0.166 F 
ENDBRANCH  30  36
ENDBRANCH  24  26
ENDBRANCH  20  22
TORSDOF 4
ENDMDL
MODEL 86
REMARK CAVERDOCK RESULT:      -3.6      0.000      0.000
REMARK CAVERDOCK CONSTRAINTS:       0.2      0.0      0.0      0.0
REMARK CAVERDOCK TUNNEL: 85     -3.6      3.4    86.10
REMARK  4 active torsions:
REMARK  status: ('A' for Active; 'I' for Inactive)
REMARK    1  A    between atoms: C24_20  and  C26_21 
REMARK       I    between atoms: C26_21  and  N28_23 
REMARK    2  A    between atoms: N28_23  and  C29_24 
REMARK    3  A    between atoms: C31_26  and  C32_27 
REMARK    4  A    between atoms: C38_33  and  C39_34 
ROOT
ATOM      1  C1  ZIN A   1      30.024   0.441  30.687  0.00  0.00     0.016 C 
ATOM      2  C2  ZIN A   1      28.870   0.875  29.780  0.00  0.00    -0.028 C 
ATOM      3  C3  ZIN A   1      27.667   1.246  30.624  0.00  0.00     0.011 C 
ATOM      4  C4  ZIN A   1      27.350   0.041  31.525  0.00  0.00     0.007 C 
ATOM      5  C5  ZIN A   1      27.095  -1.216  30.700  0.00  0.00     0.004 C 
ATOM      6  C7  ZIN A   1      28.278  -1.526  29.768  0.00  0.00    -0.004 C 
ATOM      7  C9  ZIN A   1      27.968  -2.775  28.943  0.00  0.00     0.007 C 
ATOM      8  C10 ZIN A   1      27.720  -3.966  29.876  0.00  0.00     0.026 C 
ATOM      9  C11 ZIN A   1      26.543  -3.643  30.793  0.00  0.00     0.097 C 
ATOM     10  N13 ZIN A   1      26.255  -4.759  31.693  0.00  0.00    -0.352 N 
ATOM     11  C14 ZIN A   1      25.591  -4.527  32.847  0.00  0.00     0.241 C 
ATOM     12  O15 ZIN A   1      25.374  -5.437  33.622  0.00  0.00    -0.269 OA
ATOM     13  C16 ZIN A   1      25.134  -3.160  33.157  0.00  0.00     0.071 C 
ATOM     14  C17 ZIN A   1      25.743  -2.124  32.575  0.00  0.00    -0.009 C 
ATOM     15  C18 ZIN A   1      26.884  -2.417  31.620  0.00  0.00    -0.002 C 
ATOM     16  C19 ZIN A   1      28.168  -2.649  32.420  0.00  0.00     0.022 C 
ATOM     17  C20 ZIN A   1      28.450  -0.306  28.863  0.00  0.00    -0.001 C 
ATOM     18  C22 ZIN A   1      29.614  -0.369  27.867  0.00  0.00     0.007 C 
ATOM     19  C23 ZIN A   1      29.891   1.129  27.563  0.00  0.00     0.015 C 
ATOM     20  C24 ZIN A   1      29.360   1.929  28.792  0.00  0.00     0.086 C 
ATOM     21  H54 ZIN A   1      26.539  -5.658  31.463  0.00  0.00     0.163 HD
ENDROOT
BRANCH  20  22
ATOM     22  C26 ZIN A   1      30.466   2.754  29.396  0.00  0.00     0.227 C 
ATOM     23  O27 ZIN A   1      30.502   3.952  29.210  0.00  0.00    -0.273 OA
ATOM     24  N28 ZIN A   1      31.418   2.160  30.145  0.00  0.00    -0.326 N 
ATOM     25  H64 ZIN A   1      31.437   1.194  30.228  0.00  0.00     0.169 HD
BRANCH  24  26
ATOM     26  C29 ZIN A   1      32.379   2.938  30.801  0.00  0.00     0.050 A 
ATOM     27  C38 ZIN A   1      32.140   3.396  32.089  0.00  0.00     0.074 A 
ATOM     28  C37 ZIN A   1      33.092   4.158  32.737  0.00  0.00     0.019 A 
ATOM     29  C36 ZIN A   1      34.278   4.476  32.098  0.00  0.00     0.017 A 
ATOM     30  C31 ZIN A   1      34.516   4.025  30.813  0.00  0.00     0.050 A 
ATOM     31  C30 ZIN A   1      33.570   3.257  30.162  0.00  0.00     0.046 A 
BRANCH  27  32
ATOM     32  C39 ZIN A   1      30.849   3.051  32.786  0.00  0.00     0.419 C 
ATOM     33  F40 ZIN A   1      29.893   4.035  32.513  0.00  0.00    -0.166 F 
ATOM     34  F41 ZIN A   1      30.388   1.813  32.327  0.00  0.00    -0.166 F 
ATOM     35  F42 ZIN A   1      31.069   2.984  34.167  0.00  0.00    -0.166 F 
ENDBRANCH  27  32
BRANCH  30  36
ATOM     36  C32 ZIN A   1      35.808   4.373  30.121  0.00  0.00     0.417 C 
ATOM     37  F33 ZIN A   1      36.420   3.202  29.660  0.00  0.00    -0.166 F 
ATOM     38  F34 ZIN A   1      35.543   5.218  29.037  0.00  0.00    -0.166 F 
ATOM     39  F35 ZIN A   1      36.660   5.022  31.021  0.00  0.00    -0.166 F 
ENDBRANCH  30  36
ENDBRANCH  24  26
ENDBRANCH  20  22
TORSDOF 4
ENDMDL
MODEL 87
REMARK CAVERDOCK RESULT:      -4.1      0.000      0.000
REMARK CAVERDOCK CONSTRAINTS:       0.0      0.0      0.0      0.0
REMARK CAVERDOCK TUNNEL: 86     -4.1      3.4     87.7
REMARK  4 active torsions:
REMARK  status: ('A' for Active; 'I' for Inactive)
REMARK    1  A    between atoms: C24_20  and  C26_21 
REMARK       I    between atoms: C26_21  and  N28_23 
REMARK    2  A    between atoms: N28_23  and  C29_24 
REMARK    3  A    between atoms: C31_26  and  C32_27 
REMARK    4  A    between atoms: C38_33  and  C39_34 
ROOT
ATOM      1  C1  ZIN A   1      29.916   0.451  30.792  0.00  0.00     0.016 C 
ATOM      2  C2  ZIN A   1      28.764   0.900  29.891  0.00  0.00    -0.028 C 
ATOM      3  C3  ZIN A   1      27.560   1.262  30.739  0.00  0.00     0.011 C 
ATOM      4  C4  ZIN A   1      27.241   0.044  31.624  0.00  0.00     0.007 C 
ATOM      5  C5  ZIN A   1      26.985  -1.201  30.782  0.00  0.00     0.004 C 
ATOM      6  C7  ZIN A   1      28.168  -1.500  29.846  0.00  0.00    -0.004 C 
ATOM      7  C9  ZIN A   1      27.856  -2.737  29.004  0.00  0.00     0.007 C 
ATOM      8  C10 ZIN A   1      27.606  -3.940  29.920  0.00  0.00     0.026 C 
ATOM      9  C11 ZIN A   1      26.429  -3.628  30.841  0.00  0.00     0.097 C 
ATOM     10  N13 ZIN A   1      26.139  -4.755  31.725  0.00  0.00    -0.352 N 
ATOM     11  C14 ZIN A   1      25.474  -4.538  32.881  0.00  0.00     0.241 C 
ATOM     12  O15 ZIN A   1      25.255  -5.458  33.645  0.00  0.00    -0.269 OA
ATOM     13  C16 ZIN A   1      25.018  -3.175  33.210  0.00  0.00     0.071 C 
ATOM     14  C17 ZIN A   1      25.630  -2.132  32.643  0.00  0.00    -0.009 C 
ATOM     15  C18 ZIN A   1      26.771  -2.414  31.685  0.00  0.00    -0.002 C 
ATOM     16  C19 ZIN A   1      28.054  -2.659  32.482  0.00  0.00     0.022 C 
ATOM     17  C20 ZIN A   1      28.343  -0.268  28.958  0.00  0.00    -0.001 C 
ATOM     18  C22 ZIN A   1      29.507  -0.319  27.962  0.00  0.00     0.007 C 
ATOM     19  C23 ZIN A   1      29.787   1.183  27.678  0.00  0.00     0.015 C 
ATOM     20  C24 ZIN A   1      29.256   1.966  28.918  0.00  0.00     0.086 C 
ATOM     21  H54 ZIN A   1      26.421  -5.652  31.483  0.00  0.00     0.163 HD
ENDROOT
BRANCH  20  22
ATOM     22  C26 ZIN A   1      30.363   2.781  29.534  0.00  0.00     0.227 C 
ATOM     23  O27 ZIN A   1      30.337   3.992  29.466  0.00  0.00    -0.273 OA
ATOM     24  N28 ZIN A   1      31.385   2.164  30.162  0.00  0.00    -0.326 N 
ATOM     25  H64 ZIN A   1      31.449   1.196  30.148  0.00  0.00     0.169 HD
BRANCH  24  26
ATOM     26  C29 ZIN A   1      32.353   2.920  30.833  0.00  0.00     0.050 A 
ATOM     27  C38 ZIN A   1      32.125   3.339  32.137  0.00  0.00     0.074 A 
ATOM     28  C37 ZIN A   1      33.084   4.080  32.800  0.00  0.00     0.019 A 
ATOM     29  C36 ZIN A   1      34.265   4.415  32.162  0.00  0.00     0.017 A 
ATOM     30  C31 ZIN A   1      34.491   4.003  30.862  0.00  0.00     0.050 A 
ATOM     31  C30 ZIN A   1      33.538   3.257  30.195  0.00  0.00     0.046 A 
BRANCH  27  32
ATOM     32  C39 ZIN A   1      30.839   2.975  32.834  0.00  0.00     0.419 C 
ATOM     33  F40 ZIN A   1      29.850   3.908  32.508  0.00  0.00    -0.166 F 
ATOM     34  F41 ZIN A   1      30.432   1.701  32.424  0.00  0.00    -0.166 F 
ATOM     35  F42 ZIN A   1      31.043   2.975  34.218  0.00  0.00    -0.166 F 
ENDBRANCH  27  32
BRANCH  30  36
ATOM     36  C32 ZIN A   1      35.778   4.370  30.170  0.00  0.00     0.417 C 
ATOM     37  F33 ZIN A   1      36.520   3.211  29.918  0.00  0.00    -0.166 F 
ATOM     38  F34 ZIN A   1      35.490   5.011  28.959  0.00  0.00    -0.166 F 
ATOM     39  F35 ZIN A   1      36.519   5.230  30.988  0.00  0.00    -0.166 F 
ENDBRANCH  30  36
ENDBRANCH  24  26
ENDBRANCH  20  22
TORSDOF 4
ENDMDL
MODEL 88
REMARK CAVERDOCK RESULT:      -4.7      0.000      0.000
REMARK CAVERDOCK CONSTRAINTS:       0.0      0.0      0.0      0.0
REMARK CAVERDOCK TUNNEL: 87     -4.7      3.4    88.10
REMARK  4 active torsions:
REMARK  status: ('A' for Active; 'I' for Inactive)
REMARK    1  A    between atoms: C24_20  and  C26_21 
REMARK       I    between atoms: C26_21  and  N28_23 
REMARK    2  A    between atoms: N28_23  and  C29_24 
REMARK    3  A    between atoms: C31_26  and  C32_27 
REMARK    4  A    between atoms: C38_33  and  C39_34 
ROOT
ATOM      1  C1  ZIN A   1      29.840   0.365  30.827  0.00  0.00     0.016 C 
ATOM      2  C2  ZIN A   1      28.706   0.749  29.874  0.00  0.00    -0.028 C 
ATOM      3  C3  ZIN A   1      27.486   1.166  30.671  0.00  0.00     0.011 C 
ATOM      4  C4  ZIN A   1      27.148   0.011  31.629  0.00  0.00     0.007 C 
ATOM      5  C5  ZIN A   1      26.910  -1.289  30.868  0.00  0.00     0.004 C 
ATOM      6  C7  ZIN A   1      28.112  -1.649  29.979  0.00  0.00    -0.004 C 
ATOM      7  C9  ZIN A   1      27.818  -2.941  29.217  0.00  0.00     0.007 C 
ATOM      8  C10 ZIN A   1      27.549  -4.079  30.208  0.00  0.00     0.026 C 
ATOM      9  C11 ZIN A   1      26.353  -3.707  31.081  0.00  0.00     0.097 C 
ATOM     10  N13 ZIN A   1      26.044  -4.772  32.033  0.00  0.00    -0.352 N 
ATOM     11  C14 ZIN A   1      25.356  -4.478  33.158  0.00  0.00     0.241 C 
ATOM     12  O15 ZIN A   1      25.122  -5.345  33.978  0.00  0.00    -0.269 OA
ATOM     13  C16 ZIN A   1      24.894  -3.096  33.384  0.00  0.00     0.071 C 
ATOM     14  C17 ZIN A   1      25.517  -2.093  32.760  0.00  0.00    -0.009 C 
ATOM     15  C18 ZIN A   1      26.677  -2.438  31.847  0.00  0.00    -0.002 C 
ATOM     16  C19 ZIN A   1      27.944  -2.626  32.685  0.00  0.00     0.022 C 
ATOM     17  C20 ZIN A   1      28.305  -0.480  29.013  0.00  0.00    -0.001 C 
ATOM     18  C22 ZIN A   1      29.489  -0.597  28.048  0.00  0.00     0.007 C 
ATOM     19  C23 ZIN A   1      29.775   0.883  27.668  0.00  0.00     0.015 C 
ATOM     20  C24 ZIN A   1      29.218   1.748  28.841  0.00  0.00     0.086 C 
ATOM     21  H54 ZIN A   1      26.332  -5.683  31.858  0.00  0.00     0.163 HD
ENDROOT
BRANCH  20  22
ATOM     22  C26 ZIN A   1      30.313   2.604  29.423  0.00  0.00     0.227 C 
ATOM     23  O27 ZIN A   1      30.285   3.808  29.276  0.00  0.00    -0.273 OA
ATOM     24  N28 ZIN A   1      31.324   2.032  30.107  0.00  0.00    -0.326 N 
ATOM     25  H64 ZIN A   1      31.390   1.066  30.158  0.00  0.00     0.169 HD
BRANCH  24  26
ATOM     26  C29 ZIN A   1      32.278   2.833  30.746  0.00  0.00     0.050 A 
ATOM     27  C38 ZIN A   1      32.034   3.318  32.024  0.00  0.00     0.074 A 
ATOM     28  C37 ZIN A   1      32.979   4.103  32.655  0.00  0.00     0.019 A 
ATOM     29  C36 ZIN A   1      34.162   4.417  32.009  0.00  0.00     0.017 A 
ATOM     30  C31 ZIN A   1      34.404   3.939  30.735  0.00  0.00     0.050 A 
ATOM     31  C30 ZIN A   1      33.466   3.149  30.101  0.00  0.00     0.046 A 
BRANCH  27  32
ATOM     32  C39 ZIN A   1      30.746   2.977  32.728  0.00  0.00     0.419 C 
ATOM     33  F40 ZIN A   1      30.389   1.657  32.436  0.00  0.00    -0.166 F 
ATOM     34  F41 ZIN A   1      30.919   3.118  34.110  0.00  0.00    -0.166 F 
ATOM     35  F42 ZIN A   1      29.735   3.842  32.295  0.00  0.00    -0.166 F 
ENDBRANCH  27  32
BRANCH  30  36
ATOM     36  C32 ZIN A   1      35.694   4.283  30.035  0.00  0.00     0.417 C 
ATOM     37  F33 ZIN A   1      36.609   4.788  30.965  0.00  0.00    -0.166 F 
ATOM     38  F34 ZIN A   1      36.222   3.132  29.439  0.00  0.00    -0.166 F 
ATOM     39  F35 ZIN A   1      35.448   5.247  29.051  0.00  0.00    -0.166 F 
ENDBRANCH  30  36
ENDBRANCH  24  26
ENDBRANCH  20  22
TORSDOF 4
ENDMDL
MODEL 89
REMARK CAVERDOCK RESULT:      -5.3      0.000      0.000
REMARK CAVERDOCK CONSTRAINTS:       0.2      0.0      0.0      0.0
REMARK CAVERDOCK TUNNEL: 88     -5.3      3.4     89.7
REMARK  4 active torsions:
REMARK  status: ('A' for Active; 'I' for Inactive)
REMARK    1  A    between atoms: C24_20  and  C26_21 
REMARK       I    between atoms: C26_21  and  N28_23 
REMARK    2  A    between atoms: N28_23  and  C29_24 
REMARK    3  A    between atoms: C31_26  and  C32_27 
REMARK    4  A    between atoms: C38_33  and  C39_34 
ROOT
ATOM      1  C1  ZIN A   1      29.670   0.237  30.702  0.00  0.00     0.016 C 
ATOM      2  C2  ZIN A   1      28.523   0.591  29.753  0.00  0.00    -0.028 C 
ATOM      3  C3  ZIN A   1      27.281   0.932  30.554  0.00  0.00     0.011 C 
ATOM      4  C4  ZIN A   1      26.995  -0.260  31.483  0.00  0.00     0.007 C 
ATOM      5  C5  ZIN A   1      26.820  -1.551  30.690  0.00  0.00     0.004 C 
ATOM      6  C7  ZIN A   1      28.041  -1.834  29.799  0.00  0.00    -0.004 C 
ATOM      7  C9  ZIN A   1      27.809  -3.119  29.004  0.00  0.00     0.007 C 
ATOM      8  C10 ZIN A   1      27.590  -4.292  29.966  0.00  0.00     0.026 C 
ATOM      9  C11 ZIN A   1      26.375  -3.997  30.842  0.00  0.00     0.097 C 
ATOM     10  N13 ZIN A   1      26.113  -5.098  31.767  0.00  0.00    -0.352 N 
ATOM     11  C14 ZIN A   1      25.408  -4.863  32.896  0.00  0.00     0.241 C 
ATOM     12  O15 ZIN A   1      25.211  -5.759  33.693  0.00  0.00    -0.269 OA
ATOM     13  C16 ZIN A   1      24.881  -3.510  33.152  0.00  0.00     0.071 C 
ATOM     14  C17 ZIN A   1      25.459  -2.465  32.556  0.00  0.00    -0.009 C 
ATOM     15  C18 ZIN A   1      26.638  -2.733  31.640  0.00  0.00    -0.002 C 
ATOM     16  C19 ZIN A   1      27.908  -2.882  32.480  0.00  0.00     0.022 C 
ATOM     17  C20 ZIN A   1      28.182  -0.634  28.862  0.00  0.00    -0.001 C 
ATOM     18  C22 ZIN A   1      29.374  -0.672  27.899  0.00  0.00     0.007 C 
ATOM     19  C23 ZIN A   1      29.592   0.828  27.557  0.00  0.00     0.015 C 
ATOM     20  C24 ZIN A   1      28.991   1.637  28.747  0.00  0.00     0.086 C 
ATOM     21  H54 ZIN A   1      26.443  -5.990  31.572  0.00  0.00     0.163 HD
ENDROOT
BRANCH  20  22
ATOM     22  C26 ZIN A   1      30.043   2.529  29.354  0.00  0.00     0.227 C 
ATOM     23  O27 ZIN A   1      29.953   3.734  29.247  0.00  0.00    -0.273 OA
ATOM     24  N28 ZIN A   1      31.085   1.988  30.018  0.00  0.00    -0.326 N 
ATOM     25  H64 ZIN A   1      31.201   1.025  30.036  0.00  0.00     0.169 HD
BRANCH  24  26
ATOM     26  C29 ZIN A   1      31.999   2.816  30.680  0.00  0.00     0.050 A 
ATOM     27  C38 ZIN A   1      31.678   3.352  31.920  0.00  0.00     0.074 A 
ATOM     28  C37 ZIN A   1      32.584   4.163  32.575  0.00  0.00     0.019 A 
ATOM     29  C36 ZIN A   1      33.804   4.452  31.990  0.00  0.00     0.017 A 
ATOM     30  C31 ZIN A   1      34.123   3.924  30.753  0.00  0.00     0.050 A 
ATOM     31  C30 ZIN A   1      33.224   3.107  30.096  0.00  0.00     0.046 A 
BRANCH  27  32
ATOM     32  C39 ZIN A   1      30.350   3.037  32.558  0.00  0.00     0.419 C 
ATOM     33  F40 ZIN A   1      29.935   1.759  32.169  0.00  0.00    -0.166 F 
ATOM     34  F41 ZIN A   1      30.479   3.081  33.951  0.00  0.00    -0.166 F 
ATOM     35  F42 ZIN A   1      29.401   3.981  32.149  0.00  0.00    -0.166 F 
ENDBRANCH  27  32
BRANCH  30  36
ATOM     36  C32 ZIN A   1      35.453   4.241  30.120  0.00  0.00     0.417 C 
ATOM     37  F33 ZIN A   1      36.245   4.951  31.028  0.00  0.00    -0.166 F 
ATOM     38  F34 ZIN A   1      36.099   3.050  29.770  0.00  0.00    -0.166 F 
ATOM     39  F35 ZIN A   1      35.250   5.016  28.973  0.00  0.00    -0.166 F 
ENDBRANCH  30  36
ENDBRANCH  24  26
ENDBRANCH  20  22
TORSDOF 4
ENDMDL
MODEL 90
REMARK CAVERDOCK RESULT:      -6.2      0.000      0.000
REMARK CAVERDOCK CONSTRAINTS:       0.0      0.0      0.0      0.0
REMARK CAVERDOCK TUNNEL: 89     -6.2      3.3     90.4
REMARK  4 active torsions:
REMARK  status: ('A' for Active; 'I' for Inactive)
REMARK    1  A    between atoms: C24_20  and  C26_21 
REMARK       I    between atoms: C26_21  and  N28_23 
REMARK    2  A    between atoms: N28_23  and  C29_24 
REMARK    3  A    between atoms: C31_26  and  C32_27 
REMARK    4  A    between atoms: C38_33  and  C39_34 
ROOT
ATOM      1  C1  ZIN A   1      29.677   0.120  30.788  0.00  0.00     0.016 C 
ATOM      2  C2  ZIN A   1      28.537   0.473  29.829  0.00  0.00    -0.028 C 
ATOM      3  C3  ZIN A   1      27.298   0.843  30.621  0.00  0.00     0.011 C 
ATOM      4  C4  ZIN A   1      26.993  -0.329  31.569  0.00  0.00     0.007 C 
ATOM      5  C5  ZIN A   1      26.803  -1.631  30.797  0.00  0.00     0.004 C 
ATOM      6  C7  ZIN A   1      28.023  -1.944  29.914  0.00  0.00    -0.004 C 
ATOM      7  C9  ZIN A   1      27.777  -3.239  29.140  0.00  0.00     0.007 C 
ATOM      8  C10 ZIN A   1      27.539  -4.393  30.121  0.00  0.00     0.026 C 
ATOM      9  C11 ZIN A   1      26.326  -4.068  30.988  0.00  0.00     0.097 C 
ATOM     10  N13 ZIN A   1      26.047  -5.149  31.931  0.00  0.00    -0.352 N 
ATOM     11  C14 ZIN A   1      25.342  -4.886  33.053  0.00  0.00     0.241 C 
ATOM     12  O15 ZIN A   1      25.131  -5.767  33.865  0.00  0.00    -0.269 OA
ATOM     13  C16 ZIN A   1      24.832  -3.523  33.285  0.00  0.00     0.071 C 
ATOM     14  C17 ZIN A   1      25.425  -2.495  32.674  0.00  0.00    -0.009 C 
ATOM     15  C18 ZIN A   1      26.603  -2.794  31.766  0.00  0.00    -0.002 C 
ATOM     16  C19 ZIN A   1      27.869  -2.946  32.612  0.00  0.00     0.022 C 
ATOM     17  C20 ZIN A   1      28.183  -0.762  28.958  0.00  0.00    -0.001 C 
ATOM     18  C22 ZIN A   1      29.377  -0.832  27.999  0.00  0.00     0.007 C 
ATOM     19  C23 ZIN A   1      29.615   0.659  27.632  0.00  0.00     0.015 C 
ATOM     20  C24 ZIN A   1      29.022   1.496  28.807  0.00  0.00     0.086 C 
ATOM     21  H54 ZIN A   1      26.366  -6.049  31.752  0.00  0.00     0.163 HD
ENDROOT
BRANCH  20  22
ATOM     22  C26 ZIN A   1      30.084   2.384  29.403  0.00  0.00     0.227 C 
ATOM     23  O27 ZIN A   1      30.009   3.588  29.277  0.00  0.00    -0.273 OA
ATOM     24  N28 ZIN A   1      31.118   1.840  30.076  0.00  0.00    -0.326 N 
ATOM     25  H64 ZIN A   1      31.222   0.877  30.110  0.00  0.00     0.169 HD
BRANCH  24  26
ATOM     26  C29 ZIN A   1      32.041   2.667  30.728  0.00  0.00     0.050 A 
ATOM     27  C38 ZIN A   1      31.718   3.239  31.951  0.00  0.00     0.074 A 
ATOM     28  C37 ZIN A   1      32.633   4.048  32.595  0.00  0.00     0.019 A 
ATOM     29  C36 ZIN A   1      33.864   4.300  32.016  0.00  0.00     0.017 A 
ATOM     30  C31 ZIN A   1      34.185   3.736  30.796  0.00  0.00     0.050 A 
ATOM     31  C30 ZIN A   1      33.277   2.920  30.150  0.00  0.00     0.046 A 
BRANCH  27  32
ATOM     32  C39 ZIN A   1      30.378   2.965  32.583  0.00  0.00     0.419 C 
ATOM     33  F40 ZIN A   1      29.455   3.924  32.155  0.00  0.00    -0.166 F 
ATOM     34  F41 ZIN A   1      29.936   1.692  32.207  0.00  0.00    -0.166 F 
ATOM     35  F42 ZIN A   1      30.499   3.023  33.976  0.00  0.00    -0.166 F 
ENDBRANCH  27  32
BRANCH  30  36
ATOM     36  C32 ZIN A   1      35.527   4.013  30.168  0.00  0.00     0.417 C 
ATOM     37  F33 ZIN A   1      35.392   5.012  29.199  0.00  0.00    -0.166 F 
ATOM     38  F34 ZIN A   1      36.424   4.438  31.155  0.00  0.00    -0.166 F 
ATOM     39  F35 ZIN A   1      36.012   2.845  29.570  0.00  0.00    -0.166 F 
ENDBRANCH  30  36
ENDBRANCH  24  26
ENDBRANCH  20  22
TORSDOF 4
ENDMDL
MODEL 91
REMARK CAVERDOCK RESULT:      -5.9      0.000      0.000
REMARK CAVERDOCK CONSTRAINTS:       0.0      0.0      0.0      0.0
REMARK CAVERDOCK TUNNEL: 90     -5.9      3.3     91.6
REMARK  4 active torsions:
REMARK  status: ('A' for Active; 'I' for Inactive)
REMARK    1  A    between atoms: C24_20  and  C26_21 
REMARK       I    between atoms: C26_21  and  N28_23 
REMARK    2  A    between atoms: N28_23  and  C29_24 
REMARK    3  A    between atoms: C31_26  and  C32_27 
REMARK    4  A    between atoms: C38_33  and  C39_34 
ROOT
ATOM      1  C1  ZIN A   1      29.682   0.101  30.960  0.00  0.00     0.016 C 
ATOM      2  C2  ZIN A   1      28.536   0.417  29.997  0.00  0.00    -0.028 C 
ATOM      3  C3  ZIN A   1      27.300   0.812  30.782  0.00  0.00     0.011 C 
ATOM      4  C4  ZIN A   1      27.005  -0.327  31.773  0.00  0.00     0.007 C 
ATOM      5  C5  ZIN A   1      26.814  -1.656  31.049  0.00  0.00     0.004 C 
ATOM      6  C7  ZIN A   1      28.028  -1.997  30.170  0.00  0.00    -0.004 C 
ATOM      7  C9  ZIN A   1      27.781  -3.319  29.444  0.00  0.00     0.007 C 
ATOM      8  C10 ZIN A   1      27.553  -4.438  30.467  0.00  0.00     0.026 C 
ATOM      9  C11 ZIN A   1      26.344  -4.086  31.329  0.00  0.00     0.097 C 
ATOM     10  N13 ZIN A   1      26.074  -5.134  32.311  0.00  0.00    -0.352 N 
ATOM     11  C14 ZIN A   1      25.376  -4.833  33.428  0.00  0.00     0.241 C 
ATOM     12  O15 ZIN A   1      25.172  -5.685  34.271  0.00  0.00    -0.269 OA
ATOM     13  C16 ZIN A   1      24.863  -3.464  33.615  0.00  0.00     0.071 C 
ATOM     14  C17 ZIN A   1      25.450  -2.457  32.964  0.00  0.00    -0.009 C 
ATOM     15  C18 ZIN A   1      26.622  -2.784  32.060  0.00  0.00    -0.002 C 
ATOM     16  C19 ZIN A   1      27.894  -2.903  32.902  0.00  0.00     0.022 C 
ATOM     17  C20 ZIN A   1      28.179  -0.849  29.171  0.00  0.00    -0.001 C 
ATOM     18  C22 ZIN A   1      29.367  -0.950  28.209  0.00  0.00     0.007 C 
ATOM     19  C23 ZIN A   1      29.600   0.528  27.788  0.00  0.00     0.015 C 
ATOM     20  C24 ZIN A   1      29.011   1.405  28.936  0.00  0.00     0.086 C 
ATOM     21  H54 ZIN A   1      26.395  -6.038  32.162  0.00  0.00     0.163 HD
ENDROOT
BRANCH  20  22
ATOM     22  C26 ZIN A   1      30.074   2.316  29.493  0.00  0.00     0.227 C 
ATOM     23  O27 ZIN A   1      30.015   3.511  29.294  0.00  0.00    -0.273 OA
ATOM     24  N28 ZIN A   1      31.092   1.803  30.214  0.00  0.00    -0.326 N 
ATOM     25  H64 ZIN A   1      31.184   0.842  30.307  0.00  0.00     0.169 HD
BRANCH  24  26
ATOM     26  C29 ZIN A   1      32.014   2.658  30.828  0.00  0.00     0.050 A 
ATOM     27  C38 ZIN A   1      31.712   3.243  32.051  0.00  0.00     0.074 A 
ATOM     28  C37 ZIN A   1      32.627   4.080  32.659  0.00  0.00     0.019 A 
ATOM     29  C36 ZIN A   1      33.837   4.348  32.044  0.00  0.00     0.017 A 
ATOM     30  C31 ZIN A   1      34.137   3.771  30.824  0.00  0.00     0.050 A 
ATOM     31  C30 ZIN A   1      33.230   2.927  30.214  0.00  0.00     0.046 A 
BRANCH  27  32
ATOM     32  C39 ZIN A   1      30.394   2.952  32.722  0.00  0.00     0.419 C 
ATOM     33  F40 ZIN A   1      30.516   3.158  34.100  0.00  0.00    -0.166 F 
ATOM     34  F41 ZIN A   1      29.412   3.806  32.209  0.00  0.00    -0.166 F 
ATOM     35  F42 ZIN A   1      30.030   1.624  32.478  0.00  0.00    -0.166 F 
ENDBRANCH  27  32
BRANCH  30  36
ATOM     36  C32 ZIN A   1      35.457   4.064  30.158  0.00  0.00     0.417 C 
ATOM     37  F33 ZIN A   1      36.319   4.672  31.077  0.00  0.00    -0.166 F 
ATOM     38  F34 ZIN A   1      36.026   2.868  29.705  0.00  0.00    -0.166 F 
ATOM     39  F35 ZIN A   1      35.251   4.923  29.073  0.00  0.00    -0.166 F 
ENDBRANCH  30  36
ENDBRANCH  24  26
ENDBRANCH  20  22
TORSDOF 4
ENDMDL
MODEL 92
REMARK CAVERDOCK RESULT:      -6.6      0.000      0.000
REMARK CAVERDOCK CONSTRAINTS:       0.0      0.0      0.0      0.0
REMARK CAVERDOCK TUNNEL: 91     -6.6      3.3     92.1
REMARK  4 active torsions:
REMARK  status: ('A' for Active; 'I' for Inactive)
REMARK    1  A    between atoms: C24_20  and  C26_21 
REMARK       I    between atoms: C26_21  and  N28_23 
REMARK    2  A    between atoms: N28_23  and  C29_24 
REMARK    3  A    between atoms: C31_26  and  C32_27 
REMARK    4  A    between atoms: C38_33  and  C39_34 
ROOT
ATOM      1  C1  ZIN A   1      29.515   0.001  30.863  0.00  0.00     0.016 C 
ATOM      2  C2  ZIN A   1      28.338   0.341  29.945  0.00  0.00    -0.028 C 
ATOM      3  C3  ZIN A   1      27.134   0.734  30.780  0.00  0.00     0.011 C 
ATOM      4  C4  ZIN A   1      26.864  -0.417  31.764  0.00  0.00     0.007 C 
ATOM      5  C5  ZIN A   1      26.636  -1.733  31.028  0.00  0.00     0.004 C 
ATOM      6  C7  ZIN A   1      27.816  -2.071  30.102  0.00  0.00    -0.004 C 
ATOM      7  C9  ZIN A   1      27.532  -3.381  29.366  0.00  0.00     0.007 C 
ATOM      8  C10 ZIN A   1      27.330  -4.513  30.380  0.00  0.00     0.026 C 
ATOM      9  C11 ZIN A   1      26.156  -4.163  31.290  0.00  0.00     0.097 C 
ATOM     10  N13 ZIN A   1      25.912  -5.223  32.266  0.00  0.00    -0.352 N 
ATOM     11  C14 ZIN A   1      25.256  -4.933  33.411  0.00  0.00     0.241 C 
ATOM     12  O15 ZIN A   1      25.075  -5.796  34.249  0.00  0.00    -0.269 OA
ATOM     13  C16 ZIN A   1      24.762  -3.562  33.636  0.00  0.00     0.071 C 
ATOM     14  C17 ZIN A   1      25.334  -2.551  32.978  0.00  0.00    -0.009 C 
ATOM     15  C18 ZIN A   1      26.471  -2.875  32.029  0.00  0.00    -0.002 C 
ATOM     16  C19 ZIN A   1      27.771  -3.017  32.824  0.00  0.00     0.022 C 
ATOM     17  C20 ZIN A   1      27.941  -0.910  29.115  0.00  0.00    -0.001 C 
ATOM     18  C22 ZIN A   1      29.094  -1.007  28.109  0.00  0.00     0.007 C 
ATOM     19  C23 ZIN A   1      29.324   0.475  27.702  0.00  0.00     0.015 C 
ATOM     20  C24 ZIN A   1      28.784   1.340  28.883  0.00  0.00     0.086 C 
ATOM     21  H54 ZIN A   1      26.219  -6.128  32.092  0.00  0.00     0.163 HD
ENDROOT
BRANCH  20  22
ATOM     22  C26 ZIN A   1      29.874   2.234  29.415  0.00  0.00     0.227 C 
ATOM     23  O27 ZIN A   1      29.828   3.430  29.218  0.00  0.00    -0.273 OA
ATOM     24  N28 ZIN A   1      30.901   1.705  30.111  0.00  0.00    -0.326 N 
ATOM     25  H64 ZIN A   1      30.981   0.743  30.200  0.00  0.00     0.169 HD
BRANCH  24  26
ATOM     26  C29 ZIN A   1      31.851   2.545  30.703  0.00  0.00     0.050 A 
ATOM     27  C38 ZIN A   1      31.566   3.174  31.908  0.00  0.00     0.074 A 
ATOM     28  C37 ZIN A   1      32.508   3.997  32.494  0.00  0.00     0.019 A 
ATOM     29  C36 ZIN A   1      33.728   4.205  31.876  0.00  0.00     0.017 A 
ATOM     30  C31 ZIN A   1      34.011   3.583  30.674  0.00  0.00     0.050 A 
ATOM     31  C30 ZIN A   1      33.076   2.754  30.086  0.00  0.00     0.046 A 
BRANCH  27  32
ATOM     32  C39 ZIN A   1      30.238   2.949  32.583  0.00  0.00     0.419 C 
ATOM     33  F40 ZIN A   1      30.391   3.069  33.968  0.00  0.00    -0.166 F 
ATOM     34  F41 ZIN A   1      29.318   3.901  32.131  0.00  0.00    -0.166 F 
ATOM     35  F42 ZIN A   1      29.770   1.666  32.275  0.00  0.00    -0.166 F 
ENDBRANCH  27  32
BRANCH  30  36
ATOM     36  C32 ZIN A   1      35.341   3.812  30.003  0.00  0.00     0.417 C 
ATOM     37  F33 ZIN A   1      36.243   4.349  30.928  0.00  0.00    -0.166 F 
ATOM     38  F34 ZIN A   1      35.836   2.594  29.522  0.00  0.00    -0.166 F 
ATOM     39  F35 ZIN A   1      35.179   4.703  28.937  0.00  0.00    -0.166 F 
ENDBRANCH  30  36
ENDBRANCH  24  26
ENDBRANCH  20  22
TORSDOF 4
ENDMDL
MODEL 93
REMARK CAVERDOCK RESULT:      -6.1      0.000      0.000
REMARK CAVERDOCK CONSTRAINTS:       0.0      0.0      0.0      0.0
REMARK CAVERDOCK TUNNEL: 92     -6.1      3.3     93.4
REMARK  4 active torsions:
REMARK  status: ('A' for Active; 'I' for Inactive)
REMARK    1  A    between atoms: C24_20  and  C26_21 
REMARK       I    between atoms: C26_21  and  N28_23 
REMARK    2  A    between atoms: N28_23  and  C29_24 
REMARK    3  A    between atoms: C31_26  and  C32_27 
REMARK    4  A    between atoms: C38_33  and  C39_34 
ROOT
ATOM      1  C1  ZIN A   1      29.583   0.006  30.914  0.00  0.00     0.016 C 
ATOM      2  C2  ZIN A   1      28.378   0.340  30.031  0.00  0.00    -0.028 C 
ATOM      3  C3  ZIN A   1      27.203   0.747  30.899  0.00  0.00     0.011 C 
ATOM      4  C4  ZIN A   1      26.961  -0.392  31.904  0.00  0.00     0.007 C 
ATOM      5  C5  ZIN A   1      26.704  -1.715  31.191  0.00  0.00     0.004 C 
ATOM      6  C7  ZIN A   1      27.853  -2.068  30.231  0.00  0.00    -0.004 C 
ATOM      7  C9  ZIN A   1      27.540  -3.385  29.520  0.00  0.00     0.007 C 
ATOM      8  C10 ZIN A   1      27.368  -4.505  30.553  0.00  0.00     0.026 C 
ATOM      9  C11 ZIN A   1      26.224  -4.140  31.496  0.00  0.00     0.097 C 
ATOM     10  N13 ZIN A   1      26.008  -5.188  32.491  0.00  0.00    -0.352 N 
ATOM     11  C14 ZIN A   1      25.390  -4.883  33.653  0.00  0.00     0.241 C 
ATOM     12  O15 ZIN A   1      25.233  -5.735  34.506  0.00  0.00    -0.269 OA
ATOM     13  C16 ZIN A   1      24.909  -3.508  33.878  0.00  0.00     0.071 C 
ATOM     14  C17 ZIN A   1      25.463  -2.506  33.191  0.00  0.00    -0.009 C 
ATOM     15  C18 ZIN A   1      26.567  -2.845  32.210  0.00  0.00    -0.002 C 
ATOM     16  C19 ZIN A   1      27.892  -2.983  32.964  0.00  0.00     0.022 C 
ATOM     17  C20 ZIN A   1      27.950  -0.919  29.228  0.00  0.00    -0.001 C 
ATOM     18  C22 ZIN A   1      29.069  -1.031  28.187  0.00  0.00     0.007 C 
ATOM     19  C23 ZIN A   1      29.292   0.445  27.756  0.00  0.00     0.015 C 
ATOM     20  C24 ZIN A   1      28.794   1.325  28.944  0.00  0.00     0.086 C 
ATOM     21  H54 ZIN A   1      26.305  -6.096  32.318  0.00  0.00     0.163 HD
ENDROOT
BRANCH  20  22
ATOM     22  C26 ZIN A   1      29.903   2.221  29.430  0.00  0.00     0.227 C 
ATOM     23  O27 ZIN A   1      29.903   3.399  29.141  0.00  0.00    -0.273 OA
ATOM     24  N28 ZIN A   1      30.897   1.713  30.187  0.00  0.00    -0.326 N 
ATOM     25  H64 ZIN A   1      30.941   0.759  30.352  0.00  0.00     0.169 HD
BRANCH  24  26
ATOM     26  C29 ZIN A   1      31.863   2.564  30.735  0.00  0.00     0.050 A 
ATOM     27  C38 ZIN A   1      31.623   3.198  31.947  0.00  0.00     0.074 A 
ATOM     28  C37 ZIN A   1      32.582   4.032  32.489  0.00  0.00     0.019 A 
ATOM     29  C36 ZIN A   1      33.774   4.246  31.820  0.00  0.00     0.017 A 
ATOM     30  C31 ZIN A   1      34.012   3.620  30.611  0.00  0.00     0.050 A 
ATOM     31  C30 ZIN A   1      33.060   2.780  30.066  0.00  0.00     0.046 A 
BRANCH  27  32
ATOM     32  C39 ZIN A   1      30.326   2.966  32.678  0.00  0.00     0.419 C 
ATOM     33  F40 ZIN A   1      29.438   4.009  32.395  0.00  0.00    -0.166 F 
ATOM     34  F41 ZIN A   1      29.768   1.753  32.262  0.00  0.00    -0.166 F 
ATOM     35  F42 ZIN A   1      30.568   2.920  34.055  0.00  0.00    -0.166 F 
ENDBRANCH  27  32
BRANCH  30  36
ATOM     36  C32 ZIN A   1      35.311   3.855  29.885  0.00  0.00     0.417 C 
ATOM     37  F33 ZIN A   1      35.341   5.165  29.394  0.00  0.00    -0.166 F 
ATOM     38  F34 ZIN A   1      36.380   3.664  30.768  0.00  0.00    -0.166 F 
ATOM     39  F35 ZIN A   1      35.420   2.955  28.819  0.00  0.00    -0.166 F 
ENDBRANCH  30  36
ENDBRANCH  24  26
ENDBRANCH  20  22
TORSDOF 4
ENDMDL
MODEL 94
REMARK CAVERDOCK RESULT:      -5.8      0.000      0.000
REMARK CAVERDOCK CONSTRAINTS:       0.0      0.0      0.0      0.0
REMARK CAVERDOCK TUNNEL: 93     -5.8      3.3     94.1
REMARK  4 active torsions:
REMARK  status: ('A' for Active; 'I' for Inactive)
REMARK    1  A    between atoms: C24_20  and  C26_21 
REMARK       I    between atoms: C26_21  and  N28_23 
REMARK    2  A    between atoms: N28_23  and  C29_24 
REMARK    3  A    between atoms: C31_26  and  C32_27 
REMARK    4  A    between atoms: C38_33  and  C39_34 
ROOT
ATOM      1  C1  ZIN A   1      28.398   0.060  31.612  0.00  0.00     0.016 C 
ATOM      2  C2  ZIN A   1      28.433   0.048  30.082  0.00  0.00    -0.028 C 
ATOM      3  C3  ZIN A   1      29.785  -0.446  29.604  0.00  0.00     0.011 C 
ATOM      4  C4  ZIN A   1      30.855   0.445  30.259  0.00  0.00     0.007 C 
ATOM      5  C5  ZIN A   1      30.637   1.915  29.917  0.00  0.00     0.004 C 
ATOM      6  C7  ZIN A   1      29.224   2.380  30.309  0.00  0.00    -0.004 C 
ATOM      7  C9  ZIN A   1      29.042   3.848  29.924  0.00  0.00     0.007 C 
ATOM      8  C10 ZIN A   1      30.086   4.707  30.645  0.00  0.00     0.026 C 
ATOM      9  C11 ZIN A   1      31.482   4.235  30.245  0.00  0.00     0.097 C 
ATOM     10  N13 ZIN A   1      32.516   5.038  30.894  0.00  0.00    -0.352 N 
ATOM     11  C14 ZIN A   1      33.758   4.526  31.044  0.00  0.00     0.241 C 
ATOM     12  O15 ZIN A   1      34.620   5.166  31.613  0.00  0.00    -0.269 OA
ATOM     13  C16 ZIN A   1      34.056   3.183  30.512  0.00  0.00     0.071 C 
ATOM     14  C17 ZIN A   1      33.053   2.324  30.318  0.00  0.00    -0.009 C 
ATOM     15  C18 ZIN A   1      31.649   2.784  30.660  0.00  0.00    -0.002 C 
ATOM     16  C19 ZIN A   1      31.416   2.626  32.164  0.00  0.00     0.022 C 
ATOM     17  C20 ZIN A   1      28.245   1.491  29.541  0.00  0.00    -0.001 C 
ATOM     18  C22 ZIN A   1      26.758   1.744  29.810  0.00  0.00     0.007 C 
ATOM     19  C23 ZIN A   1      26.098   0.395  29.410  0.00  0.00     0.015 C 
ATOM     20  C24 ZIN A   1      27.211  -0.690  29.545  0.00  0.00     0.086 C 
ATOM     21  H54 ZIN A   1      32.312   5.931  31.215  0.00  0.00     0.163 HD
ENDROOT
BRANCH  20  22
ATOM     22  C26 ZIN A   1      26.775  -1.768  30.502  0.00  0.00     0.227 C 
ATOM     23  O27 ZIN A   1      25.671  -1.725  31.005  0.00  0.00    -0.273 OA
ATOM     24  N28 ZIN A   1      27.611  -2.783  30.802  0.00  0.00    -0.326 N 
ATOM     25  H64 ZIN A   1      28.520  -2.777  30.465  0.00  0.00     0.169 HD
BRANCH  24  26
ATOM     26  C29 ZIN A   1      27.166  -3.844  31.599  0.00  0.00     0.050 A 
ATOM     27  C38 ZIN A   1      27.995  -4.934  31.830  0.00  0.00     0.074 A 
ATOM     28  C37 ZIN A   1      27.556  -5.977  32.622  0.00  0.00     0.019 A 
ATOM     29  C36 ZIN A   1      26.288  -5.942  33.174  0.00  0.00     0.017 A 
ATOM     30  C31 ZIN A   1      25.460  -4.860  32.941  0.00  0.00     0.050 A 
ATOM     31  C30 ZIN A   1      25.895  -3.811  32.155  0.00  0.00     0.046 A 
BRANCH  27  32
ATOM     32  C39 ZIN A   1      29.376  -4.973  31.229  0.00  0.00     0.419 C 
ATOM     33  F40 ZIN A   1      29.410  -5.915  30.196  0.00  0.00    -0.166 F 
ATOM     34  F41 ZIN A   1      29.699  -3.711  30.720  0.00  0.00    -0.166 F 
ATOM     35  F42 ZIN A   1      30.303  -5.329  32.215  0.00  0.00    -0.166 F 
ENDBRANCH  27  32
BRANCH  30  36
ATOM     36  C32 ZIN A   1      24.079  -4.826  33.544  0.00  0.00     0.417 C 
ATOM     37  F33 ZIN A   1      23.133  -5.136  32.562  0.00  0.00    -0.166 F 
ATOM     38  F34 ZIN A   1      24.000  -5.764  34.581  0.00  0.00    -0.166 F 
ATOM     39  F35 ZIN A   1      23.823  -3.548  34.052  0.00  0.00    -0.166 F 
ENDBRANCH  30  36
ENDBRANCH  24  26
ENDBRANCH  20  22
TORSDOF 4
ENDMDL
MODEL 95
REMARK CAVERDOCK RESULT:      -6.1      0.000      0.000
REMARK CAVERDOCK CONSTRAINTS:       0.0      0.0      0.0      0.0
REMARK CAVERDOCK TUNNEL: 94     -6.1      3.3     95.3
REMARK  4 active torsions:
REMARK  status: ('A' for Active; 'I' for Inactive)
REMARK    1  A    between atoms: C24_20  and  C26_21 
REMARK       I    between atoms: C26_21  and  N28_23 
REMARK    2  A    between atoms: N28_23  and  C29_24 
REMARK    3  A    between atoms: C31_26  and  C32_27 
REMARK    4  A    between atoms: C38_33  and  C39_34 
ROOT
ATOM      1  C1  ZIN A   1      28.367  -0.058  31.690  0.00  0.00     0.016 C 
ATOM      2  C2  ZIN A   1      28.402  -0.079  30.160  0.00  0.00    -0.028 C 
ATOM      3  C3  ZIN A   1      29.760  -0.560  29.685  0.00  0.00     0.011 C 
ATOM      4  C4  ZIN A   1      30.819   0.347  30.334  0.00  0.00     0.007 C 
ATOM      5  C5  ZIN A   1      30.584   1.813  29.984  0.00  0.00     0.004 C 
ATOM      6  C7  ZIN A   1      29.165   2.263  30.373  0.00  0.00    -0.004 C 
ATOM      7  C9  ZIN A   1      28.966   3.727  29.979  0.00  0.00     0.007 C 
ATOM      8  C10 ZIN A   1      30.001   4.603  30.694  0.00  0.00     0.026 C 
ATOM      9  C11 ZIN A   1      31.401   4.144  30.297  0.00  0.00     0.097 C 
ATOM     10  N13 ZIN A   1      32.426   4.963  30.941  0.00  0.00    -0.352 N 
ATOM     11  C14 ZIN A   1      33.674   4.467  31.094  0.00  0.00     0.241 C 
ATOM     12  O15 ZIN A   1      34.529   5.121  31.659  0.00  0.00    -0.269 OA
ATOM     13  C16 ZIN A   1      33.988   3.125  30.570  0.00  0.00     0.071 C 
ATOM     14  C17 ZIN A   1      32.995   2.253  30.381  0.00  0.00    -0.009 C 
ATOM     15  C18 ZIN A   1      31.586   2.698  30.721  0.00  0.00    -0.002 C 
ATOM     16  C19 ZIN A   1      31.354   2.547  32.226  0.00  0.00     0.022 C 
ATOM     17  C20 ZIN A   1      28.197   1.358  29.610  0.00  0.00    -0.001 C 
ATOM     18  C22 ZIN A   1      26.707   1.595  29.878  0.00  0.00     0.007 C 
ATOM     19  C23 ZIN A   1      26.063   0.236  29.487  0.00  0.00     0.015 C 
ATOM     20  C24 ZIN A   1      27.189  -0.835  29.628  0.00  0.00     0.086 C 
ATOM     21  H54 ZIN A   1      32.212   5.856  31.256  0.00  0.00     0.163 HD
ENDROOT
BRANCH  20  22
ATOM     22  C26 ZIN A   1      26.765  -1.912  30.592  0.00  0.00     0.227 C 
ATOM     23  O27 ZIN A   1      25.609  -1.984  30.953  0.00  0.00    -0.273 OA
ATOM     24  N28 ZIN A   1      27.671  -2.797  31.055  0.00  0.00    -0.326 N 
ATOM     25  H64 ZIN A   1      28.609  -2.692  30.831  0.00  0.00     0.169 HD
BRANCH  24  26
ATOM     26  C29 ZIN A   1      27.258  -3.866  31.858  0.00  0.00     0.050 A 
ATOM     27  C38 ZIN A   1      28.028  -5.020  31.929  0.00  0.00     0.074 A 
ATOM     28  C37 ZIN A   1      27.622  -6.071  32.727  0.00  0.00     0.019 A 
ATOM     29  C36 ZIN A   1      26.442  -5.981  33.445  0.00  0.00     0.017 A 
ATOM     30  C31 ZIN A   1      25.672  -4.835  33.371  0.00  0.00     0.050 A 
ATOM     31  C30 ZIN A   1      26.076  -3.778  32.580  0.00  0.00     0.046 A 
BRANCH  27  32
ATOM     32  C39 ZIN A   1      29.313  -5.119  31.148  0.00  0.00     0.419 C 
ATOM     33  F40 ZIN A   1      29.289  -4.205  30.090  0.00  0.00    -0.166 F 
ATOM     34  F41 ZIN A   1      30.393  -4.831  31.989  0.00  0.00    -0.166 F 
ATOM     35  F42 ZIN A   1      29.451  -6.416  30.641  0.00  0.00    -0.166 F 
ENDBRANCH  27  32
BRANCH  30  36
ATOM     36  C32 ZIN A   1      24.388  -4.740  34.155  0.00  0.00     0.417 C 
ATOM     37  F33 ZIN A   1      23.379  -5.439  33.484  0.00  0.00    -0.166 F 
ATOM     38  F34 ZIN A   1      24.575  -5.297  35.425  0.00  0.00    -0.166 F 
ATOM     39  F35 ZIN A   1      24.019  -3.397  34.284  0.00  0.00    -0.166 F 
ENDBRANCH  30  36
ENDBRANCH  24  26
ENDBRANCH  20  22
TORSDOF 4
ENDMDL
MODEL 96
REMARK CAVERDOCK RESULT:      -6.6      0.000      0.000
REMARK CAVERDOCK CONSTRAINTS:       0.0      0.0      0.0      0.0
REMARK CAVERDOCK TUNNEL: 95     -6.6      3.3     96.4
REMARK  4 active torsions:
REMARK  status: ('A' for Active; 'I' for Inactive)
REMARK    1  A    between atoms: C24_20  and  C26_21 
REMARK       I    between atoms: C26_21  and  N28_23 
REMARK    2  A    between atoms: N28_23  and  C29_24 
REMARK    3  A    between atoms: C31_26  and  C32_27 
REMARK    4  A    between atoms: C38_33  and  C39_34 
ROOT
ATOM      1  C1  ZIN A   1      29.146  -0.330  30.696  0.00  0.00     0.016 C 
ATOM      2  C2  ZIN A   1      27.927  -0.213  29.779  0.00  0.00    -0.028 C 
ATOM      3  C3  ZIN A   1      26.734   0.285  30.571  0.00  0.00     0.011 C 
ATOM      4  C4  ZIN A   1      26.546  -0.669  31.763  0.00  0.00     0.007 C 
ATOM      5  C5  ZIN A   1      26.352  -2.107  31.296  0.00  0.00     0.004 C 
ATOM      6  C7  ZIN A   1      27.516  -2.571  30.404  0.00  0.00    -0.004 C 
ATOM      7  C9  ZIN A   1      27.266  -4.005  29.938  0.00  0.00     0.007 C 
ATOM      8  C10 ZIN A   1      27.147  -4.932  31.153  0.00  0.00     0.026 C 
ATOM      9  C11 ZIN A   1      25.987  -4.460  32.027  0.00  0.00     0.097 C 
ATOM     10  N13 ZIN A   1      25.821  -5.326  33.193  0.00  0.00    -0.352 N 
ATOM     11  C14 ZIN A   1      25.189  -4.850  34.288  0.00  0.00     0.241 C 
ATOM     12  O15 ZIN A   1      25.072  -5.545  35.279  0.00  0.00    -0.269 OA
ATOM     13  C16 ZIN A   1      24.643  -3.480  34.272  0.00  0.00     0.071 C 
ATOM     14  C17 ZIN A   1      25.149  -2.590  33.415  0.00  0.00    -0.009 C 
ATOM     15  C18 ZIN A   1      26.269  -3.045  32.499  0.00  0.00    -0.002 C 
ATOM     16  C19 ZIN A   1      27.598  -2.986  33.254  0.00  0.00     0.022 C 
ATOM     17  C20 ZIN A   1      27.559  -1.612  29.213  0.00  0.00    -0.001 C 
ATOM     18  C22 ZIN A   1      28.682  -1.854  28.199  0.00  0.00     0.007 C 
ATOM     19  C23 ZIN A   1      28.834  -0.468  27.513  0.00  0.00     0.015 C 
ATOM     20  C24 ZIN A   1      28.295   0.583  28.531  0.00  0.00     0.086 C 
ATOM     21  H54 ZIN A   1      26.161  -6.235  33.179  0.00  0.00     0.163 HD
ENDROOT
BRANCH  20  22
ATOM     22  C26 ZIN A   1      29.361   1.601  28.843  0.00  0.00     0.227 C 
ATOM     23  O27 ZIN A   1      29.616   2.478  28.044  0.00  0.00    -0.273 OA
ATOM     24  N28 ZIN A   1      30.032   1.538  30.011  0.00  0.00    -0.326 N 
ATOM     25  H64 ZIN A   1      29.886   0.793  30.614  0.00  0.00     0.169 HD
BRANCH  24  26
ATOM     26  C29 ZIN A   1      30.939   2.548  30.352  0.00  0.00     0.050 A 
ATOM     27  C38 ZIN A   1      30.484   3.720  30.942  0.00  0.00     0.074 A 
ATOM     28  C37 ZIN A   1      31.382   4.712  31.284  0.00  0.00     0.019 A 
ATOM     29  C36 ZIN A   1      32.731   4.546  31.027  0.00  0.00     0.017 A 
ATOM     30  C31 ZIN A   1      33.185   3.382  30.435  0.00  0.00     0.050 A 
ATOM     31  C30 ZIN A   1      32.293   2.383  30.096  0.00  0.00     0.046 A 
BRANCH  27  32
ATOM     32  C39 ZIN A   1      29.015   3.904  31.222  0.00  0.00     0.419 C 
ATOM     33  F40 ZIN A   1      28.753   3.593  32.560  0.00  0.00    -0.166 F 
ATOM     34  F41 ZIN A   1      28.656   5.232  30.974  0.00  0.00    -0.166 F 
ATOM     35  F42 ZIN A   1      28.273   3.057  30.392  0.00  0.00    -0.166 F 
ENDBRANCH  27  32
BRANCH  30  36
ATOM     36  C32 ZIN A   1      34.655   3.203  30.157  0.00  0.00     0.417 C 
ATOM     37  F33 ZIN A   1      35.055   1.924  30.558  0.00  0.00    -0.166 F 
ATOM     38  F34 ZIN A   1      34.893   3.357  28.786  0.00  0.00    -0.166 F 
ATOM     39  F35 ZIN A   1      35.384   4.164  30.867  0.00  0.00    -0.166 F 
ENDBRANCH  30  36
ENDBRANCH  24  26
ENDBRANCH  20  22
TORSDOF 4
ENDMDL
MODEL 97
REMARK CAVERDOCK RESULT:      -6.4      0.000      0.000
REMARK CAVERDOCK CONSTRAINTS:       0.0      0.0      0.0      0.0
REMARK CAVERDOCK TUNNEL: 96     -6.4      3.3     97.1
REMARK  4 active torsions:
REMARK  status: ('A' for Active; 'I' for Inactive)
REMARK    1  A    between atoms: C24_20  and  C26_21 
REMARK       I    between atoms: C26_21  and  N28_23 
REMARK    2  A    between atoms: N28_23  and  C29_24 
REMARK    3  A    between atoms: C31_26  and  C32_27 
REMARK    4  A    between atoms: C38_33  and  C39_34 
ROOT
ATOM      1  C1  ZIN A   1      28.259  -0.101  31.872  0.00  0.00     0.016 C 
ATOM      2  C2  ZIN A   1      28.283  -0.171  30.344  0.00  0.00    -0.028 C 
ATOM      3  C3  ZIN A   1      29.640  -0.657  29.874  0.00  0.00     0.011 C 
ATOM      4  C4  ZIN A   1      30.697   0.278  30.485  0.00  0.00     0.007 C 
ATOM      5  C5  ZIN A   1      30.448   1.730  30.089  0.00  0.00     0.004 C 
ATOM      6  C7  ZIN A   1      29.030   2.182  30.474  0.00  0.00    -0.004 C 
ATOM      7  C9  ZIN A   1      28.817   3.631  30.035  0.00  0.00     0.007 C 
ATOM      8  C10 ZIN A   1      29.850   4.537  30.713  0.00  0.00     0.026 C 
ATOM      9  C11 ZIN A   1      31.251   4.076  30.320  0.00  0.00     0.097 C 
ATOM     10  N13 ZIN A   1      32.274   4.923  30.929  0.00  0.00    -0.352 N 
ATOM     11  C14 ZIN A   1      33.527   4.441  31.088  0.00  0.00     0.241 C 
ATOM     12  O15 ZIN A   1      34.381   5.119  31.625  0.00  0.00    -0.269 OA
ATOM     13  C16 ZIN A   1      33.848   3.085  30.606  0.00  0.00     0.071 C 
ATOM     14  C17 ZIN A   1      32.860   2.200  30.453  0.00  0.00    -0.009 C 
ATOM     15  C18 ZIN A   1      31.450   2.646  30.789  0.00  0.00    -0.002 C 
ATOM     16  C19 ZIN A   1      31.231   2.542  32.300  0.00  0.00     0.022 C 
ATOM     17  C20 ZIN A   1      28.063   1.246  29.749  0.00  0.00    -0.001 C 
ATOM     18  C22 ZIN A   1      26.573   1.481  30.021  0.00  0.00     0.007 C 
ATOM     19  C23 ZIN A   1      25.937   0.105  29.678  0.00  0.00     0.015 C 
ATOM     20  C24 ZIN A   1      27.071  -0.952  29.846  0.00  0.00     0.086 C 
ATOM     21  H54 ZIN A   1      32.056   5.824  31.217  0.00  0.00     0.163 HD
ENDROOT
BRANCH  20  22
ATOM     22  C26 ZIN A   1      26.663  -2.001  30.847  0.00  0.00     0.227 C 
ATOM     23  O27 ZIN A   1      25.566  -1.954  31.363  0.00  0.00    -0.273 OA
ATOM     24  N28 ZIN A   1      27.517  -2.992  31.172  0.00  0.00    -0.326 N 
ATOM     25  H64 ZIN A   1      28.422  -2.987  30.822  0.00  0.00     0.169 HD
BRANCH  24  26
ATOM     26  C29 ZIN A   1      27.098  -4.030  32.012  0.00  0.00     0.050 A 
ATOM     27  C38 ZIN A   1      27.878  -5.171  32.149  0.00  0.00     0.074 A 
ATOM     28  C37 ZIN A   1      27.466  -6.190  32.985  0.00  0.00     0.019 A 
ATOM     29  C36 ZIN A   1      26.271  -6.082  33.674  0.00  0.00     0.017 A 
ATOM     30  C31 ZIN A   1      25.491  -4.949  33.535  0.00  0.00     0.050 A 
ATOM     31  C30 ZIN A   1      25.901  -3.923  32.706  0.00  0.00     0.046 A 
BRANCH  27  32
ATOM     32  C39 ZIN A   1      29.179  -5.291  31.399  0.00  0.00     0.419 C 
ATOM     33  F40 ZIN A   1      29.348  -4.174  30.575  0.00  0.00    -0.166 F 
ATOM     34  F41 ZIN A   1      30.238  -5.362  32.311  0.00  0.00    -0.166 F 
ATOM     35  F42 ZIN A   1      29.160  -6.450  30.616  0.00  0.00    -0.166 F 
ENDBRANCH  27  32
BRANCH  30  36
ATOM     36  C32 ZIN A   1      24.191  -4.834  34.288  0.00  0.00     0.417 C 
ATOM     37  F33 ZIN A   1      24.351  -5.349  35.578  0.00  0.00    -0.166 F 
ATOM     38  F34 ZIN A   1      23.816  -3.487  34.367  0.00  0.00    -0.166 F 
ATOM     39  F35 ZIN A   1      23.198  -5.555  33.617  0.00  0.00    -0.166 F 
ENDBRANCH  30  36
ENDBRANCH  24  26
ENDBRANCH  20  22
TORSDOF 4
ENDMDL
MODEL 98
REMARK CAVERDOCK RESULT:      -7.0      0.000      0.000
REMARK CAVERDOCK CONSTRAINTS:       0.0      0.0      0.0      0.0
REMARK CAVERDOCK TUNNEL: 97     -7.0      3.3     98.7
REMARK  4 active torsions:
REMARK  status: ('A' for Active; 'I' for Inactive)
REMARK    1  A    between atoms: C24_20  and  C26_21 
REMARK       I    between atoms: C26_21  and  N28_23 
REMARK    2  A    between atoms: N28_23  and  C29_24 
REMARK    3  A    between atoms: C31_26  and  C32_27 
REMARK    4  A    between atoms: C38_33  and  C39_34 
ROOT
ATOM      1  C1  ZIN A   1      29.027  -0.544  30.791  0.00  0.00     0.016 C 
ATOM      2  C2  ZIN A   1      27.804  -0.522  29.872  0.00  0.00    -0.028 C 
ATOM      3  C3  ZIN A   1      26.597  -0.013  30.636  0.00  0.00     0.011 C 
ATOM      4  C4  ZIN A   1      26.440  -0.897  31.885  0.00  0.00     0.007 C 
ATOM      5  C5  ZIN A   1      26.292  -2.367  31.508  0.00  0.00     0.004 C 
ATOM      6  C7  ZIN A   1      27.468  -2.848  30.642  0.00  0.00    -0.004 C 
ATOM      7  C9  ZIN A   1      27.264  -4.315  30.267  0.00  0.00     0.007 C 
ATOM      8  C10 ZIN A   1      27.174  -5.169  31.537  0.00  0.00     0.026 C 
ATOM      9  C11 ZIN A   1      26.002  -4.681  32.384  0.00  0.00     0.097 C 
ATOM     10  N13 ZIN A   1      25.864  -5.478  33.601  0.00  0.00    -0.352 N 
ATOM     11  C14 ZIN A   1      25.218  -4.955  34.667  0.00  0.00     0.241 C 
ATOM     12  O15 ZIN A   1      25.125  -5.591  35.699  0.00  0.00    -0.269 OA
ATOM     13  C16 ZIN A   1      24.630  -3.607  34.567  0.00  0.00     0.071 C 
ATOM     14  C17 ZIN A   1      25.107  -2.756  33.656  0.00  0.00    -0.009 C 
ATOM     15  C18 ZIN A   1      26.239  -3.231  32.766  0.00  0.00    -0.002 C 
ATOM     16  C19 ZIN A   1      27.567  -3.084  33.513  0.00  0.00     0.022 C 
ATOM     17  C20 ZIN A   1      27.480  -1.964  29.395  0.00  0.00    -0.001 C 
ATOM     18  C22 ZIN A   1      28.609  -2.233  28.394  0.00  0.00     0.007 C 
ATOM     19  C23 ZIN A   1      28.717  -0.888  27.623  0.00  0.00     0.015 C 
ATOM     20  C24 ZIN A   1      28.146   0.207  28.577  0.00  0.00     0.086 C 
ATOM     21  H54 ZIN A   1      26.232  -6.375  33.643  0.00  0.00     0.163 HD
ENDROOT
BRANCH  20  22
ATOM     22  C26 ZIN A   1      29.179   1.275  28.822  0.00  0.00     0.227 C 
ATOM     23  O27 ZIN A   1      29.434   2.085  27.955  0.00  0.00    -0.273 OA
ATOM     24  N28 ZIN A   1      29.822   1.332  30.006  0.00  0.00    -0.326 N 
ATOM     25  H64 ZIN A   1      29.679   0.640  30.669  0.00  0.00     0.169 HD
BRANCH  24  26
ATOM     26  C29 ZIN A   1      30.696   2.391  30.277  0.00  0.00     0.050 A 
ATOM     27  C38 ZIN A   1      30.199   3.598  30.751  0.00  0.00     0.074 A 
ATOM     28  C37 ZIN A   1      31.065   4.639  31.024  0.00  0.00     0.019 A 
ATOM     29  C36 ZIN A   1      32.423   4.485  30.814  0.00  0.00     0.017 A 
ATOM     30  C31 ZIN A   1      32.919   3.286  30.338  0.00  0.00     0.050 A 
ATOM     31  C30 ZIN A   1      32.060   2.239  30.068  0.00  0.00     0.046 A 
BRANCH  27  32
ATOM     32  C39 ZIN A   1      28.720   3.768  30.980  0.00  0.00     0.419 C 
ATOM     33  F40 ZIN A   1      28.016   3.252  29.888  0.00  0.00    -0.166 F 
ATOM     34  F41 ZIN A   1      28.347   3.083  32.141  0.00  0.00    -0.166 F 
ATOM     35  F42 ZIN A   1      28.424   5.128  31.126  0.00  0.00    -0.166 F 
ENDBRANCH  27  32
BRANCH  30  36
ATOM     36  C32 ZIN A   1      34.400   3.121  30.111  0.00  0.00     0.417 C 
ATOM     37  F33 ZIN A   1      35.061   4.303  30.464  0.00  0.00    -0.166 F 
ATOM     38  F34 ZIN A   1      34.878   2.067  30.898  0.00  0.00    -0.166 F 
ATOM     39  F35 ZIN A   1      34.637   2.840  28.761  0.00  0.00    -0.166 F 
ENDBRANCH  30  36
ENDBRANCH  24  26
ENDBRANCH  20  22
TORSDOF 4
ENDMDL
MODEL 99
REMARK CAVERDOCK RESULT:      -7.1      0.000      0.000
REMARK CAVERDOCK CONSTRAINTS:       0.0      0.0      0.0      0.0
REMARK CAVERDOCK TUNNEL: 98     -7.1      3.2     99.8
REMARK  4 active torsions:
REMARK  status: ('A' for Active; 'I' for Inactive)
REMARK    1  A    between atoms: C24_20  and  C26_21 
REMARK       I    between atoms: C26_21  and  N28_23 
REMARK    2  A    between atoms: N28_23  and  C29_24 
REMARK    3  A    between atoms: C31_26  and  C32_27 
REMARK    4  A    between atoms: C38_33  and  C39_34 
ROOT
ATOM      1  C1  ZIN A   1      28.902  -0.653  30.863  0.00  0.00     0.016 C 
ATOM      2  C2  ZIN A   1      27.726  -0.718  29.886  0.00  0.00    -0.028 C 
ATOM      3  C3  ZIN A   1      26.464  -0.229  30.570  0.00  0.00     0.011 C 
ATOM      4  C4  ZIN A   1      26.280  -1.070  31.845  0.00  0.00     0.007 C 
ATOM      5  C5  ZIN A   1      26.208  -2.558  31.522  0.00  0.00     0.004 C 
ATOM      6  C7  ZIN A   1      27.444  -3.024  30.734  0.00  0.00    -0.004 C 
ATOM      7  C9  ZIN A   1      27.315  -4.512  30.409  0.00  0.00     0.007 C 
ATOM      8  C10 ZIN A   1      27.197  -5.318  31.708  0.00  0.00     0.026 C 
ATOM      9  C11 ZIN A   1      25.965  -4.846  32.477  0.00  0.00     0.097 C 
ATOM     10  N13 ZIN A   1      25.799  -5.600  33.717  0.00  0.00    -0.352 N 
ATOM     11  C14 ZIN A   1      25.082  -5.062  34.729  0.00  0.00     0.241 C 
ATOM     12  O15 ZIN A   1      24.962  -5.661  35.781  0.00  0.00    -0.269 OA
ATOM     13  C16 ZIN A   1      24.446  -3.744  34.547  0.00  0.00     0.071 C 
ATOM     14  C17 ZIN A   1      24.934  -2.911  33.625  0.00  0.00    -0.009 C 
ATOM     15  C18 ZIN A   1      26.127  -3.374  32.810  0.00  0.00    -0.002 C 
ATOM     16  C19 ZIN A   1      27.409  -3.143  33.613  0.00  0.00     0.022 C 
ATOM     17  C20 ZIN A   1      27.483  -2.189  29.453  0.00  0.00    -0.001 C 
ATOM     18  C22 ZIN A   1      28.670  -2.450  28.519  0.00  0.00     0.007 C 
ATOM     19  C23 ZIN A   1      28.763  -1.133  27.700  0.00  0.00     0.015 C 
ATOM     20  C24 ZIN A   1      28.103  -0.026  28.580  0.00  0.00     0.086 C 
ATOM     21  H54 ZIN A   1      26.200  -6.479  33.814  0.00  0.00     0.163 HD
ENDROOT
BRANCH  20  22
ATOM     22  C26 ZIN A   1      29.080   1.092  28.830  0.00  0.00     0.227 C 
ATOM     23  O27 ZIN A   1      29.249   1.951  27.990  0.00  0.00    -0.273 OA
ATOM     24  N28 ZIN A   1      29.769   1.139  29.989  0.00  0.00    -0.326 N 
ATOM     25  H64 ZIN A   1      29.695   0.412  30.626  0.00  0.00     0.169 HD
BRANCH  24  26
ATOM     26  C29 ZIN A   1      30.589   2.237  30.271  0.00  0.00     0.050 A 
ATOM     27  C38 ZIN A   1      30.031   3.419  30.741  0.00  0.00     0.074 A 
ATOM     28  C37 ZIN A   1      30.843   4.499  31.025  0.00  0.00     0.019 A 
ATOM     29  C36 ZIN A   1      32.210   4.409  30.830  0.00  0.00     0.017 A 
ATOM     30  C31 ZIN A   1      32.767   3.235  30.358  0.00  0.00     0.050 A 
ATOM     31  C30 ZIN A   1      31.961   2.149  30.077  0.00  0.00     0.046 A 
BRANCH  27  32
ATOM     32  C39 ZIN A   1      28.543   3.518  30.954  0.00  0.00     0.419 C 
ATOM     33  F40 ZIN A   1      28.226   4.786  31.452  0.00  0.00    -0.166 F 
ATOM     34  F41 ZIN A   1      27.883   3.318  29.736  0.00  0.00    -0.166 F 
ATOM     35  F42 ZIN A   1      28.136   2.542  31.870  0.00  0.00    -0.166 F 
ENDBRANCH  27  32
BRANCH  30  36
ATOM     36  C32 ZIN A   1      34.256   3.141  30.147  0.00  0.00     0.417 C 
ATOM     37  F33 ZIN A   1      34.840   4.391  30.376  0.00  0.00    -0.166 F 
ATOM     38  F34 ZIN A   1      34.794   2.205  31.037  0.00  0.00    -0.166 F 
ATOM     39  F35 ZIN A   1      34.517   2.738  28.833  0.00  0.00    -0.166 F 
ENDBRANCH  30  36
ENDBRANCH  24  26
ENDBRANCH  20  22
TORSDOF 4
ENDMDL
MODEL 100
REMARK CAVERDOCK RESULT:      -7.4      0.000      0.000
REMARK CAVERDOCK CONSTRAINTS:       0.0      0.0      0.0      0.0
REMARK CAVERDOCK TUNNEL: 99     -7.4      3.3    100.8
REMARK  4 active torsions:
REMARK  status: ('A' for Active; 'I' for Inactive)
REMARK    1  A    between atoms: C24_20  and  C26_21 
REMARK       I    between atoms: C26_21  and  N28_23 
REMARK    2  A    between atoms: N28_23  and  C29_24 
REMARK    3  A    between atoms: C31_26  and  C32_27 
REMARK    4  A    between atoms: C38_33  and  C39_34 
ROOT
ATOM      1  C1  ZIN A   1      28.792  -0.679  31.015  0.00  0.00     0.016 C 
ATOM      2  C2  ZIN A   1      27.619  -0.763  30.035  0.00  0.00    -0.028 C 
ATOM      3  C3  ZIN A   1      26.347  -0.299  30.718  0.00  0.00     0.011 C 
ATOM      4  C4  ZIN A   1      26.176  -1.145  31.991  0.00  0.00     0.007 C 
ATOM      5  C5  ZIN A   1      26.132  -2.634  31.666  0.00  0.00     0.004 C 
ATOM      6  C7  ZIN A   1      27.378  -3.075  30.879  0.00  0.00    -0.004 C 
ATOM      7  C9  ZIN A   1      27.277  -4.565  30.552  0.00  0.00     0.007 C 
ATOM      8  C10 ZIN A   1      27.171  -5.376  31.849  0.00  0.00     0.026 C 
ATOM      9  C11 ZIN A   1      25.930  -4.927  32.616  0.00  0.00     0.097 C 
ATOM     10  N13 ZIN A   1      25.775  -5.686  33.855  0.00  0.00    -0.352 N 
ATOM     11  C14 ZIN A   1      25.046  -5.164  34.867  0.00  0.00     0.241 C 
ATOM     12  O15 ZIN A   1      24.936  -5.766  35.917  0.00  0.00    -0.269 OA
ATOM     13  C16 ZIN A   1      24.387  -3.858  34.685  0.00  0.00     0.071 C 
ATOM     14  C17 ZIN A   1      24.861  -3.014  33.765  0.00  0.00    -0.009 C 
ATOM     15  C18 ZIN A   1      26.064  -3.453  32.953  0.00  0.00    -0.002 C 
ATOM     16  C19 ZIN A   1      27.340  -3.201  33.758  0.00  0.00     0.022 C 
ATOM     17  C20 ZIN A   1      27.404  -2.238  29.600  0.00  0.00    -0.001 C 
ATOM     18  C22 ZIN A   1      28.597  -2.476  28.668  0.00  0.00     0.007 C 
ATOM     19  C23 ZIN A   1      28.667  -1.156  27.851  0.00  0.00     0.015 C 
ATOM     20  C24 ZIN A   1      27.986  -0.063  28.731  0.00  0.00     0.086 C 
ATOM     21  H54 ZIN A   1      26.192  -6.558  33.951  0.00  0.00     0.163 HD
ENDROOT
BRANCH  20  22
ATOM     22  C26 ZIN A   1      28.942   1.073  28.986  0.00  0.00     0.227 C 
ATOM     23  O27 ZIN A   1      29.166   1.886  28.113  0.00  0.00    -0.273 OA
ATOM     24  N28 ZIN A   1      29.551   1.187  30.184  0.00  0.00    -0.326 N 
ATOM     25  H64 ZIN A   1      29.435   0.495  30.853  0.00  0.00     0.169 HD
BRANCH  24  26
ATOM     26  C29 ZIN A   1      30.348   2.303  30.460  0.00  0.00     0.050 A 
ATOM     27  C38 ZIN A   1      29.770   3.464  30.958  0.00  0.00     0.074 A 
ATOM     28  C37 ZIN A   1      30.560   4.562  31.236  0.00  0.00     0.019 A 
ATOM     29  C36 ZIN A   1      31.923   4.511  31.007  0.00  0.00     0.017 A 
ATOM     30  C31 ZIN A   1      32.500   3.358  30.507  0.00  0.00     0.050 A 
ATOM     31  C30 ZIN A   1      31.716   2.255  30.232  0.00  0.00     0.046 A 
BRANCH  27  32
ATOM     32  C39 ZIN A   1      28.285   3.521  31.208  0.00  0.00     0.419 C 
ATOM     33  F40 ZIN A   1      27.610   2.896  30.154  0.00  0.00    -0.166 F 
ATOM     34  F41 ZIN A   1      27.989   2.863  32.406  0.00  0.00    -0.166 F 
ATOM     35  F42 ZIN A   1      27.878   4.856  31.296  0.00  0.00    -0.166 F 
ENDBRANCH  27  32
BRANCH  30  36
ATOM     36  C32 ZIN A   1      33.985   3.307  30.260  0.00  0.00     0.417 C 
ATOM     37  F33 ZIN A   1      34.494   4.608  30.198  0.00  0.00    -0.166 F 
ATOM     38  F34 ZIN A   1      34.608   2.612  31.303  0.00  0.00    -0.166 F 
ATOM     39  F35 ZIN A   1      34.234   2.651  29.049  0.00  0.00    -0.166 F 
ENDBRANCH  30  36
ENDBRANCH  24  26
ENDBRANCH  20  22
TORSDOF 4
ENDMDL
MODEL 101
REMARK CAVERDOCK RESULT:      -7.6      0.000      0.000
REMARK CAVERDOCK CONSTRAINTS:       0.0      0.0      0.0      0.0
REMARK CAVERDOCK TUNNEL: 100     -7.6      3.3    101.4
REMARK  4 active torsions:
REMARK  status: ('A' for Active; 'I' for Inactive)
REMARK    1  A    between atoms: C24_20  and  C26_21 
REMARK       I    between atoms: C26_21  and  N28_23 
REMARK    2  A    between atoms: N28_23  and  C29_24 
REMARK    3  A    between atoms: C31_26  and  C32_27 
REMARK    4  A    between atoms: C38_33  and  C39_34 
ROOT
ATOM      1  C1  ZIN A   1      28.696  -0.917  31.055  0.00  0.00     0.016 C 
ATOM      2  C2  ZIN A   1      27.581  -1.102  30.023  0.00  0.00    -0.028 C 
ATOM      3  C3  ZIN A   1      26.251  -0.692  30.625  0.00  0.00     0.011 C 
ATOM      4  C4  ZIN A   1      26.065  -1.505  31.917  0.00  0.00     0.007 C 
ATOM      5  C5  ZIN A   1      26.123  -3.004  31.643  0.00  0.00     0.004 C 
ATOM      6  C7  ZIN A   1      27.431  -3.396  30.935  0.00  0.00    -0.004 C 
ATOM      7  C9  ZIN A   1      27.433  -4.898  30.656  0.00  0.00     0.007 C 
ATOM      8  C10 ZIN A   1      27.307  -5.672  31.974  0.00  0.00     0.026 C 
ATOM      9  C11 ZIN A   1      26.004  -5.273  32.663  0.00  0.00     0.097 C 
ATOM     10  N13 ZIN A   1      25.830  -5.999  33.919  0.00  0.00    -0.352 N 
ATOM     11  C14 ZIN A   1      25.022  -5.488  34.874  0.00  0.00     0.241 C 
ATOM     12  O15 ZIN A   1      24.892  -6.061  35.939  0.00  0.00    -0.269 OA
ATOM     13  C16 ZIN A   1      24.299  -4.230  34.614  0.00  0.00     0.071 C 
ATOM     14  C17 ZIN A   1      24.770  -3.390  33.690  0.00  0.00    -0.009 C 
ATOM     15  C18 ZIN A   1      26.036  -3.783  32.953  0.00  0.00    -0.002 C 
ATOM     16  C19 ZIN A   1      27.253  -3.430  33.811  0.00  0.00     0.022 C 
ATOM     17  C20 ZIN A   1      27.474  -2.600  29.630  0.00  0.00    -0.001 C 
ATOM     18  C22 ZIN A   1      28.725  -2.797  28.767  0.00  0.00     0.007 C 
ATOM     19  C23 ZIN A   1      28.761  -1.502  27.908  0.00  0.00     0.015 C 
ATOM     20  C24 ZIN A   1      27.973  -0.424  28.714  0.00  0.00     0.086 C 
ATOM     21  H54 ZIN A   1      26.291  -6.841  34.066  0.00  0.00     0.163 HD
ENDROOT
BRANCH  20  22
ATOM     22  C26 ZIN A   1      28.848   0.774  28.975  0.00  0.00     0.227 C 
ATOM     23  O27 ZIN A   1      29.080   1.563  28.082  0.00  0.00    -0.273 OA
ATOM     24  N28 ZIN A   1      29.375   0.971  30.201  0.00  0.00    -0.326 N 
ATOM     25  H64 ZIN A   1      29.257   0.301  30.892  0.00  0.00     0.169 HD
BRANCH  24  26
ATOM     26  C29 ZIN A   1      30.091   2.141  30.475  0.00  0.00     0.050 A 
ATOM     27  C38 ZIN A   1      29.425   3.276  30.917  0.00  0.00     0.074 A 
ATOM     28  C37 ZIN A   1      30.135   4.428  31.194  0.00  0.00     0.019 A 
ATOM     29  C36 ZIN A   1      31.507   4.456  31.018  0.00  0.00     0.017 A 
ATOM     30  C31 ZIN A   1      32.172   3.329  30.573  0.00  0.00     0.050 A 
ATOM     31  C30 ZIN A   1      31.468   2.172  30.300  0.00  0.00     0.046 A 
BRANCH  27  32
ATOM     32  C39 ZIN A   1      27.931   3.248  31.109  0.00  0.00     0.419 C 
ATOM     33  F40 ZIN A   1      27.611   2.387  32.164  0.00  0.00    -0.166 F 
ATOM     34  F41 ZIN A   1      27.474   4.537  31.405  0.00  0.00    -0.166 F 
ATOM     35  F42 ZIN A   1      27.318   2.795  29.935  0.00  0.00    -0.166 F 
ENDBRANCH  27  32
BRANCH  30  36
ATOM     36  C32 ZIN A   1      33.666   3.363  30.383  0.00  0.00     0.417 C 
ATOM     37  F33 ZIN A   1      33.996   2.753  29.168  0.00  0.00    -0.166 F 
ATOM     38  F34 ZIN A   1      34.104   4.692  30.371  0.00  0.00    -0.166 F 
ATOM     39  F35 ZIN A   1      34.286   2.677  31.433  0.00  0.00    -0.166 F 
ENDBRANCH  30  36
ENDBRANCH  24  26
ENDBRANCH  20  22
TORSDOF 4
ENDMDL
MODEL 102
REMARK CAVERDOCK RESULT:      -8.2      0.000      0.000
REMARK CAVERDOCK CONSTRAINTS:       0.0      0.0      0.0      0.0
REMARK CAVERDOCK TUNNEL: 101     -8.2      3.2    102.6
REMARK  4 active torsions:
REMARK  status: ('A' for Active; 'I' for Inactive)
REMARK    1  A    between atoms: C24_20  and  C26_21 
REMARK       I    between atoms: C26_21  and  N28_23 
REMARK    2  A    between atoms: N28_23  and  C29_24 
REMARK    3  A    between atoms: C31_26  and  C32_27 
REMARK    4  A    between atoms: C38_33  and  C39_34 
ROOT
ATOM      1  C1  ZIN A   1      28.655  -1.020  31.165  0.00  0.00     0.016 C 
ATOM      2  C2  ZIN A   1      27.537  -1.236  30.143  0.00  0.00    -0.028 C 
ATOM      3  C3  ZIN A   1      26.207  -0.825  30.745  0.00  0.00     0.011 C 
ATOM      4  C4  ZIN A   1      26.034  -1.614  32.055  0.00  0.00     0.007 C 
ATOM      5  C5  ZIN A   1      26.104  -3.117  31.809  0.00  0.00     0.004 C 
ATOM      6  C7  ZIN A   1      27.411  -3.512  31.101  0.00  0.00    -0.004 C 
ATOM      7  C9  ZIN A   1      27.424  -5.020  30.852  0.00  0.00     0.007 C 
ATOM      8  C10 ZIN A   1      27.313  -5.768  32.186  0.00  0.00     0.026 C 
ATOM      9  C11 ZIN A   1      26.011  -5.367  32.874  0.00  0.00     0.097 C 
ATOM     10  N13 ZIN A   1      25.850  -6.069  34.146  0.00  0.00    -0.352 N 
ATOM     11  C14 ZIN A   1      25.043  -5.547  35.095  0.00  0.00     0.241 C 
ATOM     12  O15 ZIN A   1      24.924  -6.100  36.172  0.00  0.00    -0.269 OA
ATOM     13  C16 ZIN A   1      24.308  -4.300  34.815  0.00  0.00     0.071 C 
ATOM     14  C17 ZIN A   1      24.766  -3.474  33.871  0.00  0.00    -0.009 C 
ATOM     15  C18 ZIN A   1      26.031  -3.871  33.135  0.00  0.00    -0.002 C 
ATOM     16  C19 ZIN A   1      27.250  -3.491  33.979  0.00  0.00     0.022 C 
ATOM     17  C20 ZIN A   1      27.439  -2.742  29.781  0.00  0.00    -0.001 C 
ATOM     18  C22 ZIN A   1      28.687  -2.945  28.914  0.00  0.00     0.007 C 
ATOM     19  C23 ZIN A   1      28.707  -1.668  28.030  0.00  0.00     0.015 C 
ATOM     20  C24 ZIN A   1      27.915  -0.580  28.819  0.00  0.00     0.086 C 
ATOM     21  H54 ZIN A   1      26.319  -6.904  34.306  0.00  0.00     0.163 HD
ENDROOT
BRANCH  20  22
ATOM     22  C26 ZIN A   1      28.781   0.631  29.051  0.00  0.00     0.227 C 
ATOM     23  O27 ZIN A   1      28.996   1.407  28.144  0.00  0.00    -0.273 OA
ATOM     24  N28 ZIN A   1      29.319   0.852  30.268  0.00  0.00    -0.326 N 
ATOM     25  H64 ZIN A   1      29.215   0.192  30.971  0.00  0.00     0.169 HD
BRANCH  24  26
ATOM     26  C29 ZIN A   1      30.027   2.033  30.515  0.00  0.00     0.050 A 
ATOM     27  C38 ZIN A   1      29.353   3.171  30.941  0.00  0.00     0.074 A 
ATOM     28  C37 ZIN A   1      30.055   4.333  31.192  0.00  0.00     0.019 A 
ATOM     29  C36 ZIN A   1      31.426   4.370  31.005  0.00  0.00     0.017 A 
ATOM     30  C31 ZIN A   1      32.097   3.240  30.577  0.00  0.00     0.050 A 
ATOM     31  C30 ZIN A   1      31.402   2.072  30.331  0.00  0.00     0.046 A 
BRANCH  27  32
ATOM     32  C39 ZIN A   1      27.861   3.133  31.144  0.00  0.00     0.419 C 
ATOM     33  F40 ZIN A   1      27.548   2.194  32.132  0.00  0.00    -0.166 F 
ATOM     34  F41 ZIN A   1      27.413   4.396  31.544  0.00  0.00    -0.166 F 
ATOM     35  F42 ZIN A   1      27.236   2.774  29.945  0.00  0.00    -0.166 F 
ENDBRANCH  27  32
BRANCH  30  36
ATOM     36  C32 ZIN A   1      33.590   3.283  30.375  0.00  0.00     0.417 C 
ATOM     37  F33 ZIN A   1      34.029   4.611  30.416  0.00  0.00    -0.166 F 
ATOM     38  F34 ZIN A   1      34.219   2.553  31.391  0.00  0.00    -0.166 F 
ATOM     39  F35 ZIN A   1      33.910   2.725  29.133  0.00  0.00    -0.166 F 
ENDBRANCH  30  36
ENDBRANCH  24  26
ENDBRANCH  20  22
TORSDOF 4
ENDMDL
MODEL 103
REMARK CAVERDOCK RESULT:      -8.7      0.000      0.000
REMARK CAVERDOCK CONSTRAINTS:       0.0      0.0      0.0      0.0
REMARK CAVERDOCK TUNNEL: 102     -8.7      3.3    103.4
REMARK  4 active torsions:
REMARK  status: ('A' for Active; 'I' for Inactive)
REMARK    1  A    between atoms: C24_20  and  C26_21 
REMARK       I    between atoms: C26_21  and  N28_23 
REMARK    2  A    between atoms: N28_23  and  C29_24 
REMARK    3  A    between atoms: C31_26  and  C32_27 
REMARK    4  A    between atoms: C38_33  and  C39_34 
ROOT
ATOM      1  C1  ZIN A   1      28.530  -1.129  31.263  0.00  0.00     0.016 C 
ATOM      2  C2  ZIN A   1      27.467  -1.416  30.200  0.00  0.00    -0.028 C 
ATOM      3  C3  ZIN A   1      26.098  -1.035  30.729  0.00  0.00     0.011 C 
ATOM      4  C4  ZIN A   1      25.894  -1.787  32.055  0.00  0.00     0.007 C 
ATOM      5  C5  ZIN A   1      26.026  -3.294  31.864  0.00  0.00     0.004 C 
ATOM      6  C7  ZIN A   1      27.376  -3.664  31.228  0.00  0.00    -0.004 C 
ATOM      7  C9  ZIN A   1      27.453  -5.178  31.030  0.00  0.00     0.007 C 
ATOM      8  C10 ZIN A   1      27.307  -5.886  32.382  0.00  0.00     0.026 C 
ATOM      9  C11 ZIN A   1      25.962  -5.511  32.999  0.00  0.00     0.097 C 
ATOM     10  N13 ZIN A   1      25.769  -6.178  34.284  0.00  0.00    -0.352 N 
ATOM     11  C14 ZIN A   1      24.902  -5.654  35.179  0.00  0.00     0.241 C 
ATOM     12  O15 ZIN A   1      24.754  -6.177  36.267  0.00  0.00    -0.269 OA
ATOM     13  C16 ZIN A   1      24.138  -4.444  34.825  0.00  0.00     0.071 C 
ATOM     14  C17 ZIN A   1      24.610  -3.633  33.876  0.00  0.00    -0.009 C 
ATOM     15  C18 ZIN A   1      25.920  -4.008  33.210  0.00  0.00    -0.002 C 
ATOM     16  C19 ZIN A   1      27.085  -3.557  34.093  0.00  0.00     0.022 C 
ATOM     17  C20 ZIN A   1      27.438  -2.936  29.885  0.00  0.00    -0.001 C 
ATOM     18  C22 ZIN A   1      28.730  -3.122  29.081  0.00  0.00     0.007 C 
ATOM     19  C23 ZIN A   1      28.746  -1.873  28.156  0.00  0.00     0.015 C 
ATOM     20  C24 ZIN A   1      27.882  -0.790  28.873  0.00  0.00     0.086 C 
ATOM     21  H54 ZIN A   1      26.258  -6.990  34.493  0.00  0.00     0.163 HD
ENDROOT
BRANCH  20  22
ATOM     22  C26 ZIN A   1      28.695   0.457  29.103  0.00  0.00     0.227 C 
ATOM     23  O27 ZIN A   1      28.896   1.228  28.187  0.00  0.00    -0.273 OA
ATOM     24  N28 ZIN A   1      29.199   0.718  30.326  0.00  0.00    -0.326 N 
ATOM     25  H64 ZIN A   1      29.107   0.066  31.037  0.00  0.00     0.169 HD
BRANCH  24  26
ATOM     26  C29 ZIN A   1      29.854   1.931  30.568  0.00  0.00     0.050 A 
ATOM     27  C38 ZIN A   1      29.129   3.044  30.972  0.00  0.00     0.074 A 
ATOM     28  C37 ZIN A   1      29.779   4.238  31.217  0.00  0.00     0.019 A 
ATOM     29  C36 ZIN A   1      31.149   4.329  31.048  0.00  0.00     0.017 A 
ATOM     30  C31 ZIN A   1      31.872   3.223  30.641  0.00  0.00     0.050 A 
ATOM     31  C30 ZIN A   1      31.229   2.025  30.400  0.00  0.00     0.046 A 
BRANCH  27  32
ATOM     32  C39 ZIN A   1      27.637   2.947  31.156  0.00  0.00     0.419 C 
ATOM     33  F40 ZIN A   1      27.039   2.586  29.945  0.00  0.00    -0.166 F 
ATOM     34  F41 ZIN A   1      27.349   1.979  32.125  0.00  0.00    -0.166 F 
ATOM     35  F42 ZIN A   1      27.137   4.185  31.573  0.00  0.00    -0.166 F 
ENDBRANCH  27  32
BRANCH  30  36
ATOM     36  C32 ZIN A   1      33.364   3.326  30.458  0.00  0.00     0.417 C 
ATOM     37  F33 ZIN A   1      33.746   4.671  30.482  0.00  0.00    -0.166 F 
ATOM     38  F34 ZIN A   1      34.009   2.640  31.494  0.00  0.00    -0.166 F 
ATOM     39  F35 ZIN A   1      33.724   2.761  29.230  0.00  0.00    -0.166 F 
ENDBRANCH  30  36
ENDBRANCH  24  26
ENDBRANCH  20  22
TORSDOF 4
ENDMDL
MODEL 104
REMARK CAVERDOCK RESULT:      -9.0      0.000      0.000
REMARK CAVERDOCK CONSTRAINTS:       0.0      0.0      0.0      0.0
REMARK CAVERDOCK TUNNEL: 103     -9.0      3.3    104.3
REMARK  4 active torsions:
REMARK  status: ('A' for Active; 'I' for Inactive)
REMARK    1  A    between atoms: C24_20  and  C26_21 
REMARK       I    between atoms: C26_21  and  N28_23 
REMARK    2  A    between atoms: N28_23  and  C29_24 
REMARK    3  A    between atoms: C31_26  and  C32_27 
REMARK    4  A    between atoms: C38_33  and  C39_34 
ROOT
ATOM      1  C1  ZIN A   1      28.511  -1.227  31.394  0.00  0.00     0.016 C 
ATOM      2  C2  ZIN A   1      27.445  -1.532  30.339  0.00  0.00    -0.028 C 
ATOM      3  C3  ZIN A   1      26.072  -1.188  30.883  0.00  0.00     0.011 C 
ATOM      4  C4  ZIN A   1      25.898  -1.954  32.205  0.00  0.00     0.007 C 
ATOM      5  C5  ZIN A   1      26.064  -3.457  32.000  0.00  0.00     0.004 C 
ATOM      6  C7  ZIN A   1      27.417  -3.789  31.350  0.00  0.00    -0.004 C 
ATOM      7  C9  ZIN A   1      27.528  -5.299  31.139  0.00  0.00     0.007 C 
ATOM      8  C10 ZIN A   1      27.412  -6.021  32.487  0.00  0.00     0.026 C 
ATOM      9  C11 ZIN A   1      26.064  -5.682  33.118  0.00  0.00     0.097 C 
ATOM     10  N13 ZIN A   1      25.898  -6.363  34.401  0.00  0.00    -0.352 N 
ATOM     11  C14 ZIN A   1      25.027  -5.868  35.307  0.00  0.00     0.241 C 
ATOM     12  O15 ZIN A   1      24.901  -6.402  36.392  0.00  0.00    -0.269 OA
ATOM     13  C16 ZIN A   1      24.231  -4.674  34.970  0.00  0.00     0.071 C 
ATOM     14  C17 ZIN A   1      24.675  -3.844  34.022  0.00  0.00    -0.009 C 
ATOM     15  C18 ZIN A   1      25.987  -4.183  33.342  0.00  0.00    -0.002 C 
ATOM     16  C19 ZIN A   1      27.150  -3.711  34.218  0.00  0.00     0.022 C 
ATOM     17  C20 ZIN A   1      27.450  -3.050  30.011  0.00  0.00    -0.001 C 
ATOM     18  C22 ZIN A   1      28.738  -3.199  29.195  0.00  0.00     0.007 C 
ATOM     19  C23 ZIN A   1      28.716  -1.943  28.280  0.00  0.00     0.015 C 
ATOM     20  C24 ZIN A   1      27.833  -0.886  29.013  0.00  0.00     0.086 C 
ATOM     21  H54 ZIN A   1      26.408  -7.165  34.599  0.00  0.00     0.163 HD
ENDROOT
BRANCH  20  22
ATOM     22  C26 ZIN A   1      28.618   0.379  29.245  0.00  0.00     0.227 C 
ATOM     23  O27 ZIN A   1      28.856   1.124  28.318  0.00  0.00    -0.273 OA
ATOM     24  N28 ZIN A   1      29.057   0.682  30.483  0.00  0.00    -0.326 N 
ATOM     25  H64 ZIN A   1      28.937   0.050  31.208  0.00  0.00     0.169 HD
BRANCH  24  26
ATOM     26  C29 ZIN A   1      29.684   1.911  30.721  0.00  0.00     0.050 A 
ATOM     27  C38 ZIN A   1      28.932   3.010  31.114  0.00  0.00     0.074 A 
ATOM     28  C37 ZIN A   1      29.555   4.219  31.355  0.00  0.00     0.019 A 
ATOM     29  C36 ZIN A   1      30.924   4.339  31.192  0.00  0.00     0.017 A 
ATOM     30  C31 ZIN A   1      31.673   3.247  30.796  0.00  0.00     0.050 A 
ATOM     31  C30 ZIN A   1      31.057   2.033  30.559  0.00  0.00     0.046 A 
BRANCH  27  32
ATOM     32  C39 ZIN A   1      27.442   2.881  31.292  0.00  0.00     0.419 C 
ATOM     33  F40 ZIN A   1      26.857   2.510  30.077  0.00  0.00    -0.166 F 
ATOM     34  F41 ZIN A   1      27.170   1.906  32.257  0.00  0.00    -0.166 F 
ATOM     35  F42 ZIN A   1      26.914   4.108  31.709  0.00  0.00    -0.166 F 
ENDBRANCH  27  32
BRANCH  30  36
ATOM     36  C32 ZIN A   1      33.163   3.381  30.620  0.00  0.00     0.417 C 
ATOM     37  F33 ZIN A   1      33.813   2.922  31.770  0.00  0.00    -0.166 F 
ATOM     38  F34 ZIN A   1      33.573   2.621  29.518  0.00  0.00    -0.166 F 
ATOM     39  F35 ZIN A   1      33.489   4.725  30.405  0.00  0.00    -0.166 F 
ENDBRANCH  30  36
ENDBRANCH  24  26
ENDBRANCH  20  22
TORSDOF 4
ENDMDL
MODEL 105
REMARK CAVERDOCK RESULT:      -9.3      0.000      0.000
REMARK CAVERDOCK CONSTRAINTS:       0.0      0.0      0.0      0.0
REMARK CAVERDOCK TUNNEL: 104     -9.3      3.3    105.6
REMARK  4 active torsions:
REMARK  status: ('A' for Active; 'I' for Inactive)
REMARK    1  A    between atoms: C24_20  and  C26_21 
REMARK       I    between atoms: C26_21  and  N28_23 
REMARK    2  A    between atoms: N28_23  and  C29_24 
REMARK    3  A    between atoms: C31_26  and  C32_27 
REMARK    4  A    between atoms: C38_33  and  C39_34 
ROOT
ATOM      1  C1  ZIN A   1      28.226  -1.059  31.528  0.00  0.00     0.016 C 
ATOM      2  C2  ZIN A   1      27.264  -1.544  30.441  0.00  0.00    -0.028 C 
ATOM      3  C3  ZIN A   1      25.832  -1.388  30.917  0.00  0.00     0.011 C 
ATOM      4  C4  ZIN A   1      25.711  -2.134  32.256  0.00  0.00     0.007 C 
ATOM      5  C5  ZIN A   1      26.100  -3.601  32.110  0.00  0.00     0.004 C 
ATOM      6  C7  ZIN A   1      27.515  -3.752  31.527  0.00  0.00    -0.004 C 
ATOM      7  C9  ZIN A   1      27.851  -5.235  31.373  0.00  0.00     0.007 C 
ATOM      8  C10 ZIN A   1      27.779  -5.929  32.738  0.00  0.00     0.026 C 
ATOM      9  C11 ZIN A   1      26.369  -5.771  33.303  0.00  0.00     0.097 C 
ATOM     10  N13 ZIN A   1      26.244  -6.433  34.600  0.00  0.00    -0.352 N 
ATOM     11  C14 ZIN A   1      25.271  -6.044  35.453  0.00  0.00     0.241 C 
ATOM     12  O15 ZIN A   1      25.175  -6.560  36.549  0.00  0.00    -0.269 OA
ATOM     13  C16 ZIN A   1      24.328  -4.988  35.042  0.00  0.00     0.071 C 
ATOM     14  C17 ZIN A   1      24.691  -4.130  34.086  0.00  0.00    -0.009 C 
ATOM     15  C18 ZIN A   1      26.068  -4.293  33.471  0.00  0.00    -0.002 C 
ATOM     16  C19 ZIN A   1      27.109  -3.633  34.378  0.00  0.00     0.022 C 
ATOM     17  C20 ZIN A   1      27.502  -3.054  30.167  0.00  0.00    -0.001 C 
ATOM     18  C22 ZIN A   1      28.834  -3.037  29.409  0.00  0.00     0.007 C 
ATOM     19  C23 ZIN A   1      28.673  -1.824  28.451  0.00  0.00     0.015 C 
ATOM     20  C24 ZIN A   1      27.615  -0.886  29.111  0.00  0.00     0.086 C 
ATOM     21  H54 ZIN A   1      26.856  -7.146  34.846  0.00  0.00     0.163 HD
ENDROOT
BRANCH  20  22
ATOM     22  C26 ZIN A   1      28.198   0.485  29.331  0.00  0.00     0.227 C 
ATOM     23  O27 ZIN A   1      27.547   1.339  29.895  0.00  0.00    -0.273 OA
ATOM     24  N28 ZIN A   1      29.446   0.764  28.901  0.00  0.00    -0.326 N 
ATOM     25  H64 ZIN A   1      29.937   0.109  28.381  0.00  0.00     0.169 HD
BRANCH  24  26
ATOM     26  C29 ZIN A   1      30.031   1.998  29.206  0.00  0.00     0.050 A 
ATOM     27  C38 ZIN A   1      29.739   3.115  28.435  0.00  0.00     0.074 A 
ATOM     28  C37 ZIN A   1      30.313   4.333  28.743  0.00  0.00     0.019 A 
ATOM     29  C36 ZIN A   1      31.189   4.438  29.809  0.00  0.00     0.017 A
[truncated: 222,480 more chars]
