# Supplementary material for: Fully automated virtual screening pipeline of FDA-approved drugs using Caver Web
Source: Comput Struct Biotechnol J. 2022 Nov 17;20:6512–8. doi: 10.1016/j.csbj.2022.11.031 (PMC9705369; doi:10.1016/j.csbj.2022.11.031)
Supplement: Supplementary data 1 [file mmc1.zip › supplementary_data/pymol/ZINC000003945984.pdbqt]

MODEL 1
REMARK CAVERDOCK RESULT:      26.1      0.000      0.000
REMARK CAVERDOCK CONSTRAINTS:       0.4      0.0      0.0      0.0
REMARK CAVERDOCK TUNNEL: 0     26.1      1.7      1.1
REMARK  3 active torsions:
REMARK  status: ('A' for Active; 'I' for Inactive)
REMARK    1  A    between atoms: C2_2  and  C3_3 
REMARK    2  A    between atoms: C3_3  and  C5_5 
REMARK    3  A    between atoms: C27_23  and  O29_24 
ROOT
ATOM      1  C5  <0> d   1      45.792   7.695  32.859  0.00  0.00     0.028 C 
ATOM      2  C6  <0> d   1      45.652   9.104  32.279  0.00  0.00     0.025 C 
ATOM      3  C7  <0> d   1      46.502   6.763  31.845  0.00  0.00    -0.002 C 
ATOM      4  C9  <0> d   1      46.929   7.560  30.611  0.00  0.00     0.011 C 
ATOM      5  C10 <0> d   1      45.465   5.677  31.447  0.00  0.00     0.011 C 
ATOM      6  C11 <0> d   1      44.125   6.362  31.732  0.00  0.00    -0.000 C 
ATOM      7  C13 <0> d   1      42.941   5.435  31.944  0.00  0.00    -0.002 C 
ATOM      8  C15 <0> d   1      42.676   4.632  30.670  0.00  0.00     0.010 C 
ATOM      9  C16 <0> d   1      41.504   3.671  30.901  0.00  0.00     0.036 C 
ATOM     10  C17 <0> d   1      40.314   4.483  31.374  0.00  0.00    -0.064 A 
ATOM     11  C18 <0> d   1      39.153   4.344  30.752  0.00  0.00     0.058 A 
ATOM     12  C19 <0> d   1      37.981   5.131  31.170  0.00  0.00     0.172 A 
ATOM     13  O20 <0> d   1      36.903   4.977  30.628  0.00  0.00    -0.289 OA
ATOM     14  C21 <0> d   1      38.143   6.108  32.260  0.00  0.00     0.052 A 
ATOM     15  C22 <0> d   1      39.312   6.226  32.871  0.00  0.00    -0.009 A 
ATOM     16  C23 <0> d   1      40.515   5.412  32.536  0.00  0.00     0.004 A 
ATOM     17  C24 <0> d   1      40.858   4.560  33.761  0.00  0.00     0.025 C 
ATOM     18  C25 <0> d   1      41.726   6.312  32.288  0.00  0.00     0.035 C 
ATOM     19  C27 <0> d   1      41.983   7.166  33.526  0.00  0.00     0.124 C 
ATOM     20  C30 <0> d   1      43.265   8.002  33.383  0.00  0.00     0.042 C 
ATOM     21  C31 <0> d   1      44.415   7.076  33.080  0.00  0.00    -0.023 C 
ATOM     22  C32 <0> d   1      44.498   5.985  34.149  0.00  0.00     0.017 C 
ENDROOT
BRANCH   1  23
ATOM     23  C3  <0> d   1      46.559   7.738  34.155  0.00  0.00     0.136 C 
ATOM     24  O4  <0> d   1      46.243   7.015  35.068  0.00  0.00    -0.297 OA
BRANCH  23  25
ATOM     25  C2  <0> d   1      47.721   8.686  34.311  0.00  0.00     0.074 C 
ATOM     26  C1  <0> d   1      47.321   9.832  35.243  0.00  0.00     0.013 C 
ENDBRANCH  23  25
ENDBRANCH   1  23
BRANCH  19  27
ATOM     27  O29 <0> d   1      42.111   6.310  34.664  0.00  0.00    -0.395 OA
ATOM     28  H56 <0> d   1      42.870   5.711  34.622  0.00  0.00     0.210 HD
ENDBRANCH  19  27
TORSDOF 3
ENDMDL
MODEL 2
REMARK CAVERDOCK RESULT:      26.6      0.000      0.000
REMARK CAVERDOCK CONSTRAINTS:       0.0      0.0      0.0      0.0
REMARK CAVERDOCK TUNNEL: 1     26.6      1.8      2.1
REMARK  3 active torsions:
REMARK  status: ('A' for Active; 'I' for Inactive)
REMARK    1  A    between atoms: C2_2  and  C3_3 
REMARK    2  A    between atoms: C3_3  and  C5_5 
REMARK    3  A    between atoms: C27_23  and  O29_24 
ROOT
ATOM      1  C5  <0> d   1      45.700   7.669  32.657  0.00  0.00     0.028 C 
ATOM      2  C6  <0> d   1      45.510   9.110  32.180  0.00  0.00     0.025 C 
ATOM      3  C7  <0> d   1      46.357   6.815  31.543  0.00  0.00    -0.002 C 
ATOM      4  C9  <0> d   1      46.700   7.695  30.341  0.00  0.00     0.011 C 
ATOM      5  C10 <0> d   1      45.309   5.741  31.139  0.00  0.00     0.011 C 
ATOM      6  C11 <0> d   1      43.982   6.387  31.548  0.00  0.00    -0.000 C 
ATOM      7  C13 <0> d   1      42.823   5.431  31.770  0.00  0.00    -0.002 C 
ATOM      8  C15 <0> d   1      42.490   4.708  30.464  0.00  0.00     0.010 C 
ATOM      9  C16 <0> d   1      41.344   3.717  30.701  0.00  0.00     0.036 C 
ATOM     10  C17 <0> d   1      40.177   4.479  31.297  0.00  0.00    -0.064 A 
ATOM     11  C18 <0> d   1      38.981   4.364  30.739  0.00  0.00     0.058 A 
ATOM     12  C19 <0> d   1      37.829   5.105  31.276  0.00  0.00     0.172 A 
ATOM     13  O20 <0> d   1      36.721   4.970  30.791  0.00  0.00    -0.289 OA
ATOM     14  C21 <0> d   1      38.046   6.012  32.416  0.00  0.00     0.052 A 
ATOM     15  C22 <0> d   1      39.249   6.107  32.962  0.00  0.00    -0.009 A 
ATOM     16  C23 <0> d   1      40.437   5.334  32.503  0.00  0.00     0.004 A 
ATOM     17  C24 <0> d   1      40.864   4.410  33.647  0.00  0.00     0.025 C 
ATOM     18  C25 <0> d   1      41.622   6.266  32.242  0.00  0.00     0.035 C 
ATOM     19  C27 <0> d   1      41.945   7.042  33.516  0.00  0.00     0.124 C 
ATOM     20  C30 <0> d   1      43.206   7.904  33.351  0.00  0.00     0.042 C 
ATOM     21  C31 <0> d   1      44.346   7.016  32.919  0.00  0.00    -0.023 C 
ATOM     22  C32 <0> d   1      44.506   5.860  33.908  0.00  0.00     0.017 C 
ENDROOT
BRANCH   1  23
ATOM     23  C3  <0> d   1      46.544   7.639  33.905  0.00  0.00     0.136 C 
ATOM     24  O4  <0> d   1      47.598   7.051  33.907  0.00  0.00    -0.297 OA
BRANCH  23  25
ATOM     25  C2  <0> d   1      46.071   8.343  35.151  0.00  0.00     0.074 C 
ATOM     26  C1  <0> d   1      46.752   9.710  35.254  0.00  0.00     0.013 C 
ENDBRANCH  23  25
ENDBRANCH   1  23
BRANCH  19  27
ATOM     27  O29 <0> d   1      42.151   6.116  34.585  0.00  0.00    -0.395 OA
ATOM     28  H56 <0> d   1      42.003   6.492  35.465  0.00  0.00     0.210 HD
ENDBRANCH  19  27
TORSDOF 3
ENDMDL
MODEL 3
REMARK CAVERDOCK RESULT:      28.6      0.000      0.000
REMARK CAVERDOCK CONSTRAINTS:       3.0      0.0      0.0      0.0
REMARK CAVERDOCK TUNNEL: 2     28.6      1.8      3.2
REMARK  3 active torsions:
REMARK  status: ('A' for Active; 'I' for Inactive)
REMARK    1  A    between atoms: C2_2  and  C3_3 
REMARK    2  A    between atoms: C3_3  and  C5_5 
REMARK    3  A    between atoms: C27_23  and  O29_24 
ROOT
ATOM      1  C5  <0> d   1      45.745   7.600  32.180  0.00  0.00     0.028 C 
ATOM      2  C6  <0> d   1      45.469   9.078  31.896  0.00  0.00     0.025 C 
ATOM      3  C7  <0> d   1      46.376   6.922  30.938  0.00  0.00    -0.002 C 
ATOM      4  C9  <0> d   1      46.615   7.958  29.839  0.00  0.00     0.011 C 
ATOM      5  C10 <0> d   1      45.354   5.856  30.455  0.00  0.00     0.011 C 
ATOM      6  C11 <0> d   1      44.025   6.382  31.006  0.00  0.00    -0.000 C 
ATOM      7  C13 <0> d   1      42.921   5.351  31.163  0.00  0.00    -0.002 C 
ATOM      8  C15 <0> d   1      42.548   4.777  29.796  0.00  0.00     0.010 C 
ATOM      9  C16 <0> d   1      41.460   3.711  29.963  0.00  0.00     0.036 C 
ATOM     10  C17 <0> d   1      40.295   4.337  30.706  0.00  0.00    -0.064 A 
ATOM     11  C18 <0> d   1      39.077   4.233  30.197  0.00  0.00     0.058 A 
ATOM     12  C19 <0> d   1      37.926   4.845  30.878  0.00  0.00     0.172 A 
ATOM     13  O20 <0> d   1      36.800   4.717  30.435  0.00  0.00    -0.289 OA
ATOM     14  C21 <0> d   1      38.167   5.616  32.110  0.00  0.00     0.052 A 
ATOM     15  C22 <0> d   1      39.392   5.702  32.604  0.00  0.00    -0.009 A 
ATOM     16  C23 <0> d   1      40.585   5.049  31.995  0.00  0.00     0.004 A 
ATOM     17  C24 <0> d   1      41.112   4.014  32.992  0.00  0.00     0.025 C 
ATOM     18  C25 <0> d   1      41.714   6.063  31.794  0.00  0.00     0.035 C 
ATOM     19  C27 <0> d   1      42.072   6.692  33.137  0.00  0.00     0.124 C 
ATOM     20  C30 <0> d   1      43.286   7.628  33.020  0.00  0.00     0.042 C 
ATOM     21  C31 <0> d   1      44.436   6.856  32.425  0.00  0.00    -0.023 C 
ATOM     22  C32 <0> d   1      44.699   5.597  33.253  0.00  0.00     0.017 C 
ENDROOT
BRANCH   1  23
ATOM     23  C3  <0> d   1      46.657   7.460  33.372  0.00  0.00     0.136 C 
ATOM     24  O4  <0> d   1      46.207   7.125  34.440  0.00  0.00    -0.297 OA
BRANCH  23  25
ATOM     25  C2  <0> d   1      48.132   7.739  33.228  0.00  0.00     0.074 C 
ATOM     26  C1  <0> d   1      48.731   8.028  34.607  0.00  0.00     0.013 C 
ENDBRANCH  23  25
ENDBRANCH   1  23
BRANCH  19  27
ATOM     27  O29 <0> d   1      42.376   5.654  34.072  0.00  0.00    -0.395 OA
ATOM     28  H56 <0> d   1      41.910   5.736  34.916  0.00  0.00     0.210 HD
ENDBRANCH  19  27
TORSDOF 3
ENDMDL
MODEL 4
REMARK CAVERDOCK RESULT:      29.9      0.000      0.000
REMARK CAVERDOCK CONSTRAINTS:       0.0      0.0      0.0      0.0
REMARK CAVERDOCK TUNNEL: 3     29.9      1.9      4.7
REMARK  3 active torsions:
REMARK  status: ('A' for Active; 'I' for Inactive)
REMARK    1  A    between atoms: C2_2  and  C3_3 
REMARK    2  A    between atoms: C3_3  and  C5_5 
REMARK    3  A    between atoms: C27_23  and  O29_24 
ROOT
ATOM      1  C5  <0> d   1      45.229   7.351  32.912  0.00  0.00     0.028 C 
ATOM      2  C6  <0> d   1      45.186   8.706  32.203  0.00  0.00     0.025 C 
ATOM      3  C7  <0> d   1      45.983   6.311  32.045  0.00  0.00    -0.002 C 
ATOM      4  C9  <0> d   1      46.534   6.981  30.785  0.00  0.00     0.011 C 
ATOM      5  C10 <0> d   1      44.942   5.225  31.660  0.00  0.00     0.011 C 
ATOM      6  C11 <0> d   1      43.609   5.971  31.774  0.00  0.00    -0.000 C 
ATOM      7  C13 <0> d   1      42.380   5.101  31.968  0.00  0.00    -0.002 C 
ATOM      8  C15 <0> d   1      42.187   4.195  30.751  0.00  0.00     0.010 C 
ATOM      9  C16 <0> d   1      40.967   3.293  30.968  0.00  0.00     0.036 C 
ATOM     10  C17 <0> d   1      39.773   4.178  31.270  0.00  0.00    -0.064 A 
ATOM     11  C18 <0> d   1      38.660   4.018  30.570  0.00  0.00     0.058 A 
ATOM     12  C19 <0> d   1      37.489   4.872  30.820  0.00  0.00     0.172 A 
ATOM     13  O20 <0> d   1      36.451   4.701  30.207  0.00  0.00    -0.289 OA
ATOM     14  C21 <0> d   1      37.599   5.938  31.830  0.00  0.00     0.052 A 
ATOM     15  C22 <0> d   1      38.719   6.076  32.522  0.00  0.00    -0.009 A 
ATOM     16  C23 <0> d   1      39.915   5.201  32.359  0.00  0.00     0.004 A 
ATOM     17  C24 <0> d   1      40.130   4.453  33.677  0.00  0.00     0.025 C 
ATOM     18  C25 <0> d   1      41.174   6.040  32.133  0.00  0.00     0.035 C 
ATOM     19  C27 <0> d   1      41.363   6.993  33.309  0.00  0.00     0.124 C 
ATOM     20  C30 <0> d   1      42.681   7.776  33.200  0.00  0.00     0.042 C 
ATOM     21  C31 <0> d   1      43.817   6.793  33.073  0.00  0.00    -0.023 C 
ATOM     22  C32 <0> d   1      43.777   5.801  34.236  0.00  0.00     0.017 C 
ENDROOT
BRANCH   1  23
ATOM     23  C3  <0> d   1      45.893   7.487  34.258  0.00  0.00     0.136 C 
ATOM     24  O4  <0> d   1      45.333   7.089  35.251  0.00  0.00    -0.297 OA
BRANCH  23  25
ATOM     25  C2  <0> d   1      47.255   8.123  34.365  0.00  0.00     0.074 C 
ATOM     26  C1  <0> d   1      47.190   9.309  35.331  0.00  0.00     0.013 C 
ENDBRANCH  23  25
ENDBRANCH   1  23
BRANCH  19  27
ATOM     27  O29 <0> d   1      41.370   6.240  34.524  0.00  0.00    -0.395 OA
ATOM     28  H56 <0> d   1      40.505   5.884  34.772  0.00  0.00     0.210 HD
ENDBRANCH  19  27
TORSDOF 3
ENDMDL
MODEL 5
REMARK CAVERDOCK RESULT:      30.9      0.000      0.000
REMARK CAVERDOCK CONSTRAINTS:       0.2      0.0      0.0      0.0
REMARK CAVERDOCK TUNNEL: 4     30.9      1.9      5.2
REMARK  3 active torsions:
REMARK  status: ('A' for Active; 'I' for Inactive)
REMARK    1  A    between atoms: C2_2  and  C3_3 
REMARK    2  A    between atoms: C3_3  and  C5_5 
REMARK    3  A    between atoms: C27_23  and  O29_24 
ROOT
ATOM      1  C5  <0> d   1      45.196   7.684  31.962  0.00  0.00     0.028 C 
ATOM      2  C6  <0> d   1      45.034   8.992  31.185  0.00  0.00     0.025 C 
ATOM      3  C7  <0> d   1      45.874   6.610  31.075  0.00  0.00    -0.002 C 
ATOM      4  C9  <0> d   1      46.258   7.213  29.723  0.00  0.00     0.011 C 
ATOM      5  C10 <0> d   1      44.827   5.480  30.879  0.00  0.00     0.011 C 
ATOM      6  C11 <0> d   1      43.495   6.203  31.103  0.00  0.00    -0.000 C 
ATOM      7  C13 <0> d   1      42.322   5.321  31.490  0.00  0.00    -0.002 C 
ATOM      8  C15 <0> d   1      42.016   4.338  30.359  0.00  0.00     0.010 C 
ATOM      9  C16 <0> d   1      40.855   3.425  30.769  0.00  0.00     0.036 C 
ATOM     10  C17 <0> d   1      39.679   4.302  31.156  0.00  0.00    -0.064 A 
ATOM     11  C18 <0> d   1      38.498   4.076  30.601  0.00  0.00     0.058 A 
ATOM     12  C19 <0> d   1      37.339   4.918  30.936  0.00  0.00     0.172 A 
ATOM     13  O20 <0> d   1      36.244   4.688  30.459  0.00  0.00    -0.289 OA
ATOM     14  C21 <0> d   1      37.536   6.047  31.862  0.00  0.00     0.052 A 
ATOM     15  C22 <0> d   1      38.724   6.251  32.410  0.00  0.00    -0.009 A 
ATOM     16  C23 <0> d   1      39.916   5.393  32.160  0.00  0.00     0.004 A 
ATOM     17  C24 <0> d   1      40.302   4.732  33.485  0.00  0.00     0.025 C 
ATOM     18  C25 <0> d   1      41.117   6.243  31.740  0.00  0.00     0.035 C 
ATOM     19  C27 <0> d   1      41.413   7.270  32.828  0.00  0.00     0.124 C 
ATOM     20  C30 <0> d   1      42.687   8.073  32.520  0.00  0.00     0.042 C 
ATOM     21  C31 <0> d   1      43.829   7.108  32.319  0.00  0.00    -0.023 C 
ATOM     22  C32 <0> d   1      43.951   6.189  33.535  0.00  0.00     0.017 C 
ENDROOT
BRANCH   1  23
ATOM     23  C3  <0> d   1      46.006   7.917  33.212  0.00  0.00     0.136 C 
ATOM     24  O4  <0> d   1      47.183   8.175  33.129  0.00  0.00    -0.297 OA
BRANCH  23  25
ATOM     25  C2  <0> d   1      45.347   7.827  34.565  0.00  0.00     0.074 C 
ATOM     26  C1  <0> d   1      46.412   7.565  35.633  0.00  0.00     0.013 C 
ENDBRANCH  23  25
ENDBRANCH   1  23
BRANCH  19  27
ATOM     27  O29 <0> d   1      41.581   6.593  34.075  0.00  0.00    -0.395 OA
ATOM     28  H56 <0> d   1      41.207   7.065  34.833  0.00  0.00     0.210 HD
ENDBRANCH  19  27
TORSDOF 3
ENDMDL
MODEL 6
REMARK CAVERDOCK RESULT:      32.2      0.000      0.000
REMARK CAVERDOCK CONSTRAINTS:       0.1      0.0      0.0      0.0
REMARK CAVERDOCK TUNNEL: 5     32.2      1.8      6.1
REMARK  3 active torsions:
REMARK  status: ('A' for Active; 'I' for Inactive)
REMARK    1  A    between atoms: C2_2  and  C3_3 
REMARK    2  A    between atoms: C3_3  and  C5_5 
REMARK    3  A    between atoms: C27_23  and  O29_24 
ROOT
ATOM      1  C5  <0> d   1      44.847   7.354  32.786  0.00  0.00     0.028 C 
ATOM      2  C6  <0> d   1      44.726   8.791  32.273  0.00  0.00     0.025 C 
ATOM      3  C7  <0> d   1      45.635   6.486  31.773  0.00  0.00    -0.002 C 
ATOM      4  C9  <0> d   1      46.132   7.351  30.614  0.00  0.00     0.011 C 
ATOM      5  C10 <0> d   1      44.641   5.412  31.251  0.00  0.00     0.011 C 
ATOM      6  C11 <0> d   1      43.276   6.067  31.482  0.00  0.00    -0.000 C 
ATOM      7  C13 <0> d   1      42.094   5.118  31.566  0.00  0.00    -0.002 C 
ATOM      8  C15 <0> d   1      41.924   4.381  30.236  0.00  0.00     0.010 C 
ATOM      9  C16 <0> d   1      40.753   3.398  30.337  0.00  0.00     0.036 C 
ATOM     10  C17 <0> d   1      39.523   4.171  30.773  0.00  0.00    -0.064 A 
ATOM     11  C18 <0> d   1      38.407   4.054  30.069  0.00  0.00     0.058 A 
ATOM     12  C19 <0> d   1      37.200   4.805  30.449  0.00  0.00     0.172 A 
ATOM     13  O20 <0> d   1      36.162   4.669  29.829  0.00  0.00    -0.289 OA
ATOM     14  C21 <0> d   1      37.277   5.724  31.597  0.00  0.00     0.052 A 
ATOM     15  C22 <0> d   1      38.401   5.821  32.290  0.00  0.00    -0.009 A 
ATOM     16  C23 <0> d   1      39.634   5.038  31.993  0.00  0.00     0.004 A 
ATOM     17  C24 <0> d   1      39.908   4.125  33.191  0.00  0.00     0.025 C 
ATOM     18  C25 <0> d   1      40.847   5.963  31.874  0.00  0.00     0.035 C 
ATOM     19  C27 <0> d   1      41.010   6.751  33.170  0.00  0.00     0.124 C 
ATOM     20  C30 <0> d   1      42.287   7.607  33.157  0.00  0.00     0.042 C 
ATOM     21  C31 <0> d   1      43.467   6.710  32.882  0.00  0.00    -0.023 C 
ATOM     22  C32 <0> d   1      43.495   5.565  33.895  0.00  0.00     0.017 C 
ENDROOT
BRANCH   1  23
ATOM     23  C3  <0> d   1      45.527   7.335  34.131  0.00  0.00     0.136 C 
ATOM     24  O4  <0> d   1      46.406   6.538  34.352  0.00  0.00    -0.297 OA
BRANCH  23  25
ATOM     25  C2  <0> d   1      45.107   8.312  35.200  0.00  0.00     0.074 C 
ATOM     26  C1  <0> d   1      46.135   9.442  35.289  0.00  0.00     0.013 C 
ENDBRANCH  23  25
ENDBRANCH   1  23
BRANCH  19  27
ATOM     27  O29 <0> d   1      41.075   5.837  34.267  0.00  0.00    -0.395 OA
ATOM     28  H56 <0> d   1      41.773   5.172  34.184  0.00  0.00     0.210 HD
ENDBRANCH  19  27
TORSDOF 3
ENDMDL
MODEL 7
REMARK CAVERDOCK RESULT:      34.8      0.000      0.000
REMARK CAVERDOCK CONSTRAINTS:       0.5      0.0      0.0      0.0
REMARK CAVERDOCK TUNNEL: 6     34.8      1.8      7.1
REMARK  3 active torsions:
REMARK  status: ('A' for Active; 'I' for Inactive)
REMARK    1  A    between atoms: C2_2  and  C3_3 
REMARK    2  A    between atoms: C3_3  and  C5_5 
REMARK    3  A    between atoms: C27_23  and  O29_24 
ROOT
ATOM      1  C5  <0> d   1      44.729   7.091  32.885  0.00  0.00     0.028 C 
ATOM      2  C6  <0> d   1      44.806   8.344  32.009  0.00  0.00     0.025 C 
ATOM      3  C7  <0> d   1      45.456   5.908  32.198  0.00  0.00    -0.002 C 
ATOM      4  C9  <0> d   1      46.108   6.377  30.897  0.00  0.00     0.011 C 
ATOM      5  C10 <0> d   1      44.368   4.841  31.897  0.00  0.00     0.011 C 
ATOM      6  C11 <0> d   1      43.081   5.671  31.842  0.00  0.00    -0.000 C 
ATOM      7  C13 <0> d   1      41.791   4.905  32.077  0.00  0.00    -0.002 C 
ATOM      8  C15 <0> d   1      41.599   3.861  30.975  0.00  0.00     0.010 C 
ATOM      9  C16 <0> d   1      40.315   3.066  31.236  0.00  0.00     0.036 C 
ATOM     10  C17 <0> d   1      39.167   4.049  31.359  0.00  0.00    -0.064 A 
ATOM     11  C18 <0> d   1      38.081   3.863  30.624  0.00  0.00     0.058 A 
ATOM     12  C19 <0> d   1      36.955   4.808  30.700  0.00  0.00     0.172 A 
ATOM     13  O20 <0> d   1      35.939   4.618  30.057  0.00  0.00    -0.289 OA
ATOM     14  C21 <0> d   1      37.085   5.987  31.572  0.00  0.00     0.052 A 
ATOM     15  C22 <0> d   1      38.178   6.149  32.302  0.00  0.00    -0.009 A 
ATOM     16  C23 <0> d   1      39.322   5.194  32.316  0.00  0.00     0.004 A 
ATOM     17  C24 <0> d   1      39.426   4.611  33.728  0.00  0.00     0.025 C 
ATOM     18  C25 <0> d   1      40.641   5.924  32.056  0.00  0.00     0.035 C 
ATOM     19  C27 <0> d   1      40.834   7.009  33.111  0.00  0.00     0.124 C 
ATOM     20  C30 <0> d   1      42.203   7.695  32.976  0.00  0.00     0.042 C 
ATOM     21  C31 <0> d   1      43.280   6.641  33.037  0.00  0.00    -0.023 C 
ATOM     22  C32 <0> d   1      43.121   5.811  34.312  0.00  0.00     0.017 C 
ENDROOT
BRANCH   1  23
ATOM     23  C3  <0> d   1      45.336   7.363  34.238  0.00  0.00     0.136 C 
ATOM     24  O4  <0> d   1      45.061   6.655  35.176  0.00  0.00    -0.297 OA
BRANCH  23  25
ATOM     25  C2  <0> d   1      46.286   8.520  34.419  0.00  0.00     0.074 C 
ATOM     26  C1  <0> d   1      46.305   8.938  35.891  0.00  0.00     0.013 C 
ENDBRANCH  23  25
ENDBRANCH   1  23
BRANCH  19  27
ATOM     27  O29 <0> d   1      40.736   6.419  34.410  0.00  0.00    -0.395 OA
ATOM     28  H56 <0> d   1      41.436   5.781  34.606  0.00  0.00     0.210 HD
ENDBRANCH  19  27
TORSDOF 3
ENDMDL
MODEL 8
REMARK CAVERDOCK RESULT:      33.3      0.000      0.000
REMARK CAVERDOCK CONSTRAINTS:       0.1      0.0      0.0      0.0
REMARK CAVERDOCK TUNNEL: 7     33.3      1.8      8.6
REMARK  3 active torsions:
REMARK  status: ('A' for Active; 'I' for Inactive)
REMARK    1  A    between atoms: C2_2  and  C3_3 
REMARK    2  A    between atoms: C3_3  and  C5_5 
REMARK    3  A    between atoms: C27_23  and  O29_24 
ROOT
ATOM      1  C5  <0> d   1      44.422   7.070  32.844  0.00  0.00     0.028 C 
ATOM      2  C6  <0> d   1      44.469   8.408  32.104  0.00  0.00     0.025 C 
ATOM      3  C7  <0> d   1      45.173   5.981  32.037  0.00  0.00    -0.002 C 
ATOM      4  C9  <0> d   1      45.811   6.598  30.791  0.00  0.00     0.011 C 
ATOM      5  C10 <0> d   1      44.107   4.928  31.626  0.00  0.00     0.011 C 
ATOM      6  C11 <0> d   1      42.802   5.729  31.658  0.00  0.00    -0.000 C 
ATOM      7  C13 <0> d   1      41.530   4.915  31.811  0.00  0.00    -0.002 C 
ATOM      8  C15 <0> d   1      41.359   3.988  30.607  0.00  0.00     0.010 C 
ATOM      9  C16 <0> d   1      40.093   3.141  30.783  0.00  0.00     0.036 C 
ATOM     10  C17 <0> d   1      38.924   4.081  31.008  0.00  0.00    -0.064 A 
ATOM     11  C18 <0> d   1      37.840   3.949  30.258  0.00  0.00     0.058 A 
ATOM     12  C19 <0> d   1      36.694   4.855  30.432  0.00  0.00     0.172 A 
ATOM     13  O20 <0> d   1      35.681   4.711  29.774  0.00  0.00    -0.289 OA
ATOM     14  C21 <0> d   1      36.801   5.939  31.423  0.00  0.00     0.052 A 
ATOM     15  C22 <0> d   1      37.891   6.049  32.166  0.00  0.00    -0.009 A 
ATOM     16  C23 <0> d   1      39.056   5.123  32.080  0.00  0.00     0.004 A 
ATOM     17  C24 <0> d   1      39.177   4.398  33.423  0.00  0.00     0.025 C 
ATOM     18  C25 <0> d   1      40.358   5.905  31.898  0.00  0.00     0.035 C 
ATOM     19  C27 <0> d   1      40.530   6.877  33.060  0.00  0.00     0.124 C 
ATOM     20  C30 <0> d   1      41.883   7.604  32.998  0.00  0.00     0.042 C 
ATOM     21  C31 <0> d   1      42.983   6.574  32.948  0.00  0.00    -0.023 C 
ATOM     22  C32 <0> d   1      42.846   5.612  34.129  0.00  0.00     0.017 C 
ENDROOT
BRANCH   1  23
ATOM     23  C3  <0> d   1      45.026   7.211  34.217  0.00  0.00     0.136 C 
ATOM     24  O4  <0> d   1      44.616   6.536  35.130  0.00  0.00    -0.297 OA
BRANCH  23  25
ATOM     25  C2  <0> d   1      46.141   8.198  34.451  0.00  0.00     0.074 C 
ATOM     26  C1  <0> d   1      46.094   8.686  35.901  0.00  0.00     0.013 C 
ENDBRANCH  23  25
ENDBRANCH   1  23
BRANCH  19  27
ATOM     27  O29 <0> d   1      40.448   6.153  34.290  0.00  0.00    -0.395 OA
ATOM     28  H56 <0> d   1      41.125   6.397  34.936  0.00  0.00     0.210 HD
ENDBRANCH  19  27
TORSDOF 3
ENDMDL
MODEL 9
REMARK CAVERDOCK RESULT:      32.2      0.000      0.000
REMARK CAVERDOCK CONSTRAINTS:       0.1      0.0      0.0      0.0
REMARK CAVERDOCK TUNNEL: 8     32.2      1.8      9.7
REMARK  3 active torsions:
REMARK  status: ('A' for Active; 'I' for Inactive)
REMARK    1  A    between atoms: C2_2  and  C3_3 
REMARK    2  A    between atoms: C3_3  and  C5_5 
REMARK    3  A    between atoms: C27_23  and  O29_24 
ROOT
ATOM      1  C5  <0> d   1      44.381   6.980  32.602  0.00  0.00     0.028 C 
ATOM      2  C6  <0> d   1      44.593   8.144  31.632  0.00  0.00     0.025 C 
ATOM      3  C7  <0> d   1      45.081   5.703  32.074  0.00  0.00    -0.002 C 
ATOM      4  C9  <0> d   1      45.849   6.020  30.789  0.00  0.00     0.011 C 
ATOM      5  C10 <0> d   1      43.954   4.674  31.783  0.00  0.00     0.011 C 
ATOM      6  C11 <0> d   1      42.726   5.563  31.564  0.00  0.00    -0.000 C 
ATOM      7  C13 <0> d   1      41.380   4.891  31.766  0.00  0.00    -0.002 C 
ATOM      8  C15 <0> d   1      41.202   3.766  30.745  0.00  0.00     0.010 C 
ATOM      9  C16 <0> d   1      39.858   3.067  30.977  0.00  0.00     0.036 C 
ATOM     10  C17 <0> d   1      38.766   4.118  30.930  0.00  0.00    -0.064 A 
ATOM     11  C18 <0> d   1      37.723   3.926  30.135  0.00  0.00     0.058 A 
ATOM     12  C19 <0> d   1      36.654   4.933  30.048  0.00  0.00     0.172 A 
ATOM     13  O20 <0> d   1      35.675   4.742  29.350  0.00  0.00    -0.289 OA
ATOM     14  C21 <0> d   1      36.794   6.176  30.825  0.00  0.00     0.052 A 
ATOM     15  C22 <0> d   1      37.841   6.343  31.617  0.00  0.00    -0.009 A 
ATOM     16  C23 <0> d   1      38.922   5.333  31.797  0.00  0.00     0.004 A 
ATOM     17  C24 <0> d   1      38.893   4.873  33.256  0.00  0.00     0.025 C 
ATOM     18  C25 <0> d   1      40.297   5.965  31.574  0.00  0.00     0.035 C 
ATOM     19  C27 <0> d   1      40.481   7.127  32.545  0.00  0.00     0.124 C 
ATOM     20  C30 <0> d   1      41.895   7.724  32.455  0.00  0.00     0.042 C 
ATOM     21  C31 <0> d   1      42.900   6.623  32.684  0.00  0.00    -0.023 C 
ATOM     22  C32 <0> d   1      42.604   5.920  34.009  0.00  0.00     0.017 C 
ENDROOT
BRANCH   1  23
ATOM     23  C3  <0> d   1      44.908   7.337  33.968  0.00  0.00     0.136 C 
ATOM     24  O4  <0> d   1      44.726   6.591  34.900  0.00  0.00    -0.297 OA
BRANCH  23  25
ATOM     25  C2  <0> d   1      45.661   8.628  34.171  0.00  0.00     0.074 C 
ATOM     26  C1  <0> d   1      46.855   8.676  33.214  0.00  0.00     0.013 C 
ENDBRANCH  23  25
ENDBRANCH   1  23
BRANCH  19  27
ATOM     27  O29 <0> d   1      40.259   6.661  33.878  0.00  0.00    -0.395 OA
ATOM     28  H56 <0> d   1      39.402   6.229  34.006  0.00  0.00     0.210 HD
ENDBRANCH  19  27
TORSDOF 3
ENDMDL
MODEL 10
REMARK CAVERDOCK RESULT:      32.1      0.000      0.000
REMARK CAVERDOCK CONSTRAINTS:       0.0      0.0      0.0      0.0
REMARK CAVERDOCK TUNNEL: 9     32.1      1.7     10.1
REMARK  3 active torsions:
REMARK  status: ('A' for Active; 'I' for Inactive)
REMARK    1  A    between atoms: C2_2  and  C3_3 
REMARK    2  A    between atoms: C3_3  and  C5_5 
REMARK    3  A    between atoms: C27_23  and  O29_24 
ROOT
ATOM      1  C5  <0> d   1      44.176   6.706  32.502  0.00  0.00     0.028 C 
ATOM      2  C6  <0> d   1      44.402   7.845  31.506  0.00  0.00     0.025 C 
ATOM      3  C7  <0> d   1      44.860   5.409  32.002  0.00  0.00    -0.002 C 
ATOM      4  C9  <0> d   1      45.632   5.688  30.711  0.00  0.00     0.011 C 
ATOM      5  C10 <0> d   1      43.721   4.388  31.734  0.00  0.00     0.011 C 
ATOM      6  C11 <0> d   1      42.504   5.287  31.494  0.00  0.00    -0.000 C 
ATOM      7  C13 <0> d   1      41.150   4.636  31.709  0.00  0.00    -0.002 C 
ATOM      8  C15 <0> d   1      40.959   3.491  30.714  0.00  0.00     0.010 C 
ATOM      9  C16 <0> d   1      39.606   2.813  30.960  0.00  0.00     0.036 C 
ATOM     10  C17 <0> d   1      38.526   3.876  30.889  0.00  0.00    -0.064 A 
ATOM     11  C18 <0> d   1      37.482   3.680  30.098  0.00  0.00     0.058 A 
ATOM     12  C19 <0> d   1      36.425   4.697  29.987  0.00  0.00     0.172 A 
ATOM     13  O20 <0> d   1      35.445   4.503  29.293  0.00  0.00    -0.289 OA
ATOM     14  C21 <0> d   1      36.580   5.955  30.736  0.00  0.00     0.052 A 
ATOM     15  C22 <0> d   1      37.629   6.128  31.526  0.00  0.00    -0.009 A 
ATOM     16  C23 <0> d   1      38.697   5.108  31.728  0.00  0.00     0.004 A 
ATOM     17  C24 <0> d   1      38.662   4.681  33.198  0.00  0.00     0.025 C 
ATOM     18  C25 <0> d   1      40.080   5.719  31.493  0.00  0.00     0.035 C 
ATOM     19  C27 <0> d   1      40.278   6.899  32.438  0.00  0.00     0.124 C 
ATOM     20  C30 <0> d   1      41.699   7.477  32.336  0.00  0.00     0.042 C 
ATOM     21  C31 <0> d   1      42.690   6.369  32.590  0.00  0.00    -0.023 C 
ATOM     22  C32 <0> d   1      42.385   5.698  33.930  0.00  0.00     0.017 C 
ENDROOT
BRANCH   1  23
ATOM     23  C3  <0> d   1      44.706   7.087  33.860  0.00  0.00     0.136 C 
ATOM     24  O4  <0> d   1      44.192   6.640  34.856  0.00  0.00    -0.297 OA
BRANCH  23  25
ATOM     25  C2  <0> d   1      45.879   8.028  33.974  0.00  0.00     0.074 C 
ATOM     26  C1  <0> d   1      45.548   9.134  34.978  0.00  0.00     0.013 C 
ENDBRANCH  23  25
ENDBRANCH   1  23
BRANCH  19  27
ATOM     27  O29 <0> d   1      40.049   6.465  33.781  0.00  0.00    -0.395 OA
ATOM     28  H56 <0> d   1      39.781   5.539  33.855  0.00  0.00     0.210 HD
ENDBRANCH  19  27
TORSDOF 3
ENDMDL
MODEL 11
REMARK CAVERDOCK RESULT:      32.9      0.000      0.000
REMARK CAVERDOCK CONSTRAINTS:       0.0      0.0      0.0      0.0
REMARK CAVERDOCK TUNNEL: 10     32.9      1.7     11.9
REMARK  3 active torsions:
REMARK  status: ('A' for Active; 'I' for Inactive)
REMARK    1  A    between atoms: C2_2  and  C3_3 
REMARK    2  A    between atoms: C3_3  and  C5_5 
REMARK    3  A    between atoms: C27_23  and  O29_24 
ROOT
ATOM      1  C5  <0> d   1      44.036   6.437  32.743  0.00  0.00     0.028 C 
ATOM      2  C6  <0> d   1      44.463   7.494  31.722  0.00  0.00     0.025 C 
ATOM      3  C7  <0> d   1      44.619   5.052  32.361  0.00  0.00    -0.002 C 
ATOM      4  C9  <0> d   1      45.519   5.184  31.131  0.00  0.00     0.011 C 
ATOM      5  C10 <0> d   1      43.405   4.139  32.039  0.00  0.00     0.011 C 
ATOM      6  C11 <0> d   1      42.313   5.143  31.656  0.00  0.00    -0.000 C 
ATOM      7  C13 <0> d   1      40.884   4.645  31.781  0.00  0.00    -0.002 C 
ATOM      8  C15 <0> d   1      40.656   3.475  30.823  0.00  0.00     0.010 C 
ATOM      9  C16 <0> d   1      39.224   2.952  30.980  0.00  0.00     0.036 C 
ATOM     10  C17 <0> d   1      38.272   4.113  30.769  0.00  0.00    -0.064 A 
ATOM     11  C18 <0> d   1      37.281   3.983  29.900  0.00  0.00     0.058 A 
ATOM     12  C19 <0> d   1      36.350   5.095  29.653  0.00  0.00     0.172 A 
ATOM     13  O20 <0> d   1      35.414   4.965  28.886  0.00  0.00    -0.289 OA
ATOM     14  C21 <0> d   1      36.574   6.369  30.358  0.00  0.00     0.052 A 
ATOM     15  C22 <0> d   1      37.567   6.474  31.227  0.00  0.00    -0.009 A 
ATOM     16  C23 <0> d   1      38.502   5.364  31.566  0.00  0.00     0.004 A 
ATOM     17  C24 <0> d   1      38.302   5.020  33.044  0.00  0.00     0.025 C 
ATOM     18  C25 <0> d   1      39.956   5.818  31.426  0.00  0.00     0.035 C 
ATOM     19  C27 <0> d   1      40.199   7.020  32.332  0.00  0.00     0.124 C 
ATOM     20  C30 <0> d   1      41.677   7.445  32.329  0.00  0.00     0.042 C 
ATOM     21  C31 <0> d   1      42.522   6.257  32.716  0.00  0.00    -0.023 C 
ATOM     22  C32 <0> d   1      42.039   5.692  34.053  0.00  0.00     0.017 C 
ENDROOT
BRANCH   1  23
ATOM     23  C3  <0> d   1      44.491   6.832  34.124  0.00  0.00     0.136 C 
ATOM     24  O4  <0> d   1      44.453   6.029  35.025  0.00  0.00    -0.297 OA
BRANCH  23  25
ATOM     25  C2  <0> d   1      44.992   8.231  34.380  0.00  0.00     0.074 C 
ATOM     26  C1  <0> d   1      46.403   8.166  34.969  0.00  0.00     0.013 C 
ENDBRANCH  23  25
ENDBRANCH   1  23
BRANCH  19  27
ATOM     27  O29 <0> d   1      39.817   6.682  33.668  0.00  0.00    -0.395 OA
ATOM     28  H56 <0> d   1      40.400   7.046  34.348  0.00  0.00     0.210 HD
ENDBRANCH  19  27
TORSDOF 3
ENDMDL
MODEL 12
REMARK CAVERDOCK RESULT:      32.7      0.000      0.000
REMARK CAVERDOCK CONSTRAINTS:       0.2      0.0      0.0      0.0
REMARK CAVERDOCK TUNNEL: 11     32.7      1.8     12.7
REMARK  3 active torsions:
REMARK  status: ('A' for Active; 'I' for Inactive)
REMARK    1  A    between atoms: C2_2  and  C3_3 
REMARK    2  A    between atoms: C3_3  and  C5_5 
REMARK    3  A    between atoms: C27_23  and  O29_24 
ROOT
ATOM      1  C5  <0> d   1      43.880   5.315  33.014  0.00  0.00     0.028 C 
ATOM      2  C6  <0> d   1      43.999   4.097  33.933  0.00  0.00     0.025 C 
ATOM      3  C7  <0> d   1      43.739   6.611  33.851  0.00  0.00    -0.002 C 
ATOM      4  C9  <0> d   1      43.856   6.287  35.342  0.00  0.00     0.011 C 
ATOM      5  C10 <0> d   1      42.330   7.185  33.538  0.00  0.00     0.011 C 
ATOM      6  C11 <0> d   1      41.552   5.949  33.076  0.00  0.00    -0.000 C 
ATOM      7  C13 <0> d   1      40.327   6.221  32.221  0.00  0.00    -0.002 C 
ATOM      8  C15 <0> d   1      39.300   7.020  33.024  0.00  0.00     0.010 C 
ATOM      9  C16 <0> d   1      38.081   7.324  32.146  0.00  0.00     0.036 C 
ATOM     10  C17 <0> d   1      37.551   6.011  31.602  0.00  0.00    -0.064 A 
ATOM     11  C18 <0> d   1      36.266   5.727  31.749  0.00  0.00     0.058 A 
ATOM     12  C19 <0> d   1      35.719   4.454  31.254  0.00  0.00     0.172 A 
ATOM     13  O20 <0> d   1      34.532   4.207  31.350  0.00  0.00    -0.289 OA
ATOM     14  C21 <0> d   1      36.642   3.486  30.638  0.00  0.00     0.052 A 
ATOM     15  C22 <0> d   1      37.922   3.793  30.496  0.00  0.00    -0.009 A 
ATOM     16  C23 <0> d   1      38.520   5.091  30.918  0.00  0.00     0.004 A 
ATOM     17  C24 <0> d   1      39.030   5.801  29.662  0.00  0.00     0.025 C 
ATOM     18  C25 <0> d   1      39.744   4.860  31.806  0.00  0.00     0.035 C 
ATOM     19  C27 <0> d   1      40.766   4.020  31.048  0.00  0.00     0.124 C 
ATOM     20  C30 <0> d   1      42.072   3.859  31.844  0.00  0.00     0.042 C 
ATOM     21  C31 <0> d   1      42.600   5.229  32.186  0.00  0.00    -0.023 C 
ATOM     22  C32 <0> d   1      42.746   6.062  30.912  0.00  0.00     0.017 C 
ENDROOT
BRANCH   1  23
ATOM     23  C3  <0> d   1      45.082   5.406  32.109  0.00  0.00     0.136 C 
ATOM     24  O4  <0> d   1      45.323   4.512  31.334  0.00  0.00    -0.297 OA
BRANCH  23  25
ATOM     25  C2  <0> d   1      45.983   6.613  32.173  0.00  0.00     0.074 C 
ATOM     26  C1  <0> d   1      46.532   6.913  30.776  0.00  0.00     0.013 C 
ENDBRANCH  23  25
ENDBRANCH   1  23
BRANCH  19  27
ATOM     27  O29 <0> d   1      41.058   4.653  29.801  0.00  0.00    -0.395 OA
ATOM     28  H56 <0> d   1      41.104   5.618  29.850  0.00  0.00     0.210 HD
ENDBRANCH  19  27
TORSDOF 3
ENDMDL
MODEL 13
REMARK CAVERDOCK RESULT:      32.3      0.000      0.000
REMARK CAVERDOCK CONSTRAINTS:       0.0      0.0      0.0      0.0
REMARK CAVERDOCK TUNNEL: 12     32.3      1.8     13.3
REMARK  3 active torsions:
REMARK  status: ('A' for Active; 'I' for Inactive)
REMARK    1  A    between atoms: C2_2  and  C3_3 
REMARK    2  A    between atoms: C3_3  and  C5_5 
REMARK    3  A    between atoms: C27_23  and  O29_24 
ROOT
ATOM      1  C5  <0> d   1      43.813   5.300  32.932  0.00  0.00     0.028 C 
ATOM      2  C6  <0> d   1      43.961   4.045  33.795  0.00  0.00     0.025 C 
ATOM      3  C7  <0> d   1      43.643   6.553  33.827  0.00  0.00    -0.002 C 
ATOM      4  C9  <0> d   1      43.768   6.166  35.301  0.00  0.00     0.011 C 
ATOM      5  C10 <0> d   1      42.221   7.107  33.539  0.00  0.00     0.011 C 
ATOM      6  C11 <0> d   1      41.471   5.876  33.022  0.00  0.00    -0.000 C 
ATOM      7  C13 <0> d   1      40.240   6.157  32.180  0.00  0.00    -0.002 C 
ATOM      8  C15 <0> d   1      39.195   6.895  33.018  0.00  0.00     0.010 C 
ATOM      9  C16 <0> d   1      37.969   7.210  32.153  0.00  0.00     0.036 C 
ATOM     10  C17 <0> d   1      37.469   5.911  31.552  0.00  0.00    -0.064 A 
ATOM     11  C18 <0> d   1      36.191   5.590  31.685  0.00  0.00     0.058 A 
ATOM     12  C19 <0> d   1      35.673   4.328  31.133  0.00  0.00     0.172 A 
ATOM     13  O20 <0> d   1      34.492   4.049  31.219  0.00  0.00    -0.289 OA
ATOM     14  C21 <0> d   1      36.618   3.410  30.475  0.00  0.00     0.052 A 
ATOM     15  C22 <0> d   1      37.890   3.754  30.347  0.00  0.00    -0.009 A 
ATOM     16  C23 <0> d   1      38.458   5.045  30.827  0.00  0.00     0.004 A 
ATOM     17  C24 <0> d   1      38.951   5.822  29.604  0.00  0.00     0.025 C 
ATOM     18  C25 <0> d   1      39.688   4.803  31.705  0.00  0.00     0.035 C 
ATOM     19  C27 <0> d   1      40.729   4.021  30.910  0.00  0.00     0.124 C 
ATOM     20  C30 <0> d   1      42.039   3.856  31.697  0.00  0.00     0.042 C 
ATOM     21  C31 <0> d   1      42.535   5.221  32.101  0.00  0.00    -0.023 C 
ATOM     22  C32 <0> d   1      42.660   6.114  30.865  0.00  0.00     0.017 C 
ENDROOT
BRANCH   1  23
ATOM     23  C3  <0> d   1      45.012   5.459  32.032  0.00  0.00     0.136 C 
ATOM     24  O4  <0> d   1      45.513   4.489  31.517  0.00  0.00    -0.297 OA
BRANCH  23  25
ATOM     25  C2  <0> d   1      45.585   6.830  31.777  0.00  0.00     0.074 C 
ATOM     26  C1  <0> d   1      47.081   6.708  31.476  0.00  0.00     0.013 C 
ENDBRANCH  23  25
ENDBRANCH   1  23
BRANCH  19  27
ATOM     27  O29 <0> d   1      41.005   4.717  29.692  0.00  0.00    -0.395 OA
ATOM     28  H56 <0> d   1      40.953   4.162  28.901  0.00  0.00     0.210 HD
ENDBRANCH  19  27
TORSDOF 3
ENDMDL
MODEL 14
REMARK CAVERDOCK RESULT:      32.0      0.000      0.000
REMARK CAVERDOCK CONSTRAINTS:       0.0      0.0      0.0      0.0
REMARK CAVERDOCK TUNNEL: 13     32.0      1.8     14.2
REMARK  3 active torsions:
REMARK  status: ('A' for Active; 'I' for Inactive)
REMARK    1  A    between atoms: C2_2  and  C3_3 
REMARK    2  A    between atoms: C3_3  and  C5_5 
REMARK    3  A    between atoms: C27_23  and  O29_24 
ROOT
ATOM      1  C5  <0> d   1      43.592   5.280  32.865  0.00  0.00     0.028 C 
ATOM      2  C6  <0> d   1      43.806   3.973  33.632  0.00  0.00     0.025 C 
ATOM      3  C7  <0> d   1      43.390   6.457  33.852  0.00  0.00    -0.002 C 
ATOM      4  C9  <0> d   1      43.559   5.969  35.292  0.00  0.00     0.011 C 
ATOM      5  C10 <0> d   1      41.942   6.972  33.628  0.00  0.00     0.011 C 
ATOM      6  C11 <0> d   1      41.231   5.752  33.035  0.00  0.00    -0.000 C 
ATOM      7  C13 <0> d   1      39.974   6.044  32.236  0.00  0.00    -0.002 C 
ATOM      8  C15 <0> d   1      38.917   6.676  33.143  0.00  0.00     0.010 C 
ATOM      9  C16 <0> d   1      37.663   7.002  32.324  0.00  0.00     0.036 C 
ATOM     10  C17 <0> d   1      37.203   5.731  31.637  0.00  0.00    -0.064 A 
ATOM     11  C18 <0> d   1      35.941   5.350  31.767  0.00  0.00     0.058 A 
ATOM     12  C19 <0> d   1      35.464   4.111  31.133  0.00  0.00     0.172 A 
ATOM     13  O20 <0> d   1      34.296   3.779  31.217  0.00  0.00    -0.289 OA
ATOM     14  C21 <0> d   1      36.431   3.283  30.393  0.00  0.00     0.052 A 
ATOM     15  C22 <0> d   1      37.686   3.686  30.270  0.00  0.00    -0.009 A 
ATOM     16  C23 <0> d   1      38.212   4.961  30.835  0.00  0.00     0.004 A 
ATOM     17  C24 <0> d   1      38.650   5.845  29.664  0.00  0.00     0.025 C 
ATOM     18  C25 <0> d   1      39.467   4.707  31.672  0.00  0.00     0.035 C 
ATOM     19  C27 <0> d   1      40.523   4.027  30.805  0.00  0.00     0.124 C 
ATOM     20  C30 <0> d   1      41.852   3.859  31.557  0.00  0.00     0.042 C 
ATOM     21  C31 <0> d   1      42.303   5.210  32.052  0.00  0.00    -0.023 C 
ATOM     22  C32 <0> d   1      42.369   6.194  30.883  0.00  0.00     0.017 C 
ENDROOT
BRANCH   1  23
ATOM     23  C3  <0> d   1      44.766   5.552  31.960  0.00  0.00     0.136 C 
ATOM     24  O4  <0> d   1      45.163   4.694  31.210  0.00  0.00    -0.297 OA
BRANCH  23  25
ATOM     25  C2  <0> d   1      45.445   6.898  31.993  0.00  0.00     0.074 C 
ATOM     26  C1  <0> d   1      46.365   7.034  30.776  0.00  0.00     0.013 C 
ENDBRANCH  23  25
ENDBRANCH   1  23
BRANCH  19  27
ATOM     27  O29 <0> d   1      40.747   4.820  29.637  0.00  0.00    -0.395 OA
ATOM     28  H56 <0> d   1      39.936   5.117  29.201  0.00  0.00     0.210 HD
ENDBRANCH  19  27
TORSDOF 3
ENDMDL
MODEL 15
REMARK CAVERDOCK RESULT:      31.8      0.000      0.000
REMARK CAVERDOCK CONSTRAINTS:       0.0      0.0      0.0      0.0
REMARK CAVERDOCK TUNNEL: 14     31.8      1.8     15.2
REMARK  3 active torsions:
REMARK  status: ('A' for Active; 'I' for Inactive)
REMARK    1  A    between atoms: C2_2  and  C3_3 
REMARK    2  A    between atoms: C3_3  and  C5_5 
REMARK    3  A    between atoms: C27_23  and  O29_24 
ROOT
ATOM      1  C5  <0> d   1      43.506   5.203  32.713  0.00  0.00     0.028 C 
ATOM      2  C6  <0> d   1      43.707   3.906  33.500  0.00  0.00     0.025 C 
ATOM      3  C7  <0> d   1      43.350   6.402  33.682  0.00  0.00    -0.002 C 
ATOM      4  C9  <0> d   1      43.538   5.937  35.127  0.00  0.00     0.011 C 
ATOM      5  C10 <0> d   1      41.909   6.946  33.478  0.00  0.00     0.011 C 
ATOM      6  C11 <0> d   1      41.160   5.731  32.922  0.00  0.00    -0.000 C 
ATOM      7  C13 <0> d   1      39.893   6.036  32.143  0.00  0.00    -0.002 C 
ATOM      8  C15 <0> d   1      38.869   6.707  33.059  0.00  0.00     0.010 C 
ATOM      9  C16 <0> d   1      37.606   7.047  32.260  0.00  0.00     0.036 C 
ATOM     10  C17 <0> d   1      37.105   5.773  31.606  0.00  0.00    -0.064 A 
ATOM     11  C18 <0> d   1      35.838   5.423  31.769  0.00  0.00     0.058 A 
ATOM     12  C19 <0> d   1      35.320   4.184  31.168  0.00  0.00     0.172 A 
ATOM     13  O20 <0> d   1      34.147   3.879  31.281  0.00  0.00    -0.289 OA
ATOM     14  C21 <0> d   1      36.254   3.321  30.425  0.00  0.00     0.052 A 
ATOM     15  C22 <0> d   1      37.514   3.693  30.269  0.00  0.00    -0.009 A 
ATOM     16  C23 <0> d   1      38.080   4.967  30.799  0.00  0.00     0.004 A 
ATOM     17  C24 <0> d   1      38.513   5.819  29.603  0.00  0.00     0.025 C 
ATOM     18  C25 <0> d   1      39.346   4.700  31.615  0.00  0.00     0.035 C 
ATOM     19  C27 <0> d   1      40.368   3.981  30.740  0.00  0.00     0.124 C 
ATOM     20  C30 <0> d   1      41.709   3.797  31.468  0.00  0.00     0.042 C 
ATOM     21  C31 <0> d   1      42.199   5.147  31.928  0.00  0.00    -0.023 C 
ATOM     22  C32 <0> d   1      42.262   6.108  30.739  0.00  0.00     0.017 C 
ENDROOT
BRANCH   1  23
ATOM     23  C3  <0> d   1      44.667   5.433  31.780  0.00  0.00     0.136 C 
ATOM     24  O4  <0> d   1      45.131   4.510  31.155  0.00  0.00    -0.297 OA
BRANCH  23  25
ATOM     25  C2  <0> d   1      45.249   6.815  31.629  0.00  0.00     0.074 C 
ATOM     26  C1  <0> d   1      46.440   6.764  30.668  0.00  0.00     0.013 C 
ENDBRANCH  23  25
ENDBRANCH   1  23
BRANCH  19  27
ATOM     27  O29 <0> d   1      40.586   4.747  29.553  0.00  0.00    -0.395 OA
ATOM     28  H56 <0> d   1      39.788   5.169  29.205  0.00  0.00     0.210 HD
ENDBRANCH  19  27
TORSDOF 3
ENDMDL
MODEL 16
REMARK CAVERDOCK RESULT:      32.0      0.000      0.000
REMARK CAVERDOCK CONSTRAINTS:       0.0      0.0      0.0      0.0
REMARK CAVERDOCK TUNNEL: 15     32.0      1.8     16.1
REMARK  3 active torsions:
REMARK  status: ('A' for Active; 'I' for Inactive)
REMARK    1  A    between atoms: C2_2  and  C3_3 
REMARK    2  A    between atoms: C3_3  and  C5_5 
REMARK    3  A    between atoms: C27_23  and  O29_24 
ROOT
ATOM      1  C5  <0> d   1      43.170   5.051  32.876  0.00  0.00     0.028 C 
ATOM      2  C6  <0> d   1      43.362   3.691  33.551  0.00  0.00     0.025 C 
ATOM      3  C7  <0> d   1      42.985   6.160  33.943  0.00  0.00    -0.002 C 
ATOM      4  C9  <0> d   1      43.144   5.570  35.345  0.00  0.00     0.011 C 
ATOM      5  C10 <0> d   1      41.545   6.712  33.755  0.00  0.00     0.011 C 
ATOM      6  C11 <0> d   1      40.816   5.548  33.078  0.00  0.00    -0.000 C 
ATOM      7  C13 <0> d   1      39.565   5.914  32.300  0.00  0.00    -0.002 C 
ATOM      8  C15 <0> d   1      38.517   6.498  33.248  0.00  0.00     0.010 C 
ATOM      9  C16 <0> d   1      37.270   6.900  32.453  0.00  0.00     0.036 C 
ATOM     10  C17 <0> d   1      36.791   5.687  31.679  0.00  0.00    -0.064 A 
ATOM     11  C18 <0> d   1      35.523   5.318  31.782  0.00  0.00     0.058 A 
ATOM     12  C19 <0> d   1      35.027   4.134  31.063  0.00  0.00     0.172 A 
ATOM     13  O20 <0> d   1      33.854   3.815  31.123  0.00  0.00    -0.289 OA
ATOM     14  C21 <0> d   1      35.982   3.344  30.268  0.00  0.00     0.052 A 
ATOM     15  C22 <0> d   1      37.244   3.735  30.174  0.00  0.00    -0.009 A 
ATOM     16  C23 <0> d   1      37.789   4.959  30.826  0.00  0.00     0.004 A 
ATOM     17  C24 <0> d   1      38.242   5.915  29.720  0.00  0.00     0.025 C 
ATOM     18  C25 <0> d   1      39.038   4.627  31.644  0.00  0.00     0.035 C 
ATOM     19  C27 <0> d   1      40.085   3.993  30.733  0.00  0.00     0.124 C 
ATOM     20  C30 <0> d   1      41.410   3.752  31.472  0.00  0.00     0.042 C 
ATOM     21  C31 <0> d   1      41.881   5.058  32.060  0.00  0.00    -0.023 C 
ATOM     22  C32 <0> d   1      41.964   6.120  30.962  0.00  0.00     0.017 C 
ENDROOT
BRANCH   1  23
ATOM     23  C3  <0> d   1      44.349   5.368  31.993  0.00  0.00     0.136 C 
ATOM     24  O4  <0> d   1      44.953   4.475  31.449  0.00  0.00    -0.297 OA
BRANCH  23  25
ATOM     25  C2  <0> d   1      44.776   6.799  31.792  0.00  0.00     0.074 C 
ATOM     26  C1  <0> d   1      46.275   6.845  31.485  0.00  0.00     0.013 C 
ENDBRANCH  23  25
ENDBRANCH   1  23
BRANCH  19  27
ATOM     27  O29 <0> d   1      40.324   4.862  29.623  0.00  0.00    -0.395 OA
ATOM     28  H56 <0> d   1      39.661   4.795  28.921  0.00  0.00     0.210 HD
ENDBRANCH  19  27
TORSDOF 3
ENDMDL
MODEL 17
REMARK CAVERDOCK RESULT:      32.2      0.000      0.000
REMARK CAVERDOCK CONSTRAINTS:       0.2      0.0      0.0      0.0
REMARK CAVERDOCK TUNNEL: 16     32.2      1.9     17.3
REMARK  3 active torsions:
REMARK  status: ('A' for Active; 'I' for Inactive)
REMARK    1  A    between atoms: C2_2  and  C3_3 
REMARK    2  A    between atoms: C3_3  and  C5_5 
REMARK    3  A    between atoms: C27_23  and  O29_24 
ROOT
ATOM      1  C5  <0> d   1      43.124   5.065  32.874  0.00  0.00     0.028 C 
ATOM      2  C6  <0> d   1      43.355   3.680  33.482  0.00  0.00     0.025 C 
ATOM      3  C7  <0> d   1      42.912   6.116  33.993  0.00  0.00    -0.002 C 
ATOM      4  C9  <0> d   1      43.091   5.464  35.365  0.00  0.00     0.011 C 
ATOM      5  C10 <0> d   1      41.458   6.638  33.834  0.00  0.00     0.011 C 
ATOM      6  C11 <0> d   1      40.759   5.488  33.102  0.00  0.00    -0.000 C 
ATOM      7  C13 <0> d   1      39.496   5.857  32.345  0.00  0.00    -0.002 C 
ATOM      8  C15 <0> d   1      38.435   6.367  33.322  0.00  0.00     0.010 C 
ATOM      9  C16 <0> d   1      37.175   6.773  32.549  0.00  0.00     0.036 C 
ATOM     10  C17 <0> d   1      36.727   5.586  31.718  0.00  0.00    -0.064 A 
ATOM     11  C18 <0> d   1      35.470   5.178  31.805  0.00  0.00     0.058 A 
ATOM     12  C19 <0> d   1      35.004   4.017  31.030  0.00  0.00     0.172 A 
ATOM     13  O20 <0> d   1      33.840   3.665  31.077  0.00  0.00    -0.289 OA
ATOM     14  C21 <0> d   1      35.978   3.292  30.197  0.00  0.00     0.052 A 
ATOM     15  C22 <0> d   1      37.228   3.721  30.120  0.00  0.00    -0.009 A 
ATOM     16  C23 <0> d   1      37.742   4.927  30.830  0.00  0.00     0.004 A 
ATOM     17  C24 <0> d   1      38.167   5.947  29.770  0.00  0.00     0.025 C 
ATOM     18  C25 <0> d   1      39.002   4.590  31.629  0.00  0.00     0.035 C 
ATOM     19  C27 <0> d   1      40.062   4.029  30.687  0.00  0.00     0.124 C 
ATOM     20  C30 <0> d   1      41.396   3.788  31.412  0.00  0.00     0.042 C 
ATOM     21  C31 <0> d   1      41.833   5.077  32.061  0.00  0.00    -0.023 C 
ATOM     22  C32 <0> d   1      41.885   6.192  31.015  0.00  0.00     0.017 C 
ENDROOT
BRANCH   1  23
ATOM     23  C3  <0> d   1      44.292   5.455  32.005  0.00  0.00     0.136 C 
ATOM     24  O4  <0> d   1      44.863   4.618  31.349  0.00  0.00    -0.297 OA
BRANCH  23  25
ATOM     25  C2  <0> d   1      44.749   6.891  31.959  0.00  0.00     0.074 C 
ATOM     26  C1  <0> d   1      46.232   6.966  32.331  0.00  0.00     0.013 C 
ENDBRANCH  23  25
ENDBRANCH   1  23
BRANCH  19  27
ATOM     27  O29 <0> d   1      40.275   4.956  29.619  0.00  0.00    -0.395 OA
ATOM     28  H56 <0> d   1      39.473   5.414  29.330  0.00  0.00     0.210 HD
ENDBRANCH  19  27
TORSDOF 3
ENDMDL
MODEL 18
REMARK CAVERDOCK RESULT:      32.0      0.000      0.000
REMARK CAVERDOCK CONSTRAINTS:       0.0      0.0      0.0      0.0
REMARK CAVERDOCK TUNNEL: 17     32.0      1.9     18.3
REMARK  3 active torsions:
REMARK  status: ('A' for Active; 'I' for Inactive)
REMARK    1  A    between atoms: C2_2  and  C3_3 
REMARK    2  A    between atoms: C3_3  and  C5_5 
REMARK    3  A    between atoms: C27_23  and  O29_24 
ROOT
ATOM      1  C5  <0> d   1      42.857   5.060  32.701  0.00  0.00     0.028 C 
ATOM      2  C6  <0> d   1      43.084   3.703  33.370  0.00  0.00     0.025 C 
ATOM      3  C7  <0> d   1      42.660   6.163  33.771  0.00  0.00    -0.002 C 
ATOM      4  C9  <0> d   1      42.846   5.575  35.171  0.00  0.00     0.011 C 
ATOM      5  C10 <0> d   1      41.208   6.686  33.599  0.00  0.00     0.011 C 
ATOM      6  C11 <0> d   1      40.496   5.507  32.928  0.00  0.00    -0.000 C 
ATOM      7  C13 <0> d   1      39.229   5.849  32.164  0.00  0.00    -0.002 C 
ATOM      8  C15 <0> d   1      38.179   6.410  33.124  0.00  0.00     0.010 C 
ATOM      9  C16 <0> d   1      36.915   6.788  32.343  0.00  0.00     0.036 C 
ATOM     10  C17 <0> d   1      36.454   5.566  31.572  0.00  0.00    -0.064 A 
ATOM     11  C18 <0> d   1      35.195   5.170  31.688  0.00  0.00     0.058 A 
ATOM     12  C19 <0> d   1      34.716   3.978  30.972  0.00  0.00     0.172 A 
ATOM     13  O20 <0> d   1      33.551   3.635  31.044  0.00  0.00    -0.289 OA
ATOM     14  C21 <0> d   1      35.679   3.209  30.165  0.00  0.00     0.052 A 
ATOM     15  C22 <0> d   1      36.931   3.626  30.059  0.00  0.00    -0.009 A 
ATOM     16  C23 <0> d   1      37.457   4.860  30.708  0.00  0.00     0.004 A 
ATOM     17  C24 <0> d   1      37.879   5.827  29.599  0.00  0.00     0.025 C 
ATOM     18  C25 <0> d   1      38.722   4.553  31.512  0.00  0.00     0.035 C 
ATOM     19  C27 <0> d   1      39.771   3.942  30.588  0.00  0.00     0.124 C 
ATOM     20  C30 <0> d   1      41.110   3.727  31.313  0.00  0.00     0.042 C 
ATOM     21  C31 <0> d   1      41.559   5.042  31.898  0.00  0.00    -0.023 C 
ATOM     22  C32 <0> d   1      41.609   6.107  30.801  0.00  0.00     0.017 C 
ENDROOT
BRANCH   1  23
ATOM     23  C3  <0> d   1      44.020   5.402  31.806  0.00  0.00     0.136 C 
ATOM     24  O4  <0> d   1      44.445   4.583  31.028  0.00  0.00    -0.297 OA
BRANCH  23  25
ATOM     25  C2  <0> d   1      44.654   6.768  31.884  0.00  0.00     0.074 C 
ATOM     26  C1  <0> d   1      46.171   6.635  31.725  0.00  0.00     0.013 C 
ENDBRANCH  23  25
ENDBRANCH   1  23
BRANCH  19  27
ATOM     27  O29 <0> d   1      39.981   4.817  29.477  0.00  0.00    -0.395 OA
ATOM     28  H56 <0> d   1      39.232   4.863  28.866  0.00  0.00     0.210 HD
ENDBRANCH  19  27
TORSDOF 3
ENDMDL
MODEL 19
REMARK CAVERDOCK RESULT:      32.4      0.000      0.000
REMARK CAVERDOCK CONSTRAINTS:       0.1      0.0      0.0      0.0
REMARK CAVERDOCK TUNNEL: 18     32.4      1.9     19.1
REMARK  3 active torsions:
REMARK  status: ('A' for Active; 'I' for Inactive)
REMARK    1  A    between atoms: C2_2  and  C3_3 
REMARK    2  A    between atoms: C3_3  and  C5_5 
REMARK    3  A    between atoms: C27_23  and  O29_24 
ROOT
ATOM      1  C5  <0> d   1      42.680   5.082  32.803  0.00  0.00     0.028 C 
ATOM      2  C6  <0> d   1      43.018   3.658  33.250  0.00  0.00     0.025 C 
ATOM      3  C7  <0> d   1      42.374   5.974  34.032  0.00  0.00    -0.002 C 
ATOM      4  C9  <0> d   1      42.594   5.183  35.322  0.00  0.00     0.011 C 
ATOM      5  C10 <0> d   1      40.883   6.393  33.909  0.00  0.00     0.011 C 
ATOM      6  C11 <0> d   1      40.286   5.284  33.037  0.00  0.00    -0.000 C 
ATOM      7  C13 <0> d   1      39.004   5.637  32.306  0.00  0.00    -0.002 C 
ATOM      8  C15 <0> d   1      37.897   5.941  33.316  0.00  0.00     0.010 C 
ATOM      9  C16 <0> d   1      36.615   6.333  32.573  0.00  0.00     0.036 C 
ATOM     10  C17 <0> d   1      36.272   5.219  31.603  0.00  0.00    -0.064 A 
ATOM     11  C18 <0> d   1      35.051   4.704  31.620  0.00  0.00     0.058 A 
ATOM     12  C19 <0> d   1      34.688   3.608  30.708  0.00  0.00     0.172 A 
ATOM     13  O20 <0> d   1      33.557   3.161  30.693  0.00  0.00    -0.289 OA
ATOM     14  C21 <0> d   1      35.725   3.066  29.814  0.00  0.00     0.052 A 
ATOM     15  C22 <0> d   1      36.936   3.600  29.809  0.00  0.00    -0.009 A 
ATOM     16  C23 <0> d   1      37.344   4.752  30.662  0.00  0.00     0.004 A 
ATOM     17  C24 <0> d   1      37.692   5.919  29.736  0.00  0.00     0.025 C 
ATOM     18  C25 <0> d   1      38.621   4.426  31.439  0.00  0.00     0.035 C 
ATOM     19  C27 <0> d   1      39.731   4.066  30.457  0.00  0.00     0.124 C 
ATOM     20  C30 <0> d   1      41.074   3.850  31.172  0.00  0.00     0.042 C 
ATOM     21  C31 <0> d   1      41.399   5.085  31.973  0.00  0.00    -0.023 C 
ATOM     22  C32 <0> d   1      41.368   6.315  31.065  0.00  0.00     0.017 C 
ENDROOT
BRANCH   1  23
ATOM     23  C3  <0> d   1      43.820   5.663  32.006  0.00  0.00     0.136 C 
ATOM     24  O4  <0> d   1      44.615   4.932  31.467  0.00  0.00    -0.297 OA
BRANCH  23  25
ATOM     25  C2  <0> d   1      43.967   7.158  31.883  0.00  0.00     0.074 C 
ATOM     26  C1  <0> d   1      45.375   7.492  31.385  0.00  0.00     0.013 C 
ENDBRANCH  23  25
ENDBRANCH   1  23
BRANCH  19  27
ATOM     27  O29 <0> d   1      39.876   5.125  29.508  0.00  0.00    -0.395 OA
ATOM     28  H56 <0> d   1      39.240   5.090  28.779  0.00  0.00     0.210 HD
ENDBRANCH  19  27
TORSDOF 3
ENDMDL
MODEL 20
REMARK CAVERDOCK RESULT:      32.2      0.000      0.000
REMARK CAVERDOCK CONSTRAINTS:       0.0      0.0      0.0      0.0
REMARK CAVERDOCK TUNNEL: 19     32.2      1.9     20.1
REMARK  3 active torsions:
REMARK  status: ('A' for Active; 'I' for Inactive)
REMARK    1  A    between atoms: C2_2  and  C3_3 
REMARK    2  A    between atoms: C3_3  and  C5_5 
REMARK    3  A    between atoms: C27_23  and  O29_24 
ROOT
ATOM      1  C5  <0> d   1      42.425   5.180  32.713  0.00  0.00     0.028 C 
ATOM      2  C6  <0> d   1      42.793   3.753  33.125  0.00  0.00     0.025 C 
ATOM      3  C7  <0> d   1      42.118   6.040  33.966  0.00  0.00    -0.002 C 
ATOM      4  C9  <0> d   1      42.366   5.224  35.235  0.00  0.00     0.011 C 
ATOM      5  C10 <0> d   1      40.619   6.435  33.869  0.00  0.00     0.011 C 
ATOM      6  C11 <0> d   1      40.031   5.336  32.978  0.00  0.00    -0.000 C 
ATOM      7  C13 <0> d   1      38.735   5.682  32.269  0.00  0.00    -0.002 C 
ATOM      8  C15 <0> d   1      37.634   5.945  33.298  0.00  0.00     0.010 C 
ATOM      9  C16 <0> d   1      36.337   6.331  32.579  0.00  0.00     0.036 C 
ATOM     10  C17 <0> d   1      36.002   5.233  31.587  0.00  0.00    -0.064 A 
ATOM     11  C18 <0> d   1      34.791   4.697  31.606  0.00  0.00     0.058 A 
ATOM     12  C19 <0> d   1      34.436   3.616  30.674  0.00  0.00     0.172 A 
ATOM     13  O20 <0> d   1      33.312   3.149  30.661  0.00  0.00    -0.289 OA
ATOM     14  C21 <0> d   1      35.472   3.112  29.756  0.00  0.00     0.052 A 
ATOM     15  C22 <0> d   1      36.674   3.666  29.750  0.00  0.00    -0.009 A 
ATOM     16  C23 <0> d   1      37.071   4.806  30.625  0.00  0.00     0.004 A 
ATOM     17  C24 <0> d   1      37.390   6.000  29.721  0.00  0.00     0.025 C 
ATOM     18  C25 <0> d   1      38.363   4.485  31.380  0.00  0.00     0.035 C 
ATOM     19  C27 <0> d   1      39.468   4.166  30.378  0.00  0.00     0.124 C 
ATOM     20  C30 <0> d   1      40.822   3.958  31.073  0.00  0.00     0.042 C 
ATOM     21  C31 <0> d   1      41.135   5.180  31.899  0.00  0.00    -0.023 C 
ATOM     22  C32 <0> d   1      41.073   6.429  31.019  0.00  0.00     0.017 C 
ENDROOT
BRANCH   1  23
ATOM     23  C3  <0> d   1      43.545   5.799  31.917  0.00  0.00     0.136 C 
ATOM     24  O4  <0> d   1      44.182   5.124  31.145  0.00  0.00    -0.297 OA
BRANCH  23  25
ATOM     25  C2  <0> d   1      43.872   7.261  32.087  0.00  0.00     0.074 C 
ATOM     26  C1  <0> d   1      45.210   7.566  31.409  0.00  0.00     0.013 C 
ENDBRANCH  23  25
ENDBRANCH   1  23
BRANCH  19  27
ATOM     27  O29 <0> d   1      39.583   5.249  29.451  0.00  0.00    -0.395 OA
ATOM     28  H56 <0> d   1      39.965   6.053  29.831  0.00  0.00     0.210 HD
ENDBRANCH  19  27
TORSDOF 3
ENDMDL
MODEL 21
REMARK CAVERDOCK RESULT:      31.7      0.000      0.000
REMARK CAVERDOCK CONSTRAINTS:       0.2      0.0      0.0      0.0
REMARK CAVERDOCK TUNNEL: 20     31.7      1.9     21.2
REMARK  3 active torsions:
REMARK  status: ('A' for Active; 'I' for Inactive)
REMARK    1  A    between atoms: C2_2  and  C3_3 
REMARK    2  A    between atoms: C3_3  and  C5_5 
REMARK    3  A    between atoms: C27_23  and  O29_24 
ROOT
ATOM      1  C5  <0> d   1      42.234   5.163  32.850  0.00  0.00     0.028 C 
ATOM      2  C6  <0> d   1      42.577   3.757  33.348  0.00  0.00     0.025 C 
ATOM      3  C7  <0> d   1      41.893   6.089  34.045  0.00  0.00    -0.002 C 
ATOM      4  C9  <0> d   1      42.093   5.339  35.363  0.00  0.00     0.011 C 
ATOM      5  C10 <0> d   1      40.401   6.487  33.878  0.00  0.00     0.011 C 
ATOM      6  C11 <0> d   1      39.835   5.346  33.027  0.00  0.00    -0.000 C 
ATOM      7  C13 <0> d   1      38.565   5.663  32.259  0.00  0.00    -0.002 C 
ATOM      8  C15 <0> d   1      37.433   5.986  33.235  0.00  0.00     0.010 C 
ATOM      9  C16 <0> d   1      36.163   6.342  32.454  0.00  0.00     0.036 C 
ATOM     10  C17 <0> d   1      35.853   5.195  31.511  0.00  0.00    -0.064 A 
ATOM     11  C18 <0> d   1      34.637   4.668  31.518  0.00  0.00     0.058 A 
ATOM     12  C19 <0> d   1      34.305   3.541  30.632  0.00  0.00     0.172 A 
ATOM     13  O20 <0> d   1      33.178   3.081  30.607  0.00  0.00    -0.289 OA
ATOM     14  C21 <0> d   1      35.366   2.984  29.777  0.00  0.00     0.052 A 
ATOM     15  C22 <0> d   1      36.572   3.530  29.782  0.00  0.00    -0.009 A 
ATOM     16  C23 <0> d   1      36.949   4.711  30.608  0.00  0.00     0.004 A 
ATOM     17  C24 <0> d   1      37.306   5.854  29.654  0.00  0.00     0.025 C 
ATOM     18  C25 <0> d   1      38.212   4.423  31.421  0.00  0.00     0.035 C 
ATOM     19  C27 <0> d   1      39.347   4.045  30.474  0.00  0.00     0.124 C 
ATOM     20  C30 <0> d   1      40.677   3.865  31.224  0.00  0.00     0.042 C 
ATOM     21  C31 <0> d   1      40.972   5.127  31.994  0.00  0.00    -0.023 C 
ATOM     22  C32 <0> d   1      40.948   6.329  31.049  0.00  0.00     0.017 C 
ENDROOT
BRANCH   1  23
ATOM     23  C3  <0> d   1      43.385   5.732  32.060  0.00  0.00     0.136 C 
ATOM     24  O4  <0> d   1      44.034   5.015  31.337  0.00  0.00    -0.297 OA
BRANCH  23  25
ATOM     25  C2  <0> d   1      43.726   7.196  32.175  0.00  0.00     0.074 C 
ATOM     26  C1  <0> d   1      45.155   7.426  31.679  0.00  0.00     0.013 C 
ENDBRANCH  23  25
ENDBRANCH   1  23
BRANCH  19  27
ATOM     27  O29 <0> d   1      39.502   5.077  29.497  0.00  0.00    -0.395 OA
ATOM     28  H56 <0> d   1      38.701   5.257  28.985  0.00  0.00     0.210 HD
ENDBRANCH  19  27
TORSDOF 3
ENDMDL
MODEL 22
REMARK CAVERDOCK RESULT:      30.9      0.000      0.000
REMARK CAVERDOCK CONSTRAINTS:       0.5      0.0      0.0      0.0
REMARK CAVERDOCK TUNNEL: 21     30.9      1.8     22.4
REMARK  3 active torsions:
REMARK  status: ('A' for Active; 'I' for Inactive)
REMARK    1  A    between atoms: C2_2  and  C3_3 
REMARK    2  A    between atoms: C3_3  and  C5_5 
REMARK    3  A    between atoms: C27_23  and  O29_24 
ROOT
ATOM      1  C5  <0> d   1      41.950   5.085  32.764  0.00  0.00     0.028 C 
ATOM      2  C6  <0> d   1      42.312   3.662  33.194  0.00  0.00     0.025 C 
ATOM      3  C7  <0> d   1      41.583   5.945  33.999  0.00  0.00    -0.002 C 
ATOM      4  C9  <0> d   1      41.784   5.135  35.281  0.00  0.00     0.011 C 
ATOM      5  C10 <0> d   1      40.086   6.327  33.837  0.00  0.00     0.011 C 
ATOM      6  C11 <0> d   1      39.546   5.220  32.926  0.00  0.00    -0.000 C 
ATOM      7  C13 <0> d   1      38.278   5.554  32.162  0.00  0.00    -0.002 C 
ATOM      8  C15 <0> d   1      37.132   5.810  33.143  0.00  0.00     0.010 C 
ATOM      9  C16 <0> d   1      35.863   6.183  32.368  0.00  0.00     0.036 C 
ATOM     10  C17 <0> d   1      35.581   5.080  31.366  0.00  0.00    -0.064 A 
ATOM     11  C18 <0> d   1      34.374   4.533  31.336  0.00  0.00     0.058 A 
ATOM     12  C19 <0> d   1      34.068   3.446  30.392  0.00  0.00     0.172 A 
ATOM     13  O20 <0> d   1      32.950   2.970  30.333  0.00  0.00    -0.289 OA
ATOM     14  C21 <0> d   1      35.146   2.949  29.521  0.00  0.00     0.052 A 
ATOM     15  C22 <0> d   1      36.343   3.514  29.564  0.00  0.00    -0.009 A 
ATOM     16  C23 <0> d   1      36.693   4.659  30.451  0.00  0.00     0.004 A 
ATOM     17  C24 <0> d   1      37.039   5.853  29.558  0.00  0.00     0.025 C 
ATOM     18  C25 <0> d   1      37.954   4.351  31.261  0.00  0.00     0.035 C 
ATOM     19  C27 <0> d   1      39.103   4.039  30.308  0.00  0.00     0.124 C 
ATOM     20  C30 <0> d   1      40.429   3.844  31.060  0.00  0.00     0.042 C 
ATOM     21  C31 <0> d   1      40.696   5.071  31.895  0.00  0.00    -0.023 C 
ATOM     22  C32 <0> d   1      40.660   6.318  31.009  0.00  0.00     0.017 C 
ENDROOT
BRANCH   1  23
ATOM     23  C3  <0> d   1      43.098   5.711  32.014  0.00  0.00     0.136 C 
ATOM     24  O4  <0> d   1      43.803   5.029  31.310  0.00  0.00    -0.297 OA
BRANCH  23  25
ATOM     25  C2  <0> d   1      43.365   7.189  32.144  0.00  0.00     0.074 C 
ATOM     26  C1  <0> d   1      44.875   7.439  32.097  0.00  0.00     0.013 C 
ENDBRANCH  23  25
ENDBRANCH   1  23
BRANCH  19  27
ATOM     27  O29 <0> d   1      39.249   5.120  29.384  0.00  0.00    -0.395 OA
ATOM     28  H56 <0> d   1      38.800   4.979  28.538  0.00  0.00     0.210 HD
ENDBRANCH  19  27
TORSDOF 3
ENDMDL
MODEL 23
REMARK CAVERDOCK RESULT:      30.7      0.000      0.000
REMARK CAVERDOCK CONSTRAINTS:       0.1      0.0      0.0      0.0
REMARK CAVERDOCK TUNNEL: 22     30.7      1.8     23.1
REMARK  3 active torsions:
REMARK  status: ('A' for Active; 'I' for Inactive)
REMARK    1  A    between atoms: C2_2  and  C3_3 
REMARK    2  A    between atoms: C3_3  and  C5_5 
REMARK    3  A    between atoms: C27_23  and  O29_24 
ROOT
ATOM      1  C5  <0> d   1      41.800   5.118  32.844  0.00  0.00     0.028 C 
ATOM      2  C6  <0> d   1      42.161   3.699  33.289  0.00  0.00     0.025 C 
ATOM      3  C7  <0> d   1      41.432   5.990  34.071  0.00  0.00    -0.002 C 
ATOM      4  C9  <0> d   1      41.632   5.191  35.360  0.00  0.00     0.011 C 
ATOM      5  C10 <0> d   1      39.936   6.371  33.905  0.00  0.00     0.011 C 
ATOM      6  C11 <0> d   1      39.396   5.256  33.004  0.00  0.00    -0.000 C 
ATOM      7  C13 <0> d   1      38.128   5.583  32.235  0.00  0.00    -0.002 C 
ATOM      8  C15 <0> d   1      36.982   5.849  33.213  0.00  0.00     0.010 C 
ATOM      9  C16 <0> d   1      35.714   6.215  32.433  0.00  0.00     0.036 C 
ATOM     10  C17 <0> d   1      35.432   5.102  31.442  0.00  0.00    -0.064 A 
ATOM     11  C18 <0> d   1      34.225   4.556  31.416  0.00  0.00     0.058 A 
ATOM     12  C19 <0> d   1      33.919   3.460  30.483  0.00  0.00     0.172 A 
ATOM     13  O20 <0> d   1      32.801   2.984  30.427  0.00  0.00    -0.289 OA
ATOM     14  C21 <0> d   1      34.997   2.954  29.617  0.00  0.00     0.052 A 
ATOM     15  C22 <0> d   1      36.194   3.519  29.656  0.00  0.00    -0.009 A 
ATOM     16  C23 <0> d   1      36.545   4.672  30.532  0.00  0.00     0.004 A 
ATOM     17  C24 <0> d   1      36.892   5.857  29.628  0.00  0.00     0.025 C 
ATOM     18  C25 <0> d   1      37.805   4.371  31.346  0.00  0.00     0.035 C 
ATOM     19  C27 <0> d   1      38.954   4.050  30.396  0.00  0.00     0.124 C 
ATOM     20  C30 <0> d   1      40.279   3.861  31.152  0.00  0.00     0.042 C 
ATOM     21  C31 <0> d   1      40.547   5.096  31.975  0.00  0.00    -0.023 C 
ATOM     22  C32 <0> d   1      40.512   6.334  31.077  0.00  0.00     0.017 C 
ENDROOT
BRANCH   1  23
ATOM     23  C3  <0> d   1      42.949   5.736  32.089  0.00  0.00     0.136 C 
ATOM     24  O4  <0> d   1      43.624   5.057  31.355  0.00  0.00    -0.297 OA
BRANCH  23  25
ATOM     25  C2  <0> d   1      43.255   7.203  32.253  0.00  0.00     0.074 C 
ATOM     26  C1  <0> d   1      44.765   7.425  32.136  0.00  0.00     0.013 C 
ENDBRANCH  23  25
ENDBRANCH   1  23
BRANCH  19  27
ATOM     27  O29 <0> d   1      39.101   5.122  29.462  0.00  0.00    -0.395 OA
ATOM     28  H56 <0> d   1      39.498   4.859  28.620  0.00  0.00     0.210 HD
ENDBRANCH  19  27
TORSDOF 3
ENDMDL
MODEL 24
REMARK CAVERDOCK RESULT:      30.5      0.000      0.000
REMARK CAVERDOCK CONSTRAINTS:       0.2      0.0      0.0      0.0
REMARK CAVERDOCK TUNNEL: 23     30.5      1.8     24.3
REMARK  3 active torsions:
REMARK  status: ('A' for Active; 'I' for Inactive)
REMARK    1  A    between atoms: C2_2  and  C3_3 
REMARK    2  A    between atoms: C3_3  and  C5_5 
REMARK    3  A    between atoms: C27_23  and  O29_24 
ROOT
ATOM      1  C5  <0> d   1      41.487   5.031  32.752  0.00  0.00     0.028 C 
ATOM      2  C6  <0> d   1      41.831   3.621  33.238  0.00  0.00     0.025 C 
ATOM      3  C7  <0> d   1      41.091   5.932  33.949  0.00  0.00    -0.002 C 
ATOM      4  C9  <0> d   1      41.255   5.162  35.261  0.00  0.00     0.011 C 
ATOM      5  C10 <0> d   1      39.601   6.314  33.736  0.00  0.00     0.011 C 
ATOM      6  C11 <0> d   1      39.080   5.180  32.847  0.00  0.00    -0.000 C 
ATOM      7  C13 <0> d   1      37.834   5.494  32.039  0.00  0.00    -0.002 C 
ATOM      8  C15 <0> d   1      36.664   5.786  32.980  0.00  0.00     0.010 C 
ATOM      9  C16 <0> d   1      35.418   6.138  32.160  0.00  0.00     0.036 C 
ATOM     10  C17 <0> d   1      35.157   5.004  31.187  0.00  0.00    -0.064 A 
ATOM     11  C18 <0> d   1      33.949   4.461  31.142  0.00  0.00     0.058 A 
ATOM     12  C19 <0> d   1      33.663   3.346  30.226  0.00  0.00     0.172 A 
ATOM     13  O20 <0> d   1      32.545   2.872  30.153  0.00  0.00    -0.289 OA
ATOM     14  C21 <0> d   1      34.761   2.817  29.400  0.00  0.00     0.052 A 
ATOM     15  C22 <0> d   1      35.959   3.378  29.457  0.00  0.00    -0.009 A 
ATOM     16  C23 <0> d   1      36.291   4.550  30.316  0.00  0.00     0.004 A 
ATOM     17  C24 <0> d   1      36.666   5.714  29.394  0.00  0.00     0.025 C 
ATOM     18  C25 <0> d   1      37.528   4.264  31.169  0.00  0.00     0.035 C 
ATOM     19  C27 <0> d   1      38.701   3.918  30.256  0.00  0.00     0.124 C 
ATOM     20  C30 <0> d   1      40.005   3.742  31.050  0.00  0.00     0.042 C 
ATOM     21  C31 <0> d   1      40.256   4.994  31.851  0.00  0.00    -0.023 C 
ATOM     22  C32 <0> d   1      40.249   6.212  30.926  0.00  0.00     0.017 C 
ENDROOT
BRANCH   1  23
ATOM     23  C3  <0> d   1      42.657   5.629  32.013  0.00  0.00     0.136 C 
ATOM     24  O4  <0> d   1      43.097   5.078  31.033  0.00  0.00    -0.297 OA
BRANCH  23  25
ATOM     25  C2  <0> d   1      43.278   6.913  32.500  0.00  0.00     0.074 C 
ATOM     26  C1  <0> d   1      44.803   6.789  32.460  0.00  0.00     0.013 C 
ENDBRANCH  23  25
ENDBRANCH   1  23
BRANCH  19  27
ATOM     27  O29 <0> d   1      38.876   4.968  29.302  0.00  0.00    -0.395 OA
ATOM     28  H56 <0> d   1      39.021   5.839  29.698  0.00  0.00     0.210 HD
ENDBRANCH  19  27
TORSDOF 3
ENDMDL
MODEL 25
REMARK CAVERDOCK RESULT:      30.4      0.000      0.000
REMARK CAVERDOCK CONSTRAINTS:       0.1      0.0      0.0      0.0
REMARK CAVERDOCK TUNNEL: 24     30.4      1.8     25.1
REMARK  3 active torsions:
REMARK  status: ('A' for Active; 'I' for Inactive)
REMARK    1  A    between atoms: C2_2  and  C3_3 
REMARK    2  A    between atoms: C3_3  and  C5_5 
REMARK    3  A    between atoms: C27_23  and  O29_24 
ROOT
ATOM      1  C5  <0> d   1      41.375   5.261  32.804  0.00  0.00     0.028 C 
ATOM      2  C6  <0> d   1      41.831   3.848  33.173  0.00  0.00     0.025 C 
ATOM      3  C7  <0> d   1      40.938   6.035  34.074  0.00  0.00    -0.002 C 
ATOM      4  C9  <0> d   1      41.183   5.180  35.319  0.00  0.00     0.011 C 
ATOM      5  C10 <0> d   1      39.420   6.320  33.912  0.00  0.00     0.011 C 
ATOM      6  C11 <0> d   1      38.966   5.222  32.944  0.00  0.00    -0.000 C 
ATOM      7  C13 <0> d   1      37.685   5.504  32.180  0.00  0.00    -0.002 C 
ATOM      8  C15 <0> d   1      36.515   5.633  33.157  0.00  0.00     0.010 C 
ATOM      9  C16 <0> d   1      35.231   5.954  32.385  0.00  0.00     0.036 C 
ATOM     10  C17 <0> d   1      35.034   4.882  31.330  0.00  0.00    -0.064 A 
ATOM     11  C18 <0> d   1      33.869   4.256  31.259  0.00  0.00     0.058 A 
ATOM     12  C19 <0> d   1      33.648   3.196  30.263  0.00  0.00     0.172 A 
ATOM     13  O20 <0> d   1      32.567   2.647  30.168  0.00  0.00    -0.289 OA
ATOM     14  C21 <0> d   1      34.766   2.816  29.382  0.00  0.00     0.052 A 
ATOM     15  C22 <0> d   1      35.920   3.459  29.466  0.00  0.00    -0.009 A 
ATOM     16  C23 <0> d   1      36.182   4.583  30.410  0.00  0.00     0.004 A 
ATOM     17  C24 <0> d   1      36.452   5.839  29.578  0.00  0.00     0.025 C 
ATOM     18  C25 <0> d   1      37.453   4.325  31.220  0.00  0.00     0.035 C 
ATOM     19  C27 <0> d   1      38.630   4.139  30.268  0.00  0.00     0.124 C 
ATOM     20  C30 <0> d   1      39.959   4.000  31.027  0.00  0.00     0.042 C 
ATOM     21  C31 <0> d   1      40.133   5.202  31.921  0.00  0.00    -0.023 C 
ATOM     22  C32 <0> d   1      40.019   6.483  31.093  0.00  0.00     0.017 C 
ENDROOT
BRANCH   1  23
ATOM     23  C3  <0> d   1      42.483   6.000  32.099  0.00  0.00     0.136 C 
ATOM     24  O4  <0> d   1      42.334   7.156  31.784  0.00  0.00    -0.297 OA
BRANCH  23  25
ATOM     25  C2  <0> d   1      43.778   5.294  31.784  0.00  0.00     0.074 C 
ATOM     26  C1  <0> d   1      44.933   6.011  32.486  0.00  0.00     0.013 C 
ENDBRANCH  23  25
ENDBRANCH   1  23
BRANCH  19  27
ATOM     27  O29 <0> d   1      38.709   5.270  29.397  0.00  0.00    -0.395 OA
ATOM     28  H56 <0> d   1      39.563   5.367  28.954  0.00  0.00     0.210 HD
ENDBRANCH  19  27
TORSDOF 3
ENDMDL
MODEL 26
REMARK CAVERDOCK RESULT:      29.5      0.000      0.000
REMARK CAVERDOCK CONSTRAINTS:       0.2      0.0      0.0      0.0
REMARK CAVERDOCK TUNNEL: 25     29.5      1.8     26.7
REMARK  3 active torsions:
REMARK  status: ('A' for Active; 'I' for Inactive)
REMARK    1  A    between atoms: C2_2  and  C3_3 
REMARK    2  A    between atoms: C3_3  and  C5_5 
REMARK    3  A    between atoms: C27_23  and  O29_24 
ROOT
ATOM      1  C5  <0> d   1      34.181   3.834  31.229  0.00  0.00     0.028 C 
ATOM      2  C6  <0> d   1      33.877   3.302  32.631  0.00  0.00     0.025 C 
ATOM      3  C7  <0> d   1      34.350   2.660  30.232  0.00  0.00    -0.002 C 
ATOM      4  C9  <0> d   1      34.069   1.331  30.935  0.00  0.00     0.011 C 
ATOM      5  C10 <0> d   1      35.824   2.707  29.746  0.00  0.00     0.011 C 
ATOM      6  C11 <0> d   1      36.537   3.444  30.884  0.00  0.00    -0.000 C 
ATOM      7  C13 <0> d   1      37.854   4.105  30.519  0.00  0.00    -0.002 C 
ATOM      8  C15 <0> d   1      38.865   3.044  30.082  0.00  0.00     0.010 C 
ATOM      9  C16 <0> d   1      40.180   3.720  29.680  0.00  0.00     0.036 C 
ATOM     10  C17 <0> d   1      40.648   4.573  30.843  0.00  0.00    -0.064 A 
ATOM     11  C18 <0> d   1      41.887   4.427  31.290  0.00  0.00     0.058 A 
ATOM     12  C19 <0> d   1      42.370   5.222  32.431  0.00  0.00     0.172 A 
ATOM     13  O20 <0> d   1      43.519   5.120  32.818  0.00  0.00    -0.289 OA
ATOM     14  C21 <0> d   1      41.431   6.144  33.092  0.00  0.00     0.052 A 
ATOM     15  C22 <0> d   1      40.200   6.278  32.625  0.00  0.00    -0.009 A 
ATOM     16  C23 <0> d   1      39.674   5.550  31.435  0.00  0.00     0.004 A 
ATOM     17  C24 <0> d   1      39.343   6.588  30.361  0.00  0.00     0.025 C 
ATOM     18  C25 <0> d   1      38.359   4.844  31.769  0.00  0.00     0.035 C 
ATOM     19  C27 <0> d   1      37.345   5.873  32.260  0.00  0.00     0.124 C 
ATOM     20  C30 <0> d   1      35.963   5.243  32.493  0.00  0.00     0.042 C 
ATOM     21  C31 <0> d   1      35.520   4.566  31.220  0.00  0.00    -0.023 C 
ATOM     22  C32 <0> d   1      35.562   5.563  30.061  0.00  0.00     0.017 C 
ENDROOT
BRANCH   1  23
ATOM     23  C3  <0> d   1      33.079   4.755  30.770  0.00  0.00     0.136 C 
ATOM     24  O4  <0> d   1      32.945   5.839  31.284  0.00  0.00    -0.297 OA
BRANCH  23  25
ATOM     25  C2  <0> d   1      32.145   4.320  29.669  0.00  0.00     0.074 C 
ATOM     26  C1  <0> d   1      30.751   4.075  30.252  0.00  0.00     0.013 C 
ENDBRANCH  23  25
ENDBRANCH   1  23
BRANCH  19  27
ATOM     27  O29 <0> d   1      37.223   6.910  31.284  0.00  0.00    -0.395 OA
ATOM     28  H56 <0> d   1      37.327   6.606  30.371  0.00  0.00     0.210 HD
ENDBRANCH  19  27
TORSDOF 3
ENDMDL
MODEL 27
REMARK CAVERDOCK RESULT:      27.9      0.000      0.000
REMARK CAVERDOCK CONSTRAINTS:       0.5      0.0      0.0      0.0
REMARK CAVERDOCK TUNNEL: 26     27.9      1.8     27.1
REMARK  3 active torsions:
REMARK  status: ('A' for Active; 'I' for Inactive)
REMARK    1  A    between atoms: C2_2  and  C3_3 
REMARK    2  A    between atoms: C3_3  and  C5_5 
REMARK    3  A    between atoms: C27_23  and  O29_24 
ROOT
ATOM      1  C5  <0> d   1      33.927   3.829  31.131  0.00  0.00     0.028 C 
ATOM      2  C6  <0> d   1      33.561   3.323  32.528  0.00  0.00     0.025 C 
ATOM      3  C7  <0> d   1      34.138   2.636  30.164  0.00  0.00    -0.002 C 
ATOM      4  C9  <0> d   1      33.825   1.320  30.878  0.00  0.00     0.011 C 
ATOM      5  C10 <0> d   1      35.632   2.674  29.742  0.00  0.00     0.011 C 
ATOM      6  C11 <0> d   1      36.296   3.431  30.897  0.00  0.00    -0.000 C 
ATOM      7  C13 <0> d   1      37.628   4.086  30.579  0.00  0.00    -0.002 C 
ATOM      8  C15 <0> d   1      38.656   3.017  30.206  0.00  0.00     0.010 C 
ATOM      9  C16 <0> d   1      39.988   3.685  29.849  0.00  0.00     0.036 C 
ATOM     10  C17 <0> d   1      40.406   4.559  31.017  0.00  0.00    -0.064 A 
ATOM     11  C18 <0> d   1      41.623   4.421  31.520  0.00  0.00     0.058 A 
ATOM     12  C19 <0> d   1      42.056   5.236  32.666  0.00  0.00     0.172 A 
ATOM     13  O20 <0> d   1      43.187   5.141  33.105  0.00  0.00    -0.289 OA
ATOM     14  C21 <0> d   1      41.091   6.170  33.268  0.00  0.00     0.052 A 
ATOM     15  C22 <0> d   1      39.881   6.296  32.745  0.00  0.00    -0.009 A 
ATOM     16  C23 <0> d   1      39.408   5.546  31.547  0.00  0.00     0.004 A 
ATOM     17  C24 <0> d   1      39.125   6.564  30.440  0.00  0.00     0.025 C 
ATOM     18  C25 <0> d   1      38.078   4.847  31.836  0.00  0.00     0.035 C 
ATOM     19  C27 <0> d   1      37.044   5.885  32.262  0.00  0.00     0.124 C 
ATOM     20  C30 <0> d   1      35.653   5.259  32.446  0.00  0.00     0.042 C 
ATOM     21  C31 <0> d   1      35.265   4.560  31.167  0.00  0.00    -0.023 C 
ATOM     22  C32 <0> d   1      35.360   5.536  29.993  0.00  0.00     0.017 C 
ENDROOT
BRANCH   1  23
ATOM     23  C3  <0> d   1      32.847   4.741  30.607  0.00  0.00     0.136 C 
ATOM     24  O4  <0> d   1      32.795   5.889  30.977  0.00  0.00    -0.297 OA
BRANCH  23  25
ATOM     25  C2  <0> d   1      31.833   4.219  29.621  0.00  0.00     0.074 C 
ATOM     26  C1  <0> d   1      30.737   3.459  30.373  0.00  0.00     0.013 C 
ENDBRANCH  23  25
ENDBRANCH   1  23
BRANCH  19  27
ATOM     27  O29 <0> d   1      36.967   6.905  31.263  0.00  0.00    -0.395 OA
ATOM     28  H56 <0> d   1      36.170   7.451  31.318  0.00  0.00     0.210 HD
ENDBRANCH  19  27
TORSDOF 3
ENDMDL
MODEL 28
REMARK CAVERDOCK RESULT:      27.1      0.000      0.000
REMARK CAVERDOCK CONSTRAINTS:       0.1      0.0      0.0      0.0
REMARK CAVERDOCK TUNNEL: 27     27.1      1.8     28.5
REMARK  3 active torsions:
REMARK  status: ('A' for Active; 'I' for Inactive)
REMARK    1  A    between atoms: C2_2  and  C3_3 
REMARK    2  A    between atoms: C3_3  and  C5_5 
REMARK    3  A    between atoms: C27_23  and  O29_24 
ROOT
ATOM      1  C5  <0> d   1      33.822   3.743  31.156  0.00  0.00     0.028 C 
ATOM      2  C6  <0> d   1      33.486   3.298  32.580  0.00  0.00     0.025 C 
ATOM      3  C7  <0> d   1      34.019   2.510  30.238  0.00  0.00    -0.002 C 
ATOM      4  C9  <0> d   1      33.727   1.226  31.015  0.00  0.00     0.011 C 
ATOM      5  C10 <0> d   1      35.505   2.535  29.785  0.00  0.00     0.011 C 
ATOM      6  C11 <0> d   1      36.187   3.345  30.891  0.00  0.00    -0.000 C 
ATOM      7  C13 <0> d   1      37.509   3.991  30.518  0.00  0.00    -0.002 C 
ATOM      8  C15 <0> d   1      38.535   2.910  30.171  0.00  0.00     0.010 C 
ATOM      9  C16 <0> d   1      39.857   3.568  29.759  0.00  0.00     0.036 C 
ATOM     10  C17 <0> d   1      40.293   4.493  30.878  0.00  0.00    -0.064 A 
ATOM     11  C18 <0> d   1      41.521   4.382  31.363  0.00  0.00     0.058 A 
ATOM     12  C19 <0> d   1      41.974   5.249  32.463  0.00  0.00     0.172 A 
ATOM     13  O20 <0> d   1      43.113   5.178  32.883  0.00  0.00    -0.289 OA
ATOM     14  C21 <0> d   1      41.015   6.205  33.043  0.00  0.00     0.052 A 
ATOM     15  C22 <0> d   1      39.795   6.303  32.539  0.00  0.00    -0.009 A 
ATOM     16  C23 <0> d   1      39.301   5.499  31.385  0.00  0.00     0.004 A 
ATOM     17  C24 <0> d   1      38.992   6.467  30.241  0.00  0.00     0.025 C 
ATOM     18  C25 <0> d   1      37.981   4.809  31.731  0.00  0.00     0.035 C 
ATOM     19  C27 <0> d   1      36.951   5.860  32.133  0.00  0.00     0.124 C 
ATOM     20  C30 <0> d   1      35.567   5.237  32.371  0.00  0.00     0.042 C 
ATOM     21  C31 <0> d   1      35.157   4.481  31.133  0.00  0.00    -0.023 C 
ATOM     22  C32 <0> d   1      35.223   5.404  29.916  0.00  0.00     0.017 C 
ENDROOT
BRANCH   1  23
ATOM     23  C3  <0> d   1      32.728   4.627  30.614  0.00  0.00     0.136 C 
ATOM     24  O4  <0> d   1      32.605   5.756  31.024  0.00  0.00    -0.297 OA
BRANCH  23  25
ATOM     25  C2  <0> d   1      31.786   4.101  29.561  0.00  0.00     0.074 C 
ATOM     26  C1  <0> d   1      30.418   3.828  30.192  0.00  0.00     0.013 C 
ENDBRANCH  23  25
ENDBRANCH   1  23
BRANCH  19  27
ATOM     27  O29 <0> d   1      36.849   6.834  31.091  0.00  0.00    -0.395 OA
ATOM     28  H56 <0> d   1      37.453   7.583  31.192  0.00  0.00     0.210 HD
ENDBRANCH  19  27
TORSDOF 3
ENDMDL
MODEL 29
REMARK CAVERDOCK RESULT:      26.1      0.000      0.000
REMARK CAVERDOCK CONSTRAINTS:       0.0      0.0      0.0      0.0
REMARK CAVERDOCK TUNNEL: 28     26.1      1.8     29.1
REMARK  3 active torsions:
REMARK  status: ('A' for Active; 'I' for Inactive)
REMARK    1  A    between atoms: C2_2  and  C3_3 
REMARK    2  A    between atoms: C3_3  and  C5_5 
REMARK    3  A    between atoms: C27_23  and  O29_24 
ROOT
ATOM      1  C5  <0> d   1      33.626   3.752  31.184  0.00  0.00     0.028 C 
ATOM      2  C6  <0> d   1      33.287   3.332  32.616  0.00  0.00     0.025 C 
ATOM      3  C7  <0> d   1      33.822   2.502  30.289  0.00  0.00    -0.002 C 
ATOM      4  C9  <0> d   1      33.524   1.232  31.088  0.00  0.00     0.011 C 
ATOM      5  C10 <0> d   1      35.308   2.514  29.838  0.00  0.00     0.011 C 
ATOM      6  C11 <0> d   1      35.991   3.341  30.932  0.00  0.00    -0.000 C 
ATOM      7  C13 <0> d   1      37.316   3.975  30.550  0.00  0.00    -0.002 C 
ATOM      8  C15 <0> d   1      38.339   2.885  30.225  0.00  0.00     0.010 C 
ATOM      9  C16 <0> d   1      39.664   3.530  29.804  0.00  0.00     0.036 C 
ATOM     10  C17 <0> d   1      40.101   4.474  30.907  0.00  0.00    -0.064 A 
ATOM     11  C18 <0> d   1      41.328   4.367  31.396  0.00  0.00     0.058 A 
ATOM     12  C19 <0> d   1      41.781   5.251  32.482  0.00  0.00     0.172 A 
ATOM     13  O20 <0> d   1      42.920   5.184  32.905  0.00  0.00    -0.289 OA
ATOM     14  C21 <0> d   1      40.825   6.221  33.043  0.00  0.00     0.052 A 
ATOM     15  C22 <0> d   1      39.606   6.314  32.535  0.00  0.00    -0.009 A 
ATOM     16  C23 <0> d   1      39.112   5.492  31.395  0.00  0.00     0.004 A 
ATOM     17  C24 <0> d   1      38.808   6.441  30.233  0.00  0.00     0.025 C 
ATOM     18  C25 <0> d   1      37.788   4.812  31.750  0.00  0.00     0.035 C 
ATOM     19  C27 <0> d   1      36.762   5.874  32.131  0.00  0.00     0.124 C 
ATOM     20  C30 <0> d   1      35.374   5.261  32.377  0.00  0.00     0.042 C 
ATOM     21  C31 <0> d   1      34.965   4.484  31.151  0.00  0.00    -0.023 C 
ATOM     22  C32 <0> d   1      35.036   5.386  29.918  0.00  0.00     0.017 C 
ENDROOT
BRANCH   1  23
ATOM     23  C3  <0> d   1      32.537   4.630  30.625  0.00  0.00     0.136 C 
ATOM     24  O4  <0> d   1      32.424   5.769  31.007  0.00  0.00    -0.297 OA
BRANCH  23  25
ATOM     25  C2  <0> d   1      31.587   4.084  29.589  0.00  0.00     0.074 C 
ATOM     26  C1  <0> d   1      30.257   3.726  30.256  0.00  0.00     0.013 C 
ENDBRANCH  23  25
ENDBRANCH   1  23
BRANCH  19  27
ATOM     27  O29 <0> d   1      36.665   6.830  31.072  0.00  0.00    -0.395 OA
ATOM     28  H56 <0> d   1      35.977   7.497  31.206  0.00  0.00     0.210 HD
ENDBRANCH  19  27
TORSDOF 3
ENDMDL
MODEL 30
REMARK CAVERDOCK RESULT:      25.5      0.000      0.000
REMARK CAVERDOCK CONSTRAINTS:       0.1      0.0      0.0      0.0
REMARK CAVERDOCK TUNNEL: 29     25.5      1.9     30.2
REMARK  3 active torsions:
REMARK  status: ('A' for Active; 'I' for Inactive)
REMARK    1  A    between atoms: C2_2  and  C3_3 
REMARK    2  A    between atoms: C3_3  and  C5_5 
REMARK    3  A    between atoms: C27_23  and  O29_24 
ROOT
ATOM      1  C5  <0> d   1      33.478   3.708  30.979  0.00  0.00     0.028 C 
ATOM      2  C6  <0> d   1      33.071   3.338  32.406  0.00  0.00     0.025 C 
ATOM      3  C7  <0> d   1      33.715   2.429  30.137  0.00  0.00    -0.002 C 
ATOM      4  C9  <0> d   1      33.380   1.187  30.964  0.00  0.00     0.011 C 
ATOM      5  C10 <0> d   1      35.221   2.428  29.757  0.00  0.00     0.011 C 
ATOM      6  C11 <0> d   1      35.852   3.293  30.852  0.00  0.00    -0.000 C 
ATOM      7  C13 <0> d   1      37.194   3.916  30.511  0.00  0.00    -0.002 C 
ATOM      8  C15 <0> d   1      38.231   2.817  30.272  0.00  0.00     0.010 C 
ATOM      9  C16 <0> d   1      39.574   3.449  29.892  0.00  0.00     0.036 C 
ATOM     10  C17 <0> d   1      39.959   4.431  30.982  0.00  0.00    -0.064 A 
ATOM     11  C18 <0> d   1      41.161   4.343  31.531  0.00  0.00     0.058 A 
ATOM     12  C19 <0> d   1      41.563   5.265  32.606  0.00  0.00     0.172 A 
ATOM     13  O20 <0> d   1      42.680   5.213  33.085  0.00  0.00    -0.289 OA
ATOM     14  C21 <0> d   1      40.581   6.251  33.089  0.00  0.00     0.052 A 
ATOM     15  C22 <0> d   1      39.388   6.325  32.521  0.00  0.00    -0.009 A 
ATOM     16  C23 <0> d   1      38.948   5.464  31.387  0.00  0.00     0.004 A 
ATOM     17  C24 <0> d   1      38.699   6.371  30.180  0.00  0.00     0.025 C 
ATOM     18  C25 <0> d   1      37.609   4.794  31.703  0.00  0.00     0.035 C 
ATOM     19  C27 <0> d   1      36.565   5.867  31.998  0.00  0.00     0.124 C 
ATOM     20  C30 <0> d   1      35.168   5.260  32.200  0.00  0.00     0.042 C 
ATOM     21  C31 <0> d   1      34.816   4.441  30.984  0.00  0.00    -0.023 C 
ATOM     22  C32 <0> d   1      34.946   5.301  29.725  0.00  0.00     0.017 C 
ENDROOT
BRANCH   1  23
ATOM     23  C3  <0> d   1      32.416   4.565  30.339  0.00  0.00     0.136 C 
ATOM     24  O4  <0> d   1      32.577   5.758  30.245  0.00  0.00    -0.297 OA
BRANCH  23  25
ATOM     25  C2  <0> d   1      31.151   3.932  29.818  0.00  0.00     0.074 C 
ATOM     26  C1  <0> d   1      30.419   3.236  30.968  0.00  0.00     0.013 C 
ENDBRANCH  23  25
ENDBRANCH   1  23
BRANCH  19  27
ATOM     27  O29 <0> d   1      36.518   6.786  30.904  0.00  0.00    -0.395 OA
ATOM     28  H56 <0> d   1      35.916   7.530  31.041  0.00  0.00     0.210 HD
ENDBRANCH  19  27
TORSDOF 3
ENDMDL
MODEL 31
REMARK CAVERDOCK RESULT:      24.6      0.000      0.000
REMARK CAVERDOCK CONSTRAINTS:       0.0      0.0      0.0      0.0
REMARK CAVERDOCK TUNNEL: 30     24.6      1.9     31.4
REMARK  3 active torsions:
REMARK  status: ('A' for Active; 'I' for Inactive)
REMARK    1  A    between atoms: C2_2  and  C3_3 
REMARK    2  A    between atoms: C3_3  and  C5_5 
REMARK    3  A    between atoms: C27_23  and  O29_24 
ROOT
ATOM      1  C5  <0> d   1      33.256   3.690  31.113  0.00  0.00     0.028 C 
ATOM      2  C6  <0> d   1      32.887   3.312  32.549  0.00  0.00     0.025 C 
ATOM      3  C7  <0> d   1      33.461   2.415  30.256  0.00  0.00    -0.002 C 
ATOM      4  C9  <0> d   1      33.142   1.169  31.085  0.00  0.00     0.011 C 
ATOM      5  C10 <0> d   1      34.956   2.407  29.834  0.00  0.00     0.011 C 
ATOM      6  C11 <0> d   1      35.623   3.261  30.917  0.00  0.00    -0.000 C 
ATOM      7  C13 <0> d   1      36.958   3.878  30.543  0.00  0.00    -0.002 C 
ATOM      8  C15 <0> d   1      37.981   2.775  30.268  0.00  0.00     0.010 C 
ATOM      9  C16 <0> d   1      39.317   3.402  29.854  0.00  0.00     0.036 C 
ATOM     10  C17 <0> d   1      39.738   4.374  30.939  0.00  0.00    -0.064 A 
ATOM     11  C18 <0> d   1      40.955   4.276  31.454  0.00  0.00     0.058 A 
ATOM     12  C19 <0> d   1      41.392   5.187  32.523  0.00  0.00     0.172 A 
ATOM     13  O20 <0> d   1      42.522   5.126  32.970  0.00  0.00    -0.289 OA
ATOM     14  C21 <0> d   1      40.431   6.176  33.040  0.00  0.00     0.052 A 
ATOM     15  C22 <0> d   1      39.222   6.261  32.506  0.00  0.00    -0.009 A 
ATOM     16  C23 <0> d   1      38.745   5.410  31.379  0.00  0.00     0.004 A 
ATOM     17  C24 <0> d   1      38.468   6.327  30.186  0.00  0.00     0.025 C 
ATOM     18  C25 <0> d   1      37.411   4.747  31.728  0.00  0.00     0.035 C 
ATOM     19  C27 <0> d   1      36.383   5.823  32.060  0.00  0.00     0.124 C 
ATOM     20  C30 <0> d   1      34.988   5.223  32.297  0.00  0.00     0.042 C 
ATOM     21  C31 <0> d   1      34.598   4.414  31.085  0.00  0.00    -0.023 C 
ATOM     22  C32 <0> d   1      34.698   5.282  29.829  0.00  0.00     0.017 C 
ENDROOT
BRANCH   1  23
ATOM     23  C3  <0> d   1      32.181   4.557  30.509  0.00  0.00     0.136 C 
ATOM     24  O4  <0> d   1      32.150   5.738  30.754  0.00  0.00    -0.297 OA
BRANCH  23  25
ATOM     25  C2  <0> d   1      31.144   3.948  29.600  0.00  0.00     0.074 C 
ATOM     26  C1  <0> d   1      29.761   4.086  30.240  0.00  0.00     0.013 C 
ENDBRANCH  23  25
ENDBRANCH   1  23
BRANCH  19  27
ATOM     27  O29 <0> d   1      36.311   6.750  30.973  0.00  0.00    -0.395 OA
ATOM     28  H56 <0> d   1      35.514   6.661  30.432  0.00  0.00     0.210 HD
ENDBRANCH  19  27
TORSDOF 3
ENDMDL
MODEL 32
REMARK CAVERDOCK RESULT:      24.5      0.000      0.000
REMARK CAVERDOCK CONSTRAINTS:       0.0      0.0      0.0      0.0
REMARK CAVERDOCK TUNNEL: 31     24.5      1.9     32.2
REMARK  3 active torsions:
REMARK  status: ('A' for Active; 'I' for Inactive)
REMARK    1  A    between atoms: C2_2  and  C3_3 
REMARK    2  A    between atoms: C3_3  and  C5_5 
REMARK    3  A    between atoms: C27_23  and  O29_24 
ROOT
ATOM      1  C5  <0> d   1      33.155   3.653  31.124  0.00  0.00     0.028 C 
ATOM      2  C6  <0> d   1      32.792   3.280  32.563  0.00  0.00     0.025 C 
ATOM      3  C7  <0> d   1      33.372   2.375  30.274  0.00  0.00    -0.002 C 
ATOM      4  C9  <0> d   1      33.066   1.131  31.110  0.00  0.00     0.011 C 
ATOM      5  C10 <0> d   1      34.866   2.380  29.850  0.00  0.00     0.011 C 
ATOM      6  C11 <0> d   1      35.526   3.246  30.927  0.00  0.00    -0.000 C 
ATOM      7  C13 <0> d   1      36.855   3.874  30.547  0.00  0.00    -0.002 C 
ATOM      8  C15 <0> d   1      37.888   2.780  30.277  0.00  0.00     0.010 C 
ATOM      9  C16 <0> d   1      39.217   3.418  29.858  0.00  0.00     0.036 C 
ATOM     10  C17 <0> d   1      39.631   4.400  30.937  0.00  0.00    -0.064 A 
ATOM     11  C18 <0> d   1      40.849   4.316  31.451  0.00  0.00     0.058 A 
ATOM     12  C19 <0> d   1      41.279   5.237  32.514  0.00  0.00     0.172 A 
ATOM     13  O20 <0> d   1      42.410   5.190  32.959  0.00  0.00    -0.289 OA
ATOM     14  C21 <0> d   1      40.308   6.220  33.026  0.00  0.00     0.052 A 
ATOM     15  C22 <0> d   1      39.098   6.290  32.494  0.00  0.00    -0.009 A 
ATOM     16  C23 <0> d   1      38.628   5.428  31.373  0.00  0.00     0.004 A 
ATOM     17  C24 <0> d   1      38.340   6.336  30.174  0.00  0.00     0.025 C 
ATOM     18  C25 <0> d   1      37.301   4.754  31.727  0.00  0.00     0.035 C 
ATOM     19  C27 <0> d   1      36.263   5.822  32.054  0.00  0.00     0.124 C 
ATOM     20  C30 <0> d   1      34.875   5.210  32.297  0.00  0.00     0.042 C 
ATOM     21  C31 <0> d   1      34.490   4.391  31.090  0.00  0.00    -0.023 C 
ATOM     22  C32 <0> d   1      34.580   5.252  29.829  0.00  0.00     0.017 C 
ENDROOT
BRANCH   1  23
ATOM     23  C3  <0> d   1      32.072   4.506  30.517  0.00  0.00     0.136 C 
ATOM     24  O4  <0> d   1      31.985   5.673  30.813  0.00  0.00    -0.297 OA
BRANCH  23  25
ATOM     25  C2  <0> d   1      31.095   3.902  29.540  0.00  0.00     0.074 C 
ATOM     26  C1  <0> d   1      29.992   3.171  30.310  0.00  0.00     0.013 C 
ENDBRANCH  23  25
ENDBRANCH   1  23
BRANCH  19  27
ATOM     27  O29 <0> d   1      36.181   6.742  30.963  0.00  0.00    -0.395 OA
ATOM     28  H56 <0> d   1      36.427   6.362  30.108  0.00  0.00     0.210 HD
ENDBRANCH  19  27
TORSDOF 3
ENDMDL
MODEL 33
REMARK CAVERDOCK RESULT:      23.9      0.000      0.000
REMARK CAVERDOCK CONSTRAINTS:       0.1      0.0      0.0      0.0
REMARK CAVERDOCK TUNNEL: 32     23.9      2.0     33.1
REMARK  3 active torsions:
REMARK  status: ('A' for Active; 'I' for Inactive)
REMARK    1  A    between atoms: C2_2  and  C3_3 
REMARK    2  A    between atoms: C3_3  and  C5_5 
REMARK    3  A    between atoms: C27_23  and  O29_24 
ROOT
ATOM      1  C5  <0> d   1      33.057   3.681  31.132  0.00  0.00     0.028 C 
ATOM      2  C6  <0> d   1      32.714   3.307  32.575  0.00  0.00     0.025 C 
ATOM      3  C7  <0> d   1      33.221   2.405  30.269  0.00  0.00    -0.002 C 
ATOM      4  C9  <0> d   1      32.897   1.163  31.102  0.00  0.00     0.011 C 
ATOM      5  C10 <0> d   1      34.705   2.371  29.813  0.00  0.00     0.011 C 
ATOM      6  C11 <0> d   1      35.411   3.210  30.882  0.00  0.00    -0.000 C 
ATOM      7  C13 <0> d   1      36.749   3.804  30.479  0.00  0.00    -0.002 C 
ATOM      8  C15 <0> d   1      37.746   2.683  30.179  0.00  0.00     0.010 C 
ATOM      9  C16 <0> d   1      39.083   3.287  29.737  0.00  0.00     0.036 C 
ATOM     10  C17 <0> d   1      39.546   4.249  30.814  0.00  0.00    -0.064 A 
ATOM     11  C18 <0> d   1      40.772   4.127  31.301  0.00  0.00     0.058 A 
ATOM     12  C19 <0> d   1      41.249   5.028  32.362  0.00  0.00     0.172 A 
ATOM     13  O20 <0> d   1      42.388   4.945  32.783  0.00  0.00    -0.289 OA
ATOM     14  C21 <0> d   1      40.318   6.033  32.901  0.00  0.00     0.052 A 
ATOM     15  C22 <0> d   1      39.099   6.141  32.395  0.00  0.00    -0.009 A 
ATOM     16  C23 <0> d   1      38.582   5.301  31.278  0.00  0.00     0.004 A 
ATOM     17  C24 <0> d   1      38.295   6.226  30.093  0.00  0.00     0.025 C 
ATOM     18  C25 <0> d   1      37.244   4.661  31.655  0.00  0.00     0.035 C 
ATOM     19  C27 <0> d   1      36.244   5.756  32.012  0.00  0.00     0.124 C 
ATOM     20  C30 <0> d   1      34.844   5.180  32.279  0.00  0.00     0.042 C 
ATOM     21  C31 <0> d   1      34.412   4.382  31.075  0.00  0.00    -0.023 C 
ATOM     22  C32 <0> d   1      34.499   5.250  29.819  0.00  0.00     0.017 C 
ENDROOT
BRANCH   1  23
ATOM     23  C3  <0> d   1      31.986   4.569  30.554  0.00  0.00     0.136 C 
ATOM     24  O4  <0> d   1      31.945   5.738  30.851  0.00  0.00    -0.297 OA
BRANCH  23  25
ATOM     25  C2  <0> d   1      30.964   3.996  29.605  0.00  0.00     0.074 C 
ATOM     26  C1  <0> d   1      29.692   3.641  30.380  0.00  0.00     0.013 C 
ENDBRANCH  23  25
ENDBRANCH   1  23
BRANCH  19  27
ATOM     27  O29 <0> d   1      36.164   6.686  30.929  0.00  0.00    -0.395 OA
ATOM     28  H56 <0> d   1      35.712   7.511  31.152  0.00  0.00     0.210 HD
ENDBRANCH  19  27
TORSDOF 3
ENDMDL
MODEL 34
REMARK CAVERDOCK RESULT:      23.4      0.000      0.000
REMARK CAVERDOCK CONSTRAINTS:       0.0      0.0      0.0      0.0
REMARK CAVERDOCK TUNNEL: 33     23.4      2.0     34.4
REMARK  3 active torsions:
REMARK  status: ('A' for Active; 'I' for Inactive)
REMARK    1  A    between atoms: C2_2  and  C3_3 
REMARK    2  A    between atoms: C3_3  and  C5_5 
REMARK    3  A    between atoms: C27_23  and  O29_24 
ROOT
ATOM      1  C5  <0> d   1      32.853   3.558  31.031  0.00  0.00     0.028 C 
ATOM      2  C6  <0> d   1      32.473   3.204  32.470  0.00  0.00     0.025 C 
ATOM      3  C7  <0> d   1      33.050   2.270  30.193  0.00  0.00    -0.002 C 
ATOM      4  C9  <0> d   1      32.715   1.039  31.036  0.00  0.00     0.011 C 
ATOM      5  C10 <0> d   1      34.547   2.243  29.778  0.00  0.00     0.011 C 
ATOM      6  C11 <0> d   1      35.216   3.105  30.853  0.00  0.00    -0.000 C 
ATOM      7  C13 <0> d   1      36.559   3.704  30.478  0.00  0.00    -0.002 C 
ATOM      8  C15 <0> d   1      37.573   2.588  30.222  0.00  0.00     0.010 C 
ATOM      9  C16 <0> d   1      38.917   3.197  29.808  0.00  0.00     0.036 C 
ATOM     10  C17 <0> d   1      39.342   4.179  30.882  0.00  0.00    -0.064 A 
ATOM     11  C18 <0> d   1      40.555   4.076  31.404  0.00  0.00     0.058 A 
ATOM     12  C19 <0> d   1      40.996   4.998  32.463  0.00  0.00     0.172 A 
ATOM     13  O20 <0> d   1      42.123   4.932  32.916  0.00  0.00    -0.289 OA
ATOM     14  C21 <0> d   1      40.041   6.003  32.961  0.00  0.00     0.052 A 
ATOM     15  C22 <0> d   1      38.836   6.092  32.420  0.00  0.00    -0.009 A 
ATOM     16  C23 <0> d   1      38.357   5.230  31.303  0.00  0.00     0.004 A 
ATOM     17  C24 <0> d   1      38.094   6.134  30.095  0.00  0.00     0.025 C 
ATOM     18  C25 <0> d   1      37.015   4.584  31.653  0.00  0.00     0.035 C 
ATOM     19  C27 <0> d   1      35.996   5.675  31.965  0.00  0.00     0.124 C 
ATOM     20  C30 <0> d   1      34.594   5.091  32.203  0.00  0.00     0.042 C 
ATOM     21  C31 <0> d   1      34.202   4.270  31.001  0.00  0.00    -0.023 C 
ATOM     22  C32 <0> d   1      34.316   5.119  29.734  0.00  0.00     0.017 C 
ENDROOT
BRANCH   1  23
ATOM     23  C3  <0> d   1      31.789   4.428  30.410  0.00  0.00     0.136 C 
ATOM     24  O4  <0> d   1      31.747   5.606  30.668  0.00  0.00    -0.297 OA
BRANCH  23  25
ATOM     25  C2  <0> d   1      30.779   3.824  29.468  0.00  0.00     0.074 C 
ATOM     26  C1  <0> d   1      29.565   3.340  30.266  0.00  0.00     0.013 C 
ENDBRANCH  23  25
ENDBRANCH   1  23
BRANCH  19  27
ATOM     27  O29 <0> d   1      35.938   6.587  30.866  0.00  0.00    -0.395 OA
ATOM     28  H56 <0> d   1      35.066   6.650  30.451  0.00  0.00     0.210 HD
ENDBRANCH  19  27
TORSDOF 3
ENDMDL
MODEL 35
REMARK CAVERDOCK RESULT:      23.0      0.000      0.000
REMARK CAVERDOCK CONSTRAINTS:       0.1      0.0      0.0      0.0
REMARK CAVERDOCK TUNNEL: 34     23.0      2.0     35.7
REMARK  3 active torsions:
REMARK  status: ('A' for Active; 'I' for Inactive)
REMARK    1  A    between atoms: C2_2  and  C3_3 
REMARK    2  A    between atoms: C3_3  and  C5_5 
REMARK    3  A    between atoms: C27_23  and  O29_24 
ROOT
ATOM      1  C5  <0> d   1      32.768   3.594  31.085  0.00  0.00     0.028 C 
ATOM      2  C6  <0> d   1      32.414   3.226  32.527  0.00  0.00     0.025 C 
ATOM      3  C7  <0> d   1      32.956   2.314  30.233  0.00  0.00    -0.002 C 
ATOM      4  C9  <0> d   1      32.639   1.075  31.071  0.00  0.00     0.011 C 
ATOM      5  C10 <0> d   1      34.445   2.295  29.793  0.00  0.00     0.011 C 
ATOM      6  C11 <0> d   1      35.130   3.150  30.864  0.00  0.00    -0.000 C 
ATOM      7  C13 <0> d   1      36.465   3.757  30.471  0.00  0.00    -0.002 C 
ATOM      8  C15 <0> d   1      37.478   2.646  30.189  0.00  0.00     0.010 C 
ATOM      9  C16 <0> d   1      38.813   3.263  29.757  0.00  0.00     0.036 C 
ATOM     10  C17 <0> d   1      39.252   4.238  30.832  0.00  0.00    -0.064 A 
ATOM     11  C18 <0> d   1      40.474   4.134  31.333  0.00  0.00     0.058 A 
ATOM     12  C19 <0> d   1      40.929   5.049  32.392  0.00  0.00     0.172 A 
ATOM     13  O20 <0> d   1      42.064   4.983  32.826  0.00  0.00    -0.289 OA
ATOM     14  C21 <0> d   1      39.980   6.046  32.915  0.00  0.00     0.052 A 
ATOM     15  C22 <0> d   1      38.766   6.136  32.395  0.00  0.00    -0.009 A 
ATOM     16  C23 <0> d   1      38.271   5.282  31.278  0.00  0.00     0.004 A 
ATOM     17  C24 <0> d   1      37.985   6.195  30.083  0.00  0.00     0.025 C 
ATOM     18  C25 <0> d   1      36.937   4.629  31.646  0.00  0.00     0.035 C 
ATOM     19  C27 <0> d   1      35.920   5.714  31.984  0.00  0.00     0.124 C 
ATOM     20  C30 <0> d   1      34.524   5.123  32.240  0.00  0.00     0.042 C 
ATOM     21  C31 <0> d   1      34.114   4.311  31.038  0.00  0.00    -0.023 C 
ATOM     22  C32 <0> d   1      34.205   5.171  29.776  0.00  0.00     0.017 C 
ENDROOT
BRANCH   1  23
ATOM     23  C3  <0> d   1      31.692   4.465  30.489  0.00  0.00     0.136 C 
ATOM     24  O4  <0> d   1      31.655   5.643  30.751  0.00  0.00    -0.297 OA
BRANCH  23  25
ATOM     25  C2  <0> d   1      30.662   3.864  29.567  0.00  0.00     0.074 C 
ATOM     26  C1  <0> d   1      29.354   3.652  30.335  0.00  0.00     0.013 C 
ENDBRANCH  23  25
ENDBRANCH   1  23
BRANCH  19  27
ATOM     27  O29 <0> d   1      35.841   6.635  30.894  0.00  0.00    -0.395 OA
ATOM     28  H56 <0> d   1      35.723   7.556  31.164  0.00  0.00     0.210 HD
ENDBRANCH  19  27
TORSDOF 3
ENDMDL
MODEL 36
REMARK CAVERDOCK RESULT:      22.7      0.000      0.000
REMARK CAVERDOCK CONSTRAINTS:       0.1      0.0      0.0      0.0
REMARK CAVERDOCK TUNNEL: 35     22.7      2.0     36.7
REMARK  3 active torsions:
REMARK  status: ('A' for Active; 'I' for Inactive)
REMARK    1  A    between atoms: C2_2  and  C3_3 
REMARK    2  A    between atoms: C3_3  and  C5_5 
REMARK    3  A    between atoms: C27_23  and  O29_24 
ROOT
ATOM      1  C5  <0> d   1      32.596   3.543  31.034  0.00  0.00     0.028 C 
ATOM      2  C6  <0> d   1      32.224   3.218  32.482  0.00  0.00     0.025 C 
ATOM      3  C7  <0> d   1      32.772   2.239  30.217  0.00  0.00    -0.002 C 
ATOM      4  C9  <0> d   1      32.429   1.026  31.084  0.00  0.00     0.011 C 
ATOM      5  C10 <0> d   1      34.264   2.187  29.790  0.00  0.00     0.011 C 
ATOM      6  C11 <0> d   1      34.952   3.060  30.845  0.00  0.00    -0.000 C 
ATOM      7  C13 <0> d   1      36.299   3.637  30.448  0.00  0.00    -0.002 C 
ATOM      8  C15 <0> d   1      37.298   2.505  30.203  0.00  0.00     0.010 C 
ATOM      9  C16 <0> d   1      38.645   3.091  29.767  0.00  0.00     0.036 C 
ATOM     10  C17 <0> d   1      39.090   4.087  30.821  0.00  0.00    -0.064 A 
ATOM     11  C18 <0> d   1      40.306   3.979  31.335  0.00  0.00     0.058 A 
ATOM     12  C19 <0> d   1      40.766   4.913  32.374  0.00  0.00     0.172 A 
ATOM     13  O20 <0> d   1      41.896   4.842  32.819  0.00  0.00    -0.289 OA
ATOM     14  C21 <0> d   1      39.827   5.938  32.862  0.00  0.00     0.052 A 
ATOM     15  C22 <0> d   1      38.619   6.031  32.330  0.00  0.00    -0.009 A 
ATOM     16  C23 <0> d   1      38.121   5.156  31.232  0.00  0.00     0.004 A 
ATOM     17  C24 <0> d   1      37.858   6.042  30.011  0.00  0.00     0.025 C 
ATOM     18  C25 <0> d   1      36.775   4.532  31.604  0.00  0.00     0.035 C 
ATOM     19  C27 <0> d   1      35.770   5.639  31.906  0.00  0.00     0.124 C 
ATOM     20  C30 <0> d   1      34.364   5.076  32.165  0.00  0.00     0.042 C 
ATOM     21  C31 <0> d   1      33.952   4.239  30.980  0.00  0.00    -0.023 C 
ATOM     22  C32 <0> d   1      34.066   5.065  29.698  0.00  0.00     0.017 C 
ENDROOT
BRANCH   1  23
ATOM     23  C3  <0> d   1      31.537   4.414  30.407  0.00  0.00     0.136 C 
ATOM     24  O4  <0> d   1      31.585   5.613  30.539  0.00  0.00    -0.297 OA
BRANCH  23  25
ATOM     25  C2  <0> d   1      30.417   3.787  29.616  0.00  0.00     0.074 C 
ATOM     26  C1  <0> d   1      29.167   3.689  30.494  0.00  0.00     0.013 C 
ENDBRANCH  23  25
ENDBRANCH   1  23
BRANCH  19  27
ATOM     27  O29 <0> d   1      35.714   6.533  30.792  0.00  0.00    -0.395 OA
ATOM     28  H56 <0> d   1      35.081   6.271  30.108  0.00  0.00     0.210 HD
ENDBRANCH  19  27
TORSDOF 3
ENDMDL
MODEL 37
REMARK CAVERDOCK RESULT:      22.6      0.000      0.000
REMARK CAVERDOCK CONSTRAINTS:       0.2      0.0      0.0      0.0
REMARK CAVERDOCK TUNNEL: 36     22.6      2.0     37.8
REMARK  3 active torsions:
REMARK  status: ('A' for Active; 'I' for Inactive)
REMARK    1  A    between atoms: C2_2  and  C3_3 
REMARK    2  A    between atoms: C3_3  and  C5_5 
REMARK    3  A    between atoms: C27_23  and  O29_24 
ROOT
ATOM      1  C5  <0> d   1      32.388   3.338  31.031  0.00  0.00     0.028 C 
ATOM      2  C6  <0> d   1      32.052   2.991  32.483  0.00  0.00     0.025 C 
ATOM      3  C7  <0> d   1      32.600   2.045  30.203  0.00  0.00    -0.002 C 
ATOM      4  C9  <0> d   1      32.318   0.816  31.068  0.00  0.00     0.011 C 
ATOM      5  C10 <0> d   1      34.087   2.052  29.753  0.00  0.00     0.011 C 
ATOM      6  C11 <0> d   1      34.758   2.945  30.802  0.00  0.00    -0.000 C 
ATOM      7  C13 <0> d   1      36.076   3.574  30.387  0.00  0.00    -0.002 C 
ATOM      8  C15 <0> d   1      37.113   2.482  30.121  0.00  0.00     0.010 C 
ATOM      9  C16 <0> d   1      38.430   3.121  29.667  0.00  0.00     0.036 C 
ATOM     10  C17 <0> d   1      38.854   4.127  30.719  0.00  0.00    -0.064 A 
ATOM     11  C18 <0> d   1      40.081   4.062  31.213  0.00  0.00     0.058 A 
ATOM     12  C19 <0> d   1      40.522   5.008  32.250  0.00  0.00     0.172 A 
ATOM     13  O20 <0> d   1      41.661   4.978  32.677  0.00  0.00    -0.289 OA
ATOM     14  C21 <0> d   1      39.553   5.994  32.759  0.00  0.00     0.052 A 
ATOM     15  C22 <0> d   1      38.333   6.045  32.246  0.00  0.00    -0.009 A 
ATOM     16  C23 <0> d   1      37.851   5.157  31.151  0.00  0.00     0.004 A 
ATOM     17  C24 <0> d   1      37.536   6.038  29.940  0.00  0.00     0.025 C 
ATOM     18  C25 <0> d   1      36.536   4.480  31.541  0.00  0.00     0.035 C 
ATOM     19  C27 <0> d   1      35.495   5.548  31.864  0.00  0.00     0.124 C 
ATOM     20  C30 <0> d   1      34.115   4.930  32.143  0.00  0.00     0.042 C 
ATOM     21  C31 <0> d   1      33.717   4.084  30.960  0.00  0.00    -0.023 C 
ATOM     22  C32 <0> d   1      33.779   4.921  29.681  0.00  0.00     0.017 C 
ENDROOT
BRANCH   1  23
ATOM     23  C3  <0> d   1      31.288   4.171  30.425  0.00  0.00     0.136 C 
ATOM     24  O4  <0> d   1      31.223   5.352  30.666  0.00  0.00    -0.297 OA
BRANCH  23  25
ATOM     25  C2  <0> d   1      30.268   3.529  29.520  0.00  0.00     0.074 C 
ATOM     26  C1  <0> d   1      28.999   3.223  30.319  0.00  0.00     0.013 C 
ENDBRANCH  23  25
ENDBRANCH   1  23
BRANCH  19  27
ATOM     27  O29 <0> d   1      35.387   6.445  30.756  0.00  0.00    -0.395 OA
ATOM     28  H56 <0> d   1      35.926   7.243  30.843  0.00  0.00     0.210 HD
ENDBRANCH  19  27
TORSDOF 3
ENDMDL
MODEL 38
REMARK CAVERDOCK RESULT:      22.0      0.000      0.000
REMARK CAVERDOCK CONSTRAINTS:       0.2      0.0      0.0      0.0
REMARK CAVERDOCK TUNNEL: 37     22.0      2.0     38.4
REMARK  3 active torsions:
REMARK  status: ('A' for Active; 'I' for Inactive)
REMARK    1  A    between atoms: C2_2  and  C3_3 
REMARK    2  A    between atoms: C3_3  and  C5_5 
REMARK    3  A    between atoms: C27_23  and  O29_24 
ROOT
ATOM      1  C5  <0> d   1      32.187   3.319  30.943  0.00  0.00     0.028 C 
ATOM      2  C6  <0> d   1      31.839   2.954  32.388  0.00  0.00     0.025 C 
ATOM      3  C7  <0> d   1      32.386   2.037  30.097  0.00  0.00    -0.002 C 
ATOM      4  C9  <0> d   1      32.083   0.798  30.941  0.00  0.00     0.011 C 
ATOM      5  C10 <0> d   1      33.875   2.031  29.654  0.00  0.00     0.011 C 
ATOM      6  C11 <0> d   1      34.553   2.898  30.720  0.00  0.00    -0.000 C 
ATOM      7  C13 <0> d   1      35.881   3.517  30.321  0.00  0.00    -0.002 C 
ATOM      8  C15 <0> d   1      36.904   2.415  30.043  0.00  0.00     0.010 C 
ATOM      9  C16 <0> d   1      38.232   3.043  29.605  0.00  0.00     0.036 C 
ATOM     10  C17 <0> d   1      38.664   4.027  30.675  0.00  0.00    -0.064 A 
ATOM     11  C18 <0> d   1      39.888   3.938  31.174  0.00  0.00     0.058 A 
ATOM     12  C19 <0> d   1      40.336   4.862  32.228  0.00  0.00     0.172 A 
ATOM     13  O20 <0> d   1      41.472   4.810  32.660  0.00  0.00    -0.289 OA
ATOM     14  C21 <0> d   1      39.378   5.853  32.747  0.00  0.00     0.052 A 
ATOM     15  C22 <0> d   1      38.161   5.928  32.230  0.00  0.00    -0.009 A 
ATOM     16  C23 <0> d   1      37.673   5.064  31.118  0.00  0.00     0.004 A 
ATOM     17  C24 <0> d   1      37.376   5.968  29.919  0.00  0.00     0.025 C 
ATOM     18  C25 <0> d   1      36.347   4.398  31.491  0.00  0.00     0.035 C 
ATOM     19  C27 <0> d   1      35.319   5.474  31.826  0.00  0.00     0.124 C 
ATOM     20  C30 <0> d   1      33.930   4.871  32.088  0.00  0.00     0.042 C 
ATOM     21  C31 <0> d   1      33.526   4.049  30.890  0.00  0.00    -0.023 C 
ATOM     22  C32 <0> d   1      33.605   4.904  29.625  0.00  0.00     0.017 C 
ENDROOT
BRANCH   1  23
ATOM     23  C3  <0> d   1      31.101   4.177  30.346  0.00  0.00     0.136 C 
ATOM     24  O4  <0> d   1      30.960   5.317  30.715  0.00  0.00    -0.297 OA
BRANCH  23  25
ATOM     25  C2  <0> d   1      30.190   3.608  29.287  0.00  0.00     0.074 C 
ATOM     26  C1  <0> d   1      28.983   2.946  29.957  0.00  0.00     0.013 C 
ENDBRANCH  23  25
ENDBRANCH   1  23
BRANCH  19  27
ATOM     27  O29 <0> d   1      35.228   6.390  30.732  0.00  0.00    -0.395 OA
ATOM     28  H56 <0> d   1      35.393   5.988  29.868  0.00  0.00     0.210 HD
ENDBRANCH  19  27
TORSDOF 3
ENDMDL
MODEL 39
REMARK CAVERDOCK RESULT:      21.6      0.000      0.000
REMARK CAVERDOCK CONSTRAINTS:       0.2      0.0      0.0      0.0
REMARK CAVERDOCK TUNNEL: 38     21.6      2.1     39.3
REMARK  3 active torsions:
REMARK  status: ('A' for Active; 'I' for Inactive)
REMARK    1  A    between atoms: C2_2  and  C3_3 
REMARK    2  A    between atoms: C3_3  and  C5_5 
REMARK    3  A    between atoms: C27_23  and  O29_24 
ROOT
ATOM      1  C5  <0> d   1      31.984   3.341  31.007  0.00  0.00     0.028 C 
ATOM      2  C6  <0> d   1      31.657   2.984  32.458  0.00  0.00     0.025 C 
ATOM      3  C7  <0> d   1      32.174   2.054  30.165  0.00  0.00    -0.002 C 
ATOM      4  C9  <0> d   1      31.885   0.820  31.021  0.00  0.00     0.011 C 
ATOM      5  C10 <0> d   1      33.656   2.048  29.702  0.00  0.00     0.011 C 
ATOM      6  C11 <0> d   1      34.348   2.922  30.752  0.00  0.00    -0.000 C 
ATOM      7  C13 <0> d   1      35.668   3.541  30.332  0.00  0.00    -0.002 C 
ATOM      8  C15 <0> d   1      36.690   2.439  30.046  0.00  0.00     0.010 C 
ATOM      9  C16 <0> d   1      38.010   3.067  29.586  0.00  0.00     0.036 C 
ATOM     10  C17 <0> d   1      38.456   4.058  30.643  0.00  0.00    -0.064 A 
ATOM     11  C18 <0> d   1      39.686   3.975  31.126  0.00  0.00     0.058 A 
ATOM     12  C19 <0> d   1      40.147   4.906  32.168  0.00  0.00     0.172 A 
ATOM     13  O20 <0> d   1      41.290   4.858  32.584  0.00  0.00    -0.289 OA
ATOM     14  C21 <0> d   1      39.195   5.897  32.695  0.00  0.00     0.052 A 
ATOM     15  C22 <0> d   1      37.971   5.967  32.194  0.00  0.00    -0.009 A 
ATOM     16  C23 <0> d   1      37.469   5.096  31.094  0.00  0.00     0.004 A 
ATOM     17  C24 <0> d   1      37.153   5.992  29.894  0.00  0.00     0.025 C 
ATOM     18  C25 <0> d   1      36.149   4.430  31.490  0.00  0.00     0.035 C 
ATOM     19  C27 <0> d   1      35.124   5.507  31.833  0.00  0.00     0.124 C 
ATOM     20  C30 <0> d   1      33.740   4.903  32.118  0.00  0.00     0.042 C 
ATOM     21  C31 <0> d   1      33.321   4.073  30.931  0.00  0.00    -0.023 C 
ATOM     22  C32 <0> d   1      33.381   4.920  29.659  0.00  0.00     0.017 C 
ENDROOT
BRANCH   1  23
ATOM     23  C3  <0> d   1      30.889   4.193  30.419  0.00  0.00     0.136 C 
ATOM     24  O4  <0> d   1      30.821   5.366  30.696  0.00  0.00    -0.297 OA
BRANCH  23  25
ATOM     25  C2  <0> d   1      29.876   3.579  29.486  0.00  0.00     0.074 C 
ATOM     26  C1  <0> d   1      28.630   3.177  30.280  0.00  0.00     0.013 C 
ENDBRANCH  23  25
ENDBRANCH   1  23
BRANCH  19  27
ATOM     27  O29 <0> d   1      35.017   6.415  30.734  0.00  0.00    -0.395 OA
ATOM     28  H56 <0> d   1      35.864   6.778  30.439  0.00  0.00     0.210 HD
ENDBRANCH  19  27
TORSDOF 3
ENDMDL
MODEL 40
REMARK CAVERDOCK RESULT:      20.8      0.000      0.000
REMARK CAVERDOCK CONSTRAINTS:       0.0      0.0      0.0      0.0
REMARK CAVERDOCK TUNNEL: 39     20.8      2.2     40.3
REMARK  3 active torsions:
REMARK  status: ('A' for Active; 'I' for Inactive)
REMARK    1  A    between atoms: C2_2  and  C3_3 
REMARK    2  A    between atoms: C3_3  and  C5_5 
REMARK    3  A    between atoms: C27_23  and  O29_24 
ROOT
ATOM      1  C5  <0> d   1      31.735   3.222  30.941  0.00  0.00     0.028 C 
ATOM      2  C6  <0> d   1      31.409   2.909  32.402  0.00  0.00     0.025 C 
ATOM      3  C7  <0> d   1      31.928   1.911  30.138  0.00  0.00    -0.002 C 
ATOM      4  C9  <0> d   1      31.641   0.703  31.031  0.00  0.00     0.011 C 
ATOM      5  C10 <0> d   1      33.410   1.894  29.676  0.00  0.00     0.011 C 
ATOM      6  C11 <0> d   1      34.099   2.801  30.700  0.00  0.00    -0.000 C 
ATOM      7  C13 <0> d   1      35.419   3.409  30.261  0.00  0.00    -0.002 C 
ATOM      8  C15 <0> d   1      36.443   2.302  30.008  0.00  0.00     0.010 C 
ATOM      9  C16 <0> d   1      37.762   2.918  29.530  0.00  0.00     0.036 C 
ATOM     10  C17 <0> d   1      38.205   3.942  30.557  0.00  0.00    -0.064 A 
ATOM     11  C18 <0> d   1      39.436   3.875  31.042  0.00  0.00     0.058 A 
ATOM     12  C19 <0> d   1      39.895   4.838  32.056  0.00  0.00     0.172 A 
ATOM     13  O20 <0> d   1      41.037   4.805  32.474  0.00  0.00    -0.289 OA
ATOM     14  C21 <0> d   1      38.940   5.843  32.553  0.00  0.00     0.052 A 
ATOM     15  C22 <0> d   1      37.716   5.895  32.049  0.00  0.00    -0.009 A 
ATOM     16  C23 <0> d   1      37.216   4.990  30.977  0.00  0.00     0.004 A 
ATOM     17  C24 <0> d   1      36.899   5.849  29.750  0.00  0.00     0.025 C 
ATOM     18  C25 <0> d   1      35.898   4.334  31.392  0.00  0.00     0.035 C 
ATOM     19  C27 <0> d   1      34.870   5.418  31.702  0.00  0.00     0.124 C 
ATOM     20  C30 <0> d   1      33.487   4.820  32.005  0.00  0.00     0.042 C 
ATOM     21  C31 <0> d   1      33.070   3.954  30.843  0.00  0.00    -0.023 C 
ATOM     22  C32 <0> d   1      33.129   4.763  29.546  0.00  0.00     0.017 C 
ENDROOT
BRANCH   1  23
ATOM     23  C3  <0> d   1      30.638   4.054  30.328  0.00  0.00     0.136 C 
ATOM     24  O4  <0> d   1      30.406   5.158  30.756  0.00  0.00    -0.297 OA
BRANCH  23  25
ATOM     25  C2  <0> d   1      29.829   3.505  29.180  0.00  0.00     0.074 C 
ATOM     26  C1  <0> d   1      28.767   2.544  29.719  0.00  0.00     0.013 C 
ENDBRANCH  23  25
ENDBRANCH   1  23
BRANCH  19  27
ATOM     27  O29 <0> d   1      34.761   6.293  30.577  0.00  0.00    -0.395 OA
ATOM     28  H56 <0> d   1      35.101   5.918  29.752  0.00  0.00     0.210 HD
ENDBRANCH  19  27
TORSDOF 3
ENDMDL
MODEL 41
REMARK CAVERDOCK RESULT:      19.8      0.000      0.000
REMARK CAVERDOCK CONSTRAINTS:       0.1      0.0      0.0      0.0
REMARK CAVERDOCK TUNNEL: 40     19.8      2.3     41.3
REMARK  3 active torsions:
REMARK  status: ('A' for Active; 'I' for Inactive)
REMARK    1  A    between atoms: C2_2  and  C3_3 
REMARK    2  A    between atoms: C3_3  and  C5_5 
REMARK    3  A    between atoms: C27_23  and  O29_24 
ROOT
ATOM      1  C5  <0> d   1      31.510   3.130  31.029  0.00  0.00     0.028 C 
ATOM      2  C6  <0> d   1      31.241   2.701  32.473  0.00  0.00     0.025 C 
ATOM      3  C7  <0> d   1      31.722   1.888  30.128  0.00  0.00    -0.002 C 
ATOM      4  C9  <0> d   1      31.506   0.609  30.939  0.00  0.00     0.011 C 
ATOM      5  C10 <0> d   1      33.189   1.959  29.622  0.00  0.00     0.011 C 
ATOM      6  C11 <0> d   1      33.878   2.815  30.689  0.00  0.00    -0.000 C 
ATOM      7  C13 <0> d   1      35.161   3.502  30.257  0.00  0.00    -0.002 C 
ATOM      8  C15 <0> d   1      36.215   2.454  29.894  0.00  0.00     0.010 C 
ATOM      9  C16 <0> d   1      37.496   3.151  29.424  0.00  0.00     0.036 C 
ATOM     10  C17 <0> d   1      37.935   4.114  30.509  0.00  0.00    -0.064 A 
ATOM     11  C18 <0> d   1      39.182   4.059  30.952  0.00  0.00     0.058 A 
ATOM     12  C19 <0> d   1      39.639   4.963  32.019  0.00  0.00     0.172 A 
ATOM     13  O20 <0> d   1      40.795   4.943  32.399  0.00  0.00    -0.289 OA
ATOM     14  C21 <0> d   1      38.667   5.894  32.615  0.00  0.00     0.052 A 
ATOM     15  C22 <0> d   1      37.427   5.937  32.153  0.00  0.00    -0.009 A 
ATOM     16  C23 <0> d   1      36.924   5.093  31.032  0.00  0.00     0.004 A 
ATOM     17  C24 <0> d   1      36.538   6.025  29.881  0.00  0.00     0.025 C 
ATOM     18  C25 <0> d   1      35.643   4.361  31.437  0.00  0.00     0.035 C 
ATOM     19  C27 <0> d   1      34.589   5.381  31.855  0.00  0.00     0.124 C 
ATOM     20  C30 <0> d   1      33.238   4.712  32.154  0.00  0.00     0.042 C 
ATOM     21  C31 <0> d   1      32.815   3.916  30.945  0.00  0.00    -0.023 C 
ATOM     22  C32 <0> d   1      32.804   4.817  29.710  0.00  0.00     0.017 C 
ENDROOT
BRANCH   1  23
ATOM     23  C3  <0> d   1      30.365   3.962  30.510  0.00  0.00     0.136 C 
ATOM     24  O4  <0> d   1      30.507   4.631  29.515  0.00  0.00    -0.297 OA
BRANCH  23  25
ATOM     25  C2  <0> d   1      29.044   3.961  31.236  0.00  0.00     0.074 C 
ATOM     26  C1  <0> d   1      28.115   2.923  30.601  0.00  0.00     0.013 C 
ENDBRANCH  23  25
ENDBRANCH   1  23
BRANCH  19  27
ATOM     27  O29 <0> d   1      34.414   6.330  30.800  0.00  0.00    -0.395 OA
ATOM     28  H56 <0> d   1      34.863   7.173  30.950  0.00  0.00     0.210 HD
ENDBRANCH  19  27
TORSDOF 3
ENDMDL
MODEL 42
REMARK CAVERDOCK RESULT:      18.2      0.000      0.000
REMARK CAVERDOCK CONSTRAINTS:       0.6      0.0      0.0      0.0
REMARK CAVERDOCK TUNNEL: 41     18.2      2.3     42.2
REMARK  3 active torsions:
REMARK  status: ('A' for Active; 'I' for Inactive)
REMARK    1  A    between atoms: C2_2  and  C3_3 
REMARK    2  A    between atoms: C3_3  and  C5_5 
REMARK    3  A    between atoms: C27_23  and  O29_24 
ROOT
ATOM      1  C5  <0> d   1      31.282   3.152  31.094  0.00  0.00     0.028 C 
ATOM      2  C6  <0> d   1      31.037   2.792  32.560  0.00  0.00     0.025 C 
ATOM      3  C7  <0> d   1      31.410   1.867  30.237  0.00  0.00    -0.002 C 
ATOM      4  C9  <0> d   1      31.159   0.632  31.104  0.00  0.00     0.011 C 
ATOM      5  C10 <0> d   1      32.863   1.849  29.688  0.00  0.00     0.011 C 
ATOM      6  C11 <0> d   1      33.622   2.712  30.701  0.00  0.00    -0.000 C 
ATOM      7  C13 <0> d   1      34.923   3.320  30.207  0.00  0.00    -0.002 C 
ATOM      8  C15 <0> d   1      35.915   2.210  29.857  0.00  0.00     0.010 C 
ATOM      9  C16 <0> d   1      37.213   2.828  29.324  0.00  0.00     0.036 C 
ATOM     10  C17 <0> d   1      37.728   3.810  30.358  0.00  0.00    -0.064 A 
ATOM     11  C18 <0> d   1      38.984   3.712  30.767  0.00  0.00     0.058 A 
ATOM     12  C19 <0> d   1      39.514   4.634  31.785  0.00  0.00     0.172 A 
ATOM     13  O20 <0> d   1      40.678   4.573  32.134  0.00  0.00    -0.289 OA
ATOM     14  C21 <0> d   1      38.603   5.632  32.370  0.00  0.00     0.052 A 
ATOM     15  C22 <0> d   1      37.353   5.716  31.942  0.00  0.00    -0.009 A 
ATOM     16  C23 <0> d   1      36.779   4.854  30.870  0.00  0.00     0.004 A 
ATOM     17  C24 <0> d   1      36.403   5.759  29.694  0.00  0.00     0.025 C 
ATOM     18  C25 <0> d   1      35.478   4.200  31.339  0.00  0.00     0.035 C 
ATOM     19  C27 <0> d   1      34.486   5.284  31.745  0.00  0.00     0.124 C 
ATOM     20  C30 <0> d   1      33.114   4.692  32.107  0.00  0.00     0.042 C 
ATOM     21  C31 <0> d   1      32.619   3.871  30.943  0.00  0.00    -0.023 C 
ATOM     22  C32 <0> d   1      32.613   4.724  29.674  0.00  0.00     0.017 C 
ENDROOT
BRANCH   1  23
ATOM     23  C3  <0> d   1      30.162   4.017  30.574  0.00  0.00     0.136 C 
ATOM     24  O4  <0> d   1      30.361   5.183  30.335  0.00  0.00    -0.297 OA
BRANCH  23  25
ATOM     25  C2  <0> d   1      28.793   3.425  30.355  0.00  0.00     0.074 C 
ATOM     26  C1  <0> d   1      27.961   3.582  31.630  0.00  0.00     0.013 C 
ENDBRANCH  23  25
ENDBRANCH   1  23
BRANCH  19  27
ATOM     27  O29 <0> d   1      34.324   6.199  30.658  0.00  0.00    -0.395 OA
ATOM     28  H56 <0> d   1      34.038   7.083  30.928  0.00  0.00     0.210 HD
ENDBRANCH  19  27
TORSDOF 3
ENDMDL
MODEL 43
REMARK CAVERDOCK RESULT:      16.9      0.000      0.000
REMARK CAVERDOCK CONSTRAINTS:       0.4      0.0      0.0      0.0
REMARK CAVERDOCK TUNNEL: 42     16.9      2.3     43.4
REMARK  3 active torsions:
REMARK  status: ('A' for Active; 'I' for Inactive)
REMARK    1  A    between atoms: C2_2  and  C3_3 
REMARK    2  A    between atoms: C3_3  and  C5_5 
REMARK    3  A    between atoms: C27_23  and  O29_24 
ROOT
ATOM      1  C5  <0> d   1      31.078   3.035  31.228  0.00  0.00     0.028 C 
ATOM      2  C6  <0> d   1      30.901   2.607  32.687  0.00  0.00     0.025 C 
ATOM      3  C7  <0> d   1      31.211   1.791  30.314  0.00  0.00    -0.002 C 
ATOM      4  C9  <0> d   1      31.031   0.514  31.136  0.00  0.00     0.011 C 
ATOM      5  C10 <0> d   1      32.641   1.842  29.711  0.00  0.00     0.011 C 
ATOM      6  C11 <0> d   1      33.413   2.686  30.729  0.00  0.00    -0.000 C 
ATOM      7  C13 <0> d   1      34.674   3.355  30.212  0.00  0.00    -0.002 C 
ATOM      8  C15 <0> d   1      35.685   2.292  29.779  0.00  0.00     0.010 C 
ATOM      9  C16 <0> d   1      36.942   2.972  29.223  0.00  0.00     0.036 C 
ATOM     10  C17 <0> d   1      37.467   3.927  30.278  0.00  0.00    -0.064 A 
ATOM     11  C18 <0> d   1      38.741   3.853  30.635  0.00  0.00     0.058 A 
ATOM     12  C19 <0> d   1      39.282   4.748  31.670  0.00  0.00     0.172 A 
ATOM     13  O20 <0> d   1      40.460   4.710  31.972  0.00  0.00    -0.289 OA
ATOM     14  C21 <0> d   1      38.365   5.692  32.331  0.00  0.00     0.052 A 
ATOM     15  C22 <0> d   1      37.097   5.753  31.954  0.00  0.00    -0.009 A 
ATOM     16  C23 <0> d   1      36.508   4.919  30.869  0.00  0.00     0.004 A 
ATOM     17  C24 <0> d   1      36.059   5.859  29.747  0.00  0.00     0.025 C 
ATOM     18  C25 <0> d   1      35.247   4.204  31.358  0.00  0.00     0.035 C 
ATOM     19  C27 <0> d   1      34.238   5.239  31.848  0.00  0.00     0.124 C 
ATOM     20  C30 <0> d   1      32.901   4.589  32.236  0.00  0.00     0.042 C 
ATOM     21  C31 <0> d   1      32.386   3.802  31.058  0.00  0.00    -0.023 C 
ATOM     22  C32 <0> d   1      32.304   4.706  29.827  0.00  0.00     0.017 C 
ENDROOT
BRANCH   1  23
ATOM     23  C3  <0> d   1      29.913   3.884  30.789  0.00  0.00     0.136 C 
ATOM     24  O4  <0> d   1      30.071   4.740  29.952  0.00  0.00    -0.297 OA
BRANCH  23  25
ATOM     25  C2  <0> d   1      28.551   3.666  31.396  0.00  0.00     0.074 C 
ATOM     26  C1  <0> d   1      27.885   2.458  30.732  0.00  0.00     0.013 C 
ENDBRANCH  23  25
ENDBRANCH   1  23
BRANCH  19  27
ATOM     27  O29 <0> d   1      34.006   6.192  30.808  0.00  0.00    -0.395 OA
ATOM     28  H56 <0> d   1      34.240   5.875  29.924  0.00  0.00     0.210 HD
ENDBRANCH  19  27
TORSDOF 3
ENDMDL
MODEL 44
REMARK CAVERDOCK RESULT:      16.4      0.000      0.000
REMARK CAVERDOCK CONSTRAINTS:       0.1      0.0      0.0      0.0
REMARK CAVERDOCK TUNNEL: 43     16.4      2.4     44.3
REMARK  3 active torsions:
REMARK  status: ('A' for Active; 'I' for Inactive)
REMARK    1  A    between atoms: C2_2  and  C3_3 
REMARK    2  A    between atoms: C3_3  and  C5_5 
REMARK    3  A    between atoms: C27_23  and  O29_24 
ROOT
ATOM      1  C5  <0> d   1      30.883   2.913  31.180  0.00  0.00     0.028 C 
ATOM      2  C6  <0> d   1      30.701   2.479  32.636  0.00  0.00     0.025 C 
ATOM      3  C7  <0> d   1      31.044   1.673  30.264  0.00  0.00    -0.002 C 
ATOM      4  C9  <0> d   1      30.878   0.391  31.083  0.00  0.00     0.011 C 
ATOM      5  C10 <0> d   1      32.478   1.748  29.672  0.00  0.00     0.011 C 
ATOM      6  C11 <0> d   1      33.228   2.603  30.699  0.00  0.00    -0.000 C 
ATOM      7  C13 <0> d   1      34.482   3.293  30.194  0.00  0.00    -0.002 C 
ATOM      8  C15 <0> d   1      35.514   2.248  29.766  0.00  0.00     0.010 C 
ATOM      9  C16 <0> d   1      36.763   2.949  29.222  0.00  0.00     0.036 C 
ATOM     10  C17 <0> d   1      37.265   3.910  30.283  0.00  0.00    -0.064 A 
ATOM     11  C18 <0> d   1      38.536   3.855  30.651  0.00  0.00     0.058 A 
ATOM     12  C19 <0> d   1      39.054   4.757  31.691  0.00  0.00     0.172 A 
ATOM     13  O20 <0> d   1      40.230   4.738  32.003  0.00  0.00    -0.289 OA
ATOM     14  C21 <0> d   1      38.117   5.685  32.347  0.00  0.00     0.052 A 
ATOM     15  C22 <0> d   1      36.852   5.727  31.959  0.00  0.00    -0.009 A 
ATOM     16  C23 <0> d   1      36.285   4.885  30.868  0.00  0.00     0.004 A 
ATOM     17  C24 <0> d   1      35.830   5.820  29.745  0.00  0.00     0.025 C 
ATOM     18  C25 <0> d   1      35.032   4.149  31.346  0.00  0.00     0.035 C 
ATOM     19  C27 <0> d   1      34.003   5.166  31.829  0.00  0.00     0.124 C 
ATOM     20  C30 <0> d   1      32.673   4.494  32.205  0.00  0.00     0.042 C 
ATOM     21  C31 <0> d   1      32.180   3.701  31.021  0.00  0.00    -0.023 C 
ATOM     22  C32 <0> d   1      32.094   4.606  29.791  0.00  0.00     0.017 C 
ENDROOT
BRANCH   1  23
ATOM     23  C3  <0> d   1      29.708   3.744  30.732  0.00  0.00     0.136 C 
ATOM     24  O4  <0> d   1      29.751   4.332  29.679  0.00  0.00    -0.297 OA
BRANCH  23  25
ATOM     25  C2  <0> d   1      28.481   3.842  31.602  0.00  0.00     0.074 C 
ATOM     26  C1  <0> d   1      27.412   2.875  31.085  0.00  0.00     0.013 C 
ENDBRANCH  23  25
ENDBRANCH   1  23
BRANCH  19  27
ATOM     27  O29 <0> d   1      33.764   6.118  30.789  0.00  0.00    -0.395 OA
ATOM     28  H56 <0> d   1      33.077   5.851  30.162  0.00  0.00     0.210 HD
ENDBRANCH  19  27
TORSDOF 3
ENDMDL
MODEL 45
REMARK CAVERDOCK RESULT:      15.2      0.000      0.000
REMARK CAVERDOCK CONSTRAINTS:       0.4      0.0      0.0      0.0
REMARK CAVERDOCK TUNNEL: 44     15.2      2.4     45.4
REMARK  3 active torsions:
REMARK  status: ('A' for Active; 'I' for Inactive)
REMARK    1  A    between atoms: C2_2  and  C3_3 
REMARK    2  A    between atoms: C3_3  and  C5_5 
REMARK    3  A    between atoms: C27_23  and  O29_24 
ROOT
ATOM      1  C5  <0> d   1      30.685   2.884  31.212  0.00  0.00     0.028 C 
ATOM      2  C6  <0> d   1      30.542   2.424  32.664  0.00  0.00     0.025 C 
ATOM      3  C7  <0> d   1      30.770   1.660  30.265  0.00  0.00    -0.002 C 
ATOM      4  C9  <0> d   1      30.591   0.367  31.062  0.00  0.00     0.011 C 
ATOM      5  C10 <0> d   1      32.183   1.701  29.622  0.00  0.00     0.011 C 
ATOM      6  C11 <0> d   1      32.999   2.507  30.638  0.00  0.00    -0.000 C 
ATOM      7  C13 <0> d   1      34.256   3.165  30.101  0.00  0.00    -0.002 C 
ATOM      8  C15 <0> d   1      35.236   2.096  29.614  0.00  0.00     0.010 C 
ATOM      9  C16 <0> d   1      36.488   2.767  29.039  0.00  0.00     0.036 C 
ATOM     10  C17 <0> d   1      37.060   3.687  30.100  0.00  0.00    -0.064 A 
ATOM     11  C18 <0> d   1      38.342   3.582  30.419  0.00  0.00     0.058 A 
ATOM     12  C19 <0> d   1      38.928   4.443  31.458  0.00  0.00     0.172 A 
ATOM     13  O20 <0> d   1      40.113   4.377  31.725  0.00  0.00    -0.289 OA
ATOM     14  C21 <0> d   1      38.047   5.386  32.168  0.00  0.00     0.052 A 
ATOM     15  C22 <0> d   1      36.771   5.479  31.828  0.00  0.00    -0.009 A 
ATOM     16  C23 <0> d   1      36.136   4.681  30.741  0.00  0.00     0.004 A 
ATOM     17  C24 <0> d   1      35.673   5.655  29.656  0.00  0.00     0.025 C 
ATOM     18  C25 <0> d   1      34.877   3.977  31.250  0.00  0.00     0.035 C 
ATOM     19  C27 <0> d   1      33.901   5.017  31.792  0.00  0.00     0.124 C 
ATOM     20  C30 <0> d   1      32.564   4.381  32.204  0.00  0.00     0.042 C 
ATOM     21  C31 <0> d   1      32.001   3.632  31.022  0.00  0.00    -0.023 C 
ATOM     22  C32 <0> d   1      31.902   4.566  29.816  0.00  0.00     0.017 C 
ENDROOT
BRANCH   1  23
ATOM     23  C3  <0> d   1      29.524   3.764  30.826  0.00  0.00     0.136 C 
ATOM     24  O4  <0> d   1      29.643   4.562  29.929  0.00  0.00    -0.297 OA
BRANCH  23  25
ATOM     25  C2  <0> d   1      28.214   3.647  31.563  0.00  0.00     0.074 C 
ATOM     26  C1  <0> d   1      27.401   2.490  30.977  0.00  0.00     0.013 C 
ENDBRANCH  23  25
ENDBRANCH   1  23
BRANCH  19  27
ATOM     27  O29 <0> d   1      33.657   5.999  30.782  0.00  0.00    -0.395 OA
ATOM     28  H56 <0> d   1      32.720   6.184  30.632  0.00  0.00     0.210 HD
ENDBRANCH  19  27
TORSDOF 3
ENDMDL
MODEL 46
REMARK CAVERDOCK RESULT:      14.9      0.000      0.000
REMARK CAVERDOCK CONSTRAINTS:       0.2      0.0      0.0      0.0
REMARK CAVERDOCK TUNNEL: 45     14.9      2.3     46.1
REMARK  3 active torsions:
REMARK  status: ('A' for Active; 'I' for Inactive)
REMARK    1  A    between atoms: C2_2  and  C3_3 
REMARK    2  A    between atoms: C3_3  and  C5_5 
REMARK    3  A    between atoms: C27_23  and  O29_24 
ROOT
ATOM      1  C5  <0> d   1      30.547   2.672  31.165  0.00  0.00     0.028 C 
ATOM      2  C6  <0> d   1      30.416   2.165  32.602  0.00  0.00     0.025 C 
ATOM      3  C7  <0> d   1      30.709   1.482  30.186  0.00  0.00    -0.002 C 
ATOM      4  C9  <0> d   1      30.596   0.159  30.945  0.00  0.00     0.011 C 
ATOM      5  C10 <0> d   1      32.124   1.620  29.560  0.00  0.00     0.011 C 
ATOM      6  C11 <0> d   1      32.883   2.442  30.605  0.00  0.00    -0.000 C 
ATOM      7  C13 <0> d   1      34.107   3.186  30.100  0.00  0.00    -0.002 C 
ATOM      8  C15 <0> d   1      35.149   2.187  29.595  0.00  0.00     0.010 C 
ATOM      9  C16 <0> d   1      36.367   2.943  29.051  0.00  0.00     0.036 C 
ATOM     10  C17 <0> d   1      36.876   3.864  30.143  0.00  0.00    -0.064 A 
ATOM     11  C18 <0> d   1      38.158   3.823  30.473  0.00  0.00     0.058 A 
ATOM     12  C19 <0> d   1      38.685   4.686  31.542  0.00  0.00     0.172 A 
ATOM     13  O20 <0> d   1      39.870   4.680  31.820  0.00  0.00    -0.289 OA
ATOM     14  C21 <0> d   1      37.746   5.558  32.267  0.00  0.00     0.052 A 
ATOM     15  C22 <0> d   1      36.470   5.588  31.917  0.00  0.00    -0.009 A 
ATOM     16  C23 <0> d   1      35.892   4.786  30.802  0.00  0.00     0.004 A 
ATOM     17  C24 <0> d   1      35.384   5.763  29.738  0.00  0.00     0.025 C 
ATOM     18  C25 <0> d   1      34.669   3.999  31.277  0.00  0.00     0.035 C 
ATOM     19  C27 <0> d   1      33.632   4.967  31.837  0.00  0.00     0.124 C 
ATOM     20  C30 <0> d   1      32.328   4.245  32.216  0.00  0.00     0.042 C 
ATOM     21  C31 <0> d   1      31.820   3.498  31.009  0.00  0.00    -0.023 C 
ATOM     22  C32 <0> d   1      31.679   4.459  29.827  0.00  0.00     0.017 C 
ENDROOT
BRANCH   1  23
ATOM     23  C3  <0> d   1      29.341   3.496  30.790  0.00  0.00     0.136 C 
ATOM     24  O4  <0> d   1      29.286   4.029  29.708  0.00  0.00    -0.297 OA
BRANCH  23  25
ATOM     25  C2  <0> d   1      28.205   3.655  31.768  0.00  0.00     0.074 C 
ATOM     26  C1  <0> d   1      27.198   2.521  31.567  0.00  0.00     0.013 C 
ENDBRANCH  23  25
ENDBRANCH   1  23
BRANCH  19  27
ATOM     27  O29 <0> d   1      33.342   5.961  30.851  0.00  0.00    -0.395 OA
ATOM     28  H56 <0> d   1      33.947   6.715  30.863  0.00  0.00     0.210 HD
ENDBRANCH  19  27
TORSDOF 3
ENDMDL
MODEL 47
REMARK CAVERDOCK RESULT:      14.1      0.000      0.000
REMARK CAVERDOCK CONSTRAINTS:       0.1      0.0      0.0      0.0
REMARK CAVERDOCK TUNNEL: 46     14.1      2.4     47.3
REMARK  3 active torsions:
REMARK  status: ('A' for Active; 'I' for Inactive)
REMARK    1  A    between atoms: C2_2  and  C3_3 
REMARK    2  A    between atoms: C3_3  and  C5_5 
REMARK    3  A    between atoms: C27_23  and  O29_24 
ROOT
ATOM      1  C5  <0> d   1      30.427   2.771  31.312  0.00  0.00     0.028 C 
ATOM      2  C6  <0> d   1      30.326   2.292  32.762  0.00  0.00     0.025 C 
ATOM      3  C7  <0> d   1      30.523   1.560  30.350  0.00  0.00    -0.002 C 
ATOM      4  C9  <0> d   1      30.394   0.255  31.136  0.00  0.00     0.011 C 
ATOM      5  C10 <0> d   1      31.921   1.644  29.679  0.00  0.00     0.011 C 
ATOM      6  C11 <0> d   1      32.737   2.460  30.686  0.00  0.00    -0.000 C 
ATOM      7  C13 <0> d   1      33.966   3.157  30.130  0.00  0.00    -0.002 C 
ATOM      8  C15 <0> d   1      34.961   2.119  29.611  0.00  0.00     0.010 C 
ATOM      9  C16 <0> d   1      36.184   2.828  29.017  0.00  0.00     0.036 C 
ATOM     10  C17 <0> d   1      36.754   3.751  30.076  0.00  0.00    -0.064 A 
ATOM     11  C18 <0> d   1      38.044   3.676  30.367  0.00  0.00     0.058 A 
ATOM     12  C19 <0> d   1      38.630   4.541  31.404  0.00  0.00     0.172 A 
ATOM     13  O20 <0> d   1      39.822   4.503  31.645  0.00  0.00    -0.289 OA
ATOM     14  C21 <0> d   1      37.741   5.454  32.142  0.00  0.00     0.052 A 
ATOM     15  C22 <0> d   1      36.456   5.517  31.830  0.00  0.00    -0.009 A 
ATOM     16  C23 <0> d   1      35.819   4.714  30.748  0.00  0.00     0.004 A 
ATOM     17  C24 <0> d   1      35.308   5.688  29.683  0.00  0.00     0.025 C 
ATOM     18  C25 <0> d   1      34.589   3.972  31.275  0.00  0.00     0.035 C 
ATOM     19  C27 <0> d   1      33.599   4.981  31.849  0.00  0.00     0.124 C 
ATOM     20  C30 <0> d   1      32.287   4.306  32.281  0.00  0.00     0.042 C 
ATOM     21  C31 <0> d   1      31.719   3.555  31.103  0.00  0.00    -0.023 C 
ATOM     22  C32 <0> d   1      31.570   4.499  29.909  0.00  0.00     0.017 C 
ENDROOT
BRANCH   1  23
ATOM     23  C3  <0> d   1      29.236   3.625  30.960  0.00  0.00     0.136 C 
ATOM     24  O4  <0> d   1      29.268   4.334  29.984  0.00  0.00    -0.297 OA
BRANCH  23  25
ATOM     25  C2  <0> d   1      28.005   3.594  31.830  0.00  0.00     0.074 C 
ATOM     26  C1  <0> d   1      27.189   2.339  31.513  0.00  0.00     0.013 C 
ENDBRANCH  23  25
ENDBRANCH   1  23
BRANCH  19  27
ATOM     27  O29 <0> d   1      33.308   5.967  30.855  0.00  0.00    -0.395 OA
ATOM     28  H56 <0> d   1      33.140   6.849  31.213  0.00  0.00     0.210 HD
ENDBRANCH  19  27
TORSDOF 3
ENDMDL
MODEL 48
REMARK CAVERDOCK RESULT:      14.3      0.000      0.000
REMARK CAVERDOCK CONSTRAINTS:       0.2      0.0      0.0      0.0
REMARK CAVERDOCK TUNNEL: 47     14.3      2.4     48.3
REMARK  3 active torsions:
REMARK  status: ('A' for Active; 'I' for Inactive)
REMARK    1  A    between atoms: C2_2  and  C3_3 
REMARK    2  A    between atoms: C3_3  and  C5_5 
REMARK    3  A    between atoms: C27_23  and  O29_24 
ROOT
ATOM      1  C5  <0> d   1      30.302   2.587  31.260  0.00  0.00     0.028 C 
ATOM      2  C6  <0> d   1      30.173   2.176  32.728  0.00  0.00     0.025 C 
ATOM      3  C7  <0> d   1      30.459   1.334  30.362  0.00  0.00    -0.002 C 
ATOM      4  C9  <0> d   1      30.345   0.065  31.207  0.00  0.00     0.011 C 
ATOM      5  C10 <0> d   1      31.873   1.427  29.725  0.00  0.00     0.011 C 
ATOM      6  C11 <0> d   1      32.637   2.315  30.713  0.00  0.00    -0.000 C 
ATOM      7  C13 <0> d   1      33.861   3.021  30.158  0.00  0.00    -0.002 C 
ATOM      8  C15 <0> d   1      34.900   1.989  29.717  0.00  0.00     0.010 C 
ATOM      9  C16 <0> d   1      36.118   2.704  29.123  0.00  0.00     0.036 C 
ATOM     10  C17 <0> d   1      36.632   3.694  30.151  0.00  0.00    -0.064 A 
ATOM     11  C18 <0> d   1      37.914   3.671  30.481  0.00  0.00     0.058 A 
ATOM     12  C19 <0> d   1      38.445   4.602  31.489  0.00  0.00     0.172 A 
ATOM     13  O20 <0> d   1      39.630   4.611  31.765  0.00  0.00    -0.289 OA
ATOM     14  C21 <0> d   1      37.510   5.522  32.157  0.00  0.00     0.052 A 
ATOM     15  C22 <0> d   1      36.233   5.532  31.808  0.00  0.00    -0.009 A 
ATOM     16  C23 <0> d   1      35.650   4.660  30.749  0.00  0.00     0.004 A 
ATOM     17  C24 <0> d   1      35.143   5.565  29.624  0.00  0.00     0.025 C 
ATOM     18  C25 <0> d   1      34.427   3.908  31.278  0.00  0.00     0.035 C 
ATOM     19  C27 <0> d   1      33.393   4.913  31.774  0.00  0.00     0.124 C 
ATOM     20  C30 <0> d   1      32.089   4.222  32.203  0.00  0.00     0.042 C 
ATOM     21  C31 <0> d   1      31.577   3.398  31.048  0.00  0.00    -0.023 C 
ATOM     22  C32 <0> d   1      31.435   4.279  29.806  0.00  0.00     0.017 C 
ENDROOT
BRANCH   1  23
ATOM     23  C3  <0> d   1      29.097   3.387  30.834  0.00  0.00     0.136 C 
ATOM     24  O4  <0> d   1      29.085   3.934  29.759  0.00  0.00    -0.297 OA
BRANCH  23  25
ATOM     25  C2  <0> d   1      27.908   3.504  31.754  0.00  0.00     0.074 C 
ATOM     26  C1  <0> d   1      27.102   2.204  31.713  0.00  0.00     0.013 C 
ENDBRANCH  23  25
ENDBRANCH   1  23
BRANCH  19  27
ATOM     27  O29 <0> d   1      33.103   5.841  30.726  0.00  0.00    -0.395 OA
ATOM     28  H56 <0> d   1      33.886   6.265  30.348  0.00  0.00     0.210 HD
ENDBRANCH  19  27
TORSDOF 3
ENDMDL
MODEL 49
REMARK CAVERDOCK RESULT:      13.7      0.000      0.000
REMARK CAVERDOCK CONSTRAINTS:       0.0      0.0      0.0      0.0
REMARK CAVERDOCK TUNNEL: 48     13.7      2.4     49.7
REMARK  3 active torsions:
REMARK  status: ('A' for Active; 'I' for Inactive)
REMARK    1  A    between atoms: C2_2  and  C3_3 
REMARK    2  A    between atoms: C3_3  and  C5_5 
REMARK    3  A    between atoms: C27_23  and  O29_24 
ROOT
ATOM      1  C5  <0> d   1      30.083   2.656  31.237  0.00  0.00     0.028 C 
ATOM      2  C6  <0> d   1      29.976   2.225  32.701  0.00  0.00     0.025 C 
ATOM      3  C7  <0> d   1      30.179   1.414  30.315  0.00  0.00    -0.002 C 
ATOM      4  C9  <0> d   1      30.044   0.135  31.143  0.00  0.00     0.011 C 
ATOM      5  C10 <0> d   1      31.579   1.472  29.646  0.00  0.00     0.011 C 
ATOM      6  C11 <0> d   1      32.394   2.319  30.629  0.00  0.00    -0.000 C 
ATOM      7  C13 <0> d   1      33.626   2.994  30.054  0.00  0.00    -0.002 C 
ATOM      8  C15 <0> d   1      34.621   1.937  29.572  0.00  0.00     0.010 C 
ATOM      9  C16 <0> d   1      35.847   2.624  28.960  0.00  0.00     0.036 C 
ATOM     10  C17 <0> d   1      36.417   3.580  29.990  0.00  0.00    -0.064 A 
ATOM     11  C18 <0> d   1      37.706   3.511  30.288  0.00  0.00     0.058 A 
ATOM     12  C19 <0> d   1      38.290   4.408  31.297  0.00  0.00     0.172 A 
ATOM     13  O20 <0> d   1      39.481   4.375  31.544  0.00  0.00    -0.289 OA
ATOM     14  C21 <0> d   1      37.401   5.346  32.002  0.00  0.00     0.052 A 
ATOM     15  C22 <0> d   1      36.117   5.402  31.684  0.00  0.00    -0.009 A 
ATOM     16  C23 <0> d   1      35.482   4.566  30.627  0.00  0.00     0.004 A 
ATOM     17  C24 <0> d   1      34.977   5.506  29.529  0.00  0.00     0.025 C 
ATOM     18  C25 <0> d   1      34.248   3.845  31.174  0.00  0.00     0.035 C 
ATOM     19  C27 <0> d   1      33.259   4.874  31.711  0.00  0.00     0.124 C 
ATOM     20  C30 <0> d   1      31.944   4.217  32.161  0.00  0.00     0.042 C 
ATOM     21  C31 <0> d   1      31.378   3.429  31.007  0.00  0.00    -0.023 C 
ATOM     22  C32 <0> d   1      31.235   4.334  29.782  0.00  0.00     0.017 C 
ENDROOT
BRANCH   1  23
ATOM     23  C3  <0> d   1      28.895   3.500  30.853  0.00  0.00     0.136 C 
ATOM     24  O4  <0> d   1      28.837   3.997  29.755  0.00  0.00    -0.297 OA
BRANCH  23  25
ATOM     25  C2  <0> d   1      27.780   3.725  31.843  0.00  0.00     0.074 C 
ATOM     26  C1  <0> d   1      26.731   2.621  31.688  0.00  0.00     0.013 C 
ENDBRANCH  23  25
ENDBRANCH   1  23
BRANCH  19  27
ATOM     27  O29 <0> d   1      32.974   5.828  30.684  0.00  0.00    -0.395 OA
ATOM     28  H56 <0> d   1      32.502   5.459  29.925  0.00  0.00     0.210 HD
ENDBRANCH  19  27
TORSDOF 3
ENDMDL
MODEL 50
REMARK CAVERDOCK RESULT:      13.1      0.000      0.000
REMARK CAVERDOCK CONSTRAINTS:       0.9      0.0      0.0      0.0
REMARK CAVERDOCK TUNNEL: 49     13.1      2.3     50.3
REMARK  3 active torsions:
REMARK  status: ('A' for Active; 'I' for Inactive)
REMARK    1  A    between atoms: C2_2  and  C3_3 
REMARK    2  A    between atoms: C3_3  and  C5_5 
REMARK    3  A    between atoms: C27_23  and  O29_24 
ROOT
ATOM      1  C5  <0> d   1      29.588   2.744  30.822  0.00  0.00     0.028 C 
ATOM      2  C6  <0> d   1      28.836   3.980  30.325  0.00  0.00     0.025 C 
ATOM      3  C7  <0> d   1      29.362   2.552  32.343  0.00  0.00    -0.002 C 
ATOM      4  C9  <0> d   1      28.382   3.603  32.865  0.00  0.00     0.011 C 
ATOM      5  C10 <0> d   1      30.749   2.733  33.018  0.00  0.00     0.011 C 
ATOM      6  C11 <0> d   1      31.515   3.590  32.005  0.00  0.00    -0.000 C 
ATOM      7  C13 <0> d   1      33.029   3.525  32.095  0.00  0.00    -0.002 C 
ATOM      8  C15 <0> d   1      33.491   4.064  33.450  0.00  0.00     0.010 C 
ATOM      9  C16 <0> d   1      35.017   3.962  33.551  0.00  0.00     0.036 C 
ATOM     10  C17 <0> d   1      35.619   4.689  32.363  0.00  0.00    -0.064 A 
ATOM     11  C18 <0> d   1      36.550   5.606  32.575  0.00  0.00     0.058 A 
ATOM     12  C19 <0> d   1      37.142   6.346  31.449  0.00  0.00     0.172 A 
ATOM     13  O20 <0> d   1      38.027   7.160  31.636  0.00  0.00    -0.289 OA
ATOM     14  C21 <0> d   1      36.639   6.079  30.091  0.00  0.00     0.052 A 
ATOM     15  C22 <0> d   1      35.712   5.153  29.902  0.00  0.00    -0.009 A 
ATOM     16  C23 <0> d   1      35.122   4.327  30.994  0.00  0.00     0.004 A 
ATOM     17  C24 <0> d   1      35.501   2.867  30.731  0.00  0.00     0.025 C 
ATOM     18  C25 <0> d   1      33.594   4.387  30.954  0.00  0.00     0.035 C 
ATOM     19  C27 <0> d   1      33.105   3.904  29.592  0.00  0.00     0.124 C 
ATOM     20  C30 <0> d   1      31.571   3.823  29.535  0.00  0.00     0.042 C 
ATOM     21  C31 <0> d   1      31.092   2.940  30.660  0.00  0.00    -0.023 C 
ATOM     22  C32 <0> d   1      31.791   1.582  30.585  0.00  0.00     0.017 C 
ENDROOT
BRANCH   1  23
ATOM     23  C3  <0> d   1      29.136   1.520  30.068  0.00  0.00     0.136 C 
ATOM     24  O4  <0> d   1      29.126   0.444  30.614  0.00  0.00    -0.297 OA
BRANCH  23  25
ATOM     25  C2  <0> d   1      28.698   1.640  28.631  0.00  0.00     0.074 C 
ATOM     26  C1  <0> d   1      27.410   0.840  28.422  0.00  0.00     0.013 C 
ENDBRANCH  23  25
ENDBRANCH   1  23
BRANCH  19  27
ATOM     27  O29 <0> d   1      33.649   2.608  29.334  0.00  0.00    -0.395 OA
ATOM     28  H56 <0> d   1      33.516   2.299  28.427  0.00  0.00     0.210 HD
ENDBRANCH  19  27
TORSDOF 3
ENDMDL
MODEL 51
REMARK CAVERDOCK RESULT:      11.1      0.000      0.000
REMARK CAVERDOCK CONSTRAINTS:       0.3      0.0      0.0      0.0
REMARK CAVERDOCK TUNNEL: 50     11.1      2.3     51.5
REMARK  3 active torsions:
REMARK  status: ('A' for Active; 'I' for Inactive)
REMARK    1  A    between atoms: C2_2  and  C3_3 
REMARK    2  A    between atoms: C3_3  and  C5_5 
REMARK    3  A    between atoms: C27_23  and  O29_24 
ROOT
ATOM      1  C5  <0> d   1      29.380   2.801  30.584  0.00  0.00     0.028 C 
ATOM      2  C6  <0> d   1      28.696   4.039  29.999  0.00  0.00     0.025 C 
ATOM      3  C7  <0> d   1      29.067   2.677  32.096  0.00  0.00    -0.002 C 
ATOM      4  C9  <0> d   1      28.094   3.778  32.523  0.00  0.00     0.011 C 
ATOM      5  C10 <0> d   1      30.421   2.843  32.838  0.00  0.00     0.011 C 
ATOM      6  C11 <0> d   1      31.267   3.635  31.836  0.00  0.00    -0.000 C 
ATOM      7  C13 <0> d   1      32.771   3.528  32.012  0.00  0.00    -0.002 C 
ATOM      8  C15 <0> d   1      33.178   4.106  33.368  0.00  0.00     0.010 C 
ATOM      9  C16 <0> d   1      34.692   3.963  33.557  0.00  0.00     0.036 C 
ATOM     10  C17 <0> d   1      35.380   4.622  32.376  0.00  0.00    -0.064 A 
ATOM     11  C18 <0> d   1      36.328   5.518  32.603  0.00  0.00     0.058 A 
ATOM     12  C19 <0> d   1      37.003   6.194  31.484  0.00  0.00     0.172 A 
ATOM     13  O20 <0> d   1      37.902   6.988  31.688  0.00  0.00    -0.289 OA
ATOM     14  C21 <0> d   1      36.565   5.888  30.112  0.00  0.00     0.052 A 
ATOM     15  C22 <0> d   1      35.619   4.984  29.908  0.00  0.00    -0.009 A 
ATOM     16  C23 <0> d   1      34.946   4.221  30.997  0.00  0.00     0.004 A 
ATOM     17  C24 <0> d   1      35.290   2.741  30.812  0.00  0.00     0.025 C 
ATOM     18  C25 <0> d   1      33.425   4.325  30.871  0.00  0.00     0.035 C 
ATOM     19  C27 <0> d   1      32.994   3.803  29.504  0.00  0.00     0.124 C 
ATOM     20  C30 <0> d   1      31.464   3.767  29.367  0.00  0.00     0.042 C 
ATOM     21  C31 <0> d   1      30.896   2.945  30.496  0.00  0.00    -0.023 C 
ATOM     22  C32 <0> d   1      31.554   1.564  30.513  0.00  0.00     0.017 C 
ENDROOT
BRANCH   1  23
ATOM     23  C3  <0> d   1      28.930   1.562  29.853  0.00  0.00     0.136 C 
ATOM     24  O4  <0> d   1      28.724   0.542  30.465  0.00  0.00    -0.297 OA
BRANCH  23  25
ATOM     25  C2  <0> d   1      28.738   1.597  28.358  0.00  0.00     0.074 C 
ATOM     26  C1  <0> d   1      27.635   0.612  27.964  0.00  0.00     0.013 C 
ENDBRANCH  23  25
ENDBRANCH   1  23
BRANCH  19  27
ATOM     27  O29 <0> d   1      33.508   2.481  29.326  0.00  0.00    -0.395 OA
ATOM     28  H56 <0> d   1      32.825   1.799  29.262  0.00  0.00     0.210 HD
ENDBRANCH  19  27
TORSDOF 3
ENDMDL
MODEL 52
REMARK CAVERDOCK RESULT:       9.5      0.000      0.000
REMARK CAVERDOCK CONSTRAINTS:       0.1      0.0      0.0      0.0
REMARK CAVERDOCK TUNNEL: 51      9.5      2.3     52.3
REMARK  3 active torsions:
REMARK  status: ('A' for Active; 'I' for Inactive)
REMARK    1  A    between atoms: C2_2  and  C3_3 
REMARK    2  A    between atoms: C3_3  and  C5_5 
REMARK    3  A    between atoms: C27_23  and  O29_24 
ROOT
ATOM      1  C5  <0> d   1      29.094   2.764  31.004  0.00  0.00     0.028 C 
ATOM      2  C6  <0> d   1      28.354   4.036  30.584  0.00  0.00     0.025 C 
ATOM      3  C7  <0> d   1      28.940   2.529  32.528  0.00  0.00    -0.002 C 
ATOM      4  C9  <0> d   1      28.018   3.590  33.132  0.00  0.00     0.011 C 
ATOM      5  C10 <0> d   1      30.364   2.649  33.136  0.00  0.00     0.011 C 
ATOM      6  C11 <0> d   1      31.102   3.516  32.111  0.00  0.00    -0.000 C 
ATOM      7  C13 <0> d   1      32.616   3.406  32.121  0.00  0.00    -0.002 C 
ATOM      8  C15 <0> d   1      33.163   3.888  33.466  0.00  0.00     0.010 C 
ATOM      9  C16 <0> d   1      34.688   3.740  33.485  0.00  0.00     0.036 C 
ATOM     10  C17 <0> d   1      35.250   4.487  32.290  0.00  0.00    -0.064 A 
ATOM     11  C18 <0> d   1      36.218   5.370  32.482  0.00  0.00     0.058 A 
ATOM     12  C19 <0> d   1      36.774   6.129  31.350  0.00  0.00     0.172 A 
ATOM     13  O20 <0> d   1      37.691   6.912  31.516  0.00  0.00    -0.289 OA
ATOM     14  C21 <0> d   1      36.195   5.919  30.012  0.00  0.00     0.052 A 
ATOM     15  C22 <0> d   1      35.232   5.027  29.843  0.00  0.00    -0.009 A 
ATOM     16  C23 <0> d   1      34.675   4.183  30.938  0.00  0.00     0.004 A 
ATOM     17  C24 <0> d   1      34.995   2.723  30.612  0.00  0.00     0.025 C 
ATOM     18  C25 <0> d   1      33.149   4.287  30.979  0.00  0.00     0.035 C 
ATOM     19  C27 <0> d   1      32.577   3.863  29.630  0.00  0.00     0.124 C 
ATOM     20  C30 <0> d   1      31.041   3.827  29.650  0.00  0.00     0.042 C 
ATOM     21  C31 <0> d   1      30.593   2.922  30.770  0.00  0.00    -0.023 C 
ATOM     22  C32 <0> d   1      31.246   1.548  30.619  0.00  0.00     0.017 C 
ENDROOT
BRANCH   1  23
ATOM     23  C3  <0> d   1      28.568   1.577  30.237  0.00  0.00     0.136 C 
ATOM     24  O4  <0> d   1      28.312   0.550  30.816  0.00  0.00    -0.297 OA
BRANCH  23  25
ATOM     25  C2  <0> d   1      28.364   1.675  28.747  0.00  0.00     0.074 C 
ATOM     26  C1  <0> d   1      27.411   0.568  28.290  0.00  0.00     0.013 C 
ENDBRANCH  23  25
ENDBRANCH   1  23
BRANCH  19  27
ATOM     27  O29 <0> d   1      33.068   2.560  29.305  0.00  0.00    -0.395 OA
ATOM     28  H56 <0> d   1      33.934   2.562  28.875  0.00  0.00     0.210 HD
ENDBRANCH  19  27
TORSDOF 3
ENDMDL
MODEL 53
REMARK CAVERDOCK RESULT:       7.9      0.000      0.000
REMARK CAVERDOCK CONSTRAINTS:       0.0      0.0      0.0      0.0
REMARK CAVERDOCK TUNNEL: 52      7.9      2.3     53.4
REMARK  3 active torsions:
REMARK  status: ('A' for Active; 'I' for Inactive)
REMARK    1  A    between atoms: C2_2  and  C3_3 
REMARK    2  A    between atoms: C3_3  and  C5_5 
REMARK    3  A    between atoms: C27_23  and  O29_24 
ROOT
ATOM      1  C5  <0> d   1      28.951   2.579  30.751  0.00  0.00     0.028 C 
ATOM      2  C6  <0> d   1      28.254   3.829  30.208  0.00  0.00     0.025 C 
ATOM      3  C7  <0> d   1      28.690   2.434  32.271  0.00  0.00    -0.002 C 
ATOM      4  C9  <0> d   1      27.740   3.534  32.748  0.00  0.00     0.011 C 
ATOM      5  C10 <0> d   1      30.071   2.582  32.968  0.00  0.00     0.011 C 
ATOM      6  C11 <0> d   1      30.885   3.384  31.948  0.00  0.00    -0.000 C 
ATOM      7  C13 <0> d   1      32.394   3.267  32.069  0.00  0.00    -0.002 C 
ATOM      8  C15 <0> d   1      32.852   3.822  33.419  0.00  0.00     0.010 C 
ATOM      9  C16 <0> d   1      34.371   3.668  33.552  0.00  0.00     0.036 C 
ATOM     10  C17 <0> d   1      35.020   4.341  32.358  0.00  0.00    -0.064 A 
ATOM     11  C18 <0> d   1      35.981   5.229  32.564  0.00  0.00     0.058 A 
ATOM     12  C19 <0> d   1      36.620   5.917  31.432  0.00  0.00     0.172 A 
ATOM     13  O20 <0> d   1      37.531   6.703  31.615  0.00  0.00    -0.289 OA
ATOM     14  C21 <0> d   1      36.133   5.633  30.071  0.00  0.00     0.052 A 
ATOM     15  C22 <0> d   1      35.175   4.738  29.888  0.00  0.00    -0.009 A 
ATOM     16  C23 <0> d   1      34.536   3.962  30.989  0.00  0.00     0.004 A 
ATOM     17  C24 <0> d   1      34.864   2.483  30.770  0.00  0.00     0.025 C 
ATOM     18  C25 <0> d   1      33.012   4.077  30.918  0.00  0.00     0.035 C 
ATOM     19  C27 <0> d   1      32.530   3.578  29.560  0.00  0.00     0.124 C 
ATOM     20  C30 <0> d   1      30.996   3.551  29.475  0.00  0.00     0.042 C 
ATOM     21  C31 <0> d   1      30.464   2.716  30.612  0.00  0.00    -0.023 C 
ATOM     22  C32 <0> d   1      31.113   1.331  30.586  0.00  0.00     0.017 C 
ENDROOT
BRANCH   1  23
ATOM     23  C3  <0> d   1      28.468   1.353  30.019  0.00  0.00     0.136 C 
ATOM     24  O4  <0> d   1      28.438   0.286  30.583  0.00  0.00    -0.297 OA
BRANCH  23  25
ATOM     25  C2  <0> d   1      28.024   1.460  28.582  0.00  0.00     0.074 C 
ATOM     26  C1  <0> d   1      28.124   0.086  27.915  0.00  0.00     0.013 C 
ENDBRANCH  23  25
ENDBRANCH   1  23
BRANCH  19  27
ATOM     27  O29 <0> d   1      33.030   2.255  29.345  0.00  0.00    -0.395 OA
ATOM     28  H56 <0> d   1      33.965   2.223  29.101  0.00  0.00     0.210 HD
ENDBRANCH  19  27
TORSDOF 3
ENDMDL
MODEL 54
REMARK CAVERDOCK RESULT:       7.0      0.000      0.000
REMARK CAVERDOCK CONSTRAINTS:       0.0      0.0      0.0      0.0
REMARK CAVERDOCK TUNNEL: 53      7.0      2.3     54.2
REMARK  3 active torsions:
REMARK  status: ('A' for Active; 'I' for Inactive)
REMARK    1  A    between atoms: C2_2  and  C3_3 
REMARK    2  A    between atoms: C3_3  and  C5_5 
REMARK    3  A    between atoms: C27_23  and  O29_24 
ROOT
ATOM      1  C5  <0> d   1      28.666   2.623  30.833  0.00  0.00     0.028 C 
ATOM      2  C6  <0> d   1      27.982   3.875  30.279  0.00  0.00     0.025 C 
ATOM      3  C7  <0> d   1      28.423   2.506  32.358  0.00  0.00    -0.002 C 
ATOM      4  C9  <0> d   1      27.496   3.628  32.830  0.00  0.00     0.011 C 
ATOM      5  C10 <0> d   1      29.814   2.643  33.035  0.00  0.00     0.011 C 
ATOM      6  C11 <0> d   1      30.628   3.415  31.993  0.00  0.00    -0.000 C 
ATOM      7  C13 <0> d   1      32.136   3.276  32.097  0.00  0.00    -0.002 C 
ATOM      8  C15 <0> d   1      32.620   3.845  33.431  0.00  0.00     0.010 C 
ATOM      9  C16 <0> d   1      34.138   3.669  33.548  0.00  0.00     0.036 C 
ATOM     10  C17 <0> d   1      34.782   4.313  32.335  0.00  0.00    -0.064 A 
ATOM     11  C18 <0> d   1      35.760   5.188  32.515  0.00  0.00     0.058 A 
ATOM     12  C19 <0> d   1      36.395   5.849  31.364  0.00  0.00     0.172 A 
ATOM     13  O20 <0> d   1      37.320   6.623  31.524  0.00  0.00    -0.289 OA
ATOM     14  C21 <0> d   1      35.886   5.552  30.015  0.00  0.00     0.052 A 
ATOM     15  C22 <0> d   1      34.912   4.669  29.858  0.00  0.00    -0.009 A 
ATOM     16  C23 <0> d   1      34.275   3.921  30.978  0.00  0.00     0.004 A 
ATOM     17  C24 <0> d   1      34.577   2.434  30.779  0.00  0.00     0.025 C 
ATOM     18  C25 <0> d   1      32.752   4.059  30.925  0.00  0.00     0.035 C 
ATOM     19  C27 <0> d   1      32.245   3.546  29.581  0.00  0.00     0.124 C 
ATOM     20  C30 <0> d   1      30.710   3.543  29.516  0.00  0.00     0.042 C 
ATOM     21  C31 <0> d   1      30.179   2.734  30.673  0.00  0.00    -0.023 C 
ATOM     22  C32 <0> d   1      30.806   1.339  30.660  0.00  0.00     0.017 C 
ENDROOT
BRANCH   1  23
ATOM     23  C3  <0> d   1      28.154   1.394  30.126  0.00  0.00     0.136 C 
ATOM     24  O4  <0> d   1      27.953   0.380  30.749  0.00  0.00    -0.297 OA
BRANCH  23  25
ATOM     25  C2  <0> d   1      27.896   1.432  28.641  0.00  0.00     0.074 C 
ATOM     26  C1  <0> d   1      27.687   0.006  28.125  0.00  0.00     0.013 C 
ENDBRANCH  23  25
ENDBRANCH   1  23
BRANCH  19  27
ATOM     27  O29 <0> d   1      32.721   2.213  29.380  0.00  0.00    -0.395 OA
ATOM     28  H56 <0> d   1      32.509   1.846  28.511  0.00  0.00     0.210 HD
ENDBRANCH  19  27
TORSDOF 3
ENDMDL
MODEL 55
REMARK CAVERDOCK RESULT:       6.7      0.000      0.000
REMARK CAVERDOCK CONSTRAINTS:       0.0      0.0      0.0      0.0
REMARK CAVERDOCK TUNNEL: 54      6.7      2.2     55.1
REMARK  3 active torsions:
REMARK  status: ('A' for Active; 'I' for Inactive)
REMARK    1  A    between atoms: C2_2  and  C3_3 
REMARK    2  A    between atoms: C3_3  and  C5_5 
REMARK    3  A    between atoms: C27_23  and  O29_24 
ROOT
ATOM      1  C5  <0> d   1      28.470   2.545  30.878  0.00  0.00     0.028 C 
ATOM      2  C6  <0> d   1      27.803   3.805  30.323  0.00  0.00     0.025 C 
ATOM      3  C7  <0> d   1      28.247   2.448  32.409  0.00  0.00    -0.002 C 
ATOM      4  C9  <0> d   1      27.350   3.593  32.882  0.00  0.00     0.011 C 
ATOM      5  C10 <0> d   1      29.651   2.562  33.063  0.00  0.00     0.011 C 
ATOM      6  C11 <0> d   1      30.465   3.308  32.001  0.00  0.00    -0.000 C 
ATOM      7  C13 <0> d   1      31.971   3.139  32.085  0.00  0.00    -0.002 C 
ATOM      8  C15 <0> d   1      32.486   3.711  33.406  0.00  0.00     0.010 C 
ATOM      9  C16 <0> d   1      34.002   3.505  33.502  0.00  0.00     0.036 C 
ATOM     10  C17 <0> d   1      34.641   4.124  32.274  0.00  0.00    -0.064 A 
ATOM     11  C18 <0> d   1      35.639   4.981  32.431  0.00  0.00     0.058 A 
ATOM     12  C19 <0> d   1      36.270   5.618  31.264  0.00  0.00     0.172 A 
ATOM     13  O20 <0> d   1      37.213   6.374  31.402  0.00  0.00    -0.289 OA
ATOM     14  C21 <0> d   1      35.735   5.318  29.925  0.00  0.00     0.052 A 
ATOM     15  C22 <0> d   1      34.741   4.453  29.791  0.00  0.00    -0.009 A 
ATOM     16  C23 <0> d   1      34.106   3.729  30.928  0.00  0.00     0.004 A 
ATOM     17  C24 <0> d   1      34.375   2.234  30.739  0.00  0.00     0.025 C 
ATOM     18  C25 <0> d   1      32.585   3.898  30.896  0.00  0.00     0.035 C 
ATOM     19  C27 <0> d   1      32.048   3.382  29.565  0.00  0.00     0.124 C 
ATOM     20  C30 <0> d   1      30.512   3.410  29.523  0.00  0.00     0.042 C 
ATOM     21  C31 <0> d   1      29.983   2.623  30.695  0.00  0.00    -0.023 C 
ATOM     22  C32 <0> d   1      30.581   1.215  30.687  0.00  0.00     0.017 C 
ENDROOT
BRANCH   1  23
ATOM     23  C3  <0> d   1      27.923   1.319  30.192  0.00  0.00     0.136 C 
ATOM     24  O4  <0> d   1      27.762   0.299  30.816  0.00  0.00    -0.297 OA
BRANCH  23  25
ATOM     25  C2  <0> d   1      27.580   1.368  28.725  0.00  0.00     0.074 C 
ATOM     26  C1  <0> d   1      28.018   0.063  28.056  0.00  0.00     0.013 C 
ENDBRANCH  23  25
ENDBRANCH   1  23
BRANCH  19  27
ATOM     27  O29 <0> d   1      32.494   2.038  29.371  0.00  0.00    -0.395 OA
ATOM     28  H56 <0> d   1      31.779   1.388  29.329  0.00  0.00     0.210 HD
ENDBRANCH  19  27
TORSDOF 3
ENDMDL
MODEL 56
REMARK CAVERDOCK RESULT:       6.5      0.000      0.000
REMARK CAVERDOCK CONSTRAINTS:       0.0      0.0      0.0      0.0
REMARK CAVERDOCK TUNNEL: 55      6.5      2.2     56.2
REMARK  3 active torsions:
REMARK  status: ('A' for Active; 'I' for Inactive)
REMARK    1  A    between atoms: C2_2  and  C3_3 
REMARK    2  A    between atoms: C3_3  and  C5_5 
REMARK    3  A    between atoms: C27_23  and  O29_24 
ROOT
ATOM      1  C5  <0> d   1      28.365   2.439  30.564  0.00  0.00     0.028 C 
ATOM      2  C6  <0> d   1      27.747   3.670  29.897  0.00  0.00     0.025 C 
ATOM      3  C7  <0> d   1      28.016   2.412  32.073  0.00  0.00    -0.002 C 
ATOM      4  C9  <0> d   1      27.083   3.575  32.417  0.00  0.00     0.011 C 
ATOM      5  C10 <0> d   1      29.360   2.563  32.836  0.00  0.00     0.011 C 
ATOM      6  C11 <0> d   1      30.260   3.261  31.812  0.00  0.00    -0.000 C 
ATOM      7  C13 <0> d   1      31.754   3.102  32.028  0.00  0.00    -0.002 C 
ATOM      8  C15 <0> d   1      32.157   3.736  33.360  0.00  0.00     0.010 C 
ATOM      9  C16 <0> d   1      33.660   3.540  33.591  0.00  0.00     0.036 C 
ATOM     10  C17 <0> d   1      34.399   4.104  32.392  0.00  0.00    -0.064 A 
ATOM     11  C18 <0> d   1      35.380   4.971  32.592  0.00  0.00     0.058 A 
ATOM     12  C19 <0> d   1      36.106   5.555  31.453  0.00  0.00     0.172 A 
ATOM     13  O20 <0> d   1      37.035   6.320  31.634  0.00  0.00    -0.289 OA
ATOM     14  C21 <0> d   1      35.684   5.191  30.090  0.00  0.00     0.052 A 
ATOM     15  C22 <0> d   1      34.705   4.318  29.914  0.00  0.00    -0.009 A 
ATOM     16  C23 <0> d   1      33.977   3.645  31.027  0.00  0.00     0.004 A 
ATOM     17  C24 <0> d   1      34.261   2.144  30.931  0.00  0.00     0.025 C 
ATOM     18  C25 <0> d   1      32.465   3.806  30.861  0.00  0.00     0.035 C 
ATOM     19  C27 <0> d   1      32.040   3.228  29.515  0.00  0.00     0.124 C 
ATOM     20  C30 <0> d   1      30.513   3.248  29.344  0.00  0.00     0.042 C 
ATOM     21  C31 <0> d   1      29.887   2.514  30.504  0.00  0.00    -0.023 C 
ATOM     22  C32 <0> d   1      30.484   1.110  30.611  0.00  0.00     0.017 C 
ENDROOT
BRANCH   1  23
ATOM     23  C3  <0> d   1      27.877   1.181  29.892  0.00  0.00     0.136 C 
ATOM     24  O4  <0> d   1      27.774   0.159  30.526  0.00  0.00    -0.297 OA
BRANCH  23  25
ATOM     25  C2  <0> d   1      27.519   1.200  28.428  0.00  0.00     0.074 C 
ATOM     26  C1  <0> d   1      28.304   0.108  27.698  0.00  0.00     0.013 C 
ENDBRANCH  23  25
ENDBRANCH   1  23
BRANCH  19  27
ATOM     27  O29 <0> d   1      32.500   1.878  29.421  0.00  0.00    -0.395 OA
ATOM     28  H56 <0> d   1      32.304   1.340  30.201  0.00  0.00     0.210 HD
ENDBRANCH  19  27
TORSDOF 3
ENDMDL
MODEL 57
REMARK CAVERDOCK RESULT:       6.6      0.000      0.000
REMARK CAVERDOCK CONSTRAINTS:       0.0      0.0      0.0      0.0
REMARK CAVERDOCK TUNNEL: 56      6.6      2.2     57.2
REMARK  3 active torsions:
REMARK  status: ('A' for Active; 'I' for Inactive)
REMARK    1  A    between atoms: C2_2  and  C3_3 
REMARK    2  A    between atoms: C3_3  and  C5_5 
REMARK    3  A    between atoms: C27_23  and  O29_24 
ROOT
ATOM      1  C5  <0> d   1      28.230   2.142  30.521  0.00  0.00     0.028 C 
ATOM      2  C6  <0> d   1      27.571   3.357  29.865  0.00  0.00     0.025 C 
ATOM      3  C7  <0> d   1      27.866   2.079  32.025  0.00  0.00    -0.002 C 
ATOM      4  C9  <0> d   1      26.884   3.198  32.375  0.00  0.00     0.011 C 
ATOM      5  C10 <0> d   1      29.195   2.271  32.806  0.00  0.00     0.011 C 
ATOM      6  C11 <0> d   1      30.077   3.020  31.803  0.00  0.00    -0.000 C 
ATOM      7  C13 <0> d   1      31.574   2.916  32.033  0.00  0.00    -0.002 C 
ATOM      8  C15 <0> d   1      31.937   3.546  33.379  0.00  0.00     0.010 C 
ATOM      9  C16 <0> d   1      33.444   3.407  33.624  0.00  0.00     0.036 C 
ATOM     10  C17 <0> d   1      34.173   4.017  32.442  0.00  0.00    -0.064 A 
ATOM     11  C18 <0> d   1      35.117   4.919  32.666  0.00  0.00     0.058 A 
ATOM     12  C19 <0> d   1      35.832   5.548  31.544  0.00  0.00     0.172 A 
ATOM     13  O20 <0> d   1      36.727   6.347  31.746  0.00  0.00    -0.289 OA
ATOM     14  C21 <0> d   1      35.439   5.189  30.171  0.00  0.00     0.052 A 
ATOM     15  C22 <0> d   1      34.497   4.280  29.971  0.00  0.00    -0.009 A 
ATOM     16  C23 <0> d   1      33.785   3.562  31.066  0.00  0.00     0.004 A 
ATOM     17  C24 <0> d   1      34.129   2.076  30.951  0.00  0.00     0.025 C 
ATOM     18  C25 <0> d   1      32.269   3.666  30.885  0.00  0.00     0.035 C 
ATOM     19  C27 <0> d   1      31.882   3.092  29.525  0.00  0.00     0.124 C 
ATOM     20  C30 <0> d   1      30.357   3.054  29.338  0.00  0.00     0.042 C 
ATOM     21  C31 <0> d   1      29.749   2.278  30.479  0.00  0.00    -0.023 C 
ATOM     22  C32 <0> d   1      30.400   0.897  30.572  0.00  0.00     0.017 C 
ENDROOT
BRANCH   1  23
ATOM     23  C3  <0> d   1      27.800   0.876  29.825  0.00  0.00     0.136 C 
ATOM     24  O4  <0> d   1      27.671  -0.145  30.456  0.00  0.00    -0.297 OA
BRANCH  23  25
ATOM     25  C2  <0> d   1      27.533   0.886  28.342  0.00  0.00     0.074 C 
ATOM     26  C1  <0> d   1      28.193  -0.335  27.697  0.00  0.00     0.013 C 
ENDBRANCH  23  25
ENDBRANCH   1  23
BRANCH  19  27
ATOM     27  O29 <0> d   1      32.397   1.762  29.417  0.00  0.00    -0.395 OA
ATOM     28  H56 <0> d   1      32.855   1.452  30.211  0.00  0.00     0.210 HD
ENDBRANCH  19  27
TORSDOF 3
ENDMDL
MODEL 58
REMARK CAVERDOCK RESULT:       6.7      0.000      0.000
REMARK CAVERDOCK CONSTRAINTS:       0.0      0.0      0.0      0.0
REMARK CAVERDOCK TUNNEL: 57      6.7      2.3     58.3
REMARK  3 active torsions:
REMARK  status: ('A' for Active; 'I' for Inactive)
REMARK    1  A    between atoms: C2_2  and  C3_3 
REMARK    2  A    between atoms: C3_3  and  C5_5 
REMARK    3  A    between atoms: C27_23  and  O29_24 
ROOT
ATOM      1  C5  <0> d   1      28.133   2.080  30.256  0.00  0.00     0.028 C 
ATOM      2  C6  <0> d   1      27.502   3.294  29.572  0.00  0.00     0.025 C 
ATOM      3  C7  <0> d   1      27.705   2.017  31.744  0.00  0.00    -0.002 C 
ATOM      4  C9  <0> d   1      26.709   3.136  32.051  0.00  0.00     0.011 C 
ATOM      5  C10 <0> d   1      29.000   2.210  32.580  0.00  0.00     0.011 C 
ATOM      6  C11 <0> d   1      29.924   2.959  31.615  0.00  0.00    -0.000 C 
ATOM      7  C13 <0> d   1      31.409   2.857  31.908  0.00  0.00    -0.002 C 
ATOM      8  C15 <0> d   1      31.715   3.488  33.268  0.00  0.00     0.010 C 
ATOM      9  C16 <0> d   1      33.210   3.349  33.577  0.00  0.00     0.036 C 
ATOM     10  C17 <0> d   1      33.988   3.959  32.427  0.00  0.00    -0.064 A 
ATOM     11  C18 <0> d   1      34.921   4.862  32.690  0.00  0.00     0.058 A 
ATOM     12  C19 <0> d   1      35.682   5.492  31.599  0.00  0.00     0.172 A 
ATOM     13  O20 <0> d   1      36.567   6.291  31.839  0.00  0.00    -0.289 OA
ATOM     14  C21 <0> d   1      35.348   5.131  30.211  0.00  0.00     0.052 A 
ATOM     15  C22 <0> d   1      34.416   4.222  29.972  0.00  0.00    -0.009 A 
ATOM     16  C23 <0> d   1      33.658   3.504  31.035  0.00  0.00     0.004 A 
ATOM     17  C24 <0> d   1      34.008   2.017  30.936  0.00  0.00     0.025 C 
ATOM     18  C25 <0> d   1      32.152   3.606  30.790  0.00  0.00     0.035 C 
ATOM     19  C27 <0> d   1      31.824   3.031  29.416  0.00  0.00     0.124 C 
ATOM     20  C30 <0> d   1      30.308   2.992  29.164  0.00  0.00     0.042 C 
ATOM     21  C31 <0> d   1      29.652   2.217  30.279  0.00  0.00    -0.023 C 
ATOM     22  C32 <0> d   1      30.299   0.836  30.400  0.00  0.00     0.017 C 
ENDROOT
BRANCH   1  23
ATOM     23  C3  <0> d   1      27.733   0.813  29.543  0.00  0.00     0.136 C 
ATOM     24  O4  <0> d   1      27.503  -0.188  30.176  0.00  0.00    -0.297 OA
BRANCH  23  25
ATOM     25  C2  <0> d   1      27.624   0.798  28.040  0.00  0.00     0.074 C 
ATOM     26  C1  <0> d   1      28.662  -0.168  27.464  0.00  0.00     0.013 C 
ENDBRANCH  23  25
ENDBRANCH   1  23
BRANCH  19  27
ATOM     27  O29 <0> d   1      32.343   1.702  29.330  0.00  0.00    -0.395 OA
ATOM     28  H56 <0> d   1      32.085   1.131  30.067  0.00  0.00     0.210 HD
ENDBRANCH  19  27
TORSDOF 3
ENDMDL
MODEL 59
REMARK CAVERDOCK RESULT:       6.9      0.000      0.000
REMARK CAVERDOCK CONSTRAINTS:       0.0      0.0      0.0      0.0
REMARK CAVERDOCK TUNNEL: 58      6.9      2.4     59.5
REMARK  3 active torsions:
REMARK  status: ('A' for Active; 'I' for Inactive)
REMARK    1  A    between atoms: C2_2  and  C3_3 
REMARK    2  A    between atoms: C3_3  and  C5_5 
REMARK    3  A    between atoms: C27_23  and  O29_24 
ROOT
ATOM      1  C5  <0> d   1      27.996   2.026  30.226  0.00  0.00     0.028 C 
ATOM      2  C6  <0> d   1      27.398   3.229  29.493  0.00  0.00     0.025 C 
ATOM      3  C7  <0> d   1      27.541   2.017  31.707  0.00  0.00    -0.002 C 
ATOM      4  C9  <0> d   1      26.558   3.161  31.961  0.00  0.00     0.011 C 
ATOM      5  C10 <0> d   1      28.823   2.214  32.560  0.00  0.00     0.011 C 
ATOM      6  C11 <0> d   1      29.777   2.917  31.589  0.00  0.00    -0.000 C 
ATOM      7  C13 <0> d   1      31.255   2.799  31.913  0.00  0.00    -0.002 C 
ATOM      8  C15 <0> d   1      31.547   3.467  33.258  0.00  0.00     0.010 C 
ATOM      9  C16 <0> d   1      33.034   3.312  33.598  0.00  0.00     0.036 C 
ATOM     10  C17 <0> d   1      33.843   3.873  32.445  0.00  0.00    -0.064 A 
ATOM     11  C18 <0> d   1      34.787   4.768  32.696  0.00  0.00     0.058 A 
ATOM     12  C19 <0> d   1      35.578   5.350  31.601  0.00  0.00     0.172 A 
ATOM     13  O20 <0> d   1      36.473   6.141  31.832  0.00  0.00    -0.289 OA
ATOM     14  C21 <0> d   1      35.263   4.952  30.218  0.00  0.00     0.052 A 
ATOM     15  C22 <0> d   1      34.320   4.051  29.991  0.00  0.00    -0.009 A 
ATOM     16  C23 <0> d   1      33.531   3.380  31.062  0.00  0.00     0.004 A 
ATOM     17  C24 <0> d   1      33.856   1.885  31.015  0.00  0.00     0.025 C 
ATOM     18  C25 <0> d   1      32.031   3.500  30.786  0.00  0.00     0.035 C 
ATOM     19  C27 <0> d   1      31.717   2.888  29.425  0.00  0.00     0.124 C 
ATOM     20  C30 <0> d   1      30.206   2.866  29.146  0.00  0.00     0.042 C 
ATOM     21  C31 <0> d   1      29.517   2.138  30.272  0.00  0.00    -0.023 C 
ATOM     22  C32 <0> d   1      30.138   0.751  30.448  0.00  0.00     0.017 C 
ENDROOT
BRANCH   1  23
ATOM     23  C3  <0> d   1      27.587   0.744  29.546  0.00  0.00     0.136 C 
ATOM     24  O4  <0> d   1      27.207  -0.194  30.203  0.00  0.00    -0.297 OA
BRANCH  23  25
ATOM     25  C2  <0> d   1      27.656   0.634  28.044  0.00  0.00     0.074 C 
ATOM     26  C1  <0> d   1      28.228  -0.732  27.659  0.00  0.00     0.013 C 
ENDBRANCH  23  25
ENDBRANCH   1  23
BRANCH  19  27
ATOM     27  O29 <0> d   1      32.214   1.548  29.390  0.00  0.00    -0.395 OA
ATOM     28  H56 <0> d   1      31.630   0.900  29.808  0.00  0.00     0.210 HD
ENDBRANCH  19  27
TORSDOF 3
ENDMDL
MODEL 60
REMARK CAVERDOCK RESULT:       6.8      0.000      0.000
REMARK CAVERDOCK CONSTRAINTS:       0.0      0.0      0.0      0.0
REMARK CAVERDOCK TUNNEL: 59      6.8      2.4     60.1
REMARK  3 active torsions:
REMARK  status: ('A' for Active; 'I' for Inactive)
REMARK    1  A    between atoms: C2_2  and  C3_3 
REMARK    2  A    between atoms: C3_3  and  C5_5 
REMARK    3  A    between atoms: C27_23  and  O29_24 
ROOT
ATOM      1  C5  <0> d   1      28.441   0.516  30.510  0.00  0.00     0.028 C 
ATOM      2  C6  <0> d   1      28.367  -0.168  31.877  0.00  0.00     0.025 C 
ATOM      3  C7  <0> d   1      29.086  -0.433  29.468  0.00  0.00    -0.002 C 
ATOM      4  C9  <0> d   1      29.366  -1.796  30.102  0.00  0.00     0.011 C 
ATOM      5  C10 <0> d   1      30.417   0.237  29.030  0.00  0.00     0.011 C 
ATOM      6  C11 <0> d   1      30.755   1.139  30.221  0.00  0.00    -0.000 C 
ATOM      7  C13 <0> d   1      31.690   2.299  29.928  0.00  0.00    -0.002 C 
ATOM      8  C15 <0> d   1      33.051   1.767  29.475  0.00  0.00     0.010 C 
ATOM      9  C16 <0> d   1      33.979   2.941  29.145  0.00  0.00     0.036 C 
ATOM     10  C17 <0> d   1      34.045   3.847  30.359  0.00  0.00    -0.064 A 
ATOM     11  C18 <0> d   1      35.230   4.195  30.837  0.00  0.00     0.058 A 
ATOM     12  C19 <0> d   1      35.335   5.056  32.026  0.00  0.00     0.172 A 
ATOM     13  O20 <0> d   1      36.421   5.411  32.444  0.00  0.00    -0.289 OA
ATOM     14  C21 <0> d   1      34.095   5.478  32.699  0.00  0.00     0.052 A 
ATOM     15  C22 <0> d   1      32.921   5.123  32.200  0.00  0.00    -0.009 A 
ATOM     16  C23 <0> d   1      32.751   4.309  30.964  0.00  0.00     0.004 A 
ATOM     17  C24 <0> d   1      32.035   5.177  29.926  0.00  0.00     0.025 C 
ATOM     18  C25 <0> d   1      31.835   3.111  31.225  0.00  0.00     0.035 C 
ATOM     19  C27 <0> d   1      30.484   3.610  31.729  0.00  0.00     0.124 C 
ATOM     20  C30 <0> d   1      29.479   2.459  31.890  0.00  0.00     0.042 C 
ATOM     21  C31 <0> d   1      29.364   1.729  30.575  0.00  0.00    -0.023 C 
ATOM     22  C32 <0> d   1      29.007   2.717  29.464  0.00  0.00     0.017 C 
ENDROOT
BRANCH   1  23
ATOM     23  C3  <0> d   1      27.064   0.930  30.058  0.00  0.00     0.136 C 
ATOM     24  O4  <0> d   1      26.766   0.861  28.891  0.00  0.00    -0.297 OA
BRANCH  23  25
ATOM     25  C2  <0> d   1      26.061   1.433  31.065  0.00  0.00     0.074 C 
ATOM     26  C1  <0> d   1      25.253   0.253  31.611  0.00  0.00     0.013 C 
ENDBRANCH  23  25
ENDBRANCH   1  23
BRANCH  19  27
ATOM     27  O29 <0> d   1      29.959   4.558  30.796  0.00  0.00    -0.395 OA
ATOM     28  H56 <0> d   1      30.632   4.979  30.243  0.00  0.00     0.210 HD
ENDBRANCH  19  27
TORSDOF 3
ENDMDL
MODEL 61
REMARK CAVERDOCK RESULT:       6.7      0.000      0.000
REMARK CAVERDOCK CONSTRAINTS:       0.0      0.0      0.0      0.0
REMARK CAVERDOCK TUNNEL: 60      6.7      2.5     61.7
REMARK  3 active torsions:
REMARK  status: ('A' for Active; 'I' for Inactive)
REMARK    1  A    between atoms: C2_2  and  C3_3 
REMARK    2  A    between atoms: C3_3  and  C5_5 
REMARK    3  A    between atoms: C27_23  and  O29_24 
ROOT
ATOM      1  C5  <0> d   1      28.322   0.441  30.522  0.00  0.00     0.028 C 
ATOM      2  C6  <0> d   1      28.225  -0.233  31.892  0.00  0.00     0.025 C 
ATOM      3  C7  <0> d   1      28.975  -0.518  29.495  0.00  0.00    -0.002 C 
ATOM      4  C9  <0> d   1      29.238  -1.879  30.141  0.00  0.00     0.011 C 
ATOM      5  C10 <0> d   1      30.316   0.141  29.072  0.00  0.00     0.011 C 
ATOM      6  C11 <0> d   1      30.644   1.048  30.262  0.00  0.00    -0.000 C 
ATOM      7  C13 <0> d   1      31.590   2.199  29.974  0.00  0.00    -0.002 C 
ATOM      8  C15 <0> d   1      32.954   1.657  29.544  0.00  0.00     0.010 C 
ATOM      9  C16 <0> d   1      33.894   2.822  29.219  0.00  0.00     0.036 C 
ATOM     10  C17 <0> d   1      33.949   3.736  30.429  0.00  0.00    -0.064 A 
ATOM     11  C18 <0> d   1      35.130   4.079  30.921  0.00  0.00     0.058 A 
ATOM     12  C19 <0> d   1      35.223   4.946  32.106  0.00  0.00     0.172 A 
ATOM     13  O20 <0> d   1      36.306   5.297  32.537  0.00  0.00    -0.289 OA
ATOM     14  C21 <0> d   1      33.977   5.381  32.758  0.00  0.00     0.052 A 
ATOM     15  C22 <0> d   1      32.807   5.031  32.245  0.00  0.00    -0.009 A 
ATOM     16  C23 <0> d   1      32.650   4.209  31.012  0.00  0.00     0.004 A 
ATOM     17  C24 <0> d   1      31.954   5.075  29.959  0.00  0.00     0.025 C 
ATOM     18  C25 <0> d   1      31.723   3.019  31.268  0.00  0.00     0.035 C 
ATOM     19  C27 <0> d   1      30.368   3.529  31.750  0.00  0.00     0.124 C 
ATOM     20  C30 <0> d   1      29.353   2.386  31.904  0.00  0.00     0.042 C 
ATOM     21  C31 <0> d   1      29.252   1.649  30.593  0.00  0.00    -0.023 C 
ATOM     22  C32 <0> d   1      28.916   2.632  29.471  0.00  0.00     0.017 C 
ENDROOT
BRANCH   1  23
ATOM     23  C3  <0> d   1      26.955   0.861  30.049  0.00  0.00     0.136 C 
ATOM     24  O4  <0> d   1      26.634   0.687  28.898  0.00  0.00    -0.297 OA
BRANCH  23  25
ATOM     25  C2  <0> d   1      25.988   1.501  31.013  0.00  0.00     0.074 C 
ATOM     26  C1  <0> d   1      25.086   0.424  31.620  0.00  0.00     0.013 C 
ENDBRANCH  23  25
ENDBRANCH   1  23
BRANCH  19  27
ATOM     27  O29 <0> d   1      29.862   4.475  30.804  0.00  0.00    -0.395 OA
ATOM     28  H56 <0> d   1      29.291   5.152  31.192  0.00  0.00     0.210 HD
ENDBRANCH  19  27
TORSDOF 3
ENDMDL
MODEL 62
REMARK CAVERDOCK RESULT:       6.1      0.000      0.000
REMARK CAVERDOCK CONSTRAINTS:       0.0      0.0      0.0      0.0
REMARK CAVERDOCK TUNNEL: 61      6.1      2.5     62.5
REMARK  3 active torsions:
REMARK  status: ('A' for Active; 'I' for Inactive)
REMARK    1  A    between atoms: C2_2  and  C3_3 
REMARK    2  A    between atoms: C3_3  and  C5_5 
REMARK    3  A    between atoms: C27_23  and  O29_24 
ROOT
ATOM      1  C5  <0> d   1      28.306   0.379  30.578  0.00  0.00     0.028 C 
ATOM      2  C6  <0> d   1      28.246  -0.296  31.950  0.00  0.00     0.025 C 
ATOM      3  C7  <0> d   1      28.932  -0.578  29.533  0.00  0.00    -0.002 C 
ATOM      4  C9  <0> d   1      29.212  -1.940  30.170  0.00  0.00     0.011 C 
ATOM      5  C10 <0> d   1      30.261   0.082  29.074  0.00  0.00     0.011 C 
ATOM      6  C11 <0> d   1      30.620   0.988  30.256  0.00  0.00    -0.000 C 
ATOM      7  C13 <0> d   1      31.557   2.140  29.945  0.00  0.00    -0.002 C 
ATOM      8  C15 <0> d   1      32.909   1.598  29.478  0.00  0.00     0.010 C 
ATOM      9  C16 <0> d   1      33.840   2.765  29.129  0.00  0.00     0.036 C 
ATOM     10  C17 <0> d   1      33.927   3.677  30.337  0.00  0.00    -0.064 A 
ATOM     11  C18 <0> d   1      35.120   4.021  30.799  0.00  0.00     0.058 A 
ATOM     12  C19 <0> d   1      35.245   4.887  31.982  0.00  0.00     0.172 A 
ATOM     13  O20 <0> d   1      36.339   5.238  32.384  0.00  0.00    -0.289 OA
ATOM     14  C21 <0> d   1      34.016   5.320  32.668  0.00  0.00     0.052 A 
ATOM     15  C22 <0> d   1      32.834   4.969  32.186  0.00  0.00    -0.009 A 
ATOM     16  C23 <0> d   1      32.644   4.149  30.956  0.00  0.00     0.004 A 
ATOM     17  C24 <0> d   1      31.920   5.016  29.923  0.00  0.00     0.025 C 
ATOM     18  C25 <0> d   1      31.724   2.959  31.235  0.00  0.00     0.035 C 
ATOM     19  C27 <0> d   1      30.383   3.468  31.754  0.00  0.00     0.124 C 
ATOM     20  C30 <0> d   1      29.373   2.323  31.934  0.00  0.00     0.042 C 
ATOM     21  C31 <0> d   1      29.237   1.588  30.625  0.00  0.00    -0.023 C 
ATOM     22  C32 <0> d   1      28.871   2.572  29.513  0.00  0.00     0.017 C 
ENDROOT
BRANCH   1  23
ATOM     23  C3  <0> d   1      26.926   0.800  30.142  0.00  0.00     0.136 C 
ATOM     24  O4  <0> d   1      26.554   0.575  29.016  0.00  0.00    -0.297 OA
BRANCH  23  25
ATOM     25  C2  <0> d   1      26.011   1.502  31.113  0.00  0.00     0.074 C 
ATOM     26  C1  <0> d   1      25.389   0.474  32.061  0.00  0.00     0.013 C 
ENDBRANCH  23  25
ENDBRANCH   1  23
BRANCH  19  27
ATOM     27  O29 <0> d   1      29.852   4.414  30.823  0.00  0.00    -0.395 OA
ATOM     28  H56 <0> d   1      29.254   5.063  31.220  0.00  0.00     0.210 HD
ENDBRANCH  19  27
TORSDOF 3
ENDMDL
MODEL 63
REMARK CAVERDOCK RESULT:       6.1      0.000      0.000
REMARK CAVERDOCK CONSTRAINTS:       0.0      0.0      0.0      0.0
REMARK CAVERDOCK TUNNEL: 62      6.1      2.6     63.1
REMARK  3 active torsions:
REMARK  status: ('A' for Active; 'I' for Inactive)
REMARK    1  A    between atoms: C2_2  and  C3_3 
REMARK    2  A    between atoms: C3_3  and  C5_5 
REMARK    3  A    between atoms: C27_23  and  O29_24 
ROOT
ATOM      1  C5  <0> d   1      28.154   0.202  30.710  0.00  0.00     0.028 C 
ATOM      2  C6  <0> d   1      28.105  -0.438  32.099  0.00  0.00     0.025 C 
ATOM      3  C7  <0> d   1      28.810  -0.767  29.693  0.00  0.00    -0.002 C 
ATOM      4  C9  <0> d   1      29.124  -2.102  30.369  0.00  0.00     0.011 C 
ATOM      5  C10 <0> d   1      30.123  -0.084  29.222  0.00  0.00     0.011 C 
ATOM      6  C11 <0> d   1      30.451   0.864  30.380  0.00  0.00    -0.000 C 
ATOM      7  C13 <0> d   1      31.358   2.033  30.041  0.00  0.00    -0.002 C 
ATOM      8  C15 <0> d   1      32.726   1.516  29.594  0.00  0.00     0.010 C 
ATOM      9  C16 <0> d   1      33.626   2.698  29.217  0.00  0.00     0.036 C 
ATOM     10  C17 <0> d   1      33.683   3.644  30.400  0.00  0.00    -0.064 A 
ATOM     11  C18 <0> d   1      34.865   4.033  30.856  0.00  0.00     0.058 A 
ATOM     12  C19 <0> d   1      34.960   4.934  32.015  0.00  0.00     0.172 A 
ATOM     13  O20 <0> d   1      36.042   5.326  32.412  0.00  0.00    -0.289 OA
ATOM     14  C21 <0> d   1      33.717   5.352  32.684  0.00  0.00     0.052 A 
ATOM     15  C22 <0> d   1      32.547   4.956  32.208  0.00  0.00    -0.009 A 
ATOM     16  C23 <0> d   1      32.385   4.098  31.000  0.00  0.00     0.004 A 
ATOM     17  C24 <0> d   1      31.642   4.916  29.941  0.00  0.00     0.025 C 
ATOM     18  C25 <0> d   1      31.497   2.891  31.309  0.00  0.00     0.035 C 
ATOM     19  C27 <0> d   1      30.140   3.377  31.808  0.00  0.00     0.124 C 
ATOM     20  C30 <0> d   1      29.160   2.211  32.016  0.00  0.00     0.042 C 
ATOM     21  C31 <0> d   1      29.050   1.436  30.727  0.00  0.00    -0.023 C 
ATOM     22  C32 <0> d   1      28.663   2.379  29.587  0.00  0.00     0.017 C 
ENDROOT
BRANCH   1  23
ATOM     23  C3  <0> d   1      26.765   0.572  30.256  0.00  0.00     0.136 C 
ATOM     24  O4  <0> d   1      26.513   0.645  29.078  0.00  0.00    -0.297 OA
BRANCH  23  25
ATOM     25  C2  <0> d   1      25.690   0.853  31.276  0.00  0.00     0.074 C 
ATOM     26  C1  <0> d   1      24.943   2.131  30.889  0.00  0.00     0.013 C 
ENDBRANCH  23  25
ENDBRANCH   1  23
BRANCH  19  27
ATOM     27  O29 <0> d   1      29.587   4.282  30.849  0.00  0.00    -0.395 OA
ATOM     28  H56 <0> d   1      29.723   5.215  31.065  0.00  0.00     0.210 HD
ENDBRANCH  19  27
TORSDOF 3
ENDMDL
MODEL 64
REMARK CAVERDOCK RESULT:       5.6      0.000      0.000
REMARK CAVERDOCK CONSTRAINTS:       0.0      0.0      0.0      0.0
REMARK CAVERDOCK TUNNEL: 63      5.6      2.6     64.3
REMARK  3 active torsions:
REMARK  status: ('A' for Active; 'I' for Inactive)
REMARK    1  A    between atoms: C2_2  and  C3_3 
REMARK    2  A    between atoms: C3_3  and  C5_5 
REMARK    3  A    between atoms: C27_23  and  O29_24 
ROOT
ATOM      1  C5  <0> d   1      28.158   0.111  31.004  0.00  0.00     0.028 C 
ATOM      2  C6  <0> d   1      28.233  -0.558  32.378  0.00  0.00     0.025 C 
ATOM      3  C7  <0> d   1      28.722  -0.833  29.913  0.00  0.00    -0.002 C 
ATOM      4  C9  <0> d   1      29.096  -2.183  30.529  0.00  0.00     0.011 C 
ATOM      5  C10 <0> d   1      29.988  -0.137  29.342  0.00  0.00     0.011 C 
ATOM      6  C11 <0> d   1      30.417   0.786  30.487  0.00  0.00    -0.000 C 
ATOM      7  C13 <0> d   1      31.290   1.963  30.094  0.00  0.00    -0.002 C 
ATOM      8  C15 <0> d   1      32.614   1.459  29.517  0.00  0.00     0.010 C 
ATOM      9  C16 <0> d   1      33.476   2.651  29.087  0.00  0.00     0.036 C 
ATOM     10  C17 <0> d   1      33.638   3.572  30.281  0.00  0.00    -0.064 A 
ATOM     11  C18 <0> d   1      34.855   3.953  30.639  0.00  0.00     0.058 A 
ATOM     12  C19 <0> d   1      35.052   4.829  31.805  0.00  0.00     0.172 A 
ATOM     13  O20 <0> d   1      36.165   5.215  32.112  0.00  0.00    -0.289 OA
ATOM     14  C21 <0> d   1      33.873   5.230  32.590  0.00  0.00     0.052 A 
ATOM     15  C22 <0> d   1      32.665   4.842  32.211  0.00  0.00    -0.009 A 
ATOM     16  C23 <0> d   1      32.397   4.009  31.004  0.00  0.00     0.004 A 
ATOM     17  C24 <0> d   1      31.563   4.849  30.033  0.00  0.00     0.025 C 
ATOM     18  C25 <0> d   1      31.541   2.794  31.363  0.00  0.00     0.035 C 
ATOM     19  C27 <0> d   1      30.233   3.266  31.991  0.00  0.00     0.124 C 
ATOM     20  C30 <0> d   1      29.276   2.093  32.260  0.00  0.00     0.042 C 
ATOM     21  C31 <0> d   1      29.053   1.347  30.969  0.00  0.00    -0.023 C 
ATOM     22  C32 <0> d   1      28.566   2.314  29.889  0.00  0.00     0.017 C 
ENDROOT
BRANCH   1  23
ATOM     23  C3  <0> d   1      26.734   0.488  30.684  0.00  0.00     0.136 C 
ATOM     24  O4  <0> d   1      26.152   1.288  31.375  0.00  0.00    -0.297 OA
BRANCH  23  25
ATOM     25  C2  <0> d   1      26.038  -0.137  29.502  0.00  0.00     0.074 C 
ATOM     26  C1  <0> d   1      26.436   0.607  28.225  0.00  0.00     0.013 C 
ENDBRANCH  23  25
ENDBRANCH   1  23
BRANCH  19  27
ATOM     27  O29 <0> d   1      29.597   4.191  31.106  0.00  0.00    -0.395 OA
ATOM     28  H56 <0> d   1      29.760   5.119  31.323  0.00  0.00     0.210 HD
ENDBRANCH  19  27
TORSDOF 3
ENDMDL
MODEL 65
REMARK CAVERDOCK RESULT:       5.5      0.000      0.000
REMARK CAVERDOCK CONSTRAINTS:       0.1      0.0      0.0      0.0
REMARK CAVERDOCK TUNNEL: 64      5.5      2.7     65.5
REMARK  3 active torsions:
REMARK  status: ('A' for Active; 'I' for Inactive)
REMARK    1  A    between atoms: C2_2  and  C3_3 
REMARK    2  A    between atoms: C3_3  and  C5_5 
REMARK    3  A    between atoms: C27_23  and  O29_24 
ROOT
ATOM      1  C5  <0> d   1      28.064   0.126  30.768  0.00  0.00     0.028 C 
ATOM      2  C6  <0> d   1      28.126  -0.591  32.118  0.00  0.00     0.025 C 
ATOM      3  C7  <0> d   1      28.632  -0.783  29.649  0.00  0.00    -0.002 C 
ATOM      4  C9  <0> d   1      28.995  -2.154  30.221  0.00  0.00     0.011 C 
ATOM      5  C10 <0> d   1      29.906  -0.073  29.112  0.00  0.00     0.011 C 
ATOM      6  C11 <0> d   1      30.330   0.807  30.292  0.00  0.00    -0.000 C 
ATOM      7  C13 <0> d   1      31.212   1.994  29.946  0.00  0.00    -0.002 C 
ATOM      8  C15 <0> d   1      32.537   1.503  29.362  0.00  0.00     0.010 C 
ATOM      9  C16 <0> d   1      33.409   2.705  28.980  0.00  0.00     0.036 C 
ATOM     10  C17 <0> d   1      33.565   3.583  30.207  0.00  0.00    -0.064 A 
ATOM     11  C18 <0> d   1      34.781   3.946  30.587  0.00  0.00     0.058 A 
ATOM     12  C19 <0> d   1      34.974   4.780  31.784  0.00  0.00     0.172 A 
ATOM     13  O20 <0> d   1      36.085   5.149  32.113  0.00  0.00    -0.289 OA
ATOM     14  C21 <0> d   1      33.790   5.159  32.574  0.00  0.00     0.052 A 
ATOM     15  C22 <0> d   1      32.584   4.790  32.172  0.00  0.00    -0.009 A 
ATOM     16  C23 <0> d   1      32.321   4.002  30.935  0.00  0.00     0.004 A 
ATOM     17  C24 <0> d   1      31.498   4.878  29.988  0.00  0.00     0.025 C 
ATOM     18  C25 <0> d   1      31.456   2.779  31.245  0.00  0.00     0.035 C 
ATOM     19  C27 <0> d   1      30.146   3.235  31.880  0.00  0.00     0.124 C 
ATOM     20  C30 <0> d   1      29.182   2.058  32.100  0.00  0.00     0.042 C 
ATOM     21  C31 <0> d   1      28.965   1.358  30.782  0.00  0.00    -0.023 C 
ATOM     22  C32 <0> d   1      28.490   2.364  29.733  0.00  0.00     0.017 C 
ENDROOT
BRANCH   1  23
ATOM     23  C3  <0> d   1      26.645   0.521  30.451  0.00  0.00     0.136 C 
ATOM     24  O4  <0> d   1      26.215   0.381  29.331  0.00  0.00    -0.297 OA
BRANCH  23  25
ATOM     25  C2  <0> d   1      25.762   1.091  31.532  0.00  0.00     0.074 C 
ATOM     26  C1  <0> d   1      25.143  -0.052  32.339  0.00  0.00     0.013 C 
ENDBRANCH  23  25
ENDBRANCH   1  23
BRANCH  19  27
ATOM     27  O29 <0> d   1      29.521   4.193  31.022  0.00  0.00    -0.395 OA
ATOM     28  H56 <0> d   1      29.050   4.894  31.492  0.00  0.00     0.210 HD
ENDBRANCH  19  27
TORSDOF 3
ENDMDL
MODEL 66
REMARK CAVERDOCK RESULT:       4.7      0.000      0.000
REMARK CAVERDOCK CONSTRAINTS:       0.0      0.0      0.0      0.0
REMARK CAVERDOCK TUNNEL: 65      4.7      2.6     66.4
REMARK  3 active torsions:
REMARK  status: ('A' for Active; 'I' for Inactive)
REMARK    1  A    between atoms: C2_2  and  C3_3 
REMARK    2  A    between atoms: C3_3  and  C5_5 
REMARK    3  A    between atoms: C27_23  and  O29_24 
ROOT
ATOM      1  C5  <0> d   1      27.982   0.005  31.233  0.00  0.00     0.028 C 
ATOM      2  C6  <0> d   1      28.124  -0.670  32.598  0.00  0.00     0.025 C 
ATOM      3  C7  <0> d   1      28.510  -0.927  30.113  0.00  0.00    -0.002 C 
ATOM      4  C9  <0> d   1      28.925  -2.275  30.706  0.00  0.00     0.011 C 
ATOM      5  C10 <0> d   1      29.742  -0.214  29.493  0.00  0.00     0.011 C 
ATOM      6  C11 <0> d   1      30.209   0.709  30.623  0.00  0.00    -0.000 C 
ATOM      7  C13 <0> d   1      31.051   1.899  30.199  0.00  0.00    -0.002 C 
ATOM      8  C15 <0> d   1      32.354   1.413  29.563  0.00  0.00     0.010 C 
ATOM      9  C16 <0> d   1      33.183   2.617  29.103  0.00  0.00     0.036 C 
ATOM     10  C17 <0> d   1      33.385   3.534  30.294  0.00  0.00    -0.064 A 
ATOM     11  C18 <0> d   1      34.612   3.928  30.602  0.00  0.00     0.058 A 
ATOM     12  C19 <0> d   1      34.849   4.801  31.763  0.00  0.00     0.172 A 
ATOM     13  O20 <0> d   1      35.969   5.198  32.024  0.00  0.00    -0.289 OA
ATOM     14  C21 <0> d   1      33.699   5.184  32.600  0.00  0.00     0.052 A 
ATOM     15  C22 <0> d   1      32.481   4.783  32.270  0.00  0.00    -0.009 A 
ATOM     16  C23 <0> d   1      32.171   3.954  31.072  0.00  0.00     0.004 A 
ATOM     17  C24 <0> d   1      31.287   4.788  30.142  0.00  0.00     0.025 C 
ATOM     18  C25 <0> d   1      31.345   2.726  31.461  0.00  0.00     0.035 C 
ATOM     19  C27 <0> d   1      30.060   3.180  32.147  0.00  0.00     0.124 C 
ATOM     20  C30 <0> d   1      29.129   1.995  32.450  0.00  0.00     0.042 C 
ATOM     21  C31 <0> d   1      28.860   1.251  31.166  0.00  0.00    -0.023 C 
ATOM     22  C32 <0> d   1      28.316   2.218  30.112  0.00  0.00     0.017 C 
ENDROOT
BRANCH   1  23
ATOM     23  C3  <0> d   1      26.542   0.367  30.976  0.00  0.00     0.136 C 
ATOM     24  O4  <0> d   1      25.984  -0.040  29.986  0.00  0.00    -0.297 OA
BRANCH  23  25
ATOM     25  C2  <0> d   1      25.798   1.238  31.956  0.00  0.00     0.074 C 
ATOM     26  C1  <0> d   1      25.441   0.418  33.198  0.00  0.00     0.013 C 
ENDBRANCH  23  25
ENDBRANCH   1  23
BRANCH  19  27
ATOM     27  O29 <0> d   1      29.376   4.101  31.294  0.00  0.00    -0.395 OA
ATOM     28  H56 <0> d   1      29.033   3.704  30.481  0.00  0.00     0.210 HD
ENDBRANCH  19  27
TORSDOF 3
ENDMDL
MODEL 67
REMARK CAVERDOCK RESULT:       4.9      0.000      0.000
REMARK CAVERDOCK CONSTRAINTS:       0.1      0.0      0.0      0.0
REMARK CAVERDOCK TUNNEL: 66      4.9      2.7     67.5
REMARK  3 active torsions:
REMARK  status: ('A' for Active; 'I' for Inactive)
REMARK    1  A    between atoms: C2_2  and  C3_3 
REMARK    2  A    between atoms: C3_3  and  C5_5 
REMARK    3  A    between atoms: C27_23  and  O29_24 
ROOT
ATOM      1  C5  <0> d   1      28.011  -0.251  31.192  0.00  0.00     0.028 C 
ATOM      2  C6  <0> d   1      28.181  -0.983  32.525  0.00  0.00     0.025 C 
ATOM      3  C7  <0> d   1      28.547  -1.120  30.027  0.00  0.00    -0.002 C 
ATOM      4  C9  <0> d   1      28.999  -2.483  30.555  0.00  0.00     0.011 C 
ATOM      5  C10 <0> d   1      29.757  -0.352  29.428  0.00  0.00     0.011 C 
ATOM      6  C11 <0> d   1      30.215   0.530  30.594  0.00  0.00    -0.000 C 
ATOM      7  C13 <0> d   1      31.025   1.756  30.216  0.00  0.00    -0.002 C 
ATOM      8  C15 <0> d   1      32.333   1.329  29.547  0.00  0.00     0.010 C 
ATOM      9  C16 <0> d   1      33.130   2.571  29.134  0.00  0.00     0.036 C 
ATOM     10  C17 <0> d   1      33.323   3.439  30.363  0.00  0.00    -0.064 A 
ATOM     11  C18 <0> d   1      34.544   3.846  30.677  0.00  0.00     0.058 A 
ATOM     12  C19 <0> d   1      34.773   4.672  31.873  0.00  0.00     0.172 A 
ATOM     13  O20 <0> d   1      35.887   5.082  32.142  0.00  0.00    -0.289 OA
ATOM     14  C21 <0> d   1      33.624   4.991  32.737  0.00  0.00     0.052 A 
ATOM     15  C22 <0> d   1      32.412   4.578  32.401  0.00  0.00    -0.009 A 
ATOM     16  C23 <0> d   1      32.109   3.795  31.169  0.00  0.00     0.004 A 
ATOM     17  C24 <0> d   1      31.197   4.649  30.286  0.00  0.00     0.025 C 
ATOM     18  C25 <0> d   1      31.314   2.533  31.511  0.00  0.00     0.035 C 
ATOM     19  C27 <0> d   1      30.026   2.926  32.228  0.00  0.00     0.124 C 
ATOM     20  C30 <0> d   1      29.125   1.708  32.486  0.00  0.00     0.042 C 
ATOM     21  C31 <0> d   1      28.859   1.017  31.172  0.00  0.00    -0.023 C 
ATOM     22  C32 <0> d   1      28.283   2.016  30.168  0.00  0.00     0.017 C 
ENDROOT
BRANCH   1  23
ATOM     23  C3  <0> d   1      26.560   0.089  30.964  0.00  0.00     0.136 C 
ATOM     24  O4  <0> d   1      25.911  -0.539  30.163  0.00  0.00    -0.297 OA
BRANCH  23  25
ATOM     25  C2  <0> d   1      25.920   1.214  31.737  0.00  0.00     0.074 C 
ATOM     26  C1  <0> d   1      25.424   0.687  33.087  0.00  0.00     0.013 C 
ENDBRANCH  23  25
ENDBRANCH   1  23
BRANCH  19  27
ATOM     27  O29 <0> d   1      29.314   3.869  31.423  0.00  0.00    -0.395 OA
ATOM     28  H56 <0> d   1      29.121   3.556  30.528  0.00  0.00     0.210 HD
ENDBRANCH  19  27
TORSDOF 3
ENDMDL
MODEL 68
REMARK CAVERDOCK RESULT:       4.7      0.000      0.000
REMARK CAVERDOCK CONSTRAINTS:       0.0      0.0      0.0      0.0
REMARK CAVERDOCK TUNNEL: 67      4.7      2.7     68.9
REMARK  3 active torsions:
REMARK  status: ('A' for Active; 'I' for Inactive)
REMARK    1  A    between atoms: C2_2  and  C3_3 
REMARK    2  A    between atoms: C3_3  and  C5_5 
REMARK    3  A    between atoms: C27_23  and  O29_24 
ROOT
ATOM      1  C5  <0> d   1      27.912  -0.179  30.880  0.00  0.00     0.028 C 
ATOM      2  C6  <0> d   1      28.093  -0.983  32.169  0.00  0.00     0.025 C 
ATOM      3  C7  <0> d   1      28.428  -0.987  29.663  0.00  0.00    -0.002 C 
ATOM      4  C9  <0> d   1      28.876  -2.380  30.111  0.00  0.00     0.011 C 
ATOM      5  C10 <0> d   1      29.636  -0.195  29.092  0.00  0.00     0.011 C 
ATOM      6  C11 <0> d   1      30.115   0.618  30.299  0.00  0.00    -0.000 C 
ATOM      7  C13 <0> d   1      30.930   1.858  29.978  0.00  0.00    -0.002 C 
ATOM      8  C15 <0> d   1      32.226   1.459  29.271  0.00  0.00     0.010 C 
ATOM      9  C16 <0> d   1      33.028   2.716  28.916  0.00  0.00     0.036 C 
ATOM     10  C17 <0> d   1      33.242   3.514  30.188  0.00  0.00    -0.064 A 
ATOM     11  C18 <0> d   1      34.469   3.896  30.508  0.00  0.00     0.058 A 
ATOM     12  C19 <0> d   1      34.719   4.654  31.745  0.00  0.00     0.172 A 
ATOM     13  O20 <0> d   1      35.839   5.041  32.022  0.00  0.00    -0.289 OA
ATOM     14  C21 <0> d   1      33.583   4.933  32.639  0.00  0.00     0.052 A 
ATOM     15  C22 <0> d   1      32.364   4.547  32.296  0.00  0.00    -0.009 A 
ATOM     16  C23 <0> d   1      32.040   3.835  31.027  0.00  0.00     0.004 A 
ATOM     17  C24 <0> d   1      31.123   4.742  30.203  0.00  0.00     0.025 C 
ATOM     18  C25 <0> d   1      31.240   2.561  31.309  0.00  0.00     0.035 C 
ATOM     19  C27 <0> d   1      29.964   2.923  32.063  0.00  0.00     0.124 C 
ATOM     20  C30 <0> d   1      29.057   1.699  32.265  0.00  0.00     0.042 C 
ATOM     21  C31 <0> d   1      28.770   1.082  30.920  0.00  0.00    -0.023 C 
ATOM     22  C32 <0> d   1      28.189   2.139  29.978  0.00  0.00     0.017 C 
ENDROOT
BRANCH   1  23
ATOM     23  C3  <0> d   1      26.461   0.182  30.690  0.00  0.00     0.136 C 
ATOM     24  O4  <0> d   1      25.785  -0.431  29.900  0.00  0.00    -0.297 OA
BRANCH  23  25
ATOM     25  C2  <0> d   1      25.856   1.311  31.485  0.00  0.00     0.074 C 
ATOM     26  C1  <0> d   1      25.342   0.773  32.822  0.00  0.00     0.013 C 
ENDBRANCH  23  25
ENDBRANCH   1  23
BRANCH  19  27
ATOM     27  O29 <0> d   1      29.248   3.913  31.320  0.00  0.00    -0.395 OA
ATOM     28  H56 <0> d   1      29.337   4.810  31.672  0.00  0.00     0.210 HD
ENDBRANCH  19  27
TORSDOF 3
ENDMDL
MODEL 69
REMARK CAVERDOCK RESULT:       4.1      0.000      0.000
REMARK CAVERDOCK CONSTRAINTS:       0.1      0.0      0.0      0.0
REMARK CAVERDOCK TUNNEL: 68      4.1      2.8     69.3
REMARK  3 active torsions:
REMARK  status: ('A' for Active; 'I' for Inactive)
REMARK    1  A    between atoms: C2_2  and  C3_3 
REMARK    2  A    between atoms: C3_3  and  C5_5 
REMARK    3  A    between atoms: C27_23  and  O29_24 
ROOT
ATOM      1  C5  <0> d   1      27.653   0.061  31.491  0.00  0.00     0.028 C 
ATOM      2  C6  <0> d   1      27.975  -0.813  32.705  0.00  0.00     0.025 C 
ATOM      3  C7  <0> d   1      27.888  -0.729  30.180  0.00  0.00    -0.002 C 
ATOM      4  C9  <0> d   1      28.281  -2.172  30.501  0.00  0.00     0.011 C 
ATOM      5  C10 <0> d   1      29.048  -0.011  29.437  0.00  0.00     0.011 C 
ATOM      6  C11 <0> d   1      29.789   0.705  30.571  0.00  0.00    -0.000 C 
ATOM      7  C13 <0> d   1      30.643   1.889  30.156  0.00  0.00    -0.002 C 
ATOM      8  C15 <0> d   1      31.764   1.421  29.227  0.00  0.00     0.010 C 
ATOM      9  C16 <0> d   1      32.602   2.625  28.781  0.00  0.00     0.036 C 
ATOM     10  C17 <0> d   1      33.093   3.344  30.023  0.00  0.00    -0.064 A 
ATOM     11  C18 <0> d   1      34.384   3.612  30.142  0.00  0.00     0.058 A 
ATOM     12  C19 <0> d   1      34.901   4.289  31.342  0.00  0.00     0.172 A 
ATOM     13  O20 <0> d   1      36.080   4.573  31.437  0.00  0.00    -0.289 OA
ATOM     14  C21 <0> d   1      33.958   4.617  32.424  0.00  0.00     0.052 A 
ATOM     15  C22 <0> d   1      32.670   4.346  32.281  0.00  0.00    -0.009 A 
ATOM     16  C23 <0> d   1      32.079   3.721  31.064  0.00  0.00     0.004 A 
ATOM     17  C24 <0> d   1      31.120   4.735  30.436  0.00  0.00     0.025 C 
ATOM     18  C25 <0> d   1      31.230   2.504  31.437  0.00  0.00     0.035 C 
ATOM     19  C27 <0> d   1      30.133   2.932  32.407  0.00  0.00     0.124 C 
ATOM     20  C30 <0> d   1      29.170   1.776  32.721  0.00  0.00     0.042 C 
ATOM     21  C31 <0> d   1      28.611   1.247  31.425  0.00  0.00    -0.023 C 
ATOM     22  C32 <0> d   1      27.976   2.388  30.629  0.00  0.00     0.017 C 
ENDROOT
BRANCH   1  23
ATOM     23  C3  <0> d   1      26.227   0.546  31.561  0.00  0.00     0.136 C 
ATOM     24  O4  <0> d   1      25.603   0.733  30.545  0.00  0.00    -0.297 OA
BRANCH  23  25
ATOM     25  C2  <0> d   1      25.583   0.798  32.900  0.00  0.00     0.074 C 
ATOM     26  C1  <0> d   1      25.196  -0.538  33.539  0.00  0.00     0.013 C 
ENDBRANCH  23  25
ENDBRANCH   1  23
BRANCH  19  27
ATOM     27  O29 <0> d   1      29.393   4.009  31.827  0.00  0.00    -0.395 OA
ATOM     28  H56 <0> d   1      29.770   4.348  31.004  0.00  0.00     0.210 HD
ENDBRANCH  19  27
TORSDOF 3
ENDMDL
MODEL 70
REMARK CAVERDOCK RESULT:       3.7      0.000      0.000
REMARK CAVERDOCK CONSTRAINTS:       0.1      0.0      0.0      0.0
REMARK CAVERDOCK TUNNEL: 69      3.7      2.8    70.10
REMARK  3 active torsions:
REMARK  status: ('A' for Active; 'I' for Inactive)
REMARK    1  A    between atoms: C2_2  and  C3_3 
REMARK    2  A    between atoms: C3_3  and  C5_5 
REMARK    3  A    between atoms: C27_23  and  O29_24 
ROOT
ATOM      1  C5  <0> d   1      27.722  -0.316  30.989  0.00  0.00     0.028 C 
ATOM      2  C6  <0> d   1      28.016  -1.250  32.165  0.00  0.00     0.025 C 
ATOM      3  C7  <0> d   1      28.125  -0.989  29.653  0.00  0.00    -0.002 C 
ATOM      4  C9  <0> d   1      28.607  -2.418  29.909  0.00  0.00     0.011 C 
ATOM      5  C10 <0> d   1      29.278  -0.134  29.062  0.00  0.00     0.011 C 
ATOM      6  C11 <0> d   1      29.866   0.552  30.299  0.00  0.00    -0.000 C 
ATOM      7  C13 <0> d   1      30.652   1.824  30.038  0.00  0.00    -0.002 C 
ATOM      8  C15 <0> d   1      31.878   1.511  29.179  0.00  0.00     0.010 C 
ATOM      9  C16 <0> d   1      32.648   2.803  28.888  0.00  0.00     0.036 C 
ATOM     10  C17 <0> d   1      32.978   3.465  30.212  0.00  0.00    -0.064 A 
ATOM     11  C18 <0> d   1      34.231   3.819  30.459  0.00  0.00     0.058 A 
ATOM     12  C19 <0> d   1      34.593   4.444  31.741  0.00  0.00     0.172 A 
ATOM     13  O20 <0> d   1      35.734   4.808  31.955  0.00  0.00    -0.289 OA
ATOM     14  C21 <0> d   1      33.543   4.621  32.758  0.00  0.00     0.052 A 
ATOM     15  C22 <0> d   1      32.297   4.265  32.487  0.00  0.00    -0.009 A 
ATOM     16  C23 <0> d   1      31.858   3.687  31.185  0.00  0.00     0.004 A 
ATOM     17  C24 <0> d   1      30.873   4.670  30.546  0.00  0.00     0.025 C 
ATOM     18  C25 <0> d   1      31.083   2.386  31.403  0.00  0.00     0.035 C 
ATOM     19  C27 <0> d   1      29.881   2.659  32.302  0.00  0.00     0.124 C 
ATOM     20  C30 <0> d   1      28.993   1.414  32.455  0.00  0.00     0.042 C 
ATOM     21  C31 <0> d   1      28.584   0.940  31.083  0.00  0.00    -0.023 C 
ATOM     22  C32 <0> d   1      27.924   2.085  30.314  0.00  0.00     0.017 C 
ENDROOT
BRANCH   1  23
ATOM     23  C3  <0> d   1      26.261   0.054  30.969  0.00  0.00     0.136 C 
ATOM     24  O4  <0> d   1      25.538  -0.388  30.109  0.00  0.00    -0.297 OA
BRANCH  23  25
ATOM     25  C2  <0> d   1      25.704   0.977  32.022  0.00  0.00     0.074 C 
ATOM     26  C1  <0> d   1      25.714   0.268  33.378  0.00  0.00     0.013 C 
ENDBRANCH  23  25
ENDBRANCH   1  23
BRANCH  19  27
ATOM     27  O29 <0> d   1      29.104   3.716  31.734  0.00  0.00    -0.395 OA
ATOM     28  H56 <0> d   1      28.450   4.093  32.339  0.00  0.00     0.210 HD
ENDBRANCH  19  27
TORSDOF 3
ENDMDL
MODEL 71
REMARK CAVERDOCK RESULT:       3.2      0.000      0.000
REMARK CAVERDOCK CONSTRAINTS:       0.1      0.0      0.0      0.0
REMARK CAVERDOCK TUNNEL: 70      3.2      2.8     71.1
REMARK  3 active torsions:
REMARK  status: ('A' for Active; 'I' for Inactive)
REMARK    1  A    between atoms: C2_2  and  C3_3 
REMARK    2  A    between atoms: C3_3  and  C5_5 
REMARK    3  A    between atoms: C27_23  and  O29_24 
ROOT
ATOM      1  C5  <0> d   1      27.739  -0.612  29.447  0.00  0.00     0.028 C 
ATOM      2  C6  <0> d   1      28.601  -1.869  29.311  0.00  0.00     0.025 C 
ATOM      3  C7  <0> d   1      27.499   0.030  28.057  0.00  0.00    -0.002 C 
ATOM      4  C9  <0> d   1      28.119  -0.841  26.963  0.00  0.00     0.011 C 
ATOM      5  C10 <0> d   1      28.191   1.420  28.090  0.00  0.00     0.011 C 
ATOM      6  C11 <0> d   1      29.256   1.247  29.178  0.00  0.00    -0.000 C 
ATOM      7  C13 <0> d   1      29.759   2.527  29.820  0.00  0.00    -0.002 C 
ATOM      8  C15 <0> d   1      30.450   3.398  28.770  0.00  0.00     0.010 C 
ATOM      9  C16 <0> d   1      30.923   4.706  29.414  0.00  0.00     0.036 C 
ATOM     10  C17 <0> d   1      31.802   4.357  30.599  0.00  0.00    -0.064 A 
ATOM     11  C18 <0> d   1      33.003   4.909  30.693  0.00  0.00     0.058 A 
ATOM     12  C19 <0> d   1      33.893   4.579  31.817  0.00  0.00     0.172 A 
ATOM     13  O20 <0> d   1      34.980   5.115  31.928  0.00  0.00    -0.289 OA
ATOM     14  C21 <0> d   1      33.439   3.586  32.805  0.00  0.00     0.052 A 
ATOM     15  C22 <0> d   1      32.232   3.051  32.694  0.00  0.00    -0.009 A 
ATOM     16  C23 <0> d   1      31.263   3.394  31.616  0.00  0.00     0.004 A 
ATOM     17  C24 <0> d   1      30.044   4.045  32.274  0.00  0.00     0.025 C 
ATOM     18  C25 <0> d   1      30.751   2.129  30.924  0.00  0.00     0.035 C 
ATOM     19  C27 <0> d   1      30.102   1.215  31.959  0.00  0.00     0.124 C 
ATOM     20  C30 <0> d   1      29.458  -0.017  31.304  0.00  0.00     0.042 C 
ATOM     21  C31 <0> d   1      28.477   0.450  30.258  0.00  0.00    -0.023 C 
ATOM     22  C32 <0> d   1      27.473   1.418  30.885  0.00  0.00     0.017 C 
ENDROOT
BRANCH   1  23
ATOM     23  C3  <0> d   1      26.424  -0.949  30.101  0.00  0.00     0.136 C 
ATOM     24  O4  <0> d   1      25.447  -0.278  29.873  0.00  0.00    -0.297 OA
BRANCH  23  25
ATOM     25  C2  <0> d   1      26.331  -2.123  31.042  0.00  0.00     0.074 C 
ATOM     26  C1  <0> d   1      25.984  -1.624  32.446  0.00  0.00     0.013 C 
ENDBRANCH  23  25
ENDBRANCH   1  23
BRANCH  19  27
ATOM     27  O29 <0> d   1      29.096   1.947  32.661  0.00  0.00    -0.395 OA
ATOM     28  H56 <0> d   1      28.877   2.800  32.260  0.00  0.00     0.210 HD
ENDBRANCH  19  27
TORSDOF 3
ENDMDL
MODEL 72
REMARK CAVERDOCK RESULT:       2.1      0.000      0.000
REMARK CAVERDOCK CONSTRAINTS:       0.1      0.0      0.0      0.0
REMARK CAVERDOCK TUNNEL: 71      2.1      2.9     72.3
REMARK  3 active torsions:
REMARK  status: ('A' for Active; 'I' for Inactive)
REMARK    1  A    between atoms: C2_2  and  C3_3 
REMARK    2  A    between atoms: C3_3  and  C5_5 
REMARK    3  A    between atoms: C27_23  and  O29_24 
ROOT
ATOM      1  C5  <0> d   1      27.635  -0.655  29.312  0.00  0.00     0.028 C 
ATOM      2  C6  <0> d   1      28.456  -1.946  29.299  0.00  0.00     0.025 C 
ATOM      3  C7  <0> d   1      27.535  -0.066  27.882  0.00  0.00    -0.002 C 
ATOM      4  C9  <0> d   1      28.209  -1.005  26.880  0.00  0.00     0.011 C 
ATOM      5  C10 <0> d   1      28.276   1.299  27.918  0.00  0.00     0.011 C 
ATOM      6  C11 <0> d   1      29.240   1.135  29.097  0.00  0.00    -0.000 C 
ATOM      7  C13 <0> d   1      29.738   2.424  29.727  0.00  0.00    -0.002 C 
ATOM      8  C15 <0> d   1      30.547   3.223  28.704  0.00  0.00     0.010 C 
ATOM      9  C16 <0> d   1      31.016   4.540  29.333  0.00  0.00     0.036 C 
ATOM     10  C17 <0> d   1      31.781   4.211  30.601  0.00  0.00    -0.064 A 
ATOM     11  C18 <0> d   1      32.990   4.724  30.773  0.00  0.00     0.058 A 
ATOM     12  C19 <0> d   1      33.771   4.411  31.980  0.00  0.00     0.172 A 
ATOM     13  O20 <0> d   1      34.865   4.913  32.160  0.00  0.00    -0.289 OA
ATOM     14  C21 <0> d   1      33.199   3.479  32.965  0.00  0.00     0.052 A 
ATOM     15  C22 <0> d   1      31.986   2.983  32.775  0.00  0.00    -0.009 A 
ATOM     16  C23 <0> d   1      31.122   3.313  31.606  0.00  0.00     0.004 A 
ATOM     17  C24 <0> d   1      29.879   4.035  32.133  0.00  0.00     0.025 C 
ATOM     18  C25 <0> d   1      30.620   2.038  30.925  0.00  0.00     0.035 C 
ATOM     19  C27 <0> d   1      29.853   1.194  31.938  0.00  0.00     0.124 C 
ATOM     20  C30 <0> d   1      29.217  -0.042  31.281  0.00  0.00     0.042 C 
ATOM     21  C31 <0> d   1      28.344   0.414  30.139  0.00  0.00    -0.023 C 
ATOM     22  C32 <0> d   1      27.331   1.444  30.640  0.00  0.00     0.017 C 
ENDROOT
BRANCH   1  23
ATOM     23  C3  <0> d   1      26.259  -0.916  29.866  0.00  0.00     0.136 C 
ATOM     24  O4  <0> d   1      25.324  -0.244  29.505  0.00  0.00    -0.297 OA
BRANCH  23  25
ATOM     25  C2  <0> d   1      26.050  -2.018  30.874  0.00  0.00     0.074 C 
ATOM     26  C1  <0> d   1      25.792  -1.404  32.253  0.00  0.00     0.013 C 
ENDBRANCH  23  25
ENDBRANCH   1  23
BRANCH  19  27
ATOM     27  O29 <0> d   1      28.822   1.991  32.524  0.00  0.00    -0.395 OA
ATOM     28  H56 <0> d   1      27.943   1.832  32.152  0.00  0.00     0.210 HD
ENDBRANCH  19  27
TORSDOF 3
ENDMDL
MODEL 73
REMARK CAVERDOCK RESULT:       1.4      0.000      0.000
REMARK CAVERDOCK CONSTRAINTS:       0.0      0.0      0.0      0.0
REMARK CAVERDOCK TUNNEL: 72      1.4      3.0     73.3
REMARK  3 active torsions:
REMARK  status: ('A' for Active; 'I' for Inactive)
REMARK    1  A    between atoms: C2_2  and  C3_3 
REMARK    2  A    between atoms: C3_3  and  C5_5 
REMARK    3  A    between atoms: C27_23  and  O29_24 
ROOT
ATOM      1  C5  <0> d   1      27.409  -0.649  29.449  0.00  0.00     0.028 C 
ATOM      2  C6  <0> d   1      28.237  -1.925  29.287  0.00  0.00     0.025 C 
ATOM      3  C7  <0> d   1      27.157   0.009  28.069  0.00  0.00    -0.002 C 
ATOM      4  C9  <0> d   1      27.735  -0.867  26.957  0.00  0.00     0.011 C 
ATOM      5  C10 <0> d   1      27.883   1.382  28.100  0.00  0.00     0.011 C 
ATOM      6  C11 <0> d   1      28.964   1.174  29.166  0.00  0.00    -0.000 C 
ATOM      7  C13 <0> d   1      29.510   2.437  29.807  0.00  0.00    -0.002 C 
ATOM      8  C15 <0> d   1      30.201   3.300  28.751  0.00  0.00     0.010 C 
ATOM      9  C16 <0> d   1      30.718   4.590  29.396  0.00  0.00     0.036 C 
ATOM     10  C17 <0> d   1      31.612   4.211  30.561  0.00  0.00    -0.064 A 
ATOM     11  C18 <0> d   1      32.827   4.733  30.635  0.00  0.00     0.058 A 
ATOM     12  C19 <0> d   1      33.731   4.373  31.739  0.00  0.00     0.172 A 
ATOM     13  O20 <0> d   1      34.832   4.882  31.834  0.00  0.00    -0.289 OA
ATOM     14  C21 <0> d   1      33.271   3.383  32.728  0.00  0.00     0.052 A 
ATOM     15  C22 <0> d   1      32.051   2.878  32.637  0.00  0.00    -0.009 A 
ATOM     16  C23 <0> d   1      31.069   3.253  31.580  0.00  0.00     0.004 A 
ATOM     17  C24 <0> d   1      29.879   3.927  32.267  0.00  0.00     0.025 C 
ATOM     18  C25 <0> d   1      30.514   2.006  30.889  0.00  0.00     0.035 C 
ATOM     19  C27 <0> d   1      29.863   1.099  31.929  0.00  0.00     0.124 C 
ATOM     20  C30 <0> d   1      29.177  -0.111  31.277  0.00  0.00     0.042 C 
ATOM     21  C31 <0> d   1      28.187   0.387  30.254  0.00  0.00    -0.023 C 
ATOM     22  C32 <0> d   1      27.219   1.374  30.908  0.00  0.00     0.017 C 
ENDROOT
BRANCH   1  23
ATOM     23  C3  <0> d   1      26.099  -0.960  30.126  0.00  0.00     0.136 C 
ATOM     24  O4  <0> d   1      25.091  -0.390  29.784  0.00  0.00    -0.297 OA
BRANCH  23  25
ATOM     25  C2  <0> d   1      26.047  -1.983  31.233  0.00  0.00     0.074 C 
ATOM     26  C1  <0> d   1      25.969  -1.267  32.584  0.00  0.00     0.013 C 
ENDBRANCH  23  25
ENDBRANCH   1  23
BRANCH  19  27
ATOM     27  O29 <0> d   1      28.888   1.850  32.657  0.00  0.00    -0.395 OA
ATOM     28  H56 <0> d   1      28.027   1.905  32.219  0.00  0.00     0.210 HD
ENDBRANCH  19  27
TORSDOF 3
ENDMDL
MODEL 74
REMARK CAVERDOCK RESULT:       0.8      0.000      0.000
REMARK CAVERDOCK CONSTRAINTS:       0.1      0.0      0.0      0.0
REMARK CAVERDOCK TUNNEL: 73      0.8      3.0     74.6
REMARK  3 active torsions:
REMARK  status: ('A' for Active; 'I' for Inactive)
REMARK    1  A    between atoms: C2_2  and  C3_3 
REMARK    2  A    between atoms: C3_3  and  C5_5 
REMARK    3  A    between atoms: C27_23  and  O29_24 
ROOT
ATOM      1  C5  <0> d   1      27.434  -0.822  29.386  0.00  0.00     0.028 C 
ATOM      2  C6  <0> d   1      28.299  -2.076  29.246  0.00  0.00     0.025 C 
ATOM      3  C7  <0> d   1      27.180  -0.184  27.997  0.00  0.00    -0.002 C 
ATOM      4  C9  <0> d   1      27.796  -1.055  26.900  0.00  0.00     0.011 C 
ATOM      5  C10 <0> d   1      27.868   1.208  28.023  0.00  0.00     0.011 C 
ATOM      6  C11 <0> d   1      28.941   1.041  29.103  0.00  0.00    -0.000 C 
ATOM      7  C13 <0> d   1      29.444   2.324  29.739  0.00  0.00    -0.002 C 
ATOM      8  C15 <0> d   1      30.124   3.196  28.682  0.00  0.00     0.010 C 
ATOM      9  C16 <0> d   1      30.597   4.506  29.321  0.00  0.00     0.036 C 
ATOM     10  C17 <0> d   1      31.488   4.163  30.500  0.00  0.00    -0.064 A 
ATOM     11  C18 <0> d   1      32.687   4.719  30.584  0.00  0.00     0.058 A 
ATOM     12  C19 <0> d   1      33.587   4.394  31.702  0.00  0.00     0.172 A 
ATOM     13  O20 <0> d   1      34.672   4.934  31.804  0.00  0.00    -0.289 OA
ATOM     14  C21 <0> d   1      33.143   3.401  32.694  0.00  0.00     0.052 A 
ATOM     15  C22 <0> d   1      31.938   2.862  32.594  0.00  0.00    -0.009 A 
ATOM     16  C23 <0> d   1      30.959   3.199  31.522  0.00  0.00     0.004 A 
ATOM     17  C24 <0> d   1      29.742   3.847  32.188  0.00  0.00     0.025 C 
ATOM     18  C25 <0> d   1      30.447   1.931  30.836  0.00  0.00     0.035 C 
ATOM     19  C27 <0> d   1      29.809   1.017  31.877  0.00  0.00     0.124 C 
ATOM     20  C30 <0> d   1      29.164  -0.218  31.229  0.00  0.00     0.042 C 
ATOM     21  C31 <0> d   1      28.173   0.243  30.190  0.00  0.00    -0.023 C 
ATOM     22  C32 <0> d   1      27.171   1.209  30.824  0.00  0.00     0.017 C 
ENDROOT
BRANCH   1  23
ATOM     23  C3  <0> d   1      26.125  -1.163  30.051  0.00  0.00     0.136 C 
ATOM     24  O4  <0> d   1      25.156  -0.466  29.870  0.00  0.00    -0.297 OA
BRANCH  23  25
ATOM     25  C2  <0> d   1      26.026  -2.375  30.943  0.00  0.00     0.074 C 
ATOM     26  C1  <0> d   1      25.696  -1.931  32.370  0.00  0.00     0.013 C 
ENDBRANCH  23  25
ENDBRANCH   1  23
BRANCH  19  27
ATOM     27  O29 <0> d   1      28.805   1.747  32.587  0.00  0.00    -0.395 OA
ATOM     28  H56 <0> d   1      27.906   1.416  32.448  0.00  0.00     0.210 HD
ENDBRANCH  19  27
TORSDOF 3
ENDMDL
MODEL 75
REMARK CAVERDOCK RESULT:       0.1      0.000      0.000
REMARK CAVERDOCK CONSTRAINTS:       0.1      0.0      0.0      0.0
REMARK CAVERDOCK TUNNEL: 74      0.1      3.0     75.4
REMARK  3 active torsions:
REMARK  status: ('A' for Active; 'I' for Inactive)
REMARK    1  A    between atoms: C2_2  and  C3_3 
REMARK    2  A    between atoms: C3_3  and  C5_5 
REMARK    3  A    between atoms: C27_23  and  O29_24 
ROOT
ATOM      1  C5  <0> d   1      27.013  -0.035  32.050  0.00  0.00     0.028 C 
ATOM      2  C6  <0> d   1      27.502  -1.094  33.041  0.00  0.00     0.025 C 
ATOM      3  C7  <0> d   1      26.923  -0.633  30.623  0.00  0.00    -0.002 C 
ATOM      4  C9  <0> d   1      27.262  -2.124  30.657  0.00  0.00     0.011 C 
ATOM      5  C10 <0> d   1      27.964   0.132  29.762  0.00  0.00     0.011 C 
ATOM      6  C11 <0> d   1      28.967   0.638  30.804  0.00  0.00    -0.000 C 
ATOM      7  C13 <0> d   1      29.810   1.829  30.385  0.00  0.00    -0.002 C 
ATOM      8  C15 <0> d   1      30.686   1.452  29.190  0.00  0.00     0.010 C 
ATOM      9  C16 <0> d   1      31.507   2.668  28.748  0.00  0.00     0.036 C 
ATOM     10  C17 <0> d   1      32.287   3.171  29.947  0.00  0.00    -0.064 A 
ATOM     11  C18 <0> d   1      33.594   3.358  29.832  0.00  0.00     0.058 A 
ATOM     12  C19 <0> d   1      34.387   3.825  30.980  0.00  0.00     0.172 A 
ATOM     13  O20 <0> d   1      35.580   4.036  30.867  0.00  0.00    -0.289 OA
ATOM     14  C21 <0> d   1      33.705   4.033  32.268  0.00  0.00     0.052 A 
ATOM     15  C22 <0> d   1      32.397   3.846  32.359  0.00  0.00    -0.009 A 
ATOM     16  C23 <0> d   1      31.531   3.437  31.217  0.00  0.00     0.004 A 
ATOM     17  C24 <0> d   1      30.547   4.577  30.944  0.00  0.00     0.025 C 
ATOM     18  C25 <0> d   1      30.683   2.219  31.589  0.00  0.00     0.035 C 
ATOM     19  C27 <0> d   1      29.836   2.549  32.813  0.00  0.00     0.124 C 
ATOM     20  C30 <0> d   1      28.869   1.406  33.160  0.00  0.00     0.042 C 
ATOM     21  C31 <0> d   1      28.026   1.101  31.948  0.00  0.00    -0.023 C 
ATOM     22  C32 <0> d   1      27.334   2.376  31.464  0.00  0.00     0.017 C 
ENDROOT
BRANCH   1  23
ATOM     23  C3  <0> d   1      25.670   0.499  32.478  0.00  0.00     0.136 C 
ATOM     24  O4  <0> d   1      25.160   1.408  31.869  0.00  0.00    -0.297 OA
BRANCH  23  25
ATOM     25  C2  <0> d   1      24.966  -0.101  33.668  0.00  0.00     0.074 C 
ATOM     26  C1  <0> d   1      25.427   0.608  34.944  0.00  0.00     0.013 C 
ENDBRANCH  23  25
ENDBRANCH   1  23
BRANCH  19  27
ATOM     27  O29 <0> d   1      29.079   3.733  32.551  0.00  0.00    -0.395 OA
ATOM     28  H56 <0> d   1      28.312   3.847  33.130  0.00  0.00     0.210 HD
ENDBRANCH  19  27
TORSDOF 3
ENDMDL
MODEL 76
REMARK CAVERDOCK RESULT:       0.4      0.000      0.000
REMARK CAVERDOCK CONSTRAINTS:       0.0      0.0      0.0      0.0
REMARK CAVERDOCK TUNNEL: 75      0.4      3.0     76.6
REMARK  3 active torsions:
REMARK  status: ('A' for Active; 'I' for Inactive)
REMARK    1  A    between atoms: C2_2  and  C3_3 
REMARK    2  A    between atoms: C3_3  and  C5_5 
REMARK    3  A    between atoms: C27_23  and  O29_24 
ROOT
ATOM      1  C5  <0> d   1      27.225  -0.898  29.597  0.00  0.00     0.028 C 
ATOM      2  C6  <0> d   1      28.069  -2.171  29.502  0.00  0.00     0.025 C 
ATOM      3  C7  <0> d   1      26.979  -0.308  28.186  0.00  0.00    -0.002 C 
ATOM      4  C9  <0> d   1      27.578  -1.228  27.121  0.00  0.00     0.011 C 
ATOM      5  C10 <0> d   1      27.690   1.073  28.159  0.00  0.00     0.011 C 
ATOM      6  C11 <0> d   1      28.763   0.928  29.243  0.00  0.00    -0.000 C 
ATOM      7  C13 <0> d   1      29.289   2.225  29.830  0.00  0.00    -0.002 C 
ATOM      8  C15 <0> d   1      29.981   3.045  28.741  0.00  0.00     0.010 C 
ATOM      9  C16 <0> d   1      30.477   4.370  29.330  0.00  0.00     0.036 C 
ATOM     10  C17 <0> d   1      31.364   4.055  30.519  0.00  0.00    -0.064 A 
ATOM     11  C18 <0> d   1      32.573   4.594  30.581  0.00  0.00     0.058 A 
ATOM     12  C19 <0> d   1      33.469   4.296  31.709  0.00  0.00     0.172 A 
ATOM     13  O20 <0> d   1      34.564   4.821  31.789  0.00  0.00    -0.289 OA
ATOM     14  C21 <0> d   1      33.011   3.347  32.738  0.00  0.00     0.052 A 
ATOM     15  C22 <0> d   1      31.797   2.825  32.660  0.00  0.00    -0.009 A 
ATOM     16  C23 <0> d   1      30.822   3.140  31.578  0.00  0.00     0.004 A 
ATOM     17  C24 <0> d   1      29.618   3.832  32.221  0.00  0.00     0.025 C 
ATOM     18  C25 <0> d   1      30.287   1.856  30.940  0.00  0.00     0.035 C 
ATOM     19  C27 <0> d   1      29.636   0.991  32.015  0.00  0.00     0.124 C 
ATOM     20  C30 <0> d   1      28.969  -0.256  31.414  0.00  0.00     0.042 C 
ATOM     21  C31 <0> d   1      27.984   0.183  30.360  0.00  0.00    -0.023 C 
ATOM     22  C32 <0> d   1      26.999   1.189  30.959  0.00  0.00     0.017 C 
ENDROOT
BRANCH   1  23
ATOM     23  C3  <0> d   1      25.912  -1.192  30.276  0.00  0.00     0.136 C 
ATOM     24  O4  <0> d   1      24.902  -0.647  29.900  0.00  0.00    -0.297 OA
BRANCH  23  25
ATOM     25  C2  <0> d   1      25.860  -2.166  31.425  0.00  0.00     0.074 C 
ATOM     26  C1  <0> d   1      25.706  -1.396  32.739  0.00  0.00     0.013 C 
ENDBRANCH  23  25
ENDBRANCH   1  23
BRANCH  19  27
ATOM     27  O29 <0> d   1      28.646   1.764  32.698  0.00  0.00    -0.395 OA
ATOM     28  H56 <0> d   1      28.000   1.233  33.186  0.00  0.00     0.210 HD
ENDBRANCH  19  27
TORSDOF 3
ENDMDL
MODEL 77
REMARK CAVERDOCK RESULT:      -1.2      0.000      0.000
REMARK CAVERDOCK CONSTRAINTS:       0.1      0.0      0.0      0.0
REMARK CAVERDOCK TUNNEL: 76     -1.2      3.1     77.1
REMARK  3 active torsions:
REMARK  status: ('A' for Active; 'I' for Inactive)
REMARK    1  A    between atoms: C2_2  and  C3_3 
REMARK    2  A    between atoms: C3_3  and  C5_5 
REMARK    3  A    between atoms: C27_23  and  O29_24 
ROOT
ATOM      1  C5  <0> d   1      27.188  -0.367  32.190  0.00  0.00     0.028 C 
ATOM      2  C6  <0> d   1      27.703  -1.201  33.365  0.00  0.00     0.025 C 
ATOM      3  C7  <0> d   1      27.251  -1.188  30.878  0.00  0.00    -0.002 C 
ATOM      4  C9  <0> d   1      27.722  -2.613  31.173  0.00  0.00     0.011 C 
ATOM      5  C10 <0> d   1      28.273  -0.466  29.958  0.00  0.00     0.011 C 
ATOM      6  C11 <0> d   1      29.152   0.297  30.955  0.00  0.00    -0.000 C 
ATOM      7  C13 <0> d   1      29.908   1.487  30.392  0.00  0.00    -0.002 C 
ATOM      8  C15 <0> d   1      30.894   1.017  29.322  0.00  0.00     0.010 C 
ATOM      9  C16 <0> d   1      31.628   2.226  28.731  0.00  0.00     0.036 C 
ATOM     10  C17 <0> d   1      32.275   2.989  29.871  0.00  0.00    -0.064 A 
ATOM     11  C18 <0> d   1      33.563   3.287  29.796  0.00  0.00     0.058 A 
ATOM     12  C19 <0> d   1      34.230   4.008  30.891  0.00  0.00     0.172 A 
ATOM     13  O20 <0> d   1      35.404   4.319  30.808  0.00  0.00    -0.289 OA
ATOM     14  C21 <0> d   1      33.445   4.346  32.091  0.00  0.00     0.052 A 
ATOM     15  C22 <0> d   1      32.157   4.043  32.142  0.00  0.00    -0.009 A 
ATOM     16  C23 <0> d   1      31.413   3.372  31.038  0.00  0.00     0.004 A 
ATOM     17  C24 <0> d   1      30.349   4.349  30.532  0.00  0.00     0.025 C 
ATOM     18  C25 <0> d   1      30.657   2.149  31.560  0.00  0.00     0.035 C 
ATOM     19  C27 <0> d   1      29.701   2.580  32.668  0.00  0.00     0.124 C 
ATOM     20  C30 <0> d   1      28.823   1.413  33.146  0.00  0.00     0.042 C 
ATOM     21  C31 <0> d   1      28.097   0.836  31.957  0.00  0.00    -0.023 C 
ATOM     22  C32 <0> d   1      27.325   1.941  31.235  0.00  0.00     0.017 C 
ENDROOT
BRANCH   1  23
ATOM     23  C3  <0> d   1      25.776   0.089  32.454  0.00  0.00     0.136 C 
ATOM     24  O4  <0> d   1      25.174   0.708  31.611  0.00  0.00    -0.297 OA
BRANCH  23  25
ATOM     25  C2  <0> d   1      25.116  -0.229  33.772  0.00  0.00     0.074 C 
ATOM     26  C1  <0> d   1      25.990   0.290  34.917  0.00  0.00     0.013 C 
ENDBRANCH  23  25
ENDBRANCH   1  23
BRANCH  19  27
ATOM     27  O29 <0> d   1      28.858   3.624  32.176  0.00  0.00    -0.395 OA
ATOM     28  H56 <0> d   1      28.558   3.492  31.266  0.00  0.00     0.210 HD
ENDBRANCH  19  27
TORSDOF 3
ENDMDL
MODEL 78
REMARK CAVERDOCK RESULT:      -2.0      0.000      0.000
REMARK CAVERDOCK CONSTRAINTS:       0.0      0.0      0.0      0.0
REMARK CAVERDOCK TUNNEL: 77     -2.0      3.1     78.3
REMARK  3 active torsions:
REMARK  status: ('A' for Active; 'I' for Inactive)
REMARK    1  A    between atoms: C2_2  and  C3_3 
REMARK    2  A    between atoms: C3_3  and  C5_5 
REMARK    3  A    between atoms: C27_23  and  O29_24 
ROOT
ATOM      1  C5  <0> d   1      26.772  -0.206  32.053  0.00  0.00     0.028 C 
ATOM      2  C6  <0> d   1      27.263  -1.256  33.052  0.00  0.00     0.025 C 
ATOM      3  C7  <0> d   1      26.701  -0.810  30.628  0.00  0.00    -0.002 C 
ATOM      4  C9  <0> d   1      27.055  -2.297  30.670  0.00  0.00     0.011 C 
ATOM      5  C10 <0> d   1      27.742  -0.037  29.773  0.00  0.00     0.011 C 
ATOM      6  C11 <0> d   1      28.730   0.483  30.822  0.00  0.00    -0.000 C 
ATOM      7  C13 <0> d   1      29.563   1.682  30.407  0.00  0.00    -0.002 C 
ATOM      8  C15 <0> d   1      30.454   1.310  29.221  0.00  0.00     0.010 C 
ATOM      9  C16 <0> d   1      31.267   2.533  28.782  0.00  0.00     0.036 C 
ATOM     10  C17 <0> d   1      32.031   3.049  29.986  0.00  0.00    -0.064 A 
ATOM     11  C18 <0> d   1      33.336   3.249  29.882  0.00  0.00     0.058 A 
ATOM     12  C19 <0> d   1      34.114   3.729  31.035  0.00  0.00     0.172 A 
ATOM     13  O20 <0> d   1      35.306   3.952  30.932  0.00  0.00    -0.289 OA
ATOM     14  C21 <0> d   1      33.418   3.934  32.316  0.00  0.00     0.052 A 
ATOM     15  C22 <0> d   1      32.111   3.734  32.396  0.00  0.00    -0.009 A 
ATOM     16  C23 <0> d   1      31.260   3.311  31.247  0.00  0.00     0.004 A 
ATOM     17  C24 <0> d   1      30.267   4.439  30.962  0.00  0.00     0.025 C 
ATOM     18  C25 <0> d   1      30.422   2.085  31.616  0.00  0.00     0.035 C 
ATOM     19  C27 <0> d   1      29.560   2.411  32.832  0.00  0.00     0.124 C 
ATOM     20  C30 <0> d   1      28.603   1.259  33.175  0.00  0.00     0.042 C 
ATOM     21  C31 <0> d   1      27.774   0.940  31.956  0.00  0.00    -0.023 C 
ATOM     22  C32 <0> d   1      27.073   2.206  31.461  0.00  0.00     0.017 C 
ENDROOT
BRANCH   1  23
ATOM     23  C3  <0> d   1      25.420   0.316  32.467  0.00  0.00     0.136 C 
ATOM     24  O4  <0> d   1      24.807   1.053  31.734  0.00  0.00    -0.297 OA
BRANCH  23  25
ATOM     25  C2  <0> d   1      24.835  -0.082  33.798  0.00  0.00     0.074 C 
ATOM     26  C1  <0> d   1      25.955  -0.566  34.723  0.00  0.00     0.013 C 
ENDBRANCH  23  25
ENDBRANCH   1  23
BRANCH  19  27
ATOM     27  O29 <0> d   1      28.793   3.586  32.558  0.00  0.00    -0.395 OA
ATOM     28  H56 <0> d   1      28.639   3.745  31.617  0.00  0.00     0.210 HD
ENDBRANCH  19  27
TORSDOF 3
ENDMDL
MODEL 79
REMARK CAVERDOCK RESULT:      -1.5      0.000      0.000
REMARK CAVERDOCK CONSTRAINTS:       0.0      0.0      0.0      0.0
REMARK CAVERDOCK TUNNEL: 78     -1.5      3.2     79.6
REMARK  3 active torsions:
REMARK  status: ('A' for Active; 'I' for Inactive)
REMARK    1  A    between atoms: C2_2  and  C3_3 
REMARK    2  A    between atoms: C3_3  and  C5_5 
REMARK    3  A    between atoms: C27_23  and  O29_24 
ROOT
ATOM      1  C5  <0> d   1      26.692  -0.278  32.209  0.00  0.00     0.028 C 
ATOM      2  C6  <0> d   1      27.224  -1.366  33.143  0.00  0.00     0.025 C 
ATOM      3  C7  <0> d   1      26.549  -0.827  30.767  0.00  0.00    -0.002 C 
ATOM      4  C9  <0> d   1      26.896  -2.317  30.737  0.00  0.00     0.011 C 
ATOM      5  C10 <0> d   1      27.552  -0.027  29.892  0.00  0.00     0.011 C 
ATOM      6  C11 <0> d   1      28.592   0.449  30.910  0.00  0.00    -0.000 C 
ATOM      7  C13 <0> d   1      29.412   1.659  30.501  0.00  0.00    -0.002 C 
ATOM      8  C15 <0> d   1      30.243   1.327  29.260  0.00  0.00     0.010 C 
ATOM      9  C16 <0> d   1      31.041   2.562  28.828  0.00  0.00     0.036 C 
ATOM     10  C17 <0> d   1      31.864   3.030  30.012  0.00  0.00    -0.064 A 
ATOM     11  C18 <0> d   1      33.165   3.228  29.853  0.00  0.00     0.058 A 
ATOM     12  C19 <0> d   1      34.000   3.662  30.984  0.00  0.00     0.172 A 
ATOM     13  O20 <0> d   1      35.187   3.884  30.832  0.00  0.00    -0.289 OA
ATOM     14  C21 <0> d   1      33.367   3.821  32.304  0.00  0.00     0.052 A 
ATOM     15  C22 <0> d   1      32.065   3.624  32.439  0.00  0.00    -0.009 A 
ATOM     16  C23 <0> d   1      31.157   3.248  31.318  0.00  0.00     0.004 A 
ATOM     17  C24 <0> d   1      30.158   4.390  31.123  0.00  0.00     0.025 C 
ATOM     18  C25 <0> d   1      30.330   2.013  31.682  0.00  0.00     0.035 C 
ATOM     19  C27 <0> d   1      29.530   2.297  32.949  0.00  0.00     0.124 C 
ATOM     20  C30 <0> d   1      28.583   1.137  33.294  0.00  0.00     0.042 C 
ATOM     21  C31 <0> d   1      27.695   0.867  32.106  0.00  0.00    -0.023 C 
ATOM     22  C32 <0> d   1      26.978   2.154  31.692  0.00  0.00     0.017 C 
ENDROOT
BRANCH   1  23
ATOM     23  C3  <0> d   1      25.364   0.234  32.706  0.00  0.00     0.136 C 
ATOM     24  O4  <0> d   1      24.691   0.949  32.005  0.00  0.00    -0.297 OA
BRANCH  23  25
ATOM     25  C2  <0> d   1      24.879  -0.146  34.082  0.00  0.00     0.074 C 
ATOM     26  C1  <0> d   1      25.232   0.966  35.072  0.00  0.00     0.013 C 
ENDBRANCH  23  25
ENDBRANCH   1  23
BRANCH  19  27
ATOM     27  O29 <0> d   1      28.758   3.485  32.756  0.00  0.00    -0.395 OA
ATOM     28  H56 <0> d   1      27.892   3.330  32.353  0.00  0.00     0.210 HD
ENDBRANCH  19  27
TORSDOF 3
ENDMDL
MODEL 80
REMARK CAVERDOCK RESULT:      -2.1      0.000      0.000
REMARK CAVERDOCK CONSTRAINTS:       0.0      0.0      0.0      0.0
REMARK CAVERDOCK TUNNEL: 79     -2.1      3.2     80.6
REMARK  3 active torsions:
REMARK  status: ('A' for Active; 'I' for Inactive)
REMARK    1  A    between atoms: C2_2  and  C3_3 
REMARK    2  A    between atoms: C3_3  and  C5_5 
REMARK    3  A    between atoms: C27_23  and  O29_24 
ROOT
ATOM      1  C5  <0> d   1      26.607  -0.141  32.399  0.00  0.00     0.028 C 
ATOM      2  C6  <0> d   1      27.149  -1.193  33.369  0.00  0.00     0.025 C 
ATOM      3  C7  <0> d   1      26.425  -0.753  30.987  0.00  0.00    -0.002 C 
ATOM      4  C9  <0> d   1      26.756  -2.246  31.016  0.00  0.00     0.011 C 
ATOM      5  C10 <0> d   1      27.416  -0.004  30.054  0.00  0.00     0.011 C 
ATOM      6  C11 <0> d   1      28.484   0.505  31.027  0.00  0.00    -0.000 C 
ATOM      7  C13 <0> d   1      29.307   1.686  30.545  0.00  0.00    -0.002 C 
ATOM      8  C15 <0> d   1      30.105   1.290  29.301  0.00  0.00     0.010 C 
ATOM      9  C16 <0> d   1      30.906   2.496  28.797  0.00  0.00     0.036 C 
ATOM     10  C17 <0> d   1      31.761   3.006  29.940  0.00  0.00    -0.064 A 
ATOM     11  C18 <0> d   1      33.059   3.182  29.743  0.00  0.00     0.058 A 
ATOM     12  C19 <0> d   1      33.925   3.656  30.834  0.00  0.00     0.172 A 
ATOM     13  O20 <0> d   1      35.111   3.858  30.645  0.00  0.00    -0.289 OA
ATOM     14  C21 <0> d   1      33.325   3.882  32.159  0.00  0.00     0.052 A 
ATOM     15  C22 <0> d   1      32.024   3.705  32.332  0.00  0.00    -0.009 A 
ATOM     16  C23 <0> d   1      31.087   3.290  31.250  0.00  0.00     0.004 A 
ATOM     17  C24 <0> d   1      30.095   4.434  31.027  0.00  0.00     0.025 C 
ATOM     18  C25 <0> d   1      30.256   2.082  31.688  0.00  0.00     0.035 C 
ATOM     19  C27 <0> d   1      29.488   2.431  32.958  0.00  0.00     0.124 C 
ATOM     20  C30 <0> d   1      28.537   1.298  33.377  0.00  0.00     0.042 C 
ATOM     21  C31 <0> d   1      27.619   0.986  32.222  0.00  0.00    -0.023 C 
ATOM     22  C32 <0> d   1      26.907   2.261  31.768  0.00  0.00     0.017 C 
ENDROOT
BRANCH   1  23
ATOM     23  C3  <0> d   1      25.297   0.407  32.903  0.00  0.00     0.136 C 
ATOM     24  O4  <0> d   1      24.661   1.174  32.222  0.00  0.00    -0.297 OA
BRANCH  23  25
ATOM     25  C2  <0> d   1      24.782  -0.001  34.260  0.00  0.00     0.074 C 
ATOM     26  C1  <0> d   1      25.535   0.774  35.345  0.00  0.00     0.013 C 
ENDBRANCH  23  25
ENDBRANCH   1  23
BRANCH  19  27
ATOM     27  O29 <0> d   1      28.724   3.618  32.730  0.00  0.00    -0.395 OA
ATOM     28  H56 <0> d   1      29.191   4.295  32.222  0.00  0.00     0.210 HD
ENDBRANCH  19  27
TORSDOF 3
ENDMDL
MODEL 81
REMARK CAVERDOCK RESULT:      -1.7      0.000      0.000
REMARK CAVERDOCK CONSTRAINTS:       0.0      0.0      0.0      0.0
REMARK CAVERDOCK TUNNEL: 80     -1.7      3.2     81.7
REMARK  3 active torsions:
REMARK  status: ('A' for Active; 'I' for Inactive)
REMARK    1  A    between atoms: C2_2  and  C3_3 
REMARK    2  A    between atoms: C3_3  and  C5_5 
REMARK    3  A    between atoms: C27_23  and  O29_24 
ROOT
ATOM      1  C5  <0> d   1      26.487  -0.433  31.874  0.00  0.00     0.028 C 
ATOM      2  C6  <0> d   1      27.000  -1.547  32.789  0.00  0.00     0.025 C 
ATOM      3  C7  <0> d   1      26.376  -0.943  30.415  0.00  0.00    -0.002 C 
ATOM      4  C9  <0> d   1      26.725  -2.431  30.351  0.00  0.00     0.011 C 
ATOM      5  C10 <0> d   1      27.397  -0.118  29.584  0.00  0.00     0.011 C 
ATOM      6  C11 <0> d   1      28.414   0.330  30.638  0.00  0.00    -0.000 C 
ATOM      7  C13 <0> d   1      29.242   1.551  30.280  0.00  0.00    -0.002 C 
ATOM      8  C15 <0> d   1      30.099   1.255  29.049  0.00  0.00     0.010 C 
ATOM      9  C16 <0> d   1      30.905   2.502  28.669  0.00  0.00     0.036 C 
ATOM     10  C17 <0> d   1      31.702   2.937  29.883  0.00  0.00    -0.064 A 
ATOM     11  C18 <0> d   1      33.005   3.140  29.758  0.00  0.00     0.058 A 
ATOM     12  C19 <0> d   1      33.816   3.543  30.918  0.00  0.00     0.172 A 
ATOM     13  O20 <0> d   1      35.005   3.769  30.798  0.00  0.00    -0.289 OA
ATOM     14  C21 <0> d   1      33.154   3.665  32.228  0.00  0.00     0.052 A 
ATOM     15  C22 <0> d   1      31.849   3.464  32.329  0.00  0.00    -0.009 A 
ATOM     16  C23 <0> d   1      30.967   3.118  31.179  0.00  0.00     0.004 A 
ATOM     17  C24 <0> d   1      29.971   4.265  30.994  0.00  0.00     0.025 C 
ATOM     18  C25 <0> d   1      30.134   1.873  31.490  0.00  0.00     0.035 C 
ATOM     19  C27 <0> d   1      29.305   2.122  32.747  0.00  0.00     0.124 C 
ATOM     20  C30 <0> d   1      28.352   0.951  33.039  0.00  0.00     0.042 C 
ATOM     21  C31 <0> d   1      27.491   0.715  31.825  0.00  0.00    -0.023 C 
ATOM     22  C32 <0> d   1      26.782   2.012  31.431  0.00  0.00     0.017 C 
ENDROOT
BRANCH   1  23
ATOM     23  C3  <0> d   1      25.148   0.064  32.357  0.00  0.00     0.136 C 
ATOM     24  O4  <0> d   1      24.514   0.840  31.684  0.00  0.00    -0.297 OA
BRANCH  23  25
ATOM     25  C2  <0> d   1      24.603  -0.408  33.681  0.00  0.00     0.074 C 
ATOM     26  C1  <0> d   1      25.479   0.132  34.814  0.00  0.00     0.013 C 
ENDBRANCH  23  25
ENDBRANCH   1  23
BRANCH  19  27
ATOM     27  O29 <0> d   1      28.536   3.314  32.570  0.00  0.00    -0.395 OA
ATOM     28  H56 <0> d   1      28.879   3.906  31.887  0.00  0.00     0.210 HD
ENDBRANCH  19  27
TORSDOF 3
ENDMDL
MODEL 82
REMARK CAVERDOCK RESULT:      -2.1      0.000      0.000
REMARK CAVERDOCK CONSTRAINTS:       0.0      0.0      0.0      0.0
REMARK CAVERDOCK TUNNEL: 81     -2.1      3.3     82.5
REMARK  3 active torsions:
REMARK  status: ('A' for Active; 'I' for Inactive)
REMARK    1  A    between atoms: C2_2  and  C3_3 
REMARK    2  A    between atoms: C3_3  and  C5_5 
REMARK    3  A    between atoms: C27_23  and  O29_24 
ROOT
ATOM      1  C5  <0> d   1      26.801  -0.335  32.730  0.00  0.00     0.028 C 
ATOM      2  C6  <0> d   1      27.374  -1.151  33.891  0.00  0.00     0.025 C 
ATOM      3  C7  <0> d   1      26.727  -1.200  31.447  0.00  0.00    -0.002 C 
ATOM      4  C9  <0> d   1      27.163  -2.634  31.756  0.00  0.00     0.011 C 
ATOM      5  C10 <0> d   1      27.702  -0.553  30.426  0.00  0.00     0.011 C 
ATOM      6  C11 <0> d   1      28.686   0.204  31.323  0.00  0.00    -0.000 C 
ATOM      7  C13 <0> d   1      29.442   1.342  30.661  0.00  0.00    -0.002 C 
ATOM      8  C15 <0> d   1      30.321   0.796  29.535  0.00  0.00     0.010 C 
ATOM      9  C16 <0> d   1      31.054   1.952  28.846  0.00  0.00     0.036 C 
ATOM     10  C17 <0> d   1      31.819   2.724  29.904  0.00  0.00    -0.064 A 
ATOM     11  C18 <0> d   1      33.108   2.964  29.719  0.00  0.00     0.058 A 
ATOM     12  C19 <0> d   1      33.888   3.692  30.733  0.00  0.00     0.172 A 
ATOM     13  O20 <0> d   1      35.062   3.950  30.548  0.00  0.00    -0.289 OA
ATOM     14  C21 <0> d   1      33.214   4.101  31.976  0.00  0.00     0.052 A 
ATOM     15  C22 <0> d   1      31.923   3.856  32.138  0.00  0.00    -0.009 A 
ATOM     16  C23 <0> d   1      31.068   3.182  31.120  0.00  0.00     0.004 A 
ATOM     17  C24 <0> d   1      30.007   4.186  30.663  0.00  0.00     0.025 C 
ATOM     18  C25 <0> d   1      30.307   2.009  31.742  0.00  0.00     0.035 C 
ATOM     19  C27 <0> d   1      29.460   2.516  32.905  0.00  0.00     0.124 C 
ATOM     20  C30 <0> d   1      28.576   1.404  33.491  0.00  0.00     0.042 C 
ATOM     21  C31 <0> d   1      27.736   0.820  32.384  0.00  0.00    -0.023 C 
ATOM     22  C32 <0> d   1      26.954   1.934  31.685  0.00  0.00     0.017 C 
ENDROOT
BRANCH   1  23
ATOM     23  C3  <0> d   1      25.433   0.189  33.086  0.00  0.00     0.136 C 
ATOM     24  O4  <0> d   1      24.857   0.936  32.332  0.00  0.00    -0.297 OA
BRANCH  23  25
ATOM     25  C2  <0> d   1      24.785  -0.218  34.385  0.00  0.00     0.074 C 
ATOM     26  C1  <0> d   1      24.450   1.033  35.201  0.00  0.00     0.013 C 
ENDBRANCH  23  25
ENDBRANCH   1  23
BRANCH  19  27
ATOM     27  O29 <0> d   1      28.623   3.579  32.443  0.00  0.00    -0.395 OA
ATOM     28  H56 <0> d   1      27.838   3.728  32.989  0.00  0.00     0.210 HD
ENDBRANCH  19  27
TORSDOF 3
ENDMDL
MODEL 83
REMARK CAVERDOCK RESULT:      -2.4      0.000      0.000
REMARK CAVERDOCK CONSTRAINTS:       0.3      0.0      0.0      0.0
REMARK CAVERDOCK TUNNEL: 82     -2.4      3.3     83.4
REMARK  3 active torsions:
REMARK  status: ('A' for Active; 'I' for Inactive)
REMARK    1  A    between atoms: C2_2  and  C3_3 
REMARK    2  A    between atoms: C3_3  and  C5_5 
REMARK    3  A    between atoms: C27_23  and  O29_24 
ROOT
ATOM      1  C5  <0> d   1      26.592  -0.563  32.957  0.00  0.00     0.028 C 
ATOM      2  C6  <0> d   1      25.119  -0.178  32.798  0.00  0.00     0.025 C 
ATOM      3  C7  <0> d   1      27.227   0.211  34.140  0.00  0.00    -0.002 C 
ATOM      4  C9  <0> d   1      26.163   1.054  34.846  0.00  0.00     0.011 C 
ATOM      5  C10 <0> d   1      28.317   1.130  33.526  0.00  0.00     0.011 C 
ATOM      6  C11 <0> d   1      27.848   1.301  32.078  0.00  0.00    -0.000 C 
ATOM      7  C13 <0> d   1      28.918   1.702  31.080  0.00  0.00    -0.002 C 
ATOM      8  C15 <0> d   1      29.480   3.077  31.445  0.00  0.00     0.010 C 
ATOM      9  C16 <0> d   1      30.586   3.461  30.455  0.00  0.00     0.036 C 
ATOM     10  C17 <0> d   1      30.013   3.384  29.053  0.00  0.00    -0.064 A 
ATOM     11  C18 <0> d   1      30.149   4.424  28.245  0.00  0.00     0.058 A 
ATOM     12  C19 <0> d   1      29.589   4.394  26.885  0.00  0.00     0.172 A 
ATOM     13  O20 <0> d   1      29.747   5.332  26.125  0.00  0.00    -0.289 OA
ATOM     14  C21 <0> d   1      28.832   3.203  26.463  0.00  0.00     0.052 A 
ATOM     15  C22 <0> d   1      28.713   2.172  27.286  0.00  0.00    -0.009 A 
ATOM     16  C23 <0> d   1      29.314   2.119  28.649  0.00  0.00     0.004 A 
ATOM     17  C24 <0> d   1      30.347   0.990  28.660  0.00  0.00     0.025 C 
ATOM     18  C25 <0> d   1      28.259   1.744  29.691  0.00  0.00     0.035 C 
ATOM     19  C27 <0> d   1      27.642   0.398  29.323  0.00  0.00     0.124 C 
ATOM     20  C30 <0> d   1      26.663  -0.092  30.402  0.00  0.00     0.042 C 
ATOM     21  C31 <0> d   1      27.385  -0.138  31.725  0.00  0.00    -0.023 C 
ATOM     22  C32 <0> d   1      28.648  -0.990  31.597  0.00  0.00     0.017 C 
ENDROOT
BRANCH   1  23
ATOM     23  C3  <0> d   1      26.722  -2.049  33.174  0.00  0.00     0.136 C 
ATOM     24  O4  <0> d   1      27.373  -2.469  34.100  0.00  0.00    -0.297 OA
BRANCH  23  25
ATOM     25  C2  <0> d   1      26.041  -3.010  32.234  0.00  0.00     0.074 C 
ATOM     26  C1  <0> d   1      25.014  -3.839  33.009  0.00  0.00     0.013 C 
ENDBRANCH  23  25
ENDBRANCH   1  23
BRANCH  19  27
ATOM     27  O29 <0> d   1      28.685  -0.567  29.170  0.00  0.00    -0.395 OA
ATOM     28  H56 <0> d   1      28.396  -1.482  29.291  0.00  0.00     0.210 HD
ENDBRANCH  19  27
TORSDOF 3
ENDMDL
MODEL 84
REMARK CAVERDOCK RESULT:      -3.1      0.000      0.000
REMARK CAVERDOCK CONSTRAINTS:       0.3      0.0      0.0      0.0
REMARK CAVERDOCK TUNNEL: 83     -3.1      3.3     84.3
REMARK  3 active torsions:
REMARK  status: ('A' for Active; 'I' for Inactive)
REMARK    1  A    between atoms: C2_2  and  C3_3 
REMARK    2  A    between atoms: C3_3  and  C5_5 
REMARK    3  A    between atoms: C27_23  and  O29_24 
ROOT
ATOM      1  C5  <0> d   1      26.632  -0.615  33.109  0.00  0.00     0.028 C 
ATOM      2  C6  <0> d   1      25.149  -0.281  32.937  0.00  0.00     0.025 C 
ATOM      3  C7  <0> d   1      27.239   0.209  34.272  0.00  0.00    -0.002 C 
ATOM      4  C9  <0> d   1      26.148   1.038  34.953  0.00  0.00     0.011 C 
ATOM      5  C10 <0> d   1      28.303   1.146  33.637  0.00  0.00     0.011 C 
ATOM      6  C11 <0> d   1      27.833   1.263  32.183  0.00  0.00    -0.000 C 
ATOM      7  C13 <0> d   1      28.893   1.670  31.177  0.00  0.00    -0.002 C 
ATOM      8  C15 <0> d   1      29.411   3.071  31.506  0.00  0.00     0.010 C 
ATOM      9  C16 <0> d   1      30.508   3.462  30.509  0.00  0.00     0.036 C 
ATOM     10  C17 <0> d   1      29.942   3.329  29.108  0.00  0.00    -0.064 A 
ATOM     11  C18 <0> d   1      30.049   4.351  28.272  0.00  0.00     0.058 A 
ATOM     12  C19 <0> d   1      29.494   4.267  26.912  0.00  0.00     0.172 A 
ATOM     13  O20 <0> d   1      29.626   5.188  26.128  0.00  0.00    -0.289 OA
ATOM     14  C21 <0> d   1      28.776   3.042  26.521  0.00  0.00     0.052 A 
ATOM     15  C22 <0> d   1      28.687   2.031  27.371  0.00  0.00    -0.009 A 
ATOM     16  C23 <0> d   1      29.284   2.033  28.736  0.00  0.00     0.004 A 
ATOM     17  C24 <0> d   1      30.352   0.938  28.781  0.00  0.00     0.025 C 
ATOM     18  C25 <0> d   1      28.238   1.653  29.786  0.00  0.00     0.035 C 
ATOM     19  C27 <0> d   1      27.664   0.279  29.453  0.00  0.00     0.124 C 
ATOM     20  C30 <0> d   1      26.697  -0.212  30.543  0.00  0.00     0.042 C 
ATOM     21  C31 <0> d   1      27.416  -0.199  31.868  0.00  0.00    -0.023 C 
ATOM     22  C32 <0> d   1      28.706  -1.015  31.766  0.00  0.00     0.017 C 
ENDROOT
BRANCH   1  23
ATOM     23  C3  <0> d   1      26.808  -2.090  33.367  0.00  0.00     0.136 C 
ATOM     24  O4  <0> d   1      27.481  -2.464  34.297  0.00  0.00    -0.297 OA
BRANCH  23  25
ATOM     25  C2  <0> d   1      26.145  -3.097  32.462  0.00  0.00     0.074 C 
ATOM     26  C1  <0> d   1      25.730  -4.322  33.281  0.00  0.00     0.013 C 
ENDBRANCH  23  25
ENDBRANCH   1  23
BRANCH  19  27
ATOM     27  O29 <0> d   1      28.738  -0.657  29.329  0.00  0.00    -0.395 OA
ATOM     28  H56 <0> d   1      28.451  -1.564  29.155  0.00  0.00     0.210 HD
ENDBRANCH  19  27
TORSDOF 3
ENDMDL
MODEL 85
REMARK CAVERDOCK RESULT:      -3.7      0.000      0.000
REMARK CAVERDOCK CONSTRAINTS:       0.1      0.0      0.0      0.0
REMARK CAVERDOCK TUNNEL: 84     -3.7      3.3     85.3
REMARK  3 active torsions:
REMARK  status: ('A' for Active; 'I' for Inactive)
REMARK    1  A    between atoms: C2_2  and  C3_3 
REMARK    2  A    between atoms: C3_3  and  C5_5 
REMARK    3  A    between atoms: C27_23  and  O29_24 
ROOT
ATOM      1  C5  <0> d   1      26.678  -0.768  33.049  0.00  0.00     0.028 C 
ATOM      2  C6  <0> d   1      25.191  -0.448  32.890  0.00  0.00     0.025 C 
ATOM      3  C7  <0> d   1      27.283   0.049  34.219  0.00  0.00    -0.002 C 
ATOM      4  C9  <0> d   1      26.187   0.858  34.915  0.00  0.00     0.011 C 
ATOM      5  C10 <0> d   1      28.333   1.005  33.588  0.00  0.00     0.011 C 
ATOM      6  C11 <0> d   1      27.853   1.134  32.139  0.00  0.00    -0.000 C 
ATOM      7  C13 <0> d   1      28.903   1.564  31.131  0.00  0.00    -0.002 C 
ATOM      8  C15 <0> d   1      29.408   2.967  31.474  0.00  0.00     0.010 C 
ATOM      9  C16 <0> d   1      30.494   3.382  30.475  0.00  0.00     0.036 C 
ATOM     10  C17 <0> d   1      29.922   3.259  29.076  0.00  0.00    -0.064 A 
ATOM     11  C18 <0> d   1      30.012   4.292  28.252  0.00  0.00     0.058 A 
ATOM     12  C19 <0> d   1      29.450   4.218  26.894  0.00  0.00     0.172 A 
ATOM     13  O20 <0> d   1      29.567   5.150  26.120  0.00  0.00    -0.289 OA
ATOM     14  C21 <0> d   1      28.743   2.990  26.493  0.00  0.00     0.052 A 
ATOM     15  C22 <0> d   1      28.669   1.968  27.331  0.00  0.00    -0.009 A 
ATOM     16  C23 <0> d   1      29.275   1.960  28.693  0.00  0.00     0.004 A 
ATOM     17  C24 <0> d   1      30.355   0.876  28.718  0.00  0.00     0.025 C 
ATOM     18  C25 <0> d   1      28.239   1.557  29.744  0.00  0.00     0.035 C 
ATOM     19  C27 <0> d   1      27.679   0.181  29.398  0.00  0.00     0.124 C 
ATOM     20  C30 <0> d   1      26.724  -0.333  30.487  0.00  0.00     0.042 C 
ATOM     21  C31 <0> d   1      27.450  -0.328  31.809  0.00  0.00    -0.023 C 
ATOM     22  C32 <0> d   1      28.748  -1.129  31.690  0.00  0.00     0.017 C 
ENDROOT
BRANCH   1  23
ATOM     23  C3  <0> d   1      26.872  -2.244  33.289  0.00  0.00     0.136 C 
ATOM     24  O4  <0> d   1      27.716  -2.624  34.064  0.00  0.00    -0.297 OA
BRANCH  23  25
ATOM     25  C2  <0> d   1      26.012  -3.244  32.558  0.00  0.00     0.074 C 
ATOM     26  C1  <0> d   1      25.182  -4.037  33.571  0.00  0.00     0.013 C 
ENDBRANCH  23  25
ENDBRANCH   1  23
BRANCH  19  27
ATOM     27  O29 <0> d   1      28.761  -0.742  29.257  0.00  0.00    -0.395 OA
ATOM     28  H56 <0> d   1      29.394  -0.721  29.988  0.00  0.00     0.210 HD
ENDBRANCH  19  27
TORSDOF 3
ENDMDL
MODEL 86
REMARK CAVERDOCK RESULT:      -4.2      0.000      0.000
REMARK CAVERDOCK CONSTRAINTS:       0.2      0.0      0.0      0.0
REMARK CAVERDOCK TUNNEL: 85     -4.2      3.4     86.1
REMARK  3 active torsions:
REMARK  status: ('A' for Active; 'I' for Inactive)
REMARK    1  A    between atoms: C2_2  and  C3_3 
REMARK    2  A    between atoms: C3_3  and  C5_5 
REMARK    3  A    between atoms: C27_23  and  O29_24 
ROOT
ATOM      1  C5  <0> d   1      26.607  -0.861  32.988  0.00  0.00     0.028 C 
ATOM      2  C6  <0> d   1      25.129  -0.487  32.863  0.00  0.00     0.025 C 
ATOM      3  C7  <0> d   1      27.256  -0.105  34.175  0.00  0.00    -0.002 C 
ATOM      4  C9  <0> d   1      26.198   0.714  34.917  0.00  0.00     0.011 C 
ATOM      5  C10 <0> d   1      28.328   0.836  33.561  0.00  0.00     0.011 C 
ATOM      6  C11 <0> d   1      27.831   1.031  32.126  0.00  0.00    -0.000 C 
ATOM      7  C13 <0> d   1      28.880   1.462  31.117  0.00  0.00    -0.002 C 
ATOM      8  C15 <0> d   1      29.437   2.835  31.499  0.00  0.00     0.010 C 
ATOM      9  C16 <0> d   1      30.521   3.248  30.499  0.00  0.00     0.036 C 
ATOM     10  C17 <0> d   1      29.925   3.194  29.105  0.00  0.00    -0.064 A 
ATOM     11  C18 <0> d   1      30.038   4.251  28.316  0.00  0.00     0.058 A 
ATOM     12  C19 <0> d   1      29.454   4.243  26.965  0.00  0.00     0.172 A 
ATOM     13  O20 <0> d   1      29.590   5.196  26.222  0.00  0.00    -0.289 OA
ATOM     14  C21 <0> d   1      28.700   3.053  26.533  0.00  0.00     0.052 A 
ATOM     15  C22 <0> d   1      28.605   2.006  27.337  0.00  0.00    -0.009 A 
ATOM     16  C23 <0> d   1      29.230   1.931  28.688  0.00  0.00     0.004 A 
ATOM     17  C24 <0> d   1      30.273   0.811  28.659  0.00  0.00     0.025 C 
ATOM     18  C25 <0> d   1      28.197   1.525  29.741  0.00  0.00     0.035 C 
ATOM     19  C27 <0> d   1      27.585   0.181  29.357  0.00  0.00     0.124 C 
ATOM     20  C30 <0> d   1      26.630  -0.339  30.442  0.00  0.00     0.042 C 
ATOM     21  C31 <0> d   1      27.375  -0.404  31.752  0.00  0.00    -0.023 C 
ATOM     22  C32 <0> d   1      28.643  -1.242  31.585  0.00  0.00     0.017 C 
ENDROOT
BRANCH   1  23
ATOM     23  C3  <0> d   1      26.755  -2.350  33.174  0.00  0.00     0.136 C 
ATOM     24  O4  <0> d   1      27.681  -2.790  33.810  0.00  0.00    -0.297 OA
BRANCH  23  25
ATOM     25  C2  <0> d   1      25.745  -3.288  32.563  0.00  0.00     0.074 C 
ATOM     26  C1  <0> d   1      26.427  -4.144  31.493  0.00  0.00     0.013 C 
ENDBRANCH  23  25
ENDBRANCH   1  23
BRANCH  19  27
ATOM     27  O29 <0> d   1      28.634  -0.771  29.167  0.00  0.00    -0.395 OA
ATOM     28  H56 <0> d   1      28.568  -1.269  28.340  0.00  0.00     0.210 HD
ENDBRANCH  19  27
TORSDOF 3
ENDMDL
MODEL 87
REMARK CAVERDOCK RESULT:      -4.7      0.000      0.000
REMARK CAVERDOCK CONSTRAINTS:       0.1      0.0      0.0      0.0
REMARK CAVERDOCK TUNNEL: 86     -4.7      3.4     87.4
REMARK  3 active torsions:
REMARK  status: ('A' for Active; 'I' for Inactive)
REMARK    1  A    between atoms: C2_2  and  C3_3 
REMARK    2  A    between atoms: C3_3  and  C5_5 
REMARK    3  A    between atoms: C27_23  and  O29_24 
ROOT
ATOM      1  C5  <0> d   1      26.569  -0.815  33.151  0.00  0.00     0.028 C 
ATOM      2  C6  <0> d   1      25.086  -0.467  32.999  0.00  0.00     0.025 C 
ATOM      3  C7  <0> d   1      27.194  -0.009  34.317  0.00  0.00    -0.002 C 
ATOM      4  C9  <0> d   1      26.117   0.819  35.020  0.00  0.00     0.011 C 
ATOM      5  C10 <0> d   1      28.258   0.928  33.681  0.00  0.00     0.011 C 
ATOM      6  C11 <0> d   1      27.772   1.066  32.235  0.00  0.00    -0.000 C 
ATOM      7  C13 <0> d   1      28.824   1.478  31.222  0.00  0.00    -0.002 C 
ATOM      8  C15 <0> d   1      29.356   2.871  31.562  0.00  0.00     0.010 C 
ATOM      9  C16 <0> d   1      30.445   3.268  30.559  0.00  0.00     0.036 C 
ATOM     10  C17 <0> d   1      29.862   3.156  29.163  0.00  0.00    -0.064 A 
ATOM     11  C18 <0> d   1      29.967   4.188  28.338  0.00  0.00     0.058 A 
ATOM     12  C19 <0> d   1      29.396   4.125  26.983  0.00  0.00     0.172 A 
ATOM     13  O20 <0> d   1      29.526   5.055  26.209  0.00  0.00    -0.289 OA
ATOM     14  C21 <0> d   1      28.665   2.910  26.585  0.00  0.00     0.052 A 
ATOM     15  C22 <0> d   1      28.578   1.889  27.423  0.00  0.00    -0.009 A 
ATOM     16  C23 <0> d   1      29.190   1.869  28.782  0.00  0.00     0.004 A 
ATOM     17  C24 <0> d   1      30.251   0.766  28.800  0.00  0.00     0.025 C 
ATOM     18  C25 <0> d   1      28.153   1.484  29.839  0.00  0.00     0.035 C 
ATOM     19  C27 <0> d   1      27.566   0.119  29.495  0.00  0.00     0.124 C 
ATOM     20  C30 <0> d   1      26.608  -0.379  30.589  0.00  0.00     0.042 C 
ATOM     21  C31 <0> d   1      27.341  -0.388  31.906  0.00  0.00    -0.023 C 
ATOM     22  C32 <0> d   1      28.624  -1.212  31.780  0.00  0.00     0.017 C 
ENDROOT
BRANCH   1  23
ATOM     23  C3  <0> d   1      26.737  -2.293  33.388  0.00  0.00     0.136 C 
ATOM     24  O4  <0> d   1      27.481  -2.685  34.254  0.00  0.00    -0.297 OA
BRANCH  23  25
ATOM     25  C2  <0> d   1      25.976  -3.283  32.542  0.00  0.00     0.074 C 
ATOM     26  C1  <0> d   1      25.049  -4.111  33.436  0.00  0.00     0.013 C 
ENDBRANCH  23  25
ENDBRANCH   1  23
BRANCH  19  27
ATOM     27  O29 <0> d   1      28.631  -0.823  29.347  0.00  0.00    -0.395 OA
ATOM     28  H56 <0> d   1      29.376  -0.496  28.823  0.00  0.00     0.210 HD
ENDBRANCH  19  27
TORSDOF 3
ENDMDL
MODEL 88
REMARK CAVERDOCK RESULT:      -5.1      0.000      0.000
REMARK CAVERDOCK CONSTRAINTS:       0.1      0.0      0.0      0.0
REMARK CAVERDOCK TUNNEL: 87     -5.1      3.4     88.1
REMARK  3 active torsions:
REMARK  status: ('A' for Active; 'I' for Inactive)
REMARK    1  A    between atoms: C2_2  and  C3_3 
REMARK    2  A    between atoms: C3_3  and  C5_5 
REMARK    3  A    between atoms: C27_23  and  O29_24 
ROOT
ATOM      1  C5  <0> d   1      26.554  -0.964  33.057  0.00  0.00     0.028 C 
ATOM      2  C6  <0> d   1      25.068  -0.642  32.883  0.00  0.00     0.025 C 
ATOM      3  C7  <0> d   1      27.147  -0.155  34.238  0.00  0.00    -0.002 C 
ATOM      4  C9  <0> d   1      26.044   0.650  34.928  0.00  0.00     0.011 C 
ATOM      5  C10 <0> d   1      28.204   0.804  33.625  0.00  0.00     0.011 C 
ATOM      6  C11 <0> d   1      27.739   0.943  32.172  0.00  0.00    -0.000 C 
ATOM      7  C13 <0> d   1      28.800   1.379  31.178  0.00  0.00    -0.002 C 
ATOM      8  C15 <0> d   1      29.302   2.779  31.535  0.00  0.00     0.010 C 
ATOM      9  C16 <0> d   1      30.399   3.200  30.551  0.00  0.00     0.036 C 
ATOM     10  C17 <0> d   1      29.841   3.087  29.145  0.00  0.00    -0.064 A 
ATOM     11  C18 <0> d   1      29.941   4.125  28.328  0.00  0.00     0.058 A 
ATOM     12  C19 <0> d   1      29.394   4.060  26.964  0.00  0.00     0.172 A 
ATOM     13  O20 <0> d   1      29.520   4.996  26.197  0.00  0.00    -0.289 OA
ATOM     14  C21 <0> d   1      28.691   2.835  26.547  0.00  0.00     0.052 A 
ATOM     15  C22 <0> d   1      28.608   1.807  27.378  0.00  0.00    -0.009 A 
ATOM     16  C23 <0> d   1      29.198   1.791  28.746  0.00  0.00     0.004 A 
ATOM     17  C24 <0> d   1      30.278   0.706  28.776  0.00  0.00     0.025 C 
ATOM     18  C25 <0> d   1      28.152   1.381  29.784  0.00  0.00     0.035 C 
ATOM     19  C27 <0> d   1      27.594   0.008  29.423  0.00  0.00     0.124 C 
ATOM     20  C30 <0> d   1      26.627  -0.513  30.499  0.00  0.00     0.042 C 
ATOM     21  C31 <0> d   1      27.339  -0.517  31.828  0.00  0.00    -0.023 C 
ATOM     22  C32 <0> d   1      28.638  -1.317  31.717  0.00  0.00     0.017 C 
ENDROOT
BRANCH   1  23
ATOM     23  C3  <0> d   1      26.744  -2.441  33.289  0.00  0.00     0.136 C 
ATOM     24  O4  <0> d   1      27.478  -2.825  34.168  0.00  0.00    -0.297 OA
BRANCH  23  25
ATOM     25  C2  <0> d   1      26.019  -3.439  32.422  0.00  0.00     0.074 C 
ATOM     26  C1  <0> d   1      27.013  -4.483  31.906  0.00  0.00     0.013 C 
ENDBRANCH  23  25
ENDBRANCH   1  23
BRANCH  19  27
ATOM     27  O29 <0> d   1      28.678  -0.915  29.287  0.00  0.00    -0.395 OA
ATOM     28  H56 <0> d   1      29.427  -0.730  29.870  0.00  0.00     0.210 HD
ENDBRANCH  19  27
TORSDOF 3
ENDMDL
MODEL 89
REMARK CAVERDOCK RESULT:      -5.5      0.000      0.000
REMARK CAVERDOCK CONSTRAINTS:       0.1      0.0      0.0      0.0
REMARK CAVERDOCK TUNNEL: 88     -5.5      3.4     89.4
REMARK  3 active torsions:
REMARK  status: ('A' for Active; 'I' for Inactive)
REMARK    1  A    between atoms: C2_2  and  C3_3 
REMARK    2  A    between atoms: C3_3  and  C5_5 
REMARK    3  A    between atoms: C27_23  and  O29_24 
ROOT
ATOM      1  C5  <0> d   1      26.533  -0.982  33.172  0.00  0.00     0.028 C 
ATOM      2  C6  <0> d   1      25.048  -0.641  33.027  0.00  0.00     0.025 C 
ATOM      3  C7  <0> d   1      27.158  -0.183  34.344  0.00  0.00    -0.002 C 
ATOM      4  C9  <0> d   1      26.078   0.634  35.056  0.00  0.00     0.011 C 
ATOM      5  C10 <0> d   1      28.215   0.764  33.713  0.00  0.00     0.011 C 
ATOM      6  C11 <0> d   1      27.725   0.912  32.269  0.00  0.00    -0.000 C 
ATOM      7  C13 <0> d   1      28.773   1.338  31.256  0.00  0.00    -0.002 C 
ATOM      8  C15 <0> d   1      29.299   2.730  31.607  0.00  0.00     0.010 C 
ATOM      9  C16 <0> d   1      30.383   3.140  30.604  0.00  0.00     0.036 C 
ATOM     10  C17 <0> d   1      29.798   3.037  29.208  0.00  0.00    -0.064 A 
ATOM     11  C18 <0> d   1      29.896   4.076  28.392  0.00  0.00     0.058 A 
ATOM     12  C19 <0> d   1      29.322   4.021  27.038  0.00  0.00     0.172 A 
ATOM     13  O20 <0> d   1      29.445   4.958  26.272  0.00  0.00    -0.289 OA
ATOM     14  C21 <0> d   1      28.595   2.806  26.632  0.00  0.00     0.052 A 
ATOM     15  C22 <0> d   1      28.515   1.778  27.462  0.00  0.00    -0.009 A 
ATOM     16  C23 <0> d   1      29.131   1.750  28.819  0.00  0.00     0.004 A 
ATOM     17  C24 <0> d   1      30.197   0.652  28.826  0.00  0.00     0.025 C 
ATOM     18  C25 <0> d   1      28.098   1.351  29.875  0.00  0.00     0.035 C 
ATOM     19  C27 <0> d   1      27.517  -0.014  29.522  0.00  0.00     0.124 C 
ATOM     20  C30 <0> d   1      26.564  -0.525  30.614  0.00  0.00     0.042 C 
ATOM     21  C31 <0> d   1      27.300  -0.541  31.929  0.00  0.00    -0.023 C 
ATOM     22  C32 <0> d   1      28.586  -1.358  31.793  0.00  0.00     0.017 C 
ENDROOT
BRANCH   1  23
ATOM     23  C3  <0> d   1      26.709  -2.462  33.397  0.00  0.00     0.136 C 
ATOM     24  O4  <0> d   1      27.472  -2.858  34.244  0.00  0.00    -0.297 OA
BRANCH  23  25
ATOM     25  C2  <0> d   1      25.932  -3.448  32.562  0.00  0.00     0.074 C 
ATOM     26  C1  <0> d   1      26.892  -4.484  31.973  0.00  0.00     0.013 C 
ENDBRANCH  23  25
ENDBRANCH   1  23
BRANCH  19  27
ATOM     27  O29 <0> d   1      28.586  -0.950  29.363  0.00  0.00    -0.395 OA
ATOM     28  H56 <0> d   1      28.597  -1.392  28.503  0.00  0.00     0.210 HD
ENDBRANCH  19  27
TORSDOF 3
ENDMDL
MODEL 90
REMARK CAVERDOCK RESULT:      -6.1      0.000      0.000
REMARK CAVERDOCK CONSTRAINTS:       0.1      0.0      0.0      0.0
REMARK CAVERDOCK TUNNEL: 89     -6.1      3.3     90.2
REMARK  3 active torsions:
REMARK  status: ('A' for Active; 'I' for Inactive)
REMARK    1  A    between atoms: C2_2  and  C3_3 
REMARK    2  A    between atoms: C3_3  and  C5_5 
REMARK    3  A    between atoms: C27_23  and  O29_24 
ROOT
ATOM      1  C5  <0> d   1      26.490  -1.197  33.043  0.00  0.00     0.028 C 
ATOM      2  C6  <0> d   1      25.005  -0.867  32.878  0.00  0.00     0.025 C 
ATOM      3  C7  <0> d   1      27.087  -0.411  34.238  0.00  0.00    -0.002 C 
ATOM      4  C9  <0> d   1      25.987   0.384  34.944  0.00  0.00     0.011 C 
ATOM      5  C10 <0> d   1      28.146   0.556  33.640  0.00  0.00     0.011 C 
ATOM      6  C11 <0> d   1      27.679   0.722  32.191  0.00  0.00    -0.000 C 
ATOM      7  C13 <0> d   1      28.740   1.173  31.203  0.00  0.00    -0.002 C 
ATOM      8  C15 <0> d   1      29.247   2.565  31.585  0.00  0.00     0.010 C 
ATOM      9  C16 <0> d   1      30.343   3.001  30.607  0.00  0.00     0.036 C 
ATOM     10  C17 <0> d   1      29.783   2.915  29.200  0.00  0.00    -0.064 A 
ATOM     11  C18 <0> d   1      29.885   3.967  28.402  0.00  0.00     0.058 A 
ATOM     12  C19 <0> d   1      29.335   3.928  27.038  0.00  0.00     0.172 A 
ATOM     13  O20 <0> d   1      29.463   4.878  26.288  0.00  0.00    -0.289 OA
ATOM     14  C21 <0> d   1      28.627   2.713  26.600  0.00  0.00     0.052 A 
ATOM     15  C22 <0> d   1      28.543   1.671  27.412  0.00  0.00    -0.009 A 
ATOM     16  C23 <0> d   1      29.136   1.628  28.779  0.00  0.00     0.004 A 
ATOM     17  C24 <0> d   1      30.212   0.539  28.787  0.00  0.00     0.025 C 
ATOM     18  C25 <0> d   1      28.089   1.202  29.811  0.00  0.00     0.035 C 
ATOM     19  C27 <0> d   1      27.527  -0.162  29.426  0.00  0.00     0.124 C 
ATOM     20  C30 <0> d   1      26.560  -0.700  30.493  0.00  0.00     0.042 C 
ATOM     21  C31 <0> d   1      27.274  -0.730  31.821  0.00  0.00    -0.023 C 
ATOM     22  C32 <0> d   1      28.570  -1.532  31.694  0.00  0.00     0.017 C 
ENDROOT
BRANCH   1  23
ATOM     23  C3  <0> d   1      26.676  -2.679  33.248  0.00  0.00     0.136 C 
ATOM     24  O4  <0> d   1      27.610  -3.086  33.895  0.00  0.00    -0.297 OA
BRANCH  23  25
ATOM     25  C2  <0> d   1      25.695  -3.651  32.644  0.00  0.00     0.074 C 
ATOM     26  C1  <0> d   1      26.418  -4.536  31.625  0.00  0.00     0.013 C 
ENDBRANCH  23  25
ENDBRANCH   1  23
BRANCH  19  27
ATOM     27  O29 <0> d   1      28.607  -1.085  29.272  0.00  0.00    -0.395 OA
ATOM     28  H56 <0> d   1      28.633  -1.520  28.408  0.00  0.00     0.210 HD
ENDBRANCH  19  27
TORSDOF 3
ENDMDL
MODEL 91
REMARK CAVERDOCK RESULT:      -6.3      0.000      0.000
REMARK CAVERDOCK CONSTRAINTS:       0.0      0.0      0.0      0.0
REMARK CAVERDOCK TUNNEL: 90     -6.3      3.3     91.3
REMARK  3 active torsions:
REMARK  status: ('A' for Active; 'I' for Inactive)
REMARK    1  A    between atoms: C2_2  and  C3_3 
REMARK    2  A    between atoms: C3_3  and  C5_5 
REMARK    3  A    between atoms: C27_23  and  O29_24 
ROOT
ATOM      1  C5  <0> d   1      26.527  -1.211  33.173  0.00  0.00     0.028 C 
ATOM      2  C6  <0> d   1      25.035  -0.923  32.993  0.00  0.00     0.025 C 
ATOM      3  C7  <0> d   1      27.098  -0.378  34.348  0.00  0.00    -0.002 C 
ATOM      4  C9  <0> d   1      25.976   0.409  35.028  0.00  0.00     0.011 C 
ATOM      5  C10 <0> d   1      28.136   0.598  33.729  0.00  0.00     0.011 C 
ATOM      6  C11 <0> d   1      27.672   0.713  32.273  0.00  0.00    -0.000 C 
ATOM      7  C13 <0> d   1      28.727   1.163  31.278  0.00  0.00    -0.002 C 
ATOM      8  C15 <0> d   1      29.197   2.577  31.624  0.00  0.00     0.010 C 
ATOM      9  C16 <0> d   1      30.288   3.013  30.639  0.00  0.00     0.036 C 
ATOM     10  C17 <0> d   1      29.737   2.874  29.233  0.00  0.00    -0.064 A 
ATOM     11  C18 <0> d   1      29.817   3.907  28.406  0.00  0.00     0.058 A 
ATOM     12  C19 <0> d   1      29.274   3.817  27.041  0.00  0.00     0.172 A 
ATOM     13  O20 <0> d   1      29.382   4.749  26.266  0.00  0.00    -0.289 OA
ATOM     14  C21 <0> d   1      28.599   2.573  26.634  0.00  0.00     0.052 A 
ATOM     15  C22 <0> d   1      28.536   1.552  27.475  0.00  0.00    -0.009 A 
ATOM     16  C23 <0> d   1      29.123   1.561  28.844  0.00  0.00     0.004 A 
ATOM     17  C24 <0> d   1      30.226   0.500  28.887  0.00  0.00     0.025 C 
ATOM     18  C25 <0> d   1      28.082   1.138  29.883  0.00  0.00     0.035 C 
ATOM     19  C27 <0> d   1      27.556  -0.250  29.534  0.00  0.00     0.124 C 
ATOM     20  C30 <0> d   1      26.597  -0.782  30.611  0.00  0.00     0.042 C 
ATOM     21  C31 <0> d   1      27.305  -0.758  31.942  0.00  0.00    -0.023 C 
ATOM     22  C32 <0> d   1      28.621  -1.531  31.843  0.00  0.00     0.017 C 
ENDROOT
BRANCH   1  23
ATOM     23  C3  <0> d   1      26.748  -2.681  33.420  0.00  0.00     0.136 C 
ATOM     24  O4  <0> d   1      27.578  -3.041  34.219  0.00  0.00    -0.297 OA
BRANCH  23  25
ATOM     25  C2  <0> d   1      25.934  -3.702  32.666  0.00  0.00     0.074 C 
ATOM     26  C1  <0> d   1      26.869  -4.750  32.057  0.00  0.00     0.013 C 
ENDBRANCH  23  25
ENDBRANCH   1  23
BRANCH  19  27
ATOM     27  O29 <0> d   1      28.660  -1.150  29.409  0.00  0.00    -0.395 OA
ATOM     28  H56 <0> d   1      28.545  -1.821  28.722  0.00  0.00     0.210 HD
ENDBRANCH  19  27
TORSDOF 3
ENDMDL
MODEL 92
REMARK CAVERDOCK RESULT:      -6.7      0.000      0.000
REMARK CAVERDOCK CONSTRAINTS:       0.1      0.0      0.0      0.0
REMARK CAVERDOCK TUNNEL: 91     -6.7      3.3     92.5
REMARK  3 active torsions:
REMARK  status: ('A' for Active; 'I' for Inactive)
REMARK    1  A    between atoms: C2_2  and  C3_3 
REMARK    2  A    between atoms: C3_3  and  C5_5 
REMARK    3  A    between atoms: C27_23  and  O29_24 
ROOT
ATOM      1  C5  <0> d   1      26.433  -1.278  33.144  0.00  0.00     0.028 C 
ATOM      2  C6  <0> d   1      24.943  -1.015  32.921  0.00  0.00     0.025 C 
ATOM      3  C7  <0> d   1      26.956  -0.438  34.337  0.00  0.00    -0.002 C 
ATOM      4  C9  <0> d   1      25.801   0.327  34.986  0.00  0.00     0.011 C 
ATOM      5  C10 <0> d   1      27.994   0.557  33.750  0.00  0.00     0.011 C 
ATOM      6  C11 <0> d   1      27.571   0.668  32.282  0.00  0.00    -0.000 C 
ATOM      7  C13 <0> d   1      28.645   1.140  31.319  0.00  0.00    -0.002 C 
ATOM      8  C15 <0> d   1      29.081   2.560  31.681  0.00  0.00     0.010 C 
ATOM      9  C16 <0> d   1      30.191   3.018  30.729  0.00  0.00     0.036 C 
ATOM     10  C17 <0> d   1      29.684   2.874  29.307  0.00  0.00    -0.064 A 
ATOM     11  C18 <0> d   1      29.769   3.910  28.486  0.00  0.00     0.058 A 
ATOM     12  C19 <0> d   1      29.268   3.815  27.106  0.00  0.00     0.172 A 
ATOM     13  O20 <0> d   1      29.382   4.750  26.336  0.00  0.00    -0.289 OA
ATOM     14  C21 <0> d   1      28.627   2.560  26.676  0.00  0.00     0.052 A 
ATOM     15  C22 <0> d   1      28.557   1.536  27.512  0.00  0.00    -0.009 A 
ATOM     16  C23 <0> d   1      29.105   1.551  28.898  0.00  0.00     0.004 A 
ATOM     17  C24 <0> d   1      30.224   0.510  28.970  0.00  0.00     0.025 C 
ATOM     18  C25 <0> d   1      28.042   1.107  29.905  0.00  0.00     0.035 C 
ATOM     19  C27 <0> d   1      27.550  -0.289  29.538  0.00  0.00     0.124 C 
ATOM     20  C30 <0> d   1      26.570  -0.840  30.586  0.00  0.00     0.042 C 
ATOM     21  C31 <0> d   1      27.239  -0.808  31.937  0.00  0.00    -0.023 C 
ATOM     22  C32 <0> d   1      28.571  -1.558  31.874  0.00  0.00     0.017 C 
ENDROOT
BRANCH   1  23
ATOM     23  C3  <0> d   1      26.673  -2.745  33.393  0.00  0.00     0.136 C 
ATOM     24  O4  <0> d   1      27.362  -3.095  34.321  0.00  0.00    -0.297 OA
BRANCH  23  25
ATOM     25  C2  <0> d   1      26.054  -3.774  32.482  0.00  0.00     0.074 C 
ATOM     26  C1  <0> d   1      25.072  -4.635  33.280  0.00  0.00     0.013 C 
ENDBRANCH  23  25
ENDBRANCH   1  23
BRANCH  19  27
ATOM     27  O29 <0> d   1      28.672  -1.169  29.443  0.00  0.00    -0.395 OA
ATOM     28  H56 <0> d   1      29.500  -0.787  29.766  0.00  0.00     0.210 HD
ENDBRANCH  19  27
TORSDOF 3
ENDMDL
MODEL 93
REMARK CAVERDOCK RESULT:      -6.7      0.000      0.000
REMARK CAVERDOCK CONSTRAINTS:       0.0      0.0      0.0      0.0
REMARK CAVERDOCK TUNNEL: 92     -6.7      3.3     93.1
REMARK  3 active torsions:
REMARK  status: ('A' for Active; 'I' for Inactive)
REMARK    1  A    between atoms: C2_2  and  C3_3 
REMARK    2  A    between atoms: C3_3  and  C5_5 
REMARK    3  A    between atoms: C27_23  and  O29_24 
ROOT
ATOM      1  C5  <0> d   1      26.459  -1.246  33.257  0.00  0.00     0.028 C 
ATOM      2  C6  <0> d   1      24.969  -0.959  33.058  0.00  0.00     0.025 C 
ATOM      3  C7  <0> d   1      27.015  -0.412  34.439  0.00  0.00    -0.002 C 
ATOM      4  C9  <0> d   1      25.884   0.373  35.105  0.00  0.00     0.011 C 
ATOM      5  C10 <0> d   1      28.059   0.565  33.832  0.00  0.00     0.011 C 
ATOM      6  C11 <0> d   1      27.613   0.680  32.371  0.00  0.00    -0.000 C 
ATOM      7  C13 <0> d   1      28.679   1.131  31.389  0.00  0.00    -0.002 C 
ATOM      8  C15 <0> d   1      29.143   2.546  31.740  0.00  0.00     0.010 C 
ATOM      9  C16 <0> d   1      30.245   2.983  30.768  0.00  0.00     0.036 C 
ATOM     10  C17 <0> d   1      29.711   2.844  29.356  0.00  0.00    -0.064 A 
ATOM     11  C18 <0> d   1      29.800   3.876  28.530  0.00  0.00     0.058 A 
ATOM     12  C19 <0> d   1      29.274   3.786  27.159  0.00  0.00     0.172 A 
ATOM     13  O20 <0> d   1      29.390   4.718  26.385  0.00  0.00    -0.289 OA
ATOM     14  C21 <0> d   1      28.605   2.542  26.744  0.00  0.00     0.052 A 
ATOM     15  C22 <0> d   1      28.534   1.520  27.583  0.00  0.00    -0.009 A 
ATOM     16  C23 <0> d   1      29.104   1.530  28.960  0.00  0.00     0.004 A 
ATOM     17  C24 <0> d   1      30.207   0.470  29.016  0.00  0.00     0.025 C 
ATOM     18  C25 <0> d   1      28.051   1.106  29.986  0.00  0.00     0.035 C 
ATOM     19  C27 <0> d   1      27.531  -0.283  29.630  0.00  0.00     0.124 C 
ATOM     20  C30 <0> d   1      26.560  -0.816  30.696  0.00  0.00     0.042 C 
ATOM     21  C31 <0> d   1      27.252  -0.792  32.035  0.00  0.00    -0.023 C 
ATOM     22  C32 <0> d   1      28.570  -1.563  31.952  0.00  0.00     0.017 C 
ENDROOT
BRANCH   1  23
ATOM     23  C3  <0> d   1      26.679  -2.716  33.506  0.00  0.00     0.136 C 
ATOM     24  O4  <0> d   1      27.501  -3.075  34.313  0.00  0.00    -0.297 OA
BRANCH  23  25
ATOM     25  C2  <0> d   1      25.873  -3.737  32.744  0.00  0.00     0.074 C 
ATOM     26  C1  <0> d   1      26.790  -4.879  32.297  0.00  0.00     0.013 C 
ENDBRANCH  23  25
ENDBRANCH   1  23
BRANCH  19  27
ATOM     27  O29 <0> d   1      28.637  -1.182  29.519  0.00  0.00    -0.395 OA
ATOM     28  H56 <0> d   1      29.498  -0.743  29.477  0.00  0.00     0.210 HD
ENDBRANCH  19  27
TORSDOF 3
ENDMDL
MODEL 94
REMARK CAVERDOCK RESULT:      -7.2      0.000      0.000
REMARK CAVERDOCK CONSTRAINTS:       0.0      0.0      0.0      0.0
REMARK CAVERDOCK TUNNEL: 93     -7.2      3.3     94.1
REMARK  3 active torsions:
REMARK  status: ('A' for Active; 'I' for Inactive)
REMARK    1  A    between atoms: C2_2  and  C3_3 
REMARK    2  A    between atoms: C3_3  and  C5_5 
REMARK    3  A    between atoms: C27_23  and  O29_24 
ROOT
ATOM      1  C5  <0> d   1      26.382  -1.370  33.291  0.00  0.00     0.028 C 
ATOM      2  C6  <0> d   1      24.892  -1.119  33.046  0.00  0.00     0.025 C 
ATOM      3  C7  <0> d   1      26.888  -0.499  34.468  0.00  0.00    -0.002 C 
ATOM      4  C9  <0> d   1      25.723   0.276  35.086  0.00  0.00     0.011 C 
ATOM      5  C10 <0> d   1      27.928   0.486  33.868  0.00  0.00     0.011 C 
ATOM      6  C11 <0> d   1      27.520   0.560  32.393  0.00  0.00    -0.000 C 
ATOM      7  C13 <0> d   1      28.603   1.012  31.430  0.00  0.00    -0.002 C 
ATOM      8  C15 <0> d   1      29.028   2.443  31.762  0.00  0.00     0.010 C 
ATOM      9  C16 <0> d   1      30.147   2.882  30.811  0.00  0.00     0.036 C 
ATOM     10  C17 <0> d   1      29.655   2.701  29.388  0.00  0.00    -0.064 A 
ATOM     11  C18 <0> d   1      29.745   3.717  28.542  0.00  0.00     0.058 A 
ATOM     12  C19 <0> d   1      29.259   3.586  27.160  0.00  0.00     0.172 A 
ATOM     13  O20 <0> d   1      29.377   4.503  26.369  0.00  0.00    -0.289 OA
ATOM     14  C21 <0> d   1      28.628   2.319  26.754  0.00  0.00     0.052 A 
ATOM     15  C22 <0> d   1      28.554   1.315  27.614  0.00  0.00    -0.009 A 
ATOM     16  C23 <0> d   1      29.086   1.366  29.005  0.00  0.00     0.004 A 
ATOM     17  C24 <0> d   1      30.209   0.332  29.114  0.00  0.00     0.025 C 
ATOM     18  C25 <0> d   1      28.015   0.942  30.012  0.00  0.00     0.035 C 
ATOM     19  C27 <0> d   1      27.532  -0.465  29.673  0.00  0.00     0.124 C 
ATOM     20  C30 <0> d   1      26.544  -0.994  30.724  0.00  0.00     0.042 C 
ATOM     21  C31 <0> d   1      27.198  -0.926  32.081  0.00  0.00    -0.023 C 
ATOM     22  C32 <0> d   1      28.534  -1.671  32.050  0.00  0.00     0.017 C 
ENDROOT
BRANCH   1  23
ATOM     23  C3  <0> d   1      26.625  -2.829  33.578  0.00  0.00     0.136 C 
ATOM     24  O4  <0> d   1      27.501  -3.157  34.341  0.00  0.00    -0.297 OA
BRANCH  23  25
ATOM     25  C2  <0> d   1      25.774  -3.880  32.911  0.00  0.00     0.074 C 
ATOM     26  C1  <0> d   1      26.679  -4.912  32.232  0.00  0.00     0.013 C 
ENDBRANCH  23  25
ENDBRANCH   1  23
BRANCH  19  27
ATOM     27  O29 <0> d   1      28.659  -1.342  29.612  0.00  0.00    -0.395 OA
ATOM     28  H56 <0> d   1      28.734  -1.829  28.779  0.00  0.00     0.210 HD
ENDBRANCH  19  27
TORSDOF 3
ENDMDL
MODEL 95
REMARK CAVERDOCK RESULT:      -7.4      0.000      0.000
REMARK CAVERDOCK CONSTRAINTS:       0.1      0.0      0.0      0.0
REMARK CAVERDOCK TUNNEL: 94     -7.4      3.3     95.1
REMARK  3 active torsions:
REMARK  status: ('A' for Active; 'I' for Inactive)
REMARK    1  A    between atoms: C2_2  and  C3_3 
REMARK    2  A    between atoms: C3_3  and  C5_5 
REMARK    3  A    between atoms: C27_23  and  O29_24 
ROOT
ATOM      1  C5  <0> d   1      26.338  -1.361  33.414  0.00  0.00     0.028 C 
ATOM      2  C6  <0> d   1      24.846  -1.094  33.201  0.00  0.00     0.025 C 
ATOM      3  C7  <0> d   1      26.884  -0.478  34.564  0.00  0.00    -0.002 C 
ATOM      4  C9  <0> d   1      25.746   0.324  35.197  0.00  0.00     0.011 C 
ATOM      5  C10 <0> d   1      27.923   0.483  33.923  0.00  0.00     0.011 C 
ATOM      6  C11 <0> d   1      27.480   0.537  32.458  0.00  0.00    -0.000 C 
ATOM      7  C13 <0> d   1      28.545   0.959  31.461  0.00  0.00    -0.002 C 
ATOM      8  C15 <0> d   1      28.998   2.389  31.759  0.00  0.00     0.010 C 
ATOM      9  C16 <0> d   1      30.100   2.797  30.774  0.00  0.00     0.036 C 
ATOM     10  C17 <0> d   1      29.571   2.599  29.366  0.00  0.00    -0.064 A 
ATOM     11  C18 <0> d   1      29.654   3.600  28.502  0.00  0.00     0.058 A 
ATOM     12  C19 <0> d   1      29.133   3.453  27.134  0.00  0.00     0.172 A 
ATOM     13  O20 <0> d   1      29.244   4.356  26.325  0.00  0.00    -0.289 OA
ATOM     14  C21 <0> d   1      28.475   2.189  26.765  0.00  0.00     0.052 A 
ATOM     15  C22 <0> d   1      28.408   1.200  27.643  0.00  0.00    -0.009 A 
ATOM     16  C23 <0> d   1      28.974   1.266  29.020  0.00  0.00     0.004 A 
ATOM     17  C24 <0> d   1      30.085   0.218  29.119  0.00  0.00     0.025 C 
ATOM     18  C25 <0> d   1      27.922   0.874  30.059  0.00  0.00     0.035 C 
ATOM     19  C27 <0> d   1      27.412  -0.531  29.755  0.00  0.00     0.124 C 
ATOM     20  C30 <0> d   1      26.443  -1.030  30.838  0.00  0.00     0.042 C 
ATOM     21  C31 <0> d   1      27.131  -0.948  32.178  0.00  0.00    -0.023 C 
ATOM     22  C32 <0> d   1      28.455  -1.713  32.127  0.00  0.00     0.017 C 
ENDROOT
BRANCH   1  23
ATOM     23  C3  <0> d   1      26.568  -2.819  33.720  0.00  0.00     0.136 C 
ATOM     24  O4  <0> d   1      27.452  -3.145  34.475  0.00  0.00    -0.297 OA
BRANCH  23  25
ATOM     25  C2  <0> d   1      25.695  -3.869  33.081  0.00  0.00     0.074 C 
ATOM     26  C1  <0> d   1      26.576  -4.976  32.497  0.00  0.00     0.013 C 
ENDBRANCH  23  25
ENDBRANCH   1  23
BRANCH  19  27
ATOM     27  O29 <0> d   1      28.526  -1.425  29.682  0.00  0.00    -0.395 OA
ATOM     28  H56 <0> d   1      28.972  -1.568  30.528  0.00  0.00     0.210 HD
ENDBRANCH  19  27
TORSDOF 3
ENDMDL
MODEL 96
REMARK CAVERDOCK RESULT:      -7.5      0.000      0.000
REMARK CAVERDOCK CONSTRAINTS:       0.0      0.0      0.0      0.0
REMARK CAVERDOCK TUNNEL: 95     -7.5      3.3     96.5
REMARK  3 active torsions:
REMARK  status: ('A' for Active; 'I' for Inactive)
REMARK    1  A    between atoms: C2_2  and  C3_3 
REMARK    2  A    between atoms: C3_3  and  C5_5 
REMARK    3  A    between atoms: C27_23  and  O29_24 
ROOT
ATOM      1  C5  <0> d   1      26.347  -1.414  33.440  0.00  0.00     0.028 C 
ATOM      2  C6  <0> d   1      24.852  -1.181  33.211  0.00  0.00     0.025 C 
ATOM      3  C7  <0> d   1      26.866  -0.505  34.582  0.00  0.00    -0.002 C 
ATOM      4  C9  <0> d   1      25.705   0.281  35.195  0.00  0.00     0.011 C 
ATOM      5  C10 <0> d   1      27.889   0.468  33.936  0.00  0.00     0.011 C 
ATOM      6  C11 <0> d   1      27.458   0.495  32.467  0.00  0.00    -0.000 C 
ATOM      7  C13 <0> d   1      28.522   0.925  31.474  0.00  0.00    -0.002 C 
ATOM      8  C15 <0> d   1      28.943   2.368  31.755  0.00  0.00     0.010 C 
ATOM      9  C16 <0> d   1      30.044   2.785  30.774  0.00  0.00     0.036 C 
ATOM     10  C17 <0> d   1      29.531   2.558  29.365  0.00  0.00    -0.064 A 
ATOM     11  C18 <0> d   1      29.600   3.549  28.488  0.00  0.00     0.058 A 
ATOM     12  C19 <0> d   1      29.094   3.373  27.118  0.00  0.00     0.172 A 
ATOM     13  O20 <0> d   1      29.193   4.267  26.298  0.00  0.00    -0.289 OA
ATOM     14  C21 <0> d   1      28.465   2.090  26.761  0.00  0.00     0.052 A 
ATOM     15  C22 <0> d   1      28.411   1.112  27.651  0.00  0.00    -0.009 A 
ATOM     16  C23 <0> d   1      28.965   1.209  29.032  0.00  0.00     0.004 A 
ATOM     17  C24 <0> d   1      30.096   0.185  29.154  0.00  0.00     0.025 C 
ATOM     18  C25 <0> d   1      27.912   0.809  30.067  0.00  0.00     0.035 C 
ATOM     19  C27 <0> d   1      27.434  -0.611  29.779  0.00  0.00     0.124 C 
ATOM     20  C30 <0> d   1      26.466  -1.115  30.861  0.00  0.00     0.042 C 
ATOM     21  C31 <0> d   1      27.141  -1.002  32.204  0.00  0.00    -0.023 C 
ATOM     22  C32 <0> d   1      28.481  -1.739  32.175  0.00  0.00     0.017 C 
ENDROOT
BRANCH   1  23
ATOM     23  C3  <0> d   1      26.604  -2.863  33.767  0.00  0.00     0.136 C 
ATOM     24  O4  <0> d   1      27.488  -3.161  34.534  0.00  0.00    -0.297 OA
BRANCH  23  25
ATOM     25  C2  <0> d   1      25.759  -3.939  33.135  0.00  0.00     0.074 C 
ATOM     26  C1  <0> d   1      26.658  -4.896  32.347  0.00  0.00     0.013 C 
ENDBRANCH  23  25
ENDBRANCH   1  23
BRANCH  19  27
ATOM     27  O29 <0> d   1      28.566  -1.483  29.726  0.00  0.00    -0.395 OA
ATOM     28  H56 <0> d   1      28.406  -2.358  30.105  0.00  0.00     0.210 HD
ENDBRANCH  19  27
TORSDOF 3
ENDMDL
MODEL 97
REMARK CAVERDOCK RESULT:      -8.4      0.000      0.000
REMARK CAVERDOCK CONSTRAINTS:       0.0      0.0      0.0      0.0
REMARK CAVERDOCK TUNNEL: 96     -8.4      3.3     97.1
REMARK  3 active torsions:
REMARK  status: ('A' for Active; 'I' for Inactive)
REMARK    1  A    between atoms: C2_2  and  C3_3 
REMARK    2  A    between atoms: C3_3  and  C5_5 
REMARK    3  A    between atoms: C27_23  and  O29_24 
ROOT
ATOM      1  C5  <0> d   1      27.161  -3.489  32.003  0.00  0.00     0.028 C 
ATOM      2  C6  <0> d   1      27.952  -3.619  33.307  0.00  0.00     0.025 C 
ATOM      3  C7  <0> d   1      27.890  -4.232  30.854  0.00  0.00    -0.002 C 
ATOM      4  C9  <0> d   1      29.130  -4.946  31.395  0.00  0.00     0.011 C 
ATOM      5  C10 <0> d   1      28.305  -3.145  29.825  0.00  0.00     0.011 C 
ATOM      6  C11 <0> d   1      28.363  -1.872  30.674  0.00  0.00    -0.000 C 
ATOM      7  C13 <0> d   1      28.234  -0.564  29.914  0.00  0.00    -0.002 C 
ATOM      8  C15 <0> d   1      29.407  -0.409  28.945  0.00  0.00     0.010 C 
ATOM      9  C16 <0> d   1      29.252   0.894  28.153  0.00  0.00     0.036 C 
ATOM     10  C17 <0> d   1      29.118   2.035  29.143  0.00  0.00    -0.064 A 
ATOM     11  C18 <0> d   1      29.910   3.090  29.020  0.00  0.00     0.058 A 
ATOM     12  C19 <0> d   1      29.823   4.207  29.974  0.00  0.00     0.172 A 
ATOM     13  O20 <0> d   1      30.520   5.195  29.840  0.00  0.00    -0.289 OA
ATOM     14  C21 <0> d   1      28.873   4.102  31.094  0.00  0.00     0.052 A 
ATOM     15  C22 <0> d   1      28.087   3.041  31.194  0.00  0.00    -0.009 A 
ATOM     16  C23 <0> d   1      28.084   1.910  30.224  0.00  0.00     0.004 A 
ATOM     17  C24 <0> d   1      26.709   1.875  29.552  0.00  0.00     0.025 C 
ATOM     18  C25 <0> d   1      28.240   0.572  30.949  0.00  0.00     0.035 C 
ATOM     19  C27 <0> d   1      27.110   0.413  31.963  0.00  0.00     0.124 C 
ATOM     20  C30 <0> d   1      27.142  -0.968  32.636  0.00  0.00     0.042 C 
ATOM     21  C31 <0> d   1      27.101  -2.029  31.565  0.00  0.00    -0.023 C 
ATOM     22  C32 <0> d   1      25.890  -1.805  30.659  0.00  0.00     0.017 C 
ENDROOT
BRANCH   1  23
ATOM     23  C3  <0> d   1      25.769  -4.039  32.180  0.00  0.00     0.136 C 
ATOM     24  O4  <0> d   1      25.251  -4.668  31.290  0.00  0.00    -0.297 OA
BRANCH  23  25
ATOM     25  C2  <0> d   1      25.024  -3.800  33.469  0.00  0.00     0.074 C 
ATOM     26  C1  <0> d   1      23.924  -4.854  33.623  0.00  0.00     0.013 C 
ENDBRANCH  23  25
ENDBRANCH   1  23
BRANCH  19  27
ATOM     27  O29 <0> d   1      25.857   0.575  31.294  0.00  0.00    -0.395 OA
ATOM     28  H56 <0> d   1      25.622  -0.163  30.716  0.00  0.00     0.210 HD
ENDBRANCH  19  27
TORSDOF 3
ENDMDL
MODEL 98
REMARK CAVERDOCK RESULT:      -9.1      0.000      0.000
REMARK CAVERDOCK CONSTRAINTS:       0.0      0.0      0.0      0.0
REMARK CAVERDOCK TUNNEL: 97     -9.1      3.3     98.1
REMARK  3 active torsions:
REMARK  status: ('A' for Active; 'I' for Inactive)
REMARK    1  A    between atoms: C2_2  and  C3_3 
REMARK    2  A    between atoms: C3_3  and  C5_5 
REMARK    3  A    between atoms: C27_23  and  O29_24 
ROOT
ATOM      1  C5  <0> d   1      26.926  -3.486  32.082  0.00  0.00     0.028 C 
ATOM      2  C6  <0> d   1      27.749  -3.651  33.361  0.00  0.00     0.025 C 
ATOM      3  C7  <0> d   1      27.599  -4.241  30.908  0.00  0.00    -0.002 C 
ATOM      4  C9  <0> d   1      28.831  -4.998  31.408  0.00  0.00     0.011 C 
ATOM      5  C10 <0> d   1      28.019  -3.159  29.875  0.00  0.00     0.011 C 
ATOM      6  C11 <0> d   1      28.140  -1.895  30.732  0.00  0.00    -0.000 C 
ATOM      7  C13 <0> d   1      28.031  -0.578  29.985  0.00  0.00    -0.002 C 
ATOM      8  C15 <0> d   1      29.180  -0.451  28.984  0.00  0.00     0.010 C 
ATOM      9  C16 <0> d   1      29.045   0.863  28.207  0.00  0.00     0.036 C 
ATOM     10  C17 <0> d   1      28.974   1.999  29.208  0.00  0.00    -0.064 A 
ATOM     11  C18 <0> d   1      29.794   3.030  29.071  0.00  0.00     0.058 A 
ATOM     12  C19 <0> d   1      29.769   4.141  30.035  0.00  0.00     0.172 A 
ATOM     13  O20 <0> d   1      30.492   5.108  29.889  0.00  0.00    -0.289 OA
ATOM     14  C21 <0> d   1      28.847   4.056  31.180  0.00  0.00     0.052 A 
ATOM     15  C22 <0> d   1      28.032   3.019  31.295  0.00  0.00    -0.009 A 
ATOM     16  C23 <0> d   1      27.967   1.897  30.317  0.00  0.00     0.004 A 
ATOM     17  C24 <0> d   1      26.573   1.910  29.683  0.00  0.00     0.025 C 
ATOM     18  C25 <0> d   1      28.101   0.549  31.028  0.00  0.00     0.035 C 
ATOM     19  C27 <0> d   1      26.996   0.417  32.071  0.00  0.00     0.124 C 
ATOM     20  C30 <0> d   1      27.003  -0.971  32.733  0.00  0.00     0.042 C 
ATOM     21  C31 <0> d   1      26.900  -2.021  31.656  0.00  0.00    -0.023 C 
ATOM     22  C32 <0> d   1      25.671  -1.752  30.786  0.00  0.00     0.017 C 
ENDROOT
BRANCH   1  23
ATOM     23  C3  <0> d   1      25.523  -3.993  32.294  0.00  0.00     0.136 C 
ATOM     24  O4  <0> d   1      24.939  -4.548  31.394  0.00  0.00    -0.297 OA
BRANCH  23  25
ATOM     25  C2  <0> d   1      24.849  -3.807  33.629  0.00  0.00     0.074 C 
ATOM     26  C1  <0> d   1      23.894  -4.975  33.885  0.00  0.00     0.013 C 
ENDBRANCH  23  25
ENDBRANCH   1  23
BRANCH  19  27
ATOM     27  O29 <0> d   1      25.730   0.623  31.439  0.00  0.00    -0.395 OA
ATOM     28  H56 <0> d   1      25.067   1.033  32.012  0.00  0.00     0.210 HD
ENDBRANCH  19  27
TORSDOF 3
ENDMDL
MODEL 99
REMARK CAVERDOCK RESULT:      -9.7      0.000      0.000
REMARK CAVERDOCK CONSTRAINTS:       0.0      0.0      0.0      0.0
REMARK CAVERDOCK TUNNEL: 98     -9.7      3.2     99.5
REMARK  3 active torsions:
REMARK  status: ('A' for Active; 'I' for Inactive)
REMARK    1  A    between atoms: C2_2  and  C3_3 
REMARK    2  A    between atoms: C3_3  and  C5_5 
REMARK    3  A    between atoms: C27_23  and  O29_24 
ROOT
ATOM      1  C5  <0> d   1      26.853  -3.586  32.215  0.00  0.00     0.028 C 
ATOM      2  C6  <0> d   1      27.652  -3.734  33.511  0.00  0.00     0.025 C 
ATOM      3  C7  <0> d   1      27.542  -4.366  31.066  0.00  0.00    -0.002 C 
ATOM      4  C9  <0> d   1      28.760  -5.121  31.601  0.00  0.00     0.011 C 
ATOM      5  C10 <0> d   1      27.986  -3.305  30.022  0.00  0.00     0.011 C 
ATOM      6  C11 <0> d   1      28.100  -2.027  30.858  0.00  0.00    -0.000 C 
ATOM      7  C13 <0> d   1      28.011  -0.723  30.087  0.00  0.00    -0.002 C 
ATOM      8  C15 <0> d   1      29.179  -0.620  29.104  0.00  0.00     0.010 C 
ATOM      9  C16 <0> d   1      29.064   0.681  28.302  0.00  0.00     0.036 C 
ATOM     10  C17 <0> d   1      28.982   1.835  29.282  0.00  0.00    -0.064 A 
ATOM     11  C18 <0> d   1      29.811   2.859  29.141  0.00  0.00     0.058 A 
ATOM     12  C19 <0> d   1      29.775   3.987  30.085  0.00  0.00     0.172 A 
ATOM     13  O20 <0> d   1      30.507   4.948  29.934  0.00  0.00    -0.289 OA
ATOM     14  C21 <0> d   1      28.834   3.927  31.215  0.00  0.00     0.052 A 
ATOM     15  C22 <0> d   1      28.010   2.897  31.334  0.00  0.00    -0.009 A 
ATOM     16  C23 <0> d   1      27.956   1.758  30.374  0.00  0.00     0.004 A 
ATOM     17  C24 <0> d   1      26.573   1.767  29.717  0.00  0.00     0.025 C 
ATOM     18  C25 <0> d   1      28.069   0.422  31.111  0.00  0.00     0.035 C 
ATOM     19  C27 <0> d   1      26.946   0.314  32.137  0.00  0.00     0.124 C 
ATOM     20  C30 <0> d   1      26.933  -1.061  32.823  0.00  0.00     0.042 C 
ATOM     21  C31 <0> d   1      26.843  -2.129  31.763  0.00  0.00    -0.023 C 
ATOM     22  C32 <0> d   1      25.631  -1.869  30.867  0.00  0.00     0.017 C 
ENDROOT
BRANCH   1  23
ATOM     23  C3  <0> d   1      25.444  -4.083  32.411  0.00  0.00     0.136 C 
ATOM     24  O4  <0> d   1      24.875  -4.657  31.514  0.00  0.00    -0.297 OA
BRANCH  23  25
ATOM     25  C2  <0> d   1      24.744  -3.860  33.727  0.00  0.00     0.074 C 
ATOM     26  C1  <0> d   1      23.975  -5.125  34.116  0.00  0.00     0.013 C 
ENDBRANCH  23  25
ENDBRANCH   1  23
BRANCH  19  27
ATOM     27  O29 <0> d   1      25.693   0.517  31.480  0.00  0.00    -0.395 OA
ATOM     28  H56 <0> d   1      24.924   0.275  32.015  0.00  0.00     0.210 HD
ENDBRANCH  19  27
TORSDOF 3
ENDMDL
MODEL 100
REMARK CAVERDOCK RESULT:     -10.1      0.000      0.000
REMARK CAVERDOCK CONSTRAINTS:       0.0      0.0      0.0      0.0
REMARK CAVERDOCK TUNNEL: 99    -10.1      3.3    100.4
REMARK  3 active torsions:
REMARK  status: ('A' for Active; 'I' for Inactive)
REMARK    1  A    between atoms: C2_2  and  C3_3 
REMARK    2  A    between atoms: C3_3  and  C5_5 
REMARK    3  A    between atoms: C27_23  and  O29_24 
ROOT
ATOM      1  C5  <0> d   1      26.743  -3.720  32.308  0.00  0.00     0.028 C 
ATOM      2  C6  <0> d   1      27.506  -3.852  33.627  0.00  0.00     0.025 C 
ATOM      3  C7  <0> d   1      27.455  -4.522  31.190  0.00  0.00    -0.002 C 
ATOM      4  C9  <0> d   1      28.654  -5.276  31.769  0.00  0.00     0.011 C 
ATOM      5  C10 <0> d   1      27.934  -3.481  30.142  0.00  0.00     0.011 C 
ATOM      6  C11 <0> d   1      28.035  -2.190  30.961  0.00  0.00    -0.000 C 
ATOM      7  C13 <0> d   1      27.976  -0.898  30.167  0.00  0.00    -0.002 C 
ATOM      8  C15 <0> d   1      29.169  -0.818  29.213  0.00  0.00     0.010 C 
ATOM      9  C16 <0> d   1      29.085   0.470  28.388  0.00  0.00     0.036 C 
ATOM     10  C17 <0> d   1      28.986   1.640  29.348  0.00  0.00    -0.064 A 
ATOM     11  C18 <0> d   1      29.825   2.656  29.212  0.00  0.00     0.058 A 
ATOM     12  C19 <0> d   1      29.773   3.799  30.137  0.00  0.00     0.172 A 
ATOM     13  O20 <0> d   1      30.515   4.753  29.990  0.00  0.00    -0.289 OA
ATOM     14  C21 <0> d   1      28.802   3.764  31.243  0.00  0.00     0.052 A 
ATOM     15  C22 <0> d   1      27.968   2.741  31.356  0.00  0.00    -0.009 A 
ATOM     16  C23 <0> d   1      27.930   1.587  30.413  0.00  0.00     0.004 A 
ATOM     17  C24 <0> d   1      26.566   1.596  29.720  0.00  0.00     0.025 C 
ATOM     18  C25 <0> d   1      28.016   0.263  31.174  0.00  0.00     0.035 C 
ATOM     19  C27 <0> d   1      26.865   0.179  32.172  0.00  0.00     0.124 C 
ATOM     20  C30 <0> d   1      26.825  -1.185  32.879  0.00  0.00     0.042 C 
ATOM     21  C31 <0> d   1      26.754  -2.270  31.834  0.00  0.00    -0.023 C 
ATOM     22  C32 <0> d   1      25.568  -2.015  30.903  0.00  0.00     0.017 C 
ENDROOT
BRANCH   1  23
ATOM     23  C3  <0> d   1      25.325  -4.203  32.475  0.00  0.00     0.136 C 
ATOM     24  O4  <0> d   1      24.752  -4.725  31.550  0.00  0.00    -0.297 OA
BRANCH  23  25
ATOM     25  C2  <0> d   1      24.623  -4.033  33.798  0.00  0.00     0.074 C 
ATOM     26  C1  <0> d   1      23.705  -5.234  34.046  0.00  0.00     0.013 C 
ENDBRANCH  23  25
ENDBRANCH   1  23
BRANCH  19  27
ATOM     27  O29 <0> d   1      25.631   0.379  31.479  0.00  0.00    -0.395 OA
ATOM     28  H56 <0> d   1      24.966  -0.301  31.655  0.00  0.00     0.210 HD
ENDBRANCH  19  27
TORSDOF 3
ENDMDL
MODEL 101
REMARK CAVERDOCK RESULT:     -10.2      0.000      0.000
REMARK CAVERDOCK CONSTRAINTS:       0.0      0.0      0.0      0.0
REMARK CAVERDOCK TUNNEL: 100    -10.2      3.3    101.2
REMARK  3 active torsions:
REMARK  status: ('A' for Active; 'I' for Inactive)
REMARK    1  A    between atoms: C2_2  and  C3_3 
REMARK    2  A    between atoms: C3_3  and  C5_5 
REMARK    3  A    between atoms: C27_23  and  O29_24 
ROOT
ATOM      1  C5  <0> d   1      26.809  -3.818  32.561  0.00  0.00     0.028 C 
ATOM      2  C6  <0> d   1      27.522  -3.888  33.912  0.00  0.00     0.025 C 
ATOM      3  C7  <0> d   1      27.591  -4.626  31.495  0.00  0.00    -0.002 C 
ATOM      4  C9  <0> d   1      28.790  -5.323  32.142  0.00  0.00     0.011 C 
ATOM      5  C10 <0> d   1      28.078  -3.599  30.437  0.00  0.00     0.011 C 
ATOM      6  C11 <0> d   1      28.103  -2.284  31.222  0.00  0.00    -0.000 C 
ATOM      7  C13 <0> d   1      28.034  -1.016  30.389  0.00  0.00    -0.002 C 
ATOM      8  C15 <0> d   1      29.262  -0.922  29.482  0.00  0.00     0.010 C 
ATOM      9  C16 <0> d   1      29.169   0.339  28.617  0.00  0.00     0.036 C 
ATOM     10  C17 <0> d   1      28.993   1.531  29.538  0.00  0.00    -0.064 A 
ATOM     11  C18 <0> d   1      29.803   2.571  29.406  0.00  0.00     0.058 A 
ATOM     12  C19 <0> d   1      29.677   3.736  30.295  0.00  0.00     0.172 A 
ATOM     13  O20 <0> d   1      30.392   4.710  30.151  0.00  0.00    -0.289 OA
ATOM     14  C21 <0> d   1      28.663   3.698  31.363  0.00  0.00     0.052 A 
ATOM     15  C22 <0> d   1      27.860   2.652  31.473  0.00  0.00    -0.009 A 
ATOM     16  C23 <0> d   1      27.898   1.472  30.563  0.00  0.00     0.004 A 
ATOM     17  C24 <0> d   1      26.563   1.415  29.816  0.00  0.00     0.025 C 
ATOM     18  C25 <0> d   1      27.995   0.172  31.364  0.00  0.00     0.035 C 
ATOM     19  C27 <0> d   1      26.809   0.077  32.318  0.00  0.00     0.124 C 
ATOM     20  C30 <0> d   1      26.785  -1.268  33.061  0.00  0.00     0.042 C 
ATOM     21  C31 <0> d   1      26.792  -2.382  32.046  0.00  0.00    -0.023 C 
ATOM     22  C32 <0> d   1      25.636  -2.194  31.062  0.00  0.00     0.017 C 
ENDROOT
BRANCH   1  23
ATOM     23  C3  <0> d   1      25.402  -4.345  32.686  0.00  0.00     0.136 C 
ATOM     24  O4  <0> d   1      24.900  -4.949  31.770  0.00  0.00    -0.297 OA
BRANCH  23  25
ATOM     25  C2  <0> d   1      24.622  -4.114  33.955  0.00  0.00     0.074 C 
ATOM     26  C1  <0> d   1      23.700  -5.309  34.211  0.00  0.00     0.013 C 
ENDBRANCH  23  25
ENDBRANCH   1  23
BRANCH  19  27
ATOM     27  O29 <0> d   1      25.598   0.216  31.571  0.00  0.00    -0.395 OA
ATOM     28  H56 <0> d   1      24.933  -0.458  31.769  0.00  0.00     0.210 HD
ENDBRANCH  19  27
TORSDOF 3
ENDMDL
MODEL 102
REMARK CAVERDOCK RESULT:     -10.4      0.000      0.000
REMARK CAVERDOCK CONSTRAINTS:       0.0      0.0      0.0      0.0
REMARK CAVERDOCK TUNNEL: 101    -10.4      3.2    102.3
REMARK  3 active torsions:
REMARK  status: ('A' for Active; 'I' for Inactive)
REMARK    1  A    between atoms: C2_2  and  C3_3 
REMARK    2  A    between atoms: C3_3  and  C5_5 
REMARK    3  A    between atoms: C27_23  and  O29_24 
ROOT
ATOM      1  C5  <0> d   1      26.627  -3.892  32.616  0.00  0.00     0.028 C 
ATOM      2  C6  <0> d   1      27.506  -4.064  33.857  0.00  0.00     0.025 C 
ATOM      3  C7  <0> d   1      27.200  -4.709  31.431  0.00  0.00    -0.002 C 
ATOM      4  C9  <0> d   1      28.419  -5.512  31.889  0.00  0.00     0.011 C 
ATOM      5  C10 <0> d   1      27.616  -3.676  30.348  0.00  0.00     0.011 C 
ATOM      6  C11 <0> d   1      27.842  -2.398  31.162  0.00  0.00    -0.000 C 
ATOM      7  C13 <0> d   1      27.757  -1.096  30.386  0.00  0.00    -0.002 C 
ATOM      8  C15 <0> d   1      28.857  -1.051  29.324  0.00  0.00     0.010 C 
ATOM      9  C16 <0> d   1      28.743   0.248  28.518  0.00  0.00     0.036 C 
ATOM     10  C17 <0> d   1      28.779   1.411  29.490  0.00  0.00    -0.064 A 
ATOM     11  C18 <0> d   1      29.639   2.397  29.282  0.00  0.00     0.058 A 
ATOM     12  C19 <0> d   1      29.717   3.532  30.215  0.00  0.00     0.172 A 
ATOM     13  O20 <0> d   1      30.477   4.459  30.005  0.00  0.00    -0.289 OA
ATOM     14  C21 <0> d   1      28.854   3.521  31.408  0.00  0.00     0.052 A 
ATOM     15  C22 <0> d   1      27.998   2.529  31.593  0.00  0.00    -0.009 A 
ATOM     16  C23 <0> d   1      27.828   1.387  30.651  0.00  0.00     0.004 A 
ATOM     17  C24 <0> d   1      26.405   1.452  30.090  0.00  0.00     0.025 C 
ATOM     18  C25 <0> d   1      27.935   0.052  31.392  0.00  0.00     0.035 C 
ATOM     19  C27 <0> d   1      26.881   0.001  32.494  0.00  0.00     0.124 C 
ATOM     20  C30 <0> d   1      26.857  -1.368  33.193  0.00  0.00     0.042 C 
ATOM     21  C31 <0> d   1      26.648  -2.439  32.152  0.00  0.00    -0.023 C 
ATOM     22  C32 <0> d   1      25.389  -2.132  31.339  0.00  0.00     0.017 C 
ENDROOT
BRANCH   1  23
ATOM     23  C3  <0> d   1      25.214  -4.325  32.914  0.00  0.00     0.136 C 
ATOM     24  O4  <0> d   1      24.551  -4.855  32.056  0.00  0.00    -0.297 OA
BRANCH  23  25
ATOM     25  C2  <0> d   1      24.629  -4.093  34.284  0.00  0.00     0.074 C 
ATOM     26  C1  <0> d   1      23.820  -5.322  34.707  0.00  0.00     0.013 C 
ENDBRANCH  23  25
ENDBRANCH   1  23
BRANCH  19  27
ATOM     27  O29 <0> d   1      25.596   0.253  31.922  0.00  0.00    -0.395 OA
ATOM     28  H56 <0> d   1      25.525   0.007  30.989  0.00  0.00     0.210 HD
ENDBRANCH  19  27
TORSDOF 3
ENDMDL
MODEL 103
REMARK CAVERDOCK RESULT:     -10.4      0.000      0.000
REMARK CAVERDOCK CONSTRAINTS:       0.0      0.0      0.0      0.0
REMARK CAVERDOCK TUNNEL: 102    -10.4      3.3    103.5
REMARK  3 active torsions:
REMARK  status: ('A' for Active; 'I' for Inactive)
REMARK    1  A    between atoms: C2_2  and  C3_3 
REMARK    2  A    between atoms: C3_3  and  C5_5 
REMARK    3  A    between atoms: C27_23  and  O29_24 
ROOT
ATOM      1  C5  <0> d   1      26.688  -4.048  32.751  0.00  0.00     0.028 C 
ATOM      2  C6  <0> d   1      27.495  -4.175  34.045  0.00  0.00     0.025 C 
ATOM      3  C7  <0> d   1      27.359  -4.860  31.615  0.00  0.00    -0.002 C 
ATOM      4  C9  <0> d   1      28.573  -5.617  32.158  0.00  0.00     0.011 C 
ATOM      5  C10 <0> d   1      27.808  -3.828  30.544  0.00  0.00     0.011 C 
ATOM      6  C11 <0> d   1      27.942  -2.533  31.351  0.00  0.00    -0.000 C 
ATOM      7  C13 <0> d   1      27.862  -1.245  30.551  0.00  0.00    -0.002 C 
ATOM      8  C15 <0> d   1      29.023  -1.178  29.558  0.00  0.00     0.010 C 
ATOM      9  C16 <0> d   1      28.917   0.106  28.728  0.00  0.00     0.036 C 
ATOM     10  C17 <0> d   1      28.855   1.283  29.683  0.00  0.00    -0.064 A 
ATOM     11  C18 <0> d   1      29.694   2.294  29.512  0.00  0.00     0.058 A 
ATOM     12  C19 <0> d   1      29.678   3.443  30.431  0.00  0.00     0.172 A 
ATOM     13  O20 <0> d   1      30.419   4.392  30.254  0.00  0.00    -0.289 OA
ATOM     14  C21 <0> d   1      28.744   3.419  31.569  0.00  0.00     0.052 A 
ATOM     15  C22 <0> d   1      27.910   2.401  31.717  0.00  0.00    -0.009 A 
ATOM     16  C23 <0> d   1      27.836   1.242  30.783  0.00  0.00     0.004 A 
ATOM     17  C24 <0> d   1      26.449   1.252  30.135  0.00  0.00     0.025 C 
ATOM     18  C25 <0> d   1      27.940  -0.079  31.549  0.00  0.00     0.035 C 
ATOM     19  C27 <0> d   1      26.823  -0.151  32.585  0.00  0.00     0.124 C 
ATOM     20  C30 <0> d   1      26.800  -1.510  33.302  0.00  0.00     0.042 C 
ATOM     21  C31 <0> d   1      26.690  -2.601  32.267  0.00  0.00    -0.023 C 
ATOM     22  C32 <0> d   1      25.474  -2.347  31.374  0.00  0.00     0.017 C 
ENDROOT
BRANCH   1  23
ATOM     23  C3  <0> d   1      25.274  -4.523  32.968  0.00  0.00     0.136 C 
ATOM     24  O4  <0> d   1      24.618  -4.914  32.033  0.00  0.00    -0.297 OA
BRANCH  23  25
ATOM     25  C2  <0> d   1      24.680  -4.509  34.353  0.00  0.00     0.074 C 
ATOM     26  C1  <0> d   1      23.751  -5.715  34.521  0.00  0.00     0.013 C 
ENDBRANCH  23  25
ENDBRANCH   1  23
BRANCH  19  27
ATOM     27  O29 <0> d   1      25.568   0.051  31.932  0.00  0.00    -0.395 OA
ATOM     28  H56 <0> d   1      24.988  -0.724  31.946  0.00  0.00     0.210 HD
ENDBRANCH  19  27
TORSDOF 3
ENDMDL
MODEL 104
REMARK CAVERDOCK RESULT:     -10.4      0.000      0.000
REMARK CAVERDOCK CONSTRAINTS:       0.0      0.0      0.0      0.0
REMARK CAVERDOCK TUNNEL: 103    -10.4      3.3    104.4
REMARK  3 active torsions:
REMARK  status: ('A' for Active; 'I' for Inactive)
REMARK    1  A    between atoms: C2_2  and  C3_3 
REMARK    2  A    between atoms: C3_3  and  C5_5 
REMARK    3  A    between atoms: C27_23  and  O29_24 
ROOT
ATOM      1  C5  <0> d   1      26.524  -4.003  33.002  0.00  0.00     0.028 C 
ATOM      2  C6  <0> d   1      27.193  -4.055  34.377  0.00  0.00     0.025 C 
ATOM      3  C7  <0> d   1      27.268  -4.925  32.005  0.00  0.00    -0.002 C 
ATOM      4  C9  <0> d   1      28.389  -5.678  32.723  0.00  0.00     0.011 C 
ATOM      5  C10 <0> d   1      27.864  -3.997  30.911  0.00  0.00     0.011 C 
ATOM      6  C11 <0> d   1      27.972  -2.648  31.627  0.00  0.00    -0.000 C 
ATOM      7  C13 <0> d   1      28.027  -1.426  30.729  0.00  0.00    -0.002 C 
ATOM      8  C15 <0> d   1      29.282  -1.477  29.856  0.00  0.00     0.010 C 
ATOM      9  C16 <0> d   1      29.313  -0.260  28.925  0.00  0.00     0.036 C 
ATOM     10  C17 <0> d   1      29.208   0.990  29.778  0.00  0.00    -0.064 A 
ATOM     11  C18 <0> d   1      30.102   1.954  29.618  0.00  0.00     0.058 A 
ATOM     12  C19 <0> d   1      30.044   3.172  30.441  0.00  0.00     0.172 A 
ATOM     13  O20 <0> d   1      30.839   4.078  30.269  0.00  0.00    -0.289 OA
ATOM     14  C21 <0> d   1      29.003   3.271  31.477  0.00  0.00     0.052 A 
ATOM     15  C22 <0> d   1      28.116   2.298  31.616  0.00  0.00    -0.009 A 
ATOM     16  C23 <0> d   1      28.084   1.071  30.769  0.00  0.00     0.004 A 
ATOM     17  C24 <0> d   1      26.770   1.079  29.985  0.00  0.00     0.025 C 
ATOM     18  C25 <0> d   1      28.057  -0.187  31.639  0.00  0.00     0.035 C 
ATOM     19  C27 <0> d   1      26.841  -0.138  32.559  0.00  0.00     0.124 C 
ATOM     20  C30 <0> d   1      26.690  -1.435  33.370  0.00  0.00     0.042 C 
ATOM     21  C31 <0> d   1      26.635  -2.599  32.414  0.00  0.00    -0.023 C 
ATOM     22  C32 <0> d   1      25.525  -2.374  31.386  0.00  0.00     0.017 C 
ENDROOT
BRANCH   1  23
ATOM     23  C3  <0> d   1      25.077  -4.410  33.110  0.00  0.00     0.136 C 
ATOM     24  O4  <0> d   1      24.524  -4.929  32.171  0.00  0.00    -0.297 OA
BRANCH  23  25
ATOM     25  C2  <0> d   1      24.320  -4.167  34.391  0.00  0.00     0.074 C 
ATOM     26  C1  <0> d   1      23.778  -5.496  34.923  0.00  0.00     0.013 C 
ENDBRANCH  23  25
ENDBRANCH   1  23
BRANCH  19  27
ATOM     27  O29 <0> d   1      25.665   0.055  31.769  0.00  0.00    -0.395 OA
ATOM     28  H56 <0> d   1      24.857  -0.287  32.176  0.00  0.00     0.210 HD
ENDBRANCH  19  27
TORSDOF 3
ENDMDL
MODEL 105
REMARK CAVERDOCK RESULT:     -10.6      0.000      0.000
REMARK CAVERDOCK CONSTRAINTS:       0.0      0.0      0.0      0.0
REMARK CAVERDOCK TUNNEL: 104    -10.6      3.3    105.2
REMARK  3 active torsions:
REMARK  status: ('A' for Active; 'I' for Inactive)
REMARK    1  A    between atoms: C2_2  and  C3_3 
REMARK    2  A    between atoms: C3_3  and  C5_5 
REMARK    3  A    between atoms: C27_23  and  O29_24 
ROOT
ATOM      1  C5  <0> d   1      26.681  -4.177  33.002  0.00  0.00     0.028 C 
ATOM      2  C6  <0> d   1      27.678  -4.361  34.148  0.00  0.00     0.025 C 
ATOM      3  C7  <0> d   1      27.155  -4.950  31.745  0.00  0.00    -0.002 C 
ATOM      4  C9  <0> d   1      28.427  -5.738  32.063  0.00  0.00     0.011 C 
ATOM      5  C10 <0> d   1      27.446  -3.881  30.657  0.00  0.00     0.011 C 
ATOM      6  C11 <0> d   1      27.723  -2.620  31.480  0.00  0.00    -0.000 C 
ATOM      7  C13 <0> d   1      27.538  -1.301  30.751  0.00  0.00    -0.002 C 
ATOM      8  C15 <0> d   1      28.531  -1.205  29.592  0.00  0.00     0.010 C 
ATOM      9  C16 <0> d   1      28.316   0.111  28.836  0.00  0.00     0.036 C 
ATOM     10  C17 <0> d   1      28.421   1.250  29.832  0.00  0.00    -0.064 A 
ATOM     11  C18 <0> d   1      29.238   2.260  29.570  0.00  0.00     0.058 A 
ATOM     12  C19 <0> d   1      29.383   3.372  30.522  0.00  0.00     0.172 A 
ATOM     13  O20 <0> d   1      30.101   4.321  30.266  0.00  0.00    -0.289 OA
ATOM     14  C21 <0> d   1      28.638   3.312  31.791  0.00  0.00     0.052 A 
ATOM     15  C22 <0> d   1      27.822   2.296  32.029  0.00  0.00    -0.009 A 
ATOM     16  C23 <0> d   1      27.586   1.175  31.076  0.00  0.00     0.004 A 
ATOM     17  C24 <0> d   1      26.115   1.223  30.654  0.00  0.00     0.025 C 
ATOM     18  C25 <0> d   1      27.789  -0.175  31.767  0.00  0.00     0.035 C 
ATOM     19  C27 <0> d   1      26.847  -0.278  32.962  0.00  0.00     0.124 C 
ATOM     20  C30 <0> d   1      26.916  -1.664  33.622  0.00  0.00     0.042 C 
ATOM     21  C31 <0> d   1      26.629  -2.712  32.577  0.00  0.00    -0.023 C 
ATOM     22  C32 <0> d   1      25.293  -2.413  31.896  0.00  0.00     0.017 C 
ENDROOT
BRANCH   1  23
ATOM     23  C3  <0> d   1      25.312  -4.648  33.420  0.00  0.00     0.136 C 
ATOM     24  O4  <0> d   1      24.490  -4.932  32.583  0.00  0.00    -0.297 OA
BRANCH  23  25
ATOM     25  C2  <0> d   1      24.970  -4.763  34.884  0.00  0.00     0.074 C 
ATOM     26  C1  <0> d   1      24.812  -6.240  35.255  0.00  0.00     0.013 C 
ENDBRANCH  23  25
ENDBRANCH   1  23
BRANCH  19  27
ATOM     27  O29 <0> d   1      25.508  -0.040  32.522  0.00  0.00    -0.395 OA
ATOM     28  H56 <0> d   1      25.448   0.383  31.653  0.00  0.00     0.210 HD
ENDBRANCH  19  27
TORSDOF 3
ENDMDL
MODEL 106
REMARK CAVERDOCK RESULT:     -10.7      0.000      0.000
REMARK CAVERDOCK CONSTRAINTS:       0.0      0.0      0.0      0.0
REMARK CAVERDOCK TUNNEL: 105    -10.7      3.3    106.2
REMARK  3 active torsions:
REMARK  status: ('A' for Active; 'I' for Inactive)
REMARK    1  A    between atoms: C2_2  and  C3_3 
REMARK    2  A    between atoms: C3_3  and  C5_5 
REMARK    3  A    between atoms: C27_23  and  O29_24 
ROOT
ATOM      1  C5  <0> d   1      26.713  -4.357  33.054  0.00  0.00     0.028 C 
ATOM      2  C6  <0> d   1      27.841  -4.661  34.044  0.00  0.00     0.025 C 
ATOM      3  C7  <0> d   1      26.951  -5.109  31.720  0.00  0.00    -0.002 C 
ATOM      4  C9  <0> d   1      28.191  -5.998  31.832  0.00  0.00     0.011 C 
ATOM      5  C10 <0> d   1      27.171  -4.018  30.636  0.00  0.00     0.011 C 
ATOM      6  C11 <0> d   1      27.654  -2.815  31.453  0.00  0.00    -0.000 C 
ATOM      7  C13 <0> d   1      27.472  -1.458  30.800  0.00  0.00    -0.002 C 
ATOM      8  C15 <0> d   1      28.302  -1.383  29.517  0.00  0.00     0.010 C 
ATOM      9  C16 <0> d   1      28.087  -0.025  28.841  0.00  0.00     0.036 C 
ATOM     10  C17 <0> d   1      28.414   1.061  29.849  0.00  0.00    -0.064 A 
ATOM     11  C18 <0> d   1      29.262   2.020  29.508  0.00  0.00     0.058 A 
ATOM     12  C19 <0> d   1      29.619   3.078  30.466  0.00  0.00     0.172 A 
ATOM     13  O20 <0> d   1      30.366   3.983  30.143  0.00  0.00    -0.289 OA
ATOM     14  C21 <0> d   1      29.052   3.018  31.823  0.00  0.00     0.052 A 
ATOM     15  C22 <0> d   1      28.202   2.053  32.140  0.00  0.00    -0.009 A 
ATOM     16  C23 <0> d   1      27.753   0.993  31.194  0.00  0.00     0.004 A 
ATOM     17  C24 <0> d   1      26.246   1.163  30.983  0.00  0.00     0.025 C 
ATOM     18  C25 <0> d   1      27.945  -0.396  31.806  0.00  0.00     0.035 C 
ATOM     19  C27 <0> d   1      27.169  -0.482  33.117  0.00  0.00     0.124 C 
ATOM     20  C30 <0> d   1      27.222  -1.896  33.717  0.00  0.00     0.042 C 
ATOM     21  C31 <0> d   1      26.716  -2.876  32.688  0.00  0.00    -0.023 C 
ATOM     22  C32 <0> d   1      25.326  -2.454  32.210  0.00  0.00     0.017 C 
ENDROOT
BRANCH   1  23
ATOM     23  C3  <0> d   1      25.382  -4.747  33.644  0.00  0.00     0.136 C 
ATOM     24  O4  <0> d   1      24.414  -4.853  32.931  0.00  0.00    -0.297 OA
BRANCH  23  25
ATOM     25  C2  <0> d   1      25.261  -5.004  35.125  0.00  0.00     0.074 C 
ATOM     26  C1  <0> d   1      24.885  -6.469  35.358  0.00  0.00     0.013 C 
ENDBRANCH  23  25
ENDBRANCH   1  23
BRANCH  19  27
ATOM     27  O29 <0> d   1      25.805  -0.131  32.875  0.00  0.00    -0.395 OA
ATOM     28  H56 <0> d   1      25.690   0.721  32.432  0.00  0.00     0.210 HD
ENDBRANCH  19  27
TORSDOF 3
ENDMDL
MODEL 107
REMARK CAVERDOCK RESULT:     -10.8      0.000      0.000
REMARK CAVERDOCK CONSTRAINTS:       0.0      0.0      0.0      0.0
REMARK CAVERDOCK TUNNEL: 106    -10.8      3.3    107.3
REMARK  3 active torsions:
REMARK  status: ('A' for Active; 'I' for Inactive)
REMARK    1  A    between atoms: C2_2  and  C3_3 
REMARK    2  A    between atoms: C3_3  and  C5_5 
REMARK    3  A    between atoms: C27_23  and  O29_24 
ROOT
ATOM      1  C5  <0> d   1      26.655  -4.488  33.098  0.00  0.00     0.028 C 
ATOM      2  C6  <0> d   1      27.796  -4.807  34.065  0.00  0.00     0.025 C 
ATOM      3  C7  <0> d   1      26.880  -5.207  31.743  0.00  0.00    -0.002 C 
ATOM      4  C9  <0> d   1      28.126  -6.090  31.819  0.00  0.00     0.011 C 
ATOM      5  C10 <0> d   1      27.079  -4.089  30.683  0.00  0.00     0.011 C 
ATOM      6  C11 <0> d   1      27.565  -2.903  31.522  0.00  0.00    -0.000 C 
ATOM      7  C13 <0> d   1      27.367  -1.531  30.903  0.00  0.00    -0.002 C 
ATOM      8  C15 <0> d   1      28.180  -1.421  29.612  0.00  0.00     0.010 C 
ATOM      9  C16 <0> d   1      27.947  -0.049  28.971  0.00  0.00     0.036 C 
ATOM     10  C17 <0> d   1      28.280   1.015  30.000  0.00  0.00    -0.064 A 
ATOM     11  C18 <0> d   1      29.118   1.987  29.671  0.00  0.00     0.058 A 
ATOM     12  C19 <0> d   1      29.481   3.025  30.649  0.00  0.00     0.172 A 
ATOM     13  O20 <0> d   1      30.218   3.942  30.338  0.00  0.00    -0.289 OA
ATOM     14  C21 <0> d   1      28.932   2.929  32.012  0.00  0.00     0.052 A 
ATOM     15  C22 <0> d   1      28.092   1.952  32.316  0.00  0.00    -0.009 A 
ATOM     16  C23 <0> d   1      27.637   0.911  31.352  0.00  0.00     0.004 A 
ATOM     17  C24 <0> d   1      26.127   1.076  31.163  0.00  0.00     0.025 C 
ATOM     18  C25 <0> d   1      27.845  -0.491  31.928  0.00  0.00     0.035 C 
ATOM     19  C27 <0> d   1      27.087  -0.612  33.246  0.00  0.00     0.124 C 
ATOM     20  C30 <0> d   1      27.156  -2.040  33.811  0.00  0.00     0.042 C 
ATOM     21  C31 <0> d   1      26.643  -2.999  32.767  0.00  0.00    -0.023 C 
ATOM     22  C32 <0> d   1      25.245  -2.575  32.316  0.00  0.00     0.017 C 
ENDROOT
BRANCH   1  23
ATOM     23  C3  <0> d   1      25.334  -4.901  33.694  0.00  0.00     0.136 C 
ATOM     24  O4  <0> d   1      24.346  -4.946  33.002  0.00  0.00    -0.297 OA
BRANCH  23  25
ATOM     25  C2  <0> d   1      25.246  -5.255  35.157  0.00  0.00     0.074 C 
ATOM     26  C1  <0> d   1      24.912  -6.742  35.302  0.00  0.00     0.013 C 
ENDBRANCH  23  25
ENDBRANCH   1  23
BRANCH  19  27
ATOM     27  O29 <0> d   1      25.717  -0.265  33.030  0.00  0.00    -0.395 OA
ATOM     28  H56 <0> d   1      25.195  -0.963  32.612  0.00  0.00     0.210 HD
ENDBRANCH  19  27
TORSDOF 3
ENDMDL
MODEL 108
REMARK CAVERDOCK RESULT:     -10.7      0.000      0.000
REMARK CAVERDOCK CONSTRAINTS:       0.0      0.0      0.0      0.0
REMARK CAVERDOCK TUNNEL: 107    -10.7      3.3    108.4
REMARK  3 active torsions:
REMARK  status: ('A' for Active; 'I' for Inactive)
REMARK    1  A    between atoms: C2_2  and  C3_3 
REMARK    2  A    between atoms: C3_3  and  C5_5 
REMARK    3  A    between atoms: C27_23  and  O29_24 
ROOT
ATOM      1  C5  <0> d   1      26.723  -4.511  33.224  0.00  0.00     0.028 C 
ATOM      2  C6  <0> d   1      27.915  -4.826  34.129  0.00  0.00     0.025 C 
ATOM      3  C7  <0> d   1      26.890  -5.208  31.850  0.00  0.00    -0.002 C 
ATOM      4  C9  <0> d   1      28.152  -6.073  31.851  0.00  0.00     0.011 C 
ATOM      5  C10 <0> d   1      27.020  -4.074  30.797  0.00  0.00     0.011 C 
ATOM      6  C11 <0> d   1      27.529  -2.891  31.627  0.00  0.00    -0.000 C 
ATOM      7  C13 <0> d   1      27.280  -1.515  31.038  0.00  0.00    -0.002 C 
ATOM      8  C15 <0> d   1      28.026  -1.375  29.710  0.00  0.00     0.010 C 
ATOM      9  C16 <0> d   1      27.742   0.002  29.101  0.00  0.00     0.036 C 
ATOM     10  C17 <0> d   1      28.110   1.057  30.127  0.00  0.00    -0.064 A 
ATOM     11  C18 <0> d   1      28.915   2.047  29.771  0.00  0.00     0.058 A 
ATOM     12  C19 <0> d   1      29.312   3.077  30.744  0.00  0.00     0.172 A 
ATOM     13  O20 <0> d   1      30.019   4.009  30.410  0.00  0.00    -0.289 OA
ATOM     14  C21 <0> d   1      28.832   2.954  32.131  0.00  0.00     0.052 A 
ATOM     15  C22 <0> d   1      28.023   1.960  32.463  0.00  0.00    -0.009 A 
ATOM     16  C23 <0> d   1      27.536   0.925  31.508  0.00  0.00     0.004 A 
ATOM     17  C24 <0> d   1      26.016   1.070  31.397  0.00  0.00     0.025 C 
ATOM     18  C25 <0> d   1      27.794  -0.481  32.053  0.00  0.00     0.035 C 
ATOM     19  C27 <0> d   1      27.104  -0.632  33.405  0.00  0.00     0.124 C 
ATOM     20  C30 <0> d   1      27.223  -2.065  33.946  0.00  0.00     0.042 C 
ATOM     21  C31 <0> d   1      26.673  -3.018  32.915  0.00  0.00    -0.023 C 
ATOM     22  C32 <0> d   1      25.247  -2.610  32.540  0.00  0.00     0.017 C 
ENDROOT
BRANCH   1  23
ATOM     23  C3  <0> d   1      25.439  -4.952  33.880  0.00  0.00     0.136 C 
ATOM     24  O4  <0> d   1      24.496  -5.280  33.202  0.00  0.00    -0.297 OA
BRANCH  23  25
ATOM     25  C2  <0> d   1      25.334  -4.982  35.383  0.00  0.00     0.074 C 
ATOM     26  C1  <0> d   1      25.155  -6.428  35.853  0.00  0.00     0.013 C 
ENDBRANCH  23  25
ENDBRANCH   1  23
BRANCH  19  27
ATOM     27  O29 <0> d   1      25.720  -0.302  33.262  0.00  0.00    -0.395 OA
ATOM     28  H56 <0> d   1      25.559   0.618  33.010  0.00  0.00     0.210 HD
ENDBRANCH  19  27
TORSDOF 3
ENDMDL
MODEL 109
REMARK CAVERDOCK RESULT:     -10.3      0.000      0.000
REMARK CAVERDOCK CONSTRAINTS:       0.0      0.0      0.0      0.0
REMARK CAVERDOCK TUNNEL: 108    -10.3      3.3    109.4
REMARK  3 active torsions:
REMARK  status: ('A' for Active; 'I' for Inactive)
REMARK    1  A    between atoms: C2_2  and  C3_3 
REMARK    2  A    between atoms: C3_3  and  C5_5 
REMARK    3  A    between atoms: C27_23  and  O29_24 
ROOT
ATOM      1  C5  <0> d   1      26.257  -4.498  32.701  0.00  0.00     0.028 C 
ATOM      2  C6  <0> d   1      25.008  -4.888  31.909  0.00  0.00     0.025 C 
ATOM      3  C7  <0> d   1      25.868  -3.653  33.940  0.00  0.00    -0.002 C 
ATOM      4  C9  <0> d   1      24.345  -3.545  34.043  0.00  0.00     0.011 C 
ATOM      5  C10 <0> d   1      26.490  -2.246  33.723  0.00  0.00     0.011 C 
ATOM      6  C11 <0> d   1      26.640  -2.168  32.201  0.00  0.00    -0.000 C 
ATOM      7  C13 <0> d   1      27.665  -1.172  31.689  0.00  0.00    -0.002 C 
ATOM      8  C15 <0> d   1      27.255   0.246  32.087  0.00  0.00     0.010 C 
ATOM      9  C16 <0> d   1      28.310   1.245  31.600  0.00  0.00     0.036 C 
ATOM     10  C17 <0> d   1      28.488   1.053  30.106  0.00  0.00    -0.064 A 
ATOM     11  C18 <0> d   1      28.403   2.107  29.308  0.00  0.00     0.058 A 
ATOM     12  C19 <0> d   1      28.549   1.957  27.852  0.00  0.00     0.172 A 
ATOM     13  O20 <0> d   1      28.512   2.928  27.119  0.00  0.00    -0.289 OA
ATOM     14  C21 <0> d   1      28.742   0.605  27.301  0.00  0.00     0.052 A 
ATOM     15  C22 <0> d   1      28.831  -0.433  28.118  0.00  0.00    -0.009 A 
ATOM     16  C23 <0> d   1      28.755  -0.335  29.603  0.00  0.00     0.004 A 
ATOM     17  C24 <0> d   1      30.104  -0.786  30.170  0.00  0.00     0.025 C 
ATOM     18  C25 <0> d   1      27.712  -1.307  30.158  0.00  0.00     0.035 C 
ATOM     19  C27 <0> d   1      28.067  -2.728  29.731  0.00  0.00     0.124 C 
ATOM     20  C30 <0> d   1      27.124  -3.763  30.363  0.00  0.00     0.042 C 
ATOM     21  C31 <0> d   1      27.154  -3.593  31.861  0.00  0.00    -0.023 C 
ATOM     22  C32 <0> d   1      28.596  -3.675  32.364  0.00  0.00     0.017 C 
ENDROOT
BRANCH   1  23
ATOM     23  C3  <0> d   1      27.012  -5.731  33.126  0.00  0.00     0.136 C 
ATOM     24  O4  <0> d   1      27.511  -6.450  32.295  0.00  0.00    -0.297 OA
BRANCH  23  25
ATOM     25  C2  <0> d   1      27.141  -6.067  34.590  0.00  0.00     0.074 C 
ATOM     26  C1  <0> d   1      25.868  -6.772  35.065  0.00  0.00     0.013 C 
ENDBRANCH  23  25
ENDBRANCH   1  23
BRANCH  19  27
ATOM     27  O29 <0> d   1      29.409  -3.014  30.134  0.00  0.00    -0.395 OA
ATOM     28  H56 <0> d   1      29.762  -2.398  30.791  0.00  0.00     0.210 HD
ENDBRANCH  19  27
TORSDOF 3
ENDMDL
MODEL 110
REMARK CAVERDOCK RESULT:     -11.0      0.000      0.000
REMARK CAVERDOCK CONSTRAINTS:       0.0      0.0      0.0      0.0
REMARK CAVERDOCK TUNNEL: 109    -11.0      3.3    110.2
REMARK  3 active torsions:
REMARK  status: ('A' for Active; 'I' for Inactive)
REMARK    1  A    between atoms: C2_2  and  C3_3 
REMARK    2  A    between atoms: C3_3  and  C5_5 
REMARK    3  A    between atoms: C27_23  and  O29_24 
ROOT
ATOM      1  C5  <0> d   1      26.703  -4.441  33.667  0.00  0.00     0.028 C 
ATOM      2  C6  <0> d   1      28.000  -4.783  34.403  0.00  0.00     0.025 C 
ATOM      3  C7  <0> d   1      26.656  -5.159  32.295  0.00  0.00    -0.002 C 
ATOM      4  C9  <0> d   1      27.879  -6.063  32.134  0.00  0.00     0.011 C 
ATOM      5  C10 <0> d   1      26.672  -4.042  31.216  0.00  0.00     0.011 C 
ATOM      6  C11 <0> d   1      27.327  -2.867  31.948  0.00  0.00    -0.000 C 
ATOM      7  C13 <0> d   1      27.040  -1.490  31.378  0.00  0.00    -0.002 C 
ATOM      8  C15 <0> d   1      27.598  -1.390  29.957  0.00  0.00     0.010 C 
ATOM      9  C16 <0> d   1      27.273  -0.011  29.371  0.00  0.00     0.036 C 
ATOM     10  C17 <0> d   1      27.812   1.043  30.319  0.00  0.00    -0.064 A 
ATOM     11  C18 <0> d   1      28.590   2.002  29.838  0.00  0.00     0.058 A 
ATOM     12  C19 <0> d   1      29.149   3.030  30.730  0.00  0.00     0.172 A 
ATOM     13  O20 <0> d   1      29.830   3.936  30.286  0.00  0.00    -0.289 OA
ATOM     14  C21 <0> d   1      28.864   2.939  32.172  0.00  0.00     0.052 A 
ATOM     15  C22 <0> d   1      28.079   1.976  32.630  0.00  0.00    -0.009 A 
ATOM     16  C23 <0> d   1      27.433   0.946  31.768  0.00  0.00     0.004 A 
ATOM     17  C24 <0> d   1      25.917   1.138  31.867  0.00  0.00     0.025 C 
ATOM     18  C25 <0> d   1      27.721  -0.461  32.294  0.00  0.00     0.035 C 
ATOM     19  C27 <0> d   1      27.223  -0.574  33.732  0.00  0.00     0.124 C 
ATOM     20  C30 <0> d   1      27.372  -2.004  34.274  0.00  0.00     0.042 C 
ATOM     21  C31 <0> d   1      26.655  -2.951  33.345  0.00  0.00    -0.023 C 
ATOM     22  C32 <0> d   1      25.204  -2.501  33.165  0.00  0.00     0.017 C 
ENDROOT
BRANCH   1  23
ATOM     23  C3  <0> d   1      25.510  -4.833  34.502  0.00  0.00     0.136 C 
ATOM     24  O4  <0> d   1      25.423  -4.454  35.645  0.00  0.00    -0.297 OA
BRANCH  23  25
ATOM     25  C2  <0> d   1      24.428  -5.699  33.909  0.00  0.00     0.074 C 
ATOM     26  C1  <0> d   1      24.459  -7.078  34.573  0.00  0.00     0.013 C 
ENDBRANCH  23  25
ENDBRANCH   1  23
BRANCH  19  27
ATOM     27  O29 <0> d   1      25.843  -0.202  33.777  0.00  0.00    -0.395 OA
ATOM     28  H56 <0> d   1      25.645   0.500  34.413  0.00  0.00     0.210 HD
ENDBRANCH  19  27
TORSDOF 3
ENDMDL
MODEL 111
REMARK CAVERDOCK RESULT:     -11.1      0.000      0.000
REMARK CAVERDOCK CONSTRAINTS:       0.0      0.0      0.0      0.0
REMARK CAVERDOCK TUNNEL: 110    -11.1      3.3    111.5
REMARK  3 active torsions:
REMARK  status: ('A' for Active; 'I' for Inactive)
REMARK    1  A    between atoms: C2_2  and  C3_3 
REMARK    2  A    between atoms: C3_3  and  C5_5 
REMARK    3  A    between atoms: C27_23  and  O29_24 
ROOT
ATOM      1  C5  <0> d   1      26.616  -4.540  33.713  0.00  0.00     0.028 C 
ATOM      2  C6  <0> d   1      27.918  -4.937  34.413  0.00  0.00     0.025 C 
ATOM      3  C7  <0> d   1      26.515  -5.232  32.330  0.00  0.00    -0.002 C 
ATOM      4  C9  <0> d   1      27.703  -6.173  32.126  0.00  0.00     0.011 C 
ATOM      5  C10 <0> d   1      26.544  -4.097  31.270  0.00  0.00     0.011 C 
ATOM      6  C11 <0> d   1      27.254  -2.957  32.006  0.00  0.00    -0.000 C 
ATOM      7  C13 <0> d   1      27.000  -1.562  31.465  0.00  0.00    -0.002 C 
ATOM      8  C15 <0> d   1      27.528  -1.455  30.034  0.00  0.00     0.010 C 
ATOM      9  C16 <0> d   1      27.236  -0.057  29.479  0.00  0.00     0.036 C 
ATOM     10  C17 <0> d   1      27.831   0.963  30.432  0.00  0.00    -0.064 A 
ATOM     11  C18 <0> d   1      28.629   1.904  29.950  0.00  0.00     0.058 A 
ATOM     12  C19 <0> d   1      29.241   2.897  30.846  0.00  0.00     0.172 A 
ATOM     13  O20 <0> d   1      29.942   3.787  30.401  0.00  0.00    -0.289 OA
ATOM     14  C21 <0> d   1      28.986   2.790  32.292  0.00  0.00     0.052 A 
ATOM     15  C22 <0> d   1      28.180   1.845  32.751  0.00  0.00    -0.009 A 
ATOM     16  C23 <0> d   1      27.481   0.853  31.887  0.00  0.00     0.004 A 
ATOM     17  C24 <0> d   1      25.976   1.092  32.025  0.00  0.00     0.025 C 
ATOM     18  C25 <0> d   1      27.735  -0.572  32.384  0.00  0.00     0.035 C 
ATOM     19  C27 <0> d   1      27.265  -0.694  33.830  0.00  0.00     0.124 C 
ATOM     20  C30 <0> d   1      27.379  -2.138  34.344  0.00  0.00     0.042 C 
ATOM     21  C31 <0> d   1      26.611  -3.044  33.416  0.00  0.00    -0.023 C 
ATOM     22  C32 <0> d   1      25.172  -2.544  33.278  0.00  0.00     0.017 C 
ENDROOT
BRANCH   1  23
ATOM     23  C3  <0> d   1      25.431  -4.907  34.568  0.00  0.00     0.136 C 
ATOM     24  O4  <0> d   1      25.345  -4.484  35.695  0.00  0.00    -0.297 OA
BRANCH  23  25
ATOM     25  C2  <0> d   1      24.352  -5.805  34.016  0.00  0.00     0.074 C 
ATOM     26  C1  <0> d   1      24.465  -7.190  34.657  0.00  0.00     0.013 C 
ENDBRANCH  23  25
ENDBRANCH   1  23
BRANCH  19  27
ATOM     27  O29 <0> d   1      25.900  -0.278  33.913  0.00  0.00    -0.395 OA
ATOM     28  H56 <0> d   1      25.267  -1.009  33.946  0.00  0.00     0.210 HD
ENDBRANCH  19  27
TORSDOF 3
ENDMDL
MODEL 112
REMARK CAVERDOCK RESULT:     -10.4      0.000      0.000
REMARK CAVERDOCK CONSTRAINTS:       0.0      0.0      0.0      0.0
REMARK CAVERDOCK TUNNEL: 111    -10.4      3.3    112.4
REMARK  3 active torsions:
REMARK  status: ('A' for Active; 'I' for Inactive)
REMARK    1  A    between atoms: C2_2  and  C3_3 
REMARK    2  A    between atoms: C3_3  and  C5_5 
REMARK    3  A    between atoms: C27_23  and  O29_24 
ROOT
ATOM      1  C5  <0> d   1      28.805   0.996  29.754  0.00  0.00     0.028 C 
ATOM      2  C6  <0> d   1      30.215   1.253  30.291  0.00  0.00     0.025 C 
ATOM      3  C7  <0> d   1      27.793   1.968  30.412  0.00  0.00    -0.002 C 
ATOM      4  C9  <0> d   1      28.527   2.948  31.328  0.00  0.00     0.011 C 
ATOM      5  C10 <0> d   1      26.818   1.088  31.242  0.00  0.00     0.011 C 
ATOM      6  C11 <0> d   1      27.643  -0.173  31.518  0.00  0.00    -0.000 C 
ATOM      7  C13 <0> d   1      26.848  -1.422  31.850  0.00  0.00    -0.002 C 
ATOM      8  C15 <0> d   1      26.063  -1.210  33.145  0.00  0.00     0.010 C 
ATOM      9  C16 <0> d   1      25.234  -2.461  33.457  0.00  0.00     0.036 C 
ATOM     10  C17 <0> d   1      26.171  -3.652  33.494  0.00  0.00    -0.064 A 
ATOM     11  C18 <0> d   1      26.149  -4.455  34.547  0.00  0.00     0.058 A 
ATOM     12  C19 <0> d   1      27.059  -5.609  34.628  0.00  0.00     0.172 A 
ATOM     13  O20 <0> d   1      27.013  -6.372  35.575  0.00  0.00    -0.289 OA
ATOM     14  C21 <0> d   1      28.025  -5.820  33.537  0.00  0.00     0.052 A 
ATOM     15  C22 <0> d   1      28.025  -5.008  32.491  0.00  0.00    -0.009 A 
ATOM     16  C23 <0> d   1      27.086  -3.864  32.323  0.00  0.00     0.004 A 
ATOM     17  C24 <0> d   1      26.216  -4.150  31.097  0.00  0.00     0.025 C 
ATOM     18  C25 <0> d   1      27.851  -2.576  32.013  0.00  0.00     0.035 C 
ATOM     19  C27 <0> d   1      28.686  -2.775  30.752  0.00  0.00     0.124 C 
ATOM     20  C30 <0> d   1      29.381  -1.475  30.319  0.00  0.00     0.042 C 
ATOM     21  C31 <0> d   1      28.336  -0.402  30.148  0.00  0.00    -0.023 C 
ATOM     22  C32 <0> d   1      27.254  -0.882  29.179  0.00  0.00     0.017 C 
ENDROOT
BRANCH   1  23
ATOM     23  C3  <0> d   1      28.780   1.152  28.256  0.00  0.00     0.136 C 
ATOM     24  O4  <0> d   1      29.507   0.479  27.566  0.00  0.00    -0.297 OA
BRANCH  23  25
ATOM     25  C2  <0> d   1      27.849   2.151  27.618  0.00  0.00     0.074 C 
ATOM     26  C1  <0> d   1      28.610   2.953  26.559  0.00  0.00     0.013 C 
ENDBRANCH  23  25
ENDBRANCH   1  23
BRANCH  19  27
ATOM     27  O29 <0> d   1      27.834  -3.220  29.694  0.00  0.00    -0.395 OA
ATOM     28  H56 <0> d   1      28.289  -3.728  29.008  0.00  0.00     0.210 HD
ENDBRANCH  19  27
TORSDOF 3
ENDMDL
MODEL 113
REMARK CAVERDOCK RESULT:     -11.3      0.000      0.000
REMARK CAVERDOCK CONSTRAINTS:       0.0      0.0      0.0      0.0
REMARK CAVERDOCK TUNNEL: 112    -11.3      3.3    113.3
REMARK  3 active torsions:
REMARK  status: ('A' for Active; 'I' for Inactive)
REMARK    1  A    between atoms: C2_2  and  C3_3 
REMARK    2  A    between atoms: C3_3  and  C5_5 
REMARK    3  A    between atoms: C27_23  and  O29_24 
ROOT
ATOM      1  C5  <0> d   1      26.542  -4.765  33.849  0.00  0.00     0.028 C 
ATOM      2  C6  <0> d   1      27.888  -5.153  34.465  0.00  0.00     0.025 C 
ATOM      3  C7  <0> d   1      26.390  -5.399  32.444  0.00  0.00    -0.002 C 
ATOM      4  C9  <0> d   1      27.592  -6.294  32.139  0.00  0.00     0.011 C 
ATOM      5  C10 <0> d   1      26.334  -4.219  31.435  0.00  0.00     0.011 C 
ATOM      6  C11 <0> d   1      27.048  -3.091  32.186  0.00  0.00    -0.000 C 
ATOM      7  C13 <0> d   1      26.729  -1.682  31.722  0.00  0.00    -0.002 C 
ATOM      8  C15 <0> d   1      27.180  -1.498  30.272  0.00  0.00     0.010 C 
ATOM      9  C16 <0> d   1      26.822  -0.086  29.796  0.00  0.00     0.036 C 
ATOM     10  C17 <0> d   1      27.436   0.909  30.762  0.00  0.00    -0.064 A 
ATOM     11  C18 <0> d   1      28.183   1.893  30.284  0.00  0.00     0.058 A 
ATOM     12  C19 <0> d   1      28.812   2.865  31.192  0.00  0.00     0.172 A 
ATOM     13  O20 <0> d   1      29.465   3.794  30.754  0.00  0.00    -0.289 OA
ATOM     14  C21 <0> d   1      28.634   2.688  32.643  0.00  0.00     0.052 A 
ATOM     15  C22 <0> d   1      27.879   1.700  33.099  0.00  0.00    -0.009 A 
ATOM     16  C23 <0> d   1      27.164   0.725  32.227  0.00  0.00     0.004 A 
ATOM     17  C24 <0> d   1      25.662   0.914  32.449  0.00  0.00     0.025 C 
ATOM     18  C25 <0> d   1      27.482  -0.711  32.646  0.00  0.00     0.035 C 
ATOM     19  C27 <0> d   1      27.090  -0.910  34.106  0.00  0.00     0.124 C 
ATOM     20  C30 <0> d   1      27.270  -2.370  34.550  0.00  0.00     0.042 C 
ATOM     21  C31 <0> d   1      26.480  -3.258  33.621  0.00  0.00    -0.023 C 
ATOM     22  C32 <0> d   1      25.023  -2.795  33.576  0.00  0.00     0.017 C 
ENDROOT
BRANCH   1  23
ATOM     23  C3  <0> d   1      25.412  -5.204  34.745  0.00  0.00     0.136 C 
ATOM     24  O4  <0> d   1      25.464  -4.989  35.932  0.00  0.00    -0.297 OA
BRANCH  23  25
ATOM     25  C2  <0> d   1      24.218  -5.913  34.158  0.00  0.00     0.074 C 
ATOM     26  C1  <0> d   1      24.235  -7.381  34.590  0.00  0.00     0.013 C 
ENDBRANCH  23  25
ENDBRANCH   1  23
BRANCH  19  27
ATOM     27  O29 <0> d   1      25.720  -0.538  34.276  0.00  0.00    -0.395 OA
ATOM     28  H56 <0> d   1      25.578   0.149  34.941  0.00  0.00     0.210 HD
ENDBRANCH  19  27
TORSDOF 3
ENDMDL
MODEL 114
REMARK CAVERDOCK RESULT:     -10.6      0.000      0.000
REMARK CAVERDOCK CONSTRAINTS:       0.0      0.0      0.0      0.0
REMARK CAVERDOCK TUNNEL: 113    -10.6      3.3    114.2
REMARK  3 active torsions:
REMARK  status: ('A' for Active; 'I' for Inactive)
REMARK    1  A    between atoms: C2_2  and  C3_3 
REMARK    2  A    between atoms: C3_3  and  C5_5 
REMARK    3  A    between atoms: C27_23  and  O29_24 
ROOT
ATOM      1  C5  <0> d   1      28.729   0.852  30.003  0.00  0.00     0.028 C 
ATOM      2  C6  <0> d   1      30.117   1.119  30.591  0.00  0.00     0.025 C 
ATOM      3  C7  <0> d   1      27.688   1.820  30.618  0.00  0.00    -0.002 C 
ATOM      4  C9  <0> d   1      28.381   2.810  31.556  0.00  0.00     0.011 C 
ATOM      5  C10 <0> d   1      26.687   0.939  31.415  0.00  0.00     0.011 C 
ATOM      6  C11 <0> d   1      27.509  -0.316  31.727  0.00  0.00    -0.000 C 
ATOM      7  C13 <0> d   1      26.709  -1.569  32.035  0.00  0.00    -0.002 C 
ATOM      8  C15 <0> d   1      25.875  -1.355  33.300  0.00  0.00     0.010 C 
ATOM      9  C16 <0> d   1      25.042  -2.609  33.586  0.00  0.00     0.036 C 
ATOM     10  C17 <0> d   1      25.984  -3.795  33.663  0.00  0.00    -0.064 A 
ATOM     11  C18 <0> d   1      25.927  -4.593  34.719  0.00  0.00     0.058 A 
ATOM     12  C19 <0> d   1      26.840  -5.741  34.840  0.00  0.00     0.172 A 
ATOM     13  O20 <0> d   1      26.763  -6.500  35.788  0.00  0.00    -0.289 OA
ATOM     14  C21 <0> d   1      27.847  -5.951  33.787  0.00  0.00     0.052 A 
ATOM     15  C22 <0> d   1      27.882  -5.145  32.738  0.00  0.00    -0.009 A 
ATOM     16  C23 <0> d   1      26.943  -4.006  32.529  0.00  0.00     0.004 A 
ATOM     17  C24 <0> d   1      26.121  -4.303  31.272  0.00  0.00     0.025 C 
ATOM     18  C25 <0> d   1      27.712  -2.715  32.242  0.00  0.00     0.035 C 
ATOM     19  C27 <0> d   1      28.595  -2.916  31.014  0.00  0.00     0.124 C 
ATOM     20  C30 <0> d   1      29.299  -1.613  30.601  0.00  0.00     0.042 C 
ATOM     21  C31 <0> d   1      28.254  -0.547  30.386  0.00  0.00    -0.023 C 
ATOM     22  C32 <0> d   1      27.212  -1.038  29.379  0.00  0.00     0.017 C 
ENDROOT
BRANCH   1  23
ATOM     23  C3  <0> d   1      28.760   1.001  28.504  0.00  0.00     0.136 C 
ATOM     24  O4  <0> d   1      29.519   0.331  27.846  0.00  0.00    -0.297 OA
BRANCH  23  25
ATOM     25  C2  <0> d   1      27.844   1.988  27.827  0.00  0.00     0.074 C 
ATOM     26  C1  <0> d   1      28.657   2.860  26.866  0.00  0.00     0.013 C 
ENDBRANCH  23  25
ENDBRANCH   1  23
BRANCH  19  27
ATOM     27  O29 <0> d   1      27.785  -3.370  29.927  0.00  0.00    -0.395 OA
ATOM     28  H56 <0> d   1      28.278  -3.532  29.110  0.00  0.00     0.210 HD
ENDBRANCH  19  27
TORSDOF 3
ENDMDL
MODEL 115
REMARK CAVERDOCK RESULT:     -10.8      0.000      0.000
REMARK CAVERDOCK CONSTRAINTS:       0.0      0.0      0.0      0.0
REMARK CAVERDOCK TUNNEL: 114    -10.8      3.2    115.3
REMARK  3 active torsions:
REMARK  status: ('A' for Active; 'I' for Inactive)
REMARK    1  A    between atoms: C2_2  and  C3_3 
REMARK    2  A    between atoms: C3_3  and  C5_5 
REMARK    3  A    between atoms: C27_23  and  O29_24 
ROOT
ATOM      1  C5  <0> d   1      27.764   0.647  29.535  0.00  0.00     0.028 C 
ATOM      2  C6  <0> d   1      26.556   0.789  28.606  0.00  0.00     0.025 C 
ATOM      3  C7  <0> d   1      28.904  -0.123  28.823  0.00  0.00    -0.002 C 
ATOM      4  C9  <0> d   1      28.510  -0.425  27.376  0.00  0.00     0.011 C 
ATOM      5  C10 <0> d   1      29.098  -1.446  29.612  0.00  0.00     0.011 C 
ATOM      6  C11 <0> d   1      27.738  -1.646  30.287  0.00  0.00    -0.000 C 
ATOM      7  C13 <0> d   1      27.734  -2.539  31.515  0.00  0.00    -0.002 C 
ATOM      8  C15 <0> d   1      28.161  -3.956  31.128  0.00  0.00     0.010 C 
ATOM      9  C16 <0> d   1      28.191  -4.844  32.377  0.00  0.00     0.036 C 
ATOM     10  C17 <0> d   1      26.830  -4.771  33.042  0.00  0.00    -0.064 A 
ATOM     11  C18 <0> d   1      26.198  -5.897  33.338  0.00  0.00     0.058 A 
ATOM     12  C19 <0> d   1      24.867  -5.867  33.964  0.00  0.00     0.172 A 
ATOM     13  O20 <0> d   1      24.302  -6.898  34.274  0.00  0.00    -0.289 OA
ATOM     14  C21 <0> d   1      24.235  -4.559  34.207  0.00  0.00     0.052 A 
ATOM     15  C22 <0> d   1      24.887  -3.446  33.908  0.00  0.00    -0.009 A 
ATOM     16  C23 <0> d   1      26.262  -3.413  33.333  0.00  0.00     0.004 A 
ATOM     17  C24 <0> d   1      27.178  -2.733  34.353  0.00  0.00     0.025 C 
ATOM     18  C25 <0> d   1      26.303  -2.544  32.075  0.00  0.00     0.035 C 
ATOM     19  C27 <0> d   1      25.831  -1.134  32.420  0.00  0.00     0.124 C 
ATOM     20  C30 <0> d   1      25.968  -0.181  31.223  0.00  0.00     0.042 C 
ATOM     21  C31 <0> d   1      27.400  -0.204  30.748  0.00  0.00    -0.023 C 
ATOM     22  C32 <0> d   1      28.337   0.120  31.913  0.00  0.00     0.017 C 
ENDROOT
BRANCH   1  23
ATOM     23  C3  <0> d   1      28.245   2.006  29.976  0.00  0.00     0.136 C 
ATOM     24  O4  <0> d   1      27.557   2.686  30.697  0.00  0.00    -0.297 OA
BRANCH  23  25
ATOM     25  C2  <0> d   1      29.587   2.515  29.513  0.00  0.00     0.074 C 
ATOM     26  C1  <0> d   1      29.943   3.787  30.286  0.00  0.00     0.013 C 
ENDBRANCH  23  25
ENDBRANCH   1  23
BRANCH  19  27
ATOM     27  O29 <0> d   1      26.614  -0.633  33.505  0.00  0.00    -0.395 OA
ATOM     28  H56 <0> d   1      26.508   0.316  33.662  0.00  0.00     0.210 HD
ENDBRANCH  19  27
TORSDOF 3
ENDMDL
MODEL 116
REMARK CAVERDOCK RESULT:     -10.8      0.000      0.000
REMARK CAVERDOCK CONSTRAINTS:       0.0      0.0      0.0      0.0
REMARK CAVERDOCK TUNNEL: 115    -10.8      3.2    116.1
REMARK  3 active torsions:
REMARK  status: ('A' for Active; 'I' for Inactive)
REMARK    1  A    between atoms: C2_2  and  C3_3 
REMARK    2  A    between atoms: C3_3  and  C5_5 
REMARK    3  A    between atoms: C27_23  and  O29_24 
ROOT
ATOM      1  C5  <0> d   1      26.523  -5.198  33.977  0.00  0.00     0.028 C 
ATOM      2  C6  <0> d   1      27.890  -5.619  34.522  0.00  0.00     0.025 C 
ATOM      3  C7  <0> d   1      26.313  -5.768  32.552  0.00  0.00    -0.002 C 
ATOM      4  C9  <0> d   1      27.496  -6.655  32.162  0.00  0.00     0.011 C 
ATOM      5  C10 <0> d   1      26.225  -4.545  31.599  0.00  0.00     0.011 C 
ATOM      6  C11 <0> d   1      26.976  -3.455  32.370  0.00  0.00    -0.000 C 
ATOM      7  C13 <0> d   1      26.648  -2.025  31.981  0.00  0.00    -0.002 C 
ATOM      8  C15 <0> d   1      27.044  -1.779  30.524  0.00  0.00     0.010 C 
ATOM      9  C16 <0> d   1      26.677  -0.346  30.124  0.00  0.00     0.036 C 
ATOM     10  C17 <0> d   1      27.335   0.602  31.108  0.00  0.00    -0.064 A 
ATOM     11  C18 <0> d   1      28.068   1.603  30.645  0.00  0.00     0.058 A 
ATOM     12  C19 <0> d   1      28.739   2.530  31.569  0.00  0.00     0.172 A 
ATOM     13  O20 <0> d   1      29.380   3.475  31.147  0.00  0.00    -0.289 OA
ATOM     14  C21 <0> d   1      28.616   2.291  33.017  0.00  0.00     0.052 A 
ATOM     15  C22 <0> d   1      27.873   1.288  33.458  0.00  0.00    -0.009 A 
ATOM     16  C23 <0> d   1      27.119   0.356  32.573  0.00  0.00     0.004 A 
ATOM     17  C24 <0> d   1      25.627   0.541  32.862  0.00  0.00     0.025 C 
ATOM     18  C25 <0> d   1      27.443  -1.100  32.916  0.00  0.00     0.035 C 
ATOM     19  C27 <0> d   1      27.107  -1.360  34.381  0.00  0.00     0.124 C 
ATOM     20  C30 <0> d   1      27.294  -2.840  34.752  0.00  0.00     0.042 C 
ATOM     21  C31 <0> d   1      26.463  -3.682  33.817  0.00  0.00    -0.023 C 
ATOM     22  C32 <0> d   1      25.008  -3.210  33.850  0.00  0.00     0.017 C 
ENDROOT
BRANCH   1  23
ATOM     23  C3  <0> d   1      25.426  -5.670  34.896  0.00  0.00     0.136 C 
ATOM     24  O4  <0> d   1      25.315  -5.192  35.999  0.00  0.00    -0.297 OA
BRANCH  23  25
ATOM     25  C2  <0> d   1      24.469  -6.741  34.438  0.00  0.00     0.074 C 
ATOM     26  C1  <0> d   1      23.078  -6.132  34.246  0.00  0.00     0.013 C 
ENDBRANCH  23  25
ENDBRANCH   1  23
BRANCH  19  27
ATOM     27  O29 <0> d   1      25.747  -0.990  34.620  0.00  0.00    -0.395 OA
ATOM     28  H56 <0> d   1      25.115  -1.714  34.504  0.00  0.00     0.210 HD
ENDBRANCH  19  27
TORSDOF 3
ENDMDL
MODEL 117
REMARK CAVERDOCK RESULT:     -11.0      0.000      0.000
REMARK CAVERDOCK CONSTRAINTS:       0.0      0.0      0.0      0.0
REMARK CAVERDOCK TUNNEL: 116    -11.0      3.2    117.5
REMARK  3 active torsions:
REMARK  status: ('A' for Active; 'I' for Inactive)
REMARK    1  A    between atoms: C2_2  and  C3_3 
REMARK    2  A    between atoms: C3_3  and  C5_5 
REMARK    3  A    between atoms: C27_23  and  O29_24 
ROOT
ATOM      1  C5  <0> d   1      27.797   0.591  29.709  0.00  0.00     0.028 C 
ATOM      2  C6  <0> d   1      26.623   0.731  28.738  0.00  0.00     0.025 C 
ATOM      3  C7  <0> d   1      28.967  -0.168  29.035  0.00  0.00    -0.002 C 
ATOM      4  C9  <0> d   1      28.627  -0.465  27.573  0.00  0.00     0.011 C 
ATOM      5  C10 <0> d   1      29.140  -1.495  29.824  0.00  0.00     0.011 C 
ATOM      6  C11 <0> d   1      27.757  -1.706  30.448  0.00  0.00    -0.000 C 
ATOM      7  C13 <0> d   1      27.714  -2.605  31.670  0.00  0.00    -0.002 C 
ATOM      8  C15 <0> d   1      28.163  -4.018  31.292  0.00  0.00     0.010 C 
ATOM      9  C16 <0> d   1      28.154  -4.912  32.537  0.00  0.00     0.036 C 
ATOM     10  C17 <0> d   1      26.769  -4.851  33.152  0.00  0.00    -0.064 A 
ATOM     11  C18 <0> d   1      26.133  -5.982  33.420  0.00  0.00     0.058 A 
ATOM     12  C19 <0> d   1      24.780  -5.962  33.997  0.00  0.00     0.172 A 
ATOM     13  O20 <0> d   1      24.210  -6.998  34.282  0.00  0.00    -0.289 OA
ATOM     14  C21 <0> d   1      24.132  -4.659  34.224  0.00  0.00     0.052 A 
ATOM     15  C22 <0> d   1      24.788  -3.541  33.955  0.00  0.00    -0.009 A 
ATOM     16  C23 <0> d   1      26.183  -3.497  33.430  0.00  0.00     0.004 A 
ATOM     17  C24 <0> d   1      27.058  -2.818  34.486  0.00  0.00     0.025 C 
ATOM     18  C25 <0> d   1      26.264  -2.621  32.179  0.00  0.00     0.035 C 
ATOM     19  C27 <0> d   1      25.772  -1.216  32.513  0.00  0.00     0.124 C 
ATOM     20  C30 <0> d   1      25.947  -0.256  31.327  0.00  0.00     0.042 C 
ATOM     21  C31 <0> d   1      27.394  -0.268  30.904  0.00  0.00    -0.023 C 
ATOM     22  C32 <0> d   1      28.287   0.054  32.104  0.00  0.00     0.017 C 
ENDROOT
BRANCH   1  23
ATOM     23  C3  <0> d   1      28.255   1.950  30.174  0.00  0.00     0.136 C 
ATOM     24  O4  <0> d   1      27.553   2.606  30.904  0.00  0.00    -0.297 OA
BRANCH  23  25
ATOM     25  C2  <0> d   1      29.589   2.489  29.724  0.00  0.00     0.074 C 
ATOM     26  C1  <0> d   1      29.761   3.919  30.243  0.00  0.00     0.013 C 
ENDBRANCH  23  25
ENDBRANCH   1  23
BRANCH  19  27
ATOM     27  O29 <0> d   1      26.513  -0.716  33.629  0.00  0.00    -0.395 OA
ATOM     28  H56 <0> d   1      27.446  -0.970  33.627  0.00  0.00     0.210 HD
ENDBRANCH  19  27
TORSDOF 3
ENDMDL
MODEL 118
REMARK CAVERDOCK RESULT:     -10.4      0.000      0.000
REMARK CAVERDOCK CONSTRAINTS:       0.0      0.0      0.0      0.0
REMARK CAVERDOCK TUNNEL: 117    -10.4      3.2    118.1
REMARK  3 active torsions:
REMARK  status: ('A' for Active; 'I' for Inactive)
REMARK    1  A    between atoms: C2_2  and  C3_3 
REMARK    2  A    between atoms: C3_3  and  C5_5 
REMARK    3  A    between atoms: C27_23  and  O29_24 
ROOT
ATOM      1  C5  <0> d   1      26.505  -5.324  34.051  0.00  0.00     0.028 C 
ATOM      2  C6  <0> d   1      27.868  -5.736  34.612  0.00  0.00     0.025 C 
ATOM      3  C7  <0> d   1      26.313  -5.901  32.626  0.00  0.00    -0.002 C 
ATOM      4  C9  <0> d   1      27.505  -6.782  32.251  0.00  0.00     0.011 C 
ATOM      5  C10 <0> d   1      26.228  -4.681  31.668  0.00  0.00     0.011 C 
ATOM      6  C11 <0> d   1      26.964  -3.584  32.443  0.00  0.00    -0.000 C 
ATOM      7  C13 <0> d   1      26.632  -2.157  32.046  0.00  0.00    -0.002 C 
ATOM      8  C15 <0> d   1      27.042  -1.914  30.592  0.00  0.00     0.010 C 
ATOM      9  C16 <0> d   1      26.671  -0.484  30.184  0.00  0.00     0.036 C 
ATOM     10  C17 <0> d   1      27.313   0.471  31.172  0.00  0.00    -0.064 A 
ATOM     11  C18 <0> d   1      28.045   1.474  30.713  0.00  0.00     0.058 A 
ATOM     12  C19 <0> d   1      28.701   2.409  31.641  0.00  0.00     0.172 A 
ATOM     13  O20 <0> d   1      29.341   3.355  31.222  0.00  0.00    -0.289 OA
ATOM     14  C21 <0> d   1      28.564   2.173  33.088  0.00  0.00     0.052 A 
ATOM     15  C22 <0> d   1      27.822   1.167  33.525  0.00  0.00    -0.009 A 
ATOM     16  C23 <0> d   1      27.083   0.228  32.635  0.00  0.00     0.004 A 
ATOM     17  C24 <0> d   1      25.587   0.406  32.908  0.00  0.00     0.025 C 
ATOM     18  C25 <0> d   1      27.412  -1.224  32.986  0.00  0.00     0.035 C 
ATOM     19  C27 <0> d   1      27.062  -1.482  34.448  0.00  0.00     0.124 C 
ATOM     20  C30 <0> d   1      27.254  -2.959  34.827  0.00  0.00     0.042 C 
ATOM     21  C31 <0> d   1      26.438  -3.809  33.886  0.00  0.00    -0.023 C 
ATOM     22  C32 <0> d   1      24.980  -3.346  33.902  0.00  0.00     0.017 C 
ENDROOT
BRANCH   1  23
ATOM     23  C3  <0> d   1      25.401  -5.800  34.961  0.00  0.00     0.136 C 
ATOM     24  O4  <0> d   1      25.346  -5.406  36.100  0.00  0.00    -0.297 OA
BRANCH  23  25
ATOM     25  C2  <0> d   1      24.368  -6.769  34.446  0.00  0.00     0.074 C 
ATOM     26  C1  <0> d   1      23.036  -6.038  34.253  0.00  0.00     0.013 C 
ENDBRANCH  23  25
ENDBRANCH   1  23
BRANCH  19  27
ATOM     27  O29 <0> d   1      25.697  -1.119  34.672  0.00  0.00    -0.395 OA
ATOM     28  H56 <0> d   1      25.059  -1.692  34.224  0.00  0.00     0.210 HD
ENDBRANCH  19  27
TORSDOF 3
ENDMDL
MODEL 119
REMARK CAVERDOCK RESULT:     -11.0      0.000      0.000
REMARK CAVERDOCK CONSTRAINTS:       0.0      0.0      0.0      0.0
REMARK CAVERDOCK TUNNEL: 118    -11.0      3.2    119.2
REMARK  3 active torsions:
REMARK  status: ('A' for Active; 'I' for Inactive)
REMARK    1  A    between atoms: C2_2  and  C3_3 
REMARK    2  A    between atoms: C3_3  and  C5_5 
REMARK    3  A    between atoms: C27_23  and  O29_24 
ROOT
ATOM      1  C5  <0> d   1      27.670   0.440  29.841  0.00  0.00     0.028 C 
ATOM      2  C6  <0> d   1      26.466   0.572  28.906  0.00  0.00     0.025 C 
ATOM      3  C7  <0> d   1      28.835  -0.285  29.122  0.00  0.00    -0.002 C 
ATOM      4  C9  <0> d   1      28.458  -0.566  27.666  0.00  0.00     0.011 C 
ATOM      5  C10 <0> d   1      29.056  -1.620  29.884  0.00  0.00     0.011 C 
ATOM      6  C11 <0> d   1      27.696  -1.868  30.544  0.00  0.00    -0.000 C 
ATOM      7  C13 <0> d   1      27.706  -2.786  31.753  0.00  0.00    -0.002 C 
ATOM      8  C15 <0> d   1      28.171  -4.184  31.340  0.00  0.00     0.010 C 
ATOM      9  C16 <0> d   1      28.215  -5.097  32.570  0.00  0.00     0.036 C 
ATOM     10  C17 <0> d   1      26.847  -5.073  33.225  0.00  0.00    -0.064 A 
ATOM     11  C18 <0> d   1      26.242  -6.220  33.493  0.00  0.00     0.058 A 
ATOM     12  C19 <0> d   1      24.906  -6.236  34.109  0.00  0.00     0.172 A 
ATOM     13  O20 <0> d   1      24.364  -7.288  34.394  0.00  0.00    -0.289 OA
ATOM     14  C21 <0> d   1      24.240  -4.950  34.375  0.00  0.00     0.052 A 
ATOM     15  C22 <0> d   1      24.866  -3.815  34.105  0.00  0.00    -0.009 A 
ATOM     16  C23 <0> d   1      26.243  -3.736  33.541  0.00  0.00     0.004 A 
ATOM     17  C24 <0> d   1      27.135  -3.055  34.583  0.00  0.00     0.025 C 
ATOM     18  C25 <0> d   1      26.271  -2.839  32.302  0.00  0.00     0.035 C 
ATOM     19  C27 <0> d   1      25.762  -1.450  32.673  0.00  0.00     0.124 C 
ATOM     20  C30 <0> d   1      25.884  -0.468  31.497  0.00  0.00     0.042 C 
ATOM     21  C31 <0> d   1      27.318  -0.445  31.033  0.00  0.00    -0.023 C 
ATOM     22  C32 <0> d   1      28.239  -0.123  32.212  0.00  0.00     0.017 C 
ENDROOT
BRANCH   1  23
ATOM     23  C3  <0> d   1      28.114   1.801  30.314  0.00  0.00     0.136 C 
ATOM     24  O4  <0> d   1      27.365   2.489  30.963  0.00  0.00    -0.297 OA
BRANCH  23  25
ATOM     25  C2  <0> d   1      29.495   2.302  29.973  0.00  0.00     0.074 C 
ATOM     26  C1  <0> d   1      29.614   3.775  30.374  0.00  0.00     0.013 C 
ENDBRANCH  23  25
ENDBRANCH   1  23
BRANCH  19  27
ATOM     27  O29 <0> d   1      26.524  -0.952  33.775  0.00  0.00    -0.395 OA
ATOM     28  H56 <0> d   1      27.054  -0.170  33.565  0.00  0.00     0.210 HD
ENDBRANCH  19  27
TORSDOF 3
ENDMDL
MODEL 120
REMARK CAVERDOCK RESULT:      -9.8      0.000      0.000
REMARK CAVERDOCK CONSTRAINTS:       0.0      0.0      0.0      0.0
REMARK CAVERDOCK TUNNEL: 119     -9.8      3.2    120.7
REMARK  3 active torsions:
REMARK  status: ('A' for Active; 'I' for Inactive)
REMARK    1  A    between atoms: C2_2  and  C3_3 
REMARK    2  A    between atoms: C3_3  and  C5_5 
REMARK    3  A    between atoms: C27_23  and  O29_24 
ROOT
ATOM      1  C5  <0> d   1      28.168   0.321  30.500  0.00  0.00     0.028 C 
ATOM      2  C6  <0> d   1      29.370   0.845  31.290  0.00  0.00     0.025 C 
ATOM      3  C7  <0> d   1      26.905   1.159  30.822  0.00  0.00    -0.002 C 
ATOM      4  C9  <0> d   1      27.266   2.313  31.760  0.00  0.00     0.011 C 
ATOM      5  C10 <0> d   1      25.906   0.196  31.519  0.00  0.00     0.011 C 
ATOM      6  C11 <0> d   1      26.822  -0.889  32.096  0.00  0.00    -0.000 C 
ATOM      7  C13 <0> d   1      26.161  -2.224  32.387  0.00  0.00    -0.002 C 
ATOM      8  C15 <0> d   1      25.084  -2.048  33.459  0.00  0.00     0.010 C 
ATOM      9  C16 <0> d   1      24.395  -3.392  33.723  0.00  0.00     0.036 C 
ATOM     10  C17 <0> d   1      25.462  -4.407  34.084  0.00  0.00    -0.064 A 
ATOM     11  C18 <0> d   1      25.320  -5.122  35.190  0.00  0.00     0.058 A 
ATOM     12  C19 <0> d   1      26.345  -6.102  35.584  0.00  0.00     0.172 A 
ATOM     13  O20 <0> d   1      26.199  -6.790  36.577  0.00  0.00    -0.289 OA
ATOM     14  C21 <0> d   1      27.551  -6.231  34.749  0.00  0.00     0.052 A 
ATOM     15  C22 <0> d   1      27.669  -5.510  33.645  0.00  0.00    -0.009 A 
ATOM     16  C23 <0> d   1      26.637  -4.551  33.161  0.00  0.00     0.004 A 
ATOM     17  C24 <0> d   1      26.114  -5.066  31.818  0.00  0.00     0.025 C 
ATOM     18  C25 <0> d   1      27.258  -3.181  32.881  0.00  0.00     0.035 C 
ATOM     19  C27 <0> d   1      28.374  -3.334  31.852  0.00  0.00     0.124 C 
ATOM     20  C30 <0> d   1      28.954  -1.972  31.437  0.00  0.00     0.042 C 
ATOM     21  C31 <0> d   1      27.830  -1.101  30.935  0.00  0.00    -0.023 C 
ATOM     22  C32 <0> d   1      27.073  -1.823  29.819  0.00  0.00     0.017 C 
ENDROOT
BRANCH   1  23
ATOM     23  C3  <0> d   1      28.458   0.360  29.022  0.00  0.00     0.136 C 
ATOM     24  O4  <0> d   1      29.449  -0.175  28.586  0.00  0.00    -0.297 OA
BRANCH  23  25
ATOM     25  C2  <0> d   1      27.511   1.069  28.087  0.00  0.00     0.074 C 
ATOM     26  C1  <0> d   1      28.272   2.146  27.310  0.00  0.00     0.013 C 
ENDBRANCH  23  25
ENDBRANCH   1  23
BRANCH  19  27
ATOM     27  O29 <0> d   1      27.853  -3.990  30.694  0.00  0.00    -0.395 OA
ATOM     28  H56 <0> d   1      28.533  -4.342  30.102  0.00  0.00     0.210 HD
ENDBRANCH  19  27
TORSDOF 3
ENDMDL
MODEL 121
REMARK CAVERDOCK RESULT:     -11.2      0.000      0.000
REMARK CAVERDOCK CONSTRAINTS:       0.0      0.0      0.0      0.0
REMARK CAVERDOCK TUNNEL: 120    -11.2      3.3    121.6
REMARK  3 active torsions:
REMARK  status: ('A' for Active; 'I' for Inactive)
REMARK    1  A    between atoms: C2_2  and  C3_3 
REMARK    2  A    between atoms: C3_3  and  C5_5 
REMARK    3  A    between atoms: C27_23  and  O29_24 
ROOT
ATOM      1  C5  <0> d   1      27.613   0.341  29.988  0.00  0.00     0.028 C 
ATOM      2  C6  <0> d   1      26.391   0.494  29.081  0.00  0.00     0.025 C 
ATOM      3  C7  <0> d   1      28.763  -0.368  29.229  0.00  0.00    -0.002 C 
ATOM      4  C9  <0> d   1      28.358  -0.614  27.775  0.00  0.00     0.011 C 
ATOM      5  C10 <0> d   1      28.999  -1.721  29.955  0.00  0.00     0.011 C 
ATOM      6  C11 <0> d   1      27.653  -1.984  30.635  0.00  0.00    -0.000 C 
ATOM      7  C13 <0> d   1      27.686  -2.931  31.821  0.00  0.00    -0.002 C 
ATOM      8  C15 <0> d   1      28.142  -4.318  31.366  0.00  0.00     0.010 C 
ATOM      9  C16 <0> d   1      28.210  -5.261  32.573  0.00  0.00     0.036 C 
ATOM     10  C17 <0> d   1      26.856  -5.252  33.256  0.00  0.00    -0.064 A 
ATOM     11  C18 <0> d   1      26.255  -6.405  33.508  0.00  0.00     0.058 A 
ATOM     12  C19 <0> d   1      24.932  -6.436  34.150  0.00  0.00     0.172 A 
ATOM     13  O20 <0> d   1      24.395  -7.494  34.420  0.00  0.00    -0.289 OA
ATOM     14  C21 <0> d   1      24.271  -5.156  34.459  0.00  0.00     0.052 A 
ATOM     15  C22 <0> d   1      24.893  -4.015  34.204  0.00  0.00    -0.009 A 
ATOM     16  C23 <0> d   1      26.259  -3.923  33.616  0.00  0.00     0.004 A 
ATOM     17  C24 <0> d   1      27.172  -3.267  34.655  0.00  0.00     0.025 C 
ATOM     18  C25 <0> d   1      26.262  -2.996  32.398  0.00  0.00     0.035 C 
ATOM     19  C27 <0> d   1      25.761  -1.616  32.812  0.00  0.00     0.124 C 
ATOM     20  C30 <0> d   1      25.860  -0.606  31.657  0.00  0.00     0.042 C 
ATOM     21  C31 <0> d   1      27.286  -0.573  31.166  0.00  0.00    -0.023 C 
ATOM     22  C32 <0> d   1      28.229  -0.279  32.333  0.00  0.00     0.017 C 
ENDROOT
BRANCH   1  23
ATOM     23  C3  <0> d   1      28.068   1.689  30.485  0.00  0.00     0.136 C 
ATOM     24  O4  <0> d   1      29.194   2.065  30.267  0.00  0.00    -0.297 OA
BRANCH  23  25
ATOM     25  C2  <0> d   1      27.115   2.569  31.254  0.00  0.00     0.074 C 
ATOM     26  C1  <0> d   1      27.905   3.653  31.991  0.00  0.00     0.013 C 
ENDBRANCH  23  25
ENDBRANCH   1  23
BRANCH  19  27
ATOM     27  O29 <0> d   1      26.546  -1.145  33.910  0.00  0.00    -0.395 OA
ATOM     28  H56 <0> d   1      27.465  -1.448  33.896  0.00  0.00     0.210 HD
ENDBRANCH  19  27
TORSDOF 3
ENDMDL
MODEL 122
REMARK CAVERDOCK RESULT:     -11.4      0.000      0.000
REMARK CAVERDOCK CONSTRAINTS:       0.0      0.0      0.0      0.0
REMARK CAVERDOCK TUNNEL: 121    -11.4      3.3    122.5
REMARK  3 active torsions:
REMARK  status: ('A' for Active; 'I' for Inactive)
REMARK    1  A    between atoms: C2_2  and  C3_3 
REMARK    2  A    between atoms: C3_3  and  C5_5 
REMARK    3  A    between atoms: C27_23  and  O29_24 
ROOT
ATOM      1  C5  <0> d   1      27.653   0.225  30.078  0.00  0.00     0.028 C 
ATOM      2  C6  <0> d   1      26.452   0.387  29.144  0.00  0.00     0.025 C 
ATOM      3  C7  <0> d   1      28.811  -0.499  29.346  0.00  0.00    -0.002 C 
ATOM      4  C9  <0> d   1      28.434  -0.747  27.885  0.00  0.00     0.011 C 
ATOM      5  C10 <0> d   1      29.018  -1.851  30.083  0.00  0.00     0.011 C 
ATOM      6  C11 <0> d   1      27.654  -2.097  30.736  0.00  0.00    -0.000 C 
ATOM      7  C13 <0> d   1      27.653  -3.039  31.927  0.00  0.00    -0.002 C 
ATOM      8  C15 <0> d   1      28.103  -4.433  31.487  0.00  0.00     0.010 C 
ATOM      9  C16 <0> d   1      28.136  -5.370  32.699  0.00  0.00     0.036 C 
ATOM     10  C17 <0> d   1      26.768  -5.344  33.354  0.00  0.00    -0.064 A 
ATOM     11  C18 <0> d   1      26.151  -6.490  33.598  0.00  0.00     0.058 A 
ATOM     12  C19 <0> d   1      24.814  -6.504  34.213  0.00  0.00     0.172 A 
ATOM     13  O20 <0> d   1      24.260  -7.555  34.476  0.00  0.00    -0.289 OA
ATOM     14  C21 <0> d   1      24.160  -5.216  34.502  0.00  0.00     0.052 A 
ATOM     15  C22 <0> d   1      24.799  -4.083  34.255  0.00  0.00    -0.009 A 
ATOM     16  C23 <0> d   1      26.178  -4.007  33.695  0.00  0.00     0.004 A 
ATOM     17  C24 <0> d   1      27.076  -3.356  34.750  0.00  0.00     0.025 C 
ATOM     18  C25 <0> d   1      26.217  -3.087  32.474  0.00  0.00     0.035 C 
ATOM     19  C27 <0> d   1      25.722  -1.699  32.871  0.00  0.00     0.124 C 
ATOM     20  C30 <0> d   1      25.856  -0.696  31.714  0.00  0.00     0.042 C 
ATOM     21  C31 <0> d   1      27.291  -0.679  31.253  0.00  0.00    -0.023 C 
ATOM     22  C32 <0> d   1      28.213  -0.390  32.438  0.00  0.00     0.017 C 
ENDROOT
BRANCH   1  23
ATOM     23  C3  <0> d   1      28.111   1.571  30.578  0.00  0.00     0.136 C 
ATOM     24  O4  <0> d   1      29.257   1.916  30.420  0.00  0.00    -0.297 OA
BRANCH  23  25
ATOM     25  C2  <0> d   1      27.138   2.486  31.277  0.00  0.00     0.074 C 
ATOM     26  C1  <0> d   1      27.879   3.727  31.782  0.00  0.00     0.013 C 
ENDBRANCH  23  25
ENDBRANCH   1  23
BRANCH  19  27
ATOM     27  O29 <0> d   1      26.488  -1.231  33.983  0.00  0.00    -0.395 OA
ATOM     28  H56 <0> d   1      27.364  -1.635  34.055  0.00  0.00     0.210 HD
ENDBRANCH  19  27
TORSDOF 3
ENDMDL
MODEL 123
REMARK CAVERDOCK RESULT:      -8.2      0.000      0.000
REMARK CAVERDOCK CONSTRAINTS:       0.0      0.0      0.0      0.0
REMARK CAVERDOCK TUNNEL: 122     -8.2      3.3    123.3
REMARK  3 active torsions:
REMARK  status: ('A' for Active; 'I' for Inactive)
REMARK    1  A    between atoms: C2_2  and  C3_3 
REMARK    2  A    between atoms: C3_3  and  C5_5 
REMARK    3  A    between atoms: C27_23  and  O29_24 
ROOT
ATOM      1  C5  <0> d   1      25.839  -4.946  34.503  0.00  0.00     0.028 C 
ATOM      2  C6  <0> d   1      26.194  -4.440  35.903  0.00  0.00     0.025 C 
ATOM      3  C7  <0> d   1      26.799  -6.086  34.082  0.00  0.00    -0.002 C 
ATOM      4  C9  <0> d   1      27.751  -6.422  35.232  0.00  0.00     0.011 C 
ATOM      5  C10 <0> d   1      27.601  -5.556  32.862  0.00  0.00     0.011 C 
ATOM      6  C11 <0> d   1      27.526  -4.036  33.037  0.00  0.00    -0.000 C 
ATOM      7  C13 <0> d   1      27.752  -3.215  31.781  0.00  0.00    -0.002 C 
ATOM      8  C15 <0> d   1      29.168  -3.452  31.252  0.00  0.00     0.010 C 
ATOM      9  C16 <0> d   1      29.378  -2.649  29.963  0.00  0.00     0.036 C 
ATOM     10  C17 <0> d   1      29.067  -1.194  30.257  0.00  0.00    -0.064 A 
ATOM     11  C18 <0> d   1      29.956  -0.268  29.931  0.00  0.00     0.058 A 
ATOM     12  C19 <0> d   1      29.699   1.152  30.219  0.00  0.00     0.172 A 
ATOM     13  O20 <0> d   1      30.495   2.009  29.884  0.00  0.00    -0.289 OA
ATOM     14  C21 <0> d   1      28.456   1.512  30.921  0.00  0.00     0.052 A 
ATOM     15  C22 <0> d   1      27.578   0.570  31.232  0.00  0.00    -0.009 A 
ATOM     16  C23 <0> d   1      27.753  -0.874  30.909  0.00  0.00     0.004 A 
ATOM     17  C24 <0> d   1      26.641  -1.273  29.936  0.00  0.00     0.025 C 
ATOM     18  C25 <0> d   1      27.561  -1.736  32.157  0.00  0.00     0.035 C 
ATOM     19  C27 <0> d   1      26.173  -1.481  32.738  0.00  0.00     0.124 C 
ATOM     20  C30 <0> d   1      25.874  -2.412  33.923  0.00  0.00     0.042 C 
ATOM     21  C31 <0> d   1      26.050  -3.840  33.473  0.00  0.00    -0.023 C 
ATOM     22  C32 <0> d   1      25.186  -4.105  32.239  0.00  0.00     0.017 C 
ENDROOT
BRANCH   1  23
ATOM     23  C3  <0> d   1      24.411  -5.426  34.469  0.00  0.00     0.136 C 
ATOM     24  O4  <0> d   1      23.511  -4.634  34.326  0.00  0.00    -0.297 OA
BRANCH  23  25
ATOM     25  C2  <0> d   1      24.107  -6.895  34.614  0.00  0.00     0.074 C 
ATOM     26  C1  <0> d   1      24.366  -7.328  36.060  0.00  0.00     0.013 C 
ENDBRANCH  23  25
ENDBRANCH   1  23
BRANCH  19  27
ATOM     27  O29 <0> d   1      25.194  -1.697  31.719  0.00  0.00    -0.395 OA
ATOM     28  H56 <0> d   1      25.565  -1.791  30.830  0.00  0.00     0.210 HD
ENDBRANCH  19  27
TORSDOF 3
ENDMDL
MODEL 124
REMARK CAVERDOCK RESULT:      -9.9      0.000      0.000
REMARK CAVERDOCK CONSTRAINTS:       0.0      0.0      0.0      0.0
REMARK CAVERDOCK TUNNEL: 123     -9.9      3.3    124.6
REMARK  3 active torsions:
REMARK  status: ('A' for Active; 'I' for Inactive)
REMARK    1  A    between atoms: C2_2  and  C3_3 
REMARK    2  A    between atoms: C3_3  and  C5_5 
REMARK    3  A    between atoms: C27_23  and  O29_24 
ROOT
ATOM      1  C5  <0> d   1      27.992  -0.212  30.448  0.00  0.00     0.028 C 
ATOM      2  C6  <0> d   1      28.546   0.732  31.517  0.00  0.00     0.025 C 
ATOM      3  C7  <0> d   1      26.547   0.196  30.065  0.00  0.00    -0.002 C 
ATOM      4  C9  <0> d   1      26.149   1.473  30.806  0.00  0.00     0.011 C 
ATOM      5  C10 <0> d   1      25.631  -0.982  30.498  0.00  0.00     0.011 C 
ATOM      6  C11 <0> d   1      26.448  -1.664  31.601  0.00  0.00    -0.000 C 
ATOM      7  C13 <0> d   1      26.097  -3.114  31.881  0.00  0.00    -0.002 C 
ATOM      8  C15 <0> d   1      24.655  -3.213  32.381  0.00  0.00     0.010 C 
ATOM      9  C16 <0> d   1      24.294  -4.682  32.627  0.00  0.00     0.036 C 
ATOM     10  C17 <0> d   1      25.318  -5.266  33.581  0.00  0.00    -0.064 A 
ATOM     11  C18 <0> d   1      24.897  -5.901  34.665  0.00  0.00     0.058 A 
ATOM     12  C19 <0> d   1      25.860  -6.463  35.625  0.00  0.00     0.172 A 
ATOM     13  O20 <0> d   1      25.478  -7.081  36.601  0.00  0.00    -0.289 OA
ATOM     14  C21 <0> d   1      27.298  -6.260  35.378  0.00  0.00     0.052 A 
ATOM     15  C22 <0> d   1      27.696  -5.628  34.285  0.00  0.00    -0.009 A 
ATOM     16  C23 <0> d   1      26.771  -5.095  33.246  0.00  0.00     0.004 A 
ATOM     17  C24 <0> d   1      27.042  -5.854  31.945  0.00  0.00     0.025 C 
ATOM     18  C25 <0> d   1      27.073  -3.624  32.953  0.00  0.00     0.035 C 
ATOM     19  C27 <0> d   1      28.524  -3.487  32.502  0.00  0.00     0.124 C 
ATOM     20  C30 <0> d   1      28.852  -2.048  32.073  0.00  0.00     0.042 C 
ATOM     21  C31 <0> d   1      27.879  -1.629  31.001  0.00  0.00    -0.023 C 
ATOM     22  C32 <0> d   1      27.903  -2.641  29.855  0.00  0.00     0.017 C 
ENDROOT
BRANCH   1  23
ATOM     23  C3  <0> d   1      28.879  -0.197  29.229  0.00  0.00     0.136 C 
ATOM     24  O4  <0> d   1      30.059  -0.430  29.337  0.00  0.00    -0.297 OA
BRANCH  23  25
ATOM     25  C2  <0> d   1      28.292   0.112  27.875  0.00  0.00     0.074 C 
ATOM     26  C1  <0> d   1      28.376   1.618  27.615  0.00  0.00     0.013 C 
ENDBRANCH  23  25
ENDBRANCH   1  23
BRANCH  19  27
ATOM     27  O29 <0> d   1      28.753  -4.364  31.396  0.00  0.00    -0.395 OA
ATOM     28  H56 <0> d   1      29.288  -5.140  31.614  0.00  0.00     0.210 HD
ENDBRANCH  19  27
TORSDOF 3
ENDMDL
MODEL 125
REMARK CAVERDOCK RESULT:      -9.7      0.000      0.000
REMARK CAVERDOCK CONSTRAINTS:       0.0      0.0      0.0      0.0
REMARK CAVERDOCK TUNNEL: 124     -9.7      3.3    125.5
REMARK  3 active torsions:
REMARK  status: ('A' for Active; 'I' for Inactive)
REMARK    1  A    between atoms: C2_2  and  C3_3 
REMARK    2  A    between atoms: C3_3  and  C5_5 
REMARK    3  A    between atoms: C27_23  and  O29_24 
ROOT
ATOM      1  C5  <0> d   1      27.888  -0.386  30.571  0.00  0.00     0.028 C 
ATOM      2  C6  <0> d   1      28.451   0.560  31.633  0.00  0.00     0.025 C 
ATOM      3  C7  <0> d   1      26.446   0.032  30.187  0.00  0.00    -0.002 C 
ATOM      4  C9  <0> d   1      26.060   1.318  30.919  0.00  0.00     0.011 C 
ATOM      5  C10 <0> d   1      25.520  -1.134  30.629  0.00  0.00     0.011 C 
ATOM      6  C11 <0> d   1      26.330  -1.816  31.736  0.00  0.00    -0.000 C 
ATOM      7  C13 <0> d   1      25.967  -3.261  32.026  0.00  0.00    -0.002 C 
ATOM      8  C15 <0> d   1      24.525  -3.343  32.529  0.00  0.00     0.010 C 
ATOM      9  C16 <0> d   1      24.150  -4.806  32.785  0.00  0.00     0.036 C 
ATOM     10  C17 <0> d   1      25.169  -5.393  33.743  0.00  0.00    -0.064 A 
ATOM     11  C18 <0> d   1      24.744  -6.016  34.832  0.00  0.00     0.058 A 
ATOM     12  C19 <0> d   1      25.702  -6.580  35.795  0.00  0.00     0.172 A 
ATOM     13  O20 <0> d   1      25.315  -7.188  36.776  0.00  0.00    -0.289 OA
ATOM     14  C21 <0> d   1      27.141  -6.393  35.545  0.00  0.00     0.052 A 
ATOM     15  C22 <0> d   1      27.544  -5.772  34.447  0.00  0.00    -0.009 A 
ATOM     16  C23 <0> d   1      26.623  -5.238  33.405  0.00  0.00     0.004 A 
ATOM     17  C24 <0> d   1      26.886  -6.009  32.109  0.00  0.00     0.025 C 
ATOM     18  C25 <0> d   1      26.939  -3.772  33.102  0.00  0.00     0.035 C 
ATOM     19  C27 <0> d   1      28.391  -3.652  32.648  0.00  0.00     0.124 C 
ATOM     20  C30 <0> d   1      28.732  -2.219  32.209  0.00  0.00     0.042 C 
ATOM     21  C31 <0> d   1      27.761  -1.798  31.135  0.00  0.00    -0.023 C 
ATOM     22  C32 <0> d   1      27.775  -2.819  29.996  0.00  0.00     0.017 C 
ENDROOT
BRANCH   1  23
ATOM     23  C3  <0> d   1      28.773  -0.388  29.352  0.00  0.00     0.136 C 
ATOM     24  O4  <0> d   1      29.959  -0.582  29.467  0.00  0.00    -0.297 OA
BRANCH  23  25
ATOM     25  C2  <0> d   1      28.177  -0.147  27.988  0.00  0.00     0.074 C 
ATOM     26  C1  <0> d   1      28.405   1.312  27.584  0.00  0.00     0.013 C 
ENDBRANCH  23  25
ENDBRANCH   1  23
BRANCH  19  27
ATOM     27  O29 <0> d   1      28.610  -4.539  31.549  0.00  0.00    -0.395 OA
ATOM     28  H56 <0> d   1      29.496  -4.929  31.528  0.00  0.00     0.210 HD
ENDBRANCH  19  27
TORSDOF 3
ENDMDL
MODEL 126
REMARK CAVERDOCK RESULT:     -11.3      0.000      0.000
REMARK CAVERDOCK CONSTRAINTS:       0.0      0.0      0.0      0.0
REMARK CAVERDOCK TUNNEL: 125    -11.3      3.3    126.1
REMARK  3 active torsions:
REMARK  status: ('A' for Active; 'I' for Inactive)
REMARK    1  A    between atoms: C2_2  and  C3_3 
REMARK    2  A    between atoms: C3_3  and  C5_5 
REMARK    3  A    between atoms: C27_23  and  O29_24 
ROOT
ATOM      1  C5  <0> d   1      27.737  -0.169  30.354  0.00  0.00     0.028 C 
ATOM      2  C6  <0> d   1      26.578   0.032  29.374  0.00  0.00     0.025 C 
ATOM      3  C7  <0> d   1      28.901  -0.924  29.664  0.00  0.00    -0.002 C 
ATOM      4  C9  <0> d   1      28.574  -1.157  28.188  0.00  0.00     0.011 C 
ATOM      5  C10 <0> d   1      29.038  -2.284  30.402  0.00  0.00     0.011 C 
ATOM      6  C11 <0> d   1      27.644  -2.492  31.000  0.00  0.00    -0.000 C 
ATOM      7  C13 <0> d   1      27.568  -3.438  32.186  0.00  0.00    -0.002 C 
ATOM      8  C15 <0> d   1      27.994  -4.843  31.758  0.00  0.00     0.010 C 
ATOM      9  C16 <0> d   1      27.952  -5.785  32.966  0.00  0.00     0.036 C 
ATOM     10  C17 <0> d   1      26.561  -5.721  33.566  0.00  0.00    -0.064 A 
ATOM     11  C18 <0> d   1      25.901  -6.849  33.781  0.00  0.00     0.058 A 
ATOM     12  C19 <0> d   1      24.541  -6.826  34.342  0.00  0.00     0.172 A 
ATOM     13  O20 <0> d   1      23.947  -7.861  34.579  0.00  0.00    -0.289 OA
ATOM     14  C21 <0> d   1      23.915  -5.520  34.612  0.00  0.00     0.052 A 
ATOM     15  C22 <0> d   1      24.596  -4.405  34.396  0.00  0.00    -0.009 A 
ATOM     16  C23 <0> d   1      25.997  -4.368  33.890  0.00  0.00     0.004 A 
ATOM     17  C24 <0> d   1      26.871  -3.748  34.983  0.00  0.00     0.025 C 
ATOM     18  C25 <0> d   1      26.111  -3.445  32.676  0.00  0.00     0.035 C 
ATOM     19  C27 <0> d   1      25.641  -2.046  33.060  0.00  0.00     0.124 C 
ATOM     20  C30 <0> d   1      25.850  -1.042  31.914  0.00  0.00     0.042 C 
ATOM     21  C31 <0> d   1      27.302  -1.066  31.509  0.00  0.00    -0.023 C 
ATOM     22  C32 <0> d   1      28.185  -0.809  32.731  0.00  0.00     0.017 C 
ENDROOT
BRANCH   1  23
ATOM     23  C3  <0> d   1      28.214   1.161  30.877  0.00  0.00     0.136 C 
ATOM     24  O4  <0> d   1      29.391   1.428  30.863  0.00  0.00    -0.297 OA
BRANCH  23  25
ATOM     25  C2  <0> d   1      27.221   2.157  31.420  0.00  0.00     0.074 C 
ATOM     26  C1  <0> d   1      27.970   3.361  31.996  0.00  0.00     0.013 C 
ENDBRANCH  23  25
ENDBRANCH   1  23
BRANCH  19  27
ATOM     27  O29 <0> d   1      26.377  -1.604  34.203  0.00  0.00    -0.395 OA
ATOM     28  H56 <0> d   1      26.619  -0.668  34.178  0.00  0.00     0.210 HD
ENDBRANCH  19  27
TORSDOF 3
ENDMDL
MODEL 127
REMARK CAVERDOCK RESULT:     -10.9      0.000      0.000
REMARK CAVERDOCK CONSTRAINTS:       0.0      0.0      0.0      0.0
REMARK CAVERDOCK TUNNEL: 126    -10.9      3.3    127.2
REMARK  3 active torsions:
REMARK  status: ('A' for Active; 'I' for Inactive)
REMARK    1  A    between atoms: C2_2  and  C3_3 
REMARK    2  A    between atoms: C3_3  and  C5_5 
REMARK    3  A    between atoms: C27_23  and  O29_24 
ROOT
ATOM      1  C5  <0> d   1      27.721  -0.267  30.490  0.00  0.00     0.028 C 
ATOM      2  C6  <0> d   1      26.568  -0.038  29.511  0.00  0.00     0.025 C 
ATOM      3  C7  <0> d   1      28.872  -1.037  29.796  0.00  0.00    -0.002 C 
ATOM      4  C9  <0> d   1      28.543  -1.253  28.318  0.00  0.00     0.011 C 
ATOM      5  C10 <0> d   1      28.985  -2.405  30.523  0.00  0.00     0.011 C 
ATOM      6  C11 <0> d   1      27.586  -2.593  31.119  0.00  0.00    -0.000 C 
ATOM      7  C13 <0> d   1      27.492  -3.546  32.296  0.00  0.00    -0.002 C 
ATOM      8  C15 <0> d   1      27.894  -4.955  31.858  0.00  0.00     0.010 C 
ATOM      9  C16 <0> d   1      27.833  -5.906  33.059  0.00  0.00     0.036 C 
ATOM     10  C17 <0> d   1      26.442  -5.821  33.658  0.00  0.00    -0.064 A 
ATOM     11  C18 <0> d   1      25.762  -6.939  33.864  0.00  0.00     0.058 A 
ATOM     12  C19 <0> d   1      24.402  -6.896  34.424  0.00  0.00     0.172 A 
ATOM     13  O20 <0> d   1      23.790  -7.922  34.652  0.00  0.00    -0.289 OA
ATOM     14  C21 <0> d   1      23.799  -5.582  34.703  0.00  0.00     0.052 A 
ATOM     15  C22 <0> d   1      24.500  -4.477  34.496  0.00  0.00    -0.009 A 
ATOM     16  C23 <0> d   1      25.903  -4.461  33.992  0.00  0.00     0.004 A 
ATOM     17  C24 <0> d   1      26.787  -3.865  35.090  0.00  0.00     0.025 C 
ATOM     18  C25 <0> d   1      26.034  -3.531  32.785  0.00  0.00     0.035 C 
ATOM     19  C27 <0> d   1      25.589  -2.126  33.179  0.00  0.00     0.124 C 
ATOM     20  C30 <0> d   1      25.817  -1.118  32.041  0.00  0.00     0.042 C 
ATOM     21  C31 <0> d   1      27.269  -1.165  31.638  0.00  0.00    -0.023 C 
ATOM     22  C32 <0> d   1      28.155  -0.933  32.863  0.00  0.00     0.017 C 
ENDROOT
BRANCH   1  23
ATOM     23  C3  <0> d   1      28.221   1.051  31.024  0.00  0.00     0.136 C 
ATOM     24  O4  <0> d   1      29.406   1.284  31.043  0.00  0.00    -0.297 OA
BRANCH  23  25
ATOM     25  C2  <0> d   1      27.242   2.076  31.536  0.00  0.00     0.074 C 
ATOM     26  C1  <0> d   1      28.009   3.251  32.149  0.00  0.00     0.013 C 
ENDBRANCH  23  25
ENDBRANCH   1  23
BRANCH  19  27
ATOM     27  O29 <0> d   1      26.331  -1.707  34.327  0.00  0.00    -0.395 OA
ATOM     28  H56 <0> d   1      26.406  -0.747  34.417  0.00  0.00     0.210 HD
ENDBRANCH  19  27
TORSDOF 3
ENDMDL
MODEL 128
REMARK CAVERDOCK RESULT:     -10.0      0.000      0.000
REMARK CAVERDOCK CONSTRAINTS:       0.0      0.0      0.0      0.0
REMARK CAVERDOCK TUNNEL: 127    -10.0      3.2    128.1
REMARK  3 active torsions:
REMARK  status: ('A' for Active; 'I' for Inactive)
REMARK    1  A    between atoms: C2_2  and  C3_3 
REMARK    2  A    between atoms: C3_3  and  C5_5 
REMARK    3  A    between atoms: C27_23  and  O29_24 
ROOT
ATOM      1  C5  <0> d   1      27.818  -0.594  30.475  0.00  0.00     0.028 C 
ATOM      2  C6  <0> d   1      26.679  -0.343  29.484  0.00  0.00     0.025 C 
ATOM      3  C7  <0> d   1      28.942  -1.424  29.805  0.00  0.00    -0.002 C 
ATOM      4  C9  <0> d   1      28.612  -1.661  28.331  0.00  0.00     0.011 C 
ATOM      5  C10 <0> d   1      28.998  -2.778  30.565  0.00  0.00     0.011 C 
ATOM      6  C11 <0> d   1      27.590  -2.898  31.156  0.00  0.00    -0.000 C 
ATOM      7  C13 <0> d   1      27.454  -3.819  32.355  0.00  0.00    -0.002 C 
ATOM      8  C15 <0> d   1      27.803  -5.252  31.952  0.00  0.00     0.010 C 
ATOM      9  C16 <0> d   1      27.700  -6.172  33.174  0.00  0.00     0.036 C 
ATOM     10  C17 <0> d   1      26.310  -6.020  33.763  0.00  0.00    -0.064 A 
ATOM     11  C18 <0> d   1      25.586  -7.105  33.990  0.00  0.00     0.058 A 
ATOM     12  C19 <0> d   1      24.226  -6.996  34.542  0.00  0.00     0.172 A 
ATOM     13  O20 <0> d   1      23.574  -7.993  34.790  0.00  0.00    -0.289 OA
ATOM     14  C21 <0> d   1      23.674  -5.654  34.787  0.00  0.00     0.052 A 
ATOM     15  C22 <0> d   1      24.417  -4.582  34.559  0.00  0.00    -0.009 A 
ATOM     16  C23 <0> d   1      25.822  -4.632  34.063  0.00  0.00     0.004 A 
ATOM     17  C24 <0> d   1      26.723  -4.045  35.152  0.00  0.00     0.025 C 
ATOM     18  C25 <0> d   1      25.995  -3.736  32.835  0.00  0.00     0.035 C 
ATOM     19  C27 <0> d   1      25.603  -2.307  33.194  0.00  0.00     0.124 C 
ATOM     20  C30 <0> d   1      25.875  -1.335  32.035  0.00  0.00     0.042 C 
ATOM     21  C31 <0> d   1      27.327  -1.447  31.640  0.00  0.00    -0.023 C 
ATOM     22  C32 <0> d   1      28.215  -1.221  32.865  0.00  0.00     0.017 C 
ENDROOT
BRANCH   1  23
ATOM     23  C3  <0> d   1      28.367   0.716  30.981  0.00  0.00     0.136 C 
ATOM     24  O4  <0> d   1      29.527   0.995  30.800  0.00  0.00    -0.297 OA
BRANCH  23  25
ATOM     25  C2  <0> d   1      27.466   1.675  31.717  0.00  0.00     0.074 C 
ATOM     26  C1  <0> d   1      28.231   2.969  32.009  0.00  0.00     0.013 C 
ENDBRANCH  23  25
ENDBRANCH   1  23
BRANCH  19  27
ATOM     27  O29 <0> d   1      26.356  -1.889  34.336  0.00  0.00    -0.395 OA
ATOM     28  H56 <0> d   1      26.647  -0.968  34.300  0.00  0.00     0.210 HD
ENDBRANCH  19  27
TORSDOF 3
ENDMDL
MODEL 129
REMARK CAVERDOCK RESULT:      -9.1      0.000      0.000
REMARK CAVERDOCK CONSTRAINTS:       0.0      0.0      0.0      0.0
REMARK CAVERDOCK TUNNEL: 128     -9.1      3.2    129.4
REMARK  3 active torsions:
REMARK  status: ('A' for Active; 'I' for Inactive)
REMARK    1  A    between atoms: C2_2  and  C3_3 
REMARK    2  A    between atoms: C3_3  and  C5_5 
REMARK    3  A    between atoms: C27_23  and  O29_24 
ROOT
ATOM      1  C5  <0> d   1      27.632  -0.705  30.630  0.00  0.00     0.028 C 
ATOM      2  C6  <0> d   1      26.449  -0.373  29.718  0.00  0.00     0.025 C 
ATOM      3  C7  <0> d   1      28.687  -1.540  29.861  0.00  0.00    -0.002 C 
ATOM      4  C9  <0> d   1      28.267  -1.698  28.399  0.00  0.00     0.011 C 
ATOM      5  C10 <0> d   1      28.739  -2.928  30.556  0.00  0.00     0.011 C 
ATOM      6  C11 <0> d   1      27.363  -3.030  31.222  0.00  0.00    -0.000 C 
ATOM      7  C13 <0> d   1      27.262  -3.999  32.385  0.00  0.00    -0.002 C 
ATOM      8  C15 <0> d   1      27.538  -5.423  31.900  0.00  0.00     0.010 C 
ATOM      9  C16 <0> d   1      27.471  -6.394  33.084  0.00  0.00     0.036 C 
ATOM     10  C17 <0> d   1      26.123  -6.225  33.758  0.00  0.00    -0.064 A 
ATOM     11  C18 <0> d   1      25.376  -7.296  33.979  0.00  0.00     0.058 A 
ATOM     12  C19 <0> d   1      24.053  -7.169  34.612  0.00  0.00     0.172 A 
ATOM     13  O20 <0> d   1      23.382  -8.154  34.853  0.00  0.00    -0.289 OA
ATOM     14  C21 <0> d   1      23.562  -5.821  34.947  0.00  0.00     0.052 A 
ATOM     15  C22 <0> d   1      24.329  -4.765  34.723  0.00  0.00    -0.009 A 
ATOM     16  C23 <0> d   1      25.701  -4.838  34.146  0.00  0.00     0.004 A 
ATOM     17  C24 <0> d   1      26.681  -4.330  35.206  0.00  0.00     0.025 C 
ATOM     18  C25 <0> d   1      25.836  -3.892  32.950  0.00  0.00     0.035 C 
ATOM     19  C27 <0> d   1      25.514  -2.469  33.394  0.00  0.00     0.124 C 
ATOM     20  C30 <0> d   1      25.755  -1.454  32.264  0.00  0.00     0.042 C 
ATOM     21  C31 <0> d   1      27.177  -1.595  31.783  0.00  0.00    -0.023 C 
ATOM     22  C32 <0> d   1      28.140  -1.453  32.963  0.00  0.00     0.017 C 
ENDROOT
BRANCH   1  23
ATOM     23  C3  <0> d   1      28.253   0.561  31.161  0.00  0.00     0.136 C 
ATOM     24  O4  <0> d   1      29.434   0.763  31.014  0.00  0.00    -0.297 OA
BRANCH  23  25
ATOM     25  C2  <0> d   1      27.398   1.576  31.878  0.00  0.00     0.074 C 
ATOM     26  C1  <0> d   1      28.290   2.480  32.731  0.00  0.00     0.013 C 
ENDBRANCH  23  25
ENDBRANCH   1  23
BRANCH  19  27
ATOM     27  O29 <0> d   1      26.343  -2.128  34.508  0.00  0.00    -0.395 OA
ATOM     28  H56 <0> d   1      27.193  -1.737  34.261  0.00  0.00     0.210 HD
ENDBRANCH  19  27
TORSDOF 3
ENDMDL
MODEL 130
REMARK CAVERDOCK RESULT:      -8.0      0.000      0.000
REMARK CAVERDOCK CONSTRAINTS:       0.0      0.0      0.0      0.0
REMARK CAVERDOCK TUNNEL: 129     -8.0      3.1    130.6
REMARK  3 active torsions:
REMARK  status: ('A' for Active; 'I' for Inactive)
REMARK    1  A    between atoms: C2_2  and  C3_3 
REMARK    2  A    between atoms: C3_3  and  C5_5 
REMARK    3  A    between atoms: C27_23  and  O29_24 
ROOT
ATOM      1  C5  <0> d   1      27.662  -0.889  30.825  0.00  0.00     0.028 C 
ATOM      2  C6  <0> d   1      26.575  -0.593  29.789  0.00  0.00     0.025 C 
ATOM      3  C7  <0> d   1      28.805  -1.717  30.184  0.00  0.00    -0.002 C 
ATOM      4  C9  <0> d   1      28.541  -1.906  28.690  0.00  0.00     0.011 C 
ATOM      5  C10 <0> d   1      28.806  -3.092  30.905  0.00  0.00     0.011 C 
ATOM      6  C11 <0> d   1      27.370  -3.208  31.426  0.00  0.00    -0.000 C 
ATOM      7  C13 <0> d   1      27.165  -4.161  32.590  0.00  0.00    -0.002 C 
ATOM      8  C15 <0> d   1      27.513  -5.587  32.161  0.00  0.00     0.010 C 
ATOM      9  C16 <0> d   1      27.339  -6.540  33.350  0.00  0.00     0.036 C 
ATOM     10  C17 <0> d   1      25.926  -6.384  33.877  0.00  0.00    -0.064 A 
ATOM     11  C18 <0> d   1      25.177  -7.465  34.038  0.00  0.00     0.058 A 
ATOM     12  C19 <0> d   1      23.794  -7.351  34.528  0.00  0.00     0.172 A 
ATOM     13  O20 <0> d   1      23.117  -8.345  34.716  0.00  0.00    -0.289 OA
ATOM     14  C21 <0> d   1      23.249  -6.008  34.787  0.00  0.00     0.052 A 
ATOM     15  C22 <0> d   1      24.017  -4.942  34.625  0.00  0.00    -0.009 A 
ATOM     16  C23 <0> d   1      25.443  -4.999  34.194  0.00  0.00     0.004 A 
ATOM     17  C24 <0> d   1      26.299  -4.457  35.341  0.00  0.00     0.025 C 
ATOM     18  C25 <0> d   1      25.687  -4.070  33.003  0.00  0.00     0.035 C 
ATOM     19  C27 <0> d   1      25.297  -2.646  33.385  0.00  0.00     0.124 C 
ATOM     20  C30 <0> d   1      25.637  -1.645  32.269  0.00  0.00     0.042 C 
ATOM     21  C31 <0> d   1      27.104  -1.768  31.940  0.00  0.00    -0.023 C 
ATOM     22  C32 <0> d   1      27.936  -1.590  33.211  0.00  0.00     0.017 C 
ENDROOT
BRANCH   1  23
ATOM     23  C3  <0> d   1      28.204   0.397  31.394  0.00  0.00     0.136 C 
ATOM     24  O4  <0> d   1      29.369   0.676  31.252  0.00  0.00    -0.297 OA
BRANCH  23  25
ATOM     25  C2  <0> d   1      27.289   1.332  32.144  0.00  0.00     0.074 C 
ATOM     26  C1  <0> d   1      28.115   2.184  33.112  0.00  0.00     0.013 C 
ENDBRANCH  23  25
ENDBRANCH   1  23
BRANCH  19  27
ATOM     27  O29 <0> d   1      26.000  -2.273  34.573  0.00  0.00    -0.395 OA
ATOM     28  H56 <0> d   1      26.794  -1.744  34.411  0.00  0.00     0.210 HD
ENDBRANCH  19  27
TORSDOF 3
ENDMDL
MODEL 131
REMARK CAVERDOCK RESULT:      -6.9      0.000      0.000
REMARK CAVERDOCK CONSTRAINTS:       0.1      0.0      0.0      0.0
REMARK CAVERDOCK TUNNEL: 130     -6.9      3.1    131.1
REMARK  3 active torsions:
REMARK  status: ('A' for Active; 'I' for Inactive)
REMARK    1  A    between atoms: C2_2  and  C3_3 
REMARK    2  A    between atoms: C3_3  and  C5_5 
REMARK    3  A    between atoms: C27_23  and  O29_24 
ROOT
ATOM      1  C5  <0> d   1      27.705  -1.140  30.844  0.00  0.00     0.028 C 
ATOM      2  C6  <0> d   1      26.653  -0.850  29.772  0.00  0.00     0.025 C 
ATOM      3  C7  <0> d   1      28.852  -1.999  30.254  0.00  0.00    -0.002 C 
ATOM      4  C9  <0> d   1      28.628  -2.217  28.757  0.00  0.00     0.011 C 
ATOM      5  C10 <0> d   1      28.811  -3.359  31.004  0.00  0.00     0.011 C 
ATOM      6  C11 <0> d   1      27.359  -3.441  31.486  0.00  0.00    -0.000 C 
ATOM      7  C13 <0> d   1      27.105  -4.365  32.664  0.00  0.00    -0.002 C 
ATOM      8  C15 <0> d   1      27.441  -5.805  32.276  0.00  0.00     0.010 C 
ATOM      9  C16 <0> d   1      27.219  -6.729  33.478  0.00  0.00     0.036 C 
ATOM     10  C17 <0> d   1      25.794  -6.539  33.962  0.00  0.00    -0.064 A 
ATOM     11  C18 <0> d   1      25.023  -7.604  34.125  0.00  0.00     0.058 A 
ATOM     12  C19 <0> d   1      23.629  -7.458  34.572  0.00  0.00     0.172 A 
ATOM     13  O20 <0> d   1      22.931  -8.436  34.762  0.00  0.00    -0.289 OA
ATOM     14  C21 <0> d   1      23.099  -6.101  34.787  0.00  0.00     0.052 A 
ATOM     15  C22 <0> d   1      23.889  -5.051  34.624  0.00  0.00    -0.009 A 
ATOM     16  C23 <0> d   1      25.325  -5.140  34.236  0.00  0.00     0.004 A 
ATOM     17  C24 <0> d   1      26.158  -4.587  35.395  0.00  0.00     0.025 C 
ATOM     18  C25 <0> d   1      25.618  -4.242  33.032  0.00  0.00     0.035 C 
ATOM     19  C27 <0> d   1      25.241  -2.803  33.372  0.00  0.00     0.124 C 
ATOM     20  C30 <0> d   1      25.629  -1.833  32.245  0.00  0.00     0.042 C 
ATOM     21  C31 <0> d   1      27.102  -1.986  31.961  0.00  0.00    -0.023 C 
ATOM     22  C32 <0> d   1      27.901  -1.794  33.251  0.00  0.00     0.017 C 
ENDROOT
BRANCH   1  23
ATOM     23  C3  <0> d   1      28.252   0.149  31.401  0.00  0.00     0.136 C 
ATOM     24  O4  <0> d   1      29.397   0.463  31.185  0.00  0.00    -0.297 OA
BRANCH  23  25
ATOM     25  C2  <0> d   1      27.368   1.045  32.231  0.00  0.00     0.074 C 
ATOM     26  C1  <0> d   1      28.237   1.903  33.155  0.00  0.00     0.013 C 
ENDBRANCH  23  25
ENDBRANCH   1  23
BRANCH  19  27
ATOM     27  O29 <0> d   1      25.917  -2.416  34.571  0.00  0.00    -0.395 OA
ATOM     28  H56 <0> d   1      26.519  -1.667  34.459  0.00  0.00     0.210 HD
ENDBRANCH  19  27
TORSDOF 3
ENDMDL
MODEL 132
REMARK CAVERDOCK RESULT:      -5.7      0.000      0.000
REMARK CAVERDOCK CONSTRAINTS:       0.1      0.0      0.0      0.0
REMARK CAVERDOCK TUNNEL: 131     -5.7      3.0    132.3
REMARK  3 active torsions:
REMARK  status: ('A' for Active; 'I' for Inactive)
REMARK    1  A    between atoms: C2_2  and  C3_3 
REMARK    2  A    between atoms: C3_3  and  C5_5 
REMARK    3  A    between atoms: C27_23  and  O29_24 
ROOT
ATOM      1  C5  <0> d   1      27.799  -1.332  31.048  0.00  0.00     0.028 C 
ATOM      2  C6  <0> d   1      26.850  -1.085  29.874  0.00  0.00     0.025 C 
ATOM      3  C7  <0> d   1      29.002  -2.198  30.595  0.00  0.00    -0.002 C 
ATOM      4  C9  <0> d   1      28.920  -2.463  29.090  0.00  0.00     0.011 C 
ATOM      5  C10 <0> d   1      28.900  -3.535  31.379  0.00  0.00     0.011 C 
ATOM      6  C11 <0> d   1      27.410  -3.616  31.726  0.00  0.00    -0.000 C 
ATOM      7  C13 <0> d   1      27.053  -4.506  32.903  0.00  0.00    -0.002 C 
ATOM      8  C15 <0> d   1      27.434  -5.954  32.593  0.00  0.00     0.010 C 
ATOM      9  C16 <0> d   1      27.107  -6.843  33.798  0.00  0.00     0.036 C 
ATOM     10  C17 <0> d   1      25.642  -6.653  34.140  0.00  0.00    -0.064 A 
ATOM     11  C18 <0> d   1      24.866  -7.720  34.263  0.00  0.00     0.058 A 
ATOM     12  C19 <0> d   1      23.435  -7.574  34.574  0.00  0.00     0.172 A 
ATOM     13  O20 <0> d   1      22.729  -8.552  34.728  0.00  0.00    -0.289 OA
ATOM     14  C21 <0> d   1      22.878  -6.216  34.696  0.00  0.00     0.052 A 
ATOM     15  C22 <0> d   1      23.673  -5.164  34.575  0.00  0.00    -0.009 A 
ATOM     16  C23 <0> d   1      25.140  -5.250  34.325  0.00  0.00     0.004 A 
ATOM     17  C24 <0> d   1      25.856  -4.654  35.539  0.00  0.00     0.025 C 
ATOM     18  C25 <0> d   1      25.537  -4.386  33.127  0.00  0.00     0.035 C 
ATOM     19  C27 <0> d   1      25.121  -2.942  33.386  0.00  0.00     0.124 C 
ATOM     20  C30 <0> d   1      25.606  -2.002  32.270  0.00  0.00     0.042 C 
ATOM     21  C31 <0> d   1      27.100  -2.149  32.130  0.00  0.00    -0.023 C 
ATOM     22  C32 <0> d   1      27.773  -1.911  33.482  0.00  0.00     0.017 C 
ENDROOT
BRANCH   1  23
ATOM     23  C3  <0> d   1      28.283  -0.022  31.613  0.00  0.00     0.136 C 
ATOM     24  O4  <0> d   1      29.338   0.439  31.252  0.00  0.00    -0.297 OA
BRANCH  23  25
ATOM     25  C2  <0> d   1      27.448   0.712  32.632  0.00  0.00     0.074 C 
ATOM     26  C1  <0> d   1      28.233   1.914  33.164  0.00  0.00     0.013 C 
ENDBRANCH  23  25
ENDBRANCH   1  23
BRANCH  19  27
ATOM     27  O29 <0> d   1      25.678  -2.512  34.630  0.00  0.00    -0.395 OA
ATOM     28  H56 <0> d   1      26.590  -2.801  34.773  0.00  0.00     0.210 HD
ENDBRANCH  19  27
TORSDOF 3
ENDMDL
MODEL 133
REMARK CAVERDOCK RESULT:      -3.9      0.000      0.000
REMARK CAVERDOCK CONSTRAINTS:       0.1      0.0      0.0      0.0
REMARK CAVERDOCK TUNNEL: 132     -3.9      3.0    133.2
REMARK  3 active torsions:
REMARK  status: ('A' for Active; 'I' for Inactive)
REMARK    1  A    between atoms: C2_2  and  C3_3 
REMARK    2  A    between atoms: C3_3  and  C5_5 
REMARK    3  A    between atoms: C27_23  and  O29_24 
ROOT
ATOM      1  C5  <0> d   1      27.783  -1.500  31.214  0.00  0.00     0.028 C 
ATOM      2  C6  <0> d   1      26.907  -1.290  29.977  0.00  0.00     0.025 C 
ATOM      3  C7  <0> d   1      29.023  -2.358  30.857  0.00  0.00    -0.002 C 
ATOM      4  C9  <0> d   1      29.040  -2.656  29.356  0.00  0.00     0.011 C 
ATOM      5  C10 <0> d   1      28.887  -3.680  31.662  0.00  0.00     0.011 C 
ATOM      6  C11 <0> d   1      27.380  -3.774  31.916  0.00  0.00    -0.000 C 
ATOM      7  C13 <0> d   1      26.960  -4.644  33.087  0.00  0.00    -0.002 C 
ATOM      8  C15 <0> d   1      27.378  -6.093  32.833  0.00  0.00     0.010 C 
ATOM      9  C16 <0> d   1      26.986  -6.961  34.033  0.00  0.00     0.036 C 
ATOM     10  C17 <0> d   1      25.499  -6.784  34.279  0.00  0.00    -0.064 A 
ATOM     11  C18 <0> d   1      24.731  -7.859  34.375  0.00  0.00     0.058 A 
ATOM     12  C19 <0> d   1      23.282  -7.726  34.592  0.00  0.00     0.172 A 
ATOM     13  O20 <0> d   1      22.579  -8.711  34.722  0.00  0.00    -0.289 OA
ATOM     14  C21 <0> d   1      22.701  -6.374  34.649  0.00  0.00     0.052 A 
ATOM     15  C22 <0> d   1      23.489  -5.314  34.555  0.00  0.00    -0.009 A 
ATOM     16  C23 <0> d   1      24.969  -5.385  34.401  0.00  0.00     0.004 A 
ATOM     17  C24 <0> d   1      25.600  -4.754  35.644  0.00  0.00     0.025 C 
ATOM     18  C25 <0> d   1      25.431  -4.541  33.212  0.00  0.00     0.035 C 
ATOM     19  C27 <0> d   1      24.982  -3.097  33.412  0.00  0.00     0.124 C 
ATOM     20  C30 <0> d   1      25.525  -2.174  32.310  0.00  0.00     0.042 C 
ATOM     21  C31 <0> d   1      27.026  -2.304  32.267  0.00  0.00    -0.023 C 
ATOM     22  C32 <0> d   1      27.610  -2.028  33.654  0.00  0.00     0.017 C 
ENDROOT
BRANCH   1  23
ATOM     23  C3  <0> d   1      28.213  -0.172  31.780  0.00  0.00     0.136 C 
ATOM     24  O4  <0> d   1      29.349   0.210  31.631  0.00  0.00    -0.297 OA
BRANCH  23  25
ATOM     25  C2  <0> d   1      27.225   0.680  32.536  0.00  0.00     0.074 C 
ATOM     26  C1  <0> d   1      27.955   1.868  33.167  0.00  0.00     0.013 C 
ENDBRANCH  23  25
ENDBRANCH   1  23
BRANCH  19  27
ATOM     27  O29 <0> d   1      25.454  -2.634  34.680  0.00  0.00    -0.395 OA
ATOM     28  H56 <0> d   1      26.173  -3.165  35.050  0.00  0.00     0.210 HD
ENDBRANCH  19  27
TORSDOF 3
ENDMDL
MODEL 134
REMARK CAVERDOCK RESULT:      -1.8      0.000      0.000
REMARK CAVERDOCK CONSTRAINTS:       0.0      0.0      0.0      0.0
REMARK CAVERDOCK TUNNEL: 133     -1.8      3.0    134.2
REMARK  3 active torsions:
REMARK  status: ('A' for Active; 'I' for Inactive)
REMARK    1  A    between atoms: C2_2  and  C3_3 
REMARK    2  A    between atoms: C3_3  and  C5_5 
REMARK    3  A    between atoms: C27_23  and  O29_24 
ROOT
ATOM      1  C5  <0> d   1      27.570  -1.571  31.646  0.00  0.00     0.028 C 
ATOM      2  C6  <0> d   1      27.000  -1.595  30.226  0.00  0.00     0.025 C 
ATOM      3  C7  <0> d   1      28.950  -2.275  31.685  0.00  0.00    -0.002 C 
ATOM      4  C9  <0> d   1      29.363  -2.697  30.274  0.00  0.00     0.011 C 
ATOM      5  C10 <0> d   1      28.778  -3.526  32.589  0.00  0.00     0.011 C 
ATOM      6  C11 <0> d   1      27.274  -3.808  32.501  0.00  0.00    -0.000 C 
ATOM      7  C13 <0> d   1      26.688  -4.623  33.640  0.00  0.00    -0.002 C 
ATOM      8  C15 <0> d   1      27.319  -6.016  33.661  0.00  0.00     0.010 C 
ATOM      9  C16 <0> d   1      26.751  -6.822  34.835  0.00  0.00     0.036 C 
ATOM     10  C17 <0> d   1      25.240  -6.834  34.712  0.00  0.00    -0.064 A 
ATOM     11  C18 <0> d   1      24.600  -7.993  34.757  0.00  0.00     0.058 A 
ATOM     12  C19 <0> d   1      23.136  -8.046  34.620  0.00  0.00     0.172 A 
ATOM     13  O20 <0> d   1      22.542  -9.105  34.702  0.00  0.00    -0.289 OA
ATOM     14  C21 <0> d   1      22.407  -6.789  34.383  0.00  0.00     0.052 A 
ATOM     15  C22 <0> d   1      23.066  -5.641  34.347  0.00  0.00    -0.009 A 
ATOM     16  C23 <0> d   1      24.538  -5.518  34.543  0.00  0.00     0.004 A 
ATOM     17  C24 <0> d   1      24.772  -4.698  35.815  0.00  0.00     0.025 C 
ATOM     18  C25 <0> d   1      25.173  -4.724  33.400  0.00  0.00     0.035 C 
ATOM     19  C27 <0> d   1      24.524  -3.346  33.321  0.00  0.00     0.124 C 
ATOM     20  C30 <0> d   1      25.207  -2.457  32.269  0.00  0.00     0.042 C 
ATOM     21  C31 <0> d   1      26.679  -2.378  32.586  0.00  0.00    -0.023 C 
ATOM     22  C32 <0> d   1      26.875  -1.902  34.027  0.00  0.00     0.017 C 
ENDROOT
BRANCH   1  23
ATOM     23  C3  <0> d   1      27.694  -0.150  32.135  0.00  0.00     0.136 C 
ATOM     24  O4  <0> d   1      28.568   0.147  32.912  0.00  0.00    -0.297 OA
BRANCH  23  25
ATOM     25  C2  <0> d   1      26.724   0.899  31.653  0.00  0.00     0.074 C 
ATOM     26  C1  <0> d   1      27.393   2.274  31.707  0.00  0.00     0.013 C 
ENDBRANCH  23  25
ENDBRANCH   1  23
BRANCH  19  27
ATOM     27  O29 <0> d   1      24.619  -2.712  34.598  0.00  0.00    -0.395 OA
ATOM     28  H56 <0> d   1      23.829  -2.215  34.850  0.00  0.00     0.210 HD
ENDBRANCH  19  27
TORSDOF 3
ENDMDL
MODEL 135
REMARK CAVERDOCK RESULT:      -0.8      0.000      0.000
REMARK CAVERDOCK CONSTRAINTS:       0.3      0.0      0.0      0.0
REMARK CAVERDOCK TUNNEL: 134     -0.8      3.0    135.5
REMARK  3 active torsions:
REMARK  status: ('A' for Active; 'I' for Inactive)
REMARK    1  A    between atoms: C2_2  and  C3_3 
REMARK    2  A    between atoms: C3_3  and  C5_5 
REMARK    3  A    between atoms: C27_23  and  O29_24 
ROOT
ATOM      1  C5  <0> d   1      27.517  -1.835  31.551  0.00  0.00     0.028 C 
ATOM      2  C6  <0> d   1      27.097  -2.002  30.090  0.00  0.00     0.025 C 
ATOM      3  C7  <0> d   1      28.907  -2.478  31.789  0.00  0.00    -0.002 C 
ATOM      4  C9  <0> d   1      29.475  -3.002  30.469  0.00  0.00     0.011 C 
ATOM      5  C10 <0> d   1      28.682  -3.653  32.779  0.00  0.00     0.011 C 
ATOM      6  C11 <0> d   1      27.205  -4.001  32.568  0.00  0.00    -0.000 C 
ATOM      7  C13 <0> d   1      26.530  -4.738  33.710  0.00  0.00    -0.002 C 
ATOM      8  C15 <0> d   1      27.198  -6.098  33.918  0.00  0.00     0.010 C 
ATOM      9  C16 <0> d   1      26.538  -6.823  35.096  0.00  0.00     0.036 C 
ATOM     10  C17 <0> d   1      25.049  -6.905  34.825  0.00  0.00    -0.064 A 
ATOM     11  C18 <0> d   1      24.443  -8.081  34.909  0.00  0.00     0.058 A 
ATOM     12  C19 <0> d   1      23.003  -8.203  34.633  0.00  0.00     0.172 A 
ATOM     13  O20 <0> d   1      22.436  -9.274  34.749  0.00  0.00    -0.289 OA
ATOM     14  C21 <0> d   1      22.264  -7.001  34.214  0.00  0.00     0.052 A 
ATOM     15  C22 <0> d   1      22.888  -5.835  34.142  0.00  0.00    -0.009 A 
ATOM     16  C23 <0> d   1      24.327  -5.637  34.472  0.00  0.00     0.004 A 
ATOM     17  C24 <0> d   1      24.405  -4.704  35.682  0.00  0.00     0.025 C 
ATOM     18  C25 <0> d   1      25.051  -4.920  33.331  0.00  0.00     0.035 C 
ATOM     19  C27 <0> d   1      24.372  -3.580  33.066  0.00  0.00     0.124 C 
ATOM     20  C30 <0> d   1      25.132  -2.756  32.013  0.00  0.00     0.042 C 
ATOM     21  C31 <0> d   1      26.561  -2.593  32.466  0.00  0.00    -0.023 C 
ATOM     22  C32 <0> d   1      26.593  -1.989  33.871  0.00  0.00     0.017 C 
ENDROOT
BRANCH   1  23
ATOM     23  C3  <0> d   1      27.547  -0.374  31.922  0.00  0.00     0.136 C 
ATOM     24  O4  <0> d   1      28.349   0.028  32.731  0.00  0.00    -0.297 OA
BRANCH  23  25
ATOM     25  C2  <0> d   1      26.575   0.585  31.284  0.00  0.00     0.074 C 
ATOM     26  C1  <0> d   1      27.252   1.944  31.091  0.00  0.00     0.013 C 
ENDBRANCH  23  25
ENDBRANCH   1  23
BRANCH  19  27
ATOM     27  O29 <0> d   1      24.317  -2.836  34.285  0.00  0.00    -0.395 OA
ATOM     28  H56 <0> d   1      23.466  -2.893  34.743  0.00  0.00     0.210 HD
ENDBRANCH  19  27
TORSDOF 3
ENDMDL
MODEL 136
REMARK CAVERDOCK RESULT:       1.4      0.000      0.000
REMARK CAVERDOCK CONSTRAINTS:       0.0      0.0      0.0      0.0
REMARK CAVERDOCK TUNNEL: 135      1.4      3.0    136.1
REMARK  3 active torsions:
REMARK  status: ('A' for Active; 'I' for Inactive)
REMARK    1  A    between atoms: C2_2  and  C3_3 
REMARK    2  A    between atoms: C3_3  and  C5_5 
REMARK    3  A    between atoms: C27_23  and  O29_24 
ROOT
ATOM      1  C5  <0> d   1      28.569  -3.361  30.673  0.00  0.00     0.028 C 
ATOM      2  C6  <0> d   1      28.256  -3.893  29.273  0.00  0.00     0.025 C 
ATOM      3  C7  <0> d   1      29.781  -4.113  31.277  0.00  0.00    -0.002 C 
ATOM      4  C9  <0> d   1      30.353  -5.094  30.252  0.00  0.00     0.011 C 
ATOM      5  C10 <0> d   1      29.246  -4.884  32.515  0.00  0.00     0.011 C 
ATOM      6  C11 <0> d   1      27.755  -5.041  32.203  0.00  0.00    -0.000 C 
ATOM      7  C13 <0> d   1      26.852  -5.282  33.398  0.00  0.00    -0.002 C 
ATOM      8  C15 <0> d   1      27.224  -6.604  34.072  0.00  0.00     0.010 C 
ATOM      9  C16 <0> d   1      26.334  -6.825  35.301  0.00  0.00     0.036 C 
ATOM     10  C17 <0> d   1      24.887  -6.748  34.855  0.00  0.00    -0.064 A 
ATOM     11  C18 <0> d   1      24.061  -7.732  35.179  0.00  0.00     0.058 A 
ATOM     12  C19 <0> d   1      22.655  -7.703  34.747  0.00  0.00     0.172 A 
ATOM     13  O20 <0> d   1      21.884  -8.585  35.078  0.00  0.00    -0.289 OA
ATOM     14  C21 <0> d   1      22.202  -6.583  33.906  0.00  0.00     0.052 A 
ATOM     15  C22 <0> d   1      23.042  -5.607  33.599  0.00  0.00    -0.009 A 
ATOM     16  C23 <0> d   1      24.458  -5.549  34.061  0.00  0.00     0.004 A 
ATOM     17  C24 <0> d   1      24.606  -4.318  34.959  0.00  0.00     0.025 C 
ATOM     18  C25 <0> d   1      25.405  -5.333  32.879  0.00  0.00     0.035 C 
ATOM     19  C27 <0> d   1      25.024  -4.047  32.155  0.00  0.00     0.124 C 
ATOM     20  C30 <0> d   1      26.018  -3.711  31.032  0.00  0.00     0.042 C 
ATOM     21  C31 <0> d   1      27.406  -3.646  31.619  0.00  0.00    -0.023 C 
ATOM     22  C32 <0> d   1      27.429  -2.659  32.787  0.00  0.00     0.017 C 
ENDROOT
BRANCH   1  23
ATOM     23  C3  <0> d   1      28.846  -1.880  30.618  0.00  0.00     0.136 C 
ATOM     24  O4  <0> d   1      29.881  -1.443  31.060  0.00  0.00    -0.297 OA
BRANCH  23  25
ATOM     25  C2  <0> d   1      27.830  -0.945  30.013  0.00  0.00     0.074 C 
ATOM     26  C1  <0> d   1      27.916   0.417  30.706  0.00  0.00     0.013 C 
ENDBRANCH  23  25
ENDBRANCH   1  23
BRANCH  19  27
ATOM     27  O29 <0> d   1      25.004  -2.970  33.095  0.00  0.00    -0.395 OA
ATOM     28  H56 <0> d   1      25.723  -3.000  33.742  0.00  0.00     0.210 HD
ENDBRANCH  19  27
TORSDOF 3
ENDMDL
MODEL 137
REMARK CAVERDOCK RESULT:       2.0      0.000      0.000
REMARK CAVERDOCK CONSTRAINTS:       0.0      0.0      0.0      0.0
REMARK CAVERDOCK TUNNEL: 136      2.0      3.0    137.2
REMARK  3 active torsions:
REMARK  status: ('A' for Active; 'I' for Inactive)
REMARK    1  A    between atoms: C2_2  and  C3_3 
REMARK    2  A    between atoms: C3_3  and  C5_5 
REMARK    3  A    between atoms: C27_23  and  O29_24 
ROOT
ATOM      1  C5  <0> d   1      28.386  -3.514  30.687  0.00  0.00     0.028 C 
ATOM      2  C6  <0> d   1      28.075  -4.104  29.310  0.00  0.00     0.025 C 
ATOM      3  C7  <0> d   1      29.637  -4.197  31.296  0.00  0.00    -0.002 C 
ATOM      4  C9  <0> d   1      30.233  -5.188  30.295  0.00  0.00     0.011 C 
ATOM      5  C10 <0> d   1      29.151  -4.948  32.566  0.00  0.00     0.011 C 
ATOM      6  C11 <0> d   1      27.663  -5.174  32.283  0.00  0.00    -0.000 C 
ATOM      7  C13 <0> d   1      26.787  -5.412  33.500  0.00  0.00    -0.002 C 
ATOM      8  C15 <0> d   1      27.222  -6.695  34.210  0.00  0.00     0.010 C 
ATOM      9  C16 <0> d   1      26.360  -6.911  35.458  0.00  0.00     0.036 C 
ATOM     10  C17 <0> d   1      24.904  -6.907  35.033  0.00  0.00    -0.064 A 
ATOM     11  C18 <0> d   1      24.124  -7.912  35.402  0.00  0.00     0.058 A 
ATOM     12  C19 <0> d   1      22.711  -7.953  34.991  0.00  0.00     0.172 A 
ATOM     13  O20 <0> d   1      21.982  -8.854  35.361  0.00  0.00    -0.289 OA
ATOM     14  C21 <0> d   1      22.201  -6.880  34.121  0.00  0.00     0.052 A 
ATOM     15  C22 <0> d   1      22.997  -5.882  33.770  0.00  0.00    -0.009 A 
ATOM     16  C23 <0> d   1      24.416  -5.752  34.208  0.00  0.00     0.004 A 
ATOM     17  C24 <0> d   1      24.527  -4.488  35.063  0.00  0.00     0.025 C 
ATOM     18  C25 <0> d   1      25.337  -5.538  33.005  0.00  0.00     0.035 C 
ATOM     19  C27 <0> d   1      24.894  -4.292  32.245  0.00  0.00     0.124 C 
ATOM     20  C30 <0> d   1      25.858  -3.953  31.097  0.00  0.00     0.042 C 
ATOM     21  C31 <0> d   1      27.250  -3.814  31.660  0.00  0.00    -0.023 C 
ATOM     22  C32 <0> d   1      27.249  -2.789  32.795  0.00  0.00     0.017 C 
ENDROOT
BRANCH   1  23
ATOM     23  C3  <0> d   1      28.604  -2.026  30.581  0.00  0.00     0.136 C 
ATOM     24  O4  <0> d   1      29.369  -1.472  31.332  0.00  0.00    -0.297 OA
BRANCH  23  25
ATOM     25  C2  <0> d   1      27.862  -1.230  29.537  0.00  0.00     0.074 C 
ATOM     26  C1  <0> d   1      26.605  -0.619  30.161  0.00  0.00     0.013 C 
ENDBRANCH  23  25
ENDBRANCH   1  23
BRANCH  19  27
ATOM     27  O29 <0> d   1      24.844  -3.187  33.151  0.00  0.00    -0.395 OA
ATOM     28  H56 <0> d   1      24.020  -3.126  33.653  0.00  0.00     0.210 HD
ENDBRANCH  19  27
TORSDOF 3
ENDMDL
MODEL 138
REMARK CAVERDOCK RESULT:       4.0      0.000      0.000
REMARK CAVERDOCK CONSTRAINTS:       0.0      0.0      0.0      0.0
REMARK CAVERDOCK TUNNEL: 137      4.0      2.9    138.5
REMARK  3 active torsions:
REMARK  status: ('A' for Active; 'I' for Inactive)
REMARK    1  A    between atoms: C2_2  and  C3_3 
REMARK    2  A    between atoms: C3_3  and  C5_5 
REMARK    3  A    between atoms: C27_23  and  O29_24 
ROOT
ATOM      1  C5  <0> d   1      28.473  -3.709  30.904  0.00  0.00     0.028 C 
ATOM      2  C6  <0> d   1      28.165  -4.253  29.507  0.00  0.00     0.025 C 
ATOM      3  C7  <0> d   1      29.679  -4.462  31.521  0.00  0.00    -0.002 C 
ATOM      4  C9  <0> d   1      30.251  -5.456  30.508  0.00  0.00     0.011 C 
ATOM      5  C10 <0> d   1      29.134  -5.219  32.763  0.00  0.00     0.011 C 
ATOM      6  C11 <0> d   1      27.643  -5.372  32.445  0.00  0.00    -0.000 C 
ATOM      7  C13 <0> d   1      26.733  -5.597  33.638  0.00  0.00    -0.002 C 
ATOM      8  C15 <0> d   1      27.095  -6.915  34.326  0.00  0.00     0.010 C 
ATOM      9  C16 <0> d   1      26.198  -7.120  35.551  0.00  0.00     0.036 C 
ATOM     10  C17 <0> d   1      24.753  -7.040  35.098  0.00  0.00    -0.064 A 
ATOM     11  C18 <0> d   1      23.920  -8.017  35.427  0.00  0.00     0.058 A 
ATOM     12  C19 <0> d   1      22.517  -7.985  34.987  0.00  0.00     0.172 A 
ATOM     13  O20 <0> d   1      21.739  -8.859  35.321  0.00  0.00    -0.289 OA
ATOM     14  C21 <0> d   1      22.073  -6.869  34.134  0.00  0.00     0.052 A 
ATOM     15  C22 <0> d   1      22.921  -5.901  33.822  0.00  0.00    -0.009 A 
ATOM     16  C23 <0> d   1      24.334  -5.846  34.291  0.00  0.00     0.004 A 
ATOM     17  C24 <0> d   1      24.485  -4.608  35.178  0.00  0.00     0.025 C 
ATOM     18  C25 <0> d   1      25.289  -5.646  33.112  0.00  0.00     0.035 C 
ATOM     19  C27 <0> d   1      24.918  -4.364  32.374  0.00  0.00     0.124 C 
ATOM     20  C30 <0> d   1      25.920  -4.043  31.253  0.00  0.00     0.042 C 
ATOM     21  C31 <0> d   1      27.304  -3.980  31.847  0.00  0.00    -0.023 C 
ATOM     22  C32 <0> d   1      27.326  -2.983  33.006  0.00  0.00     0.017 C 
ENDROOT
BRANCH   1  23
ATOM     23  C3  <0> d   1      28.759  -2.231  30.838  0.00  0.00     0.136 C 
ATOM     24  O4  <0> d   1      29.388  -1.697  31.719  0.00  0.00    -0.297 OA
BRANCH  23  25
ATOM     25  C2  <0> d   1      28.258  -1.419  29.671  0.00  0.00     0.074 C 
ATOM     26  C1  <0> d   1      26.802  -1.016  29.919  0.00  0.00     0.013 C 
ENDBRANCH  23  25
ENDBRANCH   1  23
BRANCH  19  27
ATOM     27  O29 <0> d   1      24.899  -3.279  33.305  0.00  0.00    -0.395 OA
ATOM     28  H56 <0> d   1      25.765  -3.068  33.681  0.00  0.00     0.210 HD
ENDBRANCH  19  27
TORSDOF 3
ENDMDL
MODEL 139
REMARK CAVERDOCK RESULT:       5.9      0.000      0.000
REMARK CAVERDOCK CONSTRAINTS:       0.1      0.0      0.0      0.0
REMARK CAVERDOCK TUNNEL: 138      5.9      2.9    139.4
REMARK  3 active torsions:
REMARK  status: ('A' for Active; 'I' for Inactive)
REMARK    1  A    between atoms: C2_2  and  C3_3 
REMARK    2  A    between atoms: C3_3  and  C5_5 
REMARK    3  A    between atoms: C27_23  and  O29_24 
ROOT
ATOM      1  C5  <0> d   1      27.996  -3.562  31.219  0.00  0.00     0.028 C 
ATOM      2  C6  <0> d   1      27.872  -4.274  29.870  0.00  0.00     0.025 C 
ATOM      3  C7  <0> d   1      29.267  -4.039  31.965  0.00  0.00    -0.002 C 
ATOM      4  C9  <0> d   1      30.059  -5.008  31.086  0.00  0.00     0.011 C 
ATOM      5  C10 <0> d   1      28.775  -4.762  33.249  0.00  0.00     0.011 C 
ATOM      6  C11 <0> d   1      27.354  -5.194  32.876  0.00  0.00    -0.000 C 
ATOM      7  C13 <0> d   1      26.418  -5.462  34.041  0.00  0.00    -0.002 C 
ATOM      8  C15 <0> d   1      26.947  -6.630  34.874  0.00  0.00     0.010 C 
ATOM      9  C16 <0> d   1      26.019  -6.873  36.069  0.00  0.00     0.036 C 
ATOM     10  C17 <0> d   1      24.613  -7.082  35.541  0.00  0.00    -0.064 A 
ATOM     11  C18 <0> d   1      23.933  -8.152  35.926  0.00  0.00     0.058 A 
ATOM     12  C19 <0> d   1      22.574  -8.399  35.418  0.00  0.00     0.172 A 
ATOM     13  O20 <0> d   1      21.932  -9.359  35.800  0.00  0.00    -0.289 OA
ATOM     14  C21 <0> d   1      22.009  -7.457  34.437  0.00  0.00     0.052 A 
ATOM     15  C22 <0> d   1      22.704  -6.391  34.070  0.00  0.00    -0.009 A 
ATOM     16  C23 <0> d   1      24.056  -6.054  34.599  0.00  0.00     0.004 A 
ATOM     17  C24 <0> d   1      23.943  -4.733  35.364  0.00  0.00     0.025 C 
ATOM     18  C25 <0> d   1      25.039  -5.803  33.453  0.00  0.00     0.035 C 
ATOM     19  C27 <0> d   1      24.510  -4.675  32.573  0.00  0.00     0.124 C 
ATOM     20  C30 <0> d   1      25.515  -4.292  31.476  0.00  0.00     0.042 C 
ATOM     21  C31 <0> d   1      26.830  -3.940  32.126  0.00  0.00    -0.023 C 
ATOM     22  C32 <0> d   1      26.612  -2.853  33.179  0.00  0.00     0.017 C 
ENDROOT
BRANCH   1  23
ATOM     23  C3  <0> d   1      28.038  -2.068  31.018  0.00  0.00     0.136 C 
ATOM     24  O4  <0> d   1      28.684  -1.376  31.767  0.00  0.00    -0.297 OA
BRANCH  23  25
ATOM     25  C2  <0> d   1      27.273  -1.439  29.882  0.00  0.00     0.074 C 
ATOM     26  C1  <0> d   1      26.136  -0.584  30.446  0.00  0.00     0.013 C 
ENDBRANCH  23  25
ENDBRANCH   1  23
BRANCH  19  27
ATOM     27  O29 <0> d   1      24.253  -3.529  33.388  0.00  0.00    -0.395 OA
ATOM     28  H56 <0> d   1      25.028  -2.968  33.535  0.00  0.00     0.210 HD
ENDBRANCH  19  27
TORSDOF 3
ENDMDL
MODEL 140
REMARK CAVERDOCK RESULT:       8.2      0.000      0.000
REMARK CAVERDOCK CONSTRAINTS:       0.0      0.0      0.0      0.0
REMARK CAVERDOCK TUNNEL: 139      8.2      2.9    140.1
REMARK  3 active torsions:
REMARK  status: ('A' for Active; 'I' for Inactive)
REMARK    1  A    between atoms: C2_2  and  C3_3 
REMARK    2  A    between atoms: C3_3  and  C5_5 
REMARK    3  A    between atoms: C27_23  and  O29_24 
ROOT
ATOM      1  C5  <0> d   1      28.390  -4.070  31.079  0.00  0.00     0.028 C 
ATOM      2  C6  <0> d   1      28.206  -4.784  29.739  0.00  0.00     0.025 C 
ATOM      3  C7  <0> d   1      29.609  -4.653  31.838  0.00  0.00    -0.002 C 
ATOM      4  C9  <0> d   1      30.311  -5.702  30.974  0.00  0.00     0.011 C 
ATOM      5  C10 <0> d   1      29.048  -5.312  33.128  0.00  0.00     0.011 C 
ATOM      6  C11 <0> d   1      27.594  -5.615  32.753  0.00  0.00    -0.000 C 
ATOM      7  C13 <0> d   1      26.633  -5.781  33.917  0.00  0.00    -0.002 C 
ATOM      8  C15 <0> d   1      27.049  -6.983  34.766  0.00  0.00     0.010 C 
ATOM      9  C16 <0> d   1      26.098  -7.124  35.960  0.00  0.00     0.036 C 
ATOM     10  C17 <0> d   1      24.680  -7.209  35.428  0.00  0.00    -0.064 A 
ATOM     11  C18 <0> d   1      23.904  -8.206  35.822  0.00  0.00     0.058 A 
ATOM     12  C19 <0> d   1      22.530  -8.333  35.311  0.00  0.00     0.172 A 
ATOM     13  O20 <0> d   1      21.800  -9.225  35.702  0.00  0.00    -0.289 OA
ATOM     14  C21 <0> d   1      22.058  -7.356  34.316  0.00  0.00     0.052 A 
ATOM     15  C22 <0> d   1      22.849  -6.363  33.940  0.00  0.00    -0.009 A 
ATOM     16  C23 <0> d   1      24.225  -6.146  34.471  0.00  0.00     0.004 A 
ATOM     17  C24 <0> d   1      24.231  -4.811  35.219  0.00  0.00     0.025 C 
ATOM     18  C25 <0> d   1      25.230  -6.000  33.327  0.00  0.00     0.035 C 
ATOM     19  C27 <0> d   1      24.811  -4.839  32.431  0.00  0.00     0.124 C 
ATOM     20  C30 <0> d   1      25.852  -4.564  31.334  0.00  0.00     0.042 C 
ATOM     21  C31 <0> d   1      27.190  -4.328  31.986  0.00  0.00    -0.023 C 
ATOM     22  C32 <0> d   1      27.071  -3.212  33.025  0.00  0.00     0.017 C 
ENDROOT
BRANCH   1  23
ATOM     23  C3  <0> d   1      28.571  -2.589  30.861  0.00  0.00     0.136 C 
ATOM     24  O4  <0> d   1      29.382  -1.977  31.513  0.00  0.00    -0.297 OA
BRANCH  23  25
ATOM     25  C2  <0> d   1      27.737  -1.873  29.830  0.00  0.00     0.074 C 
ATOM     26  C1  <0> d   1      28.082  -0.382  29.842  0.00  0.00     0.013 C 
ENDBRANCH  23  25
ENDBRANCH   1  23
BRANCH  19  27
ATOM     27  O29 <0> d   1      24.658  -3.664  33.231  0.00  0.00    -0.395 OA
ATOM     28  H56 <0> d   1      23.897  -3.119  32.989  0.00  0.00     0.210 HD
ENDBRANCH  19  27
TORSDOF 3
ENDMDL
MODEL 141
REMARK CAVERDOCK RESULT:      10.0      0.000      0.000
REMARK CAVERDOCK CONSTRAINTS:       0.5      0.0      0.0      0.0
REMARK CAVERDOCK TUNNEL: 140     10.0      2.9    141.5
REMARK  3 active torsions:
REMARK  status: ('A' for Active; 'I' for Inactive)
REMARK    1  A    between atoms: C2_2  and  C3_3 
REMARK    2  A    between atoms: C3_3  and  C5_5 
REMARK    3  A    between atoms: C27_23  and  O29_24 
ROOT
ATOM      1  C5  <0> d   1      27.615  -3.398  31.702  0.00  0.00     0.028 C 
ATOM      2  C6  <0> d   1      27.523  -3.998  30.297  0.00  0.00     0.025 C 
ATOM      3  C7  <0> d   1      28.889  -3.907  32.423  0.00  0.00    -0.002 C 
ATOM      4  C9  <0> d   1      29.713  -4.782  31.477  0.00  0.00     0.011 C 
ATOM      5  C10 <0> d   1      28.400  -4.746  33.636  0.00  0.00     0.011 C 
ATOM      6  C11 <0> d   1      26.993  -5.177  33.209  0.00  0.00    -0.000 C 
ATOM      7  C13 <0> d   1      26.051  -5.563  34.335  0.00  0.00    -0.002 C 
ATOM      8  C15 <0> d   1      26.598  -6.785  35.075  0.00  0.00     0.010 C 
ATOM      9  C16 <0> d   1      25.663  -7.148  36.234  0.00  0.00     0.036 C 
ATOM     10  C17 <0> d   1      24.268  -7.343  35.671  0.00  0.00    -0.064 A 
ATOM     11  C18 <0> d   1      23.610  -8.457  35.957  0.00  0.00     0.058 A 
ATOM     12  C19 <0> d   1      22.263  -8.692  35.412  0.00  0.00     0.172 A 
ATOM     13  O20 <0> d   1      21.640  -9.695  35.705  0.00  0.00    -0.289 OA
ATOM     14  C21 <0> d   1      21.687  -7.685  34.505  0.00  0.00     0.052 A 
ATOM     15  C22 <0> d   1      22.360  -6.576  34.238  0.00  0.00    -0.009 A 
ATOM     16  C23 <0> d   1      23.698  -6.254  34.811  0.00  0.00     0.004 A 
ATOM     17  C24 <0> d   1      23.545  -5.004  35.681  0.00  0.00     0.025 C 
ATOM     18  C25 <0> d   1      24.687  -5.885  33.703  0.00  0.00     0.035 C 
ATOM     19  C27 <0> d   1      24.141  -4.700  32.913  0.00  0.00     0.124 C 
ATOM     20  C30 <0> d   1      25.150  -4.204  31.865  0.00  0.00     0.042 C 
ATOM     21  C31 <0> d   1      26.448  -3.878  32.559  0.00  0.00    -0.023 C 
ATOM     22  C32 <0> d   1      26.193  -2.887  33.696  0.00  0.00     0.017 C 
ENDROOT
BRANCH   1  23
ATOM     23  C3  <0> d   1      27.624  -1.893  31.627  0.00  0.00     0.136 C 
ATOM     24  O4  <0> d   1      28.550  -1.271  32.088  0.00  0.00    -0.297 OA
BRANCH  23  25
ATOM     25  C2  <0> d   1      26.475  -1.165  30.977  0.00  0.00     0.074 C 
ATOM     26  C1  <0> d   1      26.938   0.226  30.536  0.00  0.00     0.013 C 
ENDBRANCH  23  25
ENDBRANCH   1  23
BRANCH  19  27
ATOM     27  O29 <0> d   1      23.848  -3.632  33.817  0.00  0.00    -0.395 OA
ATOM     28  H56 <0> d   1      23.405  -3.915  34.629  0.00  0.00     0.210 HD
ENDBRANCH  19  27
TORSDOF 3
ENDMDL
MODEL 142
REMARK CAVERDOCK RESULT:      11.6      0.000      0.000
REMARK CAVERDOCK CONSTRAINTS:       0.4      0.0      0.0      0.0
REMARK CAVERDOCK TUNNEL: 141     11.6      2.9    142.4
REMARK  3 active torsions:
REMARK  status: ('A' for Active; 'I' for Inactive)
REMARK    1  A    between atoms: C2_2  and  C3_3 
REMARK    2  A    between atoms: C3_3  and  C5_5 
REMARK    3  A    between atoms: C27_23  and  O29_24 
ROOT
ATOM      1  C5  <0> d   1      27.496  -3.470  31.813  0.00  0.00     0.028 C 
ATOM      2  C6  <0> d   1      27.545  -4.217  30.479  0.00  0.00     0.025 C 
ATOM      3  C7  <0> d   1      28.766  -3.773  32.648  0.00  0.00    -0.002 C 
ATOM      4  C9  <0> d   1      29.724  -4.653  31.844  0.00  0.00     0.011 C 
ATOM      5  C10 <0> d   1      28.285  -4.527  33.918  0.00  0.00     0.011 C 
ATOM      6  C11 <0> d   1      26.953  -5.138  33.471  0.00  0.00    -0.000 C 
ATOM      7  C13 <0> d   1      25.985  -5.497  34.583  0.00  0.00    -0.002 C 
ATOM      8  C15 <0> d   1      26.598  -6.576  35.477  0.00  0.00     0.010 C 
ATOM      9  C16 <0> d   1      25.633  -6.909  36.620  0.00  0.00     0.036 C 
ATOM     10  C17 <0> d   1      24.299  -7.299  36.013  0.00  0.00    -0.064 A 
ATOM     11  C18 <0> d   1      23.732  -8.438  36.384  0.00  0.00     0.058 A 
ATOM     12  C19 <0> d   1      22.449  -8.860  35.801  0.00  0.00     0.172 A 
ATOM     13  O20 <0> d   1      21.905  -9.884  36.169  0.00  0.00    -0.289 OA
ATOM     14  C21 <0> d   1      21.836  -8.014  34.763  0.00  0.00     0.052 A 
ATOM     15  C22 <0> d   1      22.418  -6.877  34.412  0.00  0.00    -0.009 A 
ATOM     16  C23 <0> d   1      23.682  -6.366  35.012  0.00  0.00     0.004 A 
ATOM     17  C24 <0> d   1      23.361  -5.055  35.734  0.00  0.00     0.025 C 
ATOM     18  C25 <0> d   1      24.698  -6.017  33.922  0.00  0.00     0.035 C 
ATOM     19  C27 <0> d   1      24.092  -4.979  32.982  0.00  0.00     0.124 C 
ATOM     20  C30 <0> d   1      25.111  -4.495  31.938  0.00  0.00     0.042 C 
ATOM     21  C31 <0> d   1      26.329  -3.972  32.658  0.00  0.00    -0.023 C 
ATOM     22  C32 <0> d   1      25.914  -2.900  33.667  0.00  0.00     0.017 C 
ENDROOT
BRANCH   1  23
ATOM     23  C3  <0> d   1      27.368  -1.987  31.576  0.00  0.00     0.136 C 
ATOM     24  O4  <0> d   1      27.819  -1.206  32.379  0.00  0.00    -0.297 OA
BRANCH  23  25
ATOM     25  C2  <0> d   1      26.677  -1.479  30.337  0.00  0.00     0.074 C 
ATOM     26  C1  <0> d   1      26.178  -0.052  30.580  0.00  0.00     0.013 C 
ENDBRANCH  23  25
ENDBRANCH   1  23
BRANCH  19  27
ATOM     27  O29 <0> d   1      23.646  -3.858  33.750  0.00  0.00    -0.395 OA
ATOM     28  H56 <0> d   1      24.347  -3.229  33.972  0.00  0.00     0.210 HD
ENDBRANCH  19  27
TORSDOF 3
ENDMDL
MODEL 143
REMARK CAVERDOCK RESULT:      12.9      0.000      0.000
REMARK CAVERDOCK CONSTRAINTS:       0.6      0.0      0.0      0.0
REMARK CAVERDOCK TUNNEL: 142     12.9      2.8    143.1
REMARK  3 active torsions:
REMARK  status: ('A' for Active; 'I' for Inactive)
REMARK    1  A    between atoms: C2_2  and  C3_3 
REMARK    2  A    between atoms: C3_3  and  C5_5 
REMARK    3  A    between atoms: C27_23  and  O29_24 
ROOT
ATOM      1  C5  <0> d   1      27.702  -3.513  31.958  0.00  0.00     0.028 C 
ATOM      2  C6  <0> d   1      27.722  -4.135  30.560  0.00  0.00     0.025 C 
ATOM      3  C7  <0> d   1      28.926  -3.992  32.779  0.00  0.00    -0.002 C 
ATOM      4  C9  <0> d   1      29.830  -4.868  31.910  0.00  0.00     0.011 C 
ATOM      5  C10 <0> d   1      28.361  -4.819  33.966  0.00  0.00     0.011 C 
ATOM      6  C11 <0> d   1      26.996  -5.278  33.444  0.00  0.00    -0.000 C 
ATOM      7  C13 <0> d   1      25.978  -5.661  34.504  0.00  0.00    -0.002 C 
ATOM      8  C15 <0> d   1      26.486  -6.862  35.302  0.00  0.00     0.010 C 
ATOM      9  C16 <0> d   1      25.473  -7.222  36.395  0.00  0.00     0.036 C 
ATOM     10  C17 <0> d   1      24.127  -7.447  35.734  0.00  0.00    -0.064 A 
ATOM     11  C18 <0> d   1      23.465  -8.566  35.989  0.00  0.00     0.058 A 
ATOM     12  C19 <0> d   1      22.166  -8.829  35.351  0.00  0.00     0.172 A 
ATOM     13  O20 <0> d   1      21.536  -9.837  35.614  0.00  0.00    -0.289 OA
ATOM     14  C21 <0> d   1      21.644  -7.845  34.388  0.00  0.00     0.052 A 
ATOM     15  C22 <0> d   1      22.319  -6.730  34.153  0.00  0.00    -0.009 A 
ATOM     16  C23 <0> d   1      23.607  -6.379  34.817  0.00  0.00     0.004 A 
ATOM     17  C24 <0> d   1      23.372  -5.119  35.653  0.00  0.00     0.025 C 
ATOM     18  C25 <0> d   1      24.669  -6.013  33.779  0.00  0.00     0.035 C 
ATOM     19  C27 <0> d   1      24.167  -4.848  32.932  0.00  0.00     0.124 C 
ATOM     20  C30 <0> d   1      25.243  -4.353  31.952  0.00  0.00     0.042 C 
ATOM     21  C31 <0> d   1      26.482  -3.997  32.735  0.00  0.00    -0.023 C 
ATOM     22  C32 <0> d   1      26.130  -2.993  33.834  0.00  0.00     0.017 C 
ENDROOT
BRANCH   1  23
ATOM     23  C3  <0> d   1      27.696  -2.009  31.859  0.00  0.00     0.136 C 
ATOM     24  O4  <0> d   1      28.561  -1.364  32.400  0.00  0.00    -0.297 OA
BRANCH  23  25
ATOM     25  C2  <0> d   1      26.607  -1.310  31.086  0.00  0.00     0.074 C 
ATOM     26  C1  <0> d   1      26.420   0.106  31.636  0.00  0.00     0.013 C 
ENDBRANCH  23  25
ENDBRANCH   1  23
BRANCH  19  27
ATOM     27  O29 <0> d   1      23.793  -3.771  33.794  0.00  0.00    -0.395 OA
ATOM     28  H56 <0> d   1      23.467  -2.988  33.328  0.00  0.00     0.210 HD
ENDBRANCH  19  27
TORSDOF 3
ENDMDL
MODEL 144
REMARK CAVERDOCK RESULT:      15.0      0.000      0.000
REMARK CAVERDOCK CONSTRAINTS:       0.3      0.0      0.0      0.0
REMARK CAVERDOCK TUNNEL: 143     15.0      2.8    144.3
REMARK  3 active torsions:
REMARK  status: ('A' for Active; 'I' for Inactive)
REMARK    1  A    between atoms: C2_2  and  C3_3 
REMARK    2  A    between atoms: C3_3  and  C5_5 
REMARK    3  A    between atoms: C27_23  and  O29_24 
ROOT
ATOM      1  C5  <0> d   1      27.415  -3.727  31.899  0.00  0.00     0.028 C 
ATOM      2  C6  <0> d   1      27.418  -4.475  30.564  0.00  0.00     0.025 C 
ATOM      3  C7  <0> d   1      28.698  -4.055  32.703  0.00  0.00    -0.002 C 
ATOM      4  C9  <0> d   1      29.619  -4.955  31.878  0.00  0.00     0.011 C 
ATOM      5  C10 <0> d   1      28.233  -4.799  33.985  0.00  0.00     0.011 C 
ATOM      6  C11 <0> d   1      26.879  -5.384  33.570  0.00  0.00    -0.000 C 
ATOM      7  C13 <0> d   1      25.930  -5.724  34.705  0.00  0.00    -0.002 C 
ATOM      8  C15 <0> d   1      26.543  -6.814  35.585  0.00  0.00     0.010 C
[truncated: 54,754 more chars]
