# Supplementary material for: Fully automated virtual screening pipeline of FDA-approved drugs using Caver Web
Source: Comput Struct Biotechnol J. 2022 Nov 17;20:6512–8. doi: 10.1016/j.csbj.2022.11.031 (PMC9705369; doi:10.1016/j.csbj.2022.11.031)
Supplement: Supplementary data 1 [file mmc1.zip › supplementary_data/pymol/ZINC000003977981.pdbqt]

MODEL 1
REMARK CAVERDOCK RESULT:      24.5      0.000      0.000
REMARK CAVERDOCK CONSTRAINTS:       0.0      0.0      0.0      0.0
REMARK CAVERDOCK TUNNEL: 0     24.5      1.7      1.5
REMARK  4 active torsions:
REMARK  status: ('A' for Active; 'I' for Inactive)
REMARK    1  A    between atoms: C26_22  and  O28_23 
REMARK    2  A    between atoms: C32_27  and  C33_28 
REMARK    3  A    between atoms: C33_28  and  C35_30 
REMARK    4  A    between atoms: C35_30  and  O36_31 
ROOT
ATOM      1  C1  RES d   1      38.638   4.934  31.669  0.00  0.00     0.078 C 
ATOM      2  C2  RES d   1      39.403   6.032  32.410  0.00  0.00     0.159 C 
ATOM      3  C3  RES d   1      38.441   7.123  32.886  0.00  0.00     0.078 C 
ATOM      4  O4  RES d   1      40.127   5.475  33.527  0.00  0.00    -0.347 OA
ATOM      5  C5  RES d   1      41.312   4.891  32.950  0.00  0.00     0.168 C 
ATOM      6  C7  RES d   1      42.522   5.279  33.843  0.00  0.00     0.041 C 
ATOM      7  C8  RES d   1      42.967   6.624  33.260  0.00  0.00     0.007 C 
ATOM      8  C10 RES d   1      44.401   7.026  33.554  0.00  0.00     0.037 C 
ATOM      9  C12 RES d   1      44.592   7.206  35.061  0.00  0.00     0.050 C 
ATOM     10  C13 RES d   1      46.049   7.576  35.358  0.00  0.00     0.201 C 
ATOM     11  F15 RES d   1      46.197   7.854  36.720  0.00  0.00    -0.245 F 
ATOM     12  C16 RES d   1      46.398   8.806  34.541  0.00  0.00    -0.027 A 
ATOM     13  C17 RES d   1      46.935   9.853  35.153  0.00  0.00     0.061 A 
ATOM     14  C18 RES d   1      47.267  11.071  34.400  0.00  0.00     0.172 A 
ATOM     15  O19 RES d   1      47.796  12.019  34.950  0.00  0.00    -0.289 OA
ATOM     16  C20 RES d   1      46.946  11.118  32.963  0.00  0.00     0.052 A 
ATOM     17  C21 RES d   1      46.417  10.059  32.371  0.00  0.00    -0.006 A 
ATOM     18  C22 RES d   1      46.117   8.776  33.068  0.00  0.00     0.039 A 
ATOM     19  C23 RES d   1      46.995   7.689  32.447  0.00  0.00     0.028 C 
ATOM     20  C24 RES d   1      44.668   8.350  32.819  0.00  0.00     0.147 C 
ATOM     21  F25 RES d   1      43.806   9.324  33.336  0.00  0.00    -0.238 F 
ATOM     22  C26 RES d   1      44.425   8.238  31.317  0.00  0.00     0.160 C 
ATOM     23  C29 RES d   1      43.022   7.694  31.008  0.00  0.00     0.048 C 
ATOM     24  C30 RES d   1      42.849   6.360  31.735  0.00  0.00     0.004 C 
ATOM     25  C31 RES d   1      43.988   5.412  31.355  0.00  0.00     0.019 C 
ATOM     26  C32 RES d   1      41.499   5.640  31.597  0.00  0.00     0.160 C 
ATOM     27  O37 RES d   1      40.424   6.597  31.560  0.00  0.00    -0.334 OA
ENDROOT
BRANCH  26  28
ATOM     28  C33 RES d   1      41.496   4.673  30.441  0.00  0.00     0.188 C 
ATOM     29  O34 RES d   1      42.441   3.944  30.260  0.00  0.00    -0.292 OA
BRANCH  28  30
ATOM     30  C35 RES d   1      40.312   4.616  29.510  0.00  0.00     0.245 C 
BRANCH  30  31
ATOM     31  O36 RES d   1      40.770   4.465  28.165  0.00  0.00    -0.393 OA
ATOM     32  H62 RES d   1      40.491   3.638  27.745  0.00  0.00     0.209 HD
ENDBRANCH  30  31
ENDBRANCH  28  30
ENDBRANCH  26  28
BRANCH  22  33
ATOM     33  O28 RES d   1      45.400   7.359  30.751  0.00  0.00    -0.392 OA
ATOM     34  H54 RES d   1      45.503   7.451  29.795  0.00  0.00     0.210 HD
ENDBRANCH  22  33
TORSDOF 4
ENDMDL
MODEL 2
REMARK CAVERDOCK RESULT:      26.7      0.000      0.000
REMARK CAVERDOCK CONSTRAINTS:       0.4      0.0      0.0      0.0
REMARK CAVERDOCK TUNNEL: 1     26.7      1.8      2.5
REMARK  4 active torsions:
REMARK  status: ('A' for Active; 'I' for Inactive)
REMARK    1  A    between atoms: C26_22  and  O28_23 
REMARK    2  A    between atoms: C32_27  and  C33_28 
REMARK    3  A    between atoms: C33_28  and  C35_30 
REMARK    4  A    between atoms: C35_30  and  O36_31 
ROOT
ATOM      1  C1  RES d   1      38.500   4.979  31.624  0.00  0.00     0.078 C 
ATOM      2  C2  RES d   1      39.246   6.095  32.358  0.00  0.00     0.159 C 
ATOM      3  C3  RES d   1      38.262   7.155  32.858  0.00  0.00     0.078 C 
ATOM      4  O4  RES d   1      40.005   5.553  33.459  0.00  0.00    -0.347 OA
ATOM      5  C5  RES d   1      41.196   5.006  32.857  0.00  0.00     0.168 C 
ATOM      6  C7  RES d   1      42.410   5.424  33.731  0.00  0.00     0.041 C 
ATOM      7  C8  RES d   1      42.807   6.785  33.148  0.00  0.00     0.007 C 
ATOM      8  C10 RES d   1      44.234   7.226  33.419  0.00  0.00     0.037 C 
ATOM      9  C12 RES d   1      44.446   7.403  34.924  0.00  0.00     0.050 C 
ATOM     10  C13 RES d   1      45.897   7.813  35.197  0.00  0.00     0.201 C 
ATOM     11  F15 RES d   1      46.061   8.086  36.558  0.00  0.00    -0.245 F 
ATOM     12  C16 RES d   1      46.195   9.057  34.382  0.00  0.00    -0.027 A 
ATOM     13  C17 RES d   1      46.713  10.115  34.991  0.00  0.00     0.061 A 
ATOM     14  C18 RES d   1      46.997  11.347  34.240  0.00  0.00     0.172 A 
ATOM     15  O19 RES d   1      47.508  12.306  34.786  0.00  0.00    -0.289 OA
ATOM     16  C20 RES d   1      46.649  11.392  32.809  0.00  0.00     0.052 A 
ATOM     17  C21 RES d   1      46.140  10.322  32.220  0.00  0.00    -0.006 A 
ATOM     18  C22 RES d   1      45.889   9.027  32.915  0.00  0.00     0.039 A 
ATOM     19  C23 RES d   1      46.787   7.970  32.271  0.00  0.00     0.028 C 
ATOM     20  C24 RES d   1      44.449   8.561  32.688  0.00  0.00     0.147 C 
ATOM     21  F25 RES d   1      43.569   9.507  33.226  0.00  0.00    -0.238 F 
ATOM     22  C26 RES d   1      44.182   8.451  31.190  0.00  0.00     0.160 C 
ATOM     23  C29 RES d   1      42.790   7.869  30.903  0.00  0.00     0.048 C 
ATOM     24  C30 RES d   1      42.669   6.526  31.624  0.00  0.00     0.004 C 
ATOM     25  C31 RES d   1      43.827   5.613  31.218  0.00  0.00     0.019 C 
ATOM     26  C32 RES d   1      41.338   5.768  31.506  0.00  0.00     0.160 C 
ATOM     27  O37 RES d   1      40.235   6.694  31.494  0.00  0.00    -0.334 OA
ENDROOT
BRANCH  26  28
ATOM     28  C33 RES d   1      41.342   4.808  30.343  0.00  0.00     0.188 C 
ATOM     29  O34 RES d   1      42.313   4.125  30.127  0.00  0.00    -0.292 OA
BRANCH  28  30
ATOM     30  C35 RES d   1      40.132   4.701  29.451  0.00  0.00     0.245 C 
BRANCH  30  31
ATOM     31  O36 RES d   1      39.700   3.340  29.396  0.00  0.00    -0.393 OA
ATOM     32  H62 RES d   1      38.843   3.216  28.963  0.00  0.00     0.209 HD
ENDBRANCH  30  31
ENDBRANCH  28  30
ENDBRANCH  26  28
BRANCH  22  33
ATOM     33  O28 RES d   1      45.172   7.604  30.601  0.00  0.00    -0.392 OA
ATOM     34  H54 RES d   1      46.052   8.000  30.556  0.00  0.00     0.210 HD
ENDBRANCH  22  33
TORSDOF 4
ENDMDL
MODEL 3
REMARK CAVERDOCK RESULT:      28.4      0.000      0.000
REMARK CAVERDOCK CONSTRAINTS:       0.1      0.0      0.0      0.0
REMARK CAVERDOCK TUNNEL: 2     28.4      1.8      3.4
REMARK  4 active torsions:
REMARK  status: ('A' for Active; 'I' for Inactive)
REMARK    1  A    between atoms: C26_22  and  O28_23 
REMARK    2  A    between atoms: C32_27  and  C33_28 
REMARK    3  A    between atoms: C33_28  and  C35_30 
REMARK    4  A    between atoms: C35_30  and  O36_31 
ROOT
ATOM      1  C1  RES d   1      38.164   5.109  31.655  0.00  0.00     0.078 C 
ATOM      2  C2  RES d   1      39.048   6.151  32.344  0.00  0.00     0.159 C 
ATOM      3  C3  RES d   1      38.209   7.351  32.789  0.00  0.00     0.078 C 
ATOM      4  O4  RES d   1      39.729   5.564  33.472  0.00  0.00    -0.347 OA
ATOM      5  C5  RES d   1      40.840   4.841  32.903  0.00  0.00     0.168 C 
ATOM      6  C7  RES d   1      42.097   5.136  33.765  0.00  0.00     0.041 C 
ATOM      7  C8  RES d   1      42.667   6.406  33.126  0.00  0.00     0.007 C 
ATOM      8  C10 RES d   1      44.140   6.671  33.386  0.00  0.00     0.037 C 
ATOM      9  C12 RES d   1      44.372   6.886  34.883  0.00  0.00     0.050 C 
ATOM     10  C13 RES d   1      45.864   7.116  35.146  0.00  0.00     0.201 C 
ATOM     11  F15 RES d   1      46.061   7.426  36.496  0.00  0.00    -0.245 F 
ATOM     12  C16 RES d   1      46.322   8.273  34.279  0.00  0.00    -0.027 A 
ATOM     13  C17 RES d   1      46.973   9.281  34.844  0.00  0.00     0.061 A 
ATOM     14  C18 RES d   1      47.415  10.430  34.040  0.00  0.00     0.172 A 
ATOM     15  O19 RES d   1      48.046  11.338  34.547  0.00  0.00    -0.289 OA
ATOM     16  C20 RES d   1      47.077  10.457  32.607  0.00  0.00     0.052 A 
ATOM     17  C21 RES d   1      46.433   9.436  32.062  0.00  0.00    -0.006 A 
ATOM     18  C22 RES d   1      46.016   8.217  32.812  0.00  0.00     0.039 A 
ATOM     19  C23 RES d   1      46.769   7.024  32.222  0.00  0.00     0.028 C 
ATOM     20  C24 RES d   1      44.527   7.932  32.597  0.00  0.00     0.147 C 
ATOM     21  F25 RES d   1      43.777   9.007  33.087  0.00  0.00    -0.238 F 
ATOM     22  C26 RES d   1      44.250   7.791  31.104  0.00  0.00     0.160 C 
ATOM     23  C29 RES d   1      42.793   7.382  30.834  0.00  0.00     0.048 C 
ATOM     24  C30 RES d   1      42.498   6.100  31.613  0.00  0.00     0.004 C 
ATOM     25  C31 RES d   1      43.528   5.027  31.256  0.00  0.00     0.019 C 
ATOM     26  C32 RES d   1      41.080   5.516  31.520  0.00  0.00     0.160 C 
ATOM     27  O37 RES d   1      40.107   6.577  31.460  0.00  0.00    -0.334 OA
ENDROOT
BRANCH  26  28
ATOM     28  C33 RES d   1      40.960   4.513  30.401  0.00  0.00     0.188 C 
ATOM     29  O34 RES d   1      40.804   3.343  30.654  0.00  0.00    -0.292 OA
BRANCH  28  30
ATOM     30  C35 RES d   1      41.032   4.972  28.968  0.00  0.00     0.245 C 
BRANCH  30  31
ATOM     31  O36 RES d   1      41.522   3.906  28.151  0.00  0.00    -0.393 OA
ATOM     32  H62 RES d   1      41.258   3.025  28.453  0.00  0.00     0.209 HD
ENDBRANCH  30  31
ENDBRANCH  28  30
ENDBRANCH  26  28
BRANCH  22  33
ATOM     33  O28 RES d   1      45.121   6.796  30.560  0.00  0.00    -0.392 OA
ATOM     34  H54 RES d   1      44.904   5.894  30.831  0.00  0.00     0.210 HD
ENDBRANCH  22  33
TORSDOF 4
ENDMDL
MODEL 4
REMARK CAVERDOCK RESULT:      28.7      0.000      0.000
REMARK CAVERDOCK CONSTRAINTS:       0.1      0.0      0.0      0.0
REMARK CAVERDOCK TUNNEL: 3     28.7      1.9      4.1
REMARK  4 active torsions:
REMARK  status: ('A' for Active; 'I' for Inactive)
REMARK    1  A    between atoms: C26_22  and  O28_23 
REMARK    2  A    between atoms: C32_27  and  C33_28 
REMARK    3  A    between atoms: C33_28  and  C35_30 
REMARK    4  A    between atoms: C35_30  and  O36_31 
ROOT
ATOM      1  C1  RES d   1      37.901   5.286  31.763  0.00  0.00     0.078 C 
ATOM      2  C2  RES d   1      38.821   6.321  32.414  0.00  0.00     0.159 C 
ATOM      3  C3  RES d   1      38.031   7.575  32.791  0.00  0.00     0.078 C 
ATOM      4  O4  RES d   1      39.464   5.760  33.577  0.00  0.00    -0.347 OA
ATOM      5  C5  RES d   1      40.549   4.964  33.057  0.00  0.00     0.168 C 
ATOM      6  C7  RES d   1      41.808   5.247  33.922  0.00  0.00     0.041 C 
ATOM      7  C8  RES d   1      42.440   6.459  33.230  0.00  0.00     0.007 C 
ATOM      8  C10 RES d   1      43.919   6.673  33.497  0.00  0.00     0.037 C 
ATOM      9  C12 RES d   1      44.144   6.949  34.985  0.00  0.00     0.050 C 
ATOM     10  C13 RES d   1      45.641   7.127  35.257  0.00  0.00     0.201 C 
ATOM     11  F15 RES d   1      45.837   7.494  36.593  0.00  0.00    -0.245 F 
ATOM     12  C16 RES d   1      46.158   8.221  34.343  0.00  0.00    -0.027 A 
ATOM     13  C17 RES d   1      46.846   9.227  34.868  0.00  0.00     0.061 A 
ATOM     14  C18 RES d   1      47.346  10.316  34.016  0.00  0.00     0.172 A 
ATOM     15  O19 RES d   1      48.010  11.220  34.488  0.00  0.00    -0.289 OA
ATOM     16  C20 RES d   1      47.025  10.289  32.579  0.00  0.00     0.052 A 
ATOM     17  C21 RES d   1      46.344   9.272  32.075  0.00  0.00    -0.006 A 
ATOM     18  C22 RES d   1      45.866   8.108  32.876  0.00  0.00     0.039 A 
ATOM     19  C23 RES d   1      46.574   6.858  32.353  0.00  0.00     0.028 C 
ATOM     20  C24 RES d   1      44.369   7.877  32.655  0.00  0.00     0.147 C 
ATOM     21  F25 RES d   1      43.661   9.006  33.084  0.00  0.00    -0.238 F 
ATOM     22  C26 RES d   1      44.102   7.677  31.167  0.00  0.00     0.160 C 
ATOM     23  C29 RES d   1      42.633   7.318  30.897  0.00  0.00     0.048 C 
ATOM     24  C30 RES d   1      42.274   6.089  31.732  0.00  0.00     0.004 C 
ATOM     25  C31 RES d   1      43.261   4.957  31.439  0.00  0.00     0.019 C 
ATOM     26  C32 RES d   1      40.833   5.562  31.648  0.00  0.00     0.160 C 
ATOM     27  O37 RES d   1      39.908   6.659  31.525  0.00  0.00    -0.334 OA
ENDROOT
BRANCH  26  28
ATOM     28  C33 RES d   1      40.682   4.513  30.576  0.00  0.00     0.188 C 
ATOM     29  O34 RES d   1      41.117   4.714  29.468  0.00  0.00    -0.292 OA
BRANCH  28  30
ATOM     30  C35 RES d   1      39.990   3.212  30.889  0.00  0.00     0.245 C 
BRANCH  30  31
ATOM     31  O36 RES d   1      39.028   2.927  29.870  0.00  0.00    -0.393 OA
ATOM     32  H62 RES d   1      38.342   2.301  30.141  0.00  0.00     0.209 HD
ENDBRANCH  30  31
ENDBRANCH  28  30
ENDBRANCH  26  28
BRANCH  22  33
ATOM     33  O28 RES d   1      44.936   6.621  30.682  0.00  0.00    -0.392 OA
ATOM     34  H54 RES d   1      45.463   6.862  29.908  0.00  0.00     0.210 HD
ENDBRANCH  22  33
TORSDOF 4
ENDMDL
MODEL 5
REMARK CAVERDOCK RESULT:      29.3      0.000      0.000
REMARK CAVERDOCK CONSTRAINTS:       0.3      0.0      0.0      0.0
REMARK CAVERDOCK TUNNEL: 4     29.3      1.9      5.2
REMARK  4 active torsions:
REMARK  status: ('A' for Active; 'I' for Inactive)
REMARK    1  A    between atoms: C26_22  and  O28_23 
REMARK    2  A    between atoms: C32_27  and  C33_28 
REMARK    3  A    between atoms: C33_28  and  C35_30 
REMARK    4  A    between atoms: C35_30  and  O36_31 
ROOT
ATOM      1  C1  RES d   1      37.855   5.200  31.924  0.00  0.00     0.078 C 
ATOM      2  C2  RES d   1      38.803   6.207  32.578  0.00  0.00     0.159 C 
ATOM      3  C3  RES d   1      38.023   7.421  33.087  0.00  0.00     0.078 C 
ATOM      4  O4  RES d   1      39.530   5.586  33.659  0.00  0.00    -0.347 OA
ATOM      5  C5  RES d   1      40.588   4.843  33.018  0.00  0.00     0.168 C 
ATOM      6  C7  RES d   1      41.898   5.092  33.814  0.00  0.00     0.041 C 
ATOM      7  C8  RES d   1      42.466   6.357  33.162  0.00  0.00     0.007 C 
ATOM      8  C10 RES d   1      43.956   6.579  33.344  0.00  0.00     0.037 C 
ATOM      9  C12 RES d   1      44.276   6.765  34.829  0.00  0.00     0.050 C 
ATOM     10  C13 RES d   1      45.786   6.952  35.013  0.00  0.00     0.201 C 
ATOM     11  F15 RES d   1      46.066   7.236  36.353  0.00  0.00    -0.245 F 
ATOM     12  C16 RES d   1      46.227   8.110  34.139  0.00  0.00    -0.027 A 
ATOM     13  C17 RES d   1      46.934   9.092  34.681  0.00  0.00     0.061 A 
ATOM     14  C18 RES d   1      47.361  10.242  33.870  0.00  0.00     0.172 A 
ATOM     15  O19 RES d   1      48.043  11.126  34.354  0.00  0.00    -0.289 OA
ATOM     16  C20 RES d   1      46.946  10.300  32.458  0.00  0.00     0.052 A 
ATOM     17  C21 RES d   1      46.246   9.306  31.936  0.00  0.00    -0.006 A 
ATOM     18  C22 RES d   1      45.839   8.085  32.690  0.00  0.00     0.039 A 
ATOM     19  C23 RES d   1      46.526   6.883  32.042  0.00  0.00     0.028 C 
ATOM     20  C24 RES d   1      44.333   7.843  32.553  0.00  0.00     0.147 C 
ATOM     21  F25 RES d   1      43.640   8.929  33.100  0.00  0.00    -0.238 F 
ATOM     22  C26 RES d   1      43.971   7.732  31.077  0.00  0.00     0.160 C 
ATOM     23  C29 RES d   1      42.491   7.366  30.881  0.00  0.00     0.048 C 
ATOM     24  C30 RES d   1      42.205   6.080  31.657  0.00  0.00     0.004 C 
ATOM     25  C31 RES d   1      43.185   4.986  31.228  0.00  0.00     0.019 C 
ATOM     26  C32 RES d   1      40.769   5.534  31.634  0.00  0.00     0.160 C 
ATOM     27  O37 RES d   1      39.823   6.620  31.643  0.00  0.00    -0.334 OA
ENDROOT
BRANCH  26  28
ATOM     28  C33 RES d   1      40.561   4.552  30.510  0.00  0.00     0.188 C 
ATOM     29  O34 RES d   1      40.234   3.416  30.753  0.00  0.00    -0.292 OA
BRANCH  28  30
ATOM     30  C35 RES d   1      40.760   4.989  29.082  0.00  0.00     0.245 C 
BRANCH  30  31
ATOM     31  O36 RES d   1      40.705   3.849  28.222  0.00  0.00    -0.393 OA
ATOM     32  H62 RES d   1      40.011   3.216  28.453  0.00  0.00     0.209 HD
ENDBRANCH  30  31
ENDBRANCH  28  30
ENDBRANCH  26  28
BRANCH  22  33
ATOM     33  O28 RES d   1      44.784   6.724  30.471  0.00  0.00    -0.392 OA
ATOM     34  H54 RES d   1      44.300   5.923  30.229  0.00  0.00     0.210 HD
ENDBRANCH  22  33
TORSDOF 4
ENDMDL
MODEL 6
REMARK CAVERDOCK RESULT:      31.7      0.000      0.000
REMARK CAVERDOCK CONSTRAINTS:       0.0      0.0      0.0      0.0
REMARK CAVERDOCK TUNNEL: 5     31.7      1.8      6.3
REMARK  4 active torsions:
REMARK  status: ('A' for Active; 'I' for Inactive)
REMARK    1  A    between atoms: C26_22  and  O28_23 
REMARK    2  A    between atoms: C32_27  and  C33_28 
REMARK    3  A    between atoms: C33_28  and  C35_30 
REMARK    4  A    between atoms: C35_30  and  O36_31 
ROOT
ATOM      1  C1  RES d   1      37.718   4.791  31.480  0.00  0.00     0.078 C 
ATOM      2  C2  RES d   1      38.548   5.818  32.253  0.00  0.00     0.159 C 
ATOM      3  C3  RES d   1      37.642   6.898  32.848  0.00  0.00     0.078 C 
ATOM      4  O4  RES d   1      39.311   5.170  33.291  0.00  0.00    -0.347 OA
ATOM      5  C5  RES d   1      40.450   4.597  32.616  0.00  0.00     0.168 C 
ATOM      6  C7  RES d   1      41.713   4.895  33.469  0.00  0.00     0.041 C 
ATOM      7  C8  RES d   1      42.166   6.265  32.954  0.00  0.00     0.007 C 
ATOM      8  C10 RES d   1      43.624   6.611  33.200  0.00  0.00     0.037 C 
ATOM      9  C12 RES d   1      43.894   6.684  34.704  0.00  0.00     0.050 C 
ATOM     10  C13 RES d   1      45.374   6.998  34.948  0.00  0.00     0.201 C 
ATOM     11  F15 RES d   1      45.597   7.179  36.317  0.00  0.00    -0.245 F 
ATOM     12  C16 RES d   1      45.715   8.271  34.198  0.00  0.00    -0.027 A 
ATOM     13  C17 RES d   1      46.311   9.261  34.850  0.00  0.00     0.061 A 
ATOM     14  C18 RES d   1      46.639  10.518  34.162  0.00  0.00     0.172 A 
ATOM     15  O19 RES d   1      47.221  11.414  34.746  0.00  0.00    -0.289 OA
ATOM     16  C20 RES d   1      46.248  10.670  32.750  0.00  0.00     0.052 A 
ATOM     17  C21 RES d   1      45.661   9.667  32.117  0.00  0.00    -0.006 A 
ATOM     18  C22 RES d   1      45.361   8.347  32.743  0.00  0.00     0.039 A 
ATOM     19  C23 RES d   1      46.176   7.284  32.007  0.00  0.00     0.028 C 
ATOM     20  C24 RES d   1      43.890   7.974  32.541  0.00  0.00     0.147 C 
ATOM     21  F25 RES d   1      43.082   8.932  33.165  0.00  0.00    -0.238 F 
ATOM     22  C26 RES d   1      43.569   7.971  31.050  0.00  0.00     0.160 C 
ATOM     23  C29 RES d   1      42.137   7.483  30.778  0.00  0.00     0.048 C 
ATOM     24  C30 RES d   1      41.965   6.108  31.423  0.00  0.00     0.004 C 
ATOM     25  C31 RES d   1      43.056   5.159  30.923  0.00  0.00     0.019 C 
ATOM     26  C32 RES d   1      40.590   5.431  31.308  0.00  0.00     0.160 C 
ATOM     27  O37 RES d   1      39.542   6.414  31.390  0.00  0.00    -0.334 OA
ENDROOT
BRANCH  26  28
ATOM     28  C33 RES d   1      40.502   4.545  30.092  0.00  0.00     0.188 C 
ATOM     29  O34 RES d   1      40.216   3.379  30.213  0.00  0.00    -0.292 OA
BRANCH  28  30
ATOM     30  C35 RES d   1      40.771   5.116  28.723  0.00  0.00     0.245 C 
BRANCH  30  31
ATOM     31  O36 RES d   1      41.261   4.084  27.864  0.00  0.00    -0.393 OA
ATOM     32  H62 RES d   1      41.078   4.233  26.926  0.00  0.00     0.209 HD
ENDBRANCH  30  31
ENDBRANCH  28  30
ENDBRANCH  26  28
BRANCH  22  33
ATOM     33  O28 RES d   1      44.490   7.108  30.377  0.00  0.00    -0.392 OA
ATOM     34  H54 RES d   1      45.163   6.725  30.955  0.00  0.00     0.210 HD
ENDBRANCH  22  33
TORSDOF 4
ENDMDL
MODEL 7
REMARK CAVERDOCK RESULT:      32.3      0.000      0.000
REMARK CAVERDOCK CONSTRAINTS:       0.1      0.0      0.0      0.0
REMARK CAVERDOCK TUNNEL: 6     32.3      1.8      7.3
REMARK  4 active torsions:
REMARK  status: ('A' for Active; 'I' for Inactive)
REMARK    1  A    between atoms: C26_22  and  O28_23 
REMARK    2  A    between atoms: C32_27  and  C33_28 
REMARK    3  A    between atoms: C33_28  and  C35_30 
REMARK    4  A    between atoms: C35_30  and  O36_31 
ROOT
ATOM      1  C1  RES d   1      37.516   5.040  31.368  0.00  0.00     0.078 C 
ATOM      2  C2  RES d   1      38.389   6.048  32.118  0.00  0.00     0.159 C 
ATOM      3  C3  RES d   1      37.553   7.252  32.558  0.00  0.00     0.078 C 
ATOM      4  O4  RES d   1      39.014   5.423  33.258  0.00  0.00    -0.347 OA
ATOM      5  C5  RES d   1      40.134   4.694  32.716  0.00  0.00     0.168 C 
ATOM      6  C7  RES d   1      41.360   4.946  33.636  0.00  0.00     0.041 C 
ATOM      7  C8  RES d   1      41.977   6.221  33.051  0.00  0.00     0.007 C 
ATOM      8  C10 RES d   1      43.442   6.452  33.377  0.00  0.00     0.037 C 
ATOM      9  C12 RES d   1      43.617   6.627  34.887  0.00  0.00     0.050 C 
ATOM     10  C13 RES d   1      45.100   6.824  35.216  0.00  0.00     0.201 C 
ATOM     11  F15 RES d   1      45.248   7.099  36.579  0.00  0.00    -0.245 F 
ATOM     12  C16 RES d   1      45.613   7.993  34.397  0.00  0.00    -0.027 A 
ATOM     13  C17 RES d   1      46.257   8.976  35.012  0.00  0.00     0.061 A 
ATOM     14  C18 RES d   1      46.751  10.136  34.255  0.00  0.00     0.172 A 
ATOM     15  O19 RES d   1      47.376  11.020  34.809  0.00  0.00    -0.289 OA
ATOM     16  C20 RES d   1      46.472  10.202  32.810  0.00  0.00     0.052 A 
ATOM     17  C21 RES d   1      45.834   9.207  32.215  0.00  0.00    -0.006 A 
ATOM     18  C22 RES d   1      45.366   7.978  32.917  0.00  0.00     0.039 A 
ATOM     19  C23 RES d   1      46.122   6.786  32.329  0.00  0.00     0.028 C 
ATOM     20  C24 RES d   1      43.882   7.725  32.635  0.00  0.00     0.147 C 
ATOM     21  F25 RES d   1      43.131   8.802  33.121  0.00  0.00    -0.238 F 
ATOM     22  C26 RES d   1      43.664   7.624  31.130  0.00  0.00     0.160 C 
ATOM     23  C29 RES d   1      42.213   7.248  30.791  0.00  0.00     0.048 C 
ATOM     24  C30 RES d   1      41.865   5.954  31.526  0.00  0.00     0.004 C 
ATOM     25  C31 RES d   1      42.890   4.871  31.184  0.00  0.00     0.019 C 
ATOM     26  C32 RES d   1      40.442   5.398  31.361  0.00  0.00     0.160 C 
ATOM     27  O37 RES d   1      39.490   6.476  31.288  0.00  0.00    -0.334 OA
ENDROOT
BRANCH  26  28
ATOM     28  C33 RES d   1      40.350   4.424  30.214  0.00  0.00     0.188 C 
ATOM     29  O34 RES d   1      40.319   3.237  30.431  0.00  0.00    -0.292 OA
BRANCH  28  30
ATOM     30  C35 RES d   1      40.297   4.932  28.797  0.00  0.00     0.245 C 
BRANCH  30  31
ATOM     31  O36 RES d   1      41.005   4.033  27.941  0.00  0.00    -0.393 OA
ATOM     32  H62 RES d   1      40.519   3.785  27.142  0.00  0.00     0.209 HD
ENDBRANCH  30  31
ENDBRANCH  28  30
ENDBRANCH  26  28
BRANCH  22  33
ATOM     33  O28 RES d   1      44.539   6.628  30.597  0.00  0.00    -0.392 OA
ATOM     34  H54 RES d   1      44.156   6.115  29.872  0.00  0.00     0.210 HD
ENDBRANCH  22  33
TORSDOF 4
ENDMDL
MODEL 8
REMARK CAVERDOCK RESULT:      35.0      0.000      0.000
REMARK CAVERDOCK CONSTRAINTS:       0.2      0.0      0.0      0.0
REMARK CAVERDOCK TUNNEL: 7     35.0      1.8      8.1
REMARK  4 active torsions:
REMARK  status: ('A' for Active; 'I' for Inactive)
REMARK    1  A    between atoms: C26_22  and  O28_23 
REMARK    2  A    between atoms: C32_27  and  C33_28 
REMARK    3  A    between atoms: C33_28  and  C35_30 
REMARK    4  A    between atoms: C35_30  and  O36_31 
ROOT
ATOM      1  C1  RES d   1      37.208   5.028  31.633  0.00  0.00     0.078 C 
ATOM      2  C2  RES d   1      38.148   6.012  32.332  0.00  0.00     0.159 C 
ATOM      3  C3  RES d   1      37.373   7.242  32.808  0.00  0.00     0.078 C 
ATOM      4  O4  RES d   1      38.811   5.371  33.442  0.00  0.00    -0.347 OA
ATOM      5  C5  RES d   1      39.879   4.606  32.848  0.00  0.00     0.168 C 
ATOM      6  C7  RES d   1      41.158   4.824  33.703  0.00  0.00     0.041 C 
ATOM      7  C8  RES d   1      41.783   6.077  33.081  0.00  0.00     0.007 C 
ATOM      8  C10 RES d   1      43.269   6.264  33.331  0.00  0.00     0.037 C 
ATOM      9  C12 RES d   1      43.525   6.439  34.829  0.00  0.00     0.050 C 
ATOM     10  C13 RES d   1      45.029   6.591  35.081  0.00  0.00     0.201 C 
ATOM     11  F15 RES d   1      45.254   6.866  36.434  0.00  0.00    -0.245 F 
ATOM     12  C16 RES d   1      45.535   7.741  34.231  0.00  0.00    -0.027 A 
ATOM     13  C17 RES d   1      46.239   8.706  34.808  0.00  0.00     0.061 A 
ATOM     14  C18 RES d   1      46.729   9.847  34.021  0.00  0.00     0.172 A 
ATOM     15  O19 RES d   1      47.408  10.714  34.538  0.00  0.00    -0.289 OA
ATOM     16  C20 RES d   1      46.379   9.917  32.592  0.00  0.00     0.052 A 
ATOM     17  C21 RES d   1      45.681   8.940  32.035  0.00  0.00    -0.006 A 
ATOM     18  C22 RES d   1      45.212   7.728  32.767  0.00  0.00     0.039 A 
ATOM     19  C23 RES d   1      45.901   6.512  32.147  0.00  0.00     0.028 C 
ATOM     20  C24 RES d   1      43.710   7.520  32.562  0.00  0.00     0.147 C 
ATOM     21  F25 RES d   1      43.018   8.621  33.079  0.00  0.00    -0.238 F 
ATOM     22  C26 RES d   1      43.412   7.421  31.070  0.00  0.00     0.160 C 
ATOM     23  C29 RES d   1      41.935   7.089  30.807  0.00  0.00     0.048 C 
ATOM     24  C30 RES d   1      41.585   5.808  31.565  0.00  0.00     0.004 C 
ATOM     25  C31 RES d   1      42.558   4.693  31.177  0.00  0.00     0.019 C 
ATOM     26  C32 RES d   1      40.139   5.296  31.476  0.00  0.00     0.160 C 
ATOM     27  O37 RES d   1      39.219   6.402  31.445  0.00  0.00    -0.334 OA
ENDROOT
BRANCH  26  28
ATOM     28  C33 RES d   1      39.960   4.321  30.340  0.00  0.00     0.188 C 
ATOM     29  O34 RES d   1      39.461   3.241  30.544  0.00  0.00    -0.292 OA
BRANCH  28  30
ATOM     30  C35 RES d   1      40.402   4.695  28.949  0.00  0.00     0.245 C 
BRANCH  30  31
ATOM     31  O36 RES d   1      41.313   3.709  28.457  0.00  0.00    -0.393 OA
ATOM     32  H62 RES d   1      41.540   3.815  27.522  0.00  0.00     0.209 HD
ENDBRANCH  30  31
ENDBRANCH  28  30
ENDBRANCH  26  28
BRANCH  22  33
ATOM     33  O28 RES d   1      44.228   6.396  30.498  0.00  0.00    -0.392 OA
ATOM     34  H54 RES d   1      43.727   5.669  30.104  0.00  0.00     0.210 HD
ENDBRANCH  22  33
TORSDOF 4
ENDMDL
MODEL 9
REMARK CAVERDOCK RESULT:      35.4      0.000      0.000
REMARK CAVERDOCK CONSTRAINTS:       0.7      0.0      0.0      0.0
REMARK CAVERDOCK TUNNEL: 8     35.4      1.8      9.1
REMARK  4 active torsions:
REMARK  status: ('A' for Active; 'I' for Inactive)
REMARK    1  A    between atoms: C26_22  and  O28_23 
REMARK    2  A    between atoms: C32_27  and  C33_28 
REMARK    3  A    between atoms: C33_28  and  C35_30 
REMARK    4  A    between atoms: C35_30  and  O36_31 
ROOT
ATOM      1  C1  RES d   1      37.207   5.063  31.204  0.00  0.00     0.078 C 
ATOM      2  C2  RES d   1      38.114   5.993  32.013  0.00  0.00     0.159 C 
ATOM      3  C3  RES d   1      37.315   7.181  32.552  0.00  0.00     0.078 C 
ATOM      4  O4  RES d   1      38.738   5.271  33.095  0.00  0.00    -0.347 OA
ATOM      5  C5  RES d   1      39.833   4.557  32.485  0.00  0.00     0.168 C 
ATOM      6  C7  RES d   1      41.077   4.712  33.402  0.00  0.00     0.041 C 
ATOM      7  C8  RES d   1      41.718   6.011  32.903  0.00  0.00     0.007 C 
ATOM      8  C10 RES d   1      43.192   6.183  33.223  0.00  0.00     0.037 C 
ATOM      9  C12 RES d   1      43.391   6.243  34.739  0.00  0.00     0.050 C 
ATOM     10  C13 RES d   1      44.883   6.379  35.060  0.00  0.00     0.201 C 
ATOM     11  F15 RES d   1      45.055   6.550  36.437  0.00  0.00    -0.245 F 
ATOM     12  C16 RES d   1      45.414   7.593  34.320  0.00  0.00    -0.027 A 
ATOM     13  C17 RES d   1      46.090   8.512  34.996  0.00  0.00     0.061 A 
ATOM     14  C18 RES d   1      46.602   9.712  34.318  0.00  0.00     0.172 A 
ATOM     15  O19 RES d   1      47.256  10.539  34.926  0.00  0.00    -0.289 OA
ATOM     16  C20 RES d   1      46.307   9.891  32.886  0.00  0.00     0.052 A 
ATOM     17  C21 RES d   1      45.636   8.958  32.230  0.00  0.00    -0.006 A 
ATOM     18  C22 RES d   1      45.147   7.692  32.848  0.00  0.00     0.039 A 
ATOM     19  C23 RES d   1      45.866   6.529  32.163  0.00  0.00     0.028 C 
ATOM     20  C24 RES d   1      43.654   7.495  32.570  0.00  0.00     0.147 C 
ATOM     21  F25 RES d   1      42.937   8.551  33.144  0.00  0.00    -0.238 F 
ATOM     22  C26 RES d   1      43.414   7.511  31.064  0.00  0.00     0.160 C 
ATOM     23  C29 RES d   1      41.950   7.195  30.720  0.00  0.00     0.048 C 
ATOM     24  C30 RES d   1      41.579   5.859  31.364  0.00  0.00     0.004 C 
ATOM     25  C31 RES d   1      42.573   4.780  30.929  0.00  0.00     0.019 C 
ATOM     26  C32 RES d   1      40.141   5.351  31.181  0.00  0.00     0.160 C 
ATOM     27  O37 RES d   1      39.215   6.454  31.200  0.00  0.00    -0.334 OA
ENDROOT
BRANCH  26  28
ATOM     28  C33 RES d   1      40.010   4.466  29.967  0.00  0.00     0.188 C 
ATOM     29  O34 RES d   1      39.411   3.420  30.044  0.00  0.00    -0.292 OA
BRANCH  28  30
ATOM     30  C35 RES d   1      40.626   4.887  28.658  0.00  0.00     0.245 C 
BRANCH  30  31
ATOM     31  O36 RES d   1      41.117   3.735  27.970  0.00  0.00    -0.393 OA
ATOM     32  H62 RES d   1      40.845   3.684  27.043  0.00  0.00     0.209 HD
ENDBRANCH  30  31
ENDBRANCH  28  30
ENDBRANCH  26  28
BRANCH  22  33
ATOM     33  O28 RES d   1      44.257   6.535  30.447  0.00  0.00    -0.392 OA
ATOM     34  H54 RES d   1      44.668   5.921  31.070  0.00  0.00     0.210 HD
ENDBRANCH  22  33
TORSDOF 4
ENDMDL
MODEL 10
REMARK CAVERDOCK RESULT:      39.8      0.000      0.000
REMARK CAVERDOCK CONSTRAINTS:       0.3      0.0      0.0      0.0
REMARK CAVERDOCK TUNNEL: 9     39.8      1.7     10.2
REMARK  4 active torsions:
REMARK  status: ('A' for Active; 'I' for Inactive)
REMARK    1  A    between atoms: C26_22  and  O28_23 
REMARK    2  A    between atoms: C32_27  and  C33_28 
REMARK    3  A    between atoms: C33_28  and  C35_30 
REMARK    4  A    between atoms: C35_30  and  O36_31 
ROOT
ATOM      1  C1  RES d   1      36.829   5.318  30.988  0.00  0.00     0.078 C 
ATOM      2  C2  RES d   1      37.804   6.227  31.740  0.00  0.00     0.159 C 
ATOM      3  C3  RES d   1      37.151   7.580  32.034  0.00  0.00     0.078 C 
ATOM      4  O4  RES d   1      38.236   5.598  32.964  0.00  0.00    -0.347 OA
ATOM      5  C5  RES d   1      39.254   4.659  32.562  0.00  0.00     0.168 C 
ATOM      6  C7  RES d   1      40.438   4.780  33.560  0.00  0.00     0.041 C 
ATOM      7  C8  RES d   1      41.298   5.891  32.947  0.00  0.00     0.007 C 
ATOM      8  C10 RES d   1      42.754   5.908  33.375  0.00  0.00     0.037 C 
ATOM      9  C12 RES d   1      42.850   6.167  34.879  0.00  0.00     0.050 C 
ATOM     10  C13 RES d   1      44.320   6.147  35.314  0.00  0.00     0.201 C 
ATOM     11  F15 RES d   1      44.416   6.498  36.664  0.00  0.00    -0.245 F 
ATOM     12  C16 RES d   1      45.075   7.153  34.466  0.00  0.00    -0.027 A 
ATOM     13  C17 RES d   1      45.829   8.063  35.067  0.00  0.00     0.061 A 
ATOM     14  C18 RES d   1      46.560   9.067  34.280  0.00  0.00     0.172 A 
ATOM     15  O19 RES d   1      47.284   9.879  34.825  0.00  0.00    -0.289 OA
ATOM     16  C20 RES d   1      46.397   9.068  32.816  0.00  0.00     0.052 A 
ATOM     17  C21 RES d   1      45.645   8.145  32.236  0.00  0.00    -0.006 A 
ATOM     18  C22 RES d   1      44.932   7.064  32.976  0.00  0.00     0.039 A 
ATOM     19  C23 RES d   1      45.519   5.726  32.528  0.00  0.00     0.028 C 
ATOM     20  C24 RES d   1      43.450   7.033  32.592  0.00  0.00     0.147 C 
ATOM     21  F25 RES d   1      42.857   8.250  32.945  0.00  0.00    -0.238 F 
ATOM     22  C26 RES d   1      43.323   6.854  31.083  0.00  0.00     0.160 C 
ATOM     23  C29 RES d   1      41.857   6.692  30.652  0.00  0.00     0.048 C 
ATOM     24  C30 RES d   1      41.248   5.530  31.438  0.00  0.00     0.004 C 
ATOM     25  C31 RES d   1      42.101   4.273  31.250  0.00  0.00     0.019 C 
ATOM     26  C32 RES d   1      39.767   5.199  31.195  0.00  0.00     0.160 C 
ATOM     27  O37 RES d   1      39.016   6.408  30.976  0.00  0.00    -0.334 OA
ENDROOT
BRANCH  26  28
ATOM     28  C33 RES d   1      39.595   4.168  30.109  0.00  0.00     0.188 C 
ATOM     29  O34 RES d   1      40.238   4.250  29.090  0.00  0.00    -0.292 OA
BRANCH  28  30
ATOM     30  C35 RES d   1      38.621   3.034  30.295  0.00  0.00     0.245 C 
BRANCH  30  31
ATOM     31  O36 RES d   1      39.321   1.789  30.232  0.00  0.00    -0.393 OA
ATOM     32  H62 RES d   1      39.488   1.477  29.332  0.00  0.00     0.209 HD
ENDBRANCH  30  31
ENDBRANCH  28  30
ENDBRANCH  26  28
BRANCH  22  33
ATOM     33  O28 RES d   1      44.055   5.692  30.687  0.00  0.00    -0.392 OA
ATOM     34  H54 RES d   1      43.787   5.331  29.831  0.00  0.00     0.210 HD
ENDBRANCH  22  33
TORSDOF 4
ENDMDL
MODEL 11
REMARK CAVERDOCK RESULT:      40.4      0.000      0.000
REMARK CAVERDOCK CONSTRAINTS:       0.1      0.0      0.0      0.0
REMARK CAVERDOCK TUNNEL: 10     40.4      1.7     11.2
REMARK  4 active torsions:
REMARK  status: ('A' for Active; 'I' for Inactive)
REMARK    1  A    between atoms: C26_22  and  O28_23 
REMARK    2  A    between atoms: C32_27  and  C33_28 
REMARK    3  A    between atoms: C33_28  and  C35_30 
REMARK    4  A    between atoms: C35_30  and  O36_31 
ROOT
ATOM      1  C1  RES d   1      36.527   5.851  31.516  0.00  0.00     0.078 C 
ATOM      2  C2  RES d   1      37.728   6.741  31.845  0.00  0.00     0.159 C 
ATOM      3  C3  RES d   1      37.370   8.215  31.645  0.00  0.00     0.078 C 
ATOM      4  O4  RES d   1      38.170   6.508  33.199  0.00  0.00    -0.347 OA
ATOM      5  C5  RES d   1      38.949   5.296  33.133  0.00  0.00     0.168 C 
ATOM      6  C7  RES d   1      40.238   5.510  33.973  0.00  0.00     0.041 C 
ATOM      7  C8  RES d   1      41.213   6.125  32.964  0.00  0.00     0.007 C 
ATOM      8  C10 RES d   1      42.687   5.986  33.302  0.00  0.00     0.037 C 
ATOM      9  C12 RES d   1      42.994   6.732  34.601  0.00  0.00     0.050 C 
ATOM     10  C13 RES d   1      44.474   6.559  34.959  0.00  0.00     0.201 C 
ATOM     11  F15 RES d   1      44.781   7.334  36.081  0.00  0.00    -0.245 F 
ATOM     12  C16 RES d   1      45.302   7.018  33.774  0.00  0.00    -0.027 A 
ATOM     13  C17 RES d   1      46.271   7.901  33.971  0.00  0.00     0.061 A 
ATOM     14  C18 RES d   1      47.082   8.386  32.843  0.00  0.00     0.172 A 
ATOM     15  O19 RES d   1      47.997   9.167  33.025  0.00  0.00    -0.289 OA
ATOM     16  C20 RES d   1      46.761   7.905  31.489  0.00  0.00     0.052 A 
ATOM     17  C21 RES d   1      45.793   7.017  31.316  0.00  0.00    -0.006 A 
ATOM     18  C22 RES d   1      44.981   6.442  32.427  0.00  0.00     0.039 A 
ATOM     19  C23 RES d   1      45.261   4.940  32.481  0.00  0.00     0.028 C 
ATOM     20  C24 RES d   1      43.485   6.589  32.135  0.00  0.00     0.147 C 
ATOM     21  F25 RES d   1      43.167   7.949  32.038  0.00  0.00    -0.238 F 
ATOM     22  C26 RES d   1      43.162   5.921  30.803  0.00  0.00     0.160 C 
ATOM     23  C29 RES d   1      41.652   5.929  30.516  0.00  0.00     0.048 C 
ATOM     24  C30 RES d   1      40.932   5.275  31.696  0.00  0.00     0.004 C 
ATOM     25  C31 RES d   1      41.515   3.884  31.952  0.00  0.00     0.019 C 
ATOM     26  C32 RES d   1      39.399   5.199  31.645  0.00  0.00     0.160 C 
ATOM     27  O37 RES d   1      38.861   6.382  31.025  0.00  0.00    -0.334 OA
ENDROOT
BRANCH  26  28
ATOM     28  C33 RES d   1      38.922   3.912  31.021  0.00  0.00     0.188 C 
ATOM     29  O34 RES d   1      37.742   3.661  30.981  0.00  0.00    -0.292 OA
BRANCH  28  30
ATOM     30  C35 RES d   1      39.919   2.939  30.448  0.00  0.00     0.245 C 
BRANCH  30  31
ATOM     31  O36 RES d   1      39.376   1.617  30.494  0.00  0.00    -0.393 OA
ATOM     32  H62 RES d   1      38.479   1.548  30.137  0.00  0.00     0.209 HD
ENDBRANCH  30  31
ENDBRANCH  28  30
ENDBRANCH  26  28
BRANCH  22  33
ATOM     33  O28 RES d   1      43.622   4.568  30.836  0.00  0.00    -0.392 OA
ATOM     34  H54 RES d   1      43.105   3.991  31.415  0.00  0.00     0.210 HD
ENDBRANCH  22  33
TORSDOF 4
ENDMDL
MODEL 12
REMARK CAVERDOCK RESULT:      40.8      0.000      0.000
REMARK CAVERDOCK CONSTRAINTS:       0.0      0.0      0.0      0.0
REMARK CAVERDOCK TUNNEL: 11     40.8      1.8     12.2
REMARK  4 active torsions:
REMARK  status: ('A' for Active; 'I' for Inactive)
REMARK    1  A    between atoms: C26_22  and  O28_23 
REMARK    2  A    between atoms: C32_27  and  C33_28 
REMARK    3  A    between atoms: C33_28  and  C35_30 
REMARK    4  A    between atoms: C35_30  and  O36_31 
ROOT
ATOM      1  C1  RES d   1      36.257   5.733  31.674  0.00  0.00     0.078 C 
ATOM      2  C2  RES d   1      37.462   6.624  31.981  0.00  0.00     0.159 C 
ATOM      3  C3  RES d   1      37.080   8.101  31.854  0.00  0.00     0.078 C 
ATOM      4  O4  RES d   1      37.969   6.347  33.303  0.00  0.00    -0.347 OA
ATOM      5  C5  RES d   1      38.757   5.148  33.156  0.00  0.00     0.168 C 
ATOM      6  C7  RES d   1      40.082   5.345  33.943  0.00  0.00     0.041 C 
ATOM      7  C8  RES d   1      41.002   6.010  32.914  0.00  0.00     0.007 C 
ATOM      8  C10 RES d   1      42.491   5.876  33.179  0.00  0.00     0.037 C 
ATOM      9  C12 RES d   1      42.851   6.577  34.490  0.00  0.00     0.050 C 
ATOM     10  C13 RES d   1      44.347   6.408  34.773  0.00  0.00     0.201 C 
ATOM     11  F15 RES d   1      44.698   7.145  35.908  0.00  0.00    -0.245 F 
ATOM     12  C16 RES d   1      45.114   6.921  33.569  0.00  0.00    -0.027 A 
ATOM     13  C17 RES d   1      46.082   7.809  33.754  0.00  0.00     0.061 A 
ATOM     14  C18 RES d   1      46.834   8.345  32.610  0.00  0.00     0.172 A 
ATOM     15  O19 RES d   1      47.749   9.129  32.779  0.00  0.00    -0.289 OA
ATOM     16  C20 RES d   1      46.456   7.910  31.254  0.00  0.00     0.052 A 
ATOM     17  C21 RES d   1      45.491   7.018  31.093  0.00  0.00    -0.006 A 
ATOM     18  C22 RES d   1      44.737   6.392  32.217  0.00  0.00     0.039 A 
ATOM     19  C23 RES d   1      45.035   4.893  32.202  0.00  0.00     0.028 C 
ATOM     20  C24 RES d   1      43.228   6.532  32.000  0.00  0.00     0.147 C 
ATOM     21  F25 RES d   1      42.891   7.890  31.969  0.00  0.00    -0.238 F 
ATOM     22  C26 RES d   1      42.850   5.910  30.660  0.00  0.00     0.160 C 
ATOM     23  C29 RES d   1      41.329   5.911  30.444  0.00  0.00     0.048 C 
ATOM     24  C30 RES d   1      40.671   5.204  31.629  0.00  0.00     0.004 C 
ATOM     25  C31 RES d   1      41.280   3.811  31.805  0.00  0.00     0.019 C 
ATOM     26  C32 RES d   1      39.138   5.111  31.647  0.00  0.00     0.160 C 
ATOM     27  O37 RES d   1      38.559   6.310  31.097  0.00  0.00    -0.334 OA
ENDROOT
BRANCH  26  28
ATOM     28  C33 RES d   1      38.646   3.843  30.997  0.00  0.00     0.188 C 
ATOM     29  O34 RES d   1      37.487   3.738  30.677  0.00  0.00    -0.292 OA
BRANCH  28  30
ATOM     30  C35 RES d   1      39.602   2.706  30.746  0.00  0.00     0.245 C 
BRANCH  30  31
ATOM     31  O36 RES d   1      38.886   1.589  30.215  0.00  0.00    -0.393 OA
ATOM     32  H62 RES d   1      38.128   1.833  29.666  0.00  0.00     0.209 HD
ENDBRANCH  30  31
ENDBRANCH  28  30
ENDBRANCH  26  28
BRANCH  22  33
ATOM     33  O28 RES d   1      43.325   4.562  30.621  0.00  0.00    -0.392 OA
ATOM     34  H54 RES d   1      43.639   4.282  29.751  0.00  0.00     0.210 HD
ENDBRANCH  22  33
TORSDOF 4
ENDMDL
MODEL 13
REMARK CAVERDOCK RESULT:      40.0      0.000      0.000
REMARK CAVERDOCK CONSTRAINTS:       0.0      0.0      0.0      0.0
REMARK CAVERDOCK TUNNEL: 12     40.0      1.8     13.7
REMARK  4 active torsions:
REMARK  status: ('A' for Active; 'I' for Inactive)
REMARK    1  A    between atoms: C26_22  and  O28_23 
REMARK    2  A    between atoms: C32_27  and  C33_28 
REMARK    3  A    between atoms: C33_28  and  C35_30 
REMARK    4  A    between atoms: C35_30  and  O36_31 
ROOT
ATOM      1  C1  RES d   1      36.165   5.233  31.120  0.00  0.00     0.078 C 
ATOM      2  C2  RES d   1      37.311   6.185  31.468  0.00  0.00     0.159 C 
ATOM      3  C3  RES d   1      36.886   7.637  31.241  0.00  0.00     0.078 C 
ATOM      4  O4  RES d   1      37.730   5.990  32.835  0.00  0.00    -0.347 OA
ATOM      5  C5  RES d   1      38.570   4.817  32.805  0.00  0.00     0.168 C 
ATOM      6  C7  RES d   1      39.825   5.104  33.674  0.00  0.00     0.041 C 
ATOM      7  C8  RES d   1      40.793   5.756  32.682  0.00  0.00     0.007 C 
ATOM      8  C10 RES d   1      42.263   5.694  33.059  0.00  0.00     0.037 C 
ATOM      9  C12 RES d   1      42.499   6.470  34.356  0.00  0.00     0.050 C 
ATOM     10  C13 RES d   1      43.976   6.374  34.753  0.00  0.00     0.201 C 
ATOM     11  F15 RES d   1      44.216   7.177  35.873  0.00  0.00    -0.245 F 
ATOM     12  C16 RES d   1      44.810   6.861  33.584  0.00  0.00    -0.027 A 
ATOM     13  C17 RES d   1      45.729   7.793  33.793  0.00  0.00     0.061 A 
ATOM     14  C18 RES d   1      46.543   8.305  32.681  0.00  0.00     0.172 A 
ATOM     15  O19 RES d   1      47.414   9.132  32.876  0.00  0.00    -0.289 OA
ATOM     16  C20 RES d   1      46.282   7.793  31.325  0.00  0.00     0.052 A 
ATOM     17  C21 RES d   1      45.364   6.857  31.139  0.00  0.00    -0.006 A 
ATOM     18  C22 RES d   1      44.553   6.254  32.236  0.00  0.00     0.039 A 
ATOM     19  C23 RES d   1      44.905   4.769  32.316  0.00  0.00     0.028 C 
ATOM     20  C24 RES d   1      43.060   6.323  31.905  0.00  0.00     0.147 C 
ATOM     21  F25 RES d   1      42.677   7.664  31.783  0.00  0.00    -0.238 F 
ATOM     22  C26 RES d   1      42.804   5.625  30.574  0.00  0.00     0.160 C 
ATOM     23  C29 RES d   1      41.304   5.555  30.249  0.00  0.00     0.048 C 
ATOM     24  C30 RES d   1      40.588   4.878  31.418  0.00  0.00     0.004 C 
ATOM     25  C31 RES d   1      41.232   3.521  31.706  0.00  0.00     0.019 C 
ATOM     26  C32 RES d   1      39.061   4.725  31.330  0.00  0.00     0.160 C 
ATOM     27  O37 RES d   1      38.482   5.873  30.682  0.00  0.00    -0.334 OA
ENDROOT
BRANCH  26  28
ATOM     28  C33 RES d   1      38.665   3.409  30.711  0.00  0.00     0.188 C 
ATOM     29  O34 RES d   1      39.500   2.561  30.510  0.00  0.00    -0.292 OA
BRANCH  28  30
ATOM     30  C35 RES d   1      37.227   3.152  30.343  0.00  0.00     0.245 C 
BRANCH  30  31
ATOM     31  O36 RES d   1      37.091   1.815  29.858  0.00  0.00    -0.393 OA
ATOM     32  H62 RES d   1      36.304   1.673  29.312  0.00  0.00     0.209 HD
ENDBRANCH  30  31
ENDBRANCH  28  30
ENDBRANCH  26  28
BRANCH  22  33
ATOM     33  O28 RES d   1      43.330   4.297  30.635  0.00  0.00    -0.392 OA
ATOM     34  H54 RES d   1      42.712   3.646  30.995  0.00  0.00     0.210 HD
ENDBRANCH  22  33
TORSDOF 4
ENDMDL
MODEL 14
REMARK CAVERDOCK RESULT:      41.2      0.000      0.000
REMARK CAVERDOCK CONSTRAINTS:       0.1      0.0      0.0      0.0
REMARK CAVERDOCK TUNNEL: 13     41.2      1.8     14.7
REMARK  4 active torsions:
REMARK  status: ('A' for Active; 'I' for Inactive)
REMARK    1  A    between atoms: C26_22  and  O28_23 
REMARK    2  A    between atoms: C32_27  and  C33_28 
REMARK    3  A    between atoms: C33_28  and  C35_30 
REMARK    4  A    between atoms: C35_30  and  O36_31 
ROOT
ATOM      1  C1  RES d   1      35.918   5.361  31.178  0.00  0.00     0.078 C 
ATOM      2  C2  RES d   1      37.093   6.286  31.499  0.00  0.00     0.159 C 
ATOM      3  C3  RES d   1      36.701   7.747  31.264  0.00  0.00     0.078 C 
ATOM      4  O4  RES d   1      37.528   6.093  32.861  0.00  0.00    -0.347 OA
ATOM      5  C5  RES d   1      38.338   4.900  32.828  0.00  0.00     0.168 C 
ATOM      6  C7  RES d   1      39.613   5.163  33.675  0.00  0.00     0.041 C 
ATOM      7  C8  RES d   1      40.582   5.781  32.662  0.00  0.00     0.007 C 
ATOM      8  C10 RES d   1      42.055   5.685  33.016  0.00  0.00     0.037 C 
ATOM      9  C12 RES d   1      42.332   6.467  34.302  0.00  0.00     0.050 C 
ATOM     10  C13 RES d   1      43.812   6.337  34.677  0.00  0.00     0.201 C 
ATOM     11  F15 RES d   1      44.089   7.144  35.785  0.00  0.00    -0.245 F 
ATOM     12  C16 RES d   1      44.639   6.792  33.490  0.00  0.00    -0.027 A 
ATOM     13  C17 RES d   1      45.585   7.703  33.676  0.00  0.00     0.061 A 
ATOM     14  C18 RES d   1      46.394   8.184  32.546  0.00  0.00     0.172 A 
ATOM     15  O19 RES d   1      47.287   8.991  32.720  0.00  0.00    -0.289 OA
ATOM     16  C20 RES d   1      46.098   7.667  31.200  0.00  0.00     0.052 A 
ATOM     17  C21 RES d   1      45.154   6.752  31.037  0.00  0.00    -0.006 A 
ATOM     18  C22 RES d   1      44.346   6.180  32.152  0.00  0.00     0.039 A 
ATOM     19  C23 RES d   1      44.662   4.687  32.241  0.00  0.00     0.028 C 
ATOM     20  C24 RES d   1      42.850   6.284  31.844  0.00  0.00     0.147 C 
ATOM     21  F25 RES d   1      42.499   7.633  31.715  0.00  0.00    -0.238 F 
ATOM     22  C26 RES d   1      42.555   5.580  30.524  0.00  0.00     0.160 C 
ATOM     23  C29 RES d   1      41.049   5.545  30.223  0.00  0.00     0.048 C 
ATOM     24  C30 RES d   1      40.334   4.898  31.410  0.00  0.00     0.004 C 
ATOM     25  C31 RES d   1      40.949   3.527  31.700  0.00  0.00     0.019 C 
ATOM     26  C32 RES d   1      38.803   4.782  31.347  0.00  0.00     0.160 C 
ATOM     27  O37 RES d   1      38.242   5.938  30.697  0.00  0.00    -0.334 OA
ENDROOT
BRANCH  26  28
ATOM     28  C33 RES d   1      38.365   3.471  30.746  0.00  0.00     0.188 C 
ATOM     29  O34 RES d   1      39.168   2.587  30.575  0.00  0.00    -0.292 OA
BRANCH  28  30
ATOM     30  C35 RES d   1      36.923   3.264  30.361  0.00  0.00     0.245 C 
BRANCH  30  31
ATOM     31  O36 RES d   1      36.817   2.122  29.509  0.00  0.00    -0.393 OA
ATOM     32  H62 RES d   1      36.927   2.321  28.568  0.00  0.00     0.209 HD
ENDBRANCH  30  31
ENDBRANCH  28  30
ENDBRANCH  26  28
BRANCH  22  33
ATOM     33  O28 RES d   1      43.048   4.240  30.590  0.00  0.00    -0.392 OA
ATOM     34  H54 RES d   1      42.643   3.706  31.286  0.00  0.00     0.210 HD
ENDBRANCH  22  33
TORSDOF 4
ENDMDL
MODEL 15
REMARK CAVERDOCK RESULT:      41.8      0.000      0.000
REMARK CAVERDOCK CONSTRAINTS:       0.3      0.0      0.0      0.0
REMARK CAVERDOCK TUNNEL: 14     41.8      1.8     15.1
REMARK  4 active torsions:
REMARK  status: ('A' for Active; 'I' for Inactive)
REMARK    1  A    between atoms: C26_22  and  O28_23 
REMARK    2  A    between atoms: C32_27  and  C33_28 
REMARK    3  A    between atoms: C33_28  and  C35_30 
REMARK    4  A    between atoms: C35_30  and  O36_31 
ROOT
ATOM      1  C1  RES d   1      35.768   5.451  31.085  0.00  0.00     0.078 C 
ATOM      2  C2  RES d   1      36.962   6.338  31.444  0.00  0.00     0.159 C 
ATOM      3  C3  RES d   1      36.617   7.812  31.219  0.00  0.00     0.078 C 
ATOM      4  O4  RES d   1      37.361   6.116  32.812  0.00  0.00    -0.347 OA
ATOM      5  C5  RES d   1      38.136   4.900  32.782  0.00  0.00     0.168 C 
ATOM      6  C7  RES d   1      39.399   5.116  33.660  0.00  0.00     0.041 C 
ATOM      7  C8  RES d   1      40.408   5.718  32.676  0.00  0.00     0.007 C 
ATOM      8  C10 RES d   1      41.869   5.575  33.062  0.00  0.00     0.037 C 
ATOM      9  C12 RES d   1      42.139   6.332  34.364  0.00  0.00     0.050 C 
ATOM     10  C13 RES d   1      43.606   6.156  34.769  0.00  0.00     0.201 C 
ATOM     11  F15 RES d   1      43.882   6.941  35.894  0.00  0.00    -0.245 F 
ATOM     12  C16 RES d   1      44.473   6.601  33.607  0.00  0.00    -0.027 A 
ATOM     13  C17 RES d   1      45.440   7.482  33.826  0.00  0.00     0.061 A 
ATOM     14  C18 RES d   1      46.288   7.953  32.720  0.00  0.00     0.172 A 
ATOM     15  O19 RES d   1      47.200   8.731  32.923  0.00  0.00    -0.289 OA
ATOM     16  C20 RES d   1      46.007   7.460  31.361  0.00  0.00     0.052 A 
ATOM     17  C21 RES d   1      45.042   6.575  31.166  0.00  0.00    -0.006 A 
ATOM     18  C22 RES d   1      44.192   6.014  32.255  0.00  0.00     0.039 A 
ATOM     19  C23 RES d   1      44.463   4.511  32.332  0.00  0.00     0.028 C 
ATOM     20  C24 RES d   1      42.707   6.164  31.916  0.00  0.00     0.147 C 
ATOM     21  F25 RES d   1      42.398   7.524  31.796  0.00  0.00    -0.238 F 
ATOM     22  C26 RES d   1      42.422   5.486  30.580  0.00  0.00     0.160 C 
ATOM     23  C29 RES d   1      40.923   5.498  30.246  0.00  0.00     0.048 C 
ATOM     24  C30 RES d   1      40.163   4.857  31.408  0.00  0.00     0.004 C 
ATOM     25  C31 RES d   1      40.731   3.466  31.695  0.00  0.00     0.019 C 
ATOM     26  C32 RES d   1      38.631   4.787  31.310  0.00  0.00     0.160 C 
ATOM     27  O37 RES d   1      38.119   5.967  30.663  0.00  0.00    -0.334 OA
ENDROOT
BRANCH  26  28
ATOM     28  C33 RES d   1      38.169   3.497  30.683  0.00  0.00     0.188 C 
ATOM     29  O34 RES d   1      38.938   2.574  30.562  0.00  0.00    -0.292 OA
BRANCH  28  30
ATOM     30  C35 RES d   1      36.745   3.357  30.209  0.00  0.00     0.245 C 
BRANCH  30  31
ATOM     31  O36 RES d   1      36.507   2.007  29.807  0.00  0.00    -0.393 OA
ATOM     32  H62 RES d   1      35.639   1.863  29.404  0.00  0.00     0.209 HD
ENDBRANCH  30  31
ENDBRANCH  28  30
ENDBRANCH  26  28
BRANCH  22  33
ATOM     33  O28 RES d   1      42.875   4.131  30.640  0.00  0.00    -0.392 OA
ATOM     34  H54 RES d   1      43.251   3.880  31.494  0.00  0.00     0.210 HD
ENDBRANCH  22  33
TORSDOF 4
ENDMDL
MODEL 16
REMARK CAVERDOCK RESULT:      45.4      0.000      0.000
REMARK CAVERDOCK CONSTRAINTS:       0.0      0.0      0.0      0.0
REMARK CAVERDOCK TUNNEL: 15     45.4      1.8     16.7
REMARK  4 active torsions:
REMARK  status: ('A' for Active; 'I' for Inactive)
REMARK    1  A    between atoms: C26_22  and  O28_23 
REMARK    2  A    between atoms: C32_27  and  C33_28 
REMARK    3  A    between atoms: C33_28  and  C35_30 
REMARK    4  A    between atoms: C35_30  and  O36_31 
ROOT
ATOM      1  C1  RES d   1      37.442   1.852  29.610  0.00  0.00     0.078 C 
ATOM      2  C2  RES d   1      38.752   1.955  30.394  0.00  0.00     0.159 C 
ATOM      3  C3  RES d   1      38.986   0.682  31.210  0.00  0.00     0.078 C 
ATOM      4  O4  RES d   1      39.857   2.190  29.498  0.00  0.00    -0.347 OA
ATOM      5  C5  RES d   1      39.801   3.600  29.198  0.00  0.00     0.168 C 
ATOM      6  C7  RES d   1      41.245   4.166  29.279  0.00  0.00     0.041 C 
ATOM      7  C8  RES d   1      41.388   4.542  30.758  0.00  0.00     0.007 C 
ATOM      8  C10 RES d   1      42.459   5.571  31.074  0.00  0.00     0.037 C 
ATOM      9  C12 RES d   1      43.837   5.017  30.708  0.00  0.00     0.050 C 
ATOM     10  C13 RES d   1      44.911   6.071  30.994  0.00  0.00     0.201 C 
ATOM     11  F15 RES d   1      46.179   5.526  30.770  0.00  0.00    -0.245 F 
ATOM     12  C16 RES d   1      44.782   6.493  32.446  0.00  0.00    -0.027 A 
ATOM     13  C17 RES d   1      45.858   6.468  33.221  0.00  0.00     0.061 A 
ATOM     14  C18 RES d   1      45.768   6.849  34.638  0.00  0.00     0.172 A 
ATOM     15  O19 RES d   1      46.760   6.865  35.342  0.00  0.00    -0.289 OA
ATOM     16  C20 RES d   1      44.450   7.212  35.186  0.00  0.00     0.052 A 
ATOM     17  C21 RES d   1      43.391   7.237  34.393  0.00  0.00    -0.006 A 
ATOM     18  C22 RES d   1      43.431   6.923  32.936  0.00  0.00     0.039 A 
ATOM     19  C23 RES d   1      43.038   8.188  32.173  0.00  0.00     0.028 C 
ATOM     20  C24 RES d   1      42.382   5.866  32.581  0.00  0.00     0.147 C 
ATOM     21  F25 RES d   1      42.666   4.685  33.277  0.00  0.00    -0.238 F 
ATOM     22  C26 RES d   1      41.004   6.358  33.007  0.00  0.00     0.160 C 
ATOM     23  C29 RES d   1      39.894   5.391  32.565  0.00  0.00     0.048 C 
ATOM     24  C30 RES d   1      40.007   5.185  31.054  0.00  0.00     0.004 C 
ATOM     25  C31 RES d   1      39.980   6.538  30.342  0.00  0.00     0.019 C 
ATOM     26  C32 RES d   1      39.011   4.223  30.387  0.00  0.00     0.160 C 
ATOM     27  O37 RES d   1      38.732   3.111  31.259  0.00  0.00    -0.334 OA
ENDROOT
BRANCH  26  28
ATOM     28  C33 RES d   1      37.779   4.941  29.900  0.00  0.00     0.188 C 
ATOM     29  O34 RES d   1      37.841   5.654  28.927  0.00  0.00    -0.292 OA
BRANCH  28  30
ATOM     30  C35 RES d   1      36.470   4.770  30.626  0.00  0.00     0.245 C 
BRANCH  30  31
ATOM     31  O36 RES d   1      35.700   3.750  29.985  0.00  0.00    -0.393 OA
ATOM     32  H62 RES d   1      36.084   3.429  29.157  0.00  0.00     0.209 HD
ENDBRANCH  30  31
ENDBRANCH  28  30
ENDBRANCH  26  28
BRANCH  22  33
ATOM     33  O28 RES d   1      40.764   7.640  32.421  0.00  0.00    -0.392 OA
ATOM     34  H54 RES d   1      40.296   8.255  33.001  0.00  0.00     0.210 HD
ENDBRANCH  22  33
TORSDOF 4
ENDMDL
MODEL 17
REMARK CAVERDOCK RESULT:      44.8      0.000      0.000
REMARK CAVERDOCK CONSTRAINTS:       0.1      0.0      0.0      0.0
REMARK CAVERDOCK TUNNEL: 16     44.8      1.9     17.7
REMARK  4 active torsions:
REMARK  status: ('A' for Active; 'I' for Inactive)
REMARK    1  A    between atoms: C26_22  and  O28_23 
REMARK    2  A    between atoms: C32_27  and  C33_28 
REMARK    3  A    between atoms: C33_28  and  C35_30 
REMARK    4  A    between atoms: C35_30  and  O36_31 
ROOT
ATOM      1  C1  RES d   1      35.400   5.928  31.074  0.00  0.00     0.078 C 
ATOM      2  C2  RES d   1      36.667   6.717  31.412  0.00  0.00     0.159 C 
ATOM      3  C3  RES d   1      36.441   8.212  31.181  0.00  0.00     0.078 C 
ATOM      4  O4  RES d   1      37.062   6.471  32.778  0.00  0.00    -0.347 OA
ATOM      5  C5  RES d   1      37.735   5.196  32.748  0.00  0.00     0.168 C 
ATOM      6  C7  RES d   1      39.022   5.313  33.610  0.00  0.00     0.041 C 
ATOM      7  C8  RES d   1      40.065   5.824  32.610  0.00  0.00     0.007 C 
ATOM      8  C10 RES d   1      41.514   5.565  32.980  0.00  0.00     0.037 C 
ATOM      9  C12 RES d   1      41.861   6.305  34.273  0.00  0.00     0.050 C 
ATOM     10  C13 RES d   1      43.313   6.012  34.664  0.00  0.00     0.201 C 
ATOM     11  F15 RES d   1      43.665   6.778  35.779  0.00  0.00    -0.245 F 
ATOM     12  C16 RES d   1      44.199   6.377  33.488  0.00  0.00    -0.027 A 
ATOM     13  C17 RES d   1      45.237   7.177  33.690  0.00  0.00     0.061 A 
ATOM     14  C18 RES d   1      46.107   7.570  32.571  0.00  0.00     0.172 A 
ATOM     15  O19 RES d   1      47.083   8.272  32.758  0.00  0.00    -0.289 OA
ATOM     16  C20 RES d   1      45.771   7.094  31.219  0.00  0.00     0.052 A 
ATOM     17  C21 RES d   1      44.734   6.290  31.041  0.00  0.00    -0.006 A 
ATOM     18  C22 RES d   1      43.855   5.807  32.144  0.00  0.00     0.039 A 
ATOM     19  C23 RES d   1      44.003   4.287  32.228  0.00  0.00     0.028 C 
ATOM     20  C24 RES d   1      42.383   6.076  31.820  0.00  0.00     0.147 C 
ATOM     21  F25 RES d   1      42.185   7.456  31.695  0.00  0.00    -0.238 F 
ATOM     22  C26 RES d   1      42.028   5.415  30.493  0.00  0.00     0.160 C 
ATOM     23  C29 RES d   1      40.530   5.547  30.176  0.00  0.00     0.048 C 
ATOM     24  C30 RES d   1      39.735   4.978  31.351  0.00  0.00     0.004 C 
ATOM     25  C31 RES d   1      40.191   3.547  31.641  0.00  0.00     0.019 C 
ATOM     26  C32 RES d   1      38.202   5.033  31.271  0.00  0.00     0.160 C 
ATOM     27  O37 RES d   1      37.779   6.247  30.621  0.00  0.00    -0.334 OA
ENDROOT
BRANCH  26  28
ATOM     28  C33 RES d   1      37.628   3.781  30.659  0.00  0.00     0.188 C 
ATOM     29  O34 RES d   1      38.364   2.907  30.270  0.00  0.00    -0.292 OA
BRANCH  28  30
ATOM     30  C35 RES d   1      36.135   3.620  30.533  0.00  0.00     0.245 C 
BRANCH  30  31
ATOM     31  O36 RES d   1      35.843   2.672  29.504  0.00  0.00    -0.393 OA
ATOM     32  H62 RES d   1      35.040   2.872  29.001  0.00  0.00     0.209 HD
ENDBRANCH  30  31
ENDBRANCH  28  30
ENDBRANCH  26  28
BRANCH  22  33
ATOM     33  O28 RES d   1      42.369   4.028  30.557  0.00  0.00    -0.392 OA
ATOM     34  H54 RES d   1      43.309   3.848  30.422  0.00  0.00     0.210 HD
ENDBRANCH  22  33
TORSDOF 4
ENDMDL
MODEL 18
REMARK CAVERDOCK RESULT:      44.0      0.000      0.000
REMARK CAVERDOCK CONSTRAINTS:       0.1      0.0      0.0      0.0
REMARK CAVERDOCK TUNNEL: 17     44.0      1.9     18.7
REMARK  4 active torsions:
REMARK  status: ('A' for Active; 'I' for Inactive)
REMARK    1  A    between atoms: C26_22  and  O28_23 
REMARK    2  A    between atoms: C32_27  and  C33_28 
REMARK    3  A    between atoms: C33_28  and  C35_30 
REMARK    4  A    between atoms: C35_30  and  O36_31 
ROOT
ATOM      1  C1  RES d   1      43.359   5.488  33.380  0.00  0.00     0.078 C 
ATOM      2  C2  RES d   1      42.062   4.677  33.375  0.00  0.00     0.159 C 
ATOM      3  C3  RES d   1      42.317   3.260  33.891  0.00  0.00     0.078 C 
ATOM      4  O4  RES d   1      41.056   5.333  34.176  0.00  0.00    -0.347 OA
ATOM      5  C5  RES d   1      40.532   6.379  33.333  0.00  0.00     0.168 C 
ATOM      6  C7  RES d   1      38.984   6.372  33.466  0.00  0.00     0.041 C 
ATOM      7  C8  RES d   1      38.549   5.366  32.395  0.00  0.00     0.007 C 
ATOM      8  C10 RES d   1      37.115   5.498  31.913  0.00  0.00     0.037 C 
ATOM      9  C12 RES d   1      36.151   5.231  33.071  0.00  0.00     0.050 C 
ATOM     10  C13 RES d   1      34.706   5.401  32.590  0.00  0.00     0.201 C 
ATOM     11  F15 RES d   1      33.824   5.045  33.615  0.00  0.00    -0.245 F 
ATOM     12  C16 RES d   1      34.498   4.492  31.394  0.00  0.00    -0.027 A 
ATOM     13  C17 RES d   1      33.466   3.659  31.391  0.00  0.00     0.061 A 
ATOM     14  C18 RES d   1      33.243   2.748  30.258  0.00  0.00     0.172 A 
ATOM     15  O19 RES d   1      32.277   2.011  30.234  0.00  0.00    -0.289 OA
ATOM     16  C20 RES d   1      34.217   2.750  29.153  0.00  0.00     0.052 A 
ATOM     17  C21 RES d   1      35.237   3.594  29.173  0.00  0.00    -0.006 A 
ATOM     18  C22 RES d   1      35.478   4.584  30.262  0.00  0.00     0.039 A 
ATOM     19  C23 RES d   1      35.364   5.983  29.656  0.00  0.00     0.028 C 
ATOM     20  C24 RES d   1      36.909   4.464  30.795  0.00  0.00     0.147 C 
ATOM     21  F25 RES d   1      37.092   3.186  31.336  0.00  0.00    -0.238 F 
ATOM     22  C26 RES d   1      37.894   4.647  29.645  0.00  0.00     0.160 C 
ATOM     23  C29 RES d   1      39.348   4.659  30.141  0.00  0.00     0.048 C 
ATOM     24  C30 RES d   1      39.484   5.740  31.214  0.00  0.00     0.004 C 
ATOM     25  C31 RES d   1      38.998   7.081  30.663  0.00  0.00     0.019 C 
ATOM     26  C32 RES d   1      40.857   5.915  31.883  0.00  0.00     0.160 C 
ATOM     27  O37 RES d   1      41.499   4.636  32.046  0.00  0.00    -0.334 OA
ENDROOT
BRANCH  26  28
ATOM     28  C33 RES d   1      41.703   6.935  31.166  0.00  0.00     0.188 C 
ATOM     29  O34 RES d   1      41.195   7.694  30.376  0.00  0.00    -0.292 OA
BRANCH  28  30
ATOM     30  C35 RES d   1      43.183   7.010  31.436  0.00  0.00     0.245 C 
BRANCH  30  31
ATOM     31  O36 RES d   1      43.470   8.186  32.196  0.00  0.00    -0.393 OA
ATOM     32  H62 RES d   1      44.374   8.222  32.540  0.00  0.00     0.209 HD
ENDBRANCH  30  31
ENDBRANCH  28  30
ENDBRANCH  26  28
BRANCH  22  33
ATOM     33  O28 RES d   1      37.616   5.885  28.987  0.00  0.00    -0.392 OA
ATOM     34  H54 RES d   1      38.276   6.134  28.325  0.00  0.00     0.210 HD
ENDBRANCH  22  33
TORSDOF 4
ENDMDL
MODEL 19
REMARK CAVERDOCK RESULT:      44.9      0.000      0.000
REMARK CAVERDOCK CONSTRAINTS:       0.0      0.0      0.0      0.0
REMARK CAVERDOCK TUNNEL: 18     44.9      1.9     19.3
REMARK  4 active torsions:
REMARK  status: ('A' for Active; 'I' for Inactive)
REMARK    1  A    between atoms: C26_22  and  O28_23 
REMARK    2  A    between atoms: C32_27  and  C33_28 
REMARK    3  A    between atoms: C33_28  and  C35_30 
REMARK    4  A    between atoms: C35_30  and  O36_31 
ROOT
ATOM      1  C1  RES d   1      35.121   5.711  30.192  0.00  0.00     0.078 C 
ATOM      2  C2  RES d   1      36.584   5.796  29.751  0.00  0.00     0.159 C 
ATOM      3  C3  RES d   1      36.724   5.370  28.288  0.00  0.00     0.078 C 
ATOM      4  O4  RES d   1      37.090   7.134  29.938  0.00  0.00    -0.347 OA
ATOM      5  C5  RES d   1      37.397   7.223  31.345  0.00  0.00     0.168 C 
ATOM      6  C7  RES d   1      38.778   7.919  31.491  0.00  0.00     0.041 C 
ATOM      7  C8  RES d   1      39.767   6.751  31.405  0.00  0.00     0.007 C 
ATOM      8  C10 RES d   1      41.136   7.002  32.011  0.00  0.00     0.037 C 
ATOM      9  C12 RES d   1      41.841   8.129  31.252  0.00  0.00     0.050 C 
ATOM     10  C13 RES d   1      43.207   8.404  31.889  0.00  0.00     0.201 C 
ATOM     11  F15 RES d   1      43.899   9.351  31.128  0.00  0.00    -0.245 F 
ATOM     12  C16 RES d   1      43.983   7.102  31.920  0.00  0.00    -0.027 A 
ATOM     13  C17 RES d   1      45.211   7.073  31.420  0.00  0.00     0.061 A 
ATOM     14  C18 RES d   1      45.988   5.824  31.412  0.00  0.00     0.172 A 
ATOM     15  O19 RES d   1      47.128   5.803  30.991  0.00  0.00    -0.289 OA
ATOM     16  C20 RES d   1      45.353   4.600  31.929  0.00  0.00     0.052 A 
ATOM     17  C21 RES d   1      44.129   4.652  32.430  0.00  0.00    -0.006 A 
ATOM     18  C22 RES d   1      43.318   5.900  32.522  0.00  0.00     0.039 A 
ATOM     19  C23 RES d   1      43.076   6.192  34.003  0.00  0.00     0.028 C 
ATOM     20  C24 RES d   1      41.936   5.695  31.895  0.00  0.00     0.147 C 
ATOM     21  F25 RES d   1      42.088   5.388  30.538  0.00  0.00    -0.238 F 
ATOM     22  C26 RES d   1      41.239   4.525  32.579  0.00  0.00     0.160 C 
ATOM     23  C29 RES d   1      39.798   4.350  32.075  0.00  0.00     0.048 C 
ATOM     24  C30 RES d   1      39.055   5.672  32.265  0.00  0.00     0.004 C 
ATOM     25  C31 RES d   1      39.159   6.122  33.723  0.00  0.00     0.019 C 
ATOM     26  C32 RES d   1      37.593   5.745  31.798  0.00  0.00     0.160 C 
ATOM     27  O37 RES d   1      37.414   4.971  30.597  0.00  0.00    -0.334 OA
ENDROOT
BRANCH  26  28
ATOM     28  C33 RES d   1      36.634   5.388  32.904  0.00  0.00     0.188 C 
ATOM     29  O34 RES d   1      36.854   5.748  34.035  0.00  0.00    -0.292 OA
BRANCH  28  30
ATOM     30  C35 RES d   1      35.398   4.582  32.598  0.00  0.00     0.245 C 
BRANCH  30  31
ATOM     31  O36 RES d   1      34.247   5.426  32.679  0.00  0.00    -0.393 OA
ATOM     32  H62 RES d   1      33.736   5.475  31.858  0.00  0.00     0.209 HD
ENDBRANCH  30  31
ENDBRANCH  28  30
ENDBRANCH  26  28
BRANCH  22  33
ATOM     33  O28 RES d   1      41.213   4.757  33.990  0.00  0.00    -0.392 OA
ATOM     34  H54 RES d   1      40.520   5.368  34.275  0.00  0.00     0.210 HD
ENDBRANCH  22  33
TORSDOF 4
ENDMDL
MODEL 20
REMARK CAVERDOCK RESULT:      46.3      0.000      0.000
REMARK CAVERDOCK CONSTRAINTS:       0.2      0.0      0.0      0.0
REMARK CAVERDOCK TUNNEL: 19     46.3      1.9     20.1
REMARK  4 active torsions:
REMARK  status: ('A' for Active; 'I' for Inactive)
REMARK    1  A    between atoms: C26_22  and  O28_23 
REMARK    2  A    between atoms: C32_27  and  C33_28 
REMARK    3  A    between atoms: C33_28  and  C35_30 
REMARK    4  A    between atoms: C35_30  and  O36_31 
ROOT
ATOM      1  C1  RES d   1      34.864   5.731  30.149  0.00  0.00     0.078 C 
ATOM      2  C2  RES d   1      36.328   5.821  29.715  0.00  0.00     0.159 C 
ATOM      3  C3  RES d   1      36.475   5.415  28.247  0.00  0.00     0.078 C 
ATOM      4  O4  RES d   1      36.833   7.156  29.923  0.00  0.00    -0.347 OA
ATOM      5  C5  RES d   1      37.134   7.227  31.332  0.00  0.00     0.168 C 
ATOM      6  C7  RES d   1      38.514   7.921  31.493  0.00  0.00     0.041 C 
ATOM      7  C8  RES d   1      39.504   6.755  31.396  0.00  0.00     0.007 C 
ATOM      8  C10 RES d   1      40.870   6.998  32.011  0.00  0.00     0.037 C 
ATOM      9  C12 RES d   1      41.578   8.134  31.270  0.00  0.00     0.050 C 
ATOM     10  C13 RES d   1      42.941   8.402  31.917  0.00  0.00     0.201 C 
ATOM     11  F15 RES d   1      43.637   9.359  31.171  0.00  0.00    -0.245 F 
ATOM     12  C16 RES d   1      43.718   7.099  31.934  0.00  0.00    -0.027 A 
ATOM     13  C17 RES d   1      44.948   7.077  31.439  0.00  0.00     0.061 A 
ATOM     14  C18 RES d   1      45.725   5.829  31.419  0.00  0.00     0.172 A 
ATOM     15  O19 RES d   1      46.868   5.813  31.002  0.00  0.00    -0.289 OA
ATOM     16  C20 RES d   1      45.088   4.597  31.916  0.00  0.00     0.052 A 
ATOM     17  C21 RES d   1      43.862   4.643  32.412  0.00  0.00    -0.006 A 
ATOM     18  C22 RES d   1      43.050   5.890  32.517  0.00  0.00     0.039 A 
ATOM     19  C23 RES d   1      42.802   6.162  34.001  0.00  0.00     0.028 C 
ATOM     20  C24 RES d   1      41.671   5.693  31.882  0.00  0.00     0.147 C 
ATOM     21  F25 RES d   1      41.829   5.404  30.521  0.00  0.00    -0.238 F 
ATOM     22  C26 RES d   1      40.971   4.514  32.548  0.00  0.00     0.160 C 
ATOM     23  C29 RES d   1      39.532   4.345  32.035  0.00  0.00     0.048 C 
ATOM     24  C30 RES d   1      38.789   5.665  32.238  0.00  0.00     0.004 C 
ATOM     25  C31 RES d   1      38.886   6.095  33.703  0.00  0.00     0.019 C 
ATOM     26  C32 RES d   1      37.329   5.744  31.766  0.00  0.00     0.160 C 
ATOM     27  O37 RES d   1      37.155   4.985  30.554  0.00  0.00    -0.334 OA
ENDROOT
BRANCH  26  28
ATOM     28  C33 RES d   1      36.364   5.372  32.863  0.00  0.00     0.188 C 
ATOM     29  O34 RES d   1      36.623   5.640  34.011  0.00  0.00    -0.292 OA
BRANCH  28  30
ATOM     30  C35 RES d   1      35.076   4.667  32.526  0.00  0.00     0.245 C 
BRANCH  30  31
ATOM     31  O36 RES d   1      34.295   4.509  33.712  0.00  0.00    -0.393 OA
ATOM     32  H62 RES d   1      34.281   3.605  34.058  0.00  0.00     0.209 HD
ENDBRANCH  30  31
ENDBRANCH  28  30
ENDBRANCH  26  28
BRANCH  22  33
ATOM     33  O28 RES d   1      40.939   4.727  33.961  0.00  0.00    -0.392 OA
ATOM     34  H54 RES d   1      40.080   5.018  34.295  0.00  0.00     0.210 HD
ENDBRANCH  22  33
TORSDOF 4
ENDMDL
MODEL 21
REMARK CAVERDOCK RESULT:      46.9      0.000      0.000
REMARK CAVERDOCK CONSTRAINTS:       0.2      0.0      0.0      0.0
REMARK CAVERDOCK TUNNEL: 20     46.9      1.9     21.3
REMARK  4 active torsions:
REMARK  status: ('A' for Active; 'I' for Inactive)
REMARK    1  A    between atoms: C26_22  and  O28_23 
REMARK    2  A    between atoms: C32_27  and  C33_28 
REMARK    3  A    between atoms: C33_28  and  C35_30 
REMARK    4  A    between atoms: C35_30  and  O36_31 
ROOT
ATOM      1  C1  RES d   1      34.772   5.679  29.964  0.00  0.00     0.078 C 
ATOM      2  C2  RES d   1      36.244   5.777  29.559  0.00  0.00     0.159 C 
ATOM      3  C3  RES d   1      36.418   5.394  28.088  0.00  0.00     0.078 C 
ATOM      4  O4  RES d   1      36.743   7.110  29.796  0.00  0.00    -0.347 OA
ATOM      5  C5  RES d   1      37.018   7.159  31.211  0.00  0.00     0.168 C 
ATOM      6  C7  RES d   1      38.394   7.851  31.408  0.00  0.00     0.041 C 
ATOM      7  C8  RES d   1      39.386   6.688  31.312  0.00  0.00     0.007 C 
ATOM      8  C10 RES d   1      40.741   6.922  31.956  0.00  0.00     0.037 C 
ATOM      9  C12 RES d   1      41.462   8.070  31.246  0.00  0.00     0.050 C 
ATOM     10  C13 RES d   1      42.812   8.329  31.922  0.00  0.00     0.201 C 
ATOM     11  F15 RES d   1      43.521   9.297  31.204  0.00  0.00    -0.245 F 
ATOM     12  C16 RES d   1      43.590   7.026  31.933  0.00  0.00    -0.027 A 
ATOM     13  C17 RES d   1      44.829   7.013  31.461  0.00  0.00     0.061 A 
ATOM     14  C18 RES d   1      45.607   5.766  31.436  0.00  0.00     0.172 A 
ATOM     15  O19 RES d   1      46.757   5.757  31.040  0.00  0.00    -0.289 OA
ATOM     16  C20 RES d   1      44.962   4.526  31.902  0.00  0.00     0.052 A 
ATOM     17  C21 RES d   1      43.727   4.563  32.376  0.00  0.00    -0.006 A 
ATOM     18  C22 RES d   1      42.912   5.808  32.486  0.00  0.00     0.039 A 
ATOM     19  C23 RES d   1      42.636   6.057  33.969  0.00  0.00     0.028 C 
ATOM     20  C24 RES d   1      41.546   5.620  31.822  0.00  0.00     0.147 C 
ATOM     21  F25 RES d   1      41.729   5.352  30.460  0.00  0.00    -0.238 F 
ATOM     22  C26 RES d   1      40.834   4.430  32.456  0.00  0.00     0.160 C 
ATOM     23  C29 RES d   1      39.406   4.268  31.914  0.00  0.00     0.048 C 
ATOM     24  C30 RES d   1      38.657   5.584  32.124  0.00  0.00     0.004 C 
ATOM     25  C31 RES d   1      38.727   5.992  33.597  0.00  0.00     0.019 C 
ATOM     26  C32 RES d   1      37.206   5.669  31.626  0.00  0.00     0.160 C 
ATOM     27  O37 RES d   1      37.055   4.929  30.400  0.00  0.00    -0.334 OA
ENDROOT
BRANCH  26  28
ATOM     28  C33 RES d   1      36.222   5.280  32.699  0.00  0.00     0.188 C 
ATOM     29  O34 RES d   1      36.345   5.716  33.818  0.00  0.00    -0.292 OA
BRANCH  28  30
ATOM     30  C35 RES d   1      35.083   4.348  32.375  0.00  0.00     0.245 C 
BRANCH  30  31
ATOM     31  O36 RES d   1      33.862   4.896  32.875  0.00  0.00    -0.393 OA
ATOM     32  H62 RES d   1      33.251   4.235  33.232  0.00  0.00     0.209 HD
ENDBRANCH  30  31
ENDBRANCH  28  30
ENDBRANCH  26  28
BRANCH  22  33
ATOM     33  O28 RES d   1      40.776   4.622  33.872  0.00  0.00    -0.392 OA
ATOM     34  H54 RES d   1      39.904   4.458  34.255  0.00  0.00     0.210 HD
ENDBRANCH  22  33
TORSDOF 4
ENDMDL
MODEL 22
REMARK CAVERDOCK RESULT:      46.9      0.000      0.000
REMARK CAVERDOCK CONSTRAINTS:       0.7      0.0      0.0      0.0
REMARK CAVERDOCK TUNNEL: 21     46.9      1.8     22.1
REMARK  4 active torsions:
REMARK  status: ('A' for Active; 'I' for Inactive)
REMARK    1  A    between atoms: C26_22  and  O28_23 
REMARK    2  A    between atoms: C32_27  and  C33_28 
REMARK    3  A    between atoms: C33_28  and  C35_30 
REMARK    4  A    between atoms: C35_30  and  O36_31 
ROOT
ATOM      1  C1  RES d   1      42.717   4.911  32.206  0.00  0.00     0.078 C 
ATOM      2  C2  RES d   1      41.345   4.501  32.746  0.00  0.00     0.159 C 
ATOM      3  C3  RES d   1      41.503   3.562  33.944  0.00  0.00     0.078 C 
ATOM      4  O4  RES d   1      40.581   5.668  33.116  0.00  0.00    -0.347 OA
ATOM      5  C5  RES d   1      40.058   6.181  31.874  0.00  0.00     0.168 C 
ATOM      6  C7  RES d   1      38.568   6.554  32.099  0.00  0.00     0.041 C 
ATOM      7  C8  RES d   1      37.832   5.242  31.803  0.00  0.00     0.007 C 
ATOM      8  C10 RES d   1      36.366   5.378  31.434  0.00  0.00     0.037 C 
ATOM      9  C12 RES d   1      35.587   5.970  32.611  0.00  0.00     0.050 C 
ATOM     10  C13 RES d   1      34.115   6.140  32.222  0.00  0.00     0.201 C 
ATOM     11  F15 RES d   1      33.382   6.572  33.332  0.00  0.00    -0.245 F 
ATOM     12  C16 RES d   1      33.593   4.796  31.753  0.00  0.00    -0.027 A 
ATOM     13  C17 RES d   1      32.479   4.316  32.288  0.00  0.00     0.061 A 
ATOM     14  C18 RES d   1      31.954   3.006  31.874  0.00  0.00     0.172 A 
ATOM     15  O19 RES d   1      30.911   2.580  32.333  0.00  0.00    -0.289 OA
ATOM     16  C20 RES d   1      32.718   2.222  30.888  0.00  0.00     0.052 A 
ATOM     17  C21 RES d   1      33.824   2.724  30.362  0.00  0.00    -0.006 A 
ATOM     18  C22 RES d   1      34.371   4.071  30.695  0.00  0.00     0.039 A 
ATOM     19  C23 RES d   1      34.333   4.918  29.423  0.00  0.00     0.028 C 
ATOM     20  C24 RES d   1      35.844   3.972  31.100  0.00  0.00     0.147 C 
ATOM     21  F25 RES d   1      35.954   3.175  32.246  0.00  0.00    -0.238 F 
ATOM     22  C26 RES d   1      36.634   3.311  29.976  0.00  0.00     0.160 C 
ATOM     23  C29 RES d   1      38.142   3.296  30.274  0.00  0.00     0.048 C 
ATOM     24  C30 RES d   1      38.594   4.730  30.551  0.00  0.00     0.004 C 
ATOM     25  C31 RES d   1      38.194   5.635  29.384  0.00  0.00     0.019 C 
ATOM     26  C32 RES d   1      40.070   4.959  30.909  0.00  0.00     0.160 C 
ATOM     27  O37 RES d   1      40.564   3.868  31.710  0.00  0.00    -0.334 OA
ENDROOT
BRANCH  26  28
ATOM     28  C33 RES d   1      40.905   5.245  29.686  0.00  0.00     0.188 C 
ATOM     29  O34 RES d   1      40.935   6.359  29.224  0.00  0.00    -0.292 OA
BRANCH  28  30
ATOM     30  C35 RES d   1      41.702   4.140  29.043  0.00  0.00     0.245 C 
BRANCH  30  31
ATOM     31  O36 RES d   1      40.983   3.627  27.919  0.00  0.00    -0.393 OA
ATOM     32  H62 RES d   1      40.161   3.173  28.151  0.00  0.00     0.209 HD
ENDBRANCH  30  31
ENDBRANCH  28  30
ENDBRANCH  26  28
BRANCH  22  33
ATOM     33  O28 RES d   1      36.408   4.031  28.761  0.00  0.00    -0.392 OA
ATOM     34  H54 RES d   1      35.508   4.372  28.669  0.00  0.00     0.210 HD
ENDBRANCH  22  33
TORSDOF 4
ENDMDL
MODEL 23
REMARK CAVERDOCK RESULT:      44.2      0.000      0.000
REMARK CAVERDOCK CONSTRAINTS:       0.5      0.0      0.0      0.0
REMARK CAVERDOCK TUNNEL: 22     44.2      1.8     23.3
REMARK  4 active torsions:
REMARK  status: ('A' for Active; 'I' for Inactive)
REMARK    1  A    between atoms: C26_22  and  O28_23 
REMARK    2  A    between atoms: C32_27  and  C33_28 
REMARK    3  A    between atoms: C33_28  and  C35_30 
REMARK    4  A    between atoms: C35_30  and  O36_31 
ROOT
ATOM      1  C1  RES d   1      42.466   5.024  32.294  0.00  0.00     0.078 C 
ATOM      2  C2  RES d   1      41.090   4.628  32.833  0.00  0.00     0.159 C 
ATOM      3  C3  RES d   1      41.237   3.768  34.090  0.00  0.00     0.078 C 
ATOM      4  O4  RES d   1      40.302   5.803  33.114  0.00  0.00    -0.347 OA
ATOM      5  C5  RES d   1      39.797   6.229  31.832  0.00  0.00     0.168 C 
ATOM      6  C7  RES d   1      38.296   6.592  32.004  0.00  0.00     0.041 C 
ATOM      7  C8  RES d   1      37.586   5.253  31.777  0.00  0.00     0.007 C 
ATOM      8  C10 RES d   1      36.126   5.343  31.372  0.00  0.00     0.037 C 
ATOM      9  C12 RES d   1      35.315   5.996  32.494  0.00  0.00     0.050 C 
ATOM     10  C13 RES d   1      33.849   6.118  32.067  0.00  0.00     0.201 C 
ATOM     11  F15 RES d   1      33.087   6.607  33.133  0.00  0.00    -0.245 F 
ATOM     12  C16 RES d   1      33.356   4.739  31.673  0.00  0.00    -0.027 A 
ATOM     13  C17 RES d   1      32.238   4.276  32.216  0.00  0.00     0.061 A 
ATOM     14  C18 RES d   1      31.740   2.935  31.875  0.00  0.00     0.172 A 
ATOM     15  O19 RES d   1      30.695   2.523  32.341  0.00  0.00    -0.289 OA
ATOM     16  C20 RES d   1      32.535   2.103  30.956  0.00  0.00     0.052 A 
ATOM     17  C21 RES d   1      33.644   2.587  30.420  0.00  0.00    -0.006 A 
ATOM     18  C22 RES d   1      34.165   3.961  30.678  0.00  0.00     0.039 A 
ATOM     19  C23 RES d   1      34.141   4.726  29.355  0.00  0.00     0.028 C 
ATOM     20  C24 RES d   1      35.631   3.911  31.117  0.00  0.00     0.147 C 
ATOM     21  F25 RES d   1      35.729   3.189  32.313  0.00  0.00    -0.238 F 
ATOM     22  C26 RES d   1      36.453   3.193  30.052  0.00  0.00     0.160 C 
ATOM     23  C29 RES d   1      37.954   3.221  30.380  0.00  0.00     0.048 C 
ATOM     24  C30 RES d   1      38.380   4.676  30.575  0.00  0.00     0.004 C 
ATOM     25  C31 RES d   1      37.991   5.499  29.345  0.00  0.00     0.019 C 
ATOM     26  C32 RES d   1      39.846   4.949  30.946  0.00  0.00     0.160 C 
ATOM     27  O37 RES d   1      40.339   3.919  31.823  0.00  0.00    -0.334 OA
ENDROOT
BRANCH  26  28
ATOM     28  C33 RES d   1      40.700   5.171  29.724  0.00  0.00     0.188 C 
ATOM     29  O34 RES d   1      40.817   6.280  29.262  0.00  0.00    -0.292 OA
BRANCH  28  30
ATOM     30  C35 RES d   1      41.410   4.008  29.080  0.00  0.00     0.245 C 
BRANCH  30  31
ATOM     31  O36 RES d   1      40.733   3.646  27.874  0.00  0.00    -0.393 OA
ATOM     32  H62 RES d   1      40.531   2.702  27.805  0.00  0.00     0.209 HD
ENDBRANCH  30  31
ENDBRANCH  28  30
ENDBRANCH  26  28
BRANCH  22  33
ATOM     33  O28 RES d   1      36.241   3.832  28.790  0.00  0.00    -0.392 OA
ATOM     34  H54 RES d   1      36.554   3.318  28.033  0.00  0.00     0.210 HD
ENDBRANCH  22  33
TORSDOF 4
ENDMDL
MODEL 24
REMARK CAVERDOCK RESULT:      42.4      0.000      0.000
REMARK CAVERDOCK CONSTRAINTS:       0.3      0.0      0.0      0.0
REMARK CAVERDOCK TUNNEL: 23     42.4      1.8     24.5
REMARK  4 active torsions:
REMARK  status: ('A' for Active; 'I' for Inactive)
REMARK    1  A    between atoms: C26_22  and  O28_23 
REMARK    2  A    between atoms: C32_27  and  C33_28 
REMARK    3  A    between atoms: C33_28  and  C35_30 
REMARK    4  A    between atoms: C35_30  and  O36_31 
ROOT
ATOM      1  C1  RES d   1      42.323   4.691  31.930  0.00  0.00     0.078 C 
ATOM      2  C2  RES d   1      40.965   4.294  32.513  0.00  0.00     0.159 C 
ATOM      3  C3  RES d   1      41.152   3.380  33.726  0.00  0.00     0.078 C 
ATOM      4  O4  RES d   1      40.212   5.470  32.879  0.00  0.00    -0.347 OA
ATOM      5  C5  RES d   1      39.658   5.958  31.640  0.00  0.00     0.168 C 
ATOM      6  C7  RES d   1      38.174   6.338  31.895  0.00  0.00     0.041 C 
ATOM      7  C8  RES d   1      37.430   5.022  31.645  0.00  0.00     0.007 C 
ATOM      8  C10 RES d   1      35.955   5.153  31.310  0.00  0.00     0.037 C 
ATOM      9  C12 RES d   1      35.207   5.771  32.494  0.00  0.00     0.050 C 
ATOM     10  C13 RES d   1      33.726   5.935  32.139  0.00  0.00     0.201 C 
ATOM     11  F15 RES d   1      33.021   6.390  33.258  0.00  0.00    -0.245 F 
ATOM     12  C16 RES d   1      33.191   4.582  31.710  0.00  0.00    -0.027 A 
ATOM     13  C17 RES d   1      32.090   4.115  32.283  0.00  0.00     0.061 A 
ATOM     14  C18 RES d   1      31.553   2.798  31.909  0.00  0.00     0.172 A 
ATOM     15  O19 RES d   1      30.522   2.383  32.403  0.00  0.00    -0.289 OA
ATOM     16  C20 RES d   1      32.291   1.993  30.921  0.00  0.00     0.052 A 
ATOM     17  C21 RES d   1      33.384   2.482  30.356  0.00  0.00    -0.006 A 
ATOM     18  C22 RES d   1      33.940   3.834  30.648  0.00  0.00     0.039 A 
ATOM     19  C23 RES d   1      33.871   4.656  29.360  0.00  0.00     0.028 C 
ATOM     20  C24 RES d   1      35.423   3.741  31.017  0.00  0.00     0.147 C 
ATOM     21  F25 RES d   1      35.561   2.968  32.176  0.00  0.00    -0.238 F 
ATOM     22  C26 RES d   1      36.184   3.057  29.887  0.00  0.00     0.160 C 
ATOM     23  C29 RES d   1      37.698   3.045  30.148  0.00  0.00     0.048 C 
ATOM     24  C30 RES d   1      38.159   4.484  30.384  0.00  0.00     0.004 C 
ATOM     25  C31 RES d   1      37.731   5.365  29.209  0.00  0.00     0.019 C 
ATOM     26  C32 RES d   1      39.645   4.717  30.700  0.00  0.00     0.160 C 
ATOM     27  O37 RES d   1      40.157   3.642  31.510  0.00  0.00    -0.334 OA
ENDROOT
BRANCH  26  28
ATOM     28  C33 RES d   1      40.448   4.977  29.451  0.00  0.00     0.188 C 
ATOM     29  O34 RES d   1      40.604   6.108  29.058  0.00  0.00    -0.292 OA
BRANCH  28  30
ATOM     30  C35 RES d   1      41.058   3.825  28.695  0.00  0.00     0.245 C 
BRANCH  30  31
ATOM     31  O36 RES d   1      40.958   4.072  27.290  0.00  0.00    -0.393 OA
ATOM     32  H62 RES d   1      41.378   3.395  26.741  0.00  0.00     0.209 HD
ENDBRANCH  30  31
ENDBRANCH  28  30
ENDBRANCH  26  28
BRANCH  22  33
ATOM     33  O28 RES d   1      35.928   3.752  28.665  0.00  0.00    -0.392 OA
ATOM     34  H54 RES d   1      35.176   3.406  28.166  0.00  0.00     0.210 HD
ENDBRANCH  22  33
TORSDOF 4
ENDMDL
MODEL 25
REMARK CAVERDOCK RESULT:      41.0      0.000      0.000
REMARK CAVERDOCK CONSTRAINTS:       1.1      0.0      0.0      0.0
REMARK CAVERDOCK TUNNEL: 24     41.0      1.8     25.6
REMARK  4 active torsions:
REMARK  status: ('A' for Active; 'I' for Inactive)
REMARK    1  A    between atoms: C26_22  and  O28_23 
REMARK    2  A    between atoms: C32_27  and  C33_28 
REMARK    3  A    between atoms: C33_28  and  C35_30 
REMARK    4  A    between atoms: C35_30  and  O36_31 
ROOT
ATOM      1  C1  RES d   1      42.122   4.875  31.970  0.00  0.00     0.078 C 
ATOM      2  C2  RES d   1      40.770   4.490  32.574  0.00  0.00     0.159 C 
ATOM      3  C3  RES d   1      40.971   3.663  33.845  0.00  0.00     0.078 C 
ATOM      4  O4  RES d   1      39.991   5.671  32.857  0.00  0.00    -0.347 OA
ATOM      5  C5  RES d   1      39.433   6.064  31.587  0.00  0.00     0.168 C 
ATOM      6  C7  RES d   1      37.940   6.428  31.811  0.00  0.00     0.041 C 
ATOM      7  C8  RES d   1      37.225   5.083  31.647  0.00  0.00     0.007 C 
ATOM      8  C10 RES d   1      35.749   5.160  31.300  0.00  0.00     0.037 C 
ATOM      9  C12 RES d   1      34.983   5.839  32.437  0.00  0.00     0.050 C 
ATOM     10  C13 RES d   1      33.500   5.948  32.068  0.00  0.00     0.201 C 
ATOM     11  F15 RES d   1      32.781   6.463  33.151  0.00  0.00    -0.245 F 
ATOM     12  C16 RES d   1      32.995   4.558  31.729  0.00  0.00    -0.027 A 
ATOM     13  C17 RES d   1      31.902   4.107  32.329  0.00  0.00     0.061 A 
ATOM     14  C18 RES d   1      31.394   2.757  32.042  0.00  0.00     0.172 A 
ATOM     15  O19 RES d   1      30.370   2.355  32.560  0.00  0.00    -0.289 OA
ATOM     16  C20 RES d   1      32.153   1.904  31.112  0.00  0.00     0.052 A 
ATOM     17  C21 RES d   1      33.239   2.377  30.520  0.00  0.00    -0.006 A 
ATOM     18  C22 RES d   1      33.765   3.757  30.722  0.00  0.00     0.039 A 
ATOM     19  C23 RES d   1      33.685   4.489  29.381  0.00  0.00     0.028 C 
ATOM     20  C24 RES d   1      35.248   3.721  31.101  0.00  0.00     0.147 C 
ATOM     21  F25 RES d   1      35.397   3.030  32.310  0.00  0.00    -0.238 F 
ATOM     22  C26 RES d   1      36.028   2.978  30.022  0.00  0.00     0.160 C 
ATOM     23  C29 RES d   1      37.541   3.016  30.288  0.00  0.00     0.048 C 
ATOM     24  C30 RES d   1      37.971   4.477  30.428  0.00  0.00     0.004 C 
ATOM     25  C31 RES d   1      37.530   5.268  29.195  0.00  0.00     0.019 C 
ATOM     26  C32 RES d   1      39.449   4.762  30.732  0.00  0.00     0.160 C 
ATOM     27  O37 RES d   1      39.981   3.755  31.614  0.00  0.00    -0.334 OA
ENDROOT
BRANCH  26  28
ATOM     28  C33 RES d   1      40.253   4.955  29.471  0.00  0.00     0.188 C 
ATOM     29  O34 RES d   1      40.569   6.066  29.120  0.00  0.00    -0.292 OA
BRANCH  28  30
ATOM     30  C35 RES d   1      40.662   3.760  28.649  0.00  0.00     0.245 C 
BRANCH  30  31
ATOM     31  O36 RES d   1      41.310   4.203  27.455  0.00  0.00    -0.393 OA
ATOM     32  H62 RES d   1      40.703   4.525  26.774  0.00  0.00     0.209 HD
ENDBRANCH  30  31
ENDBRANCH  28  30
ENDBRANCH  26  28
BRANCH  22  33
ATOM     33  O28 RES d   1      35.763   3.584  28.755  0.00  0.00    -0.392 OA
ATOM     34  H54 RES d   1      36.492   4.122  28.417  0.00  0.00     0.210 HD
ENDBRANCH  22  33
TORSDOF 4
ENDMDL
MODEL 26
REMARK CAVERDOCK RESULT:      40.1      0.000      0.000
REMARK CAVERDOCK CONSTRAINTS:       0.4      0.0      0.0      0.0
REMARK CAVERDOCK TUNNEL: 25     40.1      1.8     26.5
REMARK  4 active torsions:
REMARK  status: ('A' for Active; 'I' for Inactive)
REMARK    1  A    between atoms: C26_22  and  O28_23 
REMARK    2  A    between atoms: C32_27  and  C33_28 
REMARK    3  A    between atoms: C33_28  and  C35_30 
REMARK    4  A    between atoms: C35_30  and  O36_31 
ROOT
ATOM      1  C1  RES d   1      41.951   4.944  32.031  0.00  0.00     0.078 C 
ATOM      2  C2  RES d   1      40.599   4.541  32.623  0.00  0.00     0.159 C 
ATOM      3  C3  RES d   1      40.799   3.687  33.876  0.00  0.00     0.078 C 
ATOM      4  O4  RES d   1      39.815   5.713  32.930  0.00  0.00    -0.347 OA
ATOM      5  C5  RES d   1      39.259   6.132  31.667  0.00  0.00     0.168 C 
ATOM      6  C7  RES d   1      37.764   6.486  31.896  0.00  0.00     0.041 C 
ATOM      7  C8  RES d   1      37.054   5.142  31.700  0.00  0.00     0.007 C 
ATOM      8  C10 RES d   1      35.579   5.222  31.351  0.00  0.00     0.037 C 
ATOM      9  C12 RES d   1      34.807   5.874  32.500  0.00  0.00     0.050 C 
ATOM     10  C13 RES d   1      33.325   5.986  32.130  0.00  0.00     0.201 C 
ATOM     11  F15 RES d   1      32.602   6.474  33.223  0.00  0.00    -0.245 F 
ATOM     12  C16 RES d   1      32.826   4.602  31.759  0.00  0.00    -0.027 A 
ATOM     13  C17 RES d   1      31.733   4.135  32.346  0.00  0.00     0.061 A 
ATOM     14  C18 RES d   1      31.230   2.790  32.028  0.00  0.00     0.172 A 
ATOM     15  O19 RES d   1      30.206   2.372  32.534  0.00  0.00    -0.289 OA
ATOM     16  C20 RES d   1      31.995   1.959  31.082  0.00  0.00     0.052 A 
ATOM     17  C21 RES d   1      33.080   2.449  30.503  0.00  0.00    -0.006 A 
ATOM     18  C22 RES d   1      33.601   3.826  30.736  0.00  0.00     0.039 A 
ATOM     19  C23 RES d   1      33.522   4.587  29.412  0.00  0.00     0.028 C 
ATOM     20  C24 RES d   1      35.083   3.786  31.119  0.00  0.00     0.147 C 
ATOM     21  F25 RES d   1      35.231   3.069  32.312  0.00  0.00    -0.238 F 
ATOM     22  C26 RES d   1      35.869   3.070  30.026  0.00  0.00     0.160 C 
ATOM     23  C29 RES d   1      37.381   3.107  30.296  0.00  0.00     0.048 C 
ATOM     24  C30 RES d   1      37.805   4.566  30.470  0.00  0.00     0.004 C 
ATOM     25  C31 RES d   1      37.365   5.383  29.254  0.00  0.00     0.019 C 
ATOM     26  C32 RES d   1      39.282   4.849  30.784  0.00  0.00     0.160 C 
ATOM     27  O37 RES d   1      39.814   3.825  31.645  0.00  0.00    -0.334 OA
ENDROOT
BRANCH  26  28
ATOM     28  C33 RES d   1      40.088   5.072  29.530  0.00  0.00     0.188 C 
ATOM     29  O34 RES d   1      39.996   6.116  28.930  0.00  0.00    -0.292 OA
BRANCH  28  30
ATOM     30  C35 RES d   1      41.010   3.992  29.025  0.00  0.00     0.245 C 
BRANCH  30  31
ATOM     31  O36 RES d   1      40.778   3.782  27.630  0.00  0.00    -0.393 OA
ATOM     32  H62 RES d   1      40.368   4.535  27.181  0.00  0.00     0.209 HD
ENDBRANCH  30  31
ENDBRANCH  28  30
ENDBRANCH  26  28
BRANCH  22  33
ATOM     33  O28 RES d   1      35.605   3.703  28.771  0.00  0.00    -0.392 OA
ATOM     34  H54 RES d   1      36.391   4.068  28.343  0.00  0.00     0.210 HD
ENDBRANCH  22  33
TORSDOF 4
ENDMDL
MODEL 27
REMARK CAVERDOCK RESULT:      40.1      0.000      0.000
REMARK CAVERDOCK CONSTRAINTS:       0.2      0.0      0.0      0.0
REMARK CAVERDOCK TUNNEL: 26     40.1      1.8     27.4
REMARK  4 active torsions:
REMARK  status: ('A' for Active; 'I' for Inactive)
REMARK    1  A    between atoms: C26_22  and  O28_23 
REMARK    2  A    between atoms: C32_27  and  C33_28 
REMARK    3  A    between atoms: C33_28  and  C35_30 
REMARK    4  A    between atoms: C35_30  and  O36_31 
ROOT
ATOM      1  C1  RES d   1      41.837   4.799  31.972  0.00  0.00     0.078 C 
ATOM      2  C2  RES d   1      40.477   4.422  32.563  0.00  0.00     0.159 C 
ATOM      3  C3  RES d   1      40.660   3.592  33.835  0.00  0.00     0.078 C 
ATOM      4  O4  RES d   1      39.704   5.608  32.841  0.00  0.00    -0.347 OA
ATOM      5  C5  RES d   1      39.160   6.006  31.565  0.00  0.00     0.168 C 
ATOM      6  C7  RES d   1      37.667   6.380  31.777  0.00  0.00     0.041 C 
ATOM      7  C8  RES d   1      36.945   5.040  31.605  0.00  0.00     0.007 C 
ATOM      8  C10 RES d   1      35.473   5.127  31.244  0.00  0.00     0.037 C 
ATOM      9  C12 RES d   1      34.701   5.811  32.375  0.00  0.00     0.050 C 
ATOM     10  C13 RES d   1      33.222   5.930  31.992  0.00  0.00     0.201 C 
ATOM     11  F15 RES d   1      32.496   6.448  33.070  0.00  0.00    -0.245 F 
ATOM     12  C16 RES d   1      32.711   4.544  31.647  0.00  0.00    -0.027 A 
ATOM     13  C17 RES d   1      31.609   4.100  32.236  0.00  0.00     0.061 A 
ATOM     14  C18 RES d   1      31.095   2.754  31.943  0.00  0.00     0.172 A 
ATOM     15  O19 RES d   1      30.063   2.357  32.452  0.00  0.00    -0.289 OA
ATOM     16  C20 RES d   1      31.857   1.896  31.020  0.00  0.00     0.052 A 
ATOM     17  C21 RES d   1      32.950   2.362  30.438  0.00  0.00    -0.006 A 
ATOM     18  C22 RES d   1      33.485   3.739  30.646  0.00  0.00     0.039 A 
ATOM     19  C23 RES d   1      33.421   4.473  29.306  0.00  0.00     0.028 C 
ATOM     20  C24 RES d   1      34.963   3.692  31.039  0.00  0.00     0.147 C 
ATOM     21  F25 RES d   1      35.096   2.999  32.248  0.00  0.00    -0.238 F 
ATOM     22  C26 RES d   1      35.748   2.945  29.966  0.00  0.00     0.160 C 
ATOM     23  C29 RES d   1      37.259   2.973  30.246  0.00  0.00     0.048 C 
ATOM     24  C30 RES d   1      37.697   4.430  30.392  0.00  0.00     0.004 C 
ATOM     25  C31 RES d   1      37.273   5.226  29.156  0.00  0.00     0.019 C 
ATOM     26  C32 RES d   1      39.175   4.705  30.709  0.00  0.00     0.160 C 
ATOM     27  O37 RES d   1      39.691   3.693  31.595  0.00  0.00    -0.334 OA
ENDROOT
BRANCH  26  28
ATOM     28  C33 RES d   1      39.991   4.893  29.456  0.00  0.00     0.188 C 
ATOM     29  O34 RES d   1      40.047   5.978  28.929  0.00  0.00    -0.292 OA
BRANCH  28  30
ATOM     30  C35 RES d   1      40.740   3.728  28.862  0.00  0.00     0.245 C 
BRANCH  30  31
ATOM     31  O36 RES d   1      41.213   4.080  27.560  0.00  0.00    -0.393 OA
ATOM     32  H62 RES d   1      41.594   4.967  27.506  0.00  0.00     0.209 HD
ENDBRANCH  30  31
ENDBRANCH  28  30
ENDBRANCH  26  28
BRANCH  22  33
ATOM     33  O28 RES d   1      35.499   3.555  28.697  0.00  0.00    -0.392 OA
ATOM     34  H54 RES d   1      35.553   2.943  27.950  0.00  0.00     0.210 HD
ENDBRANCH  22  33
TORSDOF 4
ENDMDL
MODEL 28
REMARK CAVERDOCK RESULT:      41.0      0.000      0.000
REMARK CAVERDOCK CONSTRAINTS:       0.4      0.0      0.0      0.0
REMARK CAVERDOCK TUNNEL: 27     41.0      1.8     28.2
REMARK  4 active torsions:
REMARK  status: ('A' for Active; 'I' for Inactive)
REMARK    1  A    between atoms: C26_22  and  O28_23 
REMARK    2  A    between atoms: C32_27  and  C33_28 
REMARK    3  A    between atoms: C33_28  and  C35_30 
REMARK    4  A    between atoms: C35_30  and  O36_31 
ROOT
ATOM      1  C1  RES d   1      41.703   4.672  31.897  0.00  0.00     0.078 C 
ATOM      2  C2  RES d   1      40.343   4.311  32.498  0.00  0.00     0.159 C 
ATOM      3  C3  RES d   1      40.527   3.493  33.778  0.00  0.00     0.078 C 
ATOM      4  O4  RES d   1      39.579   5.505  32.767  0.00  0.00    -0.347 OA
ATOM      5  C5  RES d   1      39.032   5.893  31.490  0.00  0.00     0.168 C 
ATOM      6  C7  RES d   1      37.543   6.280  31.704  0.00  0.00     0.041 C 
ATOM      7  C8  RES d   1      36.811   4.943  31.549  0.00  0.00     0.007 C 
ATOM      8  C10 RES d   1      35.338   5.036  31.194  0.00  0.00     0.037 C 
ATOM      9  C12 RES d   1      34.575   5.737  32.321  0.00  0.00     0.050 C 
ATOM     10  C13 RES d   1      33.096   5.862  31.943  0.00  0.00     0.201 C 
ATOM     11  F15 RES d   1      32.379   6.396  33.018  0.00  0.00    -0.245 F 
ATOM     12  C16 RES d   1      32.574   4.476  31.615  0.00  0.00    -0.027 A 
ATOM     13  C17 RES d   1      31.472   4.046  32.213  0.00  0.00     0.061 A 
ATOM     14  C18 RES d   1      30.947   2.700  31.937  0.00  0.00     0.172 A 
ATOM     15  O19 RES d   1      29.915   2.316  32.454  0.00  0.00    -0.289 OA
ATOM     16  C20 RES d   1      31.699   1.827  31.019  0.00  0.00     0.052 A 
ATOM     17  C21 RES d   1      32.794   2.280  30.427  0.00  0.00    -0.006 A 
ATOM     18  C22 RES d   1      33.338   3.655  30.619  0.00  0.00     0.039 A 
ATOM     19  C23 RES d   1      33.274   4.375  29.271  0.00  0.00     0.028 C 
ATOM     20  C24 RES d   1      34.818   3.602  31.006  0.00  0.00     0.147 C 
ATOM     21  F25 RES d   1      34.952   2.921  32.221  0.00  0.00    -0.238 F 
ATOM     22  C26 RES d   1      35.593   2.839  29.938  0.00  0.00     0.160 C 
ATOM     23  C29 RES d   1      37.105   2.859  30.210  0.00  0.00     0.048 C 
ATOM     24  C30 RES d   1      37.554   4.315  30.339  0.00  0.00     0.004 C 
ATOM     25  C31 RES d   1      37.130   5.101  29.097  0.00  0.00     0.019 C 
ATOM     26  C32 RES d   1      39.035   4.583  30.648  0.00  0.00     0.160 C 
ATOM     27  O37 RES d   1      39.548   3.578  31.541  0.00  0.00    -0.334 OA
ENDROOT
BRANCH  26  28
ATOM     28  C33 RES d   1      39.847   4.753  29.389  0.00  0.00     0.188 C 
ATOM     29  O34 RES d   1      39.826   5.803  28.794  0.00  0.00    -0.292 OA
BRANCH  28  30
ATOM     30  C35 RES d   1      40.687   3.613  28.875  0.00  0.00     0.245 C 
BRANCH  30  31
ATOM     31  O36 RES d   1      41.126   3.905  27.546  0.00  0.00    -0.393 OA
ATOM     32  H62 RES d   1      42.067   3.734  27.396  0.00  0.00     0.209 HD
ENDBRANCH  30  31
ENDBRANCH  28  30
ENDBRANCH  26  28
BRANCH  22  33
ATOM     33  O28 RES d   1      35.343   3.437  28.663  0.00  0.00    -0.392 OA
ATOM     34  H54 RES d   1      35.102   4.372  28.709  0.00  0.00     0.210 HD
ENDBRANCH  22  33
TORSDOF 4
ENDMDL
MODEL 29
REMARK CAVERDOCK RESULT:      42.3      0.000      0.000
REMARK CAVERDOCK CONSTRAINTS:       0.1      0.0      0.0      0.0
REMARK CAVERDOCK TUNNEL: 28     42.3      1.8     29.4
REMARK  4 active torsions:
REMARK  status: ('A' for Active; 'I' for Inactive)
REMARK    1  A    between atoms: C26_22  and  O28_23 
REMARK    2  A    between atoms: C32_27  and  C33_28 
REMARK    3  A    between atoms: C33_28  and  C35_30 
REMARK    4  A    between atoms: C35_30  and  O36_31 
ROOT
ATOM      1  C1  RES d   1      41.550   4.623  31.594  0.00  0.00     0.078 C 
ATOM      2  C2  RES d   1      40.222   4.203  32.229  0.00  0.00     0.159 C 
ATOM      3  C3  RES d   1      40.471   3.286  33.428  0.00  0.00     0.078 C 
ATOM      4  O4  RES d   1      39.467   5.366  32.631  0.00  0.00    -0.347 OA
ATOM      5  C5  RES d   1      38.857   5.852  31.417  0.00  0.00     0.168 C 
ATOM      6  C7  RES d   1      37.379   6.208  31.734  0.00  0.00     0.041 C 
ATOM      7  C8  RES d   1      36.645   4.883  31.507  0.00  0.00     0.007 C 
ATOM      8  C10 RES d   1      35.156   4.993  31.233  0.00  0.00     0.037 C 
ATOM      9  C12 RES d   1      34.447   5.594  32.448  0.00  0.00     0.050 C 
ATOM     10  C13 RES d   1      32.950   5.738  32.154  0.00  0.00     0.201 C 
ATOM     11  F15 RES d   1      32.285   6.178  33.303  0.00  0.00    -0.245 F 
ATOM     12  C16 RES d   1      32.419   4.379  31.740  0.00  0.00    -0.027 A 
ATOM     13  C17 RES d   1      31.348   3.893  32.355  0.00  0.00     0.061 A 
ATOM     14  C18 RES d   1      30.816   2.571  31.995  0.00  0.00     0.172 A 
ATOM     15  O19 RES d   1      29.812   2.138  32.529  0.00  0.00    -0.289 OA
ATOM     16  C20 RES d   1      31.525   1.781  30.974  0.00  0.00     0.052 A 
ATOM     17  C21 RES d   1      32.588   2.289  30.369  0.00  0.00    -0.006 A 
ATOM     18  C22 RES d   1      33.136   3.648  30.645  0.00  0.00     0.039 A 
ATOM     19  C23 RES d   1      33.003   4.474  29.365  0.00  0.00     0.028 C 
ATOM     20  C24 RES d   1      34.633   3.575  30.954  0.00  0.00     0.147 C 
ATOM     21  F25 RES d   1      34.829   2.799  32.102  0.00  0.00    -0.238 F 
ATOM     22  C26 RES d   1      35.358   2.907  29.791  0.00  0.00     0.160 C 
ATOM     23  C29 RES d   1      36.882   2.917  29.991  0.00  0.00     0.048 C 
ATOM     24  C30 RES d   1      37.330   4.361  30.215  0.00  0.00     0.004 C 
ATOM     25  C31 RES d   1      36.843   5.241  29.063  0.00  0.00     0.019 C 
ATOM     26  C32 RES d   1      38.824   4.614  30.472  0.00  0.00     0.160 C 
ATOM     27  O37 RES d   1      39.384   3.544  31.255  0.00  0.00    -0.334 OA
ENDROOT
BRANCH  26  28
ATOM     28  C33 RES d   1      39.572   4.892  29.194  0.00  0.00     0.188 C 
ATOM     29  O34 RES d   1      39.649   6.020  28.771  0.00  0.00    -0.292 OA
BRANCH  28  30
ATOM     30  C35 RES d   1      40.227   3.761  28.443  0.00  0.00     0.245 C 
BRANCH  30  31
ATOM     31  O36 RES d   1      41.488   4.196  27.930  0.00  0.00    -0.393 OA
ATOM     32  H62 RES d   1      42.193   4.224  28.592  0.00  0.00     0.209 HD
ENDBRANCH  30  31
ENDBRANCH  28  30
ENDBRANCH  26  28
BRANCH  22  33
ATOM     33  O28 RES d   1      35.043   3.604  28.583  0.00  0.00    -0.392 OA
ATOM     34  H54 RES d   1      34.282   4.195  28.658  0.00  0.00     0.210 HD
ENDBRANCH  22  33
TORSDOF 4
ENDMDL
MODEL 30
REMARK CAVERDOCK RESULT:      43.1      0.000      0.000
REMARK CAVERDOCK CONSTRAINTS:       0.4      0.0      0.0      0.0
REMARK CAVERDOCK TUNNEL: 29     43.1      1.9     30.2
REMARK  4 active torsions:
REMARK  status: ('A' for Active; 'I' for Inactive)
REMARK    1  A    between atoms: C26_22  and  O28_23 
REMARK    2  A    between atoms: C32_27  and  C33_28 
REMARK    3  A    between atoms: C33_28  and  C35_30 
REMARK    4  A    between atoms: C35_30  and  O36_31 
ROOT
ATOM      1  C1  RES d   1      41.309   4.979  31.812  0.00  0.00     0.078 C 
ATOM      2  C2  RES d   1      39.974   4.562  32.433  0.00  0.00     0.159 C 
ATOM      3  C3  RES d   1      40.209   3.770  33.721  0.00  0.00     0.078 C 
ATOM      4  O4  RES d   1      39.157   5.722  32.695  0.00  0.00    -0.347 OA
ATOM      5  C5  RES d   1      38.579   6.067  31.419  0.00  0.00     0.168 C 
ATOM      6  C7  RES d   1      37.076   6.385  31.645  0.00  0.00     0.041 C 
ATOM      7  C8  RES d   1      36.406   5.013  31.515  0.00  0.00     0.007 C 
ATOM      8  C10 RES d   1      34.926   5.032  31.175  0.00  0.00     0.037 C 
ATOM      9  C12 RES d   1      34.144   5.711  32.301  0.00  0.00     0.050 C 
ATOM     10  C13 RES d   1      32.656   5.761  31.939  0.00  0.00     0.201 C 
ATOM     11  F15 RES d   1      31.926   6.275  33.015  0.00  0.00    -0.245 F 
ATOM     12  C16 RES d   1      32.197   4.348  31.634  0.00  0.00    -0.027 A 
ATOM     13  C17 RES d   1      31.123   3.873  32.250  0.00  0.00     0.061 A 
ATOM     14  C18 RES d   1      30.660   2.501  31.996  0.00  0.00     0.172 A 
ATOM     15  O19 RES d   1      29.653   2.075  32.529  0.00  0.00    -0.289 OA
ATOM     16  C20 RES d   1      31.443   1.653  31.081  0.00  0.00     0.052 A 
ATOM     17  C21 RES d   1      32.508   2.149  30.472  0.00  0.00    -0.006 A 
ATOM     18  C22 RES d   1      32.988   3.551  30.640  0.00  0.00     0.039 A 
ATOM     19  C23 RES d   1      32.876   4.249  29.284  0.00  0.00     0.028 C 
ATOM     20  C24 RES d   1      34.473   3.573  31.011  0.00  0.00     0.147 C 
ATOM     21  F25 RES d   1      34.652   2.915  32.233  0.00  0.00    -0.238 F 
ATOM     22  C26 RES d   1      35.273   2.833  29.944  0.00  0.00     0.160 C 
ATOM     23  C29 RES d   1      36.785   2.929  30.200  0.00  0.00     0.048 C 
ATOM     24  C30 RES d   1      37.165   4.406  30.305  0.00  0.00     0.004 C 
ATOM     25  C31 RES d   1      36.691   5.154  29.057  0.00  0.00     0.019 C 
ATOM     26  C32 RES d   1      38.635   4.747  30.593  0.00  0.00     0.160 C 
ATOM     27  O37 RES d   1      39.205   3.779  31.494  0.00  0.00    -0.334 OA
ENDROOT
BRANCH  26  28
ATOM     28  C33 RES d   1      39.425   4.939  29.324  0.00  0.00     0.188 C 
ATOM     29  O34 RES d   1      39.530   6.039  28.838  0.00  0.00    -0.292 OA
BRANCH  28  30
ATOM     30  C35 RES d   1      40.084   3.757  28.661  0.00  0.00     0.245 C 
BRANCH  30  31
ATOM     31  O36 RES d   1      40.958   4.216  27.628  0.00  0.00    -0.393 OA
ATOM     32  H62 RES d   1      41.897   4.166  27.856  0.00  0.00     0.209 HD
ENDBRANCH  30  31
ENDBRANCH  28  30
ENDBRANCH  26  28
BRANCH  22  33
ATOM     33  O28 RES d   1      34.981   3.402  28.665  0.00  0.00    -0.392 OA
ATOM     34  H54 RES d   1      35.347   4.287  28.535  0.00  0.00     0.210 HD
ENDBRANCH  22  33
TORSDOF 4
ENDMDL
MODEL 31
REMARK CAVERDOCK RESULT:      44.0      0.000      0.000
REMARK CAVERDOCK CONSTRAINTS:       0.2      0.0      0.0      0.0
REMARK CAVERDOCK TUNNEL: 30     44.0      1.9     31.4
REMARK  4 active torsions:
REMARK  status: ('A' for Active; 'I' for Inactive)
REMARK    1  A    between atoms: C26_22  and  O28_23 
REMARK    2  A    between atoms: C32_27  and  C33_28 
REMARK    3  A    between atoms: C33_28  and  C35_30 
REMARK    4  A    between atoms: C35_30  and  O36_31 
ROOT
ATOM      1  C1  RES d   1      41.120   4.942  31.450  0.00  0.00     0.078 C 
ATOM      2  C2  RES d   1      39.859   4.305  32.035  0.00  0.00     0.159 C 
ATOM      3  C3  RES d   1      40.230   3.221  33.050  0.00  0.00     0.078 C 
ATOM      4  O4  RES d   1      39.027   5.310  32.652  0.00  0.00    -0.347 OA
ATOM      5  C5  RES d   1      38.331   5.940  31.557  0.00  0.00     0.168 C 
ATOM      6  C7  RES d   1      36.842   6.106  31.968  0.00  0.00     0.041 C 
ATOM      7  C8  RES d   1      36.212   4.779  31.532  0.00  0.00     0.007 C 
ATOM      8  C10 RES d   1      34.709   4.803  31.318  0.00  0.00     0.037 C 
ATOM      9  C12 RES d   1      34.002   5.121  32.637  0.00  0.00     0.050 C 
ATOM     10  C13 RES d   1      32.488   5.181  32.411  0.00  0.00     0.201 C 
ATOM     11  F15 RES d   1      31.834   5.357  33.635  0.00  0.00    -0.245 F 
ATOM     12  C16 RES d   1      32.054   3.871  31.780  0.00  0.00    -0.027 A 
ATOM     13  C17 RES d   1      31.053   3.195  32.327  0.00  0.00     0.061 A 
ATOM     14  C18 RES d   1      30.618   1.911  31.757  0.00  0.00     0.172 A 
ATOM     15  O19 RES d   1      29.675   1.307  32.232  0.00  0.00    -0.289 OA
ATOM     16  C20 RES d   1      31.349   1.374  30.596  0.00  0.00     0.052 A 
ATOM     17  C21 RES d   1      32.340   2.070  30.062  0.00  0.00    -0.006 A 
ATOM     18  C22 RES d   1      32.785   3.404  30.556  0.00  0.00     0.039 A 
ATOM     19  C23 RES d   1      32.533   4.423  29.444  0.00  0.00     0.028 C 
ATOM     20  C24 RES d   1      34.294   3.412  30.811  0.00  0.00     0.147 C 
ATOM     21  F25 RES d   1      34.599   2.471  31.801  0.00  0.00    -0.238 F 
ATOM     22  C26 RES d   1      35.025   3.020  29.531  0.00  0.00     0.160 C 
ATOM     23  C29 RES d   1      36.549   3.130  29.692  0.00  0.00     0.048 C 
ATOM     24  C30 RES d   1      36.885   4.548  30.153  0.00  0.00     0.004 C 
ATOM     25  C31 RES d   1      36.281   5.566  29.184  0.00  0.00     0.019 C 
ATOM     26  C32 RES d   1      38.362   4.885  30.412  0.00  0.00     0.160 C 
ATOM     27  O37 RES d   1      39.040   3.750  30.983  0.00  0.00    -0.334 OA
ENDROOT
BRANCH  26  28
ATOM     28  C33 RES d   1      39.033   5.443  29.183  0.00  0.00     0.188 C 
ATOM     29  O34 RES d   1      38.410   6.136  28.416  0.00  0.00    -0.292 OA
BRANCH  28  30
ATOM     30  C35 RES d   1      40.483   5.135  28.912  0.00  0.00     0.245 C 
BRANCH  30  31
ATOM     31  O36 RES d   1      40.605   3.791  28.440  0.00  0.00    -0.393 OA
ATOM     32  H62 RES d   1      41.374   3.319  28.792  0.00  0.00     0.209 HD
ENDBRANCH  30  31
ENDBRANCH  28  30
ENDBRANCH  26  28
BRANCH  22  33
ATOM     33  O28 RES d   1      34.605   3.883  28.471  0.00  0.00    -0.392 OA
ATOM     34  H54 RES d   1      33.659   4.083  28.479  0.00  0.00     0.210 HD
ENDBRANCH  22  33
TORSDOF 4
ENDMDL
MODEL 32
REMARK CAVERDOCK RESULT:      43.1      0.000      0.000
REMARK CAVERDOCK CONSTRAINTS:       0.1      0.0      0.0      0.0
REMARK CAVERDOCK TUNNEL: 31     43.1      1.9     32.1
REMARK  4 active torsions:
REMARK  status: ('A' for Active; 'I' for Inactive)
REMARK    1  A    between atoms: C26_22  and  O28_23 
REMARK    2  A    between atoms: C32_27  and  C33_28 
REMARK    3  A    between atoms: C33_28  and  C35_30 
REMARK    4  A    between atoms: C35_30  and  O36_31 
ROOT
ATOM      1  C1  RES d   1      41.024   4.682  31.196  0.00  0.00     0.078 C 
ATOM      2  C2  RES d   1      39.803   3.913  31.706  0.00  0.00     0.159 C 
ATOM      3  C3  RES d   1      40.238   2.607  32.376  0.00  0.00     0.078 C 
ATOM      4  O4  RES d   1      39.045   4.724  32.626  0.00  0.00    -0.347 OA
ATOM      5  C5  RES d   1      38.272   5.611  31.792  0.00  0.00     0.168 C 
ATOM      6  C7  RES d   1      36.826   5.661  32.357  0.00  0.00     0.041 C 
ATOM      7  C8  RES d   1      36.137   4.487  31.653  0.00  0.00     0.007 C 
ATOM      8  C10 RES d   1      34.622   4.560  31.582  0.00  0.00     0.037 C 
ATOM      9  C12 RES d   1      34.033   4.529  32.994  0.00  0.00     0.050 C 
ATOM     10  C13 RES d   1      32.507   4.640  32.920  0.00  0.00     0.201 C 
ATOM     11  F15 RES d   1      31.962   4.496  34.199  0.00  0.00    -0.245 F 
ATOM     12  C16 RES d   1      31.998   3.533  32.016  0.00  0.00    -0.027 A 
ATOM     13  C17 RES d   1      31.034   2.736  32.457  0.00  0.00     0.061 A 
ATOM     14  C18 RES d   1      30.529   1.639  31.618  0.00  0.00     0.172 A 
ATOM     15  O19 RES d   1      29.618   0.930  32.002  0.00  0.00    -0.289 OA
ATOM     16  C20 RES d   1      31.150   1.417  30.301  0.00  0.00     0.052 A 
ATOM     17  C21 RES d   1      32.107   2.229  29.879  0.00  0.00    -0.006 A 
ATOM     18  C22 RES d   1      32.615   3.396  30.656  0.00  0.00     0.039 A 
ATOM     19  C23 RES d   1      32.291   4.663  29.865  0.00  0.00     0.028 C 
ATOM     20  C24 RES d   1      34.141   3.343  30.774  0.00  0.00     0.147 C 
ATOM     21  F25 RES d   1      34.510   2.182  31.463  0.00  0.00    -0.238 F 
ATOM     22  C26 RES d   1      34.755   3.293  29.380  0.00  0.00     0.160 C 
ATOM     23  C29 RES d   1      36.289   3.363  29.432  0.00  0.00     0.048 C 
ATOM     24  C30 RES d   1      36.689   4.618  30.208  0.00  0.00     0.004 C 
ATOM     25  C31 RES d   1      36.025   5.847  29.585  0.00  0.00     0.019 C 
ATOM     26  C32 RES d   1      38.188   4.883  30.418  0.00  0.00     0.160 C 
ATOM     27  O37 RES d   1      38.889   3.642  30.621  0.00  0.00    -0.334 OA
ENDROOT
BRANCH  26  28
ATOM     28  C33 RES d   1      38.765   5.737  29.318  0.00  0.00     0.188 C 
ATOM     29  O34 RES d   1      38.056   6.510  28.719  0.00  0.00    -0.292 OA
BRANCH  28  30
ATOM     30  C35 RES d   1      40.226   5.627  28.967  0.00  0.00     0.245 C 
BRANCH  30  31
ATOM     31  O36 RES d   1      40.477   4.356  28.364  0.00  0.00    -0.393 OA
ATOM     32  H62 RES d   1      40.890   3.713  28.958  0.00  0.00     0.209 HD
ENDBRANCH  30  31
ENDBRANCH  28  30
ENDBRANCH  26  28
BRANCH  22  33
ATOM     33  O28 RES d   1      34.264   4.396  28.614  0.00  0.00    -0.392 OA
ATOM     34  H54 RES d   1      33.354   4.287  28.307  0.00  0.00     0.210 HD
ENDBRANCH  22  33
TORSDOF 4
ENDMDL
MODEL 33
REMARK CAVERDOCK RESULT:      44.5      0.000      0.000
REMARK CAVERDOCK CONSTRAINTS:       0.0      0.0      0.0      0.0
REMARK CAVERDOCK TUNNEL: 32     44.5      2.0     33.1
REMARK  4 active torsions:
REMARK  status: ('A' for Active; 'I' for Inactive)
REMARK    1  A    between atoms: C26_22  and  O28_23 
REMARK    2  A    between atoms: C32_27  and  C33_28 
REMARK    3  A    between atoms: C33_28  and  C35_30 
REMARK    4  A    between atoms: C35_30  and  O36_31 
ROOT
ATOM      1  C1  RES d   1      40.045   6.254  32.649  0.00  0.00     0.078 C 
ATOM      2  C2  RES d   1      38.655   5.773  33.071  0.00  0.00     0.159 C 
ATOM      3  C3  RES d   1      38.630   5.461  34.569  0.00  0.00     0.078 C 
ATOM      4  O4  RES d   1      37.659   6.765  32.745  0.00  0.00    -0.347 OA
ATOM      5  C5  RES d   1      37.408   6.593  31.335  0.00  0.00     0.168 C 
ATOM      6  C7  RES d   1      35.873   6.648  31.111  0.00  0.00     0.041 C 
ATOM      7  C8  RES d   1      35.440   5.192  31.309  0.00  0.00     0.007 C 
ATOM      8  C10 RES d   1      34.116   4.806  30.673  0.00  0.00     0.037 C 
ATOM      9  C12 RES d   1      32.980   5.610  31.309  0.00  0.00     0.050 C 
ATOM     10  C13 RES d   1      31.651   5.245  30.639  0.00  0.00     0.201 C 
ATOM     11  F15 RES d   1      30.599   5.891  31.296  0.00  0.00    -0.245 F 
ATOM     12  C16 RES d   1      31.472   3.741  30.736  0.00  0.00    -0.027 A 
ATOM     13  C17 RES d   1      30.339   3.259  31.229  0.00  0.00     0.061 A 
ATOM     14  C18 RES d   1      30.137   1.809  31.358  0.00  0.00     0.172 A 
ATOM     15  O19 RES d   1      29.085   1.361  31.773  0.00  0.00    -0.289 OA
ATOM     16  C20 RES d   1      31.238   0.909  30.973  0.00  0.00     0.052 A 
ATOM     17  C21 RES d   1      32.357   1.411  30.477  0.00  0.00    -0.006 A 
ATOM     18  C22 RES d   1      32.596   2.867  30.263  0.00  0.00     0.039 A 
ATOM     19  C23 RES d   1      32.767   3.098  28.761  0.00  0.00     0.028 C 
ATOM     20  C24 RES d   1      33.910   3.302  30.916  0.00  0.00     0.147 C 
ATOM     21  F25 RES d   1      33.833   3.084  32.296  0.00  0.00    -0.238 F 
ATOM     22  C26 RES d   1      35.054   2.462  30.358  0.00  0.00     0.160 C 
ATOM     23  C29 RES d   1      36.417   2.937  30.886  0.00  0.00     0.048 C 
ATOM     24  C30 RES d   1      36.567   4.425  30.568  0.00  0.00     0.004 C 
ATOM     25  C31 RES d   1      36.358   4.659  29.071  0.00  0.00     0.019 C 
ATOM     26  C32 RES d   1      37.850   5.130  31.034  0.00  0.00     0.160 C 
ATOM     27  O37 RES d   1      38.271   4.608  32.308  0.00  0.00    -0.334 OA
ENDROOT
BRANCH  26  28
ATOM     28  C33 RES d   1      38.923   5.098  29.976  0.00  0.00     0.188 C 
ATOM     29  O34 RES d   1      38.826   5.796  28.996  0.00  0.00    -0.292 OA
BRANCH  28  30
ATOM     30  C35 RES d   1      40.117   4.194  30.141  0.00  0.00     0.245 C 
BRANCH  30  31
ATOM     31  O36 RES d   1      39.718   2.994  30.808  0.00  0.00    -0.393 OA
ATOM     32  H62 RES d   1      38.793   2.991  31.092  0.00  0.00     0.209 HD
ENDBRANCH  30  31
ENDBRANCH  28  30
ENDBRANCH  26  28
BRANCH  22  33
ATOM     33  O28 RES d   1      35.049   2.556  28.931  0.00  0.00    -0.392 OA
ATOM     34  H54 RES d   1      35.011   1.702  28.482  0.00  0.00     0.210 HD
ENDBRANCH  22  33
TORSDOF 4
ENDMDL
MODEL 34
REMARK CAVERDOCK RESULT:      42.6      0.000      0.000
REMARK CAVERDOCK CONSTRAINTS:       0.3      0.0      0.0      0.0
REMARK CAVERDOCK TUNNEL: 33     42.6      2.0     34.5
REMARK  4 active torsions:
REMARK  status: ('A' for Active; 'I' for Inactive)
REMARK    1  A    between atoms: C26_22  and  O28_23 
REMARK    2  A    between atoms: C32_27  and  C33_28 
REMARK    3  A    between atoms: C33_28  and  C35_30 
REMARK    4  A    between atoms: C35_30  and  O36_31 
ROOT
ATOM      1  C1  RES d   1      39.709   6.450  32.508  0.00  0.00     0.078 C 
ATOM      2  C2  RES d   1      38.326   5.962  32.941  0.00  0.00     0.159 C 
ATOM      3  C3  RES d   1      38.283   5.755  34.456  0.00  0.00     0.078 C 
ATOM      4  O4  RES d   1      37.310   6.901  32.530  0.00  0.00    -0.347 OA
ATOM      5  C5  RES d   1      37.089   6.624  31.132  0.00  0.00     0.168 C 
ATOM      6  C7  RES d   1      35.556   6.621  30.881  0.00  0.00     0.041 C 
ATOM      7  C8  RES d   1      35.159   5.170  31.174  0.00  0.00     0.007 C 
ATOM      8  C10 RES d   1      33.858   4.705  30.545  0.00  0.00     0.037 C 
ATOM      9  C12 RES d   1      32.689   5.519  31.105  0.00  0.00     0.050 C 
ATOM     10  C13 RES d   1      31.383   5.071  30.441  0.00  0.00     0.201 C 
ATOM     11  F15 RES d   1      30.303   5.732  31.034  0.00  0.00    -0.245 F 
ATOM     12  C16 RES d   1      31.242   3.574  30.641  0.00  0.00    -0.027 A 
ATOM     13  C17 RES d   1      30.114   3.097  31.149  0.00  0.00     0.061 A 
ATOM     14  C18 RES d   1      29.948   1.653  31.377  0.00  0.00     0.172 A 
ATOM     15  O19 RES d   1      28.900   1.207  31.805  0.00  0.00    -0.289 OA
ATOM     16  C20 RES d   1      31.078   0.760  31.073  0.00  0.00     0.052 A 
ATOM     17  C21 RES d   1      32.193   1.257  30.561  0.00  0.00    -0.006 A 
ATOM     18  C22 RES d   1      32.396   2.701  30.249  0.00  0.00     0.039 A 
ATOM     19  C23 RES d   1      32.588   2.830  28.737  0.00  0.00     0.028 C 
ATOM     20  C24 RES d   1      33.687   3.216  30.890  0.00  0.00     0.147 C 
ATOM     21  F25 RES d   1      33.591   3.093  32.281  0.00  0.00    -0.238 F 
ATOM     22  C26 RES d   1      34.863   2.371  30.411  0.00  0.00     0.160 C 
ATOM     23  C29 RES d   1      36.203   2.919  30.926  0.00  0.00     0.048 C 
ATOM     24  C30 RES d   1      36.319   4.385  30.506  0.00  0.00     0.004 C 
ATOM     25  C31 RES d   1      36.130   4.508  28.993  0.00  0.00     0.019 C 
ATOM     26  C32 RES d   1      37.574   5.156  30.942  0.00  0.00     0.160 C 
ATOM     27  O37 RES d   1      37.987   4.737  32.256  0.00  0.00    -0.334 OA
ENDROOT
BRANCH  26  28
ATOM     28  C33 RES d   1      38.666   5.080  29.905  0.00  0.00     0.188 C 
ATOM     29  O34 RES d   1      38.707   5.888  29.010  0.00  0.00    -0.292 OA
BRANCH  28  30
ATOM     30  C35 RES d   1      39.708   3.994  29.988  0.00  0.00     0.245 C 
BRANCH  30  31
ATOM     31  O36 RES d   1      39.224   2.931  30.812  0.00  0.00    -0.393 OA
ATOM     32  H62 RES d   1      38.576   2.360  30.377  0.00  0.00     0.209 HD
ENDBRANCH  30  31
ENDBRANCH  28  30
ENDBRANCH  26  28
BRANCH  22  33
ATOM     33  O28 RES d   1      34.881   2.366  28.981  0.00  0.00    -0.392 OA
ATOM     34  H54 RES d   1      35.377   1.630  28.598  0.00  0.00     0.210 HD
ENDBRANCH  22  33
TORSDOF 4
ENDMDL
MODEL 35
REMARK CAVERDOCK RESULT:      42.2      0.000      0.000
REMARK CAVERDOCK CONSTRAINTS:       0.5      0.0      0.0      0.0
REMARK CAVERDOCK TUNNEL: 34     42.2      2.0     35.1
REMARK  4 active torsions:
REMARK  status: ('A' for Active; 'I' for Inactive)
REMARK    1  A    between atoms: C26_22  and  O28_23 
REMARK    2  A    between atoms: C32_27  and  C33_28 
REMARK    3  A    between atoms: C33_28  and  C35_30 
REMARK    4  A    between atoms: C35_30  and  O36_31 
ROOT
ATOM      1  C1  RES d   1      39.685   6.416  32.520  0.00  0.00     0.078 C 
ATOM      2  C2  RES d   1      38.306   5.918  32.957  0.00  0.00     0.159 C 
ATOM      3  C3  RES d   1      38.282   5.673  34.468  0.00  0.00     0.078 C 
ATOM      4  O4  RES d   1      37.287   6.869  32.584  0.00  0.00    -0.347 OA
ATOM      5  C5  RES d   1      37.048   6.628  31.182  0.00  0.00     0.168 C 
ATOM      6  C7  RES d   1      35.512   6.633  30.950  0.00  0.00     0.041 C 
ATOM      7  C8  RES d   1      35.116   5.176  31.211  0.00  0.00     0.007 C 
ATOM      8  C10 RES d   1      33.806   4.728  30.588  0.00  0.00     0.037 C 
ATOM      9  C12 RES d   1      32.647   5.529  31.183  0.00  0.00     0.050 C 
ATOM     10  C13 RES d   1      31.331   5.100  30.525  0.00  0.00     0.201 C 
ATOM     11  F15 RES d   1      30.259   5.747  31.149  0.00  0.00    -0.245 F 
ATOM     12  C16 RES d   1      31.190   3.599  30.688  0.00  0.00    -0.027 A 
ATOM     13  C17 RES d   1      30.068   3.109  31.198  0.00  0.00     0.061 A 
ATOM     14  C18 RES d   1      29.903   1.661  31.391  0.00  0.00     0.172 A 
ATOM     15  O19 RES d   1      28.860   1.205  31.821  0.00  0.00    -0.289 OA
ATOM     16  C20 RES d   1      31.028   0.774  31.050  0.00  0.00     0.052 A 
ATOM     17  C21 RES d   1      32.137   1.283  30.536  0.00  0.00    -0.006 A 
ATOM     18  C22 RES d   1      32.338   2.734  30.259  0.00  0.00     0.039 A 
ATOM     19  C23 RES d   1      32.511   2.902  28.749  0.00  0.00     0.028 C 
ATOM     20  C24 RES d   1      33.638   3.232  30.897  0.00  0.00     0.147 C 
ATOM     21  F25 RES d   1      33.560   3.073  32.285  0.00  0.00    -0.238 F 
ATOM     22  C26 RES d   1      34.806   2.398  30.381  0.00  0.00     0.160 C 
ATOM     23  C29 RES d   1      36.153   2.931  30.893  0.00  0.00     0.048 C 
ATOM     24  C30 RES d   1      36.266   4.406  30.509  0.00  0.00     0.004 C 
ATOM     25  C31 RES d   1      36.059   4.568  29.002  0.00  0.00     0.019 C 
ATOM     26  C32 RES d   1      37.528   5.165  30.948  0.00  0.00     0.160 C 
ATOM     27  O37 RES d   1      37.957   4.712  32.246  0.00  0.00    -0.334 OA
ENDROOT
BRANCH  26  28
ATOM     28  C33 RES d   1      38.607   5.114  29.896  0.00  0.00     0.188 C 
ATOM     29  O34 RES d   1      38.642   5.950  29.026  0.00  0.00    -0.292 OA
BRANCH  28  30
ATOM     30  C35 RES d   1      39.642   4.019  29.932  0.00  0.00     0.245 C 
BRANCH  30  31
ATOM     31  O36 RES d   1      39.078   2.850  30.530  0.00  0.00    -0.393 OA
ATOM     32  H62 RES d   1      39.715   2.314  31.023  0.00  0.00     0.209 HD
ENDBRANCH  30  31
ENDBRANCH  28  30
ENDBRANCH  26  28
BRANCH  22  33
ATOM     33  O28 RES d   1      34.806   2.428  28.952  0.00  0.00    -0.392 OA
ATOM     34  H54 RES d   1      35.655   2.681  28.565  0.00  0.00     0.210 HD
ENDBRANCH  22  33
TORSDOF 4
ENDMDL
MODEL 36
REMARK CAVERDOCK RESULT:      38.8      0.000      0.000
REMARK CAVERDOCK CONSTRAINTS:       1.1      0.0      0.0      0.0
REMARK CAVERDOCK TUNNEL: 35     38.8      2.0     36.7
REMARK  4 active torsions:
REMARK  status: ('A' for Active; 'I' for Inactive)
REMARK    1  A    between atoms: C26_22  and  O28_23 
REMARK    2  A    between atoms: C32_27  and  C33_28 
REMARK    3  A    between atoms: C33_28  and  C35_30 
REMARK    4  A    between atoms: C35_30  and  O36_31 
ROOT
ATOM      1  C1  RES d   1      39.720   6.571  31.327  0.00  0.00     0.078 C 
ATOM      2  C2  RES d   1      38.224   6.767  31.581  0.00  0.00     0.159 C 
ATOM      3  C3  RES d   1      37.997   7.909  32.573  0.00  0.00     0.078 C 
ATOM      4  O4  RES d   1      37.534   7.031  30.341  0.00  0.00    -0.347 OA
ATOM      5  C5  RES d   1      37.369   5.738  29.724  0.00  0.00     0.168 C 
ATOM      6  C7  RES d   1      35.919   5.650  29.175  0.00  0.00     0.041 C 
ATOM      7  C8  RES d   1      35.125   5.118  30.373  0.00  0.00     0.007 C 
ATOM      8  C10 RES d   1      33.807   4.443  30.041  0.00  0.00     0.037 C 
ATOM      9  C12 RES d   1      32.854   5.452  29.398  0.00  0.00     0.050 C 
ATOM     10  C13 RES d   1      31.537   4.759  29.031  0.00  0.00     0.201 C 
ATOM     11  F15 RES d   1      30.625   5.703  28.550  0.00  0.00    -0.245 F 
ATOM     12  C16 RES d   1      30.986   4.103  30.283  0.00  0.00    -0.027 A 
ATOM     13  C17 RES d   1      29.732   4.347  30.638  0.00  0.00     0.061 A 
ATOM     14  C18 RES d   1      29.169   3.746  31.856  0.00  0.00     0.172 A 
ATOM     15  O19 RES d   1      28.007   3.936  32.164  0.00  0.00    -0.289 OA
ATOM     16  C20 RES d   1      30.042   2.907  32.694  0.00  0.00     0.052 A 
ATOM     17  C21 RES d   1      31.289   2.671  32.317  0.00  0.00    -0.006 A 
ATOM     18  C22 RES d   1      31.896   3.200  31.062  0.00  0.00     0.039 A 
ATOM     19  C23 RES d   1      32.245   2.006  30.173  0.00  0.00     0.028 C 
ATOM     20  C24 RES d   1      33.217   3.914  31.359  0.00  0.00     0.147 C 
ATOM     21  F25 RES d   1      32.972   5.004  32.202  0.00  0.00    -0.238 F 
ATOM     22  C26 RES d   1      34.161   2.954  32.074  0.00  0.00     0.160 C 
ATOM     23  C29 RES d   1      35.549   3.578  32.288  0.00  0.00     0.048 C 
ATOM     24  C30 RES d   1      36.088   4.036  30.932  0.00  0.00     0.004 C 
ATOM     25  C31 RES d   1      36.070   2.868  29.945  0.00  0.00     0.019 C 
ATOM     26  C32 RES d   1      37.461   4.725  30.903  0.00  0.00     0.160 C 
ATOM     27  O37 RES d   1      37.631   5.546  32.074  0.00  0.00    -0.334 OA
ENDROOT
BRANCH  26  28
ATOM     28  C33 RES d   1      38.578   3.738  30.681  0.00  0.00     0.188 C 
ATOM     29  O34 RES d   1      39.696   3.997  31.057  0.00  0.00    -0.292 OA
BRANCH  28  30
ATOM     30  C35 RES d   1      38.299   2.428  29.991  0.00  0.00     0.245 C 
BRANCH  30  31
ATOM     31  O36 RES d   1      39.344   1.500  30.292  0.00  0.00    -0.393 OA
ATOM     32  H62 RES d   1      39.035   0.597  30.450  0.00  0.00     0.209 HD
ENDBRANCH  30  31
ENDBRANCH  28  30
ENDBRANCH  26  28
BRANCH  22  33
ATOM     33  O28 RES d   1      34.301   1.767  31.289  0.00  0.00    -0.392 OA
ATOM     34  H54 RES d   1      34.572   1.929  30.376  0.00  0.00     0.210 HD
ENDBRANCH  22  33
TORSDOF 4
ENDMDL
MODEL 37
REMARK CAVERDOCK RESULT:      36.4      0.000      0.000
REMARK CAVERDOCK CONSTRAINTS:       0.4      0.0      0.0      0.0
REMARK CAVERDOCK TUNNEL: 36     36.4      2.0     37.1
REMARK  4 active torsions:
REMARK  status: ('A' for Active; 'I' for Inactive)
REMARK    1  A    between atoms: C26_22  and  O28_23 
REMARK    2  A    between atoms: C32_27  and  C33_28 
REMARK    3  A    between atoms: C33_28  and  C35_30 
REMARK    4  A    between atoms: C35_30  and  O36_31 
ROOT
ATOM      1  C1  RES d   1      39.578   6.482  31.114  0.00  0.00     0.078 C 
ATOM      2  C2  RES d   1      38.087   6.703  31.375  0.00  0.00     0.159 C 
ATOM      3  C3  RES d   1      37.881   7.900  32.306  0.00  0.00     0.078 C 
ATOM      4  O4  RES d   1      37.383   6.903  30.132  0.00  0.00    -0.347 OA
ATOM      5  C5  RES d   1      37.202   5.580  29.588  0.00  0.00     0.168 C 
ATOM      6  C7  RES d   1      35.743   5.473  29.064  0.00  0.00     0.041 C 
ATOM      7  C8  RES d   1      34.963   5.012  30.300  0.00  0.00     0.007 C 
ATOM      8  C10 RES d   1      33.635   4.329  30.023  0.00  0.00     0.037 C 
ATOM      9  C12 RES d   1      32.680   5.308  29.337  0.00  0.00     0.050 C 
ATOM     10  C13 RES d   1      31.355   4.605  29.026  0.00  0.00     0.201 C 
ATOM     11  F15 RES d   1      30.443   5.529  28.505  0.00  0.00    -0.245 F 
ATOM     12  C16 RES d   1      30.816   4.023  30.319  0.00  0.00    -0.027 A 
ATOM     13  C17 RES d   1      29.569   4.295  30.676  0.00  0.00     0.061 A 
ATOM     14  C18 RES d   1      29.017   3.766  31.932  0.00  0.00     0.172 A 
ATOM     15  O19 RES d   1      27.862   3.981  32.245  0.00  0.00    -0.289 OA
ATOM     16  C20 RES d   1      29.897   2.969  32.805  0.00  0.00     0.052 A 
ATOM     17  C21 RES d   1      31.137   2.703  32.425  0.00  0.00    -0.006 A 
ATOM     18  C22 RES d   1      31.730   3.158  31.135  0.00  0.00     0.039 A 
ATOM     19  C23 RES d   1      32.060   1.915  30.308  0.00  0.00     0.028 C 
ATOM     20  C24 RES d   1      33.060   3.878  31.375  0.00  0.00     0.147 C 
ATOM     21  F25 RES d   1      32.833   5.014  32.160  0.00  0.00    -0.238 F 
ATOM     22  C26 RES d   1      34.008   2.952  32.129  0.00  0.00     0.160 C 
ATOM     23  C29 RES d   1      35.402   3.577  32.291  0.00  0.00     0.048 C 
ATOM     24  C30 RES d   1      35.925   3.956  30.905  0.00  0.00     0.004 C 
ATOM     25  C31 RES d   1      35.887   2.735  29.984  0.00  0.00     0.019 C 
ATOM     26  C32 RES d   1      37.302   4.633  30.821  0.00  0.00     0.160 C 
ATOM     27  O37 RES d   1      37.494   5.515  31.942  0.00  0.00    -0.334 OA
ENDROOT
BRANCH  26  28
ATOM     28  C33 RES d   1      38.410   3.627  30.639  0.00  0.00     0.188 C 
ATOM     29  O34 RES d   1      39.524   3.879  31.030  0.00  0.00    -0.292 OA
BRANCH  28  30
ATOM     30  C35 RES d   1      38.127   2.307  29.970  0.00  0.00     0.245 C 
BRANCH  30  31
ATOM     31  O36 RES d   1      39.193   1.395  30.245  0.00  0.00    -0.393 OA
ATOM     32  H62 RES d   1      39.675   1.106  29.457  0.00  0.00     0.209 HD
ENDBRANCH  30  31
ENDBRANCH  28  30
ENDBRANCH  26  28
BRANCH  22  33
ATOM     33  O28 RES d   1      34.129   1.722  31.410  0.00  0.00    -0.392 OA
ATOM     34  H54 RES d   1      34.013   1.813  30.455  0.00  0.00     0.210 HD
ENDBRANCH  22  33
TORSDOF 4
ENDMDL
MODEL 38
REMARK CAVERDOCK RESULT:      32.9      0.000      0.000
REMARK CAVERDOCK CONSTRAINTS:       1.2      0.0      0.0      0.0
REMARK CAVERDOCK TUNNEL: 37     32.9      2.0     38.5
REMARK  4 active torsions:
REMARK  status: ('A' for Active; 'I' for Inactive)
REMARK    1  A    between atoms: C26_22  and  O28_23 
REMARK    2  A    between atoms: C32_27  and  C33_28 
REMARK    3  A    between atoms: C33_28  and  C35_30 
REMARK    4  A    between atoms: C35_30  and  O36_31 
ROOT
ATOM      1  C1  RES d   1      39.482   6.180  31.107  0.00  0.00     0.078 C 
ATOM      2  C2  RES d   1      38.004   6.422  31.420  0.00  0.00     0.159 C 
ATOM      3  C3  RES d   1      37.855   7.527  32.469  0.00  0.00     0.078 C 
ATOM      4  O4  RES d   1      37.285   6.768  30.217  0.00  0.00    -0.347 OA
ATOM      5  C5  RES d   1      37.049   5.512  29.550  0.00  0.00     0.168 C 
ATOM      6  C7  RES d   1      35.580   5.504  29.048  0.00  0.00     0.041 C 
ATOM      7  C8  RES d   1      34.805   4.949  30.248  0.00  0.00     0.007 C 
ATOM      8  C10 RES d   1      33.450   4.340  29.932  0.00  0.00     0.037 C 
ATOM      9  C12 RES d   1      32.518   5.413  29.366  0.00  0.00     0.050 C 
ATOM     10  C13 RES d   1      31.164   4.788  29.015  0.00  0.00     0.201 C 
ATOM     11  F15 RES d   1      30.275   5.788  28.608  0.00  0.00    -0.245 F 
ATOM     12  C16 RES d   1      30.628   4.098  30.255  0.00  0.00    -0.027 A 
ATOM     13  C17 RES d   1      29.397   4.373  30.663  0.00  0.00     0.061 A 
ATOM     14  C18 RES d   1      28.850   3.740  31.872  0.00  0.00     0.172 A 
ATOM     15  O19 RES d   1      27.708   3.960  32.228  0.00  0.00    -0.289 OA
ATOM     16  C20 RES d   1      29.717   2.831  32.643  0.00  0.00     0.052 A 
ATOM     17  C21 RES d   1      30.940   2.565  32.213  0.00  0.00    -0.006 A 
ATOM     18  C22 RES d   1      31.526   3.126  30.962  0.00  0.00     0.039 A 
ATOM     19  C23 RES d   1      31.799   1.962  30.010  0.00  0.00     0.028 C 
ATOM     20  C24 RES d   1      32.883   3.775  31.245  0.00  0.00     0.147 C 
ATOM     21  F25 RES d   1      32.709   4.835  32.143  0.00  0.00    -0.238 F 
ATOM     22  C26 RES d   1      33.812   2.749  31.884  0.00  0.00     0.160 C 
ATOM     23  C29 RES d   1      35.230   3.309  32.077  0.00  0.00     0.048 C 
ATOM     24  C30 RES d   1      35.741   3.807  30.725  0.00  0.00     0.004 C 
ATOM     25  C31 RES d   1      35.645   2.686  29.689  0.00  0.00     0.019 C 
ATOM     26  C32 RES d   1      37.139   4.444  30.680  0.00  0.00     0.160 C 
ATOM     27  O37 RES d   1      37.380   5.204  31.879  0.00  0.00    -0.334 OA
ENDROOT
BRANCH  26  28
ATOM     28  C33 RES d   1      38.208   3.426  30.376  0.00  0.00     0.188 C 
ATOM     29  O34 RES d   1      39.362   3.666  30.638  0.00  0.00    -0.292 OA
BRANCH  28  30
ATOM     30  C35 RES d   1      37.837   2.108  29.748  0.00  0.00     0.245 C 
BRANCH  30  31
ATOM     31  O36 RES d   1      38.585   1.058  30.365  0.00  0.00    -0.393 OA
ATOM     32  H62 RES d   1      39.169   0.581  29.758  0.00  0.00     0.209 HD
ENDBRANCH  30  31
ENDBRANCH  28  30
ENDBRANCH  26  28
BRANCH  22  33
ATOM     33  O28 RES d   1      33.879   1.594  31.044  0.00  0.00    -0.392 OA
ATOM     34  H54 RES d   1      34.341   1.742  30.208  0.00  0.00     0.210 HD
ENDBRANCH  22  33
TORSDOF 4
ENDMDL
MODEL 39
REMARK CAVERDOCK RESULT:      30.9      0.000      0.000
REMARK CAVERDOCK CONSTRAINTS:       0.3      0.0      0.0      0.0
REMARK CAVERDOCK TUNNEL: 38     30.9      2.1     39.3
REMARK  4 active torsions:
REMARK  status: ('A' for Active; 'I' for Inactive)
REMARK    1  A    between atoms: C26_22  and  O28_23 
REMARK    2  A    between atoms: C32_27  and  C33_28 
REMARK    3  A    between atoms: C33_28  and  C35_30 
REMARK    4  A    between atoms: C35_30  and  O36_31 
ROOT
ATOM      1  C1  RES d   1      39.246   6.102  31.646  0.00  0.00     0.078 C 
ATOM      2  C2  RES d   1      37.755   6.296  31.932  0.00  0.00     0.159 C 
ATOM      3  C3  RES d   1      37.557   7.279  33.088  0.00  0.00     0.078 C 
ATOM      4  O4  RES d   1      37.073   6.764  30.749  0.00  0.00    -0.347 OA
ATOM      5  C5  RES d   1      36.875   5.585  29.942  0.00  0.00     0.168 C 
ATOM      6  C7  RES d   1      35.424   5.620  29.391  0.00  0.00     0.041 C 
ATOM      7  C8  RES d   1      34.616   4.931  30.496  0.00  0.00     0.007 C 
ATOM      8  C10 RES d   1      33.280   4.349  30.069  0.00  0.00     0.037 C 
ATOM      9  C12 RES d   1      32.354   5.469  29.591  0.00  0.00     0.050 C 
ATOM     10  C13 RES d   1      31.021   4.873  29.126  0.00  0.00     0.201 C 
ATOM     11  F15 RES d   1      30.134   5.903  28.798  0.00  0.00    -0.245 F 
ATOM     12  C16 RES d   1      30.452   4.048  30.265  0.00  0.00    -0.027 A 
ATOM     13  C17 RES d   1      29.204   4.267  30.657  0.00  0.00     0.061 A 
ATOM     14  C18 RES d   1      28.625   3.502  31.771  0.00  0.00     0.172 A 
ATOM     15  O19 RES d   1      27.469   3.672  32.108  0.00  0.00    -0.289 OA
ATOM     16  C20 RES d   1      29.476   2.523  32.469  0.00  0.00     0.052 A 
ATOM     17  C21 RES d   1      30.716   2.315  32.056  0.00  0.00    -0.006 A 
ATOM     18  C22 RES d   1      31.337   3.014  30.894  0.00  0.00     0.039 A 
ATOM     19  C23 RES d   1      31.656   1.961  29.831  0.00  0.00     0.028 C 
ATOM     20  C24 RES d   1      32.676   3.640  31.292  0.00  0.00     0.147 C 
ATOM     21  F25 RES d   1      32.459   4.594  32.293  0.00  0.00    -0.238 F 
ATOM     22  C26 RES d   1      33.595   2.558  31.849  0.00  0.00     0.160 C 
ATOM     23  C29 RES d   1      34.999   3.106  32.151  0.00  0.00     0.048 C 
ATOM     24  C30 RES d   1      35.550   3.752  30.880  0.00  0.00     0.004 C 
ATOM     25  C31 RES d   1      35.503   2.749  29.726  0.00  0.00     0.019 C 
ATOM     26  C32 RES d   1      36.940   4.402  30.952  0.00  0.00     0.160 C 
ATOM     27  O37 RES d   1      37.131   5.030  32.234  0.00  0.00    -0.334 OA
ENDROOT
BRANCH  26  28
ATOM     28  C33 RES d   1      38.032   3.432  30.578  0.00  0.00     0.188 C 
ATOM     29  O34 RES d   1      39.179   3.675  30.864  0.00  0.00    -0.292 OA
BRANCH  28  30
ATOM     30  C35 RES d   1      37.690   2.159  29.850  0.00  0.00     0.245 C 
BRANCH  30  31
ATOM     31  O36 RES d   1      38.642   1.147  30.187  0.00  0.00    -0.393 OA
ATOM     32  H62 RES d   1      38.337   0.531  30.869  0.00  0.00     0.209 HD
ENDBRANCH  30  31
ENDBRANCH  28  30
ENDBRANCH  26  28
BRANCH  22  33
ATOM     33  O28 RES d   1      33.705   1.501  30.892  0.00  0.00    -0.392 OA
ATOM     34  H54 RES d   1      34.007   1.791  30.020  0.00  0.00     0.210 HD
ENDBRANCH  22  33
TORSDOF 4
ENDMDL
MODEL 40
REMARK CAVERDOCK RESULT:      29.2      0.000      0.000
REMARK CAVERDOCK CONSTRAINTS:       0.2      0.0      0.0      0.0
REMARK CAVERDOCK TUNNEL: 39     29.2      2.2     40.4
REMARK  4 active torsions:
REMARK  status: ('A' for Active; 'I' for Inactive)
REMARK    1  A    between atoms: C26_22  and  O28_23 
REMARK    2  A    between atoms: C32_27  and  C33_28 
REMARK    3  A    between atoms: C33_28  and  C35_30 
REMARK    4  A    between atoms: C35_30  and  O36_31 
ROOT
ATOM      1  C1  RES d   1      39.211   5.787  31.021  0.00  0.00     0.078 C 
ATOM      2  C2  RES d   1      37.752   6.066  31.387  0.00  0.00     0.159 C 
ATOM      3  C3  RES d   1      37.671   7.142  32.472  0.00  0.00     0.078 C 
ATOM      4  O4  RES d   1      37.008   6.470  30.219  0.00  0.00    -0.347 OA
ATOM      5  C5  RES d   1      36.711   5.243  29.523  0.00  0.00     0.168 C 
ATOM      6  C7  RES d   1      35.227   5.297  29.067  0.00  0.00     0.041 C 
ATOM      7  C8  RES d   1      34.472   4.731  30.274  0.00  0.00     0.007 C 
ATOM      8  C10 RES d   1      33.089   4.175  29.984  0.00  0.00     0.037 C 
ATOM      9  C12 RES d   1      32.175   5.294  29.480  0.00  0.00     0.050 C 
ATOM     10  C13 RES d   1      30.791   4.723  29.153  0.00  0.00     0.201 C 
ATOM     11  F15 RES d   1      29.923   5.762  28.803  0.00  0.00    -0.245 F 
ATOM     12  C16 RES d   1      30.271   4.013  30.389  0.00  0.00    -0.027 A 
ATOM     13  C17 RES d   1      29.063   4.315  30.843  0.00  0.00     0.061 A 
ATOM     14  C18 RES d   1      28.533   3.663  32.050  0.00  0.00     0.172 A 
ATOM     15  O19 RES d   1      27.410   3.909  32.448  0.00  0.00    -0.289 OA
ATOM     16  C20 RES d   1      29.392   2.705  32.766  0.00  0.00     0.052 A 
ATOM     17  C21 RES d   1      30.593   2.413  32.291  0.00  0.00    -0.006 A 
ATOM     18  C22 RES d   1      31.158   2.993  31.039  0.00  0.00     0.039 A 
ATOM     19  C23 RES d   1      31.363   1.849  30.045  0.00  0.00     0.028 C 
ATOM     20  C24 RES d   1      32.544   3.590  31.297  0.00  0.00     0.147 C 
ATOM     21  F25 RES d   1      32.432   4.626  32.231  0.00  0.00    -0.238 F 
ATOM     22  C26 RES d   1      33.458   2.515  31.876  0.00  0.00     0.160 C 
ATOM     23  C29 RES d   1      34.898   3.023  32.041  0.00  0.00     0.048 C 
ATOM     24  C30 RES d   1      35.384   3.546  30.689  0.00  0.00     0.004 C 
ATOM     25  C31 RES d   1      35.220   2.460  29.624  0.00  0.00     0.019 C 
ATOM     26  C32 RES d   1      36.800   4.139  30.618  0.00  0.00     0.160 C 
ATOM     27  O37 RES d   1      37.102   4.854  31.830  0.00  0.00    -0.334 OA
ENDROOT
BRANCH  26  28
ATOM     28  C33 RES d   1      37.826   3.097  30.252  0.00  0.00     0.188 C 
ATOM     29  O34 RES d   1      37.472   1.990  29.926  0.00  0.00    -0.292 OA
BRANCH  28  30
ATOM     30  C35 RES d   1      39.293   3.438  30.290  0.00  0.00     0.245 C 
BRANCH  30  31
ATOM     31  O36 RES d   1      39.978   2.714  29.266  0.00  0.00    -0.393 OA
ATOM     32  H62 RES d   1      40.577   3.257  28.734  0.00  0.00     0.209 HD
ENDBRANCH  30  31
ENDBRANCH  28  30
ENDBRANCH  26  28
BRANCH  22  33
ATOM     33  O28 RES d   1      33.461   1.384  31.001  0.00  0.00    -0.392 OA
ATOM     34  H54 RES d   1      33.333   1.608  30.070  0.00  0.00     0.210 HD
ENDBRANCH  22  33
TORSDOF 4
ENDMDL
MODEL 41
REMARK CAVERDOCK RESULT:      27.5      0.000      0.000
REMARK CAVERDOCK CONSTRAINTS:       0.3      0.0      0.0      0.0
REMARK CAVERDOCK TUNNEL: 40     27.5      2.3     41.5
REMARK  4 active torsions:
REMARK  status: ('A' for Active; 'I' for Inactive)
REMARK    1  A    between atoms: C26_22  and  O28_23 
REMARK    2  A    between atoms: C32_27  and  C33_28 
REMARK    3  A    between atoms: C33_28  and  C35_30 
REMARK    4  A    between atoms: C35_30  and  O36_31 
ROOT
ATOM      1  C1  RES d   1      39.065   5.569  30.982  0.00  0.00     0.078 C 
ATOM      2  C2  RES d   1      37.612   5.875  31.354  0.00  0.00     0.159 C 
ATOM      3  C3  RES d   1      37.555   6.940  32.451  0.00  0.00     0.078 C 
ATOM      4  O4  RES d   1      36.876   6.307  30.191  0.00  0.00    -0.347 OA
ATOM      5  C5  RES d   1      36.552   5.094  29.482  0.00  0.00     0.168 C 
ATOM      6  C7  RES d   1      35.069   5.184  29.029  0.00  0.00     0.041 C 
ATOM      7  C8  RES d   1      34.304   4.620  30.231  0.00  0.00     0.007 C 
ATOM      8  C10 RES d   1      32.910   4.096  29.937  0.00  0.00     0.037 C 
ATOM      9  C12 RES d   1      32.018   5.239  29.446  0.00  0.00     0.050 C 
ATOM     10  C13 RES d   1      30.623   4.700  29.116  0.00  0.00     0.201 C 
ATOM     11  F15 RES d   1      29.776   5.761  28.778  0.00  0.00    -0.245 F 
ATOM     12  C16 RES d   1      30.090   3.987  30.344  0.00  0.00    -0.027 A 
ATOM     13  C17 RES d   1      28.888   4.309  30.804  0.00  0.00     0.061 A 
ATOM     14  C18 RES d   1      28.346   3.655  32.004  0.00  0.00     0.172 A 
ATOM     15  O19 RES d   1      27.229   3.920  32.407  0.00  0.00    -0.289 OA
ATOM     16  C20 RES d   1      29.187   2.672  32.708  0.00  0.00     0.052 A 
ATOM     17  C21 RES d   1      30.380   2.360  32.228  0.00  0.00    -0.006 A 
ATOM     18  C22 RES d   1      30.956   2.942  30.981  0.00  0.00     0.039 A 
ATOM     19  C23 RES d   1      31.136   1.806  29.974  0.00  0.00     0.028 C 
ATOM     20  C24 RES d   1      32.354   3.507  31.244  0.00  0.00     0.147 C 
ATOM     21  F25 RES d   1      32.265   4.536  32.189  0.00  0.00    -0.238 F 
ATOM     22  C26 RES d   1      33.246   2.408  31.810  0.00  0.00     0.160 C 
ATOM     23  C29 RES d   1      34.697   2.884  31.978  0.00  0.00     0.048 C 
ATOM     24  C30 RES d   1      35.192   3.412  30.631  0.00  0.00     0.004 C 
ATOM     25  C31 RES d   1      35.004   2.342  29.554  0.00  0.00     0.019 C 
ATOM     26  C32 RES d   1      36.620   3.976  30.565  0.00  0.00     0.160 C 
ATOM     27  O37 RES d   1      36.939   4.672  31.784  0.00  0.00    -0.334 OA
ENDROOT
BRANCH  26  28
ATOM     28  C33 RES d   1      37.623   2.918  30.185  0.00  0.00     0.188 C 
ATOM     29  O34 RES d   1      37.272   1.951  29.552  0.00  0.00    -0.292 OA
BRANCH  28  30
ATOM     30  C35 RES d   1      39.066   3.066  30.595  0.00  0.00     0.245 C 
BRANCH  30  31
ATOM     31  O36 RES d   1      39.901   2.974  29.439  0.00  0.00    -0.393 OA
ATOM     32  H62 RES d   1      40.836   2.825  29.640  0.00  0.00     0.209 HD
ENDBRANCH  30  31
ENDBRANCH  28  30
ENDBRANCH  26  28
BRANCH  22  33
ATOM     33  O28 RES d   1      33.225   1.287  30.923  0.00  0.00    -0.392 OA
ATOM     34  H54 RES d   1      33.778   1.397  30.137  0.00  0.00     0.210 HD
ENDBRANCH  22  33
TORSDOF 4
ENDMDL
MODEL 42
REMARK CAVERDOCK RESULT:      26.5      0.000      0.000
REMARK CAVERDOCK CONSTRAINTS:       0.0      0.0      0.0      0.0
REMARK CAVERDOCK TUNNEL: 41     26.5      2.3     42.5
REMARK  4 active torsions:
REMARK  status: ('A' for Active; 'I' for Inactive)
REMARK    1  A    between atoms: C26_22  and  O28_23 
REMARK    2  A    between atoms: C32_27  and  C33_28 
REMARK    3  A    between atoms: C33_28  and  C35_30 
REMARK    4  A    between atoms: C35_30  and  O36_31 
ROOT
ATOM      1  C1  RES d   1      38.866   5.535  31.075  0.00  0.00     0.078 C 
ATOM      2  C2  RES d   1      37.413   5.833  31.449  0.00  0.00     0.159 C 
ATOM      3  C3  RES d   1      37.355   6.861  32.582  0.00  0.00     0.078 C 
ATOM      4  O4  RES d   1      36.684   6.309  30.298  0.00  0.00    -0.347 OA
ATOM      5  C5  RES d   1      36.359   5.122  29.546  0.00  0.00     0.168 C 
ATOM      6  C7  RES d   1      34.879   5.234  29.090  0.00  0.00     0.041 C 
ATOM      7  C8  RES d   1      34.105   4.633  30.268  0.00  0.00     0.007 C 
ATOM      8  C10 RES d   1      32.710   4.126  29.949  0.00  0.00     0.037 C 
ATOM      9  C12 RES d   1      31.826   5.289  29.493  0.00  0.00     0.050 C 
ATOM     10  C13 RES d   1      30.430   4.768  29.137  0.00  0.00     0.201 C 
ATOM     11  F15 RES d   1      29.589   5.843  28.832  0.00  0.00    -0.245 F 
ATOM     12  C16 RES d   1      29.888   4.016  30.338  0.00  0.00    -0.027 A 
ATOM     13  C17 RES d   1      28.685   4.327  30.803  0.00  0.00     0.061 A 
ATOM     14  C18 RES d   1      28.134   3.635  31.977  0.00  0.00     0.172 A 
ATOM     15  O19 RES d   1      27.016   3.891  32.383  0.00  0.00    -0.289 OA
ATOM     16  C20 RES d   1      28.967   2.624  32.652  0.00  0.00     0.052 A 
ATOM     17  C21 RES d   1      30.161   2.324  32.167  0.00  0.00    -0.006 A 
ATOM     18  C22 RES d   1      30.746   2.945  30.944  0.00  0.00     0.039 A 
ATOM     19  C23 RES d   1      30.927   1.843  29.899  0.00  0.00     0.028 C 
ATOM     20  C24 RES d   1      32.146   3.495  31.232  0.00  0.00     0.147 C 
ATOM     21  F25 RES d   1      32.056   4.491  32.212  0.00  0.00    -0.238 F 
ATOM     22  C26 RES d   1      33.030   2.373  31.765  0.00  0.00     0.160 C 
ATOM     23  C29 RES d   1      34.482   2.837  31.957  0.00  0.00     0.048 C 
ATOM     24  C30 RES d   1      34.986   3.408  30.631  0.00  0.00     0.004 C 
ATOM     25  C31 RES d   1      34.799   2.376  29.517  0.00  0.00     0.019 C 
ATOM     26  C32 RES d   1      36.416   3.968  30.591  0.00  0.00     0.160 C 
ATOM     27  O37 RES d   1      36.732   4.620  31.835  0.00  0.00    -0.334 OA
ENDROOT
BRANCH  26  28
ATOM     28  C33 RES d   1      37.417   2.918  30.181  0.00  0.00     0.188 C 
ATOM     29  O34 RES d   1      37.043   1.903  29.645  0.00  0.00    -0.292 OA
BRANCH  28  30
ATOM     30  C35 RES d   1      38.886   3.137  30.437  0.00  0.00     0.245 C 
BRANCH  30  31
ATOM     31  O36 RES d   1      39.526   1.876  30.644  0.00  0.00    -0.393 OA
ATOM     32  H62 RES d   1      40.139   1.864  31.393  0.00  0.00     0.209 HD
ENDBRANCH  30  31
ENDBRANCH  28  30
ENDBRANCH  26  28
BRANCH  22  33
ATOM     33  O28 RES d   1      33.008   1.283  30.840  0.00  0.00    -0.392 OA
ATOM     34  H54 RES d   1      32.762   1.537  29.940  0.00  0.00     0.210 HD
ENDBRANCH  22  33
TORSDOF 4
ENDMDL
MODEL 43
REMARK CAVERDOCK RESULT:      26.2      0.000      0.000
REMARK CAVERDOCK CONSTRAINTS:       0.0      0.0      0.0      0.0
REMARK CAVERDOCK TUNNEL: 42     26.2      2.3     43.3
REMARK  4 active torsions:
REMARK  status: ('A' for Active; 'I' for Inactive)
REMARK    1  A    between atoms: C26_22  and  O28_23 
REMARK    2  A    between atoms: C32_27  and  C33_28 
REMARK    3  A    between atoms: C33_28  and  C35_30 
REMARK    4  A    between atoms: C35_30  and  O36_31 
ROOT
ATOM      1  C1  RES d   1      38.719   5.231  31.175  0.00  0.00     0.078 C 
ATOM      2  C2  RES d   1      37.278   5.556  31.574  0.00  0.00     0.159 C 
ATOM      3  C3  RES d   1      37.258   6.496  32.781  0.00  0.00     0.078 C 
ATOM      4  O4  RES d   1      36.569   6.145  30.464  0.00  0.00    -0.347 OA
ATOM      5  C5  RES d   1      36.199   5.032  29.624  0.00  0.00     0.168 C 
ATOM      6  C7  RES d   1      34.725   5.235  29.181  0.00  0.00     0.041 C 
ATOM      7  C8  RES d   1      33.927   4.576  30.311  0.00  0.00     0.007 C 
ATOM      8  C10 RES d   1      32.514   4.148  29.958  0.00  0.00     0.037 C 
ATOM      9  C12 RES d   1      31.676   5.376  29.593  0.00  0.00     0.050 C 
ATOM     10  C13 RES d   1      30.261   4.937  29.201  0.00  0.00     0.201 C 
ATOM     11  F15 RES d   1      29.463   6.064  28.980  0.00  0.00    -0.245 F 
ATOM     12  C16 RES d   1      29.689   4.117  30.342  0.00  0.00    -0.027 A 
ATOM     13  C17 RES d   1      28.500   4.439  30.831  0.00  0.00     0.061 A 
ATOM     14  C18 RES d   1      27.921   3.681  31.951  0.00  0.00     0.172 A 
ATOM     15  O19 RES d   1      26.814   3.947  32.377  0.00  0.00    -0.289 OA
ATOM     16  C20 RES d   1      28.714   2.590  32.545  0.00  0.00     0.052 A 
ATOM     17  C21 RES d   1      29.897   2.282  32.036  0.00  0.00    -0.006 A 
ATOM     18  C22 RES d   1      30.506   2.972  30.863  0.00  0.00     0.039 A 
ATOM     19  C23 RES d   1      30.645   1.946  29.738  0.00  0.00     0.028 C 
ATOM     20  C24 RES d   1      31.925   3.444  31.190  0.00  0.00     0.147 C 
ATOM     21  F25 RES d   1      31.873   4.365  32.243  0.00  0.00    -0.238 F 
ATOM     22  C26 RES d   1      32.765   2.251  31.634  0.00  0.00     0.160 C 
ATOM     23  C29 RES d   1      34.234   2.644  31.858  0.00  0.00     0.048 C 
ATOM     24  C30 RES d   1      34.761   3.294  30.578  0.00  0.00     0.004 C 
ATOM     25  C31 RES d   1      34.535   2.358  29.390  0.00  0.00     0.019 C 
ATOM     26  C32 RES d   1      36.211   3.800  30.578  0.00  0.00     0.160 C 
ATOM     27  O37 RES d   1      36.550   4.343  31.868  0.00  0.00    -0.334 OA
ENDROOT
BRANCH  26  28
ATOM     28  C33 RES d   1      37.172   2.747  30.087  0.00  0.00     0.188 C 
ATOM     29  O34 RES d   1      36.759   1.790  29.479  0.00  0.00    -0.292 OA
BRANCH  28  30
ATOM     30  C35 RES d   1      38.648   2.891  30.354  0.00  0.00     0.245 C 
BRANCH  30  31
ATOM     31  O36 RES d   1      39.204   1.609  30.656  0.00  0.00    -0.393 OA
ATOM     32  H62 RES d   1      38.935   1.256  31.516  0.00  0.00     0.209 HD
ENDBRANCH  30  31
ENDBRANCH  28  30
ENDBRANCH  26  28
BRANCH  22  33
ATOM     33  O28 RES d   1      32.702   1.237  30.629  0.00  0.00    -0.392 OA
ATOM     34  H54 RES d   1      33.312   1.376  29.892  0.00  0.00     0.210 HD
ENDBRANCH  22  33
TORSDOF 4
ENDMDL
MODEL 44
REMARK CAVERDOCK RESULT:      26.8      0.000      0.000
REMARK CAVERDOCK CONSTRAINTS:       0.0      0.0      0.0      0.0
REMARK CAVERDOCK TUNNEL: 43     26.8      2.4     44.5
REMARK  4 active torsions:
REMARK  status: ('A' for Active; 'I' for Inactive)
REMARK    1  A    between atoms: C26_22  and  O28_23 
REMARK    2  A    between atoms: C32_27  and  C33_28 
REMARK    3  A    between atoms: C33_28  and  C35_30 
REMARK    4  A    between atoms: C35_30  and  O36_31 
ROOT
ATOM      1  C1  RES d   1      37.640   6.396  29.396  0.00  0.00     0.078 C 
ATOM      2  C2  RES d   1      36.209   6.052  28.975  0.00  0.00     0.159 C 
ATOM      3  C3  RES d   1      35.754   6.966  27.836  0.00  0.00     0.078 C 
ATOM      4  O4  RES d   1      36.121   4.668  28.578  0.00  0.00    -0.347 OA
ATOM      5  C5  RES d   1      36.050   3.929  29.815  0.00  0.00     0.168 C 
ATOM      6  C7  RES d   1      34.947   2.846  29.663  0.00  0.00     0.041 C 
ATOM      7  C8  RES d   1      33.674   3.582  30.095  0.00  0.00     0.007 C 
ATOM      8  C10 RES d   1      32.525   2.700  30.549  0.00  0.00     0.037 C 
ATOM      9  C12 RES d   1      32.056   1.820  29.390  0.00  0.00     0.050 C 
ATOM     10  C13 RES d   1      30.921   0.905  29.862  0.00  0.00     0.201 C 
ATOM     11  F15 RES d   1      30.415   0.184  28.776  0.00  0.00    -0.245 F 
ATOM     12  C16 RES d   1      29.830   1.776  30.454  0.00  0.00    -0.027 A 
ATOM     13  C17 RES d   1      28.584   1.625  30.027  0.00  0.00     0.061 A 
ATOM     14  C18 RES d   1      27.502   2.465  30.562  0.00  0.00     0.172 A 
ATOM     15  O19 RES d   1      26.352   2.304  30.202  0.00  0.00    -0.289 OA
ATOM     16  C20 RES d   1      27.843   3.507  31.546  0.00  0.00     0.052 A 
ATOM     17  C21 RES d   1      29.093   3.636  31.963  0.00  0.00    -0.006 A 
ATOM     18  C22 RES d   1      30.219   2.773  31.505  0.00  0.00     0.039 A 
ATOM     19  C23 RES d   1      30.737   1.997  32.717  0.00  0.00     0.028 C 
ATOM     20  C24 RES d   1      31.389   3.627  31.012  0.00  0.00     0.147 C 
ATOM     21  F25 RES d   1      30.971   4.393  29.918  0.00  0.00    -0.238 F 
ATOM     22  C26 RES d   1      31.829   4.574  32.123  0.00  0.00     0.160 C 
ATOM     23  C29 RES d   1      33.081   5.371  31.728  0.00  0.00     0.048 C 
ATOM     24  C30 RES d   1      34.177   4.383  31.326  0.00  0.00     0.004 C 
ATOM     25  C31 RES d   1      34.405   3.375  32.454  0.00  0.00     0.019 C 
ATOM     26  C32 RES d   1      35.522   4.958  30.858  0.00  0.00     0.160 C 
ATOM     27  O37 RES d   1      35.312   6.166  30.101  0.00  0.00    -0.334 OA
ENDROOT
BRANCH  26  28
ATOM     28  C33 RES d   1      36.493   5.114  32.000  0.00  0.00     0.188 C 
ATOM     29  O34 RES d   1      36.099   5.480  33.081  0.00  0.00    -0.292 OA
BRANCH  28  30
ATOM     30  C35 RES d   1      37.954   4.813  31.794  0.00  0.00     0.245 C 
BRANCH  30  31
ATOM     31  O36 RES d   1      38.739   5.905  32.278  0.00  0.00    -0.393 OA
ATOM     32  H62 RES d   1      38.290   6.761  32.237  0.00  0.00     0.209 HD
ENDBRANCH  30  31
ENDBRANCH  28  30
ENDBRANCH  26  28
BRANCH  22  33
ATOM     33  O28 RES d   1      32.115   3.812  33.299  0.00  0.00    -0.392 OA
ATOM     34  H54 RES d   1      32.417   4.343  34.047  0.00  0.00     0.210 HD
ENDBRANCH  22  33
TORSDOF 4
ENDMDL
MODEL 45
REMARK CAVERDOCK RESULT:      25.7      0.000      0.000
REMARK CAVERDOCK CONSTRAINTS:       0.0      0.0      0.0      0.0
REMARK CAVERDOCK TUNNEL: 44     25.7      2.4     45.4
REMARK  4 active torsions:
REMARK  status: ('A' for Active; 'I' for Inactive)
REMARK    1  A    between atoms: C26_22  and  O28_23 
REMARK    2  A    between atoms: C32_27  and  C33_28 
REMARK    3  A    between atoms: C33_28  and  C35_30 
REMARK    4  A    between atoms: C35_30  and  O36_31 
ROOT
ATOM      1  C1  RES d   1      37.638   6.006  29.521  0.00  0.00     0.078 C 
ATOM      2  C2  RES d   1      36.270   5.572  28.993  0.00  0.00     0.159 C 
ATOM      3  C3  RES d   1      35.963   6.273  27.668  0.00  0.00     0.078 C 
ATOM      4  O4  RES d   1      36.225   4.139  28.828  0.00  0.00    -0.347 OA
ATOM      5  C5  RES d   1      35.999   3.618  30.154  0.00  0.00     0.168 C 
ATOM      6  C7  RES d   1      34.919   2.506  30.054  0.00  0.00     0.041 C 
ATOM      7  C8  RES d   1      33.606   3.283  30.195  0.00  0.00     0.007 C 
ATOM      8  C10 RES d   1      32.406   2.471  30.648  0.00  0.00     0.037 C 
ATOM      9  C12 RES d   1      32.081   1.399  29.605  0.00  0.00     0.050 C 
ATOM     10  C13 RES d   1      30.892   0.558  30.082  0.00  0.00     0.201 C 
ATOM     11  F15 RES d   1      30.522  -0.344  29.081  0.00  0.00    -0.245 F 
ATOM     12  C16 RES d   1      29.740   1.498  30.380  0.00  0.00    -0.027 A 
ATOM     13  C17 RES d   1      28.555   1.256  29.835  0.00  0.00     0.061 A 
ATOM     14  C18 RES d   1      27.419   2.155  30.083  0.00  0.00     0.172 A 
ATOM     15  O19 RES d   1      26.321   1.915  29.617  0.00  0.00    -0.289 OA
ATOM     16  C20 RES d   1      27.640   3.354  30.911  0.00  0.00     0.052 A 
ATOM     17  C21 RES d   1      28.828   3.573  31.451  0.00  0.00    -0.006 A 
ATOM     18  C22 RES d   1      29.999   2.664  31.287  0.00  0.00     0.039 A 
ATOM     19  C23 RES d   1      30.360   2.112  32.667  0.00  0.00     0.028 C 
ATOM     20  C24 RES d   1      31.225   3.443  30.804  0.00  0.00     0.147 C 
ATOM     21  F25 RES d   1      30.949   4.006  29.552  0.00  0.00    -0.238 F 
ATOM     22  C26 RES d   1      31.527   4.571  31.784  0.00  0.00     0.160 C 
ATOM     23  C29 RES d   1      32.822   5.311  31.416  0.00  0.00     0.048 C 
ATOM     24  C30 RES d   1      33.955   4.289  31.325  0.00  0.00     0.004 C 
ATOM     25  C31 RES d   1      34.038   3.489  32.626  0.00  0.00     0.019 C 
ATOM     26  C32 RES d   1      35.350   4.800  30.935  0.00  0.00     0.160 C 
ATOM     27  O37 RES d   1      35.241   5.859  29.965  0.00  0.00    -0.334 OA
ENDROOT
BRANCH  26  28
ATOM     28  C33 RES d   1      36.172   5.163  32.145  0.00  0.00     0.188 C 
ATOM     29  O34 RES d   1      35.627   5.407  33.194  0.00  0.00    -0.292 OA
BRANCH  28  30
ATOM     30  C35 RES d   1      37.675   5.220  32.045  0.00  0.00     0.245 C 
BRANCH  30  31
ATOM     31  O36 RES d   1      38.169   6.258  32.894  0.00  0.00    -0.393 OA
ATOM     32  H62 RES d   1      39.135   6.313  32.927  0.00  0.00     0.209 HD
ENDBRANCH  30  31
ENDBRANCH  28  30
ENDBRANCH  26  28
BRANCH  22  33
ATOM     33  O28 RES d   1      31.662   4.022  33.098  0.00  0.00    -0.392 OA
ATOM     34  H54 RES d   1      31.819   4.684  33.785  0.00  0.00     0.210 HD
ENDBRANCH  22  33
TORSDOF 4
ENDMDL
MODEL 46
REMARK CAVERDOCK RESULT:      25.9      0.000      0.000
REMARK CAVERDOCK CONSTRAINTS:       0.6      0.0      0.0      0.0
REMARK CAVERDOCK TUNNEL: 45     25.9      2.3     46.7
REMARK  4 active torsions:
REMARK  status: ('A' for Active; 'I' for Inactive)
REMARK    1  A    between atoms: C26_22  and  O28_23 
REMARK    2  A    between atoms: C32_27  and  C33_28 
REMARK    3  A    between atoms: C33_28  and  C35_30 
REMARK    4  A    between atoms: C35_30  and  O36_31 
ROOT
ATOM      1  C1  RES d   1      37.260   6.025  29.257  0.00  0.00     0.078 C 
ATOM      2  C2  RES d   1      35.857   5.610  28.811  0.00  0.00     0.159 C 
ATOM      3  C3  RES d   1      35.453   6.370  27.546  0.00  0.00     0.078 C 
ATOM      4  O4  RES d   1      35.802   4.186  28.583  0.00  0.00    -0.347 OA
ATOM      5  C5  RES d   1      35.674   3.603  29.896  0.00  0.00     0.168 C 
ATOM      6  C7  RES d   1      34.591   2.492  29.824  0.00  0.00     0.041 C 
ATOM      7  C8  RES d   1      33.291   3.256  30.096  0.00  0.00     0.007 C 
ATOM      8  C10 RES d   1      32.128   2.418  30.597  0.00  0.00     0.037 C 
ATOM      9  C12 RES d   1      31.729   1.394  29.533  0.00  0.00     0.050 C 
ATOM     10  C13 RES d   1      30.580   0.527  30.056  0.00  0.00     0.201 C 
ATOM     11  F15 RES d   1      30.137  -0.330  29.043  0.00  0.00    -0.245 F 
ATOM     12  C16 RES d   1      29.451   1.446  30.481  0.00  0.00    -0.027 A 
ATOM     13  C17 RES d   1      28.230   1.224  30.013  0.00  0.00     0.061 A 
ATOM     14  C18 RES d   1      27.114   2.106  30.385  0.00  0.00     0.172 A 
ATOM     15  O19 RES d   1      25.985   1.883  29.990  0.00  0.00    -0.289 OA
ATOM     16  C20 RES d   1      27.393   3.266  31.249  0.00  0.00     0.052 A 
ATOM     17  C21 RES d   1      28.618   3.465  31.710  0.00  0.00    -0.006 A 
ATOM     18  C22 RES d   1      29.775   2.570  31.419  0.00  0.00     0.039 A 
ATOM     19  C23 RES d   1      30.236   1.957  32.742  0.00  0.00     0.028 C 
ATOM     20  C24 RES d   1      30.961   3.376  30.884  0.00  0.00     0.147 C 
ATOM     21  F25 RES d   1      30.593   3.996  29.684  0.00  0.00    -0.238 F 
ATOM     22  C26 RES d   1      31.333   4.459  31.892  0.00  0.00     0.160 C 
ATOM     23  C29 RES d   1      32.596   5.222  31.465  0.00  0.00     0.048 C 
ATOM     24  C30 RES d   1      33.721   4.209  31.243  0.00  0.00     0.004 C 
ATOM     25  C31 RES d   1      33.900   3.351  32.497  0.00  0.00     0.019 C 
ATOM     26  C32 RES d   1      35.083   4.744  30.776  0.00  0.00     0.160 C 
ATOM     27  O37 RES d   1      34.902   5.846  29.867  0.00  0.00    -0.334 OA
ENDROOT
BRANCH  26  28
ATOM     28  C33 RES d   1      35.991   5.054  31.939  0.00  0.00     0.188 C 
ATOM     29  O34 RES d   1      35.521   5.375  33.003  0.00  0.00    -0.292 OA
BRANCH  28  30
ATOM     30  C35 RES d   1      37.486   4.964  31.772  0.00  0.00     0.245 C 
BRANCH  30  31
ATOM     31  O36 RES d   1      38.102   6.110  32.364  0.00  0.00    -0.393 OA
ATOM     32  H62 RES d   1      38.075   6.115  33.331  0.00  0.00     0.209 HD
ENDBRANCH  30  31
ENDBRANCH  28  30
ENDBRANCH  26  28
BRANCH  22  33
ATOM     33  O28 RES d   1      31.564   3.851  33.165  0.00  0.00    -0.392 OA
ATOM     34  H54 RES d   1      31.988   2.984  33.115  0.00  0.00     0.210 HD
ENDBRANCH  22  33
TORSDOF 4
ENDMDL
MODEL 47
REMARK CAVERDOCK RESULT:      23.4      0.000      0.000
REMARK CAVERDOCK CONSTRAINTS:       0.5      0.0      0.0      0.0
REMARK CAVERDOCK TUNNEL: 46     23.4      2.4     47.6
REMARK  4 active torsions:
REMARK  status: ('A' for Active; 'I' for Inactive)
REMARK    1  A    between atoms: C26_22  and  O28_23 
REMARK    2  A    between atoms: C32_27  and  C33_28 
REMARK    3  A    between atoms: C33_28  and  C35_30 
REMARK    4  A    between atoms: C35_30  and  O36_31 
ROOT
ATOM      1  C1  RES d   1      37.538   5.731  30.422  0.00  0.00     0.078 C 
ATOM      2  C2  RES d   1      36.313   5.273  29.629  0.00  0.00     0.159 C 
ATOM      3  C3  RES d   1      36.310   5.910  28.238  0.00  0.00     0.078 C 
ATOM      4  O4  RES d   1      36.289   3.834  29.525  0.00  0.00    -0.347 OA
ATOM      5  C5  RES d   1      35.774   3.378  30.793  0.00  0.00     0.168 C 
ATOM      6  C7  RES d   1      34.729   2.263  30.512  0.00  0.00     0.041 C 
ATOM      7  C8  RES d   1      33.426   3.047  30.326  0.00  0.00     0.007 C 
ATOM      8  C10 RES d   1      32.147   2.258  30.544  0.00  0.00     0.037 C 
ATOM      9  C12 RES d   1      32.044   1.138  29.507  0.00  0.00     0.050 C 
ATOM     10  C13 RES d   1      30.771   0.322  29.752  0.00  0.00     0.201 C 
ATOM     11  F15 RES d   1      30.617  -0.628  28.737  0.00  0.00    -0.245 F 
ATOM     12  C16 RES d   1      29.592   1.276  29.747  0.00  0.00    -0.027 A 
ATOM     13  C17 RES d   1      28.552   1.008  28.969  0.00  0.00     0.061 A 
ATOM     14  C18 RES d   1      27.399   1.920  28.921  0.00  0.00     0.172 A 
ATOM     15  O19 RES d   1      26.427   1.659  28.239  0.00  0.00    -0.289 OA
ATOM     16  C20 RES d   1      27.448   3.157  29.720  0.00  0.00     0.052 A 
ATOM     17  C21 RES d   1      28.493   3.400  30.495  0.00  0.00    -0.006 A 
ATOM     18  C22 RES d   1      29.661   2.484  30.633  0.00  0.00     0.039 A 
ATOM     19  C23 RES d   1      29.706   1.999  32.083  0.00  0.00     0.028 C 
ATOM     20  C24 RES d   1      30.971   3.237  30.393  0.00  0.00     0.147 C 
ATOM     21  F25 RES d   1      30.980   3.740  29.087  0.00  0.00    -0.238 F 
ATOM     22  C26 RES d   1      31.065   4.411  31.362  0.00  0.00     0.160 C 
ATOM     23  C29 RES d   1      32.418   5.132  31.251  0.00  0.00     0.048 C 
ATOM     24  C30 RES d   1      33.531   4.105  31.457  0.00  0.00     0.004 C 
ATOM     25  C31 RES d   1      33.320   3.369  32.781  0.00  0.00     0.019 C 
ATOM     26  C32 RES d   1      34.984   4.596  31.357  0.00  0.00     0.160 C 
ATOM     27  O37 RES d   1      35.100   5.607  30.338  0.00  0.00    -0.334 OA
ENDROOT
BRANCH  26  28
ATOM     28  C33 RES d   1      35.527   5.016  32.699  0.00  0.00     0.188 C 
ATOM     29  O34 RES d   1      36.604   5.556  32.773  0.00  0.00    -0.292 OA
BRANCH  28  30
ATOM     30  C35 RES d   1      34.724   4.762  33.949  0.00  0.00     0.245 C 
BRANCH  30  31
ATOM     31  O36 RES d   1      35.196   5.611  34.998  0.00  0.00    -0.393 OA
ATOM     32  H62 RES d   1      35.067   5.248  35.886  0.00  0.00     0.209 HD
ENDBRANCH  30  31
ENDBRANCH  28  30
ENDBRANCH  26  28
BRANCH  22  33
ATOM     33  O28 RES d   1      30.905   3.926  32.698  0.00  0.00    -0.392 OA
ATOM     34  H54 RES d   1      31.481   3.181  32.917  0.00  0.00     0.210 HD
ENDBRANCH  22  33
TORSDOF 4
ENDMDL
MODEL 48
REMARK CAVERDOCK RESULT:      20.9      0.000      0.000
REMARK CAVERDOCK CONSTRAINTS:       0.7      0.0      0.0      0.0
REMARK CAVERDOCK TUNNEL: 47     20.9      2.4     48.1
REMARK  4 active torsions:
REMARK  status: ('A' for Active; 'I' for Inactive)
REMARK    1  A    between atoms: C26_22  and  O28_23 
REMARK    2  A    between atoms: C32_27  and  C33_28 
REMARK    3  A    between atoms: C33_28  and  C35_30 
REMARK    4  A    between atoms: C35_30  and  O36_31 
ROOT
ATOM      1  C1  RES d   1      37.375   5.820  30.953  0.00  0.00     0.078 C 
ATOM      2  C2  RES d   1      36.259   5.372  30.006  0.00  0.00     0.159 C 
ATOM      3  C3  RES d   1      36.400   6.067  28.650  0.00  0.00     0.078 C 
ATOM      4  O4  RES d   1      36.283   3.939  29.843  0.00  0.00    -0.347 OA
ATOM      5  C5  RES d   1      35.638   3.418  31.023  0.00  0.00     0.168 C 
ATOM      6  C7  RES d   1      34.660   2.296  30.579  0.00  0.00     0.041 C 
ATOM      7  C8  RES d   1      33.367   3.061  30.276  0.00  0.00     0.007 C 
ATOM      8  C10 RES d   1      32.091   2.239  30.314  0.00  0.00     0.037 C 
ATOM      9  C12 RES d   1      32.136   1.162  29.228  0.00  0.00     0.050 C 
ATOM     10  C13 RES d   1      30.864   0.311  29.292  0.00  0.00     0.201 C 
ATOM     11  F15 RES d   1      30.850  -0.597  28.228  0.00  0.00    -0.245 F 
ATOM     12  C16 RES d   1      29.669   1.241  29.189  0.00  0.00    -0.027 A 
ATOM     13  C17 RES d   1      28.732   0.986  28.286  0.00  0.00     0.061 A 
ATOM     14  C18 RES d   1      27.570   1.876  28.142  0.00  0.00     0.172 A 
ATOM     15  O19 RES d   1      26.689   1.625  27.342  0.00  0.00    -0.289 OA
ATOM     16  C20 RES d   1      27.497   3.078  28.989  0.00  0.00     0.052 A 
ATOM     17  C21 RES d   1      28.440   3.309  29.889  0.00  0.00    -0.006 A 
ATOM     18  C22 RES d   1      29.607   2.411  30.124  0.00  0.00     0.039 A 
ATOM     19  C23 RES d   1      29.498   1.866  31.549  0.00  0.00     0.028 C 
ATOM     20  C24 RES d   1      30.917   3.200  30.067  0.00  0.00     0.147 C 
ATOM     21  F25 RES d   1      31.063   3.758  28.792  0.00  0.00    -0.238 F 
ATOM     22  C26 RES d   1      30.871   4.333  31.087  0.00  0.00     0.160 C 
ATOM     23  C29 RES d   1      32.209   5.085  31.161  0.00  0.00     0.048 C 
ATOM     24  C30 RES d   1      33.317   4.073  31.453  0.00  0.00     0.004 C 
ATOM     25  C31 RES d   1      32.973   3.277  32.713  0.00  0.00     0.019 C 
ATOM     26  C32 RES d   1      34.759   4.596  31.541  0.00  0.00     0.160 C 
ATOM     27  O37 RES d   1      34.966   5.651  30.584  0.00  0.00    -0.334 OA
ENDROOT
BRANCH  26  28
ATOM     28  C33 RES d   1      35.134   4.969  32.952  0.00  0.00     0.188 C 
ATOM     29  O34 RES d   1      36.008   5.777  33.151  0.00  0.00    -0.292 OA
BRANCH  28  30
ATOM     30  C35 RES d   1      34.417   4.334  34.115  0.00  0.00     0.245 C 
BRANCH  30  31
ATOM     31  O36 RES d   1      34.813   4.978  35.328  0.00  0.00    -0.393 OA
ATOM     32  H62 RES d   1      35.556   5.589  35.225  0.00  0.00     0.209 HD
ENDBRANCH  30  31
ENDBRANCH  28  30
ENDBRANCH  26  28
BRANCH  22  33
ATOM     33  O28 RES d   1      30.571   3.789  32.375  0.00  0.00    -0.392 OA
ATOM     34  H54 RES d   1      31.279   3.247  32.746  0.00  0.00     0.210 HD
ENDBRANCH  22  33
TORSDOF 4
ENDMDL
MODEL 49
REMARK CAVERDOCK RESULT:      18.3      0.000      0.000
REMARK CAVERDOCK CONSTRAINTS:       0.4      0.0      0.0      0.0
REMARK CAVERDOCK TUNNEL: 48     18.3      2.4     49.1
REMARK  4 active torsions:
REMARK  status: ('A' for Active; 'I' for Inactive)
REMARK    1  A    between atoms: C26_22  and  O28_23 
REMARK    2  A    between atoms: C32_27  and  C33_28 
REMARK    3  A    between atoms: C33_28  and  C35_30 
REMARK    4  A    between atoms: C35_30  and  O36_31 
ROOT
ATOM      1  C1  RES d   1      37.087   5.856  30.603  0.00  0.00     0.078 C 
ATOM      2  C2  RES d   1      35.932   5.368  29.725  0.00  0.00     0.159 C 
ATOM      3  C3  RES d   1      35.957   6.075  28.369  0.00  0.00     0.078 C 
ATOM      4  O4  RES d   1      36.003   3.937  29.550  0.00  0.00    -0.347 OA
ATOM      5  C5  RES d   1      35.456   3.385  30.765  0.00  0.00     0.168 C 
ATOM      6  C7  RES d   1      34.497   2.227  30.375  0.00  0.00     0.041 C 
ATOM      7  C8  RES d   1      33.158   2.940  30.161  0.00  0.00     0.007 C 
ATOM      8  C10 RES d   1      31.922   2.066  30.273  0.00  0.00     0.037 C 
ATOM      9  C12 RES d   1      31.940   0.998  29.178  0.00  0.00     0.050 C 
ATOM     10  C13 RES d   1      30.710   0.095  29.316  0.00  0.00     0.201 C 
ATOM     11  F15 RES d   1      30.665  -0.807  28.248  0.00  0.00    -0.245 F 
ATOM     12  C16 RES d   1      29.475   0.976  29.296  0.00  0.00    -0.027 A 
ATOM     13  C17 RES d   1      28.493   0.688  28.453  0.00  0.00     0.061 A 
ATOM     14  C18 RES d   1      27.290   1.531  28.390  0.00  0.00     0.172 A 
ATOM     15  O19 RES d   1      26.370   1.248  27.645  0.00  0.00    -0.289 OA
ATOM     16  C20 RES d   1      27.222   2.725  29.250  0.00  0.00     0.052 A 
ATOM     17  C21 RES d   1      28.211   2.989  30.090  0.00  0.00    -0.006 A 
ATOM     18  C22 RES d   1      29.425   2.138  30.243  0.00  0.00     0.039 A 
ATOM     19  C23 RES d   1      29.429   1.581  31.668  0.00  0.00     0.028 C 
ATOM     20  C24 RES d   1      30.697   2.980  30.109  0.00  0.00     0.147 C 
ATOM     21  F25 RES d   1      30.738   3.550  28.831  0.00  0.00    -0.238 F 
ATOM     22  C26 RES d   1      30.670   4.104  31.138  0.00  0.00     0.160 C 
ATOM     23  C29 RES d   1      31.978   4.910  31.133  0.00  0.00     0.048 C 
ATOM     24  C30 RES d   1      33.142   3.942  31.346  0.00  0.00     0.004 C 
ATOM     25  C31 RES d   1      32.913   3.126  32.620  0.00  0.00     0.019 C 
ATOM     26  C32 RES d   1      34.565   4.523  31.346  0.00  0.00     0.160 C 
ATOM     27  O37 RES d   1      34.668   5.591  30.386  0.00  0.00    -0.334 OA
ENDROOT
BRANCH  26  28
ATOM     28  C33 RES d   1      35.014   4.904  32.734  0.00  0.00     0.188 C 
ATOM     29  O34 RES d   1      35.951   5.651  32.882  0.00  0.00    -0.292 OA
BRANCH  28  30
ATOM     30  C35 RES d   1      34.293   4.352  33.937  0.00  0.00     0.245 C 
BRANCH  30  31
ATOM     31  O36 RES d   1      34.495   5.222  35.053  0.00  0.00    -0.393 OA
ATOM     32  H62 RES d   1      35.352   5.672  35.052  0.00  0.00     0.209 HD
ENDBRANCH  30  31
ENDBRANCH  28  30
ENDBRANCH  26  28
BRANCH  22  33
ATOM     33  O28 RES d   1      30.474   3.542  32.438  0.00  0.00    -0.392 OA
ATOM     34  H54 RES d   1      29.577   3.649  32.782  0.00  0.00     0.210 HD
ENDBRANCH  22  33
TORSDOF 4
ENDMDL
MODEL 50
REMARK CAVERDOCK RESULT:      17.0      0.000      0.000
REMARK CAVERDOCK CONSTRAINTS:       0.1      0.0      0.0      0.0
REMARK CAVERDOCK TUNNEL: 49     17.0      2.3     50.2
REMARK  4 active torsions:
REMARK  status: ('A' for Active; 'I' for Inactive)
REMARK    1  A    between atoms: C26_22  and  O28_23 
REMARK    2  A    between atoms: C32_27  and  C33_28 
REMARK    3  A    between atoms: C33_28  and  C35_30 
REMARK    4  A    between atoms: C35_30  and  O36_31 
ROOT
ATOM      1  C1  RES d   1      37.112   5.480  30.819  0.00  0.00     0.078 C 
ATOM      2  C2  RES d   1      36.003   4.996  29.883  0.00  0.00     0.159 C 
ATOM      3  C3  RES d   1      36.191   5.587  28.484  0.00  0.00     0.078 C 
ATOM      4  O4  RES d   1      35.987   3.555  29.825  0.00  0.00    -0.347 OA
ATOM      5  C5  RES d   1      35.302   3.141  31.025  0.00  0.00     0.168 C 
ATOM      6  C7  RES d   1      34.300   2.018  30.641  0.00  0.00     0.041 C 
ATOM      7  C8  RES d   1      33.038   2.795  30.255  0.00  0.00     0.007 C 
ATOM      8  C10 RES d   1      31.737   2.014  30.323  0.00  0.00     0.037 C 
ATOM      9  C12 RES d   1      31.772   0.860  29.319  0.00  0.00     0.050 C 
ATOM     10  C13 RES d   1      30.473   0.052  29.416  0.00  0.00     0.201 C 
ATOM     11  F15 RES d   1      30.454  -0.931  28.421  0.00  0.00    -0.245 F 
ATOM     12  C16 RES d   1      29.310   1.005  29.220  0.00  0.00    -0.027 A 
ATOM     13  C17 RES d   1      28.384   0.712  28.317  0.00  0.00     0.061 A 
ATOM     14  C18 RES d   1      27.252   1.622  28.083  0.00  0.00     0.172 A 
ATOM     15  O19 RES d   1      26.380   1.338  27.283  0.00  0.00    -0.289 OA
ATOM     16  C20 RES d   1      27.198   2.885  28.839  0.00  0.00     0.052 A 
ATOM     17  C21 RES d   1      28.129   3.154  29.741  0.00  0.00    -0.006 A 
ATOM     18  C22 RES d   1      29.263   2.242  30.067  0.00  0.00     0.039 A 
ATOM     19  C23 RES d   1      29.109   1.806  31.524  0.00  0.00     0.028 C 
ATOM     20  C24 RES d   1      30.598   2.988  29.982  0.00  0.00     0.147 C 
ATOM     21  F25 RES d   1      30.786   3.447  28.673  0.00  0.00    -0.238 F 
ATOM     22  C26 RES d   1      30.565   4.193  30.915  0.00  0.00     0.160 C 
ATOM     23  C29 RES d   1      31.923   4.910  30.965  0.00  0.00     0.048 C 
ATOM     24  C30 RES d   1      32.994   3.890  31.354  0.00  0.00     0.004 C 
ATOM     25  C31 RES d   1      32.601   3.198  32.661  0.00  0.00     0.019 C 
ATOM     26  C32 RES d   1      34.449   4.377  31.436  0.00  0.00     0.160 C 
ATOM     27  O37 RES d   1      34.707   5.354  30.410  0.00  0.00    -0.334 OA
ENDROOT
BRANCH  26  28
ATOM     28  C33 RES d   1      34.807   4.841  32.824  0.00  0.00     0.188 C 
ATOM     29  O34 RES d   1      35.596   5.743  32.975  0.00  0.00    -0.292 OA
BRANCH  28  30
ATOM     30  C35 RES d   1      34.178   4.181  34.025  0.00  0.00     0.245 C 
BRANCH  30  31
ATOM     31  O36 RES d   1      34.411   4.983  35.185  0.00  0.00    -0.393 OA
ATOM     32  H62 RES d   1      33.842   4.761  35.936  0.00  0.00     0.209 HD
ENDBRANCH  30  31
ENDBRANCH  28  30
ENDBRANCH  26  28
BRANCH  22  33
ATOM     33  O28 RES d   1      30.222   3.753  32.232  0.00  0.00    -0.392 OA
ATOM     34  H54 RES d   1      29.341   4.025  32.520  0.00  0.00     0.210 HD
ENDBRANCH  22  33
TORSDOF 4
ENDMDL
MODEL 51
REMARK CAVERDOCK RESULT:      14.1      0.000      0.000
REMARK CAVERDOCK CONSTRAINTS:       0.3      0.0      0.0      0.0
REMARK CAVERDOCK TUNNEL: 50     14.1      2.3     51.2
REMARK  4 active torsions:
REMARK  status: ('A' for Active; 'I' for Inactive)
REMARK    1  A    between atoms: C26_22  and  O28_23 
REMARK    2  A    between atoms: C32_27  and  C33_28 
REMARK    3  A    between atoms: C33_28  and  C35_30 
REMARK    4  A    between atoms: C35_30  and  O36_31 
ROOT
ATOM      1  C1  RES d   1      36.795   5.528  30.985  0.00  0.00     0.078 C 
ATOM      2  C2  RES d   1      35.697   5.084  30.017  0.00  0.00     0.159 C 
ATOM      3  C3  RES d   1      35.861   5.786  28.667  0.00  0.00     0.078 C 
ATOM      4  O4  RES d   1      35.724   3.652  29.847  0.00  0.00    -0.347 OA
ATOM      5  C5  RES d   1      35.057   3.126  31.014  0.00  0.00     0.168 C 
ATOM      6  C7  RES d   1      34.088   2.006  30.547  0.00  0.00     0.041 C 
ATOM      7  C8  RES d   1      32.800   2.772  30.225  0.00  0.00     0.007 C 
ATOM      8  C10 RES d   1      31.524   1.950  30.236  0.00  0.00     0.037 C 
ATOM      9  C12 RES d   1      31.588   0.878  29.146  0.00  0.00     0.050 C 
ATOM     10  C13 RES d   1      30.315   0.026  29.183  0.00  0.00     0.201 C 
ATOM     11  F15 RES d   1      30.320  -0.877  28.116  0.00  0.00    -0.245 F 
ATOM     12  C16 RES d   1      29.122   0.956  29.064  0.00  0.00    -0.027 A 
ATOM     13  C17 RES d   1      28.201   0.706  28.144  0.00  0.00     0.061 A 
ATOM     14  C18 RES d   1      27.042   1.597  27.984  0.00  0.00     0.172 A 
ATOM     15  O19 RES d   1      26.175   1.349  27.167  0.00  0.00    -0.289 OA
ATOM     16  C20 RES d   1      26.954   2.795  28.836  0.00  0.00     0.052 A 
ATOM     17  C21 RES d   1      27.881   3.022  29.753  0.00  0.00    -0.006 A 
ATOM     18  C22 RES d   1      29.043   2.122  30.004  0.00  0.00     0.039 A 
ATOM     19  C23 RES d   1      28.909   1.571  31.424  0.00  0.00     0.028 C 
ATOM     20  C24 RES d   1      30.355   2.912  29.974  0.00  0.00     0.147 C 
ATOM     21  F25 RES d   1      30.523   3.476  28.704  0.00  0.00    -0.238 F 
ATOM     22  C26 RES d   1      30.290   4.040  30.998  0.00  0.00     0.160 C 
ATOM     23  C29 RES d   1      31.626   4.791  31.099  0.00  0.00     0.048 C 
ATOM     24  C30 RES d   1      32.729   3.778  31.406  0.00  0.00     0.004 C 
ATOM     25  C31 RES d   1      32.364   2.976  32.656  0.00  0.00     0.019 C 
ATOM     26  C32 RES d   1      34.170   4.300  31.521  0.00  0.00     0.160 C 
ATOM     27  O37 RES d   1      34.393   5.360  30.573  0.00  0.00    -0.334 OA
ENDROOT
BRANCH  26  28
ATOM     28  C33 RES d   1      34.520   4.667  32.941  0.00  0.00     0.188 C 
ATOM     29  O34 RES d   1      35.387   5.479  33.158  0.00  0.00    -0.292 OA
BRANCH  28  30
ATOM     30  C35 RES d   1      33.787   4.021  34.088  0.00  0.00     0.245 C 
BRANCH  30  31
ATOM     31  O36 RES d   1      34.108   4.703  35.302  0.00  0.00    -0.393 OA
ATOM     32  H62 RES d   1      33.379   5.228  35.663  0.00  0.00     0.209 HD
ENDBRANCH  30  31
ENDBRANCH  28  30
ENDBRANCH  26  28
BRANCH  22  33
ATOM     33  O28 RES d   1      29.967   3.490  32.278  0.00  0.00    -0.392 OA
ATOM     34  H54 RES d   1      29.556   4.120  32.883  0.00  0.00     0.210 HD
ENDBRANCH  22  33
TORSDOF 4
ENDMDL
MODEL 52
REMARK CAVERDOCK RESULT:      13.1      0.000      0.000
REMARK CAVERDOCK CONSTRAINTS:       0.1      0.0      0.0      0.0
REMARK CAVERDOCK TUNNEL: 51     13.1      2.3     52.4
REMARK  4 active torsions:
REMARK  status: ('A' for Active; 'I' for Inactive)
REMARK    1  A    between atoms: C26_22  and  O28_23 
REMARK    2  A    between atoms: C32_27  and  C33_28 
REMARK    3  A    between atoms: C33_28  and  C35_30 
REMARK    4  A    between atoms: C35_30  and  O36_31 
ROOT
ATOM      1  C1  RES d   1      36.629   5.533  31.024  0.00  0.00     0.078 C 
ATOM      2  C2  RES d   1      35.542   5.061  30.057  0.00  0.00     0.159 C 
ATOM      3  C3  RES d   1      35.700   5.749  28.700  0.00  0.00     0.078 C 
ATOM      4  O4  RES d   1      35.593   3.627  29.905  0.00  0.00    -0.347 OA
ATOM      5  C5  RES d   1      34.931   3.104  31.075  0.00  0.00     0.168 C 
ATOM      6  C7  RES d   1      33.981   1.963  30.618  0.00  0.00     0.041 C 
ATOM      7  C8  RES d   1      32.683   2.704  30.282  0.00  0.00     0.007 C 
ATOM      8  C10 RES d   1      31.420   1.861  30.298  0.00  0.00     0.037 C 
ATOM      9  C12 RES d   1      31.506   0.778  29.221  0.00  0.00     0.050 C 
ATOM     10  C13 RES d   1      30.246  -0.093  29.264  0.00  0.00     0.201 C 
ATOM     11  F15 RES d   1      30.270  -1.009  28.207  0.00  0.00    -0.245 F 
ATOM     12  C16 RES d   1      29.039   0.816  29.129  0.00  0.00    -0.027 A 
ATOM     13  C17 RES d   1      28.126   0.540  28.208  0.00  0.00     0.061 A 
ATOM     14  C18 RES d   1      26.953   1.409  28.033  0.00  0.00     0.172 A 
ATOM     15  O19 RES d   1      26.094   1.138  27.216  0.00  0.00    -0.289 OA
ATOM     16  C20 RES d   1      26.842   2.616  28.870  0.00  0.00     0.052 A 
ATOM     17  C21 RES d   1      27.762   2.868  29.788  0.00  0.00    -0.006 A 
ATOM     18  C22 RES d   1      28.938   1.991  30.055  0.00  0.00     0.039 A 
ATOM     19  C23 RES d   1      28.807   1.454  31.481  0.00  0.00     0.028 C 
ATOM     20  C24 RES d   1      30.236   2.801  30.020  0.00  0.00     0.147 C 
ATOM     21  F25 RES d   1      30.400   3.353  28.744  0.00  0.00    -0.238 F 
ATOM     22  C26 RES d   1      30.149   3.940  31.030  0.00  0.00     0.160 C 
ATOM     23  C29 RES d   1      31.473   4.714  31.128  0.00  0.00     0.048 C 
ATOM     24  C30 RES d   1      32.591   3.723  31.450  0.00  0.00     0.004 C 
ATOM     25  C31 RES d   1      32.233   2.929  32.709  0.00  0.00     0.019 C 
ATOM     26  C32 RES d   1      34.022   4.270  31.565  0.00  0.00     0.160 C 
ATOM     27  O37 RES d   1      34.232   5.322  30.605  0.00  0.00    -0.334 OA
ENDROOT
BRANCH  26  28
ATOM     28  C33 RES d   1      34.361   4.659  32.982  0.00  0.00     0.188 C 
ATOM     29  O34 RES d   1      35.262   5.433  33.196  0.00  0.00    -0.292 OA
BRANCH  28  30
ATOM     30  C35 RES d   1      33.574   4.082  34.130  0.00  0.00     0.245 C 
BRANCH  30  31
ATOM     31  O36 RES d   1      34.202   4.436  35.364  0.00  0.00    -0.393 OA
ATOM     32  H62 RES d   1      34.318   3.694  35.974  0.00  0.00     0.209 HD
ENDBRANCH  30  31
ENDBRANCH  28  30
ENDBRANCH  26  28
BRANCH  22  33
ATOM     33  O28 RES d   1      29.830   3.400  32.315  0.00  0.00    -0.392 OA
ATOM     34  H54 RES d   1      29.443   2.515  32.284  0.00  0.00     0.210 HD
ENDBRANCH  22  33
TORSDOF 4
ENDMDL
MODEL 53
REMARK CAVERDOCK RESULT:      11.4      0.000      0.000
REMARK CAVERDOCK CONSTRAINTS:       0.1      0.0      0.0      0.0
REMARK CAVERDOCK TUNNEL: 52     11.4      2.3     53.1
REMARK  4 active torsions:
REMARK  status: ('A' for Active; 'I' for Inactive)
REMARK    1  A    between atoms: C26_22  and  O28_23 
REMARK    2  A    between atoms: C32_27  and  C33_28 
REMARK    3  A    between atoms: C33_28  and  C35_30 
REMARK    4  A    between atoms: C35_30  and  O36_31 
ROOT
ATOM      1  C1  RES d   1      36.446   5.266  30.993  0.00  0.00     0.078 C 
ATOM      2  C2  RES d   1      35.382   4.741  30.027  0.00  0.00     0.159 C 
ATOM      3  C3  RES d   1      35.614   5.301  28.622  0.00  0.00     0.078 C 
ATOM      4  O4  RES d   1      35.392   3.298  30.003  0.00  0.00    -0.347 OA
ATOM      5  C5  RES d   1      34.668   2.901  31.186  0.00  0.00     0.168 C 
ATOM      6  C7  RES d   1      33.700   1.752  30.792  0.00  0.00     0.041 C 
ATOM      7  C8  RES d   1      32.441   2.498  30.339  0.00  0.00     0.007 C 
ATOM      8  C10 RES d   1      31.152   1.696  30.377  0.00  0.00     0.037 C 
ATOM      9  C12 RES d   1      31.243   0.520  29.403  0.00  0.00     0.050 C 
ATOM     10  C13 RES d   1      29.955  -0.308  29.470  0.00  0.00     0.201 C 
ATOM     11  F15 RES d   1      29.991  -1.313  28.499  0.00  0.00    -0.245 F 
ATOM     12  C16 RES d   1      28.785   0.621  29.206  0.00  0.00    -0.027 A 
ATOM     13  C17 RES d   1      27.899   0.291  28.276  0.00  0.00     0.061 A 
ATOM     14  C18 RES d   1      26.763   1.175  27.978  0.00  0.00     0.172 A 
ATOM     15  O19 RES d   1      25.927   0.858  27.153  0.00  0.00    -0.289 OA
ATOM     16  C20 RES d   1      26.659   2.454  28.701  0.00  0.00     0.052 A 
ATOM     17  C21 RES d   1      27.550   2.760  29.631  0.00  0.00    -0.006 A 
ATOM     18  C22 RES d   1      28.686   1.876  30.021  0.00  0.00     0.039 A 
ATOM     19  C23 RES d   1      28.483   1.471  31.482  0.00  0.00     0.028 C 
ATOM     20  C24 RES d   1      30.010   2.642  29.969  0.00  0.00     0.147 C 
ATOM     21  F25 RES d   1      30.241   3.074  28.657  0.00  0.00    -0.238 F 
ATOM     22  C26 RES d   1      29.922   3.868  30.872  0.00  0.00     0.160 C 
ATOM     23  C29 RES d   1      31.265   4.609  30.955  0.00  0.00     0.048 C 
ATOM     24  C30 RES d   1      32.337   3.618  31.409  0.00  0.00     0.004 C 
ATOM     25  C31 RES d   1      31.906   2.950  32.716  0.00  0.00     0.019 C 
ATOM     26  C32 RES d   1      33.780   4.131  31.534  0.00  0.00     0.160 C 
ATOM     27  O37 RES d   1      34.061   5.088  30.496  0.00  0.00    -0.334 OA
ENDROOT
BRANCH  26  28
ATOM     28  C33 RES d   1      34.076   4.634  32.924  0.00  0.00     0.188 C 
ATOM     29  O34 RES d   1      34.760   5.617  33.078  0.00  0.00    -0.292 OA
BRANCH  28  30
ATOM     30  C35 RES d   1      33.517   3.911  34.122  0.00  0.00     0.245 C 
BRANCH  30  31
ATOM     31  O36 RES d   1      34.121   4.423  35.312  0.00  0.00    -0.393 OA
ATOM     32  H62 RES d   1      33.517   4.933  35.871  0.00  0.00     0.209 HD
ENDBRANCH  30  31
ENDBRANCH  28  30
ENDBRANCH  26  28
BRANCH  22  33
ATOM     33  O28 RES d   1      29.536   3.453  32.185  0.00  0.00    -0.392 OA
ATOM     34  H54 RES d   1      29.660   2.509  32.350  0.00  0.00     0.210 HD
ENDBRANCH  22  33
TORSDOF 4
ENDMDL
MODEL 54
REMARK CAVERDOCK RESULT:      11.6      0.000      0.000
REMARK CAVERDOCK CONSTRAINTS:       0.0      0.0      0.0      0.0
REMARK CAVERDOCK TUNNEL: 53     11.6      2.3     54.1
REMARK  4 active torsions:
REMARK  status: ('A' for Active; 'I' for Inactive)
REMARK    1  A    between atoms: C26_22  and  O28_23 
REMARK    2  A    between atoms: C32_27  and  C33_28 
REMARK    3  A    between atoms: C33_28  and  C35_30 
REMARK    4  A    between atoms: C35_30  and  O36_31 
ROOT
ATOM      1  C1  RES d   1      36.237   5.290  30.988  0.00  0.00     0.078 C 
ATOM      2  C2  RES d   1      35.215   4.697  30.016  0.00  0.00     0.159 C 
ATOM      3  C3  RES d   1      35.496   5.176  28.590  0.00  0.00     0.078 C 
ATOM      4  O4  RES d   1      35.239   3.256  30.079  0.00  0.00    -0.347 OA
ATOM      5  C5  RES d   1      34.474   2.921  31.255  0.00  0.00     0.168 C 
ATOM      6  C7  RES d   1      33.533   1.740  30.894  0.00  0.00     0.041 C 
ATOM      7  C8  RES d   1      32.285   2.444  30.351  0.00  0.00     0.007 C 
ATOM      8  C10 RES d   1      31.002   1.632  30.388  0.00  0.00     0.037 C 
ATOM      9  C12 RES d   1      31.141   0.401  29.490  0.00  0.00     0.050 C 
ATOM     10  C13 RES d   1      29.859  -0.435  29.558  0.00  0.00     0.201 C 
ATOM     11  F15 RES d   1      29.940  -1.497  28.651  0.00  0.00    -0.245 F 
ATOM     12  C16 RES d   1      28.692   0.463  29.196  0.00  0.00    -0.027 A 
ATOM     13  C17 RES d   1      27.845   0.068  28.254  0.00  0.00     0.061 A 
ATOM     14  C18 RES d   1      26.713   0.921  27.861  0.00  0.00     0.172 A 
ATOM     15  O19 RES d   1      25.912   0.546  27.026  0.00  0.00    -0.289 OA
ATOM     16  C20 RES d   1      26.570   2.239  28.502  0.00  0.00     0.052 A 
ATOM     17  C21 RES d   1      27.423   2.610  29.445  0.00  0.00    -0.006 A 
ATOM     18  C22 RES d   1      28.551   1.763  29.929  0.00  0.00     0.039 A 
ATOM     19  C23 RES d   1      28.296   1.444  31.403  0.00  0.00     0.028 C 
ATOM     20  C24 RES d   1      29.869   2.539  29.882  0.00  0.00     0.147 C 
ATOM     21  F25 RES d   1      30.146   2.895  28.556  0.00  0.00    -0.238 F 
ATOM     22  C26 RES d   1      29.735   3.815  30.705  0.00  0.00     0.160 C 
ATOM     23  C29 RES d   1      31.068   4.575  30.795  0.00  0.00     0.048 C 
ATOM     24  C30 RES d   1      32.130   3.624  31.347  0.00  0.00     0.004 C 
ATOM     25  C31 RES d   1      31.655   3.031  32.675  0.00  0.00     0.019 C 
ATOM     26  C32 RES d   1      33.562   4.160  31.496  0.00  0.00     0.160 C 
ATOM     27  O37 RES d   1      33.874   5.057  30.413  0.00  0.00    -0.334 OA
ENDROOT
BRANCH  26  28
ATOM     28  C33 RES d   1      33.801   4.748  32.863  0.00  0.00     0.188 C 
ATOM     29  O34 RES d   1      34.010   5.931  32.984  0.00  0.00    -0.292 OA
BRANCH  28  30
ATOM     30  C35 RES d   1      33.778   3.860  34.080  0.00  0.00     0.245 C 
BRANCH  30  31
ATOM     31  O36 RES d   1      33.885   4.662  35.258  0.00  0.00    -0.393 OA
ATOM     32  H62 RES d   1      33.099   4.639  35.822  0.00  0.00     0.209 HD
ENDBRANCH  30  31
ENDBRANCH  28  30
ENDBRANCH  26  28
BRANCH  22  33
ATOM     33  O28 RES d   1      29.304   3.475  32.025  0.00  0.00    -0.392 OA
ATOM     34  H54 RES d   1      28.918   4.214  32.515  0.00  0.00     0.210 HD
ENDBRANCH  22  33
TORSDOF 4
ENDMDL
MODEL 55
REMARK CAVERDOCK RESULT:      11.4      0.000      0.000
REMARK CAVERDOCK CONSTRAINTS:       0.0      0.0      0.0      0.0
REMARK CAVERDOCK TUNNEL: 54     11.4      2.2     55.5
REMARK  4 active torsions:
REMARK  status: ('A' for Active; 'I' for Inactive)
REMARK    1  A    between atoms: C26_22  and  O28_23 
REMARK    2  A    between atoms: C32_27  and  C33_28 
REMARK    3  A    between atoms: C33_28  and  C35_30 
REMARK    4  A    between atoms: C35_30  and  O36_31 
ROOT
ATOM      1  C1  RES d   1      36.081   5.108  31.132  0.00  0.00     0.078 C 
ATOM      2  C2  RES d   1      35.071   4.531  30.138  0.00  0.00     0.159 C 
ATOM      3  C3  RES d   1      35.392   5.003  28.718  0.00  0.00     0.078 C 
ATOM      4  O4  RES d   1      35.068   3.090  30.203  0.00  0.00    -0.347 OA
ATOM      5  C5  RES d   1      34.272   2.770  31.362  0.00  0.00     0.168 C 
ATOM      6  C7  RES d   1      33.318   1.605  30.982  0.00  0.00     0.041 C 
ATOM      7  C8  RES d   1      32.095   2.330  30.410  0.00  0.00     0.007 C 
ATOM      8  C10 RES d   1      30.798   1.540  30.419  0.00  0.00     0.037 C 
ATOM      9  C12 RES d   1      30.936   0.305  29.526  0.00  0.00     0.050 C 
ATOM     10  C13 RES d   1      29.638  -0.509  29.566  0.00  0.00     0.201 C 
ATOM     11  F15 RES d   1      29.721  -1.573  28.662  0.00  0.00    -0.245 F 
ATOM     12  C16 RES d   1      28.495   0.409  29.177  0.00  0.00    -0.027 A 
ATOM     13  C17 RES d   1      27.663   0.028  28.218  0.00  0.00     0.061 A 
ATOM     14  C18 RES d   1      26.554   0.899  27.799  0.00  0.00     0.172 A 
ATOM     15  O19 RES d   1      25.766   0.536  26.946  0.00  0.00    -0.289 OA
ATOM     16  C20 RES d   1      26.420   2.220  28.435  0.00  0.00     0.052 A 
ATOM     17  C21 RES d   1      27.258   2.577  29.396  0.00  0.00    -0.006 A 
ATOM     18  C22 RES d   1      28.360   1.712  29.907  0.00  0.00     0.039 A 
ATOM     19  C23 RES d   1      28.067   1.399  31.374  0.00  0.00     0.028 C 
ATOM     20  C24 RES d   1      29.692   2.465  29.887  0.00  0.00     0.147 C 
ATOM     21  F25 RES d   1      30.005   2.814  28.568  0.00  0.00    -0.238 F 
ATOM     22  C26 RES d   1      29.562   3.745  30.707  0.00  0.00     0.160 C 
ATOM     23  C29 RES d   1      30.905   4.482  30.825  0.00  0.00     0.048 C 
ATOM     24  C30 RES d   1      31.939   3.514  31.402  0.00  0.00     0.004 C 
ATOM     25  C31 RES d   1      31.424   2.930  32.719  0.00  0.00     0.019 C 
ATOM     26  C32 RES d   1      33.376   4.025  31.582  0.00  0.00     0.160 C 
ATOM     27  O37 RES d   1      33.728   4.915  30.505  0.00  0.00    -0.334 OA
ENDROOT
BRANCH  26  28
ATOM     28  C33 RES d   1      33.595   4.611  32.953  0.00  0.00     0.188 C 
ATOM     29  O34 RES d   1      33.697   5.806  33.091  0.00  0.00    -0.292 OA
BRANCH  28  30
ATOM     30  C35 RES d   1      33.684   3.704  34.154  0.00  0.00     0.245 C 
BRANCH  30  31
ATOM     31  O36 RES d   1      33.818   4.494  35.338  0.00  0.00    -0.393 OA
ATOM     32  H62 RES d   1      34.529   5.149  35.296  0.00  0.00     0.209 HD
ENDBRANCH  30  31
ENDBRANCH  28  30
ENDBRANCH  26  28
BRANCH  22  33
ATOM     33  O28 RES d   1      29.096   3.414  32.017  0.00  0.00    -0.392 OA
ATOM     34  H54 RES d   1      28.692   2.538  32.080  0.00  0.00     0.210 HD
ENDBRANCH  22  33
TORSDOF 4
ENDMDL
MODEL 56
REMARK CAVERDOCK RESULT:      10.8      0.000      0.000
REMARK CAVERDOCK CONSTRAINTS:       0.0      0.0      0.0      0.0
REMARK CAVERDOCK TUNNEL: 55     10.8      2.2     56.3
REMARK  4 active torsions:
REMARK  status: ('A' for Active; 'I' for Inactive)
REMARK    1  A    between atoms: C26_22  and  O28_23 
REMARK    2  A    between atoms: C32_27  and  C33_28 
REMARK    3  A    between atoms: C33_28  and  C35_30 
REMARK    4  A    between atoms: C35_30  and  O36_31 
ROOT
ATOM      1  C1  RES d   1      35.390   4.948  32.713  0.00  0.00     0.078 C 
ATOM      2  C2  RES d   1      34.054   4.338  33.139  0.00  0.00     0.159 C 
ATOM      3  C3  RES d   1      34.049   4.063  34.644  0.00  0.00     0.078 C 
ATOM      4  O4  RES d   1      32.964   5.214  32.783  0.00  0.00    -0.347 OA
ATOM      5  C5  RES d   1      32.744   4.982  31.376  0.00  0.00     0.168 C 
ATOM      6  C7  RES d   1      31.212   4.874  31.142  0.00  0.00     0.041 C 
ATOM      7  C8  RES d   1      30.929   3.386  31.375  0.00  0.00     0.007 C 
ATOM      8  C10 RES d   1      29.658   2.851  30.742  0.00  0.00     0.037 C 
ATOM      9  C12 RES d   1      28.440   3.549  31.351  0.00  0.00     0.050 C 
ATOM     10  C13 RES d   1      27.161   3.033  30.683  0.00  0.00     0.201 C 
ATOM     11  F15 RES d   1      26.043   3.584  31.318  0.00  0.00    -0.245 F 
ATOM     12  C16 RES d   1      27.136   1.522  30.818  0.00  0.00    -0.027 A 
ATOM     13  C17 RES d   1      26.055   0.939  31.317  0.00  0.00     0.061 A 
ATOM     14  C18 RES d   1      26.001  -0.521  31.482  0.00  0.00     0.172 A 
ATOM     15  O19 RES d   1      24.997  -1.064  31.903  0.00  0.00    -0.289 OA
ATOM     16  C20 RES d   1      27.191  -1.313  31.126  0.00  0.00     0.052 A 
ATOM     17  C21 RES d   1      28.258  -0.711  30.623  0.00  0.00    -0.006 A 
ATOM     18  C22 RES d   1      28.347   0.757  30.373  0.00  0.00     0.039 A 
ATOM     19  C23 RES d   1      28.506   0.966  28.867  0.00  0.00     0.028 C 
ATOM     20  C24 RES d   1      29.605   1.340  31.022  0.00  0.00     0.147 C 
ATOM     21  F25 RES d   1      29.539   1.150  32.407  0.00  0.00    -0.238 F 
ATOM     22  C26 RES d   1      30.833   0.608  30.492  0.00  0.00     0.160 C 
ATOM     23  C29 RES d   1      32.136   1.234  31.015  0.00  0.00     0.048 C 
ATOM     24  C30 RES d   1      32.135   2.721  30.660  0.00  0.00     0.004 C 
ATOM     25  C31 RES d   1      31.915   2.894  29.156  0.00  0.00     0.019 C 
ATOM     26  C32 RES d   1      33.335   3.565  31.115  0.00  0.00     0.160 C 
ATOM     27  O37 RES d   1      33.798   3.121  32.404  0.00  0.00    -0.334 OA
ENDROOT
BRANCH  26  28
ATOM     28  C33 RES d   1      34.414   3.617  30.063  0.00  0.00     0.188 C 
ATOM     29  O34 RES d   1      34.802   2.598  29.545  0.00  0.00    -0.292 OA
BRANCH  28  30
ATOM     30  C35 RES d   1      35.009   4.941  29.658  0.00  0.00     0.245 C 
BRANCH  30  31
ATOM     31  O36 RES d   1      36.342   5.039  30.164  0.00  0.00    -0.393 OA
ATOM     32  H62 RES d   1      36.852   4.220  30.090  0.00  0.00     0.209 HD
ENDBRANCH  30  31
ENDBRANCH  28  30
ENDBRANCH  26  28
BRANCH  22  33
ATOM     33  O28 RES d   1      30.830   0.666  29.064  0.00  0.00    -0.392 OA
ATOM     34  H54 RES d   1      29.999   0.383  28.661  0.00  0.00     0.210 HD
ENDBRANCH  22  33
TORSDOF 4
ENDMDL
MODEL 57
REMARK CAVERDOCK RESULT:      10.2      0.000      0.000
REMARK CAVERDOCK CONSTRAINTS:       0.1      0.0      0.0      0.0
REMARK CAVERDOCK TUNNEL: 56     10.2      2.2     57.3
REMARK  4 active torsions:
REMARK  status: ('A' for Active; 'I' for Inactive)
REMARK    1  A    between atoms: C26_22  and  O28_23 
REMARK    2  A    between atoms: C32_27  and  C33_28 
REMARK    3  A    between atoms: C33_28  and  C35_30 
REMARK    4  A    between atoms: C35_30  and  O36_31 
ROOT
ATOM      1  C1  RES d   1      35.150   4.947  32.734  0.00  0.00     0.078 C 
ATOM      2  C2  RES d   1      33.822   4.307  33.146  0.00  0.00     0.159 C 
ATOM      3  C3  RES d   1      33.788   4.078  34.659  0.00  0.00     0.078 C 
ATOM      4  O4  RES d   1      32.715   5.137  32.736  0.00  0.00    -0.347 OA
ATOM      5  C5  RES d   1      32.538   4.856  31.333  0.00  0.00     0.168 C 
ATOM      6  C7  RES d   1      31.017   4.692  31.065  0.00  0.00     0.041 C 
ATOM      7  C8  RES d   1      30.775   3.203  31.337  0.00  0.00     0.007 C 
ATOM      8  C10 RES d   1      29.538   2.609  30.689  0.00  0.00     0.037 C 
ATOM      9  C12 RES d   1      28.284   3.286  31.245  0.00  0.00     0.050 C 
ATOM     10  C13 RES d   1      27.039   2.709  30.563  0.00  0.00     0.201 C 
ATOM     11  F15 RES d   1      25.888   3.243  31.152  0.00  0.00    -0.245 F 
ATOM     12  C16 RES d   1      27.058   1.203  30.744  0.00  0.00    -0.027 A 
ATOM     13  C17 RES d   1      25.983   0.601  31.233  0.00  0.00     0.061 A 
ATOM     14  C18 RES d   1      25.970  -0.855  31.442  0.00  0.00     0.172 A 
ATOM     15  O19 RES d   1      24.973  -1.416  31.855  0.00  0.00    -0.289 OA
ATOM     16  C20 RES d   1      27.193  -1.618  31.140  0.00  0.00     0.052 A 
ATOM     17  C21 RES d   1      28.253  -0.998  30.646  0.00  0.00    -0.006 A 
ATOM     18  C22 RES d   1      28.303   0.464  30.353  0.00  0.00     0.039 A 
ATOM     19  C23 RES d   1      28.494   0.632  28.845  0.00  0.00     0.028 C 
ATOM     20  C24 RES d   1      29.525   1.106  31.014  0.00  0.00     0.147 C 
ATOM     21  F25 RES d   1      29.430   0.956  32.402  0.00  0.00    -0.238 F 
ATOM     22  C26 RES d   1      30.789   0.399  30.538  0.00  0.00     0.160 C 
ATOM     23  C29 RES d   1      32.057   1.080  31.073  0.00  0.00     0.048 C 
ATOM     24  C30 RES d   1      32.019   2.555  30.672  0.00  0.00     0.004 C 
ATOM     25  C31 RES d   1      31.833   2.677  29.158  0.00  0.00     0.019 C 
ATOM     26  C32 RES d   1      33.180   3.451  31.130  0.00  0.00     0.160 C 
ATOM     27  O37 RES d   1      33.623   3.061  32.443  0.00  0.00    -0.334 OA
ENDROOT
BRANCH  26  28
ATOM     28  C33 RES d   1      34.284   3.506  30.104  0.00  0.00     0.188 C 
ATOM     29  O34 RES d   1      34.734   2.483  29.647  0.00  0.00    -0.292 OA
BRANCH  28  30
ATOM     30  C35 RES d   1      34.824   4.836  29.649  0.00  0.00     0.245 C 
BRANCH  30  31
ATOM     31  O36 RES d   1      36.095   5.069  30.261  0.00  0.00    -0.393 OA
ATOM     32  H62 RES d   1      36.191   4.665  31.135  0.00  0.00     0.209 HD
ENDBRANCH  30  31
ENDBRANCH  28  30
ENDBRANCH  26  28
BRANCH  22  33
ATOM     33  O28 RES d   1      30.820   0.413  29.108  0.00  0.00    -0.392 OA
ATOM     34  H54 RES d   1      31.385   1.103  28.735  0.00  0.00     0.210 HD
ENDBRANCH  22  33
TORSDOF 4
ENDMDL
MODEL 58
REMARK CAVERDOCK RESULT:      10.0      0.000      0.000
REMARK CAVERDOCK CONSTRAINTS:       0.1      0.0      0.0      0.0
REMARK CAVERDOCK TUNNEL: 57     10.0      2.3     58.3
REMARK  4 active torsions:
REMARK  status: ('A' for Active; 'I' for Inactive)
REMARK    1  A    between atoms: C26_22  and  O28_23 
REMARK    2  A    between atoms: C32_27  and  C33_28 
REMARK    3  A    between atoms: C33_28  and  C35_30 
REMARK    4  A    between atoms: C35_30  and  O36_31 
ROOT
ATOM      1  C1  RES d   1      34.835   5.010  32.572  0.00  0.00     0.078 C 
ATOM      2  C2  RES d   1      33.561   4.274  32.992  0.00  0.00     0.159 C 
ATOM      3  C3  RES d   1      33.578   3.994  34.496  0.00  0.00     0.078 C 
ATOM      4  O4  RES d   1      32.394   5.044  32.635  0.00  0.00    -0.347 OA
ATOM      5  C5  RES d   1      32.201   4.798  31.227  0.00  0.00     0.168 C 
ATOM      6  C7  RES d   1      30.687   4.546  30.988  0.00  0.00     0.041 C 
ATOM      7  C8  RES d   1      30.546   3.037  31.214  0.00  0.00     0.007 C 
ATOM      8  C10 RES d   1      29.333   2.386  30.575  0.00  0.00     0.037 C 
ATOM      9  C12 RES d   1      28.053   2.963  31.182  0.00  0.00     0.050 C 
ATOM     10  C13 RES d   1      26.830   2.331  30.509  0.00  0.00     0.201 C 
ATOM     11  F15 RES d   1      25.663   2.771  31.141  0.00  0.00    -0.245 F 
ATOM     12  C16 RES d   1      26.949   0.824  30.638  0.00  0.00    -0.027 A 
ATOM     13  C17 RES d   1      25.926   0.139  31.131  0.00  0.00     0.061 A 
ATOM     14  C18 RES d   1      26.011  -1.321  31.291  0.00  0.00     0.172 A 
ATOM     15  O19 RES d   1      25.061  -1.957  31.706  0.00  0.00    -0.289 OA
ATOM     16  C20 RES d   1      27.271  -1.994  30.936  0.00  0.00     0.052 A 
ATOM     17  C21 RES d   1      28.277  -1.292  30.439  0.00  0.00    -0.006 A 
ATOM     18  C22 RES d   1      28.228   0.178  30.195  0.00  0.00     0.039 A 
ATOM     19  C23 RES d   1      28.371   0.408  28.689  0.00  0.00     0.028 C 
ATOM     20  C24 RES d   1      29.423   0.876  30.849  0.00  0.00     0.147 C 
ATOM     21  F25 RES d   1      29.371   0.675  32.234  0.00  0.00    -0.238 F 
ATOM     22  C26 RES d   1      30.717   0.266  30.321  0.00  0.00     0.160 C 
ATOM     23  C29 RES d   1      31.952   1.010  30.851  0.00  0.00     0.048 C 
ATOM     24  C30 RES d   1      31.812   2.492  30.501  0.00  0.00     0.004 C 
ATOM     25  C31 RES d   1      31.581   2.650  28.996  0.00  0.00     0.019 C 
ATOM     26  C32 RES d   1      32.925   3.445  30.962  0.00  0.00     0.160 C 
ATOM     27  O37 RES d   1      33.424   3.042  32.252  0.00  0.00    -0.334 OA
ENDROOT
BRANCH  26  28
ATOM     28  C33 RES d   1      33.997   3.602  29.915  0.00  0.00     0.188 C 
ATOM     29  O34 RES d   1      34.358   4.705  29.580  0.00  0.00    -0.292 OA
BRANCH  28  30
ATOM     30  C35 RES d   1      34.620   2.383  29.285  0.00  0.00     0.245 C 
BRANCH  30  31
ATOM     31  O36 RES d   1      36.017   2.351  29.589  0.00  0.00    -0.393 OA
ATOM     32  H62 RES d   1      36.451   1.518  29.356  0.00  0.00     0.209 HD
ENDBRANCH  30  31
ENDBRANCH  28  30
ENDBRANCH  26  28
BRANCH  22  33
ATOM     33  O28 RES d   1      30.712   0.329  28.893  0.00  0.00    -0.392 OA
ATOM     34  H54 RES d   1      31.547   0.060  28.486  0.00  0.00     0.210 HD
ENDBRANCH  22  33
TORSDOF 4
ENDMDL
MODEL 59
REMARK CAVERDOCK RESULT:       8.6      0.000      0.000
REMARK CAVERDOCK CONSTRAINTS:       0.0      0.0      0.0      0.0
REMARK CAVERDOCK TUNNEL: 58      8.6      2.4     59.1
REMARK  4 active torsions:
REMARK  status: ('A' for Active; 'I' for Inactive)
REMARK    1  A    between atoms: C26_22  and  O28_23 
REMARK    2  A    between atoms: C32_27  and  C33_28 
REMARK    3  A    between atoms: C33_28  and  C35_30 
REMARK    4  A    between atoms: C35_30  and  O36_31 
ROOT
ATOM      1  C1  RES d   1      34.907   4.875  32.311  0.00  0.00     0.078 C 
ATOM      2  C2  RES d   1      33.626   4.179  32.776  0.00  0.00     0.159 C 
ATOM      3  C3  RES d   1      33.657   3.962  34.290  0.00  0.00     0.078 C 
ATOM      4  O4  RES d   1      32.468   4.954  32.401  0.00  0.00    -0.347 OA
ATOM      5  C5  RES d   1      32.253   4.654  31.007  0.00  0.00     0.168 C 
ATOM      6  C7  RES d   1      30.733   4.418  30.796  0.00  0.00     0.041 C 
ATOM      7  C8  RES d   1      30.568   2.923  31.087  0.00  0.00     0.007 C 
ATOM      8  C10 RES d   1      29.336   2.267  30.489  0.00  0.00     0.037 C 
ATOM      9  C12 RES d   1      28.074   2.892  31.087  0.00  0.00     0.050 C 
ATOM     10  C13 RES d   1      26.833   2.253  30.455  0.00  0.00     0.201 C 
ATOM     11  F15 RES d   1      25.681   2.740  31.082  0.00  0.00    -0.245 F 
ATOM     12  C16 RES d   1      26.927   0.751  30.645  0.00  0.00    -0.027 A 
ATOM     13  C17 RES d   1      25.899   0.105  31.178  0.00  0.00     0.061 A 
ATOM     14  C18 RES d   1      25.961  -1.348  31.398  0.00  0.00     0.172 A 
ATOM     15  O19 RES d   1      25.006  -1.950  31.850  0.00  0.00    -0.289 OA
ATOM     16  C20 RES d   1      27.205  -2.057  31.056  0.00  0.00     0.052 A 
ATOM     17  C21 RES d   1      28.217  -1.394  30.519  0.00  0.00    -0.006 A 
ATOM     18  C22 RES d   1      28.189   0.066  30.214  0.00  0.00     0.039 A 
ATOM     19  C23 RES d   1      28.318   0.230  28.699  0.00  0.00     0.028 C 
ATOM     20  C24 RES d   1      29.404   0.769  30.825  0.00  0.00     0.147 C 
ATOM     21  F25 RES d   1      29.366   0.626  32.217  0.00  0.00    -0.238 F 
ATOM     22  C26 RES d   1      30.681   0.115  30.308  0.00  0.00     0.160 C 
ATOM     23  C29 RES d   1      31.935   0.858  30.792  0.00  0.00     0.048 C 
ATOM     24  C30 RES d   1      31.816   2.326  30.382  0.00  0.00     0.004 C 
ATOM     25  C31 RES d   1      31.569   2.426  28.875  0.00  0.00     0.019 C 
ATOM     26  C32 RES d   1      32.951   3.278  30.791  0.00  0.00     0.160 C 
ATOM     27  O37 RES d   1      33.458   2.920  32.090  0.00  0.00    -0.334 OA
ENDROOT
BRANCH  26  28
ATOM     28  C33 RES d   1      34.012   3.373  29.725  0.00  0.00     0.188 C 
ATOM     29  O34 RES d   1      34.367   2.382  29.135  0.00  0.00    -0.292 OA
BRANCH  28  30
ATOM     30  C35 RES d   1      34.631   4.707  29.395  0.00  0.00     0.245 C 
BRANCH  30  31
ATOM     31  O36 RES d   1      35.960   4.759  29.917  0.00  0.00    -0.393 OA
ATOM     32  H62 RES d   1      36.540   4.058  29.587  0.00  0.00     0.209 HD
ENDBRANCH  30  31
ENDBRANCH  28  30
ENDBRANCH  26  28
BRANCH  22  33
ATOM     33  O28 RES d   1      30.660   0.119  28.878  0.00  0.00    -0.392 OA
ATOM     34  H54 RES d   1      31.387  -0.373  28.474  0.00  0.00     0.210 HD
ENDBRANCH  22  33
TORSDOF 4
ENDMDL
MODEL 60
REMARK CAVERDOCK RESULT:       7.3      0.000      0.000
REMARK CAVERDOCK CONSTRAINTS:       0.0      0.0      0.0      0.0
REMARK CAVERDOCK TUNNEL: 59      7.3      2.4     60.2
REMARK  4 active torsions:
REMARK  status: ('A' for Active; 'I' for Inactive)
REMARK    1  A    between atoms: C26_22  and  O28_23 
REMARK    2  A    between atoms: C32_27  and  C33_28 
REMARK    3  A    between atoms: C33_28  and  C35_30 
REMARK    4  A    between atoms: C35_30  and  O36_31 
ROOT
ATOM      1  C1  RES d   1      34.623   4.847  32.322  0.00  0.00     0.078 C 
ATOM      2  C2  RES d   1      33.366   4.101  32.774  0.00  0.00     0.159 C 
ATOM      3  C3  RES d   1      33.390   3.886  34.289  0.00  0.00     0.078 C 
ATOM      4  O4  RES d   1      32.182   4.829  32.387  0.00  0.00    -0.347 OA
ATOM      5  C5  RES d   1      31.994   4.519  30.991  0.00  0.00     0.168 C 
ATOM      6  C7  RES d   1      30.486   4.223  30.765  0.00  0.00     0.041 C 
ATOM      7  C8  RES d   1      30.379   2.723  31.055  0.00  0.00     0.007 C 
ATOM      8  C10 RES d   1      29.180   2.018  30.446  0.00  0.00     0.037 C 
ATOM      9  C12 RES d   1      27.888   2.592  31.030  0.00  0.00     0.050 C 
ATOM     10  C13 RES d   1      26.680   1.904  30.385  0.00  0.00     0.201 C 
ATOM     11  F15 RES d   1      25.504   2.344  31.000  0.00  0.00    -0.245 F 
ATOM     12  C16 RES d   1      26.832   0.407  30.578  0.00  0.00    -0.027 A 
ATOM     13  C17 RES d   1      25.825  -0.279  31.102  0.00  0.00     0.061 A 
ATOM     14  C18 RES d   1      25.943  -1.728  31.323  0.00  0.00     0.172 A 
ATOM     15  O19 RES d   1      25.008  -2.368  31.767  0.00  0.00    -0.289 OA
ATOM     16  C20 RES d   1      27.218  -2.388  30.995  0.00  0.00     0.052 A 
ATOM     17  C21 RES d   1      28.208  -1.685  30.468  0.00  0.00    -0.006 A 
ATOM     18  C22 RES d   1      28.125  -0.228  30.161  0.00  0.00     0.039 A 
ATOM     19  C23 RES d   1      28.262  -0.060  28.648  0.00  0.00     0.028 C 
ATOM     20  C24 RES d   1      29.304   0.524  30.784  0.00  0.00     0.147 C 
ATOM     21  F25 RES d   1      29.258   0.380  32.176  0.00  0.00    -0.238 F 
ATOM     22  C26 RES d   1      30.611  -0.079  30.280  0.00  0.00     0.160 C 
ATOM     23  C29 RES d   1      31.830   0.714  30.776  0.00  0.00     0.048 C 
ATOM     24  C30 RES d   1      31.656   2.176  30.364  0.00  0.00     0.004 C 
ATOM     25  C31 RES d   1      31.421   2.265  28.855  0.00  0.00     0.019 C 
ATOM     26  C32 RES d   1      32.748   3.172  30.783  0.00  0.00     0.160 C 
ATOM     27  O37 RES d   1      33.256   2.836  32.087  0.00  0.00    -0.334 OA
ENDROOT
BRANCH  26  28
ATOM     28  C33 RES d   1      33.816   3.309  29.728  0.00  0.00     0.188 C 
ATOM     29  O34 RES d   1      33.844   2.545  28.794  0.00  0.00    -0.292 OA
BRANCH  28  30
ATOM     30  C35 RES d   1      34.849   4.401  29.839  0.00  0.00     0.245 C 
BRANCH  30  31
ATOM     31  O36 RES d   1      36.140   3.819  30.028  0.00  0.00    -0.393 OA
ATOM     32  H62 RES d   1      36.120   2.940  30.433  0.00  0.00     0.209 HD
ENDBRANCH  30  31
ENDBRANCH  28  30
ENDBRANCH  26  28
BRANCH  22  33
ATOM     33  O28 RES d   1      30.605  -0.077  28.851  0.00  0.00    -0.392 OA
ATOM     34  H54 RES d   1      31.414  -0.429  28.454  0.00  0.00     0.210 HD
ENDBRANCH  22  33
TORSDOF 4
ENDMDL
MODEL 61
REMARK CAVERDOCK RESULT:       7.9      0.000      0.000
REMARK CAVERDOCK CONSTRAINTS:       0.1      0.0      0.0      0.0
REMARK CAVERDOCK TUNNEL: 60      7.9      2.5     61.2
REMARK  4 active torsions:
REMARK  status: ('A' for Active; 'I' for Inactive)
REMARK    1  A    between atoms: C26_22  and  O28_23 
REMARK    2  A    between atoms: C32_27  and  C33_28 
REMARK    3  A    between atoms: C33_28  and  C35_30 
REMARK    4  A    between atoms: C35_30  and  O36_31 
ROOT
ATOM      1  C1  RES d   1      34.572   4.760  32.257  0.00  0.00     0.078 C 
ATOM      2  C2  RES d   1      33.305   4.025  32.700  0.00  0.00     0.159 C 
ATOM      3  C3  RES d   1      33.323   3.798  34.213  0.00  0.00     0.078 C 
ATOM      4  O4  RES d   1      32.131   4.769  32.315  0.00  0.00    -0.347 OA
ATOM      5  C5  RES d   1      31.943   4.472  30.916  0.00  0.00     0.168 C 
ATOM      6  C7  RES d   1      30.433   4.195  30.684  0.00  0.00     0.041 C 
ATOM      7  C8  RES d   1      30.307   2.694  30.963  0.00  0.00     0.007 C 
ATOM      8  C10 RES d   1      29.102   2.008  30.345  0.00  0.00     0.037 C 
ATOM      9  C12 RES d   1      27.815   2.592  30.930  0.00  0.00     0.050 C 
ATOM     10  C13 RES d   1      26.601   1.923  30.277  0.00  0.00     0.201 C 
ATOM     11  F15 RES d   1      25.428   2.372  30.892  0.00  0.00    -0.245 F 
ATOM     12  C16 RES d   1      26.735   0.423  30.459  0.00  0.00    -0.027 A 
ATOM     13  C17 RES d   1      25.719  -0.256  30.974  0.00  0.00     0.061 A 
ATOM     14  C18 RES d   1      25.819  -1.708  31.185  0.00  0.00     0.172 A 
ATOM     15  O19 RES d   1      24.876  -2.340  31.621  0.00  0.00    -0.289 OA
ATOM     16  C20 RES d   1      27.088  -2.380  30.856  0.00  0.00     0.052 A 
ATOM     17  C21 RES d   1      28.087  -1.684  30.336  0.00  0.00    -0.006 A 
ATOM     18  C22 RES d   1      28.022  -0.224  30.040  0.00  0.00     0.039 A 
ATOM     19  C23 RES d   1      28.165  -0.046  28.528  0.00  0.00     0.028 C 
ATOM     20  C24 RES d   1      29.208   0.509  30.672  0.00  0.00     0.147 C 
ATOM     21  F25 RES d   1      29.157   0.356  32.062  0.00  0.00    -0.238 F 
ATOM     22  C26 RES d   1      30.510  -0.104  30.167  0.00  0.00     0.160 C 
ATOM     23  C29 RES d   1      31.736   0.671  30.672  0.00  0.00     0.048 C 
ATOM     24  C30 RES d   1      31.580   2.138  30.270  0.00  0.00     0.004 C 
ATOM     25  C31 RES d   1      31.350   2.241  28.761  0.00  0.00     0.019 C 
ATOM     26  C32 RES d   1      32.682   3.118  30.700  0.00  0.00     0.160 C 
ATOM     27  O37 RES d   1      33.183   2.766  32.003  0.00  0.00    -0.334 OA
ENDROOT
BRANCH  26  28
ATOM     28  C33 RES d   1      33.754   3.251  29.649  0.00  0.00     0.188 C 
ATOM     29  O34 RES d   1      34.049   2.302  28.964  0.00  0.00    -0.292 OA
BRANCH  28  30
ATOM     30  C35 RES d   1      34.458   4.569  29.453  0.00  0.00     0.245 C 
BRANCH  30  31
ATOM     31  O36 RES d   1      35.831   4.437  29.828  0.00  0.00    -0.393 OA
ATOM     32  H62 RES d   1      36.382   4.007  29.158  0.00  0.00     0.209 HD
ENDBRANCH  30  31
ENDBRANCH  28  30
ENDBRANCH  26  28
BRANCH  22  33
ATOM     33  O28 RES d   1      30.507  -0.092  28.737  0.00  0.00    -0.392 OA
ATOM     34  H54 RES d   1      30.486  -0.971  28.337  0.00  0.00     0.210 HD
ENDBRANCH  22  33
TORSDOF 4
ENDMDL
MODEL 62
REMARK CAVERDOCK RESULT:       7.5      0.000      0.000
REMARK CAVERDOCK CONSTRAINTS:       0.0      0.0      0.0      0.0
REMARK CAVERDOCK TUNNEL: 61      7.5      2.5     62.1
REMARK  4 active torsions:
REMARK  status: ('A' for Active; 'I' for Inactive)
REMARK    1  A    between atoms: C26_22  and  O28_23 
REMARK    2  A    between atoms: C32_27  and  C33_28 
REMARK    3  A    between atoms: C33_28  and  C35_30 
REMARK    4  A    between atoms: C35_30  and  O36_31 
ROOT
ATOM      1  C1  RES d   1      34.396   4.699  32.503  0.00  0.00     0.078 C 
ATOM      2  C2  RES d   1      33.167   3.881  32.903  0.00  0.00     0.159 C 
ATOM      3  C3  RES d   1      33.202   3.564  34.400  0.00  0.00     0.078 C 
ATOM      4  O4  RES d   1      31.958   4.592  32.566  0.00  0.00    -0.347 OA
ATOM      5  C5  RES d   1      31.778   4.372  31.152  0.00  0.00     0.168 C 
ATOM      6  C7  RES d   1      30.280   4.039  30.906  0.00  0.00     0.041 C 
ATOM      7  C8  RES d   1      30.226   2.520  31.094  0.00  0.00     0.007 C 
ATOM      8  C10 RES d   1      29.051   1.817  30.437  0.00  0.00     0.037 C 
ATOM      9  C12 RES d   1      27.741   2.304  31.059  0.00  0.00     0.050 C 
ATOM     10  C13 RES d   1      26.556   1.620  30.369  0.00  0.00     0.201 C 
ATOM     11  F15 RES d   1      25.367   1.976  31.012  0.00  0.00    -0.245 F 
ATOM     12  C16 RES d   1      26.761   0.120  30.459  0.00  0.00    -0.027 A 
ATOM     13  C17 RES d   1      25.779  -0.635  30.934  0.00  0.00     0.061 A 
ATOM     14  C18 RES d   1      25.948  -2.091  31.056  0.00  0.00     0.172 A 
ATOM     15  O19 RES d   1      25.036  -2.792  31.455  0.00  0.00    -0.289 OA
ATOM     16  C20 RES d   1      27.244  -2.682  30.684  0.00  0.00     0.052 A 
ATOM     17  C21 RES d   1      28.208  -1.911  30.206  0.00  0.00    -0.006 A 
ATOM     18  C22 RES d   1      28.074  -0.440  30.000  0.00  0.00     0.039 A 
ATOM     19  C23 RES d   1      28.202  -0.164  28.501  0.00  0.00     0.028 C 
ATOM     20  C24 RES d   1      29.228   0.308  30.673  0.00  0.00     0.147 C 
ATOM     21  F25 RES d   1      29.190   0.069  32.051  0.00  0.00    -0.238 F 
ATOM     22  C26 RES d   1      30.554  -0.213  30.129  0.00  0.00     0.160 C 
ATOM     23  C29 RES d   1      31.746   0.586  30.678  0.00  0.00     0.048 C 
ATOM     24  C30 RES d   1      31.520   2.066  30.367  0.00  0.00     0.004 C 
ATOM     25  C31 RES d   1      31.279   2.249  28.867  0.00  0.00     0.019 C 
ATOM     26  C32 RES d   1      32.577   3.069  30.853  0.00  0.00     0.160 C 
ATOM     27  O37 RES d   1      33.100   2.662  32.132  0.00  0.00    -0.334 OA
ENDROOT
BRANCH  26  28
ATOM     28  C33 RES d   1      33.638   3.315  29.810  0.00  0.00     0.188 C 
ATOM     29  O34 RES d   1      33.885   2.466  28.989  0.00  0.00    -0.292 OA
BRANCH  28  30
ATOM     30  C35 RES d   1      34.388   4.621  29.793  0.00  0.00     0.245 C 
BRANCH  30  31
ATOM     31  O36 RES d   1      35.788   4.369  29.937  0.00  0.00    -0.393 OA
ATOM     32  H62 RES d   1      36.230   4.122  29.112  0.00  0.00     0.209 HD
ENDBRANCH  30  31
ENDBRANCH  28  30
ENDBRANCH  26  28
BRANCH  22  33
ATOM     33  O28 RES d   1      30.545  -0.114  28.703  0.00  0.00    -0.392 OA
ATOM     34  H54 RES d   1      30.633   0.790  28.372  0.00  0.00     0.210 HD
ENDBRANCH  22  33
TORSDOF 4
ENDMDL
MODEL 63
REMARK CAVERDOCK RESULT:       6.8      0.000      0.000
REMARK CAVERDOCK CONSTRAINTS:       0.0      0.0      0.0      0.0
REMARK CAVERDOCK TUNNEL: 62      6.8      2.6     63.1
REMARK  4 active torsions:
REMARK  status: ('A' for Active; 'I' for Inactive)
REMARK    1  A    between atoms: C26_22  and  O28_23 
REMARK    2  A    between atoms: C32_27  and  C33_28 
REMARK    3  A    between atoms: C33_28  and  C35_30 
REMARK    4  A    between atoms: C35_30  and  O36_31 
ROOT
ATOM      1  C1  RES d   1      34.326   4.564  32.320  0.00  0.00     0.078 C 
ATOM      2  C2  RES d   1      33.087   3.782  32.760  0.00  0.00     0.159 C 
ATOM      3  C3  RES d   1      33.140   3.500  34.263  0.00  0.00     0.078 C 
ATOM      4  O4  RES d   1      31.887   4.509  32.425  0.00  0.00    -0.347 OA
ATOM      5  C5  RES d   1      31.679   4.259  31.019  0.00  0.00     0.168 C 
ATOM      6  C7  RES d   1      30.171   3.952  30.805  0.00  0.00     0.041 C 
ATOM      7  C8  RES d   1      30.089   2.439  31.031  0.00  0.00     0.007 C 
ATOM      8  C10 RES d   1      28.890   1.745  30.410  0.00  0.00     0.037 C 
ATOM      9  C12 RES d   1      27.600   2.275  31.041  0.00  0.00     0.050 C 
ATOM     10  C13 RES d   1      26.390   1.600  30.387  0.00  0.00     0.201 C 
ATOM     11  F15 RES d   1      25.219   1.996  31.040  0.00  0.00    -0.245 F 
ATOM     12  C16 RES d   1      26.565   0.098  30.510  0.00  0.00    -0.027 A 
ATOM     13  C17 RES d   1      25.576  -0.625  31.019  0.00  0.00     0.061 A 
ATOM     14  C18 RES d   1      25.717  -2.081  31.174  0.00  0.00     0.172 A 
ATOM     15  O19 RES d   1      24.798  -2.752  31.604  0.00  0.00    -0.289 OA
ATOM     16  C20 RES d   1      26.995  -2.707  30.796  0.00  0.00     0.052 A 
ATOM     17  C21 RES d   1      27.966  -1.968  30.284  0.00  0.00    -0.006 A 
ATOM     18  C22 RES d   1      27.859  -0.500  30.044  0.00  0.00     0.039 A 
ATOM     19  C23 RES d   1      27.968  -0.263  28.537  0.00  0.00     0.028 C 
ATOM     20  C24 RES d   1      29.039   0.240  30.680  0.00  0.00     0.147 C 
ATOM     21  F25 RES d   1      29.018   0.034  32.064  0.00  0.00    -0.238 F 
ATOM     22  C26 RES d   1      30.345  -0.322  30.128  0.00  0.00     0.160 C 
ATOM     23  C29 RES d   1      31.562   0.465  30.639  0.00  0.00     0.048 C 
ATOM     24  C30 RES d   1      31.361   1.941  30.294  0.00  0.00     0.004 C 
ATOM     25  C31 RES d   1      31.099   2.093  28.795  0.00  0.00     0.019 C 
ATOM     26  C32 RES d   1      32.447   2.933  30.739  0.00  0.00     0.160 C 
ATOM     27  O37 RES d   1      32.982   2.546  32.019  0.00  0.00    -0.334 OA
ENDROOT
BRANCH  26  28
ATOM     28  C33 RES d   1      33.495   3.132  29.674  0.00  0.00     0.188 C 
ATOM     29  O34 RES d   1      33.598   2.335  28.773  0.00  0.00    -0.292 OA
BRANCH  28  30
ATOM     30  C35 RES d   1      34.412   4.326  29.733  0.00  0.00     0.245 C 
BRANCH  30  31
ATOM     31  O36 RES d   1      35.761   3.882  29.899  0.00  0.00    -0.393 OA
ATOM     32  H62 RES d   1      36.011   3.154  29.312  0.00  0.00     0.209 HD
ENDBRANCH  30  31
ENDBRANCH  28  30
ENDBRANCH  26  28
BRANCH  22  33
ATOM     33  O28 RES d   1      30.314  -0.257  28.700  0.00  0.00    -0.392 OA
ATOM     34  H54 RES d   1      29.433  -0.101  28.333  0.00  0.00     0.210 HD
ENDBRANCH  22  33
TORSDOF 4
ENDMDL
MODEL 64
REMARK CAVERDOCK RESULT:       8.3      0.000      0.000
REMARK CAVERDOCK CONSTRAINTS:       0.0      0.0      0.0      0.0
REMARK CAVERDOCK TUNNEL: 63      8.3      2.6     64.3
REMARK  4 active torsions:
REMARK  status: ('A' for Active; 'I' for Inactive)
REMARK    1  A    between atoms: C26_22  and  O28_23 
REMARK    2  A    between atoms: C32_27  and  C33_28 
REMARK    3  A    between atoms: C33_28  and  C35_30 
REMARK    4  A    between atoms: C35_30  and  O36_31 
ROOT
ATOM      1  C1  RES d   1      34.026   4.720  32.546  0.00  0.00     0.078 C 
ATOM      2  C2  RES d   1      32.889   3.790  32.974  0.00  0.00     0.159 C 
ATOM      3  C3  RES d   1      33.056   3.385  34.440  0.00  0.00     0.078 C 
ATOM      4  O4  RES d   1      31.612   4.428  32.769  0.00  0.00    -0.347 OA
ATOM      5  C5  RES d   1      31.344   4.282  31.359  0.00  0.00     0.168 C 
ATOM      6  C7  RES d   1      29.860   3.855  31.195  0.00  0.00     0.041 C 
ATOM      7  C8  RES d   1      29.925   2.326  31.284  0.00  0.00     0.007 C 
ATOM      8  C10 RES d   1      28.758   1.580  30.665  0.00  0.00     0.037 C 
ATOM      9  C12 RES d   1      27.466   1.929  31.406  0.00  0.00     0.050 C 
ATOM     10  C13 RES d   1      26.284   1.203  30.755  0.00  0.00     0.201 C 
ATOM     11  F15 RES d   1      25.123   1.429  31.501  0.00  0.00    -0.245 F 
ATOM     12  C16 RES d   1      26.599  -0.281  30.731  0.00  0.00    -0.027 A 
ATOM     13  C17 RES d   1      25.710  -1.135  31.221  0.00  0.00     0.061 A 
ATOM     14  C18 RES d   1      25.988  -2.579  31.235  0.00  0.00     0.172 A 
ATOM     15  O19 RES d   1      25.160  -3.368  31.648  0.00  0.00    -0.289 OA
ATOM     16  C20 RES d   1      27.293  -3.048  30.736  0.00  0.00     0.052 A 
ATOM     17  C21 RES d   1      28.162  -2.179  30.245  0.00  0.00    -0.006 A 
ATOM     18  C22 RES d   1      27.911  -0.712  30.147  0.00  0.00     0.039 A 
ATOM     19  C23 RES d   1      27.909  -0.336  28.664  0.00  0.00     0.028 C 
ATOM     20  C24 RES d   1      29.056   0.077  30.787  0.00  0.00     0.147 C 
ATOM     21  F25 RES d   1      29.136  -0.249  32.146  0.00  0.00    -0.238 F 
ATOM     22  C26 RES d   1      30.372  -0.310  30.120  0.00  0.00     0.160 C 
ATOM     23  C29 RES d   1      31.542   0.541  30.638  0.00  0.00     0.048 C 
ATOM     24  C30 RES d   1      31.191   2.016  30.442  0.00  0.00     0.004 C 
ATOM     25  C31 RES d   1      30.829   2.272  28.978  0.00  0.00     0.019 C 
ATOM     26  C32 RES d   1      32.209   3.063  30.920  0.00  0.00     0.160 C 
ATOM     27  O37 RES d   1      32.851   2.619  32.130  0.00  0.00    -0.334 OA
ENDROOT
BRANCH  26  28
ATOM     28  C33 RES d   1      33.170   3.451  29.825  0.00  0.00     0.188 C 
ATOM     29  O34 RES d   1      32.855   4.286  29.013  0.00  0.00    -0.292 OA
BRANCH  28  30
ATOM     30  C35 RES d   1      34.525   2.795  29.746  0.00  0.00     0.245 C 
BRANCH  30  31
ATOM     31  O36 RES d   1      35.500   3.642  30.357  0.00  0.00    -0.393 OA
ATOM     32  H62 RES d   1      36.263   3.835  29.793  0.00  0.00     0.209 HD
ENDBRANCH  30  31
ENDBRANCH  28  30
ENDBRANCH  26  28
BRANCH  22  33
ATOM     33  O28 RES d   1      30.251  -0.124  28.708  0.00  0.00    -0.392 OA
ATOM     34  H54 RES d   1      29.499  -0.586  28.314  0.00  0.00     0.210 HD
ENDBRANCH  22  33
TORSDOF 4
ENDMDL
MODEL 65
REMARK CAVERDOCK RESULT:       8.2      0.000      0.000
REMARK CAVERDOCK CONSTRAINTS:       0.0      0.0      0.0      0.0
REMARK CAVERDOCK TUNNEL: 64      8.2      2.7     65.4
REMARK  4 active torsions:
REMARK  status: ('A' for Active; 'I' for Inactive)
REMARK    1  A    between atoms: C26_22  and  O28_23 
REMARK    2  A    between atoms: C32_27  and  C33_28 
REMARK    3  A    between atoms: C33_28  and  C35_30 
REMARK    4  A    between atoms: C35_30  and  O36_31 
ROOT
ATOM      1  C1  RES d   1      34.084   4.648  32.405  0.00  0.00     0.078 C 
ATOM      2  C2  RES d   1      32.911   3.783  32.869  0.00  0.00     0.159 C 
ATOM      3  C3  RES d   1      33.046   3.456  34.358  0.00  0.00     0.078 C 
ATOM      4  O4  RES d   1      31.659   4.452  32.611  0.00  0.00    -0.347 OA
ATOM      5  C5  RES d   1      31.404   4.235  31.208  0.00  0.00     0.168 C 
ATOM      6  C7  RES d   1      29.907   3.851  31.047  0.00  0.00     0.041 C 
ATOM      7  C8  RES d   1      29.919   2.329  31.224  0.00  0.00     0.007 C 
ATOM      8  C10 RES d   1      28.733   1.588  30.631  0.00  0.00     0.037 C 
ATOM      9  C12 RES d   1      27.445   2.023  31.333  0.00  0.00     0.050 C 
ATOM     10  C13 RES d   1      26.247   1.302  30.708  0.00  0.00     0.201 C 
ATOM     11  F15 RES d   1      25.086   1.609  31.423  0.00  0.00    -0.245 F 
ATOM     12  C16 RES d   1      26.510  -0.191  30.772  0.00  0.00    -0.027 A 
ATOM     13  C17 RES d   1      25.587  -0.985  31.296  0.00  0.00     0.061 A 
ATOM     14  C18 RES d   1      25.814  -2.434  31.395  0.00  0.00     0.172 A 
ATOM     15  O19 RES d   1      24.954  -3.170  31.840  0.00  0.00    -0.289 OA
ATOM     16  C20 RES d   1      27.107  -2.975  30.942  0.00  0.00     0.052 A 
ATOM     17  C21 RES d   1      28.012  -2.165  30.415  0.00  0.00    -0.006 A 
ATOM     18  C22 RES d   1      27.813  -0.699  30.230  0.00  0.00     0.039 A 
ATOM     19  C23 RES d   1      27.842  -0.408  28.730  0.00  0.00     0.028 C 
ATOM     20  C24 RES d   1      28.978   0.085  30.841  0.00  0.00     0.147 C 
ATOM     21  F25 RES d   1      29.030  -0.165  32.217  0.00  0.00    -0.238 F 
ATOM     22  C26 RES d   1      30.287  -0.383  30.216  0.00  0.00     0.160 C 
ATOM     23  C29 RES d   1      31.480   0.455  30.701  0.00  0.00     0.048 C 
ATOM     24  C30 RES d   1      31.183   1.928  30.417  0.00  0.00     0.004 C 
ATOM     25  C31 RES d   1      30.847   2.113  28.936  0.00  0.00     0.019 C 
ATOM     26  C32 RES d   1      32.231   2.965  30.850  0.00  0.00     0.160 C 
ATOM     27  O37 RES d   1      32.842   2.568  32.091  0.00  0.00    -0.334 OA
ENDROOT
BRANCH  26  28
ATOM     28  C33 RES d   1      33.218   3.257  29.749  0.00  0.00     0.188 C 
ATOM     29  O34 RES d   1      32.923   4.018  28.859  0.00  0.00    -0.292 OA
BRANCH  28  30
ATOM     30  C35 RES d   1      34.574   2.600  29.759  0.00  0.00     0.245 C 
BRANCH  30  31
ATOM     31  O36 RES d   1      35.587   3.599  29.890  0.00  0.00    -0.393 OA
ATOM     32  H62 RES d   1      36.146   3.697  29.106  0.00  0.00     0.209 HD
ENDBRANCH  30  31
ENDBRANCH  28  30
ENDBRANCH  26  28
BRANCH  22  33
ATOM     33  O28 RES d   1      30.189  -0.274  28.793  0.00  0.00    -0.392 OA
ATOM     34  H54 RES d   1      30.816   0.351  28.404  0.00  0.00     0.210 HD
ENDBRANCH  22  33
TORSDOF 4
ENDMDL
MODEL 66
REMARK CAVERDOCK RESULT:       8.1      0.000      0.000
REMARK CAVERDOCK CONSTRAINTS:       0.0      0.0      0.0      0.0
REMARK CAVERDOCK TUNNEL: 65      8.1      2.6     66.1
REMARK  4 active torsions:
REMARK  status: ('A' for Active; 'I' for Inactive)
REMARK    1  A    between atoms: C26_22  and  O28_23 
REMARK    2  A    between atoms: C32_27  and  C33_28 
REMARK    3  A    between atoms: C33_28  and  C35_30 
REMARK    4  A    between atoms: C35_30  and  O36_31 
ROOT
ATOM      1  C1  RES d   1      33.844   4.605  32.554  0.00  0.00     0.078 C 
ATOM      2  C2  RES d   1      32.793   3.582  32.990  0.00  0.00     0.159 C 
ATOM      3  C3  RES d   1      33.100   3.070  34.399  0.00  0.00     0.078 C 
ATOM      4  O4  RES d   1      31.474   4.164  32.940  0.00  0.00    -0.347 OA
ATOM      5  C5  RES d   1      31.098   4.118  31.548  0.00  0.00     0.168 C 
ATOM      6  C7  RES d   1      29.627   3.625  31.465  0.00  0.00     0.041 C 
ATOM      7  C8  RES d   1      29.773   2.100  31.420  0.00  0.00     0.007 C 
ATOM      8  C10 RES d   1      28.595   1.344  30.833  0.00  0.00     0.037 C 
ATOM      9  C12 RES d   1      27.354   1.561  31.700  0.00  0.00     0.050 C 
ATOM     10  C13 RES d   1      26.159   0.826  31.085  0.00  0.00     0.201 C 
ATOM     11  F15 RES d   1      25.054   0.928  31.936  0.00  0.00    -0.245 F 
ATOM     12  C16 RES d   1      26.541  -0.631  30.911  0.00  0.00    -0.027 A 
ATOM     13  C17 RES d   1      25.738  -1.569  31.395  0.00  0.00     0.061 A 
ATOM     14  C18 RES d   1      26.085  -2.992  31.264  0.00  0.00     0.172 A 
ATOM     15  O19 RES d   1      25.332  -3.856  31.672  0.00  0.00    -0.289 OA
ATOM     16  C20 RES d   1      27.364  -3.348  30.627  0.00  0.00     0.052 A 
ATOM     17  C21 RES d   1      28.147  -2.396  30.145  0.00  0.00    -0.006 A 
ATOM     18  C22 RES d   1      27.819  -0.942  30.191  0.00  0.00     0.039 A 
ATOM     19  C23 RES d   1      27.677  -0.449  28.750  0.00  0.00     0.028 C 
ATOM     20  C24 RES d   1      28.974  -0.146  30.804  0.00  0.00     0.147 C 
ATOM     21  F25 RES d   1      29.182  -0.575  32.120  0.00  0.00    -0.238 F 
ATOM     22  C26 RES d   1      30.247  -0.405  30.005  0.00  0.00     0.160 C 
ATOM     23  C29 RES d   1      31.414   0.463  30.500  0.00  0.00     0.048 C 
ATOM     24  C30 RES d   1      30.978   1.928  30.457  0.00  0.00     0.004 C 
ATOM     25  C31 RES d   1      30.484   2.282  29.053  0.00  0.00     0.019 C 
ATOM     26  C32 RES d   1      31.981   2.988  30.941  0.00  0.00     0.160 C 
ATOM     27  O37 RES d   1      32.741   2.483  32.055  0.00  0.00    -0.334 OA
ENDROOT
BRANCH  26  28
ATOM     28  C33 RES d   1      32.829   3.514  29.811  0.00  0.00     0.188 C 
ATOM     29  O34 RES d   1      32.539   4.554  29.272  0.00  0.00    -0.292 OA
BRANCH  28  30
ATOM     30  C35 RES d   1      34.039   2.741  29.355  0.00  0.00     0.245 C 
BRANCH  30  31
ATOM     31  O36 RES d   1      35.190   3.188  30.075  0.00  0.00    -0.393 OA
ATOM     32  H62 RES d   1      35.842   3.648  29.528  0.00  0.00     0.209 HD
ENDBRANCH  30  31
ENDBRANCH  28  30
ENDBRANCH  26  28
BRANCH  22  33
ATOM     33  O28 RES d   1      30.001  -0.114  28.627  0.00  0.00    -0.392 OA
ATOM     34  H54 RES d   1      30.021  -0.890  28.052  0.00  0.00     0.210 HD
ENDBRANCH  22  33
TORSDOF 4
ENDMDL
MODEL 67
REMARK CAVERDOCK RESULT:       7.7      0.000      0.000
REMARK CAVERDOCK CONSTRAINTS:       0.1      0.0      0.0      0.0
REMARK CAVERDOCK TUNNEL: 66      7.7      2.7     67.4
REMARK  4 active torsions:
REMARK  status: ('A' for Active; 'I' for Inactive)
REMARK    1  A    between atoms: C26_22  and  O28_23 
REMARK    2  A    between atoms: C32_27  and  C33_28 
REMARK    3  A    between atoms: C33_28  and  C35_30 
REMARK    4  A    between atoms: C35_30  and  O36_31 
ROOT
ATOM      1  C1  RES d   1      33.868   4.500  32.511  0.00  0.00     0.078 C 
ATOM      2  C2  RES d   1      32.766   3.531  32.945  0.00  0.00     0.159 C 
ATOM      3  C3  RES d   1      33.014   3.050  34.376  0.00  0.00     0.078 C 
ATOM      4  O4  RES d   1      31.473   4.161  32.840  0.00  0.00    -0.347 OA
ATOM      5  C5  RES d   1      31.134   4.088  31.440  0.00  0.00     0.168 C 
ATOM      6  C7  RES d   1      29.648   3.649  31.329  0.00  0.00     0.041 C 
ATOM      7  C8  RES d   1      29.737   2.119  31.330  0.00  0.00     0.007 C 
ATOM      8  C10 RES d   1      28.548   1.390  30.731  0.00  0.00     0.037 C 
ATOM      9  C12 RES d   1      27.292   1.679  31.555  0.00  0.00     0.050 C 
ATOM     10  C13 RES d   1      26.087   0.972  30.927  0.00  0.00     0.201 C 
ATOM     11  F15 RES d   1      24.963   1.140  31.742  0.00  0.00    -0.245 F 
ATOM     12  C16 RES d   1      26.417  -0.504  30.805  0.00  0.00    -0.027 A 
ATOM     13  C17 RES d   1      25.566  -1.396  31.292  0.00  0.00     0.061 A 
ATOM     14  C18 RES d   1      25.861  -2.834  31.212  0.00  0.00     0.172 A 
ATOM     15  O19 RES d   1      25.065  -3.657  31.622  0.00  0.00    -0.289 OA
ATOM     16  C20 RES d   1      27.143  -3.256  30.622  0.00  0.00     0.052 A 
ATOM     17  C21 RES d   1      27.976  -2.349  30.136  0.00  0.00    -0.006 A 
ATOM     18  C22 RES d   1      27.703  -0.883  30.131  0.00  0.00     0.039 A 
ATOM     19  C23 RES d   1      27.620  -0.427  28.674  0.00  0.00     0.028 C 
ATOM     20  C24 RES d   1      28.870  -0.113  30.755  0.00  0.00     0.147 C 
ATOM     21  F25 RES d   1      29.024  -0.511  32.088  0.00  0.00    -0.238 F 
ATOM     22  C26 RES d   1      30.154  -0.443  30.002  0.00  0.00     0.160 C 
ATOM     23  C29 RES d   1      31.339   0.395  30.505  0.00  0.00     0.048 C 
ATOM     24  C30 RES d   1      30.961   1.873  30.408  0.00  0.00     0.004 C 
ATOM     25  C31 RES d   1      30.520   2.203  28.981  0.00  0.00     0.019 C 
ATOM     26  C32 RES d   1      31.989   2.908  30.891  0.00  0.00     0.160 C 
ATOM     27  O37 RES d   1      32.698   2.408  32.040  0.00  0.00    -0.334 OA
ENDROOT
BRANCH  26  28
ATOM     28  C33 RES d   1      32.888   3.368  29.772  0.00  0.00     0.188 C 
ATOM     29  O34 RES d   1      32.601   4.351  29.132  0.00  0.00    -0.292 OA
BRANCH  28  30
ATOM     30  C35 RES d   1      34.146   2.603  29.452  0.00  0.00     0.245 C 
BRANCH  30  31
ATOM     31  O36 RES d   1      35.264   3.247  30.066  0.00  0.00    -0.393 OA
ATOM     32  H62 RES d   1      35.474   4.113  29.691  0.00  0.00     0.209 HD
ENDBRANCH  30  31
ENDBRANCH  28  30
ENDBRANCH  26  28
BRANCH  22  33
ATOM     33  O28 RES d   1      29.958  -0.183  28.609  0.00  0.00    -0.392 OA
ATOM     34  H54 RES d   1      30.296  -0.878  28.029  0.00  0.00     0.210 HD
ENDBRANCH  22  33
TORSDOF 4
ENDMDL
MODEL 68
REMARK CAVERDOCK RESULT:       6.6      0.000      0.000
REMARK CAVERDOCK CONSTRAINTS:       0.0      0.0      0.0      0.0
REMARK CAVERDOCK TUNNEL: 67      6.6      2.7     68.5
REMARK  4 active torsions:
REMARK  status: ('A' for Active; 'I' for Inactive)
REMARK    1  A    between atoms: C26_22  and  O28_23 
REMARK    2  A    between atoms: C32_27  and  C33_28 
REMARK    3  A    between atoms: C33_28  and  C35_30 
REMARK    4  A    between atoms: C35_30  and  O36_31 
ROOT
ATOM      1  C1  RES d   1      33.592   4.707  32.461  0.00  0.00     0.078 C 
ATOM      2  C2  RES d   1      32.734   3.511  32.879  0.00  0.00     0.159 C 
ATOM      3  C3  RES d   1      33.345   2.817  34.099  0.00  0.00     0.078 C 
ATOM      4  O4  RES d   1      31.384   3.934  33.163  0.00  0.00    -0.347 OA
ATOM      5  C5  RES d   1      30.757   4.070  31.871  0.00  0.00     0.168 C 
ATOM      6  C7  RES d   1      29.345   3.428  31.955  0.00  0.00     0.041 C 
ATOM      7  C8  RES d   1      29.610   1.958  31.611  0.00  0.00     0.007 C 
ATOM      8  C10 RES d   1      28.412   1.173  31.108  0.00  0.00     0.037 C 
ATOM      9  C12 RES d   1      27.343   1.100  32.200  0.00  0.00     0.050 C 
ATOM     10  C13 RES d   1      26.121   0.339  31.677  0.00  0.00     0.201 C 
ATOM     11  F15 RES d   1      25.193   0.171  32.710  0.00  0.00    -0.245 F 
ATOM     12  C16 RES d   1      26.587  -1.016  31.180  0.00  0.00    -0.027 A 
ATOM     13  C17 RES d   1      25.974  -2.108  31.617  0.00  0.00     0.061 A 
ATOM     14  C18 RES d   1      26.411  -3.440  31.174  0.00  0.00     0.172 A 
ATOM     15  O19 RES d   1      25.827  -4.441  31.543  0.00  0.00    -0.289 OA
ATOM     16  C20 RES d   1      27.572  -3.535  30.273  0.00  0.00     0.052 A 
ATOM     17  C21 RES d   1      28.165  -2.432  29.843  0.00  0.00    -0.006 A 
ATOM     18  C22 RES d   1      27.728  -1.053  30.206  0.00  0.00     0.039 A 
ATOM     19  C23 RES d   1      27.273  -0.354  28.925  0.00  0.00     0.028 C 
ATOM     20  C24 RES d   1      28.905  -0.237  30.745  0.00  0.00     0.147 C 
ATOM     21  F25 RES d   1      29.395  -0.846  31.907  0.00  0.00    -0.238 F 
ATOM     22  C26 RES d   1      30.021  -0.212  29.707  0.00  0.00     0.160 C 
ATOM     23  C29 RES d   1      31.182   0.696  30.142  0.00  0.00     0.048 C 
ATOM     24  C30 RES d   1      30.621   2.087  30.440  0.00  0.00     0.004 C 
ATOM     25  C31 RES d   1      29.841   2.602  29.229  0.00  0.00     0.019 C 
ATOM     26  C32 RES d   1      31.602   3.164  30.927  0.00  0.00     0.160 C 
ATOM     27  O37 RES d   1      32.601   2.579  31.784  0.00  0.00    -0.334 OA
ENDROOT
BRANCH  26  28
ATOM     28  C33 RES d   1      32.172   3.962  29.783  0.00  0.00     0.188 C 
ATOM     29  O34 RES d   1      31.447   4.652  29.107  0.00  0.00    -0.292 OA
BRANCH  28  30
ATOM     30  C35 RES d   1      33.647   3.901  29.482  0.00  0.00     0.245 C 
BRANCH  30  31
ATOM     31  O36 RES d   1      34.168   2.639  29.907  0.00  0.00    -0.393 OA
ATOM     32  H62 RES d   1      34.936   2.707  30.491  0.00  0.00     0.209 HD
ENDBRANCH  30  31
ENDBRANCH  28  30
ENDBRANCH  26  28
BRANCH  22  33
ATOM     33  O28 RES d   1      29.494   0.268  28.467  0.00  0.00    -0.392 OA
ATOM     34  H54 RES d   1      30.034   0.041  27.698  0.00  0.00     0.210 HD
ENDBRANCH  22  33
TORSDOF 4
ENDMDL
MODEL 69
REMARK CAVERDOCK RESULT:       5.7      0.000      0.000
REMARK CAVERDOCK CONSTRAINTS:       0.5      0.0      0.0      0.0
REMARK CAVERDOCK TUNNEL: 68      5.7      2.8     69.5
REMARK  4 active torsions:
REMARK  status: ('A' for Active; 'I' for Inactive)
REMARK    1  A    between atoms: C26_22  and  O28_23 
REMARK    2  A    between atoms: C32_27  and  C33_28 
REMARK    3  A    between atoms: C33_28  and  C35_30 
REMARK    4  A    between atoms: C35_30  and  O36_31 
ROOT
ATOM      1  C1  RES d   1      33.638   5.030  30.969  0.00  0.00     0.078 C 
ATOM      2  C2  RES d   1      33.262   3.589  31.317  0.00  0.00     0.159 C 
ATOM      3  C3  RES d   1      34.521   2.754  31.562  0.00  0.00     0.078 C 
ATOM      4  O4  RES d   1      32.402   3.558  32.475  0.00  0.00    -0.347 OA
ATOM      5  C5  RES d   1      31.091   3.893  31.975  0.00  0.00     0.168 C 
ATOM      6  C7  RES d   1      30.069   2.919  32.622  0.00  0.00     0.041 C 
ATOM      7  C8  RES d   1      30.070   1.725  31.661  0.00  0.00     0.007 C 
ATOM      8  C10 RES d   1      28.838   0.840  31.709  0.00  0.00     0.037 C 
ATOM      9  C12 RES d   1      28.718   0.191  33.090  0.00  0.00     0.050 C 
ATOM     10  C13 RES d   1      27.454  -0.672  33.147  0.00  0.00     0.201 C 
ATOM     11  F15 RES d   1      27.405  -1.356  34.366  0.00  0.00    -0.245 F 
ATOM     12  C16 RES d   1      27.510  -1.666  32.002  0.00  0.00    -0.027 A 
ATOM     13  C17 RES d   1      27.333  -2.954  32.260  0.00  0.00     0.061 A 
ATOM     14  C18 RES d   1      27.401  -3.950  31.179  0.00  0.00     0.172 A 
ATOM     15  O19 RES d   1      27.200  -5.128  31.405  0.00  0.00    -0.289 OA
ATOM     16  C20 RES d   1      27.716  -3.487  29.817  0.00  0.00     0.052 A 
ATOM     17  C21 RES d   1      27.882  -2.195  29.581  0.00  0.00    -0.006 A 
ATOM     18  C22 RES d   1      27.762  -1.135  30.622  0.00  0.00     0.039 A 
ATOM     19  C23 RES d   1      26.583  -0.237  30.243  0.00  0.00     0.028 C 
ATOM     20  C24 RES d   1      29.001  -0.236  30.624  0.00  0.00     0.147 C 
ATOM     21  F25 RES d   1      30.129  -1.006  30.932  0.00  0.00    -0.238 F 
ATOM     22  C26 RES d   1      29.192   0.365  29.235  0.00  0.00     0.160 C 
ATOM     23  C29 RES d   1      30.351   1.374  29.208  0.00  0.00     0.048 C 
ATOM     24  C30 RES d   1      30.094   2.434  30.280  0.00  0.00     0.004 C 
ATOM     25  C31 RES d   1      28.713   3.058  30.072  0.00  0.00     0.019 C 
ATOM     26  C32 RES d   1      31.147   3.539  30.460  0.00  0.00     0.160 C 
ATOM     27  O37 RES d   1      32.469   3.005  30.260  0.00  0.00    -0.334 OA
ENDROOT
BRANCH  26  28
ATOM     28  C33 RES d   1      30.841   4.747  29.612  0.00  0.00     0.188 C 
ATOM     29  O34 RES d   1      31.121   4.747  28.438  0.00  0.00    -0.292 OA
BRANCH  28  30
ATOM     30  C35 RES d   1      30.185   5.954  30.230  0.00  0.00     0.245 C 
BRANCH  30  31
ATOM     31  O36 RES d   1      28.911   5.584  30.764  0.00  0.00    -0.393 OA
ATOM     32  H62 RES d   1      28.161   5.870  30.224  0.00  0.00     0.209 HD
ENDBRANCH  30  31
ENDBRANCH  28  30
ENDBRANCH  26  28
BRANCH  22  33
ATOM     33  O28 RES d   1      27.988   1.029  28.845  0.00  0.00    -0.392 OA
ATOM     34  H54 RES d   1      27.391   1.223  29.580  0.00  0.00     0.210 HD
ENDBRANCH  22  33
TORSDOF 4
ENDMDL
MODEL 70
REMARK CAVERDOCK RESULT:       4.1      0.000      0.000
REMARK CAVERDOCK CONSTRAINTS:       0.3      0.0      0.0      0.0
REMARK CAVERDOCK TUNNEL: 69      4.1      2.8     70.1
REMARK  4 active torsions:
REMARK  status: ('A' for Active; 'I' for Inactive)
REMARK    1  A    between atoms: C26_22  and  O28_23 
REMARK    2  A    between atoms: C32_27  and  C33_28 
REMARK    3  A    between atoms: C33_28  and  C35_30 
REMARK    4  A    between atoms: C35_30  and  O36_31 
ROOT
ATOM      1  C1  RES d   1      33.516   5.044  30.882  0.00  0.00     0.078 C 
ATOM      2  C2  RES d   1      33.165   3.600  31.243  0.00  0.00     0.159 C 
ATOM      3  C3  RES d   1      34.438   2.788  31.491  0.00  0.00     0.078 C 
ATOM      4  O4  RES d   1      32.309   3.565  32.404  0.00  0.00    -0.347 OA
ATOM      5  C5  RES d   1      30.992   3.875  31.906  0.00  0.00     0.168 C 
ATOM      6  C7  RES d   1      29.987   2.890  32.563  0.00  0.00     0.041 C 
ATOM      7  C8  RES d   1      30.004   1.688  31.612  0.00  0.00     0.007 C 
ATOM      8  C10 RES d   1      28.786   0.784  31.671  0.00  0.00     0.037 C 
ATOM      9  C12 RES d   1      28.681   0.145  33.057  0.00  0.00     0.050 C 
ATOM     10  C13 RES d   1      27.431  -0.739  33.125  0.00  0.00     0.201 C 
ATOM     11  F15 RES d   1      27.397  -1.413  34.350  0.00  0.00    -0.245 F 
ATOM     12  C16 RES d   1      27.500  -1.740  31.988  0.00  0.00    -0.027 A 
ATOM     13  C17 RES d   1      27.344  -3.030  32.257  0.00  0.00     0.061 A 
ATOM     14  C18 RES d   1      27.425  -4.032  31.184  0.00  0.00     0.172 A 
ATOM     15  O19 RES d   1      27.244  -5.212  31.420  0.00  0.00    -0.289 OA
ATOM     16  C20 RES d   1      27.729  -3.576  29.817  0.00  0.00     0.052 A 
ATOM     17  C21 RES d   1      27.873  -2.283  29.570  0.00  0.00    -0.006 A 
ATOM     18  C22 RES d   1      27.740  -1.217  30.603  0.00  0.00     0.039 A 
ATOM     19  C23 RES d   1      26.546  -0.341  30.220  0.00  0.00     0.028 C 
ATOM     20  C24 RES d   1      28.964  -0.298  30.594  0.00  0.00     0.147 C 
ATOM     21  F25 RES d   1      30.105  -1.048  30.905  0.00  0.00    -0.238 F 
ATOM     22  C26 RES d   1      29.141   0.294  29.200  0.00  0.00     0.160 C 
ATOM     23  C29 RES d   1      30.284   1.322  29.161  0.00  0.00     0.048 C 
ATOM     24  C30 RES d   1      30.013   2.386  30.225  0.00  0.00     0.004 C 
ATOM     25  C31 RES d   1      28.622   2.986  30.017  0.00  0.00     0.019 C 
ATOM     26  C32 RES d   1      31.048   3.509  30.393  0.00  0.00     0.160 C 
ATOM     27  O37 RES d   1      32.379   2.995  30.193  0.00  0.00    -0.334 OA
ENDROOT
BRANCH  26  28
ATOM     28  C33 RES d   1      30.720   4.705  29.536  0.00  0.00     0.188 C 
ATOM     29  O34 RES d   1      30.986   4.695  28.359  0.00  0.00    -0.292 OA
BRANCH  28  30
ATOM     30  C35 RES d   1      30.060   5.912  30.149  0.00  0.00     0.245 C 
BRANCH  30  31
ATOM     31  O36 RES d   1      28.842   5.518  30.785  0.00  0.00    -0.393 OA
ATOM     32  H62 RES d   1      28.180   6.222  30.838  0.00  0.00     0.209 HD
ENDBRANCH  30  31
ENDBRANCH  28  30
ENDBRANCH  26  28
BRANCH  22  33
ATOM     33  O28 RES d   1      27.925   0.936  28.808  0.00  0.00    -0.392 OA
ATOM     34  H54 RES d   1      27.625   1.618  29.423  0.00  0.00     0.210 HD
ENDBRANCH  22  33
TORSDOF 4
ENDMDL
MODEL 71
REMARK CAVERDOCK RESULT:       2.4      0.000      0.000
REMARK CAVERDOCK CONSTRAINTS:       0.3      0.0      0.0      0.0
REMARK CAVERDOCK TUNNEL: 70      2.4      2.8     71.3
REMARK  4 active torsions:
REMARK  status: ('A' for Active; 'I' for Inactive)
REMARK    1  A    between atoms: C26_22  and  O28_23 
REMARK    2  A    between atoms: C32_27  and  C33_28 
REMARK    3  A    between atoms: C33_28  and  C35_30 
REMARK    4  A    between atoms: C35_30  and  O36_31 
ROOT
ATOM      1  C1  RES d   1      33.426   4.999  30.696  0.00  0.00     0.078 C 
ATOM      2  C2  RES d   1      33.114   3.541  31.040  0.00  0.00     0.159 C 
ATOM      3  C3  RES d   1      34.409   2.749  31.229  0.00  0.00     0.078 C 
ATOM      4  O4  RES d   1      32.300   3.469  32.230  0.00  0.00    -0.347 OA
ATOM      5  C5  RES d   1      30.960   3.763  31.784  0.00  0.00     0.168 C 
ATOM      6  C7  RES d   1      29.997   2.748  32.457  0.00  0.00     0.041 C 
ATOM      7  C8  RES d   1      30.003   1.565  31.482  0.00  0.00     0.007 C 
ATOM      8  C10 RES d   1      28.804   0.637  31.566  0.00  0.00     0.037 C 
ATOM      9  C12 RES d   1      28.759  -0.030  32.943  0.00  0.00     0.050 C 
ATOM     10  C13 RES d   1      27.528  -0.937  33.037  0.00  0.00     0.201 C 
ATOM     11  F15 RES d   1      27.549  -1.635  34.249  0.00  0.00    -0.245 F 
ATOM     12  C16 RES d   1      27.575  -1.916  31.879  0.00  0.00    -0.027 A 
ATOM     13  C17 RES d   1      27.452  -3.213  32.128  0.00  0.00     0.061 A 
ATOM     14  C18 RES d   1      27.513  -4.194  31.034  0.00  0.00     0.172 A 
ATOM     15  O19 RES d   1      27.362  -5.381  31.253  0.00  0.00    -0.289 OA
ATOM     16  C20 RES d   1      27.761  -3.707  29.666  0.00  0.00     0.052 A 
ATOM     17  C21 RES d   1      27.873  -2.407  29.439  0.00  0.00    -0.006 A 
ATOM     18  C22 RES d   1      27.757  -1.362  30.497  0.00  0.00     0.039 A 
ATOM     19  C23 RES d   1      26.534  -0.503  30.173  0.00  0.00     0.028 C 
ATOM     20  C24 RES d   1      28.963  -0.421  30.463  0.00  0.00     0.147 C 
ATOM     21  F25 RES d   1      30.127  -1.155  30.719  0.00  0.00    -0.238 F 
ATOM     22  C26 RES d   1      29.081   0.200  29.075  0.00  0.00     0.160 C 
ATOM     23  C29 RES d   1      30.202   1.249  29.017  0.00  0.00     0.048 C 
ATOM     24  C30 RES d   1      29.951   2.288  30.110  0.00  0.00     0.004 C 
ATOM     25  C31 RES d   1      28.542   2.866  29.961  0.00  0.00     0.019 C 
ATOM     26  C32 RES d   1      30.970   3.427  30.263  0.00  0.00     0.160 C 
ATOM     27  O37 RES d   1      32.302   2.942  30.007  0.00  0.00    -0.334 OA
ENDROOT
BRANCH  26  28
ATOM     28  C33 RES d   1      30.591   4.632  29.441  0.00  0.00     0.188 C 
ATOM     29  O34 RES d   1      30.720   4.610  28.241  0.00  0.00    -0.292 OA
BRANCH  28  30
ATOM     30  C35 RES d   1      30.051   5.865  30.118  0.00  0.00     0.245 C 
BRANCH  30  31
ATOM     31  O36 RES d   1      28.835   5.542  30.797  0.00  0.00    -0.393 OA
ATOM     32  H62 RES d   1      28.244   4.965  30.293  0.00  0.00     0.209 HD
ENDBRANCH  30  31
ENDBRANCH  28  30
ENDBRANCH  26  28
BRANCH  22  33
ATOM     33  O28 RES d   1      27.841   0.826  28.738  0.00  0.00    -0.392 OA
ATOM     34  H54 RES d   1      27.066   0.399  29.128  0.00  0.00     0.210 HD
ENDBRANCH  22  33
TORSDOF 4
ENDMDL
MODEL 72
REMARK CAVERDOCK RESULT:       1.2      0.000      0.000
REMARK CAVERDOCK CONSTRAINTS:       0.6      0.0      0.0      0.0
REMARK CAVERDOCK TUNNEL: 71      1.2      2.9     72.3
REMARK  4 active torsions:
REMARK  status: ('A' for Active; 'I' for Inactive)
REMARK    1  A    between atoms: C26_22  and  O28_23 
REMARK    2  A    between atoms: C32_27  and  C33_28 
REMARK    3  A    between atoms: C33_28  and  C35_30 
REMARK    4  A    between atoms: C35_30  and  O36_31 
ROOT
ATOM      1  C1  RES d   1      33.273   4.989  30.841  0.00  0.00     0.078 C 
ATOM      2  C2  RES d   1      32.975   3.532  31.197  0.00  0.00     0.159 C 
ATOM      3  C3  RES d   1      34.277   2.762  31.431  0.00  0.00     0.078 C 
ATOM      4  O4  RES d   1      32.131   3.462  32.365  0.00  0.00    -0.347 OA
ATOM      5  C5  RES d   1      30.799   3.729  31.879  0.00  0.00     0.168 C 
ATOM      6  C7  RES d   1      29.834   2.707  32.540  0.00  0.00     0.041 C 
ATOM      7  C8  RES d   1      29.884   1.512  31.583  0.00  0.00     0.007 C 
ATOM      8  C10 RES d   1      28.699   0.566  31.647  0.00  0.00     0.037 C 
ATOM      9  C12 RES d   1      28.627  -0.084  33.031  0.00  0.00     0.050 C 
ATOM     10  C13 RES d   1      27.409  -1.009  33.105  0.00  0.00     0.201 C 
ATOM     11  F15 RES d   1      27.408  -1.691  34.326  0.00  0.00    -0.245 F 
ATOM     12  C16 RES d   1      27.502  -2.003  31.962  0.00  0.00    -0.027 A 
ATOM     13  C17 RES d   1      27.393  -3.298  32.226  0.00  0.00     0.061 A 
ATOM     14  C18 RES d   1      27.498  -4.292  31.147  0.00  0.00     0.172 A 
ATOM     15  O19 RES d   1      27.360  -5.478  31.379  0.00  0.00    -0.289 OA
ATOM     16  C20 RES d   1      27.775  -3.819  29.780  0.00  0.00     0.052 A 
ATOM     17  C21 RES d   1      27.873  -2.521  29.539  0.00  0.00    -0.006 A 
ATOM     18  C22 RES d   1      27.712  -1.464  30.578  0.00  0.00     0.039 A 
ATOM     19  C23 RES d   1      26.485  -0.629  30.210  0.00  0.00     0.028 C 
ATOM     20  C24 RES d   1      28.904  -0.504  30.563  0.00  0.00     0.147 C 
ATOM     21  F25 RES d   1      30.072  -1.216  30.861  0.00  0.00    -0.238 F 
ATOM     22  C26 RES d   1      29.049   0.100  29.171  0.00  0.00     0.160 C 
ATOM     23  C29 RES d   1      30.155   1.166  29.128  0.00  0.00     0.048 C 
ATOM     24  C30 RES d   1      29.858   2.215  30.199  0.00  0.00     0.004 C 
ATOM     25  C31 RES d   1      28.445   2.769  30.006  0.00  0.00     0.019 C 
ATOM     26  C32 RES d   1      30.855   3.372  30.364  0.00  0.00     0.160 C 
ATOM     27  O37 RES d   1      32.201   2.906  30.151  0.00  0.00    -0.334 OA
ENDROOT
BRANCH  26  28
ATOM     28  C33 RES d   1      30.480   4.561  29.516  0.00  0.00     0.188 C 
ATOM     29  O34 RES d   1      30.619   4.516  28.318  0.00  0.00    -0.292 OA
BRANCH  28  30
ATOM     30  C35 RES d   1      29.928   5.804  30.164  0.00  0.00     0.245 C 
BRANCH  30  31
ATOM     31  O36 RES d   1      28.638   5.524  30.713  0.00  0.00    -0.393 OA
ATOM     32  H62 RES d   1      28.639   4.825  31.382  0.00  0.00     0.209 HD
ENDBRANCH  30  31
ENDBRANCH  28  30
ENDBRANCH  26  28
BRANCH  22  33
ATOM     33  O28 RES d   1      27.809   0.702  28.792  0.00  0.00    -0.392 OA
ATOM     34  H54 RES d   1      27.845   1.665  28.722  0.00  0.00     0.210 HD
ENDBRANCH  22  33
TORSDOF 4
ENDMDL
MODEL 73
REMARK CAVERDOCK RESULT:      -0.0      0.000      0.000
REMARK CAVERDOCK CONSTRAINTS:       0.1      0.0      0.0      0.0
REMARK CAVERDOCK TUNNEL: 72     -0.0      3.0     73.1
REMARK  4 active torsions:
REMARK  status: ('A' for Active; 'I' for Inactive)
REMARK    1  A    between atoms: C26_22  and  O28_23 
REMARK    2  A    between atoms: C32_27  and  C33_28 
REMARK    3  A    between atoms: C33_28  and  C35_30 
REMARK    4  A    between atoms: C35_30  and  O36_31 
ROOT
ATOM      1  C1  RES d   1      33.169   4.993  30.624  0.00  0.00     0.078 C 
ATOM      2  C2  RES d   1      32.906   3.543  31.034  0.00  0.00     0.159 C 
ATOM      3  C3  RES d   1      34.226   2.806  31.268  0.00  0.00     0.078 C 
ATOM      4  O4  RES d   1      32.085   3.497  32.220  0.00  0.00    -0.347 OA
ATOM      5  C5  RES d   1      30.740   3.722  31.752  0.00  0.00     0.168 C 
ATOM      6  C7  RES d   1      29.808   2.705  32.466  0.00  0.00     0.041 C 
ATOM      7  C8  RES d   1      29.863   1.479  31.548  0.00  0.00     0.007 C 
ATOM      8  C10 RES d   1      28.697   0.514  31.667  0.00  0.00     0.037 C 
ATOM      9  C12 RES d   1      28.665  -0.090  33.073  0.00  0.00     0.050 C 
ATOM     10  C13 RES d   1      27.466  -1.035  33.202  0.00  0.00     0.201 C 
ATOM     11  F15 RES d   1      27.502  -1.675  34.445  0.00  0.00    -0.245 F 
ATOM     12  C16 RES d   1      27.556  -2.064  32.091  0.00  0.00    -0.027 A 
ATOM     13  C17 RES d   1      27.478  -3.352  32.399  0.00  0.00     0.061 A 
ATOM     14  C18 RES d   1      27.582  -4.379  31.353  0.00  0.00     0.172 A 
ATOM     15  O19 RES d   1      27.471  -5.559  31.626  0.00  0.00    -0.289 OA
ATOM     16  C20 RES d   1      27.823  -3.947  29.965  0.00  0.00     0.052 A 
ATOM     17  C21 RES d   1      27.892  -2.657  29.679  0.00  0.00    -0.006 A 
ATOM     18  C22 RES d   1      27.730  -1.569  30.686  0.00  0.00     0.039 A 
ATOM     19  C23 RES d   1      26.481  -0.769  30.314  0.00  0.00     0.028 C 
ATOM     20  C24 RES d   1      28.903  -0.588  30.615  0.00  0.00     0.147 C 
ATOM     21  F25 RES d   1      30.090  -1.267  30.913  0.00  0.00    -0.238 F 
ATOM     22  C26 RES d   1      29.010  -0.028  29.201  0.00  0.00     0.160 C 
ATOM     23  C29 RES d   1      30.094   1.057  29.101  0.00  0.00     0.048 C 
ATOM     24  C30 RES d   1      29.796   2.136  30.143  0.00  0.00     0.004 C 
ATOM     25  C31 RES d   1      28.370   2.656  29.958  0.00  0.00     0.019 C 
ATOM     26  C32 RES d   1      30.774   3.316  30.249  0.00  0.00     0.160 C 
ATOM     27  O37 RES d   1      32.124   2.867  30.025  0.00  0.00    -0.334 OA
ENDROOT
BRANCH  26  28
ATOM     28  C33 RES d   1      30.359   4.468  29.370  0.00  0.00     0.188 C 
ATOM     29  O34 RES d   1      30.440   4.370  28.169  0.00  0.00    -0.292 OA
BRANCH  28  30
ATOM     30  C35 RES d   1      29.843   5.740  29.989  0.00  0.00     0.245 C 
BRANCH  30  31
ATOM     31  O36 RES d   1      28.711   5.445  30.810  0.00  0.00    -0.393 OA
ATOM     32  H62 RES d   1      28.674   5.959  31.630  0.00  0.00     0.209 HD
ENDBRANCH  30  31
ENDBRANCH  28  30
ENDBRANCH  26  28
BRANCH  22  33
ATOM     33  O28 RES d   1      27.751   0.537  28.827  0.00  0.00    -0.392 OA
ATOM     34  H54 RES d   1      27.319   0.081  28.092  0.00  0.00     0.210 HD
ENDBRANCH  22  33
TORSDOF 4
ENDMDL
MODEL 74
REMARK CAVERDOCK RESULT:      -1.1      0.000      0.000
REMARK CAVERDOCK CONSTRAINTS:       0.0      0.0      0.0      0.0
REMARK CAVERDOCK TUNNEL: 73     -1.1      3.0     74.1
REMARK  4 active torsions:
REMARK  status: ('A' for Active; 'I' for Inactive)
REMARK    1  A    between atoms: C26_22  and  O28_23 
REMARK    2  A    between atoms: C32_27  and  C33_28 
REMARK    3  A    between atoms: C33_28  and  C35_30 
REMARK    4  A    between atoms: C35_30  and  O36_31 
ROOT
ATOM      1  C1  RES d   1      33.117   4.890  30.675  0.00  0.00     0.078 C 
ATOM      2  C2  RES d   1      32.805   3.459  31.118  0.00  0.00     0.159 C 
ATOM      3  C3  RES d   1      34.100   2.690  31.389  0.00  0.00     0.078 C 
ATOM      4  O4  RES d   1      31.968   3.468  32.294  0.00  0.00    -0.347 OA
ATOM      5  C5  RES d   1      30.636   3.721  31.802  0.00  0.00     0.168 C 
ATOM      6  C7  RES d   1      29.665   2.750  32.528  0.00  0.00     0.041 C 
ATOM      7  C8  RES d   1      29.696   1.500  31.642  0.00  0.00     0.007 C 
ATOM      8  C10 RES d   1      28.500   0.573  31.769  0.00  0.00     0.037 C 
ATOM      9  C12 RES d   1      28.431   0.007  33.189  0.00  0.00     0.050 C 
ATOM     10  C13 RES d   1      27.203  -0.899  33.325  0.00  0.00     0.201 C 
ATOM     11  F15 RES d   1      27.203  -1.507  34.584  0.00  0.00    -0.245 F 
ATOM     12  C16 RES d   1      27.277  -1.958  32.242  0.00  0.00    -0.027 A 
ATOM     13  C17 RES d   1      27.156  -3.235  32.582  0.00  0.00     0.061 A 
ATOM     14  C18 RES d   1      27.243  -4.291  31.563  0.00  0.00     0.172 A 
ATOM     15  O19 RES d   1      27.094  -5.460  31.864  0.00  0.00    -0.289 OA
ATOM     16  C20 RES d   1      27.515  -3.903  30.168  0.00  0.00     0.052 A 
ATOM     17  C21 RES d   1      27.626  -2.622  29.851  0.00  0.00    -0.006 A 
ATOM     18  C22 RES d   1      27.484  -1.505  30.828  0.00  0.00     0.039 A 
ATOM     19  C23 RES d   1      26.264  -0.678  30.418  0.00  0.00     0.028 C 
ATOM     20  C24 RES d   1      28.686  -0.561  30.749  0.00  0.00     0.147 C 
ATOM     21  F25 RES d   1      29.848  -1.267  31.080  0.00  0.00    -0.238 F 
ATOM     22  C26 RES d   1      28.828  -0.040  29.322  0.00  0.00     0.160 C 
ATOM     23  C29 RES d   1      29.945   1.009  29.210  0.00  0.00     0.048 C 
ATOM     24  C30 RES d   1      29.667   2.122  30.220  0.00  0.00     0.004 C 
ATOM     25  C31 RES d   1      28.259   2.679  30.003  0.00  0.00     0.019 C 
ATOM     26  C32 RES d   1      30.678   3.275  30.310  0.00  0.00     0.160 C 
ATOM     27  O37 RES d   1      32.017   2.782  30.116  0.00  0.00    -0.334 OA
ENDROOT
BRANCH  26  28
ATOM     28  C33 RES d   1      30.309   4.416  29.396  0.00  0.00     0.188 C 
ATOM     29  O34 RES d   1      30.376   4.277  28.199  0.00  0.00    -0.292 OA
BRANCH  28  30
ATOM     30  C35 RES d   1      29.856   5.730  29.977  0.00  0.00     0.245 C 
BRANCH  30  31
ATOM     31  O36 RES d   1      28.720   5.513  30.817  0.00  0.00    -0.393 OA
ATOM     32  H62 RES d   1      28.853   5.783  31.737  0.00  0.00     0.209 HD
ENDBRANCH  30  31
ENDBRANCH  28  30
ENDBRANCH  26  28
BRANCH  22  33
ATOM     33  O28 RES d   1      27.591   0.552  28.917  0.00  0.00    -0.392 OA
ATOM     34  H54 RES d   1      27.530   1.498  29.102  0.00  0.00     0.210 HD
ENDBRANCH  22  33
TORSDOF 4
ENDMDL
MODEL 75
REMARK CAVERDOCK RESULT:      -2.1      0.000      0.000
REMARK CAVERDOCK CONSTRAINTS:       0.1      0.0      0.0      0.0
REMARK CAVERDOCK TUNNEL: 74     -2.1      3.0     75.2
REMARK  4 active torsions:
REMARK  status: ('A' for Active; 'I' for Inactive)
REMARK    1  A    between atoms: C26_22  and  O28_23 
REMARK    2  A    between atoms: C32_27  and  C33_28 
REMARK    3  A    between atoms: C33_28  and  C35_30 
REMARK    4  A    between atoms: C35_30  and  O36_31 
ROOT
ATOM      1  C1  RES d   1      33.090   4.735  30.427  0.00  0.00     0.078 C 
ATOM      2  C2  RES d   1      32.771   3.326  30.931  0.00  0.00     0.159 C 
ATOM      3  C3  RES d   1      34.063   2.547  31.189  0.00  0.00     0.078 C 
ATOM      4  O4  RES d   1      31.971   3.389  32.129  0.00  0.00    -0.347 OA
ATOM      5  C5  RES d   1      30.628   3.645  31.669  0.00  0.00     0.168 C 
ATOM      6  C7  RES d   1      29.666   2.716  32.458  0.00  0.00     0.041 C 
ATOM      7  C8  RES d   1      29.651   1.435  31.617  0.00  0.00     0.007 C 
ATOM      8  C10 RES d   1      28.447   0.532  31.813  0.00  0.00     0.037 C 
ATOM      9  C12 RES d   1      28.413   0.018  33.254  0.00  0.00     0.050 C 
ATOM     10  C13 RES d   1      27.177  -0.864  33.459  0.00  0.00     0.201 C 
ATOM     11  F15 RES d   1      27.207  -1.427  34.738  0.00  0.00    -0.245 F 
ATOM     12  C16 RES d   1      27.203  -1.962  32.412  0.00  0.00    -0.027 A 
ATOM     13  C17 RES d   1      27.073  -3.223  32.801  0.00  0.00     0.061 A 
ATOM     14  C18 RES d   1      27.114  -4.317  31.819  0.00  0.00     0.172 A 
ATOM     15  O19 RES d   1      26.957  -5.472  32.166  0.00  0.00    -0.289 OA
ATOM     16  C20 RES d   1      27.349  -3.981  30.404  0.00  0.00     0.052 A 
ATOM     17  C21 RES d   1      27.469  -2.715  30.037  0.00  0.00    -0.006 A 
ATOM     18  C22 RES d   1      27.372  -1.562  30.977  0.00  0.00     0.039 A 
ATOM     19  C23 RES d   1      26.153  -0.731  30.575  0.00  0.00     0.028 C 
ATOM     20  C24 RES d   1      28.585  -0.640  30.828  0.00  0.00     0.147 C 
ATOM     21  F25 RES d   1      29.747  -1.352  31.150  0.00  0.00    -0.238 F 
ATOM     22  C26 RES d   1      28.691  -0.172  29.381  0.00  0.00     0.160 C 
ATOM     23  C29 RES d   1      29.820   0.854  29.197  0.00  0.00     0.048 C 
ATOM     24  C30 RES d   1      29.588   2.007  30.175  0.00  0.00     0.004 C 
ATOM     25  C31 RES d   1      28.182   2.578  29.980  0.00  0.00     0.019 C 
ATOM     26  C32 RES d   1      30.618   3.147  30.193  0.00  0.00     0.160 C 
ATOM     27  O37 RES d   1      31.943   2.626  29.977  0.00  0.00    -0.334 OA
ENDROOT
BRANCH  26  28
ATOM     28  C33 RES d   1      30.239   4.260  29.251  0.00  0.00     0.188 C 
ATOM     29  O34 RES d   1      30.205   4.059  28.061  0.00  0.00    -0.292 OA
BRANCH  28  30
ATOM     30  C35 RES d   1      29.900   5.624  29.794  0.00  0.00     0.245 C 
BRANCH  30  31
ATOM     31  O36 RES d   1      28.785   5.521  30.682  0.00  0.00    -0.393 OA
ATOM     32  H62 RES d   1      27.943   5.791  30.289  0.00  0.00     0.209 HD
ENDBRANCH  30  31
ENDBRANCH  28  30
ENDBRANCH  26  28
BRANCH  22  33
ATOM     33  O28 RES d   1      27.452   0.424  28.992  0.00  0.00    -0.392 OA
ATOM     34  H54 RES d   1      27.270   1.269  29.424  0.00  0.00     0.210 HD
ENDBRANCH  22  33
TORSDOF 4
ENDMDL
MODEL 76
REMARK CAVERDOCK RESULT:      -2.3      0.000      0.000
REMARK CAVERDOCK CONSTRAINTS:       0.1      0.0      0.0      0.0
REMARK CAVERDOCK TUNNEL: 75     -2.3      3.0     76.4
REMARK  4 active torsions:
REMARK  status: ('A' for Active; 'I' for Inactive)
REMARK    1  A    between atoms: C26_22  and  O28_23 
REMARK    2  A    between atoms: C32_27  and  C33_28 
REMARK    3  A    between atoms: C33_28  and  C35_30 
REMARK    4  A    between atoms: C35_30  and  O36_31 
ROOT
ATOM      1  C1  RES d   1      32.873   4.878  30.546  0.00  0.00     0.078 C 
ATOM      2  C2  RES d   1      32.600   3.460  31.052  0.00  0.00     0.159 C 
ATOM      3  C3  RES d   1      33.915   2.715  31.288  0.00  0.00     0.078 C 
ATOM      4  O4  RES d   1      31.818   3.500  32.263  0.00  0.00    -0.347 OA
ATOM      5  C5  RES d   1      30.461   3.721  31.825  0.00  0.00     0.168 C 
ATOM      6  C7  RES d   1      29.537   2.765  32.628  0.00  0.00     0.041 C 
ATOM      7  C8  RES d   1      29.542   1.486  31.784  0.00  0.00     0.007 C 
ATOM      8  C10 RES d   1      28.366   0.551  31.998  0.00  0.00     0.037 C 
ATOM      9  C12 RES d   1      28.369   0.034  33.438  0.00  0.00     0.050 C 
ATOM     10  C13 RES d   1      27.160  -0.881  33.661  0.00  0.00     0.201 C 
ATOM     11  F15 RES d   1      27.225  -1.445  34.939  0.00  0.00    -0.245 F 
ATOM     12  C16 RES d   1      27.197  -1.976  32.612  0.00  0.00    -0.027 A 
ATOM     13  C17 RES d   1      27.108  -3.241  33.000  0.00  0.00     0.061 A 
ATOM     14  C18 RES d   1      27.162  -4.331  32.015  0.00  0.00     0.172 A 
ATOM     15  O19 RES d   1      27.041  -5.491  32.363  0.00  0.00    -0.289 OA
ATOM     16  C20 RES d   1      27.365  -3.988  30.597  0.00  0.00     0.052 A 
ATOM     17  C21 RES d   1      27.445  -2.718  30.231  0.00  0.00    -0.006 A 
ATOM     18  C22 RES d   1      27.333  -1.569  31.175  0.00  0.00     0.039 A 
ATOM     19  C23 RES d   1      26.086  -0.771  30.795  0.00  0.00     0.028 C 
ATOM     20  C24 RES d   1      28.519  -0.615  31.009  0.00  0.00     0.147 C 
ATOM     21  F25 RES d   1      29.704  -1.297  31.310  0.00  0.00    -0.238 F 
ATOM     22  C26 RES d   1      28.589  -0.143  29.561  0.00  0.00     0.160 C 
ATOM     23  C29 RES d   1      29.687   0.914  29.361  0.00  0.00     0.048 C 
ATOM     24  C30 RES d   1      29.441   2.058  30.345  0.00  0.00     0.004 C 
ATOM     25  C31 RES d   1      28.017   2.592  30.174  0.00  0.00     0.019 C 
ATOM     26  C32 RES d   1      30.440   3.225  30.349  0.00  0.00     0.160 C 
ATOM     27  O37 RES d   1      31.775   2.740  30.110  0.00  0.00    -0.334 OA
ENDROOT
BRANCH  26  28
ATOM     28  C33 RES d   1      30.016   4.329  29.415  0.00  0.00     0.188 C 
ATOM     29  O34 RES d   1      29.582   5.364  29.861  0.00  0.00    -0.292 OA
BRANCH  28  30
ATOM     30  C35 RES d   1      30.135   4.143  27.925  0.00  0.00     0.245 C 
BRANCH  30  31
ATOM     31  O36 RES d   1      29.089   3.282  27.467  0.00  0.00    -0.393 OA
ATOM     32  H62 RES d   1      28.251   3.735  27.302  0.00  0.00     0.209 HD
ENDBRANCH  30  31
ENDBRANCH  28  30
ENDBRANCH  26  28
BRANCH  22  33
ATOM     33  O28 RES d   1      27.328   0.421  29.193  0.00  0.00    -0.392 OA
ATOM     34  H54 RES d   1      27.274   0.691  28.266  0.00  0.00     0.210 HD
ENDBRANCH  22  33
TORSDOF 4
ENDMDL
MODEL 77
REMARK CAVERDOCK RESULT:      -3.3      0.000      0.000
REMARK CAVERDOCK CONSTRAINTS:       0.1      0.0      0.0      0.0
REMARK CAVERDOCK TUNNEL: 76     -3.3      3.1     77.5
REMARK  4 active torsions:
REMARK  status: ('A' for Active; 'I' for Inactive)
REMARK    1  A    between atoms: C26_22  and  O28_23 
REMARK    2  A    between atoms: C32_27  and  C33_28 
REMARK    3  A    between atoms: C33_28  and  C35_30 
REMARK    4  A    between atoms: C35_30  and  O36_31 
ROOT
ATOM      1  C1  RES d   1      32.820   4.739  30.596  0.00  0.00     0.078 C 
ATOM      2  C2  RES d   1      32.529   3.329  31.115  0.00  0.00     0.159 C 
ATOM      3  C3  RES d   1      33.836   2.583  31.392  0.00  0.00     0.078 C 
ATOM      4  O4  RES d   1      31.720   3.390  32.308  0.00  0.00    -0.347 OA
ATOM      5  C5  RES d   1      30.375   3.610  31.836  0.00  0.00     0.168 C 
ATOM      6  C7  RES d   1      29.428   2.669  32.630  0.00  0.00     0.041 C 
ATOM      7  C8  RES d   1      29.448   1.378  31.805  0.00  0.00     0.007 C 
ATOM      8  C10 RES d   1      28.263   0.450  32.006  0.00  0.00     0.037 C 
ATOM      9  C12 RES d   1      28.231  -0.047  33.453  0.00  0.00     0.050 C 
ATOM     10  C13 RES d   1      27.014  -0.953  33.661  0.00  0.00     0.201 C 
ATOM     11  F15 RES d   1      27.048  -1.499  34.948  0.00  0.00    -0.245 F 
ATOM     12  C16 RES d   1      27.071  -2.064  32.629  0.00  0.00    -0.027 A 
ATOM     13  C17 RES d   1      26.968  -3.322  33.033  0.00  0.00     0.061 A 
ATOM     14  C18 RES d   1      27.040  -4.427  32.065  0.00  0.00     0.172 A 
ATOM     15  O19 RES d   1      26.906  -5.581  32.426  0.00  0.00    -0.289 OA
ATOM     16  C20 RES d   1      27.276  -4.105  30.647  0.00  0.00     0.052 A 
ATOM     17  C21 RES d   1      27.370  -2.841  30.265  0.00  0.00    -0.006 A 
ATOM     18  C22 RES d   1      27.241  -1.678  31.190  0.00  0.00     0.039 A 
ATOM     19  C23 RES d   1      26.006  -0.880  30.770  0.00  0.00     0.028 C 
ATOM     20  C24 RES d   1      28.434  -0.731  31.037  0.00  0.00     0.147 C 
ATOM     21  F25 RES d   1      29.609  -1.413  31.375  0.00  0.00    -0.238 F 
ATOM     22  C26 RES d   1      28.539  -0.279  29.584  0.00  0.00     0.160 C 
ATOM     23  C29 RES d   1      29.646   0.770  29.395  0.00  0.00     0.048 C 
ATOM     24  C30 RES d   1      29.382   1.929  30.356  0.00  0.00     0.004 C 
ATOM     25  C31 RES d   1      27.965   2.466  30.145  0.00  0.00     0.019 C 
ATOM     26  C32 RES d   1      30.386   3.093  30.367  0.00  0.00     0.160 C 
ATOM     27  O37 RES d   1      31.723   2.599  30.165  0.00  0.00    -0.334 OA
ENDROOT
BRANCH  26  28
ATOM     28  C33 RES d   1      29.987   4.185  29.407  0.00  0.00     0.188 C 
ATOM     29  O34 RES d   1      29.567   5.235  29.829  0.00  0.00    -0.292 OA
BRANCH  28  30
ATOM     30  C35 RES d   1      30.114   3.966  27.922  0.00  0.00     0.245 C 
BRANCH  30  31
ATOM     31  O36 RES d   1      28.895   3.418  27.415  0.00  0.00    -0.393 OA
ATOM     32  H62 RES d   1      28.136   4.015  27.486  0.00  0.00     0.209 HD
ENDBRANCH  30  31
ENDBRANCH  28  30
ENDBRANCH  26  28
BRANCH  22  33
ATOM     33  O28 RES d   1      27.289   0.284  29.180  0.00  0.00    -0.392 OA
ATOM     34  H54 RES d   1      26.520  -0.240  29.441  0.00  0.00     0.210 HD
ENDBRANCH  22  33
TORSDOF 4
ENDMDL
MODEL 78
REMARK CAVERDOCK RESULT:      -3.9      0.000      0.000
REMARK CAVERDOCK CONSTRAINTS:       0.0      0.0      0.0      0.0
REMARK CAVERDOCK TUNNEL: 77     -3.9      3.1     78.4
REMARK  4 active torsions:
REMARK  status: ('A' for Active; 'I' for Inactive)
REMARK    1  A    between atoms: C26_22  and  O28_23 
REMARK    2  A    between atoms: C32_27  and  C33_28 
REMARK    3  A    between atoms: C33_28  and  C35_30 
REMARK    4  A    between atoms: C35_30  and  O36_31 
ROOT
ATOM      1  C1  RES d   1      32.659   4.784  30.625  0.00  0.00     0.078 C 
ATOM      2  C2  RES d   1      32.397   3.385  31.186  0.00  0.00     0.159 C 
ATOM      3  C3  RES d   1      33.716   2.704  31.558  0.00  0.00     0.078 C 
ATOM      4  O4  RES d   1      31.526   3.458  32.334  0.00  0.00    -0.347 OA
ATOM      5  C5  RES d   1      30.199   3.605  31.786  0.00  0.00     0.168 C 
ATOM      6  C7  RES d   1      29.250   2.658  32.570  0.00  0.00     0.041 C 
ATOM      7  C8  RES d   1      29.362   1.337  31.800  0.00  0.00     0.007 C 
ATOM      8  C10 RES d   1      28.206   0.371  31.979  0.00  0.00     0.037 C 
ATOM      9  C12 RES d   1      28.119  -0.071  33.441  0.00  0.00     0.050 C 
ATOM     10  C13 RES d   1      26.928  -1.018  33.625  0.00  0.00     0.201 C 
ATOM     11  F15 RES d   1      26.917  -1.512  34.933  0.00  0.00    -0.245 F 
ATOM     12  C16 RES d   1      27.082  -2.164  32.643  0.00  0.00    -0.027 A 
ATOM     13  C17 RES d   1      27.006  -3.409  33.092  0.00  0.00     0.061 A 
ATOM     14  C18 RES d   1      27.171  -4.547  32.174  0.00  0.00     0.172 A 
ATOM     15  O19 RES d   1      27.064  -5.690  32.575  0.00  0.00    -0.289 OA
ATOM     16  C20 RES d   1      27.468  -4.270  30.758  0.00  0.00     0.052 A 
ATOM     17  C21 RES d   1      27.532  -3.019  30.330  0.00  0.00    -0.006 A 
ATOM     18  C22 RES d   1      27.311  -1.827  31.200  0.00  0.00     0.039 A 
ATOM     19  C23 RES d   1      26.069  -1.098  30.686  0.00  0.00     0.028 C 
ATOM     20  C24 RES d   1      28.472  -0.839  31.068  0.00  0.00     0.147 C 
ATOM     21  F25 RES d   1      29.654  -1.459  31.492  0.00  0.00    -0.238 F 
ATOM     22  C26 RES d   1      28.635  -0.440  29.606  0.00  0.00     0.160 C 
ATOM     23  C29 RES d   1      29.708   0.646  29.429  0.00  0.00     0.048 C 
ATOM     24  C30 RES d   1      29.350   1.830  30.328  0.00  0.00     0.004 C 
ATOM     25  C31 RES d   1      27.926   2.299  30.025  0.00  0.00     0.019 C 
ATOM     26  C32 RES d   1      30.306   3.032  30.342  0.00  0.00     0.160 C 
ATOM     27  O37 RES d   1      31.670   2.586  30.228  0.00  0.00    -0.334 OA
ENDROOT
BRANCH  26  28
ATOM     28  C33 RES d   1      29.916   4.070  29.320  0.00  0.00     0.188 C 
ATOM     29  O34 RES d   1      29.555   5.165  29.679  0.00  0.00    -0.292 OA
BRANCH  28  30
ATOM     30  C35 RES d   1      29.976   3.740  27.851  0.00  0.00     0.245 C 
BRANCH  30  31
ATOM     31  O36 RES d   1      28.735   3.161  27.441  0.00  0.00    -0.393 OA
ATOM     32  H62 RES d   1      28.718   2.195  27.484  0.00  0.00     0.209 HD
ENDBRANCH  30  31
ENDBRANCH  28  30
ENDBRANCH  26  28
BRANCH  22  33
ATOM     33  O28 RES d   1      27.386   0.056  29.116  0.00  0.00    -0.392 OA
ATOM     34  H54 RES d   1      27.127   0.907  29.493  0.00  0.00     0.210 HD
ENDBRANCH  22  33
TORSDOF 4
ENDMDL
MODEL 79
REMARK CAVERDOCK RESULT:      -4.5      0.000      0.000
REMARK CAVERDOCK CONSTRAINTS:       0.1      0.0      0.0      0.0
REMARK CAVERDOCK TUNNEL: 78     -4.5      3.2     79.1
REMARK  4 active torsions:
REMARK  status: ('A' for Active; 'I' for Inactive)
REMARK    1  A    between atoms: C26_22  and  O28_23 
REMARK    2  A    between atoms: C32_27  and  C33_28 
REMARK    3  A    between atoms: C33_28  and  C35_30 
REMARK    4  A    between atoms: C35_30  and  O36_31 
ROOT
ATOM      1  C1  RES d   1      32.617   4.656  30.564  0.00  0.00     0.078 C 
ATOM      2  C2  RES d   1      32.361   3.241  31.084  0.00  0.00     0.159 C 
ATOM      3  C3  RES d   1      33.686   2.514  31.328  0.00  0.00     0.078 C 
ATOM      4  O4  RES d   1      31.579   3.284  32.296  0.00  0.00    -0.347 OA
ATOM      5  C5  RES d   1      30.220   3.484  31.856  0.00  0.00     0.168 C 
ATOM      6  C7  RES d   1      29.307   2.526  32.669  0.00  0.00     0.041 C 
ATOM      7  C8  RES d   1      29.328   1.238  31.839  0.00  0.00     0.007 C 
ATOM      8  C10 RES d   1      28.163   0.291  32.063  0.00  0.00     0.037 C 
ATOM      9  C12 RES d   1      28.173  -0.212  33.509  0.00  0.00     0.050 C 
ATOM     10  C13 RES d   1      26.975  -1.138  33.742  0.00  0.00     0.201 C 
ATOM     11  F15 RES d   1      27.048  -1.688  35.026  0.00  0.00    -0.245 F 
ATOM     12  C16 RES d   1      27.026  -2.244  32.705  0.00  0.00    -0.027 A 
ATOM     13  C17 RES d   1      26.952  -3.506  33.107  0.00  0.00     0.061 A 
ATOM     14  C18 RES d   1      27.019  -4.606  32.133  0.00  0.00     0.172 A 
ATOM     15  O19 RES d   1      26.913  -5.763  32.493  0.00  0.00    -0.289 OA
ATOM     16  C20 RES d   1      27.218  -4.275  30.712  0.00  0.00     0.052 A 
ATOM     17  C21 RES d   1      27.282  -3.008  30.332  0.00  0.00    -0.006 A 
ATOM     18  C22 RES d   1      27.157  -1.851  31.264  0.00  0.00     0.039 A 
ATOM     19  C23 RES d   1      25.899  -1.072  30.875  0.00  0.00     0.028 C 
ATOM     20  C24 RES d   1      28.331  -0.884  31.087  0.00  0.00     0.147 C 
ATOM     21  F25 RES d   1      29.524  -1.548  31.395  0.00  0.00    -0.238 F 
ATOM     22  C26 RES d   1      28.394  -0.427  29.634  0.00  0.00     0.160 C 
ATOM     23  C29 RES d   1      29.479   0.641  29.422  0.00  0.00     0.048 C 
ATOM     24  C30 RES d   1      29.219   1.793  30.393  0.00  0.00     0.004 C 
ATOM     25  C31 RES d   1      27.789   2.307  30.218  0.00  0.00     0.019 C 
ATOM     26  C32 RES d   1      30.205   2.972  30.385  0.00  0.00     0.160 C 
ATOM     27  O37 RES d   1      31.545   2.500  30.151  0.00  0.00    -0.334 OA
ENDROOT
BRANCH  26  28
ATOM     28  C33 RES d   1      29.767   4.061  29.439  0.00  0.00     0.188 C 
ATOM     29  O34 RES d   1      29.276   5.075  29.872  0.00  0.00    -0.292 OA
BRANCH  28  30
ATOM     30  C35 RES d   1      29.943   3.884  27.953  0.00  0.00     0.245 C 
BRANCH  30  31
ATOM     31  O36 RES d   1      28.969   2.959  27.465  0.00  0.00    -0.393 OA
ATOM     32  H62 RES d   1      29.120   2.674  26.552  0.00  0.00     0.209 HD
ENDBRANCH  30  31
ENDBRANCH  28  30
ENDBRANCH  26  28
BRANCH  22  33
ATOM     33  O28 RES d   1      27.126   0.118  29.260  0.00  0.00    -0.392 OA
ATOM     34  H54 RES d   1      26.637   0.514  29.994  0.00  0.00     0.210 HD
ENDBRANCH  22  33
TORSDOF 4
ENDMDL
MODEL 80
REMARK CAVERDOCK RESULT:      -4.6      0.000      0.000
REMARK CAVERDOCK CONSTRAINTS:       0.0      0.0      0.0      0.0
REMARK CAVERDOCK TUNNEL: 79     -4.6      3.2     80.3
REMARK  4 active torsions:
REMARK  status: ('A' for Active; 'I' for Inactive)
REMARK    1  A    between atoms: C26_22  and  O28_23 
REMARK    2  A    between atoms: C32_27  and  C33_28 
REMARK    3  A    between atoms: C33_28  and  C35_30 
REMARK    4  A    between atoms: C35_30  and  O36_31 
ROOT
ATOM      1  C1  RES d   1      32.585   4.623  30.308  0.00  0.00     0.078 C 
ATOM      2  C2  RES d   1      32.320   3.270  30.970  0.00  0.00     0.159 C 
ATOM      3  C3  RES d   1      33.637   2.617  31.395  0.00  0.00     0.078 C 
ATOM      4  O4  RES d   1      31.446   3.429  32.107  0.00  0.00    -0.347 OA
ATOM      5  C5  RES d   1      30.121   3.536  31.548  0.00  0.00     0.168 C 
ATOM      6  C7  RES d   1      29.169   2.650  32.398  0.00  0.00     0.041 C 
ATOM      7  C8  RES d   1      29.282   1.276  31.728  0.00  0.00     0.007 C 
ATOM      8  C10 RES d   1      28.123   0.327  31.976  0.00  0.00     0.037 C 
ATOM      9  C12 RES d   1      28.033  -0.005  33.467  0.00  0.00     0.050 C 
ATOM     10  C13 RES d   1      26.841  -0.934  33.718  0.00  0.00     0.201 C 
ATOM     11  F15 RES d   1      26.826  -1.330  35.059  0.00  0.00    -0.245 F 
ATOM     12  C16 RES d   1      26.995  -2.150  32.824  0.00  0.00    -0.027 A 
ATOM     13  C17 RES d   1      26.917  -3.359  33.364  0.00  0.00     0.061 A 
ATOM     14  C18 RES d   1      27.082  -4.561  32.534  0.00  0.00     0.172 A 
ATOM     15  O19 RES d   1      26.973  -5.672  33.018  0.00  0.00    -0.289 OA
ATOM     16  C20 RES d   1      27.382  -4.391  31.102  0.00  0.00     0.052 A 
ATOM     17  C21 RES d   1      27.448  -3.175  30.582  0.00  0.00    -0.006 A 
ATOM     18  C22 RES d   1      27.227  -1.922  31.360  0.00  0.00     0.039 A 
ATOM     19  C23 RES d   1      25.987  -1.231  30.792  0.00  0.00     0.028 C 
ATOM     20  C24 RES d   1      28.390  -0.947  31.158  0.00  0.00     0.147 C 
ATOM     21  F25 RES d   1      29.570  -1.535  31.629  0.00  0.00    -0.238 F 
ATOM     22  C26 RES d   1      28.556  -0.658  29.670  0.00  0.00     0.160 C 
ATOM     23  C29 RES d   1      29.631   0.410  29.416  0.00  0.00     0.048 C 
ATOM     24  C30 RES d   1      29.272   1.658  30.224  0.00  0.00     0.004 C 
ATOM     25  C31 RES d   1      27.849   2.105  29.884  0.00  0.00     0.019 C 
ATOM     26  C32 RES d   1      30.230   2.857  30.150  0.00  0.00     0.160 C 
ATOM     27  O37 RES d   1      31.594   2.403  30.072  0.00  0.00    -0.334 OA
ENDROOT
BRANCH  26  28
ATOM     28  C33 RES d   1      29.843   3.816  29.054  0.00  0.00     0.188 C 
ATOM     29  O34 RES d   1      29.557   4.958  29.323  0.00  0.00    -0.292 OA
BRANCH  28  30
ATOM     30  C35 RES d   1      29.813   3.350  27.621  0.00  0.00     0.245 C 
BRANCH  30  31
ATOM     31  O36 RES d   1      28.459   3.136  27.218  0.00  0.00    -0.393 OA
ATOM     32  H62 RES d   1      28.268   3.420  26.313  0.00  0.00     0.209 HD
ENDBRANCH  30  31
ENDBRANCH  28  30
ENDBRANCH  26  28
BRANCH  22  33
ATOM     33  O28 RES d   1      27.309  -0.199  29.143  0.00  0.00    -0.392 OA
ATOM     34  H54 RES d   1      27.037   0.667  29.476  0.00  0.00     0.210 HD
ENDBRANCH  22  33
TORSDOF 4
ENDMDL
MODEL 81
REMARK CAVERDOCK RESULT:      -5.1      0.000      0.000
REMARK CAVERDOCK CONSTRAINTS:       0.0      0.0      0.0      0.0
REMARK CAVERDOCK TUNNEL: 80     -5.1      3.2     81.4
REMARK  4 active torsions:
REMARK  status: ('A' for Active; 'I' for Inactive)
REMARK    1  A    between atoms: C26_22  and  O28_23 
REMARK    2  A    between atoms: C32_27  and  C33_28 
REMARK    3  A    between atoms: C33_28  and  C35_30 
REMARK    4  A    between atoms: C35_30  and  O36_31 
ROOT
ATOM      1  C1  RES d   1      32.413   4.629  30.272  0.00  0.00     0.078 C 
ATOM      2  C2  RES d   1      32.198   3.249  30.897  0.00  0.00     0.159 C 
ATOM      3  C3  RES d   1      33.544   2.592  31.212  0.00  0.00     0.078 C 
ATOM      4  O4  RES d   1      31.397   3.357  32.092  0.00  0.00    -0.347 OA
ATOM      5  C5  RES d   1      30.039   3.474  31.621  0.00  0.00     0.168 C 
ATOM      6  C7  RES d   1      29.148   2.548  32.494  0.00  0.00     0.041 C 
ATOM      7  C8  RES d   1      29.227   1.202  31.766  0.00  0.00     0.007 C 
ATOM      8  C10 RES d   1      28.092   0.233  32.048  0.00  0.00     0.037 C 
ATOM      9  C12 RES d   1      28.098  -0.156  33.528  0.00  0.00     0.050 C 
ATOM     10  C13 RES d   1      26.930  -1.104  33.817  0.00  0.00     0.201 C 
ATOM     11  F15 RES d   1      27.002  -1.551  35.140  0.00  0.00    -0.245 F 
ATOM     12  C16 RES d   1      27.035  -2.284  32.869  0.00  0.00    -0.027 A 
ATOM     13  C17 RES d   1      27.000  -3.513  33.366  0.00  0.00     0.061 A 
ATOM     14  C18 RES d   1      27.120  -4.681  32.481  0.00  0.00     0.172 A 
ATOM     15  O19 RES d   1      27.048  -5.811  32.928  0.00  0.00    -0.289 OA
ATOM     16  C20 RES d   1      27.328  -4.454  31.041  0.00  0.00     0.052 A 
ATOM     17  C21 RES d   1      27.354  -3.218  30.566  0.00  0.00    -0.006 A 
ATOM     18  C22 RES d   1      27.174  -1.998  31.404  0.00  0.00     0.039 A 
ATOM     19  C23 RES d   1      25.896  -1.297  30.941  0.00  0.00     0.028 C 
ATOM     20  C24 RES d   1      28.316  -1.006  31.167  0.00  0.00     0.147 C 
ATOM     21  F25 RES d   1      29.527  -1.601  31.540  0.00  0.00    -0.238 F 
ATOM     22  C26 RES d   1      28.385  -0.659  29.684  0.00  0.00     0.160 C 
ATOM     23  C29 RES d   1      29.435   0.428  29.404  0.00  0.00     0.048 C 
ATOM     24  C30 RES d   1      29.120   1.641  30.281  0.00  0.00     0.004 C 
ATOM     25  C31 RES d   1      27.676   2.088  30.048  0.00  0.00     0.019 C 
ATOM     26  C32 RES d   1      30.064   2.850  30.194  0.00  0.00     0.160 C 
ATOM     27  O37 RES d   1      31.423   2.411  30.013  0.00  0.00    -0.334 OA
ENDROOT
BRANCH  26  28
ATOM     28  C33 RES d   1      29.602   3.847  29.161  0.00  0.00     0.188 C 
ATOM     29  O34 RES d   1      29.195   4.930  29.507  0.00  0.00    -0.292 OA
BRANCH  28  30
ATOM     30  C35 RES d   1      29.651   3.493  27.698  0.00  0.00     0.245 C 
BRANCH  30  31
ATOM     31  O36 RES d   1      28.462   2.785  27.339  0.00  0.00    -0.393 OA
ATOM     32  H62 RES d   1      28.625   1.931  26.913  0.00  0.00     0.209 HD
ENDBRANCH  30  31
ENDBRANCH  28  30
ENDBRANCH  26  28
BRANCH  22  33
ATOM     33  O28 RES d   1      27.105  -0.191  29.254  0.00  0.00    -0.392 OA
ATOM     34  H54 RES d   1      27.017   0.772  29.258  0.00  0.00     0.210 HD
ENDBRANCH  22  33
TORSDOF 4
ENDMDL
MODEL 82
REMARK CAVERDOCK RESULT:      -5.3      0.000      0.000
REMARK CAVERDOCK CONSTRAINTS:       0.0      0.0      0.0      0.0
REMARK CAVERDOCK TUNNEL: 81     -5.3      3.3     82.1
REMARK  4 active torsions:
REMARK  status: ('A' for Active; 'I' for Inactive)
REMARK    1  A    between atoms: C26_22  and  O28_23 
REMARK    2  A    between atoms: C32_27  and  C33_28 
REMARK    3  A    between atoms: C33_28  and  C35_30 
REMARK    4  A    between atoms: C35_30  and  O36_31 
ROOT
ATOM      1  C1  RES d   1      32.269   4.626  30.332  0.00  0.00     0.078 C 
ATOM      2  C2  RES d   1      32.087   3.254  30.985  0.00  0.00     0.159 C 
ATOM      3  C3  RES d   1      33.442   2.673  31.392  0.00  0.00     0.078 C 
ATOM      4  O4  RES d   1      31.216   3.355  32.131  0.00  0.00    -0.347 OA
ATOM      5  C5  RES d   1      29.882   3.392  31.584  0.00  0.00     0.168 C 
ATOM      6  C7  RES d   1      28.989   2.447  32.435  0.00  0.00     0.041 C 
ATOM      7  C8  RES d   1      29.172   1.088  31.753  0.00  0.00     0.007 C 
ATOM      8  C10 RES d   1      28.071   0.073  32.002  0.00  0.00     0.037 C 
ATOM      9  C12 RES d   1      28.014  -0.276  33.491  0.00  0.00     0.050 C 
ATOM     10  C13 RES d   1      26.878  -1.273  33.745  0.00  0.00     0.201 C 
ATOM     11  F15 RES d   1      26.898  -1.680  35.082  0.00  0.00    -0.245 F 
ATOM     12  C16 RES d   1      27.092  -2.471  32.839  0.00  0.00    -0.027 A 
ATOM     13  C17 RES d   1      27.087  -3.686  33.369  0.00  0.00     0.061 A 
ATOM     14  C18 RES d   1      27.312  -4.871  32.527  0.00  0.00     0.172 A 
ATOM     15  O19 RES d   1      27.269  -5.990  33.003  0.00  0.00    -0.289 OA
ATOM     16  C20 RES d   1      27.588  -4.672  31.094  0.00  0.00     0.052 A 
ATOM     17  C21 RES d   1      27.581  -3.450  30.585  0.00  0.00    -0.006 A 
ATOM     18  C22 RES d   1      27.297  -2.218  31.375  0.00  0.00     0.039 A 
ATOM     19  C23 RES d   1      26.015  -1.593  30.823  0.00  0.00     0.028 C 
ATOM     20  C24 RES d   1      28.402  -1.178  31.172  0.00  0.00     0.147 C 
ATOM     21  F25 RES d   1      29.617  -1.702  31.627  0.00  0.00    -0.238 F 
ATOM     22  C26 RES d   1      28.537  -0.868  29.685  0.00  0.00     0.160 C 
ATOM     23  C29 RES d   1      29.548   0.261  29.430  0.00  0.00     0.048 C 
ATOM     24  C30 RES d   1      29.128   1.480  30.252  0.00  0.00     0.004 C 
ATOM     25  C31 RES d   1      27.679   1.850  29.928  0.00  0.00     0.019 C 
ATOM     26  C32 RES d   1      30.016   2.732  30.180  0.00  0.00     0.160 C 
ATOM     27  O37 RES d   1      31.402   2.355  30.086  0.00  0.00    -0.334 OA
ENDROOT
BRANCH  26  28
ATOM     28  C33 RES d   1      29.565   3.677  29.095  0.00  0.00     0.188 C 
ATOM     29  O34 RES d   1      29.181   4.785  29.381  0.00  0.00    -0.292 OA
BRANCH  28  30
ATOM     30  C35 RES d   1      29.596   3.238  27.654  0.00  0.00     0.245 C 
BRANCH  30  31
ATOM     31  O36 RES d   1      28.258   3.098  27.170  0.00  0.00    -0.393 OA
ATOM     32  H62 RES d   1      28.194   3.020  26.207  0.00  0.00     0.209 HD
ENDBRANCH  30  31
ENDBRANCH  28  30
ENDBRANCH  26  28
BRANCH  22  33
ATOM     33  O28 RES d   1      27.262  -0.475  29.172  0.00  0.00    -0.392 OA
ATOM     34  H54 RES d   1      27.170  -0.591  28.217  0.00  0.00     0.210 HD
ENDBRANCH  22  33
TORSDOF 4
ENDMDL
MODEL 83
REMARK CAVERDOCK RESULT:      -5.9      0.000      0.000
REMARK CAVERDOCK CONSTRAINTS:       0.0      0.0      0.0      0.0
REMARK CAVERDOCK TUNNEL: 82     -5.9      3.3     83.1
REMARK  4 active torsions:
REMARK  status: ('A' for Active; 'I' for Inactive)
REMARK    1  A    between atoms: C26_22  and  O28_23 
REMARK    2  A    between atoms: C32_27  and  C33_28 
REMARK    3  A    between atoms: C33_28  and  C35_30 
REMARK    4  A    between atoms: C35_30  and  O36_31 
ROOT
ATOM      1  C1  RES d   1      32.216   4.536  30.213  0.00  0.00     0.078 C 
ATOM      2  C2  RES d   1      32.033   3.201  30.936  0.00  0.00     0.159 C 
ATOM      3  C3  RES d   1      33.385   2.659  31.406  0.00  0.00     0.078 C 
ATOM      4  O4  RES d   1      31.135   3.353  32.054  0.00  0.00    -0.347 OA
ATOM      5  C5  RES d   1      29.814   3.343  31.475  0.00  0.00     0.168 C 
ATOM      6  C7  RES d   1      28.911   2.436  32.356  0.00  0.00     0.041 C 
ATOM      7  C8  RES d   1      29.126   1.043  31.754  0.00  0.00     0.007 C 
ATOM      8  C10 RES d   1      28.030   0.030  32.033  0.00  0.00     0.037 C 
ATOM      9  C12 RES d   1      27.941  -0.237  33.537  0.00  0.00     0.050 C 
ATOM     10  C13 RES d   1      26.811  -1.233  33.819  0.00  0.00     0.201 C 
ATOM     11  F15 RES d   1      26.804  -1.565  35.177  0.00  0.00    -0.245 F 
ATOM     12  C16 RES d   1      27.059  -2.476  32.986  0.00  0.00    -0.027 A 
ATOM     13  C17 RES d   1      27.056  -3.660  33.582  0.00  0.00     0.061 A 
ATOM     14  C18 RES d   1      27.313  -4.886  32.812  0.00  0.00     0.172 A 
ATOM     15  O19 RES d   1      27.272  -5.978  33.348  0.00  0.00    -0.289 OA
ATOM     16  C20 RES d   1      27.622  -4.763  31.377  0.00  0.00     0.052 A 
ATOM     17  C21 RES d   1      27.613  -3.571  30.801  0.00  0.00    -0.006 A 
ATOM     18  C22 RES d   1      27.297  -2.301  31.516  0.00  0.00     0.039 A 
ATOM     19  C23 RES d   1      26.022  -1.724  30.901  0.00  0.00     0.028 C 
ATOM     20  C24 RES d   1      28.395  -1.260  31.281  0.00  0.00     0.147 C 
ATOM     21  F25 RES d   1      29.605  -1.744  31.793  0.00  0.00    -0.238 F 
ATOM     22  C26 RES d   1      28.562  -1.031  29.783  0.00  0.00     0.160 C 
ATOM     23  C29 RES d   1      29.566   0.095  29.490  0.00  0.00     0.048 C 
ATOM     24  C30 RES d   1      29.113   1.352  30.233  0.00  0.00     0.004 C 
ATOM     25  C31 RES d   1      27.668   1.685  29.856  0.00  0.00     0.019 C 
ATOM     26  C32 RES d   1      29.988   2.609  30.113  0.00  0.00     0.160 C 
ATOM     27  O37 RES d   1      31.381   2.245  30.072  0.00  0.00    -0.334 OA
ENDROOT
BRANCH  26  28
ATOM     28  C33 RES d   1      29.553   3.487  28.968  0.00  0.00     0.188 C 
ATOM     29  O34 RES d   1      29.261   4.641  29.168  0.00  0.00    -0.292 OA
BRANCH  28  30
ATOM     30  C35 RES d   1      29.484   2.925  27.571  0.00  0.00     0.245 C 
BRANCH  30  31
ATOM     31  O36 RES d   1      28.117   2.789  27.179  0.00  0.00    -0.393 OA
ATOM     32  H62 RES d   1      27.679   3.629  26.980  0.00  0.00     0.209 HD
ENDBRANCH  30  31
ENDBRANCH  28  30
ENDBRANCH  26  28
BRANCH  22  33
ATOM     33  O28 RES d   1      27.295  -0.682  29.220  0.00  0.00    -0.392 OA
ATOM     34  H54 RES d   1      27.328  -0.476  28.276  0.00  0.00     0.210 HD
ENDBRANCH  22  33
TORSDOF 4
ENDMDL
MODEL 84
REMARK CAVERDOCK RESULT:      -7.5      0.000      0.000
REMARK CAVERDOCK CONSTRAINTS:       0.0      0.0      0.0      0.0
REMARK CAVERDOCK TUNNEL: 83     -7.5      3.3     84.4
REMARK  4 active torsions:
REMARK  status: ('A' for Active; 'I' for Inactive)
REMARK    1  A    between atoms: C26_22  and  O28_23 
REMARK    2  A    between atoms: C32_27  and  C33_28 
REMARK    3  A    between atoms: C33_28  and  C35_30 
REMARK    4  A    between atoms: C35_30  and  O36_31 
ROOT
ATOM      1  C1  RES d   1      32.045   4.512  29.892  0.00  0.00     0.078 C 
ATOM      2  C2  RES d   1      31.874   3.262  30.759  0.00  0.00     0.159 C 
ATOM      3  C3  RES d   1      33.210   2.865  31.391  0.00  0.00     0.078 C 
ATOM      4  O4  RES d   1      30.881   3.491  31.780  0.00  0.00    -0.347 OA
ATOM      5  C5  RES d   1      29.614   3.331  31.110  0.00  0.00     0.168 C 
ATOM      6  C7  RES d   1      28.691   2.481  32.026  0.00  0.00     0.041 C 
ATOM      7  C8  RES d   1      29.026   1.042  31.618  0.00  0.00     0.007 C 
ATOM      8  C10 RES d   1      27.966   0.003  31.938  0.00  0.00     0.037 C 
ATOM      9  C12 RES d   1      27.769  -0.088  33.452  0.00  0.00     0.050 C 
ATOM     10  C13 RES d   1      26.673  -1.111  33.770  0.00  0.00     0.201 C 
ATOM     11  F15 RES d   1      26.573  -1.280  35.154  0.00  0.00    -0.245 F 
ATOM     12  C16 RES d   1      27.053  -2.426  33.117  0.00  0.00    -0.027 A 
ATOM     13  C17 RES d   1      27.063  -3.530  33.853  0.00  0.00     0.061 A 
ATOM     14  C18 RES d   1      27.446  -4.820  33.261  0.00  0.00     0.172 A 
ATOM     15  O19 RES d   1      27.419  -5.841  33.922  0.00  0.00    -0.289 OA
ATOM     16  C20 RES d   1      27.863  -4.849  31.848  0.00  0.00     0.052 A 
ATOM     17  C21 RES d   1      27.840  -3.737  31.131  0.00  0.00    -0.006 A 
ATOM     18  C22 RES d   1      27.400  -2.413  31.658  0.00  0.00     0.039 A 
ATOM     19  C23 RES d   1      26.151  -1.993  30.884  0.00  0.00     0.028 C 
ATOM     20  C24 RES d   1      28.458  -1.342  31.379  0.00  0.00     0.147 C 
ATOM     21  F25 RES d   1      29.645  -1.686  32.035  0.00  0.00    -0.238 F 
ATOM     22  C26 RES d   1      28.734  -1.282  29.881  0.00  0.00     0.160 C 
ATOM     23  C29 RES d   1      29.698  -0.139  29.526  0.00  0.00     0.048 C 
ATOM     24  C30 RES d   1      29.121   1.167  30.073  0.00  0.00     0.004 C 
ATOM     25  C31 RES d   1      27.696   1.363  29.552  0.00  0.00     0.019 C 
ATOM     26  C32 RES d   1      29.936   2.452  29.865  0.00  0.00     0.160 C 
ATOM     27  O37 RES d   1      31.345   2.173  29.973  0.00  0.00    -0.334 OA
ENDROOT
BRANCH  26  28
ATOM     28  C33 RES d   1      29.551   3.160  28.591  0.00  0.00     0.188 C 
ATOM     29  O34 RES d   1      29.839   4.322  28.434  0.00  0.00    -0.292 OA
BRANCH  28  30
ATOM     30  C35 RES d   1      28.806   2.416  27.513  0.00  0.00     0.245 C 
BRANCH  30  31
ATOM     31  O36 RES d   1      28.785   3.203  26.319  0.00  0.00    -0.393 OA
ATOM     32  H62 RES d   1      29.613   3.180  25.818  0.00  0.00     0.209 HD
ENDBRANCH  30  31
ENDBRANCH  28  30
ENDBRANCH  26  28
BRANCH  22  33
ATOM     33  O28 RES d   1      27.500  -1.082  29.186  0.00  0.00    -0.392 OA
ATOM     34  H54 RES d   1      26.717  -1.149  29.750  0.00  0.00     0.210 HD
ENDBRANCH  22  33
TORSDOF 4
ENDMDL
MODEL 85
REMARK CAVERDOCK RESULT:      -7.7      0.000      0.000
REMARK CAVERDOCK CONSTRAINTS:       0.0      0.0      0.0      0.0
REMARK CAVERDOCK TUNNEL: 84     -7.7      3.3     85.7
REMARK  4 active torsions:
REMARK  status: ('A' for Active; 'I' for Inactive)
REMARK    1  A    between atoms: C26_22  and  O28_23 
REMARK    2  A    between atoms: C32_27  and  C33_28 
REMARK    3  A    between atoms: C33_28  and  C35_30 
REMARK    4  A    between atoms: C35_30  and  O36_31 
ROOT
ATOM      1  C1  RES d   1      31.776   4.543  29.756  0.00  0.00     0.078 C 
ATOM      2  C2  RES d   1      31.669   3.304  30.647  0.00  0.00     0.159 C 
ATOM      3  C3  RES d   1      33.029   2.974  31.266  0.00  0.00     0.078 C 
ATOM      4  O4  RES d   1      30.682   3.511  31.679  0.00  0.00    -0.347 OA
ATOM      5  C5  RES d   1      29.413   3.286  31.032  0.00  0.00     0.168 C 
ATOM      6  C7  RES d   1      28.540   2.417  31.977  0.00  0.00     0.041 C 
ATOM      7  C8  RES d   1      28.928   0.985  31.590  0.00  0.00     0.007 C 
ATOM      8  C10 RES d   1      27.917  -0.090  31.944  0.00  0.00     0.037 C 
ATOM      9  C12 RES d   1      27.745  -0.161  33.463  0.00  0.00     0.050 C 
ATOM     10  C13 RES d   1      26.697  -1.221  33.816  0.00  0.00     0.201 C 
ATOM     11  F15 RES d   1      26.624  -1.368  35.205  0.00  0.00    -0.245 F 
ATOM     12  C16 RES d   1      27.122  -2.532  33.181  0.00  0.00    -0.027 A 
ATOM     13  C17 RES d   1      27.188  -3.620  33.937  0.00  0.00     0.061 A 
ATOM     14  C18 RES d   1      27.615  -4.905  33.363  0.00  0.00     0.172 A 
ATOM     15  O19 RES d   1      27.640  -5.913  34.042  0.00  0.00    -0.289 OA
ATOM     16  C20 RES d   1      28.013  -4.943  31.945  0.00  0.00     0.052 A 
ATOM     17  C21 RES d   1      27.933  -3.847  31.208  0.00  0.00    -0.006 A 
ATOM     18  C22 RES d   1      27.447  -2.532  31.717  0.00  0.00     0.039 A 
ATOM     19  C23 RES d   1      26.170  -2.178  30.954  0.00  0.00     0.028 C 
ATOM     20  C24 RES d   1      28.455  -1.424  31.403  0.00  0.00     0.147 C 
ATOM     21  F25 RES d   1      29.665  -1.706  32.047  0.00  0.00    -0.238 F 
ATOM     22  C26 RES d   1      28.707  -1.381  29.900  0.00  0.00     0.160 C 
ATOM     23  C29 RES d   1      29.617  -0.206  29.510  0.00  0.00     0.048 C 
ATOM     24  C30 RES d   1      28.995   1.085  30.042  0.00  0.00     0.004 C 
ATOM     25  C31 RES d   1      27.556   1.213  29.539  0.00  0.00     0.019 C 
ATOM     26  C32 RES d   1      29.754   2.399  29.798  0.00  0.00     0.160 C 
ATOM     27  O37 RES d   1      31.174   2.179  29.890  0.00  0.00    -0.334 OA
ENDROOT
BRANCH  26  28
ATOM     28  C33 RES d   1      29.321   3.066  28.518  0.00  0.00     0.188 C 
ATOM     29  O34 RES d   1      29.434   4.261  28.391  0.00  0.00    -0.292 OA
BRANCH  28  30
ATOM     30  C35 RES d   1      28.747   2.241  27.395  0.00  0.00     0.245 C 
BRANCH  30  31
ATOM     31  O36 RES d   1      28.802   2.988  26.178  0.00  0.00    -0.393 OA
ATOM     32  H62 RES d   1      29.507   2.708  25.576  0.00  0.00     0.209 HD
ENDBRANCH  30  31
ENDBRANCH  28  30
ENDBRANCH  26  28
BRANCH  22  33
ATOM     33  O28 RES d   1      27.456  -1.244  29.221  0.00  0.00    -0.392 OA
ATOM     34  H54 RES d   1      27.357  -1.830  28.458  0.00  0.00     0.210 HD
ENDBRANCH  22  33
TORSDOF 4
ENDMDL
MODEL 86
REMARK CAVERDOCK RESULT:      -8.0      0.000      0.000
REMARK CAVERDOCK CONSTRAINTS:       0.0      0.0      0.0      0.0
REMARK CAVERDOCK TUNNEL: 85     -8.0      3.4     86.1
REMARK  4 active torsions:
REMARK  status: ('A' for Active; 'I' for Inactive)
REMARK    1  A    between atoms: C26_22  and  O28_23 
REMARK    2  A    between atoms: C32_27  and  C33_28 
REMARK    3  A    between atoms: C33_28  and  C35_30 
REMARK    4  A    between atoms: C35_30  and  O36_31 
ROOT
ATOM      1  C1  RES d   1      31.811   4.365  29.754  0.00  0.00     0.078 C 
ATOM      2  C2  RES d   1      31.675   3.134  30.653  0.00  0.00     0.159 C 
ATOM      3  C3  RES d   1      33.035   2.751  31.241  0.00  0.00     0.078 C 
ATOM      4  O4  RES d   1      30.721   3.383  31.706  0.00  0.00    -0.347 OA
ATOM      5  C5  RES d   1      29.429   3.208  31.088  0.00  0.00     0.168 C 
ATOM      6  C7  RES d   1      28.544   2.377  32.057  0.00  0.00     0.041 C 
ATOM      7  C8  RES d   1      28.865   0.930  31.666  0.00  0.00     0.007 C 
ATOM      8  C10 RES d   1      27.820  -0.102  32.048  0.00  0.00     0.037 C 
ATOM      9  C12 RES d   1      27.681  -0.162  33.571  0.00  0.00     0.050 C 
ATOM     10  C13 RES d   1      26.599  -1.179  33.951  0.00  0.00     0.201 C 
ATOM     11  F15 RES d   1      26.552  -1.319  35.342  0.00  0.00    -0.245 F 
ATOM     12  C16 RES d   1      26.956  -2.507  33.312  0.00  0.00    -0.027 A 
ATOM     13  C17 RES d   1      26.996  -3.595  34.070  0.00  0.00     0.061 A 
ATOM     14  C18 RES d   1      27.358  -4.897  33.491  0.00  0.00     0.172 A 
ATOM     15  O19 RES d   1      27.357  -5.904  34.174  0.00  0.00    -0.289 OA
ATOM     16  C20 RES d   1      27.721  -4.956  32.065  0.00  0.00     0.052 A 
ATOM     17  C21 RES d   1      27.668  -3.859  31.325  0.00  0.00    -0.006 A 
ATOM     18  C22 RES d   1      27.247  -2.525  31.841  0.00  0.00     0.039 A 
ATOM     19  C23 RES d   1      25.968  -2.122  31.106  0.00  0.00     0.028 C 
ATOM     20  C24 RES d   1      28.291  -1.459  31.499  0.00  0.00     0.147 C 
ATOM     21  F25 RES d   1      29.504  -1.788  32.116  0.00  0.00    -0.238 F 
ATOM     22  C26 RES d   1      28.510  -1.430  29.991  0.00  0.00     0.160 C 
ATOM     23  C29 RES d   1      29.458  -0.294  29.576  0.00  0.00     0.048 C 
ATOM     24  C30 RES d   1      28.901   1.023  30.117  0.00  0.00     0.004 C 
ATOM     25  C31 RES d   1      27.457   1.207  29.647  0.00  0.00     0.019 C 
ATOM     26  C32 RES d   1      29.706   2.304  29.851  0.00  0.00     0.160 C 
ATOM     27  O37 RES d   1      31.117   2.027  29.911  0.00  0.00    -0.334 OA
ENDROOT
BRANCH  26  28
ATOM     28  C33 RES d   1      29.270   2.984  28.578  0.00  0.00     0.188 C 
ATOM     29  O34 RES d   1      29.284   4.189  28.502  0.00  0.00    -0.292 OA
BRANCH  28  30
ATOM     30  C35 RES d   1      28.819   2.160  27.400  0.00  0.00     0.245 C 
BRANCH  30  31
ATOM     31  O36 RES d   1      28.737   2.991  26.240  0.00  0.00    -0.393 OA
ATOM     32  H62 RES d   1      28.106   2.680  25.576  0.00  0.00     0.209 HD
ENDBRANCH  30  31
ENDBRANCH  28  30
ENDBRANCH  26  28
BRANCH  22  33
ATOM     33  O28 RES d   1      27.250  -1.245  29.340  0.00  0.00    -0.392 OA
ATOM     34  H54 RES d   1      26.526  -1.029  29.942  0.00  0.00     0.210 HD
ENDBRANCH  22  33
TORSDOF 4
ENDMDL
MODEL 87
REMARK CAVERDOCK RESULT:      -8.6      0.000      0.000
REMARK CAVERDOCK CONSTRAINTS:       0.0      0.0      0.0      0.0
REMARK CAVERDOCK TUNNEL: 86     -8.6      3.4     87.3
REMARK  4 active torsions:
REMARK  status: ('A' for Active; 'I' for Inactive)
REMARK    1  A    between atoms: C26_22  and  O28_23 
REMARK    2  A    between atoms: C32_27  and  C33_28 
REMARK    3  A    between atoms: C33_28  and  C35_30 
REMARK    4  A    between atoms: C35_30  and  O36_31 
ROOT
ATOM      1  C1  RES d   1      31.613   4.421  29.859  0.00  0.00     0.078 C 
ATOM      2  C2  RES d   1      31.519   3.181  30.750  0.00  0.00     0.159 C 
ATOM      3  C3  RES d   1      32.879   2.873  31.381  0.00  0.00     0.078 C 
ATOM      4  O4  RES d   1      30.519   3.370  31.773  0.00  0.00    -0.347 OA
ATOM      5  C5  RES d   1      29.260   3.125  31.114  0.00  0.00     0.168 C 
ATOM      6  C7  RES d   1      28.393   2.240  32.051  0.00  0.00     0.041 C 
ATOM      7  C8  RES d   1      28.809   0.816  31.668  0.00  0.00     0.007 C 
ATOM      8  C10 RES d   1      27.813  -0.276  32.013  0.00  0.00     0.037 C 
ATOM      9  C12 RES d   1      27.629  -0.351  33.531  0.00  0.00     0.050 C 
ATOM     10  C13 RES d   1      26.596  -1.429  33.874  0.00  0.00     0.201 C 
ATOM     11  F15 RES d   1      26.513  -1.577  35.262  0.00  0.00    -0.245 F 
ATOM     12  C16 RES d   1      27.048  -2.732  33.243  0.00  0.00    -0.027 A 
ATOM     13  C17 RES d   1      27.126  -3.819  33.999  0.00  0.00     0.061 A 
ATOM     14  C18 RES d   1      27.580  -5.096  33.428  0.00  0.00     0.172 A 
ATOM     15  O19 RES d   1      27.615  -6.104  34.108  0.00  0.00    -0.289 OA
ATOM     16  C20 RES d   1      27.990  -5.127  32.014  0.00  0.00     0.052 A 
ATOM     17  C21 RES d   1      27.898  -4.032  31.276  0.00  0.00    -0.006 A 
ATOM     18  C22 RES d   1      27.386  -2.726  31.782  0.00  0.00     0.039 A 
ATOM     19  C23 RES d   1      26.110  -2.393  31.008  0.00  0.00     0.028 C 
ATOM     20  C24 RES d   1      28.378  -1.601  31.476  0.00  0.00     0.147 C 
ATOM     21  F25 RES d   1      29.587  -1.863  32.131  0.00  0.00    -0.238 F 
ATOM     22  C26 RES d   1      28.642  -1.553  29.975  0.00  0.00     0.160 C 
ATOM     23  C29 RES d   1      29.537  -0.363  29.594  0.00  0.00     0.048 C 
ATOM     24  C30 RES d   1      28.888   0.917  30.121  0.00  0.00     0.004 C 
ATOM     25  C31 RES d   1      27.451   1.021  29.605  0.00  0.00     0.019 C 
ATOM     26  C32 RES d   1      29.626   2.243  29.884  0.00  0.00     0.160 C 
ATOM     27  O37 RES d   1      31.049   2.048  29.988  0.00  0.00    -0.334 OA
ENDROOT
BRANCH  26  28
ATOM     28  C33 RES d   1      29.194   2.903  28.599  0.00  0.00     0.188 C 
ATOM     29  O34 RES d   1      29.261   4.103  28.484  0.00  0.00    -0.292 OA
BRANCH  28  30
ATOM     30  C35 RES d   1      28.678   2.065  27.458  0.00  0.00     0.245 C 
BRANCH  30  31
ATOM     31  O36 RES d   1      28.779   2.805  26.240  0.00  0.00    -0.393 OA
ATOM     32  H62 RES d   1      28.343   2.383  25.486  0.00  0.00     0.209 HD
ENDBRANCH  30  31
ENDBRANCH  28  30
ENDBRANCH  26  28
BRANCH  22  33
ATOM     33  O28 RES d   1      27.395  -1.438  29.286  0.00  0.00    -0.392 OA
ATOM     34  H54 RES d   1      27.369  -0.719  28.640  0.00  0.00     0.210 HD
ENDBRANCH  22  33
TORSDOF 4
ENDMDL
MODEL 88
REMARK CAVERDOCK RESULT:      -8.7      0.000      0.000
REMARK CAVERDOCK CONSTRAINTS:       0.0      0.0      0.0      0.0
REMARK CAVERDOCK TUNNEL: 87     -8.7      3.4     88.4
REMARK  4 active torsions:
REMARK  status: ('A' for Active; 'I' for Inactive)
REMARK    1  A    between atoms: C26_22  and  O28_23 
REMARK    2  A    between atoms: C32_27  and  C33_28 
REMARK    3  A    between atoms: C33_28  and  C35_30 
REMARK    4  A    between atoms: C35_30  and  O36_31 
ROOT
ATOM      1  C1  RES d   1      31.597   4.288  29.890  0.00  0.00     0.078 C 
ATOM      2  C2  RES d   1      31.491   3.052  30.786  0.00  0.00     0.159 C 
ATOM      3  C3  RES d   1      32.848   2.735  31.419  0.00  0.00     0.078 C 
ATOM      4  O4  RES d   1      30.493   3.256  31.808  0.00  0.00    -0.347 OA
ATOM      5  C5  RES d   1      29.232   3.019  31.149  0.00  0.00     0.168 C 
ATOM      6  C7  RES d   1      28.356   2.147  32.090  0.00  0.00     0.041 C 
ATOM      7  C8  RES d   1      28.759   0.717  31.713  0.00  0.00     0.007 C 
ATOM      8  C10 RES d   1      27.752  -0.364  32.062  0.00  0.00     0.037 C 
ATOM      9  C12 RES d   1      27.567  -0.430  33.580  0.00  0.00     0.050 C 
ATOM     10  C13 RES d   1      26.523  -1.497  33.927  0.00  0.00     0.201 C 
ATOM     11  F15 RES d   1      26.439  -1.639  35.316  0.00  0.00    -0.245 F 
ATOM     12  C16 RES d   1      26.964  -2.807  33.303  0.00  0.00    -0.027 A 
ATOM     13  C17 RES d   1      27.031  -3.892  34.063  0.00  0.00     0.061 A 
ATOM     14  C18 RES d   1      27.473  -5.175  33.498  0.00  0.00     0.172 A 
ATOM     15  O19 RES d   1      27.498  -6.181  34.183  0.00  0.00    -0.289 OA
ATOM     16  C20 RES d   1      27.884  -5.217  32.085  0.00  0.00     0.052 A 
ATOM     17  C21 RES d   1      27.803  -4.124  31.342  0.00  0.00    -0.006 A 
ATOM     18  C22 RES d   1      27.302  -2.811  31.841  0.00  0.00     0.039 A 
ATOM     19  C23 RES d   1      26.030  -2.469  31.065  0.00  0.00     0.028 C 
ATOM     20  C24 RES d   1      28.305  -1.696  31.532  0.00  0.00     0.147 C 
ATOM     21  F25 RES d   1      29.511  -1.967  32.188  0.00  0.00    -0.238 F 
ATOM     22  C26 RES d   1      28.571  -1.658  30.031  0.00  0.00     0.160 C 
ATOM     23  C29 RES d   1      29.476  -0.478  29.645  0.00  0.00     0.048 C 
ATOM     24  C30 RES d   1      28.839   0.811  30.165  0.00  0.00     0.004 C 
ATOM     25  C31 RES d   1      27.404   0.926  29.648  0.00  0.00     0.019 C 
ATOM     26  C32 RES d   1      29.590   2.129  29.923  0.00  0.00     0.160 C 
ATOM     27  O37 RES d   1      31.011   1.920  30.029  0.00  0.00    -0.334 OA
ENDROOT
BRANCH  26  28
ATOM     28  C33 RES d   1      29.164   2.787  28.635  0.00  0.00     0.188 C 
ATOM     29  O34 RES d   1      29.139   3.992  28.552  0.00  0.00    -0.292 OA
BRANCH  28  30
ATOM     30  C35 RES d   1      28.771   1.942  27.451  0.00  0.00     0.245 C 
BRANCH  30  31
ATOM     31  O36 RES d   1      28.619   2.776  26.301  0.00  0.00    -0.393 OA
ATOM     32  H62 RES d   1      29.385   3.337  26.117  0.00  0.00     0.209 HD
ENDBRANCH  30  31
ENDBRANCH  28  30
ENDBRANCH  26  28
BRANCH  22  33
ATOM     33  O28 RES d   1      27.325  -1.534  29.340  0.00  0.00    -0.392 OA
ATOM     34  H54 RES d   1      27.180  -2.212  28.667  0.00  0.00     0.210 HD
ENDBRANCH  22  33
TORSDOF 4
ENDMDL
MODEL 89
REMARK CAVERDOCK RESULT:      -8.7      0.000      0.000
REMARK CAVERDOCK CONSTRAINTS:       0.1      0.0      0.0      0.0
REMARK CAVERDOCK TUNNEL: 88     -8.7      3.4     89.3
REMARK  4 active torsions:
REMARK  status: ('A' for Active; 'I' for Inactive)
REMARK    1  A    between atoms: C26_22  and  O28_23 
REMARK    2  A    between atoms: C32_27  and  C33_28 
REMARK    3  A    between atoms: C33_28  and  C35_30 
REMARK    4  A    between atoms: C35_30  and  O36_31 
ROOT
ATOM      1  C1  RES d   1      31.421   4.247  29.766  0.00  0.00     0.078 C 
ATOM      2  C2  RES d   1      31.354   3.034  30.696  0.00  0.00     0.159 C 
ATOM      3  C3  RES d   1      32.732   2.746  31.298  0.00  0.00     0.078 C 
ATOM      4  O4  RES d   1      30.384   3.254  31.741  0.00  0.00    -0.347 OA
ATOM      5  C5  RES d   1      29.107   2.988  31.125  0.00  0.00     0.168 C 
ATOM      6  C7  RES d   1      28.268   2.132  32.113  0.00  0.00     0.041 C 
ATOM      7  C8  RES d   1      28.674   0.697  31.761  0.00  0.00     0.007 C 
ATOM      8  C10 RES d   1      27.689  -0.384  32.168  0.00  0.00     0.037 C 
ATOM      9  C12 RES d   1      27.549  -0.413  33.691  0.00  0.00     0.050 C 
ATOM     10  C13 RES d   1      26.527  -1.480  34.096  0.00  0.00     0.201 C 
ATOM     11  F15 RES d   1      26.483  -1.587  35.490  0.00  0.00    -0.245 F 
ATOM     12  C16 RES d   1      26.963  -2.802  33.493  0.00  0.00    -0.027 A 
ATOM     13  C17 RES d   1      27.063  -3.866  34.279  0.00  0.00     0.061 A 
ATOM     14  C18 RES d   1      27.502  -5.159  33.735  0.00  0.00     0.172 A 
ATOM     15  O19 RES d   1      27.558  -6.146  34.444  0.00  0.00    -0.289 OA
ATOM     16  C20 RES d   1      27.873  -5.233  32.311  0.00  0.00     0.052 A 
ATOM     17  C21 RES d   1      27.759  -4.161  31.543  0.00  0.00    -0.006 A 
ATOM     18  C22 RES d   1      27.260  -2.841  32.023  0.00  0.00     0.039 A 
ATOM     19  C23 RES d   1      25.962  -2.532  31.276  0.00  0.00     0.028 C 
ATOM     20  C24 RES d   1      28.241  -1.725  31.656  0.00  0.00     0.147 C 
ATOM     21  F25 RES d   1      29.469  -1.966  32.284  0.00  0.00    -0.238 F 
ATOM     22  C26 RES d   1      28.463  -1.723  30.147  0.00  0.00     0.160 C 
ATOM     23  C29 RES d   1      29.345  -0.544  29.705  0.00  0.00     0.048 C 
ATOM     24  C30 RES d   1      28.710   0.751  30.211  0.00  0.00     0.004 C 
ATOM     25  C31 RES d   1      27.259   0.839  29.732  0.00  0.00     0.019 C 
ATOM     26  C32 RES d   1      29.439   2.070  29.912  0.00  0.00     0.160 C 
ATOM     27  O37 RES d   1      30.865   1.878  29.983  0.00  0.00    -0.334 OA
ENDROOT
BRANCH  26  28
ATOM     28  C33 RES d   1      28.970   2.690  28.621  0.00  0.00     0.188 C 
ATOM     29  O34 RES d   1      28.763   3.878  28.562  0.00  0.00    -0.292 OA
BRANCH  28  30
ATOM     30  C35 RES d   1      28.760   1.828  27.404  0.00  0.00     0.245 C 
BRANCH  30  31
ATOM     31  O36 RES d   1      28.664   2.657  26.243  0.00  0.00    -0.393 OA
ATOM     32  H62 RES d   1      29.470   3.156  26.049  0.00  0.00     0.209 HD
ENDBRANCH  30  31
ENDBRANCH  28  30
ENDBRANCH  26  28
BRANCH  22  33
ATOM     33  O28 RES d   1      27.197  -1.629  29.490  0.00  0.00    -0.392 OA
ATOM     34  H54 RES d   1      26.447  -1.535  30.093  0.00  0.00     0.210 HD
ENDBRANCH  22  33
TORSDOF 4
ENDMDL
MODEL 90
REMARK CAVERDOCK RESULT:      -8.5      0.000      0.000
REMARK CAVERDOCK CONSTRAINTS:       0.0      0.0      0.0      0.0
REMARK CAVERDOCK TUNNEL: 89     -8.5      3.3     90.5
REMARK  4 active torsions:
REMARK  status: ('A' for Active; 'I' for Inactive)
REMARK    1  A    between atoms: C26_22  and  O28_23 
REMARK    2  A    between atoms: C32_27  and  C33_28 
REMARK    3  A    between atoms: C33_28  and  C35_30 
REMARK    4  A    between atoms: C35_30  and  O36_31 
ROOT
ATOM      1  C1  RES d   1      31.197   4.272  29.933  0.00  0.00     0.078 C 
ATOM      2  C2  RES d   1      31.128   3.090  30.901  0.00  0.00     0.159 C 
ATOM      3  C3  RES d   1      32.455   2.933  31.647  0.00  0.00     0.078 C 
ATOM      4  O4  RES d   1      30.042   3.267  31.834  0.00  0.00    -0.347 OA
ATOM      5  C5  RES d   1      28.858   2.880  31.107  0.00  0.00     0.168 C 
ATOM      6  C7  RES d   1      27.990   1.993  32.041  0.00  0.00     0.041 C 
ATOM      7  C8  RES d   1      28.538   0.584  31.790  0.00  0.00     0.007 C 
ATOM      8  C10 RES d   1      27.601  -0.558  32.141  0.00  0.00     0.037 C 
ATOM      9  C12 RES d   1      27.309  -0.547  33.643  0.00  0.00     0.050 C 
ATOM     10  C13 RES d   1      26.335  -1.679  33.988  0.00  0.00     0.201 C 
ATOM     11  F15 RES d   1      26.158  -1.742  35.374  0.00  0.00    -0.245 F 
ATOM     12  C16 RES d   1      26.929  -2.981  33.486  0.00  0.00    -0.027 A 
ATOM     13  C17 RES d   1      27.028  -4.006  34.320  0.00  0.00     0.061 A 
ATOM     14  C18 RES d   1      27.618  -5.278  33.876  0.00  0.00     0.172 A 
ATOM     15  O19 RES d   1      27.675  -6.234  34.627  0.00  0.00    -0.289 OA
ATOM     16  C20 RES d   1      28.136  -5.370  32.501  0.00  0.00     0.052 A 
ATOM     17  C21 RES d   1      28.020  -4.336  31.682  0.00  0.00    -0.006 A 
ATOM     18  C22 RES d   1      27.376  -3.044  32.055  0.00  0.00     0.039 A 
ATOM     19  C23 RES d   1      26.141  -2.865  31.171  0.00  0.00     0.028 C 
ATOM     20  C24 RES d   1      28.302  -1.867  31.742  0.00  0.00     0.147 C 
ATOM     21  F25 RES d   1      29.474  -1.989  32.497  0.00  0.00    -0.238 F 
ATOM     22  C26 RES d   1      28.676  -1.897  30.264  0.00  0.00     0.160 C 
ATOM     23  C29 RES d   1      29.506  -0.668  29.863  0.00  0.00     0.048 C 
ATOM     24  C30 RES d   1      28.727   0.589  30.250  0.00  0.00     0.004 C 
ATOM     25  C31 RES d   1      27.330   0.545  29.627  0.00  0.00     0.019 C 
ATOM     26  C32 RES d   1      29.381   1.951  29.971  0.00  0.00     0.160 C 
ATOM     27  O37 RES d   1      30.803   1.875  30.190  0.00  0.00    -0.334 OA
ENDROOT
BRANCH  26  28
ATOM     28  C33 RES d   1      29.000   2.489  28.616  0.00  0.00     0.188 C 
ATOM     29  O34 RES d   1      28.681   3.647  28.493  0.00  0.00    -0.292 OA
BRANCH  28  30
ATOM     30  C35 RES d   1      29.019   1.582  27.413  0.00  0.00     0.245 C 
BRANCH  30  31
ATOM     31  O36 RES d   1      28.824   2.357  26.228  0.00  0.00    -0.393 OA
ATOM     32  H62 RES d   1      28.835   1.838  25.412  0.00  0.00     0.209 HD
ENDBRANCH  30  31
ENDBRANCH  28  30
ENDBRANCH  26  28
BRANCH  22  33
ATOM     33  O28 RES d   1      27.480  -1.926  29.481  0.00  0.00    -0.392 OA
ATOM     34  H54 RES d   1      27.064  -2.797  29.432  0.00  0.00     0.210 HD
ENDBRANCH  22  33
TORSDOF 4
ENDMDL
MODEL 91
REMARK CAVERDOCK RESULT:      -8.6      0.000      0.000
REMARK CAVERDOCK CONSTRAINTS:       0.0      0.0      0.0      0.0
REMARK CAVERDOCK TUNNEL: 90     -8.6      3.3     91.3
REMARK  4 active torsions:
REMARK  status: ('A' for Active; 'I' for Inactive)
REMARK    1  A    between atoms: C26_22  and  O28_23 
REMARK    2  A    between atoms: C32_27  and  C33_28 
REMARK    3  A    between atoms: C33_28  and  C35_30 
REMARK    4  A    between atoms: C35_30  and  O36_31 
ROOT
ATOM      1  C1  RES d   1      30.650   4.020  29.135  0.00  0.00     0.078 C 
ATOM      2  C2  RES d   1      30.458   3.036  30.291  0.00  0.00     0.159 C 
ATOM      3  C3  RES d   1      31.525   3.262  31.365  0.00  0.00     0.078 C 
ATOM      4  O4  RES d   1      29.137   3.173  30.854  0.00  0.00    -0.347 OA
ATOM      5  C5  RES d   1      28.271   2.451  29.954  0.00  0.00     0.168 C 
ATOM      6  C7  RES d   1      27.294   1.600  30.810  0.00  0.00     0.041 C 
ATOM      7  C8  RES d   1      28.066   0.295  31.026  0.00  0.00     0.007 C 
ATOM      8  C10 RES d   1      27.223  -0.919  31.372  0.00  0.00     0.037 C 
ATOM      9  C12 RES d   1      26.514  -0.695  32.709  0.00  0.00     0.050 C 
ATOM     10  C13 RES d   1      25.635  -1.907  33.037  0.00  0.00     0.201 C 
ATOM     11  F15 RES d   1      25.078  -1.754  34.311  0.00  0.00    -0.245 F 
ATOM     12  C16 RES d   1      26.510  -3.146  33.004  0.00  0.00    -0.027 A 
ATOM     13  C17 RES d   1      26.497  -3.970  34.043  0.00  0.00     0.061 A 
ATOM     14  C18 RES d   1      27.348  -5.170  34.057  0.00  0.00     0.172 A 
ATOM     15  O19 RES d   1      27.310  -5.948  34.990  0.00  0.00    -0.289 OA
ATOM     16  C20 RES d   1      28.246  -5.408  32.914  0.00  0.00     0.052 A 
ATOM     17  C21 RES d   1      28.238  -4.575  31.884  0.00  0.00    -0.006 A 
ATOM     18  C22 RES d   1      27.353  -3.379  31.785  0.00  0.00     0.039 A 
ATOM     19  C23 RES d   1      26.411  -3.591  30.599  0.00  0.00     0.028 C 
ATOM     20  C24 RES d   1      28.171  -2.126  31.464  0.00  0.00     0.147 C 
ATOM     21  F25 RES d   1      29.083  -1.894  32.501  0.00  0.00    -0.238 F 
ATOM     22  C26 RES d   1      28.954  -2.350  30.175  0.00  0.00     0.160 C 
ATOM     23  C29 RES d   1      29.699  -1.080  29.736  0.00  0.00     0.048 C 
ATOM     24  C30 RES d   1      28.686   0.060  29.622  0.00  0.00     0.004 C 
ATOM     25  C31 RES d   1      27.545  -0.351  28.691  0.00  0.00     0.019 C 
ATOM     26  C32 RES d   1      29.213   1.448  29.225  0.00  0.00     0.160 C 
ATOM     27  O37 RES d   1      30.509   1.676  29.809  0.00  0.00    -0.334 OA
ENDROOT
BRANCH  26  28
ATOM     28  C33 RES d   1      29.170   1.656  27.732  0.00  0.00     0.188 C 
ATOM     29  O34 RES d   1      29.832   0.956  27.006  0.00  0.00    -0.292 OA
BRANCH  28  30
ATOM     30  C35 RES d   1      28.300   2.739  27.147  0.00  0.00     0.245 C 
BRANCH  30  31
ATOM     31  O36 RES d   1      28.763   3.065  25.835  0.00  0.00    -0.393 OA
ATOM     32  H62 RES d   1      28.283   3.794  25.418  0.00  0.00     0.209 HD
ENDBRANCH  30  31
ENDBRANCH  28  30
ENDBRANCH  26  28
BRANCH  22  33
ATOM     33  O28 RES d   1      28.046  -2.737  29.140  0.00  0.00    -0.392 OA
ATOM     34  H54 RES d   1      27.117  -2.576  29.352  0.00  0.00     0.210 HD
ENDBRANCH  22  33
TORSDOF 4
ENDMDL
MODEL 92
REMARK CAVERDOCK RESULT:      -9.6      0.000      0.000
REMARK CAVERDOCK CONSTRAINTS:       0.0      0.0      0.0      0.0
REMARK CAVERDOCK TUNNEL: 91     -9.6      3.3     92.5
REMARK  4 active torsions:
REMARK  status: ('A' for Active; 'I' for Inactive)
REMARK    1  A    between atoms: C26_22  and  O28_23 
REMARK    2  A    between atoms: C32_27  and  C33_28 
REMARK    3  A    between atoms: C33_28  and  C35_30 
REMARK    4  A    between atoms: C35_30  and  O36_31 
ROOT
ATOM      1  C1  RES d   1      30.529   4.006  29.379  0.00  0.00     0.078 C 
ATOM      2  C2  RES d   1      30.338   3.004  30.519  0.00  0.00     0.159 C 
ATOM      3  C3  RES d   1      31.387   3.231  31.610  0.00  0.00     0.078 C 
ATOM      4  O4  RES d   1      29.008   3.112  31.067  0.00  0.00    -0.347 OA
ATOM      5  C5  RES d   1      28.165   2.389  30.146  0.00  0.00     0.168 C 
ATOM      6  C7  RES d   1      27.190   1.512  30.978  0.00  0.00     0.041 C 
ATOM      7  C8  RES d   1      27.981   0.215  31.186  0.00  0.00     0.007 C 
ATOM      8  C10 RES d   1      27.153  -1.016  31.504  0.00  0.00     0.037 C 
ATOM      9  C12 RES d   1      26.423  -0.822  32.835  0.00  0.00     0.050 C 
ATOM     10  C13 RES d   1      25.560  -2.052  33.135  0.00  0.00     0.201 C 
ATOM     11  F15 RES d   1      24.984  -1.925  34.404  0.00  0.00    -0.245 F 
ATOM     12  C16 RES d   1      26.454  -3.276  33.097  0.00  0.00    -0.027 A 
ATOM     13  C17 RES d   1      26.441  -4.114  34.124  0.00  0.00     0.061 A 
ATOM     14  C18 RES d   1      27.310  -5.301  34.133  0.00  0.00     0.172 A 
ATOM     15  O19 RES d   1      27.273  -6.093  35.055  0.00  0.00    -0.289 OA
ATOM     16  C20 RES d   1      28.226  -5.509  32.998  0.00  0.00     0.052 A 
ATOM     17  C21 RES d   1      28.218  -4.663  31.980  0.00  0.00    -0.006 A 
ATOM     18  C22 RES d   1      27.316  -3.479  31.886  0.00  0.00     0.039 A 
ATOM     19  C23 RES d   1      26.393  -3.689  30.685  0.00  0.00     0.028 C 
ATOM     20  C24 RES d   1      28.118  -2.209  31.592  0.00  0.00     0.147 C 
ATOM     21  F25 RES d   1      29.013  -1.977  32.643  0.00  0.00    -0.238 F 
ATOM     22  C26 RES d   1      28.920  -2.403  30.310  0.00  0.00     0.160 C 
ATOM     23  C29 RES d   1      29.651  -1.115  29.898  0.00  0.00     0.048 C 
ATOM     24  C30 RES d   1      28.622   0.010  29.787  0.00  0.00     0.004 C 
ATOM     25  C31 RES d   1      27.499  -0.406  28.836  0.00  0.00     0.019 C 
ATOM     26  C32 RES d   1      29.132   1.411  29.415  0.00  0.00     0.160 C 
ATOM     27  O37 RES d   1      30.417   1.651  30.019  0.00  0.00    -0.334 OA
ENDROOT
BRANCH  26  28
ATOM     28  C33 RES d   1      29.105   1.639  27.926  0.00  0.00     0.188 C 
ATOM     29  O34 RES d   1      29.604   0.830  27.181  0.00  0.00    -0.292 OA
BRANCH  28  30
ATOM     30  C35 RES d   1      28.453   2.877  27.365  0.00  0.00     0.245 C 
BRANCH  30  31
ATOM     31  O36 RES d   1      28.831   3.036  25.995  0.00  0.00    -0.393 OA
ATOM     32  H62 RES d   1      28.951   3.957  25.724  0.00  0.00     0.209 HD
ENDBRANCH  30  31
ENDBRANCH  28  30
ENDBRANCH  26  28
BRANCH  22  33
ATOM     33  O28 RES d   1      28.032  -2.790  29.259  0.00  0.00    -0.392 OA
ATOM     34  H54 RES d   1      28.154  -2.294  28.439  0.00  0.00     0.210 HD
ENDBRANCH  22  33
TORSDOF 4
ENDMDL
MODEL 93
REMARK CAVERDOCK RESULT:      -9.6      0.000      0.000
REMARK CAVERDOCK CONSTRAINTS:       0.0      0.0      0.0      0.0
REMARK CAVERDOCK TUNNEL: 92     -9.6      3.3     93.4
REMARK  4 active torsions:
REMARK  status: ('A' for Active; 'I' for Inactive)
REMARK    1  A    between atoms: C26_22  and  O28_23 
REMARK    2  A    between atoms: C32_27  and  C33_28 
REMARK    3  A    between atoms: C33_28  and  C35_30 
REMARK    4  A    between atoms: C35_30  and  O36_31 
ROOT
ATOM      1  C1  RES d   1      30.597   3.883  29.311  0.00  0.00     0.078 C 
ATOM      2  C2  RES d   1      30.379   2.892  30.456  0.00  0.00     0.159 C 
ATOM      3  C3  RES d   1      31.422   3.109  31.555  0.00  0.00     0.078 C 
ATOM      4  O4  RES d   1      29.046   3.028  30.991  0.00  0.00    -0.347 OA
ATOM      5  C5  RES d   1      28.199   2.313  30.069  0.00  0.00     0.168 C 
ATOM      6  C7  RES d   1      27.201   1.459  30.897  0.00  0.00     0.041 C 
ATOM      7  C8  RES d   1      27.967   0.150  31.122  0.00  0.00     0.007 C 
ATOM      8  C10 RES d   1      27.115  -1.065  31.441  0.00  0.00     0.037 C 
ATOM      9  C12 RES d   1      26.376  -0.848  32.764  0.00  0.00     0.050 C 
ATOM     10  C13 RES d   1      25.489  -2.060  33.065  0.00  0.00     0.201 C 
ATOM     11  F15 RES d   1      24.905  -1.914  34.327  0.00  0.00    -0.245 F 
ATOM     12  C16 RES d   1      26.363  -3.300  33.043  0.00  0.00    -0.027 A 
ATOM     13  C17 RES d   1      26.326  -4.131  34.076  0.00  0.00     0.061 A 
ATOM     14  C18 RES d   1      27.174  -5.332  34.101  0.00  0.00     0.172 A 
ATOM     15  O19 RES d   1      27.114  -6.117  35.029  0.00  0.00    -0.289 OA
ATOM     16  C20 RES d   1      28.096  -5.564  32.977  0.00  0.00     0.052 A 
ATOM     17  C21 RES d   1      28.112  -4.725  31.953  0.00  0.00    -0.006 A 
ATOM     18  C22 RES d   1      27.231  -3.527  31.842  0.00  0.00     0.039 A 
ATOM     19  C23 RES d   1      26.315  -3.730  30.634  0.00  0.00     0.028 C 
ATOM     20  C24 RES d   1      28.058  -2.273  31.547  0.00  0.00     0.147 C 
ATOM     21  F25 RES d   1      28.948  -2.049  32.604  0.00  0.00    -0.238 F 
ATOM     22  C26 RES d   1      28.868  -2.490  30.273  0.00  0.00     0.160 C 
ATOM     23  C29 RES d   1      29.625  -1.218  29.859  0.00  0.00     0.048 C 
ATOM     24  C30 RES d   1      28.617  -0.076  29.731  0.00  0.00     0.004 C 
ATOM     25  C31 RES d   1      27.495  -0.479  28.772  0.00  0.00     0.019 C 
ATOM     26  C32 RES d   1      29.154   1.313  29.353  0.00  0.00     0.160 C 
ATOM     27  O37 RES d   1      30.438   1.535  29.967  0.00  0.00    -0.334 OA
ENDROOT
BRANCH  26  28
ATOM     28  C33 RES d   1      29.145   1.531  27.862  0.00  0.00     0.188 C 
ATOM     29  O34 RES d   1      29.672   0.728  27.131  0.00  0.00    -0.292 OA
BRANCH  28  30
ATOM     30  C35 RES d   1      28.476   2.751  27.283  0.00  0.00     0.245 C 
BRANCH  30  31
ATOM     31  O36 RES d   1      28.817   2.870  25.900  0.00  0.00    -0.393 OA
ATOM     32  H62 RES d   1      29.129   3.751  25.646  0.00  0.00     0.209 HD
ENDBRANCH  30  31
ENDBRANCH  28  30
ENDBRANCH  26  28
BRANCH  22  33
ATOM     33  O28 RES d   1      27.983  -2.870  29.216  0.00  0.00    -0.392 OA
ATOM     34  H54 RES d   1      27.443  -2.144  28.877  0.00  0.00     0.210 HD
ENDBRANCH  22  33
TORSDOF 4
ENDMDL
MODEL 94
REMARK CAVERDOCK RESULT:      -9.9      0.000      0.000
REMARK CAVERDOCK CONSTRAINTS:       0.0      0.0      0.0      0.0
REMARK CAVERDOCK TUNNEL: 93     -9.9      3.3     94.4
REMARK  4 active torsions:
REMARK  status: ('A' for Active; 'I' for Inactive)
REMARK    1  A    between atoms: C26_22  and  O28_23 
REMARK    2  A    between atoms: C32_27  and  C33_28 
REMARK    3  A    between atoms: C33_28  and  C35_30 
REMARK    4  A    between atoms: C35_30  and  O36_31 
ROOT
ATOM      1  C1  RES d   1      30.401   3.803  29.431  0.00  0.00     0.078 C 
ATOM      2  C2  RES d   1      30.184   2.829  30.591  0.00  0.00     0.159 C 
ATOM      3  C3  RES d   1      31.181   3.110  31.717  0.00  0.00     0.078 C 
ATOM      4  O4  RES d   1      28.830   2.923  31.081  0.00  0.00    -0.347 OA
ATOM      5  C5  RES d   1      28.042   2.156  30.148  0.00  0.00     0.168 C 
ATOM      6  C7  RES d   1      27.052   1.280  30.964  0.00  0.00     0.041 C 
ATOM      7  C8  RES d   1      27.860   0.009  31.242  0.00  0.00     0.007 C 
ATOM      8  C10 RES d   1      27.046  -1.232  31.562  0.00  0.00     0.037 C 
ATOM      9  C12 RES d   1      26.257  -1.016  32.856  0.00  0.00     0.050 C 
ATOM     10  C13 RES d   1      25.409  -2.256  33.156  0.00  0.00     0.201 C 
ATOM     11  F15 RES d   1      24.778  -2.107  34.396  0.00  0.00    -0.245 F 
ATOM     12  C16 RES d   1      26.330  -3.461  33.190  0.00  0.00    -0.027 A 
ATOM     13  C17 RES d   1      26.292  -4.270  34.240  0.00  0.00     0.061 A 
ATOM     14  C18 RES d   1      27.185  -5.436  34.318  0.00  0.00     0.172 A 
ATOM     15  O19 RES d   1      27.126  -6.203  35.261  0.00  0.00    -0.289 OA
ATOM     16  C20 RES d   1      28.151  -5.656  33.229  0.00  0.00     0.052 A 
ATOM     17  C21 RES d   1      28.167  -4.839  32.187  0.00  0.00    -0.006 A 
ATOM     18  C22 RES d   1      27.245  -3.679  32.022  0.00  0.00     0.039 A 
ATOM     19  C23 RES d   1      26.377  -3.943  30.791  0.00  0.00     0.028 C 
ATOM     20  C24 RES d   1      28.032  -2.400  31.724  0.00  0.00     0.147 C 
ATOM     21  F25 RES d   1      28.877  -2.118  32.804  0.00  0.00    -0.238 F 
ATOM     22  C26 RES d   1      28.890  -2.612  30.482  0.00  0.00     0.160 C 
ATOM     23  C29 RES d   1      29.610  -1.320  30.063  0.00  0.00     0.048 C 
ATOM     24  C30 RES d   1      28.563  -0.222  29.878  0.00  0.00     0.004 C 
ATOM     25  C31 RES d   1      27.489  -0.689  28.893  0.00  0.00     0.019 C 
ATOM     26  C32 RES d   1      29.058   1.179  29.486  0.00  0.00     0.160 C 
ATOM     27  O37 RES d   1      30.312   1.465  30.134  0.00  0.00    -0.334 OA
ENDROOT
BRANCH  26  28
ATOM     28  C33 RES d   1      29.088   1.365  27.990  0.00  0.00     0.188 C 
ATOM     29  O34 RES d   1      29.863   0.728  27.318  0.00  0.00    -0.292 OA
BRANCH  28  30
ATOM     30  C35 RES d   1      28.150   2.344  27.334  0.00  0.00     0.245 C 
BRANCH  30  31
ATOM     31  O36 RES d   1      28.711   2.785  26.095  0.00  0.00    -0.393 OA
ATOM     32  H62 RES d   1      29.006   2.065  25.519  0.00  0.00     0.209 HD
ENDBRANCH  30  31
ENDBRANCH  28  30
ENDBRANCH  26  28
BRANCH  22  33
ATOM     33  O28 RES d   1      28.055  -3.048  29.407  0.00  0.00    -0.392 OA
ATOM     34  H54 RES d   1      27.976  -4.009  29.337  0.00  0.00     0.210 HD
ENDBRANCH  22  33
TORSDOF 4
ENDMDL
MODEL 95
REMARK CAVERDOCK RESULT:     -10.4      0.000      0.000
REMARK CAVERDOCK CONSTRAINTS:       0.0      0.0      0.0      0.0
REMARK CAVERDOCK TUNNEL: 94    -10.4      3.3     95.4
REMARK  4 active torsions:
REMARK  status: ('A' for Active; 'I' for Inactive)
REMARK    1  A    between atoms: C26_22  and  O28_23 
REMARK    2  A    between atoms: C32_27  and  C33_28 
REMARK    3  A    between atoms: C33_28  and  C35_30 
REMARK    4  A    between atoms: C35_30  and  O36_31 
ROOT
ATOM      1  C1  RES d   1      30.058   3.749  29.431  0.00  0.00     0.078 C 
ATOM      2  C2  RES d   1      29.848   2.774  30.592  0.00  0.00     0.159 C 
ATOM      3  C3  RES d   1      30.789   3.113  31.750  0.00  0.00     0.078 C 
ATOM      4  O4  RES d   1      28.474   2.805  31.032  0.00  0.00    -0.347 OA
ATOM      5  C5  RES d   1      27.759   1.992  30.079  0.00  0.00     0.168 C 
ATOM      6  C7  RES d   1      26.785   1.075  30.867  0.00  0.00     0.041 C 
ATOM      7  C8  RES d   1      27.644  -0.153  31.185  0.00  0.00     0.007 C 
ATOM      8  C10 RES d   1      26.881  -1.430  31.487  0.00  0.00     0.037 C 
ATOM      9  C12 RES d   1      26.037  -1.245  32.750  0.00  0.00     0.050 C 
ATOM     10  C13 RES d   1      25.240  -2.523  33.031  0.00  0.00     0.201 C 
ATOM     11  F15 RES d   1      24.559  -2.396  34.246  0.00  0.00    -0.245 F 
ATOM     12  C16 RES d   1      26.218  -3.680  33.109  0.00  0.00    -0.027 A 
ATOM     13  C17 RES d   1      26.182  -4.482  34.164  0.00  0.00     0.061 A 
ATOM     14  C18 RES d   1      27.128  -5.602  34.285  0.00  0.00     0.172 A 
ATOM     15  O19 RES d   1      27.073  -6.363  35.232  0.00  0.00    -0.289 OA
ATOM     16  C20 RES d   1      28.143  -5.781  33.233  0.00  0.00     0.052 A 
ATOM     17  C21 RES d   1      28.156  -4.972  32.185  0.00  0.00    -0.006 A 
ATOM     18  C22 RES d   1      27.184  -3.861  31.976  0.00  0.00     0.039 A 
ATOM     19  C23 RES d   1      26.376  -4.177  30.717  0.00  0.00     0.028 C 
ATOM     20  C24 RES d   1      27.917  -2.547  31.695  0.00  0.00     0.147 C 
ATOM     21  F25 RES d   1      28.708  -2.215  32.802  0.00  0.00    -0.238 F 
ATOM     22  C26 RES d   1      28.830  -2.725  30.486  0.00  0.00     0.160 C 
ATOM     23  C29 RES d   1      29.499  -1.402  30.082  0.00  0.00     0.048 C 
ATOM     24  C30 RES d   1      28.407  -0.358  29.849  0.00  0.00     0.004 C 
ATOM     25  C31 RES d   1      27.394  -0.886  28.831  0.00  0.00     0.019 C 
ATOM     26  C32 RES d   1      28.846   1.062  29.462  0.00  0.00     0.160 C 
ATOM     27  O37 RES d   1      30.059   1.415  30.152  0.00  0.00    -0.334 OA
ENDROOT
BRANCH  26  28
ATOM     28  C33 RES d   1      28.921   1.238  27.967  0.00  0.00     0.188 C 
ATOM     29  O34 RES d   1      29.668   0.550  27.315  0.00  0.00    -0.292 OA
BRANCH  28  30
ATOM     30  C35 RES d   1      28.062   2.272  27.286  0.00  0.00     0.245 C 
BRANCH  30  31
ATOM     31  O36 RES d   1      28.717   2.730  26.101  0.00  0.00    -0.393 OA
ATOM     32  H62 RES d   1      29.683   2.723  26.158  0.00  0.00     0.209 HD
ENDBRANCH  30  31
ENDBRANCH  28  30
ENDBRANCH  26  28
BRANCH  22  33
ATOM     33  O28 RES d   1      28.056  -3.210  29.386  0.00  0.00    -0.392 OA
ATOM     34  H54 RES d   1      28.329  -4.082  29.069  0.00  0.00     0.210 HD
ENDBRANCH  22  33
TORSDOF 4
ENDMDL
MODEL 96
REMARK CAVERDOCK RESULT:     -10.4      0.000      0.000
REMARK CAVERDOCK CONSTRAINTS:       0.0      0.0      0.0      0.0
REMARK CAVERDOCK TUNNEL: 95    -10.4      3.3     96.4
REMARK  4 active torsions:
REMARK  status: ('A' for Active; 'I' for Inactive)
REMARK    1  A    between atoms: C26_22  and  O28_23 
REMARK    2  A    between atoms: C32_27  and  C33_28 
REMARK    3  A    between atoms: C33_28  and  C35_30 
REMARK    4  A    between atoms: C35_30  and  O36_31 
ROOT
ATOM      1  C1  RES d   1      29.965   3.684  29.433  0.00  0.00     0.078 C 
ATOM      2  C2  RES d   1      29.738   2.730  30.608  0.00  0.00     0.159 C 
ATOM      3  C3  RES d   1      30.642   3.108  31.784  0.00  0.00     0.078 C 
ATOM      4  O4  RES d   1      28.353   2.748  31.011  0.00  0.00    -0.347 OA
ATOM      5  C5  RES d   1      27.676   1.905  30.056  0.00  0.00     0.168 C 
ATOM      6  C7  RES d   1      26.695   0.988  30.837  0.00  0.00     0.041 C 
ATOM      7  C8  RES d   1      27.564  -0.219  31.204  0.00  0.00     0.007 C 
ATOM      8  C10 RES d   1      26.813  -1.502  31.512  0.00  0.00     0.037 C 
ATOM      9  C12 RES d   1      25.931  -1.303  32.747  0.00  0.00     0.050 C 
ATOM     10  C13 RES d   1      25.147  -2.587  33.034  0.00  0.00     0.201 C 
ATOM     11  F15 RES d   1      24.431  -2.446  34.227  0.00  0.00    -0.245 F 
ATOM     12  C16 RES d   1      26.140  -3.727  33.163  0.00  0.00    -0.027 A 
ATOM     13  C17 RES d   1      26.087  -4.508  34.233  0.00  0.00     0.061 A 
ATOM     14  C18 RES d   1      27.046  -5.610  34.403  0.00  0.00     0.172 A 
ATOM     15  O19 RES d   1      26.977  -6.352  35.364  0.00  0.00    -0.289 OA
ATOM     16  C20 RES d   1      28.093  -5.794  33.383  0.00  0.00     0.052 A 
ATOM     17  C21 RES d   1      28.122  -5.008  32.319  0.00  0.00    -0.006 A 
ATOM     18  C22 RES d   1      27.139  -3.916  32.060  0.00  0.00     0.039 A 
ATOM     19  C23 RES d   1      26.370  -4.271  30.787  0.00  0.00     0.028 C 
ATOM     20  C24 RES d   1      27.859  -2.597  31.772  0.00  0.00     0.147 C 
ATOM     21  F25 RES d   1      28.615  -2.230  32.892  0.00  0.00    -0.238 F 
ATOM     22  C26 RES d   1      28.807  -2.785  30.592  0.00  0.00     0.160 C 
ATOM     23  C29 RES d   1      29.467  -1.461  30.177  0.00  0.00     0.048 C 
ATOM     24  C30 RES d   1      28.366  -0.440  29.893  0.00  0.00     0.004 C 
ATOM     25  C31 RES d   1      27.389  -1.004  28.860  0.00  0.00     0.019 C 
ATOM     26  C32 RES d   1      28.793   0.980  29.489  0.00  0.00     0.160 C 
ATOM     27  O37 RES d   1      29.982   1.366  30.204  0.00  0.00    -0.334 OA
ENDROOT
BRANCH  26  28
ATOM     28  C33 RES d   1      28.906   1.125  27.993  0.00  0.00     0.188 C 
ATOM     29  O34 RES d   1      29.747   0.506  27.387  0.00  0.00    -0.292 OA
BRANCH  28  30
ATOM     30  C35 RES d   1      27.968   2.044  27.252  0.00  0.00     0.245 C 
BRANCH  30  31
ATOM     31  O36 RES d   1      28.713   2.841  26.328  0.00  0.00    -0.393 OA
ATOM     32  H62 RES d   1      29.374   2.345  25.824  0.00  0.00     0.209 HD
ENDBRANCH  30  31
ENDBRANCH  28  30
ENDBRANCH  26  28
BRANCH  22  33
ATOM     33  O28 RES d   1      28.071  -3.306  29.482  0.00  0.00    -0.392 OA
ATOM     34  H54 RES d   1      27.310  -3.845  29.734  0.00  0.00     0.210 HD
ENDBRANCH  22  33
TORSDOF 4
ENDMDL
MODEL 97
REMARK CAVERDOCK RESULT:     -10.6      0.000      0.000
REMARK CAVERDOCK CONSTRAINTS:       0.0      0.0      0.0      0.0
REMARK CAVERDOCK TUNNEL: 96    -10.6      3.3     97.2
REMARK  4 active torsions:
REMARK  status: ('A' for Active; 'I' for Inactive)
REMARK    1  A    between atoms: C26_22  and  O28_23 
REMARK    2  A    between atoms: C32_27  and  C33_28 
REMARK    3  A    between atoms: C33_28  and  C35_30 
REMARK    4  A    between atoms: C35_30  and  O36_31 
ROOT
ATOM      1  C1  RES d   1      30.131   3.461  29.462  0.00  0.00     0.078 C 
ATOM      2  C2  RES d   1      29.884   2.524  30.646  0.00  0.00     0.159 C 
ATOM      3  C3  RES d   1      30.823   2.870  31.804  0.00  0.00     0.078 C 
ATOM      4  O4  RES d   1      28.508   2.602  31.072  0.00  0.00    -0.347 OA
ATOM      5  C5  RES d   1      27.781   1.782  30.133  0.00  0.00     0.168 C 
ATOM      6  C7  RES d   1      26.775   0.912  30.936  0.00  0.00     0.041 C 
ATOM      7  C8  RES d   1      27.599  -0.329  31.295  0.00  0.00     0.007 C 
ATOM      8  C10 RES d   1      26.801  -1.577  31.624  0.00  0.00     0.037 C 
ATOM      9  C12 RES d   1      25.949  -1.336  32.872  0.00  0.00     0.050 C 
ATOM     10  C13 RES d   1      25.117  -2.585  33.179  0.00  0.00     0.201 C 
ATOM     11  F15 RES d   1      24.427  -2.407  34.383  0.00  0.00    -0.245 F 
ATOM     12  C16 RES d   1      26.064  -3.764  33.298  0.00  0.00    -0.027 A 
ATOM     13  C17 RES d   1      25.997  -4.536  34.374  0.00  0.00     0.061 A 
ATOM     14  C18 RES d   1      26.912  -5.676  34.535  0.00  0.00     0.172 A 
ATOM     15  O19 RES d   1      26.828  -6.410  35.501  0.00  0.00    -0.289 OA
ATOM     16  C20 RES d   1      27.932  -5.910  33.498  0.00  0.00     0.052 A 
ATOM     17  C21 RES d   1      27.976  -5.131  32.429  0.00  0.00    -0.006 A 
ATOM     18  C22 RES d   1      27.035  -4.001  32.181  0.00  0.00     0.039 A 
ATOM     19  C23 RES d   1      26.231  -4.330  30.923  0.00  0.00     0.028 C 
ATOM     20  C24 RES d   1      27.805  -2.714  31.872  0.00  0.00     0.147 C 
ATOM     21  F25 RES d   1      28.594  -2.373  32.978  0.00  0.00    -0.238 F 
ATOM     22  C26 RES d   1      28.724  -2.948  30.678  0.00  0.00     0.160 C 
ATOM     23  C29 RES d   1      29.432  -1.655  30.245  0.00  0.00     0.048 C 
ATOM     24  C30 RES d   1      28.369  -0.589  29.973  0.00  0.00     0.004 C 
ATOM     25  C31 RES d   1      27.352  -1.118  28.960  0.00  0.00     0.019 C 
ATOM     26  C32 RES d   1      28.848   0.809  29.553  0.00  0.00     0.160 C 
ATOM     27  O37 RES d   1      30.064   1.148  30.246  0.00  0.00    -0.334 OA
ENDROOT
BRANCH  26  28
ATOM     28  C33 RES d   1      28.942   0.942  28.054  0.00  0.00     0.188 C 
ATOM     29  O34 RES d   1      29.762   0.302  27.441  0.00  0.00    -0.292 OA
BRANCH  28  30
ATOM     30  C35 RES d   1      28.012   1.873  27.321  0.00  0.00     0.245 C 
BRANCH  30  31
ATOM     31  O36 RES d   1      28.770   2.720  26.455  0.00  0.00    -0.393 OA
ATOM     32  H62 RES d   1      29.555   3.105  26.870  0.00  0.00     0.209 HD
ENDBRANCH  30  31
ENDBRANCH  28  30
ENDBRANCH  26  28
BRANCH  22  33
ATOM     33  O28 RES d   1      27.949  -3.443  29.583  0.00  0.00    -0.392 OA
ATOM     34  H54 RES d   1      27.522  -4.293  29.757  0.00  0.00     0.210 HD
ENDBRANCH  22  33
TORSDOF 4
ENDMDL
MODEL 98
REMARK CAVERDOCK RESULT:     -10.6      0.000      0.000
REMARK CAVERDOCK CONSTRAINTS:       0.0      0.0      0.0      0.0
REMARK CAVERDOCK TUNNEL: 97    -10.6      3.3     98.2
REMARK  4 active torsions:
REMARK  status: ('A' for Active; 'I' for Inactive)
REMARK    1  A    between atoms: C26_22  and  O28_23 
REMARK    2  A    between atoms: C32_27  and  C33_28 
REMARK    3  A    between atoms: C33_28  and  C35_30 
REMARK    4  A    between atoms: C35_30  and  O36_31 
ROOT
ATOM      1  C1  RES d   1      29.951   3.411  29.615  0.00  0.00     0.078 C 
ATOM      2  C2  RES d   1      29.691   2.471  30.794  0.00  0.00     0.159 C 
ATOM      3  C3  RES d   1      30.564   2.859  31.988  0.00  0.00     0.078 C 
ATOM      4  O4  RES d   1      28.295   2.496  31.159  0.00  0.00    -0.347 OA
ATOM      5  C5  RES d   1      27.641   1.645  30.196  0.00  0.00     0.168 C 
ATOM      6  C7  RES d   1      26.637   0.739  30.961  0.00  0.00     0.041 C 
ATOM      7  C8  RES d   1      27.493  -0.466  31.364  0.00  0.00     0.007 C 
ATOM      8  C10 RES d   1      26.730  -1.743  31.667  0.00  0.00     0.037 C 
ATOM      9  C12 RES d   1      25.817  -1.529  32.876  0.00  0.00     0.050 C 
ATOM     10  C13 RES d   1      25.022  -2.808  33.156  0.00  0.00     0.201 C 
ATOM     11  F15 RES d   1      24.275  -2.651  34.328  0.00  0.00    -0.245 F 
ATOM     12  C16 RES d   1      26.008  -3.948  33.323  0.00  0.00    -0.027 A 
ATOM     13  C17 RES d   1      25.925  -4.717  34.401  0.00  0.00     0.061 A 
ATOM     14  C18 RES d   1      26.876  -5.819  34.608  0.00  0.00     0.172 A 
ATOM     15  O19 RES d   1      26.779  -6.551  35.575  0.00  0.00    -0.289 OA
ATOM     16  C20 RES d   1      27.948  -6.018  33.618  0.00  0.00     0.052 A 
ATOM     17  C21 RES d   1      28.008  -5.243  32.546  0.00  0.00    -0.006 A 
ATOM     18  C22 RES d   1      27.035  -4.152  32.250  0.00  0.00     0.039 A 
ATOM     19  C23 RES d   1      26.299  -4.520  30.961  0.00  0.00     0.028 C 
ATOM     20  C24 RES d   1      27.767  -2.838  31.966  0.00  0.00     0.147 C 
ATOM     21  F25 RES d   1      28.493  -2.461  33.101  0.00  0.00    -0.238 F 
ATOM     22  C26 RES d   1      28.744  -3.042  30.814  0.00  0.00     0.160 C 
ATOM     23  C29 RES d   1      29.419  -1.724  30.402  0.00  0.00     0.048 C 
ATOM     24  C30 RES d   1      28.328  -0.703  30.078  0.00  0.00     0.004 C 
ATOM     25  C31 RES d   1      27.377  -1.277  29.026  0.00  0.00     0.019 C 
ATOM     26  C32 RES d   1      28.770   0.710  29.669  0.00  0.00     0.160 C 
ATOM     27  O37 RES d   1      29.941   1.101  30.411  0.00  0.00    -0.334 OA
ENDROOT
BRANCH  26  28
ATOM     28  C33 RES d   1      28.923   0.839  28.175  0.00  0.00     0.188 C 
ATOM     29  O34 RES d   1      29.790   0.225  27.601  0.00  0.00    -0.292 OA
BRANCH  28  30
ATOM     30  C35 RES d   1      27.993   1.734  27.397  0.00  0.00     0.245 C 
BRANCH  30  31
ATOM     31  O36 RES d   1      28.750   2.524  26.478  0.00  0.00    -0.393 OA
ATOM     32  H62 RES d   1      29.629   2.169  26.285  0.00  0.00     0.209 HD
ENDBRANCH  30  31
ENDBRANCH  28  30
ENDBRANCH  26  28
BRANCH  22  33
ATOM     33  O28 RES d   1      28.037  -3.573  29.690  0.00  0.00    -0.392 OA
ATOM     34  H54 RES d   1      27.777  -4.499  29.792  0.00  0.00     0.210 HD
ENDBRANCH  22  33
TORSDOF 4
ENDMDL
MODEL 99
REMARK CAVERDOCK RESULT:     -10.6      0.000      0.000
REMARK CAVERDOCK CONSTRAINTS:       0.0      0.0      0.0      0.0
REMARK CAVERDOCK TUNNEL: 98    -10.6      3.2     99.3
REMARK  4 active torsions:
REMARK  status: ('A' for Active; 'I' for Inactive)
REMARK    1  A    between atoms: C26_22  and  O28_23 
REMARK    2  A    between atoms: C32_27  and  C33_28 
REMARK    3  A    between atoms: C33_28  and  C35_30 
REMARK    4  A    between atoms: C35_30  and  O36_31 
ROOT
ATOM      1  C1  RES d   1      29.568   3.543  29.850  0.00  0.00     0.078 C 
ATOM      2  C2  RES d   1      29.335   2.584  31.019  0.00  0.00     0.159 C 
ATOM      3  C3  RES d   1      30.140   3.028  32.242  0.00  0.00     0.078 C 
ATOM      4  O4  RES d   1      27.930   2.512  31.338  0.00  0.00    -0.347 OA
ATOM      5  C5  RES d   1      27.369   1.619  30.354  0.00  0.00     0.168 C 
ATOM      6  C7  RES d   1      26.405   0.644  31.084  0.00  0.00     0.041 C 
ATOM      7  C8  RES d   1      27.329  -0.500  31.515  0.00  0.00     0.007 C 
ATOM      8  C10 RES d   1      26.647  -1.828  31.791  0.00  0.00     0.037 C 
ATOM      9  C12 RES d   1      25.682  -1.681  32.970  0.00  0.00     0.050 C 
ATOM     10  C13 RES d   1      24.969  -3.013  33.223  0.00  0.00     0.201 C 
ATOM     11  F15 RES d   1      24.175  -2.912  34.369  0.00  0.00    -0.245 F 
ATOM     12  C16 RES d   1      26.025  -4.083  33.421  0.00  0.00    -0.027 A 
ATOM     13  C17 RES d   1      25.961  -4.859  34.495  0.00  0.00     0.061 A 
ATOM     14  C18 RES d   1      26.978  -5.893  34.733  0.00  0.00     0.172 A 
ATOM     15  O19 RES d   1      26.901  -6.632  35.696  0.00  0.00    -0.289 OA
ATOM     16  C20 RES d   1      28.094  -6.014  33.778  0.00  0.00     0.052 A 
ATOM     17  C21 RES d   1      28.135  -5.234  32.710  0.00  0.00    -0.006 A 
ATOM     18  C22 RES d   1      27.099  -4.212  32.382  0.00  0.00     0.039 A 
ATOM     19  C23 RES d   1      26.433  -4.625  31.070  0.00  0.00     0.028 C 
ATOM     20  C24 RES d   1      27.747  -2.849  32.123  0.00  0.00     0.147 C 
ATOM     21  F25 RES d   1      28.407  -2.426  33.283  0.00  0.00    -0.238 F 
ATOM     22  C26 RES d   1      28.773  -2.981  31.004  0.00  0.00     0.160 C 
ATOM     23  C29 RES d   1      29.368  -1.619  30.616  0.00  0.00     0.048 C 
ATOM     24  C30 RES d   1      28.221  -0.675  30.256  0.00  0.00     0.004 C 
ATOM     25  C31 RES d   1      27.347  -1.310  29.173  0.00  0.00     0.019 C 
ATOM     26  C32 RES d   1      28.577   0.767  29.863  0.00  0.00     0.160 C 
ATOM     27  O37 RES d   1      29.692   1.236  30.644  0.00  0.00    -0.334 OA
ENDROOT
BRANCH  26  28
ATOM     28  C33 RES d   1      28.769   0.911  28.375  0.00  0.00     0.188 C 
ATOM     29  O34 RES d   1      29.645   0.295  27.817  0.00  0.00    -0.292 OA
BRANCH  28  30
ATOM     30  C35 RES d   1      27.867   1.822  27.583  0.00  0.00     0.245 C 
BRANCH  30  31
ATOM     31  O36 RES d   1      28.635   2.510  26.594  0.00  0.00    -0.393 OA
ATOM     32  H62 RES d   1      28.261   3.362  26.327  0.00  0.00     0.209 HD
ENDBRANCH  30  31
ENDBRANCH  28  30
ENDBRANCH  26  28
BRANCH  22  33
ATOM     33  O28 RES d   1      28.142  -3.557  29.858  0.00  0.00    -0.392 OA
ATOM     34  H54 RES d   1      27.504  -4.251  30.068  0.00  0.00     0.210 HD
ENDBRANCH  22  33
TORSDOF 4
ENDMDL
MODEL 100
REMARK CAVERDOCK RESULT:     -10.6      0.000      0.000
REMARK CAVERDOCK CONSTRAINTS:       0.0      0.0      0.0      0.0
REMARK CAVERDOCK TUNNEL: 99    -10.6      3.3    100.2
REMARK  4 active torsions:
REMARK  status: ('A' for Active; 'I' for Inactive)
REMARK    1  A    between atoms: C26_22  and  O28_23 
REMARK    2  A    between atoms: C32_27  and  C33_28 
REMARK    3  A    between atoms: C33_28  and  C35_30 
REMARK    4  A    between atoms: C35_30  and  O36_31 
ROOT
ATOM      1  C1  RES d   1      29.271   3.507  29.944  0.00  0.00     0.078 C 
ATOM      2  C2  RES d   1      29.010   2.567  31.122  0.00  0.00     0.159 C 
ATOM      3  C3  RES d   1      29.701   3.088  32.384  0.00  0.00     0.078 C 
ATOM      4  O4  RES d   1      27.592   2.423  31.346  0.00  0.00    -0.347 OA
ATOM      5  C5  RES d   1      27.152   1.475  30.353  0.00  0.00     0.168 C 
ATOM      6  C7  RES d   1      26.195   0.466  31.044  0.00  0.00     0.041 C 
ATOM      7  C8  RES d   1      27.148  -0.613  31.571  0.00  0.00     0.007 C 
ATOM      8  C10 RES d   1      26.522  -1.970  31.839  0.00  0.00     0.037 C 
ATOM      9  C12 RES d   1      25.471  -1.847  32.944  0.00  0.00     0.050 C 
ATOM     10  C13 RES d   1      24.816  -3.211  33.187  0.00  0.00     0.201 C 
ATOM     11  F15 RES d   1      23.939  -3.126  34.273  0.00  0.00    -0.245 F 
ATOM     12  C16 RES d   1      25.913  -4.213  33.489  0.00  0.00    -0.027 A 
ATOM     13  C17 RES d   1      25.817  -4.964  34.579  0.00  0.00     0.061 A 
ATOM     14  C18 RES d   1      26.871  -5.932  34.917  0.00  0.00     0.172 A 
ATOM     15  O19 RES d   1      26.767  -6.649  35.893  0.00  0.00    -0.289 OA
ATOM     16  C20 RES d   1      28.055  -6.013  34.045  0.00  0.00     0.052 A 
ATOM     17  C21 RES d   1      28.128  -5.260  32.959  0.00  0.00    -0.006 A 
ATOM     18  C22 RES d   1      27.063  -4.308  32.531  0.00  0.00     0.039 A 
ATOM     19  C23 RES d   1      26.514  -4.792  31.188  0.00  0.00     0.028 C 
ATOM     20  C24 RES d   1      27.651  -2.917  32.276  0.00  0.00     0.147 C 
ATOM     21  F25 RES d   1      28.204  -2.427  33.465  0.00  0.00    -0.238 F 
ATOM     22  C26 RES d   1      28.759  -3.020  31.234  0.00  0.00     0.160 C 
ATOM     23  C29 RES d   1      29.304  -1.636  30.847  0.00  0.00     0.048 C 
ATOM     24  C30 RES d   1      28.134  -0.769  30.382  0.00  0.00     0.004 C 
ATOM     25  C31 RES d   1      27.374  -1.480  29.261  0.00  0.00     0.019 C 
ATOM     26  C32 RES d   1      28.436   0.681  29.972  0.00  0.00     0.160 C 
ATOM     27  O37 RES d   1      29.467   1.232  30.812  0.00  0.00    -0.334 OA
ENDROOT
BRANCH  26  28
ATOM     28  C33 RES d   1      28.724   0.796  28.497  0.00  0.00     0.188 C 
ATOM     29  O34 RES d   1      28.029   1.493  27.798  0.00  0.00    -0.292 OA
BRANCH  28  30
ATOM     30  C35 RES d   1      29.881   0.043  27.894  0.00  0.00     0.245 C 
BRANCH  30  31
ATOM     31  O36 RES d   1      29.479  -0.532  26.648  0.00  0.00    -0.393 OA
ATOM     32  H62 RES d   1      28.539  -0.755  26.604  0.00  0.00     0.209 HD
ENDBRANCH  30  31
ENDBRANCH  28  30
ENDBRANCH  26  28
BRANCH  22  33
ATOM     33  O28 RES d   1      28.242  -3.660  30.065  0.00  0.00    -0.392 OA
ATOM     34  H54 RES d   1      27.551  -4.310  30.247  0.00  0.00     0.210 HD
ENDBRANCH  22  33
TORSDOF 4
ENDMDL
MODEL 101
REMARK CAVERDOCK RESULT:     -10.8      0.000      0.000
REMARK CAVERDOCK CONSTRAINTS:       0.0      0.0      0.0      0.0
REMARK CAVERDOCK TUNNEL: 100    -10.8      3.3    101.4
REMARK  4 active torsions:
REMARK  status: ('A' for Active; 'I' for Inactive)
REMARK    1  A    between atoms: C26_22  and  O28_23 
REMARK    2  A    between atoms: C32_27  and  C33_28 
REMARK    3  A    between atoms: C33_28  and  C35_30 
REMARK    4  A    between atoms: C35_30  and  O36_31 
ROOT
ATOM      1  C1  RES d   1      29.020   3.552  30.277  0.00  0.00     0.078 C 
ATOM      2  C2  RES d   1      28.795   2.566  31.426  0.00  0.00     0.159 C 
ATOM      3  C3  RES d   1      29.484   3.064  32.698  0.00  0.00     0.078 C 
ATOM      4  O4  RES d   1      27.384   2.377  31.657  0.00  0.00    -0.347 OA
ATOM      5  C5  RES d   1      26.959   1.450  30.636  0.00  0.00     0.168 C 
ATOM      6  C7  RES d   1      26.036   0.393  31.302  0.00  0.00     0.041 C 
ATOM      7  C8  RES d   1      27.023  -0.676  31.784  0.00  0.00     0.007 C 
ATOM      8  C10 RES d   1      26.436  -2.057  32.013  0.00  0.00     0.037 C 
ATOM      9  C12 RES d   1      25.392  -2.000  33.130  0.00  0.00     0.050 C 
ATOM     10  C13 RES d   1      24.776  -3.388  33.333  0.00  0.00     0.201 C 
ATOM     11  F15 RES d   1      23.907  -3.362  34.428  0.00  0.00    -0.245 F 
ATOM     12  C16 RES d   1      25.903  -4.370  33.593  0.00  0.00    -0.027 A 
ATOM     13  C17 RES d   1      25.836  -5.158  34.657  0.00  0.00     0.061 A 
ATOM     14  C18 RES d   1      26.919  -6.107  34.954  0.00  0.00     0.172 A 
ATOM     15  O19 RES d   1      26.844  -6.859  35.907  0.00  0.00    -0.289 OA
ATOM     16  C20 RES d   1      28.097  -6.129  34.070  0.00  0.00     0.052 A 
ATOM     17  C21 RES d   1      28.140  -5.338  33.009  0.00  0.00    -0.006 A 
ATOM     18  C22 RES d   1      27.046  -4.401  32.622  0.00  0.00     0.039 A 
ATOM     19  C23 RES d   1      26.498  -4.856  31.269  0.00  0.00     0.028 C 
ATOM     20  C24 RES d   1      27.594  -2.988  32.409  0.00  0.00     0.147 C 
ATOM     21  F25 RES d   1      28.145  -2.522  33.608  0.00  0.00    -0.238 F 
ATOM     22  C26 RES d   1      28.695  -3.026  31.355  0.00  0.00     0.160 C 
ATOM     23  C29 RES d   1      29.198  -1.616  31.009  0.00  0.00     0.048 C 
ATOM     24  C30 RES d   1      28.001  -0.766  30.583  0.00  0.00     0.004 C 
ATOM     25  C31 RES d   1      27.251  -1.460  29.445  0.00  0.00     0.019 C 
ATOM     26  C32 RES d   1      28.261   0.704  30.218  0.00  0.00     0.160 C 
ATOM     27  O37 RES d   1      29.284   1.255  31.068  0.00  0.00    -0.334 OA
ENDROOT
BRANCH  26  28
ATOM     28  C33 RES d   1      28.532   0.876  28.745  0.00  0.00     0.188 C 
ATOM     29  O34 RES d   1      27.817   1.583  28.078  0.00  0.00    -0.292 OA
BRANCH  28  30
ATOM     30  C35 RES d   1      29.697   0.166  28.106  0.00  0.00     0.245 C 
BRANCH  30  31
ATOM     31  O36 RES d   1      29.261  -0.486  26.912  0.00  0.00    -0.393 OA
ATOM     32  H62 RES d   1      29.141   0.110  26.159  0.00  0.00     0.209 HD
ENDBRANCH  30  31
ENDBRANCH  28  30
ENDBRANCH  26  28
BRANCH  22  33
ATOM     33  O28 RES d   1      28.184  -3.641  30.169  0.00  0.00    -0.392 OA
ATOM     34  H54 RES d   1      27.618  -4.406  30.336  0.00  0.00     0.210 HD
ENDBRANCH  22  33
TORSDOF 4
ENDMDL
MODEL 102
REMARK CAVERDOCK RESULT:     -10.9      0.000      0.000
REMARK CAVERDOCK CONSTRAINTS:       0.0      0.0      0.0      0.0
REMARK CAVERDOCK TUNNEL: 101    -10.9      3.2    102.4
REMARK  4 active torsions:
REMARK  status: ('A' for Active; 'I' for Inactive)
REMARK    1  A    between atoms: C26_22  and  O28_23 
REMARK    2  A    between atoms: C32_27  and  C33_28 
REMARK    3  A    between atoms: C33_28  and  C35_30 
REMARK    4  A    between atoms: C35_30  and  O36_31 
ROOT
ATOM      1  C1  RES d   1      29.040   3.331  30.295  0.00  0.00     0.078 C 
ATOM      2  C2  RES d   1      28.710   2.385  31.451  0.00  0.00     0.159 C 
ATOM      3  C3  RES d   1      29.209   2.968  32.775  0.00  0.00     0.078 C 
ATOM      4  O4  RES d   1      27.289   2.141  31.511  0.00  0.00    -0.347 OA
ATOM      5  C5  RES d   1      27.037   1.154  30.490  0.00  0.00     0.168 C 
ATOM      6  C7  RES d   1      26.079   0.085  31.084  0.00  0.00     0.041 C 
ATOM      7  C8  RES d   1      27.037  -0.916  31.738  0.00  0.00     0.007 C 
ATOM      8  C10 RES d   1      26.482  -2.312  31.956  0.00  0.00     0.037 C 
ATOM      9  C12 RES d   1      25.302  -2.256  32.928  0.00  0.00     0.050 C 
ATOM     10  C13 RES d   1      24.721  -3.661  33.118  0.00  0.00     0.201 C 
ATOM     11  F15 RES d   1      23.719  -3.629  34.093  0.00  0.00    -0.245 F 
ATOM     12  C16 RES d   1      25.844  -4.578  33.565  0.00  0.00    -0.027 A 
ATOM     13  C17 RES d   1      25.673  -5.323  34.649  0.00  0.00     0.061 A 
ATOM     14  C18 RES d   1      26.746  -6.208  35.125  0.00  0.00     0.172 A 
ATOM     15  O19 RES d   1      26.579  -6.922  36.096  0.00  0.00    -0.289 OA
ATOM     16  C20 RES d   1      28.028  -6.213  34.399  0.00  0.00     0.052 A 
ATOM     17  C21 RES d   1      28.174  -5.467  33.315  0.00  0.00    -0.006 A 
ATOM     18  C22 RES d   1      27.102  -4.598  32.749  0.00  0.00     0.039 A 
ATOM     19  C23 RES d   1      26.751  -5.135  31.360  0.00  0.00     0.028 C 
ATOM     20  C24 RES d   1      27.616  -3.172  32.539  0.00  0.00     0.147 C 
ATOM     21  F25 RES d   1      27.989  -2.631  33.775  0.00  0.00    -0.238 F 
ATOM     22  C26 RES d   1      28.844  -3.203  31.636  0.00  0.00     0.160 C 
ATOM     23  C29 RES d   1      29.331  -1.788  31.290  0.00  0.00     0.048 C 
ATOM     24  C30 RES d   1      28.165  -1.012  30.675  0.00  0.00     0.004 C 
ATOM     25  C31 RES d   1      27.595  -1.788  29.486  0.00  0.00     0.019 C 
ATOM     26  C32 RES d   1      28.410   0.451  30.277  0.00  0.00     0.160 C 
ATOM     27  O37 RES d   1      29.293   1.084  31.222  0.00  0.00    -0.334 OA
ENDROOT
BRANCH  26  28
ATOM     28  C33 RES d   1      28.861   0.573  28.843  0.00  0.00     0.188 C 
ATOM     29  O34 RES d   1      29.950   0.168  28.516  0.00  0.00    -0.292 OA
BRANCH  28  30
ATOM     30  C35 RES d   1      27.951   1.199  27.818  0.00  0.00     0.245 C 
BRANCH  30  31
ATOM     31  O36 RES d   1      28.737   1.849  26.817  0.00  0.00    -0.393 OA
ATOM     32  H62 RES d   1      29.195   1.240  26.220  0.00  0.00     0.209 HD
ENDBRANCH  30  31
ENDBRANCH  28  30
ENDBRANCH  26  28
BRANCH  22  33
ATOM     33  O28 RES d   1      28.515  -3.891  30.426  0.00  0.00    -0.392 OA
ATOM     34  H54 RES d   1      27.580  -4.125  30.349  0.00  0.00     0.210 HD
ENDBRANCH  22  33
TORSDOF 4
ENDMDL
MODEL 103
REMARK CAVERDOCK RESULT:     -11.0      0.000      0.000
REMARK CAVERDOCK CONSTRAINTS:       0.1      0.0      0.0      0.0
REMARK CAVERDOCK TUNNEL: 102    -11.0      3.3    103.3
REMARK  4 active torsions:
REMARK  status: ('A' for Active; 'I' for Inactive)
REMARK    1  A    between atoms: C26_22  and  O28_23 
REMARK    2  A    between atoms: C32_27  and  C33_28 
REMARK    3  A    between atoms: C33_28  and  C35_30 
REMARK    4  A    between atoms: C35_30  and  O36_31 
ROOT
ATOM      1  C1  RES d   1      28.760   3.271  30.316  0.00  0.00     0.078 C 
ATOM      2  C2  RES d   1      28.400   2.343  31.477  0.00  0.00     0.159 C 
ATOM      3  C3  RES d   1      28.784   2.984  32.812  0.00  0.00     0.078 C 
ATOM      4  O4  RES d   1      26.991   2.032  31.454  0.00  0.00    -0.347 OA
ATOM      5  C5  RES d   1      26.852   1.006  30.450  0.00  0.00     0.168 C 
ATOM      6  C7  RES d   1      25.908  -0.091  31.013  0.00  0.00     0.041 C 
ATOM      7  C8  RES d   1      26.867  -1.027  31.756  0.00  0.00     0.007 C 
ATOM      8  C10 RES d   1      26.365  -2.442  31.981  0.00  0.00     0.037 C 
ATOM      9  C12 RES d   1      25.123  -2.416  32.874  0.00  0.00     0.050 C 
ATOM     10  C13 RES d   1      24.597  -3.842  33.068  0.00  0.00     0.201 C 
ATOM     11  F15 RES d   1      23.533  -3.832  33.976  0.00  0.00    -0.245 F 
ATOM     12  C16 RES d   1      25.729  -4.691  33.613  0.00  0.00    -0.027 A 
ATOM     13  C17 RES d   1      25.523  -5.413  34.706  0.00  0.00     0.061 A 
ATOM     14  C18 RES d   1      26.603  -6.233  35.276  0.00  0.00     0.172 A 
ATOM     15  O19 RES d   1      26.407  -6.927  36.256  0.00  0.00    -0.289 OA
ATOM     16  C20 RES d   1      27.928  -6.195  34.633  0.00  0.00     0.052 A 
ATOM     17  C21 RES d   1      28.110  -5.472  33.539  0.00  0.00    -0.006 A 
ATOM     18  C22 RES d   1      27.038  -4.673  32.880  0.00  0.00     0.039 A 
ATOM     19  C23 RES d   1      26.803  -5.263  31.489  0.00  0.00     0.028 C 
ATOM     20  C24 RES d   1      27.497  -3.229  32.660  0.00  0.00     0.147 C 
ATOM     21  F25 RES d   1      27.764  -2.638  33.901  0.00  0.00    -0.238 F 
ATOM     22  C26 RES d   1      28.781  -3.226  31.838  0.00  0.00     0.160 C 
ATOM     23  C29 RES d   1      29.223  -1.798  31.481  0.00  0.00     0.048 C 
ATOM     24  C30 RES d   1      28.065  -1.097  30.771  0.00  0.00     0.004 C 
ATOM     25  C31 RES d   1      27.610  -1.931  29.572  0.00  0.00     0.019 C 
ATOM     26  C32 RES d   1      28.267   0.365  30.345  0.00  0.00     0.160 C 
ATOM     27  O37 RES d   1      29.056   1.066  31.324  0.00  0.00    -0.334 OA
ENDROOT
BRANCH  26  28
ATOM     28  C33 RES d   1      28.804   0.470  28.940  0.00  0.00     0.188 C 
ATOM     29  O34 RES d   1      29.934   0.120  28.698  0.00  0.00    -0.292 OA
BRANCH  28  30
ATOM     30  C35 RES d   1      27.930   1.010  27.838  0.00  0.00     0.245 C 
BRANCH  30  31
ATOM     31  O36 RES d   1      28.750   1.470  26.762  0.00  0.00    -0.393 OA
ATOM     32  H62 RES d   1      29.617   1.797  27.040  0.00  0.00     0.209 HD
ENDBRANCH  30  31
ENDBRANCH  28  30
ENDBRANCH  26  28
BRANCH  22  33
ATOM     33  O28 RES d   1      28.563  -3.961  30.631  0.00  0.00    -0.392 OA
ATOM     34  H54 RES d   1      27.672  -3.867  30.270  0.00  0.00     0.210 HD
ENDBRANCH  22  33
TORSDOF 4
ENDMDL
MODEL 104
REMARK CAVERDOCK RESULT:     -11.3      0.000      0.000
REMARK CAVERDOCK CONSTRAINTS:       0.0      0.0      0.0      0.0
REMARK CAVERDOCK TUNNEL: 103    -11.3      3.3    104.3
REMARK  4 active torsions:
REMARK  status: ('A' for Active; 'I' for Inactive)
REMARK    1  A    between atoms: C26_22  and  O28_23 
REMARK    2  A    between atoms: C32_27  and  C33_28 
REMARK    3  A    between atoms: C33_28  and  C35_30 
REMARK    4  A    between atoms: C35_30  and  O36_31 
ROOT
ATOM      1  C1  RES d   1      28.418   2.758  29.670  0.00  0.00     0.078 C 
ATOM      2  C2  RES d   1      27.892   1.946  30.855  0.00  0.00     0.159 C 
ATOM      3  C3  RES d   1      27.856   2.809  32.118  0.00  0.00     0.078 C 
ATOM      4  O4  RES d   1      26.579   1.423  30.563  0.00  0.00    -0.347 OA
ATOM      5  C5  RES d   1      26.814   0.265  29.736  0.00  0.00     0.168 C 
ATOM      6  C7  RES d   1      25.894  -0.879  30.243  0.00  0.00     0.041 C 
ATOM      7  C8  RES d   1      26.742  -1.551  31.328  0.00  0.00     0.007 C 
ATOM      8  C10 RES d   1      26.368  -2.984  31.663  0.00  0.00     0.037 C 
ATOM      9  C12 RES d   1      24.949  -3.031  32.233  0.00  0.00     0.050 C 
ATOM     10  C13 RES d   1      24.561  -4.483  32.535  0.00  0.00     0.201 C 
ATOM     11  F15 RES d   1      23.312  -4.516  33.162  0.00  0.00    -0.245 F 
ATOM     12  C16 RES d   1      25.615  -5.070  33.455  0.00  0.00    -0.027 A 
ATOM     13  C17 RES d   1      25.230  -5.665  34.576  0.00  0.00     0.061 A 
ATOM     14  C18 RES d   1      26.223  -6.228  35.503  0.00  0.00     0.172 A 
ATOM     15  O19 RES d   1      25.872  -6.808  36.513  0.00  0.00    -0.289 OA
ATOM     16  C20 RES d   1      27.652  -6.073  35.181  0.00  0.00     0.052 A 
ATOM     17  C21 RES d   1      28.013  -5.481  34.053  0.00  0.00    -0.006 A 
ATOM     18  C22 RES d   1      27.052  -4.949  33.045  0.00  0.00     0.039 A 
ATOM     19  C23 RES d   1      27.240  -5.746  31.754  0.00  0.00     0.028 C 
ATOM     20  C24 RES d   1      27.380  -3.493  32.702  0.00  0.00     0.147 C 
ATOM     21  F25 RES d   1      27.261  -2.710  33.855  0.00  0.00    -0.238 F 
ATOM     22  C26 RES d   1      28.818  -3.403  32.204  0.00  0.00     0.160 C 
ATOM     23  C29 RES d   1      29.165  -1.984  31.727  0.00  0.00     0.048 C 
ATOM     24  C30 RES d   1      28.146  -1.567  30.667  0.00  0.00     0.004 C 
ATOM     25  C31 RES d   1      28.103  -2.612  29.550  0.00  0.00     0.019 C 
ATOM     26  C32 RES d   1      28.276  -0.160  30.063  0.00  0.00     0.160 C 
ATOM     27  O37 RES d   1      28.710   0.775  31.067  0.00  0.00    -0.334 OA
ENDROOT
BRANCH  26  28
ATOM     28  C33 RES d   1      29.128  -0.161  28.819  0.00  0.00     0.188 C 
ATOM     29  O34 RES d   1      30.329  -0.245  28.910  0.00  0.00    -0.292 OA
BRANCH  28  30
ATOM     30  C35 RES d   1      28.480  -0.058  27.463  0.00  0.00     0.245 C 
BRANCH  30  31
ATOM     31  O36 RES d   1      28.919  -1.143  26.642  0.00  0.00    -0.393 OA
ATOM     32  H62 RES d   1      28.230  -1.503  26.066  0.00  0.00     0.209 HD
ENDBRANCH  30  31
ENDBRANCH  28  30
ENDBRANCH  26  28
BRANCH  22  33
ATOM     33  O28 RES d   1      28.994  -4.315  31.117  0.00  0.00    -0.392 OA
ATOM     34  H54 RES d   1      28.523  -4.061  30.312  0.00  0.00     0.210 HD
ENDBRANCH  22  33
TORSDOF 4
ENDMDL
MODEL 105
REMARK CAVERDOCK RESULT:     -11.3      0.000      0.000
REMARK CAVERDOCK CONSTRAINTS:       0.0      0.0      0.0      0.0
REMARK CAVERDOCK TUNNEL: 104    -11.3      3.3    105.2
REMARK  4 active torsions:
REMARK  status: ('A' for Active; 'I' for Inactive)
REMARK    1  A    between atoms: C26_22  and  O28_23 
REMARK    2  A    between atoms: C32_27  and  C33_28 
REMARK    3  A    between atoms: C33_28  and  C35_30 
REMARK    4  A    between atoms: C35_30  and  O36_31 
ROOT
ATOM      1  C1  RES d   1      28.481   2.662  29.765  0.00  0.00     0.078 C 
ATOM      2  C2  RES d   1      27.937   1.852  30.944  0.00  0.00     0.159 C 
ATOM      3  C3  RES d   1      27.930   2.703  32.216  0.00  0.00     0.078 C 
ATOM      4  O4  RES d   1      26.609   1.369  30.652  0.00  0.00    -0.347 OA
ATOM      5  C5  RES d   1      26.809   0.214  29.811  0.00  0.00     0.168 C 
ATOM      6  C7  RES d   1      25.860  -0.910  30.309  0.00  0.00     0.041 C 
ATOM      7  C8  RES d   1      26.693  -1.617  31.385  0.00  0.00     0.007 C 
ATOM      8  C10 RES d   1      26.280  -3.042  31.705  0.00  0.00     0.037 C 
ATOM      9  C12 RES d   1      24.862  -3.056  32.280  0.00  0.00     0.050 C 
ATOM     10  C13 RES d   1      24.436  -4.499  32.568  0.00  0.00     0.201 C 
ATOM     11  F15 RES d   1      23.188  -4.505  33.200  0.00  0.00    -0.245 F 
ATOM     12  C16 RES d   1      25.476  -5.125  33.478  0.00  0.00    -0.027 A 
ATOM     13  C17 RES d   1      25.079  -5.721  34.594  0.00  0.00     0.061 A 
ATOM     14  C18 RES d   1      26.059  -6.321  35.512  0.00  0.00     0.172 A 
ATOM     15  O19 RES d   1      25.696  -6.902  36.517  0.00  0.00    -0.289 OA
ATOM     16  C20 RES d   1      27.490  -6.202  35.186  0.00  0.00     0.052 A 
ATOM     17  C21 RES d   1      27.864  -5.609  34.064  0.00  0.00    -0.006 A 
ATOM     18  C22 RES d   1      26.915  -5.039  33.064  0.00  0.00     0.039 A 
ATOM     19  C23 RES d   1      27.076  -5.827  31.764  0.00  0.00     0.028 C 
ATOM     20  C24 RES d   1      27.281  -3.590  32.735  0.00  0.00     0.147 C 
ATOM     21  F25 RES d   1      27.188  -2.816  33.897  0.00  0.00    -0.238 F 
ATOM     22  C26 RES d   1      28.720  -3.534  32.233  0.00  0.00     0.160 C 
ATOM     23  C29 RES d   1      29.105  -2.120  31.770  0.00  0.00     0.048 C 
ATOM     24  C30 RES d   1      28.093  -1.664  30.717  0.00  0.00     0.004 C 
ATOM     25  C31 RES d   1      28.018  -2.695  29.590  0.00  0.00     0.019 C 
ATOM     26  C32 RES d   1      28.260  -0.255  30.128  0.00  0.00     0.160 C 
ATOM     27  O37 RES d   1      28.724   0.658  31.141  0.00  0.00    -0.334 OA
ENDROOT
BRANCH  26  28
ATOM     28  C33 RES d   1      29.107  -0.266  28.882  0.00  0.00     0.188 C 
ATOM     29  O34 RES d   1      30.310  -0.329  28.969  0.00  0.00    -0.292 OA
BRANCH  28  30
ATOM     30  C35 RES d   1      28.453  -0.199  27.526  0.00  0.00     0.245 C 
BRANCH  30  31
ATOM     31  O36 RES d   1      29.356  -0.696  26.536  0.00  0.00    -0.393 OA
ATOM     32  H62 RES d   1      29.784  -1.530  26.777  0.00  0.00     0.209 HD
ENDBRANCH  30  31
ENDBRANCH  28  30
ENDBRANCH  26  28
BRANCH  22  33
ATOM     33  O28 RES d   1      28.867  -4.439  31.136  0.00  0.00    -0.392 OA
ATOM     34  H54 RES d   1      28.697  -5.362  31.363  0.00  0.00     0.210 HD
ENDBRANCH  22  33
TORSDOF 4
ENDMDL
MODEL 106
REMARK CAVERDOCK RESULT:     -11.2      0.000      0.000
REMARK CAVERDOCK CONSTRAINTS:       0.0      0.0      0.0      0.0
REMARK CAVERDOCK TUNNEL: 105    -11.2      3.3    106.4
REMARK  4 active torsions:
REMARK  status: ('A' for Active; 'I' for Inactive)
REMARK    1  A    between atoms: C26_22  and  O28_23 
REMARK    2  A    between atoms: C32_27  and  C33_28 
REMARK    3  A    between atoms: C33_28  and  C35_30 
REMARK    4  A    between atoms: C35_30  and  O36_31 
ROOT
ATOM      1  C1  RES d   1      28.413   2.521  29.748  0.00  0.00     0.078 C 
ATOM      2  C2  RES d   1      27.850   1.731  30.931  0.00  0.00     0.159 C 
ATOM      3  C3  RES d   1      27.788   2.613  32.180  0.00  0.00     0.078 C 
ATOM      4  O4  RES d   1      26.542   1.213  30.613  0.00  0.00    -0.347 OA
ATOM      5  C5  RES d   1      26.790   0.041  29.810  0.00  0.00     0.168 C 
ATOM      6  C7  RES d   1      25.850  -1.090  30.309  0.00  0.00     0.041 C 
ATOM      7  C8  RES d   1      26.664  -1.751  31.427  0.00  0.00     0.007 C 
ATOM      8  C10 RES d   1      26.272  -3.176  31.772  0.00  0.00     0.037 C 
ATOM      9  C12 RES d   1      24.838  -3.205  32.306  0.00  0.00     0.050 C 
ATOM     10  C13 RES d   1      24.432  -4.649  32.619  0.00  0.00     0.201 C 
ATOM     11  F15 RES d   1      23.167  -4.665  33.214  0.00  0.00    -0.245 F 
ATOM     12  C16 RES d   1      25.457  -5.229  33.575  0.00  0.00    -0.027 A 
ATOM     13  C17 RES d   1      25.039  -5.805  34.694  0.00  0.00     0.061 A 
ATOM     14  C18 RES d   1      26.003  -6.360  35.656  0.00  0.00     0.172 A 
ATOM     15  O19 RES d   1      25.622  -6.923  36.664  0.00  0.00    -0.289 OA
ATOM     16  C20 RES d   1      27.441  -6.220  35.369  0.00  0.00     0.052 A 
ATOM     17  C21 RES d   1      27.836  -5.648  34.243  0.00  0.00    -0.006 A 
ATOM     18  C22 RES d   1      26.906  -5.124  33.202  0.00  0.00     0.039 A 
ATOM     19  C23 RES d   1      27.122  -5.942  31.928  0.00  0.00     0.028 C 
ATOM     20  C24 RES d   1      27.253  -3.676  32.845  0.00  0.00     0.147 C 
ATOM     21  F25 RES d   1      27.108  -2.875  33.984  0.00  0.00    -0.238 F 
ATOM     22  C26 RES d   1      28.704  -3.602  32.384  0.00  0.00     0.160 C 
ATOM     23  C29 RES d   1      29.073  -2.193  31.895  0.00  0.00     0.048 C 
ATOM     24  C30 RES d   1      28.085  -1.786  30.802  0.00  0.00     0.004 C 
ATOM     25  C31 RES d   1      28.064  -2.847  29.700  0.00  0.00     0.019 C 
ATOM     26  C32 RES d   1      28.240  -0.389  30.181  0.00  0.00     0.160 C 
ATOM     27  O37 RES d   1      28.655   0.559  31.183  0.00  0.00    -0.334 OA
ENDROOT
BRANCH  26  28
ATOM     28  C33 RES d   1      29.125  -0.414  28.961  0.00  0.00     0.188 C 
ATOM     29  O34 RES d   1      30.315  -0.574  29.081  0.00  0.00    -0.292 OA
BRANCH  28  30
ATOM     30  C35 RES d   1      28.522  -0.241  27.591  0.00  0.00     0.245 C 
BRANCH  30  31
ATOM     31  O36 RES d   1      28.988  -1.283  26.730  0.00  0.00    -0.393 OA
ATOM     32  H62 RES d   1      28.413  -1.451  25.970  0.00  0.00     0.209 HD
ENDBRANCH  30  31
ENDBRANCH  28  30
ENDBRANCH  26  28
BRANCH  22  33
ATOM     33  O28 RES d   1      28.902  -4.532  31.316  0.00  0.00    -0.392 OA
ATOM     34  H54 RES d   1      29.038  -4.116  30.454  0.00  0.00     0.210 HD
ENDBRANCH  22  33
TORSDOF 4
ENDMDL
MODEL 107
REMARK CAVERDOCK RESULT:     -11.1      0.000      0.000
REMARK CAVERDOCK CONSTRAINTS:       0.0      0.0      0.0      0.0
REMARK CAVERDOCK TUNNEL: 106    -11.1      3.3    107.4
REMARK  4 active torsions:
REMARK  status: ('A' for Active; 'I' for Inactive)
REMARK    1  A    between atoms: C26_22  and  O28_23 
REMARK    2  A    between atoms: C32_27  and  C33_28 
REMARK    3  A    between atoms: C33_28  and  C35_30 
REMARK    4  A    between atoms: C35_30  and  O36_31 
ROOT
ATOM      1  C1  RES d   1      28.351   2.463  29.887  0.00  0.00     0.078 C 
ATOM      2  C2  RES d   1      27.780   1.666  31.062  0.00  0.00     0.159 C 
ATOM      3  C3  RES d   1      27.729   2.534  32.321  0.00  0.00     0.078 C 
ATOM      4  O4  RES d   1      26.465   1.167  30.739  0.00  0.00    -0.347 OA
ATOM      5  C5  RES d   1      26.698   0.001  29.922  0.00  0.00     0.168 C 
ATOM      6  C7  RES d   1      25.745  -1.124  30.410  0.00  0.00     0.041 C 
ATOM      7  C8  RES d   1      26.552  -1.808  31.518  0.00  0.00     0.007 C 
ATOM      8  C10 RES d   1      26.143  -3.232  31.848  0.00  0.00     0.037 C 
ATOM      9  C12 RES d   1      24.710  -3.250  32.383  0.00  0.00     0.050 C 
ATOM     10  C13 RES d   1      24.287  -4.692  32.680  0.00  0.00     0.201 C 
ATOM     11  F15 RES d   1      23.022  -4.700  33.276  0.00  0.00    -0.245 F 
ATOM     12  C16 RES d   1      25.306  -5.296  33.628  0.00  0.00    -0.027 A 
ATOM     13  C17 RES d   1      24.882  -5.879  34.741  0.00  0.00     0.061 A 
ATOM     14  C18 RES d   1      25.841  -6.457  35.694  0.00  0.00     0.172 A 
ATOM     15  O19 RES d   1      25.455  -7.027  36.697  0.00  0.00    -0.289 OA
ATOM     16  C20 RES d   1      27.280  -6.330  35.408  0.00  0.00     0.052 A 
ATOM     17  C21 RES d   1      27.681  -5.750  34.287  0.00  0.00    -0.006 A 
ATOM     18  C22 RES d   1      26.756  -5.203  33.254  0.00  0.00     0.039 A 
ATOM     19  C23 RES d   1      26.960  -6.009  31.970  0.00  0.00     0.028 C 
ATOM     20  C24 RES d   1      27.119  -3.756  32.913  0.00  0.00     0.147 C 
ATOM     21  F25 RES d   1      26.986  -2.966  34.061  0.00  0.00    -0.238 F 
ATOM     22  C26 RES d   1      28.571  -3.694  32.451  0.00  0.00     0.160 C 
ATOM     23  C29 RES d   1      28.957  -2.284  31.979  0.00  0.00     0.048 C 
ATOM     24  C30 RES d   1      27.972  -1.852  30.892  0.00  0.00     0.004 C 
ATOM     25  C31 RES d   1      27.937  -2.900  29.778  0.00  0.00     0.019 C 
ATOM     26  C32 RES d   1      28.143  -0.450  30.287  0.00  0.00     0.160 C 
ATOM     27  O37 RES d   1      28.570   0.481  31.298  0.00  0.00    -0.334 OA
ENDROOT
BRANCH  26  28
ATOM     28  C33 RES d   1      29.026  -0.472  29.065  0.00  0.00     0.188 C 
ATOM     29  O34 RES d   1      30.207  -0.692  29.177  0.00  0.00    -0.292 OA
BRANCH  28  30
ATOM     30  C35 RES d   1      28.433  -0.219  27.703  0.00  0.00     0.245 C 
BRANCH  30  31
ATOM     31  O36 RES d   1      29.296  -0.759  26.700  0.00  0.00    -0.393 OA
ATOM     32  H62 RES d   1      28.990  -1.598  26.328  0.00  0.00     0.209 HD
ENDBRANCH  30  31
ENDBRANCH  28  30
ENDBRANCH  26  28
BRANCH  22  33
ATOM     33  O28 RES d   1      28.756  -4.614  31.372  0.00  0.00    -0.392 OA
ATOM     34  H54 RES d   1      29.502  -5.216  31.493  0.00  0.00     0.210 HD
ENDBRANCH  22  33
TORSDOF 4
ENDMDL
MODEL 108
REMARK CAVERDOCK RESULT:     -11.0      0.000      0.000
REMARK CAVERDOCK CONSTRAINTS:       0.0      0.0      0.0      0.0
REMARK CAVERDOCK TUNNEL: 107    -11.0      3.3    108.1
REMARK  4 active torsions:
REMARK  status: ('A' for Active; 'I' for Inactive)
REMARK    1  A    between atoms: C26_22  and  O28_23 
REMARK    2  A    between atoms: C32_27  and  C33_28 
REMARK    3  A    between atoms: C33_28  and  C35_30 
REMARK    4  A    between atoms: C35_30  and  O36_31 
ROOT
ATOM      1  C1  RES d   1      28.346   2.375  29.878  0.00  0.00     0.078 C 
ATOM      2  C2  RES d   1      27.770   1.595  31.061  0.00  0.00     0.159 C 
ATOM      3  C3  RES d   1      27.731   2.475  32.313  0.00  0.00     0.078 C 
ATOM      4  O4  RES d   1      26.449   1.106  30.747  0.00  0.00    -0.347 OA
ATOM      5  C5  RES d   1      26.669  -0.069  29.940  0.00  0.00     0.168 C 
ATOM      6  C7  RES d   1      25.706  -1.180  30.440  0.00  0.00     0.041 C 
ATOM      7  C8  RES d   1      26.509  -1.862  31.552  0.00  0.00     0.007 C 
ATOM      8  C10 RES d   1      26.087  -3.279  31.895  0.00  0.00     0.037 C 
ATOM      9  C12 RES d   1      24.654  -3.278  32.434  0.00  0.00     0.050 C 
ATOM     10  C13 RES d   1      24.218  -4.713  32.745  0.00  0.00     0.201 C 
ATOM     11  F15 RES d   1      22.955  -4.703  33.345  0.00  0.00    -0.245 F 
ATOM     12  C16 RES d   1      25.233  -5.319  33.696  0.00  0.00    -0.027 A 
ATOM     13  C17 RES d   1      24.807  -5.888  34.815  0.00  0.00     0.061 A 
ATOM     14  C18 RES d   1      25.762  -6.467  35.771  0.00  0.00     0.172 A 
ATOM     15  O19 RES d   1      25.373  -7.024  36.780  0.00  0.00    -0.289 OA
ATOM     16  C20 RES d   1      27.202  -6.357  35.480  0.00  0.00     0.052 A 
ATOM     17  C21 RES d   1      27.605  -5.791  34.354  0.00  0.00    -0.006 A 
ATOM     18  C22 RES d   1      26.683  -5.244  33.317  0.00  0.00     0.039 A 
ATOM     19  C23 RES d   1      26.876  -6.063  32.040  0.00  0.00     0.028 C 
ATOM     20  C24 RES d   1      27.060  -3.803  32.963  0.00  0.00     0.147 C 
ATOM     21  F25 RES d   1      26.938  -3.002  34.104  0.00  0.00    -0.238 F 
ATOM     22  C26 RES d   1      28.511  -3.760  32.497  0.00  0.00     0.160 C 
ATOM     23  C29 RES d   1      28.910  -2.358  32.011  0.00  0.00     0.048 C 
ATOM     24  C30 RES d   1      27.926  -1.927  30.922  0.00  0.00     0.004 C 
ATOM     25  C31 RES d   1      27.878  -2.984  29.818  0.00  0.00     0.019 C 
ATOM     26  C32 RES d   1      28.110  -0.532  30.304  0.00  0.00     0.160 C 
ATOM     27  O37 RES d   1      28.549   0.404  31.307  0.00  0.00    -0.334 OA
ENDROOT
BRANCH  26  28
ATOM     28  C33 RES d   1      28.989  -0.573  29.081  0.00  0.00     0.188 C 
ATOM     29  O34 RES d   1      30.173  -0.784  29.194  0.00  0.00    -0.292 OA
BRANCH  28  30
ATOM     30  C35 RES d   1      28.391  -0.353  27.715  0.00  0.00     0.245 C 
BRANCH  30  31
ATOM     31  O36 RES d   1      29.182  -1.026  26.734  0.00  0.00    -0.393 OA
ATOM     32  H62 RES d   1      30.124  -1.068  26.949  0.00  0.00     0.209 HD
ENDBRANCH  30  31
ENDBRANCH  28  30
ENDBRANCH  26  28
BRANCH  22  33
ATOM     33  O28 RES d   1      28.684  -4.691  31.426  0.00  0.00    -0.392 OA
ATOM     34  H54 RES d   1      28.845  -5.599  31.716  0.00  0.00     0.210 HD
ENDBRANCH  22  33
TORSDOF 4
ENDMDL
MODEL 109
REMARK CAVERDOCK RESULT:     -10.7      0.000      0.000
REMARK CAVERDOCK CONSTRAINTS:       0.0      0.0      0.0      0.0
REMARK CAVERDOCK TUNNEL: 108    -10.7      3.3    109.2
REMARK  4 active torsions:
REMARK  status: ('A' for Active; 'I' for Inactive)
REMARK    1  A    between atoms: C26_22  and  O28_23 
REMARK    2  A    between atoms: C32_27  and  C33_28 
REMARK    3  A    between atoms: C33_28  and  C35_30 
REMARK    4  A    between atoms: C35_30  and  O36_31 
ROOT
ATOM      1  C1  RES d   1      28.164   2.369  30.005  0.00  0.00     0.078 C 
ATOM      2  C2  RES d   1      27.619   1.583  31.199  0.00  0.00     0.159 C 
ATOM      3  C3  RES d   1      27.589   2.465  32.449  0.00  0.00     0.078 C 
ATOM      4  O4  RES d   1      26.301   1.075  30.908  0.00  0.00    -0.347 OA
ATOM      5  C5  RES d   1      26.523  -0.099  30.099  0.00  0.00     0.168 C 
ATOM      6  C7  RES d   1      25.585  -1.223  30.617  0.00  0.00     0.041 C 
ATOM      7  C8  RES d   1      26.416  -1.890  31.718  0.00  0.00     0.007 C 
ATOM      8  C10 RES d   1      26.020  -3.313  32.071  0.00  0.00     0.037 C 
ATOM      9  C12 RES d   1      24.597  -3.331  32.633  0.00  0.00     0.050 C 
ATOM     10  C13 RES d   1      24.187  -4.772  32.954  0.00  0.00     0.201 C 
ATOM     11  F15 RES d   1      22.933  -4.778  33.575  0.00  0.00    -0.245 F 
ATOM     12  C16 RES d   1      25.226  -5.360  33.889  0.00  0.00    -0.027 A 
ATOM     13  C17 RES d   1      24.826  -5.933  35.016  0.00  0.00     0.061 A 
ATOM     14  C18 RES d   1      25.805  -6.496  35.958  0.00  0.00     0.172 A 
ATOM     15  O19 RES d   1      25.441  -7.056  36.974  0.00  0.00    -0.289 OA
ATOM     16  C20 RES d   1      27.238  -6.366  35.642  0.00  0.00     0.052 A 
ATOM     17  C21 RES d   1      27.615  -5.797  34.508  0.00  0.00    -0.006 A 
ATOM     18  C22 RES d   1      26.668  -5.266  33.486  0.00  0.00     0.039 A 
ATOM     19  C23 RES d   1      26.851  -6.084  32.208  0.00  0.00     0.028 C 
ATOM     20  C24 RES d   1      27.018  -3.820  33.123  0.00  0.00     0.147 C 
ATOM     21  F25 RES d   1      26.904  -3.018  34.265  0.00  0.00    -0.238 F 
ATOM     22  C26 RES d   1      28.461  -3.758  32.633  0.00  0.00     0.160 C 
ATOM     23  C29 RES d   1      28.831  -2.351  32.137  0.00  0.00     0.048 C 
ATOM     24  C30 RES d   1      27.824  -1.936  31.065  0.00  0.00     0.004 C 
ATOM     25  C31 RES d   1      27.772  -2.996  29.963  0.00  0.00     0.019 C 
ATOM     26  C32 RES d   1      27.977  -0.540  30.441  0.00  0.00     0.160 C 
ATOM     27  O37 RES d   1      28.419   0.404  31.434  0.00  0.00    -0.334 OA
ENDROOT
BRANCH  26  28
ATOM     28  C33 RES d   1      28.836  -0.572  29.203  0.00  0.00     0.188 C 
ATOM     29  O34 RES d   1      30.039  -0.606  29.303  0.00  0.00    -0.292 OA
BRANCH  28  30
ATOM     30  C35 RES d   1      28.194  -0.561  27.840  0.00  0.00     0.245 C 
BRANCH  30  31
ATOM     31  O36 RES d   1      29.180  -0.849  26.846  0.00  0.00    -0.393 OA
ATOM     32  H62 RES d   1      28.846  -0.815  25.938  0.00  0.00     0.209 HD
ENDBRANCH  30  31
ENDBRANCH  28  30
ENDBRANCH  26  28
BRANCH  22  33
ATOM     33  O28 RES d   1      28.629  -4.688  31.560  0.00  0.00    -0.392 OA
ATOM     34  H54 RES d   1      28.939  -5.560  31.842  0.00  0.00     0.210 HD
ENDBRANCH  22  33
TORSDOF 4
ENDMDL
MODEL 110
REMARK CAVERDOCK RESULT:     -10.6      0.000      0.000
REMARK CAVERDOCK CONSTRAINTS:       0.0      0.0      0.0      0.0
REMARK CAVERDOCK TUNNEL: 109    -10.6      3.3    110.1
REMARK  4 active torsions:
REMARK  status: ('A' for Active; 'I' for Inactive)
REMARK    1  A    between atoms: C26_22  and  O28_23 
REMARK    2  A    between atoms: C32_27  and  C33_28 
REMARK    3  A    between atoms: C33_28  and  C35_30 
REMARK    4  A    between atoms: C35_30  and  O36_31 
ROOT
ATOM      1  C1  RES d   1      28.354   2.269  30.177  0.00  0.00     0.078 C 
ATOM      2  C2  RES d   1      27.738   1.478  31.333  0.00  0.00     0.159 C 
ATOM      3  C3  RES d   1      27.682   2.338  32.598  0.00  0.00     0.078 C 
ATOM      4  O4  RES d   1      26.418   1.016  30.978  0.00  0.00    -0.347 OA
ATOM      5  C5  RES d   1      26.639  -0.149  30.157  0.00  0.00     0.168 C 
ATOM      6  C7  RES d   1      25.647  -1.253  30.615  0.00  0.00     0.041 C 
ATOM      7  C8  RES d   1      26.412  -1.966  31.735  0.00  0.00     0.007 C 
ATOM      8  C10 RES d   1      25.960  -3.381  32.044  0.00  0.00     0.037 C 
ATOM      9  C12 RES d   1      24.515  -3.367  32.547  0.00  0.00     0.050 C 
ATOM     10  C13 RES d   1      24.049  -4.800  32.823  0.00  0.00     0.201 C 
ATOM     11  F15 RES d   1      22.772  -4.779  33.392  0.00  0.00    -0.245 F 
ATOM     12  C16 RES d   1      25.032  -5.436  33.788  0.00  0.00    -0.027 A 
ATOM     13  C17 RES d   1      24.569  -6.017  34.887  0.00  0.00     0.061 A 
ATOM     14  C18 RES d   1      25.492  -6.627  35.856  0.00  0.00     0.172 A 
ATOM     15  O19 RES d   1      25.069  -7.194  36.846  0.00  0.00    -0.289 OA
ATOM     16  C20 RES d   1      26.940  -6.535  35.602  0.00  0.00     0.052 A 
ATOM     17  C21 RES d   1      27.379  -5.957  34.495  0.00  0.00    -0.006 A 
ATOM     18  C22 RES d   1      26.491  -5.379  33.446  0.00  0.00     0.039 A 
ATOM     19  C23 RES d   1      26.703  -6.179  32.161  0.00  0.00     0.028 C 
ATOM     20  C24 RES d   1      26.899  -3.938  33.126  0.00  0.00     0.147 C 
ATOM     21  F25 RES d   1      26.761  -3.154  34.277  0.00  0.00    -0.238 F 
ATOM     22  C26 RES d   1      28.361  -3.910  32.696  0.00  0.00     0.160 C 
ATOM     23  C29 RES d   1      28.793  -2.507  32.243  0.00  0.00     0.048 C 
ATOM     24  C30 RES d   1      27.843  -2.042  31.138  0.00  0.00     0.004 C 
ATOM     25  C31 RES d   1      27.806  -3.080  30.015  0.00  0.00     0.019 C 
ATOM     26  C32 RES d   1      28.064  -0.640  30.549  0.00  0.00     0.160 C 
ATOM     27  O37 RES d   1      28.492   0.272  31.577  0.00  0.00    -0.334 OA
ENDROOT
BRANCH  26  28
ATOM     28  C33 RES d   1      28.972  -0.675  29.346  0.00  0.00     0.188 C 
ATOM     29  O34 RES d   1      30.158  -0.845  29.490  0.00  0.00    -0.292 OA
BRANCH  28  30
ATOM     30  C35 RES d   1      28.398  -0.499  27.964  0.00  0.00     0.245 C 
BRANCH  30  31
ATOM     31  O36 RES d   1      29.434  -0.667  26.993  0.00  0.00    -0.393 OA
ATOM     32  H62 RES d   1      29.522  -1.573  26.666  0.00  0.00     0.209 HD
ENDBRANCH  30  31
ENDBRANCH  28  30
ENDBRANCH  26  28
BRANCH  22  33
ATOM     33  O28 RES d   1      28.547  -4.826  31.613  0.00  0.00    -0.392 OA
ATOM     34  H54 RES d   1      29.059  -4.465  30.877  0.00  0.00     0.210 HD
ENDBRANCH  22  33
TORSDOF 4
ENDMDL
MODEL 111
REMARK CAVERDOCK RESULT:     -10.4      0.000      0.000
REMARK CAVERDOCK CONSTRAINTS:       0.0      0.0      0.0      0.0
REMARK CAVERDOCK TUNNEL: 110    -10.4      3.3    111.2
REMARK  4 active torsions:
REMARK  status: ('A' for Active; 'I' for Inactive)
REMARK    1  A    between atoms: C26_22  and  O28_23 
REMARK    2  A    between atoms: C32_27  and  C33_28 
REMARK    3  A    between atoms: C33_28  and  C35_30 
REMARK    4  A    between atoms: C35_30  and  O36_31 
ROOT
ATOM      1  C1  RES d   1      28.344   2.258  30.289  0.00  0.00     0.078 C 
ATOM      2  C2  RES d   1      27.716   1.464  31.437  0.00  0.00     0.159 C 
ATOM      3  C3  RES d   1      27.651   2.320  32.703  0.00  0.00     0.078 C 
ATOM      4  O4  RES d   1      26.399   1.005  31.069  0.00  0.00    -0.347 OA
ATOM      5  C5  RES d   1      26.625  -0.158  30.246  0.00  0.00     0.168 C 
ATOM      6  C7  RES d   1      25.628  -1.262  30.691  0.00  0.00     0.041 C 
ATOM      7  C8  RES d   1      26.383  -1.979  31.815  0.00  0.00     0.007 C 
ATOM      8  C10 RES d   1      25.925  -3.395  32.116  0.00  0.00     0.037 C 
ATOM      9  C12 RES d   1      24.476  -3.380  32.607  0.00  0.00     0.050 C 
ATOM     10  C13 RES d   1      24.006  -4.813  32.875  0.00  0.00     0.201 C 
ATOM     11  F15 RES d   1      22.724  -4.793  33.433  0.00  0.00    -0.245 F 
ATOM     12  C16 RES d   1      24.979  -5.455  33.846  0.00  0.00    -0.027 A 
ATOM     13  C17 RES d   1      24.506  -6.038  34.939  0.00  0.00     0.061 A 
ATOM     14  C18 RES d   1      25.420  -6.652  35.914  0.00  0.00     0.172 A 
ATOM     15  O19 RES d   1      24.988  -7.223  36.898  0.00  0.00    -0.289 OA
ATOM     16  C20 RES d   1      26.870  -6.562  35.672  0.00  0.00     0.052 A 
ATOM     17  C21 RES d   1      27.320  -5.981  34.571  0.00  0.00    -0.006 A 
ATOM     18  C22 RES d   1      26.441  -5.398  33.517  0.00  0.00     0.039 A 
ATOM     19  C23 RES d   1      26.663  -6.194  32.230  0.00  0.00     0.028 C 
ATOM     20  C24 RES d   1      26.854  -3.957  33.204  0.00  0.00     0.147 C 
ATOM     21  F25 RES d   1      26.707  -3.176  34.357  0.00  0.00    -0.238 F 
ATOM     22  C26 RES d   1      28.320  -3.930  32.787  0.00  0.00     0.160 C 
ATOM     23  C29 RES d   1      28.758  -2.526  32.342  0.00  0.00     0.048 C 
ATOM     24  C30 RES d   1      27.819  -2.056  31.231  0.00  0.00     0.004 C 
ATOM     25  C31 RES d   1      27.789  -3.090  30.104  0.00  0.00     0.019 C 
ATOM     26  C32 RES d   1      28.046  -0.652  30.648  0.00  0.00     0.160 C 
ATOM     27  O37 RES d   1      28.467   0.256  31.683  0.00  0.00    -0.334 OA
ENDROOT
BRANCH  26  28
ATOM     28  C33 RES d   1      28.964  -0.685  29.453  0.00  0.00     0.188 C 
ATOM     29  O34 RES d   1      30.161  -0.708  29.612  0.00  0.00    -0.292 OA
BRANCH  28  30
ATOM     30  C35 RES d   1      28.389  -0.689  28.061  0.00  0.00     0.245 C 
BRANCH  30  31
ATOM     31  O36 RES d   1      29.378  -0.234  27.135  0.00  0.00    -0.393 OA
ATOM     32  H62 RES d   1      30.059   0.328  27.531  0.00  0.00     0.209 HD
ENDBRANCH  30  31
ENDBRANCH  28  30
ENDBRANCH  26  28
BRANCH  22  33
ATOM     33  O28 RES d   1      28.513  -4.842  31.703  0.00  0.00    -0.392 OA
ATOM     34  H54 RES d   1      27.730  -5.366  31.486  0.00  0.00     0.210 HD
ENDBRANCH  22  33
TORSDOF 4
ENDMDL
MODEL 112
REMARK CAVERDOCK RESULT:     -10.0      0.000      0.000
REMARK CAVERDOCK CONSTRAINTS:       0.0      0.0      0.0      0.0
REMARK CAVERDOCK TUNNEL: 111    -10.0      3.3    112.4
REMARK  4 active torsions:
REMARK  status: ('A' for Active; 'I' for Inactive)
REMARK    1  A    between atoms: C26_22  and  O28_23 
REMARK    2  A    between atoms: C32_27  and  C33_28 
REMARK    3  A    between atoms: C33_28  and  C35_30 
REMARK    4  A    between atoms: C35_30  and  O36_31 
ROOT
ATOM      1  C1  RES d   1      28.305   2.087  30.349  0.00  0.00     0.078 C 
ATOM      2  C2  RES d   1      27.618   1.307  31.472  0.00  0.00     0.159 C 
ATOM      3  C3  RES d   1      27.460   2.189  32.713  0.00  0.00     0.078 C 
ATOM      4  O4  RES d   1      26.334   0.818  31.033  0.00  0.00    -0.347 OA
ATOM      5  C5  RES d   1      26.630  -0.358  30.252  0.00  0.00     0.168 C 
ATOM      6  C7  RES d   1      25.624  -1.469  30.658  0.00  0.00     0.041 C 
ATOM      7  C8  RES d   1      26.317  -2.149  31.844  0.00  0.00     0.007 C 
ATOM      8  C10 RES d   1      25.864  -3.566  32.147  0.00  0.00     0.037 C 
ATOM      9  C12 RES d   1      24.386  -3.565  32.545  0.00  0.00     0.050 C 
ATOM     10  C13 RES d   1      23.923  -5.000  32.815  0.00  0.00     0.201 C 
ATOM     11  F15 RES d   1      22.608  -4.989  33.290  0.00  0.00    -0.245 F 
ATOM     12  C16 RES d   1      24.842  -5.603  33.860  0.00  0.00    -0.027 A 
ATOM     13  C17 RES d   1      24.310  -6.171  34.934  0.00  0.00     0.061 A 
ATOM     14  C18 RES d   1      25.169  -6.748  35.978  0.00  0.00     0.172 A 
ATOM     15  O19 RES d   1      24.685  -7.305  36.945  0.00  0.00    -0.289 OA
ATOM     16  C20 RES d   1      26.630  -6.639  35.826  0.00  0.00     0.052 A 
ATOM     17  C21 RES d   1      27.140  -6.074  34.743  0.00  0.00    -0.006 A 
ATOM     18  C22 RES d   1      26.321  -5.529  33.622  0.00  0.00     0.039 A 
ATOM     19  C23 RES d   1      26.636  -6.349  32.371  0.00  0.00     0.028 C 
ATOM     20  C24 RES d   1      26.730  -4.088  33.304  0.00  0.00     0.147 C 
ATOM     21  F25 RES d   1      26.499  -3.286  34.427  0.00  0.00    -0.238 F 
ATOM     22  C26 RES d   1      28.219  -4.046  32.979  0.00  0.00     0.160 C 
ATOM     23  C29 RES d   1      28.663  -2.644  32.532  0.00  0.00     0.048 C 
ATOM     24  C30 RES d   1      27.788  -2.214  31.353  0.00  0.00     0.004 C 
ATOM     25  C31 RES d   1      27.847  -3.273  30.251  0.00  0.00     0.019 C 
ATOM     26  C32 RES d   1      28.030  -0.820  30.754  0.00  0.00     0.160 C 
ATOM     27  O37 RES d   1      28.371   0.117  31.793  0.00  0.00    -0.334 OA
ENDROOT
BRANCH  26  28
ATOM     28  C33 RES d   1      29.023  -0.863  29.621  0.00  0.00     0.188 C 
ATOM     29  O34 RES d   1      30.202  -0.977  29.854  0.00  0.00    -0.292 OA
BRANCH  28  30
ATOM     30  C35 RES d   1      28.544  -0.764  28.195  0.00  0.00     0.245 C 
BRANCH  30  31
ATOM     31  O36 RES d   1      29.615  -0.317  27.362  0.00  0.00    -0.393 OA
ATOM     32  H62 RES d   1      29.437  -0.398  26.414  0.00  0.00     0.209 HD
ENDBRANCH  30  31
ENDBRANCH  28  30
ENDBRANCH  26  28
BRANCH  22  33
ATOM     33  O28 RES d   1      28.495  -4.978  31.931  0.00  0.00    -0.392 OA
ATOM     34  H54 RES d   1      28.873  -4.575  31.137  0.00  0.00     0.210 HD
ENDBRANCH  22  33
TORSDOF 4
ENDMDL
MODEL 113
REMARK CAVERDOCK RESULT:      -9.7      0.000      0.000
REMARK CAVERDOCK CONSTRAINTS:       0.0      0.0      0.0      0.0
REMARK CAVERDOCK TUNNEL: 112     -9.7      3.3    113.1
REMARK  4 active torsions:
REMARK  status: ('A' for Active; 'I' for Inactive)
REMARK    1  A    between atoms: C26_22  and  O28_23 
REMARK    2  A    between atoms: C32_27  and  C33_28 
REMARK    3  A    between atoms: C33_28  and  C35_30 
REMARK    4  A    between atoms: C35_30  and  O36_31 
ROOT
ATOM      1  C1  RES d   1      28.287   2.021  30.360  0.00  0.00     0.078 C 
ATOM      2  C2  RES d   1      27.610   1.250  31.495  0.00  0.00     0.159 C 
ATOM      3  C3  RES d   1      27.480   2.134  32.737  0.00  0.00     0.078 C 
ATOM      4  O4  RES d   1      26.315   0.772  31.077  0.00  0.00    -0.347 OA
ATOM      5  C5  RES d   1      26.587  -0.407  30.293  0.00  0.00     0.168 C 
ATOM      6  C7  RES d   1      25.576  -1.508  30.716  0.00  0.00     0.041 C 
ATOM      7  C8  RES d   1      26.281  -2.194  31.892  0.00  0.00     0.007 C 
ATOM      8  C10 RES d   1      25.819  -3.606  32.204  0.00  0.00     0.037 C 
ATOM      9  C12 RES d   1      24.348  -3.589  32.625  0.00  0.00     0.050 C 
ATOM     10  C13 RES d   1      23.875  -5.020  32.904  0.00  0.00     0.201 C 
ATOM     11  F15 RES d   1      22.568  -4.995  33.400  0.00  0.00    -0.245 F 
ATOM     12  C16 RES d   1      24.805  -5.631  33.935  0.00  0.00    -0.027 A 
ATOM     13  C17 RES d   1      24.284  -6.193  35.017  0.00  0.00     0.061 A 
ATOM     14  C18 RES d   1      25.154  -6.777  36.049  0.00  0.00     0.172 A 
ATOM     15  O19 RES d   1      24.680  -7.328  37.024  0.00  0.00    -0.289 OA
ATOM     16  C20 RES d   1      26.614  -6.682  35.874  0.00  0.00     0.052 A 
ATOM     17  C21 RES d   1      27.112  -6.123  34.782  0.00  0.00    -0.006 A 
ATOM     18  C22 RES d   1      26.281  -5.571  33.674  0.00  0.00     0.039 A 
ATOM     19  C23 RES d   1      26.568  -6.396  32.418  0.00  0.00     0.028 C 
ATOM     20  C24 RES d   1      26.699  -4.135  33.347  0.00  0.00     0.147 C 
ATOM     21  F25 RES d   1      26.493  -3.329  34.473  0.00  0.00    -0.238 F 
ATOM     22  C26 RES d   1      28.183  -4.107  32.999  0.00  0.00     0.160 C 
ATOM     23  C29 RES d   1      28.632  -2.711  32.543  0.00  0.00     0.048 C 
ATOM     24  C30 RES d   1      27.744  -2.273  31.378  0.00  0.00     0.004 C 
ATOM     25  C31 RES d   1      27.774  -3.334  30.276  0.00  0.00     0.019 C 
ATOM     26  C32 RES d   1      27.990  -0.882  30.773  0.00  0.00     0.160 C 
ATOM     27  O37 RES d   1      28.356   0.053  31.805  0.00  0.00    -0.334 OA
ENDROOT
BRANCH  26  28
ATOM     28  C33 RES d   1      28.964  -0.936  29.624  0.00  0.00     0.188 C 
ATOM     29  O34 RES d   1      30.152  -0.951  29.840  0.00  0.00    -0.292 OA
BRANCH  28  30
ATOM     30  C35 RES d   1      28.455  -0.971  28.206  0.00  0.00     0.245 C 
BRANCH  30  31
ATOM     31  O36 RES d   1      29.307  -0.180  27.375  0.00  0.00    -0.393 OA
ATOM     32  H62 RES d   1      29.718   0.568  27.830  0.00  0.00     0.209 HD
ENDBRANCH  30  31
ENDBRANCH  28  30
ENDBRANCH  26  28
BRANCH  22  33
ATOM     33  O28 RES d   1      28.433  -5.043  31.947  0.00  0.00    -0.392 OA
ATOM     34  H54 RES d   1      29.194  -5.618  32.106  0.00  0.00     0.210 HD
ENDBRANCH  22  33
TORSDOF 4
ENDMDL
MODEL 114
REMARK CAVERDOCK RESULT:      -9.4      0.000      0.000
REMARK CAVERDOCK CONSTRAINTS:       0.0      0.0      0.0      0.0
REMARK CAVERDOCK TUNNEL: 113     -9.4      3.3    114.5
REMARK  4 active torsions:
REMARK  status: ('A' for Active; 'I' for Inactive)
REMARK    1  A    between atoms: C26_22  and  O28_23 
REMARK    2  A    between atoms: C32_27  and  C33_28 
REMARK    3  A    between atoms: C33_28  and  C35_30 
REMARK    4  A    between atoms: C35_30  and  O36_31 
ROOT
ATOM      1  C1  RES d   1      28.055   1.923  30.210  0.00  0.00     0.078 C 
ATOM      2  C2  RES d   1      27.380   1.174  31.360  0.00  0.00     0.159 C 
ATOM      3  C3  RES d   1      27.203   2.097  32.567  0.00  0.00     0.078 C 
ATOM      4  O4  RES d   1      26.105   0.647  30.937  0.00  0.00    -0.347 OA
ATOM      5  C5  RES d   1      26.423  -0.552  30.200  0.00  0.00     0.168 C 
ATOM      6  C7  RES d   1      25.435  -1.664  30.645  0.00  0.00     0.041 C 
ATOM      7  C8  RES d   1      26.137  -2.289  31.856  0.00  0.00     0.007 C 
ATOM      8  C10 RES d   1      25.708  -3.701  32.210  0.00  0.00     0.037 C 
ATOM      9  C12 RES d   1      24.230  -3.711  32.606  0.00  0.00     0.050 C 
ATOM     10  C13 RES d   1      23.790  -5.143  32.927  0.00  0.00     0.201 C 
ATOM     11  F15 RES d   1      22.474  -5.137  33.400  0.00  0.00    -0.245 F 
ATOM     12  C16 RES d   1      24.717  -5.692  33.995  0.00  0.00    -0.027 A 
ATOM     13  C17 RES d   1      24.193  -6.229  35.088  0.00  0.00     0.061 A 
ATOM     14  C18 RES d   1      25.059  -6.753  36.154  0.00  0.00     0.172 A 
ATOM     15  O19 RES d   1      24.583  -7.281  37.140  0.00  0.00    -0.289 OA
ATOM     16  C20 RES d   1      26.519  -6.624  36.001  0.00  0.00     0.052 A 
ATOM     17  C21 RES d   1      27.021  -6.090  34.898  0.00  0.00    -0.006 A 
ATOM     18  C22 RES d   1      26.195  -5.600  33.757  0.00  0.00     0.039 A 
ATOM     19  C23 RES d   1      26.527  -6.460  32.537  0.00  0.00     0.028 C 
ATOM     20  C24 RES d   1      26.580  -4.166  33.387  0.00  0.00     0.147 C 
ATOM     21  F25 RES d   1      26.333  -3.326  34.479  0.00  0.00    -0.238 F 
ATOM     22  C26 RES d   1      28.069  -4.109  33.063  0.00  0.00     0.160 C 
ATOM     23  C29 RES d   1      28.489  -2.717  32.565  0.00  0.00     0.048 C 
ATOM     24  C30 RES d   1      27.610  -2.346  31.370  0.00  0.00     0.004 C 
ATOM     25  C31 RES d   1      27.689  -3.443  30.307  0.00  0.00     0.019 C 
ATOM     26  C32 RES d   1      27.830  -0.971  30.721  0.00  0.00     0.160 C 
ATOM     27  O37 RES d   1      28.152   0.009  31.725  0.00  0.00    -0.334 OA
ENDROOT
BRANCH  26  28
ATOM     28  C33 RES d   1      28.825  -1.038  29.591  0.00  0.00     0.188 C 
ATOM     29  O34 RES d   1      30.009  -1.020  29.827  0.00  0.00    -0.292 OA
BRANCH  28  30
ATOM     30  C35 RES d   1      28.343  -1.127  28.166  0.00  0.00     0.245 C 
BRANCH  30  31
ATOM     31  O36 RES d   1      28.908  -0.059  27.404  0.00  0.00    -0.393 OA
ATOM     32  H62 RES d   1      28.254   0.483  26.940  0.00  0.00     0.209 HD
ENDBRANCH  30  31
ENDBRANCH  28  30
ENDBRANCH  26  28
BRANCH  22  33
ATOM     33  O28 RES d   1      28.363  -5.074  32.050  0.00  0.00    -0.392 OA
ATOM     34  H54 RES d   1      28.299  -4.729  31.149  0.00  0.00     0.210 HD
ENDBRANCH  22  33
TORSDOF 4
ENDMDL
MODEL 115
REMARK CAVERDOCK RESULT:      -9.0      0.000      0.000
REMARK CAVERDOCK CONSTRAINTS:       0.0      0.0      0.0      0.0
REMARK CAVERDOCK TUNNEL: 114     -9.0      3.2    115.3
REMARK  4 active torsions:
REMARK  status: ('A' for Active; 'I' for Inactive)
REMARK    1  A    between atoms: C26_22  and  O28_23 
REMARK    2  A    between atoms: C32_27  and  C33_28 
REMARK    3  A    between atoms: C33_28  and  C35_30 
REMARK    4  A    between atoms: C35_30  and  O36_31 
ROOT
ATOM      1  C1  RES d   1      28.222   1.824  30.447  0.00  0.00     0.078 C 
ATOM      2  C2  RES d   1      27.495   1.094  31.578  0.00  0.00     0.159 C 
ATOM      3  C3  RES d   1      27.293   2.028  32.773  0.00  0.00     0.078 C 
ATOM      4  O4  RES d   1      26.227   0.585  31.115  0.00  0.00    -0.347 OA
ATOM      5  C5  RES d   1      26.550  -0.623  30.396  0.00  0.00     0.168 C 
ATOM      6  C7  RES d   1      25.529  -1.716  30.814  0.00  0.00     0.041 C 
ATOM      7  C8  RES d   1      26.178  -2.345  32.051  0.00  0.00     0.007 C 
ATOM      8  C10 RES d   1      25.714  -3.747  32.399  0.00  0.00     0.037 C 
ATOM      9  C12 RES d   1      24.223  -3.730  32.744  0.00  0.00     0.050 C 
ATOM     10  C13 RES d   1      23.749  -5.152  33.059  0.00  0.00     0.201 C 
ATOM     11  F15 RES d   1      22.418  -5.122  33.486  0.00  0.00    -0.245 F 
ATOM     12  C16 RES d   1      24.630  -5.710  34.160  0.00  0.00    -0.027 A 
ATOM     13  C17 RES d   1      24.060  -6.231  35.238  0.00  0.00     0.061 A 
ATOM     14  C18 RES d   1      24.881  -6.763  36.336  0.00  0.00     0.172 A 
ATOM     15  O19 RES d   1      24.362  -7.277  37.309  0.00  0.00    -0.289 OA
ATOM     16  C20 RES d   1      26.346  -6.659  36.232  0.00  0.00     0.052 A 
ATOM     17  C21 RES d   1      26.895  -6.141  35.144  0.00  0.00    -0.006 A 
ATOM     18  C22 RES d   1      26.117  -5.645  33.972  0.00  0.00     0.039 A 
ATOM     19  C23 RES d   1      26.475  -6.518  32.769  0.00  0.00     0.028 C 
ATOM     20  C24 RES d   1      26.538  -4.219  33.607  0.00  0.00     0.147 C 
ATOM     21  F25 RES d   1      26.267  -3.369  34.686  0.00  0.00    -0.238 F 
ATOM     22  C26 RES d   1      28.038  -4.189  33.334  0.00  0.00     0.160 C 
ATOM     23  C29 RES d   1      28.498  -2.808  32.843  0.00  0.00     0.048 C 
ATOM     24  C30 RES d   1      27.666  -2.429  31.617  0.00  0.00     0.004 C 
ATOM     25  C31 RES d   1      27.763  -3.534  30.563  0.00  0.00     0.019 C 
ATOM     26  C32 RES d   1      27.930  -1.062  30.967  0.00  0.00     0.160 C 
ATOM     27  O37 RES d   1      28.235  -0.081  31.976  0.00  0.00    -0.334 OA
ENDROOT
BRANCH  26  28
ATOM     28  C33 RES d   1      28.963  -1.153  29.872  0.00  0.00     0.188 C 
ATOM     29  O34 RES d   1      30.130  -1.277  30.152  0.00  0.00    -0.292 OA
BRANCH  28  30
ATOM     30  C35 RES d   1      28.537  -1.089  28.428  0.00  0.00     0.245 C 
BRANCH  30  31
ATOM     31  O36 RES d   1      29.518  -0.376  27.673  0.00  0.00    -0.393 OA
ATOM     32  H62 RES d   1      29.623   0.549  27.938  0.00  0.00     0.209 HD
ENDBRANCH  30  31
ENDBRANCH  28  30
ENDBRANCH  26  28
BRANCH  22  33
ATOM     33  O28 RES d   1      28.350  -5.165  32.337  0.00  0.00    -0.392 OA
ATOM     34  H54 RES d   1      28.064  -4.921  31.446  0.00  0.00     0.210 HD
ENDBRANCH  22  33
TORSDOF 4
ENDMDL
MODEL 116
REMARK CAVERDOCK RESULT:      -8.9      0.000      0.000
REMARK CAVERDOCK CONSTRAINTS:       0.0      0.0      0.0      0.0
REMARK CAVERDOCK TUNNEL: 115     -8.9      3.2    116.2
REMARK  4 active torsions:
REMARK  status: ('A' for Active; 'I' for Inactive)
REMARK    1  A    between atoms: C26_22  and  O28_23 
REMARK    2  A    between atoms: C32_27  and  C33_28 
REMARK    3  A    between atoms: C33_28  and  C35_30 
REMARK    4  A    between atoms: C35_30  and  O36_31 
ROOT
ATOM      1  C1  RES d   1      26.948  -6.137  32.872  0.00  0.00     0.078 C 
ATOM      2  C2  RES d   1      27.803  -5.113  32.123  0.00  0.00     0.159 C 
ATOM      3  C3  RES d   1      29.183  -5.695  31.813  0.00  0.00     0.078 C 
ATOM      4  O4  RES d   1      27.144  -4.701  30.907  0.00  0.00    -0.347 OA
ATOM      5  C5  RES d   1      26.159  -3.734  31.325  0.00  0.00     0.168 C 
ATOM      6  C7  RES d   1      26.213  -2.537  30.337  0.00  0.00     0.041 C 
ATOM      7  C8  RES d   1      27.285  -1.629  30.950  0.00  0.00     0.007 C 
ATOM      8  C10 RES d   1      27.227  -0.170  30.535  0.00  0.00     0.037 C 
ATOM      9  C12 RES d   1      27.469  -0.048  29.030  0.00  0.00     0.050 C 
ATOM     10  C13 RES d   1      27.373   1.423  28.609  0.00  0.00     0.201 C 
ATOM     11  F15 RES d   1      27.708   1.548  27.257  0.00  0.00    -0.245 F 
ATOM     12  C16 RES d   1      28.347   2.219  29.456  0.00  0.00    -0.027 A 
ATOM     13  C17 RES d   1      29.214   3.023  28.855  0.00  0.00     0.061 A 
ATOM     14  C18 RES d   1      30.187   3.796  29.641  0.00  0.00     0.172 A 
ATOM     15  O19 RES d   1      30.958   4.563  29.097  0.00  0.00    -0.289 OA
ATOM     16  C20 RES d   1      30.207   3.620  31.104  0.00  0.00     0.052 A 
ATOM     17  C21 RES d   1      29.328   2.818  31.683  0.00  0.00    -0.006 A 
ATOM     18  C22 RES d   1      28.277   2.059  30.946  0.00  0.00     0.039 A 
ATOM     19  C23 RES d   1      26.915   2.575  31.409  0.00  0.00     0.028 C 
ATOM     20  C24 RES d   1      28.322   0.574  31.316  0.00  0.00     0.147 C 
ATOM     21  F25 RES d   1      29.564   0.045  30.948  0.00  0.00    -0.238 F 
ATOM     22  C26 RES d   1      28.162   0.425  32.825  0.00  0.00     0.160 C 
ATOM     23  C29 RES d   1      28.075  -1.051  33.244  0.00  0.00     0.048 C 
ATOM     24  C30 RES d   1      26.939  -1.710  32.461  0.00  0.00     0.004 C 
ATOM     25  C31 RES d   1      25.643  -0.922  32.666  0.00  0.00     0.019 C 
ATOM     26  C32 RES d   1      26.683  -3.207  32.693  0.00  0.00     0.160 C 
ATOM     27  O37 RES d   1      27.929  -3.900  32.896  0.00  0.00    -0.334 OA
ENDROOT
BRANCH  26  28
ATOM     28  C33 RES d   1      25.671  -3.439  33.785  0.00  0.00     0.188 C 
ATOM     29  O34 RES d   1      25.965  -3.228  34.937  0.00  0.00    -0.292 OA
BRANCH  28  30
ATOM     30  C35 RES d   1      24.290  -3.935  33.439  0.00  0.00     0.245 C 
BRANCH  30  31
ATOM     31  O36 RES d   1      23.688  -4.515  34.598  0.00  0.00    -0.393 OA
ATOM     32  H62 RES d   1      24.272  -4.550  35.369  0.00  0.00     0.209 HD
ENDBRANCH  30  31
ENDBRANCH  28  30
ENDBRANCH  26  28
BRANCH  22  33
ATOM     33  O28 RES d   1      26.968   1.096  33.237  0.00  0.00    -0.392 OA
ATOM     34  H54 RES d   1      26.319   1.211  32.529  0.00  0.00     0.210 HD
ENDBRANCH  22  33
TORSDOF 4
ENDMDL
MODEL 117
REMARK CAVERDOCK RESULT:      -9.4      0.000      0.000
REMARK CAVERDOCK CONSTRAINTS:       0.0      0.0      0.0      0.0
REMARK CAVERDOCK TUNNEL: 116     -9.4      3.2    117.3
REMARK  4 active torsions:
REMARK  status: ('A' for Active; 'I' for Inactive)
REMARK    1  A    between atoms: C26_22  and  O28_23 
REMARK    2  A    between atoms: C32_27  and  C33_28 
REMARK    3  A    between atoms: C33_28  and  C35_30 
REMARK    4  A    between atoms: C35_30  and  O36_31 
ROOT
ATOM      1  C1  RES d   1      26.904  -6.237  32.982  0.00  0.00     0.078 C 
ATOM      2  C2  RES d   1      27.749  -5.212  32.222  0.00  0.00     0.159 C 
ATOM      3  C3  RES d   1      29.130  -5.790  31.904  0.00  0.00     0.078 C 
ATOM      4  O4  RES d   1      27.079  -4.810  31.009  0.00  0.00    -0.347 OA
ATOM      5  C5  RES d   1      26.093  -3.845  31.430  0.00  0.00     0.168 C 
ATOM      6  C7  RES d   1      26.136  -2.652  30.436  0.00  0.00     0.041 C 
ATOM      7  C8  RES d   1      27.208  -1.736  31.037  0.00  0.00     0.007 C 
ATOM      8  C10 RES d   1      27.141  -0.279  30.616  0.00  0.00     0.037 C 
ATOM      9  C12 RES d   1      27.371  -0.163  29.108  0.00  0.00     0.050 C 
ATOM     10  C13 RES d   1      27.266   1.305  28.681  0.00  0.00     0.201 C 
ATOM     11  F15 RES d   1      27.591   1.426  27.326  0.00  0.00    -0.245 F 
ATOM     12  C16 RES d   1      28.243   2.110  29.518  0.00  0.00    -0.027 A 
ATOM     13  C17 RES d   1      29.102   2.914  28.907  0.00  0.00     0.061 A 
ATOM     14  C18 RES d   1      30.078   3.694  29.682  0.00  0.00     0.172 A 
ATOM     15  O19 RES d   1      30.842   4.462  29.129  0.00  0.00    -0.289 OA
ATOM     16  C20 RES d   1      30.109   3.525  31.145  0.00  0.00     0.052 A 
ATOM     17  C21 RES d   1      29.238   2.722  31.735  0.00  0.00    -0.006 A 
ATOM     18  C22 RES d   1      28.185   1.955  31.008  0.00  0.00     0.039 A 
ATOM     19  C23 RES d   1      26.824   2.468  31.480  0.00  0.00     0.028 C 
ATOM     20  C24 RES d   1      28.238   0.473  31.386  0.00  0.00     0.147 C 
ATOM     21  F25 RES d   1      29.480  -0.053  31.011  0.00  0.00    -0.238 F 
ATOM     22  C26 RES d   1      28.090   0.329  32.897  0.00  0.00     0.160 C 
ATOM     23  C29 RES d   1      28.013  -1.145  33.322  0.00  0.00     0.048 C 
ATOM     24  C30 RES d   1      26.873  -1.811  32.551  0.00  0.00     0.004 C 
ATOM     25  C31 RES d   1      25.576  -1.028  32.762  0.00  0.00     0.019 C 
ATOM     26  C32 RES d   1      26.626  -3.309  32.792  0.00  0.00     0.160 C 
ATOM     27  O37 RES d   1      27.876  -3.995  32.988  0.00  0.00    -0.334 OA
ENDROOT
BRANCH  26  28
ATOM     28  C33 RES d   1      25.622  -3.540  33.892  0.00  0.00     0.188 C 
ATOM     29  O34 RES d   1      25.883  -3.216  35.025  0.00  0.00    -0.292 OA
BRANCH  28  30
ATOM     30  C35 RES d   1      24.292  -4.176  33.577  0.00  0.00     0.245 C 
BRANCH  30  31
ATOM     31  O36 RES d   1      23.719  -4.701  34.777  0.00  0.00    -0.393 OA
ATOM     32  H62 RES d   1      24.365  -5.090  35.384  0.00  0.00     0.209 HD
ENDBRANCH  30  31
ENDBRANCH  28  30
ENDBRANCH  26  28
BRANCH  22  33
ATOM     33  O28 RES d   1      26.897   0.997  33.313  0.00  0.00    -0.392 OA
ATOM     34  H54 RES d   1      26.971   1.961  33.328  0.00  0.00     0.210 HD
ENDBRANCH  22  33
TORSDOF 4
ENDMDL
MODEL 118
REMARK CAVERDOCK RESULT:      -9.3      0.000      0.000
REMARK CAVERDOCK CONSTRAINTS:       0.0      0.0      0.0      0.0
REMARK CAVERDOCK TUNNEL: 117     -9.3      3.2    118.2
REMARK  4 active torsions:
REMARK  status: ('A' for Active; 'I' for Inactive)
REMARK    1  A    between atoms: C26_22  and  O28_23 
REMARK    2  A    between atoms: C32_27  and  C33_28 
REMARK    3  A    between atoms: C33_28  and  C35_30 
REMARK    4  A    between atoms: C35_30  and  O36_31 
ROOT
ATOM      1  C1  RES d   1      26.958  -6.286  32.919  0.00  0.00     0.078 C 
ATOM      2  C2  RES d   1      27.778  -5.243  32.157  0.00  0.00     0.159 C 
ATOM      3  C3  RES d   1      29.159  -5.802  31.809  0.00  0.00     0.078 C 
ATOM      4  O4  RES d   1      27.084  -4.833  30.961  0.00  0.00    -0.347 OA
ATOM      5  C5  RES d   1      26.095  -3.884  31.410  0.00  0.00     0.168 C 
ATOM      6  C7  RES d   1      26.108  -2.679  30.431  0.00  0.00     0.041 C 
ATOM      7  C8  RES d   1      27.180  -1.759  31.025  0.00  0.00     0.007 C 
ATOM      8  C10 RES d   1      27.090  -0.298  30.623  0.00  0.00     0.037 C 
ATOM      9  C12 RES d   1      27.294  -0.161  29.113  0.00  0.00     0.050 C 
ATOM     10  C13 RES d   1      27.166   1.311  28.706  0.00  0.00     0.201 C 
ATOM     11  F15 RES d   1      27.467   1.452  27.347  0.00  0.00    -0.245 F 
ATOM     12  C16 RES d   1      28.148   2.116  29.536  0.00  0.00    -0.027 A 
ATOM     13  C17 RES d   1      28.989   2.937  28.921  0.00  0.00     0.061 A 
ATOM     14  C18 RES d   1      29.969   3.718  29.689  0.00  0.00     0.172 A 
ATOM     15  O19 RES d   1      30.715   4.501  29.133  0.00  0.00    -0.289 OA
ATOM     16  C20 RES d   1      30.027   3.532  31.149  0.00  0.00     0.052 A 
ATOM     17  C21 RES d   1      29.174   2.712  31.744  0.00  0.00    -0.006 A 
ATOM     18  C22 RES d   1      28.117   1.943  31.025  0.00  0.00     0.039 A 
ATOM     19  C23 RES d   1      26.759   2.435  31.526  0.00  0.00     0.028 C 
ATOM     20  C24 RES d   1      28.193   0.456  31.383  0.00  0.00     0.147 C 
ATOM     21  F25 RES d   1      29.434  -0.052  30.981  0.00  0.00    -0.238 F 
ATOM     22  C26 RES d   1      28.072   0.293  32.895  0.00  0.00     0.160 C 
ATOM     23  C29 RES d   1      28.017  -1.187  33.303  0.00  0.00     0.048 C 
ATOM     24  C30 RES d   1      26.872  -1.857  32.543  0.00  0.00     0.004 C 
ATOM     25  C31 RES d   1      25.570  -1.090  32.786  0.00  0.00     0.019 C 
ATOM     26  C32 RES d   1      26.645  -3.359  32.769  0.00  0.00     0.160 C 
ATOM     27  O37 RES d   1      27.905  -4.035  32.937  0.00  0.00    -0.334 OA
ENDROOT
BRANCH  26  28
ATOM     28  C33 RES d   1      25.662  -3.615  33.884  0.00  0.00     0.188 C 
ATOM     29  O34 RES d   1      25.961  -3.356  35.024  0.00  0.00    -0.292 OA
BRANCH  28  30
ATOM     30  C35 RES d   1      24.306  -4.194  33.574  0.00  0.00     0.245 C 
BRANCH  30  31
ATOM     31  O36 RES d   1      23.712  -4.687  34.777  0.00  0.00    -0.393 OA
ATOM     32  H62 RES d   1      23.157  -4.040  35.235  0.00  0.00     0.209 HD
ENDBRANCH  30  31
ENDBRANCH  28  30
ENDBRANCH  26  28
BRANCH  22  33
ATOM     33  O28 RES d   1      26.878   0.943  33.340  0.00  0.00    -0.392 OA
ATOM     34  H54 RES d   1      27.000   1.874  33.567  0.00  0.00     0.210 HD
ENDBRANCH  22  33
TORSDOF 4
ENDMDL
MODEL 119
REMARK CAVERDOCK RESULT:      -9.8      0.000      0.000
REMARK CAVERDOCK CONSTRAINTS:       0.0      0.0      0.0      0.0
REMARK CAVERDOCK TUNNEL: 118     -9.8      3.2    119.3
REMARK  4 active torsions:
REMARK  status: ('A' for Active; 'I' for Inactive)
REMARK    1  A    between atoms: C26_22  and  O28_23 
REMARK    2  A    between atoms: C32_27  and  C33_28 
REMARK    3  A    between atoms: C33_28  and  C35_30 
REMARK    4  A    between atoms: C35_30  and  O36_31 
ROOT
ATOM      1  C1  RES d   1      26.811  -6.426  32.972  0.00  0.00     0.078 C 
ATOM      2  C2  RES d   1      27.627  -5.385  32.203  0.00  0.00     0.159 C 
ATOM      3  C3  RES d   1      28.983  -5.965  31.796  0.00  0.00     0.078 C 
ATOM      4  O4  RES d   1      26.901  -4.935  31.040  0.00  0.00    -0.347 OA
ATOM      5  C5  RES d   1      25.949  -3.976  31.543  0.00  0.00     0.168 C 
ATOM      6  C7  RES d   1      25.954  -2.750  30.588  0.00  0.00     0.041 C 
ATOM      7  C8  RES d   1      27.066  -1.866  31.163  0.00  0.00     0.007 C 
ATOM      8  C10 RES d   1      26.994  -0.395  30.794  0.00  0.00     0.037 C 
ATOM      9  C12 RES d   1      27.149  -0.231  29.281  0.00  0.00     0.050 C 
ATOM     10  C13 RES d   1      27.039   1.251  28.909  0.00  0.00     0.201 C 
ATOM     11  F15 RES d   1      27.296   1.415  27.544  0.00  0.00    -0.245 F 
ATOM     12  C16 RES d   1      28.066   2.018  29.720  0.00  0.00    -0.027 A 
ATOM     13  C17 RES d   1      28.903   2.834  29.093  0.00  0.00     0.061 A 
ATOM     14  C18 RES d   1      29.925   3.578  29.843  0.00  0.00     0.172 A 
ATOM     15  O19 RES d   1      30.669   4.357  29.276  0.00  0.00    -0.289 OA
ATOM     16  C20 RES d   1      30.029   3.360  31.296  0.00  0.00     0.052 A 
ATOM     17  C21 RES d   1      29.180   2.546  31.903  0.00  0.00    -0.006 A 
ATOM     18  C22 RES d   1      28.083   1.815  31.206  0.00  0.00     0.039 A 
ATOM     19  C23 RES d   1      26.753   2.324  31.763  0.00  0.00     0.028 C 
ATOM     20  C24 RES d   1      28.138   0.320  31.531  0.00  0.00     0.147 C 
ATOM     21  F25 RES d   1      29.353  -0.205  31.076  0.00  0.00    -0.238 F 
ATOM     22  C26 RES d   1      28.065   0.127  33.042  0.00  0.00     0.160 C 
ATOM     23  C29 RES d   1      27.993  -1.360  33.422  0.00  0.00     0.048 C 
ATOM     24  C30 RES d   1      26.808  -1.989  32.689  0.00  0.00     0.004 C 
ATOM     25  C31 RES d   1      25.532  -1.201  32.992  0.00  0.00     0.019 C 
ATOM     26  C32 RES d   1      26.556  -3.491  32.892  0.00  0.00     0.160 C 
ATOM     27  O37 RES d   1      27.807  -4.196  33.002  0.00  0.00    -0.334 OA
ENDROOT
BRANCH  26  28
ATOM     28  C33 RES d   1      25.607  -3.750  34.034  0.00  0.00     0.188 C 
ATOM     29  O34 RES d   1      26.008  -3.713  35.173  0.00  0.00    -0.292 OA
BRANCH  28  30
ATOM     30  C35 RES d   1      24.158  -4.053  33.756  0.00  0.00     0.245 C 
BRANCH  30  31
ATOM     31  O36 RES d   1      23.597  -4.760  34.864  0.00  0.00    -0.393 OA
[truncated: 148,449 more chars]
