# Supplementary material for: Fully automated virtual screening pipeline of FDA-approved drugs using Caver Web
Source: Comput Struct Biotechnol J. 2022 Nov 17;20:6512–8. doi: 10.1016/j.csbj.2022.11.031 (PMC9705369; doi:10.1016/j.csbj.2022.11.031)
Supplement: Supplementary data 1 [file mmc1.zip › supplementary_data/pymol/ZINC000003983936.pdbqt]

MODEL 1
REMARK CAVERDOCK RESULT:      25.3      0.000      0.000
REMARK CAVERDOCK CONSTRAINTS:       0.0      0.0      0.0      0.0
REMARK CAVERDOCK TUNNEL: 0     25.3      1.7      1.3
REMARK  5 active torsions:
REMARK  status: ('A' for Active; 'I' for Inactive)
REMARK    1  A    between atoms: C23_19  and  O25_20 
REMARK    2  A    between atoms: C29_24  and  O30_25 
REMARK    3  A    between atoms: C29_24  and  C31_26 
REMARK    4  A    between atoms: C31_26  and  C33_28 
REMARK    5  A    between atoms: C33_28  and  O34_29 
ROOT
ATOM      1  C1  ZIN A   1      47.427   8.777  30.669  0.00  0.00     0.013 C 
ATOM      2  C2  ZIN A   1      47.188   7.783  31.807  0.00  0.00     0.025 C 
ATOM      3  C4  ZIN A   1      46.263   6.632  31.324  0.00  0.00     0.013 C 
ATOM      4  C5  ZIN A   1      44.874   7.097  31.771  0.00  0.00     0.005 C 
ATOM      5  C7  ZIN A   1      43.827   6.008  31.919  0.00  0.00     0.037 C 
ATOM      6  C9  ZIN A   1      43.567   5.350  30.561  0.00  0.00     0.050 C 
ATOM      7  C10 ZIN A   1      42.541   4.225  30.723  0.00  0.00     0.201 C 
ATOM      8  F12 ZIN A   1      42.215   3.700  29.467  0.00  0.00    -0.245 F 
ATOM      9  C13 ZIN A   1      41.300   4.807  31.374  0.00  0.00    -0.027 A 
ATOM     10  C14 ZIN A   1      40.120   4.600  30.807  0.00  0.00     0.061 A 
ATOM     11  C15 ZIN A   1      38.898   5.166  31.398  0.00  0.00     0.172 A 
ATOM     12  O16 ZIN A   1      37.807   4.946  30.903  0.00  0.00    -0.289 OA
ATOM     13  C17 ZIN A   1      39.022   6.004  32.602  0.00  0.00     0.052 A 
ATOM     14  C18 ZIN A   1      40.210   6.191  33.156  0.00  0.00    -0.006 A 
ATOM     15  C19 ZIN A   1      41.473   5.593  32.640  0.00  0.00     0.039 A 
ATOM     16  C20 ZIN A   1      42.012   4.642  33.710  0.00  0.00     0.028 C 
ATOM     17  C21 ZIN A   1      42.544   6.669  32.447  0.00  0.00     0.147 C 
ATOM     18  F22 ZIN A   1      42.101   7.595  31.497  0.00  0.00    -0.238 F 
ATOM     19  C23 ZIN A   1      42.768   7.401  33.766  0.00  0.00     0.160 C 
ATOM     20  C26 ZIN A   1      43.926   8.408  33.669  0.00  0.00     0.048 C 
ATOM     21  C27 ZIN A   1      45.172   7.666  33.184  0.00  0.00     0.001 C 
ATOM     22  C28 ZIN A   1      45.452   6.472  34.099  0.00  0.00     0.019 C 
ATOM     23  C29 ZIN A   1      46.446   8.480  32.974  0.00  0.00     0.131 C 
ENDROOT
BRANCH  23  24
ATOM     24  O30 ZIN A   1      46.122   9.836  32.661  0.00  0.00    -0.381 OA
ATOM     25  H54 ZIN A   1      46.773  10.276  32.099  0.00  0.00     0.211 HD
ENDBRANCH  23  24
BRANCH  23  26
ATOM     26  C31 ZIN A   1      47.313   8.421  34.206  0.00  0.00     0.185 C 
ATOM     27  O32 ZIN A   1      48.443   8.002  34.130  0.00  0.00    -0.292 OA
BRANCH  26  28
ATOM     28  C33 ZIN A   1      46.769   8.883  35.533  0.00  0.00     0.245 C 
BRANCH  28  29
ATOM     29  O34 ZIN A   1      46.296   7.756  36.274  0.00  0.00    -0.393 OA
ATOM     30  H57 ZIN A   1      45.456   7.907  36.728  0.00  0.00     0.209 HD
ENDBRANCH  28  29
ENDBRANCH  26  28
ENDBRANCH  23  26
BRANCH  19  31
ATOM     31  O25 ZIN A   1      43.070   6.445  34.785  0.00  0.00    -0.392 OA
ATOM     32  H48 ZIN A   1      43.058   6.807  35.682  0.00  0.00     0.210 HD
ENDBRANCH  19  31
TORSDOF 5
ENDMDL
MODEL 2
REMARK CAVERDOCK RESULT:      28.1      0.000      0.000
REMARK CAVERDOCK CONSTRAINTS:       0.1      0.0      0.0      0.0
REMARK CAVERDOCK TUNNEL: 1     28.1      1.8      2.4
REMARK  5 active torsions:
REMARK  status: ('A' for Active; 'I' for Inactive)
REMARK    1  A    between atoms: C23_19  and  O25_20 
REMARK    2  A    between atoms: C29_24  and  O30_25 
REMARK    3  A    between atoms: C29_24  and  C31_26 
REMARK    4  A    between atoms: C31_26  and  C33_28 
REMARK    5  A    between atoms: C33_28  and  O34_29 
ROOT
ATOM      1  C1  ZIN A   1      47.226   7.456  34.855  0.00  0.00     0.013 C 
ATOM      2  C2  ZIN A   1      45.983   8.331  34.689  0.00  0.00     0.025 C 
ATOM      3  C4  ZIN A   1      44.701   7.490  34.936  0.00  0.00     0.013 C 
ATOM      4  C5  ZIN A   1      44.289   7.067  33.523  0.00  0.00     0.005 C 
ATOM      5  C7  ZIN A   1      42.832   6.679  33.347  0.00  0.00     0.037 C 
ATOM      6  C9  ZIN A   1      42.516   5.447  34.198  0.00  0.00     0.050 C 
ATOM      7  C10 ZIN A   1      41.036   5.083  34.049  0.00  0.00     0.201 C 
ATOM      8  F12 ZIN A   1      40.772   3.890  34.731  0.00  0.00    -0.245 F 
ATOM      9  C13 ZIN A   1      40.740   4.906  32.571  0.00  0.00    -0.027 A 
ATOM     10  C14 ZIN A   1      40.138   3.796  32.166  0.00  0.00     0.061 A 
ATOM     11  C15 ZIN A   1      39.854   3.579  30.739  0.00  0.00     0.172 A 
ATOM     12  O16 ZIN A   1      39.268   2.579  30.366  0.00  0.00    -0.289 OA
ATOM     13  C17 ZIN A   1      40.293   4.599  29.772  0.00  0.00     0.052 A 
ATOM     14  C18 ZIN A   1      40.885   5.703  30.200  0.00  0.00    -0.006 A 
ATOM     15  C19 ZIN A   1      41.142   6.007  31.636  0.00  0.00     0.039 A 
ATOM     16  C20 ZIN A   1      40.334   7.252  32.003  0.00  0.00     0.028 C 
ATOM     17  C21 ZIN A   1      42.613   6.371  31.857  0.00  0.00     0.147 C 
ATOM     18  F22 ZIN A   1      43.415   5.280  31.509  0.00  0.00    -0.238 F 
ATOM     19  C23 ZIN A   1      42.982   7.548  30.960  0.00  0.00     0.160 C 
ATOM     20  C26 ZIN A   1      44.411   8.044  31.232  0.00  0.00     0.048 C 
ATOM     21  C27 ZIN A   1      44.534   8.373  32.720  0.00  0.00     0.001 C 
ATOM     22  C28 ZIN A   1      43.438   9.361  33.123  0.00  0.00     0.019 C 
ATOM     23  C29 ZIN A   1      45.889   8.851  33.233  0.00  0.00     0.131 C 
ENDROOT
BRANCH  23  24
ATOM     24  O30 ZIN A   1      46.940   8.329  32.416  0.00  0.00    -0.381 OA
ATOM     25  H54 ZIN A   1      47.777   8.206  32.883  0.00  0.00     0.211 HD
ENDBRANCH  23  24
BRANCH  23  26
ATOM     26  C31 ZIN A   1      45.940  10.357  33.250  0.00  0.00     0.185 C 
ATOM     27  O32 ZIN A   1      45.748  10.957  34.280  0.00  0.00    -0.292 OA
BRANCH  26  28
ATOM     28  C33 ZIN A   1      46.229  11.116  31.980  0.00  0.00     0.245 C 
BRANCH  28  29
ATOM     29  O34 ZIN A   1      47.363  11.963  32.178  0.00  0.00    -0.393 OA
ATOM     30  H57 ZIN A   1      48.002  11.622  32.819  0.00  0.00     0.209 HD
ENDBRANCH  28  29
ENDBRANCH  26  28
ENDBRANCH  23  26
BRANCH  19  31
ATOM     31  O25 ZIN A   1      42.066   8.620  31.196  0.00  0.00    -0.392 OA
ATOM     32  H48 ZIN A   1      42.305   9.183  31.945  0.00  0.00     0.210 HD
ENDBRANCH  19  31
TORSDOF 5
ENDMDL
MODEL 3
REMARK CAVERDOCK RESULT:      34.3      0.000      0.000
REMARK CAVERDOCK CONSTRAINTS:       0.0      0.0      0.0      0.0
REMARK CAVERDOCK TUNNEL: 2     34.3      1.8      3.1
REMARK  5 active torsions:
REMARK  status: ('A' for Active; 'I' for Inactive)
REMARK    1  A    between atoms: C23_19  and  O25_20 
REMARK    2  A    between atoms: C29_24  and  O30_25 
REMARK    3  A    between atoms: C29_24  and  C31_26 
REMARK    4  A    between atoms: C31_26  and  C33_28 
REMARK    5  A    between atoms: C33_28  and  O34_29 
ROOT
ATOM      1  C1  ZIN A   1      46.856   8.532  30.165  0.00  0.00     0.013 C 
ATOM      2  C2  ZIN A   1      46.641   7.748  31.462  0.00  0.00     0.025 C 
ATOM      3  C4  ZIN A   1      45.646   6.580  31.220  0.00  0.00     0.013 C 
ATOM      4  C5  ZIN A   1      44.303   7.179  31.651  0.00  0.00     0.005 C 
ATOM      5  C7  ZIN A   1      43.224   6.179  32.026  0.00  0.00     0.037 C 
ATOM      6  C9  ZIN A   1      42.863   5.324  30.810  0.00  0.00     0.050 C 
ATOM      7  C10 ZIN A   1      41.804   4.290  31.204  0.00  0.00     0.201 C 
ATOM      8  F12 ZIN A   1      41.387   3.585  30.069  0.00  0.00    -0.245 F 
ATOM      9  C13 ZIN A   1      40.625   5.029  31.810  0.00  0.00    -0.027 A 
ATOM     10  C14 ZIN A   1      39.407   4.790  31.342  0.00  0.00     0.061 A 
ATOM     11  C15 ZIN A   1      38.243   5.503  31.890  0.00  0.00     0.172 A 
ATOM     12  O16 ZIN A   1      37.120   5.259  31.492  0.00  0.00    -0.289 OA
ATOM     13  C17 ZIN A   1      38.468   6.518  32.933  0.00  0.00     0.052 A 
ATOM     14  C18 ZIN A   1      39.691   6.735  33.390  0.00  0.00    -0.006 A 
ATOM     15  C19 ZIN A   1      40.899   6.000  32.919  0.00  0.00     0.039 A 
ATOM     16  C20 ZIN A   1      41.458   5.211  34.104  0.00  0.00     0.028 C 
ATOM     17  C21 ZIN A   1      42.000   6.979  32.500  0.00  0.00     0.147 C 
ATOM     18  F22 ZIN A   1      41.541   7.759  31.434  0.00  0.00    -0.238 F 
ATOM     19  C23 ZIN A   1      42.325   7.903  33.669  0.00  0.00     0.160 C 
ATOM     20  C26 ZIN A   1      43.515   8.824  33.351  0.00  0.00     0.048 C 
ATOM     21  C27 ZIN A   1      44.702   7.954  32.936  0.00  0.00     0.001 C 
ATOM     22  C28 ZIN A   1      44.985   6.912  34.020  0.00  0.00     0.019 C 
ATOM     23  C29 ZIN A   1      45.994   8.660  32.533  0.00  0.00     0.131 C 
ENDROOT
BRANCH  23  24
ATOM     24  O30 ZIN A   1      45.706   9.961  32.017  0.00  0.00    -0.381 OA
ATOM     25  H54 ZIN A   1      44.858  10.322  32.309  0.00  0.00     0.211 HD
ENDBRANCH  23  24
BRANCH  23  26
ATOM     26  C31 ZIN A   1      46.924   8.760  33.714  0.00  0.00     0.185 C 
ATOM     27  O32 ZIN A   1      46.620   9.435  34.668  0.00  0.00    -0.292 OA
BRANCH  26  28
ATOM     28  C33 ZIN A   1      48.236   8.018  33.705  0.00  0.00     0.245 C 
BRANCH  28  29
ATOM     29  O34 ZIN A   1      48.203   7.003  32.699  0.00  0.00    -0.393 OA
ATOM     30  H57 ZIN A   1      47.326   6.621  32.554  0.00  0.00     0.209 HD
ENDBRANCH  28  29
ENDBRANCH  26  28
ENDBRANCH  23  26
BRANCH  19  31
ATOM     31  O25 ZIN A   1      42.645   7.111  34.815  0.00  0.00    -0.392 OA
ATOM     32  H48 ZIN A   1      42.507   6.162  34.688  0.00  0.00     0.210 HD
ENDBRANCH  19  31
TORSDOF 5
ENDMDL
MODEL 4
REMARK CAVERDOCK RESULT:      30.7      0.000      0.000
REMARK CAVERDOCK CONSTRAINTS:       0.3      0.0      0.0      0.0
REMARK CAVERDOCK TUNNEL: 3     30.7      1.9      4.1
REMARK  5 active torsions:
REMARK  status: ('A' for Active; 'I' for Inactive)
REMARK    1  A    between atoms: C23_19  and  O25_20 
REMARK    2  A    between atoms: C29_24  and  O30_25 
REMARK    3  A    between atoms: C29_24  and  C31_26 
REMARK    4  A    between atoms: C31_26  and  C33_28 
REMARK    5  A    between atoms: C33_28  and  O34_29 
ROOT
ATOM      1  C1  ZIN A   1      47.263   6.812  30.108  0.00  0.00     0.013 C 
ATOM      2  C2  ZIN A   1      46.841   6.337  31.500  0.00  0.00     0.025 C 
ATOM      3  C4  ZIN A   1      45.704   5.285  31.383  0.00  0.00     0.013 C 
ATOM      4  C5  ZIN A   1      44.436   6.127  31.557  0.00  0.00     0.005 C 
ATOM      5  C7  ZIN A   1      43.197   5.372  32.002  0.00  0.00     0.037 C 
ATOM      6  C9  ZIN A   1      42.804   4.346  30.937  0.00  0.00     0.050 C 
ATOM      7  C10 ZIN A   1      41.578   3.559  31.409  0.00  0.00     0.201 C 
ATOM      8  F12 ZIN A   1      41.146   2.702  30.390  0.00  0.00    -0.245 F 
ATOM      9  C13 ZIN A   1      40.480   4.552  31.744  0.00  0.00    -0.027 A 
ATOM     10  C14 ZIN A   1      39.278   4.385  31.210  0.00  0.00     0.061 A 
ATOM     11  C15 ZIN A   1      38.195   5.338  31.495  0.00  0.00     0.172 A 
ATOM     12  O16 ZIN A   1      37.080   5.168  31.039  0.00  0.00    -0.289 OA
ATOM     13  C17 ZIN A   1      38.490   6.503  32.347  0.00  0.00     0.052 A 
ATOM     14  C18 ZIN A   1      39.695   6.645  32.876  0.00  0.00    -0.006 A 
ATOM     15  C19 ZIN A   1      40.813   5.680  32.675  0.00  0.00     0.039 A 
ATOM     16  C20 ZIN A   1      41.161   5.076  34.036  0.00  0.00     0.028 C 
ATOM     17  C21 ZIN A   1      42.073   6.403  32.192  0.00  0.00     0.147 C 
ATOM     18  F22 ZIN A   1      41.814   7.008  30.958  0.00  0.00    -0.238 F 
ATOM     19  C23 ZIN A   1      42.445   7.491  33.194  0.00  0.00     0.160 C 
ATOM     20  C26 ZIN A   1      43.777   8.167  32.831  0.00  0.00     0.048 C 
ATOM     21  C27 ZIN A   1      44.850   7.084  32.707  0.00  0.00     0.001 C 
ATOM     22  C28 ZIN A   1      44.897   6.251  33.990  0.00  0.00     0.019 C 
ATOM     23  C29 ZIN A   1      46.258   7.521  32.312  0.00  0.00     0.131 C 
ENDROOT
BRANCH  23  24
ATOM     24  O30 ZIN A   1      46.205   8.719  31.535  0.00  0.00    -0.381 OA
ATOM     25  H54 ZIN A   1      46.779   9.426  31.861  0.00  0.00     0.211 HD
ENDBRANCH  23  24
BRANCH  23  26
ATOM     26  C31 ZIN A   1      47.104   7.732  33.540  0.00  0.00     0.185 C 
ATOM     27  O32 ZIN A   1      46.607   7.652  34.638  0.00  0.00    -0.292 OA
BRANCH  26  28
ATOM     28  C33 ZIN A   1      48.573   8.043  33.400  0.00  0.00     0.245 C 
BRANCH  28  29
ATOM     29  O34 ZIN A   1      48.732   9.348  32.840  0.00  0.00    -0.393 OA
ATOM     30  H57 ZIN A   1      48.763   9.361  31.874  0.00  0.00     0.209 HD
ENDBRANCH  28  29
ENDBRANCH  26  28
ENDBRANCH  23  26
BRANCH  19  31
ATOM     31  O25 ZIN A   1      42.560   6.908  34.495  0.00  0.00    -0.392 OA
ATOM     32  H48 ZIN A   1      43.265   7.290  35.036  0.00  0.00     0.210 HD
ENDBRANCH  19  31
TORSDOF 5
ENDMDL
MODEL 5
REMARK CAVERDOCK RESULT:      29.7      0.000      0.000
REMARK CAVERDOCK CONSTRAINTS:       0.3      0.0      0.0      0.0
REMARK CAVERDOCK TUNNEL: 4     29.7      1.9      5.1
REMARK  5 active torsions:
REMARK  status: ('A' for Active; 'I' for Inactive)
REMARK    1  A    between atoms: C23_19  and  O25_20 
REMARK    2  A    between atoms: C29_24  and  O30_25 
REMARK    3  A    between atoms: C29_24  and  C31_26 
REMARK    4  A    between atoms: C31_26  and  C33_28 
REMARK    5  A    between atoms: C33_28  and  O34_29 
ROOT
ATOM      1  C1  ZIN A   1      47.037   7.681  29.765  0.00  0.00     0.013 C 
ATOM      2  C2  ZIN A   1      46.711   7.000  31.096  0.00  0.00     0.025 C 
ATOM      3  C4  ZIN A   1      45.634   5.902  30.884  0.00  0.00     0.013 C 
ATOM      4  C5  ZIN A   1      44.329   6.630  31.220  0.00  0.00     0.005 C 
ATOM      5  C7  ZIN A   1      43.159   5.745  31.610  0.00  0.00     0.037 C 
ATOM      6  C9  ZIN A   1      42.775   4.845  30.433  0.00  0.00     0.050 C 
ATOM      7  C10 ZIN A   1      41.621   3.925  30.844  0.00  0.00     0.201 C 
ATOM      8  F12 ZIN A   1      41.191   3.184  29.737  0.00  0.00    -0.245 F 
ATOM      9  C13 ZIN A   1      40.485   4.792  31.354  0.00  0.00    -0.027 A 
ATOM     10  C14 ZIN A   1      39.270   4.620  30.850  0.00  0.00     0.061 A 
ATOM     11  C15 ZIN A   1      38.148   5.456  31.304  0.00  0.00     0.172 A 
ATOM     12  O16 ZIN A   1      37.024   5.277  30.874  0.00  0.00    -0.289 OA
ATOM     13  C17 ZIN A   1      38.416   6.515  32.292  0.00  0.00     0.052 A 
ATOM     14  C18 ZIN A   1      39.634   6.664  32.787  0.00  0.00    -0.006 A 
ATOM     15  C19 ZIN A   1      40.795   5.808  32.413  0.00  0.00     0.039 A 
ATOM     16  C20 ZIN A   1      41.244   5.054  33.666  0.00  0.00     0.028 C 
ATOM     17  C21 ZIN A   1      41.987   6.667  31.982  0.00  0.00     0.147 C 
ATOM     18  F22 ZIN A   1      41.633   7.411  30.852  0.00  0.00    -0.238 F 
ATOM     19  C23 ZIN A   1      42.343   7.636  33.105  0.00  0.00     0.160 C 
ATOM     20  C26 ZIN A   1      43.614   8.438  32.783  0.00  0.00     0.048 C 
ATOM     21  C27 ZIN A   1      44.741   7.452  32.472  0.00  0.00     0.001 C 
ATOM     22  C28 ZIN A   1      44.898   6.462  33.628  0.00  0.00     0.019 C 
ATOM     23  C29 ZIN A   1      46.100   8.027  32.082  0.00  0.00     0.131 C 
ENDROOT
BRANCH  23  24
ATOM     24  O30 ZIN A   1      45.939   9.311  31.477  0.00  0.00    -0.381 OA
ATOM     25  H54 ZIN A   1      45.039   9.494  31.174  0.00  0.00     0.211 HD
ENDBRANCH  23  24
BRANCH  23  26
ATOM     26  C31 ZIN A   1      46.991   8.128  33.293  0.00  0.00     0.185 C 
ATOM     27  O32 ZIN A   1      47.837   7.289  33.493  0.00  0.00    -0.292 OA
BRANCH  26  28
ATOM     28  C33 ZIN A   1      46.827   9.276  34.257  0.00  0.00     0.245 C 
BRANCH  28  29
ATOM     29  O34 ZIN A   1      46.825   8.778  35.596  0.00  0.00    -0.393 OA
ATOM     30  H57 ZIN A   1      46.352   9.340  36.225  0.00  0.00     0.209 HD
ENDBRANCH  28  29
ENDBRANCH  26  28
ENDBRANCH  23  26
BRANCH  19  31
ATOM     31  O25 ZIN A   1      42.554   6.895  34.310  0.00  0.00    -0.392 OA
ATOM     32  H48 ZIN A   1      41.877   7.042  34.985  0.00  0.00     0.210 HD
ENDBRANCH  19  31
TORSDOF 5
ENDMDL
MODEL 6
REMARK CAVERDOCK RESULT:      30.0      0.000      0.000
REMARK CAVERDOCK CONSTRAINTS:       0.0      0.0      0.0      0.0
REMARK CAVERDOCK TUNNEL: 5     30.0      1.8      6.1
REMARK  5 active torsions:
REMARK  status: ('A' for Active; 'I' for Inactive)
REMARK    1  A    between atoms: C23_19  and  O25_20 
REMARK    2  A    between atoms: C29_24  and  O30_25 
REMARK    3  A    between atoms: C29_24  and  C31_26 
REMARK    4  A    between atoms: C31_26  and  C33_28 
REMARK    5  A    between atoms: C33_28  and  O34_29 
ROOT
ATOM      1  C1  ZIN A   1      46.665   8.420  30.898  0.00  0.00     0.013 C 
ATOM      2  C2  ZIN A   1      46.337   7.307  31.896  0.00  0.00     0.025 C 
ATOM      3  C4  ZIN A   1      45.400   6.258  31.237  0.00  0.00     0.013 C 
ATOM      4  C5  ZIN A   1      44.006   6.720  31.674  0.00  0.00     0.005 C 
ATOM      5  C7  ZIN A   1      42.919   5.662  31.642  0.00  0.00     0.037 C 
ATOM      6  C9  ZIN A   1      42.704   5.181  30.205  0.00  0.00     0.050 C 
ATOM      7  C10 ZIN A   1      41.635   4.085  30.183  0.00  0.00     0.201 C 
ATOM      8  F12 ZIN A   1      41.354   3.726  28.860  0.00  0.00    -0.245 F 
ATOM      9  C13 ZIN A   1      40.383   4.633  30.844  0.00  0.00    -0.027 A 
ATOM     10  C14 ZIN A   1      39.226   4.540  30.203  0.00  0.00     0.061 A 
ATOM     11  C15 ZIN A   1      37.995   5.079  30.802  0.00  0.00     0.172 A 
ATOM     12  O16 ZIN A   1      36.924   4.961  30.236  0.00  0.00    -0.289 OA
ATOM     13  C17 ZIN A   1      38.088   5.762  32.103  0.00  0.00     0.052 A 
ATOM     14  C18 ZIN A   1      39.253   5.837  32.728  0.00  0.00    -0.006 A 
ATOM     15  C19 ZIN A   1      40.520   5.255  32.202  0.00  0.00     0.039 A 
ATOM     16  C20 ZIN A   1      40.973   4.164  33.172  0.00  0.00     0.028 C 
ATOM     17  C21 ZIN A   1      41.634   6.305  32.188  0.00  0.00     0.147 C 
ATOM     18  F22 ZIN A   1      41.268   7.354  31.338  0.00  0.00    -0.238 F 
ATOM     19  C23 ZIN A   1      41.816   6.866  33.595  0.00  0.00     0.160 C 
ATOM     20  C26 ZIN A   1      43.009   7.832  33.671  0.00  0.00     0.048 C 
ATOM     21  C27 ZIN A   1      44.253   7.105  33.157  0.00  0.00     0.001 C 
ATOM     22  C28 ZIN A   1      44.449   5.801  33.934  0.00  0.00     0.019 C 
ATOM     23  C29 ZIN A   1      45.562   7.888  33.105  0.00  0.00     0.131 C 
ENDROOT
BRANCH  23  24
ATOM     24  O30 ZIN A   1      45.298   9.283  32.943  0.00  0.00    -0.381 OA
ATOM     25  H54 ZIN A   1      45.869   9.856  33.473  0.00  0.00     0.211 HD
ENDBRANCH  23  24
BRANCH  23  26
ATOM     26  C31 ZIN A   1      46.365   7.650  34.357  0.00  0.00     0.185 C 
ATOM     27  O32 ZIN A   1      45.851   7.116  35.311  0.00  0.00    -0.292 OA
BRANCH  26  28
ATOM     28  C33 ZIN A   1      47.808   8.079  34.421  0.00  0.00     0.245 C 
BRANCH  28  29
ATOM     29  O34 ZIN A   1      47.910   9.305  35.149  0.00  0.00    -0.393 OA
ATOM     30  H57 ZIN A   1      48.687   9.834  34.923  0.00  0.00     0.209 HD
ENDBRANCH  28  29
ENDBRANCH  26  28
ENDBRANCH  23  26
BRANCH  19  31
ATOM     31  O25 ZIN A   1      42.036   5.784  34.503  0.00  0.00    -0.392 OA
ATOM     32  H48 ZIN A   1      42.956   5.689  34.787  0.00  0.00     0.210 HD
ENDBRANCH  19  31
TORSDOF 5
ENDMDL
MODEL 7
REMARK CAVERDOCK RESULT:      32.0      0.000      0.000
REMARK CAVERDOCK CONSTRAINTS:       0.2      0.0      0.0      0.0
REMARK CAVERDOCK TUNNEL: 6     32.0      1.8      7.2
REMARK  5 active torsions:
REMARK  status: ('A' for Active; 'I' for Inactive)
REMARK    1  A    between atoms: C23_19  and  O25_20 
REMARK    2  A    between atoms: C29_24  and  O30_25 
REMARK    3  A    between atoms: C29_24  and  C31_26 
REMARK    4  A    between atoms: C31_26  and  C33_28 
REMARK    5  A    between atoms: C33_28  and  O34_29 
ROOT
ATOM      1  C1  ZIN A   1      46.758   7.955  30.862  0.00  0.00     0.013 C 
ATOM      2  C2  ZIN A   1      46.298   7.027  31.988  0.00  0.00     0.025 C 
ATOM      3  C4  ZIN A   1      45.283   5.987  31.440  0.00  0.00     0.013 C 
ATOM      4  C5  ZIN A   1      43.928   6.630  31.752  0.00  0.00     0.005 C 
ATOM      5  C7  ZIN A   1      42.745   5.682  31.820  0.00  0.00     0.037 C 
ATOM      6  C9  ZIN A   1      42.526   5.027  30.455  0.00  0.00     0.050 C 
ATOM      7  C10 ZIN A   1      41.357   4.041  30.538  0.00  0.00     0.201 C 
ATOM      8  F12 ZIN A   1      41.079   3.529  29.266  0.00  0.00    -0.245 F 
ATOM      9  C13 ZIN A   1      40.146   4.788  31.067  0.00  0.00    -0.027 A 
ATOM     10  C14 ZIN A   1      39.003   4.713  30.398  0.00  0.00     0.061 A 
ATOM     11  C15 ZIN A   1      37.814   5.440  30.868  0.00  0.00     0.172 A 
ATOM     12  O16 ZIN A   1      36.753   5.344  30.280  0.00  0.00    -0.289 OA
ATOM     13  C17 ZIN A   1      37.936   6.286  32.067  0.00  0.00     0.052 A 
ATOM     14  C18 ZIN A   1      39.084   6.340  32.723  0.00  0.00    -0.006 A 
ATOM     15  C19 ZIN A   1      40.304   5.578  32.332  0.00  0.00     0.039 A 
ATOM     16  C20 ZIN A   1      40.623   4.595  33.460  0.00  0.00     0.028 C 
ATOM     17  C21 ZIN A   1      41.513   6.509  32.221  0.00  0.00     0.147 C 
ATOM     18  F22 ZIN A   1      41.274   7.459  31.222  0.00  0.00    -0.238 F 
ATOM     19  C23 ZIN A   1      41.710   7.241  33.545  0.00  0.00     0.160 C 
ATOM     20  C26 ZIN A   1      42.988   8.095  33.538  0.00  0.00     0.048 C 
ATOM     21  C27 ZIN A   1      44.170   7.194  33.179  0.00  0.00     0.001 C 
ATOM     22  C28 ZIN A   1      44.217   5.998  34.132  0.00  0.00     0.019 C 
ATOM     23  C29 ZIN A   1      45.549   7.839  33.073  0.00  0.00     0.131 C 
ENDROOT
BRANCH  23  24
ATOM     24  O30 ZIN A   1      45.425   9.216  32.713  0.00  0.00    -0.381 OA
ATOM     25  H54 ZIN A   1      45.244   9.362  31.775  0.00  0.00     0.211 HD
ENDBRANCH  23  24
BRANCH  23  26
ATOM     26  C31 ZIN A   1      46.290   7.704  34.379  0.00  0.00     0.185 C 
ATOM     27  O32 ZIN A   1      45.883   6.950  35.230  0.00  0.00    -0.292 OA
BRANCH  26  28
ATOM     28  C33 ZIN A   1      47.539   8.512  34.623  0.00  0.00     0.245 C 
BRANCH  28  29
ATOM     29  O34 ZIN A   1      48.074   8.187  35.908  0.00  0.00    -0.393 OA
ATOM     30  H57 ZIN A   1      47.636   8.639  36.642  0.00  0.00     0.209 HD
ENDBRANCH  28  29
ENDBRANCH  26  28
ENDBRANCH  23  26
BRANCH  19  31
ATOM     31  O25 ZIN A   1      41.799   6.281  34.600  0.00  0.00    -0.392 OA
ATOM     32  H48 ZIN A   1      42.652   5.827  34.648  0.00  0.00     0.210 HD
ENDBRANCH  19  31
TORSDOF 5
ENDMDL
MODEL 8
REMARK CAVERDOCK RESULT:      36.8      0.000      0.000
REMARK CAVERDOCK CONSTRAINTS:       0.1      0.0      0.0      0.0
REMARK CAVERDOCK TUNNEL: 7     36.8      1.8      8.7
REMARK  5 active torsions:
REMARK  status: ('A' for Active; 'I' for Inactive)
REMARK    1  A    between atoms: C23_19  and  O25_20 
REMARK    2  A    between atoms: C29_24  and  O30_25 
REMARK    3  A    between atoms: C29_24  and  C31_26 
REMARK    4  A    between atoms: C31_26  and  C33_28 
REMARK    5  A    between atoms: C33_28  and  O34_29 
ROOT
ATOM      1  C1  ZIN A   1      36.701   6.589  29.023  0.00  0.00     0.013 C 
ATOM      2  C2  ZIN A   1      36.988   6.701  30.522  0.00  0.00     0.025 C 
ATOM      3  C4  ZIN A   1      38.308   7.488  30.755  0.00  0.00     0.013 C 
ATOM      4  C5  ZIN A   1      39.352   6.375  30.890  0.00  0.00     0.005 C 
ATOM      5  C7  ZIN A   1      40.629   6.751  31.619  0.00  0.00     0.037 C 
ATOM      6  C9  ZIN A   1      41.367   7.844  30.843  0.00  0.00     0.050 C 
ATOM      7  C10 ZIN A   1      42.634   8.250  31.602  0.00  0.00     0.201 C 
ATOM      8  F12 ZIN A   1      43.369   9.163  30.839  0.00  0.00    -0.245 F 
ATOM      9  C13 ZIN A   1      43.459   6.999  31.844  0.00  0.00    -0.027 A 
ATOM     10  C14 ZIN A   1      44.738   6.997  31.494  0.00  0.00     0.061 A 
ATOM     11  C15 ZIN A   1      45.565   5.797  31.693  0.00  0.00     0.172 A 
ATOM     12  O16 ZIN A   1      46.749   5.802  31.410  0.00  0.00    -0.289 OA
ATOM     13  C17 ZIN A   1      44.929   4.589  32.245  0.00  0.00     0.052 A 
ATOM     14  C18 ZIN A   1      43.652   4.616  32.594  0.00  0.00    -0.006 A 
ATOM     15  C19 ZIN A   1      42.781   5.820  32.475  0.00  0.00     0.039 A 
ATOM     16  C20 ZIN A   1      42.350   6.227  33.885  0.00  0.00     0.028 C 
ATOM     17  C21 ZIN A   1      41.495   5.485  31.714  0.00  0.00     0.147 C 
ATOM     18  F22 ZIN A   1      41.821   5.073  30.419  0.00  0.00    -0.238 F 
ATOM     19  C23 ZIN A   1      40.776   4.339  32.419  0.00  0.00     0.160 C 
ATOM     20  C26 ZIN A   1      39.411   4.044  31.776  0.00  0.00     0.048 C 
ATOM     21  C27 ZIN A   1      38.594   5.337  31.762  0.00  0.00     0.001 C 
ATOM     22  C28 ZIN A   1      38.511   5.913  33.177  0.00  0.00     0.019 C 
ATOM     23  C29 ZIN A   1      37.206   5.293  31.129  0.00  0.00     0.131 C 
ENDROOT
BRANCH  23  24
ATOM     24  O30 ZIN A   1      37.150   4.272  30.130  0.00  0.00    -0.381 OA
ATOM     25  H54 ZIN A   1      38.003   3.858  29.942  0.00  0.00     0.211 HD
ENDBRANCH  23  24
BRANCH  23  26
ATOM     26  C31 ZIN A   1      36.158   5.051  32.184  0.00  0.00     0.185 C 
ATOM     27  O32 ZIN A   1      36.309   5.491  33.298  0.00  0.00    -0.292 OA
BRANCH  26  28
ATOM     28  C33 ZIN A   1      34.921   4.257  31.849  0.00  0.00     0.245 C 
BRANCH  28  29
ATOM     29  O34 ZIN A   1      33.769   5.095  31.971  0.00  0.00    -0.393 OA
ATOM     30  H57 ZIN A   1      33.641   5.461  32.856  0.00  0.00     0.209 HD
ENDBRANCH  28  29
ENDBRANCH  26  28
ENDBRANCH  23  26
BRANCH  19  31
ATOM     31  O25 ZIN A   1      40.577   4.688  33.791  0.00  0.00    -0.392 OA
ATOM     32  H48 ZIN A   1      39.647   4.769  34.046  0.00  0.00     0.210 HD
ENDBRANCH  19  31
TORSDOF 5
ENDMDL
MODEL 9
REMARK CAVERDOCK RESULT:      37.5      0.000      0.000
REMARK CAVERDOCK CONSTRAINTS:       1.4      0.0      0.0      0.0
REMARK CAVERDOCK TUNNEL: 8     37.5      1.8      9.5
REMARK  5 active torsions:
REMARK  status: ('A' for Active; 'I' for Inactive)
REMARK    1  A    between atoms: C23_19  and  O25_20 
REMARK    2  A    between atoms: C29_24  and  O30_25 
REMARK    3  A    between atoms: C29_24  and  C31_26 
REMARK    4  A    between atoms: C31_26  and  C33_28 
REMARK    5  A    between atoms: C33_28  and  O34_29 
ROOT
ATOM      1  C1  ZIN A   1      45.760   9.036  29.499  0.00  0.00     0.013 C 
ATOM      2  C2  ZIN A   1      45.766   7.975  30.602  0.00  0.00     0.025 C 
ATOM      3  C4  ZIN A   1      44.891   6.763  30.182  0.00  0.00     0.013 C 
ATOM      4  C5  ZIN A   1      43.539   7.074  30.831  0.00  0.00     0.005 C 
ATOM      5  C7  ZIN A   1      42.623   5.884  31.054  0.00  0.00     0.037 C 
ATOM      6  C9  ZIN A   1      42.242   5.263  29.708  0.00  0.00     0.050 C 
ATOM      7  C10 ZIN A   1      41.352   4.038  29.940  0.00  0.00     0.201 C 
ATOM      8  F12 ZIN A   1      40.907   3.539  28.710  0.00  0.00    -0.245 F 
ATOM      9  C13 ZIN A   1      40.163   4.471  30.779  0.00  0.00    -0.027 A 
ATOM     10  C14 ZIN A   1      38.940   4.175  30.360  0.00  0.00     0.061 A 
ATOM     11  C15 ZIN A   1      37.763   4.596  31.135  0.00  0.00     0.172 A 
ATOM     12  O16 ZIN A   1      36.640   4.294  30.775  0.00  0.00    -0.289 OA
ATOM     13  C17 ZIN A   1      37.974   5.390  32.357  0.00  0.00     0.052 A 
ATOM     14  C18 ZIN A   1      39.204   5.667  32.760  0.00  0.00    -0.006 A 
ATOM     15  C19 ZIN A   1      40.435   5.214  32.052  0.00  0.00     0.039 A 
ATOM     16  C20 ZIN A   1      41.196   4.275  32.989  0.00  0.00     0.028 C 
ATOM     17  C21 ZIN A   1      41.369   6.396  31.780  0.00  0.00     0.147 C 
ATOM     18  F22 ZIN A   1      40.721   7.315  30.949  0.00  0.00    -0.238 F 
ATOM     19  C23 ZIN A   1      41.703   7.089  33.098  0.00  0.00     0.160 C 
ATOM     20  C26 ZIN A   1      42.742   8.205  32.906  0.00  0.00     0.048 C 
ATOM     21  C27 ZIN A   1      43.973   7.607  32.222  0.00  0.00     0.001 C 
ATOM     22  C28 ZIN A   1      44.480   6.408  33.026  0.00  0.00     0.019 C 
ATOM     23  C29 ZIN A   1      45.130   8.547  31.893  0.00  0.00     0.131 C 
ENDROOT
BRANCH  23  24
ATOM     24  O30 ZIN A   1      44.646   9.878  31.700  0.00  0.00    -0.381 OA
ATOM     25  H54 ZIN A   1      44.029  10.176  32.383  0.00  0.00     0.211 HD
ENDBRANCH  23  24
BRANCH  23  26
ATOM     26  C31 ZIN A   1      46.156   8.519  32.996  0.00  0.00     0.185 C 
ATOM     27  O32 ZIN A   1      46.688   7.478  33.300  0.00  0.00    -0.292 OA
BRANCH  26  28
ATOM     28  C33 ZIN A   1      46.519   9.790  33.721  0.00  0.00     0.245 C 
BRANCH  28  29
ATOM     29  O34 ZIN A   1      47.745  10.304  33.197  0.00  0.00    -0.393 OA
ATOM     30  H57 ZIN A   1      47.649  11.135  32.712  0.00  0.00     0.209 HD
ENDBRANCH  28  29
ENDBRANCH  26  28
ENDBRANCH  23  26
BRANCH  19  31
ATOM     31  O25 ZIN A   1      42.224   6.123  34.014  0.00  0.00    -0.392 OA
ATOM     32  H48 ZIN A   1      43.183   6.170  34.133  0.00  0.00     0.210 HD
ENDBRANCH  19  31
TORSDOF 5
ENDMDL
MODEL 10
REMARK CAVERDOCK RESULT:      35.0      0.000      0.000
REMARK CAVERDOCK CONSTRAINTS:       0.0      0.0      0.0      0.0
REMARK CAVERDOCK TUNNEL: 9     35.0      1.7     10.2
REMARK  5 active torsions:
REMARK  status: ('A' for Active; 'I' for Inactive)
REMARK    1  A    between atoms: C23_19  and  O25_20 
REMARK    2  A    between atoms: C29_24  and  O30_25 
REMARK    3  A    between atoms: C29_24  and  C31_26 
REMARK    4  A    between atoms: C31_26  and  C33_28 
REMARK    5  A    between atoms: C33_28  and  O34_29 
ROOT
ATOM      1  C1  ZIN A   1      46.085   7.458  29.697  0.00  0.00     0.013 C 
ATOM      2  C2  ZIN A   1      45.738   6.772  31.020  0.00  0.00     0.025 C 
ATOM      3  C4  ZIN A   1      44.707   5.636  30.778  0.00  0.00     0.013 C 
ATOM      4  C5  ZIN A   1      43.367   6.320  31.066  0.00  0.00     0.005 C 
ATOM      5  C7  ZIN A   1      42.216   5.396  31.421  0.00  0.00     0.037 C 
ATOM      6  C9  ZIN A   1      41.904   4.478  30.238  0.00  0.00     0.050 C 
ATOM      7  C10 ZIN A   1      40.769   3.520  30.615  0.00  0.00     0.201 C 
ATOM      8  F12 ZIN A   1      40.403   2.760  29.498  0.00  0.00    -0.245 F 
ATOM      9  C13 ZIN A   1      39.587   4.350  31.081  0.00  0.00    -0.027 A 
ATOM     10  C14 ZIN A   1      38.397   4.133  30.539  0.00  0.00     0.061 A 
ATOM     11  C15 ZIN A   1      37.232   4.931  30.950  0.00  0.00     0.172 A 
ATOM     12  O16 ZIN A   1      36.130   4.711  30.484  0.00  0.00    -0.289 OA
ATOM     13  C17 ZIN A   1      37.429   6.003  31.941  0.00  0.00     0.052 A 
ATOM     14  C18 ZIN A   1      38.625   6.197  32.475  0.00  0.00    -0.006 A 
ATOM     15  C19 ZIN A   1      39.827   5.380  32.145  0.00  0.00     0.039 A 
ATOM     16  C20 ZIN A   1      40.259   4.647  33.416  0.00  0.00     0.028 C 
ATOM     17  C21 ZIN A   1      41.001   6.278  31.749  0.00  0.00     0.147 C 
ATOM     18  F22 ZIN A   1      40.660   7.005  30.604  0.00  0.00    -0.238 F 
ATOM     19  C23 ZIN A   1      41.285   7.264  32.878  0.00  0.00     0.160 C 
ATOM     20  C26 ZIN A   1      42.538   8.108  32.594  0.00  0.00     0.048 C 
ATOM     21  C27 ZIN A   1      43.708   7.161  32.326  0.00  0.00     0.001 C 
ATOM     22  C28 ZIN A   1      43.861   6.183  33.493  0.00  0.00     0.019 C 
ATOM     23  C29 ZIN A   1      45.059   7.781  31.979  0.00  0.00     0.131 C 
ENDROOT
BRANCH  23  24
ATOM     24  O30 ZIN A   1      44.874   9.057  31.361  0.00  0.00    -0.381 OA
ATOM     25  H54 ZIN A   1      45.202   9.105  30.453  0.00  0.00     0.211 HD
ENDBRANCH  23  24
BRANCH  23  26
ATOM     26  C31 ZIN A   1      45.905   7.919  33.219  0.00  0.00     0.185 C 
ATOM     27  O32 ZIN A   1      46.908   7.258  33.342  0.00  0.00    -0.292 OA
BRANCH  26  28
ATOM     28  C33 ZIN A   1      45.499   8.881  34.306  0.00  0.00     0.245 C 
BRANCH  28  29
ATOM     29  O34 ZIN A   1      46.659   9.312  35.019  0.00  0.00    -0.393 OA
ATOM     30  H57 ZIN A   1      47.359   9.668  34.455  0.00  0.00     0.209 HD
ENDBRANCH  28  29
ENDBRANCH  26  28
ENDBRANCH  23  26
BRANCH  19  31
ATOM     31  O25 ZIN A   1      41.481   6.537  34.093  0.00  0.00    -0.392 OA
ATOM     32  H48 ZIN A   1      41.926   7.043  34.788  0.00  0.00     0.210 HD
ENDBRANCH  19  31
TORSDOF 5
ENDMDL
MODEL 11
REMARK CAVERDOCK RESULT:      38.3      0.000      0.000
REMARK CAVERDOCK CONSTRAINTS:       0.0      0.0      0.0      0.0
REMARK CAVERDOCK TUNNEL: 10     38.3      1.7     11.7
REMARK  5 active torsions:
REMARK  status: ('A' for Active; 'I' for Inactive)
REMARK    1  A    between atoms: C23_19  and  O25_20 
REMARK    2  A    between atoms: C29_24  and  O30_25 
REMARK    3  A    between atoms: C29_24  and  C31_26 
REMARK    4  A    between atoms: C31_26  and  C33_28 
REMARK    5  A    between atoms: C33_28  and  O34_29 
ROOT
ATOM      1  C1  ZIN A   1      46.637   5.606  30.698  0.00  0.00     0.013 C 
ATOM      2  C2  ZIN A   1      45.853   6.112  31.911  0.00  0.00     0.025 C 
ATOM      3  C4  ZIN A   1      44.690   5.135  32.239  0.00  0.00     0.013 C 
ATOM      4  C5  ZIN A   1      43.497   5.767  31.515  0.00  0.00     0.005 C 
ATOM      5  C7  ZIN A   1      42.126   5.371  32.032  0.00  0.00     0.037 C 
ATOM      6  C9  ZIN A   1      41.911   3.868  31.836  0.00  0.00     0.050 C 
ATOM      7  C10 ZIN A   1      40.543   3.466  32.395  0.00  0.00     0.201 C 
ATOM      8  F12 ZIN A   1      40.295   2.118  32.113  0.00  0.00    -0.245 F 
ATOM      9  C13 ZIN A   1      39.488   4.332  31.731  0.00  0.00    -0.027 A 
ATOM     10  C14 ZIN A   1      38.440   3.748  31.167  0.00  0.00     0.061 A 
ATOM     11  C15 ZIN A   1      37.408   4.553  30.496  0.00  0.00     0.172 A 
ATOM     12  O16 ZIN A   1      36.425   4.025  30.010  0.00  0.00    -0.289 OA
ATOM     13  C17 ZIN A   1      37.591   6.013  30.425  0.00  0.00     0.052 A 
ATOM     14  C18 ZIN A   1      38.642   6.575  31.001  0.00  0.00    -0.006 A 
ATOM     15  C19 ZIN A   1      39.686   5.819  31.749  0.00  0.00     0.039 A 
ATOM     16  C20 ZIN A   1      39.643   6.279  33.207  0.00  0.00     0.028 C 
ATOM     17  C21 ZIN A   1      41.084   6.169  31.232  0.00  0.00     0.147 C 
ATOM     18  F22 ZIN A   1      41.182   5.801  29.886  0.00  0.00    -0.238 F 
ATOM     19  C23 ZIN A   1      41.298   7.676  31.337  0.00  0.00     0.160 C 
ATOM     20  C26 ZIN A   1      42.733   8.073  30.954  0.00  0.00     0.048 C 
ATOM     21  C27 ZIN A   1      43.705   7.274  31.823  0.00  0.00     0.001 C 
ATOM     22  C28 ZIN A   1      43.368   7.482  33.301  0.00  0.00     0.019 C 
ATOM     23  C29 ZIN A   1      45.199   7.478  31.589  0.00  0.00     0.131 C 
ENDROOT
BRANCH  23  24
ATOM     24  O30 ZIN A   1      45.439   7.875  30.237  0.00  0.00    -0.381 OA
ATOM     25  H54 ZIN A   1      44.931   7.374  29.584  0.00  0.00     0.211 HD
ENDBRANCH  23  24
BRANCH  23  26
ATOM     26  C31 ZIN A   1      45.741   8.513  32.541  0.00  0.00     0.185 C 
ATOM     27  O32 ZIN A   1      46.328   8.168  33.538  0.00  0.00    -0.292 OA
BRANCH  26  28
ATOM     28  C33 ZIN A   1      45.548   9.979  32.250  0.00  0.00     0.245 C 
BRANCH  28  29
ATOM     29  O34 ZIN A   1      46.735  10.695  32.598  0.00  0.00    -0.393 OA
ATOM     30  H57 ZIN A   1      47.025  10.556  33.510  0.00  0.00     0.209 HD
ENDBRANCH  28  29
ENDBRANCH  26  28
ENDBRANCH  23  26
BRANCH  19  31
ATOM     31  O25 ZIN A   1      41.045   8.089  32.682  0.00  0.00    -0.392 OA
ATOM     32  H48 ZIN A   1      40.726   7.381  33.258  0.00  0.00     0.210 HD
ENDBRANCH  19  31
TORSDOF 5
ENDMDL
MODEL 12
REMARK CAVERDOCK RESULT:      34.7      0.000      0.000
REMARK CAVERDOCK CONSTRAINTS:       0.1      0.0      0.0      0.0
REMARK CAVERDOCK TUNNEL: 11     34.7      1.8     12.1
REMARK  5 active torsions:
REMARK  status: ('A' for Active; 'I' for Inactive)
REMARK    1  A    between atoms: C23_19  and  O25_20 
REMARK    2  A    between atoms: C29_24  and  O30_25 
REMARK    3  A    between atoms: C29_24  and  C31_26 
REMARK    4  A    between atoms: C31_26  and  C33_28 
REMARK    5  A    between atoms: C33_28  and  O34_29 
ROOT
ATOM      1  C1  ZIN A   1      46.089   6.210  30.018  0.00  0.00     0.013 C 
ATOM      2  C2  ZIN A   1      45.516   5.904  31.403  0.00  0.00     0.025 C 
ATOM      3  C4  ZIN A   1      44.411   4.817  31.296  0.00  0.00     0.013 C 
ATOM      4  C5  ZIN A   1      43.123   5.643  31.217  0.00  0.00     0.005 C 
ATOM      5  C7  ZIN A   1      41.849   4.920  31.614  0.00  0.00     0.037 C 
ATOM      6  C9  ZIN A   1      41.591   3.758  30.653  0.00  0.00     0.050 C 
ATOM      7  C10 ZIN A   1      40.326   3.006  31.082  0.00  0.00     0.201 C 
ATOM      8  F12 ZIN A   1      40.023   2.017  30.139  0.00  0.00    -0.245 F 
ATOM      9  C13 ZIN A   1      39.188   4.006  31.162  0.00  0.00    -0.027 A 
ATOM     10  C14 ZIN A   1      38.056   3.743  30.522  0.00  0.00     0.061 A 
ATOM     11  C15 ZIN A   1      36.938   4.698  30.559  0.00  0.00     0.172 A 
ATOM     12  O16 ZIN A   1      35.884   4.444  30.007  0.00  0.00    -0.289 OA
ATOM     13  C17 ZIN A   1      37.122   5.968  31.282  0.00  0.00     0.052 A 
ATOM     14  C18 ZIN A   1      38.257   6.206  31.920  0.00  0.00    -0.006 A 
ATOM     15  C19 ZIN A   1      39.400   5.251  31.971  0.00  0.00     0.039 A 
ATOM     16  C20 ZIN A   1      39.597   4.833  33.429  0.00  0.00     0.028 C 
ATOM     17  C21 ZIN A   1      40.700   5.938  31.544  0.00  0.00     0.147 C 
ATOM     18  F22 ZIN A   1      40.577   6.375  30.221  0.00  0.00    -0.238 F 
ATOM     19  C23 ZIN A   1      40.944   7.154  32.433  0.00  0.00     0.160 C 
ATOM     20  C26 ZIN A   1      42.302   7.811  32.137  0.00  0.00     0.048 C 
ATOM     21  C27 ZIN A   1      43.393   6.748  32.274  0.00  0.00     0.001 C 
ATOM     22  C28 ZIN A   1      43.301   6.086  33.650  0.00  0.00     0.019 C 
ATOM     23  C29 ZIN A   1      44.832   7.166  31.986  0.00  0.00     0.131 C 
ENDROOT
BRANCH  23  24
ATOM     24  O30 ZIN A   1      44.855   8.255  31.061  0.00  0.00    -0.381 OA
ATOM     25  H54 ZIN A   1      44.195   8.188  30.358  0.00  0.00     0.211 HD
ENDBRANCH  23  24
BRANCH  23  26
ATOM     26  C31 ZIN A   1      45.531   7.552  33.264  0.00  0.00     0.185 C 
ATOM     27  O32 ZIN A   1      46.735   7.494  33.336  0.00  0.00    -0.292 OA
BRANCH  26  28
ATOM     28  C33 ZIN A   1      44.726   8.008  34.454  0.00  0.00     0.245 C 
BRANCH  28  29
ATOM     29  O34 ZIN A   1      45.610   8.363  35.520  0.00  0.00    -0.393 OA
ATOM     30  H57 ZIN A   1      46.489   8.639  35.226  0.00  0.00     0.209 HD
ENDBRANCH  28  29
ENDBRANCH  26  28
ENDBRANCH  23  26
BRANCH  19  31
ATOM     31  O25 ZIN A   1      40.915   6.743  33.802  0.00  0.00    -0.392 OA
ATOM     32  H48 ZIN A   1      40.280   6.037  33.988  0.00  0.00     0.210 HD
ENDBRANCH  19  31
TORSDOF 5
ENDMDL
MODEL 13
REMARK CAVERDOCK RESULT:      36.3      0.000      0.000
REMARK CAVERDOCK CONSTRAINTS:       0.0      0.0      0.0      0.0
REMARK CAVERDOCK TUNNEL: 12     36.3      1.8     13.6
REMARK  5 active torsions:
REMARK  status: ('A' for Active; 'I' for Inactive)
REMARK    1  A    between atoms: C23_19  and  O25_20 
REMARK    2  A    between atoms: C29_24  and  O30_25 
REMARK    3  A    between atoms: C29_24  and  C31_26 
REMARK    4  A    between atoms: C31_26  and  C33_28 
REMARK    5  A    between atoms: C33_28  and  O34_29 
ROOT
ATOM      1  C1  ZIN A   1      46.102   4.920  31.102  0.00  0.00     0.013 C 
ATOM      2  C2  ZIN A   1      45.249   5.178  32.346  0.00  0.00     0.025 C 
ATOM      3  C4  ZIN A   1      43.983   4.278  32.321  0.00  0.00     0.013 C 
ATOM      4  C5  ZIN A   1      42.921   5.195  31.706  0.00  0.00     0.005 C 
ATOM      5  C7  ZIN A   1      41.479   4.827  32.001  0.00  0.00     0.037 C 
ATOM      6  C9  ZIN A   1      41.160   3.456  31.401  0.00  0.00     0.050 C 
ATOM      7  C10 ZIN A   1      39.716   3.070  31.736  0.00  0.00     0.201 C 
ATOM      8  F12 ZIN A   1      39.386   1.873  31.091  0.00  0.00    -0.245 F 
ATOM      9  C13 ZIN A   1      38.806   4.183  31.250  0.00  0.00    -0.027 A 
ATOM     10  C14 ZIN A   1      37.772   3.876  30.478  0.00  0.00     0.061 A 
ATOM     11  C15 ZIN A   1      36.880   4.930  29.971  0.00  0.00     0.172 A 
ATOM     12  O16 ZIN A   1      35.907   4.650  29.295  0.00  0.00    -0.289 OA
ATOM     13  C17 ZIN A   1      37.189   6.331  30.300  0.00  0.00     0.052 A 
ATOM     14  C18 ZIN A   1      38.222   6.614  31.078  0.00  0.00    -0.006 A 
ATOM     15  C19 ZIN A   1      39.123   5.586  31.673  0.00  0.00     0.039 A 
ATOM     16  C20 ZIN A   1      38.978   5.660  33.194  0.00  0.00     0.028 C 
ATOM     17  C21 ZIN A   1      40.588   5.908  31.367  0.00  0.00     0.147 C 
ATOM     18  F22 ZIN A   1      40.785   5.888  29.983  0.00  0.00    -0.238 F 
ATOM     19  C23 ZIN A   1      40.916   7.307  31.881  0.00  0.00     0.160 C 
ATOM     20  C26 ZIN A   1      42.409   7.636  31.719  0.00  0.00     0.048 C 
ATOM     21  C27 ZIN A   1      43.223   6.544  32.414  0.00  0.00     0.001 C 
ATOM     22  C28 ZIN A   1      42.764   6.401  33.867  0.00  0.00     0.019 C 
ATOM     23  C29 ZIN A   1      44.745   6.643  32.350  0.00  0.00     0.131 C 
ENDROOT
BRANCH  23  24
ATOM     24  O30 ZIN A   1      45.146   7.344  31.171  0.00  0.00    -0.381 OA
ATOM     25  H54 ZIN A   1      45.674   8.135  31.344  0.00  0.00     0.211 HD
ENDBRANCH  23  24
BRANCH  23  26
ATOM     26  C31 ZIN A   1      45.276   7.337  33.577  0.00  0.00     0.185 C 
ATOM     27  O32 ZIN A   1      45.071   6.870  34.672  0.00  0.00    -0.292 OA
BRANCH  26  28
ATOM     28  C33 ZIN A   1      46.062   8.615  33.439  0.00  0.00     0.245 C 
BRANCH  28  29
ATOM     29  O34 ZIN A   1      46.015   9.340  34.669  0.00  0.00    -0.393 OA
ATOM     30  H57 ZIN A   1      46.354  10.244  34.608  0.00  0.00     0.209 HD
ENDBRANCH  28  29
ENDBRANCH  26  28
ENDBRANCH  23  26
BRANCH  19  31
ATOM     31  O25 ZIN A   1      40.570   7.387  33.266  0.00  0.00    -0.392 OA
ATOM     32  H48 ZIN A   1      41.319   7.579  33.848  0.00  0.00     0.210 HD
ENDBRANCH  19  31
TORSDOF 5
ENDMDL
MODEL 14
REMARK CAVERDOCK RESULT:      35.0      0.000      0.000
REMARK CAVERDOCK CONSTRAINTS:       0.0      0.0      0.0      0.0
REMARK CAVERDOCK TUNNEL: 13     35.0      1.8     14.1
REMARK  5 active torsions:
REMARK  status: ('A' for Active; 'I' for Inactive)
REMARK    1  A    between atoms: C23_19  and  O25_20 
REMARK    2  A    between atoms: C29_24  and  O30_25 
REMARK    3  A    between atoms: C29_24  and  C31_26 
REMARK    4  A    between atoms: C31_26  and  C33_28 
REMARK    5  A    between atoms: C33_28  and  O34_29 
ROOT
ATOM      1  C1  ZIN A   1      45.851   5.593  31.112  0.00  0.00     0.013 C 
ATOM      2  C2  ZIN A   1      44.986   5.553  32.374  0.00  0.00     0.025 C 
ATOM      3  C4  ZIN A   1      43.812   4.554  32.184  0.00  0.00     0.013 C 
ATOM      4  C5  ZIN A   1      42.663   5.456  31.724  0.00  0.00     0.005 C 
ATOM      5  C7  ZIN A   1      41.264   4.907  31.937  0.00  0.00     0.037 C 
ATOM      6  C9  ZIN A   1      41.075   3.633  31.111  0.00  0.00     0.050 C 
ATOM      7  C10 ZIN A   1      39.676   3.060  31.361  0.00  0.00     0.201 C 
ATOM      8  F12 ZIN A   1      39.458   1.964  30.519  0.00  0.00    -0.245 F 
ATOM      9  C13 ZIN A   1      38.660   4.147  31.062  0.00  0.00    -0.027 A 
ATOM     10  C14 ZIN A   1      37.655   3.878  30.240  0.00  0.00     0.061 A 
ATOM     11  C15 ZIN A   1      36.663   4.912  29.910  0.00  0.00     0.172 A 
ATOM     12  O16 ZIN A   1      35.717   4.659  29.187  0.00  0.00    -0.289 OA
ATOM     13  C17 ZIN A   1      36.838   6.260  30.475  0.00  0.00     0.052 A 
ATOM     14  C18 ZIN A   1      37.845   6.504  31.300  0.00  0.00    -0.006 A 
ATOM     15  C19 ZIN A   1      38.844   5.482  31.720  0.00  0.00     0.039 A 
ATOM     16  C20 ZIN A   1      38.703   5.282  33.230  0.00  0.00     0.028 C 
ATOM     17  C21 ZIN A   1      40.270   5.989  31.488  0.00  0.00     0.147 C 
ATOM     18  F22 ZIN A   1      40.459   6.224  30.122  0.00  0.00    -0.238 F 
ATOM     19  C23 ZIN A   1      40.465   7.305  32.235  0.00  0.00     0.160 C 
ATOM     20  C26 ZIN A   1      41.918   7.799  32.146  0.00  0.00     0.048 C 
ATOM     21  C27 ZIN A   1      42.838   6.687  32.653  0.00  0.00     0.001 C 
ATOM     22  C28 ZIN A   1      42.405   6.257  34.056  0.00  0.00     0.019 C 
ATOM     23  C29 ZIN A   1      44.343   6.940  32.621  0.00  0.00     0.131 C 
ENDROOT
BRANCH  23  24
ATOM     24  O30 ZIN A   1      44.667   7.867  31.582  0.00  0.00    -0.381 OA
ATOM     25  H54 ZIN A   1      44.992   7.452  30.772  0.00  0.00     0.211 HD
ENDBRANCH  23  24
BRANCH  23  26
ATOM     26  C31 ZIN A   1      44.813   7.464  33.954  0.00  0.00     0.185 C 
ATOM     27  O32 ZIN A   1      45.126   6.693  34.829  0.00  0.00    -0.292 OA
BRANCH  26  28
ATOM     28  C33 ZIN A   1      44.893   8.950  34.194  0.00  0.00     0.245 C 
BRANCH  28  29
ATOM     29  O34 ZIN A   1      46.018   9.486  33.496  0.00  0.00    -0.393 OA
ATOM     30  H57 ZIN A   1      46.463  10.208  33.961  0.00  0.00     0.209 HD
ENDBRANCH  28  29
ENDBRANCH  26  28
ENDBRANCH  23  26
BRANCH  19  31
ATOM     31  O25 ZIN A   1      40.122   7.116  33.610  0.00  0.00    -0.392 OA
ATOM     32  H48 ZIN A   1      40.719   7.560  34.229  0.00  0.00     0.210 HD
ENDBRANCH  19  31
TORSDOF 5
ENDMDL
MODEL 15
REMARK CAVERDOCK RESULT:      33.6      0.000      0.000
REMARK CAVERDOCK CONSTRAINTS:       0.0      0.0      0.0      0.0
REMARK CAVERDOCK TUNNEL: 14     33.6      1.8     15.5
REMARK  5 active torsions:
REMARK  status: ('A' for Active; 'I' for Inactive)
REMARK    1  A    between atoms: C23_19  and  O25_20 
REMARK    2  A    between atoms: C29_24  and  O30_25 
REMARK    3  A    between atoms: C29_24  and  C31_26 
REMARK    4  A    between atoms: C31_26  and  C33_28 
REMARK    5  A    between atoms: C33_28  and  O34_29 
ROOT
ATOM      1  C1  ZIN A   1      45.638   5.149  31.193  0.00  0.00     0.013 C 
ATOM      2  C2  ZIN A   1      44.773   5.127  32.455  0.00  0.00     0.025 C 
ATOM      3  C4  ZIN A   1      43.549   4.194  32.247  0.00  0.00     0.013 C 
ATOM      4  C5  ZIN A   1      42.448   5.165  31.808  0.00  0.00     0.005 C 
ATOM      5  C7  ZIN A   1      41.023   4.684  32.014  0.00  0.00     0.037 C 
ATOM      6  C9  ZIN A   1      40.767   3.440  31.161  0.00  0.00     0.050 C 
ATOM      7  C10 ZIN A   1      39.341   2.935  31.402  0.00  0.00     0.201 C 
ATOM      8  F12 ZIN A   1      39.065   1.869  30.538  0.00  0.00    -0.245 F 
ATOM      9  C13 ZIN A   1      38.382   4.079  31.128  0.00  0.00    -0.027 A 
ATOM     10  C14 ZIN A   1      37.364   3.880  30.303  0.00  0.00     0.061 A 
ATOM     11  C15 ZIN A   1      36.426   4.971  29.997  0.00  0.00     0.172 A 
ATOM     12  O16 ZIN A   1      35.468   4.783  29.270  0.00  0.00    -0.289 OA
ATOM     13  C17 ZIN A   1      36.672   6.296  30.590  0.00  0.00     0.052 A 
ATOM     14  C18 ZIN A   1      37.691   6.470  31.417  0.00  0.00    -0.006 A 
ATOM     15  C19 ZIN A   1      38.636   5.389  31.814  0.00  0.00     0.039 A 
ATOM     16  C20 ZIN A   1      38.486   5.165  33.320  0.00  0.00     0.028 C 
ATOM     17  C21 ZIN A   1      40.086   5.826  31.589  0.00  0.00     0.147 C 
ATOM     18  F22 ZIN A   1      40.285   6.079  30.228  0.00  0.00    -0.238 F 
ATOM     19  C23 ZIN A   1      40.350   7.114  32.363  0.00  0.00     0.160 C 
ATOM     20  C26 ZIN A   1      41.827   7.533  32.281  0.00  0.00     0.048 C 
ATOM     21  C27 ZIN A   1      42.688   6.365  32.763  0.00  0.00     0.001 C 
ATOM     22  C28 ZIN A   1      42.235   5.928  34.158  0.00  0.00     0.019 C 
ATOM     23  C29 ZIN A   1      44.204   6.541  32.733  0.00  0.00     0.131 C 
ENDROOT
BRANCH  23  24
ATOM     24  O30 ZIN A   1      44.574   7.471  31.713  0.00  0.00    -0.381 OA
ATOM     25  H54 ZIN A   1      44.087   8.305  31.745  0.00  0.00     0.211 HD
ENDBRANCH  23  24
BRANCH  23  26
ATOM     26  C31 ZIN A   1      44.702   7.011  34.075  0.00  0.00     0.185 C 
ATOM     27  O32 ZIN A   1      44.270   6.515  35.088  0.00  0.00    -0.292 OA
BRANCH  26  28
ATOM     28  C33 ZIN A   1      45.741   8.101  34.154  0.00  0.00     0.245 C 
BRANCH  28  29
ATOM     29  O34 ZIN A   1      45.751   8.655  35.471  0.00  0.00    -0.393 OA
ATOM     30  H57 ZIN A   1      46.212   8.110  36.124  0.00  0.00     0.209 HD
ENDBRANCH  28  29
ENDBRANCH  26  28
ENDBRANCH  23  26
BRANCH  19  31
ATOM     31  O25 ZIN A   1      39.999   6.914  33.734  0.00  0.00    -0.392 OA
ATOM     32  H48 ZIN A   1      39.690   7.714  34.182  0.00  0.00     0.210 HD
ENDBRANCH  19  31
TORSDOF 5
ENDMDL
MODEL 16
REMARK CAVERDOCK RESULT:      32.6      0.000      0.000
REMARK CAVERDOCK CONSTRAINTS:       0.1      0.0      0.0      0.0
REMARK CAVERDOCK TUNNEL: 15     32.6      1.8     16.5
REMARK  5 active torsions:
REMARK  status: ('A' for Active; 'I' for Inactive)
REMARK    1  A    between atoms: C23_19  and  O25_20 
REMARK    2  A    between atoms: C29_24  and  O30_25 
REMARK    3  A    between atoms: C29_24  and  C31_26 
REMARK    4  A    between atoms: C31_26  and  C33_28 
REMARK    5  A    between atoms: C33_28  and  O34_29 
ROOT
ATOM      1  C1  ZIN A   1      45.460   5.254  31.154  0.00  0.00     0.013 C 
ATOM      2  C2  ZIN A   1      44.562   5.208  32.393  0.00  0.00     0.025 C 
ATOM      3  C4  ZIN A   1      43.383   4.223  32.161  0.00  0.00     0.013 C 
ATOM      4  C5  ZIN A   1      42.256   5.143  31.682  0.00  0.00     0.005 C 
ATOM      5  C7  ZIN A   1      40.847   4.606  31.854  0.00  0.00     0.037 C 
ATOM      6  C9  ZIN A   1      40.665   3.345  31.007  0.00  0.00     0.050 C 
ATOM      7  C10 ZIN A   1      39.255   2.783  31.214  0.00  0.00     0.201 C 
ATOM      8  F12 ZIN A   1      39.048   1.699  30.354  0.00  0.00    -0.245 F 
ATOM      9  C13 ZIN A   1      38.259   3.884  30.903  0.00  0.00    -0.027 A 
ATOM     10  C14 ZIN A   1      37.272   3.636  30.052  0.00  0.00     0.061 A 
ATOM     11  C15 ZIN A   1      36.299   4.685  29.709  0.00  0.00     0.172 A 
ATOM     12  O16 ZIN A   1      35.370   4.450  28.959  0.00  0.00    -0.289 OA
ATOM     13  C17 ZIN A   1      36.474   6.024  30.296  0.00  0.00     0.052 A 
ATOM     14  C18 ZIN A   1      37.461   6.247  31.149  0.00  0.00    -0.006 A 
ATOM     15  C19 ZIN A   1      38.439   5.209  31.582  0.00  0.00     0.039 A 
ATOM     16  C20 ZIN A   1      38.257   4.993  33.085  0.00  0.00     0.028 C 
ATOM     17  C21 ZIN A   1      39.875   5.704  31.392  0.00  0.00     0.147 C 
ATOM     18  F22 ZIN A   1      40.102   5.953  30.035  0.00  0.00    -0.238 F 
ATOM     19  C23 ZIN A   1      40.065   7.009  32.160  0.00  0.00     0.160 C 
ATOM     20  C26 ZIN A   1      41.525   7.488  32.114  0.00  0.00     0.048 C 
ATOM     21  C27 ZIN A   1      42.420   6.361  32.631  0.00  0.00     0.001 C 
ATOM     22  C28 ZIN A   1      41.946   5.918  34.017  0.00  0.00     0.019 C 
ATOM     23  C29 ZIN A   1      43.928   6.599  32.641  0.00  0.00     0.131 C 
ENDROOT
BRANCH  23  24
ATOM     24  O30 ZIN A   1      44.288   7.534  31.622  0.00  0.00    -0.381 OA
ATOM     25  H54 ZIN A   1      43.536   7.877  31.119  0.00  0.00     0.211 HD
ENDBRANCH  23  24
BRANCH  23  26
ATOM     26  C31 ZIN A   1      44.369   7.101  33.991  0.00  0.00     0.185 C 
ATOM     27  O32 ZIN A   1      43.999   6.540  34.995  0.00  0.00    -0.292 OA
BRANCH  26  28
ATOM     28  C33 ZIN A   1      45.272   8.304  34.090  0.00  0.00     0.245 C 
BRANCH  28  29
ATOM     29  O34 ZIN A   1      46.552   7.985  33.541  0.00  0.00    -0.393 OA
ATOM     30  H57 ZIN A   1      46.590   8.033  32.576  0.00  0.00     0.209 HD
ENDBRANCH  28  29
ENDBRANCH  26  28
ENDBRANCH  23  26
BRANCH  19  31
ATOM     31  O25 ZIN A   1      39.685   6.807  33.523  0.00  0.00    -0.392 OA
ATOM     32  H48 ZIN A   1      39.628   7.623  34.041  0.00  0.00     0.210 HD
ENDBRANCH  19  31
TORSDOF 5
ENDMDL
MODEL 17
REMARK CAVERDOCK RESULT:      33.1      0.000      0.000
REMARK CAVERDOCK CONSTRAINTS:       0.0      0.0      0.0      0.0
REMARK CAVERDOCK TUNNEL: 16     33.1      1.9     17.1
REMARK  5 active torsions:
REMARK  status: ('A' for Active; 'I' for Inactive)
REMARK    1  A    between atoms: C23_19  and  O25_20 
REMARK    2  A    between atoms: C29_24  and  O30_25 
REMARK    3  A    between atoms: C29_24  and  C31_26 
REMARK    4  A    between atoms: C31_26  and  C33_28 
REMARK    5  A    between atoms: C33_28  and  O34_29 
ROOT
ATOM      1  C1  ZIN A   1      45.372   5.049  31.129  0.00  0.00     0.013 C 
ATOM      2  C2  ZIN A   1      44.451   5.262  32.333  0.00  0.00     0.025 C 
ATOM      3  C4  ZIN A   1      43.217   4.324  32.233  0.00  0.00     0.013 C 
ATOM      4  C5  ZIN A   1      42.158   5.217  31.579  0.00  0.00     0.005 C 
ATOM      5  C7  ZIN A   1      40.715   4.800  31.798  0.00  0.00     0.037 C 
ATOM      6  C9  ZIN A   1      40.470   3.428  31.165  0.00  0.00     0.050 C 
ATOM      7  C10 ZIN A   1      39.024   2.993  31.423  0.00  0.00     0.201 C 
ATOM      8  F12 ZIN A   1      38.764   1.796  30.747  0.00  0.00    -0.245 F 
ATOM      9  C13 ZIN A   1      38.104   4.085  30.907  0.00  0.00    -0.027 A 
ATOM     10  C14 ZIN A   1      37.119   3.757  30.082  0.00  0.00     0.061 A 
ATOM     11  C15 ZIN A   1      36.220   4.790  29.545  0.00  0.00     0.172 A 
ATOM     12  O16 ZIN A   1      35.291   4.490  28.818  0.00  0.00    -0.289 OA
ATOM     13  C17 ZIN A   1      36.468   6.195  29.908  0.00  0.00     0.052 A 
ATOM     14  C18 ZIN A   1      37.453   6.498  30.739  0.00  0.00    -0.006 A 
ATOM     15  C19 ZIN A   1      38.356   5.491  31.364  0.00  0.00     0.039 A 
ATOM     16  C20 ZIN A   1      38.134   5.538  32.877  0.00  0.00     0.028 C 
ATOM     17  C21 ZIN A   1      39.823   5.862  31.135  0.00  0.00     0.147 C 
ATOM     18  F22 ZIN A   1      40.088   5.868  29.762  0.00  0.00    -0.238 F 
ATOM     19  C23 ZIN A   1      40.081   7.262  31.683  0.00  0.00     0.160 C 
ATOM     20  C26 ZIN A   1      41.568   7.640  31.599  0.00  0.00     0.048 C 
ATOM     21  C27 ZIN A   1      42.382   6.564  32.319  0.00  0.00     0.001 C 
ATOM     22  C28 ZIN A   1      41.857   6.386  33.745  0.00  0.00     0.019 C 
ATOM     23  C29 ZIN A   1      43.901   6.710  32.331  0.00  0.00     0.131 C 
ENDROOT
BRANCH  23  24
ATOM     24  O30 ZIN A   1      44.337   7.441  31.183  0.00  0.00    -0.381 OA
ATOM     25  H54 ZIN A   1      45.230   7.802  31.261  0.00  0.00     0.211 HD
ENDBRANCH  23  24
BRANCH  23  26
ATOM     26  C31 ZIN A   1      44.350   7.403  33.592  0.00  0.00     0.185 C 
ATOM     27  O32 ZIN A   1      44.641   8.574  33.567  0.00  0.00    -0.292 OA
BRANCH  26  28
ATOM     28  C33 ZIN A   1      44.435   6.632  34.885  0.00  0.00     0.245 C 
BRANCH  28  29
ATOM     29  O34 ZIN A   1      44.817   7.515  35.942  0.00  0.00    -0.393 OA
ATOM     30  H57 ZIN A   1      44.098   8.073  36.268  0.00  0.00     0.209 HD
ENDBRANCH  28  29
ENDBRANCH  26  28
ENDBRANCH  23  26
BRANCH  19  31
ATOM     31  O25 ZIN A   1      39.665   7.312  33.050  0.00  0.00    -0.392 OA
ATOM     32  H48 ZIN A   1      39.504   6.443  33.444  0.00  0.00     0.210 HD
ENDBRANCH  19  31
TORSDOF 5
ENDMDL
MODEL 18
REMARK CAVERDOCK RESULT:      32.3      0.000      0.000
REMARK CAVERDOCK CONSTRAINTS:       0.2      0.0      0.0      0.0
REMARK CAVERDOCK TUNNEL: 17     32.3      1.9     18.5
REMARK  5 active torsions:
REMARK  status: ('A' for Active; 'I' for Inactive)
REMARK    1  A    between atoms: C23_19  and  O25_20 
REMARK    2  A    between atoms: C29_24  and  O30_25 
REMARK    3  A    between atoms: C29_24  and  C31_26 
REMARK    4  A    between atoms: C31_26  and  C33_28 
REMARK    5  A    between atoms: C33_28  and  O34_29 
ROOT
ATOM      1  C1  ZIN A   1      45.077   4.980  31.131  0.00  0.00     0.013 C 
ATOM      2  C2  ZIN A   1      44.159   4.987  32.355  0.00  0.00     0.025 C 
ATOM      3  C4  ZIN A   1      42.934   4.064  32.108  0.00  0.00     0.013 C 
ATOM      4  C5  ZIN A   1      41.864   5.039  31.608  0.00  0.00     0.005 C 
ATOM      5  C7  ZIN A   1      40.426   4.577  31.759  0.00  0.00     0.037 C 
ATOM      6  C9  ZIN A   1      40.193   3.323  30.913  0.00  0.00     0.050 C 
ATOM      7  C10 ZIN A   1      38.752   2.837  31.100  0.00  0.00     0.201 C 
ATOM      8  F12 ZIN A   1      38.502   1.762  30.240  0.00  0.00    -0.245 F 
ATOM      9  C13 ZIN A   1      37.819   3.987  30.769  0.00  0.00    -0.027 A 
ATOM     10  C14 ZIN A   1      36.835   3.787  29.903  0.00  0.00     0.061 A 
ATOM     11  C15 ZIN A   1      35.924   4.883  29.541  0.00  0.00     0.172 A 
ATOM     12  O16 ZIN A   1      34.995   4.695  28.777  0.00  0.00    -0.289 OA
ATOM     13  C17 ZIN A   1      36.159   6.214  30.125  0.00  0.00     0.052 A 
ATOM     14  C18 ZIN A   1      37.143   6.390  30.993  0.00  0.00    -0.006 A 
ATOM     15  C19 ZIN A   1      38.058   5.304  31.446  0.00  0.00     0.039 A 
ATOM     16  C20 ZIN A   1      37.841   5.104  32.947  0.00  0.00     0.028 C 
ATOM     17  C21 ZIN A   1      39.521   5.723  31.278  0.00  0.00     0.147 C 
ATOM     18  F22 ZIN A   1      39.781   5.953  29.923  0.00  0.00    -0.238 F 
ATOM     19  C23 ZIN A   1      39.766   7.019  32.044  0.00  0.00     0.160 C 
ATOM     20  C26 ZIN A   1      41.250   7.421  32.020  0.00  0.00     0.048 C 
ATOM     21  C27 ZIN A   1      42.076   6.251  32.555  0.00  0.00     0.001 C 
ATOM     22  C28 ZIN A   1      41.558   5.840  33.935  0.00  0.00     0.019 C 
ATOM     23  C29 ZIN A   1      43.594   6.410  32.588  0.00  0.00     0.131 C 
ENDROOT
BRANCH  23  24
ATOM     24  O30 ZIN A   1      44.018   7.321  31.572  0.00  0.00    -0.381 OA
ATOM     25  H54 ZIN A   1      43.359   7.476  30.882  0.00  0.00     0.211 HD
ENDBRANCH  23  24
BRANCH  23  26
ATOM     26  C31 ZIN A   1      44.039   6.894  33.944  0.00  0.00     0.185 C 
ATOM     27  O32 ZIN A   1      43.851   6.211  34.922  0.00  0.00    -0.292 OA
BRANCH  26  28
ATOM     28  C33 ZIN A   1      44.720   8.233  34.080  0.00  0.00     0.245 C 
BRANCH  28  29
ATOM     29  O34 ZIN A   1      46.041   8.153  33.541  0.00  0.00    -0.393 OA
ATOM     30  H57 ZIN A   1      46.462   9.012  33.403  0.00  0.00     0.209 HD
ENDBRANCH  28  29
ENDBRANCH  26  28
ENDBRANCH  23  26
BRANCH  19  31
ATOM     31  O25 ZIN A   1      39.355   6.843  33.401  0.00  0.00    -0.392 OA
ATOM     32  H48 ZIN A   1      38.604   6.242  33.510  0.00  0.00     0.210 HD
ENDBRANCH  19  31
TORSDOF 5
ENDMDL
MODEL 19
REMARK CAVERDOCK RESULT:      34.6      0.000      0.000
REMARK CAVERDOCK CONSTRAINTS:       0.8      0.0      0.0      0.0
REMARK CAVERDOCK TUNNEL: 18     34.6      1.9     19.9
REMARK  5 active torsions:
REMARK  status: ('A' for Active; 'I' for Inactive)
REMARK    1  A    between atoms: C23_19  and  O25_20 
REMARK    2  A    between atoms: C29_24  and  O30_25 
REMARK    3  A    between atoms: C29_24  and  C31_26 
REMARK    4  A    between atoms: C31_26  and  C33_28 
REMARK    5  A    between atoms: C33_28  and  O34_29 
ROOT
ATOM      1  C1  ZIN A   1      44.858   5.186  30.896  0.00  0.00     0.013 C 
ATOM      2  C2  ZIN A   1      43.949   5.136  32.126  0.00  0.00     0.025 C 
ATOM      3  C4  ZIN A   1      42.779   4.143  31.883  0.00  0.00     0.013 C 
ATOM      4  C5  ZIN A   1      41.650   5.054  31.392  0.00  0.00     0.005 C 
ATOM      5  C7  ZIN A   1      40.243   4.508  31.550  0.00  0.00     0.037 C 
ATOM      6  C9  ZIN A   1      40.079   3.244  30.703  0.00  0.00     0.050 C 
ATOM      7  C10 ZIN A   1      38.670   2.674  30.897  0.00  0.00     0.201 C 
ATOM      8  F12 ZIN A   1      38.478   1.587  30.036  0.00  0.00    -0.245 F 
ATOM      9  C13 ZIN A   1      37.669   3.768  30.574  0.00  0.00    -0.027 A 
ATOM     10  C14 ZIN A   1      36.693   3.512  29.714  0.00  0.00     0.061 A 
ATOM     11  C15 ZIN A   1      35.717   4.553  29.360  0.00  0.00     0.172 A 
ATOM     12  O16 ZIN A   1      34.796   4.312  28.601  0.00  0.00    -0.289 OA
ATOM     13  C17 ZIN A   1      35.877   5.894  29.947  0.00  0.00     0.052 A 
ATOM     14  C18 ZIN A   1      36.854   6.126  30.809  0.00  0.00    -0.006 A 
ATOM     15  C19 ZIN A   1      37.834   5.095  31.253  0.00  0.00     0.039 A 
ATOM     16  C20 ZIN A   1      37.638   4.879  32.755  0.00  0.00     0.028 C 
ATOM     17  C21 ZIN A   1      39.269   5.599  31.077  0.00  0.00     0.147 C 
ATOM     18  F22 ZIN A   1      39.507   5.848  29.722  0.00  0.00    -0.238 F 
ATOM     19  C23 ZIN A   1      39.442   6.906  31.845  0.00  0.00     0.160 C 
ATOM     20  C26 ZIN A   1      40.899   7.395  31.814  0.00  0.00     0.048 C 
ATOM     21  C27 ZIN A   1      41.796   6.275  32.341  0.00  0.00     0.001 C 
ATOM     22  C28 ZIN A   1      41.312   5.830  33.723  0.00  0.00     0.019 C 
ATOM     23  C29 ZIN A   1      43.302   6.522  32.365  0.00  0.00     0.131 C 
ENDROOT
BRANCH  23  24
ATOM     24  O30 ZIN A   1      43.666   7.459  31.349  0.00  0.00    -0.381 OA
ATOM     25  H54 ZIN A   1      44.356   7.142  30.750  0.00  0.00     0.211 HD
ENDBRANCH  23  24
BRANCH  23  26
ATOM     26  C31 ZIN A   1      43.727   7.029  33.720  0.00  0.00     0.185 C 
ATOM     27  O32 ZIN A   1      43.793   8.217  33.926  0.00  0.00    -0.292 OA
BRANCH  26  28
ATOM     28  C33 ZIN A   1      44.069   6.054  34.816  0.00  0.00     0.245 C 
BRANCH  28  29
ATOM     29  O34 ZIN A   1      45.127   6.586  35.616  0.00  0.00    -0.393 OA
ATOM     30  H57 ZIN A   1      44.825   7.055  36.406  0.00  0.00     0.209 HD
ENDBRANCH  28  29
ENDBRANCH  26  28
ENDBRANCH  23  26
BRANCH  19  31
ATOM     31  O25 ZIN A   1      39.050   6.703  33.205  0.00  0.00    -0.392 OA
ATOM     32  H48 ZIN A   1      39.792   6.618  33.820  0.00  0.00     0.210 HD
ENDBRANCH  19  31
TORSDOF 5
ENDMDL
MODEL 20
REMARK CAVERDOCK RESULT:      35.2      0.000      0.000
REMARK CAVERDOCK CONSTRAINTS:       0.0      0.0      0.0      0.0
REMARK CAVERDOCK TUNNEL: 19     35.2      1.9     20.1
REMARK  5 active torsions:
REMARK  status: ('A' for Active; 'I' for Inactive)
REMARK    1  A    between atoms: C23_19  and  O25_20 
REMARK    2  A    between atoms: C29_24  and  O30_25 
REMARK    3  A    between atoms: C29_24  and  C31_26 
REMARK    4  A    between atoms: C31_26  and  C33_28 
REMARK    5  A    between atoms: C33_28  and  O34_29 
ROOT
ATOM      1  C1  ZIN A   1      43.182   5.089  34.929  0.00  0.00     0.013 C 
ATOM      2  C2  ZIN A   1      42.767   6.123  33.880  0.00  0.00     0.025 C 
ATOM      3  C4  ZIN A   1      41.235   6.374  33.956  0.00  0.00     0.013 C 
ATOM      4  C5  ZIN A   1      40.679   5.429  32.885  0.00  0.00     0.005 C 
ATOM      5  C7  ZIN A   1      39.306   5.780  32.343  0.00  0.00     0.037 C 
ATOM      6  C9  ZIN A   1      38.269   5.701  33.466  0.00  0.00     0.050 C 
ATOM      7  C10 ZIN A   1      36.892   6.096  32.924  0.00  0.00     0.201 C 
ATOM      8  F12 ZIN A   1      35.923   5.912  33.917  0.00  0.00    -0.245 F 
ATOM      9  C13 ZIN A   1      36.581   5.207  31.733  0.00  0.00    -0.027 A 
ATOM     10  C14 ZIN A   1      35.425   4.558  31.701  0.00  0.00     0.061 A 
ATOM     11  C15 ZIN A   1      35.098   3.671  30.574  0.00  0.00     0.172 A 
ATOM     12  O16 ZIN A   1      34.023   3.104  30.520  0.00  0.00    -0.289 OA
ATOM     13  C17 ZIN A   1      36.100   3.487  29.511  0.00  0.00     0.052 A 
ATOM     14  C18 ZIN A   1      37.244   4.151  29.560  0.00  0.00    -0.006 A 
ATOM     15  C19 ZIN A   1      37.605   5.110  30.642  0.00  0.00     0.039 A 
ATOM     16  C20 ZIN A   1      37.749   6.496  30.011  0.00  0.00     0.028 C 
ATOM     17  C21 ZIN A   1      38.974   4.766  31.237  0.00  0.00     0.147 C 
ATOM     18  F22 ZIN A   1      38.921   3.491  31.807  0.00  0.00    -0.238 F 
ATOM     19  C23 ZIN A   1      40.019   4.756  30.125  0.00  0.00     0.160 C 
ATOM     20  C26 ZIN A   1      41.436   4.545  30.680  0.00  0.00     0.048 C 
ATOM     21  C27 ZIN A   1      41.707   5.617  31.736  0.00  0.00     0.001 C 
ATOM     22  C28 ZIN A   1      41.465   7.005  31.139  0.00  0.00     0.019 C 
ATOM     23  C29 ZIN A   1      43.051   5.581  32.458  0.00  0.00     0.131 C 
ENDROOT
BRANCH  23  24
ATOM     24  O30 ZIN A   1      43.559   4.245  32.492  0.00  0.00    -0.381 OA
ATOM     25  H54 ZIN A   1      43.119   3.674  33.136  0.00  0.00     0.211 HD
ENDBRANCH  23  24
BRANCH  23  26
ATOM     26  C31 ZIN A   1      44.035   6.496  31.776  0.00  0.00     0.185 C 
ATOM     27  O32 ZIN A   1      43.726   7.637  31.527  0.00  0.00    -0.292 OA
BRANCH  26  28
ATOM     28  C33 ZIN A   1      45.405   5.988  31.404  0.00  0.00     0.245 C 
BRANCH  28  29
ATOM     29  O34 ZIN A   1      46.088   6.980  30.635  0.00  0.00    -0.393 OA
ATOM     30  H57 ZIN A   1      46.623   7.588  31.163  0.00  0.00     0.209 HD
ENDBRANCH  28  29
ENDBRANCH  26  28
ENDBRANCH  23  26
BRANCH  19  31
ATOM     31  O25 ZIN A   1      39.973   6.004  29.430  0.00  0.00    -0.392 OA
ATOM     32  H48 ZIN A   1      39.266   6.595  29.728  0.00  0.00     0.210 HD
ENDBRANCH  19  31
TORSDOF 5
ENDMDL
MODEL 21
REMARK CAVERDOCK RESULT:      35.5      0.000      0.000
REMARK CAVERDOCK CONSTRAINTS:       0.0      0.0      0.0      0.0
REMARK CAVERDOCK TUNNEL: 20     35.5      1.9     21.1
REMARK  5 active torsions:
REMARK  status: ('A' for Active; 'I' for Inactive)
REMARK    1  A    between atoms: C23_19  and  O25_20 
REMARK    2  A    between atoms: C29_24  and  O30_25 
REMARK    3  A    between atoms: C29_24  and  C31_26 
REMARK    4  A    between atoms: C31_26  and  C33_28 
REMARK    5  A    between atoms: C33_28  and  O34_29 
ROOT
ATOM      1  C1  ZIN A   1      34.404   1.482  30.703  0.00  0.00     0.013 C 
ATOM      2  C2  ZIN A   1      34.599   2.911  30.191  0.00  0.00     0.025 C 
ATOM      3  C4  ZIN A   1      36.027   3.075  29.601  0.00  0.00     0.013 C 
ATOM      4  C5  ZIN A   1      36.821   3.652  30.778  0.00  0.00     0.005 C 
ATOM      5  C7  ZIN A   1      38.091   4.400  30.415  0.00  0.00     0.037 C 
ATOM      6  C9  ZIN A   1      39.082   3.444  29.747  0.00  0.00     0.050 C 
ATOM      7  C10 ZIN A   1      40.346   4.212  29.346  0.00  0.00     0.201 C 
ATOM      8  F12 ZIN A   1      41.299   3.320  28.841  0.00  0.00    -0.245 F 
ATOM      9  C13 ZIN A   1      40.892   4.901  30.583  0.00  0.00    -0.027 A 
ATOM     10  C14 ZIN A   1      42.168   4.731  30.902  0.00  0.00     0.061 A 
ATOM     11  C15 ZIN A   1      42.727   5.367  32.105  0.00  0.00     0.172 A 
ATOM     12  O16 ZIN A   1      43.906   5.246  32.382  0.00  0.00    -0.289 OA
ATOM     13  C17 ZIN A   1      41.829   6.154  32.967  0.00  0.00     0.052 A 
ATOM     14  C18 ZIN A   1      40.561   6.316  32.624  0.00  0.00    -0.006 A 
ATOM     15  C19 ZIN A   1      39.953   5.751  31.386  0.00  0.00     0.039 A 
ATOM     16  C20 ZIN A   1      39.510   6.920  30.506  0.00  0.00     0.028 C 
ATOM     17  C21 ZIN A   1      38.684   4.960  31.718  0.00  0.00     0.147 C 
ATOM     18  F22 ZIN A   1      39.014   3.887  32.551  0.00  0.00    -0.238 F 
ATOM     19  C23 ZIN A   1      37.705   5.865  32.460  0.00  0.00     0.160 C 
ATOM     20  C26 ZIN A   1      36.359   5.165  32.706  0.00  0.00     0.048 C 
ATOM     21  C27 ZIN A   1      35.814   4.680  31.362  0.00  0.00     0.001 C 
ATOM     22  C28 ZIN A   1      35.744   5.850  30.379  0.00  0.00     0.019 C 
ATOM     23  C29 ZIN A   1      34.493   3.915  31.366  0.00  0.00     0.131 C 
ENDROOT
BRANCH  23  24
ATOM     24  O30 ZIN A   1      34.310   3.249  32.617  0.00  0.00    -0.381 OA
ATOM     25  H54 ZIN A   1      33.385   3.076  32.839  0.00  0.00     0.211 HD
ENDBRANCH  23  24
BRANCH  23  26
ATOM     26  C31 ZIN A   1      33.345   4.854  31.100  0.00  0.00     0.185 C 
ATOM     27  O32 ZIN A   1      33.268   5.899  31.701  0.00  0.00    -0.292 OA
BRANCH  26  28
ATOM     28  C33 ZIN A   1      32.292   4.489  30.085  0.00  0.00     0.245 C 
BRANCH  28  29
ATOM     29  O34 ZIN A   1      31.107   4.061  30.760  0.00  0.00    -0.393 OA
ATOM     30  H57 ZIN A   1      30.446   3.662  30.178  0.00  0.00     0.209 HD
ENDBRANCH  28  29
ENDBRANCH  26  28
ENDBRANCH  23  26
BRANCH  19  31
ATOM     31  O25 ZIN A   1      37.481   7.044  31.685  0.00  0.00    -0.392 OA
ATOM     32  H48 ZIN A   1      38.080   7.140  30.932  0.00  0.00     0.210 HD
ENDBRANCH  19  31
TORSDOF 5
ENDMDL
MODEL 22
REMARK CAVERDOCK RESULT:      34.6      0.000      0.000
REMARK CAVERDOCK CONSTRAINTS:       0.0      0.0      0.0      0.0
REMARK CAVERDOCK TUNNEL: 21     34.6      1.8     22.5
REMARK  5 active torsions:
REMARK  status: ('A' for Active; 'I' for Inactive)
REMARK    1  A    between atoms: C23_19  and  O25_20 
REMARK    2  A    between atoms: C29_24  and  O30_25 
REMARK    3  A    between atoms: C29_24  and  C31_26 
REMARK    4  A    between atoms: C31_26  and  C33_28 
REMARK    5  A    between atoms: C33_28  and  O34_29 
ROOT
ATOM      1  C1  ZIN A   1      34.290   1.212  30.521  0.00  0.00     0.013 C 
ATOM      2  C2  ZIN A   1      34.447   2.644  30.003  0.00  0.00     0.025 C 
ATOM      3  C4  ZIN A   1      35.878   2.851  29.436  0.00  0.00     0.013 C 
ATOM      4  C5  ZIN A   1      36.633   3.461  30.621  0.00  0.00     0.005 C 
ATOM      5  C7  ZIN A   1      37.884   4.248  30.274  0.00  0.00     0.037 C 
ATOM      6  C9  ZIN A   1      38.916   3.322  29.628  0.00  0.00     0.050 C 
ATOM      7  C10 ZIN A   1      40.161   4.128  29.243  0.00  0.00     0.201 C 
ATOM      8  F12 ZIN A   1      41.151   3.265  28.760  0.00  0.00    -0.245 F 
ATOM      9  C13 ZIN A   1      40.663   4.842  30.484  0.00  0.00    -0.027 A 
ATOM     10  C14 ZIN A   1      41.939   4.716  30.825  0.00  0.00     0.061 A 
ATOM     11  C15 ZIN A   1      42.457   5.376  32.033  0.00  0.00     0.172 A 
ATOM     12  O16 ZIN A   1      43.635   5.296  32.330  0.00  0.00    -0.289 OA
ATOM     13  C17 ZIN A   1      41.519   6.139  32.875  0.00  0.00     0.052 A 
ATOM     14  C18 ZIN A   1      40.252   6.257  32.511  0.00  0.00    -0.006 A 
ATOM     15  C19 ZIN A   1      39.684   5.665  31.267  0.00  0.00     0.039 A 
ATOM     16  C20 ZIN A   1      39.217   6.814  30.372  0.00  0.00     0.028 C 
ATOM     17  C21 ZIN A   1      38.437   4.835  31.583  0.00  0.00     0.147 C 
ATOM     18  F22 ZIN A   1      38.788   3.778  32.428  0.00  0.00    -0.238 F 
ATOM     19  C23 ZIN A   1      37.417   5.711  32.304  0.00  0.00     0.160 C 
ATOM     20  C26 ZIN A   1      36.090   4.969  32.532  0.00  0.00     0.048 C 
ATOM     21  C27 ZIN A   1      35.584   4.458  31.183  0.00  0.00     0.001 C 
ATOM     22  C28 ZIN A   1      35.492   5.620  30.191  0.00  0.00     0.019 C 
ATOM     23  C29 ZIN A   1      34.288   3.651  31.169  0.00  0.00     0.131 C 
ENDROOT
BRANCH  23  24
ATOM     24  O30 ZIN A   1      34.107   2.987  32.422  0.00  0.00    -0.381 OA
ATOM     25  H54 ZIN A   1      33.199   3.013  32.753  0.00  0.00     0.211 HD
ENDBRANCH  23  24
BRANCH  23  26
ATOM     26  C31 ZIN A   1      33.115   4.550  30.879  0.00  0.00     0.185 C 
ATOM     27  O32 ZIN A   1      33.070   5.658  31.357  0.00  0.00    -0.292 OA
BRANCH  26  28
ATOM     28  C33 ZIN A   1      31.995   4.066  29.994  0.00  0.00     0.245 C 
BRANCH  28  29
ATOM     29  O34 ZIN A   1      30.741   4.305  30.636  0.00  0.00    -0.393 OA
ATOM     30  H57 ZIN A   1      30.755   4.160  31.592  0.00  0.00     0.209 HD
ENDBRANCH  28  29
ENDBRANCH  26  28
ENDBRANCH  23  26
BRANCH  19  31
ATOM     31  O25 ZIN A   1      37.166   6.878  31.517  0.00  0.00    -0.392 OA
ATOM     32  H48 ZIN A   1      37.340   6.761  30.573  0.00  0.00     0.210 HD
ENDBRANCH  19  31
TORSDOF 5
ENDMDL
MODEL 23
REMARK CAVERDOCK RESULT:      34.2      0.000      0.000
REMARK CAVERDOCK CONSTRAINTS:       0.0      0.0      0.0      0.0
REMARK CAVERDOCK TUNNEL: 22     34.2      1.8     23.3
REMARK  5 active torsions:
REMARK  status: ('A' for Active; 'I' for Inactive)
REMARK    1  A    between atoms: C23_19  and  O25_20 
REMARK    2  A    between atoms: C29_24  and  O30_25 
REMARK    3  A    between atoms: C29_24  and  C31_26 
REMARK    4  A    between atoms: C31_26  and  C33_28 
REMARK    5  A    between atoms: C33_28  and  O34_29 
ROOT
ATOM      1  C1  ZIN A   1      34.098   1.170  30.541  0.00  0.00     0.013 C 
ATOM      2  C2  ZIN A   1      34.269   2.585  29.985  0.00  0.00     0.025 C 
ATOM      3  C4  ZIN A   1      35.708   2.769  29.429  0.00  0.00     0.013 C 
ATOM      4  C5  ZIN A   1      36.451   3.409  30.606  0.00  0.00     0.005 C 
ATOM      5  C7  ZIN A   1      37.710   4.180  30.253  0.00  0.00     0.037 C 
ATOM      6  C9  ZIN A   1      38.746   3.231  29.647  0.00  0.00     0.050 C 
ATOM      7  C10 ZIN A   1      39.999   4.019  29.255  0.00  0.00     0.201 C 
ATOM      8  F12 ZIN A   1      40.991   3.138  28.809  0.00  0.00    -0.245 F 
ATOM      9  C13 ZIN A   1      40.490   4.767  30.481  0.00  0.00    -0.027 A 
ATOM     10  C14 ZIN A   1      41.760   4.645  30.842  0.00  0.00     0.061 A 
ATOM     11  C15 ZIN A   1      42.266   5.337  32.037  0.00  0.00     0.172 A 
ATOM     12  O16 ZIN A   1      43.440   5.260  32.351  0.00  0.00    -0.289 OA
ATOM     13  C17 ZIN A   1      41.322   6.128  32.844  0.00  0.00     0.052 A 
ATOM     14  C18 ZIN A   1      40.060   6.242  32.460  0.00  0.00    -0.006 A 
ATOM     15  C19 ZIN A   1      39.504   5.617  31.227  0.00  0.00     0.039 A 
ATOM     16  C20 ZIN A   1      39.055   6.741  30.293  0.00  0.00     0.028 C 
ATOM     17  C21 ZIN A   1      38.249   4.802  31.551  0.00  0.00     0.147 C 
ATOM     18  F22 ZIN A   1      38.584   3.769  32.431  0.00  0.00    -0.238 F 
ATOM     19  C23 ZIN A   1      37.225   5.703  32.233  0.00  0.00     0.160 C 
ATOM     20  C26 ZIN A   1      35.892   4.974  32.466  0.00  0.00     0.048 C 
ATOM     21  C27 ZIN A   1      35.399   4.427  31.125  0.00  0.00     0.001 C 
ATOM     22  C28 ZIN A   1      35.326   5.560  30.099  0.00  0.00     0.019 C 
ATOM     23  C29 ZIN A   1      34.101   3.626  31.119  0.00  0.00     0.131 C 
ENDROOT
BRANCH  23  24
ATOM     24  O30 ZIN A   1      33.900   2.999  32.387  0.00  0.00    -0.381 OA
ATOM     25  H54 ZIN A   1      33.953   2.034  32.362  0.00  0.00     0.211 HD
ENDBRANCH  23  24
BRANCH  23  26
ATOM     26  C31 ZIN A   1      32.935   4.522  30.788  0.00  0.00     0.185 C 
ATOM     27  O32 ZIN A   1      32.932   5.671  31.160  0.00  0.00    -0.292 OA
BRANCH  26  28
ATOM     28  C33 ZIN A   1      31.773   3.984  29.994  0.00  0.00     0.245 C 
BRANCH  28  29
ATOM     29  O34 ZIN A   1      31.095   2.984  30.758  0.00  0.00    -0.393 OA
ATOM     30  H57 ZIN A   1      30.130   3.050  30.724  0.00  0.00     0.209 HD
ENDBRANCH  28  29
ENDBRANCH  26  28
ENDBRANCH  23  26
BRANCH  19  31
ATOM     31  O25 ZIN A   1      36.990   6.849  31.410  0.00  0.00    -0.392 OA
ATOM     32  H48 ZIN A   1      36.062   6.976  31.168  0.00  0.00     0.210 HD
ENDBRANCH  19  31
TORSDOF 5
ENDMDL
MODEL 24
REMARK CAVERDOCK RESULT:      33.5      0.000      0.000
REMARK CAVERDOCK CONSTRAINTS:       0.0      0.0      0.0      0.0
REMARK CAVERDOCK TUNNEL: 23     33.5      1.8     24.1
REMARK  5 active torsions:
REMARK  status: ('A' for Active; 'I' for Inactive)
REMARK    1  A    between atoms: C23_19  and  O25_20 
REMARK    2  A    between atoms: C29_24  and  O30_25 
REMARK    3  A    between atoms: C29_24  and  C31_26 
REMARK    4  A    between atoms: C31_26  and  C33_28 
REMARK    5  A    between atoms: C33_28  and  O34_29 
ROOT
ATOM      1  C1  ZIN A   1      33.697   1.219  31.032  0.00  0.00     0.013 C 
ATOM      2  C2  ZIN A   1      33.907   2.542  30.293  0.00  0.00     0.025 C 
ATOM      3  C4  ZIN A   1      35.343   2.601  29.703  0.00  0.00     0.013 C 
ATOM      4  C5  ZIN A   1      36.125   3.363  30.778  0.00  0.00     0.005 C 
ATOM      5  C7  ZIN A   1      37.404   4.035  30.314  0.00  0.00     0.037 C 
ATOM      6  C9  ZIN A   1      38.398   2.979  29.827  0.00  0.00     0.050 C 
ATOM      7  C10 ZIN A   1      39.671   3.664  29.321  0.00  0.00     0.201 C 
ATOM      8  F12 ZIN A   1      40.626   2.698  28.986  0.00  0.00    -0.245 F 
ATOM      9  C13 ZIN A   1      40.205   4.548  30.434  0.00  0.00    -0.027 A 
ATOM     10  C14 ZIN A   1      41.475   4.430  30.795  0.00  0.00     0.061 A 
ATOM     11  C15 ZIN A   1      42.023   5.254  31.883  0.00  0.00     0.172 A 
ATOM     12  O16 ZIN A   1      43.197   5.177  32.192  0.00  0.00    -0.289 OA
ATOM     13  C17 ZIN A   1      41.118   6.177  32.589  0.00  0.00     0.052 A 
ATOM     14  C18 ZIN A   1      39.855   6.284  32.206  0.00  0.00    -0.006 A 
ATOM     15  C19 ZIN A   1      39.260   5.523  31.072  0.00  0.00     0.039 A 
ATOM     16  C20 ZIN A   1      38.835   6.531  30.003  0.00  0.00     0.028 C 
ATOM     17  C21 ZIN A   1      37.983   4.803  31.513  0.00  0.00     0.147 C 
ATOM     18  F22 ZIN A   1      38.296   3.882  32.518  0.00  0.00    -0.238 F 
ATOM     19  C23 ZIN A   1      37.000   5.822  32.081  0.00  0.00     0.160 C 
ATOM     20  C26 ZIN A   1      35.647   5.177  32.421  0.00  0.00     0.048 C 
ATOM     21  C27 ZIN A   1      35.116   4.477  31.169  0.00  0.00     0.001 C 
ATOM     22  C28 ZIN A   1      35.066   5.468  30.004  0.00  0.00     0.019 C 
ATOM     23  C29 ZIN A   1      33.791   3.729  31.282  0.00  0.00     0.131 C 
ENDROOT
BRANCH  23  24
ATOM     24  O30 ZIN A   1      33.588   3.281  32.624  0.00  0.00    -0.381 OA
ATOM     25  H54 ZIN A   1      34.286   2.699  32.955  0.00  0.00     0.211 HD
ENDBRANCH  23  24
BRANCH  23  26
ATOM     26  C31 ZIN A   1      32.652   4.614  30.848  0.00  0.00     0.185 C 
ATOM     27  O32 ZIN A   1      32.640   5.781  31.161  0.00  0.00    -0.292 OA
BRANCH  26  28
ATOM     28  C33 ZIN A   1      31.526   4.044  30.024  0.00  0.00     0.245 C 
BRANCH  28  29
ATOM     29  O34 ZIN A   1      30.394   3.805  30.863  0.00  0.00    -0.393 OA
ATOM     30  H57 ZIN A   1      30.510   3.068  31.479  0.00  0.00     0.209 HD
ENDBRANCH  28  29
ENDBRANCH  26  28
ENDBRANCH  23  26
BRANCH  19  31
ATOM     31  O25 ZIN A   1      36.792   6.857  31.117  0.00  0.00    -0.392 OA
ATOM     32  H48 ZIN A   1      36.132   7.514  31.381  0.00  0.00     0.210 HD
ENDBRANCH  19  31
TORSDOF 5
ENDMDL
MODEL 25
REMARK CAVERDOCK RESULT:      33.0      0.000      0.000
REMARK CAVERDOCK CONSTRAINTS:       0.0      0.0      0.0      0.0
REMARK CAVERDOCK TUNNEL: 24     33.0      1.8     25.5
REMARK  5 active torsions:
REMARK  status: ('A' for Active; 'I' for Inactive)
REMARK    1  A    between atoms: C23_19  and  O25_20 
REMARK    2  A    between atoms: C29_24  and  O30_25 
REMARK    3  A    between atoms: C29_24  and  C31_26 
REMARK    4  A    between atoms: C31_26  and  C33_28 
REMARK    5  A    between atoms: C33_28  and  O34_29 
ROOT
ATOM      1  C1  ZIN A   1      33.524   1.235  31.132  0.00  0.00     0.013 C 
ATOM      2  C2  ZIN A   1      33.763   2.532  30.356  0.00  0.00     0.025 C 
ATOM      3  C4  ZIN A   1      35.217   2.566  29.810  0.00  0.00     0.013 C 
ATOM      4  C5  ZIN A   1      35.969   3.361  30.883  0.00  0.00     0.005 C 
ATOM      5  C7  ZIN A   1      37.265   4.012  30.437  0.00  0.00     0.037 C 
ATOM      6  C9  ZIN A   1      38.269   2.936  30.017  0.00  0.00     0.050 C 
ATOM      7  C10 ZIN A   1      39.561   3.599  29.529  0.00  0.00     0.201 C 
ATOM      8  F12 ZIN A   1      40.520   2.619  29.256  0.00  0.00    -0.245 F 
ATOM      9  C13 ZIN A   1      40.063   4.518  30.628  0.00  0.00    -0.027 A 
ATOM     10  C14 ZIN A   1      41.321   4.406  31.032  0.00  0.00     0.061 A 
ATOM     11  C15 ZIN A   1      41.839   5.265  32.109  0.00  0.00     0.172 A 
ATOM     12  O16 ZIN A   1      43.003   5.193  32.457  0.00  0.00    -0.289 OA
ATOM     13  C17 ZIN A   1      40.917   6.214  32.755  0.00  0.00     0.052 A 
ATOM     14  C18 ZIN A   1      39.667   6.313  32.330  0.00  0.00    -0.006 A 
ATOM     15  C19 ZIN A   1      39.104   5.517  31.203  0.00  0.00     0.039 A 
ATOM     16  C20 ZIN A   1      38.718   6.490  30.089  0.00  0.00     0.028 C 
ATOM     17  C21 ZIN A   1      37.810   4.817  31.628  0.00  0.00     0.147 C 
ATOM     18  F22 ZIN A   1      38.088   3.929  32.672  0.00  0.00    -0.238 F 
ATOM     19  C23 ZIN A   1      36.815   5.858  32.131  0.00  0.00     0.160 C 
ATOM     20  C26 ZIN A   1      35.449   5.230  32.450  0.00  0.00     0.048 C 
ATOM     21  C27 ZIN A   1      34.954   4.491  31.206  0.00  0.00     0.001 C 
ATOM     22  C28 ZIN A   1      34.945   5.442  30.008  0.00  0.00     0.019 C 
ATOM     23  C29 ZIN A   1      33.622   3.751  31.301  0.00  0.00     0.131 C 
ENDROOT
BRANCH  23  24
ATOM     24  O30 ZIN A   1      33.375   3.349  32.650  0.00  0.00    -0.381 OA
ATOM     25  H54 ZIN A   1      32.961   4.032  33.195  0.00  0.00     0.211 HD
ENDBRANCH  23  24
BRANCH  23  26
ATOM     26  C31 ZIN A   1      32.502   4.626  30.803  0.00  0.00     0.185 C 
ATOM     27  O32 ZIN A   1      32.470   5.796  31.101  0.00  0.00    -0.292 OA
BRANCH  26  28
ATOM     28  C33 ZIN A   1      31.418   4.041  29.933  0.00  0.00     0.245 C 
BRANCH  28  29
ATOM     29  O34 ZIN A   1      30.139   4.366  30.481  0.00  0.00    -0.393 OA
ATOM     30  H57 ZIN A   1      29.549   4.818  29.862  0.00  0.00     0.209 HD
ENDBRANCH  28  29
ENDBRANCH  26  28
ENDBRANCH  23  26
BRANCH  19  31
ATOM     31  O25 ZIN A   1      36.642   6.861  31.127  0.00  0.00    -0.392 OA
ATOM     32  H48 ZIN A   1      37.420   7.420  30.992  0.00  0.00     0.210 HD
ENDBRANCH  19  31
TORSDOF 5
ENDMDL
MODEL 26
REMARK CAVERDOCK RESULT:      32.6      0.000      0.000
REMARK CAVERDOCK CONSTRAINTS:       0.0      0.0      0.0      0.0
REMARK CAVERDOCK TUNNEL: 25     32.6      1.8     26.1
REMARK  5 active torsions:
REMARK  status: ('A' for Active; 'I' for Inactive)
REMARK    1  A    between atoms: C23_19  and  O25_20 
REMARK    2  A    between atoms: C29_24  and  O30_25 
REMARK    3  A    between atoms: C29_24  and  C31_26 
REMARK    4  A    between atoms: C31_26  and  C33_28 
REMARK    5  A    between atoms: C33_28  and  O34_29 
ROOT
ATOM      1  C1  ZIN A   1      33.385   1.219  30.988  0.00  0.00     0.013 C 
ATOM      2  C2  ZIN A   1      33.611   2.539  30.247  0.00  0.00     0.025 C 
ATOM      3  C4  ZIN A   1      35.063   2.602  29.701  0.00  0.00     0.013 C 
ATOM      4  C5  ZIN A   1      35.809   3.375  30.794  0.00  0.00     0.005 C 
ATOM      5  C7  ZIN A   1      37.098   4.051  30.364  0.00  0.00     0.037 C 
ATOM      6  C9  ZIN A   1      38.112   2.997  29.913  0.00  0.00     0.050 C 
ATOM      7  C10 ZIN A   1      39.396   3.686  29.442  0.00  0.00     0.201 C 
ATOM      8  F12 ZIN A   1      40.365   2.723  29.140  0.00  0.00    -0.245 F 
ATOM      9  C13 ZIN A   1      39.891   4.579  30.564  0.00  0.00    -0.027 A 
ATOM     10  C14 ZIN A   1      41.151   4.469  30.964  0.00  0.00     0.061 A 
ATOM     11  C15 ZIN A   1      41.661   5.303  32.063  0.00  0.00     0.172 A 
ATOM     12  O16 ZIN A   1      42.827   5.234  32.407  0.00  0.00    -0.289 OA
ATOM     13  C17 ZIN A   1      40.731   6.225  32.736  0.00  0.00     0.052 A 
ATOM     14  C18 ZIN A   1      39.480   6.324  32.315  0.00  0.00    -0.006 A 
ATOM     15  C19 ZIN A   1      38.923   5.552  31.168  0.00  0.00     0.039 A 
ATOM     16  C20 ZIN A   1      38.525   6.552  30.081  0.00  0.00     0.028 C 
ATOM     17  C21 ZIN A   1      37.637   4.828  31.575  0.00  0.00     0.147 C 
ATOM     18  F22 ZIN A   1      37.925   3.915  32.594  0.00  0.00    -0.238 F 
ATOM     19  C23 ZIN A   1      36.632   5.845  32.107  0.00  0.00     0.160 C 
ATOM     20  C26 ZIN A   1      35.273   5.196  32.411  0.00  0.00     0.048 C 
ATOM     21  C27 ZIN A   1      34.784   4.485  31.148  0.00  0.00     0.001 C 
ATOM     22  C28 ZIN A   1      34.763   5.469  29.976  0.00  0.00     0.019 C 
ATOM     23  C29 ZIN A   1      33.459   3.730  31.225  0.00  0.00     0.131 C 
ENDROOT
BRANCH  23  24
ATOM     24  O30 ZIN A   1      33.218   3.289  32.563  0.00  0.00    -0.381 OA
ATOM     25  H54 ZIN A   1      32.702   2.474  32.622  0.00  0.00     0.211 HD
ENDBRANCH  23  24
BRANCH  23  26
ATOM     26  C31 ZIN A   1      32.329   4.607  30.752  0.00  0.00     0.185 C 
ATOM     27  O32 ZIN A   1      32.306   5.777  31.051  0.00  0.00    -0.292 OA
BRANCH  26  28
ATOM     28  C33 ZIN A   1      31.226   4.024  29.906  0.00  0.00     0.245 C 
BRANCH  28  29
ATOM     29  O34 ZIN A   1      30.033   3.918  30.686  0.00  0.00    -0.393 OA
ATOM     30  H57 ZIN A   1      29.808   3.013  30.941  0.00  0.00     0.209 HD
ENDBRANCH  28  29
ENDBRANCH  26  28
ENDBRANCH  23  26
BRANCH  19  31
ATOM     31  O25 ZIN A   1      36.448   6.874  31.132  0.00  0.00    -0.392 OA
ATOM     32  H48 ZIN A   1      35.800   6.655  30.447  0.00  0.00     0.210 HD
ENDBRANCH  19  31
TORSDOF 5
ENDMDL
MODEL 27
REMARK CAVERDOCK RESULT:      31.9      0.000      0.000
REMARK CAVERDOCK CONSTRAINTS:       0.0      0.0      0.0      0.0
REMARK CAVERDOCK TUNNEL: 26     31.9      1.8     27.3
REMARK  5 active torsions:
REMARK  status: ('A' for Active; 'I' for Inactive)
REMARK    1  A    between atoms: C23_19  and  O25_20 
REMARK    2  A    between atoms: C29_24  and  O30_25 
REMARK    3  A    between atoms: C29_24  and  C31_26 
REMARK    4  A    between atoms: C31_26  and  C33_28 
REMARK    5  A    between atoms: C33_28  and  O34_29 
ROOT
ATOM      1  C1  ZIN A   1      33.063   1.267  31.151  0.00  0.00     0.013 C 
ATOM      2  C2  ZIN A   1      33.346   2.531  30.336  0.00  0.00     0.025 C 
ATOM      3  C4  ZIN A   1      34.814   2.519  29.828  0.00  0.00     0.013 C 
ATOM      4  C5  ZIN A   1      35.552   3.339  30.891  0.00  0.00     0.005 C 
ATOM      5  C7  ZIN A   1      36.871   3.951  30.457  0.00  0.00     0.037 C 
ATOM      6  C9  ZIN A   1      37.866   2.843  30.102  0.00  0.00     0.050 C 
ATOM      7  C10 ZIN A   1      39.181   3.466  29.625  0.00  0.00     0.201 C 
ATOM      8  F12 ZIN A   1      40.130   2.459  29.412  0.00  0.00    -0.245 F 
ATOM      9  C13 ZIN A   1      39.673   4.415  30.703  0.00  0.00    -0.027 A 
ATOM     10  C14 ZIN A   1      40.918   4.296  31.144  0.00  0.00     0.061 A 
ATOM     11  C15 ZIN A   1      41.422   5.183  32.203  0.00  0.00     0.172 A 
ATOM     12  O16 ZIN A   1      42.576   5.104  32.584  0.00  0.00    -0.289 OA
ATOM     13  C17 ZIN A   1      40.502   6.171  32.791  0.00  0.00     0.052 A 
ATOM     14  C18 ZIN A   1      39.266   6.277  32.329  0.00  0.00    -0.006 A 
ATOM     15  C19 ZIN A   1      38.717   5.450  31.217  0.00  0.00     0.039 A 
ATOM     16  C20 ZIN A   1      38.378   6.389  30.059  0.00  0.00     0.028 C 
ATOM     17  C21 ZIN A   1      37.400   4.789  31.632  0.00  0.00     0.147 C 
ATOM     18  F22 ZIN A   1      37.634   3.934  32.714  0.00  0.00    -0.238 F 
ATOM     19  C23 ZIN A   1      36.412   5.864  32.071  0.00  0.00     0.160 C 
ATOM     20  C26 ZIN A   1      35.026   5.273  32.376  0.00  0.00     0.048 C 
ATOM     21  C27 ZIN A   1      34.550   4.497  31.146  0.00  0.00     0.001 C 
ATOM     22  C28 ZIN A   1      34.590   5.405  29.915  0.00  0.00     0.019 C 
ATOM     23  C29 ZIN A   1      33.203   3.785  31.233  0.00  0.00     0.131 C 
ENDROOT
BRANCH  23  24
ATOM     24  O30 ZIN A   1      32.914   3.436  32.588  0.00  0.00    -0.381 OA
ATOM     25  H54 ZIN A   1      32.641   2.517  32.708  0.00  0.00     0.211 HD
ENDBRANCH  23  24
BRANCH  23  26
ATOM     26  C31 ZIN A   1      32.112   4.661  30.674  0.00  0.00     0.185 C 
ATOM     27  O32 ZIN A   1      32.059   5.829  30.978  0.00  0.00    -0.292 OA
BRANCH  26  28
ATOM     28  C33 ZIN A   1      31.085   4.080  29.736  0.00  0.00     0.245 C 
BRANCH  28  29
ATOM     29  O34 ZIN A   1      29.797   4.123  30.353  0.00  0.00    -0.393 OA
ATOM     30  H57 ZIN A   1      29.661   4.889  30.927  0.00  0.00     0.209 HD
ENDBRANCH  28  29
ENDBRANCH  26  28
ENDBRANCH  23  26
BRANCH  19  31
ATOM     31  O25 ZIN A   1      36.283   6.834  31.028  0.00  0.00    -0.392 OA
ATOM     32  H48 ZIN A   1      36.840   6.658  30.257  0.00  0.00     0.210 HD
ENDBRANCH  19  31
TORSDOF 5
ENDMDL
MODEL 28
REMARK CAVERDOCK RESULT:      30.8      0.000      0.000
REMARK CAVERDOCK CONSTRAINTS:       0.2      0.0      0.0      0.0
REMARK CAVERDOCK TUNNEL: 27     30.8      1.8     28.1
REMARK  5 active torsions:
REMARK  status: ('A' for Active; 'I' for Inactive)
REMARK    1  A    between atoms: C23_19  and  O25_20 
REMARK    2  A    between atoms: C29_24  and  O30_25 
REMARK    3  A    between atoms: C29_24  and  C31_26 
REMARK    4  A    between atoms: C31_26  and  C33_28 
REMARK    5  A    between atoms: C33_28  and  O34_29 
ROOT
ATOM      1  C1  ZIN A   1      32.873   1.225  31.181  0.00  0.00     0.013 C 
ATOM      2  C2  ZIN A   1      33.205   2.387  30.243  0.00  0.00     0.025 C 
ATOM      3  C4  ZIN A   1      34.693   2.310  29.804  0.00  0.00     0.013 C 
ATOM      4  C5  ZIN A   1      35.394   3.239  30.800  0.00  0.00     0.005 C 
ATOM      5  C7  ZIN A   1      36.737   3.791  30.358  0.00  0.00     0.037 C 
ATOM      6  C9  ZIN A   1      37.734   2.644  30.173  0.00  0.00     0.050 C 
ATOM      7  C10 ZIN A   1      39.075   3.201  29.687  0.00  0.00     0.201 C 
ATOM      8  F12 ZIN A   1      40.021   2.171  29.630  0.00  0.00    -0.245 F 
ATOM      9  C13 ZIN A   1      39.530   4.262  30.673  0.00  0.00    -0.027 A 
ATOM     10  C14 ZIN A   1      40.754   4.186  31.178  0.00  0.00     0.061 A 
ATOM     11  C15 ZIN A   1      41.223   5.184  32.152  0.00  0.00     0.172 A 
ATOM     12  O16 ZIN A   1      42.358   5.141  32.590  0.00  0.00    -0.289 OA
ATOM     13  C17 ZIN A   1      40.289   6.237  32.585  0.00  0.00     0.052 A 
ATOM     14  C18 ZIN A   1      39.075   6.298  32.061  0.00  0.00    -0.006 A 
ATOM     15  C19 ZIN A   1      38.565   5.355  31.026  0.00  0.00     0.039 A 
ATOM     16  C20 ZIN A   1      38.286   6.160  29.755  0.00  0.00     0.028 C 
ATOM     17  C21 ZIN A   1      37.225   4.752  31.454  0.00  0.00     0.147 C 
ATOM     18  F22 ZIN A   1      37.403   4.023  32.634  0.00  0.00    -0.238 F 
ATOM     19  C23 ZIN A   1      36.230   5.876  31.726  0.00  0.00     0.160 C 
ATOM     20  C26 ZIN A   1      34.826   5.331  32.034  0.00  0.00     0.048 C 
ATOM     21  C27 ZIN A   1      34.395   4.425  30.880  0.00  0.00     0.001 C 
ATOM     22  C28 ZIN A   1      34.497   5.189  29.558  0.00  0.00     0.019 C 
ATOM     23  C29 ZIN A   1      33.038   3.735  30.987  0.00  0.00     0.131 C 
ENDROOT
BRANCH  23  24
ATOM     24  O30 ZIN A   1      32.687   3.543  32.359  0.00  0.00    -0.381 OA
ATOM     25  H54 ZIN A   1      31.741   3.631  32.539  0.00  0.00     0.211 HD
ENDBRANCH  23  24
BRANCH  23  26
ATOM     26  C31 ZIN A   1      31.981   4.550  30.286  0.00  0.00     0.185 C 
ATOM     27  O32 ZIN A   1      31.943   5.747  30.436  0.00  0.00    -0.292 OA
BRANCH  26  28
ATOM     28  C33 ZIN A   1      30.970   3.869  29.399  0.00  0.00     0.245 C 
BRANCH  28  29
ATOM     29  O34 ZIN A   1      29.688   3.894  30.031  0.00  0.00    -0.393 OA
ATOM     30  H57 ZIN A   1      29.699   4.254  30.928  0.00  0.00     0.209 HD
ENDBRANCH  28  29
ENDBRANCH  26  28
ENDBRANCH  23  26
BRANCH  19  31
ATOM     31  O25 ZIN A   1      36.157   6.723  30.577  0.00  0.00    -0.392 OA
ATOM     32  H48 ZIN A   1      37.004   6.849  30.126  0.00  0.00     0.210 HD
ENDBRANCH  19  31
TORSDOF 5
ENDMDL
MODEL 29
REMARK CAVERDOCK RESULT:      29.9      0.000      0.000
REMARK CAVERDOCK CONSTRAINTS:       0.0      0.0      0.0      0.0
REMARK CAVERDOCK TUNNEL: 28     29.9      1.8     29.2
REMARK  5 active torsions:
REMARK  status: ('A' for Active; 'I' for Inactive)
REMARK    1  A    between atoms: C23_19  and  O25_20 
REMARK    2  A    between atoms: C29_24  and  O30_25 
REMARK    3  A    between atoms: C29_24  and  C31_26 
REMARK    4  A    between atoms: C31_26  and  C33_28 
REMARK    5  A    between atoms: C33_28  and  O34_29 
ROOT
ATOM      1  C1  ZIN A   1      32.714   1.185  31.111  0.00  0.00     0.013 C 
ATOM      2  C2  ZIN A   1      33.030   2.396  30.230  0.00  0.00     0.025 C 
ATOM      3  C4  ZIN A   1      34.515   2.353  29.779  0.00  0.00     0.013 C 
ATOM      4  C5  ZIN A   1      35.216   3.237  30.816  0.00  0.00     0.005 C 
ATOM      5  C7  ZIN A   1      36.551   3.821  30.394  0.00  0.00     0.037 C 
ATOM      6  C9  ZIN A   1      37.555   2.694  30.145  0.00  0.00     0.050 C 
ATOM      7  C10 ZIN A   1      38.890   3.286  29.680  0.00  0.00     0.201 C 
ATOM      8  F12 ZIN A   1      39.843   2.268  29.564  0.00  0.00    -0.245 F 
ATOM      9  C13 ZIN A   1      39.343   4.299  30.715  0.00  0.00    -0.027 A 
ATOM     10  C14 ZIN A   1      40.570   4.208  31.208  0.00  0.00     0.061 A 
ATOM     11  C15 ZIN A   1      41.037   5.159  32.228  0.00  0.00     0.172 A 
ATOM     12  O16 ZIN A   1      42.176   5.103  32.656  0.00  0.00    -0.289 OA
ATOM     13  C17 ZIN A   1      40.098   6.181  32.719  0.00  0.00     0.052 A 
ATOM     14  C18 ZIN A   1      38.880   6.258  32.207  0.00  0.00    -0.006 A 
ATOM     15  C19 ZIN A   1      38.371   5.364  31.128  0.00  0.00     0.039 A 
ATOM     16  C20 ZIN A   1      38.077   6.230  29.903  0.00  0.00     0.028 C 
ATOM     17  C21 ZIN A   1      37.038   4.729  31.534  0.00  0.00     0.147 C 
ATOM     18  F22 ZIN A   1      37.230   3.943  32.674  0.00  0.00    -0.238 F 
ATOM     19  C23 ZIN A   1      36.036   5.830  31.869  0.00  0.00     0.160 C 
ATOM     20  C26 ZIN A   1      34.639   5.258  32.158  0.00  0.00     0.048 C 
ATOM     21  C27 ZIN A   1      34.208   4.409  30.962  0.00  0.00     0.001 C 
ATOM     22  C28 ZIN A   1      34.294   5.239  29.680  0.00  0.00     0.019 C 
ATOM     23  C29 ZIN A   1      32.857   3.703  31.042  0.00  0.00     0.131 C 
ENDROOT
BRANCH  23  24
ATOM     24  O30 ZIN A   1      32.517   3.438  32.405  0.00  0.00    -0.381 OA
ATOM     25  H54 ZIN A   1      32.458   2.498  32.620  0.00  0.00     0.211 HD
ENDBRANCH  23  24
BRANCH  23  26
ATOM     26  C31 ZIN A   1      31.789   4.543  30.391  0.00  0.00     0.185 C 
ATOM     27  O32 ZIN A   1      31.859   5.748  30.431  0.00  0.00    -0.292 OA
BRANCH  26  28
ATOM     28  C33 ZIN A   1      30.631   3.879  29.689  0.00  0.00     0.245 C 
BRANCH  28  29
ATOM     29  O34 ZIN A   1      29.404   4.317  30.276  0.00  0.00    -0.393 OA
ATOM     30  H57 ZIN A   1      29.502   4.692  31.162  0.00  0.00     0.209 HD
ENDBRANCH  28  29
ENDBRANCH  26  28
ENDBRANCH  23  26
BRANCH  19  31
ATOM     31  O25 ZIN A   1      35.949   6.733  30.764  0.00  0.00    -0.392 OA
ATOM     32  H48 ZIN A   1      35.819   7.657  31.021  0.00  0.00     0.210 HD
ENDBRANCH  19  31
TORSDOF 5
ENDMDL
MODEL 30
REMARK CAVERDOCK RESULT:      29.4      0.000      0.000
REMARK CAVERDOCK CONSTRAINTS:       0.1      0.0      0.0      0.0
REMARK CAVERDOCK TUNNEL: 29     29.4      1.9     30.3
REMARK  5 active torsions:
REMARK  status: ('A' for Active; 'I' for Inactive)
REMARK    1  A    between atoms: C23_19  and  O25_20 
REMARK    2  A    between atoms: C29_24  and  O30_25 
REMARK    3  A    between atoms: C29_24  and  C31_26 
REMARK    4  A    between atoms: C31_26  and  C33_28 
REMARK    5  A    between atoms: C33_28  and  O34_29 
ROOT
ATOM      1  C1  ZIN A   1      32.522   1.180  31.306  0.00  0.00     0.013 C 
ATOM      2  C2  ZIN A   1      32.830   2.352  30.372  0.00  0.00     0.025 C 
ATOM      3  C4  ZIN A   1      34.314   2.296  29.916  0.00  0.00     0.013 C 
ATOM      4  C5  ZIN A   1      35.015   3.226  30.911  0.00  0.00     0.005 C 
ATOM      5  C7  ZIN A   1      36.346   3.796  30.458  0.00  0.00     0.037 C 
ATOM      6  C9  ZIN A   1      37.354   2.663  30.254  0.00  0.00     0.050 C 
ATOM      7  C10 ZIN A   1      38.684   3.239  29.758  0.00  0.00     0.201 C 
ATOM      8  F12 ZIN A   1      39.641   2.221  29.683  0.00  0.00    -0.245 F 
ATOM      9  C13 ZIN A   1      39.137   4.298  30.746  0.00  0.00    -0.027 A 
ATOM     10  C14 ZIN A   1      40.367   4.233  31.238  0.00  0.00     0.061 A 
ATOM     11  C15 ZIN A   1      40.835   5.229  32.213  0.00  0.00     0.172 A 
ATOM     12  O16 ZIN A   1      41.975   5.197  32.638  0.00  0.00    -0.289 OA
ATOM     13  C17 ZIN A   1      39.894   6.268  32.663  0.00  0.00     0.052 A 
ATOM     14  C18 ZIN A   1      38.673   6.319  32.153  0.00  0.00    -0.006 A 
ATOM     15  C19 ZIN A   1      38.164   5.377  31.117  0.00  0.00     0.039 A 
ATOM     16  C20 ZIN A   1      37.861   6.187  29.856  0.00  0.00     0.028 C 
ATOM     17  C21 ZIN A   1      36.835   4.756  31.555  0.00  0.00     0.147 C 
ATOM     18  F22 ZIN A   1      37.034   4.021  32.728  0.00  0.00    -0.238 F 
ATOM     19  C23 ZIN A   1      35.830   5.866  31.847  0.00  0.00     0.160 C 
ATOM     20  C26 ZIN A   1      34.436   5.302  32.166  0.00  0.00     0.048 C 
ATOM     21  C27 ZIN A   1      34.003   4.400  31.010  0.00  0.00     0.001 C 
ATOM     22  C28 ZIN A   1      34.081   5.174  29.692  0.00  0.00     0.019 C 
ATOM     23  C29 ZIN A   1      32.655   3.694  31.127  0.00  0.00     0.131 C 
ENDROOT
BRANCH  23  24
ATOM     24  O30 ZIN A   1      32.322   3.487  32.501  0.00  0.00    -0.381 OA
ATOM     25  H54 ZIN A   1      31.380   3.334  32.660  0.00  0.00     0.211 HD
ENDBRANCH  23  24
BRANCH  23  26
ATOM     26  C31 ZIN A   1      31.581   4.500  30.444  0.00  0.00     0.185 C 
ATOM     27  O32 ZIN A   1      31.465   5.678  30.685  0.00  0.00    -0.292 OA
BRANCH  26  28
ATOM     28  C33 ZIN A   1      30.651   3.837  29.460  0.00  0.00     0.245 C 
BRANCH  28  29
ATOM     29  O34 ZIN A   1      29.516   3.315  30.154  0.00  0.00    -0.393 OA
ATOM     30  H57 ZIN A   1      29.706   3.028  31.058  0.00  0.00     0.209 HD
ENDBRANCH  28  29
ENDBRANCH  26  28
ENDBRANCH  23  26
BRANCH  19  31
ATOM     31  O25 ZIN A   1      35.735   6.720  30.704  0.00  0.00    -0.392 OA
ATOM     32  H48 ZIN A   1      34.832   6.838  30.375  0.00  0.00     0.210 HD
ENDBRANCH  19  31
TORSDOF 5
ENDMDL
MODEL 31
REMARK CAVERDOCK RESULT:      28.4      0.000      0.000
REMARK CAVERDOCK CONSTRAINTS:       0.0      0.0      0.0      0.0
REMARK CAVERDOCK TUNNEL: 30     28.4      1.9     31.1
REMARK  5 active torsions:
REMARK  status: ('A' for Active; 'I' for Inactive)
REMARK    1  A    between atoms: C23_19  and  O25_20 
REMARK    2  A    between atoms: C29_24  and  O30_25 
REMARK    3  A    between atoms: C29_24  and  C31_26 
REMARK    4  A    between atoms: C31_26  and  C33_28 
REMARK    5  A    between atoms: C33_28  and  O34_29 
ROOT
ATOM      1  C1  ZIN A   1      32.421   0.979  31.046  0.00  0.00     0.013 C 
ATOM      2  C2  ZIN A   1      32.731   2.171  30.138  0.00  0.00     0.025 C 
ATOM      3  C4  ZIN A   1      34.226   2.148  29.720  0.00  0.00     0.013 C 
ATOM      4  C5  ZIN A   1      34.885   3.075  30.746  0.00  0.00     0.005 C 
ATOM      5  C7  ZIN A   1      36.217   3.675  30.336  0.00  0.00     0.037 C 
ATOM      6  C9  ZIN A   1      37.250   2.563  30.140  0.00  0.00     0.050 C 
ATOM      7  C10 ZIN A   1      38.581   3.170  29.687  0.00  0.00     0.201 C 
ATOM      8  F12 ZIN A   1      39.558   2.170  29.621  0.00  0.00    -0.245 F 
ATOM      9  C13 ZIN A   1      38.991   4.221  30.702  0.00  0.00    -0.027 A 
ATOM     10  C14 ZIN A   1      40.209   4.170  31.224  0.00  0.00     0.061 A 
ATOM     11  C15 ZIN A   1      40.634   5.159  32.226  0.00  0.00     0.172 A 
ATOM     12  O16 ZIN A   1      41.764   5.140  32.679  0.00  0.00    -0.289 OA
ATOM     13  C17 ZIN A   1      39.663   6.174  32.668  0.00  0.00     0.052 A 
ATOM     14  C18 ZIN A   1      38.455   6.211  32.128  0.00  0.00    -0.006 A 
ATOM     15  C19 ZIN A   1      37.989   5.277  31.065  0.00  0.00     0.039 A 
ATOM     16  C20 ZIN A   1      37.703   6.101  29.809  0.00  0.00     0.028 C 
ATOM     17  C21 ZIN A   1      36.661   4.625  31.460  0.00  0.00     0.147 C 
ATOM     18  F22 ZIN A   1      36.844   3.876  32.626  0.00  0.00    -0.238 F 
ATOM     19  C23 ZIN A   1      35.629   5.713  31.742  0.00  0.00     0.160 C 
ATOM     20  C26 ZIN A   1      34.238   5.120  32.018  0.00  0.00     0.048 C 
ATOM     21  C27 ZIN A   1      33.851   4.229  30.837  0.00  0.00     0.001 C 
ATOM     22  C28 ZIN A   1      33.948   5.024  29.534  0.00  0.00     0.019 C 
ATOM     23  C29 ZIN A   1      32.513   3.497  30.909  0.00  0.00     0.131 C 
ENDROOT
BRANCH  23  24
ATOM     24  O30 ZIN A   1      32.149   3.263  32.271  0.00  0.00    -0.381 OA
ATOM     25  H54 ZIN A   1      32.046   2.328  32.497  0.00  0.00     0.211 HD
ENDBRANCH  23  24
BRANCH  23  26
ATOM     26  C31 ZIN A   1      31.442   4.295  30.212  0.00  0.00     0.185 C 
ATOM     27  O32 ZIN A   1      31.231   5.438  30.539  0.00  0.00    -0.292 OA
BRANCH  26  28
ATOM     28  C33 ZIN A   1      30.634   3.666  29.106  0.00  0.00     0.245 C 
BRANCH  28  29
ATOM     29  O34 ZIN A   1      29.484   3.025  29.661  0.00  0.00    -0.393 OA
ATOM     30  H57 ZIN A   1      29.358   3.190  30.606  0.00  0.00     0.209 HD
ENDBRANCH  28  29
ENDBRANCH  26  28
ENDBRANCH  23  26
BRANCH  19  31
ATOM     31  O25 ZIN A   1      35.547   6.583  30.611  0.00  0.00    -0.392 OA
ATOM     32  H48 ZIN A   1      34.887   6.316  29.956  0.00  0.00     0.210 HD
ENDBRANCH  19  31
TORSDOF 5
ENDMDL
MODEL 32
REMARK CAVERDOCK RESULT:      27.9      0.000      0.000
REMARK CAVERDOCK CONSTRAINTS:       0.3      0.0      0.0      0.0
REMARK CAVERDOCK TUNNEL: 31     27.9      1.9     32.2
REMARK  5 active torsions:
REMARK  status: ('A' for Active; 'I' for Inactive)
REMARK    1  A    between atoms: C23_19  and  O25_20 
REMARK    2  A    between atoms: C29_24  and  O30_25 
REMARK    3  A    between atoms: C29_24  and  C31_26 
REMARK    4  A    between atoms: C31_26  and  C33_28 
REMARK    5  A    between atoms: C33_28  and  O34_29 
ROOT
ATOM      1  C1  ZIN A   1      32.233   0.993  31.116  0.00  0.00     0.013 C 
ATOM      2  C2  ZIN A   1      32.588   2.136  30.163  0.00  0.00     0.025 C 
ATOM      3  C4  ZIN A   1      34.097   2.076  29.797  0.00  0.00     0.013 C 
ATOM      4  C5  ZIN A   1      34.733   3.043  30.799  0.00  0.00     0.005 C 
ATOM      5  C7  ZIN A   1      36.086   3.608  30.406  0.00  0.00     0.037 C 
ATOM      6  C9  ZIN A   1      37.110   2.476  30.299  0.00  0.00     0.050 C 
ATOM      7  C10 ZIN A   1      38.463   3.046  29.862  0.00  0.00     0.201 C 
ATOM      8  F12 ZIN A   1      39.428   2.033  29.877  0.00  0.00    -0.245 F 
ATOM      9  C13 ZIN A   1      38.852   4.140  30.839  0.00  0.00    -0.027 A 
ATOM     10  C14 ZIN A   1      40.051   4.100  31.404  0.00  0.00     0.061 A 
ATOM     11  C15 ZIN A   1      40.456   5.131  32.372  0.00  0.00     0.172 A 
ATOM     12  O16 ZIN A   1      41.569   5.121  32.863  0.00  0.00    -0.289 OA
ATOM     13  C17 ZIN A   1      39.484   6.178  32.731  0.00  0.00     0.052 A 
ATOM     14  C18 ZIN A   1      38.295   6.202  32.150  0.00  0.00    -0.006 A 
ATOM     15  C19 ZIN A   1      37.852   5.223  31.117  0.00  0.00     0.039 A 
ATOM     16  C20 ZIN A   1      37.619   5.989  29.814  0.00  0.00     0.028 C 
ATOM     17  C21 ZIN A   1      36.504   4.606  31.498  0.00  0.00     0.147 C 
ATOM     18  F22 ZIN A   1      36.638   3.912  32.704  0.00  0.00    -0.238 F 
ATOM     19  C23 ZIN A   1      35.477   5.719  31.693  0.00  0.00     0.160 C 
ATOM     20  C26 ZIN A   1      34.071   5.155  31.949  0.00  0.00     0.048 C 
ATOM     21  C27 ZIN A   1      33.711   4.212  30.800  0.00  0.00     0.001 C 
ATOM     22  C28 ZIN A   1      33.862   4.943  29.464  0.00  0.00     0.019 C 
ATOM     23  C29 ZIN A   1      32.362   3.500  30.862  0.00  0.00     0.131 C 
ENDROOT
BRANCH  23  24
ATOM     24  O30 ZIN A   1      31.950   3.337  32.220  0.00  0.00    -0.381 OA
ATOM     25  H54 ZIN A   1      32.621   2.935  32.789  0.00  0.00     0.211 HD
ENDBRANCH  23  24
BRANCH  23  26
ATOM     26  C31 ZIN A   1      31.326   4.276  30.091  0.00  0.00     0.185 C 
ATOM     27  O32 ZIN A   1      31.182   5.458  30.293  0.00  0.00    -0.292 OA
BRANCH  26  28
ATOM     28  C33 ZIN A   1      30.468   3.576  29.067  0.00  0.00     0.245 C 
BRANCH  28  29
ATOM     29  O34 ZIN A   1      29.276   3.096  29.692  0.00  0.00    -0.393 OA
ATOM     30  H57 ZIN A   1      28.556   3.741  29.716  0.00  0.00     0.209 HD
ENDBRANCH  28  29
ENDBRANCH  26  28
ENDBRANCH  23  26
BRANCH  19  31
ATOM     31  O25 ZIN A   1      35.444   6.534  30.519  0.00  0.00    -0.392 OA
ATOM     32  H48 ZIN A   1      36.311   6.865  30.245  0.00  0.00     0.210 HD
ENDBRANCH  19  31
TORSDOF 5
ENDMDL
MODEL 33
REMARK CAVERDOCK RESULT:      27.4      0.000      0.000
REMARK CAVERDOCK CONSTRAINTS:       0.1      0.0      0.0      0.0
REMARK CAVERDOCK TUNNEL: 32     27.4      2.0     33.4
REMARK  5 active torsions:
REMARK  status: ('A' for Active; 'I' for Inactive)
REMARK    1  A    between atoms: C23_19  and  O25_20 
REMARK    2  A    between atoms: C29_24  and  O30_25 
REMARK    3  A    between atoms: C29_24  and  C31_26 
REMARK    4  A    between atoms: C31_26  and  C33_28 
REMARK    5  A    between atoms: C33_28  and  O34_29 
ROOT
ATOM      1  C1  ZIN A   1      32.101   1.015  31.110  0.00  0.00     0.013 C 
ATOM      2  C2  ZIN A   1      32.435   2.194  30.194  0.00  0.00     0.025 C 
ATOM      3  C4  ZIN A   1      33.932   2.144  29.784  0.00  0.00     0.013 C 
ATOM      4  C5  ZIN A   1      34.600   3.068  30.806  0.00  0.00     0.005 C 
ATOM      5  C7  ZIN A   1      35.944   3.644  30.397  0.00  0.00     0.037 C 
ATOM      6  C9  ZIN A   1      36.959   2.514  30.216  0.00  0.00     0.050 C 
ATOM      7  C10 ZIN A   1      38.303   3.096  29.765  0.00  0.00     0.201 C 
ATOM      8  F12 ZIN A   1      39.263   2.079  29.712  0.00  0.00    -0.245 F 
ATOM      9  C13 ZIN A   1      38.724   4.148  30.773  0.00  0.00    -0.027 A 
ATOM     10  C14 ZIN A   1      39.938   4.082  31.302  0.00  0.00     0.061 A 
ATOM     11  C15 ZIN A   1      40.375   5.072  32.298  0.00  0.00     0.172 A 
ATOM     12  O16 ZIN A   1      41.501   5.039  32.757  0.00  0.00    -0.289 OA
ATOM     13  C17 ZIN A   1      39.418   6.106  32.726  0.00  0.00     0.052 A 
ATOM     14  C18 ZIN A   1      38.213   6.158  32.180  0.00  0.00    -0.006 A 
ATOM     15  C19 ZIN A   1      37.737   5.223  31.122  0.00  0.00     0.039 A 
ATOM     16  C20 ZIN A   1      37.471   6.042  29.858  0.00  0.00     0.028 C 
ATOM     17  C21 ZIN A   1      36.397   4.596  31.516  0.00  0.00     0.147 C 
ATOM     18  F22 ZIN A   1      36.562   3.853  32.689  0.00  0.00    -0.238 F 
ATOM     19  C23 ZIN A   1      35.382   5.703  31.784  0.00  0.00     0.160 C 
ATOM     20  C26 ZIN A   1      33.980   5.134  32.057  0.00  0.00     0.048 C 
ATOM     21  C27 ZIN A   1      33.584   4.239  30.882  0.00  0.00     0.001 C 
ATOM     22  C28 ZIN A   1      33.701   5.022  29.573  0.00  0.00     0.019 C 
ATOM     23  C29 ZIN A   1      32.234   3.530  30.953  0.00  0.00     0.131 C 
ENDROOT
BRANCH  23  24
ATOM     24  O30 ZIN A   1      31.860   3.313  32.315  0.00  0.00    -0.381 OA
ATOM     25  H54 ZIN A   1      32.600   3.343  32.937  0.00  0.00     0.211 HD
ENDBRANCH  23  24
BRANCH  23  26
ATOM     26  C31 ZIN A   1      31.180   4.339  30.244  0.00  0.00     0.185 C 
ATOM     27  O32 ZIN A   1      31.130   5.536  30.401  0.00  0.00    -0.292 OA
BRANCH  26  28
ATOM     28  C33 ZIN A   1      30.188   3.656  29.338  0.00  0.00     0.245 C 
BRANCH  28  29
ATOM     29  O34 ZIN A   1      28.874   3.789  29.884  0.00  0.00    -0.393 OA
ATOM     30  H57 ZIN A   1      28.859   4.012  30.824  0.00  0.00     0.209 HD
ENDBRANCH  28  29
ENDBRANCH  26  28
ENDBRANCH  23  26
BRANCH  19  31
ATOM     31  O25 ZIN A   1      35.319   6.564  30.645  0.00  0.00    -0.392 OA
ATOM     32  H48 ZIN A   1      34.636   7.247  30.705  0.00  0.00     0.210 HD
ENDBRANCH  19  31
TORSDOF 5
ENDMDL
MODEL 34
REMARK CAVERDOCK RESULT:      26.4      0.000      0.000
REMARK CAVERDOCK CONSTRAINTS:       0.0      0.0      0.0      0.0
REMARK CAVERDOCK TUNNEL: 33     26.4      2.0     34.3
REMARK  5 active torsions:
REMARK  status: ('A' for Active; 'I' for Inactive)
REMARK    1  A    between atoms: C23_19  and  O25_20 
REMARK    2  A    between atoms: C29_24  and  O30_25 
REMARK    3  A    between atoms: C29_24  and  C31_26 
REMARK    4  A    between atoms: C31_26  and  C33_28 
REMARK    5  A    between atoms: C33_28  and  O34_29 
ROOT
ATOM      1  C1  ZIN A   1      31.943   0.954  31.063  0.00  0.00     0.013 C 
ATOM      2  C2  ZIN A   1      32.286   2.114  30.126  0.00  0.00     0.025 C 
ATOM      3  C4  ZIN A   1      33.786   2.050  29.726  0.00  0.00     0.013 C 
ATOM      4  C5  ZIN A   1      34.451   2.993  30.734  0.00  0.00     0.005 C 
ATOM      5  C7  ZIN A   1      35.799   3.556  30.323  0.00  0.00     0.037 C 
ATOM      6  C9  ZIN A   1      36.812   2.419  30.171  0.00  0.00     0.050 C 
ATOM      7  C10 ZIN A   1      38.160   2.988  29.717  0.00  0.00     0.201 C 
ATOM      8  F12 ZIN A   1      39.118   1.968  29.690  0.00  0.00    -0.245 F 
ATOM      9  C13 ZIN A   1      38.578   4.059  30.707  0.00  0.00    -0.027 A 
ATOM     10  C14 ZIN A   1      39.789   3.999  31.245  0.00  0.00     0.061 A 
ATOM     11  C15 ZIN A   1      40.222   5.007  32.224  0.00  0.00     0.172 A 
ATOM     12  O16 ZIN A   1      41.346   4.979  32.691  0.00  0.00    -0.289 OA
ATOM     13  C17 ZIN A   1      39.266   6.053  32.626  0.00  0.00     0.052 A 
ATOM     14  C18 ZIN A   1      38.065   6.098  32.071  0.00  0.00    -0.006 A 
ATOM     15  C19 ZIN A   1      37.593   5.143  31.029  0.00  0.00     0.039 A 
ATOM     16  C20 ZIN A   1      37.338   5.938  29.747  0.00  0.00     0.028 C 
ATOM     17  C21 ZIN A   1      36.248   4.528  31.426  0.00  0.00     0.147 C 
ATOM     18  F22 ZIN A   1      36.403   3.809  32.614  0.00  0.00    -0.238 F 
ATOM     19  C23 ZIN A   1      35.235   5.643  31.666  0.00  0.00     0.160 C 
ATOM     20  C26 ZIN A   1      33.830   5.085  31.941  0.00  0.00     0.048 C 
ATOM     21  C27 ZIN A   1      33.438   4.168  30.781  0.00  0.00     0.001 C 
ATOM     22  C28 ZIN A   1      33.566   4.925  29.458  0.00  0.00     0.019 C 
ATOM     23  C29 ZIN A   1      32.086   3.465  30.857  0.00  0.00     0.131 C 
ENDROOT
BRANCH  23  24
ATOM     24  O30 ZIN A   1      31.702   3.276  32.221  0.00  0.00    -0.381 OA
ATOM     25  H54 ZIN A   1      31.414   2.377  32.428  0.00  0.00     0.211 HD
ENDBRANCH  23  24
BRANCH  23  26
ATOM     26  C31 ZIN A   1      31.039   4.263  30.125  0.00  0.00     0.185 C 
ATOM     27  O32 ZIN A   1      30.940   5.451  30.319  0.00  0.00    -0.292 OA
BRANCH  26  28
ATOM     28  C33 ZIN A   1      30.113   3.580  29.151  0.00  0.00     0.245 C 
BRANCH  28  29
ATOM     29  O34 ZIN A   1      28.838   3.381  29.764  0.00  0.00    -0.393 OA
ATOM     30  H57 ZIN A   1      28.190   2.947  29.193  0.00  0.00     0.209 HD
ENDBRANCH  28  29
ENDBRANCH  26  28
ENDBRANCH  23  26
BRANCH  19  31
ATOM     31  O25 ZIN A   1      35.182   6.483  30.510  0.00  0.00    -0.392 OA
ATOM     32  H48 ZIN A   1      35.005   7.413  30.707  0.00  0.00     0.210 HD
ENDBRANCH  19  31
TORSDOF 5
ENDMDL
MODEL 35
REMARK CAVERDOCK RESULT:      25.9      0.000      0.000
REMARK CAVERDOCK CONSTRAINTS:       0.3      0.0      0.0      0.0
REMARK CAVERDOCK TUNNEL: 34     25.9      2.0     35.1
REMARK  5 active torsions:
REMARK  status: ('A' for Active; 'I' for Inactive)
REMARK    1  A    between atoms: C23_19  and  O25_20 
REMARK    2  A    between atoms: C29_24  and  O30_25 
REMARK    3  A    between atoms: C29_24  and  C31_26 
REMARK    4  A    between atoms: C31_26  and  C33_28 
REMARK    5  A    between atoms: C33_28  and  O34_29 
ROOT
ATOM      1  C1  ZIN A   1      31.804   0.913  31.064  0.00  0.00     0.013 C 
ATOM      2  C2  ZIN A   1      32.142   2.073  30.125  0.00  0.00     0.025 C 
ATOM      3  C4  ZIN A   1      33.640   2.012  29.719  0.00  0.00     0.013 C 
ATOM      4  C5  ZIN A   1      34.307   2.957  30.725  0.00  0.00     0.005 C 
ATOM      5  C7  ZIN A   1      35.652   3.523  30.308  0.00  0.00     0.037 C 
ATOM      6  C9  ZIN A   1      36.667   2.388  30.153  0.00  0.00     0.050 C 
ATOM      7  C10 ZIN A   1      38.012   2.959  29.693  0.00  0.00     0.201 C 
ATOM      8  F12 ZIN A   1      38.972   1.941  29.663  0.00  0.00    -0.245 F 
ATOM      9  C13 ZIN A   1      38.432   4.031  30.681  0.00  0.00    -0.027 A 
ATOM     10  C14 ZIN A   1      39.645   3.974  31.214  0.00  0.00     0.061 A 
ATOM     11  C15 ZIN A   1      40.080   4.984  32.191  0.00  0.00     0.172 A 
ATOM     12  O16 ZIN A   1      41.205   4.958  32.654  0.00  0.00    -0.289 OA
ATOM     13  C17 ZIN A   1      39.123   6.027  32.596  0.00  0.00     0.052 A 
ATOM     14  C18 ZIN A   1      37.920   6.070  32.046  0.00  0.00    -0.006 A 
ATOM     15  C19 ZIN A   1      37.446   5.114  31.006  0.00  0.00     0.039 A 
ATOM     16  C20 ZIN A   1      37.184   5.907  29.725  0.00  0.00     0.028 C 
ATOM     17  C21 ZIN A   1      36.104   4.496  31.408  0.00  0.00     0.147 C 
ATOM     18  F22 ZIN A   1      36.265   3.778  32.597  0.00  0.00    -0.238 F 
ATOM     19  C23 ZIN A   1      35.089   5.610  31.652  0.00  0.00     0.160 C 
ATOM     20  C26 ZIN A   1      33.686   5.048  31.933  0.00  0.00     0.048 C 
ATOM     21  C27 ZIN A   1      33.292   4.130  30.775  0.00  0.00     0.001 C 
ATOM     22  C28 ZIN A   1      33.413   4.887  29.450  0.00  0.00     0.019 C 
ATOM     23  C29 ZIN A   1      31.941   3.424  30.856  0.00  0.00     0.131 C 
ENDROOT
BRANCH  23  24
ATOM     24  O30 ZIN A   1      31.563   3.235  32.222  0.00  0.00    -0.381 OA
ATOM     25  H54 ZIN A   1      32.062   3.779  32.847  0.00  0.00     0.211 HD
ENDBRANCH  23  24
BRANCH  23  26
ATOM     26  C31 ZIN A   1      30.890   4.220  30.128  0.00  0.00     0.185 C 
ATOM     27  O32 ZIN A   1      30.738   5.392  30.378  0.00  0.00    -0.292 OA
BRANCH  26  28
ATOM     28  C33 ZIN A   1      30.027   3.554  29.087  0.00  0.00     0.245 C 
BRANCH  28  29
ATOM     29  O34 ZIN A   1      28.701   3.398  29.595  0.00  0.00    -0.393 OA
ATOM     30  H57 ZIN A   1      28.007   3.570  28.945  0.00  0.00     0.209 HD
ENDBRANCH  28  29
ENDBRANCH  26  28
ENDBRANCH  23  26
BRANCH  19  31
ATOM     31  O25 ZIN A   1      35.031   6.448  30.495  0.00  0.00    -0.392 OA
ATOM     32  H48 ZIN A   1      34.158   6.485  30.079  0.00  0.00     0.210 HD
ENDBRANCH  19  31
TORSDOF 5
ENDMDL
MODEL 36
REMARK CAVERDOCK RESULT:      25.1      0.000      0.000
REMARK CAVERDOCK CONSTRAINTS:       0.0      0.0      0.0      0.0
REMARK CAVERDOCK TUNNEL: 35     25.1      2.0     36.4
REMARK  5 active torsions:
REMARK  status: ('A' for Active; 'I' for Inactive)
REMARK    1  A    between atoms: C23_19  and  O25_20 
REMARK    2  A    between atoms: C29_24  and  O30_25 
REMARK    3  A    between atoms: C29_24  and  C31_26 
REMARK    4  A    between atoms: C31_26  and  C33_28 
REMARK    5  A    between atoms: C33_28  and  O34_29 
ROOT
ATOM      1  C1  ZIN A   1      31.700   0.878  31.093  0.00  0.00     0.013 C 
ATOM      2  C2  ZIN A   1      32.025   2.033  30.143  0.00  0.00     0.025 C 
ATOM      3  C4  ZIN A   1      33.520   1.978  29.728  0.00  0.00     0.013 C 
ATOM      4  C5  ZIN A   1      34.188   2.934  30.721  0.00  0.00     0.005 C 
ATOM      5  C7  ZIN A   1      35.527   3.505  30.291  0.00  0.00     0.037 C 
ATOM      6  C9  ZIN A   1      36.548   2.375  30.139  0.00  0.00     0.050 C 
ATOM      7  C10 ZIN A   1      37.886   2.950  29.666  0.00  0.00     0.201 C 
ATOM      8  F12 ZIN A   1      38.852   1.937  29.638  0.00  0.00    -0.245 F 
ATOM      9  C13 ZIN A   1      38.306   4.033  30.642  0.00  0.00    -0.027 A 
ATOM     10  C14 ZIN A   1      39.523   3.987  31.168  0.00  0.00     0.061 A 
ATOM     11  C15 ZIN A   1      39.958   5.007  32.134  0.00  0.00     0.172 A 
ATOM     12  O16 ZIN A   1      41.086   4.992  32.590  0.00  0.00    -0.289 OA
ATOM     13  C17 ZIN A   1      38.997   6.049  32.537  0.00  0.00     0.052 A 
ATOM     14  C18 ZIN A   1      37.791   6.079  31.994  0.00  0.00    -0.006 A 
ATOM     15  C19 ZIN A   1      37.315   5.112  30.965  0.00  0.00     0.039 A 
ATOM     16  C20 ZIN A   1      37.041   5.893  29.679  0.00  0.00     0.028 C 
ATOM     17  C21 ZIN A   1      35.980   4.490  31.381  0.00  0.00     0.147 C 
ATOM     18  F22 ZIN A   1      36.153   3.782  32.574  0.00  0.00    -0.238 F 
ATOM     19  C23 ZIN A   1      34.960   5.599  31.622  0.00  0.00     0.160 C 
ATOM     20  C26 ZIN A   1      33.562   5.032  31.916  0.00  0.00     0.048 C 
ATOM     21  C27 ZIN A   1      33.166   4.102  30.768  0.00  0.00     0.001 C 
ATOM     22  C28 ZIN A   1      33.274   4.848  29.437  0.00  0.00     0.019 C 
ATOM     23  C29 ZIN A   1      31.821   3.388  30.864  0.00  0.00     0.131 C 
ENDROOT
BRANCH  23  24
ATOM     24  O30 ZIN A   1      31.452   3.209  32.233  0.00  0.00    -0.381 OA
ATOM     25  H54 ZIN A   1      31.603   2.314  32.567  0.00  0.00     0.211 HD
ENDBRANCH  23  24
BRANCH  23  26
ATOM     26  C31 ZIN A   1      30.760   4.172  30.136  0.00  0.00     0.185 C 
ATOM     27  O32 ZIN A   1      30.595   5.342  30.386  0.00  0.00    -0.292 OA
BRANCH  26  28
ATOM     28  C33 ZIN A   1      29.904   3.496  29.096  0.00  0.00     0.245 C 
BRANCH  28  29
ATOM     29  O34 ZIN A   1      28.723   2.979  29.712  0.00  0.00    -0.393 OA
ATOM     30  H57 ZIN A   1      28.060   3.652  29.920  0.00  0.00     0.209 HD
ENDBRANCH  28  29
ENDBRANCH  26  28
ENDBRANCH  23  26
BRANCH  19  31
ATOM     31  O25 ZIN A   1      34.889   6.428  30.459  0.00  0.00    -0.392 OA
ATOM     32  H48 ZIN A   1      34.627   7.341  30.642  0.00  0.00     0.210 HD
ENDBRANCH  19  31
TORSDOF 5
ENDMDL
MODEL 37
REMARK CAVERDOCK RESULT:      23.9      0.000      0.000
REMARK CAVERDOCK CONSTRAINTS:       0.1      0.0      0.0      0.0
REMARK CAVERDOCK TUNNEL: 36     23.9      2.0     37.4
REMARK  5 active torsions:
REMARK  status: ('A' for Active; 'I' for Inactive)
REMARK    1  A    between atoms: C23_19  and  O25_20 
REMARK    2  A    between atoms: C29_24  and  O30_25 
REMARK    3  A    between atoms: C29_24  and  C31_26 
REMARK    4  A    between atoms: C31_26  and  C33_28 
REMARK    5  A    between atoms: C33_28  and  O34_29 
ROOT
ATOM      1  C1  ZIN A   1      31.377   0.960  31.185  0.00  0.00     0.013 C 
ATOM      2  C2  ZIN A   1      31.722   2.063  30.182  0.00  0.00     0.025 C 
ATOM      3  C4  ZIN A   1      33.207   1.939  29.743  0.00  0.00     0.013 C 
ATOM      4  C5  ZIN A   1      33.926   2.911  30.683  0.00  0.00     0.005 C 
ATOM      5  C7  ZIN A   1      35.275   3.417  30.206  0.00  0.00     0.037 C 
ATOM      6  C9  ZIN A   1      36.254   2.247  30.082  0.00  0.00     0.050 C 
ATOM      7  C10 ZIN A   1      37.602   2.755  29.562  0.00  0.00     0.201 C 
ATOM      8  F12 ZIN A   1      38.532   1.709  29.559  0.00  0.00    -0.245 F 
ATOM      9  C13 ZIN A   1      38.077   3.862  30.485  0.00  0.00    -0.027 A 
ATOM     10  C14 ZIN A   1      39.301   3.796  30.990  0.00  0.00     0.061 A 
ATOM     11  C15 ZIN A   1      39.789   4.839  31.905  0.00  0.00     0.172 A 
ATOM     12  O16 ZIN A   1      40.925   4.803  32.340  0.00  0.00    -0.289 OA
ATOM     13  C17 ZIN A   1      38.873   5.928  32.281  0.00  0.00     0.052 A 
ATOM     14  C18 ZIN A   1      37.658   5.979  31.759  0.00  0.00    -0.006 A 
ATOM     15  C19 ZIN A   1      37.130   4.987  30.779  0.00  0.00     0.039 A 
ATOM     16  C20 ZIN A   1      36.857   5.724  29.468  0.00  0.00     0.028 C 
ATOM     17  C21 ZIN A   1      35.782   4.430  31.245  0.00  0.00     0.147 C 
ATOM     18  F22 ZIN A   1      35.954   3.765  32.463  0.00  0.00    -0.238 F 
ATOM     19  C23 ZIN A   1      34.806   5.582  31.458  0.00  0.00     0.160 C 
ATOM     20  C26 ZIN A   1      33.395   5.076  31.801  0.00  0.00     0.048 C 
ATOM     21  C27 ZIN A   1      32.946   4.115  30.700  0.00  0.00     0.001 C 
ATOM     22  C28 ZIN A   1      33.053   4.802  29.337  0.00  0.00     0.019 C 
ATOM     23  C29 ZIN A   1      31.579   3.453  30.850  0.00  0.00     0.131 C 
ENDROOT
BRANCH  23  24
ATOM     24  O30 ZIN A   1      31.231   3.342  32.232  0.00  0.00    -0.381 OA
ATOM     25  H54 ZIN A   1      31.110   2.433  32.536  0.00  0.00     0.211 HD
ENDBRANCH  23  24
BRANCH  23  26
ATOM     26  C31 ZIN A   1      30.531   4.243  30.109  0.00  0.00     0.185 C 
ATOM     27  O32 ZIN A   1      30.219   5.344  30.495  0.00  0.00    -0.292 OA
BRANCH  26  28
ATOM     28  C33 ZIN A   1      29.871   3.658  28.886  0.00  0.00     0.245 C 
BRANCH  28  29
ATOM     29  O34 ZIN A   1      28.838   2.757  29.287  0.00  0.00    -0.393 OA
ATOM     30  H57 ZIN A   1      28.107   2.691  28.657  0.00  0.00     0.209 HD
ENDBRANCH  28  29
ENDBRANCH  26  28
ENDBRANCH  23  26
BRANCH  19  31
ATOM     31  O25 ZIN A   1      34.740   6.365  30.263  0.00  0.00    -0.392 OA
ATOM     32  H48 ZIN A   1      34.473   7.283  30.408  0.00  0.00     0.210 HD
ENDBRANCH  19  31
TORSDOF 5
ENDMDL
MODEL 38
REMARK CAVERDOCK RESULT:      22.8      0.000      0.000
REMARK CAVERDOCK CONSTRAINTS:       0.1      0.0      0.0      0.0
REMARK CAVERDOCK TUNNEL: 37     22.8      2.0     38.2
REMARK  5 active torsions:
REMARK  status: ('A' for Active; 'I' for Inactive)
REMARK    1  A    between atoms: C23_19  and  O25_20 
REMARK    2  A    between atoms: C29_24  and  O30_25 
REMARK    3  A    between atoms: C29_24  and  C31_26 
REMARK    4  A    between atoms: C31_26  and  C33_28 
REMARK    5  A    between atoms: C33_28  and  O34_29 
ROOT
ATOM      1  C1  ZIN A   1      31.329   0.731  31.142  0.00  0.00     0.013 C 
ATOM      2  C2  ZIN A   1      31.622   1.887  30.183  0.00  0.00     0.025 C 
ATOM      3  C4  ZIN A   1      33.102   1.828  29.714  0.00  0.00     0.013 C 
ATOM      4  C5  ZIN A   1      33.809   2.780  30.684  0.00  0.00     0.005 C 
ATOM      5  C7  ZIN A   1      35.133   3.347  30.208  0.00  0.00     0.037 C 
ATOM      6  C9  ZIN A   1      36.144   2.214  30.016  0.00  0.00     0.050 C 
ATOM      7  C10 ZIN A   1      37.466   2.786  29.495  0.00  0.00     0.201 C 
ATOM      8  F12 ZIN A   1      38.427   1.771  29.431  0.00  0.00    -0.245 F 
ATOM      9  C13 ZIN A   1      37.925   3.866  30.458  0.00  0.00    -0.027 A 
ATOM     10  C14 ZIN A   1      39.159   3.815  30.939  0.00  0.00     0.061 A 
ATOM     11  C15 ZIN A   1      39.632   4.832  31.891  0.00  0.00     0.172 A 
ATOM     12  O16 ZIN A   1      40.777   4.813  32.305  0.00  0.00    -0.289 OA
ATOM     13  C17 ZIN A   1      38.691   5.876  32.331  0.00  0.00     0.052 A 
ATOM     14  C18 ZIN A   1      37.465   5.911  31.832  0.00  0.00    -0.006 A 
ATOM     15  C19 ZIN A   1      36.950   4.948  30.818  0.00  0.00     0.039 A 
ATOM     16  C20 ZIN A   1      36.631   5.733  29.545  0.00  0.00     0.028 C 
ATOM     17  C21 ZIN A   1      35.628   4.329  31.282  0.00  0.00     0.147 C 
ATOM     18  F22 ZIN A   1      35.842   3.618  32.466  0.00  0.00    -0.238 F 
ATOM     19  C23 ZIN A   1      34.621   5.441  31.561  0.00  0.00     0.160 C 
ATOM     20  C26 ZIN A   1      33.233   4.877  31.906  0.00  0.00     0.048 C 
ATOM     21  C27 ZIN A   1      32.793   3.951  30.771  0.00  0.00     0.001 C 
ATOM     22  C28 ZIN A   1      32.855   4.700  29.438  0.00  0.00     0.019 C 
ATOM     23  C29 ZIN A   1      31.449   3.242  30.914  0.00  0.00     0.131 C 
ENDROOT
BRANCH  23  24
ATOM     24  O30 ZIN A   1      31.130   3.060  32.296  0.00  0.00    -0.381 OA
ATOM     25  H54 ZIN A   1      31.699   2.424  32.751  0.00  0.00     0.211 HD
ENDBRANCH  23  24
BRANCH  23  26
ATOM     26  C31 ZIN A   1      30.365   4.031  30.227  0.00  0.00     0.185 C 
ATOM     27  O32 ZIN A   1      30.492   4.348  29.068  0.00  0.00    -0.292 OA
BRANCH  26  28
ATOM     28  C33 ZIN A   1      29.123   4.425  30.985  0.00  0.00     0.245 C 
BRANCH  28  29
ATOM     29  O34 ZIN A   1      28.331   3.263  31.238  0.00  0.00    -0.393 OA
ATOM     30  H57 ZIN A   1      28.266   3.027  32.173  0.00  0.00     0.209 HD
ENDBRANCH  28  29
ENDBRANCH  26  28
ENDBRANCH  23  26
BRANCH  19  31
ATOM     31  O25 ZIN A   1      34.511   6.272  30.404  0.00  0.00    -0.392 OA
ATOM     32  H48 ZIN A   1      34.958   5.919  29.622  0.00  0.00     0.210 HD
ENDBRANCH  19  31
TORSDOF 5
ENDMDL
MODEL 39
REMARK CAVERDOCK RESULT:      21.5      0.000      0.000
REMARK CAVERDOCK CONSTRAINTS:       0.0      0.0      0.0      0.0
REMARK CAVERDOCK TUNNEL: 38     21.5      2.1     39.3
REMARK  5 active torsions:
REMARK  status: ('A' for Active; 'I' for Inactive)
REMARK    1  A    between atoms: C23_19  and  O25_20 
REMARK    2  A    between atoms: C29_24  and  O30_25 
REMARK    3  A    between atoms: C29_24  and  C31_26 
REMARK    4  A    between atoms: C31_26  and  C33_28 
REMARK    5  A    between atoms: C33_28  and  O34_29 
ROOT
ATOM      1  C1  ZIN A   1      31.134   0.673  31.156  0.00  0.00     0.013 C 
ATOM      2  C2  ZIN A   1      31.425   1.809  30.173  0.00  0.00     0.025 C 
ATOM      3  C4  ZIN A   1      32.911   1.757  29.723  0.00  0.00     0.013 C 
ATOM      4  C5  ZIN A   1      33.594   2.741  30.678  0.00  0.00     0.005 C 
ATOM      5  C7  ZIN A   1      34.918   3.313  30.204  0.00  0.00     0.037 C 
ATOM      6  C9  ZIN A   1      35.944   2.188  30.051  0.00  0.00     0.050 C 
ATOM      7  C10 ZIN A   1      37.266   2.764  29.533  0.00  0.00     0.201 C 
ATOM      8  F12 ZIN A   1      38.239   1.759  29.504  0.00  0.00    -0.245 F 
ATOM      9  C13 ZIN A   1      37.699   3.872  30.475  0.00  0.00    -0.027 A 
ATOM     10  C14 ZIN A   1      38.929   3.848  30.971  0.00  0.00     0.061 A 
ATOM     11  C15 ZIN A   1      39.378   4.893  31.904  0.00  0.00     0.172 A 
ATOM     12  O16 ZIN A   1      40.517   4.898  32.332  0.00  0.00    -0.289 OA
ATOM     13  C17 ZIN A   1      38.418   5.935  32.307  0.00  0.00     0.052 A 
ATOM     14  C18 ZIN A   1      37.199   5.944  31.793  0.00  0.00    -0.006 A 
ATOM     15  C19 ZIN A   1      36.707   4.950  30.797  0.00  0.00     0.039 A 
ATOM     16  C20 ZIN A   1      36.394   5.700  29.502  0.00  0.00     0.028 C 
ATOM     17  C21 ZIN A   1      35.388   4.326  31.260  0.00  0.00     0.147 C 
ATOM     18  F22 ZIN A   1      35.596   3.646  32.463  0.00  0.00    -0.238 F 
ATOM     19  C23 ZIN A   1      34.364   5.432  31.501  0.00  0.00     0.160 C 
ATOM     20  C26 ZIN A   1      32.979   4.859  31.842  0.00  0.00     0.048 C 
ATOM     21  C27 ZIN A   1      32.564   3.901  30.725  0.00  0.00     0.001 C 
ATOM     22  C28 ZIN A   1      32.633   4.619  29.375  0.00  0.00     0.019 C 
ATOM     23  C29 ZIN A   1      31.227   3.178  30.869  0.00  0.00     0.131 C 
ENDROOT
BRANCH  23  24
ATOM     24  O30 ZIN A   1      30.894   3.026  32.250  0.00  0.00    -0.381 OA
ATOM     25  H54 ZIN A   1      30.577   2.143  32.484  0.00  0.00     0.211 HD
ENDBRANCH  23  24
BRANCH  23  26
ATOM     26  C31 ZIN A   1      30.142   3.937  30.150  0.00  0.00     0.185 C 
ATOM     27  O32 ZIN A   1      29.888   5.075  30.467  0.00  0.00    -0.292 OA
BRANCH  26  28
ATOM     28  C33 ZIN A   1      29.373   3.277  29.035  0.00  0.00     0.245 C 
BRANCH  28  29
ATOM     29  O34 ZIN A   1      28.240   2.593  29.576  0.00  0.00    -0.393 OA
ATOM     30  H57 ZIN A   1      27.798   3.070  30.291  0.00  0.00     0.209 HD
ENDBRANCH  28  29
ENDBRANCH  26  28
ENDBRANCH  23  26
BRANCH  19  31
ATOM     31  O25 ZIN A   1      34.258   6.234  30.322  0.00  0.00    -0.392 OA
ATOM     32  H48 ZIN A   1      34.716   7.084  30.382  0.00  0.00     0.210 HD
ENDBRANCH  19  31
TORSDOF 5
ENDMDL
MODEL 40
REMARK CAVERDOCK RESULT:      20.1      0.000      0.000
REMARK CAVERDOCK CONSTRAINTS:       0.0      0.0      0.0      0.0
REMARK CAVERDOCK TUNNEL: 39     20.1      2.2     40.2
REMARK  5 active torsions:
REMARK  status: ('A' for Active; 'I' for Inactive)
REMARK    1  A    between atoms: C23_19  and  O25_20 
REMARK    2  A    between atoms: C29_24  and  O30_25 
REMARK    3  A    between atoms: C29_24  and  C31_26 
REMARK    4  A    between atoms: C31_26  and  C33_28 
REMARK    5  A    between atoms: C33_28  and  O34_29 
ROOT
ATOM      1  C1  ZIN A   1      30.952   0.615  31.340  0.00  0.00     0.013 C 
ATOM      2  C2  ZIN A   1      31.213   1.726  30.321  0.00  0.00     0.025 C 
ATOM      3  C4  ZIN A   1      32.682   1.658  29.821  0.00  0.00     0.013 C 
ATOM      4  C5  ZIN A   1      33.401   2.662  30.729  0.00  0.00     0.005 C 
ATOM      5  C7  ZIN A   1      34.708   3.217  30.195  0.00  0.00     0.037 C 
ATOM      6  C9  ZIN A   1      35.726   2.085  30.034  0.00  0.00     0.050 C 
ATOM      7  C10 ZIN A   1      37.030   2.644  29.458  0.00  0.00     0.201 C 
ATOM      8  F12 ZIN A   1      37.999   1.635  29.419  0.00  0.00    -0.245 F 
ATOM      9  C13 ZIN A   1      37.499   3.772  30.358  0.00  0.00    -0.027 A 
ATOM     10  C14 ZIN A   1      38.745   3.756  30.812  0.00  0.00     0.061 A 
ATOM     11  C15 ZIN A   1      39.229   4.821  31.703  0.00  0.00     0.172 A 
ATOM     12  O16 ZIN A   1      40.383   4.831  32.092  0.00  0.00    -0.289 OA
ATOM     13  C17 ZIN A   1      38.287   5.875  32.114  0.00  0.00     0.052 A 
ATOM     14  C18 ZIN A   1      37.051   5.876  31.642  0.00  0.00    -0.006 A 
ATOM     15  C19 ZIN A   1      36.522   4.861  30.688  0.00  0.00     0.039 A 
ATOM     16  C20 ZIN A   1      36.167   5.581  29.387  0.00  0.00     0.028 C 
ATOM     17  C21 ZIN A   1      35.217   4.253  31.210  0.00  0.00     0.147 C 
ATOM     18  F22 ZIN A   1      35.465   3.601  32.422  0.00  0.00    -0.238 F 
ATOM     19  C23 ZIN A   1      34.206   5.368  31.460  0.00  0.00     0.160 C 
ATOM     20  C26 ZIN A   1      32.832   4.809  31.862  0.00  0.00     0.048 C 
ATOM     21  C27 ZIN A   1      32.375   3.826  30.783  0.00  0.00     0.001 C 
ATOM     22  C28 ZIN A   1      32.400   4.511  29.415  0.00  0.00     0.019 C 
ATOM     23  C29 ZIN A   1      31.043   3.112  30.991  0.00  0.00     0.131 C 
ENDROOT
BRANCH  23  24
ATOM     24  O30 ZIN A   1      30.756   2.994  32.386  0.00  0.00    -0.381 OA
ATOM     25  H54 ZIN A   1      31.543   2.929  32.945  0.00  0.00     0.211 HD
ENDBRANCH  23  24
BRANCH  23  26
ATOM     26  C31 ZIN A   1      29.936   3.858  30.291  0.00  0.00     0.185 C 
ATOM     27  O32 ZIN A   1      29.700   5.005  30.586  0.00  0.00    -0.292 OA
BRANCH  26  28
ATOM     28  C33 ZIN A   1      29.121   3.171  29.225  0.00  0.00     0.245 C 
BRANCH  28  29
ATOM     29  O34 ZIN A   1      27.973   2.562  29.820  0.00  0.00    -0.393 OA
ATOM     30  H57 ZIN A   1      28.106   2.283  30.736  0.00  0.00     0.209 HD
ENDBRANCH  28  29
ENDBRANCH  26  28
ENDBRANCH  23  26
BRANCH  19  31
ATOM     31  O25 ZIN A   1      34.062   6.142  30.267  0.00  0.00    -0.392 OA
ATOM     32  H48 ZIN A   1      34.888   6.532  29.948  0.00  0.00     0.210 HD
ENDBRANCH  19  31
TORSDOF 5
ENDMDL
MODEL 41
REMARK CAVERDOCK RESULT:      18.6      0.000      0.000
REMARK CAVERDOCK CONSTRAINTS:       0.1      0.0      0.0      0.0
REMARK CAVERDOCK TUNNEL: 40     18.6      2.3     41.2
REMARK  5 active torsions:
REMARK  status: ('A' for Active; 'I' for Inactive)
REMARK    1  A    between atoms: C23_19  and  O25_20 
REMARK    2  A    between atoms: C29_24  and  O30_25 
REMARK    3  A    between atoms: C29_24  and  C31_26 
REMARK    4  A    between atoms: C31_26  and  C33_28 
REMARK    5  A    between atoms: C33_28  and  O34_29 
ROOT
ATOM      1  C1  ZIN A   1      30.700   0.601  31.332  0.00  0.00     0.013 C 
ATOM      2  C2  ZIN A   1      30.970   1.691  30.292  0.00  0.00     0.025 C 
ATOM      3  C4  ZIN A   1      32.445   1.616  29.812  0.00  0.00     0.013 C 
ATOM      4  C5  ZIN A   1      33.150   2.641  30.706  0.00  0.00     0.005 C 
ATOM      5  C7  ZIN A   1      34.463   3.188  30.176  0.00  0.00     0.037 C 
ATOM      6  C9  ZIN A   1      35.485   2.056  30.050  0.00  0.00     0.050 C 
ATOM      7  C10 ZIN A   1      36.795   2.606  29.477  0.00  0.00     0.201 C 
ATOM      8  F12 ZIN A   1      37.766   1.598  29.471  0.00  0.00    -0.245 F 
ATOM      9  C13 ZIN A   1      37.250   3.754  30.358  0.00  0.00    -0.027 A 
ATOM     10  C14 ZIN A   1      38.491   3.750  30.827  0.00  0.00     0.061 A 
ATOM     11  C15 ZIN A   1      38.962   4.835  31.701  0.00  0.00     0.172 A 
ATOM     12  O16 ZIN A   1      40.111   4.857  32.102  0.00  0.00    -0.289 OA
ATOM     13  C17 ZIN A   1      38.013   5.896  32.078  0.00  0.00     0.052 A 
ATOM     14  C18 ZIN A   1      36.782   5.884  31.592  0.00  0.00    -0.006 A 
ATOM     15  C19 ZIN A   1      36.267   4.847  30.654  0.00  0.00     0.039 A 
ATOM     16  C20 ZIN A   1      35.925   5.539  29.333  0.00  0.00     0.028 C 
ATOM     17  C21 ZIN A   1      34.958   4.247  31.174  0.00  0.00     0.147 C 
ATOM     18  F22 ZIN A   1      35.193   3.622  32.402  0.00  0.00    -0.238 F 
ATOM     19  C23 ZIN A   1      33.941   5.365  31.388  0.00  0.00     0.160 C 
ATOM     20  C26 ZIN A   1      32.564   4.811  31.786  0.00  0.00     0.048 C 
ATOM     21  C27 ZIN A   1      32.122   3.804  30.723  0.00  0.00     0.001 C 
ATOM     22  C28 ZIN A   1      32.161   4.459  29.341  0.00  0.00     0.019 C 
ATOM     23  C29 ZIN A   1      30.788   3.091  30.931  0.00  0.00     0.131 C 
ENDROOT
BRANCH  23  24
ATOM     24  O30 ZIN A   1      30.486   3.002  32.324  0.00  0.00    -0.381 OA
ATOM     25  H54 ZIN A   1      29.569   2.762  32.514  0.00  0.00     0.211 HD
ENDBRANCH  23  24
BRANCH  23  26
ATOM     26  C31 ZIN A   1      29.688   3.819  30.203  0.00  0.00     0.185 C 
ATOM     27  O32 ZIN A   1      29.510   3.622  29.024  0.00  0.00    -0.292 OA
BRANCH  26  28
ATOM     28  C33 ZIN A   1      28.809   4.793  30.945  0.00  0.00     0.245 C 
BRANCH  28  29
ATOM     29  O34 ZIN A   1      27.828   4.075  31.695  0.00  0.00    -0.393 OA
ATOM     30  H57 ZIN A   1      27.022   4.579  31.874  0.00  0.00     0.209 HD
ENDBRANCH  28  29
ENDBRANCH  26  28
ENDBRANCH  23  26
BRANCH  19  31
ATOM     31  O25 ZIN A   1      33.808   6.113  30.177  0.00  0.00    -0.392 OA
ATOM     32  H48 ZIN A   1      33.277   6.916  30.267  0.00  0.00     0.210 HD
ENDBRANCH  19  31
TORSDOF 5
ENDMDL
MODEL 42
REMARK CAVERDOCK RESULT:      17.2      0.000      0.000
REMARK CAVERDOCK CONSTRAINTS:       0.0      0.0      0.0      0.0
REMARK CAVERDOCK TUNNEL: 41     17.2      2.3     42.4
REMARK  5 active torsions:
REMARK  status: ('A' for Active; 'I' for Inactive)
REMARK    1  A    between atoms: C23_19  and  O25_20 
REMARK    2  A    between atoms: C29_24  and  O30_25 
REMARK    3  A    between atoms: C29_24  and  C31_26 
REMARK    4  A    between atoms: C31_26  and  C33_28 
REMARK    5  A    between atoms: C33_28  and  O34_29 
ROOT
ATOM      1  C1  ZIN A   1      30.407   0.608  31.450  0.00  0.00     0.013 C 
ATOM      2  C2  ZIN A   1      30.635   1.757  30.465  0.00  0.00     0.025 C 
ATOM      3  C4  ZIN A   1      32.061   1.665  29.857  0.00  0.00     0.013 C 
ATOM      4  C5  ZIN A   1      32.878   2.600  30.754  0.00  0.00     0.005 C 
ATOM      5  C7  ZIN A   1      34.164   3.136  30.153  0.00  0.00     0.037 C 
ATOM      6  C9  ZIN A   1      35.126   1.981  29.867  0.00  0.00     0.050 C 
ATOM      7  C10 ZIN A   1      36.405   2.522  29.222  0.00  0.00     0.201 C 
ATOM      8  F12 ZIN A   1      37.332   1.485  29.068  0.00  0.00    -0.245 F 
ATOM      9  C13 ZIN A   1      36.978   3.591  30.135  0.00  0.00    -0.027 A 
ATOM     10  C14 ZIN A   1      38.252   3.511  30.497  0.00  0.00     0.061 A 
ATOM     11  C15 ZIN A   1      38.836   4.516  31.397  0.00  0.00     0.172 A 
ATOM     12  O16 ZIN A   1      40.014   4.470  31.701  0.00  0.00    -0.289 OA
ATOM     13  C17 ZIN A   1      37.965   5.581  31.923  0.00  0.00     0.052 A 
ATOM     14  C18 ZIN A   1      36.699   5.645  31.543  0.00  0.00    -0.006 A 
ATOM     15  C19 ZIN A   1      36.067   4.694  30.585  0.00  0.00     0.039 A 
ATOM     16  C20 ZIN A   1      35.647   5.487  29.347  0.00  0.00     0.028 C 
ATOM     17  C21 ZIN A   1      34.782   4.106  31.173  0.00  0.00     0.147 C 
ATOM     18  F22 ZIN A   1      35.091   3.389  32.333  0.00  0.00    -0.238 F 
ATOM     19  C23 ZIN A   1      33.832   5.240  31.546  0.00  0.00     0.160 C 
ATOM     20  C26 ZIN A   1      32.471   4.709  32.021  0.00  0.00     0.048 C 
ATOM     21  C27 ZIN A   1      31.903   3.794  30.936  0.00  0.00     0.001 C 
ATOM     22  C28 ZIN A   1      31.855   4.542  29.601  0.00  0.00     0.019 C 
ATOM     23  C29 ZIN A   1      30.563   3.115  31.207  0.00  0.00     0.131 C 
ENDROOT
BRANCH  23  24
ATOM     24  O30 ZIN A   1      30.373   2.940  32.613  0.00  0.00    -0.381 OA
ATOM     25  H54 ZIN A   1      30.556   2.044  32.927  0.00  0.00     0.211 HD
ENDBRANCH  23  24
BRANCH  23  26
ATOM     26  C31 ZIN A   1      29.437   3.929  30.625  0.00  0.00     0.185 C 
ATOM     27  O32 ZIN A   1      29.666   4.999  30.114  0.00  0.00    -0.292 OA
BRANCH  26  28
ATOM     28  C33 ZIN A   1      28.023   3.409  30.681  0.00  0.00     0.245 C 
BRANCH  28  29
ATOM     29  O34 ZIN A   1      27.669   3.136  32.038  0.00  0.00    -0.393 OA
ATOM     30  H57 ZIN A   1      26.726   3.234  32.226  0.00  0.00     0.209 HD
ENDBRANCH  28  29
ENDBRANCH  26  28
ENDBRANCH  23  26
BRANCH  19  31
ATOM     31  O25 ZIN A   1      33.631   6.075  30.403  0.00  0.00    -0.392 OA
ATOM     32  H48 ZIN A   1      34.131   5.799  29.621  0.00  0.00     0.210 HD
ENDBRANCH  19  31
TORSDOF 5
ENDMDL
MODEL 43
REMARK CAVERDOCK RESULT:      15.9      0.000      0.000
REMARK CAVERDOCK CONSTRAINTS:       0.1      0.0      0.0      0.0
REMARK CAVERDOCK TUNNEL: 42     15.9      2.3     43.1
REMARK  5 active torsions:
REMARK  status: ('A' for Active; 'I' for Inactive)
REMARK    1  A    between atoms: C23_19  and  O25_20 
REMARK    2  A    between atoms: C29_24  and  O30_25 
REMARK    3  A    between atoms: C29_24  and  C31_26 
REMARK    4  A    between atoms: C31_26  and  C33_28 
REMARK    5  A    between atoms: C33_28  and  O34_29 
ROOT
ATOM      1  C1  ZIN A   1      30.363   0.349  31.326  0.00  0.00     0.013 C 
ATOM      2  C2  ZIN A   1      30.564   1.481  30.317  0.00  0.00     0.025 C 
ATOM      3  C4  ZIN A   1      32.024   1.468  29.785  0.00  0.00     0.013 C 
ATOM      4  C5  ZIN A   1      32.729   2.483  30.690  0.00  0.00     0.005 C 
ATOM      5  C7  ZIN A   1      34.006   3.088  30.136  0.00  0.00     0.037 C 
ATOM      6  C9  ZIN A   1      35.056   1.992  29.938  0.00  0.00     0.050 C 
ATOM      7  C10 ZIN A   1      36.328   2.601  29.340  0.00  0.00     0.201 C 
ATOM      8  F12 ZIN A   1      37.329   1.625  29.267  0.00  0.00    -0.245 F 
ATOM      9  C13 ZIN A   1      36.780   3.732  30.245  0.00  0.00    -0.027 A 
ATOM     10  C14 ZIN A   1      38.035   3.751  30.672  0.00  0.00     0.061 A 
ATOM     11  C15 ZIN A   1      38.504   4.820  31.567  0.00  0.00     0.172 A 
ATOM     12  O16 ZIN A   1      39.665   4.863  31.931  0.00  0.00    -0.289 OA
ATOM     13  C17 ZIN A   1      37.538   5.838  32.013  0.00  0.00     0.052 A 
ATOM     14  C18 ZIN A   1      36.291   5.804  31.568  0.00  0.00    -0.006 A 
ATOM     15  C19 ZIN A   1      35.775   4.784  30.611  0.00  0.00     0.039 A 
ATOM     16  C20 ZIN A   1      35.368   5.509  29.328  0.00  0.00     0.028 C 
ATOM     17  C21 ZIN A   1      34.503   4.127  31.153  0.00  0.00     0.147 C 
ATOM     18  F22 ZIN A   1      34.799   3.468  32.351  0.00  0.00    -0.238 F 
ATOM     19  C23 ZIN A   1      33.462   5.205  31.440  0.00  0.00     0.160 C 
ATOM     20  C26 ZIN A   1      32.116   4.596  31.864  0.00  0.00     0.048 C 
ATOM     21  C27 ZIN A   1      31.668   3.612  30.782  0.00  0.00     0.001 C 
ATOM     22  C28 ZIN A   1      31.640   4.315  29.423  0.00  0.00     0.019 C 
ATOM     23  C29 ZIN A   1      30.364   2.852  31.009  0.00  0.00     0.131 C 
ENDROOT
BRANCH  23  24
ATOM     24  O30 ZIN A   1      30.113   2.707  32.408  0.00  0.00    -0.381 OA
ATOM     25  H54 ZIN A   1      30.716   2.097  32.855  0.00  0.00     0.211 HD
ENDBRANCH  23  24
BRANCH  23  26
ATOM     26  C31 ZIN A   1      29.218   3.570  30.344  0.00  0.00     0.185 C 
ATOM     27  O32 ZIN A   1      28.991   3.389  29.171  0.00  0.00    -0.292 OA
BRANCH  26  28
ATOM     28  C33 ZIN A   1      28.355   4.514  31.141  0.00  0.00     0.245 C 
BRANCH  28  29
ATOM     29  O34 ZIN A   1      27.523   3.764  32.029  0.00  0.00    -0.393 OA
ATOM     30  H57 ZIN A   1      28.010   3.184  32.630  0.00  0.00     0.209 HD
ENDBRANCH  28  29
ENDBRANCH  26  28
ENDBRANCH  23  26
BRANCH  19  31
ATOM     31  O25 ZIN A   1      33.266   5.989  30.261  0.00  0.00    -0.392 OA
ATOM     32  H48 ZIN A   1      33.894   5.795  29.551  0.00  0.00     0.210 HD
ENDBRANCH  19  31
TORSDOF 5
ENDMDL
MODEL 44
REMARK CAVERDOCK RESULT:      15.2      0.000      0.000
REMARK CAVERDOCK CONSTRAINTS:       0.0      0.0      0.0      0.0
REMARK CAVERDOCK TUNNEL: 43     15.2      2.4     44.2
REMARK  5 active torsions:
REMARK  status: ('A' for Active; 'I' for Inactive)
REMARK    1  A    between atoms: C23_19  and  O25_20 
REMARK    2  A    between atoms: C29_24  and  O30_25 
REMARK    3  A    between atoms: C29_24  and  C31_26 
REMARK    4  A    between atoms: C31_26  and  C33_28 
REMARK    5  A    between atoms: C33_28  and  O34_29 
ROOT
ATOM      1  C1  ZIN A   1      30.195   0.224  31.256  0.00  0.00     0.013 C 
ATOM      2  C2  ZIN A   1      30.371   1.392  30.284  0.00  0.00     0.025 C 
ATOM      3  C4  ZIN A   1      31.825   1.417  29.738  0.00  0.00     0.013 C 
ATOM      4  C5  ZIN A   1      32.525   2.411  30.671  0.00  0.00     0.005 C 
ATOM      5  C7  ZIN A   1      33.788   3.052  30.126  0.00  0.00     0.037 C 
ATOM      6  C9  ZIN A   1      34.851   1.979  29.881  0.00  0.00     0.050 C 
ATOM      7  C10 ZIN A   1      36.110   2.624  29.293  0.00  0.00     0.201 C 
ATOM      8  F12 ZIN A   1      37.122   1.665  29.179  0.00  0.00    -0.245 F 
ATOM      9  C13 ZIN A   1      36.555   3.731  30.232  0.00  0.00    -0.027 A 
ATOM     10  C14 ZIN A   1      37.814   3.753  30.648  0.00  0.00     0.061 A 
ATOM     11  C15 ZIN A   1      38.276   4.798  31.574  0.00  0.00     0.172 A 
ATOM     12  O16 ZIN A   1      39.439   4.845  31.928  0.00  0.00    -0.289 OA
ATOM     13  C17 ZIN A   1      37.300   5.787  32.062  0.00  0.00     0.052 A 
ATOM     14  C18 ZIN A   1      36.050   5.750  31.627  0.00  0.00    -0.006 A 
ATOM     15  C19 ZIN A   1      35.539   4.756  30.642  0.00  0.00     0.039 A 
ATOM     16  C20 ZIN A   1      35.110   5.518  29.387  0.00  0.00     0.028 C 
ATOM     17  C21 ZIN A   1      34.281   4.064  31.173  0.00  0.00     0.147 C 
ATOM     18  F22 ZIN A   1      34.597   3.369  32.345  0.00  0.00    -0.238 F 
ATOM     19  C23 ZIN A   1      33.228   5.116  31.505  0.00  0.00     0.160 C 
ATOM     20  C26 ZIN A   1      31.894   4.475  31.921  0.00  0.00     0.048 C 
ATOM     21  C27 ZIN A   1      31.450   3.522  30.810  0.00  0.00     0.001 C 
ATOM     22  C28 ZIN A   1      31.399   4.269  29.476  0.00  0.00     0.019 C 
ATOM     23  C29 ZIN A   1      30.158   2.737  31.023  0.00  0.00     0.131 C 
ENDROOT
BRANCH  23  24
ATOM     24  O30 ZIN A   1      29.922   2.541  32.419  0.00  0.00    -0.381 OA
ATOM     25  H54 ZIN A   1      29.055   2.166  32.623  0.00  0.00     0.211 HD
ENDBRANCH  23  24
BRANCH  23  26
ATOM     26  C31 ZIN A   1      28.996   3.460  30.393  0.00  0.00     0.185 C 
ATOM     27  O32 ZIN A   1      28.731   3.277  29.229  0.00  0.00    -0.292 OA
BRANCH  26  28
ATOM     28  C33 ZIN A   1      28.166   4.413  31.215  0.00  0.00     0.245 C 
BRANCH  28  29
ATOM     29  O34 ZIN A   1      27.847   3.807  32.469  0.00  0.00    -0.393 OA
ATOM     30  H57 ZIN A   1      27.812   4.429  33.209  0.00  0.00     0.209 HD
ENDBRANCH  28  29
ENDBRANCH  26  28
ENDBRANCH  23  26
BRANCH  19  31
ATOM     31  O25 ZIN A   1      33.010   5.937  30.355  0.00  0.00    -0.392 OA
ATOM     32  H48 ZIN A   1      32.668   5.456  29.588  0.00  0.00     0.210 HD
ENDBRANCH  19  31
TORSDOF 5
ENDMDL
MODEL 45
REMARK CAVERDOCK RESULT:      14.6      0.000      0.000
REMARK CAVERDOCK CONSTRAINTS:       0.1      0.0      0.0      0.0
REMARK CAVERDOCK TUNNEL: 44     14.6      2.4     45.4
REMARK  5 active torsions:
REMARK  status: ('A' for Active; 'I' for Inactive)
REMARK    1  A    between atoms: C23_19  and  O25_20 
REMARK    2  A    between atoms: C29_24  and  O30_25 
REMARK    3  A    between atoms: C29_24  and  C31_26 
REMARK    4  A    between atoms: C31_26  and  C33_28 
REMARK    5  A    between atoms: C33_28  and  O34_29 
ROOT
ATOM      1  C1  ZIN A   1      29.983   0.103  31.263  0.00  0.00     0.013 C 
ATOM      2  C2  ZIN A   1      30.127   1.296  30.315  0.00  0.00     0.025 C 
ATOM      3  C4  ZIN A   1      31.566   1.344  29.733  0.00  0.00     0.013 C 
ATOM      4  C5  ZIN A   1      32.284   2.319  30.671  0.00  0.00     0.005 C 
ATOM      5  C7  ZIN A   1      33.529   2.982  30.110  0.00  0.00     0.037 C 
ATOM      6  C9  ZIN A   1      34.592   1.922  29.811  0.00  0.00     0.050 C 
ATOM      7  C10 ZIN A   1      35.830   2.590  29.207  0.00  0.00     0.201 C 
ATOM      8  F12 ZIN A   1      36.846   1.641  29.043  0.00  0.00    -0.245 F 
ATOM      9  C13 ZIN A   1      36.293   3.677  30.161  0.00  0.00    -0.027 A 
ATOM     10  C14 ZIN A   1      37.562   3.697  30.544  0.00  0.00     0.061 A 
ATOM     11  C15 ZIN A   1      38.042   4.722  31.484  0.00  0.00     0.172 A 
ATOM     12  O16 ZIN A   1      39.214   4.768  31.809  0.00  0.00    -0.289 OA
ATOM     13  C17 ZIN A   1      37.073   5.692  32.021  0.00  0.00     0.052 A 
ATOM     14  C18 ZIN A   1      35.813   5.657  31.618  0.00  0.00    -0.006 A 
ATOM     15  C19 ZIN A   1      35.282   4.684  30.622  0.00  0.00     0.039 A 
ATOM     16  C20 ZIN A   1      34.816   5.474  29.398  0.00  0.00     0.028 C 
ATOM     17  C21 ZIN A   1      34.042   3.971  31.168  0.00  0.00     0.147 C 
ATOM     18  F22 ZIN A   1      34.393   3.250  32.314  0.00  0.00    -0.238 F 
ATOM     19  C23 ZIN A   1      32.992   5.008  31.553  0.00  0.00     0.160 C 
ATOM     20  C26 ZIN A   1      31.674   4.348  31.987  0.00  0.00     0.048 C 
ATOM     21  C27 ZIN A   1      31.206   3.419  30.866  0.00  0.00     0.001 C 
ATOM     22  C28 ZIN A   1      31.116   4.199  29.552  0.00  0.00     0.019 C 
ATOM     23  C29 ZIN A   1      29.925   2.620  31.092  0.00  0.00     0.131 C 
ENDROOT
BRANCH  23  24
ATOM     24  O30 ZIN A   1      29.727   2.389  32.489  0.00  0.00    -0.381 OA
ATOM     25  H54 ZIN A   1      30.529   2.483  33.021  0.00  0.00     0.211 HD
ENDBRANCH  23  24
BRANCH  23  26
ATOM     26  C31 ZIN A   1      28.743   3.351  30.510  0.00  0.00     0.185 C 
ATOM     27  O32 ZIN A   1      28.387   3.119  29.380  0.00  0.00    -0.292 OA
BRANCH  26  28
ATOM     28  C33 ZIN A   1      28.006   4.372  31.339  0.00  0.00     0.245 C 
BRANCH  28  29
ATOM     29  O34 ZIN A   1      26.832   3.777  31.896  0.00  0.00    -0.393 OA
ATOM     30  H57 ZIN A   1      26.709   3.957  32.838  0.00  0.00     0.209 HD
ENDBRANCH  28  29
ENDBRANCH  26  28
ENDBRANCH  23  26
BRANCH  19  31
ATOM     31  O25 ZIN A   1      32.739   5.855  30.430  0.00  0.00    -0.392 OA
ATOM     32  H48 ZIN A   1      33.537   6.130  29.957  0.00  0.00     0.210 HD
ENDBRANCH  19  31
TORSDOF 5
ENDMDL
MODEL 46
REMARK CAVERDOCK RESULT:      14.4      0.000      0.000
REMARK CAVERDOCK CONSTRAINTS:       0.0      0.0      0.0      0.0
REMARK CAVERDOCK TUNNEL: 45     14.4      2.3     46.1
REMARK  5 active torsions:
REMARK  status: ('A' for Active; 'I' for Inactive)
REMARK    1  A    between atoms: C23_19  and  O25_20 
REMARK    2  A    between atoms: C29_24  and  O30_25 
REMARK    3  A    between atoms: C29_24  and  C31_26 
REMARK    4  A    between atoms: C31_26  and  C33_28 
REMARK    5  A    between atoms: C33_28  and  O34_29 
ROOT
ATOM      1  C1  ZIN A   1      29.954  -0.138  31.336  0.00  0.00     0.013 C 
ATOM      2  C2  ZIN A   1      30.011   1.122  30.470  0.00  0.00     0.025 C 
ATOM      3  C4  ZIN A   1      31.410   1.250  29.806  0.00  0.00     0.013 C 
ATOM      4  C5  ZIN A   1      32.164   2.175  30.766  0.00  0.00     0.005 C 
ATOM      5  C7  ZIN A   1      33.355   2.909  30.179  0.00  0.00     0.037 C 
ATOM      6  C9  ZIN A   1      34.420   1.902  29.740  0.00  0.00     0.050 C 
ATOM      7  C10 ZIN A   1      35.603   2.644  29.110  0.00  0.00     0.201 C 
ATOM      8  F12 ZIN A   1      36.627   1.737  28.815  0.00  0.00    -0.245 F 
ATOM      9  C13 ZIN A   1      36.100   3.673  30.110  0.00  0.00    -0.027 A 
ATOM     10  C14 ZIN A   1      37.391   3.699  30.415  0.00  0.00     0.061 A 
ATOM     11  C15 ZIN A   1      37.906   4.668  31.395  0.00  0.00     0.172 A 
ATOM     12  O16 ZIN A   1      39.095   4.722  31.650  0.00  0.00    -0.289 OA
ATOM     13  C17 ZIN A   1      36.952   5.571  32.060  0.00  0.00     0.052 A 
ATOM     14  C18 ZIN A   1      35.669   5.532  31.734  0.00  0.00    -0.006 A 
ATOM     15  C19 ZIN A   1      35.099   4.617  30.704  0.00  0.00     0.039 A 
ATOM     16  C20 ZIN A   1      34.539   5.479  29.572  0.00  0.00     0.028 C 
ATOM     17  C21 ZIN A   1      33.912   3.834  31.273  0.00  0.00     0.147 C 
ATOM     18  F22 ZIN A   1      34.351   3.043  32.339  0.00  0.00    -0.238 F 
ATOM     19  C23 ZIN A   1      32.866   4.813  31.796  0.00  0.00     0.160 C 
ATOM     20  C26 ZIN A   1      31.592   4.088  32.261  0.00  0.00     0.048 C 
ATOM     21  C27 ZIN A   1      31.075   3.230  31.106  0.00  0.00     0.001 C 
ATOM     22  C28 ZIN A   1      30.885   4.097  29.860  0.00  0.00     0.019 C 
ATOM     23  C29 ZIN A   1      29.830   2.382  31.353  0.00  0.00     0.131 C 
ENDROOT
BRANCH  23  24
ATOM     24  O30 ZIN A   1      29.726   2.048  32.738  0.00  0.00    -0.381 OA
ATOM     25  H54 ZIN A   1      30.576   1.988  33.194  0.00  0.00     0.211 HD
ENDBRANCH  23  24
BRANCH  23  26
ATOM     26  C31 ZIN A   1      28.597   3.121  30.899  0.00  0.00     0.185 C 
ATOM     27  O32 ZIN A   1      28.668   3.913  29.991  0.00  0.00    -0.292 OA
BRANCH  26  28
ATOM     28  C33 ZIN A   1      27.276   2.871  31.580  0.00  0.00     0.245 C 
BRANCH  28  29
ATOM     29  O34 ZIN A   1      27.141   1.476  31.862  0.00  0.00    -0.393 OA
ATOM     30  H57 ZIN A   1      27.211   0.908  31.083  0.00  0.00     0.209 HD
ENDBRANCH  28  29
ENDBRANCH  26  28
ENDBRANCH  23  26
BRANCH  19  31
ATOM     31  O25 ZIN A   1      32.523   5.730  30.754  0.00  0.00    -0.392 OA
ATOM     32  H48 ZIN A   1      31.874   6.398  31.016  0.00  0.00     0.210 HD
ENDBRANCH  19  31
TORSDOF 5
ENDMDL
MODEL 47
REMARK CAVERDOCK RESULT:      13.1      0.000      0.000
REMARK CAVERDOCK CONSTRAINTS:       0.5      0.0      0.0      0.0
REMARK CAVERDOCK TUNNEL: 46     13.1      2.4     47.5
REMARK  5 active torsions:
REMARK  status: ('A' for Active; 'I' for Inactive)
REMARK    1  A    between atoms: C23_19  and  O25_20 
REMARK    2  A    between atoms: C29_24  and  O30_25 
REMARK    3  A    between atoms: C29_24  and  C31_26 
REMARK    4  A    between atoms: C31_26  and  C33_28 
REMARK    5  A    between atoms: C33_28  and  O34_29 
ROOT
ATOM      1  C1  ZIN A   1      27.972   3.939  31.948  0.00  0.00     0.013 C 
ATOM      2  C2  ZIN A   1      28.934   2.804  31.590  0.00  0.00     0.025 C 
ATOM      3  C4  ZIN A   1      30.215   2.896  32.464  0.00  0.00     0.013 C 
ATOM      4  C5  ZIN A   1      31.187   3.671  31.568  0.00  0.00     0.005 C 
ATOM      5  C7  ZIN A   1      32.661   3.497  31.887  0.00  0.00     0.037 C 
ATOM      6  C9  ZIN A   1      32.956   4.035  33.289  0.00  0.00     0.050 C 
ATOM      7  C10 ZIN A   1      34.436   3.821  33.622  0.00  0.00     0.201 C 
ATOM      8  F12 ZIN A   1      34.733   4.416  34.853  0.00  0.00    -0.245 F 
ATOM      9  C13 ZIN A   1      35.264   4.465  32.526  0.00  0.00    -0.027 A 
ATOM     10  C14 ZIN A   1      36.226   5.314  32.863  0.00  0.00     0.061 A 
ATOM     11  C15 ZIN A   1      37.036   5.974  31.828  0.00  0.00     0.172 A 
ATOM     12  O16 ZIN A   1      37.946   6.723  32.133  0.00  0.00    -0.289 OA
ATOM     13  C17 ZIN A   1      36.723   5.707  30.414  0.00  0.00     0.052 A 
ATOM     14  C18 ZIN A   1      35.764   4.851  30.101  0.00  0.00    -0.006 A 
ATOM     15  C19 ZIN A   1      34.953   4.105  31.104  0.00  0.00     0.039 A 
ATOM     16  C20 ZIN A   1      35.243   2.614  30.926  0.00  0.00     0.028 C 
ATOM     17  C21 ZIN A   1      33.457   4.284  30.834  0.00  0.00     0.147 C 
ATOM     18  F22 ZIN A   1      33.126   5.638  30.950  0.00  0.00    -0.238 F 
ATOM     19  C23 ZIN A   1      33.143   3.832  29.410  0.00  0.00     0.160 C 
ATOM     20  C26 ZIN A   1      31.634   3.866  29.123  0.00  0.00     0.048 C 
ATOM     21  C27 ZIN A   1      30.920   3.025  30.182  0.00  0.00     0.001 C 
ATOM     22  C28 ZIN A   1      31.522   1.619  30.217  0.00  0.00     0.019 C 
ATOM     23  C29 ZIN A   1      29.398   2.945  30.118  0.00  0.00     0.131 C 
ENDROOT
BRANCH  23  24
ATOM     24  O30 ZIN A   1      28.865   4.122  29.506  0.00  0.00    -0.381 OA
ATOM     25  H54 ZIN A   1      27.973   4.011  29.151  0.00  0.00     0.211 HD
ENDBRANCH  23  24
BRANCH  23  26
ATOM     26  C31 ZIN A   1      28.970   1.719  29.354  0.00  0.00     0.185 C 
ATOM     27  O32 ZIN A   1      29.041   1.703  28.149  0.00  0.00    -0.292 OA
BRANCH  26  28
ATOM     28  C33 ZIN A   1      28.453   0.512  30.094  0.00  0.00     0.245 C 
BRANCH  28  29
ATOM     29  O34 ZIN A   1      27.257   0.044  29.467  0.00  0.00    -0.393 OA
ATOM     30  H57 ZIN A   1      26.823  -0.681  29.938  0.00  0.00     0.209 HD
ENDBRANCH  28  29
ENDBRANCH  26  28
ENDBRANCH  23  26
BRANCH  19  31
ATOM     31  O25 ZIN A   1      33.620   2.497  29.230  0.00  0.00    -0.392 OA
ATOM     32  H48 ZIN A   1      33.964   2.318  28.343  0.00  0.00     0.210 HD
ENDBRANCH  19  31
TORSDOF 5
ENDMDL
MODEL 48
REMARK CAVERDOCK RESULT:      11.4      0.000      0.000
REMARK CAVERDOCK CONSTRAINTS:       0.2      0.0      0.0      0.0
REMARK CAVERDOCK TUNNEL: 47     11.4      2.4     48.4
REMARK  5 active torsions:
REMARK  status: ('A' for Active; 'I' for Inactive)
REMARK    1  A    between atoms: C23_19  and  O25_20 
REMARK    2  A    between atoms: C29_24  and  O30_25 
REMARK    3  A    between atoms: C29_24  and  C31_26 
REMARK    4  A    between atoms: C31_26  and  C33_28 
REMARK    5  A    between atoms: C33_28  and  O34_29 
ROOT
ATOM      1  C1  ZIN A   1      27.832   3.836  31.831  0.00  0.00     0.013 C 
ATOM      2  C2  ZIN A   1      28.814   2.685  31.599  0.00  0.00     0.025 C 
ATOM      3  C4  ZIN A   1      30.073   2.872  32.489  0.00  0.00     0.013 C 
ATOM      4  C5  ZIN A   1      31.058   3.573  31.549  0.00  0.00     0.005 C 
ATOM      5  C7  ZIN A   1      32.526   3.447  31.914  0.00  0.00     0.037 C 
ATOM      6  C9  ZIN A   1      32.783   4.114  33.267  0.00  0.00     0.050 C 
ATOM      7  C10 ZIN A   1      34.257   3.948  33.651  0.00  0.00     0.201 C 
ATOM      8  F12 ZIN A   1      34.520   4.657  34.829  0.00  0.00    -0.245 F 
ATOM      9  C13 ZIN A   1      35.104   4.501  32.519  0.00  0.00    -0.027 A 
ATOM     10  C14 ZIN A   1      36.049   5.388  32.799  0.00  0.00     0.061 A 
ATOM     11  C15 ZIN A   1      36.876   5.961  31.726  0.00  0.00     0.172 A 
ATOM     12  O16 ZIN A   1      37.771   6.746  31.981  0.00  0.00    -0.289 OA
ATOM     13  C17 ZIN A   1      36.599   5.563  30.335  0.00  0.00     0.052 A 
ATOM     14  C18 ZIN A   1      35.655   4.670  30.081  0.00  0.00    -0.006 A 
ATOM     15  C19 ZIN A   1      34.829   4.008  31.130  0.00  0.00     0.039 A 
ATOM     16  C20 ZIN A   1      35.138   2.511  31.094  0.00  0.00     0.028 C 
ATOM     17  C21 ZIN A   1      33.337   4.145  30.811  0.00  0.00     0.147 C 
ATOM     18  F22 ZIN A   1      32.991   5.499  30.796  0.00  0.00    -0.238 F 
ATOM     19  C23 ZIN A   1      33.061   3.561  29.428  0.00  0.00     0.160 C 
ATOM     20  C26 ZIN A   1      31.558   3.551  29.106  0.00  0.00     0.048 C 
ATOM     21  C27 ZIN A   1      30.829   2.801  30.221  0.00  0.00     0.001 C 
ATOM     22  C28 ZIN A   1      31.444   1.411  30.398  0.00  0.00     0.019 C 
ATOM     23  C29 ZIN A   1      29.309   2.697  30.132  0.00  0.00     0.131 C 
ENDROOT
BRANCH  23  24
ATOM     24  O30 ZIN A   1      28.779   3.807  29.403  0.00  0.00    -0.381 OA
ATOM     25  H54 ZIN A   1      28.632   3.627  28.465  0.00  0.00     0.211 HD
ENDBRANCH  23  24
BRANCH  23  26
ATOM     26  C31 ZIN A   1      28.912   1.401  29.474  0.00  0.00     0.185 C 
ATOM     27  O32 ZIN A   1      28.571   0.460  30.149  0.00  0.00    -0.292 OA
BRANCH  26  28
ATOM     28  C33 ZIN A   1      28.940   1.279  27.971  0.00  0.00     0.245 C 
BRANCH  28  29
ATOM     29  O34 ZIN A   1      28.178   0.139  27.571  0.00  0.00    -0.393 OA
ATOM     30  H57 ZIN A   1      28.700  -0.669  27.471  0.00  0.00     0.209 HD
ENDBRANCH  28  29
ENDBRANCH  26  28
ENDBRANCH  23  26
BRANCH  19  31
ATOM     31  O25 ZIN A   1      33.555   2.221  29.381  0.00  0.00    -0.392 OA
ATOM     32  H48 ZIN A   1      32.950   1.565  29.754  0.00  0.00     0.210 HD
ENDBRANCH  19  31
TORSDOF 5
ENDMDL
MODEL 49
REMARK CAVERDOCK RESULT:       9.5      0.000      0.000
REMARK CAVERDOCK CONSTRAINTS:       0.0      0.0      0.0      0.0
REMARK CAVERDOCK TUNNEL: 48      9.5      2.4     49.1
REMARK  5 active torsions:
REMARK  status: ('A' for Active; 'I' for Inactive)
REMARK    1  A    between atoms: C23_19  and  O25_20 
REMARK    2  A    between atoms: C29_24  and  O30_25 
REMARK    3  A    between atoms: C29_24  and  C31_26 
REMARK    4  A    between atoms: C31_26  and  C33_28 
REMARK    5  A    between atoms: C33_28  and  O34_29 
ROOT
ATOM      1  C1  ZIN A   1      27.709   3.607  31.993  0.00  0.00     0.013 C 
ATOM      2  C2  ZIN A   1      28.698   2.485  31.672  0.00  0.00     0.025 C 
ATOM      3  C4  ZIN A   1      29.986   2.649  32.525  0.00  0.00     0.013 C 
ATOM      4  C5  ZIN A   1      30.926   3.411  31.585  0.00  0.00     0.005 C 
ATOM      5  C7  ZIN A   1      32.408   3.292  31.893  0.00  0.00     0.037 C 
ATOM      6  C9  ZIN A   1      32.703   3.898  33.266  0.00  0.00     0.050 C 
ATOM      7  C10 ZIN A   1      34.192   3.739  33.590  0.00  0.00     0.201 C 
ATOM      8  F12 ZIN A   1      34.487   4.395  34.790  0.00  0.00    -0.245 F 
ATOM      9  C13 ZIN A   1      34.990   4.358  32.457  0.00  0.00    -0.027 A 
ATOM     10  C14 ZIN A   1      35.932   5.246  32.745  0.00  0.00     0.061 A 
ATOM     11  C15 ZIN A   1      36.711   5.883  31.672  0.00  0.00     0.172 A 
ATOM     12  O16 ZIN A   1      37.602   6.669  31.933  0.00  0.00    -0.289 OA
ATOM     13  C17 ZIN A   1      36.390   5.546  30.275  0.00  0.00     0.052 A 
ATOM     14  C18 ZIN A   1      35.451   4.651  30.011  0.00  0.00    -0.006 A 
ATOM     15  C19 ZIN A   1      34.672   3.927  31.056  0.00  0.00     0.039 A 
ATOM     16  C20 ZIN A   1      35.002   2.438  30.938  0.00  0.00     0.028 C 
ATOM     17  C21 ZIN A   1      33.169   4.054  30.796  0.00  0.00     0.147 C 
ATOM     18  F22 ZIN A   1      32.802   5.402  30.859  0.00  0.00    -0.238 F 
ATOM     19  C23 ZIN A   1      32.852   3.532  29.398  0.00  0.00     0.160 C 
ATOM     20  C26 ZIN A   1      31.339   3.512  29.128  0.00  0.00     0.048 C 
ATOM     21  C27 ZIN A   1      30.662   2.698  30.232  0.00  0.00     0.001 C 
ATOM     22  C28 ZIN A   1      31.303   1.312  30.320  0.00  0.00     0.019 C 
ATOM     23  C29 ZIN A   1      29.141   2.574  30.191  0.00  0.00     0.131 C 
ENDROOT
BRANCH  23  24
ATOM     24  O30 ZIN A   1      28.569   3.707  29.535  0.00  0.00    -0.381 OA
ATOM     25  H54 ZIN A   1      29.214   4.263  29.076  0.00  0.00     0.211 HD
ENDBRANCH  23  24
BRANCH  23  26
ATOM     26  C31 ZIN A   1      28.739   1.304  29.486  0.00  0.00     0.185 C 
ATOM     27  O32 ZIN A   1      28.498   0.309  30.125  0.00  0.00    -0.292 OA
BRANCH  26  28
ATOM     28  C33 ZIN A   1      28.640   1.276  27.982  0.00  0.00     0.245 C 
BRANCH  28  29
ATOM     29  O34 ZIN A   1      29.160   0.038  27.492  0.00  0.00    -0.393 OA
ATOM     30  H57 ZIN A   1      28.532  -0.470  26.960  0.00  0.00     0.209 HD
ENDBRANCH  28  29
ENDBRANCH  26  28
ENDBRANCH  23  26
BRANCH  19  31
ATOM     31  O25 ZIN A   1      33.364   2.203  29.270  0.00  0.00    -0.392 OA
ATOM     32  H48 ZIN A   1      34.047   1.980  29.918  0.00  0.00     0.210 HD
ENDBRANCH  19  31
TORSDOF 5
ENDMDL
MODEL 50
REMARK CAVERDOCK RESULT:       8.2      0.000      0.000
REMARK CAVERDOCK CONSTRAINTS:       0.1      0.0      0.0      0.0
REMARK CAVERDOCK TUNNEL: 49      8.2      2.3     50.1
REMARK  5 active torsions:
REMARK  status: ('A' for Active; 'I' for Inactive)
REMARK    1  A    between atoms: C23_19  and  O25_20 
REMARK    2  A    between atoms: C29_24  and  O30_25 
REMARK    3  A    between atoms: C29_24  and  C31_26 
REMARK    4  A    between atoms: C31_26  and  C33_28 
REMARK    5  A    between atoms: C33_28  and  O34_29 
ROOT
ATOM      1  C1  ZIN A   1      27.561   3.550  32.043  0.00  0.00     0.013 C 
ATOM      2  C2  ZIN A   1      28.545   2.432  31.689  0.00  0.00     0.025 C 
ATOM      3  C4  ZIN A   1      29.849   2.586  32.519  0.00  0.00     0.013 C 
ATOM      4  C5  ZIN A   1      30.770   3.360  31.571  0.00  0.00     0.005 C 
ATOM      5  C7  ZIN A   1      32.258   3.238  31.848  0.00  0.00     0.037 C 
ATOM      6  C9  ZIN A   1      32.580   3.826  33.223  0.00  0.00     0.050 C 
ATOM      7  C10 ZIN A   1      34.075   3.664  33.515  0.00  0.00     0.201 C 
ATOM      8  F12 ZIN A   1      34.393   4.305  34.718  0.00  0.00    -0.245 F 
ATOM      9  C13 ZIN A   1      34.850   4.297  32.375  0.00  0.00    -0.027 A 
ATOM     10  C14 ZIN A   1      35.797   5.182  32.657  0.00  0.00     0.061 A 
ATOM     11  C15 ZIN A   1      36.556   5.833  31.577  0.00  0.00     0.172 A 
ATOM     12  O16 ZIN A   1      37.452   6.616  31.831  0.00  0.00    -0.289 OA
ATOM     13  C17 ZIN A   1      36.207   5.514  30.183  0.00  0.00     0.052 A 
ATOM     14  C18 ZIN A   1      35.264   4.622  29.925  0.00  0.00    -0.006 A 
ATOM     15  C19 ZIN A   1      34.506   3.885  30.975  0.00  0.00     0.039 A 
ATOM     16  C20 ZIN A   1      34.834   2.398  30.832  0.00  0.00     0.028 C 
ATOM     17  C21 ZIN A   1      32.997   4.014  30.747  0.00  0.00     0.147 C 
ATOM     18  F22 ZIN A   1      32.632   5.361  30.833  0.00  0.00    -0.238 F 
ATOM     19  C23 ZIN A   1      32.654   3.510  29.348  0.00  0.00     0.160 C 
ATOM     20  C26 ZIN A   1      31.136   3.493  29.107  0.00  0.00     0.048 C 
ATOM     21  C27 ZIN A   1      30.480   2.665  30.213  0.00  0.00     0.001 C 
ATOM     22  C28 ZIN A   1      31.123   1.278  30.271  0.00  0.00     0.019 C 
ATOM     23  C29 ZIN A   1      28.959   2.541  30.200  0.00  0.00     0.131 C 
ENDROOT
BRANCH  23  24
ATOM     24  O30 ZIN A   1      28.374   3.682  29.570  0.00  0.00    -0.381 OA
ATOM     25  H54 ZIN A   1      28.127   4.387  30.184  0.00  0.00     0.211 HD
ENDBRANCH  23  24
BRANCH  23  26
ATOM     26  C31 ZIN A   1      28.544   1.280  29.487  0.00  0.00     0.185 C 
ATOM     27  O32 ZIN A   1      28.248   0.296  30.121  0.00  0.00    -0.292 OA
BRANCH  26  28
ATOM     28  C33 ZIN A   1      28.499   1.247  27.980  0.00  0.00     0.245 C 
BRANCH  28  29
ATOM     29  O34 ZIN A   1      27.946   0.002  27.547  0.00  0.00    -0.393 OA
ATOM     30  H57 ZIN A   1      28.146  -0.742  28.131  0.00  0.00     0.209 HD
ENDBRANCH  28  29
ENDBRANCH  26  28
ENDBRANCH  23  26
BRANCH  19  31
ATOM     31  O25 ZIN A   1      33.163   2.183  29.193  0.00  0.00    -0.392 OA
ATOM     32  H48 ZIN A   1      32.684   1.652  28.542  0.00  0.00     0.210 HD
ENDBRANCH  19  31
TORSDOF 5
ENDMDL
MODEL 51
REMARK CAVERDOCK RESULT:       6.9      0.000      0.000
REMARK CAVERDOCK CONSTRAINTS:       0.0      0.0      0.0      0.0
REMARK CAVERDOCK TUNNEL: 50      6.9      2.3     51.3
REMARK  5 active torsions:
REMARK  status: ('A' for Active; 'I' for Inactive)
REMARK    1  A    between atoms: C23_19  and  O25_20 
REMARK    2  A    between atoms: C29_24  and  O30_25 
REMARK    3  A    between atoms: C29_24  and  C31_26 
REMARK    4  A    between atoms: C31_26  and  C33_28 
REMARK    5  A    between atoms: C33_28  and  O34_29 
ROOT
ATOM      1  C1  ZIN A   1      27.300   3.631  31.917  0.00  0.00     0.013 C 
ATOM      2  C2  ZIN A   1      28.260   2.480  31.604  0.00  0.00     0.025 C 
ATOM      3  C4  ZIN A   1      29.550   2.615  32.459  0.00  0.00     0.013 C 
ATOM      4  C5  ZIN A   1      30.512   3.345  31.518  0.00  0.00     0.005 C 
ATOM      5  C7  ZIN A   1      31.989   3.187  31.829  0.00  0.00     0.037 C 
ATOM      6  C9  ZIN A   1      32.298   3.793  33.200  0.00  0.00     0.050 C 
ATOM      7  C10 ZIN A   1      33.782   3.595  33.528  0.00  0.00     0.201 C 
ATOM      8  F12 ZIN A   1      34.092   4.250  34.725  0.00  0.00    -0.245 F 
ATOM      9  C13 ZIN A   1      34.598   4.186  32.393  0.00  0.00    -0.027 A 
ATOM     10  C14 ZIN A   1      35.563   5.050  32.679  0.00  0.00     0.061 A 
ATOM     11  C15 ZIN A   1      36.362   5.659  31.604  0.00  0.00     0.172 A 
ATOM     12  O16 ZIN A   1      37.274   6.423  31.863  0.00  0.00    -0.289 OA
ATOM     13  C17 ZIN A   1      36.035   5.324  30.208  0.00  0.00     0.052 A 
ATOM     14  C18 ZIN A   1      35.072   4.453  29.947  0.00  0.00    -0.006 A 
ATOM     15  C19 ZIN A   1      34.272   3.756  30.994  0.00  0.00     0.039 A 
ATOM     16  C20 ZIN A   1      34.562   2.259  30.885  0.00  0.00     0.028 C 
ATOM     17  C21 ZIN A   1      32.773   3.922  30.730  0.00  0.00     0.147 C 
ATOM     18  F22 ZIN A   1      32.443   5.280  30.784  0.00  0.00    -0.238 F 
ATOM     19  C23 ZIN A   1      32.445   3.402  29.334  0.00  0.00     0.160 C 
ATOM     20  C26 ZIN A   1      30.933   3.422  29.061  0.00  0.00     0.048 C 
ATOM     21  C27 ZIN A   1      30.231   2.633  30.167  0.00  0.00     0.001 C 
ATOM     22  C28 ZIN A   1      30.834   1.230  30.265  0.00  0.00     0.019 C 
ATOM     23  C29 ZIN A   1      28.708   2.549  30.123  0.00  0.00     0.131 C 
ENDROOT
BRANCH  23  24
ATOM     24  O30 ZIN A   1      28.169   3.694  29.460  0.00  0.00    -0.381 OA
ATOM     25  H54 ZIN A   1      28.541   3.853  28.582  0.00  0.00     0.211 HD
ENDBRANCH  23  24
BRANCH  23  26
ATOM     26  C31 ZIN A   1      28.273   1.287  29.424  0.00  0.00     0.185 C 
ATOM     27  O32 ZIN A   1      28.363   0.223  29.988  0.00  0.00    -0.292 OA
BRANCH  26  28
ATOM     28  C33 ZIN A   1      27.727   1.353  28.021  0.00  0.00     0.245 C 
BRANCH  28  29
ATOM     29  O34 ZIN A   1      28.601   2.136  27.205  0.00  0.00    -0.393 OA
ATOM     30  H57 ZIN A   1      28.214   2.968  26.899  0.00  0.00     0.209 HD
ENDBRANCH  28  29
ENDBRANCH  26  28
ENDBRANCH  23  26
BRANCH  19  31
ATOM     31  O25 ZIN A   1      32.921   2.059  29.214  0.00  0.00    -0.392 OA
ATOM     32  H48 ZIN A   1      32.491   1.550  28.513  0.00  0.00     0.210 HD
ENDBRANCH  19  31
TORSDOF 5
ENDMDL
MODEL 52
REMARK CAVERDOCK RESULT:       6.4      0.000      0.000
REMARK CAVERDOCK CONSTRAINTS:       0.2      0.0      0.0      0.0
REMARK CAVERDOCK TUNNEL: 51      6.4      2.3     52.3
REMARK  5 active torsions:
REMARK  status: ('A' for Active; 'I' for Inactive)
REMARK    1  A    between atoms: C23_19  and  O25_20 
REMARK    2  A    between atoms: C29_24  and  O30_25 
REMARK    3  A    between atoms: C29_24  and  C31_26 
REMARK    4  A    between atoms: C31_26  and  C33_28 
REMARK    5  A    between atoms: C33_28  and  O34_29 
ROOT
ATOM      1  C1  ZIN A   1      27.220   3.355  32.202  0.00  0.00     0.013 C 
ATOM      2  C2  ZIN A   1      28.196   2.239  31.824  0.00  0.00     0.025 C 
ATOM      3  C4  ZIN A   1      29.518   2.393  32.626  0.00  0.00     0.013 C 
ATOM      4  C5  ZIN A   1      30.418   3.170  31.661  0.00  0.00     0.005 C 
ATOM      5  C7  ZIN A   1      31.911   3.049  31.905  0.00  0.00     0.037 C 
ATOM      6  C9  ZIN A   1      32.262   3.634  33.275  0.00  0.00     0.050 C 
ATOM      7  C10 ZIN A   1      33.763   3.472  33.535  0.00  0.00     0.201 C 
ATOM      8  F12 ZIN A   1      34.106   4.110  34.732  0.00  0.00    -0.245 F 
ATOM      9  C13 ZIN A   1      34.513   4.110  32.380  0.00  0.00    -0.027 A 
ATOM     10  C14 ZIN A   1      35.465   4.995  32.643  0.00  0.00     0.061 A 
ATOM     11  C15 ZIN A   1      36.199   5.649  31.550  0.00  0.00     0.172 A 
ATOM     12  O16 ZIN A   1      37.100   6.433  31.787  0.00  0.00    -0.289 OA
ATOM     13  C17 ZIN A   1      35.822   5.334  30.162  0.00  0.00     0.052 A 
ATOM     14  C18 ZIN A   1      34.874   4.442  29.923  0.00  0.00    -0.006 A 
ATOM     15  C19 ZIN A   1      34.139   3.700  30.987  0.00  0.00     0.039 A 
ATOM     16  C20 ZIN A   1      34.465   2.214  30.833  0.00  0.00     0.028 C 
ATOM     17  C21 ZIN A   1      32.626   3.829  30.791  0.00  0.00     0.147 C 
ATOM     18  F22 ZIN A   1      32.261   5.175  30.889  0.00  0.00    -0.238 F 
ATOM     19  C23 ZIN A   1      32.253   3.328  29.399  0.00  0.00     0.160 C 
ATOM     20  C26 ZIN A   1      30.730   3.310  29.190  0.00  0.00     0.048 C 
ATOM     21  C27 ZIN A   1      30.099   2.478  30.308  0.00  0.00     0.001 C 
ATOM     22  C28 ZIN A   1      30.744   1.092  30.349  0.00  0.00     0.019 C 
ATOM     23  C29 ZIN A   1      28.578   2.352  30.327  0.00  0.00     0.131 C 
ENDROOT
BRANCH  23  24
ATOM     24  O30 ZIN A   1      27.979   3.495  29.713  0.00  0.00    -0.381 OA
ATOM     25  H54 ZIN A   1      28.523   4.294  29.752  0.00  0.00     0.211 HD
ENDBRANCH  23  24
BRANCH  23  26
ATOM     26  C31 ZIN A   1      28.149   1.093  29.619  0.00  0.00     0.185 C 
ATOM     27  O32 ZIN A   1      27.884   0.102  30.257  0.00  0.00    -0.292 OA
BRANCH  26  28
ATOM     28  C33 ZIN A   1      28.051   1.070  28.115  0.00  0.00     0.245 C 
BRANCH  28  29
ATOM     29  O34 ZIN A   1      28.649  -0.128  27.617  0.00  0.00    -0.393 OA
ATOM     30  H57 ZIN A   1      28.653  -0.859  28.250  0.00  0.00     0.209 HD
ENDBRANCH  28  29
ENDBRANCH  26  28
ENDBRANCH  23  26
BRANCH  19  31
ATOM     31  O25 ZIN A   1      32.760   2.002  29.229  0.00  0.00    -0.392 OA
ATOM     32  H48 ZIN A   1      33.502   1.941  28.610  0.00  0.00     0.210 HD
ENDBRANCH  19  31
TORSDOF 5
ENDMDL
MODEL 53
REMARK CAVERDOCK RESULT:       5.7      0.000      0.000
REMARK CAVERDOCK CONSTRAINTS:       0.0      0.0      0.0      0.0
REMARK CAVERDOCK TUNNEL: 52      5.7      2.3     53.1
REMARK  5 active torsions:
REMARK  status: ('A' for Active; 'I' for Inactive)
REMARK    1  A    between atoms: C23_19  and  O25_20 
REMARK    2  A    between atoms: C29_24  and  O30_25 
REMARK    3  A    between atoms: C29_24  and  C31_26 
REMARK    4  A    between atoms: C31_26  and  C33_28 
REMARK    5  A    between atoms: C33_28  and  O34_29 
ROOT
ATOM      1  C1  ZIN A   1      26.972   3.461  32.177  0.00  0.00     0.013 C 
ATOM      2  C2  ZIN A   1      27.918   2.307  31.835  0.00  0.00     0.025 C 
ATOM      3  C4  ZIN A   1      29.236   2.442  32.645  0.00  0.00     0.013 C 
ATOM      4  C5  ZIN A   1      30.168   3.167  31.669  0.00  0.00     0.005 C 
ATOM      5  C7  ZIN A   1      31.654   3.008  31.930  0.00  0.00     0.037 C 
ATOM      6  C9  ZIN A   1      32.011   3.617  33.287  0.00  0.00     0.050 C 
ATOM      7  C10 ZIN A   1      33.504   3.417  33.565  0.00  0.00     0.201 C 
ATOM      8  F12 ZIN A   1      33.856   4.075  34.749  0.00  0.00    -0.245 F 
ATOM      9  C13 ZIN A   1      34.283   4.003  32.401  0.00  0.00    -0.027 A 
ATOM     10  C14 ZIN A   1      35.259   4.865  32.651  0.00  0.00     0.061 A 
ATOM     11  C15 ZIN A   1      36.021   5.470  31.548  0.00  0.00     0.172 A 
ATOM     12  O16 ZIN A   1      36.943   6.232  31.773  0.00  0.00    -0.289 OA
ATOM     13  C17 ZIN A   1      35.646   5.131  30.165  0.00  0.00     0.052 A 
ATOM     14  C18 ZIN A   1      34.674   4.261  29.940  0.00  0.00    -0.006 A 
ATOM     15  C19 ZIN A   1      33.908   3.569  31.015  0.00  0.00     0.039 A 
ATOM     16  C20 ZIN A   1      34.191   2.071  30.901  0.00  0.00     0.028 C 
ATOM     17  C21 ZIN A   1      32.401   3.738  30.803  0.00  0.00     0.147 C 
ATOM     18  F22 ZIN A   1      32.076   5.096  30.864  0.00  0.00    -0.238 F 
ATOM     19  C23 ZIN A   1      32.025   3.213  29.420  0.00  0.00     0.160 C 
ATOM     20  C26 ZIN A   1      30.504   3.235  29.199  0.00  0.00     0.048 C 
ATOM     21  C27 ZIN A   1      29.839   2.451  30.331  0.00  0.00     0.001 C 
ATOM     22  C28 ZIN A   1      30.443   1.048  30.412  0.00  0.00     0.019 C 
ATOM     23  C29 ZIN A   1      28.315   2.371  30.339  0.00  0.00     0.131 C 
ENDROOT
BRANCH  23  24
ATOM     24  O30 ZIN A   1      27.756   3.515  29.691  0.00  0.00    -0.381 OA
ATOM     25  H54 ZIN A   1      27.321   3.318  28.850  0.00  0.00     0.211 HD
ENDBRANCH  23  24
BRANCH  23  26
ATOM     26  C31 ZIN A   1      27.854   1.108  29.660  0.00  0.00     0.185 C 
ATOM     27  O32 ZIN A   1      27.548   0.144  30.320  0.00  0.00    -0.292 OA
BRANCH  26  28
ATOM     28  C33 ZIN A   1      27.778   1.046  28.155  0.00  0.00     0.245 C 
BRANCH  28  29
ATOM     29  O34 ZIN A   1      28.812   0.194  27.659  0.00  0.00    -0.393 OA
ATOM     30  H57 ZIN A   1      29.603   0.666  27.364  0.00  0.00     0.209 HD
ENDBRANCH  28  29
ENDBRANCH  26  28
ENDBRANCH  23  26
BRANCH  19  31
ATOM     31  O25 ZIN A   1      32.494   1.869  29.288  0.00  0.00    -0.392 OA
ATOM     32  H48 ZIN A   1      31.791   1.204  29.298  0.00  0.00     0.210 HD
ENDBRANCH  19  31
TORSDOF 5
ENDMDL
MODEL 54
REMARK CAVERDOCK RESULT:       5.7      0.000      0.000
REMARK CAVERDOCK CONSTRAINTS:       0.0      0.0      0.0      0.0
REMARK CAVERDOCK TUNNEL: 53      5.7      2.3     54.1
REMARK  5 active torsions:
REMARK  status: ('A' for Active; 'I' for Inactive)
REMARK    1  A    between atoms: C23_19  and  O25_20 
REMARK    2  A    between atoms: C29_24  and  O30_25 
REMARK    3  A    between atoms: C29_24  and  C31_26 
REMARK    4  A    between atoms: C31_26  and  C33_28 
REMARK    5  A    between atoms: C33_28  and  O34_29 
ROOT
ATOM      1  C1  ZIN A   1      26.782   3.339  32.152  0.00  0.00     0.013 C 
ATOM      2  C2  ZIN A   1      27.742   2.192  31.832  0.00  0.00     0.025 C 
ATOM      3  C4  ZIN A   1      29.050   2.346  32.656  0.00  0.00     0.013 C 
ATOM      4  C5  ZIN A   1      29.986   3.072  31.683  0.00  0.00     0.005 C 
ATOM      5  C7  ZIN A   1      31.470   2.928  31.963  0.00  0.00     0.037 C 
ATOM      6  C9  ZIN A   1      31.806   3.553  33.319  0.00  0.00     0.050 C 
ATOM      7  C10 ZIN A   1      33.298   3.370  33.615  0.00  0.00     0.201 C 
ATOM      8  F12 ZIN A   1      33.630   4.041  34.797  0.00  0.00    -0.245 F 
ATOM      9  C13 ZIN A   1      34.084   3.952  32.455  0.00  0.00    -0.027 A 
ATOM     10  C14 ZIN A   1      35.049   4.827  32.708  0.00  0.00     0.061 A 
ATOM     11  C15 ZIN A   1      35.818   5.429  31.609  0.00  0.00     0.172 A 
ATOM     12  O16 ZIN A   1      36.730   6.202  31.838  0.00  0.00    -0.289 OA
ATOM     13  C17 ZIN A   1      35.462   5.074  30.225  0.00  0.00     0.052 A 
ATOM     14  C18 ZIN A   1      34.501   4.193  29.996  0.00  0.00    -0.006 A 
ATOM     15  C19 ZIN A   1      33.730   3.504  31.069  0.00  0.00     0.039 A 
ATOM     16  C20 ZIN A   1      34.028   2.007  30.971  0.00  0.00     0.028 C 
ATOM     17  C21 ZIN A   1      32.224   3.656  30.838  0.00  0.00     0.147 C 
ATOM     18  F22 ZIN A   1      31.885   5.012  30.883  0.00  0.00    -0.238 F 
ATOM     19  C23 ZIN A   1      31.868   3.116  29.456  0.00  0.00     0.160 C 
ATOM     20  C26 ZIN A   1      30.350   3.121  29.217  0.00  0.00     0.048 C 
ATOM     21  C27 ZIN A   1      29.680   2.341  30.348  0.00  0.00     0.001 C 
ATOM     22  C28 ZIN A   1      30.295   0.944  30.449  0.00  0.00     0.019 C 
ATOM     23  C29 ZIN A   1      28.156   2.246  30.340  0.00  0.00     0.131 C 
ENDROOT
BRANCH  23  24
ATOM     24  O30 ZIN A   1      27.593   3.379  29.676  0.00  0.00    -0.381 OA
ATOM     25  H54 ZIN A   1      26.730   3.211  29.273  0.00  0.00     0.211 HD
ENDBRANCH  23  24
BRANCH  23  26
ATOM     26  C31 ZIN A   1      27.715   0.973  29.666  0.00  0.00     0.185 C 
ATOM     27  O32 ZIN A   1      27.221   0.084  30.318  0.00  0.00    -0.292 OA
BRANCH  26  28
ATOM     28  C33 ZIN A   1      27.892   0.807  28.178  0.00  0.00     0.245 C 
BRANCH  28  29
ATOM     29  O34 ZIN A   1      28.560  -0.428  27.912  0.00  0.00    -0.393 OA
ATOM     30  H57 ZIN A   1      28.074  -1.210  28.206  0.00  0.00     0.209 HD
ENDBRANCH  28  29
ENDBRANCH  26  28
ENDBRANCH  23  26
BRANCH  19  31
ATOM     31  O25 ZIN A   1      32.351   1.775  29.341  0.00  0.00    -0.392 OA
ATOM     32  H48 ZIN A   1      33.303   1.685  29.491  0.00  0.00     0.210 HD
ENDBRANCH  19  31
TORSDOF 5
ENDMDL
MODEL 55
REMARK CAVERDOCK RESULT:       5.9      0.000      0.000
REMARK CAVERDOCK CONSTRAINTS:       0.0      0.0      0.0      0.0
REMARK CAVERDOCK TUNNEL: 54      5.9      2.2     55.2
REMARK  5 active torsions:
REMARK  status: ('A' for Active; 'I' for Inactive)
REMARK    1  A    between atoms: C23_19  and  O25_20 
REMARK    2  A    between atoms: C29_24  and  O30_25 
REMARK    3  A    between atoms: C29_24  and  C31_26 
REMARK    4  A    between atoms: C31_26  and  C33_28 
REMARK    5  A    between atoms: C33_28  and  O34_29 
ROOT
ATOM      1  C1  ZIN A   1      26.599   3.114  31.828  0.00  0.00     0.013 C 
ATOM      2  C2  ZIN A   1      27.595   1.975  31.597  0.00  0.00     0.025 C 
ATOM      3  C4  ZIN A   1      28.863   2.190  32.468  0.00  0.00     0.013 C 
ATOM      4  C5  ZIN A   1      29.825   2.894  31.506  0.00  0.00     0.005 C 
ATOM      5  C7  ZIN A   1      31.299   2.794  31.854  0.00  0.00     0.037 C 
ATOM      6  C9  ZIN A   1      31.564   3.480  33.195  0.00  0.00     0.050 C 
ATOM      7  C10 ZIN A   1      33.045   3.341  33.562  0.00  0.00     0.201 C 
ATOM      8  F12 ZIN A   1      33.313   4.067  34.728  0.00  0.00    -0.245 F 
ATOM      9  C13 ZIN A   1      33.869   3.891  32.413  0.00  0.00    -0.027 A 
ATOM     10  C14 ZIN A   1      34.805   4.795  32.670  0.00  0.00     0.061 A 
ATOM     11  C15 ZIN A   1      35.610   5.367  31.579  0.00  0.00     0.172 A 
ATOM     12  O16 ZIN A   1      36.496   6.168  31.814  0.00  0.00    -0.289 OA
ATOM     13  C17 ZIN A   1      35.320   4.949  30.198  0.00  0.00     0.052 A 
ATOM     14  C18 ZIN A   1      34.386   4.040  29.965  0.00  0.00    -0.006 A 
ATOM     15  C19 ZIN A   1      33.583   3.379  31.033  0.00  0.00     0.039 A 
ATOM     16  C20 ZIN A   1      33.914   1.885  31.011  0.00  0.00     0.028 C 
ATOM     17  C21 ZIN A   1      32.086   3.490  30.732  0.00  0.00     0.147 C 
ATOM     18  F22 ZIN A   1      31.720   4.839  30.706  0.00  0.00    -0.238 F 
ATOM     19  C23 ZIN A   1      31.801   2.886  29.360  0.00  0.00     0.160 C 
ATOM     20  C26 ZIN A   1      30.294   2.850  29.057  0.00  0.00     0.048 C 
ATOM     21  C27 ZIN A   1      29.591   2.103  30.191  0.00  0.00     0.001 C 
ATOM     22  C28 ZIN A   1      30.228   0.724  30.376  0.00  0.00     0.019 C 
ATOM     23  C29 ZIN A   1      28.071   1.976  30.123  0.00  0.00     0.131 C 
ENDROOT
BRANCH  23  24
ATOM     24  O30 ZIN A   1      27.516   3.069  29.388  0.00  0.00    -0.381 OA
ATOM     25  H54 ZIN A   1      28.000   3.900  29.493  0.00  0.00     0.211 HD
ENDBRANCH  23  24
BRANCH  23  26
ATOM     26  C31 ZIN A   1      27.684   0.667  29.485  0.00  0.00     0.185 C 
ATOM     27  O32 ZIN A   1      27.594  -0.330  30.160  0.00  0.00    -0.292 OA
BRANCH  26  28
ATOM     28  C33 ZIN A   1      27.411   0.602  28.004  0.00  0.00     0.245 C 
BRANCH  28  29
ATOM     29  O34 ZIN A   1      28.643   0.446  27.298  0.00  0.00    -0.393 OA
ATOM     30  H57 ZIN A   1      28.990  -0.456  27.306  0.00  0.00     0.209 HD
ENDBRANCH  28  29
ENDBRANCH  26  28
ENDBRANCH  23  26
BRANCH  19  31
ATOM     31  O25 ZIN A   1      32.314   1.552  29.322  0.00  0.00    -0.392 OA
ATOM     32  H48 ZIN A   1      32.216   1.069  30.155  0.00  0.00     0.210 HD
ENDBRANCH  19  31
TORSDOF 5
ENDMDL
MODEL 56
REMARK CAVERDOCK RESULT:       6.0      0.000      0.000
REMARK CAVERDOCK CONSTRAINTS:       0.0      0.0      0.0      0.0
REMARK CAVERDOCK TUNNEL: 55      6.0      2.2     56.5
REMARK  5 active torsions:
REMARK  status: ('A' for Active; 'I' for Inactive)
REMARK    1  A    between atoms: C23_19  and  O25_20 
REMARK    2  A    between atoms: C29_24  and  O30_25 
REMARK    3  A    between atoms: C29_24  and  C31_26 
REMARK    4  A    between atoms: C31_26  and  C33_28 
REMARK    5  A    between atoms: C33_28  and  O34_29 
ROOT
ATOM      1  C1  ZIN A   1      26.369   2.838  31.884  0.00  0.00     0.013 C 
ATOM      2  C2  ZIN A   1      27.389   1.731  31.610  0.00  0.00     0.025 C 
ATOM      3  C4  ZIN A   1      28.655   1.944  32.485  0.00  0.00     0.013 C 
ATOM      4  C5  ZIN A   1      29.597   2.704  31.547  0.00  0.00     0.005 C 
ATOM      5  C7  ZIN A   1      31.074   2.625  31.887  0.00  0.00     0.037 C 
ATOM      6  C9  ZIN A   1      31.328   3.268  33.252  0.00  0.00     0.050 C 
ATOM      7  C10 ZIN A   1      32.813   3.150  33.609  0.00  0.00     0.201 C 
ATOM      8  F12 ZIN A   1      33.069   3.839  34.800  0.00  0.00    -0.245 F 
ATOM      9  C13 ZIN A   1      33.621   3.760  32.479  0.00  0.00    -0.027 A 
ATOM     10  C14 ZIN A   1      34.537   4.675  32.765  0.00  0.00     0.061 A 
ATOM     11  C15 ZIN A   1      35.325   5.304  31.694  0.00  0.00     0.172 A 
ATOM     12  O16 ZIN A   1      36.193   6.116  31.955  0.00  0.00    -0.289 OA
ATOM     13  C17 ZIN A   1      35.040   4.929  30.299  0.00  0.00     0.052 A 
ATOM     14  C18 ZIN A   1      34.126   4.008  30.037  0.00  0.00    -0.006 A 
ATOM     15  C19 ZIN A   1      33.342   3.291  31.082  0.00  0.00     0.039 A 
ATOM     16  C20 ZIN A   1      33.706   1.807  31.005  0.00  0.00     0.028 C 
ATOM     17  C21 ZIN A   1      31.842   3.378  30.789  0.00  0.00     0.147 C 
ATOM     18  F22 ZIN A   1      31.445   4.719  30.813  0.00  0.00    -0.238 F 
ATOM     19  C23 ZIN A   1      31.566   2.818  29.397  0.00  0.00     0.160 C 
ATOM     20  C26 ZIN A   1      30.059   2.759  29.097  0.00  0.00     0.048 C 
ATOM     21  C27 ZIN A   1      29.377   1.955  30.205  0.00  0.00     0.001 C 
ATOM     22  C28 ZIN A   1      30.046   0.586  30.338  0.00  0.00     0.019 C 
ATOM     23  C29 ZIN A   1      27.860   1.797  30.136  0.00  0.00     0.131 C 
ENDROOT
BRANCH  23  24
ATOM     24  O30 ZIN A   1      27.278   2.902  29.442  0.00  0.00    -0.381 OA
ATOM     25  H54 ZIN A   1      27.469   2.917  28.495  0.00  0.00     0.211 HD
ENDBRANCH  23  24
BRANCH  23  26
ATOM     26  C31 ZIN A   1      27.501   0.503  29.452  0.00  0.00     0.185 C 
ATOM     27  O32 ZIN A   1      27.007  -0.399  30.086  0.00  0.00    -0.292 OA
BRANCH  26  28
ATOM     28  C33 ZIN A   1      27.759   0.333  27.977  0.00  0.00     0.245 C 
BRANCH  28  29
ATOM     29  O34 ZIN A   1      28.646  -0.768  27.771  0.00  0.00    -0.393 OA
ATOM     30  H57 ZIN A   1      28.632  -1.123  26.872  0.00  0.00     0.209 HD
ENDBRANCH  28  29
ENDBRANCH  26  28
ENDBRANCH  23  26
BRANCH  19  31
ATOM     31  O25 ZIN A   1      32.109   1.498  29.310  0.00  0.00    -0.392 OA
ATOM     32  H48 ZIN A   1      33.064   1.456  29.453  0.00  0.00     0.210 HD
ENDBRANCH  19  31
TORSDOF 5
ENDMDL
MODEL 57
REMARK CAVERDOCK RESULT:       6.2      0.000      0.000
REMARK CAVERDOCK CONSTRAINTS:       0.0      0.0      0.0      0.0
REMARK CAVERDOCK TUNNEL: 56      6.2      2.2     57.7
REMARK  5 active torsions:
REMARK  status: ('A' for Active; 'I' for Inactive)
REMARK    1  A    between atoms: C23_19  and  O25_20 
REMARK    2  A    between atoms: C29_24  and  O30_25 
REMARK    3  A    between atoms: C29_24  and  C31_26 
REMARK    4  A    between atoms: C31_26  and  C33_28 
REMARK    5  A    between atoms: C33_28  and  O34_29 
ROOT
ATOM      1  C1  ZIN A   1      26.158   2.535  31.641  0.00  0.00     0.013 C 
ATOM      2  C2  ZIN A   1      27.227   1.474  31.374  0.00  0.00     0.025 C 
ATOM      3  C4  ZIN A   1      28.446   1.697  32.312  0.00  0.00     0.013 C 
ATOM      4  C5  ZIN A   1      29.401   2.523  31.444  0.00  0.00     0.005 C 
ATOM      5  C7  ZIN A   1      30.863   2.481  31.846  0.00  0.00     0.037 C 
ATOM      6  C9  ZIN A   1      31.035   3.083  33.242  0.00  0.00     0.050 C 
ATOM      7  C10 ZIN A   1      32.506   3.002  33.661  0.00  0.00     0.201 C 
ATOM      8  F12 ZIN A   1      32.685   3.656  34.885  0.00  0.00    -0.245 F 
ATOM      9  C13 ZIN A   1      33.340   3.680  32.590  0.00  0.00    -0.027 A 
ATOM     10  C14 ZIN A   1      34.210   4.614  32.948  0.00  0.00     0.061 A 
ATOM     11  C15 ZIN A   1      35.020   5.308  31.936  0.00  0.00     0.172 A 
ATOM     12  O16 ZIN A   1      35.847   6.139  32.263  0.00  0.00    -0.289 OA
ATOM     13  C17 ZIN A   1      34.810   4.974  30.517  0.00  0.00     0.052 A 
ATOM     14  C18 ZIN A   1      33.942   4.033  30.183  0.00  0.00    -0.006 A 
ATOM     15  C19 ZIN A   1      33.139   3.252  31.166  0.00  0.00     0.039 A 
ATOM     16  C20 ZIN A   1      33.558   1.786  31.055  0.00  0.00     0.028 C 
ATOM     17  C21 ZIN A   1      31.650   3.299  30.810  0.00  0.00     0.147 C 
ATOM     18  F22 ZIN A   1      31.206   4.624  30.862  0.00  0.00    -0.238 F 
ATOM     19  C23 ZIN A   1      31.455   2.780  29.389  0.00  0.00     0.160 C 
ATOM     20  C26 ZIN A   1      29.966   2.681  29.020  0.00  0.00     0.048 C 
ATOM     21  C27 ZIN A   1      29.265   1.816  30.068  0.00  0.00     0.001 C 
ATOM     22  C28 ZIN A   1      29.975   0.466  30.184  0.00  0.00     0.019 C 
ATOM     23  C29 ZIN A   1      27.759   1.608  29.926  0.00  0.00     0.131 C 
ENDROOT
BRANCH  23  24
ATOM     24  O30 ZIN A   1      27.169   2.718  29.246  0.00  0.00    -0.381 OA
ATOM     25  H54 ZIN A   1      26.477   3.166  29.751  0.00  0.00     0.211 HD
ENDBRANCH  23  24
BRANCH  23  26
ATOM     26  C31 ZIN A   1      27.476   0.328  29.183  0.00  0.00     0.185 C 
ATOM     27  O32 ZIN A   1      27.178  -0.671  29.792  0.00  0.00    -0.292 OA
BRANCH  26  28
ATOM     28  C33 ZIN A   1      27.565   0.295  27.678  0.00  0.00     0.245 C 
BRANCH  28  29
ATOM     29  O34 ZIN A   1      28.565  -0.646  27.281  0.00  0.00    -0.393 OA
ATOM     30  H57 ZIN A   1      28.906  -0.504  26.387  0.00  0.00     0.209 HD
ENDBRANCH  28  29
ENDBRANCH  26  28
ENDBRANCH  23  26
BRANCH  19  31
ATOM     31  O25 ZIN A   1      32.048   1.484  29.280  0.00  0.00    -0.392 OA
ATOM     32  H48 ZIN A   1      31.445   0.802  28.950  0.00  0.00     0.210 HD
ENDBRANCH  19  31
TORSDOF 5
ENDMDL
MODEL 58
REMARK CAVERDOCK RESULT:       6.2      0.000      0.000
REMARK CAVERDOCK CONSTRAINTS:       0.1      0.0      0.0      0.0
REMARK CAVERDOCK TUNNEL: 57      6.2      2.3     58.3
REMARK  5 active torsions:
REMARK  status: ('A' for Active; 'I' for Inactive)
REMARK    1  A    between atoms: C23_19  and  O25_20 
REMARK    2  A    between atoms: C29_24  and  O30_25 
REMARK    3  A    between atoms: C29_24  and  C31_26 
REMARK    4  A    between atoms: C31_26  and  C33_28 
REMARK    5  A    between atoms: C33_28  and  O34_29 
ROOT
ATOM      1  C1  ZIN A   1      25.994   2.432  31.701  0.00  0.00     0.013 C 
ATOM      2  C2  ZIN A   1      27.051   1.358  31.432  0.00  0.00     0.025 C 
ATOM      3  C4  ZIN A   1      28.288   1.588  32.342  0.00  0.00     0.013 C 
ATOM      4  C5  ZIN A   1      29.232   2.393  31.443  0.00  0.00     0.005 C 
ATOM      5  C7  ZIN A   1      30.702   2.347  31.818  0.00  0.00     0.037 C 
ATOM      6  C9  ZIN A   1      30.904   2.971  33.201  0.00  0.00     0.050 C 
ATOM      7  C10 ZIN A   1      32.382   2.886  33.593  0.00  0.00     0.201 C 
ATOM      8  F12 ZIN A   1      32.589   3.559  34.803  0.00  0.00    -0.245 F 
ATOM      9  C13 ZIN A   1      33.201   3.540  32.495  0.00  0.00    -0.027 A 
ATOM     10  C14 ZIN A   1      34.083   4.474  32.822  0.00  0.00     0.061 A 
ATOM     11  C15 ZIN A   1      34.880   5.145  31.783  0.00  0.00     0.172 A 
ATOM     12  O16 ZIN A   1      35.718   5.975  32.081  0.00  0.00    -0.289 OA
ATOM     13  C17 ZIN A   1      34.640   4.789  30.374  0.00  0.00     0.052 A 
ATOM     14  C18 ZIN A   1      33.759   3.849  30.072  0.00  0.00    -0.006 A 
ATOM     15  C19 ZIN A   1      32.970   3.090  31.083  0.00  0.00     0.039 A 
ATOM     16  C20 ZIN A   1      33.377   1.619  30.988  0.00  0.00     0.028 C 
ATOM     17  C21 ZIN A   1      31.475   3.142  30.754  0.00  0.00     0.147 C 
ATOM     18  F22 ZIN A   1      31.041   4.471  30.793  0.00  0.00    -0.238 F 
ATOM     19  C23 ZIN A   1      31.249   2.602  29.346  0.00  0.00     0.160 C 
ATOM     20  C26 ZIN A   1      29.753   2.507  29.007  0.00  0.00     0.048 C 
ATOM     21  C27 ZIN A   1      29.066   1.664  30.082  0.00  0.00     0.001 C 
ATOM     22  C28 ZIN A   1      29.769   0.311  30.207  0.00  0.00     0.019 C 
ATOM     23  C29 ZIN A   1      27.557   1.465  29.972  0.00  0.00     0.131 C 
ENDROOT
BRANCH  23  24
ATOM     24  O30 ZIN A   1      26.961   2.568  29.285  0.00  0.00    -0.381 OA
ATOM     25  H54 ZIN A   1      26.430   2.313  28.518  0.00  0.00     0.211 HD
ENDBRANCH  23  24
BRANCH  23  26
ATOM     26  C31 ZIN A   1      27.250   0.175  29.255  0.00  0.00     0.185 C 
ATOM     27  O32 ZIN A   1      27.033  -0.830  29.888  0.00  0.00    -0.292 OA
BRANCH  26  28
ATOM     28  C33 ZIN A   1      27.216   0.140  27.749  0.00  0.00     0.245 C 
BRANCH  28  29
ATOM     29  O34 ZIN A   1      28.486  -0.288  27.252  0.00  0.00    -0.393 OA
ATOM     30  H57 ZIN A   1      29.034   0.429  26.904  0.00  0.00     0.209 HD
ENDBRANCH  28  29
ENDBRANCH  26  28
ENDBRANCH  23  26
BRANCH  19  31
ATOM     31  O25 ZIN A   1      31.831   1.299  29.248  0.00  0.00    -0.392 OA
ATOM     32  H48 ZIN A   1      32.116   0.931  30.096  0.00  0.00     0.210 HD
ENDBRANCH  19  31
TORSDOF 5
ENDMDL
MODEL 59
REMARK CAVERDOCK RESULT:       6.2      0.000      0.000
REMARK CAVERDOCK CONSTRAINTS:       0.0      0.0      0.0      0.0
REMARK CAVERDOCK TUNNEL: 58      6.2      2.4     59.5
REMARK  5 active torsions:
REMARK  status: ('A' for Active; 'I' for Inactive)
REMARK    1  A    between atoms: C23_19  and  O25_20 
REMARK    2  A    between atoms: C29_24  and  O30_25 
REMARK    3  A    between atoms: C29_24  and  C31_26 
REMARK    4  A    between atoms: C31_26  and  C33_28 
REMARK    5  A    between atoms: C33_28  and  O34_29 
ROOT
ATOM      1  C1  ZIN A   1      25.887   2.387  31.820  0.00  0.00     0.013 C 
ATOM      2  C2  ZIN A   1      26.941   1.319  31.520  0.00  0.00     0.025 C 
ATOM      3  C4  ZIN A   1      28.193   1.540  32.413  0.00  0.00     0.013 C 
ATOM      4  C5  ZIN A   1      29.121   2.356  31.508  0.00  0.00     0.005 C 
ATOM      5  C7  ZIN A   1      30.596   2.309  31.859  0.00  0.00     0.037 C 
ATOM      6  C9  ZIN A   1      30.820   2.916  33.246  0.00  0.00     0.050 C 
ATOM      7  C10 ZIN A   1      32.305   2.828  33.613  0.00  0.00     0.201 C 
ATOM      8  F12 ZIN A   1      32.530   3.487  34.827  0.00  0.00    -0.245 F 
ATOM      9  C13 ZIN A   1      33.104   3.497  32.509  0.00  0.00    -0.027 A 
ATOM     10  C14 ZIN A   1      33.991   4.429  32.833  0.00  0.00     0.061 A 
ATOM     11  C15 ZIN A   1      34.769   5.114  31.790  0.00  0.00     0.172 A 
ATOM     12  O16 ZIN A   1      35.611   5.942  32.084  0.00  0.00    -0.289 OA
ATOM     13  C17 ZIN A   1      34.506   4.775  30.381  0.00  0.00     0.052 A 
ATOM     14  C18 ZIN A   1      33.622   3.837  30.081  0.00  0.00    -0.006 A 
ATOM     15  C19 ZIN A   1      32.850   3.065  31.096  0.00  0.00     0.039 A 
ATOM     16  C20 ZIN A   1      33.258   1.596  30.976  0.00  0.00     0.028 C 
ATOM     17  C21 ZIN A   1      31.351   3.119  30.792  0.00  0.00     0.147 C 
ATOM     18  F22 ZIN A   1      30.915   4.446  30.855  0.00  0.00    -0.238 F 
ATOM     19  C23 ZIN A   1      31.102   2.595  29.381  0.00  0.00     0.160 C 
ATOM     20  C26 ZIN A   1      29.601   2.502  29.065  0.00  0.00     0.048 C 
ATOM     21  C27 ZIN A   1      28.933   1.645  30.141  0.00  0.00     0.001 C 
ATOM     22  C28 ZIN A   1      29.640   0.291  30.237  0.00  0.00     0.019 C 
ATOM     23  C29 ZIN A   1      27.422   1.445  30.053  0.00  0.00     0.131 C 
ENDROOT
BRANCH  23  24
ATOM     24  O30 ZIN A   1      26.814   2.555  29.390  0.00  0.00    -0.381 OA
ATOM     25  H54 ZIN A   1      27.407   3.306  29.253  0.00  0.00     0.211 HD
ENDBRANCH  23  24
BRANCH  23  26
ATOM     26  C31 ZIN A   1      27.106   0.163  29.326  0.00  0.00     0.185 C 
ATOM     27  O32 ZIN A   1      26.928   0.175  28.131  0.00  0.00    -0.292 OA
BRANCH  26  28
ATOM     28  C33 ZIN A   1      27.011  -1.133  30.089  0.00  0.00     0.245 C 
BRANCH  28  29
ATOM     29  O34 ZIN A   1      25.655  -1.360  30.477  0.00  0.00    -0.393 OA
ATOM     30  H57 ZIN A   1      25.425  -2.294  30.577  0.00  0.00     0.209 HD
ENDBRANCH  28  29
ENDBRANCH  26  28
ENDBRANCH  23  26
BRANCH  19  31
ATOM     31  O25 ZIN A   1      31.684   1.295  29.257  0.00  0.00    -0.392 OA
ATOM     32  H48 ZIN A   1      31.700   0.791  30.082  0.00  0.00     0.210 HD
ENDBRANCH  19  31
TORSDOF 5
ENDMDL
MODEL 60
REMARK CAVERDOCK RESULT:       6.3      0.000      0.000
REMARK CAVERDOCK CONSTRAINTS:       0.0      0.0      0.0      0.0
REMARK CAVERDOCK TUNNEL: 59      6.3      2.4     60.7
REMARK  5 active torsions:
REMARK  status: ('A' for Active; 'I' for Inactive)
REMARK    1  A    between atoms: C23_19  and  O25_20 
REMARK    2  A    between atoms: C29_24  and  O30_25 
REMARK    3  A    between atoms: C29_24  and  C31_26 
REMARK    4  A    between atoms: C31_26  and  C33_28 
REMARK    5  A    between atoms: C33_28  and  O34_29 
ROOT
ATOM      1  C1  ZIN A   1      25.685   2.075  31.529  0.00  0.00     0.013 C 
ATOM      2  C2  ZIN A   1      26.793   1.056  31.257  0.00  0.00     0.025 C 
ATOM      3  C4  ZIN A   1      27.985   1.294  32.223  0.00  0.00     0.013 C 
ATOM      4  C5  ZIN A   1      28.929   2.172  31.395  0.00  0.00     0.005 C 
ATOM      5  C7  ZIN A   1      30.385   2.167  31.825  0.00  0.00     0.037 C 
ATOM      6  C9  ZIN A   1      30.510   2.739  33.239  0.00  0.00     0.050 C 
ATOM      7  C10 ZIN A   1      31.975   2.694  33.685  0.00  0.00     0.201 C 
ATOM      8  F12 ZIN A   1      32.110   3.322  34.928  0.00  0.00    -0.245 F 
ATOM      9  C13 ZIN A   1      32.807   3.425  32.647  0.00  0.00    -0.027 A 
ATOM     10  C14 ZIN A   1      33.639   4.377  33.046  0.00  0.00     0.061 A 
ATOM     11  C15 ZIN A   1      34.445   5.122  32.067  0.00  0.00     0.172 A 
ATOM     12  O16 ZIN A   1      35.239   5.971  32.431  0.00  0.00    -0.289 OA
ATOM     13  C17 ZIN A   1      34.273   4.818  30.637  0.00  0.00     0.052 A 
ATOM     14  C18 ZIN A   1      33.442   3.858  30.262  0.00  0.00    -0.006 A 
ATOM     15  C19 ZIN A   1      32.646   3.027  31.210  0.00  0.00     0.039 A 
ATOM     16  C20 ZIN A   1      33.116   1.578  31.070  0.00  0.00     0.028 C 
ATOM     17  C21 ZIN A   1      31.164   3.036  30.825  0.00  0.00     0.147 C 
ATOM     18  F22 ZIN A   1      30.676   4.344  30.902  0.00  0.00    -0.238 F 
ATOM     19  C23 ZIN A   1      31.013   2.547  29.388  0.00  0.00     0.160 C 
ATOM     20  C26 ZIN A   1      29.535   2.410  28.987  0.00  0.00     0.048 C 
ATOM     21  C27 ZIN A   1      28.843   1.496  29.999  0.00  0.00     0.001 C 
ATOM     22  C28 ZIN A   1      29.595   0.167  30.096  0.00  0.00     0.019 C 
ATOM     23  C29 ZIN A   1      27.348   1.244  29.823  0.00  0.00     0.131 C 
ENDROOT
BRANCH  23  24
ATOM     24  O30 ZIN A   1      26.735   2.351  29.159  0.00  0.00    -0.381 OA
ATOM     25  H54 ZIN A   1      25.962   2.113  28.628  0.00  0.00     0.211 HD
ENDBRANCH  23  24
BRANCH  23  26
ATOM     26  C31 ZIN A   1      27.120  -0.024  29.043  0.00  0.00     0.185 C 
ATOM     27  O32 ZIN A   1      26.572  -0.965  29.565  0.00  0.00    -0.292 OA
BRANCH  26  28
ATOM     28  C33 ZIN A   1      27.577  -0.120  27.609  0.00  0.00     0.245 C 
BRANCH  28  29
ATOM     29  O34 ZIN A   1      28.408  -1.272  27.450  0.00  0.00    -0.393 OA
ATOM     30  H57 ZIN A   1      28.107  -2.046  27.944  0.00  0.00     0.209 HD
ENDBRANCH  28  29
ENDBRANCH  26  28
ENDBRANCH  23  26
BRANCH  19  31
ATOM     31  O25 ZIN A   1      31.649   1.274  29.259  0.00  0.00    -0.392 OA
ATOM     32  H48 ZIN A   1      31.259   0.581  29.810  0.00  0.00     0.210 HD
ENDBRANCH  19  31
TORSDOF 5
ENDMDL
MODEL 61
REMARK CAVERDOCK RESULT:       6.6      0.000      0.000
REMARK CAVERDOCK CONSTRAINTS:       0.0      0.0      0.0      0.0
REMARK CAVERDOCK TUNNEL: 60      6.6      2.5     61.1
REMARK  5 active torsions:
REMARK  status: ('A' for Active; 'I' for Inactive)
REMARK    1  A    between atoms: C23_19  and  O25_20 
REMARK    2  A    between atoms: C29_24  and  O30_25 
REMARK    3  A    between atoms: C29_24  and  C31_26 
REMARK    4  A    between atoms: C31_26  and  C33_28 
REMARK    5  A    between atoms: C33_28  and  O34_29 
ROOT
ATOM      1  C1  ZIN A   1      25.517   2.405  31.720  0.00  0.00     0.013 C 
ATOM      2  C2  ZIN A   1      26.543   1.298  31.468  0.00  0.00     0.025 C 
ATOM      3  C4  ZIN A   1      27.785   1.506  32.377  0.00  0.00     0.013 C 
ATOM      4  C5  ZIN A   1      28.753   2.268  31.466  0.00  0.00     0.005 C 
ATOM      5  C7  ZIN A   1      30.221   2.186  31.845  0.00  0.00     0.037 C 
ATOM      6  C9  ZIN A   1      30.440   2.824  33.218  0.00  0.00     0.050 C 
ATOM      7  C10 ZIN A   1      31.915   2.702  33.613  0.00  0.00     0.201 C 
ATOM      8  F12 ZIN A   1      32.140   3.387  34.813  0.00  0.00    -0.245 F 
ATOM      9  C13 ZIN A   1      32.752   3.315  32.507  0.00  0.00    -0.027 A 
ATOM     10  C14 ZIN A   1      33.662   4.228  32.821  0.00  0.00     0.061 A 
ATOM     11  C15 ZIN A   1      34.478   4.861  31.773  0.00  0.00     0.172 A 
ATOM     12  O16 ZIN A   1      35.340   5.670  32.059  0.00  0.00    -0.289 OA
ATOM     13  C17 ZIN A   1      34.229   4.491  30.369  0.00  0.00     0.052 A 
ATOM     14  C18 ZIN A   1      33.321   3.572  30.080  0.00  0.00    -0.006 A 
ATOM     15  C19 ZIN A   1      32.509   2.852  31.101  0.00  0.00     0.039 A 
ATOM     16  C20 ZIN A   1      32.874   1.368  31.029  0.00  0.00     0.028 C 
ATOM     17  C21 ZIN A   1      31.017   2.942  30.770  0.00  0.00     0.147 C 
ATOM     18  F22 ZIN A   1      30.622   4.284  30.788  0.00  0.00    -0.238 F 
ATOM     19  C23 ZIN A   1      30.777   2.388  29.369  0.00  0.00     0.160 C 
ATOM     20  C26 ZIN A   1      29.279   2.332  29.029  0.00  0.00     0.048 C 
ATOM     21  C27 ZIN A   1      28.567   1.525  30.116  0.00  0.00     0.001 C 
ATOM     22  C28 ZIN A   1      29.230   0.154  30.262  0.00  0.00     0.019 C 
ATOM     23  C29 ZIN A   1      27.052   1.369  30.007  0.00  0.00     0.131 C 
ENDROOT
BRANCH  23  24
ATOM     24  O30 ZIN A   1      26.489   2.477  29.303  0.00  0.00    -0.381 OA
ATOM     25  H54 ZIN A   1      27.136   3.149  29.045  0.00  0.00     0.211 HD
ENDBRANCH  23  24
BRANCH  23  26
ATOM     26  C31 ZIN A   1      26.709   0.078  29.309  0.00  0.00     0.185 C 
ATOM     27  O32 ZIN A   1      27.009  -0.081  28.150  0.00  0.00    -0.292 OA
BRANCH  26  28
ATOM     28  C33 ZIN A   1      25.991  -1.016  30.058  0.00  0.00     0.245 C 
BRANCH  28  29
ATOM     29  O34 ZIN A   1      26.946  -1.846  30.722  0.00  0.00    -0.393 OA
ATOM     30  H57 ZIN A   1      27.272  -2.580  30.183  0.00  0.00     0.209 HD
ENDBRANCH  28  29
ENDBRANCH  26  28
ENDBRANCH  23  26
BRANCH  19  31
ATOM     31  O25 ZIN A   1      31.320   1.068  29.291  0.00  0.00    -0.392 OA
ATOM     32  H48 ZIN A   1      32.062   0.983  28.675  0.00  0.00     0.210 HD
ENDBRANCH  19  31
TORSDOF 5
ENDMDL
MODEL 62
REMARK CAVERDOCK RESULT:       6.5      0.000      0.000
REMARK CAVERDOCK CONSTRAINTS:       0.0      0.0      0.0      0.0
REMARK CAVERDOCK TUNNEL: 61      6.5      2.5     62.3
REMARK  5 active torsions:
REMARK  status: ('A' for Active; 'I' for Inactive)
REMARK    1  A    between atoms: C23_19  and  O25_20 
REMARK    2  A    between atoms: C29_24  and  O30_25 
REMARK    3  A    between atoms: C29_24  and  C31_26 
REMARK    4  A    between atoms: C31_26  and  C33_28 
REMARK    5  A    between atoms: C33_28  and  O34_29 
ROOT
ATOM      1  C1  ZIN A   1      25.429   2.036  31.479  0.00  0.00     0.013 C 
ATOM      2  C2  ZIN A   1      26.526   1.002  31.218  0.00  0.00     0.025 C 
ATOM      3  C4  ZIN A   1      27.718   1.232  32.187  0.00  0.00     0.013 C 
ATOM      4  C5  ZIN A   1      28.675   2.093  31.356  0.00  0.00     0.005 C 
ATOM      5  C7  ZIN A   1      30.129   2.074  31.792  0.00  0.00     0.037 C 
ATOM      6  C9  ZIN A   1      30.256   2.653  33.202  0.00  0.00     0.050 C 
ATOM      7  C10 ZIN A   1      31.719   2.594  33.653  0.00  0.00     0.201 C 
ATOM      8  F12 ZIN A   1      31.857   3.229  34.893  0.00  0.00    -0.245 F 
ATOM      9  C13 ZIN A   1      32.563   3.309  32.614  0.00  0.00    -0.027 A 
ATOM     10  C14 ZIN A   1      33.404   4.254  33.010  0.00  0.00     0.061 A 
ATOM     11  C15 ZIN A   1      34.223   4.983  32.029  0.00  0.00     0.172 A 
ATOM     12  O16 ZIN A   1      35.025   5.824  32.391  0.00  0.00    -0.289 OA
ATOM     13  C17 ZIN A   1      34.052   4.671  30.600  0.00  0.00     0.052 A 
ATOM     14  C18 ZIN A   1      33.211   3.719  30.229  0.00  0.00    -0.006 A 
ATOM     15  C19 ZIN A   1      32.403   2.904  31.179  0.00  0.00     0.039 A 
ATOM     16  C20 ZIN A   1      32.855   1.449  31.050  0.00  0.00     0.028 C 
ATOM     17  C21 ZIN A   1      30.922   2.927  30.789  0.00  0.00     0.147 C 
ATOM     18  F22 ZIN A   1      30.449   4.241  30.856  0.00  0.00    -0.238 F 
ATOM     19  C23 ZIN A   1      30.770   2.432  29.354  0.00  0.00     0.160 C 
ATOM     20  C26 ZIN A   1      29.292   2.309  28.949  0.00  0.00     0.048 C 
ATOM     21  C27 ZIN A   1      28.586   1.410  29.965  0.00  0.00     0.001 C 
ATOM     22  C28 ZIN A   1      29.321   0.073  30.072  0.00  0.00     0.019 C 
ATOM     23  C29 ZIN A   1      27.088   1.174  29.785  0.00  0.00     0.131 C 
ENDROOT
BRANCH  23  24
ATOM     24  O30 ZIN A   1      26.490   2.284  29.112  0.00  0.00    -0.381 OA
ATOM     25  H54 ZIN A   1      26.034   2.902  29.700  0.00  0.00     0.211 HD
ENDBRANCH  23  24
BRANCH  23  26
ATOM     26  C31 ZIN A   1      26.849  -0.097  29.012  0.00  0.00     0.185 C 
ATOM     27  O32 ZIN A   1      26.647  -1.132  29.599  0.00  0.00    -0.292 OA
BRANCH  26  28
ATOM     28  C33 ZIN A   1      26.861  -0.076  27.504  0.00  0.00     0.245 C 
BRANCH  28  29
ATOM     29  O34 ZIN A   1      28.211  -0.124  27.038  0.00  0.00    -0.393 OA
ATOM     30  H57 ZIN A   1      28.518  -1.012  26.811  0.00  0.00     0.209 HD
ENDBRANCH  28  29
ENDBRANCH  26  28
ENDBRANCH  23  26
BRANCH  19  31
ATOM     31  O25 ZIN A   1      31.392   1.150  29.236  0.00  0.00    -0.392 OA
ATOM     32  H48 ZIN A   1      31.277   0.583  30.012  0.00  0.00     0.210 HD
ENDBRANCH  19  31
TORSDOF 5
ENDMDL
MODEL 63
REMARK CAVERDOCK RESULT:       6.9      0.000      0.000
REMARK CAVERDOCK CONSTRAINTS:       0.0      0.0      0.0      0.0
REMARK CAVERDOCK TUNNEL: 62      6.9      2.6     63.5
REMARK  5 active torsions:
REMARK  status: ('A' for Active; 'I' for Inactive)
REMARK    1  A    between atoms: C23_19  and  O25_20 
REMARK    2  A    between atoms: C29_24  and  O30_25 
REMARK    3  A    between atoms: C29_24  and  C31_26 
REMARK    4  A    between atoms: C31_26  and  C33_28 
REMARK    5  A    between atoms: C33_28  and  O34_29 
ROOT
ATOM      1  C1  ZIN A   1      25.262   2.024  31.848  0.00  0.00     0.013 C 
ATOM      2  C2  ZIN A   1      26.334   0.976  31.542  0.00  0.00     0.025 C 
ATOM      3  C4  ZIN A   1      27.583   1.216  32.435  0.00  0.00     0.013 C 
ATOM      4  C5  ZIN A   1      28.495   2.053  31.532  0.00  0.00     0.005 C 
ATOM      5  C7  ZIN A   1      29.972   2.030  31.882  0.00  0.00     0.037 C 
ATOM      6  C9  ZIN A   1      30.186   2.636  33.270  0.00  0.00     0.050 C 
ATOM      7  C10 ZIN A   1      31.673   2.574  33.635  0.00  0.00     0.201 C 
ATOM      8  F12 ZIN A   1      31.888   3.231  34.852  0.00  0.00    -0.245 F 
ATOM      9  C13 ZIN A   1      32.458   3.261  32.534  0.00  0.00    -0.027 A 
ATOM     10  C14 ZIN A   1      33.329   4.207  32.861  0.00  0.00     0.061 A 
ATOM     11  C15 ZIN A   1      34.093   4.910  31.819  0.00  0.00     0.172 A 
ATOM     12  O16 ZIN A   1      34.921   5.752  32.116  0.00  0.00    -0.289 OA
ATOM     13  C17 ZIN A   1      33.835   4.572  30.409  0.00  0.00     0.052 A 
ATOM     14  C18 ZIN A   1      32.968   3.620  30.107  0.00  0.00    -0.006 A 
ATOM     15  C19 ZIN A   1      32.211   2.830  31.119  0.00  0.00     0.039 A 
ATOM     16  C20 ZIN A   1      32.645   1.369  30.993  0.00  0.00     0.028 C 
ATOM     17  C21 ZIN A   1      30.710   2.858  30.817  0.00  0.00     0.147 C 
ATOM     18  F22 ZIN A   1      30.251   4.177  30.885  0.00  0.00    -0.238 F 
ATOM     19  C23 ZIN A   1      30.470   2.335  29.404  0.00  0.00     0.160 C 
ATOM     20  C26 ZIN A   1      28.970   2.217  29.090  0.00  0.00     0.048 C 
ATOM     21  C27 ZIN A   1      28.319   1.343  30.163  0.00  0.00     0.001 C 
ATOM     22  C28 ZIN A   1      29.050   0.002  30.253  0.00  0.00     0.019 C 
ATOM     23  C29 ZIN A   1      26.812   1.116  30.076  0.00  0.00     0.131 C 
ENDROOT
BRANCH  23  24
ATOM     24  O30 ZIN A   1      26.183   2.218  29.417  0.00  0.00    -0.381 OA
ATOM     25  H54 ZIN A   1      26.114   3.015  29.961  0.00  0.00     0.211 HD
ENDBRANCH  23  24
BRANCH  23  26
ATOM     26  C31 ZIN A   1      26.518  -0.167  29.344  0.00  0.00     0.185 C 
ATOM     27  O32 ZIN A   1      26.169  -1.147  29.958  0.00  0.00    -0.292 OA
BRANCH  26  28
ATOM     28  C33 ZIN A   1      26.661  -0.230  27.844  0.00  0.00     0.245 C 
BRANCH  28  29
ATOM     29  O34 ZIN A   1      27.934  -0.786  27.509  0.00  0.00    -0.393 OA
ATOM     30  H57 ZIN A   1      27.907  -1.418  26.778  0.00  0.00     0.209 HD
ENDBRANCH  28  29
ENDBRANCH  26  28
ENDBRANCH  23  26
BRANCH  19  31
ATOM     31  O25 ZIN A   1      31.075   1.046  29.274  0.00  0.00    -0.392 OA
ATOM     32  H48 ZIN A   1      31.671   0.966  28.517  0.00  0.00     0.210 HD
ENDBRANCH  19  31
TORSDOF 5
ENDMDL
MODEL 64
REMARK CAVERDOCK RESULT:       7.0      0.000      0.000
REMARK CAVERDOCK CONSTRAINTS:       0.0      0.0      0.0      0.0
REMARK CAVERDOCK TUNNEL: 63      7.0      2.6     64.3
REMARK  5 active torsions:
REMARK  status: ('A' for Active; 'I' for Inactive)
REMARK    1  A    between atoms: C23_19  and  O25_20 
REMARK    2  A    between atoms: C29_24  and  O30_25 
REMARK    3  A    between atoms: C29_24  and  C31_26 
REMARK    4  A    between atoms: C31_26  and  C33_28 
REMARK    5  A    between atoms: C33_28  and  O34_29 
ROOT
ATOM      1  C1  ZIN A   1      25.072   2.285  31.622  0.00  0.00     0.013 C 
ATOM      2  C2  ZIN A   1      26.105   1.179  31.397  0.00  0.00     0.025 C 
ATOM      3  C4  ZIN A   1      27.331   1.397  32.326  0.00  0.00     0.013 C 
ATOM      4  C5  ZIN A   1      28.313   2.155  31.427  0.00  0.00     0.005 C 
ATOM      5  C7  ZIN A   1      29.774   2.080  31.832  0.00  0.00     0.037 C 
ATOM      6  C9  ZIN A   1      29.967   2.729  33.204  0.00  0.00     0.050 C 
ATOM      7  C10 ZIN A   1      31.435   2.615  33.626  0.00  0.00     0.201 C 
ATOM      8  F12 ZIN A   1      31.637   3.309  34.824  0.00  0.00    -0.245 F 
ATOM      9  C13 ZIN A   1      32.290   3.222  32.530  0.00  0.00    -0.027 A 
ATOM     10  C14 ZIN A   1      33.191   4.140  32.853  0.00  0.00     0.061 A 
ATOM     11  C15 ZIN A   1      34.024   4.766  31.815  0.00  0.00     0.172 A 
ATOM     12  O16 ZIN A   1      34.879   5.581  32.110  0.00  0.00    -0.289 OA
ATOM     13  C17 ZIN A   1      33.801   4.385  30.410  0.00  0.00     0.052 A 
ATOM     14  C18 ZIN A   1      32.902   3.461  30.112  0.00  0.00    -0.006 A 
ATOM     15  C19 ZIN A   1      32.073   2.747  31.124  0.00  0.00     0.039 A 
ATOM     16  C20 ZIN A   1      32.443   1.264  31.070  0.00  0.00     0.028 C 
ATOM     17  C21 ZIN A   1      30.587   2.830  30.766  0.00  0.00     0.147 C 
ATOM     18  F22 ZIN A   1      30.188   4.170  30.766  0.00  0.00    -0.238 F 
ATOM     19  C23 ZIN A   1      30.373   2.264  29.365  0.00  0.00     0.160 C 
ATOM     20  C26 ZIN A   1      28.882   2.201  28.999  0.00  0.00     0.048 C 
ATOM     21  C27 ZIN A   1      28.153   1.401  30.080  0.00  0.00     0.001 C 
ATOM     22  C28 ZIN A   1      28.817   0.033  30.248  0.00  0.00     0.019 C 
ATOM     23  C29 ZIN A   1      26.641   1.239  29.945  0.00  0.00     0.131 C 
ENDROOT
BRANCH  23  24
ATOM     24  O30 ZIN A   1      26.088   2.341  29.222  0.00  0.00    -0.381 OA
ATOM     25  H54 ZIN A   1      26.082   3.172  29.716  0.00  0.00     0.211 HD
ENDBRANCH  23  24
BRANCH  23  26
ATOM     26  C31 ZIN A   1      26.314  -0.058  29.252  0.00  0.00     0.185 C 
ATOM     27  O32 ZIN A   1      26.608  -0.214  28.091  0.00  0.00    -0.292 OA
BRANCH  26  28
ATOM     28  C33 ZIN A   1      25.618  -1.162  30.006  0.00  0.00     0.245 C 
BRANCH  28  29
ATOM     29  O34 ZIN A   1      26.574  -1.885  30.783  0.00  0.00    -0.393 OA
ATOM     30  H57 ZIN A   1      26.232  -2.208  31.628  0.00  0.00     0.209 HD
ENDBRANCH  28  29
ENDBRANCH  26  28
ENDBRANCH  23  26
BRANCH  19  31
ATOM     31  O25 ZIN A   1      30.922   0.945  29.307  0.00  0.00    -0.392 OA
ATOM     32  H48 ZIN A   1      30.603   0.355  30.004  0.00  0.00     0.210 HD
ENDBRANCH  19  31
TORSDOF 5
ENDMDL
MODEL 65
REMARK CAVERDOCK RESULT:       6.3      0.000      0.000
REMARK CAVERDOCK CONSTRAINTS:       0.0      0.0      0.0      0.0
REMARK CAVERDOCK TUNNEL: 64      6.3      2.7     65.4
REMARK  5 active torsions:
REMARK  status: ('A' for Active; 'I' for Inactive)
REMARK    1  A    between atoms: C23_19  and  O25_20 
REMARK    2  A    between atoms: C29_24  and  O30_25 
REMARK    3  A    between atoms: C29_24  and  C31_26 
REMARK    4  A    between atoms: C31_26  and  C33_28 
REMARK    5  A    between atoms: C33_28  and  O34_29 
ROOT
ATOM      1  C1  ZIN A   1      27.693  -2.441  31.755  0.00  0.00     0.013 C 
ATOM      2  C2  ZIN A   1      27.226  -1.066  31.273  0.00  0.00     0.025 C 
ATOM      3  C4  ZIN A   1      28.280  -0.451  30.313  0.00  0.00     0.013 C 
ATOM      4  C5  ZIN A   1      29.116   0.434  31.243  0.00  0.00     0.005 C 
ATOM      5  C7  ZIN A   1      29.890   1.554  30.570  0.00  0.00     0.037 C 
ATOM      6  C9  ZIN A   1      30.923   0.966  29.608  0.00  0.00     0.050 C 
ATOM      7  C10 ZIN A   1      31.673   2.099  28.901  0.00  0.00     0.201 C 
ATOM      8  F12 ZIN A   1      32.697   1.567  28.110  0.00  0.00    -0.245 F 
ATOM      9  C13 ZIN A   1      32.266   3.007  29.964  0.00  0.00    -0.027 A 
ATOM     10  C14 ZIN A   1      33.555   3.310  29.903  0.00  0.00     0.061 A 
ATOM     11  C15 ZIN A   1      34.169   4.170  30.927  0.00  0.00     0.172 A 
ATOM     12  O16 ZIN A   1      35.343   4.483  30.854  0.00  0.00    -0.289 OA
ATOM     13  C17 ZIN A   1      33.331   4.645  32.040  0.00  0.00     0.052 A 
ATOM     14  C18 ZIN A   1      32.044   4.336  32.077  0.00  0.00    -0.006 A 
ATOM     15  C19 ZIN A   1      31.353   3.523  31.037  0.00  0.00     0.039 A 
ATOM     16  C20 ZIN A   1      30.302   4.411  30.369  0.00  0.00     0.028 C 
ATOM     17  C21 ZIN A   1      30.588   2.361  31.676  0.00  0.00     0.147 C 
ATOM     18  F22 ZIN A   1      31.491   1.521  32.334  0.00  0.00    -0.238 F 
ATOM     19  C23 ZIN A   1      29.603   2.911  32.704  0.00  0.00     0.160 C 
ATOM     20  C26 ZIN A   1      28.713   1.803  33.288  0.00  0.00     0.048 C 
ATOM     21  C27 ZIN A   1      28.020   1.080  32.132  0.00  0.00     0.001 C 
ATOM     22  C28 ZIN A   1      27.274   2.094  31.262  0.00  0.00     0.019 C 
ATOM     23  C29 ZIN A   1      27.107  -0.094  32.473  0.00  0.00     0.131 C 
ENDROOT
BRANCH  23  24
ATOM     24  O30 ZIN A   1      27.525  -0.707  33.695  0.00  0.00    -0.381 OA
ATOM     25  H54 ZIN A   1      28.481  -0.840  33.762  0.00  0.00     0.211 HD
ENDBRANCH  23  24
BRANCH  23  26
ATOM     26  C31 ZIN A   1      25.678   0.370  32.584  0.00  0.00     0.185 C 
ATOM     27  O32 ZIN A   1      25.222   1.124  31.759  0.00  0.00    -0.292 OA
BRANCH  26  28
ATOM     28  C33 ZIN A   1      24.817  -0.107  33.726  0.00  0.00     0.245 C 
BRANCH  28  29
ATOM     29  O34 ZIN A   1      25.388   0.320  34.965  0.00  0.00    -0.393 OA
ATOM     30  H57 ZIN A   1      25.858  -0.377  35.443  0.00  0.00     0.209 HD
ENDBRANCH  28  29
ENDBRANCH  26  28
ENDBRANCH  23  26
BRANCH  19  31
ATOM     31  O25 ZIN A   1      28.773   3.892  32.077  0.00  0.00    -0.392 OA
ATOM     32  H48 ZIN A   1      27.915   4.013  32.507  0.00  0.00     0.210 HD
ENDBRANCH  19  31
TORSDOF 5
ENDMDL
MODEL 66
REMARK CAVERDOCK RESULT:       5.5      0.000      0.000
REMARK CAVERDOCK CONSTRAINTS:       0.0      0.0      0.0      0.0
REMARK CAVERDOCK TUNNEL: 65      5.5      2.6    66.10
REMARK  5 active torsions:
REMARK  status: ('A' for Active; 'I' for Inactive)
REMARK    1  A    between atoms: C23_19  and  O25_20 
REMARK    2  A    between atoms: C29_24  and  O30_25 
REMARK    3  A    between atoms: C29_24  and  C31_26 
REMARK    4  A    between atoms: C31_26  and  C33_28 
REMARK    5  A    between atoms: C33_28  and  O34_29 
ROOT
ATOM      1  C1  ZIN A   1      27.479  -2.443  31.830  0.00  0.00     0.013 C 
ATOM      2  C2  ZIN A   1      27.024  -1.065  31.343  0.00  0.00     0.025 C 
ATOM      3  C4  ZIN A   1      28.068  -0.478  30.354  0.00  0.00     0.013 C 
ATOM      4  C5  ZIN A   1      28.940   0.402  31.255  0.00  0.00     0.005 C 
ATOM      5  C7  ZIN A   1      29.717   1.500  30.554  0.00  0.00     0.037 C 
ATOM      6  C9  ZIN A   1      30.719   0.884  29.575  0.00  0.00     0.050 C 
ATOM      7  C10 ZIN A   1      31.473   1.996  28.840  0.00  0.00     0.201 C 
ATOM      8  F12 ZIN A   1      32.470   1.437  28.033  0.00  0.00    -0.245 F 
ATOM      9  C13 ZIN A   1      32.104   2.905  29.880  0.00  0.00    -0.027 A 
ATOM     10  C14 ZIN A   1      33.397   3.185  29.788  0.00  0.00     0.061 A 
ATOM     11  C15 ZIN A   1      34.048   4.044  30.788  0.00  0.00     0.172 A 
ATOM     12  O16 ZIN A   1      35.225   4.336  30.687  0.00  0.00    -0.289 OA
ATOM     13  C17 ZIN A   1      33.243   4.546  31.914  0.00  0.00     0.052 A 
ATOM     14  C18 ZIN A   1      31.952   4.260  31.982  0.00  0.00    -0.006 A 
ATOM     15  C19 ZIN A   1      31.224   3.448  30.966  0.00  0.00     0.039 A 
ATOM     16  C20 ZIN A   1      30.174   4.347  30.312  0.00  0.00     0.028 C 
ATOM     17  C21 ZIN A   1      30.453   2.307  31.635  0.00  0.00     0.147 C 
ATOM     18  F22 ZIN A   1      31.356   1.458  32.283  0.00  0.00    -0.238 F 
ATOM     19  C23 ZIN A   1      29.501   2.885  32.678  0.00  0.00     0.160 C 
ATOM     20  C26 ZIN A   1      28.605   1.799  33.293  0.00  0.00     0.048 C 
ATOM     21  C27 ZIN A   1      27.874   1.076  32.161  0.00  0.00     0.001 C 
ATOM     22  C28 ZIN A   1      27.127   2.093  31.295  0.00  0.00     0.019 C 
ATOM     23  C29 ZIN A   1      26.949  -0.078  32.535  0.00  0.00     0.131 C 
ENDROOT
BRANCH  23  24
ATOM     24  O30 ZIN A   1      27.383  -0.686  33.753  0.00  0.00    -0.381 OA
ATOM     25  H54 ZIN A   1      28.275  -1.056  33.713  0.00  0.00     0.211 HD
ENDBRANCH  23  24
BRANCH  23  26
ATOM     26  C31 ZIN A   1      25.530   0.412  32.672  0.00  0.00     0.185 C 
ATOM     27  O32 ZIN A   1      25.013   1.025  31.769  0.00  0.00    -0.292 OA
BRANCH  26  28
ATOM     28  C33 ZIN A   1      24.757   0.138  33.936  0.00  0.00     0.245 C 
BRANCH  28  29
ATOM     29  O34 ZIN A   1      25.589   0.393  35.069  0.00  0.00    -0.393 OA
ATOM     30  H57 ZIN A   1      26.209  -0.322  35.271  0.00  0.00     0.209 HD
ENDBRANCH  28  29
ENDBRANCH  26  28
ENDBRANCH  23  26
BRANCH  19  31
ATOM     31  O25 ZIN A   1      28.675   3.873  32.058  0.00  0.00    -0.392 OA
ATOM     32  H48 ZIN A   1      28.004   3.508  31.464  0.00  0.00     0.210 HD
ENDBRANCH  19  31
TORSDOF 5
ENDMDL
MODEL 67
REMARK CAVERDOCK RESULT:       5.5      0.000      0.000
REMARK CAVERDOCK CONSTRAINTS:       0.0      0.0      0.0      0.0
REMARK CAVERDOCK TUNNEL: 66      5.5      2.7     67.8
REMARK  5 active torsions:
REMARK  status: ('A' for Active; 'I' for Inactive)
REMARK    1  A    between atoms: C23_19  and  O25_20 
REMARK    2  A    between atoms: C29_24  and  O30_25 
REMARK    3  A    between atoms: C29_24  and  C31_26 
REMARK    4  A    between atoms: C31_26  and  C33_28 
REMARK    5  A    between atoms: C33_28  and  O34_29 
ROOT
ATOM      1  C1  ZIN A   1      27.561  -2.592  32.061  0.00  0.00     0.013 C 
ATOM      2  C2  ZIN A   1      27.060  -1.249  31.526  0.00  0.00     0.025 C 
ATOM      3  C4  ZIN A   1      28.072  -0.676  30.496  0.00  0.00     0.013 C 
ATOM      4  C5  ZIN A   1      28.932   0.265  31.346  0.00  0.00     0.005 C 
ATOM      5  C7  ZIN A   1      29.668   1.355  30.588  0.00  0.00     0.037 C 
ATOM      6  C9  ZIN A   1      30.672   0.726  29.620  0.00  0.00     0.050 C 
ATOM      7  C10 ZIN A   1      31.383   1.827  28.828  0.00  0.00     0.201 C 
ATOM      8  F12 ZIN A   1      32.383   1.263  28.028  0.00  0.00    -0.245 F 
ATOM      9  C13 ZIN A   1      32.003   2.795  29.818  0.00  0.00    -0.027 A 
ATOM     10  C14 ZIN A   1      33.286   3.107  29.694  0.00  0.00     0.061 A 
ATOM     11  C15 ZIN A   1      33.928   4.025  30.648  0.00  0.00     0.172 A 
ATOM     12  O16 ZIN A   1      35.095   4.344  30.516  0.00  0.00    -0.289 OA
ATOM     13  C17 ZIN A   1      33.126   4.550  31.766  0.00  0.00     0.052 A 
ATOM     14  C18 ZIN A   1      31.845   4.232  31.866  0.00  0.00    -0.006 A 
ATOM     15  C19 ZIN A   1      31.125   3.358  30.896  0.00  0.00     0.039 A 
ATOM     16  C20 ZIN A   1      30.040   4.201  30.223  0.00  0.00     0.028 C 
ATOM     17  C21 ZIN A   1      30.396   2.225  31.624  0.00  0.00     0.147 C 
ATOM     18  F22 ZIN A   1      31.332   1.429  32.291  0.00  0.00    -0.238 F 
ATOM     19  C23 ZIN A   1      29.444   2.820  32.657  0.00  0.00     0.160 C 
ATOM     20  C26 ZIN A   1      28.588   1.735  33.331  0.00  0.00     0.048 C 
ATOM     21  C27 ZIN A   1      27.861   0.947  32.241  0.00  0.00     0.001 C 
ATOM     22  C28 ZIN A   1      27.073   1.906  31.347  0.00  0.00     0.019 C 
ATOM     23  C29 ZIN A   1      26.975  -0.216  32.677  0.00  0.00     0.131 C 
ENDROOT
BRANCH  23  24
ATOM     24  O30 ZIN A   1      27.444  -0.761  33.912  0.00  0.00    -0.381 OA
ATOM     25  H54 ZIN A   1      27.440  -1.727  33.943  0.00  0.00     0.211 HD
ENDBRANCH  23  24
BRANCH  23  26
ATOM     26  C31 ZIN A   1      25.545   0.240  32.816  0.00  0.00     0.185 C 
ATOM     27  O32 ZIN A   1      25.046   0.933  31.962  0.00  0.00    -0.292 OA
BRANCH  26  28
ATOM     28  C33 ZIN A   1      24.738  -0.169  34.022  0.00  0.00     0.245 C 
BRANCH  28  29
ATOM     29  O34 ZIN A   1      25.302   0.420  35.195  0.00  0.00    -0.393 OA
ATOM     30  H57 ZIN A   1      25.341   1.386  35.171  0.00  0.00     0.209 HD
ENDBRANCH  28  29
ENDBRANCH  26  28
ENDBRANCH  23  26
BRANCH  19  31
ATOM     31  O25 ZIN A   1      28.581   3.758  32.011  0.00  0.00    -0.392 OA
ATOM     32  H48 ZIN A   1      28.657   4.661  32.350  0.00  0.00     0.210 HD
ENDBRANCH  19  31
TORSDOF 5
ENDMDL
MODEL 68
REMARK CAVERDOCK RESULT:       5.5      0.000      0.000
REMARK CAVERDOCK CONSTRAINTS:       0.1      0.0      0.0      0.0
REMARK CAVERDOCK TUNNEL: 67      5.5      2.7     68.7
REMARK  5 active torsions:
REMARK  status: ('A' for Active; 'I' for Inactive)
REMARK    1  A    between atoms: C23_19  and  O25_20 
REMARK    2  A    between atoms: C29_24  and  O30_25 
REMARK    3  A    between atoms: C29_24  and  C31_26 
REMARK    4  A    between atoms: C31_26  and  C33_28 
REMARK    5  A    between atoms: C33_28  and  O34_29 
ROOT
ATOM      1  C1  ZIN A   1      26.955  -2.233  32.465  0.00  0.00     0.013 C 
ATOM      2  C2  ZIN A   1      26.542  -0.860  31.930  0.00  0.00     0.025 C 
ATOM      3  C4  ZIN A   1      27.539  -0.392  30.835  0.00  0.00     0.013 C 
ATOM      4  C5  ZIN A   1      28.523   0.484  31.618  0.00  0.00     0.005 C 
ATOM      5  C7  ZIN A   1      29.305   1.494  30.798  0.00  0.00     0.037 C 
ATOM      6  C9  ZIN A   1      30.195   0.766  29.789  0.00  0.00     0.050 C 
ATOM      7  C10 ZIN A   1      30.952   1.790  28.937  0.00  0.00     0.201 C 
ATOM      8  F12 ZIN A   1      31.853   1.129  28.095  0.00  0.00    -0.245 F 
ATOM      9  C13 ZIN A   1      31.708   2.716  29.873  0.00  0.00    -0.027 A 
ATOM     10  C14 ZIN A   1      33.004   2.913  29.672  0.00  0.00     0.061 A 
ATOM     11  C15 ZIN A   1      33.774   3.787  30.570  0.00  0.00     0.172 A 
ATOM     12  O16 ZIN A   1      34.955   4.002  30.367  0.00  0.00    -0.289 OA
ATOM     13  C17 ZIN A   1      33.084   4.397  31.719  0.00  0.00     0.052 A 
ATOM     14  C18 ZIN A   1      31.788   4.192  31.896  0.00  0.00    -0.006 A 
ATOM     15  C19 ZIN A   1      30.943   3.369  30.985  0.00  0.00     0.039 A 
ATOM     16  C20 ZIN A   1      29.898   4.291  30.356  0.00  0.00     0.028 C 
ATOM     17  C21 ZIN A   1      30.163   2.315  31.775  0.00  0.00     0.147 C 
ATOM     18  F22 ZIN A   1      31.064   1.451  32.405  0.00  0.00    -0.238 F 
ATOM     19  C23 ZIN A   1      29.325   3.005  32.847  0.00  0.00     0.160 C 
ATOM     20  C26 ZIN A   1      28.419   2.009  33.588  0.00  0.00     0.048 C 
ATOM     21  C27 ZIN A   1      27.567   1.269  32.556  0.00  0.00     0.001 C 
ATOM     22  C28 ZIN A   1      26.813   2.279  31.687  0.00  0.00     0.019 C 
ATOM     23  C29 ZIN A   1      26.610   0.194  33.063  0.00  0.00     0.131 C 
ENDROOT
BRANCH  23  24
ATOM     24  O30 ZIN A   1      27.100  -0.370  34.282  0.00  0.00    -0.381 OA
ATOM     25  H54 ZIN A   1      27.895   0.063  34.624  0.00  0.00     0.211 HD
ENDBRANCH  23  24
BRANCH  23  26
ATOM     26  C31 ZIN A   1      25.235   0.774  33.272  0.00  0.00     0.185 C 
ATOM     27  O32 ZIN A   1      24.679   1.349  32.368  0.00  0.00    -0.292 OA
BRANCH  26  28
ATOM     28  C33 ZIN A   1      24.554   0.636  34.610  0.00  0.00     0.245 C 
BRANCH  28  29
ATOM     29  O34 ZIN A   1      25.374   1.218  35.625  0.00  0.00    -0.393 OA
ATOM     30  H57 ZIN A   1      25.118   2.118  35.870  0.00  0.00     0.209 HD
ENDBRANCH  28  29
ENDBRANCH  26  28
ENDBRANCH  23  26
BRANCH  19  31
ATOM     31  O25 ZIN A   1      28.510   4.004  32.230  0.00  0.00    -0.392 OA
ATOM     32  H48 ZIN A   1      27.686   4.187  32.703  0.00  0.00     0.210 HD
ENDBRANCH  19  31
TORSDOF 5
ENDMDL
MODEL 69
REMARK CAVERDOCK RESULT:       4.2      0.000      0.000
REMARK CAVERDOCK CONSTRAINTS:       0.0      0.0      0.0      0.0
REMARK CAVERDOCK TUNNEL: 68      4.2      2.8     69.1
REMARK  5 active torsions:
REMARK  status: ('A' for Active; 'I' for Inactive)
REMARK    1  A    between atoms: C23_19  and  O25_20 
REMARK    2  A    between atoms: C29_24  and  O30_25 
REMARK    3  A    between atoms: C29_24  and  C31_26 
REMARK    4  A    between atoms: C31_26  and  C33_28 
REMARK    5  A    between atoms: C33_28  and  O34_29 
ROOT
ATOM      1  C1  ZIN A   1      27.662  -0.934  26.960  0.00  0.00     0.013 C 
ATOM      2  C2  ZIN A   1      27.109  -0.225  28.198  0.00  0.00     0.025 C 
ATOM      3  C4  ZIN A   1      27.679   1.217  28.286  0.00  0.00     0.013 C 
ATOM      4  C5  ZIN A   1      28.882   1.056  29.220  0.00  0.00     0.005 C 
ATOM      5  C7  ZIN A   1      29.351   2.319  29.919  0.00  0.00     0.037 C 
ATOM      6  C9  ZIN A   1      29.833   3.337  28.883  0.00  0.00     0.050 C 
ATOM      7  C10 ZIN A   1      30.267   4.625  29.590  0.00  0.00     0.201 C 
ATOM      8  F12 ZIN A   1      30.818   5.512  28.659  0.00  0.00    -0.245 F 
ATOM      9  C13 ZIN A   1      31.310   4.263  30.633  0.00  0.00    -0.027 A 
ATOM     10  C14 ZIN A   1      32.461   4.920  30.644  0.00  0.00     0.061 A 
ATOM     11  C15 ZIN A   1      33.504   4.583  31.625  0.00  0.00     0.172 A 
ATOM     12  O16 ZIN A   1      34.547   5.208  31.665  0.00  0.00    -0.289 OA
ATOM     13  C17 ZIN A   1      33.256   3.472  32.560  0.00  0.00     0.052 A 
ATOM     14  C18 ZIN A   1      32.096   2.835  32.536  0.00  0.00    -0.006 A 
ATOM     15  C19 ZIN A   1      30.980   3.172  31.608  0.00  0.00     0.039 A 
ATOM     16  C20 ZIN A   1      29.795   3.644  32.453  0.00  0.00     0.028 C 
ATOM     17  C21 ZIN A   1      30.502   1.926  30.859  0.00  0.00     0.147 C 
ATOM     18  F22 ZIN A   1      31.552   1.422  30.086  0.00  0.00    -0.238 F 
ATOM     19  C23 ZIN A   1      30.090   0.858  31.868  0.00  0.00     0.160 C 
ATOM     20  C26 ZIN A   1      29.478  -0.371  31.177  0.00  0.00     0.048 C 
ATOM     21  C27 ZIN A   1      28.315   0.096  30.301  0.00  0.00     0.001 C 
ATOM     22  C28 ZIN A   1      27.324   0.902  31.143  0.00  0.00     0.019 C 
ATOM     23  C29 ZIN A   1      27.575  -0.958  29.481  0.00  0.00     0.131 C 
ENDROOT
BRANCH  23  24
ATOM     24  O30 ZIN A   1      28.444  -2.051  29.180  0.00  0.00    -0.381 OA
ATOM     25  H54 ZIN A   1      29.056  -2.276  29.895  0.00  0.00     0.211 HD
ENDBRANCH  23  24
BRANCH  23  26
ATOM     26  C31 ZIN A   1      26.361  -1.445  30.230  0.00  0.00     0.185 C 
ATOM     27  O32 ZIN A   1      25.375  -0.751  30.300  0.00  0.00    -0.292 OA
BRANCH  26  28
ATOM     28  C33 ZIN A   1      26.379  -2.798  30.894  0.00  0.00     0.245 C 
BRANCH  28  29
ATOM     29  O34 ZIN A   1      26.987  -2.689  32.183  0.00  0.00    -0.393 OA
ATOM     30  H57 ZIN A   1      27.940  -2.857  32.184  0.00  0.00     0.209 HD
ENDBRANCH  28  29
ENDBRANCH  26  28
ENDBRANCH  23  26
BRANCH  19  31
ATOM     31  O25 ZIN A   1      29.127   1.412  32.767  0.00  0.00    -0.392 OA
ATOM     32  H48 ZIN A   1      28.422   1.911  32.330  0.00  0.00     0.210 HD
ENDBRANCH  19  31
TORSDOF 5
ENDMDL
MODEL 70
REMARK CAVERDOCK RESULT:       4.0      0.000      0.000
REMARK CAVERDOCK CONSTRAINTS:       0.0      0.0      0.0      0.0
REMARK CAVERDOCK TUNNEL: 69      4.0      2.8     70.1
REMARK  5 active torsions:
REMARK  status: ('A' for Active; 'I' for Inactive)
REMARK    1  A    between atoms: C23_19  and  O25_20 
REMARK    2  A    between atoms: C29_24  and  O30_25 
REMARK    3  A    between atoms: C29_24  and  C31_26 
REMARK    4  A    between atoms: C31_26  and  C33_28 
REMARK    5  A    between atoms: C33_28  and  O34_29 
ROOT
ATOM      1  C1  ZIN A   1      27.731  -0.967  26.918  0.00  0.00     0.013 C 
ATOM      2  C2  ZIN A   1      27.147  -0.245  28.135  0.00  0.00     0.025 C 
ATOM      3  C4  ZIN A   1      27.742   1.186  28.242  0.00  0.00     0.013 C 
ATOM      4  C5  ZIN A   1      28.907   1.002  29.220  0.00  0.00     0.005 C 
ATOM      5  C7  ZIN A   1      29.375   2.256  29.935  0.00  0.00     0.037 C 
ATOM      6  C9  ZIN A   1      29.916   3.262  28.917  0.00  0.00     0.050 C 
ATOM      7  C10 ZIN A   1      30.349   4.542  29.638  0.00  0.00     0.201 C 
ATOM      8  F12 ZIN A   1      30.951   5.417  28.726  0.00  0.00    -0.245 F 
ATOM      9  C13 ZIN A   1      31.344   4.162  30.718  0.00  0.00    -0.027 A 
ATOM     10  C14 ZIN A   1      32.508   4.795  30.771  0.00  0.00     0.061 A 
ATOM     11  C15 ZIN A   1      33.506   4.439  31.791  0.00  0.00     0.172 A 
ATOM     12  O16 ZIN A   1      34.560   5.044  31.869  0.00  0.00    -0.289 OA
ATOM     13  C17 ZIN A   1      33.202   3.336  32.717  0.00  0.00     0.052 A 
ATOM     14  C18 ZIN A   1      32.031   2.722  32.651  0.00  0.00    -0.006 A 
ATOM     15  C19 ZIN A   1      30.957   3.080  31.682  0.00  0.00     0.039 A 
ATOM     16  C20 ZIN A   1      29.751   3.577  32.482  0.00  0.00     0.028 C 
ATOM     17  C21 ZIN A   1      30.482   1.842  30.917  0.00  0.00     0.147 C 
ATOM     18  F22 ZIN A   1      31.550   1.315  30.184  0.00  0.00    -0.238 F 
ATOM     19  C23 ZIN A   1      30.011   0.784  31.911  0.00  0.00     0.160 C 
ATOM     20  C26 ZIN A   1      29.401  -0.433  31.199  0.00  0.00     0.048 C 
ATOM     21  C27 ZIN A   1      28.280   0.056  30.280  0.00  0.00     0.001 C 
ATOM     22  C28 ZIN A   1      27.275   0.883  31.084  0.00  0.00     0.019 C 
ATOM     23  C29 ZIN A   1      27.550  -0.985  29.435  0.00  0.00     0.131 C 
ENDROOT
BRANCH  23  24
ATOM     24  O30 ZIN A   1      28.407  -2.096  29.168  0.00  0.00    -0.381 OA
ATOM     25  H54 ZIN A   1      28.822  -2.472  29.957  0.00  0.00     0.211 HD
ENDBRANCH  23  24
BRANCH  23  26
ATOM     26  C31 ZIN A   1      26.300  -1.446  30.139  0.00  0.00     0.185 C 
ATOM     27  O32 ZIN A   1      25.248  -0.890  29.930  0.00  0.00    -0.292 OA
BRANCH  26  28
ATOM     28  C33 ZIN A   1      26.362  -2.600  31.107  0.00  0.00     0.245 C 
BRANCH  28  29
ATOM     29  O34 ZIN A   1      25.739  -2.226  32.337  0.00  0.00    -0.393 OA
ATOM     30  H57 ZIN A   1      25.716  -1.272  32.492  0.00  0.00     0.209 HD
ENDBRANCH  28  29
ENDBRANCH  26  28
ENDBRANCH  23  26
BRANCH  19  31
ATOM     31  O25 ZIN A   1      29.027   1.360  32.773  0.00  0.00    -0.392 OA
ATOM     32  H48 ZIN A   1      28.987   0.956  33.651  0.00  0.00     0.210 HD
ENDBRANCH  19  31
TORSDOF 5
ENDMDL
MODEL 71
REMARK CAVERDOCK RESULT:       3.6      0.000      0.000
REMARK CAVERDOCK CONSTRAINTS:       0.0      0.0      0.0      0.0
REMARK CAVERDOCK TUNNEL: 70      3.6      2.8     71.7
REMARK  5 active torsions:
REMARK  status: ('A' for Active; 'I' for Inactive)
REMARK    1  A    between atoms: C23_19  and  O25_20 
REMARK    2  A    between atoms: C29_24  and  O30_25 
REMARK    3  A    between atoms: C29_24  and  C31_26 
REMARK    4  A    between atoms: C31_26  and  C33_28 
REMARK    5  A    between atoms: C33_28  and  O34_29 
ROOT
ATOM      1  C1  ZIN A   1      27.117  -0.767  27.071  0.00  0.00     0.013 C 
ATOM      2  C2  ZIN A   1      26.651   0.014  28.302  0.00  0.00     0.025 C 
ATOM      3  C4  ZIN A   1      27.339   1.407  28.342  0.00  0.00     0.013 C 
ATOM      4  C5  ZIN A   1      28.545   1.168  29.256  0.00  0.00     0.005 C 
ATOM      5  C7  ZIN A   1      29.131   2.404  29.914  0.00  0.00     0.037 C 
ATOM      6  C9  ZIN A   1      29.673   3.354  28.843  0.00  0.00     0.050 C 
ATOM      7  C10 ZIN A   1      30.227   4.618  29.509  0.00  0.00     0.201 C 
ATOM      8  F12 ZIN A   1      30.828   5.434  28.544  0.00  0.00    -0.245 F 
ATOM      9  C13 ZIN A   1      31.258   4.196  30.539  0.00  0.00    -0.027 A 
ATOM     10  C14 ZIN A   1      32.460   4.755  30.512  0.00  0.00     0.061 A 
ATOM     11  C15 ZIN A   1      33.492   4.356  31.481  0.00  0.00     0.172 A 
ATOM     12  O16 ZIN A   1      34.584   4.894  31.485  0.00  0.00    -0.289 OA
ATOM     13  C17 ZIN A   1      33.174   3.293  32.448  0.00  0.00     0.052 A 
ATOM     14  C18 ZIN A   1      31.965   2.753  32.463  0.00  0.00    -0.006 A 
ATOM     15  C19 ZIN A   1      30.860   3.160  31.549  0.00  0.00     0.039 A 
ATOM     16  C20 ZIN A   1      29.737   3.747  32.404  0.00  0.00     0.028 C 
ATOM     17  C21 ZIN A   1      30.265   1.939  30.841  0.00  0.00     0.147 C 
ATOM     18  F22 ZIN A   1      31.254   1.332  30.060  0.00  0.00    -0.238 F 
ATOM     19  C23 ZIN A   1      29.789   0.934  31.884  0.00  0.00     0.160 C 
ATOM     20  C26 ZIN A   1      29.063  -0.257  31.237  0.00  0.00     0.048 C 
ATOM     21  C27 ZIN A   1      27.924   0.284  30.372  0.00  0.00     0.001 C 
ATOM     22  C28 ZIN A   1      27.021   1.190  31.212  0.00  0.00     0.019 C 
ATOM     23  C29 ZIN A   1      27.082  -0.724  29.594  0.00  0.00     0.131 C 
ENDROOT
BRANCH  23  24
ATOM     24  O30 ZIN A   1      27.852  -1.892  29.304  0.00  0.00    -0.381 OA
ATOM     25  H54 ZIN A   1      28.279  -2.284  30.078  0.00  0.00     0.211 HD
ENDBRANCH  23  24
BRANCH  23  26
ATOM     26  C31 ZIN A   1      25.849  -1.091  30.379  0.00  0.00     0.185 C 
ATOM     27  O32 ZIN A   1      24.972  -0.277  30.541  0.00  0.00    -0.292 OA
BRANCH  26  28
ATOM     28  C33 ZIN A   1      25.711  -2.474  30.962  0.00  0.00     0.245 C 
BRANCH  28  29
ATOM     29  O34 ZIN A   1      26.743  -2.689  31.927  0.00  0.00    -0.393 OA
ATOM     30  H57 ZIN A   1      26.416  -2.893  32.814  0.00  0.00     0.209 HD
ENDBRANCH  28  29
ENDBRANCH  26  28
ENDBRANCH  23  26
BRANCH  19  31
ATOM     31  O25 ZIN A   1      28.894   1.587  32.787  0.00  0.00    -0.392 OA
ATOM     32  H48 ZIN A   1      27.959   1.474  32.565  0.00  0.00     0.210 HD
ENDBRANCH  19  31
TORSDOF 5
ENDMDL
MODEL 72
REMARK CAVERDOCK RESULT:       2.9      0.000      0.000
REMARK CAVERDOCK CONSTRAINTS:       0.0      0.0      0.0      0.0
REMARK CAVERDOCK TUNNEL: 71      2.9      2.9     72.3
REMARK  5 active torsions:
REMARK  status: ('A' for Active; 'I' for Inactive)
REMARK    1  A    between atoms: C23_19  and  O25_20 
REMARK    2  A    between atoms: C29_24  and  O30_25 
REMARK    3  A    between atoms: C29_24  and  C31_26 
REMARK    4  A    between atoms: C31_26  and  C33_28 
REMARK    5  A    between atoms: C33_28  and  O34_29 
ROOT
ATOM      1  C1  ZIN A   1      27.403  -1.137  27.048  0.00  0.00     0.013 C 
ATOM      2  C2  ZIN A   1      26.847  -0.358  28.241  0.00  0.00     0.025 C 
ATOM      3  C4  ZIN A   1      27.448   1.074  28.269  0.00  0.00     0.013 C 
ATOM      4  C5  ZIN A   1      28.633   0.931  29.230  0.00  0.00     0.005 C 
ATOM      5  C7  ZIN A   1      29.120   2.216  29.875  0.00  0.00     0.037 C 
ATOM      6  C9  ZIN A   1      29.642   3.172  28.800  0.00  0.00     0.050 C 
ATOM      7  C10 ZIN A   1      30.094   4.482  29.452  0.00  0.00     0.201 C 
ATOM      8  F12 ZIN A   1      30.679   5.311  28.488  0.00  0.00    -0.245 F 
ATOM      9  C13 ZIN A   1      31.111   4.148  30.528  0.00  0.00    -0.027 A 
ATOM     10  C14 ZIN A   1      32.278   4.779  30.527  0.00  0.00     0.061 A 
ATOM     11  C15 ZIN A   1      33.296   4.467  31.541  0.00  0.00     0.172 A 
ATOM     12  O16 ZIN A   1      34.353   5.070  31.568  0.00  0.00    -0.289 OA
ATOM     13  C17 ZIN A   1      33.009   3.409  32.523  0.00  0.00     0.052 A 
ATOM     14  C18 ZIN A   1      31.835   2.797  32.510  0.00  0.00    -0.006 A 
ATOM     15  C19 ZIN A   1      30.741   3.114  31.549  0.00  0.00     0.039 A 
ATOM     16  C20 ZIN A   1      29.554   3.652  32.350  0.00  0.00     0.028 C 
ATOM     17  C21 ZIN A   1      30.246   1.843  30.852  0.00  0.00     0.147 C 
ATOM     18  F22 ZIN A   1      31.297   1.279  30.122  0.00  0.00    -0.238 F 
ATOM     19  C23 ZIN A   1      29.794   0.835  31.904  0.00  0.00     0.160 C 
ATOM     20  C26 ZIN A   1      29.165  -0.412  31.263  0.00  0.00     0.048 C 
ATOM     21  C27 ZIN A   1      28.027   0.038  30.346  0.00  0.00     0.001 C 
ATOM     22  C28 ZIN A   1      27.042   0.906  31.131  0.00  0.00     0.019 C 
ATOM     23  C29 ZIN A   1      27.275  -1.037  29.566  0.00  0.00     0.131 C 
ENDROOT
BRANCH  23  24
ATOM     24  O30 ZIN A   1      28.124  -2.163  29.332  0.00  0.00    -0.381 OA
ATOM     25  H54 ZIN A   1      28.329  -2.673  30.128  0.00  0.00     0.211 HD
ENDBRANCH  23  24
BRANCH  23  26
ATOM     26  C31 ZIN A   1      26.040  -1.461  30.317  0.00  0.00     0.185 C 
ATOM     27  O32 ZIN A   1      25.028  -0.807  30.233  0.00  0.00    -0.292 OA
BRANCH  26  28
ATOM     28  C33 ZIN A   1      26.066  -2.700  31.174  0.00  0.00     0.245 C 
BRANCH  28  29
ATOM     29  O34 ZIN A   1      27.141  -2.609  32.111  0.00  0.00    -0.393 OA
ATOM     30  H57 ZIN A   1      27.218  -3.373  32.699  0.00  0.00     0.209 HD
ENDBRANCH  28  29
ENDBRANCH  26  28
ENDBRANCH  23  26
BRANCH  19  31
ATOM     31  O25 ZIN A   1      28.830   1.454  32.759  0.00  0.00    -0.392 OA
ATOM     32  H48 ZIN A   1      29.052   1.410  33.700  0.00  0.00     0.210 HD
ENDBRANCH  19  31
TORSDOF 5
ENDMDL
MODEL 73
REMARK CAVERDOCK RESULT:       2.8      0.000      0.000
REMARK CAVERDOCK CONSTRAINTS:       0.1      0.0      0.0      0.0
REMARK CAVERDOCK TUNNEL: 72      2.8      3.0     73.5
REMARK  5 active torsions:
REMARK  status: ('A' for Active; 'I' for Inactive)
REMARK    1  A    between atoms: C23_19  and  O25_20 
REMARK    2  A    between atoms: C29_24  and  O30_25 
REMARK    3  A    between atoms: C29_24  and  C31_26 
REMARK    4  A    between atoms: C31_26  and  C33_28 
REMARK    5  A    between atoms: C33_28  and  O34_29 
ROOT
ATOM      1  C1  ZIN A   1      27.244  -1.150  27.008  0.00  0.00     0.013 C 
ATOM      2  C2  ZIN A   1      26.699  -0.368  28.206  0.00  0.00     0.025 C 
ATOM      3  C4  ZIN A   1      27.323   1.054  28.243  0.00  0.00     0.013 C 
ATOM      4  C5  ZIN A   1      28.504   0.886  29.205  0.00  0.00     0.005 C 
ATOM      5  C7  ZIN A   1      29.010   2.159  29.858  0.00  0.00     0.037 C 
ATOM      6  C9  ZIN A   1      29.548   3.112  28.790  0.00  0.00     0.050 C 
ATOM      7  C10 ZIN A   1      30.021   4.412  29.450  0.00  0.00     0.201 C 
ATOM      8  F12 ZIN A   1      30.620   5.237  28.492  0.00  0.00    -0.245 F 
ATOM      9  C13 ZIN A   1      31.031   4.055  30.525  0.00  0.00    -0.027 A 
ATOM     10  C14 ZIN A   1      32.207   4.667  30.529  0.00  0.00     0.061 A 
ATOM     11  C15 ZIN A   1      33.219   4.333  31.543  0.00  0.00     0.172 A 
ATOM     12  O16 ZIN A   1      34.285   4.919  31.575  0.00  0.00    -0.289 OA
ATOM     13  C17 ZIN A   1      32.913   3.273  32.519  0.00  0.00     0.052 A 
ATOM     14  C18 ZIN A   1      31.730   2.681  32.500  0.00  0.00    -0.006 A 
ATOM     15  C19 ZIN A   1      30.643   3.021  31.539  0.00  0.00     0.039 A 
ATOM     16  C20 ZIN A   1      29.463   3.572  32.342  0.00  0.00     0.028 C 
ATOM     17  C21 ZIN A   1      30.129   1.762  30.835  0.00  0.00     0.147 C 
ATOM     18  F22 ZIN A   1      31.171   1.186  30.102  0.00  0.00    -0.238 F 
ATOM     19  C23 ZIN A   1      29.659   0.755  31.880  0.00  0.00     0.160 C 
ATOM     20  C26 ZIN A   1      29.011  -0.478  31.230  0.00  0.00     0.048 C 
ATOM     21  C27 ZIN A   1      27.882  -0.004  30.314  0.00  0.00     0.001 C 
ATOM     22  C28 ZIN A   1      26.909   0.874  31.104  0.00  0.00     0.019 C 
ATOM     23  C29 ZIN A   1      27.114  -1.063  29.526  0.00  0.00     0.131 C 
ENDROOT
BRANCH  23  24
ATOM     24  O30 ZIN A   1      27.945  -2.201  29.287  0.00  0.00    -0.381 OA
ATOM     25  H54 ZIN A   1      28.580  -2.380  29.994  0.00  0.00     0.211 HD
ENDBRANCH  23  24
BRANCH  23  26
ATOM     26  C31 ZIN A   1      25.871  -1.471  30.273  0.00  0.00     0.185 C 
ATOM     27  O32 ZIN A   1      24.794  -1.040  29.935  0.00  0.00    -0.292 OA
BRANCH  26  28
ATOM     28  C33 ZIN A   1      25.971  -2.417  31.443  0.00  0.00     0.245 C 
BRANCH  28  29
ATOM     29  O34 ZIN A   1      26.437  -3.689  30.990  0.00  0.00    -0.393 OA
ATOM     30  H57 ZIN A   1      26.180  -4.428  31.558  0.00  0.00     0.209 HD
ENDBRANCH  28  29
ENDBRANCH  26  28
ENDBRANCH  23  26
BRANCH  19  31
ATOM     31  O25 ZIN A   1      28.703   1.384  32.737  0.00  0.00    -0.392 OA
ATOM     32  H48 ZIN A   1      28.161   2.053  32.297  0.00  0.00     0.210 HD
ENDBRANCH  19  31
TORSDOF 5
ENDMDL
MODEL 74
REMARK CAVERDOCK RESULT:       2.7      0.000      0.000
REMARK CAVERDOCK CONSTRAINTS:       0.1      0.0      0.0      0.0
REMARK CAVERDOCK TUNNEL: 73      2.7      3.0     74.7
REMARK  5 active torsions:
REMARK  status: ('A' for Active; 'I' for Inactive)
REMARK    1  A    between atoms: C23_19  and  O25_20 
REMARK    2  A    between atoms: C29_24  and  O30_25 
REMARK    3  A    between atoms: C29_24  and  C31_26 
REMARK    4  A    between atoms: C31_26  and  C33_28 
REMARK    5  A    between atoms: C33_28  and  O34_29 
ROOT
ATOM      1  C1  ZIN A   1      26.784  -2.534  33.259  0.00  0.00     0.013 C 
ATOM      2  C2  ZIN A   1      26.286  -1.258  32.577  0.00  0.00     0.025 C 
ATOM      3  C4  ZIN A   1      27.188  -0.918  31.359  0.00  0.00     0.013 C 
ATOM      4  C5  ZIN A   1      28.191   0.082  31.944  0.00  0.00     0.005 C 
ATOM      5  C7  ZIN A   1      28.879   0.991  30.942  0.00  0.00     0.037 C 
ATOM      6  C9  ZIN A   1      29.724   0.156  29.977  0.00  0.00     0.050 C 
ATOM      7  C10 ZIN A   1      30.384   1.074  28.943  0.00  0.00     0.201 C 
ATOM      8  F12 ZIN A   1      31.248   0.328  28.134  0.00  0.00    -0.245 F 
ATOM      9  C13 ZIN A   1      31.168   2.138  29.689  0.00  0.00    -0.027 A 
ATOM     10  C14 ZIN A   1      32.439   2.340  29.370  0.00  0.00     0.061 A 
ATOM     11  C15 ZIN A   1      33.237   3.348  30.084  0.00  0.00     0.172 A 
ATOM     12  O16 ZIN A   1      34.393   3.565  29.770  0.00  0.00    -0.289 OA
ATOM     13  C17 ZIN A   1      32.606   4.090  31.189  0.00  0.00     0.052 A 
ATOM     14  C18 ZIN A   1      31.334   3.877  31.485  0.00  0.00    -0.006 A 
ATOM     15  C19 ZIN A   1      30.458   2.916  30.756  0.00  0.00     0.039 A 
ATOM     16  C20 ZIN A   1      29.340   3.717  30.086  0.00  0.00     0.028 C 
ATOM     17  C21 ZIN A   1      29.772   1.959  31.734  0.00  0.00     0.147 C 
ATOM     18  F22 ZIN A   1      30.744   1.213  32.408  0.00  0.00    -0.238 F 
ATOM     19  C23 ZIN A   1      28.985   2.767  32.762  0.00  0.00     0.160 C 
ATOM     20  C26 ZIN A   1      28.168   1.858  33.694  0.00  0.00     0.048 C 
ATOM     21  C27 ZIN A   1      27.274   0.963  32.835  0.00  0.00     0.001 C 
ATOM     22  C28 ZIN A   1      26.428   1.824  31.896  0.00  0.00     0.019 C 
ATOM     23  C29 ZIN A   1      26.394  -0.058  33.550  0.00  0.00     0.131 C 
ENDROOT
BRANCH  23  24
ATOM     24  O30 ZIN A   1      26.986  -0.438  34.794  0.00  0.00    -0.381 OA
ATOM     25  H54 ZIN A   1      27.431  -1.296  34.773  0.00  0.00     0.211 HD
ENDBRANCH  23  24
BRANCH  23  26
ATOM     26  C31 ZIN A   1      25.016   0.508  33.778  0.00  0.00     0.185 C 
ATOM     27  O32 ZIN A   1      24.341   0.852  32.838  0.00  0.00    -0.292 OA
BRANCH  26  28
ATOM     28  C33 ZIN A   1      24.481   0.646  35.181  0.00  0.00     0.245 C 
BRANCH  28  29
ATOM     29  O34 ZIN A   1      23.102   1.019  35.130  0.00  0.00    -0.393 OA
ATOM     30  H57 ZIN A   1      22.952   1.938  34.870  0.00  0.00     0.209 HD
ENDBRANCH  28  29
ENDBRANCH  26  28
ENDBRANCH  23  26
BRANCH  19  31
ATOM     31  O25 ZIN A   1      28.094   3.651  32.078  0.00  0.00    -0.392 OA
ATOM     32  H48 ZIN A   1      27.360   3.204  31.633  0.00  0.00     0.210 HD
ENDBRANCH  19  31
TORSDOF 5
ENDMDL
MODEL 75
REMARK CAVERDOCK RESULT:       3.1      0.000      0.000
REMARK CAVERDOCK CONSTRAINTS:       0.2      0.0      0.0      0.0
REMARK CAVERDOCK TUNNEL: 74      3.1      3.0     75.3
REMARK  5 active torsions:
REMARK  status: ('A' for Active; 'I' for Inactive)
REMARK    1  A    between atoms: C23_19  and  O25_20 
REMARK    2  A    between atoms: C29_24  and  O30_25 
REMARK    3  A    between atoms: C29_24  and  C31_26 
REMARK    4  A    between atoms: C31_26  and  C33_28 
REMARK    5  A    between atoms: C33_28  and  O34_29 
ROOT
ATOM      1  C1  ZIN A   1      25.875  -1.973  30.530  0.00  0.00     0.013 C 
ATOM      2  C2  ZIN A   1      25.625  -0.518  30.932  0.00  0.00     0.025 C 
ATOM      3  C4  ZIN A   1      26.469   0.434  30.041  0.00  0.00     0.013 C 
ATOM      4  C5  ZIN A   1      27.723   0.675  30.888  0.00  0.00     0.005 C 
ATOM      5  C7  ZIN A   1      28.509   1.932  30.563  0.00  0.00     0.037 C 
ATOM      6  C9  ZIN A   1      29.050   1.851  29.134  0.00  0.00     0.050 C 
ATOM      7  C10 ZIN A   1      29.808   3.139  28.796  0.00  0.00     0.201 C 
ATOM      8  F12 ZIN A   1      30.402   3.020  27.535  0.00  0.00    -0.245 F 
ATOM      9  C13 ZIN A   1      30.879   3.347  29.851  0.00  0.00    -0.027 A 
ATOM     10  C14 ZIN A   1      32.129   3.561  29.463  0.00  0.00     0.061 A 
ATOM     11  C15 ZIN A   1      33.198   3.746  30.457  0.00  0.00     0.172 A 
ATOM     12  O16 ZIN A   1      34.339   3.981  30.106  0.00  0.00    -0.289 OA
ATOM     13  C17 ZIN A   1      32.855   3.641  31.885  0.00  0.00     0.052 A 
ATOM     14  C18 ZIN A   1      31.600   3.434  32.249  0.00  0.00    -0.006 A 
ATOM     15  C19 ZIN A   1      30.465   3.302  31.292  0.00  0.00     0.039 A 
ATOM     16  C20 ZIN A   1      29.506   4.467  31.539  0.00  0.00     0.028 C 
ATOM     17  C21 ZIN A   1      29.667   2.025  31.569  0.00  0.00     0.147 C 
ATOM     18  F22 ZIN A   1      30.498   0.915  31.390  0.00  0.00    -0.238 F 
ATOM     19  C23 ZIN A   1      29.182   2.037  33.015  0.00  0.00     0.160 C 
ATOM     20  C26 ZIN A   1      28.265   0.842  33.317  0.00  0.00     0.048 C 
ATOM     21  C27 ZIN A   1      27.116   0.847  32.307  0.00  0.00     0.001 C 
ATOM     22  C28 ZIN A   1      26.410   2.204  32.333  0.00  0.00     0.019 C 
ATOM     23  C29 ZIN A   1      26.092  -0.282  32.390  0.00  0.00     0.131 C 
ENDROOT
BRANCH  23  24
ATOM     24  O30 ZIN A   1      26.690  -1.453  32.950  0.00  0.00    -0.381 OA
ATOM     25  H54 ZIN A   1      26.750  -1.440  33.915  0.00  0.00     0.211 HD
ENDBRANCH  23  24
BRANCH  23  26
ATOM     26  C31 ZIN A   1      24.908   0.147  33.216  0.00  0.00     0.185 C 
ATOM     27  O32 ZIN A   1      24.053   0.848  32.730  0.00  0.00    -0.292 OA
BRANCH  26  28
ATOM     28  C33 ZIN A   1      24.789  -0.298  34.652  0.00  0.00     0.245 C 
BRANCH  28  29
ATOM     29  O34 ZIN A   1      25.365   0.691  35.507  0.00  0.00    -0.393 OA
ATOM     30  H57 ZIN A   1      25.751   1.442  35.036  0.00  0.00     0.209 HD
ENDBRANCH  28  29
ENDBRANCH  26  28
ENDBRANCH  23  26
BRANCH  19  31
ATOM     31  O25 ZIN A   1      28.461   3.248  33.255  0.00  0.00    -0.392 OA
ATOM     32  H48 ZIN A   1      28.247   3.744  32.452  0.00  0.00     0.210 HD
ENDBRANCH  19  31
TORSDOF 5
ENDMDL
MODEL 76
REMARK CAVERDOCK RESULT:       2.3      0.000      0.000
REMARK CAVERDOCK CONSTRAINTS:       0.0      0.0      0.0      0.0
REMARK CAVERDOCK TUNNEL: 75      2.3      3.0     76.1
REMARK  5 active torsions:
REMARK  status: ('A' for Active; 'I' for Inactive)
REMARK    1  A    between atoms: C23_19  and  O25_20 
REMARK    2  A    between atoms: C29_24  and  O30_25 
REMARK    3  A    between atoms: C29_24  and  C31_26 
REMARK    4  A    between atoms: C31_26  and  C33_28 
REMARK    5  A    between atoms: C33_28  and  O34_29 
ROOT
ATOM      1  C1  ZIN A   1      26.165  -2.461  32.117  0.00  0.00     0.013 C 
ATOM      2  C2  ZIN A   1      25.836  -1.022  31.714  0.00  0.00     0.025 C 
ATOM      3  C4  ZIN A   1      26.822  -0.538  30.616  0.00  0.00     0.013 C 
ATOM      4  C5  ZIN A   1      27.900   0.196  31.420  0.00  0.00     0.005 C 
ATOM      5  C7  ZIN A   1      28.724   1.211  30.649  0.00  0.00     0.037 C 
ATOM      6  C9  ZIN A   1      29.515   0.507  29.545  0.00  0.00     0.050 C 
ATOM      7  C10 ZIN A   1      30.313   1.541  28.745  0.00  0.00     0.201 C 
ATOM      8  F12 ZIN A   1      31.127   0.889  27.811  0.00  0.00    -0.245 F 
ATOM      9  C13 ZIN A   1      31.174   2.328  29.716  0.00  0.00    -0.027 A 
ATOM     10  C14 ZIN A   1      32.472   2.447  29.472  0.00  0.00     0.061 A 
ATOM     11  C15 ZIN A   1      33.342   3.184  30.401  0.00  0.00     0.172 A 
ATOM     12  O16 ZIN A   1      34.527   3.329  30.162  0.00  0.00    -0.289 OA
ATOM     13  C17 ZIN A   1      32.747   3.744  31.626  0.00  0.00     0.052 A 
ATOM     14  C18 ZIN A   1      31.447   3.620  31.845  0.00  0.00    -0.006 A 
ATOM     15  C19 ZIN A   1      30.506   2.940  30.911  0.00  0.00     0.039 A 
ATOM     16  C20 ZIN A   1      29.510   3.985  30.406  0.00  0.00     0.028 C 
ATOM     17  C21 ZIN A   1      29.680   1.883  31.648  0.00  0.00     0.147 C 
ATOM     18  F22 ZIN A   1      30.537   0.906  32.165  0.00  0.00    -0.238 F 
ATOM     19  C23 ZIN A   1      28.940   2.540  32.810  0.00  0.00     0.160 C 
ATOM     20  C26 ZIN A   1      27.991   1.554  33.509  0.00  0.00     0.048 C 
ATOM     21  C27 ZIN A   1      27.045   0.967  32.461  0.00  0.00     0.001 C 
ATOM     22  C28 ZIN A   1      26.337   2.098  31.712  0.00  0.00     0.019 C 
ATOM     23  C29 ZIN A   1      26.030  -0.074  32.924  0.00  0.00     0.131 C 
ENDROOT
BRANCH  23  24
ATOM     24  O30 ZIN A   1      26.524  -0.772  34.069  0.00  0.00    -0.381 OA
ATOM     25  H54 ZIN A   1      26.945  -0.201  34.727  0.00  0.00     0.211 HD
ENDBRANCH  23  24
BRANCH  23  26
ATOM     26  C31 ZIN A   1      24.712   0.585  33.241  0.00  0.00     0.185 C 
ATOM     27  O32 ZIN A   1      24.114   1.184  32.380  0.00  0.00    -0.292 OA
BRANCH  26  28
ATOM     28  C33 ZIN A   1      24.142   0.497  34.634  0.00  0.00     0.245 C 
BRANCH  28  29
ATOM     29  O34 ZIN A   1      25.191   0.662  35.590  0.00  0.00    -0.393 OA
ATOM     30  H57 ZIN A   1      25.599   1.539  35.580  0.00  0.00     0.209 HD
ENDBRANCH  28  29
ENDBRANCH  26  28
ENDBRANCH  23  26
BRANCH  19  31
ATOM     31  O25 ZIN A   1      28.180   3.644  32.313  0.00  0.00    -0.392 OA
ATOM     32  H48 ZIN A   1      27.343   3.786  32.777  0.00  0.00     0.210 HD
ENDBRANCH  19  31
TORSDOF 5
ENDMDL
MODEL 77
REMARK CAVERDOCK RESULT:       1.1      0.000      0.000
REMARK CAVERDOCK CONSTRAINTS:       0.0      0.0      0.0      0.0
REMARK CAVERDOCK TUNNEL: 76      1.1      3.1     77.1
REMARK  5 active torsions:
REMARK  status: ('A' for Active; 'I' for Inactive)
REMARK    1  A    between atoms: C23_19  and  O25_20 
REMARK    2  A    between atoms: C29_24  and  O30_25 
REMARK    3  A    between atoms: C29_24  and  C31_26 
REMARK    4  A    between atoms: C31_26  and  C33_28 
REMARK    5  A    between atoms: C33_28  and  O34_29 
ROOT
ATOM      1  C1  ZIN A   1      26.572  -2.710  30.158  0.00  0.00     0.013 C 
ATOM      2  C2  ZIN A   1      26.125  -1.396  30.804  0.00  0.00     0.025 C 
ATOM      3  C4  ZIN A   1      26.720  -0.190  30.026  0.00  0.00     0.013 C 
ATOM      4  C5  ZIN A   1      27.989   0.138  30.819  0.00  0.00     0.005 C 
ATOM      5  C7  ZIN A   1      28.527   1.547  30.651  0.00  0.00     0.037 C 
ATOM      6  C9  ZIN A   1      28.944   1.774  29.196  0.00  0.00     0.050 C 
ATOM      7  C10 ZIN A   1      29.448   3.210  29.023  0.00  0.00     0.201 C 
ATOM      8  F12 ZIN A   1      29.938   3.384  27.723  0.00  0.00    -0.245 F 
ATOM      9  C13 ZIN A   1      30.562   3.443  30.027  0.00  0.00    -0.027 A 
ATOM     10  C14 ZIN A   1      31.720   3.928  29.600  0.00  0.00     0.061 A 
ATOM     11  C15 ZIN A   1      32.830   4.147  30.540  0.00  0.00     0.172 A 
ATOM     12  O16 ZIN A   1      33.882   4.628  30.161  0.00  0.00    -0.289 OA
ATOM     13  C17 ZIN A   1      32.639   3.775  31.952  0.00  0.00     0.052 A 
ATOM     14  C18 ZIN A   1      31.471   3.300  32.357  0.00  0.00    -0.006 A 
ATOM     15  C19 ZIN A   1      30.292   3.115  31.465  0.00  0.00     0.039 A 
ATOM     16  C20 ZIN A   1      29.182   4.045  31.957  0.00  0.00     0.028 C 
ATOM     17  C21 ZIN A   1      29.741   1.691  31.583  0.00  0.00     0.147 C 
ATOM     18  F22 ZIN A   1      30.722   0.782  31.176  0.00  0.00    -0.238 F 
ATOM     19  C23 ZIN A   1      29.392   1.405  33.041  0.00  0.00     0.160 C 
ATOM     20  C26 ZIN A   1      28.712   0.036  33.204  0.00  0.00     0.048 C 
ATOM     21  C27 ZIN A   1      27.492  -0.010  32.283  0.00  0.00     0.001 C 
ATOM     22  C28 ZIN A   1      26.580   1.183  32.572  0.00  0.00     0.019 C 
ATOM     23  C29 ZIN A   1      26.677  -1.300  32.248  0.00  0.00     0.131 C 
ENDROOT
BRANCH  23  24
ATOM     24  O30 ZIN A   1      27.505  -2.418  32.574  0.00  0.00    -0.381 OA
ATOM     25  H54 ZIN A   1      28.240  -2.205  33.165  0.00  0.00     0.211 HD
ENDBRANCH  23  24
BRANCH  23  26
ATOM     26  C31 ZIN A   1      25.518  -1.212  33.207  0.00  0.00     0.185 C 
ATOM     27  O32 ZIN A   1      25.152  -0.136  33.615  0.00  0.00    -0.292 OA
BRANCH  26  28
ATOM     28  C33 ZIN A   1      24.815  -2.467  33.657  0.00  0.00     0.245 C 
BRANCH  28  29
ATOM     29  O34 ZIN A   1      25.253  -3.570  32.862  0.00  0.00    -0.393 OA
ATOM     30  H57 ZIN A   1      25.540  -3.324  31.972  0.00  0.00     0.209 HD
ENDBRANCH  28  29
ENDBRANCH  26  28
ENDBRANCH  23  26
BRANCH  19  31
ATOM     31  O25 ZIN A   1      28.508   2.422  33.518  0.00  0.00    -0.392 OA
ATOM     32  H48 ZIN A   1      27.928   2.790  32.836  0.00  0.00     0.210 HD
ENDBRANCH  19  31
TORSDOF 5
ENDMDL
MODEL 78
REMARK CAVERDOCK RESULT:       1.6      0.000      0.000
REMARK CAVERDOCK CONSTRAINTS:       0.0      0.0      0.0      0.0
REMARK CAVERDOCK TUNNEL: 77      1.6      3.1     78.3
REMARK  5 active torsions:
REMARK  status: ('A' for Active; 'I' for Inactive)
REMARK    1  A    between atoms: C23_19  and  O25_20 
REMARK    2  A    between atoms: C29_24  and  O30_25 
REMARK    3  A    between atoms: C29_24  and  C31_26 
REMARK    4  A    between atoms: C31_26  and  C33_28 
REMARK    5  A    between atoms: C33_28  and  O34_29 
ROOT
ATOM      1  C1  ZIN A   1      26.907  -2.899  29.625  0.00  0.00     0.013 C 
ATOM      2  C2  ZIN A   1      26.375  -1.650  30.333  0.00  0.00     0.025 C 
ATOM      3  C4  ZIN A   1      26.930  -0.372  29.647  0.00  0.00     0.013 C 
ATOM      4  C5  ZIN A   1      28.157  -0.029  30.499  0.00  0.00     0.005 C 
ATOM      5  C7  ZIN A   1      28.627   1.412  30.431  0.00  0.00     0.037 C 
ATOM      6  C9  ZIN A   1      29.074   1.746  29.007  0.00  0.00     0.050 C 
ATOM      7  C10 ZIN A   1      29.510   3.213  28.934  0.00  0.00     0.201 C 
ATOM      8  F12 ZIN A   1      30.029   3.489  27.664  0.00  0.00    -0.245 F 
ATOM      9  C13 ZIN A   1      30.580   3.440  29.986  0.00  0.00    -0.027 A 
ATOM     10  C14 ZIN A   1      31.724   4.006  29.627  0.00  0.00     0.061 A 
ATOM     11  C15 ZIN A   1      32.792   4.223  30.614  0.00  0.00     0.172 A 
ATOM     12  O16 ZIN A   1      33.829   4.776  30.298  0.00  0.00    -0.289 OA
ATOM     13  C17 ZIN A   1      32.579   3.757  31.995  0.00  0.00     0.052 A 
ATOM     14  C18 ZIN A   1      31.426   3.202  32.333  0.00  0.00    -0.006 A 
ATOM     15  C19 ZIN A   1      30.284   3.013  31.393  0.00  0.00     0.039 A 
ATOM     16  C20 ZIN A   1      29.114   3.856  31.902  0.00  0.00     0.028 C 
ATOM     17  C21 ZIN A   1      29.804   1.559  31.410  0.00  0.00     0.147 C 
ATOM     18  F22 ZIN A   1      30.841   0.726  30.982  0.00  0.00    -0.238 F 
ATOM     19  C23 ZIN A   1      29.427   1.168  32.835  0.00  0.00     0.160 C 
ATOM     20  C26 ZIN A   1      28.813  -0.239  32.896  0.00  0.00     0.048 C 
ATOM     21  C27 ZIN A   1      27.625  -0.290  31.934  0.00  0.00     0.001 C 
ATOM     22  C28 ZIN A   1      26.645   0.838  32.262  0.00  0.00     0.019 C 
ATOM     23  C29 ZIN A   1      26.878  -1.614  31.797  0.00  0.00     0.131 C 
ENDROOT
BRANCH  23  24
ATOM     24  O30 ZIN A   1      27.753  -2.708  32.083  0.00  0.00    -0.381 OA
ATOM     25  H54 ZIN A   1      27.434  -3.294  32.784  0.00  0.00     0.211 HD
ENDBRANCH  23  24
BRANCH  23  26
ATOM     26  C31 ZIN A   1      25.688  -1.641  32.721  0.00  0.00     0.185 C 
ATOM     27  O32 ZIN A   1      25.233  -0.608  33.150  0.00  0.00    -0.292 OA
BRANCH  26  28
ATOM     28  C33 ZIN A   1      25.065  -2.957  33.110  0.00  0.00     0.245 C 
BRANCH  28  29
ATOM     29  O34 ZIN A   1      26.037  -3.998  32.991  0.00  0.00    -0.393 OA
ATOM     30  H57 ZIN A   1      25.872  -4.609  32.260  0.00  0.00     0.209 HD
ENDBRANCH  28  29
ENDBRANCH  26  28
ENDBRANCH  23  26
BRANCH  19  31
ATOM     31  O25 ZIN A   1      28.478   2.110  33.342  0.00  0.00    -0.392 OA
ATOM     32  H48 ZIN A   1      27.637   1.716  33.612  0.00  0.00     0.210 HD
ENDBRANCH  19  31
TORSDOF 5
ENDMDL
MODEL 79
REMARK CAVERDOCK RESULT:       1.0      0.000      0.000
REMARK CAVERDOCK CONSTRAINTS:       0.0      0.0      0.0      0.0
REMARK CAVERDOCK TUNNEL: 78      1.0      3.2     79.1
REMARK  5 active torsions:
REMARK  status: ('A' for Active; 'I' for Inactive)
REMARK    1  A    between atoms: C23_19  and  O25_20 
REMARK    2  A    between atoms: C29_24  and  O30_25 
REMARK    3  A    between atoms: C29_24  and  C31_26 
REMARK    4  A    between atoms: C31_26  and  C33_28 
REMARK    5  A    between atoms: C33_28  and  O34_29 
ROOT
ATOM      1  C1  ZIN A   1      26.179  -2.695  30.827  0.00  0.00     0.013 C 
ATOM      2  C2  ZIN A   1      25.776  -1.298  31.305  0.00  0.00     0.025 C 
ATOM      3  C4  ZIN A   1      26.391  -0.218  30.374  0.00  0.00     0.013 C 
ATOM      4  C5  ZIN A   1      27.679   0.174  31.104  0.00  0.00     0.005 C 
ATOM      5  C7  ZIN A   1      28.252   1.534  30.752  0.00  0.00     0.037 C 
ATOM      6  C9  ZIN A   1      28.653   1.562  29.276  0.00  0.00     0.050 C 
ATOM      7  C10 ZIN A   1      29.193   2.950  28.915  0.00  0.00     0.201 C 
ATOM      8  F12 ZIN A   1      29.668   2.944  27.599  0.00  0.00    -0.245 F 
ATOM      9  C13 ZIN A   1      30.326   3.278  29.870  0.00  0.00    -0.027 A 
ATOM     10  C14 ZIN A   1      31.491   3.672  29.372  0.00  0.00     0.061 A 
ATOM     11  C15 ZIN A   1      32.619   3.979  30.265  0.00  0.00     0.172 A 
ATOM     12  O16 ZIN A   1      33.677   4.378  29.816  0.00  0.00    -0.289 OA
ATOM     13  C17 ZIN A   1      32.438   3.794  31.715  0.00  0.00     0.052 A 
ATOM     14  C18 ZIN A   1      31.264   3.408  32.189  0.00  0.00    -0.006 A 
ATOM     15  C19 ZIN A   1      30.068   3.143  31.341  0.00  0.00     0.039 A 
ATOM     16  C20 ZIN A   1      28.990   4.159  31.722  0.00  0.00     0.028 C 
ATOM     17  C21 ZIN A   1      29.482   1.762  31.646  0.00  0.00     0.147 C 
ATOM     18  F22 ZIN A   1      30.433   0.782  31.347  0.00  0.00    -0.238 F 
ATOM     19  C23 ZIN A   1      29.146   1.673  33.131  0.00  0.00     0.160 C 
ATOM     20  C26 ZIN A   1      28.433   0.355  33.475  0.00  0.00     0.048 C 
ATOM     21  C27 ZIN A   1      27.200   0.226  32.580  0.00  0.00     0.001 C 
ATOM     22  C28 ZIN A   1      26.323   1.472  32.724  0.00  0.00     0.019 C 
ATOM     23  C29 ZIN A   1      26.350  -1.035  32.719  0.00  0.00     0.131 C 
ENDROOT
BRANCH  23  24
ATOM     24  O30 ZIN A   1      27.154  -2.125  33.176  0.00  0.00    -0.381 OA
ATOM     25  H54 ZIN A   1      26.646  -2.901  33.449  0.00  0.00     0.211 HD
ENDBRANCH  23  24
BRANCH  23  26
ATOM     26  C31 ZIN A   1      25.208  -0.793  33.671  0.00  0.00     0.185 C 
ATOM     27  O32 ZIN A   1      24.735   0.313  33.779  0.00  0.00    -0.292 OA
BRANCH  26  28
ATOM     28  C33 ZIN A   1      24.655  -1.932  34.489  0.00  0.00     0.245 C 
BRANCH  28  29
ATOM     29  O34 ZIN A   1      24.459  -3.071  33.650  0.00  0.00    -0.393 OA
ATOM     30  H57 ZIN A   1      25.024  -3.085  32.866  0.00  0.00     0.209 HD
ENDBRANCH  28  29
ENDBRANCH  26  28
ENDBRANCH  23  26
BRANCH  19  31
ATOM     31  O25 ZIN A   1      28.296   2.767  33.484  0.00  0.00    -0.392 OA
ATOM     32  H48 ZIN A   1      28.773   3.571  33.734  0.00  0.00     0.210 HD
ENDBRANCH  19  31
TORSDOF 5
ENDMDL
MODEL 80
REMARK CAVERDOCK RESULT:      -0.2      0.000      0.000
REMARK CAVERDOCK CONSTRAINTS:       0.0      0.0      0.0      0.0
REMARK CAVERDOCK TUNNEL: 79     -0.2      3.2     80.1
REMARK  5 active torsions:
REMARK  status: ('A' for Active; 'I' for Inactive)
REMARK    1  A    between atoms: C23_19  and  O25_20 
REMARK    2  A    between atoms: C29_24  and  O30_25 
REMARK    3  A    between atoms: C29_24  and  C31_26 
REMARK    4  A    between atoms: C31_26  and  C33_28 
REMARK    5  A    between atoms: C33_28  and  O34_29 
ROOT
ATOM      1  C1  ZIN A   1      26.203  -2.764  30.711  0.00  0.00     0.013 C 
ATOM      2  C2  ZIN A   1      25.802  -1.372  31.205  0.00  0.00     0.025 C 
ATOM      3  C4  ZIN A   1      26.437  -0.282  30.298  0.00  0.00     0.013 C 
ATOM      4  C5  ZIN A   1      27.717   0.090  31.053  0.00  0.00     0.005 C 
ATOM      5  C7  ZIN A   1      28.304   1.452  30.730  0.00  0.00     0.037 C 
ATOM      6  C9  ZIN A   1      28.726   1.500  29.260  0.00  0.00     0.050 C 
ATOM      7  C10 ZIN A   1      29.279   2.889  28.927  0.00  0.00     0.201 C 
ATOM      8  F12 ZIN A   1      29.774   2.900  27.618  0.00  0.00    -0.245 F 
ATOM      9  C13 ZIN A   1      30.401   3.196  29.902  0.00  0.00    -0.027 A 
ATOM     10  C14 ZIN A   1      31.575   3.589  29.427  0.00  0.00     0.061 A 
ATOM     11  C15 ZIN A   1      32.693   3.875  30.340  0.00  0.00     0.172 A 
ATOM     12  O16 ZIN A   1      33.760   4.274  29.912  0.00  0.00    -0.289 OA
ATOM     13  C17 ZIN A   1      32.490   3.670  31.784  0.00  0.00     0.052 A 
ATOM     14  C18 ZIN A   1      31.308   3.284  32.237  0.00  0.00    -0.006 A 
ATOM     15  C19 ZIN A   1      30.122   3.040  31.368  0.00  0.00     0.039 A 
ATOM     16  C20 ZIN A   1      29.045   4.057  31.749  0.00  0.00     0.028 C 
ATOM     17  C21 ZIN A   1      29.522   1.659  31.643  0.00  0.00     0.147 C 
ATOM     18  F22 ZIN A   1      30.471   0.676  31.343  0.00  0.00    -0.238 F 
ATOM     19  C23 ZIN A   1      29.166   1.549  33.123  0.00  0.00     0.160 C 
ATOM     20  C26 ZIN A   1      28.439   0.232  33.436  0.00  0.00     0.048 C 
ATOM     21  C27 ZIN A   1      27.218   0.124  32.523  0.00  0.00     0.001 C 
ATOM     22  C28 ZIN A   1      26.347   1.373  32.673  0.00  0.00     0.019 C 
ATOM     23  C29 ZIN A   1      26.358  -1.133  32.631  0.00  0.00     0.131 C 
ENDROOT
BRANCH  23  24
ATOM     24  O30 ZIN A   1      27.148  -2.235  33.082  0.00  0.00    -0.381 OA
ATOM     25  H54 ZIN A   1      26.630  -2.997  33.374  0.00  0.00     0.211 HD
ENDBRANCH  23  24
BRANCH  23  26
ATOM     26  C31 ZIN A   1      25.204  -0.898  33.570  0.00  0.00     0.185 C 
ATOM     27  O32 ZIN A   1      24.448  -1.802  33.837  0.00  0.00    -0.292 OA
BRANCH  26  28
ATOM     28  C33 ZIN A   1      24.991   0.466  34.176  0.00  0.00     0.245 C 
BRANCH  28  29
ATOM     29  O34 ZIN A   1      23.861   0.428  35.051  0.00  0.00    -0.393 OA
ATOM     30  H57 ZIN A   1      24.025  -0.032  35.885  0.00  0.00     0.209 HD
ENDBRANCH  28  29
ENDBRANCH  26  28
ENDBRANCH  23  26
BRANCH  19  31
ATOM     31  O25 ZIN A   1      28.317   2.643  33.480  0.00  0.00    -0.392 OA
ATOM     32  H48 ZIN A   1      28.288   3.350  32.820  0.00  0.00     0.210 HD
ENDBRANCH  19  31
TORSDOF 5
ENDMDL
MODEL 81
REMARK CAVERDOCK RESULT:      -0.4      0.000      0.000
REMARK CAVERDOCK CONSTRAINTS:       0.0      0.0      0.0      0.0
REMARK CAVERDOCK TUNNEL: 80     -0.4      3.2     81.1
REMARK  5 active torsions:
REMARK  status: ('A' for Active; 'I' for Inactive)
REMARK    1  A    between atoms: C23_19  and  O25_20 
REMARK    2  A    between atoms: C29_24  and  O30_25 
REMARK    3  A    between atoms: C29_24  and  C31_26 
REMARK    4  A    between atoms: C31_26  and  C33_28 
REMARK    5  A    between atoms: C33_28  and  O34_29 
ROOT
ATOM      1  C1  ZIN A   1      26.524  -3.075  30.695  0.00  0.00     0.013 C 
ATOM      2  C2  ZIN A   1      26.004  -1.711  31.155  0.00  0.00     0.025 C 
ATOM      3  C4  ZIN A   1      26.567  -0.589  30.240  0.00  0.00     0.013 C 
ATOM      4  C5  ZIN A   1      27.799  -0.103  31.011  0.00  0.00     0.005 C 
ATOM      5  C7  ZIN A   1      28.281   1.296  30.672  0.00  0.00     0.037 C 
ATOM      6  C9  ZIN A   1      28.726   1.352  29.209  0.00  0.00     0.050 C 
ATOM      7  C10 ZIN A   1      29.173   2.775  28.862  0.00  0.00     0.201 C 
ATOM      8  F12 ZIN A   1      29.690   2.803  27.561  0.00  0.00    -0.245 F 
ATOM      9  C13 ZIN A   1      30.249   3.187  29.850  0.00  0.00    -0.027 A 
ATOM     10  C14 ZIN A   1      31.396   3.665  29.389  0.00  0.00     0.061 A 
ATOM     11  C15 ZIN A   1      32.470   4.055  30.316  0.00  0.00     0.172 A 
ATOM     12  O16 ZIN A   1      33.510   4.530  29.899  0.00  0.00    -0.289 OA
ATOM     13  C17 ZIN A   1      32.257   3.858  31.760  0.00  0.00     0.052 A 
ATOM     14  C18 ZIN A   1      31.101   3.387  32.198  0.00  0.00    -0.006 A 
ATOM     15  C19 ZIN A   1      29.955   3.034  31.313  0.00  0.00     0.039 A 
ATOM     16  C20 ZIN A   1      28.793   3.968  31.657  0.00  0.00     0.028 C 
ATOM     17  C21 ZIN A   1      29.462   1.614  31.603  0.00  0.00     0.147 C 
ATOM     18  F22 ZIN A   1      30.492   0.706  31.338  0.00  0.00    -0.238 F 
ATOM     19  C23 ZIN A   1      29.087   1.502  33.078  0.00  0.00     0.160 C 
ATOM     20  C26 ZIN A   1      28.462   0.135  33.403  0.00  0.00     0.048 C 
ATOM     21  C27 ZIN A   1      27.271  -0.085  32.470  0.00  0.00     0.001 C 
ATOM     22  C28 ZIN A   1      26.300   1.093  32.582  0.00  0.00     0.019 C 
ATOM     23  C29 ZIN A   1      26.512  -1.405  32.586  0.00  0.00     0.131 C 
ENDROOT
BRANCH  23  24
ATOM     24  O30 ZIN A   1      27.379  -2.432  33.071  0.00  0.00    -0.381 OA
ATOM     25  H54 ZIN A   1      27.778  -2.238  33.930  0.00  0.00     0.211 HD
ENDBRANCH  23  24
BRANCH  23  26
ATOM     26  C31 ZIN A   1      25.325  -1.247  33.501  0.00  0.00     0.185 C 
ATOM     27  O32 ZIN A   1      24.774  -0.176  33.596  0.00  0.00    -0.292 OA
BRANCH  26  28
ATOM     28  C33 ZIN A   1      24.826  -2.425  34.297  0.00  0.00     0.245 C 
BRANCH  28  29
ATOM     29  O34 ZIN A   1      25.508  -3.608  33.878  0.00  0.00    -0.393 OA
ATOM     30  H57 ZIN A   1      25.124  -4.027  33.095  0.00  0.00     0.209 HD
ENDBRANCH  28  29
ENDBRANCH  26  28
ENDBRANCH  23  26
BRANCH  19  31
ATOM     31  O25 ZIN A   1      28.148   2.530  33.400  0.00  0.00    -0.392 OA
ATOM     32  H48 ZIN A   1      27.302   2.200  33.734  0.00  0.00     0.210 HD
ENDBRANCH  19  31
TORSDOF 5
ENDMDL
MODEL 82
REMARK CAVERDOCK RESULT:      -0.6      0.000      0.000
REMARK CAVERDOCK CONSTRAINTS:       0.1      0.0      0.0      0.0
REMARK CAVERDOCK TUNNEL: 81     -0.6      3.3     82.7
REMARK  5 active torsions:
REMARK  status: ('A' for Active; 'I' for Inactive)
REMARK    1  A    between atoms: C23_19  and  O25_20 
REMARK    2  A    between atoms: C29_24  and  O30_25 
REMARK    3  A    between atoms: C29_24  and  C31_26 
REMARK    4  A    between atoms: C31_26  and  C33_28 
REMARK    5  A    between atoms: C33_28  and  O34_29 
ROOT
ATOM      1  C1  ZIN A   1      26.409  -3.085  30.736  0.00  0.00     0.013 C 
ATOM      2  C2  ZIN A   1      25.894  -1.726  31.213  0.00  0.00     0.025 C 
ATOM      3  C4  ZIN A   1      26.426  -0.599  30.286  0.00  0.00     0.013 C 
ATOM      4  C5  ZIN A   1      27.675  -0.107  31.023  0.00  0.00     0.005 C 
ATOM      5  C7  ZIN A   1      28.140   1.295  30.675  0.00  0.00     0.037 C 
ATOM      6  C9  ZIN A   1      28.544   1.357  29.200  0.00  0.00     0.050 C 
ATOM      7  C10 ZIN A   1      28.973   2.784  28.843  0.00  0.00     0.201 C 
ATOM      8  F12 ZIN A   1      29.454   2.817  27.529  0.00  0.00    -0.245 F 
ATOM      9  C13 ZIN A   1      30.073   3.200  29.803  0.00  0.00    -0.027 A 
ATOM     10  C14 ZIN A   1      31.204   3.686  29.311  0.00  0.00     0.061 A 
ATOM     11  C15 ZIN A   1      32.301   4.080  30.210  0.00  0.00     0.172 A 
ATOM     12  O16 ZIN A   1      33.326   4.562  29.766  0.00  0.00    -0.289 OA
ATOM     13  C17 ZIN A   1      32.129   3.880  31.658  0.00  0.00     0.052 A 
ATOM     14  C18 ZIN A   1      30.987   3.400  32.127  0.00  0.00    -0.006 A 
ATOM     15  C19 ZIN A   1      29.820   3.043  31.273  0.00  0.00     0.039 A 
ATOM     16  C20 ZIN A   1      28.662   3.969  31.650  0.00  0.00     0.028 C 
ATOM     17  C21 ZIN A   1      29.344   1.619  31.574  0.00  0.00     0.147 C 
ATOM     18  F22 ZIN A   1      30.371   0.718  31.279  0.00  0.00    -0.238 F 
ATOM     19  C23 ZIN A   1      29.010   1.502  33.058  0.00  0.00     0.160 C 
ATOM     20  C26 ZIN A   1      28.402   0.131  33.397  0.00  0.00     0.048 C 
ATOM     21  C27 ZIN A   1      27.186  -0.095  32.496  0.00  0.00     0.001 C 
ATOM     22  C28 ZIN A   1      26.213   1.077  32.638  0.00  0.00     0.019 C 
ATOM     23  C29 ZIN A   1      26.439  -1.419  32.630  0.00  0.00     0.131 C 
ENDROOT
BRANCH  23  24
ATOM     24  O30 ZIN A   1      27.325  -2.442  33.090  0.00  0.00    -0.381 OA
ATOM     25  H54 ZIN A   1      27.807  -2.213  33.896  0.00  0.00     0.211 HD
ENDBRANCH  23  24
BRANCH  23  26
ATOM     26  C31 ZIN A   1      25.277  -1.270  33.577  0.00  0.00     0.185 C 
ATOM     27  O32 ZIN A   1      25.111  -0.232  34.172  0.00  0.00    -0.292 OA
BRANCH  26  28
ATOM     28  C33 ZIN A   1      24.321  -2.417  33.783  0.00  0.00     0.245 C 
BRANCH  28  29
ATOM     29  O34 ZIN A   1      25.035  -3.652  33.711  0.00  0.00    -0.393 OA
ATOM     30  H57 ZIN A   1      25.065  -4.039  32.825  0.00  0.00     0.209 HD
ENDBRANCH  28  29
ENDBRANCH  26  28
ENDBRANCH  23  26
BRANCH  19  31
ATOM     31  O25 ZIN A   1      28.074   2.524  33.407  0.00  0.00    -0.392 OA
ATOM     32  H48 ZIN A   1      28.259   3.383  33.003  0.00  0.00     0.210 HD
ENDBRANCH  19  31
TORSDOF 5
ENDMDL
MODEL 83
REMARK CAVERDOCK RESULT:      -0.7      0.000      0.000
REMARK CAVERDOCK CONSTRAINTS:       0.0      0.0      0.0      0.0
REMARK CAVERDOCK TUNNEL: 82     -0.7      3.3     83.5
REMARK  5 active torsions:
REMARK  status: ('A' for Active; 'I' for Inactive)
REMARK    1  A    between atoms: C23_19  and  O25_20 
REMARK    2  A    between atoms: C29_24  and  O30_25 
REMARK    3  A    between atoms: C29_24  and  C31_26 
REMARK    4  A    between atoms: C31_26  and  C33_28 
REMARK    5  A    between atoms: C33_28  and  O34_29 
ROOT
ATOM      1  C1  ZIN A   1      26.317   1.055  34.936  0.00  0.00     0.013 C 
ATOM      2  C2  ZIN A   1      27.253   0.172  34.107  0.00  0.00     0.025 C 
ATOM      3  C4  ZIN A   1      28.390   1.031  33.490  0.00  0.00     0.013 C 
ATOM      4  C5  ZIN A   1      27.857   1.354  32.091  0.00  0.00     0.005 C 
ATOM      5  C7  ZIN A   1      28.902   1.731  31.056  0.00  0.00     0.037 C 
ATOM      6  C9  ZIN A   1      29.608   3.021  31.478  0.00  0.00     0.050 C 
ATOM      7  C10 ZIN A   1      30.689   3.375  30.452  0.00  0.00     0.201 C 
ATOM      8  F12 ZIN A   1      31.256   4.614  30.773  0.00  0.00    -0.245 F 
ATOM      9  C13 ZIN A   1      30.036   3.448  29.084  0.00  0.00    -0.027 A 
ATOM     10  C14 ZIN A   1      30.227   4.528  28.338  0.00  0.00     0.061 A 
ATOM     11  C15 ZIN A   1      29.593   4.643  27.016  0.00  0.00     0.172 A 
ATOM     12  O16 ZIN A   1      29.795   5.615  26.311  0.00  0.00    -0.289 OA
ATOM     13  C17 ZIN A   1      28.708   3.556  26.563  0.00  0.00     0.052 A 
ATOM     14  C18 ZIN A   1      28.539   2.484  27.321  0.00  0.00    -0.006 A 
ATOM     15  C19 ZIN A   1      29.203   2.283  28.640  0.00  0.00     0.039 A 
ATOM     16  C20 ZIN A   1      30.125   1.068  28.519  0.00  0.00     0.028 C 
ATOM     17  C21 ZIN A   1      28.174   1.933  29.718  0.00  0.00     0.147 C 
ATOM     18  F22 ZIN A   1      27.275   2.994  29.859  0.00  0.00    -0.238 F 
ATOM     19  C23 ZIN A   1      27.394   0.694  29.287  0.00  0.00     0.160 C 
ATOM     20  C26 ZIN A   1      26.434   0.216  30.388  0.00  0.00     0.048 C 
ATOM     21  C27 ZIN A   1      27.239  -0.007  31.669  0.00  0.00     0.001 C 
ATOM     22  C28 ZIN A   1      28.401  -0.962  31.390  0.00  0.00     0.019 C 
ATOM     23  C29 ZIN A   1      26.480  -0.450  32.917  0.00  0.00     0.131 C 
ENDROOT
BRANCH  23  24
ATOM     24  O30 ZIN A   1      25.129   0.011  32.864  0.00  0.00    -0.381 OA
ATOM     25  H54 ZIN A   1      24.966   0.676  32.182  0.00  0.00     0.211 HD
ENDBRANCH  23  24
BRANCH  23  26
ATOM     26  C31 ZIN A   1      26.517  -1.951  33.045  0.00  0.00     0.185 C 
ATOM     27  O32 ZIN A   1      25.860  -2.637  32.298  0.00  0.00    -0.292 OA
BRANCH  26  28
ATOM     28  C33 ZIN A   1      27.371  -2.597  34.105  0.00  0.00     0.245 C 
BRANCH  28  29
ATOM     29  O34 ZIN A   1      26.697  -3.743  34.629  0.00  0.00    -0.393 OA
ATOM     30  H57 ZIN A   1      25.736  -3.713  34.530  0.00  0.00     0.209 HD
ENDBRANCH  28  29
ENDBRANCH  26  28
ENDBRANCH  23  26
BRANCH  19  31
ATOM     31  O25 ZIN A   1      28.316  -0.357  28.987  0.00  0.00    -0.392 OA
ATOM     32  H48 ZIN A   1      27.965  -1.245  29.144  0.00  0.00     0.210 HD
ENDBRANCH  19  31
TORSDOF 5
ENDMDL
MODEL 84
REMARK CAVERDOCK RESULT:      -2.1      0.000      0.000
REMARK CAVERDOCK CONSTRAINTS:       0.0      0.0      0.0      0.0
REMARK CAVERDOCK TUNNEL: 83     -2.1      3.3     84.3
REMARK  5 active torsions:
REMARK  status: ('A' for Active; 'I' for Inactive)
REMARK    1  A    between atoms: C23_19  and  O25_20 
REMARK    2  A    between atoms: C29_24  and  O30_25 
REMARK    3  A    between atoms: C29_24  and  C31_26 
REMARK    4  A    between atoms: C31_26  and  C33_28 
REMARK    5  A    between atoms: C33_28  and  O34_29 
ROOT
ATOM      1  C1  ZIN A   1      26.233   0.883  34.722  0.00  0.00     0.013 C 
ATOM      2  C2  ZIN A   1      27.291   0.049  33.995  0.00  0.00     0.025 C 
ATOM      3  C4  ZIN A   1      28.375   0.978  33.383  0.00  0.00     0.013 C 
ATOM      4  C5  ZIN A   1      27.891   1.167  31.942  0.00  0.00     0.005 C 
ATOM      5  C7  ZIN A   1      28.951   1.584  30.938  0.00  0.00     0.037 C 
ATOM      6  C9  ZIN A   1      29.509   2.958  31.314  0.00  0.00     0.050 C 
ATOM      7  C10 ZIN A   1      30.606   3.357  30.322  0.00  0.00     0.201 C 
ATOM      8  F12 ZIN A   1      31.036   4.661  30.593  0.00  0.00    -0.245 F 
ATOM      9  C13 ZIN A   1      30.025   3.288  28.922  0.00  0.00    -0.027 A 
ATOM     10  C14 ZIN A   1      30.154   4.338  28.121  0.00  0.00     0.061 A 
ATOM     11  C15 ZIN A   1      29.584   4.316  26.765  0.00  0.00     0.172 A 
ATOM     12  O16 ZIN A   1      29.733   5.261  26.012  0.00  0.00    -0.289 OA
ATOM     13  C17 ZIN A   1      28.832   3.125  26.337  0.00  0.00     0.052 A 
ATOM     14  C18 ZIN A   1      28.722   2.086  27.151  0.00  0.00    -0.006 A 
ATOM     15  C19 ZIN A   1      29.330   2.025  28.510  0.00  0.00     0.039 A 
ATOM     16  C20 ZIN A   1      30.367   0.900  28.509  0.00  0.00     0.028 C 
ATOM     17  C21 ZIN A   1      28.281   1.638  29.556  0.00  0.00     0.147 C 
ATOM     18  F22 ZIN A   1      27.280   2.615  29.588  0.00  0.00    -0.238 F 
ATOM     19  C23 ZIN A   1      27.645   0.308  29.165  0.00  0.00     0.160 C 
ATOM     20  C26 ZIN A   1      26.675  -0.197  30.245  0.00  0.00     0.048 C 
ATOM     21  C27 ZIN A   1      27.427  -0.268  31.575  0.00  0.00     0.001 C 
ATOM     22  C28 ZIN A   1      28.687  -1.121  31.413  0.00  0.00     0.019 C 
ATOM     23  C29 ZIN A   1      26.646  -0.711  32.810  0.00  0.00     0.131 C 
ENDROOT
BRANCH  23  24
ATOM     24  O30 ZIN A   1      25.262  -0.387  32.663  0.00  0.00    -0.381 OA
ATOM     25  H54 ZIN A   1      24.662  -1.043  33.043  0.00  0.00     0.211 HD
ENDBRANCH  23  24
BRANCH  23  26
ATOM     26  C31 ZIN A   1      26.816  -2.192  33.032  0.00  0.00     0.185 C 
ATOM     27  O32 ZIN A   1      26.686  -2.960  32.108  0.00  0.00    -0.292 OA
BRANCH  26  28
ATOM     28  C33 ZIN A   1      27.146  -2.716  34.406  0.00  0.00     0.245 C 
BRANCH  28  29
ATOM     29  O34 ZIN A   1      27.299  -4.135  34.352  0.00  0.00    -0.393 OA
ATOM     30  H57 ZIN A   1      26.951  -4.599  35.125  0.00  0.00     0.209 HD
ENDBRANCH  28  29
ENDBRANCH  26  28
ENDBRANCH  23  26
BRANCH  19  31
ATOM     31  O25 ZIN A   1      28.676  -0.664  28.976  0.00  0.00    -0.392 OA
ATOM     32  H48 ZIN A   1      29.230  -0.503  28.199  0.00  0.00     0.210 HD
ENDBRANCH  19  31
TORSDOF 5
ENDMDL
MODEL 85
REMARK CAVERDOCK RESULT:      -3.3      0.000      0.000
REMARK CAVERDOCK CONSTRAINTS:       0.0      0.0      0.0      0.0
REMARK CAVERDOCK TUNNEL: 84     -3.3      3.3     85.3
REMARK  5 active torsions:
REMARK  status: ('A' for Active; 'I' for Inactive)
REMARK    1  A    between atoms: C23_19  and  O25_20 
REMARK    2  A    between atoms: C29_24  and  O30_25 
REMARK    3  A    between atoms: C29_24  and  C31_26 
REMARK    4  A    between atoms: C31_26  and  C33_28 
REMARK    5  A    between atoms: C33_28  and  O34_29 
ROOT
ATOM      1  C1  ZIN A   1      25.951   0.500  34.602  0.00  0.00     0.013 C 
ATOM      2  C2  ZIN A   1      27.063  -0.272  33.889  0.00  0.00     0.025 C 
ATOM      3  C4  ZIN A   1      28.145   0.712  33.366  0.00  0.00     0.013 C 
ATOM      4  C5  ZIN A   1      27.719   0.951  31.913  0.00  0.00     0.005 C 
ATOM      5  C7  ZIN A   1      28.808   1.440  30.977  0.00  0.00     0.037 C 
ATOM      6  C9  ZIN A   1      29.309   2.811  31.434  0.00  0.00     0.050 C 
ATOM      7  C10 ZIN A   1      30.436   3.283  30.510  0.00  0.00     0.201 C 
ATOM      8  F12 ZIN A   1      30.816   4.585  30.855  0.00  0.00    -0.245 F 
ATOM      9  C13 ZIN A   1      29.918   3.259  29.084  0.00  0.00    -0.027 A 
ATOM     10  C14 ZIN A   1      30.051   4.345  28.334  0.00  0.00     0.061 A 
ATOM     11  C15 ZIN A   1      29.542   4.366  26.954  0.00  0.00     0.172 A 
ATOM     12  O16 ZIN A   1      29.696   5.347  26.250  0.00  0.00    -0.289 OA
ATOM     13  C17 ZIN A   1      28.844   3.175  26.444  0.00  0.00     0.052 A 
ATOM     14  C18 ZIN A   1      28.730   2.099  27.207  0.00  0.00    -0.006 A 
ATOM     15  C19 ZIN A   1      29.280   1.995  28.588  0.00  0.00     0.039 A 
ATOM     16  C20 ZIN A   1      30.348   0.901  28.587  0.00  0.00     0.028 C 
ATOM     17  C21 ZIN A   1      28.198   1.535  29.569  0.00  0.00     0.147 C 
ATOM     18  F22 ZIN A   1      27.168   2.482  29.597  0.00  0.00    -0.238 F 
ATOM     19  C23 ZIN A   1      27.619   0.206  29.095  0.00  0.00     0.160 C 
ATOM     20  C26 ZIN A   1      26.618  -0.372  30.108  0.00  0.00     0.048 C 
ATOM     21  C27 ZIN A   1      27.313  -0.480  31.466  0.00  0.00     0.001 C 
ATOM     22  C28 ZIN A   1      28.603  -1.290  31.324  0.00  0.00     0.019 C 
ATOM     23  C29 ZIN A   1      26.493  -0.997  32.645  0.00  0.00     0.131 C 
ENDROOT
BRANCH  23  24
ATOM     24  O30 ZIN A   1      25.108  -0.705  32.450  0.00  0.00    -0.381 OA
ATOM     25  H54 ZIN A   1      24.766  -0.013  33.032  0.00  0.00     0.211 HD
ENDBRANCH  23  24
BRANCH  23  26
ATOM     26  C31 ZIN A   1      26.696  -2.481  32.811  0.00  0.00     0.185 C 
ATOM     27  O32 ZIN A   1      27.593  -2.894  33.506  0.00  0.00    -0.292 OA
BRANCH  26  28
ATOM     28  C33 ZIN A   1      25.780  -3.451  32.110  0.00  0.00     0.245 C 
BRANCH  28  29
ATOM     29  O34 ZIN A   1      26.474  -4.677  31.873  0.00  0.00    -0.393 OA
ATOM     30  H57 ZIN A   1      27.313  -4.752  32.347  0.00  0.00     0.209 HD
ENDBRANCH  28  29
ENDBRANCH  26  28
ENDBRANCH  23  26
BRANCH  19  31
ATOM     31  O25 ZIN A   1      28.685  -0.728  28.911  0.00  0.00    -0.392 OA
ATOM     32  H48 ZIN A   1      29.435  -0.592  29.507  0.00  0.00     0.210 HD
ENDBRANCH  19  31
TORSDOF 5
ENDMDL
MODEL 86
REMARK CAVERDOCK RESULT:      -4.4      0.000      0.000
REMARK CAVERDOCK CONSTRAINTS:       0.0      0.0      0.0      0.0
REMARK CAVERDOCK TUNNEL: 85     -4.4      3.4     86.5
REMARK  5 active torsions:
REMARK  status: ('A' for Active; 'I' for Inactive)
REMARK    1  A    between atoms: C23_19  and  O25_20 
REMARK    2  A    between atoms: C29_24  and  O30_25 
REMARK    3  A    between atoms: C29_24  and  C31_26 
REMARK    4  A    between atoms: C31_26  and  C33_28 
REMARK    5  A    between atoms: C33_28  and  O34_29 
ROOT
ATOM      1  C1  ZIN A   1      26.025   0.517  34.849  0.00  0.00     0.013 C 
ATOM      2  C2  ZIN A   1      27.128  -0.269  34.136  0.00  0.00     0.025 C 
ATOM      3  C4  ZIN A   1      28.196   0.706  33.569  0.00  0.00     0.013 C 
ATOM      4  C5  ZIN A   1      27.744   0.906  32.119  0.00  0.00     0.005 C 
ATOM      5  C7  ZIN A   1      28.814   1.375  31.151  0.00  0.00     0.037 C 
ATOM      6  C9  ZIN A   1      29.317   2.760  31.565  0.00  0.00     0.050 C 
ATOM      7  C10 ZIN A   1      30.426   3.212  30.609  0.00  0.00     0.201 C 
ATOM      8  F12 ZIN A   1      30.806   4.524  30.914  0.00  0.00    -0.245 F 
ATOM      9  C13 ZIN A   1      29.883   3.150  29.194  0.00  0.00    -0.027 A 
ATOM     10  C14 ZIN A   1      29.998   4.217  28.415  0.00  0.00     0.061 A 
ATOM     11  C15 ZIN A   1      29.465   4.202  27.044  0.00  0.00     0.172 A 
ATOM     12  O16 ZIN A   1      29.602   5.165  26.312  0.00  0.00    -0.289 OA
ATOM     13  C17 ZIN A   1      28.763   2.996  26.576  0.00  0.00     0.052 A 
ATOM     14  C18 ZIN A   1      28.667   1.939  27.368  0.00  0.00    -0.006 A 
ATOM     15  C19 ZIN A   1      29.241   1.872  28.742  0.00  0.00     0.039 A 
ATOM     16  C20 ZIN A   1      30.314   0.782  28.748  0.00  0.00     0.028 C 
ATOM     17  C21 ZIN A   1      28.179   1.433  29.753  0.00  0.00     0.147 C 
ATOM     18  F22 ZIN A   1      27.146   2.376  29.775  0.00  0.00    -0.238 F 
ATOM     19  C23 ZIN A   1      27.597   0.090  29.322  0.00  0.00     0.160 C 
ATOM     20  C26 ZIN A   1      26.616  -0.466  30.367  0.00  0.00     0.048 C 
ATOM     21  C27 ZIN A   1      27.336  -0.537  31.715  0.00  0.00     0.001 C 
ATOM     22  C28 ZIN A   1      28.627  -1.345  31.571  0.00  0.00     0.019 C 
ATOM     23  C29 ZIN A   1      26.539  -1.028  32.921  0.00  0.00     0.131 C 
ENDROOT
BRANCH  23  24
ATOM     24  O30 ZIN A   1      25.149  -0.746  32.743  0.00  0.00    -0.381 OA
ATOM     25  H54 ZIN A   1      24.614  -0.892  33.535  0.00  0.00     0.211 HD
ENDBRANCH  23  24
BRANCH  23  26
ATOM     26  C31 ZIN A   1      26.751  -2.506  33.121  0.00  0.00     0.185 C 
ATOM     27  O32 ZIN A   1      27.587  -2.896  33.900  0.00  0.00    -0.292 OA
BRANCH  26  28
ATOM     28  C33 ZIN A   1      25.921  -3.498  32.347  0.00  0.00     0.245 C 
BRANCH  28  29
ATOM     29  O34 ZIN A   1      26.686  -4.683  32.116  0.00  0.00    -0.393 OA
ATOM     30  H57 ZIN A   1      27.520  -4.529  31.652  0.00  0.00     0.209 HD
ENDBRANCH  28  29
ENDBRANCH  26  28
ENDBRANCH  23  26
BRANCH  19  31
ATOM     31  O25 ZIN A   1      28.664  -0.844  29.143  0.00  0.00    -0.392 OA
ATOM     32  H48 ZIN A   1      28.519  -1.473  28.422  0.00  0.00     0.210 HD
ENDBRANCH  19  31
TORSDOF 5
ENDMDL
MODEL 87
REMARK CAVERDOCK RESULT:      -5.1      0.000      0.000
REMARK CAVERDOCK CONSTRAINTS:       0.0      0.0      0.0      0.0
REMARK CAVERDOCK TUNNEL: 86     -5.1      3.4     87.4
REMARK  5 active torsions:
REMARK  status: ('A' for Active; 'I' for Inactive)
REMARK    1  A    between atoms: C23_19  and  O25_20 
REMARK    2  A    between atoms: C29_24  and  O30_25 
REMARK    3  A    between atoms: C29_24  and  C31_26 
REMARK    4  A    between atoms: C31_26  and  C33_28 
REMARK    5  A    between atoms: C33_28  and  O34_29 
ROOT
ATOM      1  C1  ZIN A   1      25.812   0.591  34.908  0.00  0.00     0.013 C 
ATOM      2  C2  ZIN A   1      26.924  -0.219  34.237  0.00  0.00     0.025 C 
ATOM      3  C4  ZIN A   1      28.016   0.734  33.679  0.00  0.00     0.013 C 
ATOM      4  C5  ZIN A   1      27.602   0.913  32.215  0.00  0.00     0.005 C 
ATOM      5  C7  ZIN A   1      28.701   1.354  31.266  0.00  0.00     0.037 C 
ATOM      6  C9  ZIN A   1      29.208   2.740  31.668  0.00  0.00     0.050 C 
ATOM      7  C10 ZIN A   1      30.345   3.164  30.732  0.00  0.00     0.201 C 
ATOM      8  F12 ZIN A   1      30.731   4.477  31.023  0.00  0.00    -0.245 F 
ATOM      9  C13 ZIN A   1      29.836   3.082  29.305  0.00  0.00    -0.027 A 
ATOM     10  C14 ZIN A   1      29.982   4.134  28.510  0.00  0.00     0.061 A 
ATOM     11  C15 ZIN A   1      29.482   4.100  27.127  0.00  0.00     0.172 A 
ATOM     12  O16 ZIN A   1      29.648   5.048  26.382  0.00  0.00    -0.289 OA
ATOM     13  C17 ZIN A   1      28.779   2.892  26.663  0.00  0.00     0.052 A 
ATOM     14  C18 ZIN A   1      28.652   1.851  27.471  0.00  0.00    -0.006 A 
ATOM     15  C19 ZIN A   1      29.192   1.803  28.860  0.00  0.00     0.039 A 
ATOM     16  C20 ZIN A   1      30.252   0.703  28.912  0.00  0.00     0.028 C 
ATOM     17  C21 ZIN A   1      28.100   1.393  29.852  0.00  0.00     0.147 C 
ATOM     18  F22 ZIN A   1      27.078   2.347  29.832  0.00  0.00    -0.238 F 
ATOM     19  C23 ZIN A   1      27.515   0.049  29.431  0.00  0.00     0.160 C 
ATOM     20  C26 ZIN A   1      26.503  -0.478  30.461  0.00  0.00     0.048 C 
ATOM     21  C27 ZIN A   1      27.189  -0.533  31.827  0.00  0.00     0.001 C 
ATOM     22  C28 ZIN A   1      28.474  -1.357  31.729  0.00  0.00     0.019 C 
ATOM     23  C29 ZIN A   1      26.357  -0.994  33.021  0.00  0.00     0.131 C 
ENDROOT
BRANCH  23  24
ATOM     24  O30 ZIN A   1      24.975  -0.701  32.804  0.00  0.00    -0.381 OA
ATOM     25  H54 ZIN A   1      24.749   0.233  32.913  0.00  0.00     0.211 HD
ENDBRANCH  23  24
BRANCH  23  26
ATOM     26  C31 ZIN A   1      26.548  -2.470  33.252  0.00  0.00     0.185 C 
ATOM     27  O32 ZIN A   1      27.253  -2.854  34.155  0.00  0.00    -0.292 OA
BRANCH  26  28
ATOM     28  C33 ZIN A   1      25.861  -3.469  32.356  0.00  0.00     0.245 C 
BRANCH  28  29
ATOM     29  O34 ZIN A   1      26.627  -4.674  32.310  0.00  0.00    -0.393 OA
ATOM     30  H57 ZIN A   1      27.472  -4.622  32.779  0.00  0.00     0.209 HD
ENDBRANCH  28  29
ENDBRANCH  26  28
ENDBRANCH  23  26
BRANCH  19  31
ATOM     31  O25 ZIN A   1      28.576  -0.899  29.294  0.00  0.00    -0.392 OA
ATOM     32  H48 ZIN A   1      28.837  -1.070  28.378  0.00  0.00     0.210 HD
ENDBRANCH  19  31
TORSDOF 5
ENDMDL
MODEL 88
REMARK CAVERDOCK RESULT:      -5.9      0.000      0.000
REMARK CAVERDOCK CONSTRAINTS:       0.0      0.0      0.0      0.0
REMARK CAVERDOCK TUNNEL: 87     -5.9      3.4     88.5
REMARK  5 active torsions:
REMARK  status: ('A' for Active; 'I' for Inactive)
REMARK    1  A    between atoms: C23_19  and  O25_20 
REMARK    2  A    between atoms: C29_24  and  O30_25 
REMARK    3  A    between atoms: C29_24  and  C31_26 
REMARK    4  A    between atoms: C31_26  and  C33_28 
REMARK    5  A    between atoms: C33_28  and  O34_29 
ROOT
ATOM      1  C1  ZIN A   1      25.741   0.329  34.843  0.00  0.00     0.013 C 
ATOM      2  C2  ZIN A   1      26.876  -0.460  34.186  0.00  0.00     0.025 C 
ATOM      3  C4  ZIN A   1      27.962   0.513  33.652  0.00  0.00     0.013 C 
ATOM      4  C5  ZIN A   1      27.570   0.693  32.182  0.00  0.00     0.005 C 
ATOM      5  C7  ZIN A   1      28.678   1.156  31.254  0.00  0.00     0.037 C 
ATOM      6  C9  ZIN A   1      29.157   2.548  31.671  0.00  0.00     0.050 C 
ATOM      7  C10 ZIN A   1      30.302   2.994  30.757  0.00  0.00     0.201 C 
ATOM      8  F12 ZIN A   1      30.663   4.311  31.061  0.00  0.00    -0.245 F 
ATOM      9  C13 ZIN A   1      29.819   2.913  29.321  0.00  0.00    -0.027 A 
ATOM     10  C14 ZIN A   1      29.961   3.971  28.534  0.00  0.00     0.061 A 
ATOM     11  C15 ZIN A   1      29.486   3.937  27.143  0.00  0.00     0.172 A 
ATOM     12  O16 ZIN A   1      29.649   4.891  26.406  0.00  0.00    -0.289 OA
ATOM     13  C17 ZIN A   1      28.809   2.721  26.661  0.00  0.00     0.052 A 
ATOM     14  C18 ZIN A   1      28.685   1.674  27.461  0.00  0.00    -0.006 A 
ATOM     15  C19 ZIN A   1      29.202   1.626  28.858  0.00  0.00     0.039 A 
ATOM     16  C20 ZIN A   1      30.278   0.542  28.923  0.00  0.00     0.028 C 
ATOM     17  C21 ZIN A   1      28.100   1.194  29.830  0.00  0.00     0.147 C 
ATOM     18  F22 ZIN A   1      27.064   2.132  29.798  0.00  0.00    -0.238 F 
ATOM     19  C23 ZIN A   1      27.543  -0.157  29.392  0.00  0.00     0.160 C 
ATOM     20  C26 ZIN A   1      26.523  -0.705  30.402  0.00  0.00     0.048 C 
ATOM     21  C27 ZIN A   1      27.186  -0.756  31.779  0.00  0.00     0.001 C 
ATOM     22  C28 ZIN A   1      28.485  -1.560  31.699  0.00  0.00     0.019 C 
ATOM     23  C29 ZIN A   1      26.342  -1.236  32.957  0.00  0.00     0.131 C 
ENDROOT
BRANCH  23  24
ATOM     24  O30 ZIN A   1      24.959  -0.964  32.719  0.00  0.00    -0.381 OA
ATOM     25  H54 ZIN A   1      24.802  -0.229  32.110  0.00  0.00     0.211 HD
ENDBRANCH  23  24
BRANCH  23  26
ATOM     26  C31 ZIN A   1      26.552  -2.711  33.184  0.00  0.00     0.185 C 
ATOM     27  O32 ZIN A   1      27.348  -3.088  34.010  0.00  0.00    -0.292 OA
BRANCH  26  28
ATOM     28  C33 ZIN A   1      25.769  -3.717  32.379  0.00  0.00     0.245 C 
BRANCH  28  29
ATOM     29  O34 ZIN A   1      25.141  -4.649  33.261  0.00  0.00    -0.393 OA
ATOM     30  H57 ZIN A   1      24.788  -5.433  32.819  0.00  0.00     0.209 HD
ENDBRANCH  28  29
ENDBRANCH  26  28
ENDBRANCH  23  26
BRANCH  19  31
ATOM     31  O25 ZIN A   1      28.621  -1.088  29.268  0.00  0.00    -0.392 OA
ATOM     32  H48 ZIN A   1      29.144  -1.194  30.075  0.00  0.00     0.210 HD
ENDBRANCH  19  31
TORSDOF 5
ENDMDL
MODEL 89
REMARK CAVERDOCK RESULT:      -6.5      0.000      0.000
REMARK CAVERDOCK CONSTRAINTS:       0.0      0.0      0.0      0.0
REMARK CAVERDOCK TUNNEL: 88     -6.5      3.4     89.4
REMARK  5 active torsions:
REMARK  status: ('A' for Active; 'I' for Inactive)
REMARK    1  A    between atoms: C23_19  and  O25_20 
REMARK    2  A    between atoms: C29_24  and  O30_25 
REMARK    3  A    between atoms: C29_24  and  C31_26 
REMARK    4  A    between atoms: C31_26  and  C33_28 
REMARK    5  A    between atoms: C33_28  and  O34_29 
ROOT
ATOM      1  C1  ZIN A   1      25.972   0.438  35.117  0.00  0.00     0.013 C 
ATOM      2  C2  ZIN A   1      26.973  -0.434  34.355  0.00  0.00     0.025 C 
ATOM      3  C4  ZIN A   1      28.089   0.451  33.737  0.00  0.00     0.013 C 
ATOM      4  C5  ZIN A   1      27.588   0.689  32.309  0.00  0.00     0.005 C 
ATOM      5  C7  ZIN A   1      28.647   1.071  31.292  0.00  0.00     0.037 C 
ATOM      6  C9  ZIN A   1      29.280   2.410  31.679  0.00  0.00     0.050 C 
ATOM      7  C10 ZIN A   1      30.376   2.772  30.672  0.00  0.00     0.201 C 
ATOM      8  F12 ZIN A   1      30.875   4.048  30.955  0.00  0.00    -0.245 F 
ATOM      9  C13 ZIN A   1      29.765   2.756  29.283  0.00  0.00    -0.027 A 
ATOM     10  C14 ZIN A   1      29.930   3.812  28.497  0.00  0.00     0.061 A 
ATOM     11  C15 ZIN A   1      29.334   3.842  27.152  0.00  0.00     0.172 A 
ATOM     12  O16 ZIN A   1      29.515   4.792  26.413  0.00  0.00    -0.289 OA
ATOM     13  C17 ZIN A   1      28.516   2.697  26.720  0.00  0.00     0.052 A 
ATOM     14  C18 ZIN A   1      28.371   1.651  27.518  0.00  0.00    -0.006 A 
ATOM     15  C19 ZIN A   1      29.001   1.536  28.864  0.00  0.00     0.039 A 
ATOM     16  C20 ZIN A   1      29.981   0.362  28.824  0.00  0.00     0.028 C 
ATOM     17  C21 ZIN A   1      27.954   1.183  29.924  0.00  0.00     0.147 C 
ATOM     18  F22 ZIN A   1      27.004   2.206  29.992  0.00  0.00    -0.238 F 
ATOM     19  C23 ZIN A   1      27.246  -0.108  29.524  0.00  0.00     0.160 C 
ATOM     20  C26 ZIN A   1      26.273  -0.584  30.615  0.00  0.00     0.048 C 
ATOM     21  C27 ZIN A   1      27.046  -0.715  31.928  0.00  0.00     0.001 C 
ATOM     22  C28 ZIN A   1      28.259  -1.626  31.726  0.00  0.00     0.019 C 
ATOM     23  C29 ZIN A   1      26.269  -1.141  33.171  0.00  0.00     0.131 C 
ENDROOT
BRANCH  23  24
ATOM     24  O30 ZIN A   1      24.900  -0.747  33.057  0.00  0.00    -0.381 OA
ATOM     25  H54 ZIN A   1      24.452  -1.099  32.276  0.00  0.00     0.211 HD
ENDBRANCH  23  24
BRANCH  23  26
ATOM     26  C31 ZIN A   1      26.369  -2.632  33.364  0.00  0.00     0.185 C 
ATOM     27  O32 ZIN A   1      25.926  -3.381  32.527  0.00  0.00    -0.292 OA
BRANCH  26  28
ATOM     28  C33 ZIN A   1      27.022  -3.189  34.604  0.00  0.00     0.245 C 
BRANCH  28  29
ATOM     29  O34 ZIN A   1      27.039  -4.616  34.533  0.00  0.00    -0.393 OA
ATOM     30  H57 ZIN A   1      27.556  -4.968  33.796  0.00  0.00     0.209 HD
ENDBRANCH  28  29
ENDBRANCH  26  28
ENDBRANCH  23  26
BRANCH  19  31
ATOM     31  O25 ZIN A   1      28.224  -1.126  29.298  0.00  0.00    -0.392 OA
ATOM     32  H48 ZIN A   1      27.932  -2.014  29.545  0.00  0.00     0.210 HD
ENDBRANCH  19  31
TORSDOF 5
ENDMDL
MODEL 90
REMARK CAVERDOCK RESULT:      -7.1      0.000      0.000
REMARK CAVERDOCK CONSTRAINTS:       0.0      0.0      0.0      0.0
REMARK CAVERDOCK TUNNEL: 89     -7.1      3.3     90.3
REMARK  5 active torsions:
REMARK  status: ('A' for Active; 'I' for Inactive)
REMARK    1  A    between atoms: C23_19  and  O25_20 
REMARK    2  A    between atoms: C29_24  and  O30_25 
REMARK    3  A    between atoms: C29_24  and  C31_26 
REMARK    4  A    between atoms: C31_26  and  C33_28 
REMARK    5  A    between atoms: C33_28  and  O34_29 
ROOT
ATOM      1  C1  ZIN A   1      25.825   0.343  35.103  0.00  0.00     0.013 C 
ATOM      2  C2  ZIN A   1      26.974  -0.438  34.462  0.00  0.00     0.025 C 
ATOM      3  C4  ZIN A   1      28.001   0.544  33.833  0.00  0.00     0.013 C 
ATOM      4  C5  ZIN A   1      27.559   0.612  32.368  0.00  0.00     0.005 C 
ATOM      5  C7  ZIN A   1      28.618   1.061  31.378  0.00  0.00     0.037 C 
ATOM      6  C9  ZIN A   1      29.047   2.496  31.692  0.00  0.00     0.050 C 
ATOM      7  C10 ZIN A   1      30.145   2.930  30.716  0.00  0.00     0.201 C 
ATOM      8  F12 ZIN A   1      30.455   4.279  30.924  0.00  0.00    -0.245 F 
ATOM      9  C13 ZIN A   1      29.624   2.736  29.303  0.00  0.00    -0.027 A 
ATOM     10  C14 ZIN A   1      29.697   3.747  28.447  0.00  0.00     0.061 A 
ATOM     11  C15 ZIN A   1      29.184   3.603  27.077  0.00  0.00     0.172 A 
ATOM     12  O16 ZIN A   1      29.283   4.514  26.276  0.00  0.00    -0.289 OA
ATOM     13  C17 ZIN A   1      28.548   2.330  26.694  0.00  0.00     0.052 A 
ATOM     14  C18 ZIN A   1      28.493   1.333  27.562  0.00  0.00    -0.006 A 
ATOM     15  C19 ZIN A   1      29.052   1.398  28.942  0.00  0.00     0.039 A 
ATOM     16  C20 ZIN A   1      30.177   0.366  29.042  0.00  0.00     0.028 C 
ATOM     17  C21 ZIN A   1      27.999   0.983  29.973  0.00  0.00     0.147 C 
ATOM     18  F22 ZIN A   1      26.921   1.871  29.915  0.00  0.00    -0.238 F 
ATOM     19  C23 ZIN A   1      27.489  -0.416  29.639  0.00  0.00     0.160 C 
ATOM     20  C26 ZIN A   1      26.524  -0.941  30.714  0.00  0.00     0.048 C 
ATOM     21  C27 ZIN A   1      27.228  -0.875  32.070  0.00  0.00     0.001 C 
ATOM     22  C28 ZIN A   1      28.559  -1.626  32.000  0.00  0.00     0.019 C 
ATOM     23  C29 ZIN A   1      26.440  -1.314  33.301  0.00  0.00     0.131 C 
ENDROOT
BRANCH  23  24
ATOM     24  O30 ZIN A   1      25.040  -1.116  33.090  0.00  0.00    -0.381 OA
ATOM     25  H54 ZIN A   1      24.497  -1.277  33.874  0.00  0.00     0.211 HD
ENDBRANCH  23  24
BRANCH  23  26
ATOM     26  C31 ZIN A   1      26.722  -2.760  33.614  0.00  0.00     0.185 C 
ATOM     27  O32 ZIN A   1      27.462  -3.049  34.524  0.00  0.00    -0.292 OA
BRANCH  26  28
ATOM     28  C33 ZIN A   1      26.080  -3.848  32.791  0.00  0.00     0.245 C 
BRANCH  28  29
ATOM     29  O34 ZIN A   1      27.001  -4.929  32.628  0.00  0.00    -0.393 OA
ATOM     30  H57 ZIN A   1      26.637  -5.687  32.151  0.00  0.00     0.209 HD
ENDBRANCH  28  29
ENDBRANCH  26  28
ENDBRANCH  23  26
BRANCH  19  31
ATOM     31  O25 ZIN A   1      28.603  -1.307  29.541  0.00  0.00    -0.392 OA
ATOM     32  H48 ZIN A   1      28.496  -2.000  28.874  0.00  0.00     0.210 HD
ENDBRANCH  19  31
TORSDOF 5
ENDMDL
MODEL 91
REMARK CAVERDOCK RESULT:      -7.4      0.000      0.000
REMARK CAVERDOCK CONSTRAINTS:       0.0      0.0      0.0      0.0
REMARK CAVERDOCK TUNNEL: 90     -7.4      3.3     91.3
REMARK  5 active torsions:
REMARK  status: ('A' for Active; 'I' for Inactive)
REMARK    1  A    between atoms: C23_19  and  O25_20 
REMARK    2  A    between atoms: C29_24  and  O30_25 
REMARK    3  A    between atoms: C29_24  and  C31_26 
REMARK    4  A    between atoms: C31_26  and  C33_28 
REMARK    5  A    between atoms: C33_28  and  O34_29 
ROOT
ATOM      1  C1  ZIN A   1      25.856   0.340  35.180  0.00  0.00     0.013 C 
ATOM      2  C2  ZIN A   1      26.890  -0.535  34.468  0.00  0.00     0.025 C 
ATOM      3  C4  ZIN A   1      27.992   0.354  33.829  0.00  0.00     0.013 C 
ATOM      4  C5  ZIN A   1      27.505   0.521  32.386  0.00  0.00     0.005 C 
ATOM      5  C7  ZIN A   1      28.568   0.890  31.368  0.00  0.00     0.037 C 
ATOM      6  C9  ZIN A   1      29.160   2.260  31.709  0.00  0.00     0.050 C 
ATOM      7  C10 ZIN A   1      30.261   2.609  30.703  0.00  0.00     0.201 C 
ATOM      8  F12 ZIN A   1      30.722   3.909  30.941  0.00  0.00    -0.245 F 
ATOM      9  C13 ZIN A   1      29.670   2.522  29.308  0.00  0.00    -0.027 A 
ATOM     10  C14 ZIN A   1      29.818   3.549  28.482  0.00  0.00     0.061 A 
ATOM     11  C15 ZIN A   1      29.241   3.510  27.130  0.00  0.00     0.172 A 
ATOM     12  O16 ZIN A   1      29.408   4.434  26.355  0.00  0.00    -0.289 OA
ATOM     13  C17 ZIN A   1      28.459   2.327  26.734  0.00  0.00     0.052 A 
ATOM     14  C18 ZIN A   1      28.330   1.310  27.571  0.00  0.00    -0.006 A 
ATOM     15  C19 ZIN A   1      28.944   1.266  28.929  0.00  0.00     0.039 A 
ATOM     16  C20 ZIN A   1      29.954   0.118  28.949  0.00  0.00     0.028 C 
ATOM     17  C21 ZIN A   1      27.892   0.928  29.989  0.00  0.00     0.147 C 
ATOM     18  F22 ZIN A   1      26.914   1.928  30.002  0.00  0.00    -0.238 F 
ATOM     19  C23 ZIN A   1      27.223  -0.396  29.632  0.00  0.00     0.160 C 
ATOM     20  C26 ZIN A   1      26.247  -0.853  30.728  0.00  0.00     0.048 C 
ATOM     21  C27 ZIN A   1      27.005  -0.911  32.055  0.00  0.00     0.001 C 
ATOM     22  C28 ZIN A   1      28.244  -1.796  31.906  0.00  0.00     0.019 C 
ATOM     23  C29 ZIN A   1      26.221  -1.307  33.304  0.00  0.00     0.131 C 
ENDROOT
BRANCH  23  24
ATOM     24  O30 ZIN A   1      24.844  -0.954  33.157  0.00  0.00    -0.381 OA
ATOM     25  H54 ZIN A   1      24.603  -0.675  32.263  0.00  0.00     0.211 HD
ENDBRANCH  23  24
BRANCH  23  26
ATOM     26  C31 ZIN A   1      26.357  -2.786  33.559  0.00  0.00     0.185 C 
ATOM     27  O32 ZIN A   1      27.212  -3.194  34.309  0.00  0.00    -0.292 OA
BRANCH  26  28
ATOM     28  C33 ZIN A   1      25.428  -3.757  32.877  0.00  0.00     0.245 C 
BRANCH  28  29
ATOM     29  O34 ZIN A   1      24.262  -3.947  33.682  0.00  0.00    -0.393 OA
ATOM     30  H57 ZIN A   1      24.238  -4.795  34.146  0.00  0.00     0.209 HD
ENDBRANCH  28  29
ENDBRANCH  26  28
ENDBRANCH  23  26
BRANCH  19  31
ATOM     31  O25 ZIN A   1      28.230  -1.395  29.460  0.00  0.00    -0.392 OA
ATOM     32  H48 ZIN A   1      28.028  -2.043  28.770  0.00  0.00     0.210 HD
ENDBRANCH  19  31
TORSDOF 5
ENDMDL
MODEL 92
REMARK CAVERDOCK RESULT:      -7.7      0.000      0.000
REMARK CAVERDOCK CONSTRAINTS:       0.0      0.0      0.0      0.0
REMARK CAVERDOCK TUNNEL: 91     -7.7      3.3     92.4
REMARK  5 active torsions:
REMARK  status: ('A' for Active; 'I' for Inactive)
REMARK    1  A    between atoms: C23_19  and  O25_20 
REMARK    2  A    between atoms: C29_24  and  O30_25 
REMARK    3  A    between atoms: C29_24  and  C31_26 
REMARK    4  A    between atoms: C31_26  and  C33_28 
REMARK    5  A    between atoms: C33_28  and  O34_29 
ROOT
ATOM      1  C1  ZIN A   1      25.595   0.281  35.119  0.00  0.00     0.013 C 
ATOM      2  C2  ZIN A   1      26.758  -0.518  34.529  0.00  0.00     0.025 C 
ATOM      3  C4  ZIN A   1      27.798   0.444  33.892  0.00  0.00     0.013 C 
ATOM      4  C5  ZIN A   1      27.388   0.465  32.416  0.00  0.00     0.005 C 
ATOM      5  C7  ZIN A   1      28.469   0.884  31.436  0.00  0.00     0.037 C 
ATOM      6  C9  ZIN A   1      28.890   2.329  31.713  0.00  0.00     0.050 C 
ATOM      7  C10 ZIN A   1      30.009   2.733  30.748  0.00  0.00     0.201 C 
ATOM      8  F12 ZIN A   1      30.314   4.088  30.920  0.00  0.00    -0.245 F 
ATOM      9  C13 ZIN A   1      29.520   2.493  29.331  0.00  0.00    -0.027 A 
ATOM     10  C14 ZIN A   1      29.611   3.476  28.445  0.00  0.00     0.061 A 
ATOM     11  C15 ZIN A   1      29.128   3.287  27.069  0.00  0.00     0.172 A 
ATOM     12  O16 ZIN A   1      29.245   4.173  26.242  0.00  0.00    -0.289 OA
ATOM     13  C17 ZIN A   1      28.502   2.003  26.713  0.00  0.00     0.052 A 
ATOM     14  C18 ZIN A   1      28.429   1.033  27.611  0.00  0.00    -0.006 A 
ATOM     15  C19 ZIN A   1      28.957   1.143  29.001  0.00  0.00     0.039 A 
ATOM     16  C20 ZIN A   1      30.080   0.117  29.158  0.00  0.00     0.028 C 
ATOM     17  C21 ZIN A   1      27.881   0.760  30.021  0.00  0.00     0.147 C 
ATOM     18  F22 ZIN A   1      26.804   1.645  29.910  0.00  0.00    -0.238 F 
ATOM     19  C23 ZIN A   1      27.380  -0.650  29.721  0.00  0.00     0.160 C 
ATOM     20  C26 ZIN A   1      26.392  -1.142  30.790  0.00  0.00     0.048 C 
ATOM     21  C27 ZIN A   1      27.065  -1.031  32.158  0.00  0.00     0.001 C 
ATOM     22  C28 ZIN A   1      28.398  -1.783  32.141  0.00  0.00     0.019 C 
ATOM     23  C29 ZIN A   1      26.251  -1.432  33.385  0.00  0.00     0.131 C 
ENDROOT
BRANCH  23  24
ATOM     24  O30 ZIN A   1      24.856  -1.242  33.137  0.00  0.00    -0.381 OA
ATOM     25  H54 ZIN A   1      24.603  -1.351  32.210  0.00  0.00     0.211 HD
ENDBRANCH  23  24
BRANCH  23  26
ATOM     26  C31 ZIN A   1      26.526  -2.867  33.750  0.00  0.00     0.185 C 
ATOM     27  O32 ZIN A   1      27.328  -3.127  34.615  0.00  0.00    -0.292 OA
BRANCH  26  28
ATOM     28  C33 ZIN A   1      25.802  -3.979  33.036  0.00  0.00     0.245 C 
BRANCH  28  29
ATOM     29  O34 ZIN A   1      24.520  -4.176  33.636  0.00  0.00    -0.393 OA
ATOM     30  H57 ZIN A   1      24.004  -4.890  33.236  0.00  0.00     0.209 HD
ENDBRANCH  28  29
ENDBRANCH  26  28
ENDBRANCH  23  26
BRANCH  19  31
ATOM     31  O25 ZIN A   1      28.497  -1.542  29.676  0.00  0.00    -0.392 OA
ATOM     32  H48 ZIN A   1      29.161  -1.307  29.013  0.00  0.00     0.210 HD
ENDBRANCH  19  31
TORSDOF 5
ENDMDL
MODEL 93
REMARK CAVERDOCK RESULT:      -7.7      0.000      0.000
REMARK CAVERDOCK CONSTRAINTS:       0.0      0.0      0.0      0.0
REMARK CAVERDOCK TUNNEL: 92     -7.7      3.3     93.2
REMARK  5 active torsions:
REMARK  status: ('A' for Active; 'I' for Inactive)
REMARK    1  A    between atoms: C23_19  and  O25_20 
REMARK    2  A    between atoms: C29_24  and  O30_25 
REMARK    3  A    between atoms: C29_24  and  C31_26 
REMARK    4  A    between atoms: C31_26  and  C33_28 
REMARK    5  A    between atoms: C33_28  and  O34_29 
ROOT
ATOM      1  C1  ZIN A   1      25.437   0.341  35.085  0.00  0.00     0.013 C 
ATOM      2  C2  ZIN A   1      26.660  -0.420  34.568  0.00  0.00     0.025 C 
ATOM      3  C4  ZIN A   1      27.673   0.570  33.930  0.00  0.00     0.013 C 
ATOM      4  C5  ZIN A   1      27.318   0.514  32.441  0.00  0.00     0.005 C 
ATOM      5  C7  ZIN A   1      28.412   0.949  31.483  0.00  0.00     0.037 C 
ATOM      6  C9  ZIN A   1      28.749   2.423  31.717  0.00  0.00     0.050 C 
ATOM      7  C10 ZIN A   1      29.882   2.848  30.776  0.00  0.00     0.201 C 
ATOM      8  F12 ZIN A   1      30.112   4.222  30.905  0.00  0.00    -0.245 F 
ATOM      9  C13 ZIN A   1      29.458   2.529  29.354  0.00  0.00    -0.027 A 
ATOM     10  C14 ZIN A   1      29.532   3.481  28.434  0.00  0.00     0.061 A 
ATOM     11  C15 ZIN A   1      29.111   3.216  27.050  0.00  0.00     0.172 A 
ATOM     12  O16 ZIN A   1      29.213   4.074  26.192  0.00  0.00    -0.289 OA
ATOM     13  C17 ZIN A   1      28.563   1.888  26.724  0.00  0.00     0.052 A 
ATOM     14  C18 ZIN A   1      28.505   0.951  27.657  0.00  0.00    -0.006 A 
ATOM     15  C19 ZIN A   1      28.975   1.140  29.058  0.00  0.00     0.039 A 
ATOM     16  C20 ZIN A   1      30.141   0.180  29.295  0.00  0.00     0.028 C 
ATOM     17  C21 ZIN A   1      27.883   0.742  30.055  0.00  0.00     0.147 C 
ATOM     18  F22 ZIN A   1      26.769   1.565  29.871  0.00  0.00    -0.238 F 
ATOM     19  C23 ZIN A   1      27.465  -0.702  29.794  0.00  0.00     0.160 C 
ATOM     20  C26 ZIN A   1      26.463  -1.203  30.847  0.00  0.00     0.048 C 
ATOM     21  C27 ZIN A   1      27.079  -1.006  32.232  0.00  0.00     0.001 C 
ATOM     22  C28 ZIN A   1      28.448  -1.688  32.292  0.00  0.00     0.019 C 
ATOM     23  C29 ZIN A   1      26.241  -1.401  33.445  0.00  0.00     0.131 C 
ENDROOT
BRANCH  23  24
ATOM     24  O30 ZIN A   1      24.849  -1.293  33.141  0.00  0.00    -0.381 OA
ATOM     25  H54 ZIN A   1      24.604  -0.465  32.705  0.00  0.00     0.211 HD
ENDBRANCH  23  24
BRANCH  23  26
ATOM     26  C31 ZIN A   1      26.574  -2.805  33.877  0.00  0.00     0.185 C 
ATOM     27  O32 ZIN A   1      27.296  -2.990  34.827  0.00  0.00    -0.292 OA
BRANCH  26  28
ATOM     28  C33 ZIN A   1      26.008  -3.980  33.121  0.00  0.00     0.245 C 
BRANCH  28  29
ATOM     29  O34 ZIN A   1      24.671  -4.230  33.558  0.00  0.00    -0.393 OA
ATOM     30  H57 ZIN A   1      24.043  -4.379  32.839  0.00  0.00     0.209 HD
ENDBRANCH  28  29
ENDBRANCH  26  28
ENDBRANCH  23  26
BRANCH  19  31
ATOM     31  O25 ZIN A   1      28.625  -1.537  29.823  0.00  0.00    -0.392 OA
ATOM     32  H48 ZIN A   1      28.583  -2.246  30.480  0.00  0.00     0.210 HD
ENDBRANCH  19  31
TORSDOF 5
ENDMDL
MODEL 94
REMARK CAVERDOCK RESULT:      -8.1      0.000      0.000
REMARK CAVERDOCK CONSTRAINTS:       0.0      0.0      0.0      0.0
REMARK CAVERDOCK TUNNEL: 93     -8.1      3.3     94.4
REMARK  5 active torsions:
REMARK  status: ('A' for Active; 'I' for Inactive)
REMARK    1  A    between atoms: C23_19  and  O25_20 
REMARK    2  A    between atoms: C29_24  and  O30_25 
REMARK    3  A    between atoms: C29_24  and  C31_26 
REMARK    4  A    between atoms: C31_26  and  C33_28 
REMARK    5  A    between atoms: C33_28  and  O34_29 
ROOT
ATOM      1  C1  ZIN A   1      25.504   0.114  35.168  0.00  0.00     0.013 C 
ATOM      2  C2  ZIN A   1      26.719  -0.632  34.613  0.00  0.00     0.025 C 
ATOM      3  C4  ZIN A   1      27.699   0.369  33.943  0.00  0.00     0.013 C 
ATOM      4  C5  ZIN A   1      27.298   0.307  32.466  0.00  0.00     0.005 C 
ATOM      5  C7  ZIN A   1      28.355   0.755  31.474  0.00  0.00     0.037 C 
ATOM      6  C9  ZIN A   1      28.683   2.233  31.696  0.00  0.00     0.050 C 
ATOM      7  C10 ZIN A   1      29.780   2.670  30.720  0.00  0.00     0.201 C 
ATOM      8  F12 ZIN A   1      29.998   4.047  30.841  0.00  0.00    -0.245 F 
ATOM      9  C13 ZIN A   1      29.315   2.345  29.312  0.00  0.00    -0.027 A 
ATOM     10  C14 ZIN A   1      29.349   3.297  28.390  0.00  0.00     0.061 A 
ATOM     11  C15 ZIN A   1      28.887   3.026  27.020  0.00  0.00     0.172 A 
ATOM     12  O16 ZIN A   1      28.952   3.884  26.159  0.00  0.00    -0.289 OA
ATOM     13  C17 ZIN A   1      28.345   1.692  26.712  0.00  0.00     0.052 A 
ATOM     14  C18 ZIN A   1      28.328   0.755  27.647  0.00  0.00    -0.006 A 
ATOM     15  C19 ZIN A   1      28.839   0.951  29.032  0.00  0.00     0.039 A 
ATOM     16  C20 ZIN A   1      30.024   0.004  29.233  0.00  0.00     0.028 C 
ATOM     17  C21 ZIN A   1      27.785   0.540  30.063  0.00  0.00     0.147 C 
ATOM     18  F22 ZIN A   1      26.655   1.350  29.915  0.00  0.00    -0.238 F 
ATOM     19  C23 ZIN A   1      27.375  -0.909  29.816  0.00  0.00     0.160 C 
ATOM     20  C26 ZIN A   1      26.413  -1.420  30.900  0.00  0.00     0.048 C 
ATOM     21  C27 ZIN A   1      27.070  -1.216  32.266  0.00  0.00     0.001 C 
ATOM     22  C28 ZIN A   1      28.448  -1.882  32.282  0.00  0.00     0.019 C 
ATOM     23  C29 ZIN A   1      26.276  -1.619  33.505  0.00  0.00     0.131 C 
ENDROOT
BRANCH  23  24
ATOM     24  O30 ZIN A   1      24.873  -1.528  33.244  0.00  0.00    -0.381 OA
ATOM     25  H54 ZIN A   1      24.552  -0.623  33.131  0.00  0.00     0.211 HD
ENDBRANCH  23  24
BRANCH  23  26
ATOM     26  C31 ZIN A   1      26.639  -3.019  33.926  0.00  0.00     0.185 C 
ATOM     27  O32 ZIN A   1      27.497  -3.197  34.757  0.00  0.00    -0.292 OA
BRANCH  26  28
ATOM     28  C33 ZIN A   1      25.932  -4.199  33.309  0.00  0.00     0.245 C 
BRANCH  28  29
ATOM     29  O34 ZIN A   1      24.687  -4.412  33.978  0.00  0.00    -0.393 OA
ATOM     30  H57 ZIN A   1      24.279  -5.267  33.786  0.00  0.00     0.209 HD
ENDBRANCH  28  29
ENDBRANCH  26  28
ENDBRANCH  23  26
BRANCH  19  31
ATOM     31  O25 ZIN A   1      28.545  -1.730  29.809  0.00  0.00    -0.392 OA
ATOM     32  H48 ZIN A   1      29.064  -1.669  28.995  0.00  0.00     0.210 HD
ENDBRANCH  19  31
TORSDOF 5
ENDMDL
MODEL 95
REMARK CAVERDOCK RESULT:      -8.3      0.000      0.000
REMARK CAVERDOCK CONSTRAINTS:       0.0      0.0      0.0      0.0
REMARK CAVERDOCK TUNNEL: 94     -8.3      3.3     95.1
REMARK  5 active torsions:
REMARK  status: ('A' for Active; 'I' for Inactive)
REMARK    1  A    between atoms: C23_19  and  O25_20 
REMARK    2  A    between atoms: C29_24  and  O30_25 
REMARK    3  A    between atoms: C29_24  and  C31_26 
REMARK    4  A    between atoms: C31_26  and  C33_28 
REMARK    5  A    between atoms: C33_28  and  O34_29 
ROOT
ATOM      1  C1  ZIN A   1      25.364   0.191  35.293  0.00  0.00     0.013 C 
ATOM      2  C2  ZIN A   1      26.568  -0.586  34.757  0.00  0.00     0.025 C 
ATOM      3  C4  ZIN A   1      27.578   0.389  34.091  0.00  0.00     0.013 C 
ATOM      4  C5  ZIN A   1      27.192   0.325  32.610  0.00  0.00     0.005 C 
ATOM      5  C7  ZIN A   1      28.270   0.741  31.627  0.00  0.00     0.037 C 
ATOM      6  C9  ZIN A   1      28.628   2.214  31.842  0.00  0.00     0.050 C 
ATOM      7  C10 ZIN A   1      29.745   2.619  30.875  0.00  0.00     0.201 C 
ATOM      8  F12 ZIN A   1      29.992   3.991  30.988  0.00  0.00    -0.245 F 
ATOM      9  C13 ZIN A   1      29.289   2.294  29.464  0.00  0.00    -0.027 A 
ATOM     10  C14 ZIN A   1      29.354   3.238  28.535  0.00  0.00     0.061 A 
ATOM     11  C15 ZIN A   1      28.902   2.966  27.162  0.00  0.00     0.172 A 
ATOM     12  O16 ZIN A   1      28.996   3.816  26.296  0.00  0.00    -0.289 OA
ATOM     13  C17 ZIN A   1      28.334   1.642  26.858  0.00  0.00     0.052 A 
ATOM     14  C18 ZIN A   1      28.285   0.713  27.799  0.00  0.00    -0.006 A 
ATOM     15  C19 ZIN A   1      28.786   0.908  29.189  0.00  0.00     0.039 A 
ATOM     16  C20 ZIN A   1      29.947  -0.063  29.410  0.00  0.00     0.028 C 
ATOM     17  C21 ZIN A   1      27.711   0.528  30.211  0.00  0.00     0.147 C 
ATOM     18  F22 ZIN A   1      26.601   1.362  30.044  0.00  0.00    -0.238 F 
ATOM     19  C23 ZIN A   1      27.272  -0.913  29.970  0.00  0.00     0.160 C 
ATOM     20  C26 ZIN A   1      26.287  -1.395  31.047  0.00  0.00     0.048 C 
ATOM     21  C27 ZIN A   1      26.933  -1.194  32.418  0.00  0.00     0.001 C 
ATOM     22  C28 ZIN A   1      28.296  -1.890  32.455  0.00  0.00     0.019 C 
ATOM     23  C29 ZIN A   1      26.116  -1.571  33.651  0.00  0.00     0.131 C 
ENDROOT
BRANCH  23  24
ATOM     24  O30 ZIN A   1      24.719  -1.451  33.374  0.00  0.00    -0.381 OA
ATOM     25  H54 ZIN A   1      24.148  -1.773  34.085  0.00  0.00     0.211 HD
ENDBRANCH  23  24
BRANCH  23  26
ATOM     26  C31 ZIN A   1      26.444  -2.975  34.086  0.00  0.00     0.185 C 
ATOM     27  O32 ZIN A   1      27.298  -3.166  34.919  0.00  0.00    -0.292 OA
BRANCH  26  28
ATOM     28  C33 ZIN A   1      25.706  -4.143  33.483  0.00  0.00     0.245 C 
BRANCH  28  29
ATOM     29  O34 ZIN A   1      24.332  -4.094  33.875  0.00  0.00    -0.393 OA
ATOM     30  H57 ZIN A   1      24.110  -3.338  34.436  0.00  0.00     0.209 HD
ENDBRANCH  28  29
ENDBRANCH  26  28
ENDBRANCH  23  26
BRANCH  19  31
ATOM     31  O25 ZIN A   1      28.424  -1.759  29.983  0.00  0.00    -0.392 OA
ATOM     32  H48 ZIN A   1      29.165  -1.408  30.496  0.00  0.00     0.210 HD
ENDBRANCH  19  31
TORSDOF 5
ENDMDL
MODEL 96
REMARK CAVERDOCK RESULT:      -8.3      0.000      0.000
REMARK CAVERDOCK CONSTRAINTS:       0.0      0.0      0.0      0.0
REMARK CAVERDOCK TUNNEL: 95     -8.3      3.3     96.4
REMARK  5 active torsions:
REMARK  status: ('A' for Active; 'I' for Inactive)
REMARK    1  A    between atoms: C23_19  and  O25_20 
REMARK    2  A    between atoms: C29_24  and  O30_25 
REMARK    3  A    between atoms: C29_24  and  C31_26 
REMARK    4  A    between atoms: C31_26  and  C33_28 
REMARK    5  A    between atoms: C33_28  and  O34_29 
ROOT
ATOM      1  C1  ZIN A   1      25.597   0.109  35.419  0.00  0.00     0.013 C 
ATOM      2  C2  ZIN A   1      26.737  -0.714  34.815  0.00  0.00     0.025 C 
ATOM      3  C4  ZIN A   1      27.753   0.222  34.106  0.00  0.00     0.013 C 
ATOM      4  C5  ZIN A   1      27.289   0.192  32.647  0.00  0.00     0.005 C 
ATOM      5  C7  ZIN A   1      28.333   0.572  31.613  0.00  0.00     0.037 C 
ATOM      6  C9  ZIN A   1      28.766   2.025  31.822  0.00  0.00     0.050 C 
ATOM      7  C10 ZIN A   1      29.849   2.391  30.802  0.00  0.00     0.201 C 
ATOM      8  F12 ZIN A   1      30.163   3.750  30.915  0.00  0.00    -0.245 F 
ATOM      9  C13 ZIN A   1      29.307   2.103  29.415  0.00  0.00    -0.027 A 
ATOM     10  C14 ZIN A   1      29.367   3.053  28.492  0.00  0.00     0.061 A 
ATOM     11  C15 ZIN A   1      28.833   2.817  27.141  0.00  0.00     0.172 A 
ATOM     12  O16 ZIN A   1      28.920   3.672  26.280  0.00  0.00    -0.289 OA
ATOM     13  C17 ZIN A   1      28.192   1.523  26.855  0.00  0.00     0.052 A 
ATOM     14  C18 ZIN A   1      28.151   0.586  27.789  0.00  0.00    -0.006 A 
ATOM     15  C19 ZIN A   1      28.730   0.743  29.153  0.00  0.00     0.039 A 
ATOM     16  C20 ZIN A   1      29.856  -0.280  29.305  0.00  0.00     0.028 C 
ATOM     17  C21 ZIN A   1      27.693   0.400  30.226  0.00  0.00     0.147 C 
ATOM     18  F22 ZIN A   1      26.614   1.283  30.124  0.00  0.00    -0.238 F 
ATOM     19  C23 ZIN A   1      27.179  -1.018  29.995  0.00  0.00     0.160 C 
ATOM     20  C26 ZIN A   1      26.230  -1.469  31.117  0.00  0.00     0.048 C 
ATOM     21  C27 ZIN A   1      26.954  -1.312  32.454  0.00  0.00     0.001 C 
ATOM     22  C28 ZIN A   1      28.284  -2.068  32.415  0.00  0.00     0.019 C 
ATOM     23  C29 ZIN A   1      26.185  -1.666  33.724  0.00  0.00     0.131 C 
ENDROOT
BRANCH  23  24
ATOM     24  O30 ZIN A   1      24.782  -1.482  33.521  0.00  0.00    -0.381 OA
ATOM     25  H54 ZIN A   1      24.355  -0.937  34.196  0.00  0.00     0.211 HD
ENDBRANCH  23  24
BRANCH  23  26
ATOM     26  C31 ZIN A   1      26.472  -3.089  34.130  0.00  0.00     0.185 C 
ATOM     27  O32 ZIN A   1      27.216  -3.315  35.054  0.00  0.00    -0.292 OA
BRANCH  26  28
ATOM     28  C33 ZIN A   1      25.831  -4.229  33.382  0.00  0.00     0.245 C 
BRANCH  28  29
ATOM     29  O34 ZIN A   1      24.427  -4.245  33.648  0.00  0.00    -0.393 OA
ATOM     30  H57 ZIN A   1      24.201  -4.494  34.555  0.00  0.00     0.209 HD
ENDBRANCH  28  29
ENDBRANCH  26  28
ENDBRANCH  23  26
BRANCH  19  31
ATOM     31  O25 ZIN A   1      28.291  -1.914  29.940  0.00  0.00    -0.392 OA
ATOM     32  H48 ZIN A   1      28.057  -2.817  29.683  0.00  0.00     0.210 HD
ENDBRANCH  19  31
TORSDOF 5
ENDMDL
MODEL 97
REMARK CAVERDOCK RESULT:      -8.3      0.000      0.000
REMARK CAVERDOCK CONSTRAINTS:       0.0      0.0      0.0      0.0
REMARK CAVERDOCK TUNNEL: 96     -8.3      3.3     97.4
REMARK  5 active torsions:
REMARK  status: ('A' for Active; 'I' for Inactive)
REMARK    1  A    between atoms: C23_19  and  O25_20 
REMARK    2  A    between atoms: C29_24  and  O30_25 
REMARK    3  A    between atoms: C29_24  and  C31_26 
REMARK    4  A    between atoms: C31_26  and  C33_28 
REMARK    5  A    between atoms: C33_28  and  O34_29 
ROOT
ATOM      1  C1  ZIN A   1      25.553   0.095  35.514  0.00  0.00     0.013 C 
ATOM      2  C2  ZIN A   1      26.696  -0.731  34.920  0.00  0.00     0.025 C 
ATOM      3  C4  ZIN A   1      27.700   0.198  34.184  0.00  0.00     0.013 C 
ATOM      4  C5  ZIN A   1      27.226   0.133  32.729  0.00  0.00     0.005 C 
ATOM      5  C7  ZIN A   1      28.260   0.500  31.680  0.00  0.00     0.037 C 
ATOM      6  C9  ZIN A   1      28.682   1.960  31.856  0.00  0.00     0.050 C 
ATOM      7  C10 ZIN A   1      29.755   2.314  30.821  0.00  0.00     0.201 C 
ATOM      8  F12 ZIN A   1      30.057   3.678  30.903  0.00  0.00    -0.245 F 
ATOM      9  C13 ZIN A   1      29.206   1.991  29.443  0.00  0.00    -0.027 A 
ATOM     10  C14 ZIN A   1      29.252   2.922  28.500  0.00  0.00     0.061 A 
ATOM     11  C15 ZIN A   1      28.711   2.653  27.159  0.00  0.00     0.172 A 
ATOM     12  O16 ZIN A   1      28.785   3.491  26.278  0.00  0.00    -0.289 OA
ATOM     13  C17 ZIN A   1      28.079   1.348  26.905  0.00  0.00     0.052 A 
ATOM     14  C18 ZIN A   1      28.052   0.431  27.859  0.00  0.00    -0.006 A 
ATOM     15  C19 ZIN A   1      28.639   0.622  29.215  0.00  0.00     0.039 A 
ATOM     16  C20 ZIN A   1      29.775  -0.389  29.381  0.00  0.00     0.028 C 
ATOM     17  C21 ZIN A   1      27.612   0.292  30.302  0.00  0.00     0.147 C 
ATOM     18  F22 ZIN A   1      26.525   1.165  30.188  0.00  0.00    -0.238 F 
ATOM     19  C23 ZIN A   1      27.109  -1.134  30.104  0.00  0.00     0.160 C 
ATOM     20  C26 ZIN A   1      26.171  -1.569  31.242  0.00  0.00     0.048 C 
ATOM     21  C27 ZIN A   1      26.903  -1.377  32.571  0.00  0.00     0.001 C 
ATOM     22  C28 ZIN A   1      28.239  -2.122  32.538  0.00  0.00     0.019 C 
ATOM     23  C29 ZIN A   1      26.145  -1.711  33.854  0.00  0.00     0.131 C 
ENDROOT
BRANCH  23  24
ATOM     24  O30 ZIN A   1      24.740  -1.543  33.656  0.00  0.00    -0.381 OA
ATOM     25  H54 ZIN A   1      24.509  -1.096  32.830  0.00  0.00     0.211 HD
ENDBRANCH  23  24
BRANCH  23  26
ATOM     26  C31 ZIN A   1      26.447  -3.122  34.287  0.00  0.00     0.185 C 
ATOM     27  O32 ZIN A   1      27.352  -3.337  35.058  0.00  0.00    -0.292 OA
BRANCH  26  28
ATOM     28  C33 ZIN A   1      25.620  -4.266  33.758  0.00  0.00     0.245 C 
BRANCH  28  29
ATOM     29  O34 ZIN A   1      26.224  -4.780  32.569  0.00  0.00    -0.393 OA
ATOM     30  H57 ZIN A   1      25.717  -5.486  32.144  0.00  0.00     0.209 HD
ENDBRANCH  28  29
ENDBRANCH  26  28
ENDBRANCH  23  26
BRANCH  19  31
ATOM     31  O25 ZIN A   1      28.229  -2.022  30.061  0.00  0.00    -0.392 OA
ATOM     32  H48 ZIN A   1      28.965  -1.700  29.522  0.00  0.00     0.210 HD
ENDBRANCH  19  31
TORSDOF 5
ENDMDL
MODEL 98
REMARK CAVERDOCK RESULT:      -8.7      0.000      0.000
REMARK CAVERDOCK CONSTRAINTS:       0.0      0.0      0.0      0.0
REMARK CAVERDOCK TUNNEL: 97     -8.7      3.3     98.1
REMARK  5 active torsions:
REMARK  status: ('A' for Active; 'I' for Inactive)
REMARK    1  A    between atoms: C23_19  and  O25_20 
REMARK    2  A    between atoms: C29_24  and  O30_25 
REMARK    3  A    between atoms: C29_24  and  C31_26 
REMARK    4  A    between atoms: C31_26  and  C33_28 
REMARK    5  A    between atoms: C33_28  and  O34_29 
ROOT
ATOM      1  C1  ZIN A   1      28.872  -5.207  31.365  0.00  0.00     0.013 C 
ATOM      2  C2  ZIN A   1      27.587  -4.436  31.055  0.00  0.00     0.025 C 
ATOM      3  C4  ZIN A   1      27.854  -3.380  29.947  0.00  0.00     0.013 C 
ATOM      4  C5  ZIN A   1      28.133  -2.104  30.748  0.00  0.00     0.005 C 
ATOM      5  C7  ZIN A   1      27.928  -0.798  30.003  0.00  0.00     0.037 C 
ATOM      6  C9  ZIN A   1      28.909  -0.709  28.832  0.00  0.00     0.050 C 
ATOM      7  C10 ZIN A   1      28.671   0.592  28.059  0.00  0.00     0.201 C 
ATOM      8  F12 ZIN A   1      29.642   0.732  27.061  0.00  0.00    -0.245 F 
ATOM      9  C13 ZIN A   1      28.772   1.748  29.038  0.00  0.00    -0.027 A 
ATOM     10  C14 ZIN A   1      29.574   2.764  28.751  0.00  0.00     0.061 A 
ATOM     11  C15 ZIN A   1      29.713   3.892  29.685  0.00  0.00     0.172 A 
ATOM     12  O16 ZIN A   1      30.418   4.845  29.409  0.00  0.00    -0.289 OA
ATOM     13  C17 ZIN A   1      28.980   3.842  30.961  0.00  0.00     0.052 A 
ATOM     14  C18 ZIN A   1      28.180   2.821  31.223  0.00  0.00    -0.006 A 
ATOM     15  C19 ZIN A   1      27.949   1.682  30.290  0.00  0.00     0.039 A 
ATOM     16  C20 ZIN A   1      26.475   1.702  29.883  0.00  0.00     0.028 C 
ATOM     17  C21 ZIN A   1      28.179   0.345  31.000  0.00  0.00     0.147 C 
ATOM     18  F22 ZIN A   1      29.508   0.274  31.429  0.00  0.00    -0.238 F 
ATOM     19  C23 ZIN A   1      27.272   0.261  32.223  0.00  0.00     0.160 C 
ATOM     20  C26 ZIN A   1      27.363  -1.114  32.904  0.00  0.00     0.048 C 
ATOM     21  C27 ZIN A   1      27.055  -2.191  31.863  0.00  0.00     0.001 C 
ATOM     22  C28 ZIN A   1      25.704  -1.903  31.205  0.00  0.00     0.019 C 
ATOM     23  C29 ZIN A   1      27.125  -3.650  32.307  0.00  0.00     0.131 C 
ENDROOT
BRANCH  23  24
ATOM     24  O30 ZIN A   1      28.043  -3.793  33.392  0.00  0.00    -0.381 OA
ATOM     25  H54 ZIN A   1      28.501  -2.976  33.631  0.00  0.00     0.211 HD
ENDBRANCH  23  24
BRANCH  23  26
ATOM     26  C31 ZIN A   1      25.758  -4.139  32.711  0.00  0.00     0.185 C 
ATOM     27  O32 ZIN A   1      25.010  -4.595  31.880  0.00  0.00    -0.292 OA
BRANCH  26  28
ATOM     28  C33 ZIN A   1      25.324  -4.058  34.152  0.00  0.00     0.245 C 
BRANCH  28  29
ATOM     29  O34 ZIN A   1      23.903  -4.188  34.230  0.00  0.00    -0.393 OA
ATOM     30  H57 ZIN A   1      23.467  -3.461  34.696  0.00  0.00     0.209 HD
ENDBRANCH  28  29
ENDBRANCH  26  28
ENDBRANCH  23  26
BRANCH  19  31
ATOM     31  O25 ZIN A   1      25.920   0.489  31.818  0.00  0.00    -0.392 OA
ATOM     32  H48 ZIN A   1      25.666   1.423  31.807  0.00  0.00     0.210 HD
ENDBRANCH  19  31
TORSDOF 5
ENDMDL
MODEL 99
REMARK CAVERDOCK RESULT:      -9.0      0.000      0.000
REMARK CAVERDOCK CONSTRAINTS:       0.0      0.0      0.0      0.0
REMARK CAVERDOCK TUNNEL: 98     -9.0      3.2     99.4
REMARK  5 active torsions:
REMARK  status: ('A' for Active; 'I' for Inactive)
REMARK    1  A    between atoms: C23_19  and  O25_20 
REMARK    2  A    between atoms: C29_24  and  O30_25 
REMARK    3  A    between atoms: C29_24  and  C31_26 
REMARK    4  A    between atoms: C31_26  and  C33_28 
REMARK    5  A    between atoms: C33_28  and  O34_29 
ROOT
ATOM      1  C1  ZIN A   1      24.558  -3.163  33.746  0.00  0.00     0.013 C 
ATOM      2  C2  ZIN A   1      26.087  -3.196  33.683  0.00  0.00     0.025 C 
ATOM      3  C4  ZIN A   1      26.641  -1.767  33.434  0.00  0.00     0.013 C 
ATOM      4  C5  ZIN A   1      26.826  -1.730  31.914  0.00  0.00     0.005 C 
ATOM      5  C7  ZIN A   1      27.809  -0.698  31.392  0.00  0.00     0.037 C 
ATOM      6  C9  ZIN A   1      27.311   0.710  31.728  0.00  0.00     0.050 C 
ATOM      7  C10 ZIN A   1      28.326   1.746  31.236  0.00  0.00     0.201 C 
ATOM      8  F12 ZIN A   1      27.819   3.035  31.436  0.00  0.00    -0.245 F 
ATOM      9  C13 ZIN A   1      28.560   1.511  29.755  0.00  0.00    -0.027 A 
ATOM     10  C14 ZIN A   1      28.445   2.532  28.917  0.00  0.00     0.061 A 
ATOM     11  C15 ZIN A   1      28.644   2.339  27.472  0.00  0.00     0.172 A 
ATOM     12  O16 ZIN A   1      28.578   3.280  26.703  0.00  0.00    -0.289 OA
ATOM     13  C17 ZIN A   1      28.927   0.981  26.977  0.00  0.00     0.052 A 
ATOM     14  C18 ZIN A   1      29.045  -0.022  27.833  0.00  0.00    -0.006 A 
ATOM     15  C19 ZIN A   1      28.917   0.124  29.311  0.00  0.00     0.039 A 
ATOM     16  C20 ZIN A   1      30.266  -0.235  29.935  0.00  0.00     0.028 C 
ATOM     17  C21 ZIN A   1      27.906  -0.882  29.869  0.00  0.00     0.147 C 
ATOM     18  F22 ZIN A   1      26.649  -0.629  29.312  0.00  0.00    -0.238 F 
ATOM     19  C23 ZIN A   1      28.332  -2.294  29.480  0.00  0.00     0.160 C 
ATOM     20  C26 ZIN A   1      27.427  -3.357  30.122  0.00  0.00     0.048 C 
ATOM     21  C27 ZIN A   1      27.420  -3.137  31.635  0.00  0.00     0.001 C 
ATOM     22  C28 ZIN A   1      28.857  -3.131  32.163  0.00  0.00     0.019 C 
ATOM     23  C29 ZIN A   1      26.551  -4.060  32.484  0.00  0.00     0.131 C 
ENDROOT
BRANCH  23  24
ATOM     24  O30 ZIN A   1      25.444  -4.541  31.718  0.00  0.00    -0.381 OA
ATOM     25  H54 ZIN A   1      25.674  -4.805  30.817  0.00  0.00     0.211 HD
ENDBRANCH  23  24
BRANCH  23  26
ATOM     26  C31 ZIN A   1      27.367  -5.215  33.004  0.00  0.00     0.185 C 
ATOM     27  O32 ZIN A   1      27.843  -6.014  32.234  0.00  0.00    -0.292 OA
BRANCH  26  28
ATOM     28  C33 ZIN A   1      27.589  -5.374  34.487  0.00  0.00     0.245 C 
BRANCH  28  29
ATOM     29  O34 ZIN A   1      26.666  -6.333  35.007  0.00  0.00    -0.393 OA
ATOM     30  H57 ZIN A   1      26.465  -7.057  34.398  0.00  0.00     0.209 HD
ENDBRANCH  28  29
ENDBRANCH  26  28
ENDBRANCH  23  26
BRANCH  19  31
ATOM     31  O25 ZIN A   1      29.678  -2.510  29.908  0.00  0.00    -0.392 OA
ATOM     32  H48 ZIN A   1      29.766  -3.162  30.617  0.00  0.00     0.210 HD
ENDBRANCH  19  31
TORSDOF 5
ENDMDL
MODEL 100
REMARK CAVERDOCK RESULT:      -9.5      0.000      0.000
REMARK CAVERDOCK CONSTRAINTS:       0.0      0.0      0.0      0.0
REMARK CAVERDOCK TUNNEL: 99     -9.5      3.3    100.3
REMARK  5 active torsions:
REMARK  status: ('A' for Active; 'I' for Inactive)
REMARK    1  A    between atoms: C23_19  and  O25_20 
REMARK    2  A    between atoms: C29_24  and  O30_25 
REMARK    3  A    between atoms: C29_24  and  C31_26 
REMARK    4  A    between atoms: C31_26  and  C33_28 
REMARK    5  A    between atoms: C33_28  and  O34_29 
ROOT
ATOM      1  C1  ZIN A   1      28.738  -5.342  31.861  0.00  0.00     0.013 C 
ATOM      2  C2  ZIN A   1      27.486  -4.605  31.383  0.00  0.00     0.025 C 
ATOM      3  C4  ZIN A   1      27.857  -3.591  30.266  0.00  0.00     0.013 C 
ATOM      4  C5  ZIN A   1      28.034  -2.279  31.037  0.00  0.00     0.005 C 
ATOM      5  C7  ZIN A   1      27.896  -1.008  30.219  0.00  0.00     0.037 C 
ATOM      6  C9  ZIN A   1      28.996  -0.952  29.157  0.00  0.00     0.050 C 
ATOM      7  C10 ZIN A   1      28.828   0.312  28.308  0.00  0.00     0.201 C 
ATOM      8  F12 ZIN A   1      29.898   0.426  27.414  0.00  0.00    -0.245 F 
ATOM      9  C13 ZIN A   1      28.810   1.508  29.242  0.00  0.00    -0.027 A 
ATOM     10  C14 ZIN A   1      29.626   2.525  28.999  0.00  0.00     0.061 A 
ATOM     11  C15 ZIN A   1      29.651   3.692  29.893  0.00  0.00     0.172 A 
ATOM     12  O16 ZIN A   1      30.371   4.645  29.654  0.00  0.00    -0.289 OA
ATOM     13  C17 ZIN A   1      28.786   3.684  31.085  0.00  0.00     0.052 A 
ATOM     14  C18 ZIN A   1      27.974   2.662  31.303  0.00  0.00    -0.006 A 
ATOM     15  C19 ZIN A   1      27.858   1.482  30.400  0.00  0.00     0.039 A 
ATOM     16  C20 ZIN A   1      26.436   1.461  29.837  0.00  0.00     0.028 C 
ATOM     17  C21 ZIN A   1      28.026   0.179  31.187  0.00  0.00     0.147 C 
ATOM     18  F22 ZIN A   1      29.301   0.147  31.758  0.00  0.00    -0.238 F 
ATOM     19  C23 ZIN A   1      26.993   0.130  32.309  0.00  0.00     0.160 C 
ATOM     20  C26 ZIN A   1      27.026  -1.214  33.054  0.00  0.00     0.048 C 
ATOM     21  C27 ZIN A   1      26.844  -2.337  32.032  0.00  0.00     0.001 C 
ATOM     22  C28 ZIN A   1      25.568  -2.098  31.222  0.00  0.00     0.019 C 
ATOM     23  C29 ZIN A   1      26.882  -3.775  32.543  0.00  0.00     0.131 C 
ENDROOT
BRANCH  23  24
ATOM     24  O30 ZIN A   1      27.680  -3.859  33.725  0.00  0.00    -0.381 OA
ATOM     25  H54 ZIN A   1      27.576  -4.687  34.213  0.00  0.00     0.211 HD
ENDBRANCH  23  24
BRANCH  23  26
ATOM     26  C31 ZIN A   1      25.485  -4.269  32.819  0.00  0.00     0.185 C 
ATOM     27  O32 ZIN A   1      24.818  -4.725  31.923  0.00  0.00    -0.292 OA
BRANCH  26  28
ATOM     28  C33 ZIN A   1      24.921  -4.192  34.215  0.00  0.00     0.245 C 
BRANCH  28  29
ATOM     29  O34 ZIN A   1      23.561  -4.630  34.204  0.00  0.00    -0.393 OA
ATOM     30  H57 ZIN A   1      23.097  -4.454  33.374  0.00  0.00     0.209 HD
ENDBRANCH  28  29
ENDBRANCH  26  28
ENDBRANCH  23  26
BRANCH  19  31
ATOM     31  O25 ZIN A   1      25.690   0.321  31.752  0.00  0.00    -0.392 OA
ATOM     32  H48 ZIN A   1      25.623   1.082  31.158  0.00  0.00     0.210 HD
ENDBRANCH  19  31
TORSDOF 5
ENDMDL
MODEL 101
REMARK CAVERDOCK RESULT:      -9.7      0.000      0.000
REMARK CAVERDOCK CONSTRAINTS:       0.0      0.0      0.0      0.0
REMARK CAVERDOCK TUNNEL: 100     -9.7      3.3    101.3
REMARK  5 active torsions:
REMARK  status: ('A' for Active; 'I' for Inactive)
REMARK    1  A    between atoms: C23_19  and  O25_20 
REMARK    2  A    between atoms: C29_24  and  O30_25 
REMARK    3  A    between atoms: C29_24  and  C31_26 
REMARK    4  A    between atoms: C31_26  and  C33_28 
REMARK    5  A    between atoms: C33_28  and  O34_29 
ROOT
ATOM      1  C1  ZIN A   1      24.324  -3.387  33.908  0.00  0.00     0.013 C 
ATOM      2  C2  ZIN A   1      25.853  -3.437  33.851  0.00  0.00     0.025 C 
ATOM      3  C4  ZIN A   1      26.423  -2.017  33.587  0.00  0.00     0.013 C 
ATOM      4  C5  ZIN A   1      26.615  -2.000  32.067  0.00  0.00     0.005 C 
ATOM      5  C7  ZIN A   1      27.611  -0.985  31.537  0.00  0.00     0.037 C 
ATOM      6  C9  ZIN A   1      27.127   0.431  31.854  0.00  0.00     0.050 C 
ATOM      7  C10 ZIN A   1      28.155   1.451  31.353  0.00  0.00     0.201 C 
ATOM      8  F12 ZIN A   1      27.661   2.748  31.536  0.00  0.00    -0.245 F 
ATOM      9  C13 ZIN A   1      28.392   1.195  29.876  0.00  0.00    -0.027 A 
ATOM     10  C14 ZIN A   1      28.291   2.207  29.025  0.00  0.00     0.061 A 
ATOM     11  C15 ZIN A   1      28.493   1.994  27.584  0.00  0.00     0.172 A 
ATOM     12  O16 ZIN A   1      28.440   2.926  26.803  0.00  0.00    -0.289 OA
ATOM     13  C17 ZIN A   1      28.763   0.627  27.107  0.00  0.00     0.052 A 
ATOM     14  C18 ZIN A   1      28.867  -0.366  27.975  0.00  0.00    -0.006 A 
ATOM     15  C19 ZIN A   1      28.735  -0.201  29.450  0.00  0.00     0.039 A 
ATOM     16  C20 ZIN A   1      30.078  -0.567  30.084  0.00  0.00     0.028 C 
ATOM     17  C21 ZIN A   1      27.711  -1.189  30.017  0.00  0.00     0.147 C 
ATOM     18  F22 ZIN A   1      26.459  -0.929  29.452  0.00  0.00    -0.238 F 
ATOM     19  C23 ZIN A   1      28.123  -2.610  29.646  0.00  0.00     0.160 C 
ATOM     20  C26 ZIN A   1      27.204  -3.656  30.298  0.00  0.00     0.048 C 
ATOM     21  C27 ZIN A   1      27.195  -3.417  31.808  0.00  0.00     0.001 C 
ATOM     22  C28 ZIN A   1      28.629  -3.420  32.342  0.00  0.00     0.019 C 
ATOM     23  C29 ZIN A   1      26.312  -4.321  32.665  0.00  0.00     0.131 C 
ENDROOT
BRANCH  23  24
ATOM     24  O30 ZIN A   1      25.203  -4.798  31.900  0.00  0.00    -0.381 OA
ATOM     25  H54 ZIN A   1      25.299  -5.711  31.596  0.00  0.00     0.211 HD
ENDBRANCH  23  24
BRANCH  23  26
ATOM     26  C31 ZIN A   1      27.114  -5.478  33.202  0.00  0.00     0.185 C 
ATOM     27  O32 ZIN A   1      27.643  -6.251  32.440  0.00  0.00    -0.292 OA
BRANCH  26  28
ATOM     28  C33 ZIN A   1      27.256  -5.670  34.690  0.00  0.00     0.245 C 
BRANCH  28  29
ATOM     29  O34 ZIN A   1      26.484  -6.801  35.101  0.00  0.00    -0.393 OA
ATOM     30  H57 ZIN A   1      25.641  -6.572  35.516  0.00  0.00     0.209 HD
ENDBRANCH  28  29
ENDBRANCH  26  28
ENDBRANCH  23  26
BRANCH  19  31
ATOM     31  O25 ZIN A   1      29.466  -2.836  30.082  0.00  0.00    -0.392 OA
ATOM     32  H48 ZIN A   1      30.133  -2.676  29.400  0.00  0.00     0.210 HD
ENDBRANCH  19  31
TORSDOF 5
ENDMDL
MODEL 102
REMARK CAVERDOCK RESULT:      -9.9      0.000      0.000
REMARK CAVERDOCK CONSTRAINTS:       0.0      0.0      0.0      0.0
REMARK CAVERDOCK TUNNEL: 101     -9.9      3.2    102.1
REMARK  5 active torsions:
REMARK  status: ('A' for Active; 'I' for Inactive)
REMARK    1  A    between atoms: C23_19  and  O25_20 
REMARK    2  A    between atoms: C29_24  and  O30_25 
REMARK    3  A    between atoms: C29_24  and  C31_26 
REMARK    4  A    between atoms: C31_26  and  C33_28 
REMARK    5  A    between atoms: C33_28  and  O34_29 
ROOT
ATOM      1  C1  ZIN A   1      24.317  -3.598  34.016  0.00  0.00     0.013 C 
ATOM      2  C2  ZIN A   1      25.841  -3.703  33.928  0.00  0.00     0.025 C 
ATOM      3  C4  ZIN A   1      26.463  -2.294  33.730  0.00  0.00     0.013 C 
ATOM      4  C5  ZIN A   1      26.628  -2.200  32.210  0.00  0.00     0.005 C 
ATOM      5  C7  ZIN A   1      27.655  -1.197  31.717  0.00  0.00     0.037 C 
ATOM      6  C9  ZIN A   1      27.232   0.218  32.120  0.00  0.00     0.050 C 
ATOM      7  C10 ZIN A   1      28.291   1.223  31.656  0.00  0.00     0.201 C 
ATOM      8  F12 ZIN A   1      27.852   2.526  31.919  0.00  0.00    -0.245 F 
ATOM      9  C13 ZIN A   1      28.493   1.041  30.163  0.00  0.00    -0.027 A 
ATOM     10  C14 ZIN A   1      28.417   2.101  29.371  0.00  0.00     0.061 A 
ATOM     11  C15 ZIN A   1      28.586   1.961  27.916  0.00  0.00     0.172 A 
ATOM     12  O16 ZIN A   1      28.556   2.936  27.189  0.00  0.00    -0.289 OA
ATOM     13  C17 ZIN A   1      28.793   0.613  27.360  0.00  0.00     0.052 A 
ATOM     14  C18 ZIN A   1      28.873  -0.430  28.170  0.00  0.00    -0.006 A 
ATOM     15  C19 ZIN A   1      28.773  -0.342  29.655  0.00  0.00     0.039 A 
ATOM     16  C20 ZIN A   1      30.111  -0.794  30.242  0.00  0.00     0.028 C 
ATOM     17  C21 ZIN A   1      27.721  -1.319  30.186  0.00  0.00     0.147 C 
ATOM     18  F22 ZIN A   1      26.470  -0.981  29.661  0.00  0.00    -0.238 F 
ATOM     19  C23 ZIN A   1      28.069  -2.733  29.731  0.00  0.00     0.160 C 
ATOM     20  C26 ZIN A   1      27.121  -3.777  30.342  0.00  0.00     0.048 C 
ATOM     21  C27 ZIN A   1      27.148  -3.622  31.863  0.00  0.00     0.001 C 
ATOM     22  C28 ZIN A   1      28.589  -3.710  32.368  0.00  0.00     0.019 C 
ATOM     23  C29 ZIN A   1      26.245  -4.537  32.686  0.00  0.00     0.131 C 
ENDROOT
BRANCH  23  24
ATOM     24  O30 ZIN A   1      25.105  -4.928  31.918  0.00  0.00    -0.381 OA
ATOM     25  H54 ZIN A   1      24.803  -4.257  31.291  0.00  0.00     0.211 HD
ENDBRANCH  23  24
BRANCH  23  26
ATOM     26  C31 ZIN A   1      27.009  -5.752  33.143  0.00  0.00     0.185 C 
ATOM     27  O32 ZIN A   1      27.597  -6.434  32.339  0.00  0.00    -0.292 OA
BRANCH  26  28
ATOM     28  C33 ZIN A   1      27.040  -6.117  34.606  0.00  0.00     0.245 C 
BRANCH  28  29
ATOM     29  O34 ZIN A   1      25.829  -6.790  34.955  0.00  0.00    -0.393 OA
ATOM     30  H57 ZIN A   1      25.261  -6.291  35.558  0.00  0.00     0.209 HD
ENDBRANCH  28  29
ENDBRANCH  26  28
ENDBRANCH  23  26
BRANCH  19  31
ATOM     31  O25 ZIN A   1      29.409  -3.034  30.128  0.00  0.00    -0.392 OA
ATOM     32  H48 ZIN A   1      29.645  -2.698  31.004  0.00  0.00     0.210 HD
ENDBRANCH  19  31
TORSDOF 5
ENDMDL
MODEL 103
REMARK CAVERDOCK RESULT:     -10.2      0.000      0.000
REMARK CAVERDOCK CONSTRAINTS:       0.0      0.0      0.0      0.0
REMARK CAVERDOCK TUNNEL: 102    -10.2      3.3    103.4
REMARK  5 active torsions:
REMARK  status: ('A' for Active; 'I' for Inactive)
REMARK    1  A    between atoms: C23_19  and  O25_20 
REMARK    2  A    between atoms: C29_24  and  O30_25 
REMARK    3  A    between atoms: C29_24  and  C31_26 
REMARK    4  A    between atoms: C31_26  and  C33_28 
REMARK    5  A    between atoms: C33_28  and  O34_29 
ROOT
ATOM      1  C1  ZIN A   1      28.300  -5.719  31.797  0.00  0.00     0.013 C 
ATOM      2  C2  ZIN A   1      27.049  -4.838  31.779  0.00  0.00     0.025 C 
ATOM      3  C4  ZIN A   1      27.153  -3.787  30.640  0.00  0.00     0.013 C 
ATOM      4  C5  ZIN A   1      27.711  -2.554  31.360  0.00  0.00     0.005 C 
ATOM      5  C7  ZIN A   1      27.459  -1.221  30.679  0.00  0.00     0.037 C 
ATOM      6  C9  ZIN A   1      28.161  -1.192  29.320  0.00  0.00     0.050 C 
ATOM      7  C10 ZIN A   1      27.871   0.139  28.619  0.00  0.00     0.201 C 
ATOM      8  F12 ZIN A   1      28.606   0.216  27.430  0.00  0.00    -0.245 F 
ATOM      9  C13 ZIN A   1      28.284   1.263  29.551  0.00  0.00    -0.027 A 
ATOM     10  C14 ZIN A   1      29.087   2.214  29.093  0.00  0.00     0.061 A 
ATOM     11  C15 ZIN A   1      29.525   3.308  29.973  0.00  0.00     0.172 A 
ATOM     12  O16 ZIN A   1      30.231   4.205  29.548  0.00  0.00    -0.289 OA
ATOM     13  C17 ZIN A   1      29.091   3.296  31.380  0.00  0.00     0.052 A 
ATOM     14  C18 ZIN A   1      28.283   2.341  31.813  0.00  0.00    -0.006 A 
ATOM     15  C19 ZIN A   1      27.756   1.243  30.954  0.00  0.00     0.039 A 
ATOM     16  C20 ZIN A   1      26.235   1.393  30.884  0.00  0.00     0.028 C 
ATOM     17  C21 ZIN A   1      28.021  -0.122  31.595  0.00  0.00     0.147 C 
ATOM     18  F22 ZIN A   1      29.401  -0.312  31.719  0.00  0.00    -0.238 F 
ATOM     19  C23 ZIN A   1      27.403  -0.154  32.989  0.00  0.00     0.160 C 
ATOM     20  C26 ZIN A   1      27.524  -1.545  33.633  0.00  0.00     0.048 C 
ATOM     21  C27 ZIN A   1      26.902  -2.572  32.685  0.00  0.00     0.001 C 
ATOM     22  C28 ZIN A   1      25.469  -2.160  32.343  0.00  0.00     0.019 C 
ATOM     23  C29 ZIN A   1      26.943  -4.039  33.102  0.00  0.00     0.131 C 
ENDROOT
BRANCH  23  24
ATOM     24  O30 ZIN A   1      28.063  -4.280  33.957  0.00  0.00    -0.381 OA
ATOM     25  H54 ZIN A   1      28.445  -3.479  34.341  0.00  0.00     0.211 HD
ENDBRANCH  23  24
BRANCH  23  26
ATOM     26  C31 ZIN A   1      25.662  -4.420  33.799  0.00  0.00     0.185 C 
ATOM     27  O32 ZIN A   1      25.568  -4.302  34.997  0.00  0.00    -0.292 OA
BRANCH  26  28
ATOM     28  C33 ZIN A   1      24.499  -4.951  33.001  0.00  0.00     0.245 C 
BRANCH  28  29
ATOM     29  O34 ZIN A   1      23.320  -4.937  33.809  0.00  0.00    -0.393 OA
ATOM     30  H57 ZIN A   1      22.502  -4.817  33.309  0.00  0.00     0.209 HD
ENDBRANCH  28  29
ENDBRANCH  26  28
ENDBRANCH  23  26
BRANCH  19  31
ATOM     31  O25 ZIN A   1      26.020   0.194  32.894  0.00  0.00    -0.392 OA
ATOM     32  H48 ZIN A   1      25.610  -0.049  32.052  0.00  0.00     0.210 HD
ENDBRANCH  19  31
TORSDOF 5
ENDMDL
MODEL 104
REMARK CAVERDOCK RESULT:     -10.2      0.000      0.000
REMARK CAVERDOCK CONSTRAINTS:       0.0      0.0      0.0      0.0
REMARK CAVERDOCK TUNNEL: 103    -10.2      3.3    104.1
REMARK  5 active torsions:
REMARK  status: ('A' for Active; 'I' for Inactive)
REMARK    1  A    between atoms: C23_19  and  O25_20 
REMARK    2  A    between atoms: C29_24  and  O30_25 
REMARK    3  A    between atoms: C29_24  and  C31_26 
REMARK    4  A    between atoms: C31_26  and  C33_28 
REMARK    5  A    between atoms: C33_28  and  O34_29 
ROOT
ATOM      1  C1  ZIN A   1      27.957  -6.040  31.966  0.00  0.00     0.013 C 
ATOM      2  C2  ZIN A   1      26.768  -5.078  32.024  0.00  0.00     0.025 C 
ATOM      3  C4  ZIN A   1      26.830  -4.081  30.834  0.00  0.00     0.013 C 
ATOM      4  C5  ZIN A   1      27.528  -2.862  31.444  0.00  0.00     0.005 C 
ATOM      5  C7  ZIN A   1      27.297  -1.542  30.731  0.00  0.00     0.037 C 
ATOM      6  C9  ZIN A   1      27.868  -1.612  29.313  0.00  0.00     0.050 C 
ATOM      7  C10 ZIN A   1      27.597  -0.293  28.583  0.00  0.00     0.201 C 
ATOM      8  F12 ZIN A   1      28.219  -0.310  27.329  0.00  0.00    -0.245 F 
ATOM      9  C13 ZIN A   1      28.165   0.837  29.422  0.00  0.00    -0.027 A 
ATOM     10  C14 ZIN A   1      28.979   1.714  28.851  0.00  0.00     0.061 A 
ATOM     11  C15 ZIN A   1      29.566   2.810  29.638  0.00  0.00     0.172 A 
ATOM     12  O16 ZIN A   1      30.282   3.641  29.110  0.00  0.00    -0.289 OA
ATOM     13  C17 ZIN A   1      29.266   2.881  31.078  0.00  0.00     0.052 A 
ATOM     14  C18 ZIN A   1      28.445   1.998  31.625  0.00  0.00    -0.006 A 
ATOM     15  C19 ZIN A   1      27.771   0.905  30.868  0.00  0.00     0.039 A 
ATOM     16  C20 ZIN A   1      26.263   1.153  30.930  0.00  0.00     0.028 C 
ATOM     17  C21 ZIN A   1      28.011  -0.448  31.541  0.00  0.00     0.147 C 
ATOM     18  F22 ZIN A   1      29.381  -0.725  31.547  0.00  0.00    -0.238 F 
ATOM     19  C23 ZIN A   1      27.525  -0.386  32.987  0.00  0.00     0.160 C 
ATOM     20  C26 ZIN A   1      27.620  -1.756  33.677  0.00  0.00     0.048 C 
ATOM     21  C27 ZIN A   1      26.849  -2.775  32.838  0.00  0.00     0.001 C 
ATOM     22  C28 ZIN A   1      25.418  -2.282  32.610  0.00  0.00     0.019 C 
ATOM     23  C29 ZIN A   1      26.837  -4.225  33.314  0.00  0.00     0.131 C 
ENDROOT
BRANCH  23  24
ATOM     24  O30 ZIN A   1      28.015  -4.506  34.072  0.00  0.00    -0.381 OA
ATOM     25  H54 ZIN A   1      27.840  -4.852  34.958  0.00  0.00     0.211 HD
ENDBRANCH  23  24
BRANCH  23  26
ATOM     26  C31 ZIN A   1      25.607  -4.493  34.142  0.00  0.00     0.185 C 
ATOM     27  O32 ZIN A   1      25.583  -4.181  35.308  0.00  0.00    -0.292 OA
BRANCH  26  28
ATOM     28  C33 ZIN A   1      24.405  -5.152  33.514  0.00  0.00     0.245 C 
BRANCH  28  29
ATOM     29  O34 ZIN A   1      23.252  -4.913  34.324  0.00  0.00    -0.393 OA
ATOM     30  H57 ZIN A   1      22.557  -4.409  33.880  0.00  0.00     0.209 HD
ENDBRANCH  28  29
ENDBRANCH  26  28
ENDBRANCH  23  26
BRANCH  19  31
ATOM     31  O25 ZIN A   1      26.164   0.050  33.003  0.00  0.00    -0.392 OA
ATOM     32  H48 ZIN A   1      25.605  -0.380  32.340  0.00  0.00     0.210 HD
ENDBRANCH  19  31
TORSDOF 5
ENDMDL
MODEL 105
REMARK CAVERDOCK RESULT:     -10.5      0.000      0.000
REMARK CAVERDOCK CONSTRAINTS:       0.0      0.0      0.0      0.0
REMARK CAVERDOCK TUNNEL: 104    -10.5      3.3    105.4
REMARK  5 active torsions:
REMARK  status: ('A' for Active; 'I' for Inactive)
REMARK    1  A    between atoms: C23_19  and  O25_20 
REMARK    2  A    between atoms: C29_24  and  O30_25 
REMARK    3  A    between atoms: C29_24  and  C31_26 
REMARK    4  A    between atoms: C31_26  and  C33_28 
REMARK    5  A    between atoms: C33_28  and  O34_29 
ROOT
ATOM      1  C1  ZIN A   1      28.012  -5.998  31.865  0.00  0.00     0.013 C 
ATOM      2  C2  ZIN A   1      26.808  -5.060  31.968  0.00  0.00     0.025 C 
ATOM      3  C4  ZIN A   1      26.853  -4.007  30.827  0.00  0.00     0.013 C 
ATOM      4  C5  ZIN A   1      27.532  -2.806  31.494  0.00  0.00     0.005 C 
ATOM      5  C7  ZIN A   1      27.280  -1.458  30.844  0.00  0.00     0.037 C 
ATOM      6  C9  ZIN A   1      27.852  -1.452  29.425  0.00  0.00     0.050 C 
ATOM      7  C10 ZIN A   1      27.559  -0.104  28.758  0.00  0.00     0.201 C 
ATOM      8  F12 ZIN A   1      28.181  -0.053  27.505  0.00  0.00    -0.245 F 
ATOM      9  C13 ZIN A   1      28.110   0.993  29.650  0.00  0.00    -0.027 A 
ATOM     10  C14 ZIN A   1      28.909   1.910  29.121  0.00  0.00     0.061 A 
ATOM     11  C15 ZIN A   1      29.479   2.976  29.959  0.00  0.00     0.172 A 
ATOM     12  O16 ZIN A   1      30.182   3.842  29.472  0.00  0.00    -0.289 OA
ATOM     13  C17 ZIN A   1      29.178   2.974  31.401  0.00  0.00     0.052 A 
ATOM     14  C18 ZIN A   1      28.372   2.054  31.905  0.00  0.00    -0.006 A 
ATOM     15  C19 ZIN A   1      27.715   0.987  31.097  0.00  0.00     0.039 A 
ATOM     16  C20 ZIN A   1      26.203   1.208  31.170  0.00  0.00     0.028 C 
ATOM     17  C21 ZIN A   1      27.976  -0.393  31.706  0.00  0.00     0.147 C 
ATOM     18  F22 ZIN A   1      29.351  -0.647  31.698  0.00  0.00    -0.238 F 
ATOM     19  C23 ZIN A   1      27.491  -0.406  33.152  0.00  0.00     0.160 C 
ATOM     20  C26 ZIN A   1      27.607  -1.806  33.778  0.00  0.00     0.048 C 
ATOM     21  C27 ZIN A   1      26.852  -2.796  32.890  0.00  0.00     0.001 C 
ATOM     22  C28 ZIN A   1      25.414  -2.316  32.686  0.00  0.00     0.019 C 
ATOM     23  C29 ZIN A   1      26.864  -4.267  33.298  0.00  0.00     0.131 C 
ENDROOT
BRANCH  23  24
ATOM     24  O30 ZIN A   1      28.047  -4.565  34.042  0.00  0.00    -0.381 OA
ATOM     25  H54 ZIN A   1      28.026  -4.250  34.956  0.00  0.00     0.211 HD
ENDBRANCH  23  24
BRANCH  23  26
ATOM     26  C31 ZIN A   1      25.638  -4.594  34.111  0.00  0.00     0.185 C 
ATOM     27  O32 ZIN A   1      25.659  -4.468  35.312  0.00  0.00    -0.292 OA
BRANCH  26  28
ATOM     28  C33 ZIN A   1      24.386  -5.078  33.426  0.00  0.00     0.245 C 
BRANCH  28  29
ATOM     29  O34 ZIN A   1      23.307  -5.100  34.363  0.00  0.00    -0.393 OA
ATOM     30  H57 ZIN A   1      22.969  -4.224  34.594  0.00  0.00     0.209 HD
ENDBRANCH  28  29
ENDBRANCH  26  28
ENDBRANCH  23  26
BRANCH  19  31
ATOM     31  O25 ZIN A   1      26.122   0.006  33.188  0.00  0.00    -0.392 OA
ATOM     32  H48 ZIN A   1      26.002   0.965  33.232  0.00  0.00     0.210 HD
ENDBRANCH  19  31
TORSDOF 5
ENDMDL
MODEL 106
REMARK CAVERDOCK RESULT:     -10.4      0.000      0.000
REMARK CAVERDOCK CONSTRAINTS:       0.0      0.0      0.0      0.0
REMARK CAVERDOCK TUNNEL: 105    -10.4      3.3    106.1
REMARK  5 active torsions:
REMARK  status: ('A' for Active; 'I' for Inactive)
REMARK    1  A    between atoms: C23_19  and  O25_20 
REMARK    2  A    between atoms: C29_24  and  O30_25 
REMARK    3  A    between atoms: C29_24  and  C31_26 
REMARK    4  A    between atoms: C31_26  and  C33_28 
REMARK    5  A    between atoms: C33_28  and  O34_29 
ROOT
ATOM      1  C1  ZIN A   1      27.926  -6.026  31.658  0.00  0.00     0.013 C 
ATOM      2  C2  ZIN A   1      26.732  -5.095  31.880  0.00  0.00     0.025 C 
ATOM      3  C4  ZIN A   1      26.726  -3.971  30.808  0.00  0.00     0.013 C 
ATOM      4  C5  ZIN A   1      27.441  -2.816  31.516  0.00  0.00     0.005 C 
ATOM      5  C7  ZIN A   1      27.162  -1.429  30.967  0.00  0.00     0.037 C 
ATOM      6  C9  ZIN A   1      27.664  -1.332  29.524  0.00  0.00     0.050 C 
ATOM      7  C10 ZIN A   1      27.344   0.055  28.960  0.00  0.00     0.201 C 
ATOM      8  F12 ZIN A   1      27.904   0.187  27.684  0.00  0.00    -0.245 F 
ATOM      9  C13 ZIN A   1      27.942   1.093  29.893  0.00  0.00    -0.027 A 
ATOM     10  C14 ZIN A   1      28.718   2.041  29.385  0.00  0.00     0.061 A 
ATOM     11  C15 ZIN A   1      29.332   3.051  30.260  0.00  0.00     0.172 A 
ATOM     12  O16 ZIN A   1      30.013   3.946  29.796  0.00  0.00    -0.289 OA
ATOM     13  C17 ZIN A   1      29.102   2.957  31.712  0.00  0.00     0.052 A 
ATOM     14  C18 ZIN A   1      28.317   2.007  32.195  0.00  0.00    -0.006 A 
ATOM     15  C19 ZIN A   1      27.618   0.995  31.354  0.00  0.00     0.039 A 
ATOM     16  C20 ZIN A   1      26.113   1.211  31.515  0.00  0.00     0.028 C 
ATOM     17  C21 ZIN A   1      27.904  -0.422  31.860  0.00  0.00     0.147 C 
ATOM     18  F22 ZIN A   1      29.276  -0.676  31.769  0.00  0.00    -0.238 F 
ATOM     19  C23 ZIN A   1      27.490  -0.528  33.324  0.00  0.00     0.160 C 
ATOM     20  C26 ZIN A   1      27.631  -1.964  33.852  0.00  0.00     0.048 C 
ATOM     21  C27 ZIN A   1      26.830  -2.895  32.942  0.00  0.00     0.001 C 
ATOM     22  C28 ZIN A   1      25.385  -2.402  32.840  0.00  0.00     0.019 C 
ATOM     23  C29 ZIN A   1      26.856  -4.389  33.253  0.00  0.00     0.131 C 
ENDROOT
BRANCH  23  24
ATOM     24  O30 ZIN A   1      28.073  -4.735  33.918  0.00  0.00    -0.381 OA
ATOM     25  H54 ZIN A   1      28.516  -5.511  33.549  0.00  0.00     0.211 HD
ENDBRANCH  23  24
BRANCH  23  26
ATOM     26  C31 ZIN A   1      25.671  -4.767  34.103  0.00  0.00     0.185 C 
ATOM     27  O32 ZIN A   1      25.722  -4.639  35.303  0.00  0.00    -0.292 OA
BRANCH  26  28
ATOM     28  C33 ZIN A   1      24.420  -5.305  33.456  0.00  0.00     0.245 C 
BRANCH  28  29
ATOM     29  O34 ZIN A   1      23.283  -4.942  34.241  0.00  0.00    -0.393 OA
ATOM     30  H57 ZIN A   1      22.865  -5.686  34.697  0.00  0.00     0.209 HD
ENDBRANCH  28  29
ENDBRANCH  26  28
ENDBRANCH  23  26
BRANCH  19  31
ATOM     31  O25 ZIN A   1      26.126  -0.118  33.454  0.00  0.00    -0.392 OA
ATOM     32  H48 ZIN A   1      25.576  -0.332  32.688  0.00  0.00     0.210 HD
ENDBRANCH  19  31
TORSDOF 5
ENDMDL
MODEL 107
REMARK CAVERDOCK RESULT:     -10.6      0.000      0.000
REMARK CAVERDOCK CONSTRAINTS:       0.0      0.0      0.0      0.0
REMARK CAVERDOCK TUNNEL: 106    -10.6      3.3    107.2
REMARK  5 active torsions:
REMARK  status: ('A' for Active; 'I' for Inactive)
REMARK    1  A    between atoms: C23_19  and  O25_20 
REMARK    2  A    between atoms: C29_24  and  O30_25 
REMARK    3  A    between atoms: C29_24  and  C31_26 
REMARK    4  A    between atoms: C31_26  and  C33_28 
REMARK    5  A    between atoms: C33_28  and  O34_29 
ROOT
ATOM      1  C1  ZIN A   1      28.058  -5.960  31.953  0.00  0.00     0.013 C 
ATOM      2  C2  ZIN A   1      26.800  -5.099  32.083  0.00  0.00     0.025 C 
ATOM      3  C4  ZIN A   1      26.799  -3.990  30.995  0.00  0.00     0.013 C 
ATOM      4  C5  ZIN A   1      27.398  -2.787  31.730  0.00  0.00     0.005 C 
ATOM      5  C7  ZIN A   1      27.076  -1.425  31.142  0.00  0.00     0.037 C 
ATOM      6  C9  ZIN A   1      27.664  -1.316  29.734  0.00  0.00     0.050 C 
ATOM      7  C10 ZIN A   1      27.302   0.044  29.129  0.00  0.00     0.201 C 
ATOM      8  F12 ZIN A   1      27.936   0.193  27.890  0.00  0.00    -0.245 F 
ATOM      9  C13 ZIN A   1      27.776   1.126  30.082  0.00  0.00    -0.027 A 
ATOM     10  C14 ZIN A   1      28.527   2.112  29.611  0.00  0.00     0.061 A 
ATOM     11  C15 ZIN A   1      29.023   3.167  30.508  0.00  0.00     0.172 A 
ATOM     12  O16 ZIN A   1      29.681   4.095  30.074  0.00  0.00    -0.289 OA
ATOM     13  C17 ZIN A   1      28.705   3.076  31.943  0.00  0.00     0.052 A 
ATOM     14  C18 ZIN A   1      27.947   2.087  32.390  0.00  0.00    -0.006 A 
ATOM     15  C19 ZIN A   1      27.364   1.026  31.520  0.00  0.00     0.039 A 
ATOM     16  C20 ZIN A   1      25.842   1.155  31.581  0.00  0.00     0.028 C 
ATOM     17  C21 ZIN A   1      27.698  -0.365  32.066  0.00  0.00     0.147 C 
ATOM     18  F22 ZIN A   1      29.085  -0.540  32.067  0.00  0.00    -0.238 F 
ATOM     19  C23 ZIN A   1      27.196  -0.478  33.502  0.00  0.00     0.160 C 
ATOM     20  C26 ZIN A   1      27.386  -1.898  34.060  0.00  0.00     0.048 C 
ATOM     21  C27 ZIN A   1      26.701  -2.885  33.114  0.00  0.00     0.001 C 
ATOM     22  C28 ZIN A   1      25.240  -2.479  32.911  0.00  0.00     0.019 C 
ATOM     23  C29 ZIN A   1      26.793  -4.371  33.450  0.00  0.00     0.131 C 
ENDROOT
BRANCH  23  24
ATOM     24  O30 ZIN A   1      27.982  -4.637  34.197  0.00  0.00    -0.381 OA
ATOM     25  H54 ZIN A   1      28.631  -3.920  34.172  0.00  0.00     0.211 HD
ENDBRANCH  23  24
BRANCH  23  26
ATOM     26  C31 ZIN A   1      25.578  -4.808  34.227  0.00  0.00     0.185 C 
ATOM     27  O32 ZIN A   1      25.553  -4.683  35.428  0.00  0.00    -0.292 OA
BRANCH  26  28
ATOM     28  C33 ZIN A   1      24.395  -5.401  33.506  0.00  0.00     0.245 C 
BRANCH  28  29
ATOM     29  O34 ZIN A   1      23.193  -5.050  34.194  0.00  0.00    -0.393 OA
ATOM     30  H57 ZIN A   1      23.308  -4.914  35.144  0.00  0.00     0.209 HD
ENDBRANCH  28  29
ENDBRANCH  26  28
ENDBRANCH  23  26
BRANCH  19  31
ATOM     31  O25 ZIN A   1      25.805  -0.148  33.537  0.00  0.00    -0.392 OA
ATOM     32  H48 ZIN A   1      25.224  -0.861  33.239  0.00  0.00     0.210 HD
ENDBRANCH  19  31
TORSDOF 5
ENDMDL
MODEL 108
REMARK CAVERDOCK RESULT:     -10.8      0.000      0.000
REMARK CAVERDOCK CONSTRAINTS:       0.0      0.0      0.0      0.0
REMARK CAVERDOCK TUNNEL: 107    -10.8      3.3    108.3
REMARK  5 active torsions:
REMARK  status: ('A' for Active; 'I' for Inactive)
REMARK    1  A    between atoms: C23_19  and  O25_20 
REMARK    2  A    between atoms: C29_24  and  O30_25 
REMARK    3  A    between atoms: C29_24  and  C31_26 
REMARK    4  A    between atoms: C31_26  and  C33_28 
REMARK    5  A    between atoms: C33_28  and  O34_29 
ROOT
ATOM      1  C1  ZIN A   1      27.834  -6.066  31.994  0.00  0.00     0.013 C 
ATOM      2  C2  ZIN A   1      26.604  -5.169  32.144  0.00  0.00     0.025 C 
ATOM      3  C4  ZIN A   1      26.615  -4.061  31.055  0.00  0.00     0.013 C 
ATOM      4  C5  ZIN A   1      27.262  -2.875  31.778  0.00  0.00     0.005 C 
ATOM      5  C7  ZIN A   1      26.969  -1.505  31.193  0.00  0.00     0.037 C 
ATOM      6  C9  ZIN A   1      27.536  -1.414  29.775  0.00  0.00     0.050 C 
ATOM      7  C10 ZIN A   1      27.202  -0.045  29.174  0.00  0.00     0.201 C 
ATOM      8  F12 ZIN A   1      27.819   0.084  27.924  0.00  0.00    -0.245 F 
ATOM      9  C13 ZIN A   1      27.724   1.024  30.117  0.00  0.00    -0.027 A 
ATOM     10  C14 ZIN A   1      28.495   1.987  29.632  0.00  0.00     0.061 A 
ATOM     11  C15 ZIN A   1      29.037   3.028  30.519  0.00  0.00     0.172 A 
ATOM     12  O16 ZIN A   1      29.713   3.936  30.072  0.00  0.00    -0.289 OA
ATOM     13  C17 ZIN A   1      28.741   2.948  31.959  0.00  0.00     0.052 A 
ATOM     14  C18 ZIN A   1      27.963   1.982  32.420  0.00  0.00    -0.006 A 
ATOM     15  C19 ZIN A   1      27.334   0.937  31.563  0.00  0.00     0.039 A 
ATOM     16  C20 ZIN A   1      25.817   1.110  31.649  0.00  0.00     0.028 C 
ATOM     17  C21 ZIN A   1      27.637  -0.463  32.104  0.00  0.00     0.147 C 
ATOM     18  F22 ZIN A   1      29.019  -0.677  32.082  0.00  0.00    -0.238 F 
ATOM     19  C23 ZIN A   1      27.157  -0.560  33.549  0.00  0.00     0.160 C 
ATOM     20  C26 ZIN A   1      27.315  -1.983  34.106  0.00  0.00     0.048 C 
ATOM     21  C27 ZIN A   1      26.586  -2.951  33.174  0.00  0.00     0.001 C 
ATOM     22  C28 ZIN A   1      25.134  -2.504  32.996  0.00  0.00     0.019 C 
ATOM     23  C29 ZIN A   1      26.641  -4.439  33.510  0.00  0.00     0.131 C 
ENDROOT
BRANCH  23  24
ATOM     24  O30 ZIN A   1      27.834  -4.738  34.237  0.00  0.00    -0.381 OA
ATOM     25  H54 ZIN A   1      27.693  -4.888  35.182  0.00  0.00     0.211 HD
ENDBRANCH  23  24
BRANCH  23  26
ATOM     26  C31 ZIN A   1      25.428  -4.840  34.309  0.00  0.00     0.185 C 
ATOM     27  O32 ZIN A   1      25.465  -4.818  35.516  0.00  0.00    -0.292 OA
BRANCH  26  28
ATOM     28  C33 ZIN A   1      24.168  -5.268  33.602  0.00  0.00     0.245 C 
BRANCH  28  29
ATOM     29  O34 ZIN A   1      23.075  -5.255  34.523  0.00  0.00    -0.393 OA
ATOM     30  H57 ZIN A   1      23.284  -4.847  35.375  0.00  0.00     0.209 HD
ENDBRANCH  28  29
ENDBRANCH  26  28
ENDBRANCH  23  26
BRANCH  19  31
ATOM     31  O25 ZIN A   1      25.777  -0.189  33.608  0.00  0.00    -0.392 OA
ATOM     32  H48 ZIN A   1      25.629   0.764  33.686  0.00  0.00     0.210 HD
ENDBRANCH  19  31
TORSDOF 5
ENDMDL
MODEL 109
REMARK CAVERDOCK RESULT:     -11.0      0.000      0.000
REMARK CAVERDOCK CONSTRAINTS:       0.0      0.0      0.0      0.0
REMARK CAVERDOCK TUNNEL: 108    -11.0      3.3    109.3
REMARK  5 active torsions:
REMARK  status: ('A' for Active; 'I' for Inactive)
REMARK    1  A    between atoms: C23_19  and  O25_20 
REMARK    2  A    between atoms: C29_24  and  O30_25 
REMARK    3  A    between atoms: C29_24  and  C31_26 
REMARK    4  A    between atoms: C31_26  and  C33_28 
REMARK    5  A    between atoms: C33_28  and  O34_29 
ROOT
ATOM      1  C1  ZIN A   1      27.699  -6.065  31.932  0.00  0.00     0.013 C 
ATOM      2  C2  ZIN A   1      26.484  -5.169  32.183  0.00  0.00     0.025 C 
ATOM      3  C4  ZIN A   1      26.446  -4.018  31.140  0.00  0.00     0.013 C 
ATOM      4  C5  ZIN A   1      27.139  -2.865  31.875  0.00  0.00     0.005 C 
ATOM      5  C7  ZIN A   1      26.825  -1.472  31.362  0.00  0.00     0.037 C 
ATOM      6  C9  ZIN A   1      27.317  -1.326  29.920  0.00  0.00     0.050 C 
ATOM      7  C10 ZIN A   1      26.962   0.068  29.394  0.00  0.00     0.201 C 
ATOM      8  F12 ZIN A   1      27.512   0.245  28.119  0.00  0.00    -0.245 F 
ATOM      9  C13 ZIN A   1      27.541   1.095  30.349  0.00  0.00    -0.027 A 
ATOM     10  C14 ZIN A   1      28.292   2.073  29.863  0.00  0.00     0.061 A 
ATOM     11  C15 ZIN A   1      28.887   3.075  30.761  0.00  0.00     0.172 A 
ATOM     12  O16 ZIN A   1      29.545   3.997  30.316  0.00  0.00    -0.289 OA
ATOM     13  C17 ZIN A   1      28.668   2.938  32.211  0.00  0.00     0.052 A 
ATOM     14  C18 ZIN A   1      27.908   1.958  32.673  0.00  0.00    -0.006 A 
ATOM     15  C19 ZIN A   1      27.228   0.952  31.809  0.00  0.00     0.039 A 
ATOM     16  C20 ZIN A   1      25.719   1.129  31.984  0.00  0.00     0.028 C 
ATOM     17  C21 ZIN A   1      27.549  -0.470  32.277  0.00  0.00     0.147 C 
ATOM     18  F22 ZIN A   1      28.925  -0.690  32.173  0.00  0.00    -0.238 F 
ATOM     19  C23 ZIN A   1      27.145  -0.623  33.740  0.00  0.00     0.160 C 
ATOM     20  C26 ZIN A   1      27.322  -2.069  34.231  0.00  0.00     0.048 C 
ATOM     21  C27 ZIN A   1      26.538  -2.995  33.300  0.00  0.00     0.001 C 
ATOM     22  C28 ZIN A   1      25.081  -2.533  33.218  0.00  0.00     0.019 C 
ATOM     23  C29 ZIN A   1      26.600  -4.495  33.573  0.00  0.00     0.131 C 
ENDROOT
BRANCH  23  24
ATOM     24  O30 ZIN A   1      27.828  -4.830  34.223  0.00  0.00    -0.381 OA
ATOM     25  H54 ZIN A   1      28.616  -4.516  33.760  0.00  0.00     0.211 HD
ENDBRANCH  23  24
BRANCH  23  26
ATOM     26  C31 ZIN A   1      25.428  -4.922  34.419  0.00  0.00     0.185 C 
ATOM     27  O32 ZIN A   1      25.524  -4.934  35.623  0.00  0.00    -0.292 OA
BRANCH  26  28
ATOM     28  C33 ZIN A   1      24.135  -5.334  33.762  0.00  0.00     0.245 C 
BRANCH  28  29
ATOM     29  O34 ZIN A   1      23.065  -5.217  34.702  0.00  0.00    -0.393 OA
ATOM     30  H57 ZIN A   1      23.346  -5.252  35.626  0.00  0.00     0.209 HD
ENDBRANCH  28  29
ENDBRANCH  26  28
ENDBRANCH  23  26
BRANCH  19  31
ATOM     31  O25 ZIN A   1      25.773  -0.248  33.887  0.00  0.00    -0.392 OA
ATOM     32  H48 ZIN A   1      25.608   0.697  33.764  0.00  0.00     0.210 HD
ENDBRANCH  19  31
TORSDOF 5
ENDMDL
MODEL 110
REMARK CAVERDOCK RESULT:     -11.0      0.000      0.000
REMARK CAVERDOCK CONSTRAINTS:       0.0      0.0      0.0      0.0
REMARK CAVERDOCK TUNNEL: 109    -11.0      3.3    110.4
REMARK  5 active torsions:
REMARK  status: ('A' for Active; 'I' for Inactive)
REMARK    1  A    between atoms: C23_19  and  O25_20 
REMARK    2  A    between atoms: C29_24  and  O30_25 
REMARK    3  A    between atoms: C29_24  and  C31_26 
REMARK    4  A    between atoms: C31_26  and  C33_28 
REMARK    5  A    between atoms: C33_28  and  O34_29 
ROOT
ATOM      1  C1  ZIN A   1      27.687  -6.216  32.071  0.00  0.00     0.013 C 
ATOM      2  C2  ZIN A   1      26.476  -5.315  32.320  0.00  0.00     0.025 C 
ATOM      3  C4  ZIN A   1      26.439  -4.169  31.271  0.00  0.00     0.013 C 
ATOM      4  C5  ZIN A   1      27.135  -3.015  32.000  0.00  0.00     0.005 C 
ATOM      5  C7  ZIN A   1      26.825  -1.623  31.481  0.00  0.00     0.037 C 
ATOM      6  C9  ZIN A   1      27.315  -1.485  30.038  0.00  0.00     0.050 C 
ATOM      7  C10 ZIN A   1      26.963  -0.093  29.505  0.00  0.00     0.201 C 
ATOM      8  F12 ZIN A   1      27.513   0.077  28.229  0.00  0.00    -0.245 F 
ATOM      9  C13 ZIN A   1      27.545   0.937  30.455  0.00  0.00    -0.027 A 
ATOM     10  C14 ZIN A   1      28.299   1.912  29.964  0.00  0.00     0.061 A 
ATOM     11  C15 ZIN A   1      28.897   2.916  30.856  0.00  0.00     0.172 A 
ATOM     12  O16 ZIN A   1      29.557   3.834  30.406  0.00  0.00    -0.289 OA
ATOM     13  C17 ZIN A   1      28.679   2.786  32.307  0.00  0.00     0.052 A 
ATOM     14  C18 ZIN A   1      27.917   1.810  32.775  0.00  0.00    -0.006 A 
ATOM     15  C19 ZIN A   1      27.234   0.802  31.916  0.00  0.00     0.039 A 
ATOM     16  C20 ZIN A   1      25.725   0.983  32.091  0.00  0.00     0.028 C 
ATOM     17  C21 ZIN A   1      27.551  -0.619  32.390  0.00  0.00     0.147 C 
ATOM     18  F22 ZIN A   1      28.928  -0.843  32.286  0.00  0.00    -0.238 F 
ATOM     19  C23 ZIN A   1      27.149  -0.764  33.855  0.00  0.00     0.160 C 
ATOM     20  C26 ZIN A   1      27.323  -2.208  34.352  0.00  0.00     0.048 C 
ATOM     21  C27 ZIN A   1      26.535  -3.136  33.427  0.00  0.00     0.001 C 
ATOM     22  C28 ZIN A   1      25.080  -2.671  33.343  0.00  0.00     0.019 C 
ATOM     23  C29 ZIN A   1      26.594  -4.635  33.706  0.00  0.00     0.131 C 
ENDROOT
BRANCH  23  24
ATOM     24  O30 ZIN A   1      27.822  -4.970  34.356  0.00  0.00    -0.381 OA
ATOM     25  H54 ZIN A   1      27.963  -5.920  34.466  0.00  0.00     0.211 HD
ENDBRANCH  23  24
BRANCH  23  26
ATOM     26  C31 ZIN A   1      25.422  -5.055  34.555  0.00  0.00     0.185 C 
ATOM     27  O32 ZIN A   1      25.454  -4.893  35.752  0.00  0.00    -0.292 OA
BRANCH  26  28
ATOM     28  C33 ZIN A   1      24.210  -5.678  33.911  0.00  0.00     0.245 C 
BRANCH  28  29
ATOM     29  O34 ZIN A   1      23.034  -5.268  34.612  0.00  0.00    -0.393 OA
ATOM     30  H57 ZIN A   1      22.212  -5.428  34.129  0.00  0.00     0.209 HD
ENDBRANCH  28  29
ENDBRANCH  26  28
ENDBRANCH  23  26
BRANCH  19  31
ATOM     31  O25 ZIN A   1      25.778  -0.385  34.001  0.00  0.00    -0.392 OA
ATOM     32  H48 ZIN A   1      25.630   0.308  34.661  0.00  0.00     0.210 HD
ENDBRANCH  19  31
TORSDOF 5
ENDMDL
MODEL 111
REMARK CAVERDOCK RESULT:     -11.1      0.000      0.000
REMARK CAVERDOCK CONSTRAINTS:       0.0      0.0      0.0      0.0
REMARK CAVERDOCK TUNNEL: 110    -11.1      3.3    111.4
REMARK  5 active torsions:
REMARK  status: ('A' for Active; 'I' for Inactive)
REMARK    1  A    between atoms: C23_19  and  O25_20 
REMARK    2  A    between atoms: C29_24  and  O30_25 
REMARK    3  A    between atoms: C29_24  and  C31_26 
REMARK    4  A    between atoms: C31_26  and  C33_28 
REMARK    5  A    between atoms: C33_28  and  O34_29 
ROOT
ATOM      1  C1  ZIN A   1      27.580  -6.290  31.969  0.00  0.00     0.013 C 
ATOM      2  C2  ZIN A   1      26.384  -5.389  32.284  0.00  0.00     0.025 C 
ATOM      3  C4  ZIN A   1      26.326  -4.208  31.276  0.00  0.00     0.013 C 
ATOM      4  C5  ZIN A   1      27.053  -3.084  32.021  0.00  0.00     0.005 C 
ATOM      5  C7  ZIN A   1      26.739  -1.673  31.559  0.00  0.00     0.037 C 
ATOM      6  C9  ZIN A   1      27.187  -1.491  30.107  0.00  0.00     0.050 C 
ATOM      7  C10 ZIN A   1      26.831  -0.079  29.631  0.00  0.00     0.201 C 
ATOM      8  F12 ZIN A   1      27.342   0.129  28.346  0.00  0.00    -0.245 F 
ATOM      9  C13 ZIN A   1      27.449   0.914  30.598  0.00  0.00    -0.027 A 
ATOM     10  C14 ZIN A   1      28.196   1.899  30.116  0.00  0.00     0.061 A 
ATOM     11  C15 ZIN A   1      28.829   2.868  31.023  0.00  0.00     0.172 A 
ATOM     12  O16 ZIN A   1      29.483   3.796  30.584  0.00  0.00    -0.289 OA
ATOM     13  C17 ZIN A   1      28.653   2.692  32.474  0.00  0.00     0.052 A 
ATOM     14  C18 ZIN A   1      27.898   1.706  32.932  0.00  0.00    -0.006 A 
ATOM     15  C19 ZIN A   1      27.181   0.732  32.062  0.00  0.00     0.039 A 
ATOM     16  C20 ZIN A   1      25.680   0.919  32.288  0.00  0.00     0.028 C 
ATOM     17  C21 ZIN A   1      27.501  -0.706  32.479  0.00  0.00     0.147 C 
ATOM     18  F22 ZIN A   1      28.871  -0.936  32.325  0.00  0.00    -0.238 F 
ATOM     19  C23 ZIN A   1      27.141  -0.897  33.949  0.00  0.00     0.160 C 
ATOM     20  C26 ZIN A   1      27.318  -2.358  34.392  0.00  0.00     0.048 C 
ATOM     21  C27 ZIN A   1      26.495  -3.249  33.461  0.00  0.00     0.001 C 
ATOM     22  C28 ZIN A   1      25.042  -2.771  33.437  0.00  0.00     0.019 C 
ATOM     23  C29 ZIN A   1      26.550  -4.757  33.689  0.00  0.00     0.131 C 
ENDROOT
BRANCH  23  24
ATOM     24  O30 ZIN A   1      27.794  -5.122  34.290  0.00  0.00    -0.381 OA
ATOM     25  H54 ZIN A   1      27.713  -5.447  35.197  0.00  0.00     0.211 HD
ENDBRANCH  23  24
BRANCH  23  26
ATOM     26  C31 ZIN A   1      25.400  -5.196  34.558  0.00  0.00     0.185 C 
ATOM     27  O32 ZIN A   1      25.530  -5.233  35.758  0.00  0.00    -0.292 OA
BRANCH  26  28
ATOM     28  C33 ZIN A   1      24.088  -5.591  33.930  0.00  0.00     0.245 C 
BRANCH  28  29
ATOM     29  O34 ZIN A   1      23.020  -5.297  34.833  0.00  0.00    -0.393 OA
ATOM     30  H57 ZIN A   1      22.725  -6.055  35.354  0.00  0.00     0.209 HD
ENDBRANCH  28  29
ENDBRANCH  26  28
ENDBRANCH  23  26
BRANCH  19  31
ATOM     31  O25 ZIN A   1      25.779  -0.513  34.150  0.00  0.00    -0.392 OA
ATOM     32  H48 ZIN A   1      25.316  -0.267  33.336  0.00  0.00     0.210 HD
ENDBRANCH  19  31
TORSDOF 5
ENDMDL
MODEL 112
REMARK CAVERDOCK RESULT:      -9.3      0.000      0.000
REMARK CAVERDOCK CONSTRAINTS:       0.0      0.0      0.0      0.0
REMARK CAVERDOCK TUNNEL: 111     -9.3      3.3    112.4
REMARK  5 active torsions:
REMARK  status: ('A' for Active; 'I' for Inactive)
REMARK    1  A    between atoms: C23_19  and  O25_20 
REMARK    2  A    between atoms: C29_24  and  O30_25 
REMARK    3  A    between atoms: C29_24  and  C31_26 
REMARK    4  A    between atoms: C31_26  and  C33_28 
REMARK    5  A    between atoms: C33_28  and  O34_29 
ROOT
ATOM      1  C1  ZIN A   1      29.082   0.970  27.281  0.00  0.00     0.013 C 
ATOM      2  C2  ZIN A   1      29.488   1.132  28.748  0.00  0.00     0.025 C 
ATOM      3  C4  ZIN A   1      29.637  -0.262  29.417  0.00  0.00     0.013 C 
ATOM      4  C5  ZIN A   1      28.271  -0.475  30.076  0.00  0.00     0.005 C 
ATOM      5  C7  ZIN A   1      28.237  -1.473  31.219  0.00  0.00     0.037 C 
ATOM      6  C9  ZIN A   1      28.609  -2.865  30.705  0.00  0.00     0.050 C 
ATOM      7  C10 ZIN A   1      28.613  -3.860  31.870  0.00  0.00     0.201 C 
ATOM      8  F12 ZIN A   1      28.838  -5.153  31.384  0.00  0.00    -0.245 F 
ATOM      9  C13 ZIN A   1      27.258  -3.795  32.550  0.00  0.00    -0.027 A 
ATOM     10  C14 ZIN A   1      26.587  -4.921  32.753  0.00  0.00     0.061 A 
ATOM     11  C15 ZIN A   1      25.262  -4.896  33.391  0.00  0.00     0.172 A 
ATOM     12  O16 ZIN A   1      24.659  -5.929  33.614  0.00  0.00    -0.289 OA
ATOM     13  C17 ZIN A   1      24.681  -3.592  33.754  0.00  0.00     0.052 A 
ATOM     14  C18 ZIN A   1      25.372  -2.482  33.549  0.00  0.00    -0.006 A 
ATOM     15  C19 ZIN A   1      26.743  -2.450  32.966  0.00  0.00     0.039 A 
ATOM     16  C20 ZIN A   1      27.692  -1.894  34.030  0.00  0.00     0.028 C 
ATOM     17  C21 ZIN A   1      26.808  -1.476  31.786  0.00  0.00     0.147 C 
ATOM     18  F22 ZIN A   1      25.936  -1.910  30.782  0.00  0.00    -0.238 F 
ATOM     19  C23 ZIN A   1      26.362  -0.092  32.248  0.00  0.00     0.160 C 
ATOM     20  C26 ZIN A   1      26.529   0.958  31.138  0.00  0.00     0.048 C 
ATOM     21  C27 ZIN A   1      27.982   0.933  30.663  0.00  0.00     0.001 C 
ATOM     22  C28 ZIN A   1      28.921   1.123  31.857  0.00  0.00     0.019 C 
ATOM     23  C29 ZIN A   1      28.375   1.874  29.528  0.00  0.00     0.131 C 
ENDROOT
BRANCH  23  24
ATOM     24  O30 ZIN A   1      27.243   2.152  28.701  0.00  0.00    -0.381 OA
ATOM     25  H54 ZIN A   1      27.303   2.988  28.219  0.00  0.00     0.211 HD
ENDBRANCH  23  24
BRANCH  23  26
ATOM     26  C31 ZIN A   1      28.942   3.155  30.084  0.00  0.00     0.185 C 
ATOM     27  O32 ZIN A   1      28.302   3.807  30.874  0.00  0.00    -0.292 OA
BRANCH  26  28
ATOM     28  C33 ZIN A   1      30.310   3.623  29.655  0.00  0.00     0.245 C 
BRANCH  28  29
ATOM     29  O34 ZIN A   1      31.196   3.595  30.775  0.00  0.00    -0.393 OA
ATOM     30  H57 ZIN A   1      31.388   4.467  31.147  0.00  0.00     0.209 HD
ENDBRANCH  28  29
ENDBRANCH  26  28
ENDBRANCH  23  26
BRANCH  19  31
ATOM     31  O25 ZIN A   1      27.146   0.297  33.378  0.00  0.00    -0.392 OA
ATOM     32  H48 ZIN A   1      27.777  -0.376  33.670  0.00  0.00     0.210 HD
ENDBRANCH  19  31
TORSDOF 5
ENDMDL
MODEL 113
REMARK CAVERDOCK RESULT:     -10.9      0.000      0.000
REMARK CAVERDOCK CONSTRAINTS:       0.0      0.0      0.0      0.0
REMARK CAVERDOCK TUNNEL: 112    -10.9      3.3    113.1
REMARK  5 active torsions:
REMARK  status: ('A' for Active; 'I' for Inactive)
REMARK    1  A    between atoms: C23_19  and  O25_20 
REMARK    2  A    between atoms: C29_24  and  O30_25 
REMARK    3  A    between atoms: C29_24  and  C31_26 
REMARK    4  A    between atoms: C31_26  and  C33_28 
REMARK    5  A    between atoms: C33_28  and  O34_29 
ROOT
ATOM      1  C1  ZIN A   1      27.356  -6.489  32.001  0.00  0.00     0.013 C 
ATOM      2  C2  ZIN A   1      26.201  -5.582  32.431  0.00  0.00     0.025 C 
ATOM      3  C4  ZIN A   1      26.102  -4.359  31.478  0.00  0.00     0.013 C 
ATOM      4  C5  ZIN A   1      26.898  -3.280  32.219  0.00  0.00     0.005 C 
ATOM      5  C7  ZIN A   1      26.583  -1.846  31.837  0.00  0.00     0.037 C 
ATOM      6  C9  ZIN A   1      26.940  -1.610  30.367  0.00  0.00     0.050 C 
ATOM      7  C10 ZIN A   1      26.582  -0.173  29.975  0.00  0.00     0.201 C 
ATOM      8  F12 ZIN A   1      27.014   0.080  28.668  0.00  0.00    -0.245 F 
ATOM      9  C13 ZIN A   1      27.283   0.767  30.938  0.00  0.00    -0.027 A 
ATOM     10  C14 ZIN A   1      28.016   1.758  30.450  0.00  0.00     0.061 A 
ATOM     11  C15 ZIN A   1      28.726   2.677  31.352  0.00  0.00     0.172 A 
ATOM     12  O16 ZIN A   1      29.369   3.611  30.910  0.00  0.00    -0.289 OA
ATOM     13  C17 ZIN A   1      28.641   2.442  32.804  0.00  0.00     0.052 A 
ATOM     14  C18 ZIN A   1      27.897   1.452  33.269  0.00  0.00    -0.006 A 
ATOM     15  C19 ZIN A   1      27.106   0.528  32.408  0.00  0.00     0.039 A 
ATOM     16  C20 ZIN A   1      25.626   0.731  32.740  0.00  0.00     0.028 C 
ATOM     17  C21 ZIN A   1      27.423  -0.932  32.744  0.00  0.00     0.147 C 
ATOM     18  F22 ZIN A   1      28.775  -1.179  32.491  0.00  0.00    -0.238 F 
ATOM     19  C23 ZIN A   1      27.155  -1.178  34.226  0.00  0.00     0.160 C 
ATOM     20  C26 ZIN A   1      27.331  -2.660  34.596  0.00  0.00     0.048 C 
ATOM     21  C27 ZIN A   1      26.431  -3.496  33.684  0.00  0.00     0.001 C 
ATOM     22  C28 ZIN A   1      24.990  -2.992  33.776  0.00  0.00     0.019 C 
ATOM     23  C29 ZIN A   1      26.470  -5.013  33.846  0.00  0.00     0.131 C 
ENDROOT
BRANCH  23  24
ATOM     24  O30 ZIN A   1      27.743  -5.425  34.349  0.00  0.00    -0.381 OA
ATOM     25  H54 ZIN A   1      27.823  -5.369  35.311  0.00  0.00     0.211 HD
ENDBRANCH  23  24
BRANCH  23  26
ATOM     26  C31 ZIN A   1      25.371  -5.468  34.770  0.00  0.00     0.185 C 
ATOM     27  O32 ZIN A   1      25.483  -5.317  35.963  0.00  0.00    -0.292 OA
BRANCH  26  28
ATOM     28  C33 ZIN A   1      24.131  -6.114  34.206  0.00  0.00     0.245 C 
BRANCH  28  29
ATOM     29  O34 ZIN A   1      22.984  -5.341  34.566  0.00  0.00    -0.393 OA
ATOM     30  H57 ZIN A   1      22.380  -5.167  33.831  0.00  0.00     0.209 HD
ENDBRANCH  28  29
ENDBRANCH  26  28
ENDBRANCH  23  26
BRANCH  19  31
ATOM     31  O25 ZIN A   1      25.817  -0.779  34.531  0.00  0.00    -0.392 OA
ATOM     32  H48 ZIN A   1      25.623  -0.744  35.478  0.00  0.00     0.210 HD
ENDBRANCH  19  31
TORSDOF 5
ENDMDL
MODEL 114
REMARK CAVERDOCK RESULT:     -10.6      0.000      0.000
REMARK CAVERDOCK CONSTRAINTS:       0.0      0.0      0.0      0.0
REMARK CAVERDOCK TUNNEL: 113    -10.6      3.3    114.2
REMARK  5 active torsions:
REMARK  status: ('A' for Active; 'I' for Inactive)
REMARK    1  A    between atoms: C23_19  and  O25_20 
REMARK    2  A    between atoms: C29_24  and  O30_25 
REMARK    3  A    between atoms: C29_24  and  C31_26 
REMARK    4  A    between atoms: C31_26  and  C33_28 
REMARK    5  A    between atoms: C33_28  and  O34_29 
ROOT
ATOM      1  C1  ZIN A   1      27.316  -6.556  31.949  0.00  0.00     0.013 C 
ATOM      2  C2  ZIN A   1      26.162  -5.665  32.413  0.00  0.00     0.025 C 
ATOM      3  C4  ZIN A   1      26.053  -4.415  31.497  0.00  0.00     0.013 C 
ATOM      4  C5  ZIN A   1      26.851  -3.356  32.264  0.00  0.00     0.005 C 
ATOM      5  C7  ZIN A   1      26.529  -1.912  31.926  0.00  0.00     0.037 C 
ATOM      6  C9  ZIN A   1      26.875  -1.632  30.462  0.00  0.00     0.050 C 
ATOM      7  C10 ZIN A   1      26.511  -0.186  30.114  0.00  0.00     0.201 C 
ATOM      8  F12 ZIN A   1      26.933   0.107  28.812  0.00  0.00    -0.245 F 
ATOM      9  C13 ZIN A   1      27.215   0.728  31.099  0.00  0.00    -0.027 A 
ATOM     10  C14 ZIN A   1      27.942   1.735  30.635  0.00  0.00     0.061 A 
ATOM     11  C15 ZIN A   1      28.656   2.630  31.559  0.00  0.00     0.172 A 
ATOM     12  O16 ZIN A   1      29.293   3.578  31.140  0.00  0.00    -0.289 OA
ATOM     13  C17 ZIN A   1      28.582   2.352  33.003  0.00  0.00     0.052 A 
ATOM     14  C18 ZIN A   1      27.844   1.346  33.445  0.00  0.00    -0.006 A 
ATOM     15  C19 ZIN A   1      27.049   0.446  32.563  0.00  0.00     0.039 A 
ATOM     16  C20 ZIN A   1      25.571   0.634  32.911  0.00  0.00     0.028 C 
ATOM     17  C21 ZIN A   1      27.372  -1.022  32.853  0.00  0.00     0.147 C 
ATOM     18  F22 ZIN A   1      28.724  -1.258  32.585  0.00  0.00    -0.238 F 
ATOM     19  C23 ZIN A   1      27.116  -1.313  34.329  0.00  0.00     0.160 C 
ATOM     20  C26 ZIN A   1      27.298  -2.804  34.655  0.00  0.00     0.048 C 
ATOM     21  C27 ZIN A   1      26.395  -3.616  33.725  0.00  0.00     0.001 C 
ATOM     22  C28 ZIN A   1      24.953  -3.119  33.841  0.00  0.00     0.019 C 
ATOM     23  C29 ZIN A   1      26.439  -5.137  33.842  0.00  0.00     0.131 C 
ENDROOT
BRANCH  23  24
ATOM     24  O30 ZIN A   1      27.716  -5.559  34.324  0.00  0.00    -0.381 OA
ATOM     25  H54 ZIN A   1      27.673  -6.148  35.090  0.00  0.00     0.211 HD
ENDBRANCH  23  24
BRANCH  23  26
ATOM     26  C31 ZIN A   1      25.347  -5.623  34.760  0.00  0.00     0.185 C 
ATOM     27  O32 ZIN A   1      25.407  -5.393  35.945  0.00  0.00    -0.292 OA
BRANCH  26  28
ATOM     28  C33 ZIN A   1      24.181  -6.396  34.201  0.00  0.00     0.245 C 
BRANCH  28  29
ATOM     29  O34 ZIN A   1      22.999  -5.595  34.272  0.00  0.00    -0.393 OA
ATOM     30  H57 ZIN A   1      22.537  -5.650  35.119  0.00  0.00     0.209 HD
ENDBRANCH  28  29
ENDBRANCH  26  28
ENDBRANCH  23  26
BRANCH  19  31
ATOM     31  O25 ZIN A   1      25.778  -0.927  34.655  0.00  0.00    -0.392 OA
ATOM     32  H48 ZIN A   1      25.257  -0.634  33.894  0.00  0.00     0.210 HD
ENDBRANCH  19  31
TORSDOF 5
ENDMDL
MODEL 115
REMARK CAVERDOCK RESULT:     -10.1      0.000      0.000
REMARK CAVERDOCK CONSTRAINTS:       0.0      0.0      0.0      0.0
REMARK CAVERDOCK TUNNEL: 114    -10.1      3.2    115.2
REMARK  5 active torsions:
REMARK  status: ('A' for Active; 'I' for Inactive)
REMARK    1  A    between atoms: C23_19  and  O25_20 
REMARK    2  A    between atoms: C29_24  and  O30_25 
REMARK    3  A    between atoms: C29_24  and  C31_26 
REMARK    4  A    between atoms: C31_26  and  C33_28 
REMARK    5  A    between atoms: C33_28  and  O34_29 
ROOT
ATOM      1  C1  ZIN A   1      27.314  -6.805  32.262  0.00  0.00     0.013 C 
ATOM      2  C2  ZIN A   1      26.139  -5.886  32.604  0.00  0.00     0.025 C 
ATOM      3  C4  ZIN A   1      26.108  -4.676  31.631  0.00  0.00     0.013 C 
ATOM      4  C5  ZIN A   1      26.863  -3.591  32.407  0.00  0.00     0.005 C 
ATOM      5  C7  ZIN A   1      26.581  -2.160  31.986  0.00  0.00     0.037 C 
ATOM      6  C9  ZIN A   1      27.032  -1.947  30.539  0.00  0.00     0.050 C 
ATOM      7  C10 ZIN A   1      26.709  -0.514  30.105  0.00  0.00     0.201 C 
ATOM      8  F12 ZIN A   1      27.225  -0.281  28.825  0.00  0.00    -0.245 F 
ATOM      9  C13 ZIN A   1      27.352   0.436  31.098  0.00  0.00    -0.027 A 
ATOM     10  C14 ZIN A   1      28.121   1.417  30.644  0.00  0.00     0.061 A 
ATOM     11  C15 ZIN A   1      28.779   2.344  31.577  0.00  0.00     0.172 A 
ATOM     12  O16 ZIN A   1      29.454   3.269  31.164  0.00  0.00    -0.289 OA
ATOM     13  C17 ZIN A   1      28.600   2.130  33.023  0.00  0.00     0.052 A 
ATOM     14  C18 ZIN A   1      27.822   1.150  33.454  0.00  0.00    -0.006 A 
ATOM     15  C19 ZIN A   1      27.081   0.218  32.557  0.00  0.00     0.039 A 
ATOM     16  C20 ZIN A   1      25.585   0.434  32.791  0.00  0.00     0.028 C 
ATOM     17  C21 ZIN A   1      27.367  -1.238  32.932  0.00  0.00     0.147 C 
ATOM     18  F22 ZIN A   1      28.731  -1.496  32.769  0.00  0.00    -0.238 F 
ATOM     19  C23 ZIN A   1      27.004  -1.463  34.397  0.00  0.00     0.160 C 
ATOM     20  C26 ZIN A   1      27.147  -2.940  34.797  0.00  0.00     0.048 C 
ATOM     21  C27 ZIN A   1      26.302  -3.784  33.842  0.00  0.00     0.001 C 
ATOM     22  C28 ZIN A   1      24.861  -3.271  33.835  0.00  0.00     0.019 C 
ATOM     23  C29 ZIN A   1      26.321  -5.299  34.026  0.00  0.00     0.131 C 
ENDROOT
BRANCH  23  24
ATOM     24  O30 ZIN A   1      27.557  -5.710  34.615  0.00  0.00    -0.381 OA
ATOM     25  H54 ZIN A   1      28.197  -4.994  34.727  0.00  0.00     0.211 HD
ENDBRANCH  23  24
BRANCH  23  26
ATOM     26  C31 ZIN A   1      25.162  -5.735  34.885  0.00  0.00     0.185 C 
ATOM     27  O32 ZIN A   1      25.136  -5.446  36.057  0.00  0.00    -0.292 OA
BRANCH  26  28
ATOM     28  C33 ZIN A   1      24.036  -6.535  34.281  0.00  0.00     0.245 C 
BRANCH  28  29
ATOM     29  O34 ZIN A   1      22.856  -5.731  34.226  0.00  0.00    -0.393 OA
ATOM     30  H57 ZIN A   1      22.584  -5.373  35.082  0.00  0.00     0.209 HD
ENDBRANCH  28  29
ENDBRANCH  26  28
ENDBRANCH  23  26
BRANCH  19  31
ATOM     31  O25 ZIN A   1      25.651  -1.053  34.610  0.00  0.00    -0.392 OA
ATOM     32  H48 ZIN A   1      25.299  -0.481  33.913  0.00  0.00     0.210 HD
ENDBRANCH  19  31
TORSDOF 5
ENDMDL
MODEL 116
REMARK CAVERDOCK RESULT:     -10.3      0.000      0.000
REMARK CAVERDOCK CONSTRAINTS:       0.0      0.0      0.0      0.0
REMARK CAVERDOCK TUNNEL: 115    -10.3      3.2    116.5
REMARK  5 active torsions:
REMARK  status: ('A' for Active; 'I' for Inactive)
REMARK    1  A    between atoms: C23_19  and  O25_20 
REMARK    2  A    between atoms: C29_24  and  O30_25 
REMARK    3  A    between atoms: C29_24  and  C31_26 
REMARK    4  A    between atoms: C31_26  and  C33_28 
REMARK    5  A    between atoms: C33_28  and  O34_29 
ROOT
ATOM      1  C1  ZIN A   1      28.964   0.182  27.410  0.00  0.00     0.013 C 
ATOM      2  C2  ZIN A   1      29.317   0.437  28.876  0.00  0.00     0.025 C 
ATOM      3  C4  ZIN A   1      29.456  -0.911  29.634  0.00  0.00     0.013 C 
ATOM      4  C5  ZIN A   1      28.069  -1.099  30.259  0.00  0.00     0.005 C 
ATOM      5  C7  ZIN A   1      28.004  -2.025  31.459  0.00  0.00     0.037 C 
ATOM      6  C9  ZIN A   1      28.406  -3.442  31.044  0.00  0.00     0.050 C 
ATOM      7  C10 ZIN A   1      28.378  -4.364  32.267  0.00  0.00     0.201 C 
ATOM      8  F12 ZIN A   1      28.631  -5.682  31.870  0.00  0.00    -0.245 F 
ATOM      9  C13 ZIN A   1      27.000  -4.272  32.896  0.00  0.00    -0.027 A 
ATOM     10  C14 ZIN A   1      26.332  -5.390  33.145  0.00  0.00     0.061 A 
ATOM     11  C15 ZIN A   1      24.986  -5.341  33.734  0.00  0.00     0.172 A 
ATOM     12  O16 ZIN A   1      24.384  -6.365  34.000  0.00  0.00    -0.289 OA
ATOM     13  C17 ZIN A   1      24.382  -4.023  33.997  0.00  0.00     0.052 A 
ATOM     14  C18 ZIN A   1      25.070  -2.920  33.748  0.00  0.00    -0.006 A 
ATOM     15  C19 ZIN A   1      26.460  -2.909  33.211  0.00  0.00     0.039 A 
ATOM     16  C20 ZIN A   1      27.366  -2.280  34.270  0.00  0.00     0.028 C 
ATOM     17  C21 ZIN A   1      26.557  -2.009  31.976  0.00  0.00     0.147 C 
ATOM     18  F22 ZIN A   1      25.723  -2.512  30.972  0.00  0.00    -0.238 F 
ATOM     19  C23 ZIN A   1      26.083  -0.604  32.337  0.00  0.00     0.160 C 
ATOM     20  C26 ZIN A   1      26.279   0.379  31.172  0.00  0.00     0.048 C 
ATOM     21  C27 ZIN A   1      27.748   0.339  30.748  0.00  0.00     0.001 C 
ATOM     22  C28 ZIN A   1      28.643   0.612  31.959  0.00  0.00     0.019 C 
ATOM     23  C29 ZIN A   1      28.172   1.214  29.572  0.00  0.00     0.131 C 
ENDROOT
BRANCH  23  24
ATOM     24  O30 ZIN A   1      27.067   1.429  28.691  0.00  0.00    -0.381 OA
ATOM     25  H54 ZIN A   1      26.595   0.621  28.448  0.00  0.00     0.211 HD
ENDBRANCH  23  24
BRANCH  23  26
ATOM     26  C31 ZIN A   1      28.709   2.532  30.067  0.00  0.00     0.185 C 
ATOM     27  O32 ZIN A   1      28.034   3.227  30.789  0.00  0.00    -0.292 OA
BRANCH  26  28
ATOM     28  C33 ZIN A   1      30.088   2.985  29.661  0.00  0.00     0.245 C 
BRANCH  28  29
ATOM     29  O34 ZIN A   1      30.472   4.112  30.451  0.00  0.00    -0.393 OA
ATOM     30  H57 ZIN A   1      31.428   4.242  30.514  0.00  0.00     0.209 HD
ENDBRANCH  28  29
ENDBRANCH  26  28
ENDBRANCH  23  26
BRANCH  19  31
ATOM     31  O25 ZIN A   1      26.824  -0.138  33.467  0.00  0.00    -0.392 OA
ATOM     32  H48 ZIN A   1      26.989  -0.817  34.137  0.00  0.00     0.210 HD
ENDBRANCH  19  31
TORSDOF 5
ENDMDL
MODEL 117
REMARK CAVERDOCK RESULT:     -10.3      0.000      0.000
REMARK CAVERDOCK CONSTRAINTS:       0.0      0.0      0.0      0.0
REMARK CAVERDOCK TUNNEL: 116    -10.3      3.2    117.6
REMARK  5 active torsions:
REMARK  status: ('A' for Active; 'I' for Inactive)
REMARK    1  A    between atoms: C23_19  and  O25_20 
REMARK    2  A    between atoms: C29_24  and  O30_25 
REMARK    3  A    between atoms: C29_24  and  C31_26 
REMARK    4  A    between atoms: C31_26  and  C33_28 
REMARK    5  A    between atoms: C33_28  and  O34_29 
ROOT
ATOM      1  C1  ZIN A   1      28.973   0.215  27.578  0.00  0.00     0.013 C 
ATOM      2  C2  ZIN A   1      29.308   0.445  29.053  0.00  0.00     0.025 C 
ATOM      3  C4  ZIN A   1      29.451  -0.917  29.786  0.00  0.00     0.013 C 
ATOM      4  C5  ZIN A   1      28.059  -1.130  30.391  0.00  0.00     0.005 C 
ATOM      5  C7  ZIN A   1      27.990  -2.080  31.572  0.00  0.00     0.037 C 
ATOM      6  C9  ZIN A   1      28.410  -3.484  31.134  0.00  0.00     0.050 C 
ATOM      7  C10 ZIN A   1      28.377  -4.431  32.339  0.00  0.00     0.201 C 
ATOM      8  F12 ZIN A   1      28.647  -5.738  31.919  0.00  0.00    -0.245 F 
ATOM      9  C13 ZIN A   1      26.991  -4.364  32.953  0.00  0.00    -0.027 A 
ATOM     10  C14 ZIN A   1      26.331  -5.493  33.173  0.00  0.00     0.061 A 
ATOM     11  C15 ZIN A   1      24.978  -5.468  33.748  0.00  0.00     0.172 A 
ATOM     12  O16 ZIN A   1      24.383  -6.502  33.987  0.00  0.00    -0.289 OA
ATOM     13  C17 ZIN A   1      24.358  -4.162  34.029  0.00  0.00     0.052 A 
ATOM     14  C18 ZIN A   1      25.038  -3.048  33.809  0.00  0.00    -0.006 A 
ATOM     15  C19 ZIN A   1      26.434  -3.013  33.288  0.00  0.00     0.039 A 
ATOM     16  C20 ZIN A   1      27.323  -2.396  34.370  0.00  0.00     0.028 C 
ATOM     17  C21 ZIN A   1      26.536  -2.088  32.073  0.00  0.00     0.147 C 
ATOM     18  F22 ZIN A   1      25.719  -2.579  31.050  0.00  0.00    -0.238 F 
ATOM     19  C23 ZIN A   1      26.045  -0.695  32.456  0.00  0.00     0.160 C 
ATOM     20  C26 ZIN A   1      26.245   0.313  31.312  0.00  0.00     0.048 C 
ATOM     21  C27 ZIN A   1      27.719   0.296  30.905  0.00  0.00     0.001 C 
ATOM     22  C28 ZIN A   1      28.598   0.553  32.131  0.00  0.00     0.019 C 
ATOM     23  C29 ZIN A   1      28.148   1.197  29.750  0.00  0.00     0.131 C 
ENDROOT
BRANCH  23  24
ATOM     24  O30 ZIN A   1      27.051   1.419  28.862  0.00  0.00    -0.381 OA
ATOM     25  H54 ZIN A   1      26.553   0.619  28.644  0.00  0.00     0.211 HD
ENDBRANCH  23  24
BRANCH  23  26
ATOM     26  C31 ZIN A   1      28.666   2.510  30.278  0.00  0.00     0.185 C 
ATOM     27  O32 ZIN A   1      27.913   3.283  30.821  0.00  0.00    -0.292 OA
BRANCH  26  28
ATOM     28  C33 ZIN A   1      30.125   2.860  30.127  0.00  0.00     0.245 C 
BRANCH  28  29
ATOM     29  O34 ZIN A   1      30.631   3.342  31.373  0.00  0.00    -0.393 OA
ATOM     30  H57 ZIN A   1      29.980   3.822  31.903  0.00  0.00     0.209 HD
ENDBRANCH  28  29
ENDBRANCH  26  28
ENDBRANCH  23  26
BRANCH  19  31
ATOM     31  O25 ZIN A   1      26.769  -0.244  33.603  0.00  0.00    -0.392 OA
ATOM     32  H48 ZIN A   1      27.114  -0.959  34.157  0.00  0.00     0.210 HD
ENDBRANCH  19  31
TORSDOF 5
ENDMDL
MODEL 118
REMARK CAVERDOCK RESULT:     -10.4      0.000      0.000
REMARK CAVERDOCK CONSTRAINTS:       0.0      0.0      0.0      0.0
REMARK CAVERDOCK TUNNEL: 117    -10.4      3.2    118.4
REMARK  5 active torsions:
REMARK  status: ('A' for Active; 'I' for Inactive)
REMARK    1  A    between atoms: C23_19  and  O25_20 
REMARK    2  A    between atoms: C29_24  and  O30_25 
REMARK    3  A    between atoms: C29_24  and  C31_26 
REMARK    4  A    between atoms: C31_26  and  C33_28 
REMARK    5  A    between atoms: C33_28  and  O34_29 
ROOT
ATOM      1  C1  ZIN A   1      28.852   0.258  27.614  0.00  0.00     0.013 C 
ATOM      2  C2  ZIN A   1      29.196   0.494  29.086  0.00  0.00     0.025 C 
ATOM      3  C4  ZIN A   1      29.367  -0.865  29.819  0.00  0.00     0.013 C 
ATOM      4  C5  ZIN A   1      27.984  -1.099  30.435  0.00  0.00     0.005 C 
ATOM      5  C7  ZIN A   1      27.940  -2.049  31.618  0.00  0.00     0.037 C 
ATOM      6  C9  ZIN A   1      28.379  -3.447  31.178  0.00  0.00     0.050 C 
ATOM      7  C10 ZIN A   1      28.372  -4.393  32.383  0.00  0.00     0.201 C 
ATOM      8  F12 ZIN A   1      28.659  -5.696  31.962  0.00  0.00    -0.245 F 
ATOM      9  C13 ZIN A   1      26.991  -4.348  33.010  0.00  0.00    -0.027 A 
ATOM     10  C14 ZIN A   1      26.351  -5.488  33.235  0.00  0.00     0.061 A 
ATOM     11  C15 ZIN A   1      25.002  -5.484  33.822  0.00  0.00     0.172 A 
ATOM     12  O16 ZIN A   1      24.427  -6.528  34.067  0.00  0.00    -0.289 OA
ATOM     13  C17 ZIN A   1      24.364  -4.188  34.108  0.00  0.00     0.052 A 
ATOM     14  C18 ZIN A   1      25.025  -3.063  33.882  0.00  0.00    -0.006 A 
ATOM     15  C19 ZIN A   1      26.415  -3.006  33.348  0.00  0.00     0.039 A 
ATOM     16  C20 ZIN A   1      27.303  -2.374  34.422  0.00  0.00     0.028 C 
ATOM     17  C21 ZIN A   1      26.492  -2.080  32.131  0.00  0.00     0.147 C 
ATOM     18  F22 ZIN A   1      25.673  -2.586  31.116  0.00  0.00    -0.238 F 
ATOM     19  C23 ZIN A   1      25.981  -0.695  32.517  0.00  0.00     0.160 C 
ATOM     20  C26 ZIN A   1      26.155   0.314  31.371  0.00  0.00     0.048 C 
ATOM     21  C27 ZIN A   1      27.625   0.321  30.951  0.00  0.00     0.001 C 
ATOM     22  C28 ZIN A   1      28.511   0.593  32.169  0.00  0.00     0.019 C 
ATOM     23  C29 ZIN A   1      28.029   1.228  29.793  0.00  0.00     0.131 C 
ENDROOT
BRANCH  23  24
ATOM     24  O30 ZIN A   1      26.921   1.431  28.913  0.00  0.00    -0.381 OA
ATOM     25  H54 ZIN A   1      26.726   0.673  28.345  0.00  0.00     0.211 HD
ENDBRANCH  23  24
BRANCH  23  26
ATOM     26  C31 ZIN A   1      28.531   2.550  30.314  0.00  0.00     0.185 C 
ATOM     27  O32 ZIN A   1      27.814   3.242  30.997  0.00  0.00    -0.292 OA
BRANCH  26  28
ATOM     28  C33 ZIN A   1      29.929   3.009  29.984  0.00  0.00     0.245 C 
BRANCH  28  29
ATOM     29  O34 ZIN A   1      30.131   4.328  30.496  0.00  0.00    -0.393 OA
ATOM     30  H57 ZIN A   1      30.101   5.021  29.823  0.00  0.00     0.209 HD
ENDBRANCH  28  29
ENDBRANCH  26  28
ENDBRANCH  23  26
BRANCH  19  31
ATOM     31  O25 ZIN A   1      26.708  -0.232  33.658  0.00  0.00    -0.392 OA
ATOM     32  H48 ZIN A   1      26.212  -0.283  34.488  0.00  0.00     0.210 HD
ENDBRANCH  19  31
TORSDOF 5
ENDMDL
MODEL 119
REMARK CAVERDOCK RESULT:     -10.6      0.000      0.000
REMARK CAVERDOCK CONSTRAINTS:       0.0      0.0      0.0      0.0
REMARK CAVERDOCK TUNNEL: 118    -10.6      3.2    119.2
REMARK  5 active torsions:
REMARK  status: ('A' for Active; 'I' for Inactive)
REMARK    1  A    between atoms: C23_19  and  O25_20 
REMARK    2  A    between atoms: C29_24  and  O30_25 
REMARK    3  A    between atoms: C29_24  and  C31_26 
REMARK    4  A    between atoms: C31_26  and  C33_28 
REMARK    5  A    between atoms: C33_28  and  O34_29 
ROOT
ATOM      1  C1  ZIN A   1      28.821   0.173  27.784  0.00  0.00     0.013 C 
ATOM      2  C2  ZIN A   1      29.144   0.406  29.261  0.00  0.00     0.025 C 
ATOM      3  C4  ZIN A   1      29.325  -0.954  29.989  0.00  0.00     0.013 C 
ATOM      4  C5  ZIN A   1      27.939  -1.211  30.588  0.00  0.00     0.005 C 
ATOM      5  C7  ZIN A   1      27.894  -2.167  31.766  0.00  0.00     0.037 C 
ATOM      6  C9  ZIN A   1      28.357  -3.557  31.323  0.00  0.00     0.050 C 
ATOM      7  C10 ZIN A   1      28.349  -4.509  32.524  0.00  0.00     0.201 C 
ATOM      8  F12 ZIN A   1      28.659  -5.806  32.099  0.00  0.00    -0.245 F 
ATOM      9  C13 ZIN A   1      26.960  -4.486  33.134  0.00  0.00    -0.027 A 
ATOM     10  C14 ZIN A   1      26.334  -5.636  33.346  0.00  0.00     0.061 A 
ATOM     11  C15 ZIN A   1      24.978  -5.653  33.917  0.00  0.00     0.172 A 
ATOM     12  O16 ZIN A   1      24.414  -6.706  34.150  0.00  0.00    -0.289 OA
ATOM     13  C17 ZIN A   1      24.319  -4.368  34.202  0.00  0.00     0.052 A 
ATOM     14  C18 ZIN A   1      24.966  -3.233  33.989  0.00  0.00    -0.006 A 
ATOM     15  C19 ZIN A   1      26.362  -3.154  33.473  0.00  0.00     0.039 A 
ATOM     16  C20 ZIN A   1      27.228  -2.515  34.560  0.00  0.00     0.028 C 
ATOM     17  C21 ZIN A   1      26.440  -2.221  32.261  0.00  0.00     0.147 C 
ATOM     18  F22 ZIN A   1      25.641  -2.732  31.234  0.00  0.00    -0.238 F 
ATOM     19  C23 ZIN A   1      25.906  -0.845  32.648  0.00  0.00     0.160 C 
ATOM     20  C26 ZIN A   1      26.079   0.173  31.509  0.00  0.00     0.048 C 
ATOM     21  C27 ZIN A   1      27.554   0.202  31.107  0.00  0.00     0.001 C 
ATOM     22  C28 ZIN A   1      28.421   0.480  32.337  0.00  0.00     0.019 C 
ATOM     23  C29 ZIN A   1      27.959   1.121  29.958  0.00  0.00     0.131 C 
ENDROOT
BRANCH  23  24
ATOM     24  O30 ZIN A   1      26.859   1.313  29.066  0.00  0.00    -0.381 OA
ATOM     25  H54 ZIN A   1      26.019   1.489  29.510  0.00  0.00     0.211 HD
ENDBRANCH  23  24
BRANCH  23  26
ATOM     26  C31 ZIN A   1      28.437   2.446  30.492  0.00  0.00     0.185 C 
ATOM     27  O32 ZIN A   1      27.707   3.118  31.181  0.00  0.00    -0.292 OA
BRANCH  26  28
ATOM     28  C33 ZIN A   1      29.825   2.935  30.166  0.00  0.00     0.245 C 
BRANCH  28  29
ATOM     29  O34 ZIN A   1      29.920   4.331  30.456  0.00  0.00    -0.393 OA
ATOM     30  H57 ZIN A   1      29.208   4.665  31.018  0.00  0.00     0.209 HD
ENDBRANCH  28  29
ENDBRANCH  26  28
ENDBRANCH  23  26
BRANCH  19  31
ATOM     31  O25 ZIN A   1      26.613  -0.378  33.800  0.00  0.00    -0.392 OA
ATOM     32  H48 ZIN A   1      27.472   0.020  33.600  0.00  0.00     0.210 HD
ENDBRANCH  19  31
TORSDOF 5
ENDMDL
MODEL 120
REMARK CAVERDOCK RESULT:     -10.8      0.000      0.000
REMARK CAVERDOCK CONSTRAINTS:       0.0      0.0      0.0      0.0
REMARK CAVERDOCK TUNNEL: 119    -10.8      3.2    120.1
REMARK  5 active torsions:
REMARK  status: ('A' for Active; 'I' for Inactive)
REMARK    1  A    between atoms: C23_19  and  O25_20 
REMARK    2  A    between atoms: C29_24  and  O30_25 
REMARK    3  A    between atoms: C29_24  and  C31_26 
REMARK    4  A    between atoms: C31_26  and  C33_28 
REMARK    5  A    between atoms: C33_28  and  O34_29 
ROOT
ATOM      1  C1  ZIN A   1      28.591  -0.148  27.530  0.00  0.00     0.013 C 
ATOM      2  C2  ZIN A   1      28.992   0.097  28.986  0.00  0.00     0.025 C 
ATOM      3  C4  ZIN A   1      29.168  -1.258  29.725  0.00  0.00     0.013 C 
ATOM      4  C5  ZIN A   1      27.805  -1.464  30.394  0.00  0.00     0.005 C 
ATOM      5  C7  ZIN A   1      27.790  -2.403  31.587  0.00  0.00     0.037 C 
ATOM      6  C9  ZIN A   1      28.190  -3.812  31.145  0.00  0.00     0.050 C 
ATOM      7  C10 ZIN A   1      28.213  -4.746  32.359  0.00  0.00     0.201 C 
ATOM      8  F12 ZIN A   1      28.464  -6.057  31.940  0.00  0.00    -0.245 F 
ATOM      9  C13 ZIN A   1      26.856  -4.673  33.035  0.00  0.00    -0.027 A 
ATOM     10  C14 ZIN A   1      26.207  -5.800  33.295  0.00  0.00     0.061 A 
ATOM     11  C15 ZIN A   1      24.881  -5.769  33.930  0.00  0.00     0.172 A 
ATOM     12  O16 ZIN A   1      24.298  -6.801  34.206  0.00  0.00    -0.289 OA
ATOM     13  C17 ZIN A   1      24.274  -4.460  34.226  0.00  0.00     0.052 A 
ATOM     14  C18 ZIN A   1      24.943  -3.348  33.965  0.00  0.00    -0.006 A 
ATOM     15  C19 ZIN A   1      26.314  -3.318  33.381  0.00  0.00     0.039 A 
ATOM     16  C20 ZIN A   1      27.250  -2.691  34.415  0.00  0.00     0.028 C 
ATOM     17  C21 ZIN A   1      26.360  -2.406  32.153  0.00  0.00     0.147 C 
ATOM     18  F22 ZIN A   1      25.498  -2.907  31.173  0.00  0.00    -0.238 F 
ATOM     19  C23 ZIN A   1      25.886  -1.009  32.544  0.00  0.00     0.160 C 
ATOM     20  C26 ZIN A   1      26.034  -0.013  31.382  0.00  0.00     0.048 C 
ATOM     21  C27 ZIN A   1      27.488  -0.034  30.909  0.00  0.00     0.001 C 
ATOM     22  C28 ZIN A   1      28.421   0.236  32.091  0.00  0.00     0.019 C 
ATOM     23  C29 ZIN A   1      27.863   0.856  29.727  0.00  0.00     0.131 C 
ENDROOT
BRANCH  23  24
ATOM     24  O30 ZIN A   1      26.727   1.068  28.887  0.00  0.00    -0.381 OA
ATOM     25  H54 ZIN A   1      25.880   0.901  29.321  0.00  0.00     0.211 HD
ENDBRANCH  23  24
BRANCH  23  26
ATOM     26  C31 ZIN A   1      28.405   2.174  30.217  0.00  0.00     0.185 C 
ATOM     27  O32 ZIN A   1      27.742   2.862  30.957  0.00  0.00    -0.292 OA
BRANCH  26  28
ATOM     28  C33 ZIN A   1      29.772   2.635  29.783  0.00  0.00     0.245 C 
BRANCH  28  29
ATOM     29  O34 ZIN A   1      30.196   3.718  30.614  0.00  0.00    -0.393 OA
ATOM     30  H57 ZIN A   1      31.157   3.815  30.675  0.00  0.00     0.209 HD
ENDBRANCH  28  29
ENDBRANCH  26  28
ENDBRANCH  23  26
BRANCH  19  31
ATOM     31  O25 ZIN A   1      26.661  -0.547  33.652  0.00  0.00    -0.392 OA
ATOM     32  H48 ZIN A   1      26.762  -1.198  34.361  0.00  0.00     0.210 HD
ENDBRANCH  19  31
TORSDOF 5
ENDMDL
MODEL 121
REMARK CAVERDOCK RESULT:     -10.8      0.000      0.000
REMARK CAVERDOCK CONSTRAINTS:       0.0      0.0      0.0      0.0
REMARK CAVERDOCK TUNNEL: 120    -10.8      3.3    121.4
REMARK  5 active torsions:
REMARK  status: ('A' for Active; 'I' for Inactive)
REMARK    1  A    between atoms: C23_19  and  O25_20 
REMARK    2  A    between atoms: C29_24  and  O30_25 
REMARK    3  A    between atoms: C29_24  and  C31_26 
REMARK    4  A    between atoms: C31_26  and  C33_28 
REMARK    5  A    between atoms: C33_28  and  O34_29 
ROOT
ATOM      1  C1  ZIN A   1      28.560  -0.114  27.659  0.00  0.00     0.013 C 
ATOM      2  C2  ZIN A   1      28.936   0.119  29.124  0.00  0.00     0.025 C 
ATOM      3  C4  ZIN A   1      29.122  -1.242  29.850  0.00  0.00     0.013 C 
ATOM      4  C5  ZIN A   1      27.753  -1.477  30.496  0.00  0.00     0.005 C 
ATOM      5  C7  ZIN A   1      27.734  -2.430  31.677  0.00  0.00     0.037 C 
ATOM      6  C9  ZIN A   1      28.161  -3.827  31.224  0.00  0.00     0.050 C 
ATOM      7  C10 ZIN A   1      28.180  -4.776  32.427  0.00  0.00     0.201 C 
ATOM      8  F12 ZIN A   1      28.456  -6.078  31.996  0.00  0.00    -0.245 F 
ATOM      9  C13 ZIN A   1      26.813  -4.731  33.084  0.00  0.00    -0.027 A 
ATOM     10  C14 ZIN A   1      26.177  -5.871  33.321  0.00  0.00     0.061 A 
ATOM     11  C15 ZIN A   1      24.841  -5.867  33.937  0.00  0.00     0.172 A 
ATOM     12  O16 ZIN A   1      24.270  -6.911  34.192  0.00  0.00    -0.289 OA
ATOM     13  C17 ZIN A   1      24.211  -4.571  34.239  0.00  0.00     0.052 A 
ATOM     14  C18 ZIN A   1      24.867  -3.446  34.001  0.00  0.00    -0.006 A 
ATOM     15  C19 ZIN A   1      26.246  -3.389  33.438  0.00  0.00     0.039 A 
ATOM     16  C20 ZIN A   1      27.157  -2.760  34.493  0.00  0.00     0.028 C 
ATOM     17  C21 ZIN A   1      26.297  -2.461  32.222  0.00  0.00     0.147 C 
ATOM     18  F22 ZIN A   1      25.456  -2.963  31.223  0.00  0.00    -0.238 F 
ATOM     19  C23 ZIN A   1      25.796  -1.076  32.622  0.00  0.00     0.160 C 
ATOM     20  C26 ZIN A   1      25.946  -0.064  31.475  0.00  0.00     0.048 C 
ATOM     21  C27 ZIN A   1      27.407  -0.058  31.023  0.00  0.00     0.001 C 
ATOM     22  C28 ZIN A   1      28.319   0.211  32.222  0.00  0.00     0.019 C 
ATOM     23  C29 ZIN A   1      27.786   0.852  29.858  0.00  0.00     0.131 C 
ENDROOT
BRANCH  23  24
ATOM     24  O30 ZIN A   1      26.660   1.058  29.004  0.00  0.00    -0.381 OA
ATOM     25  H54 ZIN A   1      26.865   1.541  28.191  0.00  0.00     0.211 HD
ENDBRANCH  23  24
BRANCH  23  26
ATOM     26  C31 ZIN A   1      28.301   2.172  30.372  0.00  0.00     0.185 C 
ATOM     27  O32 ZIN A   1      27.597   2.866  31.066  0.00  0.00    -0.292 OA
BRANCH  26  28
ATOM     28  C33 ZIN A   1      29.694   2.627  30.019  0.00  0.00     0.245 C 
BRANCH  28  29
ATOM     29  O34 ZIN A   1      30.255   3.344  31.120  0.00  0.00    -0.393 OA
ATOM     30  H57 ZIN A   1      31.213   3.462  31.066  0.00  0.00     0.209 HD
ENDBRANCH  28  29
ENDBRANCH  26  28
ENDBRANCH  23  26
BRANCH  19  31
ATOM     31  O25 ZIN A   1      26.548  -0.616  33.748  0.00  0.00    -0.392 OA
ATOM     32  H48 ZIN A   1      26.005  -0.365  34.508  0.00  0.00     0.210 HD
ENDBRANCH  19  31
TORSDOF 5
ENDMDL
MODEL 122
REMARK CAVERDOCK RESULT:     -10.9      0.000      0.000
REMARK CAVERDOCK CONSTRAINTS:       0.0      0.0      0.0      0.0
REMARK CAVERDOCK TUNNEL: 121    -10.9      3.3    122.4
REMARK  5 active torsions:
REMARK  status: ('A' for Active; 'I' for Inactive)
REMARK    1  A    between atoms: C23_19  and  O25_20 
REMARK    2  A    between atoms: C29_24  and  O30_25 
REMARK    3  A    between atoms: C29_24  and  C31_26 
REMARK    4  A    between atoms: C31_26  and  C33_28 
REMARK    5  A    between atoms: C33_28  and  O34_29 
ROOT
ATOM      1  C1  ZIN A   1      28.611  -0.326  27.745  0.00  0.00     0.013 C 
ATOM      2  C2  ZIN A   1      28.957  -0.082  29.216  0.00  0.00     0.025 C 
ATOM      3  C4  ZIN A   1      29.118  -1.437  29.958  0.00  0.00     0.013 C 
ATOM      4  C5  ZIN A   1      27.734  -1.657  30.576  0.00  0.00     0.005 C 
ATOM      5  C7  ZIN A   1      27.683  -2.598  31.766  0.00  0.00     0.037 C 
ATOM      6  C9  ZIN A   1      28.112  -4.003  31.335  0.00  0.00     0.050 C 
ATOM      7  C10 ZIN A   1      28.098  -4.940  32.547  0.00  0.00     0.201 C 
ATOM      8  F12 ZIN A   1      28.376  -6.248  32.135  0.00  0.00    -0.245 F 
ATOM      9  C13 ZIN A   1      26.718  -4.881  33.173  0.00  0.00    -0.027 A 
ATOM     10  C14 ZIN A   1      26.070  -6.014  33.407  0.00  0.00     0.061 A 
ATOM     11  C15 ZIN A   1      24.721  -5.996  33.994  0.00  0.00     0.172 A 
ATOM     12  O16 ZIN A   1      24.138  -7.034  34.246  0.00  0.00    -0.289 OA
ATOM     13  C17 ZIN A   1      24.093  -4.693  34.271  0.00  0.00     0.052 A 
ATOM     14  C18 ZIN A   1      24.761  -3.575  34.037  0.00  0.00    -0.006 A 
ATOM     15  C19 ZIN A   1      26.152  -3.531  33.503  0.00  0.00     0.039 A
[truncated: 136,564 more chars]
