# Supplementary material for: Fully automated virtual screening pipeline of FDA-approved drugs using Caver Web
Source: Comput Struct Biotechnol J. 2022 Nov 17;20:6512–8. doi: 10.1016/j.csbj.2022.11.031 (PMC9705369; doi:10.1016/j.csbj.2022.11.031)
Supplement: Supplementary data 1 [file mmc1.zip › supplementary_data/pymol/ZINC000004097376.pdbqt]

MODEL 1
REMARK CAVERDOCK RESULT:      23.7      0.000      0.000
REMARK CAVERDOCK CONSTRAINTS:       0.0      0.0      0.0      0.0
REMARK CAVERDOCK TUNNEL: 0     23.7      1.7      1.3
REMARK  1 active torsions:
REMARK  status: ('A' for Active; 'I' for Inactive)
REMARK    1  A    between atoms: C2_2  and  O3_3 
ROOT
ATOM      1  C1  <0> d   1      37.788   5.829  32.521  0.00  0.00     0.046 C 
ATOM      2  C2  <0> d   1      38.589   5.436  31.278  0.00  0.00     0.062 C 
ATOM      3  C4  <0> d   1      38.921   3.924  31.310  0.00  0.00     0.038 C 
ATOM      4  C5  <0> d   1      40.467   3.816  31.410  0.00  0.00     0.009 C 
ATOM      5  C6  <0> d   1      40.864   5.157  32.035  0.00  0.00     0.001 C 
ATOM      6  C8  <0> d   1      42.298   5.597  31.805  0.00  0.00    -0.005 C 
ATOM      7  C10 <0> d   1      43.262   4.621  32.484  0.00  0.00     0.006 C 
ATOM      8  C11 <0> d   1      44.692   5.100  32.240  0.00  0.00     0.006 C 
ATOM      9  C12 <0> d   1      44.902   6.492  32.844  0.00  0.00     0.000 C 
ATOM     10  C14 <0> d   1      46.334   6.925  32.487  0.00  0.00     0.067 C 
ATOM     11  C15 <0> d   1      46.513   8.377  32.844  0.00  0.00     0.062 A 
ATOM     12  N16 <0> d   1      47.621   9.045  32.991  0.00  0.00    -0.179 NA
ATOM     13  N17 <0> d   1      47.292  10.367  33.325  0.00  0.00    -0.289 N 
ATOM     14  C18 <0> d   1      45.944  10.463  33.372  0.00  0.00     0.118 A 
ATOM     15  C19 <0> d   1      45.439   9.249  33.081  0.00  0.00    -0.014 A 
ATOM     16  C20 <0> d   1      43.996   8.830  33.007  0.00  0.00     0.052 C 
ATOM     17  C21 <0> d   1      43.886   7.483  32.273  0.00  0.00    -0.032 C 
ATOM     18  C22 <0> d   1      44.174   7.684  30.784  0.00  0.00     0.016 C 
ATOM     19  C23 <0> d   1      42.459   6.983  32.441  0.00  0.00    -0.001 C 
ATOM     20  C25 <0> d   1      41.486   8.001  31.853  0.00  0.00     0.007 C 
ATOM     21  C26 <0> d   1      40.034   7.502  31.939  0.00  0.00     0.013 C 
ATOM     22  C27 <0> d   1      39.939   6.145  31.273  0.00  0.00    -0.009 C 
ATOM     23  C28 <0> d   1      40.480   6.230  29.845  0.00  0.00     0.018 C 
ATOM     24  H43 <0> d   1      47.921  11.086  33.493  0.00  0.00     0.188 HD
ENDROOT
BRANCH   2  25
ATOM     25  O3  <0> d   1      37.855   5.759  30.096  0.00  0.00    -0.389 OA
ATOM     26  H32 <0> d   1      36.917   5.935  30.251  0.00  0.00     0.210 HD
ENDBRANCH   2  25
TORSDOF 1
ENDMDL
MODEL 2
REMARK CAVERDOCK RESULT:      23.3      0.000      0.000
REMARK CAVERDOCK CONSTRAINTS:       0.0      0.0      0.0      0.0
REMARK CAVERDOCK TUNNEL: 1     23.3      1.8      2.2
REMARK  1 active torsions:
REMARK  status: ('A' for Active; 'I' for Inactive)
REMARK    1  A    between atoms: C2_2  and  O3_3 
ROOT
ATOM      1  C1  <0> d   1      46.382   9.583  32.275  0.00  0.00     0.046 C 
ATOM      2  C2  <0> d   1      46.368   8.277  33.073  0.00  0.00     0.062 C 
ATOM      3  C4  <0> d   1      47.250   7.213  32.375  0.00  0.00     0.038 C 
ATOM      4  C5  <0> d   1      46.294   6.071  31.935  0.00  0.00     0.009 C 
ATOM      5  C6  <0> d   1      44.939   6.778  31.832  0.00  0.00     0.001 C 
ATOM      6  C8  <0> d   1      43.716   5.886  31.929  0.00  0.00    -0.005 C 
ATOM      7  C10 <0> d   1      43.674   4.922  30.740  0.00  0.00     0.006 C 
ATOM      8  C11 <0> d   1      42.427   4.048  30.866  0.00  0.00     0.006 C 
ATOM      9  C12 <0> d   1      41.161   4.911  30.838  0.00  0.00     0.000 C 
ATOM     10  C14 <0> d   1      39.967   3.965  31.047  0.00  0.00     0.067 C 
ATOM     11  C15 <0> d   1      38.723   4.783  31.270  0.00  0.00     0.062 A 
ATOM     12  N16 <0> d   1      37.480   4.407  31.186  0.00  0.00    -0.179 NA
ATOM     13  N17 <0> d   1      36.668   5.512  31.480  0.00  0.00    -0.289 N 
ATOM     14  C18 <0> d   1      37.476   6.565  31.743  0.00  0.00     0.118 A 
ATOM     15  C19 <0> d   1      38.749   6.142  31.620  0.00  0.00    -0.014 A 
ATOM     16  C20 <0> d   1      40.018   6.929  31.805  0.00  0.00     0.052 C 
ATOM     17  C21 <0> d   1      41.208   5.965  31.947  0.00  0.00    -0.032 C 
ATOM     18  C22 <0> d   1      41.140   5.259  33.303  0.00  0.00     0.016 C 
ATOM     19  C23 <0> d   1      42.481   6.794  31.880  0.00  0.00    -0.001 C 
ATOM     20  C25 <0> d   1      42.483   7.824  33.006  0.00  0.00     0.007 C 
ATOM     21  C26 <0> d   1      43.787   8.639  33.019  0.00  0.00     0.013 C 
ATOM     22  C27 <0> d   1      44.963   7.686  33.092  0.00  0.00    -0.009 C 
ATOM     23  C28 <0> d   1      44.801   6.757  34.297  0.00  0.00     0.018 C 
ATOM     24  H43 <0> d   1      35.699   5.522  31.491  0.00  0.00     0.188 HD
ENDROOT
BRANCH   2  25
ATOM     25  O3  <0> d   1      46.827   8.508  34.406  0.00  0.00    -0.389 OA
ATOM     26  H32 <0> d   1      47.771   8.340  34.531  0.00  0.00     0.210 HD
ENDBRANCH   2  25
TORSDOF 1
ENDMDL
MODEL 3
REMARK CAVERDOCK RESULT:      24.1      0.000      0.000
REMARK CAVERDOCK CONSTRAINTS:       0.1      0.0      0.0      0.0
REMARK CAVERDOCK TUNNEL: 2     24.1      1.8      3.1
REMARK  1 active torsions:
REMARK  status: ('A' for Active; 'I' for Inactive)
REMARK    1  A    between atoms: C2_2  and  O3_3 
ROOT
ATOM      1  C1  <0> d   1      37.410   5.675  32.294  0.00  0.00     0.046 C 
ATOM      2  C2  <0> d   1      38.274   5.325  31.080  0.00  0.00     0.062 C 
ATOM      3  C4  <0> d   1      38.636   3.820  31.096  0.00  0.00     0.038 C 
ATOM      4  C5  <0> d   1      40.178   3.742  31.265  0.00  0.00     0.009 C 
ATOM      5  C6  <0> d   1      40.518   5.076  31.935  0.00  0.00     0.001 C 
ATOM      6  C8  <0> d   1      41.951   5.550  31.781  0.00  0.00    -0.005 C 
ATOM      7  C10 <0> d   1      42.904   4.578  32.483  0.00  0.00     0.006 C 
ATOM      8  C11 <0> d   1      44.332   5.092  32.314  0.00  0.00     0.006 C 
ATOM      9  C12 <0> d   1      44.486   6.474  32.957  0.00  0.00     0.000 C 
ATOM     10  C14 <0> d   1      45.923   6.944  32.675  0.00  0.00     0.067 C 
ATOM     11  C15 <0> d   1      46.055   8.391  33.070  0.00  0.00     0.062 A 
ATOM     12  N16 <0> d   1      47.140   9.078  33.282  0.00  0.00    -0.179 NA
ATOM     13  N17 <0> d   1      46.769  10.385  33.627  0.00  0.00    -0.289 N 
ATOM     14  C18 <0> d   1      45.418  10.453  33.615  0.00  0.00     0.118 A 
ATOM     15  C19 <0> d   1      44.953   9.236  33.275  0.00  0.00    -0.014 A 
ATOM     16  C20 <0> d   1      43.524   8.789  33.127  0.00  0.00     0.052 C 
ATOM     17  C21 <0> d   1      43.476   7.457  32.361  0.00  0.00    -0.032 C 
ATOM     18  C22 <0> d   1      43.827   7.696  30.890  0.00  0.00     0.016 C 
ATOM     19  C23 <0> d   1      42.054   6.925  32.452  0.00  0.00    -0.001 C 
ATOM     20  C25 <0> d   1      41.087   7.935  31.842  0.00  0.00     0.007 C 
ATOM     21  C26 <0> d   1      39.643   7.406  31.850  0.00  0.00     0.013 C 
ATOM     22  C27 <0> d   1      39.607   6.061  31.152  0.00  0.00    -0.009 C 
ATOM     23  C28 <0> d   1      40.211   6.188  29.752  0.00  0.00     0.018 C 
ATOM     24  H43 <0> d   1      47.374  11.113  33.839  0.00  0.00     0.188 HD
ENDROOT
BRANCH   2  25
ATOM     25  O3  <0> d   1      37.588   5.660  29.872  0.00  0.00    -0.389 OA
ATOM     26  H32 <0> d   1      36.980   6.407  29.959  0.00  0.00     0.210 HD
ENDBRANCH   2  25
TORSDOF 1
ENDMDL
MODEL 4
REMARK CAVERDOCK RESULT:      24.5      0.000      0.000
REMARK CAVERDOCK CONSTRAINTS:       0.0      0.0      0.0      0.0
REMARK CAVERDOCK TUNNEL: 3     24.5      1.9      4.2
REMARK  1 active torsions:
REMARK  status: ('A' for Active; 'I' for Inactive)
REMARK    1  A    between atoms: C2_2  and  O3_3 
ROOT
ATOM      1  C1  <0> d   1      37.186   5.704  32.215  0.00  0.00     0.046 C 
ATOM      2  C2  <0> d   1      38.059   5.334  31.014  0.00  0.00     0.062 C 
ATOM      3  C4  <0> d   1      38.370   3.817  31.025  0.00  0.00     0.038 C 
ATOM      4  C5  <0> d   1      39.906   3.686  31.220  0.00  0.00     0.009 C 
ATOM      5  C6  <0> d   1      40.278   5.004  31.905  0.00  0.00     0.001 C 
ATOM      6  C8  <0> d   1      41.728   5.430  31.779  0.00  0.00    -0.005 C 
ATOM      7  C10 <0> d   1      42.636   4.423  32.490  0.00  0.00     0.006 C 
ATOM      8  C11 <0> d   1      44.084   4.889  32.350  0.00  0.00     0.006 C 
ATOM      9  C12 <0> d   1      44.272   6.261  33.005  0.00  0.00     0.000 C 
ATOM     10  C14 <0> d   1      45.729   6.685  32.751  0.00  0.00     0.067 C 
ATOM     11  C15 <0> d   1      45.902   8.123  33.159  0.00  0.00     0.062 A 
ATOM     12  N16 <0> d   1      47.006   8.773  33.394  0.00  0.00    -0.179 NA
ATOM     13  N17 <0> d   1      46.673  10.089  33.743  0.00  0.00    -0.289 N 
ATOM     14  C18 <0> d   1      45.326  10.202  33.708  0.00  0.00     0.118 A 
ATOM     15  C19 <0> d   1      44.825   9.004  33.352  0.00  0.00    -0.014 A 
ATOM     16  C20 <0> d   1      43.385   8.606  33.176  0.00  0.00     0.052 C 
ATOM     17  C21 <0> d   1      43.306   7.281  32.399  0.00  0.00    -0.032 C 
ATOM     18  C22 <0> d   1      43.691   7.518  30.936  0.00  0.00     0.016 C 
ATOM     19  C23 <0> d   1      41.866   6.796  32.462  0.00  0.00    -0.001 C 
ATOM     20  C25 <0> d   1      40.944   7.842  31.843  0.00  0.00     0.007 C 
ATOM     21  C26 <0> d   1      39.483   7.362  31.822  0.00  0.00     0.013 C 
ATOM     22  C27 <0> d   1      39.415   6.024  31.114  0.00  0.00    -0.009 C 
ATOM     23  C28 <0> d   1      40.047   6.140  29.726  0.00  0.00     0.018 C 
ATOM     24  H43 <0> d   1      47.298  10.795  33.970  0.00  0.00     0.188 HD
ENDROOT
BRANCH   2  25
ATOM     25  O3  <0> d   1      37.405   5.699  29.797  0.00  0.00    -0.389 OA
ATOM     26  H32 <0> d   1      36.768   5.044  29.481  0.00  0.00     0.210 HD
ENDBRANCH   2  25
TORSDOF 1
ENDMDL
MODEL 5
REMARK CAVERDOCK RESULT:      24.8      0.000      0.000
REMARK CAVERDOCK CONSTRAINTS:       0.0      0.0      0.0      0.0
REMARK CAVERDOCK TUNNEL: 4     24.8      1.9      5.3
REMARK  1 active torsions:
REMARK  status: ('A' for Active; 'I' for Inactive)
REMARK    1  A    between atoms: C2_2  and  O3_3 
ROOT
ATOM      1  C1  <0> d   1      37.095   5.690  32.269  0.00  0.00     0.046 C 
ATOM      2  C2  <0> d   1      37.932   5.331  31.039  0.00  0.00     0.062 C 
ATOM      3  C4  <0> d   1      38.241   3.813  31.025  0.00  0.00     0.038 C 
ATOM      4  C5  <0> d   1      39.781   3.677  31.173  0.00  0.00     0.009 C 
ATOM      5  C6  <0> d   1      40.176   4.988  31.861  0.00  0.00     0.001 C 
ATOM      6  C8  <0> d   1      41.623   5.413  31.697  0.00  0.00    -0.005 C 
ATOM      7  C10 <0> d   1      42.549   4.397  32.370  0.00  0.00     0.006 C 
ATOM      8  C11 <0> d   1      43.993   4.862  32.193  0.00  0.00     0.006 C 
ATOM      9  C12 <0> d   1      44.203   6.227  32.856  0.00  0.00     0.000 C 
ATOM     10  C14 <0> d   1      45.653   6.651  32.564  0.00  0.00     0.067 C 
ATOM     11  C15 <0> d   1      45.841   8.085  32.981  0.00  0.00     0.062 A 
ATOM     12  N16 <0> d   1      46.952   8.730  33.190  0.00  0.00    -0.179 NA
ATOM     13  N17 <0> d   1      46.632  10.043  33.562  0.00  0.00    -0.289 N 
ATOM     14  C18 <0> d   1      45.284  10.159  33.568  0.00  0.00     0.118 A 
ATOM     15  C19 <0> d   1      44.772   8.965  33.214  0.00  0.00    -0.014 A 
ATOM     16  C20 <0> d   1      43.326   8.571  33.076  0.00  0.00     0.052 C 
ATOM     17  C21 <0> d   1      43.221   7.255  32.289  0.00  0.00    -0.032 C 
ATOM     18  C22 <0> d   1      43.564   7.506  30.818  0.00  0.00     0.016 C 
ATOM     19  C23 <0> d   1      41.783   6.772  32.389  0.00  0.00    -0.001 C 
ATOM     20  C25 <0> d   1      40.846   7.826  31.808  0.00  0.00     0.007 C 
ATOM     21  C26 <0> d   1      39.384   7.348  31.825  0.00  0.00     0.013 C 
ATOM     22  C27 <0> d   1      39.292   6.018  31.106  0.00  0.00    -0.009 C 
ATOM     23  C28 <0> d   1      39.883   6.147  29.701  0.00  0.00     0.018 C 
ATOM     24  H43 <0> d   1      47.265  10.746  33.778  0.00  0.00     0.188 HD
ENDROOT
BRANCH   2  25
ATOM     25  O3  <0> d   1      37.244   5.709  29.845  0.00  0.00    -0.389 OA
ATOM     26  H32 <0> d   1      36.400   5.255  29.717  0.00  0.00     0.210 HD
ENDBRANCH   2  25
TORSDOF 1
ENDMDL
MODEL 6
REMARK CAVERDOCK RESULT:      25.8      0.000      0.000
REMARK CAVERDOCK CONSTRAINTS:       0.0      0.0      0.0      0.0
REMARK CAVERDOCK TUNNEL: 5     25.8      1.8      6.3
REMARK  1 active torsions:
REMARK  status: ('A' for Active; 'I' for Inactive)
REMARK    1  A    between atoms: C2_2  and  O3_3 
ROOT
ATOM      1  C1  <0> d   1      36.781   5.751  32.129  0.00  0.00     0.046 C 
ATOM      2  C2  <0> d   1      37.659   5.344  30.943  0.00  0.00     0.062 C 
ATOM      3  C4  <0> d   1      37.907   3.815  30.959  0.00  0.00     0.038 C 
ATOM      4  C5  <0> d   1      39.432   3.622  31.180  0.00  0.00     0.009 C 
ATOM      5  C6  <0> d   1      39.847   4.924  31.871  0.00  0.00     0.001 C 
ATOM      6  C8  <0> d   1      41.315   5.291  31.769  0.00  0.00    -0.005 C 
ATOM      7  C10 <0> d   1      42.169   4.247  32.495  0.00  0.00     0.006 C 
ATOM      8  C11 <0> d   1      43.637   4.654  32.379  0.00  0.00     0.006 C 
ATOM      9  C12 <0> d   1      43.870   6.018  33.037  0.00  0.00     0.000 C 
ATOM     10  C14 <0> d   1      45.347   6.381  32.807  0.00  0.00     0.067 C 
ATOM     11  C15 <0> d   1      45.572   7.812  33.218  0.00  0.00     0.062 A 
ATOM     12  N16 <0> d   1      46.698   8.415  33.471  0.00  0.00    -0.179 NA
ATOM     13  N17 <0> d   1      46.413   9.745  33.814  0.00  0.00    -0.289 N 
ATOM     14  C18 <0> d   1      45.072   9.913  33.757  0.00  0.00     0.118 A 
ATOM     15  C19 <0> d   1      44.530   8.735  33.392  0.00  0.00    -0.014 A 
ATOM     16  C20 <0> d   1      43.077   8.397  33.192  0.00  0.00     0.052 C 
ATOM     17  C21 <0> d   1      42.957   7.076  32.415  0.00  0.00    -0.032 C 
ATOM     18  C22 <0> d   1      43.375   7.296  30.959  0.00  0.00     0.016 C 
ATOM     19  C23 <0> d   1      41.497   6.651  32.454  0.00  0.00    -0.001 C 
ATOM     20  C25 <0> d   1      40.630   7.733  31.819  0.00  0.00     0.007 C 
ATOM     21  C26 <0> d   1      39.151   7.313  31.774  0.00  0.00     0.013 C 
ATOM     22  C27 <0> d   1      39.039   5.978  31.065  0.00  0.00    -0.009 C 
ATOM     23  C28 <0> d   1      39.699   6.067  29.688  0.00  0.00     0.018 C 
ATOM     24  H43 <0> d   1      47.063  10.425  34.052  0.00  0.00     0.188 HD
ENDROOT
BRANCH   2  25
ATOM     25  O3  <0> d   1      37.040   5.735  29.715  0.00  0.00    -0.389 OA
ATOM     26  H32 <0> d   1      36.253   6.284  29.829  0.00  0.00     0.210 HD
ENDBRANCH   2  25
TORSDOF 1
ENDMDL
MODEL 7
REMARK CAVERDOCK RESULT:      26.3      0.000      0.000
REMARK CAVERDOCK CONSTRAINTS:       0.0      0.0      0.0      0.0
REMARK CAVERDOCK TUNNEL: 6     26.3      1.8      7.2
REMARK  1 active torsions:
REMARK  status: ('A' for Active; 'I' for Inactive)
REMARK    1  A    between atoms: C2_2  and  O3_3 
ROOT
ATOM      1  C1  <0> d   1      36.678   5.696  32.083  0.00  0.00     0.046 C 
ATOM      2  C2  <0> d   1      37.549   5.326  30.881  0.00  0.00     0.062 C 
ATOM      3  C4  <0> d   1      37.793   3.797  30.845  0.00  0.00     0.038 C 
ATOM      4  C5  <0> d   1      39.318   3.592  31.053  0.00  0.00     0.009 C 
ATOM      5  C6  <0> d   1      39.740   4.870  31.785  0.00  0.00     0.001 C 
ATOM      6  C8  <0> d   1      41.209   5.236  31.688  0.00  0.00    -0.005 C 
ATOM      7  C10 <0> d   1      42.063   4.167  32.376  0.00  0.00     0.006 C 
ATOM      8  C11 <0> d   1      43.531   4.574  32.267  0.00  0.00     0.006 C 
ATOM      9  C12 <0> d   1      43.771   5.915  32.968  0.00  0.00     0.000 C 
ATOM     10  C14 <0> d   1      45.248   6.281  32.744  0.00  0.00     0.067 C 
ATOM     11  C15 <0> d   1      45.479   7.697  33.200  0.00  0.00     0.062 A 
ATOM     12  N16 <0> d   1      46.607   8.289  33.468  0.00  0.00    -0.179 NA
ATOM     13  N17 <0> d   1      46.328   9.607  33.855  0.00  0.00    -0.289 N 
ATOM     14  C18 <0> d   1      44.988   9.780  33.809  0.00  0.00     0.118 A 
ATOM     15  C19 <0> d   1      44.440   8.617  33.409  0.00  0.00    -0.014 A 
ATOM     16  C20 <0> d   1      42.986   8.289  33.204  0.00  0.00     0.052 C 
ATOM     17  C21 <0> d   1      42.858   6.995  32.384  0.00  0.00    -0.032 C 
ATOM     18  C22 <0> d   1      43.271   7.261  30.935  0.00  0.00     0.016 C 
ATOM     19  C23 <0> d   1      41.397   6.572  32.417  0.00  0.00    -0.001 C 
ATOM     20  C25 <0> d   1      40.530   7.677  31.821  0.00  0.00     0.007 C 
ATOM     21  C26 <0> d   1      39.050   7.263  31.769  0.00  0.00     0.013 C 
ATOM     22  C27 <0> d   1      38.932   5.952  31.018  0.00  0.00    -0.009 C 
ATOM     23  C28 <0> d   1      39.585   6.085  29.641  0.00  0.00     0.018 C 
ATOM     24  H43 <0> d   1      46.980  10.277  34.112  0.00  0.00     0.188 HD
ENDROOT
BRANCH   2  25
ATOM     25  O3  <0> d   1      36.926   5.758  29.669  0.00  0.00    -0.389 OA
ATOM     26  H32 <0> d   1      37.042   6.700  29.481  0.00  0.00     0.210 HD
ENDBRANCH   2  25
TORSDOF 1
ENDMDL
MODEL 8
REMARK CAVERDOCK RESULT:      27.3      0.000      0.000
REMARK CAVERDOCK CONSTRAINTS:       0.1      0.0      0.0      0.0
REMARK CAVERDOCK TUNNEL: 7     27.3      1.8      8.1
REMARK  1 active torsions:
REMARK  status: ('A' for Active; 'I' for Inactive)
REMARK    1  A    between atoms: C2_2  and  O3_3 
ROOT
ATOM      1  C1  <0> d   1      45.655   8.474  32.161  0.00  0.00     0.046 C 
ATOM      2  C2  <0> d   1      45.544   7.102  32.831  0.00  0.00     0.062 C 
ATOM      3  C4  <0> d   1      46.297   6.036  31.998  0.00  0.00     0.038 C 
ATOM      4  C5  <0> d   1      45.222   5.034  31.494  0.00  0.00     0.009 C 
ATOM      5  C6  <0> d   1      43.938   5.869  31.518  0.00  0.00     0.001 C 
ATOM      6  C8  <0> d   1      42.640   5.086  31.583  0.00  0.00    -0.005 C 
ATOM      7  C10 <0> d   1      42.465   4.251  30.311  0.00  0.00     0.006 C 
ATOM      8  C11 <0> d   1      41.146   3.487  30.409  0.00  0.00     0.006 C 
ATOM      9  C12 <0> d   1      39.968   4.460  30.518  0.00  0.00     0.000 C 
ATOM     10  C14 <0> d   1      38.697   3.610  30.688  0.00  0.00     0.067 C 
ATOM     11  C15 <0> d   1      37.545   4.512  31.042  0.00  0.00     0.062 A 
ATOM     12  N16 <0> d   1      36.269   4.261  30.977  0.00  0.00    -0.179 NA
ATOM     13  N17 <0> d   1      35.577   5.401  31.409  0.00  0.00    -0.289 N 
ATOM     14  C18 <0> d   1      36.490   6.345  31.735  0.00  0.00     0.118 A 
ATOM     15  C19 <0> d   1      37.712   5.822  31.517  0.00  0.00    -0.014 A 
ATOM     16  C20 <0> d   1      39.055   6.468  31.720  0.00  0.00     0.052 C 
ATOM     17  C21 <0> d   1      40.152   5.391  31.718  0.00  0.00    -0.032 C 
ATOM     18  C22 <0> d   1      40.065   4.565  33.003  0.00  0.00     0.016 C 
ATOM     19  C23 <0> d   1      41.496   6.103  31.674  0.00  0.00    -0.001 C 
ATOM     20  C25 <0> d   1      41.634   7.013  32.891  0.00  0.00     0.007 C 
ATOM     21  C26 <0> d   1      43.009   7.701  32.924  0.00  0.00     0.013 C 
ATOM     22  C27 <0> d   1      44.091   6.643  32.856  0.00  0.00    -0.009 C 
ATOM     23  C28 <0> d   1      43.884   5.618  33.974  0.00  0.00     0.018 C 
ATOM     24  H43 <0> d   1      34.614   5.498  31.464  0.00  0.00     0.188 HD
ENDROOT
BRANCH   2  25
ATOM     25  O3  <0> d   1      46.069   7.158  34.159  0.00  0.00    -0.389 OA
ATOM     26  H32 <0> d   1      45.394   7.244  34.846  0.00  0.00     0.210 HD
ENDBRANCH   2  25
TORSDOF 1
ENDMDL
MODEL 9
REMARK CAVERDOCK RESULT:      28.6      0.000      0.000
REMARK CAVERDOCK CONSTRAINTS:       0.1      0.0      0.0      0.0
REMARK CAVERDOCK TUNNEL: 8     28.6      1.8      9.2
REMARK  1 active torsions:
REMARK  status: ('A' for Active; 'I' for Inactive)
REMARK    1  A    between atoms: C2_2  and  O3_3 
ROOT
ATOM      1  C1  <0> d   1      36.320   5.449  32.106  0.00  0.00     0.046 C 
ATOM      2  C2  <0> d   1      37.163   5.100  30.877  0.00  0.00     0.062 C 
ATOM      3  C4  <0> d   1      37.410   3.573  30.811  0.00  0.00     0.038 C 
ATOM      4  C5  <0> d   1      38.941   3.369  30.978  0.00  0.00     0.009 C 
ATOM      5  C6  <0> d   1      39.376   4.637  31.719  0.00  0.00     0.001 C 
ATOM      6  C8  <0> d   1      40.842   5.009  31.592  0.00  0.00    -0.005 C 
ATOM      7  C10 <0> d   1      41.715   3.932  32.242  0.00  0.00     0.006 C 
ATOM      8  C11 <0> d   1      43.180   4.344  32.103  0.00  0.00     0.006 C 
ATOM      9  C12 <0> d   1      43.433   5.675  32.819  0.00  0.00     0.000 C 
ATOM     10  C14 <0> d   1      44.903   6.049  32.565  0.00  0.00     0.067 C 
ATOM     11  C15 <0> d   1      45.142   7.458  33.037  0.00  0.00     0.062 A 
ATOM     12  N16 <0> d   1      46.274   8.050  33.287  0.00  0.00    -0.179 NA
ATOM     13  N17 <0> d   1      46.001   9.361  33.702  0.00  0.00    -0.289 N 
ATOM     14  C18 <0> d   1      44.659   9.531  33.692  0.00  0.00     0.118 A 
ATOM     15  C19 <0> d   1      44.105   8.372  33.287  0.00  0.00    -0.014 A 
ATOM     16  C20 <0> d   1      42.647   8.043  33.113  0.00  0.00     0.052 C 
ATOM     17  C21 <0> d   1      42.503   6.761  32.276  0.00  0.00    -0.032 C 
ATOM     18  C22 <0> d   1      42.879   7.051  30.821  0.00  0.00     0.016 C 
ATOM     19  C23 <0> d   1      41.045   6.334  32.337  0.00  0.00    -0.001 C 
ATOM     20  C25 <0> d   1      40.160   7.445  31.780  0.00  0.00     0.007 C 
ATOM     21  C26 <0> d   1      38.680   7.027  31.758  0.00  0.00     0.013 C 
ATOM     22  C27 <0> d   1      38.547   5.728  30.989  0.00  0.00    -0.009 C 
ATOM     23  C28 <0> d   1      39.166   5.884  29.599  0.00  0.00     0.018 C 
ATOM     24  H43 <0> d   1      46.658  10.029  33.953  0.00  0.00     0.188 HD
ENDROOT
BRANCH   2  25
ATOM     25  O3  <0> d   1      36.509   5.549  29.688  0.00  0.00    -0.389 OA
ATOM     26  H32 <0> d   1      37.108   5.705  28.945  0.00  0.00     0.210 HD
ENDBRANCH   2  25
TORSDOF 1
ENDMDL
MODEL 10
REMARK CAVERDOCK RESULT:      28.8      0.000      0.000
REMARK CAVERDOCK CONSTRAINTS:       0.1      0.0      0.0      0.0
REMARK CAVERDOCK TUNNEL: 9     28.8      1.7     10.1
REMARK  1 active torsions:
REMARK  status: ('A' for Active; 'I' for Inactive)
REMARK    1  A    between atoms: C2_2  and  O3_3 
ROOT
ATOM      1  C1  <0> d   1      45.108   8.541  32.432  0.00  0.00     0.046 C 
ATOM      2  C2  <0> d   1      45.061   7.108  32.966  0.00  0.00     0.062 C 
ATOM      3  C4  <0> d   1      45.835   6.157  32.020  0.00  0.00     0.038 C 
ATOM      4  C5  <0> d   1      44.786   5.168  31.439  0.00  0.00     0.009 C 
ATOM      5  C6  <0> d   1      43.474   5.947  31.566  0.00  0.00     0.001 C 
ATOM      6  C8  <0> d   1      42.206   5.113  31.577  0.00  0.00    -0.005 C 
ATOM      7  C10 <0> d   1      42.036   4.399  30.233  0.00  0.00     0.006 C 
ATOM      8  C11 <0> d   1      40.748   3.579  30.278  0.00  0.00     0.006 C 
ATOM      9  C12 <0> d   1      39.537   4.492  30.502  0.00  0.00     0.000 C 
ATOM     10  C14 <0> d   1      38.302   3.581  30.609  0.00  0.00     0.067 C 
ATOM     11  C15 <0> d   1      37.126   4.400  31.070  0.00  0.00     0.062 A 
ATOM     12  N16 <0> d   1      35.859   4.108  31.002  0.00  0.00    -0.179 NA
ATOM     13  N17 <0> d   1      35.135   5.174  31.556  0.00  0.00    -0.289 N 
ATOM     14  C18 <0> d   1      36.019   6.115  31.957  0.00  0.00     0.118 A 
ATOM     15  C19 <0> d   1      37.254   5.663  31.668  0.00  0.00    -0.014 A 
ATOM     16  C20 <0> d   1      38.578   6.338  31.910  0.00  0.00     0.052 C 
ATOM     17  C21 <0> d   1      39.713   5.308  31.784  0.00  0.00    -0.032 C 
ATOM     18  C22 <0> d   1      39.682   4.358  32.983  0.00  0.00     0.016 C 
ATOM     19  C23 <0> d   1      41.028   6.072  31.787  0.00  0.00    -0.001 C 
ATOM     20  C25 <0> d   1      41.158   6.864  33.084  0.00  0.00     0.007 C 
ATOM     21  C26 <0> d   1      42.508   7.597  33.161  0.00  0.00     0.013 C 
ATOM     22  C27 <0> d   1      43.626   6.593  32.971  0.00  0.00    -0.009 C 
ATOM     23  C28 <0> d   1      43.480   5.458  33.986  0.00  0.00     0.018 C 
ATOM     24  H43 <0> d   1      34.170   5.228  31.636  0.00  0.00     0.188 HD
ENDROOT
BRANCH   2  25
ATOM     25  O3  <0> d   1      45.611   7.054  34.284  0.00  0.00    -0.389 OA
ATOM     26  H32 <0> d   1      45.745   7.922  34.690  0.00  0.00     0.210 HD
ENDBRANCH   2  25
TORSDOF 1
ENDMDL
MODEL 11
REMARK CAVERDOCK RESULT:      31.7      0.000      0.000
REMARK CAVERDOCK CONSTRAINTS:       0.1      0.0      0.0      0.0
REMARK CAVERDOCK TUNNEL: 10     31.7      1.7     11.1
REMARK  1 active torsions:
REMARK  status: ('A' for Active; 'I' for Inactive)
REMARK    1  A    between atoms: C2_2  and  O3_3 
ROOT
ATOM      1  C1  <0> d   1      35.891   5.422  32.168  0.00  0.00     0.046 C 
ATOM      2  C2  <0> d   1      36.659   5.171  30.869  0.00  0.00     0.062 C 
ATOM      3  C4  <0> d   1      36.863   3.651  30.651  0.00  0.00     0.038 C 
ATOM      4  C5  <0> d   1      38.395   3.401  30.716  0.00  0.00     0.009 C 
ATOM      5  C6  <0> d   1      38.901   4.585  31.546  0.00  0.00     0.001 C 
ATOM      6  C8  <0> d   1      40.366   4.937  31.374  0.00  0.00    -0.005 C 
ATOM      7  C10 <0> d   1      41.244   3.786  31.876  0.00  0.00     0.006 C 
ATOM      8  C11 <0> d   1      42.710   4.179  31.697  0.00  0.00     0.006 C 
ATOM      9  C12 <0> d   1      43.034   5.432  32.516  0.00  0.00     0.000 C 
ATOM     10  C14 <0> d   1      44.498   5.798  32.218  0.00  0.00     0.067 C 
ATOM     11  C15 <0> d   1      44.797   7.152  32.804  0.00  0.00     0.062 A 
ATOM     12  N16 <0> d   1      45.956   7.694  33.045  0.00  0.00    -0.179 NA
ATOM     13  N17 <0> d   1      45.738   8.966  33.592  0.00  0.00    -0.289 N 
ATOM     14  C18 <0> d   1      44.402   9.164  33.669  0.00  0.00     0.118 A 
ATOM     15  C19 <0> d   1      43.798   8.060  33.191  0.00  0.00    -0.014 A 
ATOM     16  C20 <0> d   1      42.325   7.779  33.066  0.00  0.00     0.052 C 
ATOM     17  C21 <0> d   1      42.105   6.583  32.125  0.00  0.00    -0.032 C 
ATOM     18  C22 <0> d   1      42.414   6.999  30.684  0.00  0.00     0.016 C 
ATOM     19  C23 <0> d   1      40.642   6.183  32.225  0.00  0.00    -0.001 C 
ATOM     20  C25 <0> d   1      39.759   7.359  31.820  0.00  0.00     0.007 C 
ATOM     21  C26 <0> d   1      38.269   6.976  31.840  0.00  0.00     0.013 C 
ATOM     22  C27 <0> d   1      38.063   5.757  30.964  0.00  0.00    -0.009 C 
ATOM     23  C28 <0> d   1      38.614   6.027  29.562  0.00  0.00     0.018 C 
ATOM     24  H43 <0> d   1      46.424   9.594  33.867  0.00  0.00     0.188 HD
ENDROOT
BRANCH   2  25
ATOM     25  O3  <0> d   1      35.957   5.741  29.762  0.00  0.00    -0.389 OA
ATOM     26  H32 <0> d   1      36.525   6.208  29.135  0.00  0.00     0.210 HD
ENDBRANCH   2  25
TORSDOF 1
ENDMDL
MODEL 12
REMARK CAVERDOCK RESULT:      31.9      0.000      0.000
REMARK CAVERDOCK CONSTRAINTS:       0.0      0.0      0.0      0.0
REMARK CAVERDOCK TUNNEL: 11     31.9      1.8     12.1
REMARK  1 active torsions:
REMARK  status: ('A' for Active; 'I' for Inactive)
REMARK    1  A    between atoms: C2_2  and  O3_3 
ROOT
ATOM      1  C1  <0> d   1      35.465   4.799  32.984  0.00  0.00     0.046 C 
ATOM      2  C2  <0> d   1      35.981   5.378  31.665  0.00  0.00     0.062 C 
ATOM      3  C4  <0> d   1      36.003   4.284  30.569  0.00  0.00     0.038 C 
ATOM      4  C5  <0> d   1      37.494   4.077  30.186  0.00  0.00     0.009 C 
ATOM      5  C6  <0> d   1      38.239   4.555  31.436  0.00  0.00     0.001 C 
ATOM      6  C8  <0> d   1      39.683   4.972  31.228  0.00  0.00    -0.005 C 
ATOM      7  C10 <0> d   1      40.519   3.766  30.788  0.00  0.00     0.006 C 
ATOM      8  C11 <0> d   1      41.965   4.221  30.599  0.00  0.00     0.006 C 
ATOM      9  C12 <0> d   1      42.537   4.757  31.915  0.00  0.00     0.000 C 
ATOM     10  C14 <0> d   1      43.959   5.259  31.616  0.00  0.00     0.067 C 
ATOM     11  C15 <0> d   1      44.477   6.014  32.811  0.00  0.00     0.062 A 
ATOM     12  N16 <0> d   1      45.706   6.335  33.098  0.00  0.00    -0.179 NA
ATOM     13  N17 <0> d   1      45.702   7.035  34.313  0.00  0.00    -0.289 N 
ATOM     14  C18 <0> d   1      44.423   7.120  34.742  0.00  0.00     0.118 A 
ATOM     15  C19 <0> d   1      43.646   6.498  33.834  0.00  0.00    -0.014 A 
ATOM     16  C20 <0> d   1      42.153   6.312  33.850  0.00  0.00     0.052 C 
ATOM     17  C21 <0> d   1      41.669   5.897  32.451  0.00  0.00    -0.032 C 
ATOM     18  C22 <0> d   1      41.773   7.088  31.496  0.00  0.00     0.016 C 
ATOM     19  C23 <0> d   1      40.211   5.483  32.574  0.00  0.00    -0.001 C 
ATOM     20  C25 <0> d   1      39.388   6.652  33.106  0.00  0.00     0.007 C 
ATOM     21  C26 <0> d   1      37.893   6.299  33.179  0.00  0.00     0.013 C 
ATOM     22  C27 <0> d   1      37.431   5.826  31.816  0.00  0.00    -0.009 C 
ATOM     23  C28 <0> d   1      37.765   6.883  30.761  0.00  0.00     0.018 C 
ATOM     24  H43 <0> d   1      46.480   7.395  34.766  0.00  0.00     0.188 HD
ENDROOT
BRANCH   2  25
ATOM     25  O3  <0> d   1      35.163   6.476  31.255  0.00  0.00    -0.389 OA
ATOM     26  H32 <0> d   1      34.510   6.249  30.579  0.00  0.00     0.210 HD
ENDBRANCH   2  25
TORSDOF 1
ENDMDL
MODEL 13
REMARK CAVERDOCK RESULT:      30.8      0.000      0.000
REMARK CAVERDOCK CONSTRAINTS:       0.0      0.0      0.0      0.0
REMARK CAVERDOCK TUNNEL: 12     30.8      1.8    13.10
REMARK  1 active torsions:
REMARK  status: ('A' for Active; 'I' for Inactive)
REMARK    1  A    between atoms: C2_2  and  O3_3 
ROOT
ATOM      1  C1  <0> d   1      35.413   4.637  32.989  0.00  0.00     0.046 C 
ATOM      2  C2  <0> d   1      35.881   5.283  31.683  0.00  0.00     0.062 C 
ATOM      3  C4  <0> d   1      35.882   4.239  30.539  0.00  0.00     0.038 C 
ATOM      4  C5  <0> d   1      37.362   4.070  30.101  0.00  0.00     0.009 C 
ATOM      5  C6  <0> d   1      38.140   4.502  31.348  0.00  0.00     0.001 C 
ATOM      6  C8  <0> d   1      39.572   4.947  31.116  0.00  0.00    -0.005 C 
ATOM      7  C10 <0> d   1      40.409   3.774  30.597  0.00  0.00     0.006 C 
ATOM      8  C11 <0> d   1      41.842   4.256  30.384  0.00  0.00     0.006 C 
ATOM      9  C12 <0> d   1      42.448   4.740  31.706  0.00  0.00     0.000 C 
ATOM     10  C14 <0> d   1      43.855   5.274  31.386  0.00  0.00     0.067 C 
ATOM     11  C15 <0> d   1      44.400   5.982  32.598  0.00  0.00     0.062 A 
ATOM     12  N16 <0> d   1      45.633   6.306  32.862  0.00  0.00    -0.179 NA
ATOM     13  N17 <0> d   1      45.658   6.951  34.107  0.00  0.00    -0.289 N 
ATOM     14  C18 <0> d   1      44.392   6.999  34.578  0.00  0.00     0.118 A 
ATOM     15  C19 <0> d   1      43.595   6.408  33.667  0.00  0.00    -0.014 A 
ATOM     16  C20 <0> d   1      42.106   6.201  33.720  0.00  0.00     0.052 C 
ATOM     17  C21 <0> d   1      41.584   5.843  32.319  0.00  0.00    -0.032 C 
ATOM     18  C22 <0> d   1      41.643   7.077  31.416  0.00  0.00     0.016 C 
ATOM     19  C23 <0> d   1      40.135   5.404  32.467  0.00  0.00    -0.001 C 
ATOM     20  C25 <0> d   1      39.315   6.537  33.076  0.00  0.00     0.007 C 
ATOM     21  C26 <0> d   1      37.827   6.160  33.179  0.00  0.00     0.013 C 
ATOM     22  C27 <0> d   1      37.329   5.743  31.810  0.00  0.00    -0.009 C 
ATOM     23  C28 <0> d   1      37.618   6.851  30.795  0.00  0.00     0.018 C 
ATOM     24  H43 <0> d   1      46.446   7.300  34.552  0.00  0.00     0.188 HD
ENDROOT
BRANCH   2  25
ATOM     25  O3  <0> d   1      35.037   6.387  31.349  0.00  0.00    -0.389 OA
ATOM     26  H32 <0> d   1      34.300   6.518  31.960  0.00  0.00     0.210 HD
ENDBRANCH   2  25
TORSDOF 1
ENDMDL
MODEL 14
REMARK CAVERDOCK RESULT:      29.2      0.000      0.000
REMARK CAVERDOCK CONSTRAINTS:       0.0      0.0      0.0      0.0
REMARK CAVERDOCK TUNNEL: 13     29.2      1.8     14.3
REMARK  1 active torsions:
REMARK  status: ('A' for Active; 'I' for Inactive)
REMARK    1  A    between atoms: C2_2  and  O3_3 
ROOT
ATOM      1  C1  <0> d   1      35.191   4.417  33.167  0.00  0.00     0.046 C 
ATOM      2  C2  <0> d   1      35.587   5.118  31.866  0.00  0.00     0.062 C 
ATOM      3  C4  <0> d   1      35.534   4.122  30.682  0.00  0.00     0.038 C 
ATOM      4  C5  <0> d   1      36.991   3.981  30.162  0.00  0.00     0.009 C 
ATOM      5  C6  <0> d   1      37.830   4.368  31.384  0.00  0.00     0.001 C 
ATOM      6  C8  <0> d   1      39.245   4.832  31.096  0.00  0.00    -0.005 C 
ATOM      7  C10 <0> d   1      40.060   3.687  30.487  0.00  0.00     0.006 C 
ATOM      8  C11 <0> d   1      41.478   4.187  30.221  0.00  0.00     0.006 C 
ATOM      9  C12 <0> d   1      42.150   4.621  31.528  0.00  0.00     0.000 C 
ATOM     10  C14 <0> d   1      43.535   5.178  31.159  0.00  0.00     0.067 C 
ATOM     11  C15 <0> d   1      44.138   5.840  32.369  0.00  0.00     0.062 A 
ATOM     12  N16 <0> d   1      45.382   6.162  32.582  0.00  0.00    -0.179 NA
ATOM     13  N17 <0> d   1      45.469   6.756  33.848  0.00  0.00    -0.289 N 
ATOM     14  C18 <0> d   1      44.228   6.777  34.386  0.00  0.00     0.118 A 
ATOM     15  C19 <0> d   1      43.388   6.217  33.494  0.00  0.00    -0.014 A 
ATOM     16  C20 <0> d   1      41.905   5.998  33.615  0.00  0.00     0.052 C 
ATOM     17  C21 <0> d   1      41.312   5.693  32.229  0.00  0.00    -0.032 C 
ATOM     18  C22 <0> d   1      41.319   6.963  31.375  0.00  0.00     0.016 C 
ATOM     19  C23 <0> d   1      39.875   5.238  32.434  0.00  0.00    -0.001 C 
ATOM     20  C25 <0> d   1      39.082   6.339  33.130  0.00  0.00     0.007 C 
ATOM     21  C26 <0> d   1      37.604   5.948  33.294  0.00  0.00     0.013 C 
ATOM     22  C27 <0> d   1      37.037   5.583  31.937  0.00  0.00    -0.009 C 
ATOM     23  C28 <0> d   1      37.268   6.733  30.954  0.00  0.00     0.018 C 
ATOM     24  H43 <0> d   1      46.276   7.093  34.267  0.00  0.00     0.188 HD
ENDROOT
BRANCH   2  25
ATOM     25  O3  <0> d   1      34.722   6.229  31.621  0.00  0.00    -0.389 OA
ATOM     26  H32 <0> d   1      34.498   6.736  32.413  0.00  0.00     0.210 HD
ENDBRANCH   2  25
TORSDOF 1
ENDMDL
MODEL 15
REMARK CAVERDOCK RESULT:      28.5      0.000      0.000
REMARK CAVERDOCK CONSTRAINTS:       0.0      0.0      0.0      0.0
REMARK CAVERDOCK TUNNEL: 14     28.5      1.8     15.1
REMARK  1 active torsions:
REMARK  status: ('A' for Active; 'I' for Inactive)
REMARK    1  A    between atoms: C2_2  and  O3_3 
ROOT
ATOM      1  C1  <0> d   1      35.070   4.585  33.102  0.00  0.00     0.046 C 
ATOM      2  C2  <0> d   1      35.494   5.242  31.786  0.00  0.00     0.062 C 
ATOM      3  C4  <0> d   1      35.422   4.217  30.627  0.00  0.00     0.038 C 
ATOM      4  C5  <0> d   1      36.878   4.023  30.122  0.00  0.00     0.009 C 
ATOM      5  C6  <0> d   1      37.719   4.417  31.341  0.00  0.00     0.001 C 
ATOM      6  C8  <0> d   1      39.149   4.835  31.052  0.00  0.00    -0.005 C 
ATOM      7  C10 <0> d   1      39.936   3.653  30.479  0.00  0.00     0.006 C 
ATOM      8  C11 <0> d   1      41.369   4.107  30.211  0.00  0.00     0.006 C 
ATOM      9  C12 <0> d   1      42.043   4.556  31.512  0.00  0.00     0.000 C 
ATOM     10  C14 <0> d   1      43.445   5.065  31.140  0.00  0.00     0.067 C 
ATOM     11  C15 <0> d   1      44.058   5.741  32.337  0.00  0.00     0.062 A 
ATOM     12  N16 <0> d   1      45.309   6.034  32.551  0.00  0.00    -0.179 NA
ATOM     13  N17 <0> d   1      45.403   6.658  33.804  0.00  0.00    -0.289 N 
ATOM     14  C18 <0> d   1      44.159   6.726  34.330  0.00  0.00     0.118 A 
ATOM     15  C19 <0> d   1      43.311   6.167  33.447  0.00  0.00    -0.014 A 
ATOM     16  C20 <0> d   1      41.821   5.992  33.562  0.00  0.00     0.052 C 
ATOM     17  C21 <0> d   1      41.230   5.667  32.180  0.00  0.00    -0.032 C 
ATOM     18  C22 <0> d   1      41.278   6.915  31.294  0.00  0.00     0.016 C 
ATOM     19  C23 <0> d   1      39.780   5.257  32.384  0.00  0.00    -0.001 C 
ATOM     20  C25 <0> d   1      39.013   6.398  33.046  0.00  0.00     0.007 C 
ATOM     21  C26 <0> d   1      37.523   6.052  33.208  0.00  0.00     0.013 C 
ATOM     22  C27 <0> d   1      36.956   5.668  31.857  0.00  0.00    -0.009 C 
ATOM     23  C28 <0> d   1      37.225   6.786  30.847  0.00  0.00     0.018 C 
ATOM     24  H43 <0> d   1      46.216   6.983  34.220  0.00  0.00     0.188 HD
ENDROOT
BRANCH   2  25
ATOM     25  O3  <0> d   1      34.662   6.369  31.506  0.00  0.00    -0.389 OA
ATOM     26  H32 <0> d   1      33.720   6.207  31.649  0.00  0.00     0.210 HD
ENDBRANCH   2  25
TORSDOF 1
ENDMDL
MODEL 16
REMARK CAVERDOCK RESULT:      26.9      0.000      0.000
REMARK CAVERDOCK CONSTRAINTS:       0.3      0.0      0.0      0.0
REMARK CAVERDOCK TUNNEL: 15     26.9      1.8     16.1
REMARK  1 active torsions:
REMARK  status: ('A' for Active; 'I' for Inactive)
REMARK    1  A    between atoms: C2_2  and  O3_3 
ROOT
ATOM      1  C1  <0> d   1      34.823   4.207  33.001  0.00  0.00     0.046 C 
ATOM      2  C2  <0> d   1      35.220   4.951  31.724  0.00  0.00     0.062 C 
ATOM      3  C4  <0> d   1      35.167   3.995  30.507  0.00  0.00     0.038 C 
ATOM      4  C5  <0> d   1      36.624   3.872  29.983  0.00  0.00     0.009 C 
ATOM      5  C6  <0> d   1      37.462   4.217  31.217  0.00  0.00     0.001 C 
ATOM      6  C8  <0> d   1      38.878   4.691  30.945  0.00  0.00    -0.005 C 
ATOM      7  C10 <0> d   1      39.693   3.567  30.298  0.00  0.00     0.006 C 
ATOM      8  C11 <0> d   1      41.111   4.077  30.049  0.00  0.00     0.006 C 
ATOM      9  C12 <0> d   1      41.782   4.466  31.370  0.00  0.00     0.000 C 
ATOM     10  C14 <0> d   1      43.167   5.036  31.020  0.00  0.00     0.067 C 
ATOM     11  C15 <0> d   1      43.771   5.656  32.252  0.00  0.00     0.062 A 
ATOM     12  N16 <0> d   1      45.014   5.971  32.475  0.00  0.00    -0.179 NA
ATOM     13  N17 <0> d   1      45.101   6.522  33.762  0.00  0.00    -0.289 N 
ATOM     14  C18 <0> d   1      43.860   6.524  34.299  0.00  0.00     0.118 A 
ATOM     15  C19 <0> d   1      43.020   5.995  33.389  0.00  0.00    -0.014 A 
ATOM     16  C20 <0> d   1      41.537   5.772  33.503  0.00  0.00     0.052 C 
ATOM     17  C21 <0> d   1      40.945   5.513  32.107  0.00  0.00    -0.032 C 
ATOM     18  C22 <0> d   1      40.951   6.812  31.297  0.00  0.00     0.016 C 
ATOM     19  C23 <0> d   1      39.508   5.052  32.296  0.00  0.00    -0.001 C 
ATOM     20  C25 <0> d   1      38.714   6.129  33.029  0.00  0.00     0.007 C 
ATOM     21  C26 <0> d   1      37.236   5.732  33.179  0.00  0.00     0.013 C 
ATOM     22  C27 <0> d   1      36.670   5.414  31.811  0.00  0.00    -0.009 C 
ATOM     23  C28 <0> d   1      36.900   6.596  30.867  0.00  0.00     0.018 C 
ATOM     24  H43 <0> d   1      45.908   6.844  34.191  0.00  0.00     0.188 HD
ENDROOT
BRANCH   2  25
ATOM     25  O3  <0> d   1      34.354   6.070  31.516  0.00  0.00    -0.389 OA
ATOM     26  H32 <0> d   1      33.501   5.839  31.124  0.00  0.00     0.210 HD
ENDBRANCH   2  25
TORSDOF 1
ENDMDL
MODEL 17
REMARK CAVERDOCK RESULT:      26.3      0.000      0.000
REMARK CAVERDOCK CONSTRAINTS:       0.1      0.0      0.0      0.0
REMARK CAVERDOCK TUNNEL: 16     26.3      1.9     17.3
REMARK  1 active torsions:
REMARK  status: ('A' for Active; 'I' for Inactive)
REMARK    1  A    between atoms: C2_2  and  O3_3 
ROOT
ATOM      1  C1  <0> d   1      34.733   4.318  33.024  0.00  0.00     0.046 C 
ATOM      2  C2  <0> d   1      35.130   5.003  31.714  0.00  0.00     0.062 C 
ATOM      3  C4  <0> d   1      35.052   3.999  30.538  0.00  0.00     0.038 C 
ATOM      4  C5  <0> d   1      36.502   3.831  30.008  0.00  0.00     0.009 C 
ATOM      5  C6  <0> d   1      37.357   4.214  31.220  0.00  0.00     0.001 C 
ATOM      6  C8  <0> d   1      38.777   4.653  30.917  0.00  0.00    -0.005 C 
ATOM      7  C10 <0> d   1      39.569   3.491  30.311  0.00  0.00     0.006 C 
ATOM      8  C11 <0> d   1      40.993   3.968  30.029  0.00  0.00     0.006 C 
ATOM      9  C12 <0> d   1      41.681   4.401  31.328  0.00  0.00     0.000 C 
ATOM     10  C14 <0> d   1      43.072   4.934  30.943  0.00  0.00     0.067 C 
ATOM     11  C15 <0> d   1      43.695   5.595  32.143  0.00  0.00     0.062 A 
ATOM     12  N16 <0> d   1      44.945   5.899  32.344  0.00  0.00    -0.179 NA
ATOM     13  N17 <0> d   1      45.051   6.501  33.606  0.00  0.00    -0.289 N 
ATOM     14  C18 <0> d   1      43.815   6.545  34.153  0.00  0.00     0.118 A 
ATOM     15  C19 <0> d   1      42.960   5.992  33.272  0.00  0.00    -0.014 A 
ATOM     16  C20 <0> d   1      41.474   5.797  33.406  0.00  0.00     0.052 C 
ATOM     17  C21 <0> d   1      40.866   5.491  32.028  0.00  0.00    -0.032 C 
ATOM     18  C22 <0> d   1      40.885   6.754  31.164  0.00  0.00     0.016 C 
ATOM     19  C23 <0> d   1      39.424   5.060  32.247  0.00  0.00    -0.001 C 
ATOM     20  C25 <0> d   1      38.653   6.178  32.941  0.00  0.00     0.007 C 
ATOM     21  C26 <0> d   1      37.171   5.812  33.120  0.00  0.00     0.013 C 
ATOM     22  C27 <0> d   1      36.588   5.446  31.770  0.00  0.00    -0.009 C 
ATOM     23  C28 <0> d   1      36.828   6.584  30.776  0.00  0.00     0.018 C 
ATOM     24  H43 <0> d   1      45.867   6.829  34.015  0.00  0.00     0.188 HD
ENDROOT
BRANCH   2  25
ATOM     25  O3  <0> d   1      34.280   6.125  31.467  0.00  0.00    -0.389 OA
ATOM     26  H32 <0> d   1      33.398   5.888  31.151  0.00  0.00     0.210 HD
ENDBRANCH   2  25
TORSDOF 1
ENDMDL
MODEL 18
REMARK CAVERDOCK RESULT:      25.2      0.000      0.000
REMARK CAVERDOCK CONSTRAINTS:       0.0      0.0      0.0      0.0
REMARK CAVERDOCK TUNNEL: 17     25.2      1.9     18.4
REMARK  1 active torsions:
REMARK  status: ('A' for Active; 'I' for Inactive)
REMARK    1  A    between atoms: C2_2  and  O3_3 
ROOT
ATOM      1  C1  <0> d   1      34.500   4.196  33.083  0.00  0.00     0.046 C 
ATOM      2  C2  <0> d   1      34.869   4.914  31.783  0.00  0.00     0.062 C 
ATOM      3  C4  <0> d   1      34.770   3.938  30.585  0.00  0.00     0.038 C 
ATOM      4  C5  <0> d   1      36.210   3.789  30.022  0.00  0.00     0.009 C 
ATOM      5  C6  <0> d   1      37.088   4.145  31.226  0.00  0.00     0.001 C 
ATOM      6  C8  <0> d   1      38.500   4.597  30.907  0.00  0.00    -0.005 C 
ATOM      7  C10 <0> d   1      39.284   3.453  30.257  0.00  0.00     0.006 C 
ATOM      8  C11 <0> d   1      40.700   3.942  29.959  0.00  0.00     0.006 C 
ATOM      9  C12 <0> d   1      41.412   4.346  31.254  0.00  0.00     0.000 C 
ATOM     10  C14 <0> d   1      42.794   4.893  30.855  0.00  0.00     0.067 C 
ATOM     11  C15 <0> d   1      43.439   5.527  32.058  0.00  0.00     0.062 A 
ATOM     12  N16 <0> d   1      44.691   5.831  32.242  0.00  0.00    -0.179 NA
ATOM     13  N17 <0> d   1      44.820   6.403  33.515  0.00  0.00    -0.289 N 
ATOM     14  C18 <0> d   1      43.595   6.429  34.087  0.00  0.00     0.118 A 
ATOM     15  C19 <0> d   1      42.725   5.894  33.210  0.00  0.00    -0.014 A 
ATOM     16  C20 <0> d   1      41.242   5.690  33.369  0.00  0.00     0.052 C 
ATOM     17  C21 <0> d   1      40.608   5.415  31.996  0.00  0.00    -0.032 C 
ATOM     18  C22 <0> d   1      40.606   6.699  31.163  0.00  0.00     0.016 C 
ATOM     19  C23 <0> d   1      39.172   4.974  32.233  0.00  0.00    -0.001 C 
ATOM     20  C25 <0> d   1      38.412   6.073  32.969  0.00  0.00     0.007 C 
ATOM     21  C26 <0> d   1      36.934   5.696  33.168  0.00  0.00     0.013 C 
ATOM     22  C27 <0> d   1      36.326   5.361  31.821  0.00  0.00    -0.009 C 
ATOM     23  C28 <0> d   1      36.543   6.524  30.851  0.00  0.00     0.018 C 
ATOM     24  H43 <0> d   1      45.643   6.723  33.916  0.00  0.00     0.188 HD
ENDROOT
BRANCH   2  25
ATOM     25  O3  <0> d   1      34.010   6.039  31.580  0.00  0.00    -0.389 OA
ATOM     26  H32 <0> d   1      34.449   6.893  31.692  0.00  0.00     0.210 HD
ENDBRANCH   2  25
TORSDOF 1
ENDMDL
MODEL 19
REMARK CAVERDOCK RESULT:      24.6      0.000      0.000
REMARK CAVERDOCK CONSTRAINTS:       0.0      0.0      0.0      0.0
REMARK CAVERDOCK TUNNEL: 18     24.6      1.9     19.2
REMARK  1 active torsions:
REMARK  status: ('A' for Active; 'I' for Inactive)
REMARK    1  A    between atoms: C2_2  and  O3_3 
ROOT
ATOM      1  C1  <0> d   1      34.339   4.255  33.005  0.00  0.00     0.046 C 
ATOM      2  C2  <0> d   1      34.721   4.877  31.660  0.00  0.00     0.062 C 
ATOM      3  C4  <0> d   1      34.621   3.820  30.533  0.00  0.00     0.038 C 
ATOM      4  C5  <0> d   1      36.063   3.619  29.991  0.00  0.00     0.009 C 
ATOM      5  C6  <0> d   1      36.936   4.051  31.173  0.00  0.00     0.001 C 
ATOM      6  C8  <0> d   1      38.354   4.468  30.831  0.00  0.00    -0.005 C 
ATOM      7  C10 <0> d   1      39.131   3.274  30.268  0.00  0.00     0.006 C 
ATOM      8  C11 <0> d   1      40.554   3.728  29.946  0.00  0.00     0.006 C 
ATOM      9  C12 <0> d   1      41.262   4.216  31.213  0.00  0.00     0.000 C 
ATOM     10  C14 <0> d   1      42.651   4.722  30.786  0.00  0.00     0.067 C 
ATOM     11  C15 <0> d   1      43.294   5.433  31.945  0.00  0.00     0.062 A 
ATOM     12  N16 <0> d   1      44.549   5.738  32.115  0.00  0.00    -0.179 NA
ATOM     13  N17 <0> d   1      44.676   6.397  33.346  0.00  0.00    -0.289 N 
ATOM     14  C18 <0> d   1      43.448   6.474  33.907  0.00  0.00     0.118 A 
ATOM     15  C19 <0> d   1      42.577   5.886  33.064  0.00  0.00    -0.014 A 
ATOM     16  C20 <0> d   1      41.092   5.707  33.228  0.00  0.00     0.052 C 
ATOM     17  C21 <0> d   1      40.463   5.342  31.873  0.00  0.00    -0.032 C 
ATOM     18  C22 <0> d   1      40.478   6.564  30.952  0.00  0.00     0.016 C 
ATOM     19  C23 <0> d   1      39.022   4.930  32.132  0.00  0.00    -0.001 C 
ATOM     20  C25 <0> d   1      38.268   6.085  32.784  0.00  0.00     0.007 C 
ATOM     21  C26 <0> d   1      36.786   5.736  32.999  0.00  0.00     0.013 C 
ATOM     22  C27 <0> d   1      36.182   5.312  31.676  0.00  0.00    -0.009 C 
ATOM     23  C28 <0> d   1      36.415   6.402  30.628  0.00  0.00     0.018 C 
ATOM     24  H43 <0> d   1      45.499   6.738  33.729  0.00  0.00     0.188 HD
ENDROOT
BRANCH   2  25
ATOM     25  O3  <0> d   1      33.874   5.991  31.374  0.00  0.00    -0.389 OA
ATOM     26  H32 <0> d   1      33.435   5.941  30.514  0.00  0.00     0.210 HD
ENDBRANCH   2  25
TORSDOF 1
ENDMDL
MODEL 20
REMARK CAVERDOCK RESULT:      23.3      0.000      0.000
REMARK CAVERDOCK CONSTRAINTS:       0.2      0.0      0.0      0.0
REMARK CAVERDOCK TUNNEL: 19     23.3      1.9     20.4
REMARK  1 active torsions:
REMARK  status: ('A' for Active; 'I' for Inactive)
REMARK    1  A    between atoms: C2_2  and  O3_3 
ROOT
ATOM      1  C1  <0> d   1      34.060   3.928  32.645  0.00  0.00     0.046 C 
ATOM      2  C2  <0> d   1      34.487   4.479  31.283  0.00  0.00     0.062 C 
ATOM      3  C4  <0> d   1      34.476   3.353  30.220  0.00  0.00     0.038 C 
ATOM      4  C5  <0> d   1      35.948   3.170  29.760  0.00  0.00     0.009 C 
ATOM      5  C6  <0> d   1      36.749   3.704  30.952  0.00  0.00     0.001 C 
ATOM      6  C8  <0> d   1      38.168   4.148  30.652  0.00  0.00    -0.005 C 
ATOM      7  C10 <0> d   1      39.009   2.950  30.202  0.00  0.00     0.006 C 
ATOM      8  C11 <0> d   1      40.431   3.433  29.918  0.00  0.00     0.006 C 
ATOM      9  C12 <0> d   1      41.060   4.023  31.184  0.00  0.00     0.000 C 
ATOM     10  C14 <0> d   1      42.451   4.549  30.791  0.00  0.00     0.067 C 
ATOM     11  C15 <0> d   1      43.014   5.353  31.933  0.00  0.00     0.062 A 
ATOM     12  N16 <0> d   1      44.248   5.711  32.141  0.00  0.00    -0.179 NA
ATOM     13  N17 <0> d   1      44.294   6.449  33.333  0.00  0.00    -0.289 N 
ATOM     14  C18 <0> d   1      43.038   6.516  33.830  0.00  0.00     0.118 A 
ATOM     15  C19 <0> d   1      42.229   5.848  32.986  0.00  0.00    -0.014 A 
ATOM     16  C20 <0> d   1      40.745   5.627  33.091  0.00  0.00     0.052 C 
ATOM     17  C21 <0> d   1      40.195   5.158  31.734  0.00  0.00    -0.032 C 
ATOM     18  C22 <0> d   1      40.215   6.321  30.740  0.00  0.00     0.016 C 
ATOM     19  C23 <0> d   1      38.756   4.713  31.951  0.00  0.00    -0.001 C 
ATOM     20  C25 <0> d   1      37.934   5.878  32.493  0.00  0.00     0.007 C 
ATOM     21  C26 <0> d   1      36.455   5.491  32.660  0.00  0.00     0.013 C 
ATOM     22  C27 <0> d   1      35.931   4.966  31.339  0.00  0.00    -0.009 C 
ATOM     23  C28 <0> d   1      36.180   5.998  30.237  0.00  0.00     0.018 C 
ATOM     24  H43 <0> d   1      45.086   6.840  33.732  0.00  0.00     0.188 HD
ENDROOT
BRANCH   2  25
ATOM     25  O3  <0> d   1      33.620   5.544  30.887  0.00  0.00    -0.389 OA
ATOM     26  H32 <0> d   1      33.054   5.331  30.133  0.00  0.00     0.210 HD
ENDBRANCH   2  25
TORSDOF 1
ENDMDL
MODEL 21
REMARK CAVERDOCK RESULT:      22.6      0.000      0.000
REMARK CAVERDOCK CONSTRAINTS:       0.0      0.0      0.0      0.0
REMARK CAVERDOCK TUNNEL: 20     22.6      1.9     21.3
REMARK  1 active torsions:
REMARK  status: ('A' for Active; 'I' for Inactive)
REMARK    1  A    between atoms: C2_2  and  O3_3 
ROOT
ATOM      1  C1  <0> d   1      33.936   3.980  32.393  0.00  0.00     0.046 C 
ATOM      2  C2  <0> d   1      34.411   4.367  30.992  0.00  0.00     0.062 C 
ATOM      3  C4  <0> d   1      34.425   3.125  30.067  0.00  0.00     0.038 C 
ATOM      4  C5  <0> d   1      35.910   2.884  29.680  0.00  0.00     0.009 C 
ATOM      5  C6  <0> d   1      36.676   3.550  30.827  0.00  0.00     0.001 C 
ATOM      6  C8  <0> d   1      38.108   3.950  30.524  0.00  0.00    -0.005 C 
ATOM      7  C10 <0> d   1      38.953   2.704  30.243  0.00  0.00     0.006 C 
ATOM      8  C11 <0> d   1      40.387   3.145  29.953  0.00  0.00     0.006 C 
ATOM      9  C12 <0> d   1      40.980   3.875  31.162  0.00  0.00     0.000 C 
ATOM     10  C14 <0> d   1      42.387   4.347  30.756  0.00  0.00     0.067 C 
ATOM     11  C15 <0> d   1      42.919   5.275  31.815  0.00  0.00     0.062 A 
ATOM     12  N16 <0> d   1      44.149   5.650  32.020  0.00  0.00    -0.179 NA
ATOM     13  N17 <0> d   1      44.162   6.521  33.120  0.00  0.00    -0.289 N 
ATOM     14  C18 <0> d   1      42.892   6.651  33.564  0.00  0.00     0.118 A 
ATOM     15  C19 <0> d   1      42.105   5.893  32.777  0.00  0.00    -0.014 A 
ATOM     16  C20 <0> d   1      40.616   5.692  32.858  0.00  0.00     0.052 C 
ATOM     17  C21 <0> d   1      40.106   5.070  31.548  0.00  0.00    -0.032 C 
ATOM     18  C22 <0> d   1      40.167   6.110  30.427  0.00  0.00     0.016 C 
ATOM     19  C23 <0> d   1      38.658   4.659  31.767  0.00  0.00    -0.001 C 
ATOM     20  C25 <0> d   1      37.829   5.883  32.144  0.00  0.00     0.007 C 
ATOM     21  C26 <0> d   1      36.342   5.524  32.306  0.00  0.00     0.013 C 
ATOM     22  C27 <0> d   1      35.856   4.851  31.039  0.00  0.00    -0.009 C 
ATOM     23  C28 <0> d   1      36.148   5.747  29.833  0.00  0.00     0.018 C 
ATOM     24  H43 <0> d   1      44.945   6.953  33.496  0.00  0.00     0.188 HD
ENDROOT
BRANCH   2  25
ATOM     25  O3  <0> d   1      33.565   5.383  30.447  0.00  0.00    -0.389 OA
ATOM     26  H32 <0> d   1      33.890   5.764  29.620  0.00  0.00     0.210 HD
ENDBRANCH   2  25
TORSDOF 1
ENDMDL
MODEL 22
REMARK CAVERDOCK RESULT:      21.5      0.000      0.000
REMARK CAVERDOCK CONSTRAINTS:       0.0      0.0      0.0      0.0
REMARK CAVERDOCK TUNNEL: 21     21.5      1.8     22.1
REMARK  1 active torsions:
REMARK  status: ('A' for Active; 'I' for Inactive)
REMARK    1  A    between atoms: C2_2  and  O3_3 
ROOT
ATOM      1  C1  <0> d   1      33.695   3.997  32.537  0.00  0.00     0.046 C 
ATOM      2  C2  <0> d   1      34.125   4.341  31.110  0.00  0.00     0.062 C 
ATOM      3  C4  <0> d   1      34.099   3.074  30.220  0.00  0.00     0.038 C 
ATOM      4  C5  <0> d   1      35.568   2.810  29.790  0.00  0.00     0.009 C 
ATOM      5  C6  <0> d   1      36.377   3.501  30.892  0.00  0.00     0.001 C 
ATOM      6  C8  <0> d   1      37.800   3.882  30.530  0.00  0.00    -0.005 C 
ATOM      7  C10 <0> d   1      38.628   2.623  30.256  0.00  0.00     0.006 C 
ATOM      8  C11 <0> d   1      40.053   3.044  29.905  0.00  0.00     0.006 C 
ATOM      9  C12 <0> d   1      40.693   3.803  31.072  0.00  0.00     0.000 C 
ATOM     10  C14 <0> d   1      42.088   4.252  30.606  0.00  0.00     0.067 C 
ATOM     11  C15 <0> d   1      42.662   5.205  31.620  0.00  0.00     0.062 A 
ATOM     12  N16 <0> d   1      43.901   5.576  31.774  0.00  0.00    -0.179 NA
ATOM     13  N17 <0> d   1      43.957   6.477  32.847  0.00  0.00    -0.289 N 
ATOM     14  C18 <0> d   1      42.704   6.629  33.330  0.00  0.00     0.118 A 
ATOM     15  C19 <0> d   1      41.885   5.855  32.592  0.00  0.00    -0.014 A 
ATOM     16  C20 <0> d   1      40.399   5.668  32.729  0.00  0.00     0.052 C 
ATOM     17  C21 <0> d   1      39.840   5.014  31.454  0.00  0.00    -0.032 C 
ATOM     18  C22 <0> d   1      39.871   6.023  30.303  0.00  0.00     0.016 C 
ATOM     19  C23 <0> d   1      38.398   4.621  31.733  0.00  0.00    -0.001 C 
ATOM     20  C25 <0> d   1      37.590   5.861  32.103  0.00  0.00     0.007 C 
ATOM     21  C26 <0> d   1      36.107   5.519  32.326  0.00  0.00     0.013 C 
ATOM     22  C27 <0> d   1      35.574   4.815  31.095  0.00  0.00    -0.009 C 
ATOM     23  C28 <0> d   1      35.831   5.675  29.855  0.00  0.00     0.018 C 
ATOM     24  H43 <0> d   1      44.755   6.913  33.185  0.00  0.00     0.188 HD
ENDROOT
BRANCH   2  25
ATOM     25  O3  <0> d   1      33.268   5.348  30.566  0.00  0.00    -0.389 OA
ATOM     26  H32 <0> d   1      33.171   6.127  31.129  0.00  0.00     0.210 HD
ENDBRANCH   2  25
TORSDOF 1
ENDMDL
MODEL 23
REMARK CAVERDOCK RESULT:      20.9      0.000      0.000
REMARK CAVERDOCK CONSTRAINTS:       0.0      0.0      0.0      0.0
REMARK CAVERDOCK TUNNEL: 22     20.9      1.8     23.4
REMARK  1 active torsions:
REMARK  status: ('A' for Active; 'I' for Inactive)
REMARK    1  A    between atoms: C2_2  and  O3_3 
ROOT
ATOM      1  C1  <0> d   1      33.526   3.849  32.438  0.00  0.00     0.046 C 
ATOM      2  C2  <0> d   1      33.957   4.258  31.028  0.00  0.00     0.062 C 
ATOM      3  C4  <0> d   1      33.941   3.029  30.085  0.00  0.00     0.038 C 
ATOM      4  C5  <0> d   1      35.412   2.793  29.647  0.00  0.00     0.009 C 
ATOM      5  C6  <0> d   1      36.215   3.441  30.780  0.00  0.00     0.001 C 
ATOM      6  C8  <0> d   1      37.637   3.845  30.438  0.00  0.00    -0.005 C 
ATOM      7  C10 <0> d   1      38.472   2.603  30.112  0.00  0.00     0.006 C 
ATOM      8  C11 <0> d   1      39.896   3.048  29.783  0.00  0.00     0.006 C 
ATOM      9  C12 <0> d   1      40.528   3.759  30.984  0.00  0.00     0.000 C 
ATOM     10  C14 <0> d   1      41.921   4.236  30.542  0.00  0.00     0.067 C 
ATOM     11  C15 <0> d   1      42.488   5.148  31.597  0.00  0.00     0.062 A 
ATOM     12  N16 <0> d   1      43.724   5.519  31.770  0.00  0.00    -0.179 NA
ATOM     13  N17 <0> d   1      43.773   6.372  32.881  0.00  0.00    -0.289 N 
ATOM     14  C18 <0> d   1      42.517   6.497  33.367  0.00  0.00     0.118 A 
ATOM     15  C19 <0> d   1      41.705   5.751  32.594  0.00  0.00    -0.014 A 
ATOM     16  C20 <0> d   1      40.219   5.550  32.719  0.00  0.00     0.052 C 
ATOM     17  C21 <0> d   1      39.668   4.948  31.416  0.00  0.00    -0.032 C 
ATOM     18  C22 <0> d   1      39.695   6.005  30.309  0.00  0.00     0.016 C 
ATOM     19  C23 <0> d   1      38.227   4.535  31.674  0.00  0.00    -0.001 C 
ATOM     20  C25 <0> d   1      37.411   5.753  32.095  0.00  0.00     0.007 C 
ATOM     21  C26 <0> d   1      35.930   5.393  32.298  0.00  0.00     0.013 C 
ATOM     22  C27 <0> d   1      35.403   4.740  31.037  0.00  0.00    -0.009 C 
ATOM     23  C28 <0> d   1      35.658   5.653  29.836  0.00  0.00     0.018 C 
ATOM     24  H43 <0> d   1      44.567   6.798  33.239  0.00  0.00     0.188 HD
ENDROOT
BRANCH   2  25
ATOM     25  O3  <0> d   1      33.096   5.282  30.526  0.00  0.00    -0.389 OA
ATOM     26  H32 <0> d   1      33.440   6.177  30.642  0.00  0.00     0.210 HD
ENDBRANCH   2  25
TORSDOF 1
ENDMDL
MODEL 24
REMARK CAVERDOCK RESULT:      20.6      0.000      0.000
REMARK CAVERDOCK CONSTRAINTS:       0.0      0.0      0.0      0.0
REMARK CAVERDOCK TUNNEL: 23     20.6      1.8     24.2
REMARK  1 active torsions:
REMARK  status: ('A' for Active; 'I' for Inactive)
REMARK    1  A    between atoms: C2_2  and  O3_3 
ROOT
ATOM      1  C1  <0> d   1      33.276   3.784  32.399  0.00  0.00     0.046 C 
ATOM      2  C2  <0> d   1      33.713   4.193  30.990  0.00  0.00     0.062 C 
ATOM      3  C4  <0> d   1      33.700   2.965  30.047  0.00  0.00     0.038 C 
ATOM      4  C5  <0> d   1      35.173   2.728  29.615  0.00  0.00     0.009 C 
ATOM      5  C6  <0> d   1      35.972   3.375  30.751  0.00  0.00     0.001 C 
ATOM      6  C8  <0> d   1      37.395   3.778  30.415  0.00  0.00    -0.005 C 
ATOM      7  C10 <0> d   1      38.231   2.536  30.093  0.00  0.00     0.006 C 
ATOM      8  C11 <0> d   1      39.656   2.979  29.770  0.00  0.00     0.006 C 
ATOM      9  C12 <0> d   1      40.284   3.689  30.973  0.00  0.00     0.000 C 
ATOM     10  C14 <0> d   1      41.680   4.166  30.537  0.00  0.00     0.067 C 
ATOM     11  C15 <0> d   1      42.243   5.077  31.595  0.00  0.00     0.062 A 
ATOM     12  N16 <0> d   1      43.478   5.447  31.772  0.00  0.00    -0.179 NA
ATOM     13  N17 <0> d   1      43.523   6.300  32.884  0.00  0.00    -0.289 N 
ATOM     14  C18 <0> d   1      42.265   6.425  33.365  0.00  0.00     0.118 A 
ATOM     15  C19 <0> d   1      41.456   5.680  32.589  0.00  0.00    -0.014 A 
ATOM     16  C20 <0> d   1      39.969   5.480  32.707  0.00  0.00     0.052 C 
ATOM     17  C21 <0> d   1      39.423   4.879  31.402  0.00  0.00    -0.032 C 
ATOM     18  C22 <0> d   1      39.455   5.936  30.295  0.00  0.00     0.016 C 
ATOM     19  C23 <0> d   1      37.981   4.467  31.654  0.00  0.00    -0.001 C 
ATOM     20  C25 <0> d   1      37.164   5.685  32.072  0.00  0.00     0.007 C 
ATOM     21  C26 <0> d   1      35.681   5.326  32.269  0.00  0.00     0.013 C 
ATOM     22  C27 <0> d   1      35.160   4.674  31.005  0.00  0.00    -0.009 C 
ATOM     23  C28 <0> d   1      35.420   5.588  29.806  0.00  0.00     0.018 C 
ATOM     24  H43 <0> d   1      44.316   6.726  33.246  0.00  0.00     0.188 HD
ENDROOT
BRANCH   2  25
ATOM     25  O3  <0> d   1      32.855   5.218  30.485  0.00  0.00    -0.389 OA
ATOM     26  H32 <0> d   1      33.273   6.088  30.427  0.00  0.00     0.210 HD
ENDBRANCH   2  25
TORSDOF 1
ENDMDL
MODEL 25
REMARK CAVERDOCK RESULT:      20.7      0.000      0.000
REMARK CAVERDOCK CONSTRAINTS:       0.0      0.0      0.0      0.0
REMARK CAVERDOCK TUNNEL: 24     20.7      1.8     25.1
REMARK  1 active torsions:
REMARK  status: ('A' for Active; 'I' for Inactive)
REMARK    1  A    between atoms: C2_2  and  O3_3 
ROOT
ATOM      1  C1  <0> d   1      33.153   3.842  32.339  0.00  0.00     0.046 C 
ATOM      2  C2  <0> d   1      33.597   4.182  30.915  0.00  0.00     0.062 C 
ATOM      3  C4  <0> d   1      33.576   2.912  30.029  0.00  0.00     0.038 C 
ATOM      4  C5  <0> d   1      35.048   2.644  29.613  0.00  0.00     0.009 C 
ATOM      5  C6  <0> d   1      35.849   3.336  30.719  0.00  0.00     0.001 C 
ATOM      6  C8  <0> d   1      37.276   3.712  30.368  0.00  0.00    -0.005 C 
ATOM      7  C10 <0> d   1      38.103   2.450  30.106  0.00  0.00     0.006 C 
ATOM      8  C11 <0> d   1      39.532   2.867  29.766  0.00  0.00     0.006 C 
ATOM      9  C12 <0> d   1      40.163   3.628  30.937  0.00  0.00     0.000 C 
ATOM     10  C14 <0> d   1      41.563   4.072  30.482  0.00  0.00     0.067 C 
ATOM     11  C15 <0> d   1      42.131   5.027  31.498  0.00  0.00     0.062 A 
ATOM     12  N16 <0> d   1      43.369   5.396  31.661  0.00  0.00    -0.179 NA
ATOM     13  N17 <0> d   1      43.418   6.299  32.732  0.00  0.00    -0.289 N 
ATOM     14  C18 <0> d   1      42.161   6.456  33.204  0.00  0.00     0.118 A 
ATOM     15  C19 <0> d   1      41.347   5.682  32.461  0.00  0.00    -0.014 A 
ATOM     16  C20 <0> d   1      39.859   5.499  32.585  0.00  0.00     0.052 C 
ATOM     17  C21 <0> d   1      39.310   4.843  31.307  0.00  0.00    -0.032 C 
ATOM     18  C22 <0> d   1      39.353   5.847  30.154  0.00  0.00     0.016 C 
ATOM     19  C23 <0> d   1      37.865   4.453  31.575  0.00  0.00    -0.001 C 
ATOM     20  C25 <0> d   1      37.056   5.696  31.934  0.00  0.00     0.007 C 
ATOM     21  C26 <0> d   1      35.571   5.358  32.145  0.00  0.00     0.013 C 
ATOM     22  C27 <0> d   1      35.047   4.652  30.911  0.00  0.00    -0.009 C 
ATOM     23  C28 <0> d   1      35.317   5.508  29.671  0.00  0.00     0.018 C 
ATOM     24  H43 <0> d   1      44.214   6.734  33.076  0.00  0.00     0.188 HD
ENDROOT
BRANCH   2  25
ATOM     25  O3  <0> d   1      32.747   5.189  30.361  0.00  0.00    -0.389 OA
ATOM     26  H32 <0> d   1      31.872   5.233  30.768  0.00  0.00     0.210 HD
ENDBRANCH   2  25
TORSDOF 1
ENDMDL
MODEL 26
REMARK CAVERDOCK RESULT:      21.0      0.000      0.000
REMARK CAVERDOCK CONSTRAINTS:       0.1      0.0      0.0      0.0
REMARK CAVERDOCK TUNNEL: 25     21.0      1.8     26.1
REMARK  1 active torsions:
REMARK  status: ('A' for Active; 'I' for Inactive)
REMARK    1  A    between atoms: C2_2  and  O3_3 
ROOT
ATOM      1  C1  <0> d   1      32.996   3.620  32.251  0.00  0.00     0.046 C 
ATOM      2  C2  <0> d   1      33.442   4.025  30.844  0.00  0.00     0.062 C 
ATOM      3  C4  <0> d   1      33.448   2.791  29.907  0.00  0.00     0.038 C 
ATOM      4  C5  <0> d   1      34.927   2.565  29.490  0.00  0.00     0.009 C 
ATOM      5  C6  <0> d   1      35.709   3.225  30.629  0.00  0.00     0.001 C 
ATOM      6  C8  <0> d   1      37.132   3.639  30.303  0.00  0.00    -0.005 C 
ATOM      7  C10 <0> d   1      37.981   2.402  29.995  0.00  0.00     0.006 C 
ATOM      8  C11 <0> d   1      39.406   2.857  29.681  0.00  0.00     0.006 C 
ATOM      9  C12 <0> d   1      40.017   3.579  30.886  0.00  0.00     0.000 C 
ATOM     10  C14 <0> d   1      41.412   4.066  30.459  0.00  0.00     0.067 C 
ATOM     11  C15 <0> d   1      41.958   4.988  31.516  0.00  0.00     0.062 A 
ATOM     12  N16 <0> d   1      43.188   5.370  31.702  0.00  0.00    -0.179 NA
ATOM     13  N17 <0> d   1      43.216   6.230  32.809  0.00  0.00    -0.289 N 
ATOM     14  C18 <0> d   1      41.953   6.347  33.279  0.00  0.00     0.118 A 
ATOM     15  C19 <0> d   1      41.157   5.590  32.500  0.00  0.00    -0.014 A 
ATOM     16  C20 <0> d   1      39.671   5.377  32.607  0.00  0.00     0.052 C 
ATOM     17  C21 <0> d   1      39.141   4.764  31.300  0.00  0.00    -0.032 C 
ATOM     18  C22 <0> d   1      39.174   5.815  30.188  0.00  0.00     0.016 C 
ATOM     19  C23 <0> d   1      37.701   4.340  31.542  0.00  0.00    -0.001 C 
ATOM     20  C25 <0> d   1      36.870   5.554  31.946  0.00  0.00     0.007 C 
ATOM     21  C26 <0> d   1      35.389   5.183  32.133  0.00  0.00     0.013 C 
ATOM     22  C27 <0> d   1      34.884   4.519  30.868  0.00  0.00    -0.009 C 
ATOM     23  C28 <0> d   1      35.147   5.428  29.666  0.00  0.00     0.018 C 
ATOM     24  H43 <0> d   1      44.002   6.664  33.175  0.00  0.00     0.188 HD
ENDROOT
BRANCH   2  25
ATOM     25  O3  <0> d   1      32.579   5.039  30.325  0.00  0.00    -0.389 OA
ATOM     26  H32 <0> d   1      31.822   5.239  30.893  0.00  0.00     0.210 HD
ENDBRANCH   2  25
TORSDOF 1
ENDMDL
MODEL 27
REMARK CAVERDOCK RESULT:      21.3      0.000      0.000
REMARK CAVERDOCK CONSTRAINTS:       0.0      0.0      0.0      0.0
REMARK CAVERDOCK TUNNEL: 26     21.3      1.8     27.1
REMARK  1 active torsions:
REMARK  status: ('A' for Active; 'I' for Inactive)
REMARK    1  A    between atoms: C2_2  and  O3_3 
ROOT
ATOM      1  C1  <0> d   1      32.809   3.569  32.323  0.00  0.00     0.046 C 
ATOM      2  C2  <0> d   1      33.232   3.977  30.910  0.00  0.00     0.062 C 
ATOM      3  C4  <0> d   1      33.234   2.743  29.974  0.00  0.00     0.038 C 
ATOM      4  C5  <0> d   1      34.709   2.528  29.536  0.00  0.00     0.009 C 
ATOM      5  C6  <0> d   1      35.502   3.194  30.664  0.00  0.00     0.001 C 
ATOM      6  C8  <0> d   1      36.917   3.619  30.318  0.00  0.00    -0.005 C 
ATOM      7  C10 <0> d   1      37.771   2.389  29.998  0.00  0.00     0.006 C 
ATOM      8  C11 <0> d   1      39.188   2.854  29.665  0.00  0.00     0.006 C 
ATOM      9  C12 <0> d   1      39.810   3.581  30.862  0.00  0.00     0.000 C 
ATOM     10  C14 <0> d   1      41.195   4.078  30.415  0.00  0.00     0.067 C 
ATOM     11  C15 <0> d   1      41.749   5.004  31.465  0.00  0.00     0.062 A 
ATOM     12  N16 <0> d   1      42.979   5.395  31.634  0.00  0.00    -0.179 NA
ATOM     13  N17 <0> d   1      43.015   6.256  32.741  0.00  0.00    -0.289 N 
ATOM     14  C18 <0> d   1      41.758   6.363  33.228  0.00  0.00     0.118 A 
ATOM     15  C19 <0> d   1      40.957   5.600  32.460  0.00  0.00    -0.014 A 
ATOM     16  C20 <0> d   1      39.475   5.376  32.587  0.00  0.00     0.052 C 
ATOM     17  C21 <0> d   1      38.931   4.759  31.288  0.00  0.00    -0.032 C 
ATOM     18  C22 <0> d   1      38.941   5.810  30.175  0.00  0.00     0.016 C 
ATOM     19  C23 <0> d   1      37.498   4.324  31.550  0.00  0.00    -0.001 C 
ATOM     20  C25 <0> d   1      36.663   5.532  31.965  0.00  0.00     0.007 C 
ATOM     21  C26 <0> d   1      35.188   5.150  32.172  0.00  0.00     0.013 C 
ATOM     22  C27 <0> d   1      34.670   4.482  30.915  0.00  0.00    -0.009 C 
ATOM     23  C28 <0> d   1      34.910   5.393  29.709  0.00  0.00     0.018 C 
ATOM     24  H43 <0> d   1      43.803   6.696  33.096  0.00  0.00     0.188 HD
ENDROOT
BRANCH   2  25
ATOM     25  O3  <0> d   1      32.354   4.984  30.403  0.00  0.00    -0.389 OA
ATOM     26  H32 <0> d   1      31.721   4.661  29.748  0.00  0.00     0.210 HD
ENDBRANCH   2  25
TORSDOF 1
ENDMDL
MODEL 28
REMARK CAVERDOCK RESULT:      21.5      0.000      0.000
REMARK CAVERDOCK CONSTRAINTS:       0.0      0.0      0.0      0.0
REMARK CAVERDOCK TUNNEL: 27     21.5      1.8     28.2
REMARK  1 active torsions:
REMARK  status: ('A' for Active; 'I' for Inactive)
REMARK    1  A    between atoms: C2_2  and  O3_3 
ROOT
ATOM      1  C1  <0> d   1      32.642   3.540  32.368  0.00  0.00     0.046 C 
ATOM      2  C2  <0> d   1      33.050   3.940  30.948  0.00  0.00     0.062 C 
ATOM      3  C4  <0> d   1      33.042   2.702  30.018  0.00  0.00     0.038 C 
ATOM      4  C5  <0> d   1      34.512   2.484  29.565  0.00  0.00     0.009 C 
ATOM      5  C6  <0> d   1      35.317   3.156  30.681  0.00  0.00     0.001 C 
ATOM      6  C8  <0> d   1      36.729   3.579  30.318  0.00  0.00    -0.005 C 
ATOM      7  C10 <0> d   1      37.579   2.347  29.995  0.00  0.00     0.006 C 
ATOM      8  C11 <0> d   1      38.992   2.810  29.644  0.00  0.00     0.006 C 
ATOM      9  C12 <0> d   1      39.627   3.543  30.830  0.00  0.00     0.000 C 
ATOM     10  C14 <0> d   1      41.008   4.037  30.366  0.00  0.00     0.067 C 
ATOM     11  C15 <0> d   1      41.573   4.968  31.405  0.00  0.00     0.062 A 
ATOM     12  N16 <0> d   1      42.805   5.360  31.559  0.00  0.00    -0.179 NA
ATOM     13  N17 <0> d   1      42.853   6.226  32.661  0.00  0.00    -0.289 N 
ATOM     14  C18 <0> d   1      41.602   6.336  33.161  0.00  0.00     0.118 A 
ATOM     15  C19 <0> d   1      40.792   5.569  32.405  0.00  0.00    -0.014 A 
ATOM     16  C20 <0> d   1      39.311   5.347  32.550  0.00  0.00     0.052 C 
ATOM     17  C21 <0> d   1      38.754   4.723  31.260  0.00  0.00    -0.032 C 
ATOM     18  C22 <0> d   1      38.751   5.769  30.142  0.00  0.00     0.016 C 
ATOM     19  C23 <0> d   1      37.323   4.290  31.540  0.00  0.00    -0.001 C 
ATOM     20  C25 <0> d   1      36.493   5.500  31.958  0.00  0.00     0.007 C 
ATOM     21  C26 <0> d   1      35.020   5.119  32.183  0.00  0.00     0.013 C 
ATOM     22  C27 <0> d   1      34.489   4.445  30.935  0.00  0.00    -0.009 C 
ATOM     23  C28 <0> d   1      34.715   5.350  29.722  0.00  0.00     0.018 C 
ATOM     24  H43 <0> d   1      43.645   6.668  33.005  0.00  0.00     0.188 HD
ENDROOT
BRANCH   2  25
ATOM     25  O3  <0> d   1      32.167   4.946  30.446  0.00  0.00    -0.389 OA
ATOM     26  H32 <0> d   1      32.132   5.745  30.989  0.00  0.00     0.210 HD
ENDBRANCH   2  25
TORSDOF 1
ENDMDL
MODEL 29
REMARK CAVERDOCK RESULT:      21.7      0.000      0.000
REMARK CAVERDOCK CONSTRAINTS:       0.0      0.0      0.0      0.0
REMARK CAVERDOCK TUNNEL: 28     21.7      1.8     29.2
REMARK  1 active torsions:
REMARK  status: ('A' for Active; 'I' for Inactive)
REMARK    1  A    between atoms: C2_2  and  O3_3 
ROOT
ATOM      1  C1  <0> d   1      32.473   3.442  32.398  0.00  0.00     0.046 C 
ATOM      2  C2  <0> d   1      32.863   3.866  30.981  0.00  0.00     0.062 C 
ATOM      3  C4  <0> d   1      32.848   2.642  30.031  0.00  0.00     0.038 C 
ATOM      4  C5  <0> d   1      34.314   2.437  29.559  0.00  0.00     0.009 C 
ATOM      5  C6  <0> d   1      35.130   3.094  30.676  0.00  0.00     0.001 C 
ATOM      6  C8  <0> d   1      36.535   3.528  30.303  0.00  0.00    -0.005 C 
ATOM      7  C10 <0> d   1      37.386   2.304  29.951  0.00  0.00     0.006 C 
ATOM      8  C11 <0> d   1      38.793   2.778  29.592  0.00  0.00     0.006 C 
ATOM      9  C12 <0> d   1      39.439   3.495  30.782  0.00  0.00     0.000 C 
ATOM     10  C14 <0> d   1      40.813   4.001  30.310  0.00  0.00     0.067 C 
ATOM     11  C15 <0> d   1      41.386   4.918  31.357  0.00  0.00     0.062 A 
ATOM     12  N16 <0> d   1      42.619   5.312  31.503  0.00  0.00    -0.179 NA
ATOM     13  N17 <0> d   1      42.677   6.161  32.617  0.00  0.00    -0.289 N 
ATOM     14  C18 <0> d   1      41.430   6.259  33.133  0.00  0.00     0.118 A 
ATOM     15  C19 <0> d   1      40.615   5.501  32.375  0.00  0.00    -0.014 A 
ATOM     16  C20 <0> d   1      39.137   5.270  32.533  0.00  0.00     0.052 C 
ATOM     17  C21 <0> d   1      38.567   4.665  31.240  0.00  0.00    -0.032 C 
ATOM     18  C22 <0> d   1      38.548   5.728  30.138  0.00  0.00     0.016 C 
ATOM     19  C23 <0> d   1      37.141   4.222  31.529  0.00  0.00    -0.001 C 
ATOM     20  C25 <0> d   1      36.311   5.422  31.975  0.00  0.00     0.007 C 
ATOM     21  C26 <0> d   1      34.842   5.033  32.211  0.00  0.00     0.013 C 
ATOM     22  C27 <0> d   1      34.299   4.376  30.959  0.00  0.00    -0.009 C 
ATOM     23  C28 <0> d   1      34.509   5.300  29.758  0.00  0.00     0.018 C 
ATOM     24  H43 <0> d   1      43.471   6.601  32.959  0.00  0.00     0.188 HD
ENDROOT
BRANCH   2  25
ATOM     25  O3  <0> d   1      31.971   4.875  30.504  0.00  0.00    -0.389 OA
ATOM     26  H32 <0> d   1      31.559   4.667  29.655  0.00  0.00     0.210 HD
ENDBRANCH   2  25
TORSDOF 1
ENDMDL
MODEL 30
REMARK CAVERDOCK RESULT:      21.8      0.000      0.000
REMARK CAVERDOCK CONSTRAINTS:       0.0      0.0      0.0      0.0
REMARK CAVERDOCK TUNNEL: 29     21.8      1.9     30.1
REMARK  1 active torsions:
REMARK  status: ('A' for Active; 'I' for Inactive)
REMARK    1  A    between atoms: C2_2  and  O3_3 
ROOT
ATOM      1  C1  <0> d   1      32.324   3.499  32.253  0.00  0.00     0.046 C 
ATOM      2  C2  <0> d   1      32.750   3.869  30.831  0.00  0.00     0.062 C 
ATOM      3  C4  <0> d   1      32.747   2.612  29.926  0.00  0.00     0.038 C 
ATOM      4  C5  <0> d   1      34.221   2.379  29.495  0.00  0.00     0.009 C 
ATOM      5  C6  <0> d   1      35.017   3.070  30.606  0.00  0.00     0.001 C 
ATOM      6  C8  <0> d   1      36.434   3.480  30.251  0.00  0.00    -0.005 C 
ATOM      7  C10 <0> d   1      37.283   2.238  29.963  0.00  0.00     0.006 C 
ATOM      8  C11 <0> d   1      38.701   2.688  29.619  0.00  0.00     0.006 C 
ATOM      9  C12 <0> d   1      39.326   3.443  30.797  0.00  0.00     0.000 C 
ATOM     10  C14 <0> d   1      40.714   3.922  30.339  0.00  0.00     0.067 C 
ATOM     11  C15 <0> d   1      41.271   4.872  31.365  0.00  0.00     0.062 A 
ATOM     12  N16 <0> d   1      42.502   5.263  31.526  0.00  0.00    -0.179 NA
ATOM     13  N17 <0> d   1      42.542   6.150  32.610  0.00  0.00    -0.289 N 
ATOM     14  C18 <0> d   1      41.285   6.275  33.093  0.00  0.00     0.118 A 
ATOM     15  C19 <0> d   1      40.481   5.497  32.344  0.00  0.00    -0.014 A 
ATOM     16  C20 <0> d   1      38.998   5.283  32.476  0.00  0.00     0.052 C 
ATOM     17  C21 <0> d   1      38.452   4.635  31.192  0.00  0.00    -0.032 C 
ATOM     18  C22 <0> d   1      38.467   5.658  30.054  0.00  0.00     0.016 C 
ATOM     19  C23 <0> d   1      37.017   4.214  31.464  0.00  0.00    -0.001 C 
ATOM     20  C25 <0> d   1      36.187   5.435  31.848  0.00  0.00     0.007 C 
ATOM     21  C26 <0> d   1      34.710   5.065  32.064  0.00  0.00     0.013 C 
ATOM     22  C27 <0> d   1      34.190   4.368  30.824  0.00  0.00    -0.009 C 
ATOM     23  C28 <0> d   1      34.435   5.247  29.595  0.00  0.00     0.018 C 
ATOM     24  H43 <0> d   1      43.331   6.596  32.954  0.00  0.00     0.188 HD
ENDROOT
BRANCH   2  25
ATOM     25  O3  <0> d   1      31.877   4.867  30.298  0.00  0.00    -0.389 OA
ATOM     26  H32 <0> d   1      31.087   5.024  30.832  0.00  0.00     0.210 HD
ENDBRANCH   2  25
TORSDOF 1
ENDMDL
MODEL 31
REMARK CAVERDOCK RESULT:      21.8      0.000      0.000
REMARK CAVERDOCK CONSTRAINTS:       0.0      0.0      0.0      0.0
REMARK CAVERDOCK TUNNEL: 30     21.8      1.9     31.5
REMARK  1 active torsions:
REMARK  status: ('A' for Active; 'I' for Inactive)
REMARK    1  A    between atoms: C2_2  and  O3_3 
ROOT
ATOM      1  C1  <0> d   1      32.092   3.486  32.411  0.00  0.00     0.046 C 
ATOM      2  C2  <0> d   1      32.472   3.850  30.974  0.00  0.00     0.062 C 
ATOM      3  C4  <0> d   1      32.429   2.591  30.073  0.00  0.00     0.038 C 
ATOM      4  C5  <0> d   1      33.885   2.347  29.592  0.00  0.00     0.009 C 
ATOM      5  C6  <0> d   1      34.724   3.035  30.674  0.00  0.00     0.001 C 
ATOM      6  C8  <0> d   1      36.130   3.434  30.269  0.00  0.00    -0.005 C 
ATOM      7  C10 <0> d   1      36.960   2.185  29.955  0.00  0.00     0.006 C 
ATOM      8  C11 <0> d   1      38.369   2.625  29.561  0.00  0.00     0.006 C 
ATOM      9  C12 <0> d   1      39.039   3.377  30.715  0.00  0.00     0.000 C 
ATOM     10  C14 <0> d   1      40.414   3.845  30.209  0.00  0.00     0.067 C 
ATOM     11  C15 <0> d   1      41.013   4.794  31.213  0.00  0.00     0.062 A 
ATOM     12  N16 <0> d   1      42.252   5.175  31.330  0.00  0.00    -0.179 NA
ATOM     13  N17 <0> d   1      42.335   6.065  32.410  0.00  0.00    -0.289 N 
ATOM     14  C18 <0> d   1      41.096   6.200  32.936  0.00  0.00     0.118 A 
ATOM     15  C19 <0> d   1      40.262   5.426  32.217  0.00  0.00    -0.014 A 
ATOM     16  C20 <0> d   1      38.782   5.223  32.400  0.00  0.00     0.052 C 
ATOM     17  C21 <0> d   1      38.189   4.577  31.138  0.00  0.00    -0.032 C 
ATOM     18  C22 <0> d   1      38.171   5.597  29.997  0.00  0.00     0.016 C 
ATOM     19  C23 <0> d   1      36.760   4.166  31.460  0.00  0.00    -0.001 C 
ATOM     20  C25 <0> d   1      35.953   5.394  31.870  0.00  0.00     0.007 C 
ATOM     21  C26 <0> d   1      34.482   5.035  32.137  0.00  0.00     0.013 C 
ATOM     22  C27 <0> d   1      33.915   4.338  30.917  0.00  0.00    -0.009 C 
ATOM     23  C28 <0> d   1      34.123   5.213  29.679  0.00  0.00     0.018 C 
ATOM     24  H43 <0> d   1      43.139   6.506  32.726  0.00  0.00     0.188 HD
ENDROOT
BRANCH   2  25
ATOM     25  O3  <0> d   1      31.588   4.853  30.470  0.00  0.00    -0.389 OA
ATOM     26  H32 <0> d   1      32.034   5.565  29.991  0.00  0.00     0.210 HD
ENDBRANCH   2  25
TORSDOF 1
ENDMDL
MODEL 32
REMARK CAVERDOCK RESULT:      21.7      0.000      0.000
REMARK CAVERDOCK CONSTRAINTS:       0.0      0.0      0.0      0.0
REMARK CAVERDOCK TUNNEL: 31     21.7      1.9     32.3
REMARK  1 active torsions:
REMARK  status: ('A' for Active; 'I' for Inactive)
REMARK    1  A    between atoms: C2_2  and  O3_3 
ROOT
ATOM      1  C1  <0> d   1      32.019   3.419  32.384  0.00  0.00     0.046 C 
ATOM      2  C2  <0> d   1      32.398   3.782  30.947  0.00  0.00     0.062 C 
ATOM      3  C4  <0> d   1      32.367   2.521  30.049  0.00  0.00     0.038 C 
ATOM      4  C5  <0> d   1      33.826   2.288  29.571  0.00  0.00     0.009 C 
ATOM      5  C6  <0> d   1      34.657   2.985  30.652  0.00  0.00     0.001 C 
ATOM      6  C8  <0> d   1      36.061   3.394  30.249  0.00  0.00    -0.005 C 
ATOM      7  C10 <0> d   1      36.902   2.152  29.939  0.00  0.00     0.006 C 
ATOM      8  C11 <0> d   1      38.308   2.602  29.548  0.00  0.00     0.006 C 
ATOM      9  C12 <0> d   1      38.970   3.363  30.701  0.00  0.00     0.000 C 
ATOM     10  C14 <0> d   1      40.341   3.841  30.195  0.00  0.00     0.067 C 
ATOM     11  C15 <0> d   1      40.930   4.797  31.199  0.00  0.00     0.062 A 
ATOM     12  N16 <0> d   1      42.166   5.189  31.317  0.00  0.00    -0.179 NA
ATOM     13  N17 <0> d   1      42.240   6.082  32.395  0.00  0.00    -0.289 N 
ATOM     14  C18 <0> d   1      40.999   6.208  32.918  0.00  0.00     0.118 A 
ATOM     15  C19 <0> d   1      40.172   5.425  32.200  0.00  0.00    -0.014 A 
ATOM     16  C20 <0> d   1      38.694   5.210  32.381  0.00  0.00     0.052 C 
ATOM     17  C21 <0> d   1      38.108   4.556  31.119  0.00  0.00    -0.032 C 
ATOM     18  C22 <0> d   1      38.085   5.574  29.975  0.00  0.00     0.016 C 
ATOM     19  C23 <0> d   1      36.682   4.135  31.440  0.00  0.00    -0.001 C 
ATOM     20  C25 <0> d   1      35.864   5.357  31.845  0.00  0.00     0.007 C 
ATOM     21  C26 <0> d   1      34.396   4.986  32.110  0.00  0.00     0.013 C 
ATOM     22  C27 <0> d   1      33.837   4.282  30.891  0.00  0.00    -0.009 C 
ATOM     23  C28 <0> d   1      34.040   5.156  29.651  0.00  0.00     0.018 C 
ATOM     24  H43 <0> d   1      43.040   6.530  32.711  0.00  0.00     0.188 HD
ENDROOT
BRANCH   2  25
ATOM     25  O3  <0> d   1      31.507   4.777  30.438  0.00  0.00    -0.389 OA
ATOM     26  H32 <0> d   1      31.068   4.528  29.614  0.00  0.00     0.210 HD
ENDBRANCH   2  25
TORSDOF 1
ENDMDL
MODEL 33
REMARK CAVERDOCK RESULT:      21.6      0.000      0.000
REMARK CAVERDOCK CONSTRAINTS:       0.0      0.0      0.0      0.0
REMARK CAVERDOCK TUNNEL: 32     21.6      2.0     33.7
REMARK  1 active torsions:
REMARK  status: ('A' for Active; 'I' for Inactive)
REMARK    1  A    between atoms: C2_2  and  O3_3 
ROOT
ATOM      1  C1  <0> d   1      31.903   3.402  32.399  0.00  0.00     0.046 C 
ATOM      2  C2  <0> d   1      32.270   3.770  30.960  0.00  0.00     0.062 C 
ATOM      3  C4  <0> d   1      32.236   2.512  30.059  0.00  0.00     0.038 C 
ATOM      4  C5  <0> d   1      33.693   2.284  29.569  0.00  0.00     0.009 C 
ATOM      5  C6  <0> d   1      34.529   2.981  30.646  0.00  0.00     0.001 C 
ATOM      6  C8  <0> d   1      35.929   3.395  30.233  0.00  0.00    -0.005 C 
ATOM      7  C10 <0> d   1      36.771   2.156  29.914  0.00  0.00     0.006 C 
ATOM      8  C11 <0> d   1      38.173   2.611  29.512  0.00  0.00     0.006 C 
ATOM      9  C12 <0> d   1      38.841   3.371  30.663  0.00  0.00     0.000 C 
ATOM     10  C14 <0> d   1      40.208   3.855  30.148  0.00  0.00     0.067 C 
ATOM     11  C15 <0> d   1      40.801   4.810  31.149  0.00  0.00     0.062 A 
ATOM     12  N16 <0> d   1      42.037   5.206  31.259  0.00  0.00    -0.179 NA
ATOM     13  N17 <0> d   1      42.116   6.096  32.339  0.00  0.00    -0.289 N 
ATOM     14  C18 <0> d   1      40.879   6.217  32.872  0.00  0.00     0.118 A 
ATOM     15  C19 <0> d   1      40.049   5.434  32.157  0.00  0.00    -0.014 A 
ATOM     16  C20 <0> d   1      38.573   5.214  32.349  0.00  0.00     0.052 C 
ATOM     17  C21 <0> d   1      37.979   4.561  31.090  0.00  0.00    -0.032 C 
ATOM     18  C22 <0> d   1      37.944   5.581  29.950  0.00  0.00     0.016 C 
ATOM     19  C23 <0> d   1      36.557   4.134  31.421  0.00  0.00    -0.001 C 
ATOM     20  C25 <0> d   1      35.739   5.353  31.835  0.00  0.00     0.007 C 
ATOM     21  C26 <0> d   1      34.273   4.977  32.111  0.00  0.00     0.013 C 
ATOM     22  C27 <0> d   1      33.707   4.275  30.894  0.00  0.00    -0.009 C 
ATOM     23  C28 <0> d   1      33.898   5.152  29.655  0.00  0.00     0.018 C 
ATOM     24  H43 <0> d   1      42.917   6.546  32.650  0.00  0.00     0.188 HD
ENDROOT
BRANCH   2  25
ATOM     25  O3  <0> d   1      31.372   4.764  30.461  0.00  0.00    -0.389 OA
ATOM     26  H32 <0> d   1      31.059   5.384  31.133  0.00  0.00     0.210 HD
ENDBRANCH   2  25
TORSDOF 1
ENDMDL
MODEL 34
REMARK CAVERDOCK RESULT:      21.1      0.000      0.000
REMARK CAVERDOCK CONSTRAINTS:       0.1      0.0      0.0      0.0
REMARK CAVERDOCK TUNNEL: 33     21.1      2.0     34.1
REMARK  1 active torsions:
REMARK  status: ('A' for Active; 'I' for Inactive)
REMARK    1  A    between atoms: C2_2  and  O3_3 
ROOT
ATOM      1  C1  <0> d   1      31.694   3.422  32.454  0.00  0.00     0.046 C 
ATOM      2  C2  <0> d   1      32.054   3.719  30.997  0.00  0.00     0.062 C 
ATOM      3  C4  <0> d   1      32.014   2.418  30.158  0.00  0.00     0.038 C 
ATOM      4  C5  <0> d   1      33.467   2.165  29.673  0.00  0.00     0.009 C 
ATOM      5  C6  <0> d   1      34.311   2.912  30.710  0.00  0.00     0.001 C 
ATOM      6  C8  <0> d   1      35.709   3.304  30.270  0.00  0.00    -0.005 C 
ATOM      7  C10 <0> d   1      36.548   2.050  30.007  0.00  0.00     0.006 C 
ATOM      8  C11 <0> d   1      37.948   2.483  29.577  0.00  0.00     0.006 C 
ATOM      9  C12 <0> d   1      38.623   3.297  30.685  0.00  0.00     0.000 C 
ATOM     10  C14 <0> d   1      39.987   3.754  30.141  0.00  0.00     0.067 C 
ATOM     11  C15 <0> d   1      40.587   4.755  31.091  0.00  0.00     0.062 A 
ATOM     12  N16 <0> d   1      41.824   5.154  31.175  0.00  0.00    -0.179 NA
ATOM     13  N17 <0> d   1      41.910   6.096  32.210  0.00  0.00    -0.289 N 
ATOM     14  C18 <0> d   1      40.676   6.244  32.743  0.00  0.00     0.118 A 
ATOM     15  C19 <0> d   1      39.841   5.428  32.072  0.00  0.00    -0.014 A 
ATOM     16  C20 <0> d   1      38.366   5.220  32.282  0.00  0.00     0.052 C 
ATOM     17  C21 <0> d   1      37.765   4.508  31.059  0.00  0.00    -0.032 C 
ATOM     18  C22 <0> d   1      37.725   5.471  29.870  0.00  0.00     0.016 C 
ATOM     19  C23 <0> d   1      36.344   4.099  31.417  0.00  0.00    -0.001 C 
ATOM     20  C25 <0> d   1      35.529   5.338  31.776  0.00  0.00     0.007 C 
ATOM     21  C26 <0> d   1      34.065   4.978  32.078  0.00  0.00     0.013 C 
ATOM     22  C27 <0> d   1      33.491   4.218  30.899  0.00  0.00    -0.009 C 
ATOM     23  C28 <0> d   1      33.677   5.034  29.618  0.00  0.00     0.018 C 
ATOM     24  H43 <0> d   1      42.713   6.559  32.494  0.00  0.00     0.188 HD
ENDROOT
BRANCH   2  25
ATOM     25  O3  <0> d   1      31.155   4.688  30.455  0.00  0.00    -0.389 OA
ATOM     26  H32 <0> d   1      31.585   5.365  29.915  0.00  0.00     0.210 HD
ENDBRANCH   2  25
TORSDOF 1
ENDMDL
MODEL 35
REMARK CAVERDOCK RESULT:      20.8      0.000      0.000
REMARK CAVERDOCK CONSTRAINTS:       0.2      0.0      0.0      0.0
REMARK CAVERDOCK TUNNEL: 34     20.8      2.0     35.1
REMARK  1 active torsions:
REMARK  status: ('A' for Active; 'I' for Inactive)
REMARK    1  A    between atoms: C2_2  and  O3_3 
ROOT
ATOM      1  C1  <0> d   1      31.615   3.335  32.428  0.00  0.00     0.046 C 
ATOM      2  C2  <0> d   1      31.971   3.673  30.978  0.00  0.00     0.062 C 
ATOM      3  C4  <0> d   1      31.943   2.394  30.106  0.00  0.00     0.038 C 
ATOM      4  C5  <0> d   1      33.398   2.168  29.614  0.00  0.00     0.009 C 
ATOM      5  C6  <0> d   1      34.235   2.897  30.670  0.00  0.00     0.001 C 
ATOM      6  C8  <0> d   1      35.629   3.314  30.239  0.00  0.00    -0.005 C 
ATOM      7  C10 <0> d   1      36.480   2.075  29.944  0.00  0.00     0.006 C 
ATOM      8  C11 <0> d   1      37.875   2.533  29.524  0.00  0.00     0.006 C 
ATOM      9  C12 <0> d   1      38.543   3.325  30.653  0.00  0.00     0.000 C 
ATOM     10  C14 <0> d   1      39.902   3.809  30.119  0.00  0.00     0.067 C 
ATOM     11  C15 <0> d   1      40.493   4.792  31.095  0.00  0.00     0.062 A 
ATOM     12  N16 <0> d   1      41.726   5.200  31.188  0.00  0.00    -0.179 NA
ATOM     13  N17 <0> d   1      41.803   6.116  32.247  0.00  0.00    -0.289 N 
ATOM     14  C18 <0> d   1      40.568   6.239  32.784  0.00  0.00     0.118 A 
ATOM     15  C19 <0> d   1      39.741   5.432  32.093  0.00  0.00    -0.014 A 
ATOM     16  C20 <0> d   1      38.268   5.203  32.298  0.00  0.00     0.052 C 
ATOM     17  C21 <0> d   1      37.673   4.517  31.058  0.00  0.00    -0.032 C 
ATOM     18  C22 <0> d   1      37.622   5.510  29.894  0.00  0.00     0.016 C 
ATOM     19  C23 <0> d   1      36.257   4.085  31.406  0.00  0.00    -0.001 C 
ATOM     20  C25 <0> d   1      35.430   5.306  31.797  0.00  0.00     0.007 C 
ATOM     21  C26 <0> d   1      33.969   4.924  32.090  0.00  0.00     0.013 C 
ATOM     22  C27 <0> d   1      33.403   4.189  30.892  0.00  0.00    -0.009 C 
ATOM     23  C28 <0> d   1      33.579   5.039  29.633  0.00  0.00     0.018 C 
ATOM     24  H43 <0> d   1      42.601   6.580  32.543  0.00  0.00     0.188 HD
ENDROOT
BRANCH   2  25
ATOM     25  O3  <0> d   1      31.061   4.647  30.462  0.00  0.00    -0.389 OA
ATOM     26  H32 <0> d   1      30.825   5.339  31.094  0.00  0.00     0.210 HD
ENDBRANCH   2  25
TORSDOF 1
ENDMDL
MODEL 36
REMARK CAVERDOCK RESULT:      20.4      0.000      0.000
REMARK CAVERDOCK CONSTRAINTS:       0.0      0.0      0.0      0.0
REMARK CAVERDOCK TUNNEL: 35     20.4      2.0     36.5
REMARK  1 active torsions:
REMARK  status: ('A' for Active; 'I' for Inactive)
REMARK    1  A    between atoms: C2_2  and  O3_3 
ROOT
ATOM      1  C1  <0> d   1      31.472   3.375  32.507  0.00  0.00     0.046 C 
ATOM      2  C2  <0> d   1      31.805   3.693  31.047  0.00  0.00     0.062 C 
ATOM      3  C4  <0> d   1      31.783   2.399  30.198  0.00  0.00     0.038 C 
ATOM      4  C5  <0> d   1      33.235   2.183  29.691  0.00  0.00     0.009 C 
ATOM      5  C6  <0> d   1      34.075   2.941  30.723  0.00  0.00     0.001 C 
ATOM      6  C8  <0> d   1      35.458   3.369  30.268  0.00  0.00    -0.005 C 
ATOM      7  C10 <0> d   1      36.322   2.137  29.983  0.00  0.00     0.006 C 
ATOM      8  C11 <0> d   1      37.705   2.606  29.537  0.00  0.00     0.006 C 
ATOM      9  C12 <0> d   1      38.377   3.426  30.644  0.00  0.00     0.000 C 
ATOM     10  C14 <0> d   1      39.722   3.919  30.085  0.00  0.00     0.067 C 
ATOM     11  C15 <0> d   1      40.312   4.926  31.036  0.00  0.00     0.062 A 
ATOM     12  N16 <0> d   1      41.540   5.352  31.106  0.00  0.00    -0.179 NA
ATOM     13  N17 <0> d   1      41.619   6.287  32.148  0.00  0.00    -0.289 N 
ATOM     14  C18 <0> d   1      40.389   6.402  32.699  0.00  0.00     0.118 A 
ATOM     15  C19 <0> d   1      39.564   5.573  32.032  0.00  0.00    -0.014 A 
ATOM     16  C20 <0> d   1      38.097   5.329  32.260  0.00  0.00     0.052 C 
ATOM     17  C21 <0> d   1      37.496   4.613  31.039  0.00  0.00    -0.032 C 
ATOM     18  C22 <0> d   1      37.417   5.585  29.860  0.00  0.00     0.016 C 
ATOM     19  C23 <0> d   1      36.090   4.169  31.413  0.00  0.00    -0.001 C 
ATOM     20  C25 <0> d   1      35.252   5.385  31.794  0.00  0.00     0.007 C 
ATOM     21  C26 <0> d   1      33.800   4.989  32.112  0.00  0.00     0.013 C 
ATOM     22  C27 <0> d   1      33.228   4.226  30.934  0.00  0.00    -0.009 C 
ATOM     23  C28 <0> d   1      33.377   5.057  29.658  0.00  0.00     0.018 C 
ATOM     24  H43 <0> d   1      42.414   6.766  32.426  0.00  0.00     0.188 HD
ENDROOT
BRANCH   2  25
ATOM     25  O3  <0> d   1      30.876   4.646  30.526  0.00  0.00    -0.389 OA
ATOM     26  H32 <0> d   1      30.824   5.465  31.036  0.00  0.00     0.210 HD
ENDBRANCH   2  25
TORSDOF 1
ENDMDL
MODEL 37
REMARK CAVERDOCK RESULT:      19.3      0.000      0.000
REMARK CAVERDOCK CONSTRAINTS:       0.2      0.0      0.0      0.0
REMARK CAVERDOCK TUNNEL: 36     19.3      2.0     37.1
REMARK  1 active torsions:
REMARK  status: ('A' for Active; 'I' for Inactive)
REMARK    1  A    between atoms: C2_2  and  O3_3 
ROOT
ATOM      1  C1  <0> d   1      31.282   3.356  32.574  0.00  0.00     0.046 C 
ATOM      2  C2  <0> d   1      31.601   3.662  31.109  0.00  0.00     0.062 C 
ATOM      3  C4  <0> d   1      31.543   2.366  30.264  0.00  0.00     0.038 C 
ATOM      4  C5  <0> d   1      32.983   2.120  29.738  0.00  0.00     0.009 C 
ATOM      5  C6  <0> d   1      33.852   2.865  30.757  0.00  0.00     0.001 C 
ATOM      6  C8  <0> d   1      35.236   3.264  30.281  0.00  0.00    -0.005 C 
ATOM      7  C10 <0> d   1      36.072   2.015  29.989  0.00  0.00     0.006 C 
ATOM      8  C11 <0> d   1      37.458   2.455  29.523  0.00  0.00     0.006 C 
ATOM      9  C12 <0> d   1      38.161   3.266  30.617  0.00  0.00     0.000 C 
ATOM     10  C14 <0> d   1      39.508   3.730  30.038  0.00  0.00     0.067 C 
ATOM     11  C15 <0> d   1      40.130   4.729  30.977  0.00  0.00     0.062 A 
ATOM     12  N16 <0> d   1      41.367   5.132  31.029  0.00  0.00    -0.179 NA
ATOM     13  N17 <0> d   1      41.478   6.069  32.067  0.00  0.00    -0.289 N 
ATOM     14  C18 <0> d   1      40.258   6.210  32.634  0.00  0.00     0.118 A 
ATOM     15  C19 <0> d   1      39.408   5.394  31.981  0.00  0.00    -0.014 A 
ATOM     16  C20 <0> d   1      37.940   5.179  32.230  0.00  0.00     0.052 C 
ATOM     17  C21 <0> d   1      37.308   4.471  31.020  0.00  0.00    -0.032 C 
ATOM     18  C22 <0> d   1      37.233   5.441  29.838  0.00  0.00     0.016 C 
ATOM     19  C23 <0> d   1      35.899   4.056  31.415  0.00  0.00    -0.001 C 
ATOM     20  C25 <0> d   1      35.090   5.290  31.802  0.00  0.00     0.007 C 
ATOM     21  C26 <0> d   1      33.636   4.923  32.141  0.00  0.00     0.013 C 
ATOM     22  C27 <0> d   1      33.033   4.167  30.974  0.00  0.00    -0.009 C 
ATOM     23  C28 <0> d   1      33.181   4.990  29.693  0.00  0.00     0.018 C 
ATOM     24  H43 <0> d   1      42.286   6.533  32.332  0.00  0.00     0.188 HD
ENDROOT
BRANCH   2  25
ATOM     25  O3  <0> d   1      30.684   4.631  30.596  0.00  0.00    -0.389 OA
ATOM     26  H32 <0> d   1      31.094   5.301  30.033  0.00  0.00     0.210 HD
ENDBRANCH   2  25
TORSDOF 1
ENDMDL
MODEL 38
REMARK CAVERDOCK RESULT:      18.3      0.000      0.000
REMARK CAVERDOCK CONSTRAINTS:       0.0      0.0      0.0      0.0
REMARK CAVERDOCK TUNNEL: 37     18.3      2.0     38.4
REMARK  1 active torsions:
REMARK  status: ('A' for Active; 'I' for Inactive)
REMARK    1  A    between atoms: C2_2  and  O3_3 
ROOT
ATOM      1  C1  <0> d   1      31.129   3.192  32.540  0.00  0.00     0.046 C 
ATOM      2  C2  <0> d   1      31.446   3.526  31.080  0.00  0.00     0.062 C 
ATOM      3  C4  <0> d   1      31.452   2.235  30.224  0.00  0.00     0.038 C 
ATOM      4  C5  <0> d   1      32.906   2.059  29.708  0.00  0.00     0.009 C 
ATOM      5  C6  <0> d   1      33.733   2.832  30.740  0.00  0.00     0.001 C 
ATOM      6  C8  <0> d   1      35.101   3.297  30.280  0.00  0.00    -0.005 C 
ATOM      7  C10 <0> d   1      35.994   2.088  29.984  0.00  0.00     0.006 C 
ATOM      8  C11 <0> d   1      37.363   2.593  29.533  0.00  0.00     0.006 C 
ATOM      9  C12 <0> d   1      38.020   3.425  30.640  0.00  0.00     0.000 C 
ATOM     10  C14 <0> d   1      39.350   3.953  30.077  0.00  0.00     0.067 C 
ATOM     11  C15 <0> d   1      39.920   4.970  31.030  0.00  0.00     0.062 A 
ATOM     12  N16 <0> d   1      41.137   5.426  31.096  0.00  0.00    -0.179 NA
ATOM     13  N17 <0> d   1      41.198   6.358  32.143  0.00  0.00    -0.289 N 
ATOM     14  C18 <0> d   1      39.969   6.439  32.701  0.00  0.00     0.118 A 
ATOM     15  C19 <0> d   1      39.162   5.593  32.034  0.00  0.00    -0.014 A 
ATOM     16  C20 <0> d   1      37.702   5.311  32.268  0.00  0.00     0.052 C 
ATOM     17  C21 <0> d   1      37.112   4.587  31.047  0.00  0.00    -0.032 C 
ATOM     18  C22 <0> d   1      37.003   5.563  29.873  0.00  0.00     0.016 C 
ATOM     19  C23 <0> d   1      35.720   4.106  31.426  0.00  0.00    -0.001 C 
ATOM     20  C25 <0> d   1      34.854   5.299  31.817  0.00  0.00     0.007 C 
ATOM     21  C26 <0> d   1      33.414   4.865  32.141  0.00  0.00     0.013 C 
ATOM     22  C27 <0> d   1      32.855   4.094  30.963  0.00  0.00    -0.009 C 
ATOM     23  C28 <0> d   1      32.977   4.935  29.690  0.00  0.00     0.018 C 
ATOM     24  H43 <0> d   1      41.983   6.855  32.419  0.00  0.00     0.188 HD
ENDROOT
BRANCH   2  25
ATOM     25  O3  <0> d   1      30.491   4.458  30.569  0.00  0.00    -0.389 OA
ATOM     26  H32 <0> d   1      30.568   5.346  30.944  0.00  0.00     0.210 HD
ENDBRANCH   2  25
TORSDOF 1
ENDMDL
MODEL 39
REMARK CAVERDOCK RESULT:      17.1      0.000      0.000
REMARK CAVERDOCK CONSTRAINTS:       0.1      0.0      0.0      0.0
REMARK CAVERDOCK TUNNEL: 38     17.1      2.1     39.4
REMARK  1 active torsions:
REMARK  status: ('A' for Active; 'I' for Inactive)
REMARK    1  A    between atoms: C2_2  and  O3_3 
ROOT
ATOM      1  C1  <0> d   1      30.890   3.127  32.501  0.00  0.00     0.046 C 
ATOM      2  C2  <0> d   1      31.210   3.461  31.043  0.00  0.00     0.062 C 
ATOM      3  C4  <0> d   1      31.230   2.170  30.188  0.00  0.00     0.038 C 
ATOM      4  C5  <0> d   1      32.688   2.003  29.679  0.00  0.00     0.009 C 
ATOM      5  C6  <0> d   1      33.504   2.784  30.713  0.00  0.00     0.001 C 
ATOM      6  C8  <0> d   1      34.871   3.259  30.258  0.00  0.00    -0.005 C 
ATOM      7  C10 <0> d   1      35.774   2.057  29.967  0.00  0.00     0.006 C 
ATOM      8  C11 <0> d   1      37.141   2.572  29.522  0.00  0.00     0.006 C 
ATOM      9  C12 <0> d   1      37.787   3.410  30.631  0.00  0.00     0.000 C 
ATOM     10  C14 <0> d   1      39.115   3.948  30.073  0.00  0.00     0.067 C 
ATOM     11  C15 <0> d   1      39.673   4.970  31.027  0.00  0.00     0.062 A 
ATOM     12  N16 <0> d   1      40.887   5.436  31.098  0.00  0.00    -0.179 NA
ATOM     13  N17 <0> d   1      40.936   6.369  32.144  0.00  0.00    -0.289 N 
ATOM     14  C18 <0> d   1      39.704   6.442  32.696  0.00  0.00     0.118 A 
ATOM     15  C19 <0> d   1      38.906   5.588  32.027  0.00  0.00    -0.014 A 
ATOM     16  C20 <0> d   1      37.448   5.296  32.256  0.00  0.00     0.052 C 
ATOM     17  C21 <0> d   1      36.869   4.566  31.033  0.00  0.00    -0.032 C 
ATOM     18  C22 <0> d   1      36.757   5.539  29.857  0.00  0.00     0.016 C 
ATOM     19  C23 <0> d   1      35.478   4.075  31.406  0.00  0.00    -0.001 C 
ATOM     20  C25 <0> d   1      34.601   5.261  31.792  0.00  0.00     0.007 C 
ATOM     21  C26 <0> d   1      33.164   4.817  32.110  0.00  0.00     0.013 C 
ATOM     22  C27 <0> d   1      32.616   4.040  30.931  0.00  0.00    -0.009 C 
ATOM     23  C28 <0> d   1      32.736   4.880  29.657  0.00  0.00     0.018 C 
ATOM     24  H43 <0> d   1      41.716   6.873  32.423  0.00  0.00     0.188 HD
ENDROOT
BRANCH   2  25
ATOM     25  O3  <0> d   1      30.250   4.385  30.526  0.00  0.00    -0.389 OA
ATOM     26  H32 <0> d   1      30.323   5.275  30.896  0.00  0.00     0.210 HD
ENDBRANCH   2  25
TORSDOF 1
ENDMDL
MODEL 40
REMARK CAVERDOCK RESULT:      16.2      0.000      0.000
REMARK CAVERDOCK CONSTRAINTS:       0.0      0.0      0.0      0.0
REMARK CAVERDOCK TUNNEL: 39     16.2      2.2     40.1
REMARK  1 active torsions:
REMARK  status: ('A' for Active; 'I' for Inactive)
REMARK    1  A    between atoms: C2_2  and  O3_3 
ROOT
ATOM      1  C1  <0> d   1      30.694   3.098  32.534  0.00  0.00     0.046 C 
ATOM      2  C2  <0> d   1      31.007   3.428  31.073  0.00  0.00     0.062 C 
ATOM      3  C4  <0> d   1      31.036   2.132  30.224  0.00  0.00     0.038 C 
ATOM      4  C5  <0> d   1      32.493   1.976  29.712  0.00  0.00     0.009 C 
ATOM      5  C6  <0> d   1      33.305   2.770  30.740  0.00  0.00     0.001 C 
ATOM      6  C8  <0> d   1      34.667   3.254  30.279  0.00  0.00    -0.005 C 
ATOM      7  C10 <0> d   1      35.580   2.059  29.991  0.00  0.00     0.006 C 
ATOM      8  C11 <0> d   1      36.942   2.584  29.540  0.00  0.00     0.006 C 
ATOM      9  C12 <0> d   1      37.583   3.433  30.642  0.00  0.00     0.000 C 
ATOM     10  C14 <0> d   1      38.905   3.979  30.077  0.00  0.00     0.067 C 
ATOM     11  C15 <0> d   1      39.456   5.011  31.025  0.00  0.00     0.062 A 
ATOM     12  N16 <0> d   1      40.666   5.488  31.090  0.00  0.00    -0.179 NA
ATOM     13  N17 <0> d   1      40.709   6.427  32.131  0.00  0.00    -0.289 N 
ATOM     14  C18 <0> d   1      39.478   6.492  32.686  0.00  0.00     0.118 A 
ATOM     15  C19 <0> d   1      38.686   5.628  32.024  0.00  0.00    -0.014 A 
ATOM     16  C20 <0> d   1      37.231   5.324  32.258  0.00  0.00     0.052 C 
ATOM     17  C21 <0> d   1      36.655   4.582  31.040  0.00  0.00    -0.032 C 
ATOM     18  C22 <0> d   1      36.532   5.549  29.860  0.00  0.00     0.016 C 
ATOM     19  C23 <0> d   1      35.271   4.081  31.420  0.00  0.00    -0.001 C 
ATOM     20  C25 <0> d   1      34.384   5.262  31.803  0.00  0.00     0.007 C 
ATOM     21  C26 <0> d   1      32.951   4.806  32.128  0.00  0.00     0.013 C 
ATOM     22  C27 <0> d   1      32.407   4.019  30.953  0.00  0.00    -0.009 C 
ATOM     23  C28 <0> d   1      32.516   4.853  29.675  0.00  0.00     0.018 C 
ATOM     24  H43 <0> d   1      41.486   6.939  32.405  0.00  0.00     0.188 HD
ENDROOT
BRANCH   2  25
ATOM     25  O3  <0> d   1      30.038   4.340  30.554  0.00  0.00    -0.389 OA
ATOM     26  H32 <0> d   1      30.395   4.973  29.916  0.00  0.00     0.210 HD
ENDBRANCH   2  25
TORSDOF 1
ENDMDL
MODEL 41
REMARK CAVERDOCK RESULT:      15.3      0.000      0.000
REMARK CAVERDOCK CONSTRAINTS:       0.0      0.0      0.0      0.0
REMARK CAVERDOCK TUNNEL: 40     15.3      2.3     41.3
REMARK  1 active torsions:
REMARK  status: ('A' for Active; 'I' for Inactive)
REMARK    1  A    between atoms: C2_2  and  O3_3 
ROOT
ATOM      1  C1  <0> d   1      30.502   2.988  32.555  0.00  0.00     0.046 C 
ATOM      2  C2  <0> d   1      30.806   3.318  31.092  0.00  0.00     0.062 C 
ATOM      3  C4  <0> d   1      30.846   2.021  30.247  0.00  0.00     0.038 C 
ATOM      4  C5  <0> d   1      32.304   1.880  29.728  0.00  0.00     0.009 C 
ATOM      5  C6  <0> d   1      33.110   2.685  30.752  0.00  0.00     0.001 C 
ATOM      6  C8  <0> d   1      34.465   3.184  30.284  0.00  0.00    -0.005 C 
ATOM      7  C10 <0> d   1      35.390   1.998  29.996  0.00  0.00     0.006 C 
ATOM      8  C11 <0> d   1      36.744   2.538  29.538  0.00  0.00     0.006 C 
ATOM      9  C12 <0> d   1      37.379   3.397  30.636  0.00  0.00     0.000 C 
ATOM     10  C14 <0> d   1      38.693   3.957  30.065  0.00  0.00     0.067 C 
ATOM     11  C15 <0> d   1      39.236   4.998  31.008  0.00  0.00     0.062 A 
ATOM     12  N16 <0> d   1      40.440   5.489  31.067  0.00  0.00    -0.179 NA
ATOM     13  N17 <0> d   1      40.477   6.430  32.106  0.00  0.00    -0.289 N 
ATOM     14  C18 <0> d   1      39.248   6.482  32.666  0.00  0.00     0.118 A 
ATOM     15  C19 <0> d   1      38.463   5.608  32.008  0.00  0.00    -0.014 A 
ATOM     16  C20 <0> d   1      37.013   5.287  32.249  0.00  0.00     0.052 C 
ATOM     17  C21 <0> d   1      36.440   4.537  31.035  0.00  0.00    -0.032 C 
ATOM     18  C22 <0> d   1      36.301   5.499  29.853  0.00  0.00     0.016 C 
ATOM     19  C23 <0> d   1      35.063   4.020  31.422  0.00  0.00    -0.001 C 
ATOM     20  C25 <0> d   1      34.165   5.192  31.805  0.00  0.00     0.007 C 
ATOM     21  C26 <0> d   1      32.738   4.721  32.136  0.00  0.00     0.013 C 
ATOM     22  C27 <0> d   1      32.199   3.924  30.966  0.00  0.00    -0.009 C 
ATOM     23  C28 <0> d   1      32.293   4.757  29.686  0.00  0.00     0.018 C 
ATOM     24  H43 <0> d   1      41.249   6.952  32.376  0.00  0.00     0.188 HD
ENDROOT
BRANCH   2  25
ATOM     25  O3  <0> d   1      29.824   4.218  30.575  0.00  0.00    -0.389 OA
ATOM     26  H32 <0> d   1      30.192   5.032  30.205  0.00  0.00     0.210 HD
ENDBRANCH   2  25
TORSDOF 1
ENDMDL
MODEL 42
REMARK CAVERDOCK RESULT:      14.2      0.000      0.000
REMARK CAVERDOCK CONSTRAINTS:       0.1      0.0      0.0      0.0
REMARK CAVERDOCK TUNNEL: 41     14.2      2.3     42.6
REMARK  1 active torsions:
REMARK  status: ('A' for Active; 'I' for Inactive)
REMARK    1  A    between atoms: C2_2  and  O3_3 
ROOT
ATOM      1  C1  <0> d   1      39.737   3.641  31.047  0.00  0.00     0.046 C 
ATOM      2  C2  <0> d   1      39.032   4.935  30.635  0.00  0.00     0.062 C 
ATOM      3  C4  <0> d   1      39.050   5.951  31.804  0.00  0.00     0.038 C 
ATOM      4  C5  <0> d   1      37.570   6.168  32.219  0.00  0.00     0.009 C 
ATOM      5  C6  <0> d   1      36.887   4.883  31.742  0.00  0.00     0.001 C 
ATOM      6  C8  <0> d   1      35.389   4.969  31.522  0.00  0.00    -0.005 C 
ATOM      7  C10 <0> d   1      34.678   5.245  32.850  0.00  0.00     0.006 C 
ATOM      8  C11 <0> d   1      33.174   5.316  32.590  0.00  0.00     0.006 C 
ATOM      9  C12 <0> d   1      32.662   3.985  32.030  0.00  0.00     0.000 C 
ATOM     10  C14 <0> d   1      31.165   4.171  31.729  0.00  0.00     0.067 C 
ATOM     11  C15 <0> d   1      30.667   2.980  30.955  0.00  0.00     0.062 A 
ATOM     12  N16 <0> d   1      29.439   2.591  30.766  0.00  0.00    -0.179 NA
ATOM     13  N17 <0> d   1      29.464   1.430  29.980  0.00  0.00    -0.289 N 
ATOM     14  C18 <0> d   1      30.756   1.139  29.707  0.00  0.00     0.118 A 
ATOM     15  C19 <0> d   1      31.519   2.078  30.297  0.00  0.00    -0.014 A 
ATOM     16  C20 <0> d   1      33.019   2.201  30.298  0.00  0.00     0.052 C 
ATOM     17  C21 <0> d   1      33.422   3.613  30.756  0.00  0.00    -0.032 C 
ATOM     18  C22 <0> d   1      33.078   4.627  29.661  0.00  0.00     0.016 C 
ATOM     19  C23 <0> d   1      34.926   3.612  30.979  0.00  0.00    -0.001 C 
ATOM     20  C25 <0> d   1      35.637   3.241  29.681  0.00  0.00     0.007 C 
ATOM     21  C26 <0> d   1      37.166   3.297  29.843  0.00  0.00     0.013 C 
ATOM     22  C27 <0> d   1      37.557   4.667  30.357  0.00  0.00    -0.009 C 
ATOM     23  C28 <0> d   1      36.994   5.747  29.432  0.00  0.00     0.018 C 
ATOM     24  H43 <0> d   1      28.692   0.924  29.685  0.00  0.00     0.188 HD
ENDROOT
BRANCH   2  25
ATOM     25  O3  <0> d   1      39.661   5.494  29.480  0.00  0.00    -0.389 OA
ATOM     26  H32 <0> d   1      40.436   5.002  29.178  0.00  0.00     0.210 HD
ENDBRANCH   2  25
TORSDOF 1
ENDMDL
MODEL 43
REMARK CAVERDOCK RESULT:      13.0      0.000      0.000
REMARK CAVERDOCK CONSTRAINTS:       0.0      0.0      0.0      0.0
REMARK CAVERDOCK TUNNEL: 42     13.0      2.3     43.3
REMARK  1 active torsions:
REMARK  status: ('A' for Active; 'I' for Inactive)
REMARK    1  A    between atoms: C2_2  and  O3_3 
ROOT
ATOM      1  C1  <0> d   1      39.539   3.691  30.970  0.00  0.00     0.046 C 
ATOM      2  C2  <0> d   1      38.778   4.968  30.607  0.00  0.00     0.062 C 
ATOM      3  C4  <0> d   1      38.771   5.948  31.806  0.00  0.00     0.038 C 
ATOM      4  C5  <0> d   1      37.288   6.094  32.245  0.00  0.00     0.009 C 
ATOM      5  C6  <0> d   1      36.651   4.797  31.736  0.00  0.00     0.001 C 
ATOM      6  C8  <0> d   1      35.148   4.830  31.536  0.00  0.00    -0.005 C 
ATOM      7  C10 <0> d   1      34.443   5.037  32.880  0.00  0.00     0.006 C 
ATOM      8  C11 <0> d   1      32.935   5.056  32.640  0.00  0.00     0.006 C 
ATOM      9  C12 <0> d   1      32.468   3.724  32.046  0.00  0.00     0.000 C 
ATOM     10  C14 <0> d   1      30.962   3.858  31.768  0.00  0.00     0.067 C 
ATOM     11  C15 <0> d   1      30.501   2.672  30.963  0.00  0.00     0.062 A 
ATOM     12  N16 <0> d   1      29.287   2.241  30.776  0.00  0.00    -0.179 NA
ATOM     13  N17 <0> d   1      29.348   1.106  29.955  0.00  0.00    -0.289 N 
ATOM     14  C18 <0> d   1      30.647   0.875  29.658  0.00  0.00     0.118 A 
ATOM     15  C19 <0> d   1      31.380   1.826  30.268  0.00  0.00    -0.014 A 
ATOM     16  C20 <0> d   1      32.873   2.009  30.255  0.00  0.00     0.052 C 
ATOM     17  C21 <0> d   1      33.226   3.421  30.751  0.00  0.00    -0.032 C 
ATOM     18  C22 <0> d   1      32.829   4.452  29.693  0.00  0.00     0.016 C 
ATOM     19  C23 <0> d   1      34.732   3.473  30.957  0.00  0.00    -0.001 C 
ATOM     20  C25 <0> d   1      35.441   3.170  29.640  0.00  0.00     0.007 C 
ATOM     21  C26 <0> d   1      36.968   3.281  29.786  0.00  0.00     0.013 C 
ATOM     22  C27 <0> d   1      37.311   4.650  30.338  0.00  0.00    -0.009 C 
ATOM     23  C28 <0> d   1      36.694   5.735  29.453  0.00  0.00     0.018 C 
ATOM     24  H43 <0> d   1      28.592   0.579  29.653  0.00  0.00     0.188 HD
ENDROOT
BRANCH   2  25
ATOM     25  O3  <0> d   1      39.369   5.586  29.462  0.00  0.00    -0.389 OA
ATOM     26  H32 <0> d   1      38.818   6.269  29.055  0.00  0.00     0.210 HD
ENDBRANCH   2  25
TORSDOF 1
ENDMDL
MODEL 44
REMARK CAVERDOCK RESULT:      11.8      0.000      0.000
REMARK CAVERDOCK CONSTRAINTS:       0.1      0.0      0.0      0.0
REMARK CAVERDOCK TUNNEL: 43     11.8      2.4     44.3
REMARK  1 active torsions:
REMARK  status: ('A' for Active; 'I' for Inactive)
REMARK    1  A    between atoms: C2_2  and  O3_3 
ROOT
ATOM      1  C1  <0> d   1      39.284   3.714  31.016  0.00  0.00     0.046 C 
ATOM      2  C2  <0> d   1      38.514   4.988  30.661  0.00  0.00     0.062 C 
ATOM      3  C4  <0> d   1      38.496   5.958  31.868  0.00  0.00     0.038 C 
ATOM      4  C5  <0> d   1      37.011   6.088  32.304  0.00  0.00     0.009 C 
ATOM      5  C6  <0> d   1      36.386   4.790  31.783  0.00  0.00     0.001 C 
ATOM      6  C8  <0> d   1      34.883   4.814  31.579  0.00  0.00    -0.005 C 
ATOM      7  C10 <0> d   1      34.173   5.004  32.922  0.00  0.00     0.006 C 
ATOM      8  C11 <0> d   1      32.665   5.013  32.678  0.00  0.00     0.006 C 
ATOM      9  C12 <0> d   1      32.211   3.682  32.071  0.00  0.00     0.000 C 
ATOM     10  C14 <0> d   1      30.704   3.807  31.790  0.00  0.00     0.067 C 
ATOM     11  C15 <0> d   1      30.255   2.624  30.974  0.00  0.00     0.062 A 
ATOM     12  N16 <0> d   1      29.045   2.185  30.780  0.00  0.00    -0.179 NA
ATOM     13  N17 <0> d   1      29.117   1.057  29.950  0.00  0.00    -0.289 N 
ATOM     14  C18 <0> d   1      30.419   0.839  29.655  0.00  0.00     0.118 A 
ATOM     15  C19 <0> d   1      31.142   1.790  30.275  0.00  0.00    -0.014 A 
ATOM     16  C20 <0> d   1      32.634   1.985  30.268  0.00  0.00     0.052 C 
ATOM     17  C21 <0> d   1      32.974   3.395  30.777  0.00  0.00    -0.032 C 
ATOM     18  C22 <0> d   1      32.572   4.433  29.726  0.00  0.00     0.016 C 
ATOM     19  C23 <0> d   1      34.479   3.458  30.987  0.00  0.00    -0.001 C 
ATOM     20  C25 <0> d   1      35.194   3.172  29.670  0.00  0.00     0.007 C 
ATOM     21  C26 <0> d   1      36.720   3.294  29.821  0.00  0.00     0.013 C 
ATOM     22  C27 <0> d   1      37.051   4.660  30.385  0.00  0.00    -0.009 C 
ATOM     23  C28 <0> d   1      36.427   5.747  29.508  0.00  0.00     0.018 C 
ATOM     24  H43 <0> d   1      28.367   0.526  29.641  0.00  0.00     0.188 HD
ENDROOT
BRANCH   2  25
ATOM     25  O3  <0> d   1      39.104   5.620  29.524  0.00  0.00    -0.389 OA
ATOM     26  H32 <0> d   1      39.097   5.077  28.724  0.00  0.00     0.210 HD
ENDBRANCH   2  25
TORSDOF 1
ENDMDL
MODEL 45
REMARK CAVERDOCK RESULT:      10.6      0.000      0.000
REMARK CAVERDOCK CONSTRAINTS:       0.0      0.0      0.0      0.0
REMARK CAVERDOCK TUNNEL: 44     10.6      2.4     45.3
REMARK  1 active torsions:
REMARK  status: ('A' for Active; 'I' for Inactive)
REMARK    1  A    between atoms: C2_2  and  O3_3 
ROOT
ATOM      1  C1  <0> d   1      39.082   3.652  30.714  0.00  0.00     0.046 C 
ATOM      2  C2  <0> d   1      38.273   4.932  30.495  0.00  0.00     0.062 C 
ATOM      3  C4  <0> d   1      38.296   5.806  31.774  0.00  0.00     0.038 C 
ATOM      4  C5  <0> d   1      36.831   5.870  32.286  0.00  0.00     0.009 C 
ATOM      5  C6  <0> d   1      36.205   4.603  31.695  0.00  0.00     0.001 C 
ATOM      6  C8  <0> d   1      34.694   4.610  31.562  0.00  0.00    -0.005 C 
ATOM      7  C10 <0> d   1      34.045   4.681  32.948  0.00  0.00     0.006 C 
ATOM      8  C11 <0> d   1      32.527   4.676  32.775  0.00  0.00     0.006 C 
ATOM      9  C12 <0> d   1      32.068   3.386  32.087  0.00  0.00     0.000 C 
ATOM     10  C14 <0> d   1      30.548   3.500  31.886  0.00  0.00     0.067 C 
ATOM     11  C15 <0> d   1      30.082   2.375  31.002  0.00  0.00     0.062 A 
ATOM     12  N16 <0> d   1      28.872   1.925  30.830  0.00  0.00    -0.179 NA
ATOM     13  N17 <0> d   1      28.925   0.867  29.912  0.00  0.00    -0.289 N 
ATOM     14  C18 <0> d   1      30.215   0.700  29.542  0.00  0.00     0.118 A 
ATOM     15  C19 <0> d   1      30.950   1.616  30.200  0.00  0.00    -0.014 A 
ATOM     16  C20 <0> d   1      32.436   1.843  30.139  0.00  0.00     0.052 C 
ATOM     17  C21 <0> d   1      32.775   3.217  30.741  0.00  0.00    -0.032 C 
ATOM     18  C22 <0> d   1      32.304   4.324  29.793  0.00  0.00     0.016 C 
ATOM     19  C23 <0> d   1      34.287   3.295  30.886  0.00  0.00    -0.001 C 
ATOM     20  C25 <0> d   1      34.943   3.127  29.519  0.00  0.00     0.007 C 
ATOM     21  C26 <0> d   1      36.472   3.270  29.609  0.00  0.00     0.013 C 
ATOM     22  C27 <0> d   1      36.805   4.596  30.262  0.00  0.00    -0.009 C 
ATOM     23  C28 <0> d   1      36.121   5.734  29.501  0.00  0.00     0.018 C 
ATOM     24  H43 <0> d   1      28.170   0.345  29.598  0.00  0.00     0.188 HD
ENDROOT
BRANCH   2  25
ATOM     25  O3  <0> d   1      38.797   5.663  29.384  0.00  0.00    -0.389 OA
ATOM     26  H32 <0> d   1      38.133   5.907  28.726  0.00  0.00     0.210 HD
ENDBRANCH   2  25
TORSDOF 1
ENDMDL
MODEL 46
REMARK CAVERDOCK RESULT:      10.0      0.000      0.000
REMARK CAVERDOCK CONSTRAINTS:       0.0      0.0      0.0      0.0
REMARK CAVERDOCK TUNNEL: 45     10.0      2.3     46.6
REMARK  1 active torsions:
REMARK  status: ('A' for Active; 'I' for Inactive)
REMARK    1  A    between atoms: C2_2  and  O3_3 
ROOT
ATOM      1  C1  <0> d   1      38.917   3.687  30.758  0.00  0.00     0.046 C 
ATOM      2  C2  <0> d   1      38.088   4.954  30.537  0.00  0.00     0.062 C 
ATOM      3  C4  <0> d   1      38.072   5.816  31.823  0.00  0.00     0.038 C 
ATOM      4  C5  <0> d   1      36.597   5.849  32.310  0.00  0.00     0.009 C 
ATOM      5  C6  <0> d   1      36.005   4.576  31.697  0.00  0.00     0.001 C 
ATOM      6  C8  <0> d   1      34.497   4.557  31.537  0.00  0.00    -0.005 C 
ATOM      7  C10 <0> d   1      33.823   4.603  32.912  0.00  0.00     0.006 C 
ATOM      8  C11 <0> d   1      32.309   4.572  32.712  0.00  0.00     0.006 C 
ATOM      9  C12 <0> d   1      31.886   3.280  32.005  0.00  0.00     0.000 C 
ATOM     10  C14 <0> d   1      30.367   3.368  31.778  0.00  0.00     0.067 C 
ATOM     11  C15 <0> d   1      29.938   2.242  30.876  0.00  0.00     0.062 A 
ATOM     12  N16 <0> d   1      28.740   1.772  30.679  0.00  0.00    -0.179 NA
ATOM     13  N17 <0> d   1      28.828   0.724  29.752  0.00  0.00    -0.289 N 
ATOM     14  C18 <0> d   1      30.127   0.584  29.403  0.00  0.00     0.118 A 
ATOM     15  C19 <0> d   1      30.834   1.507  30.083  0.00  0.00    -0.014 A 
ATOM     16  C20 <0> d   1      32.316   1.762  30.050  0.00  0.00     0.052 C 
ATOM     17  C21 <0> d   1      32.619   3.136  30.670  0.00  0.00    -0.032 C 
ATOM     18  C22 <0> d   1      32.145   4.243  29.724  0.00  0.00     0.016 C 
ATOM     19  C23 <0> d   1      34.126   3.241  30.842  0.00  0.00    -0.001 C 
ATOM     20  C25 <0> d   1      34.809   3.097  29.486  0.00  0.00     0.007 C 
ATOM     21  C26 <0> d   1      36.333   3.267  29.604  0.00  0.00     0.013 C 
ATOM     22  C27 <0> d   1      36.630   4.593  30.275  0.00  0.00    -0.009 C 
ATOM     23  C28 <0> d   1      35.939   5.725  29.512  0.00  0.00     0.018 C 
ATOM     24  H43 <0> d   1      28.089   0.191  29.420  0.00  0.00     0.188 HD
ENDROOT
BRANCH   2  25
ATOM     25  O3  <0> d   1      38.617   5.705  29.442  0.00  0.00    -0.389 OA
ATOM     26  H32 <0> d   1      39.539   5.499  29.233  0.00  0.00     0.210 HD
ENDBRANCH   2  25
TORSDOF 1
ENDMDL
MODEL 47
REMARK CAVERDOCK RESULT:       9.5      0.000      0.000
REMARK CAVERDOCK CONSTRAINTS:       0.0      0.0      0.0      0.0
REMARK CAVERDOCK TUNNEL: 46      9.5      2.4     47.4
REMARK  1 active torsions:
REMARK  status: ('A' for Active; 'I' for Inactive)
REMARK    1  A    between atoms: C2_2  and  O3_3 
ROOT
ATOM      1  C1  <0> d   1      38.716   3.683  30.657  0.00  0.00     0.046 C 
ATOM      2  C2  <0> d   1      37.867   4.947  30.503  0.00  0.00     0.062 C 
ATOM      3  C4  <0> d   1      37.860   5.752  31.826  0.00  0.00     0.038 C 
ATOM      4  C5  <0> d   1      36.392   5.743  32.336  0.00  0.00     0.009 C 
ATOM      5  C6  <0> d   1      35.808   4.490  31.676  0.00  0.00     0.001 C 
ATOM      6  C8  <0> d   1      34.297   4.457  31.539  0.00  0.00    -0.005 C 
ATOM      7  C10 <0> d   1      33.644   4.434  32.924  0.00  0.00     0.006 C 
ATOM      8  C11 <0> d   1      32.128   4.391  32.745  0.00  0.00     0.006 C 
ATOM      9  C12 <0> d   1      31.711   3.125  31.989  0.00  0.00     0.000 C 
ATOM     10  C14 <0> d   1      30.188   3.202  31.788  0.00  0.00     0.067 C 
ATOM     11  C15 <0> d   1      29.760   2.110  30.844  0.00  0.00     0.062 A 
ATOM     12  N16 <0> d   1      28.565   1.633  30.644  0.00  0.00    -0.179 NA
ATOM     13  N17 <0> d   1      28.653   0.627  29.672  0.00  0.00    -0.289 N 
ATOM     14  C18 <0> d   1      29.949   0.520  29.298  0.00  0.00     0.118 A 
ATOM     15  C19 <0> d   1      30.653   1.423  30.006  0.00  0.00    -0.014 A 
ATOM     16  C20 <0> d   1      32.131   1.699  29.963  0.00  0.00     0.052 C 
ATOM     17  C21 <0> d   1      32.425   3.050  30.638  0.00  0.00    -0.032 C 
ATOM     18  C22 <0> d   1      31.922   4.189  29.749  0.00  0.00     0.016 C 
ATOM     19  C23 <0> d   1      33.934   3.168  30.792  0.00  0.00    -0.001 C 
ATOM     20  C25 <0> d   1      34.598   3.093  29.421  0.00  0.00     0.007 C 
ATOM     21  C26 <0> d   1      36.121   3.279  29.524  0.00  0.00     0.013 C 
ATOM     22  C27 <0> d   1      36.411   4.578  30.247  0.00  0.00    -0.009 C 
ATOM     23  C28 <0> d   1      35.693   5.732  29.545  0.00  0.00     0.018 C 
ATOM     24  H43 <0> d   1      27.916   0.099  29.328  0.00  0.00     0.188 HD
ENDROOT
BRANCH   2  25
ATOM     25  O3  <0> d   1      38.370   5.752  29.434  0.00  0.00    -0.389 OA
ATOM     26  H32 <0> d   1      37.811   6.511  29.217  0.00  0.00     0.210 HD
ENDBRANCH   2  25
TORSDOF 1
ENDMDL
MODEL 48
REMARK CAVERDOCK RESULT:       9.1      0.000      0.000
REMARK CAVERDOCK CONSTRAINTS:       0.0      0.0      0.0      0.0
REMARK CAVERDOCK TUNNEL: 47      9.1      2.4     48.1
REMARK  1 active torsions:
REMARK  status: ('A' for Active; 'I' for Inactive)
REMARK    1  A    between atoms: C2_2  and  O3_3 
ROOT
ATOM      1  C1  <0> d   1      38.548   3.649  30.660  0.00  0.00     0.046 C 
ATOM      2  C2  <0> d   1      37.698   4.915  30.538  0.00  0.00     0.062 C 
ATOM      3  C4  <0> d   1      37.687   5.686  31.882  0.00  0.00     0.038 C 
ATOM      4  C5  <0> d   1      36.219   5.661  32.389  0.00  0.00     0.009 C 
ATOM      5  C6  <0> d   1      35.638   4.425  31.696  0.00  0.00     0.001 C 
ATOM      6  C8  <0> d   1      34.127   4.393  31.556  0.00  0.00    -0.005 C 
ATOM      7  C10 <0> d   1      33.472   4.333  32.939  0.00  0.00     0.006 C 
ATOM      8  C11 <0> d   1      31.956   4.292  32.757  0.00  0.00     0.006 C 
ATOM      9  C12 <0> d   1      31.543   3.046  31.968  0.00  0.00     0.000 C 
ATOM     10  C14 <0> d   1      30.020   3.125  31.767  0.00  0.00     0.067 C 
ATOM     11  C15 <0> d   1      29.594   2.058  30.794  0.00  0.00     0.062 A 
ATOM     12  N16 <0> d   1      28.401   1.585  30.581  0.00  0.00    -0.179 NA
ATOM     13  N17 <0> d   1      28.492   0.604  29.583  0.00  0.00    -0.289 N 
ATOM     14  C18 <0> d   1      29.788   0.509  29.208  0.00  0.00     0.118 A 
ATOM     15  C19 <0> d   1      30.490   1.395  29.940  0.00  0.00    -0.014 A 
ATOM     16  C20 <0> d   1      31.968   1.674  29.906  0.00  0.00     0.052 C 
ATOM     17  C21 <0> d   1      32.258   3.007  30.616  0.00  0.00    -0.032 C 
ATOM     18  C22 <0> d   1      31.755   4.168  29.756  0.00  0.00     0.016 C 
ATOM     19  C23 <0> d   1      33.766   3.123  30.776  0.00  0.00    -0.001 C 
ATOM     20  C25 <0> d   1      34.432   3.084  29.404  0.00  0.00     0.007 C 
ATOM     21  C26 <0> d   1      35.955   3.270  29.514  0.00  0.00     0.013 C 
ATOM     22  C27 <0> d   1      36.242   4.550  30.271  0.00  0.00    -0.009 C 
ATOM     23  C28 <0> d   1      35.523   5.722  29.598  0.00  0.00     0.018 C 
ATOM     24  H43 <0> d   1      27.755   0.085  29.224  0.00  0.00     0.188 HD
ENDROOT
BRANCH   2  25
ATOM     25  O3  <0> d   1      38.200   5.748  29.492  0.00  0.00    -0.389 OA
ATOM     26  H32 <0> d   1      39.070   6.129  29.675  0.00  0.00     0.210 HD
ENDBRANCH   2  25
TORSDOF 1
ENDMDL
MODEL 49
REMARK CAVERDOCK RESULT:       8.8      0.000      0.000
REMARK CAVERDOCK CONSTRAINTS:       0.0      0.0      0.0      0.0
REMARK CAVERDOCK TUNNEL: 48      8.8      2.4     49.3
REMARK  1 active torsions:
REMARK  status: ('A' for Active; 'I' for Inactive)
REMARK    1  A    between atoms: C2_2  and  O3_3 
ROOT
ATOM      1  C1  <0> d   1      38.368   3.558  30.648  0.00  0.00     0.046 C 
ATOM      2  C2  <0> d   1      37.505   4.817  30.537  0.00  0.00     0.062 C 
ATOM      3  C4  <0> d   1      37.490   5.578  31.886  0.00  0.00     0.038 C 
ATOM      4  C5  <0> d   1      36.024   5.535  32.396  0.00  0.00     0.009 C 
ATOM      5  C6  <0> d   1      35.453   4.299  31.696  0.00  0.00     0.001 C 
ATOM      6  C8  <0> d   1      33.942   4.253  31.559  0.00  0.00    -0.005 C 
ATOM      7  C10 <0> d   1      33.291   4.177  32.943  0.00  0.00     0.006 C 
ATOM      8  C11 <0> d   1      31.775   4.123  32.765  0.00  0.00     0.006 C 
ATOM      9  C12 <0> d   1      31.372   2.878  31.968  0.00  0.00     0.000 C 
ATOM     10  C14 <0> d   1      29.848   2.945  31.771  0.00  0.00     0.067 C 
ATOM     11  C15 <0> d   1      29.430   1.880  30.792  0.00  0.00     0.062 A 
ATOM     12  N16 <0> d   1      28.240   1.397  30.578  0.00  0.00    -0.179 NA
ATOM     13  N17 <0> d   1      28.339   0.424  29.573  0.00  0.00    -0.289 N 
ATOM     14  C18 <0> d   1      29.634   0.345  29.194  0.00  0.00     0.118 A 
ATOM     15  C19 <0> d   1      30.330   1.231  29.931  0.00  0.00    -0.014 A 
ATOM     16  C20 <0> d   1      31.805   1.525  29.896  0.00  0.00     0.052 C 
ATOM     17  C21 <0> d   1      32.085   2.856  30.614  0.00  0.00    -0.032 C 
ATOM     18  C22 <0> d   1      31.568   4.018  29.764  0.00  0.00     0.016 C 
ATOM     19  C23 <0> d   1      33.592   2.985  30.771  0.00  0.00    -0.001 C 
ATOM     20  C25 <0> d   1      34.255   2.963  29.397  0.00  0.00     0.007 C 
ATOM     21  C26 <0> d   1      35.776   3.162  29.505  0.00  0.00     0.013 C 
ATOM     22  C27 <0> d   1      36.053   4.440  30.271  0.00  0.00    -0.009 C 
ATOM     23  C28 <0> d   1      35.321   5.609  29.608  0.00  0.00     0.018 C 
ATOM     24  H43 <0> d   1      27.607  -0.100  29.212  0.00  0.00     0.188 HD
ENDROOT
BRANCH   2  25
ATOM     25  O3  <0> d   1      37.997   5.662  29.495  0.00  0.00    -0.389 OA
ATOM     26  H32 <0> d   1      37.825   5.329  28.604  0.00  0.00     0.210 HD
ENDBRANCH   2  25
TORSDOF 1
ENDMDL
MODEL 50
REMARK CAVERDOCK RESULT:       8.7      0.000      0.000
REMARK CAVERDOCK CONSTRAINTS:       0.0      0.0      0.0      0.0
REMARK CAVERDOCK TUNNEL: 49      8.7      2.3     50.2
REMARK  1 active torsions:
REMARK  status: ('A' for Active; 'I' for Inactive)
REMARK    1  A    between atoms: C2_2  and  O3_3 
ROOT
ATOM      1  C1  <0> d   1      38.210   3.599  30.646  0.00  0.00     0.046 C 
ATOM      2  C2  <0> d   1      37.325   4.843  30.548  0.00  0.00     0.062 C 
ATOM      3  C4  <0> d   1      37.289   5.584  31.907  0.00  0.00     0.038 C 
ATOM      4  C5  <0> d   1      35.821   5.508  32.409  0.00  0.00     0.009 C 
ATOM      5  C6  <0> d   1      35.276   4.271  31.688  0.00  0.00     0.001 C 
ATOM      6  C8  <0> d   1      33.768   4.199  31.542  0.00  0.00    -0.005 C 
ATOM      7  C10 <0> d   1      33.110   4.091  32.921  0.00  0.00     0.006 C 
ATOM      8  C11 <0> d   1      31.597   4.012  32.734  0.00  0.00     0.006 C 
ATOM      9  C12 <0> d   1      31.221   2.771  31.917  0.00  0.00     0.000 C 
ATOM     10  C14 <0> d   1      29.697   2.812  31.713  0.00  0.00     0.067 C 
ATOM     11  C15 <0> d   1      29.304   1.754  30.716  0.00  0.00     0.062 A 
ATOM     12  N16 <0> d   1      28.125   1.252  30.489  0.00  0.00    -0.179 NA
ATOM     13  N17 <0> d   1      28.246   0.296  29.470  0.00  0.00    -0.289 N 
ATOM     14  C18 <0> d   1      29.546   0.245  29.098  0.00  0.00     0.118 A 
ATOM     15  C19 <0> d   1      30.220   1.134  29.851  0.00  0.00    -0.014 A 
ATOM     16  C20 <0> d   1      31.690   1.456  29.829  0.00  0.00     0.052 C 
ATOM     17  C21 <0> d   1      31.941   2.781  30.567  0.00  0.00    -0.032 C 
ATOM     18  C22 <0> d   1      31.407   3.946  29.730  0.00  0.00     0.016 C 
ATOM     19  C23 <0> d   1      33.445   2.936  30.734  0.00  0.00    -0.001 C 
ATOM     20  C25 <0> d   1      34.116   2.945  29.364  0.00  0.00     0.007 C 
ATOM     21  C26 <0> d   1      35.632   3.171  29.483  0.00  0.00     0.013 C 
ATOM     22  C27 <0> d   1      35.881   4.443  30.268  0.00  0.00    -0.009 C 
ATOM     23  C28 <0> d   1      35.131   5.607  29.617  0.00  0.00     0.018 C 
ATOM     24  H43 <0> d   1      27.526  -0.237  29.098  0.00  0.00     0.188 HD
ENDROOT
BRANCH   2  25
ATOM     25  O3  <0> d   1      37.807   5.711  29.520  0.00  0.00    -0.389 OA
ATOM     26  H32 <0> d   1      37.232   5.760  28.745  0.00  0.00     0.210 HD
ENDBRANCH   2  25
TORSDOF 1
ENDMDL
MODEL 51
REMARK CAVERDOCK RESULT:       8.7      0.000      0.000
REMARK CAVERDOCK CONSTRAINTS:       0.0      0.0      0.0      0.0
REMARK CAVERDOCK TUNNEL: 50      8.7      2.3     51.3
REMARK  1 active torsions:
REMARK  status: ('A' for Active; 'I' for Inactive)
REMARK    1  A    between atoms: C2_2  and  O3_3 
ROOT
ATOM      1  C1  <0> d   1      37.957   3.556  30.652  0.00  0.00     0.046 C 
ATOM      2  C2  <0> d   1      37.062   4.796  30.602  0.00  0.00     0.062 C 
ATOM      3  C4  <0> d   1      37.041   5.498  31.982  0.00  0.00     0.038 C 
ATOM      4  C5  <0> d   1      35.581   5.397  32.503  0.00  0.00     0.009 C 
ATOM      5  C6  <0> d   1      35.034   4.177  31.756  0.00  0.00     0.001 C 
ATOM      6  C8  <0> d   1      33.525   4.098  31.629  0.00  0.00    -0.005 C 
ATOM      7  C10 <0> d   1      32.889   3.946  33.015  0.00  0.00     0.006 C 
ATOM      8  C11 <0> d   1      31.373   3.861  32.847  0.00  0.00     0.006 C 
ATOM      9  C12 <0> d   1      30.993   2.642  32.001  0.00  0.00     0.000 C 
ATOM     10  C14 <0> d   1      29.467   2.677  31.820  0.00  0.00     0.067 C 
ATOM     11  C15 <0> d   1      29.067   1.645  30.800  0.00  0.00     0.062 A 
ATOM     12  N16 <0> d   1      27.887   1.141  30.576  0.00  0.00    -0.179 NA
ATOM     13  N17 <0> d   1      28.000   0.215  29.529  0.00  0.00    -0.289 N 
ATOM     14  C18 <0> d   1      29.294   0.184  29.136  0.00  0.00     0.118 A 
ATOM     15  C19 <0> d   1      29.974   1.057  29.905  0.00  0.00    -0.014 A 
ATOM     16  C20 <0> d   1      31.441   1.389  29.869  0.00  0.00     0.052 C 
ATOM     17  C21 <0> d   1      31.694   2.695  30.641  0.00  0.00    -0.032 C 
ATOM     18  C22 <0> d   1      31.139   3.879  29.846  0.00  0.00     0.016 C 
ATOM     19  C23 <0> d   1      33.199   2.856  30.791  0.00  0.00    -0.001 C 
ATOM     20  C25 <0> d   1      33.849   2.909  29.412  0.00  0.00     0.007 C 
ATOM     21  C26 <0> d   1      35.365   3.143  29.515  0.00  0.00     0.013 C 
ATOM     22  C27 <0> d   1      35.617   4.394  30.332  0.00  0.00    -0.009 C 
ATOM     23  C28 <0> d   1      34.850   5.571  29.726  0.00  0.00     0.018 C 
ATOM     24  H43 <0> d   1      27.278  -0.312  29.152  0.00  0.00     0.188 HD
ENDROOT
BRANCH   2  25
ATOM     25  O3  <0> d   1      37.523   5.697  29.593  0.00  0.00    -0.389 OA
ATOM     26  H32 <0> d   1      36.816   6.182  29.146  0.00  0.00     0.210 HD
ENDBRANCH   2  25
TORSDOF 1
ENDMDL
MODEL 52
REMARK CAVERDOCK RESULT:       8.6      0.000      0.000
REMARK CAVERDOCK CONSTRAINTS:       0.0      0.0      0.0      0.0
REMARK CAVERDOCK TUNNEL: 51      8.6      2.3     52.1
REMARK  1 active torsions:
REMARK  status: ('A' for Active; 'I' for Inactive)
REMARK    1  A    between atoms: C2_2  and  O3_3 
ROOT
ATOM      1  C1  <0> d   1      37.799   3.616  30.642  0.00  0.00     0.046 C 
ATOM      2  C2  <0> d   1      36.873   4.833  30.588  0.00  0.00     0.062 C 
ATOM      3  C4  <0> d   1      36.807   5.519  31.974  0.00  0.00     0.038 C 
ATOM      4  C5  <0> d   1      35.341   5.375  32.465  0.00  0.00     0.009 C 
ATOM      5  C6  <0> d   1      34.840   4.149  31.695  0.00  0.00     0.001 C 
ATOM      6  C8  <0> d   1      33.336   4.033  31.538  0.00  0.00    -0.005 C 
ATOM      7  C10 <0> d   1      32.678   3.850  32.909  0.00  0.00     0.006 C 
ATOM      8  C11 <0> d   1      31.168   3.728  32.711  0.00  0.00     0.006 C 
ATOM      9  C12 <0> d   1      30.837   2.508  31.845  0.00  0.00     0.000 C 
ATOM     10  C14 <0> d   1      29.313   2.506  31.635  0.00  0.00     0.067 C 
ATOM     11  C15 <0> d   1      28.960   1.475  30.597  0.00  0.00     0.062 A 
ATOM     12  N16 <0> d   1      27.799   0.943  30.344  0.00  0.00    -0.179 NA
ATOM     13  N17 <0> d   1      27.956   0.031  29.291  0.00  0.00    -0.289 N 
ATOM     14  C18 <0> d   1      29.257   0.039  28.923  0.00  0.00     0.118 A 
ATOM     15  C19 <0> d   1      29.899   0.920  29.714  0.00  0.00    -0.014 A 
ATOM     16  C20 <0> d   1      31.358   1.291  29.710  0.00  0.00     0.052 C 
ATOM     17  C21 <0> d   1      31.561   2.594  30.501  0.00  0.00    -0.032 C 
ATOM     18  C22 <0> d   1      30.992   3.772  29.706  0.00  0.00     0.016 C 
ATOM     19  C23 <0> d   1      33.059   2.792  30.681  0.00  0.00    -0.001 C 
ATOM     20  C25 <0> d   1      33.734   2.877  29.316  0.00  0.00     0.007 C 
ATOM     21  C26 <0> d   1      35.241   3.148  29.451  0.00  0.00     0.013 C 
ATOM     22  C27 <0> d   1      35.444   4.396  30.285  0.00  0.00    -0.009 C 
ATOM     23  C28 <0> d   1      34.659   5.559  29.676  0.00  0.00     0.018 C 
ATOM     24  H43 <0> d   1      27.255  -0.510  28.895  0.00  0.00     0.188 HD
ENDROOT
BRANCH   2  25
ATOM     25  O3  <0> d   1      37.330   5.756  29.597  0.00  0.00    -0.389 OA
ATOM     26  H32 <0> d   1      37.496   6.646  29.936  0.00  0.00     0.210 HD
ENDBRANCH   2  25
TORSDOF 1
ENDMDL
MODEL 53
REMARK CAVERDOCK RESULT:       8.5      0.000      0.000
REMARK CAVERDOCK CONSTRAINTS:       0.0      0.0      0.0      0.0
REMARK CAVERDOCK TUNNEL: 52      8.5      2.3     53.3
REMARK  1 active torsions:
REMARK  status: ('A' for Active; 'I' for Inactive)
REMARK    1  A    between atoms: C2_2  and  O3_3 
ROOT
ATOM      1  C1  <0> d   1      37.565   3.537  30.651  0.00  0.00     0.046 C 
ATOM      2  C2  <0> d   1      36.626   4.746  30.623  0.00  0.00     0.062 C 
ATOM      3  C4  <0> d   1      36.543   5.393  32.028  0.00  0.00     0.038 C 
ATOM      4  C5  <0> d   1      35.075   5.220  32.504  0.00  0.00     0.009 C 
ATOM      5  C6  <0> d   1      34.593   4.011  31.696  0.00  0.00     0.001 C 
ATOM      6  C8  <0> d   1      33.091   3.883  31.526  0.00  0.00    -0.005 C 
ATOM      7  C10 <0> d   1      32.425   3.656  32.886  0.00  0.00     0.006 C 
ATOM      8  C11 <0> d   1      30.918   3.524  32.674  0.00  0.00     0.006 C 
ATOM      9  C12 <0> d   1      30.606   2.325  31.772  0.00  0.00     0.000 C 
ATOM     10  C14 <0> d   1      29.084   2.313  31.551  0.00  0.00     0.067 C 
ATOM     11  C15 <0> d   1      28.749   1.307  30.483  0.00  0.00     0.062 A 
ATOM     12  N16 <0> d   1      27.596   0.770  30.207  0.00  0.00    -0.179 NA
ATOM     13  N17 <0> d   1      27.770  -0.111  29.130  0.00  0.00    -0.289 N 
ATOM     14  C18 <0> d   1      29.074  -0.080  28.772  0.00  0.00     0.118 A 
ATOM     15  C19 <0> d   1      29.701   0.786  29.591  0.00  0.00    -0.014 A 
ATOM     16  C20 <0> d   1      31.155   1.172  29.609  0.00  0.00     0.052 C 
ATOM     17  C21 <0> d   1      31.339   2.455  30.436  0.00  0.00    -0.032 C 
ATOM     18  C22 <0> d   1      30.763   3.648  29.670  0.00  0.00     0.016 C 
ATOM     19  C23 <0> d   1      32.833   2.664  30.633  0.00  0.00    -0.001 C 
ATOM     20  C25 <0> d   1      33.517   2.793  29.275  0.00  0.00     0.007 C 
ATOM     21  C26 <0> d   1      35.020   3.076  29.429  0.00  0.00     0.013 C 
ATOM     22  C27 <0> d   1      35.204   4.303  30.299  0.00  0.00    -0.009 C 
ATOM     23  C28 <0> d   1      34.411   5.474  29.716  0.00  0.00     0.018 C 
ATOM     24  H43 <0> d   1      27.078  -0.648  28.715  0.00  0.00     0.188 HD
ENDROOT
BRANCH   2  25
ATOM     25  O3  <0> d   1      37.080   5.700  29.661  0.00  0.00    -0.389 OA
ATOM     26  H32 <0> d   1      37.594   5.316  28.939  0.00  0.00     0.210 HD
ENDBRANCH   2  25
TORSDOF 1
ENDMDL
MODEL 54
REMARK CAVERDOCK RESULT:       8.3      0.000      0.000
REMARK CAVERDOCK CONSTRAINTS:       0.0      0.0      0.0      0.0
REMARK CAVERDOCK TUNNEL: 53      8.3      2.3     54.5
REMARK  1 active torsions:
REMARK  status: ('A' for Active; 'I' for Inactive)
REMARK    1  A    between atoms: C2_2  and  O3_3 
ROOT
ATOM      1  C1  <0> d   1      37.404   3.549  30.645  0.00  0.00     0.046 C 
ATOM      2  C2  <0> d   1      36.439   4.737  30.643  0.00  0.00     0.062 C 
ATOM      3  C4  <0> d   1      36.337   5.348  32.062  0.00  0.00     0.038 C 
ATOM      4  C5  <0> d   1      34.871   5.130  32.528  0.00  0.00     0.009 C 
ATOM      5  C6  <0> d   1      34.419   3.931  31.689  0.00  0.00     0.001 C 
ATOM      6  C8  <0> d   1      32.921   3.775  31.509  0.00  0.00    -0.005 C 
ATOM      7  C10 <0> d   1      32.255   3.500  32.860  0.00  0.00     0.006 C 
ATOM      8  C11 <0> d   1      30.752   3.340  32.639  0.00  0.00     0.006 C 
ATOM      9  C12 <0> d   1      30.470   2.157  31.707  0.00  0.00     0.000 C 
ATOM     10  C14 <0> d   1      28.949   2.117  31.479  0.00  0.00     0.067 C 
ATOM     11  C15 <0> d   1      28.641   1.131  30.384  0.00  0.00     0.062 A 
ATOM     12  N16 <0> d   1      27.500   0.575  30.091  0.00  0.00    -0.179 NA
ATOM     13  N17 <0> d   1      27.698  -0.274  28.993  0.00  0.00    -0.289 N 
ATOM     14  C18 <0> d   1      29.002  -0.206  28.642  0.00  0.00     0.118 A 
ATOM     15  C19 <0> d   1      29.607   0.653  29.484  0.00  0.00    -0.014 A 
ATOM     16  C20 <0> d   1      31.052   1.070  29.518  0.00  0.00     0.052 C 
ATOM     17  C21 <0> d   1      31.205   2.336  30.377  0.00  0.00    -0.032 C 
ATOM     18  C22 <0> d   1      30.605   3.535  29.638  0.00  0.00     0.016 C 
ATOM     19  C23 <0> d   1      32.693   2.573  30.585  0.00  0.00    -0.001 C 
ATOM     20  C25 <0> d   1      33.379   2.750  29.234  0.00  0.00     0.007 C 
ATOM     21  C26 <0> d   1      34.875   3.062  29.401  0.00  0.00     0.013 C 
ATOM     22  C27 <0> d   1      35.029   4.271  30.301  0.00  0.00    -0.009 C 
ATOM     23  C28 <0> d   1      34.212   5.439  29.744  0.00  0.00     0.018 C 
ATOM     24  H43 <0> d   1      27.019  -0.817  28.562  0.00  0.00     0.188 HD
ENDROOT
BRANCH   2  25
ATOM     25  O3  <0> d   1      36.875   5.725  29.707  0.00  0.00    -0.389 OA
ATOM     26  H32 <0> d   1      36.244   5.898  28.995  0.00  0.00     0.210 HD
ENDBRANCH   2  25
TORSDOF 1
ENDMDL
MODEL 55
REMARK CAVERDOCK RESULT:       8.1      0.000      0.000
REMARK CAVERDOCK CONSTRAINTS:       0.0      0.0      0.0      0.0
REMARK CAVERDOCK TUNNEL: 54      8.1      2.2     55.1
REMARK  1 active torsions:
REMARK  status: ('A' for Active; 'I' for Inactive)
REMARK    1  A    between atoms: C2_2  and  O3_3 
ROOT
ATOM      1  C1  <0> d   1      37.194   3.524  30.644  0.00  0.00     0.046 C 
ATOM      2  C2  <0> d   1      36.223   4.707  30.673  0.00  0.00     0.062 C 
ATOM      3  C4  <0> d   1      36.118   5.279  32.108  0.00  0.00     0.038 C 
ATOM      4  C5  <0> d   1      34.653   5.043  32.568  0.00  0.00     0.009 C 
ATOM      5  C6  <0> d   1      34.207   3.864  31.697  0.00  0.00     0.001 C 
ATOM      6  C8  <0> d   1      32.709   3.706  31.513  0.00  0.00    -0.005 C 
ATOM      7  C10 <0> d   1      32.045   3.392  32.857  0.00  0.00     0.006 C 
ATOM      8  C11 <0> d   1      30.543   3.230  32.631  0.00  0.00     0.006 C 
ATOM      9  C12 <0> d   1      30.266   2.071  31.668  0.00  0.00     0.000 C 
ATOM     10  C14 <0> d   1      28.746   2.030  31.440  0.00  0.00     0.067 C 
ATOM     11  C15 <0> d   1      28.442   1.071  30.320  0.00  0.00     0.062 A 
ATOM     12  N16 <0> d   1      27.304   0.519  30.012  0.00  0.00    -0.179 NA
ATOM     13  N17 <0> d   1      27.505  -0.301  28.892  0.00  0.00    -0.289 N 
ATOM     14  C18 <0> d   1      28.809  -0.217  28.542  0.00  0.00     0.118 A 
ATOM     15  C19 <0> d   1      29.410   0.622  29.407  0.00  0.00    -0.014 A 
ATOM     16  C20 <0> d   1      30.853   1.045  29.452  0.00  0.00     0.052 C 
ATOM     17  C21 <0> d   1      31.000   2.289  30.344  0.00  0.00    -0.032 C 
ATOM     18  C22 <0> d   1      30.395   3.504  29.637  0.00  0.00     0.016 C 
ATOM     19  C23 <0> d   1      32.487   2.527  30.558  0.00  0.00    -0.001 C 
ATOM     20  C25 <0> d   1      33.172   2.743  29.212  0.00  0.00     0.007 C 
ATOM     21  C26 <0> d   1      34.667   3.058  29.387  0.00  0.00     0.013 C 
ATOM     22  C27 <0> d   1      34.815   4.243  30.319  0.00  0.00    -0.009 C 
ATOM     23  C28 <0> d   1      33.992   5.421  29.793  0.00  0.00     0.018 C 
ATOM     24  H43 <0> d   1      26.829  -0.835  28.446  0.00  0.00     0.188 HD
ENDROOT
BRANCH   2  25
ATOM     25  O3  <0> d   1      36.654   5.721  29.763  0.00  0.00    -0.389 OA
ATOM     26  H32 <0> d   1      37.542   6.060  29.943  0.00  0.00     0.210 HD
ENDBRANCH   2  25
TORSDOF 1
ENDMDL
MODEL 56
REMARK CAVERDOCK RESULT:       7.5      0.000      0.000
REMARK CAVERDOCK CONSTRAINTS:       0.1      0.0      0.0      0.0
REMARK CAVERDOCK TUNNEL: 55      7.5      2.2     56.1
REMARK  1 active torsions:
REMARK  status: ('A' for Active; 'I' for Inactive)
REMARK    1  A    between atoms: C2_2  and  O3_3 
ROOT
ATOM      1  C1  <0> d   1      35.899   5.664  32.147  0.00  0.00     0.046 C 
ATOM      2  C2  <0> d   1      35.790   4.646  31.010  0.00  0.00     0.062 C 
ATOM      3  C4  <0> d   1      35.679   5.374  29.647  0.00  0.00     0.038 C 
ATOM      4  C5  <0> d   1      34.276   5.026  29.078  0.00  0.00     0.009 C 
ATOM      5  C6  <0> d   1      33.473   4.676  30.335  0.00  0.00     0.001 C 
ATOM      6  C8  <0> d   1      32.246   3.811  30.118  0.00  0.00    -0.005 C 
ATOM      7  C10 <0> d   1      31.216   4.563  29.269  0.00  0.00     0.006 C 
ATOM      8  C11 <0> d   1      29.994   3.666  29.081  0.00  0.00     0.006 C 
ATOM      9  C12 <0> d   1      29.359   3.332  30.434  0.00  0.00     0.000 C 
ATOM     10  C14 <0> d   1      28.190   2.371  30.157  0.00  0.00     0.067 C 
ATOM     11  C15 <0> d   1      27.685   1.820  31.464  0.00  0.00     0.062 A 
ATOM     12  N16 <0> d   1      26.550   1.231  31.711  0.00  0.00    -0.179 NA
ATOM     13  N17 <0> d   1      26.522   0.891  33.071  0.00  0.00    -0.289 N 
ATOM     14  C18 <0> d   1      27.685   1.300  33.628  0.00  0.00     0.118 A 
ATOM     15  C19 <0> d   1      28.420   1.877  32.659  0.00  0.00    -0.014 A 
ATOM     16  C20 <0> d   1      29.787   2.496  32.764  0.00  0.00     0.052 C 
ATOM     17  C21 <0> d   1      30.385   2.673  31.359  0.00  0.00    -0.032 C 
ATOM     18  C22 <0> d   1      30.762   1.306  30.784  0.00  0.00     0.016 C 
ATOM     19  C23 <0> d   1      31.641   3.519  31.497  0.00  0.00    -0.001 C 
ATOM     20  C25 <0> d   1      32.632   2.820  32.421  0.00  0.00     0.007 C 
ATOM     21  C26 <0> d   1      33.948   3.608  32.533  0.00  0.00     0.013 C 
ATOM     22  C27 <0> d   1      34.503   3.840  31.143  0.00  0.00    -0.009 C 
ATOM     23  C28 <0> d   1      34.644   2.503  30.412  0.00  0.00     0.018 C 
ATOM     24  H43 <0> d   1      25.797   0.441  33.532  0.00  0.00     0.188 HD
ENDROOT
BRANCH   2  25
ATOM     25  O3  <0> d   1      36.924   3.775  31.016  0.00  0.00    -0.389 OA
ATOM     26  H32 <0> d   1      37.192   3.486  31.899  0.00  0.00     0.210 HD
ENDBRANCH   2  25
TORSDOF 1
ENDMDL
MODEL 57
REMARK CAVERDOCK RESULT:       7.0      0.000      0.000
REMARK CAVERDOCK CONSTRAINTS:       0.0      0.0      0.0      0.0
REMARK CAVERDOCK TUNNEL: 56      7.0      2.2    57.12
REMARK  1 active torsions:
REMARK  status: ('A' for Active; 'I' for Inactive)
REMARK    1  A    between atoms: C2_2  and  O3_3 
ROOT
ATOM      1  C1  <0> d   1      35.684   5.604  32.149  0.00  0.00     0.046 C 
ATOM      2  C2  <0> d   1      35.583   4.555  31.039  0.00  0.00     0.062 C 
ATOM      3  C4  <0> d   1      35.477   5.246  29.657  0.00  0.00     0.038 C 
ATOM      4  C5  <0> d   1      34.078   4.880  29.090  0.00  0.00     0.009 C 
ATOM      5  C6  <0> d   1      33.269   4.563  30.352  0.00  0.00     0.001 C 
ATOM      6  C8  <0> d   1      32.044   3.690  30.152  0.00  0.00    -0.005 C 
ATOM      7  C10 <0> d   1      31.018   4.417  29.278  0.00  0.00     0.006 C 
ATOM      8  C11 <0> d   1      29.798   3.514  29.107  0.00  0.00     0.006 C 
ATOM      9  C12 <0> d   1      29.156   3.215  30.466  0.00  0.00     0.000 C 
ATOM     10  C14 <0> d   1      27.990   2.245  30.209  0.00  0.00     0.067 C 
ATOM     11  C15 <0> d   1      27.479   1.729  31.528  0.00  0.00     0.062 A 
ATOM     12  N16 <0> d   1      26.344   1.146  31.785  0.00  0.00    -0.179 NA
ATOM     13  N17 <0> d   1      26.310   0.842  33.153  0.00  0.00    -0.289 N 
ATOM     14  C18 <0> d   1      27.468   1.268  33.705  0.00  0.00     0.118 A 
ATOM     15  C19 <0> d   1      28.208   1.820  32.724  0.00  0.00    -0.014 A 
ATOM     16  C20 <0> d   1      29.573   2.444  32.820  0.00  0.00     0.052 C 
ATOM     17  C21 <0> d   1      30.178   2.584  31.413  0.00  0.00    -0.032 C 
ATOM     18  C22 <0> d   1      30.561   1.202  30.878  0.00  0.00     0.016 C 
ATOM     19  C23 <0> d   1      31.432   3.436  31.535  0.00  0.00    -0.001 C 
ATOM     20  C25 <0> d   1      32.420   2.763  32.483  0.00  0.00     0.007 C 
ATOM     21  C26 <0> d   1      33.734   3.556  32.581  0.00  0.00     0.013 C 
ATOM     22  C27 <0> d   1      34.296   3.751  31.187  0.00  0.00    -0.009 C 
ATOM     23  C28 <0> d   1      34.443   2.395  30.494  0.00  0.00     0.018 C 
ATOM     24  H43 <0> d   1      25.582   0.404  33.623  0.00  0.00     0.188 HD
ENDROOT
BRANCH   2  25
ATOM     25  O3  <0> d   1      36.717   3.687  31.075  0.00  0.00    -0.389 OA
ATOM     26  H32 <0> d   1      37.187   3.689  31.920  0.00  0.00     0.210 HD
ENDBRANCH   2  25
TORSDOF 1
ENDMDL
MODEL 58
REMARK CAVERDOCK RESULT:       6.4      0.000      0.000
REMARK CAVERDOCK CONSTRAINTS:       0.0      0.0      0.0      0.0
REMARK CAVERDOCK TUNNEL: 57      6.4      2.3     58.9
REMARK  1 active torsions:
REMARK  status: ('A' for Active; 'I' for Inactive)
REMARK    1  A    between atoms: C2_2  and  O3_3 
ROOT
ATOM      1  C1  <0> d   1      27.378   0.919  33.340  0.00  0.00     0.046 C 
ATOM      2  C2  <0> d   1      27.321   1.619  31.980  0.00  0.00     0.062 C 
ATOM      3  C4  <0> d   1      27.282   0.572  30.839  0.00  0.00     0.038 C 
ATOM      4  C5  <0> d   1      28.594   0.757  30.030  0.00  0.00     0.009 C 
ATOM      5  C6  <0> d   1      29.537   1.404  31.049  0.00  0.00     0.001 C 
ATOM      6  C8  <0> d   1      30.707   2.179  30.471  0.00  0.00    -0.005 C 
ATOM      7  C10 <0> d   1      31.642   1.231  29.714  0.00  0.00     0.006 C 
ATOM      8  C11 <0> d   1      32.810   2.042  29.156  0.00  0.00     0.006 C 
ATOM      9  C12 <0> d   1      33.599   2.700  30.293  0.00  0.00     0.000 C 
ATOM     10  C14 <0> d   1      34.700   3.553  29.641  0.00  0.00     0.067 C 
ATOM     11  C15 <0> d   1      35.350   4.409  30.695  0.00  0.00     0.062 A 
ATOM     12  N16 <0> d   1      36.491   5.033  30.644  0.00  0.00    -0.179 NA
ATOM     13  N17 <0> d   1      36.678   5.703  31.861  0.00  0.00    -0.289 N 
ATOM     14  C18 <0> d   1      35.604   5.454  32.644  0.00  0.00     0.118 A 
ATOM     15  C19 <0> d   1      34.769   4.658  31.949  0.00  0.00    -0.014 A 
ATOM     16  C20 <0> d   1      33.441   4.095  32.376  0.00  0.00     0.052 C 
ATOM     17  C21 <0> d   1      32.679   3.577  31.146  0.00  0.00    -0.032 C 
ATOM     18  C22 <0> d   1      32.200   4.759  30.300  0.00  0.00     0.016 C 
ATOM     19  C23 <0> d   1      31.470   2.801  31.646  0.00  0.00    -0.001 C 
ATOM     20  C25 <0> d   1      30.584   3.717  32.484  0.00  0.00     0.007 C 
ATOM     21  C26 <0> d   1      29.312   2.991  32.954  0.00  0.00     0.013 C 
ATOM     22  C27 <0> d   1      28.595   2.423  31.746  0.00  0.00    -0.009 C 
ATOM     23  C28 <0> d   1      28.332   3.536  30.729  0.00  0.00     0.018 C 
ATOM     24  H43 <0> d   1      37.444   6.248  32.101  0.00  0.00     0.188 HD
ENDROOT
BRANCH   2  25
ATOM     25  O3  <0> d   1      26.177   2.472  31.912  0.00  0.00    -0.389 OA
ATOM     26  H32 <0> d   1      25.355   2.051  32.198  0.00  0.00     0.210 HD
ENDBRANCH   2  25
TORSDOF 1
ENDMDL
MODEL 59
REMARK CAVERDOCK RESULT:       5.8      0.000      0.000
REMARK CAVERDOCK CONSTRAINTS:       0.0      0.0      0.0      0.0
REMARK CAVERDOCK TUNNEL: 58      5.8      2.4     59.9
REMARK  1 active torsions:
REMARK  status: ('A' for Active; 'I' for Inactive)
REMARK    1  A    between atoms: C2_2  and  O3_3 
ROOT
ATOM      1  C1  <0> d   1      27.523   0.405  33.465  0.00  0.00     0.046 C 
ATOM      2  C2  <0> d   1      27.356   1.177  32.154  0.00  0.00     0.062 C 
ATOM      3  C4  <0> d   1      27.310   0.197  30.956  0.00  0.00     0.038 C 
ATOM      4  C5  <0> d   1      28.566   0.500  30.094  0.00  0.00     0.009 C 
ATOM      5  C6  <0> d   1      29.527   1.139  31.101  0.00  0.00     0.001 C 
ATOM      6  C8  <0> d   1      30.622   2.009  30.512  0.00  0.00    -0.005 C 
ATOM      7  C10 <0> d   1      31.563   1.159  29.653  0.00  0.00     0.006 C 
ATOM      8  C11 <0> d   1      32.655   2.064  29.087  0.00  0.00     0.006 C 
ATOM      9  C12 <0> d   1      33.469   2.698  30.220  0.00  0.00     0.000 C 
ATOM     10  C14 <0> d   1      34.488   3.646  29.565  0.00  0.00     0.067 C 
ATOM     11  C15 <0> d   1      35.148   4.475  30.635  0.00  0.00     0.062 A 
ATOM     12  N16 <0> d   1      36.251   5.163  30.563  0.00  0.00    -0.179 NA
ATOM     13  N17 <0> d   1      36.468   5.771  31.808  0.00  0.00    -0.289 N 
ATOM     14  C18 <0> d   1      35.452   5.419  32.627  0.00  0.00     0.118 A 
ATOM     15  C19 <0> d   1      34.623   4.619  31.929  0.00  0.00    -0.014 A 
ATOM     16  C20 <0> d   1      33.351   3.961  32.388  0.00  0.00     0.052 C 
ATOM     17  C21 <0> d   1      32.552   3.472  31.169  0.00  0.00    -0.032 C 
ATOM     18  C22 <0> d   1      31.968   4.673  30.422  0.00  0.00     0.016 C 
ATOM     19  C23 <0> d   1      31.414   2.604  31.683  0.00  0.00    -0.001 C 
ATOM     20  C25 <0> d   1      30.528   3.420  32.618  0.00  0.00     0.007 C 
ATOM     21  C26 <0> d   1      29.322   2.599  33.107  0.00  0.00     0.013 C 
ATOM     22  C27 <0> d   1      28.572   2.062  31.905  0.00  0.00    -0.009 C 
ATOM     23  C28 <0> d   1      28.198   3.215  30.971  0.00  0.00     0.018 C 
ATOM     24  H43 <0> d   1      37.216   6.343  32.041  0.00  0.00     0.188 HD
ENDROOT
BRANCH   2  25
ATOM     25  O3  <0> d   1      26.167   1.968  32.196  0.00  0.00    -0.389 OA
ATOM     26  H32 <0> d   1      25.625   1.906  31.397  0.00  0.00     0.210 HD
ENDBRANCH   2  25
TORSDOF 1
ENDMDL
MODEL 60
REMARK CAVERDOCK RESULT:       4.6      0.000      0.000
REMARK CAVERDOCK CONSTRAINTS:       0.0      0.0      0.0      0.0
REMARK CAVERDOCK TUNNEL: 59      4.6      2.4     60.1
REMARK  1 active torsions:
REMARK  status: ('A' for Active; 'I' for Inactive)
REMARK    1  A    between atoms: C2_2  and  O3_3 
ROOT
ATOM      1  C1  <0> d   1      27.128   0.660  33.169  0.00  0.00     0.046 C 
ATOM      2  C2  <0> d   1      27.079   1.351  31.805  0.00  0.00     0.062 C 
ATOM      3  C4  <0> d   1      27.085   0.297  30.670  0.00  0.00     0.038 C 
ATOM      4  C5  <0> d   1      28.407   0.508  29.882  0.00  0.00     0.009 C 
ATOM      5  C6  <0> d   1      29.316   1.184  30.914  0.00  0.00     0.001 C 
ATOM      6  C8  <0> d   1      30.477   1.982  30.352  0.00  0.00    -0.005 C 
ATOM      7  C10 <0> d   1      31.448   1.053  29.618  0.00  0.00     0.006 C 
ATOM      8  C11 <0> d   1      32.606   1.888  29.076  0.00  0.00     0.006 C 
ATOM      9  C12 <0> d   1      33.358   2.571  30.223  0.00  0.00     0.000 C 
ATOM     10  C14 <0> d   1      34.451   3.446  29.585  0.00  0.00     0.067 C 
ATOM     11  C15 <0> d   1      35.061   4.323  30.645  0.00  0.00     0.062 A 
ATOM     12  N16 <0> d   1      36.188   4.974  30.610  0.00  0.00    -0.179 NA
ATOM     13  N17 <0> d   1      36.338   5.655  31.827  0.00  0.00    -0.289 N 
ATOM     14  C18 <0> d   1      35.255   5.386  32.592  0.00  0.00     0.118 A 
ATOM     15  C19 <0> d   1      34.452   4.566  31.887  0.00  0.00    -0.014 A 
ATOM     16  C20 <0> d   1      33.130   3.974  32.294  0.00  0.00     0.052 C 
ATOM     17  C21 <0> d   1      32.403   3.430  31.053  0.00  0.00    -0.032 C 
ATOM     18  C22 <0> d   1      31.912   4.597  30.192  0.00  0.00     0.016 C 
ATOM     19  C23 <0> d   1      31.204   2.629  31.537  0.00  0.00    -0.001 C 
ATOM     20  C25 <0> d   1      30.282   3.529  32.354  0.00  0.00     0.007 C 
ATOM     21  C26 <0> d   1      29.019   2.775  32.805  0.00  0.00     0.013 C 
ATOM     22  C27 <0> d   1      28.337   2.183  31.588  0.00  0.00    -0.009 C 
ATOM     23  C28 <0> d   1      28.067   3.284  30.560  0.00  0.00     0.018 C 
ATOM     24  H43 <0> d   1      37.086   6.219  32.077  0.00  0.00     0.188 HD
ENDROOT
BRANCH   2  25
ATOM     25  O3  <0> d   1      25.916   2.176  31.711  0.00  0.00    -0.389 OA
ATOM     26  H32 <0> d   1      26.041   2.973  31.179  0.00  0.00     0.210 HD
ENDBRANCH   2  25
TORSDOF 1
ENDMDL
MODEL 61
REMARK CAVERDOCK RESULT:       4.1      0.000      0.000
REMARK CAVERDOCK CONSTRAINTS:       0.0      0.0      0.0      0.0
REMARK CAVERDOCK TUNNEL: 60      4.1      2.5     61.5
REMARK  1 active torsions:
REMARK  status: ('A' for Active; 'I' for Inactive)
REMARK    1  A    between atoms: C2_2  and  O3_3 
ROOT
ATOM      1  C1  <0> d   1      26.842   0.790  32.878  0.00  0.00     0.046 C 
ATOM      2  C2  <0> d   1      26.884   1.457  31.501  0.00  0.00     0.062 C 
ATOM      3  C4  <0> d   1      26.936   0.384  30.386  0.00  0.00     0.038 C 
ATOM      4  C5  <0> d   1      28.304   0.559  29.673  0.00  0.00     0.009 C 
ATOM      5  C6  <0> d   1      29.165   1.236  30.744  0.00  0.00     0.001 C 
ATOM      6  C8  <0> d   1      30.371   2.005  30.237  0.00  0.00    -0.005 C 
ATOM      7  C10 <0> d   1      31.365   1.046  29.575  0.00  0.00     0.006 C 
ATOM      8  C11 <0> d   1      32.567   1.853  29.087  0.00  0.00     0.006 C 
ATOM      9  C12 <0> d   1      33.265   2.543  30.263  0.00  0.00     0.000 C 
ATOM     10  C14 <0> d   1      34.408   3.387  29.675  0.00  0.00     0.067 C 
ATOM     11  C15 <0> d   1      34.971   4.273  30.754  0.00  0.00     0.062 A 
ATOM     12  N16 <0> d   1      36.110   4.903  30.774  0.00  0.00    -0.179 NA
ATOM     13  N17 <0> d   1      36.202   5.603  31.985  0.00  0.00    -0.289 N 
ATOM     14  C18 <0> d   1      35.073   5.365  32.691  0.00  0.00     0.118 A 
ATOM     15  C19 <0> d   1      34.297   4.547  31.955  0.00  0.00    -0.014 A 
ATOM     16  C20 <0> d   1      32.943   3.985  32.295  0.00  0.00     0.052 C 
ATOM     17  C21 <0> d   1      32.279   3.432  31.023  0.00  0.00    -0.032 C 
ATOM     18  C22 <0> d   1      31.859   4.592  30.117  0.00  0.00     0.016 C 
ATOM     19  C23 <0> d   1      31.040   2.660  31.451  0.00  0.00    -0.001 C 
ATOM     20  C25 <0> d   1      30.088   3.589  32.198  0.00  0.00     0.007 C 
ATOM     21  C26 <0> d   1      28.789   2.866  32.588  0.00  0.00     0.013 C 
ATOM     22  C27 <0> d   1      28.167   2.264  31.344  0.00  0.00    -0.009 C 
ATOM     23  C28 <0> d   1      27.976   3.351  30.284  0.00  0.00     0.018 C 
ATOM     24  H43 <0> d   1      36.945   6.159  32.269  0.00  0.00     0.188 HD
ENDROOT
BRANCH   2  25
ATOM     25  O3  <0> d   1      25.743   2.300  31.327  0.00  0.00    -0.389 OA
ATOM     26  H32 <0> d   1      24.926   1.937  31.694  0.00  0.00     0.210 HD
ENDBRANCH   2  25
TORSDOF 1
ENDMDL
MODEL 62
REMARK CAVERDOCK RESULT:       3.1      0.000      0.000
REMARK CAVERDOCK CONSTRAINTS:       0.1      0.0      0.0      0.0
REMARK CAVERDOCK TUNNEL: 61      3.1      2.5     62.4
REMARK  1 active torsions:
REMARK  status: ('A' for Active; 'I' for Inactive)
REMARK    1  A    between atoms: C2_2  and  O3_3 
ROOT
ATOM      1  C1  <0> d   1      26.867   0.469  33.073  0.00  0.00     0.046 C 
ATOM      2  C2  <0> d   1      26.834   1.215  31.737  0.00  0.00     0.062 C 
ATOM      3  C4  <0> d   1      26.856   0.209  30.560  0.00  0.00     0.038 C 
ATOM      4  C5  <0> d   1      28.188   0.455  29.799  0.00  0.00     0.009 C 
ATOM      5  C6  <0> d   1      29.082   1.088  30.869  0.00  0.00     0.001 C 
ATOM      6  C8  <0> d   1      30.249   1.910  30.356  0.00  0.00    -0.005 C 
ATOM      7  C10 <0> d   1      31.231   1.013  29.596  0.00  0.00     0.006 C 
ATOM      8  C11 <0> d   1      32.394   1.872  29.104  0.00  0.00     0.006 C 
ATOM      9  C12 <0> d   1      33.131   2.508  30.287  0.00  0.00     0.000 C 
ATOM     10  C14 <0> d   1      34.230   3.410  29.700  0.00  0.00     0.067 C 
ATOM     11  C15 <0> d   1      34.824   4.244  30.804  0.00  0.00     0.062 A 
ATOM     12  N16 <0> d   1      35.951   4.896  30.810  0.00  0.00    -0.179 NA
ATOM     13  N17 <0> d   1      36.084   5.527  32.056  0.00  0.00    -0.289 N 
ATOM     14  C18 <0> d   1      34.992   5.225  32.795  0.00  0.00     0.118 A 
ATOM     15  C19 <0> d   1      34.200   4.433  32.047  0.00  0.00    -0.014 A 
ATOM     16  C20 <0> d   1      32.874   3.824  32.412  0.00  0.00     0.052 C 
ATOM     17  C21 <0> d   1      32.163   3.331  31.141  0.00  0.00    -0.032 C 
ATOM     18  C22 <0> d   1      31.681   4.531  30.323  0.00  0.00     0.016 C 
ATOM     19  C23 <0> d   1      30.960   2.509  31.576  0.00  0.00    -0.001 C 
ATOM     20  C25 <0> d   1      30.025   3.372  32.417  0.00  0.00     0.007 C 
ATOM     21  C26 <0> d   1      28.758   2.600  32.820  0.00  0.00     0.013 C 
ATOM     22  C27 <0> d   1      28.093   2.058  31.572  0.00  0.00    -0.009 C 
ATOM     23  C28 <0> d   1      27.834   3.199  30.586  0.00  0.00     0.018 C 
ATOM     24  H43 <0> d   1      36.827   6.081  32.338  0.00  0.00     0.188 HD
ENDROOT
BRANCH   2  25
ATOM     25  O3  <0> d   1      25.671   2.042  31.663  0.00  0.00    -0.389 OA
ATOM     26  H32 <0> d   1      25.037   1.770  30.985  0.00  0.00     0.210 HD
ENDBRANCH   2  25
TORSDOF 1
ENDMDL
MODEL 63
REMARK CAVERDOCK RESULT:       2.3      0.000      0.000
REMARK CAVERDOCK CONSTRAINTS:       0.0      0.0      0.0      0.0
REMARK CAVERDOCK TUNNEL: 62      2.3      2.6     63.1
REMARK  1 active torsions:
REMARK  status: ('A' for Active; 'I' for Inactive)
REMARK    1  A    between atoms: C2_2  and  O3_3 
ROOT
ATOM      1  C1  <0> d   1      26.900   0.307  33.789  0.00  0.00     0.046 C 
ATOM      2  C2  <0> d   1      26.709   1.043  32.461  0.00  0.00     0.062 C 
ATOM      3  C4  <0> d   1      26.606   0.029  31.295  0.00  0.00     0.038 C 
ATOM      4  C5  <0> d   1      27.840   0.278  30.386  0.00  0.00     0.009 C 
ATOM      5  C6  <0> d   1      28.846   0.926  31.344  0.00  0.00     0.001 C 
ATOM      6  C8  <0> d   1      29.940   1.754  30.695  0.00  0.00    -0.005 C 
ATOM      7  C10 <0> d   1      30.836   0.858  29.835  0.00  0.00     0.006 C 
ATOM      8  C11 <0> d   1      31.928   1.722  29.208  0.00  0.00     0.006 C 
ATOM      9  C12 <0> d   1      32.790   2.373  30.296  0.00  0.00     0.000 C 
ATOM     10  C14 <0> d   1      33.807   3.278  29.582  0.00  0.00     0.067 C 
ATOM     11  C15 <0> d   1      34.517   4.124  30.605  0.00  0.00     0.062 A 
ATOM     12  N16 <0> d   1      35.631   4.786  30.479  0.00  0.00    -0.179 NA
ATOM     13  N17 <0> d   1      35.899   5.426  31.697  0.00  0.00    -0.289 N 
ATOM     14  C18 <0> d   1      34.902   5.122  32.557  0.00  0.00     0.118 A 
ATOM     15  C19 <0> d   1      34.036   4.319  31.909  0.00  0.00    -0.014 A 
ATOM     16  C20 <0> d   1      32.765   3.702  32.427  0.00  0.00     0.052 C 
ATOM     17  C21 <0> d   1      31.919   3.194  31.248  0.00  0.00    -0.032 C 
ATOM     18  C22 <0> d   1      31.336   4.385  30.482  0.00  0.00     0.016 C 
ATOM     19  C23 <0> d   1      30.779   2.367  31.823  0.00  0.00    -0.001 C 
ATOM     20  C25 <0> d   1      29.939   3.229  32.759  0.00  0.00     0.007 C 
ATOM     21  C26 <0> d   1      28.733   2.450  33.309  0.00  0.00     0.013 C 
ATOM     22  C27 <0> d   1      27.935   1.894  32.148  0.00  0.00    -0.009 C 
ATOM     23  C28 <0> d   1      27.556   3.026  31.191  0.00  0.00     0.018 C 
ATOM     24  H43 <0> d   1      36.666   5.989  31.889  0.00  0.00     0.188 HD
ENDROOT
BRANCH   2  25
ATOM     25  O3  <0> d   1      25.538   1.861  32.514  0.00  0.00    -0.389 OA
ATOM     26  H32 <0> d   1      25.576   2.639  31.943  0.00  0.00     0.210 HD
ENDBRANCH   2  25
TORSDOF 1
ENDMDL
MODEL 64
REMARK CAVERDOCK RESULT:       1.8      0.000      0.000
REMARK CAVERDOCK CONSTRAINTS:       0.0      0.0      0.0      0.0
REMARK CAVERDOCK TUNNEL: 63      1.8      2.6     64.7
REMARK  1 active torsions:
REMARK  status: ('A' for Active; 'I' for Inactive)
REMARK    1  A    between atoms: C2_2  and  O3_3 
ROOT
ATOM      1  C1  <0> d   1      26.894  -0.051  33.404  0.00  0.00     0.046 C 
ATOM      2  C2  <0> d   1      26.677   0.829  32.172  0.00  0.00     0.062 C 
ATOM      3  C4  <0> d   1      26.593  -0.045  30.896  0.00  0.00     0.038 C 
ATOM      4  C5  <0> d   1      27.816   0.340  30.019  0.00  0.00     0.009 C 
ATOM      5  C6  <0> d   1      28.809   0.899  31.043  0.00  0.00     0.001 C 
ATOM      6  C8  <0> d   1      29.878   1.824  30.492  0.00  0.00    -0.005 C 
ATOM      7  C10 <0> d   1      30.792   1.059  29.531  0.00  0.00     0.006 C 
ATOM      8  C11 <0> d   1      31.858   2.018  29.006  0.00  0.00     0.006 C 
ATOM      9  C12 <0> d   1      32.709   2.560  30.160  0.00  0.00     0.000 C 
ATOM     10  C14 <0> d   1      33.699   3.568  29.553  0.00  0.00     0.067 C 
ATOM     11  C15 <0> d   1      34.392   4.309  30.666  0.00  0.00     0.062 A 
ATOM     12  N16 <0> d   1      35.488   5.009  30.615  0.00  0.00    -0.179 NA
ATOM     13  N17 <0> d   1      35.747   5.511  31.898  0.00  0.00    -0.289 N 
ATOM     14  C18 <0> d   1      34.762   5.082  32.720  0.00  0.00     0.118 A 
ATOM     15  C19 <0> d   1      33.913   4.337  31.986  0.00  0.00    -0.014 A 
ATOM     16  C20 <0> d   1      32.662   3.631  32.432  0.00  0.00     0.052 C 
ATOM     17  C21 <0> d   1      31.822   3.242  31.203  0.00  0.00    -0.032 C 
ATOM     18  C22 <0> d   1      31.205   4.498  30.583  0.00  0.00     0.016 C 
ATOM     19  C23 <0> d   1      30.708   2.324  31.681  0.00  0.00    -0.001 C 
ATOM     20  C25 <0> d   1      29.851   3.050  32.713  0.00  0.00     0.007 C 
ATOM     21  C26 <0> d   1      28.668   2.181  33.172  0.00  0.00     0.013 C 
ATOM     22  C27 <0> d   1      27.878   1.742  31.956  0.00  0.00    -0.009 C 
ATOM     23  C28 <0> d   1      27.465   2.968  31.138  0.00  0.00     0.018 C 
ATOM     24  H43 <0> d   1      36.499   6.066  32.153  0.00  0.00     0.188 HD
ENDROOT
BRANCH   2  25
ATOM     25  O3  <0> d   1      25.486   1.604  32.322  0.00  0.00    -0.389 OA
ATOM     26  H32 <0> d   1      24.672   1.082  32.301  0.00  0.00     0.210 HD
ENDBRANCH   2  25
TORSDOF 1
ENDMDL
MODEL 65
REMARK CAVERDOCK RESULT:       1.1      0.000      0.000
REMARK CAVERDOCK CONSTRAINTS:       0.1      0.0      0.0      0.0
REMARK CAVERDOCK TUNNEL: 64      1.1      2.7     65.4
REMARK  1 active torsions:
REMARK  status: ('A' for Active; 'I' for Inactive)
REMARK    1  A    between atoms: C2_2  and  O3_3 
ROOT
ATOM      1  C1  <0> d   1      26.538   0.382  33.200  0.00  0.00     0.046 C 
ATOM      2  C2  <0> d   1      26.458   1.131  31.868  0.00  0.00     0.062 C 
ATOM      3  C4  <0> d   1      26.419   0.127  30.689  0.00  0.00     0.038 C 
ATOM      4  C5  <0> d   1      27.721   0.358  29.874  0.00  0.00     0.009 C 
ATOM      5  C6  <0> d   1      28.667   0.980  30.907  0.00  0.00     0.001 C 
ATOM      6  C8  <0> d   1      29.820   1.790  30.346  0.00  0.00    -0.005 C 
ATOM      7  C10 <0> d   1      30.759   0.883  29.546  0.00  0.00     0.006 C 
ATOM      8  C11 <0> d   1      31.911   1.729  29.007  0.00  0.00     0.006 C 
ATOM      9  C12 <0> d   1      32.703   2.355  30.159  0.00  0.00     0.000 C 
ATOM     10  C14 <0> d   1      33.787   3.245  29.528  0.00  0.00     0.067 C 
ATOM     11  C15 <0> d   1      34.437   4.070  30.607  0.00  0.00     0.062 A 
ATOM     12  N16 <0> d   1      35.570   4.709  30.567  0.00  0.00    -0.179 NA
ATOM     13  N17 <0> d   1      35.762   5.336  31.807  0.00  0.00    -0.289 N 
ATOM     14  C18 <0> d   1      34.699   5.045  32.590  0.00  0.00     0.118 A 
ATOM     15  C19 <0> d   1      33.867   4.264  31.875  0.00  0.00    -0.014 A 
ATOM     16  C20 <0> d   1      32.550   3.669  32.294  0.00  0.00     0.052 C 
ATOM     17  C21 <0> d   1      31.782   3.187  31.053  0.00  0.00    -0.032 C 
ATOM     18  C22 <0> d   1      31.279   4.394  30.257  0.00  0.00     0.016 C 
ATOM     19  C23 <0> d   1      30.588   2.378  31.537  0.00  0.00    -0.001 C 
ATOM     20  C25 <0> d   1      29.699   3.251  32.417  0.00  0.00     0.007 C 
ATOM     21  C26 <0> d   1      28.441   2.492  32.872  0.00  0.00     0.013 C 
ATOM     22  C27 <0> d   1      27.719   1.959  31.651  0.00  0.00    -0.009 C 
ATOM     23  C28 <0> d   1      27.432   3.106  30.679  0.00  0.00     0.018 C 
ATOM     24  H43 <0> d   1      36.523   5.882  32.059  0.00  0.00     0.188 HD
ENDROOT
BRANCH   2  25
ATOM     25  O3  <0> d   1      25.302   1.971  31.843  0.00  0.00    -0.389 OA
ATOM     26  H32 <0> d   1      25.233   2.568  32.600  0.00  0.00     0.210 HD
ENDBRANCH   2  25
TORSDOF 1
ENDMDL
MODEL 66
REMARK CAVERDOCK RESULT:       0.2      0.000      0.000
REMARK CAVERDOCK CONSTRAINTS:       0.0      0.0      0.0      0.0
REMARK CAVERDOCK TUNNEL: 65      0.2      2.6     66.5
REMARK  1 active torsions:
REMARK  status: ('A' for Active; 'I' for Inactive)
REMARK    1  A    between atoms: C2_2  and  O3_3 
ROOT
ATOM      1  C1  <0> d   1      26.578   0.054  33.566  0.00  0.00     0.046 C 
ATOM      2  C2  <0> d   1      26.383   0.883  32.295  0.00  0.00     0.062 C 
ATOM      3  C4  <0> d   1      26.286  -0.045  31.059  0.00  0.00     0.038 C 
ATOM      4  C5  <0> d   1      27.520   0.277  30.171  0.00  0.00     0.009 C 
ATOM      5  C6  <0> d   1      28.520   0.860  31.174  0.00  0.00     0.001 C 
ATOM      6  C8  <0> d   1      29.610   1.739  30.588  0.00  0.00    -0.005 C 
ATOM      7  C10 <0> d   1      30.512   0.913  29.666  0.00  0.00     0.006 C 
ATOM      8  C11 <0> d   1      31.599   1.827  29.104  0.00  0.00     0.006 C 
ATOM      9  C12 <0> d   1      32.456   2.402  30.237  0.00  0.00     0.000 C 
ATOM     10  C14 <0> d   1      33.469   3.363  29.591  0.00  0.00     0.067 C 
ATOM     11  C15 <0> d   1      34.172   4.137  30.673  0.00  0.00     0.062 A 
ATOM     12  N16 <0> d   1      35.283   4.813  30.596  0.00  0.00    -0.179 NA
ATOM     13  N17 <0> d   1      35.547   5.365  31.857  0.00  0.00    -0.289 N 
ATOM     14  C18 <0> d   1      34.550   4.993  32.693  0.00  0.00     0.118 A 
ATOM     15  C19 <0> d   1      33.690   4.234  31.988  0.00  0.00    -0.014 A 
ATOM     16  C20 <0> d   1      32.422   3.573  32.459  0.00  0.00     0.052 C 
ATOM     17  C21 <0> d   1      31.580   3.147  31.245  0.00  0.00    -0.032 C 
ATOM     18  C22 <0> d   1      30.990   4.387  30.567  0.00  0.00     0.016 C 
ATOM     19  C23 <0> d   1      30.445   2.273  31.757  0.00  0.00    -0.001 C 
ATOM     20  C25 <0> d   1      29.600   3.061  32.753  0.00  0.00     0.007 C 
ATOM     21  C26 <0> d   1      28.398   2.237  33.244  0.00  0.00     0.013 C 
ATOM     22  C27 <0> d   1      27.603   1.761  32.045  0.00  0.00    -0.009 C 
ATOM     23  C28 <0> d   1      27.218   2.958  31.172  0.00  0.00     0.018 C 
ATOM     24  H43 <0> d   1      36.309   5.916  32.091  0.00  0.00     0.188 HD
ENDROOT
BRANCH   2  25
ATOM     25  O3  <0> d   1      25.207   1.687  32.406  0.00  0.00    -0.389 OA
ATOM     26  H32 <0> d   1      24.722   1.563  33.233  0.00  0.00     0.210 HD
ENDBRANCH   2  25
TORSDOF 1
ENDMDL
MODEL 67
REMARK CAVERDOCK RESULT:      -0.2      0.000      0.000
REMARK CAVERDOCK CONSTRAINTS:       0.1      0.0      0.0      0.0
REMARK CAVERDOCK TUNNEL: 66     -0.2      2.7     67.1
REMARK  1 active torsions:
REMARK  status: ('A' for Active; 'I' for Inactive)
REMARK    1  A    between atoms: C2_2  and  O3_3 
ROOT
ATOM      1  C1  <0> d   1      26.311   0.281  33.284  0.00  0.00     0.046 C 
ATOM      2  C2  <0> d   1      26.236   0.988  31.929  0.00  0.00     0.062 C 
ATOM      3  C4  <0> d   1      26.222  -0.052  30.781  0.00  0.00     0.038 C 
ATOM      4  C5  <0> d   1      27.529   0.171  29.972  0.00  0.00     0.009 C 
ATOM      5  C6  <0> d   1      28.456   0.834  30.995  0.00  0.00     0.001 C 
ATOM      6  C8  <0> d   1      29.606   1.641  30.422  0.00  0.00    -0.005 C 
ATOM      7  C10 <0> d   1      30.564   0.722  29.659  0.00  0.00     0.006 C 
ATOM      8  C11 <0> d   1      31.711   1.566  29.106  0.00  0.00     0.006 C 
ATOM      9  C12 <0> d   1      32.484   2.235  30.247  0.00  0.00     0.000 C 
ATOM     10  C14 <0> d   1      33.564   3.119  29.600  0.00  0.00     0.067 C 
ATOM     11  C15 <0> d   1      34.192   3.984  30.660  0.00  0.00     0.062 A 
ATOM     12  N16 <0> d   1      35.318   4.636  30.612  0.00  0.00    -0.179 NA
ATOM     13  N17 <0> d   1      35.489   5.302  31.834  0.00  0.00    -0.289 N 
ATOM     14  C18 <0> d   1      34.421   5.022  32.616  0.00  0.00     0.118 A 
ATOM     15  C19 <0> d   1      33.606   4.210  31.916  0.00  0.00    -0.014 A 
ATOM     16  C20 <0> d   1      32.293   3.612  32.340  0.00  0.00     0.052 C 
ATOM     17  C21 <0> d   1      31.543   3.083  31.106  0.00  0.00    -0.032 C 
ATOM     18  C22 <0> d   1      31.035   4.259  30.269  0.00  0.00     0.016 C 
ATOM     19  C23 <0> d   1      30.354   2.274  31.602  0.00  0.00    -0.001 C 
ATOM     20  C25 <0> d   1      29.446   3.163  32.446  0.00  0.00     0.007 C 
ATOM     21  C26 <0> d   1      28.192   2.402  32.911  0.00  0.00     0.013 C 
ATOM     22  C27 <0> d   1      27.489   1.825  31.700  0.00  0.00    -0.009 C 
ATOM     23  C28 <0> d   1      27.199   2.937  30.690  0.00  0.00     0.018 C 
ATOM     24  H43 <0> d   1      36.241   5.865  32.078  0.00  0.00     0.188 HD
ENDROOT
BRANCH   2  25
ATOM     25  O3  <0> d   1      25.070   1.813  31.867  0.00  0.00    -0.389 OA
ATOM     26  H32 <0> d   1      24.402   1.601  32.532  0.00  0.00     0.210 HD
ENDBRANCH   2  25
TORSDOF 1
ENDMDL
MODEL 68
REMARK CAVERDOCK RESULT:      -0.6      0.000      0.000
REMARK CAVERDOCK CONSTRAINTS:       0.0      0.0      0.0      0.0
REMARK CAVERDOCK TUNNEL: 67     -0.6      2.7     68.2
REMARK  1 active torsions:
REMARK  status: ('A' for Active; 'I' for Inactive)
REMARK    1  A    between atoms: C2_2  and  O3_3 
ROOT
ATOM      1  C1  <0> d   1      26.280   0.176  33.435  0.00  0.00     0.046 C 
ATOM      2  C2  <0> d   1      26.166   0.931  32.109  0.00  0.00     0.062 C 
ATOM      3  C4  <0> d   1      26.115  -0.066  30.926  0.00  0.00     0.038 C 
ATOM      4  C5  <0> d   1      27.398   0.183  30.086  0.00  0.00     0.009 C 
ATOM      5  C6  <0> d   1      28.357   0.808  31.104  0.00  0.00     0.001 C 
ATOM      6  C8  <0> d   1      29.491   1.633  30.526  0.00  0.00    -0.005 C 
ATOM      7  C10 <0> d   1      30.423   0.740  29.701  0.00  0.00     0.006 C 
ATOM      8  C11 <0> d   1      31.555   1.602  29.145  0.00  0.00     0.006 C 
ATOM      9  C12 <0> d   1      32.364   2.229  30.285  0.00  0.00     0.000 C 
ATOM     10  C14 <0> d   1      33.426   3.134  29.638  0.00  0.00     0.067 C 
ATOM     11  C15 <0> d   1      34.089   3.959  30.709  0.00  0.00     0.062 A 
ATOM     12  N16 <0> d   1      35.214   4.611  30.650  0.00  0.00    -0.179 NA
ATOM     13  N17 <0> d   1      35.424   5.232  31.890  0.00  0.00    -0.289 N 
ATOM     14  C18 <0> d   1      34.379   4.926  32.692  0.00  0.00     0.118 A 
ATOM     15  C19 <0> d   1      33.541   4.141  31.989  0.00  0.00    -0.014 A 
ATOM     16  C20 <0> d   1      32.239   3.530  32.431  0.00  0.00     0.052 C 
ATOM     17  C21 <0> d   1      31.452   3.047  31.201  0.00  0.00    -0.032 C 
ATOM     18  C22 <0> d   1      30.922   4.253  30.423  0.00  0.00     0.016 C 
ATOM     19  C23 <0> d   1      30.276   2.223  31.704  0.00  0.00    -0.001 C 
ATOM     20  C25 <0> d   1      29.396   3.081  32.607  0.00  0.00     0.007 C 
ATOM     21  C26 <0> d   1      28.155   2.307  33.082  0.00  0.00     0.013 C 
ATOM     22  C27 <0> d   1      27.414   1.774  31.872  0.00  0.00    -0.009 C 
ATOM     23  C28 <0> d   1      27.097   2.923  30.913  0.00  0.00     0.018 C 
ATOM     24  H43 <0> d   1      36.184   5.784  32.130  0.00  0.00     0.188 HD
ENDROOT
BRANCH   2  25
ATOM     25  O3  <0> d   1      25.002   1.760  32.112  0.00  0.00    -0.389 OA
ATOM     26  H32 <0> d   1      24.754   2.093  31.239  0.00  0.00     0.210 HD
ENDBRANCH   2  25
TORSDOF 1
ENDMDL
MODEL 69
REMARK CAVERDOCK RESULT:      -1.1      0.000      0.000
REMARK CAVERDOCK CONSTRAINTS:       0.0      0.0      0.0      0.0
REMARK CAVERDOCK TUNNEL: 68     -1.1      2.8     69.1
REMARK  1 active torsions:
REMARK  status: ('A' for Active; 'I' for Inactive)
REMARK    1  A    between atoms: C2_2  and  O3_3 
ROOT
ATOM      1  C1  <0> d   1      26.291  -0.074  33.484  0.00  0.00     0.046 C 
ATOM      2  C2  <0> d   1      26.138   0.678  32.160  0.00  0.00     0.062 C 
ATOM      3  C4  <0> d   1      26.109  -0.320  30.976  0.00  0.00     0.038 C 
ATOM      4  C5  <0> d   1      27.374  -0.026  30.125  0.00  0.00     0.009 C 
ATOM      5  C6  <0> d   1      28.322   0.631  31.133  0.00  0.00     0.001 C 
ATOM      6  C8  <0> d   1      29.421   1.495  30.545  0.00  0.00    -0.005 C 
ATOM      7  C10 <0> d   1      30.375   0.635  29.710  0.00  0.00     0.006 C 
ATOM      8  C11 <0> d   1      31.471   1.535  29.143  0.00  0.00     0.006 C 
ATOM      9  C12 <0> d   1      32.269   2.188  30.276  0.00  0.00     0.000 C 
ATOM     10  C14 <0> d   1      33.293   3.129  29.619  0.00  0.00     0.067 C 
ATOM     11  C15 <0> d   1      33.938   3.976  30.684  0.00  0.00     0.062 A 
ATOM     12  N16 <0> d   1      35.040   4.666  30.615  0.00  0.00    -0.179 NA
ATOM     13  N17 <0> d   1      35.241   5.294  31.853  0.00  0.00    -0.289 N 
ATOM     14  C18 <0> d   1      34.215   4.951  32.665  0.00  0.00     0.118 A 
ATOM     15  C19 <0> d   1      33.398   4.138  31.970  0.00  0.00    -0.014 A 
ATOM     16  C20 <0> d   1      32.122   3.483  32.424  0.00  0.00     0.052 C 
ATOM     17  C21 <0> d   1      31.339   2.974  31.202  0.00  0.00    -0.032 C 
ATOM     18  C22 <0> d   1      30.760   4.162  30.430  0.00  0.00     0.016 C 
ATOM     19  C23 <0> d   1      30.197   2.110  31.715  0.00  0.00    -0.001 C 
ATOM     20  C25 <0> d   1      29.297   2.937  32.628  0.00  0.00     0.007 C 
ATOM     21  C26 <0> d   1      28.089   2.120  33.114  0.00  0.00     0.013 C 
ATOM     22  C27 <0> d   1      27.354   1.563  31.912  0.00  0.00    -0.009 C 
ATOM     23  C28 <0> d   1      26.988   2.701  30.957  0.00  0.00     0.018 C 
ATOM     24  H43 <0> d   1      35.984   5.871  32.086  0.00  0.00     0.188 HD
ENDROOT
BRANCH   2  25
ATOM     25  O3  <0> d   1      24.946   1.466  32.176  0.00  0.00    -0.389 OA
ATOM     26  H32 <0> d   1      24.649   1.748  31.300  0.00  0.00     0.210 HD
ENDBRANCH   2  25
TORSDOF 1
ENDMDL
MODEL 70
REMARK CAVERDOCK RESULT:      -1.2      0.000      0.000
REMARK CAVERDOCK CONSTRAINTS:       0.0      0.0      0.0      0.0
REMARK CAVERDOCK TUNNEL: 69     -1.2      2.8     70.1
REMARK  1 active torsions:
REMARK  status: ('A' for Active; 'I' for Inactive)
REMARK    1  A    between atoms: C2_2  and  O3_3 
ROOT
ATOM      1  C1  <0> d   1      26.258  -0.274  33.282  0.00  0.00     0.046 C 
ATOM      2  C2  <0> d   1      26.101   0.558  32.007  0.00  0.00     0.062 C 
ATOM      3  C4  <0> d   1      26.098  -0.363  30.762  0.00  0.00     0.038 C 
ATOM      4  C5  <0> d   1      27.363   0.006  29.941  0.00  0.00     0.009 C 
ATOM      5  C6  <0> d   1      28.292   0.613  30.997  0.00  0.00     0.001 C 
ATOM      6  C8  <0> d   1      29.380   1.532  30.473  0.00  0.00    -0.005 C 
ATOM      7  C10 <0> d   1      30.354   0.744  29.593  0.00  0.00     0.006 C 
ATOM      8  C11 <0> d   1      31.438   1.697  29.093  0.00  0.00     0.006 C 
ATOM      9  C12 <0> d   1      32.217   2.291  30.271  0.00  0.00     0.000 C 
ATOM     10  C14 <0> d   1      33.228   3.289  29.684  0.00  0.00     0.067 C 
ATOM     11  C15 <0> d   1      33.850   4.078  30.805  0.00  0.00     0.062 A 
ATOM     12  N16 <0> d   1      34.940   4.790  30.789  0.00  0.00    -0.179 NA
ATOM     13  N17 <0> d   1      35.121   5.341  32.066  0.00  0.00    -0.289 N 
ATOM     14  C18 <0> d   1      34.097   4.930  32.847  0.00  0.00     0.118 A 
ATOM     15  C19 <0> d   1      33.298   4.148  32.094  0.00  0.00    -0.014 A 
ATOM     16  C20 <0> d   1      32.031   3.443  32.496  0.00  0.00     0.052 C 
ATOM     17  C21 <0> d   1      31.266   2.999  31.238  0.00  0.00    -0.032 C 
ATOM     18  C22 <0> d   1      30.671   4.224  30.538  0.00  0.00     0.016 C 
ATOM     19  C23 <0> d   1      30.137   2.085  31.687  0.00  0.00    -0.001 C 
ATOM     20  C25 <0> d   1      29.216   2.837  32.642  0.00  0.00     0.007 C 
ATOM     21  C26 <0> d   1      28.018   1.970  33.067  0.00  0.00     0.013 C 
ATOM     22  C27 <0> d   1      27.302   1.478  31.825  0.00  0.00    -0.009 C 
ATOM     23  C28 <0> d   1      26.922   2.667  30.941  0.00  0.00     0.018 C 
ATOM     24  H43 <0> d   1      35.853   5.915  32.341  0.00  0.00     0.188 HD
ENDROOT
BRANCH   2  25
ATOM     25  O3  <0> d   1      24.895   1.322  32.063  0.00  0.00    -0.389 OA
ATOM     26  H32 <0> d   1      24.895   2.009  32.744  0.00  0.00     0.210 HD
ENDBRANCH   2  25
TORSDOF 1
ENDMDL
MODEL 71
REMARK CAVERDOCK RESULT:      -1.8      0.000      0.000
REMARK CAVERDOCK CONSTRAINTS:       0.1      0.0      0.0      0.0
REMARK CAVERDOCK TUNNEL: 70     -1.8      2.8     71.3
REMARK  1 active torsions:
REMARK  status: ('A' for Active; 'I' for Inactive)
REMARK    1  A    between atoms: C2_2  and  O3_3 
ROOT
ATOM      1  C1  <0> d   1      26.161  -0.161  33.530  0.00  0.00     0.046 C 
ATOM      2  C2  <0> d   1      25.987   0.634  32.235  0.00  0.00     0.062 C 
ATOM      3  C4  <0> d   1      25.917  -0.326  31.021  0.00  0.00     0.038 C 
ATOM      4  C5  <0> d   1      27.166  -0.021  30.149  0.00  0.00     0.009 C 
ATOM      5  C6  <0> d   1      28.145   0.592  31.154  0.00  0.00     0.001 C 
ATOM      6  C8  <0> d   1      29.241   1.461  30.567  0.00  0.00    -0.005 C 
ATOM      7  C10 <0> d   1      30.164   0.616  29.683  0.00  0.00     0.006 C 
ATOM      8  C11 <0> d   1      31.258   1.520  29.118  0.00  0.00     0.006 C 
ATOM      9  C12 <0> d   1      32.091   2.128  30.251  0.00  0.00     0.000 C 
ATOM     10  C14 <0> d   1      33.111   3.077  29.600  0.00  0.00     0.067 C 
ATOM     11  C15 <0> d   1      33.791   3.882  30.675  0.00  0.00     0.062 A 
ATOM     12  N16 <0> d   1      34.900   4.561  30.601  0.00  0.00    -0.179 NA
ATOM     13  N17 <0> d   1      35.138   5.147  31.853  0.00  0.00    -0.289 N 
ATOM     14  C18 <0> d   1      34.128   4.791  32.679  0.00  0.00     0.118 A 
ATOM     15  C19 <0> d   1      33.284   4.011  31.978  0.00  0.00    -0.014 A 
ATOM     16  C20 <0> d   1      32.011   3.356  32.442  0.00  0.00     0.052 C 
ATOM     17  C21 <0> d   1      31.193   2.895  31.224  0.00  0.00    -0.032 C 
ATOM     18  C22 <0> d   1      30.611   4.114  30.503  0.00  0.00     0.016 C 
ATOM     19  C23 <0> d   1      30.053   2.030  31.737  0.00  0.00    -0.001 C 
ATOM     20  C25 <0> d   1      29.185   2.839  32.696  0.00  0.00     0.007 C 
ATOM     21  C26 <0> d   1      27.978   2.022  33.186  0.00  0.00     0.013 C 
ATOM     22  C27 <0> d   1      27.208   1.512  31.985  0.00  0.00    -0.009 C 
ATOM     23  C28 <0> d   1      26.834   2.683  31.075  0.00  0.00     0.018 C 
ATOM     24  H43 <0> d   1      35.894   5.707  32.086  0.00  0.00     0.188 HD
ENDROOT
BRANCH   2  25
ATOM     25  O3  <0> d   1      24.806   1.435  32.303  0.00  0.00    -0.389 OA
ATOM     26  H32 <0> d   1      24.264   1.271  33.087  0.00  0.00     0.210 HD
ENDBRANCH   2  25
TORSDOF 1
ENDMDL
MODEL 72
REMARK CAVERDOCK RESULT:      -1.9      0.000      0.000
REMARK CAVERDOCK CONSTRAINTS:       0.0      0.0      0.0      0.0
REMARK CAVERDOCK TUNNEL: 71     -1.9      2.9     72.1
REMARK  1 active torsions:
REMARK  status: ('A' for Active; 'I' for Inactive)
REMARK    1  A    between atoms: C2_2  and  O3_3 
ROOT
ATOM      1  C1  <0> d   1      26.147  -0.416  33.336  0.00  0.00     0.046 C 
ATOM      2  C2  <0> d   1      25.939   0.517  32.141  0.00  0.00     0.062 C 
ATOM      3  C4  <0> d   1      25.851  -0.302  30.829  0.00  0.00     0.038 C 
ATOM      4  C5  <0> d   1      27.078   0.112  29.972  0.00  0.00     0.009 C 
ATOM      5  C6  <0> d   1      28.074   0.619  31.020  0.00  0.00     0.001 C 
ATOM      6  C8  <0> d   1      29.150   1.560  30.511  0.00  0.00    -0.005 C 
ATOM      7  C10 <0> d   1      30.061   0.829  29.520  0.00  0.00     0.006 C 
ATOM      8  C11 <0> d   1      31.135   1.803  29.038  0.00  0.00     0.006 C 
ATOM      9  C12 <0> d   1      31.987   2.289  30.216  0.00  0.00     0.000 C 
ATOM     10  C14 <0> d   1      32.985   3.315  29.654  0.00  0.00     0.067 C 
ATOM     11  C15 <0> d   1      33.681   4.002  30.799  0.00  0.00     0.062 A 
ATOM     12  N16 <0> d   1      34.782   4.696  30.779  0.00  0.00    -0.179 NA
ATOM     13  N17 <0> d   1      35.042   5.141  32.084  0.00  0.00    -0.289 N 
ATOM     14  C18 <0> d   1      34.053   4.685  32.885  0.00  0.00     0.118 A 
ATOM     15  C19 <0> d   1      33.200   3.978  32.118  0.00  0.00    -0.014 A 
ATOM     16  C20 <0> d   1      31.943   3.263  32.531  0.00  0.00     0.052 C 
ATOM     17  C21 <0> d   1      31.103   2.933  31.286  0.00  0.00    -0.032 C 
ATOM     18  C22 <0> d   1      30.496   4.218  30.718  0.00  0.00     0.016 C 
ATOM     19  C23 <0> d   1      29.981   2.002  31.722  0.00  0.00    -0.001 C 
ATOM     20  C25 <0> d   1      29.128   2.690  32.783  0.00  0.00     0.007 C 
ATOM     21  C26 <0> d   1      27.938   1.810  33.202  0.00  0.00     0.013 C 
ATOM     22  C27 <0> d   1      27.147   1.430  31.967  0.00  0.00    -0.009 C 
ATOM     23  C28 <0> d   1      26.744   2.692  31.201  0.00  0.00     0.018 C 
ATOM     24  H43 <0> d   1      35.798   5.680  32.363  0.00  0.00     0.188 HD
ENDROOT
BRANCH   2  25
ATOM     25  O3  <0> d   1      24.753   1.293  32.323  0.00  0.00    -0.389 OA
ATOM     26  H32 <0> d   1      23.977   0.773  32.574  0.00  0.00     0.210 HD
ENDBRANCH   2  25
TORSDOF 1
ENDMDL
MODEL 73
REMARK CAVERDOCK RESULT:      -2.3      0.000      0.000
REMARK CAVERDOCK CONSTRAINTS:       0.0      0.0      0.0      0.0
REMARK CAVERDOCK TUNNEL: 72     -2.3      3.0     73.6
REMARK  1 active torsions:
REMARK  status: ('A' for Active; 'I' for Inactive)
REMARK    1  A    between atoms: C2_2  and  O3_3 
ROOT
ATOM      1  C1  <0> d   1      26.151  -0.461  33.564  0.00  0.00     0.046 C 
ATOM      2  C2  <0> d   1      25.907   0.425  32.340  0.00  0.00     0.062 C 
ATOM      3  C4  <0> d   1      25.794  -0.444  31.063  0.00  0.00     0.038 C 
ATOM      4  C5  <0> d   1      26.997  -0.056  30.161  0.00  0.00     0.009 C 
ATOM      5  C6  <0> d   1      28.014   0.497  31.164  0.00  0.00     0.001 C 
ATOM      6  C8  <0> d   1      29.071   1.424  30.594  0.00  0.00    -0.005 C 
ATOM      7  C10 <0> d   1      29.962   0.662  29.609  0.00  0.00     0.006 C 
ATOM      8  C11 <0> d   1      31.018   1.623  29.064  0.00  0.00     0.006 C 
ATOM      9  C12 <0> d   1      31.894   2.159  30.201  0.00  0.00     0.000 C 
ATOM     10  C14 <0> d   1      32.872   3.169  29.577  0.00  0.00     0.067 C 
ATOM     11  C15 <0> d   1      33.590   3.904  30.677  0.00  0.00     0.062 A 
ATOM     12  N16 <0> d   1      34.686   4.603  30.604  0.00  0.00    -0.179 NA
ATOM     13  N17 <0> d   1      34.974   5.099  31.884  0.00  0.00    -0.289 N 
ATOM     14  C18 <0> d   1      34.007   4.667  32.725  0.00  0.00     0.118 A 
ATOM     15  C19 <0> d   1      33.142   3.927  32.007  0.00  0.00    -0.014 A 
ATOM     16  C20 <0> d   1      31.900   3.220  32.478  0.00  0.00     0.052 C 
ATOM     17  C21 <0> d   1      31.032   2.837  31.267  0.00  0.00    -0.032 C 
ATOM     18  C22 <0> d   1      30.403   4.096  30.666  0.00  0.00     0.016 C 
ATOM     19  C23 <0> d   1      29.928   1.918  31.766  0.00  0.00    -0.001 C 
ATOM     20  C25 <0> d   1      29.095   2.640  32.820  0.00  0.00     0.007 C 
ATOM     21  C26 <0> d   1      27.922   1.770  33.302  0.00  0.00     0.013 C 
ATOM     22  C27 <0> d   1      27.104   1.338  32.101  0.00  0.00    -0.009 C 
ATOM     23  C28 <0> d   1      26.674   2.567  31.299  0.00  0.00     0.018 C 
ATOM     24  H43 <0> d   1      35.732   5.653  32.124  0.00  0.00     0.188 HD
ENDROOT
BRANCH   2  25
ATOM     25  O3  <0> d   1      24.721   1.200  32.521  0.00  0.00    -0.389 OA
ATOM     26  H32 <0> d   1      24.859   2.024  33.007  0.00  0.00     0.210 HD
ENDBRANCH   2  25
TORSDOF 1
ENDMDL
MODEL 74
REMARK CAVERDOCK RESULT:      -2.5      0.000      0.000
REMARK CAVERDOCK CONSTRAINTS:       0.1      0.0      0.0      0.0
REMARK CAVERDOCK TUNNEL: 73     -2.5      3.0     74.1
REMARK  1 active torsions:
REMARK  status: ('A' for Active; 'I' for Inactive)
REMARK    1  A    between atoms: C2_2  and  O3_3 
ROOT
ATOM      1  C1  <0> d   1      26.194  -0.627  33.624  0.00  0.00     0.046 C 
ATOM      2  C2  <0> d   1      25.916   0.264  32.411  0.00  0.00     0.062 C 
ATOM      3  C4  <0> d   1      25.802  -0.597  31.129  0.00  0.00     0.038 C 
ATOM      4  C5  <0> d   1      26.985  -0.178  30.213  0.00  0.00     0.009 C 
ATOM      5  C6  <0> d   1      28.004   0.387  31.207  0.00  0.00     0.001 C 
ATOM      6  C8  <0> d   1      29.035   1.338  30.630  0.00  0.00    -0.005 C 
ATOM      7  C10 <0> d   1      29.928   0.601  29.627  0.00  0.00     0.006 C 
ATOM      8  C11 <0> d   1      30.957   1.587  29.077  0.00  0.00     0.006 C 
ATOM      9  C12 <0> d   1      31.839   2.130  30.206  0.00  0.00     0.000 C 
ATOM     10  C14 <0> d   1      32.788   3.164  29.577  0.00  0.00     0.067 C 
ATOM     11  C15 <0> d   1      33.507   3.904  30.673  0.00  0.00     0.062 A 
ATOM     12  N16 <0> d   1      34.588   4.625  30.591  0.00  0.00    -0.179 NA
ATOM     13  N17 <0> d   1      34.884   5.116  31.871  0.00  0.00    -0.289 N 
ATOM     14  C18 <0> d   1      33.937   4.659  32.722  0.00  0.00     0.118 A 
ATOM     15  C19 <0> d   1      33.076   3.908  32.009  0.00  0.00    -0.014 A 
ATOM     16  C20 <0> d   1      31.855   3.173  32.491  0.00  0.00     0.052 C 
ATOM     17  C21 <0> d   1      30.978   2.784  31.289  0.00  0.00    -0.032 C 
ATOM     18  C22 <0> d   1      30.317   4.035  30.707  0.00  0.00     0.016 C 
ATOM     19  C23 <0> d   1      29.899   1.839  31.795  0.00  0.00    -0.001 C 
ATOM     20  C25 <0> d   1      29.067   2.536  32.867  0.00  0.00     0.007 C 
ATOM     21  C26 <0> d   1      27.918   1.640  33.356  0.00  0.00     0.013 C 
ATOM     22  C27 <0> d   1      27.092   1.202  32.164  0.00  0.00    -0.009 C 
ATOM     23  C28 <0> d   1      26.627   2.429  31.377  0.00  0.00     0.018 C 
ATOM     24  H43 <0> d   1      35.635   5.682  32.105  0.00  0.00     0.188 HD
ENDROOT
BRANCH   2  25
ATOM     25  O3  <0> d   1      24.717   1.015  32.614  0.00  0.00    -0.389 OA
ATOM     26  H32 <0> d   1      23.926   0.601  32.242  0.00  0.00     0.210 HD
ENDBRANCH   2  25
TORSDOF 1
ENDMDL
MODEL 75
REMARK CAVERDOCK RESULT:      -2.4      0.000      0.000
REMARK CAVERDOCK CONSTRAINTS:       0.0      0.0      0.0      0.0
REMARK CAVERDOCK TUNNEL: 74     -2.4      3.0     75.2
REMARK  1 active torsions:
REMARK  status: ('A' for Active; 'I' for Inactive)
REMARK    1  A    between atoms: C2_2  and  O3_3 
ROOT
ATOM      1  C1  <0> d   1      25.998  -0.304  33.793  0.00  0.00     0.046 C 
ATOM      2  C2  <0> d   1      25.774   0.462  32.487  0.00  0.00     0.062 C 
ATOM      3  C4  <0> d   1      25.663  -0.525  31.299  0.00  0.00     0.038 C 
ATOM      4  C5  <0> d   1      26.878  -0.236  30.375  0.00  0.00     0.009 C 
ATOM      5  C6  <0> d   1      27.891   0.402  31.330  0.00  0.00     0.001 C 
ATOM      6  C8  <0> d   1      28.962   1.260  30.683  0.00  0.00    -0.005 C 
ATOM      7  C10 <0> d   1      29.855   0.398  29.785  0.00  0.00     0.006 C 
ATOM      8  C11 <0> d   1      30.924   1.292  29.161  0.00  0.00     0.006 C 
ATOM      9  C12 <0> d   1      31.796   1.927  30.249  0.00  0.00     0.000 C 
ATOM     10  C14 <0> d   1      32.789   2.863  29.540  0.00  0.00     0.067 C 
ATOM     11  C15 <0> d   1      33.506   3.694  30.571  0.00  0.00     0.062 A 
ATOM     12  N16 <0> d   1      34.609   4.373  30.442  0.00  0.00    -0.179 NA
ATOM     13  N17 <0> d   1      34.890   4.987  31.671  0.00  0.00    -0.289 N 
ATOM     14  C18 <0> d   1      33.912   4.648  32.541  0.00  0.00     0.118 A 
ATOM     15  C19 <0> d   1      33.046   3.849  31.889  0.00  0.00    -0.014 A 
ATOM     16  C20 <0> d   1      31.792   3.203  32.413  0.00  0.00     0.052 C 
ATOM     17  C21 <0> d   1      30.932   2.713  31.237  0.00  0.00    -0.032 C 
ATOM     18  C22 <0> d   1      30.320   3.914  30.511  0.00  0.00     0.016 C 
ATOM     19  C23 <0> d   1      29.814   1.856  31.811  0.00  0.00    -0.001 C 
ATOM     20  C25 <0> d   1      28.980   2.684  32.783  0.00  0.00     0.007 C 
ATOM     21  C26 <0> d   1      27.794   1.875  33.334  0.00  0.00     0.013 C 
ATOM     22  C27 <0> d   1      26.982   1.337  32.174  0.00  0.00    -0.009 C 
ATOM     23  C28 <0> d   1      26.571   2.487  31.252  0.00  0.00     0.018 C 
ATOM     24  H43 <0> d   1      35.653   5.555  31.864  0.00  0.00     0.188 HD
ENDROOT
BRANCH   2  25
ATOM     25  O3  <0> d   1      24.593   1.262  32.581  0.00  0.00    -0.389 OA
ATOM     26  H32 <0> d   1      24.431   1.815  31.805  0.00  0.00     0.210 HD
ENDBRANCH   2  25
TORSDOF 1
ENDMDL
MODEL 76
REMARK CAVERDOCK RESULT:      -2.2      0.000      0.000
REMARK CAVERDOCK CONSTRAINTS:       0.0      0.0      0.0      0.0
REMARK CAVERDOCK TUNNEL: 75     -2.2      3.0     76.1
REMARK  1 active torsions:
REMARK  status: ('A' for Active; 'I' for Inactive)
REMARK    1  A    between atoms: C2_2  and  O3_3 
ROOT
ATOM      1  C1  <0> d   1      25.809  -0.553  33.031  0.00  0.00     0.046 C 
ATOM      2  C2  <0> d   1      25.653   0.370  31.820  0.00  0.00     0.062 C 
ATOM      3  C4  <0> d   1      25.623  -0.460  30.513  0.00  0.00     0.038 C 
ATOM      4  C5  <0> d   1      26.886  -0.054  29.706  0.00  0.00     0.009 C 
ATOM      5  C6  <0> d   1      27.835   0.462  30.792  0.00  0.00     0.001 C 
ATOM      6  C8  <0> d   1      28.933   1.398  30.323  0.00  0.00    -0.005 C 
ATOM      7  C10 <0> d   1      29.886   0.658  29.379  0.00  0.00     0.006 C 
ATOM      8  C11 <0> d   1      30.981   1.627  28.936  0.00  0.00     0.006 C 
ATOM      9  C12 <0> d   1      31.781   2.123  30.145  0.00  0.00     0.000 C 
ATOM     10  C14 <0> d   1      32.803   3.145  29.619  0.00  0.00     0.067 C 
ATOM     11  C15 <0> d   1      33.449   3.842  30.787  0.00  0.00     0.062 A 
ATOM     12  N16 <0> d   1      34.551   4.535  30.809  0.00  0.00    -0.179 NA
ATOM     13  N17 <0> d   1      34.753   4.991  32.119  0.00  0.00    -0.289 N 
ATOM     14  C18 <0> d   1      33.729   4.542  32.881  0.00  0.00     0.118 A 
ATOM     15  C19 <0> d   1      32.911   3.830  32.083  0.00  0.00    -0.014 A 
ATOM     16  C20 <0> d   1      31.636   3.118  32.447  0.00  0.00     0.052 C 
ATOM     17  C21 <0> d   1      30.851   2.777  31.170  0.00  0.00    -0.032 C 
ATOM     18  C22 <0> d   1      30.271   4.057  30.565  0.00  0.00     0.016 C 
ATOM     19  C23 <0> d   1      29.711   1.851  31.564  0.00  0.00    -0.001 C 
ATOM     20  C25 <0> d   1      28.812   2.548  32.581  0.00  0.00     0.007 C 
ATOM     21  C26 <0> d   1      27.604   1.672  32.955  0.00  0.00     0.013 C 
ATOM     22  C27 <0> d   1      26.868   1.281  31.690  0.00  0.00    -0.009 C 
ATOM     23  C28 <0> d   1      26.500   2.536  30.897  0.00  0.00     0.018 C 
ATOM     24  H43 <0> d   1      35.496   5.533  32.427  0.00  0.00     0.188 HD
ENDROOT
BRANCH   2  25
ATOM     25  O3  <0> d   1      24.461   1.148  31.942  0.00  0.00    -0.389 OA
ATOM     26  H32 <0> d   1      23.646   0.637  31.843  0.00  0.00     0.210 HD
ENDBRANCH   2  25
TORSDOF 1
ENDMDL
MODEL 77
REMARK CAVERDOCK RESULT:      -2.6      0.000      0.000
REMARK CAVERDOCK CONSTRAINTS:       0.0      0.0      0.0      0.0
REMARK CAVERDOCK TUNNEL: 76     -2.6      3.1     77.2
REMARK  1 active torsions:
REMARK  status: ('A' for Active; 'I' for Inactive)
REMARK    1  A    between atoms: C2_2  and  O3_3 
ROOT
ATOM      1  C1  <0> d   1      25.942  -0.761  33.321  0.00  0.00     0.046 C 
ATOM      2  C2  <0> d   1      25.708   0.156  32.119  0.00  0.00     0.062 C 
ATOM      3  C4  <0> d   1      25.638  -0.676  30.815  0.00  0.00     0.038 C 
ATOM      4  C5  <0> d   1      26.852  -0.239  29.951  0.00  0.00     0.009 C 
ATOM      5  C6  <0> d   1      27.837   0.302  30.992  0.00  0.00     0.001 C 
ATOM      6  C8  <0> d   1      28.888   1.265  30.473  0.00  0.00    -0.005 C 
ATOM      7  C10 <0> d   1      29.815   0.548  29.486  0.00  0.00     0.006 C 
ATOM      8  C11 <0> d   1      30.863   1.544  28.993  0.00  0.00     0.006 C 
ATOM      9  C12 <0> d   1      31.705   2.061  30.164  0.00  0.00     0.000 C 
ATOM     10  C14 <0> d   1      32.677   3.107  29.591  0.00  0.00     0.067 C 
ATOM     11  C15 <0> d   1      33.358   3.821  30.728  0.00  0.00     0.062 A 
ATOM     12  N16 <0> d   1      34.442   4.542  30.700  0.00  0.00    -0.179 NA
ATOM     13  N17 <0> d   1      34.693   5.004  32.000  0.00  0.00    -0.289 N 
ATOM     14  C18 <0> d   1      33.717   4.531  32.807  0.00  0.00     0.118 A 
ATOM     15  C19 <0> d   1      32.881   3.797  32.048  0.00  0.00    -0.014 A 
ATOM     16  C20 <0> d   1      31.642   3.054  32.471  0.00  0.00     0.052 C 
ATOM     17  C21 <0> d   1      30.808   2.692  31.231  0.00  0.00    -0.032 C 
ATOM     18  C22 <0> d   1      30.168   3.957  30.653  0.00  0.00     0.016 C 
ATOM     19  C23 <0> d   1      29.711   1.738  31.677  0.00  0.00    -0.001 C 
ATOM     20  C25 <0> d   1      28.843   2.413  32.734  0.00  0.00     0.007 C 
ATOM     21  C26 <0> d   1      27.676   1.508  33.164  0.00  0.00     0.013 C 
ATOM     22  C27 <0> d   1      26.892   1.097  31.934  0.00  0.00    -0.009 C 
ATOM     23  C28 <0> d   1      26.456   2.342  31.159  0.00  0.00     0.018 C 
ATOM     24  H43 <0> d   1      35.436   5.565  32.273  0.00  0.00     0.188 HD
ENDROOT
BRANCH   2  25
ATOM     25  O3  <0> d   1      24.503   0.904  32.297  0.00  0.00    -0.389 OA
ATOM     26  H32 <0> d   1      23.711   0.459  31.966  0.00  0.00     0.210 HD
ENDBRANCH   2  25
TORSDOF 1
ENDMDL
MODEL 78
REMARK CAVERDOCK RESULT:      -2.8      0.000      0.000
REMARK CAVERDOCK CONSTRAINTS:       0.0      0.0      0.0      0.0
REMARK CAVERDOCK TUNNEL: 77     -2.8      3.1     78.6
REMARK  1 active torsions:
REMARK  status: ('A' for Active; 'I' for Inactive)
REMARK    1  A    between atoms: C2_2  and  O3_3 
ROOT
ATOM      1  C1  <0> d   1      25.910  -0.784  33.421  0.00  0.00     0.046 C 
ATOM      2  C2  <0> d   1      25.658   0.157  32.241  0.00  0.00     0.062 C 
ATOM      3  C4  <0> d   1      25.546  -0.651  30.925  0.00  0.00     0.038 C 
ATOM      4  C5  <0> d   1      26.744  -0.213  30.039  0.00  0.00     0.009 C 
ATOM      5  C6  <0> d   1      27.761   0.297  31.065  0.00  0.00     0.001 C 
ATOM      6  C8  <0> d   1      28.811   1.256  30.537  0.00  0.00    -0.005 C 
ATOM      7  C10 <0> d   1      29.704   0.546  29.515  0.00  0.00     0.006 C 
ATOM      8  C11 <0> d   1      30.753   1.538  29.014  0.00  0.00     0.006 C 
ATOM      9  C12 <0> d   1      31.630   2.024  30.173  0.00  0.00     0.000 C 
ATOM     10  C14 <0> d   1      32.600   3.068  29.595  0.00  0.00     0.067 C 
ATOM     11  C15 <0> d   1      33.318   3.753  30.727  0.00  0.00     0.062 A 
ATOM     12  N16 <0> d   1      34.409   4.461  30.685  0.00  0.00    -0.179 NA
ATOM     13  N17 <0> d   1      34.698   4.897  31.986  0.00  0.00    -0.289 N 
ATOM     14  C18 <0> d   1      33.736   4.421  32.809  0.00  0.00     0.118 A 
ATOM     15  C19 <0> d   1      32.873   3.711  32.058  0.00  0.00    -0.014 A 
ATOM     16  C20 <0> d   1      31.636   2.976  32.497  0.00  0.00     0.052 C 
ATOM     17  C21 <0> d   1      30.767   2.646  31.272  0.00  0.00    -0.032 C 
ATOM     18  C22 <0> d   1      30.129   3.929  30.733  0.00  0.00     0.016 C 
ATOM     19  C23 <0> d   1      29.669   1.698  31.729  0.00  0.00    -0.001 C 
ATOM     20  C25 <0> d   1      28.836   2.365  32.819  0.00  0.00     0.007 C 
ATOM     21  C26 <0> d   1      27.668   1.466  33.261  0.00  0.00     0.013 C 
ATOM     22  C27 <0> d   1      26.850   1.087  32.044  0.00  0.00    -0.009 C 
ATOM     23  C28 <0> d   1      26.411   2.351  31.301  0.00  0.00     0.018 C 
ATOM     24  H43 <0> d   1      35.454   5.443  32.250  0.00  0.00     0.188 HD
ENDROOT
BRANCH   2  25
ATOM     25  O3  <0> d   1      24.468   0.916  32.462  0.00  0.00    -0.389 OA
ATOM     26  H32 <0> d   1      23.884   0.545  33.137  0.00  0.00     0.210 HD
ENDBRANCH   2  25
TORSDOF 1
ENDMDL
MODEL 79
REMARK CAVERDOCK RESULT:      -2.1      0.000      0.000
REMARK CAVERDOCK CONSTRAINTS:       0.2      0.0      0.0      0.0
REMARK CAVERDOCK TUNNEL: 78     -2.1      3.2     79.1
REMARK  1 active torsions:
REMARK  status: ('A' for Active; 'I' for Inactive)
REMARK    1  A    between atoms: C2_2  and  O3_3 
ROOT
ATOM      1  C1  <0> d   1      26.066  -0.867  33.706  0.00  0.00     0.046 C 
ATOM      2  C2  <0> d   1      25.804  -0.095  32.411  0.00  0.00     0.062 C 
ATOM      3  C4  <0> d   1      25.758  -1.066  31.206  0.00  0.00     0.038 C 
ATOM      4  C5  <0> d   1      26.959  -0.691  30.295  0.00  0.00     0.009 C 
ATOM      5  C6  <0> d   1      27.927  -0.011  31.267  0.00  0.00     0.001 C 
ATOM      6  C8  <0> d   1      28.950   0.919  30.641  0.00  0.00    -0.005 C 
ATOM      7  C10 <0> d   1      29.896   0.126  29.735  0.00  0.00     0.006 C 
ATOM      8  C11 <0> d   1      30.915   1.092  29.132  0.00  0.00     0.006 C 
ATOM      9  C12 <0> d   1      31.742   1.759  30.236  0.00  0.00     0.000 C 
ATOM     10  C14 <0> d   1      32.681   2.764  29.549  0.00  0.00     0.067 C 
ATOM     11  C15 <0> d   1      33.342   3.619  30.598  0.00  0.00     0.062 A 
ATOM     12  N16 <0> d   1      34.404   4.364  30.487  0.00  0.00    -0.179 NA
ATOM     13  N17 <0> d   1      34.642   4.973  31.727  0.00  0.00    -0.289 N 
ATOM     14  C18 <0> d   1      33.680   4.562  32.585  0.00  0.00     0.118 A 
ATOM     15  C19 <0> d   1      32.866   3.725  31.915  0.00  0.00    -0.014 A 
ATOM     16  C20 <0> d   1      31.650   2.997  32.421  0.00  0.00     0.052 C 
ATOM     17  C21 <0> d   1      30.827   2.477  31.231  0.00  0.00    -0.032 C 
ATOM     18  C22 <0> d   1      30.150   3.651  30.521  0.00  0.00     0.016 C 
ATOM     19  C23 <0> d   1      29.758   1.546  31.783  0.00  0.00    -0.001 C 
ATOM     20  C25 <0> d   1      28.871   2.308  32.763  0.00  0.00     0.007 C 
ATOM     21  C26 <0> d   1      27.732   1.421  33.294  0.00  0.00     0.013 C 
ATOM     22  C27 <0> d   1      26.960   0.855  32.120  0.00  0.00    -0.009 C 
ATOM     23  C28 <0> d   1      26.487   1.994  31.214  0.00  0.00     0.018 C 
ATOM     24  H43 <0> d   1      35.368   5.581  31.934  0.00  0.00     0.188 HD
ENDROOT
BRANCH   2  25
ATOM     25  O3  <0> d   1      24.578   0.633  32.510  0.00  0.00    -0.389 OA
ATOM     26  H32 <0> d   1      24.542   1.243  33.259  0.00  0.00     0.210 HD
ENDBRANCH   2  25
TORSDOF 1
ENDMDL
MODEL 80
REMARK CAVERDOCK RESULT:      -2.8      0.000      0.000
REMARK CAVERDOCK CONSTRAINTS:       0.0      0.0      0.0      0.0
REMARK CAVERDOCK TUNNEL: 79     -2.8      3.2     80.1
REMARK  1 active torsions:
REMARK  status: ('A' for Active; 'I' for Inactive)
REMARK    1  A    between atoms: C2_2  and  O3_3 
ROOT
ATOM      1  C1  <0> d   1      25.831  -0.763  33.628  0.00  0.00     0.046 C 
ATOM      2  C2  <0> d   1      25.564   0.134  32.417  0.00  0.00     0.062 C 
ATOM      3  C4  <0> d   1      25.440  -0.721  31.132  0.00  0.00     0.038 C 
ATOM      4  C5  <0> d   1      26.628  -0.314  30.218  0.00  0.00     0.009 C 
ATOM      5  C6  <0> d   1      27.654   0.235  31.214  0.00  0.00     0.001 C 
ATOM      6  C8  <0> d   1      28.697   1.176  30.640  0.00  0.00    -0.005 C 
ATOM      7  C10 <0> d   1      29.580   0.431  29.635  0.00  0.00     0.006 C 
ATOM      8  C11 <0> d   1      30.621   1.405  29.087  0.00  0.00     0.006 C 
ATOM      9  C12 <0> d   1      31.509   1.935  30.218  0.00  0.00     0.000 C 
ATOM     10  C14 <0> d   1      32.471   2.959  29.592  0.00  0.00     0.067 C 
ATOM     11  C15 <0> d   1      33.199   3.686  30.690  0.00  0.00     0.062 A 
ATOM     12  N16 <0> d   1      34.289   4.395  30.610  0.00  0.00    -0.179 NA
ATOM     13  N17 <0> d   1      34.590   4.879  31.891  0.00  0.00    -0.289 N 
ATOM     14  C18 <0> d   1      33.638   4.431  32.741  0.00  0.00     0.118 A 
ATOM     15  C19 <0> d   1      32.768   3.692  32.026  0.00  0.00    -0.014 A 
ATOM     16  C20 <0> d   1      31.538   2.972  32.506  0.00  0.00     0.052 C 
ATOM     17  C21 <0> d   1      30.657   2.596  31.303  0.00  0.00    -0.032 C 
ATOM     18  C22 <0> d   1      30.010   3.856  30.724  0.00  0.00     0.016 C 
ATOM     19  C23 <0> d   1      29.566   1.663  31.806  0.00  0.00    -0.001 C 
ATOM     20  C25 <0> d   1      28.742   2.368  32.879  0.00  0.00     0.007 C 
ATOM     21  C26 <0> d   1      27.582   1.484  33.366  0.00  0.00     0.013 C 
ATOM     22  C27 <0> d   1      26.751   1.059  32.173  0.00  0.00    -0.009 C 
ATOM     23  C28 <0> d   1      26.302   2.293  31.389  0.00  0.00     0.018 C 
ATOM     24  H43 <0> d   1      35.348   5.436  32.127  0.00  0.00     0.188 HD
ENDROOT
BRANCH   2  25
ATOM     25  O3  <0> d   1      24.374   0.899  32.622  0.00  0.00    -0.389 OA
ATOM     26  H32 <0> d   1      23.558   0.403  32.474  0.00  0.00     0.210 HD
ENDBRANCH   2  25
TORSDOF 1
ENDMDL
MODEL 81
REMARK CAVERDOCK RESULT:      -2.8      0.000      0.000
REMARK CAVERDOCK CONSTRAINTS:       0.0      0.0      0.0      0.0
REMARK CAVERDOCK TUNNEL: 80     -2.8      3.2     81.1
REMARK  1 active torsions:
REMARK  status: ('A' for Active; 'I' for Inactive)
REMARK    1  A    between atoms: C2_2  and  O3_3 
ROOT
ATOM      1  C1  <0> d   1      26.029  -1.167  33.483  0.00  0.00     0.046 C 
ATOM      2  C2  <0> d   1      25.688  -0.171  32.372  0.00  0.00     0.062 C 
ATOM      3  C4  <0> d   1      25.536  -0.907  31.019  0.00  0.00     0.038 C 
ATOM      4  C5  <0> d   1      26.674  -0.379  30.103  0.00  0.00     0.009 C 
ATOM      5  C6  <0> d   1      27.723   0.109  31.106  0.00  0.00     0.001 C 
ATOM      6  C8  <0> d   1      28.715   1.132  30.584  0.00  0.00    -0.005 C 
ATOM      7  C10 <0> d   1      29.578   0.512  29.481  0.00  0.00     0.006 C 
ATOM      8  C11 <0> d   1      30.567   1.566  28.988  0.00  0.00     0.006 C 
ATOM      9  C12 <0> d   1      31.485   2.017  30.128  0.00  0.00     0.000 C 
ATOM     10  C14 <0> d   1      32.390   3.125  29.565  0.00  0.00     0.067 C 
ATOM     11  C15 <0> d   1      33.141   3.772  30.699  0.00  0.00     0.062 A 
ATOM     12  N16 <0> d   1      34.206   4.519  30.645  0.00  0.00    -0.179 NA
ATOM     13  N17 <0> d   1      34.545   4.892  31.953  0.00  0.00    -0.289 N 
ATOM     14  C18 <0> d   1      33.642   4.337  32.793  0.00  0.00     0.118 A 
ATOM     15  C19 <0> d   1      32.765   3.640  32.045  0.00  0.00    -0.014 A 
ATOM     16  C20 <0> d   1      31.576   2.838  32.501  0.00  0.00     0.052 C 
ATOM     17  C21 <0> d   1      30.658   2.547  31.302  0.00  0.00    -0.032 C 
ATOM     18  C22 <0> d   1      29.953   3.834  30.869  0.00  0.00     0.016 C 
ATOM     19  C23 <0> d   1      29.616   1.537  31.756  0.00  0.00    -0.001 C 
ATOM     20  C25 <0> d   1      28.817   2.112  32.921  0.00  0.00     0.007 C 
ATOM     21  C26 <0> d   1      27.703   1.150  33.367  0.00  0.00     0.013 C 
ATOM     22  C27 <0> d   1      26.837   0.810  32.171  0.00  0.00    -0.009 C 
ATOM     23  C28 <0> d   1      26.321   2.097  31.524  0.00  0.00     0.018 C 
ATOM     24  H43 <0> d   1      35.296   5.449  32.211  0.00  0.00     0.188 HD
ENDROOT
BRANCH   2  25
ATOM     25  O3  <0> d   1      24.486   0.533  32.693  0.00  0.00    -0.389 OA
ATOM     26  H32 <0> d   1      24.631   1.433  33.015  0.00  0.00     0.210 HD
ENDBRANCH   2  25
TORSDOF 1
ENDMDL
MODEL 82
REMARK CAVERDOCK RESULT:      -2.7      0.000      0.000
REMARK CAVERDOCK CONSTRAINTS:       0.0      0.0      0.0      0.0
REMARK CAVERDOCK TUNNEL: 81     -2.7      3.3     82.1
REMARK  1 active torsions:
REMARK  status: ('A' for Active; 'I' for Inactive)
REMARK    1  A    between atoms: C2_2  and  O3_3 
ROOT
ATOM      1  C1  <0> d   1      25.912  -0.896  33.861  0.00  0.00     0.046 C 
ATOM      2  C2  <0> d   1      25.598  -0.034  32.636  0.00  0.00     0.062 C 
ATOM      3  C4  <0> d   1      25.457  -0.923  31.376  0.00  0.00     0.038 C 
ATOM      4  C5  <0> d   1      26.613  -0.519  30.422  0.00  0.00     0.009 C 
ATOM      5  C6  <0> d   1      27.655   0.073  31.377  0.00  0.00     0.001 C 
ATOM      6  C8  <0> d   1      28.665   1.017  30.753  0.00  0.00    -0.005 C 
ATOM      7  C10 <0> d   1      29.536   0.262  29.744  0.00  0.00     0.006 C 
ATOM      8  C11 <0> d   1      30.545   1.240  29.145  0.00  0.00     0.006 C 
ATOM      9  C12 <0> d   1      31.452   1.813  30.239  0.00  0.00     0.000 C 
ATOM     10  C14 <0> d   1      32.379   2.838  29.564  0.00  0.00     0.067 C 
ATOM     11  C15 <0> d   1      33.122   3.605  30.624  0.00  0.00     0.062 A 
ATOM     12  N16 <0> d   1      34.196   4.330  30.499  0.00  0.00    -0.179 NA
ATOM     13  N17 <0> d   1      34.522   4.851  31.760  0.00  0.00    -0.289 N 
ATOM     14  C18 <0> d   1      33.600   4.408  32.645  0.00  0.00     0.118 A 
ATOM     15  C19 <0> d   1      32.725   3.637  31.971  0.00  0.00    -0.014 A 
ATOM     16  C20 <0> d   1      31.521   2.907  32.500  0.00  0.00     0.052 C 
ATOM     17  C21 <0> d   1      30.616   2.486  31.330  0.00  0.00    -0.032 C 
ATOM     18  C22 <0> d   1      29.933   3.721  30.737  0.00  0.00     0.016 C 
ATOM     19  C23 <0> d   1      29.555   1.548  31.883  0.00  0.00    -0.001 C 
ATOM     20  C25 <0> d   1      28.747   2.265  32.960  0.00  0.00     0.007 C 
ATOM     21  C26 <0> d   1      27.616   1.373  33.499  0.00  0.00     0.013 C 
ATOM     22  C27 <0> d   1      26.762   0.904  32.338  0.00  0.00    -0.009 C 
ATOM     23  C28 <0> d   1      26.271   2.111  31.537  0.00  0.00     0.018 C 
ATOM     24  H43 <0> d   1      35.276   5.426  31.962  0.00  0.00     0.188 HD
ENDROOT
BRANCH   2  25
ATOM     25  O3  <0> d   1      24.401   0.715  32.853  0.00  0.00    -0.389 OA
ATOM     26  H32 <0> d   1      24.163   1.299  32.120  0.00  0.00     0.210 HD
ENDBRANCH   2  25
TORSDOF 1
ENDMDL
MODEL 83
REMARK CAVERDOCK RESULT:      -2.5      0.000      0.000
REMARK CAVERDOCK CONSTRAINTS:       0.1      0.0      0.0      0.0
REMARK CAVERDOCK TUNNEL: 82     -2.5      3.3     83.5
REMARK  1 active torsions:
REMARK  status: ('A' for Active; 'I' for Inactive)
REMARK    1  A    between atoms: C2_2  and  O3_3 
ROOT
ATOM      1  C1  <0> d   1      26.225  -1.410  33.683  0.00  0.00     0.046 C 
ATOM      2  C2  <0> d   1      25.812  -0.422  32.590  0.00  0.00     0.062 C 
ATOM      3  C4  <0> d   1      25.649  -1.156  31.237  0.00  0.00     0.038 C 
ATOM      4  C5  <0> d   1      26.738  -0.579  30.291  0.00  0.00     0.009 C 
ATOM      5  C6  <0> d   1      27.797  -0.056  31.266  0.00  0.00     0.001 C 
ATOM      6  C8  <0> d   1      28.732   1.007  30.722  0.00  0.00    -0.005 C 
ATOM      7  C10 <0> d   1      29.585   0.427  29.590  0.00  0.00     0.006 C 
ATOM      8  C11 <0> d   1      30.518   1.522  29.075  0.00  0.00     0.006 C 
ATOM      9  C12 <0> d   1      31.451   2.002  30.191  0.00  0.00     0.000 C 
ATOM     10  C14 <0> d   1      32.296   3.148  29.609  0.00  0.00     0.067 C 
ATOM     11  C15 <0> d   1      33.055   3.816  30.724  0.00  0.00     0.062 A 
ATOM     12  N16 <0> d   1      34.088   4.605  30.644  0.00  0.00    -0.179 NA
ATOM     13  N17 <0> d   1      34.451   4.983  31.944  0.00  0.00    -0.289 N 
ATOM     14  C18 <0> d   1      33.595   4.389  32.806  0.00  0.00     0.118 A 
ATOM     15  C19 <0> d   1      32.724   3.663  32.080  0.00  0.00    -0.014 A 
ATOM     16  C20 <0> d   1      31.581   2.813  32.565  0.00  0.00     0.052 C 
ATOM     17  C21 <0> d   1      30.640   2.493  31.392  0.00  0.00    -0.032 C 
ATOM     18  C22 <0> d   1      29.873   3.754  30.988  0.00  0.00     0.016 C 
ATOM     19  C23 <0> d   1      29.651   1.440  31.870  0.00  0.00    -0.001 C 
ATOM     20  C25 <0> d   1      28.866   1.978  33.062  0.00  0.00     0.007 C 
ATOM     21  C26 <0> d   1      27.804   0.971  33.534  0.00  0.00     0.013 C 
ATOM     22  C27 <0> d   1      26.916   0.604  32.362  0.00  0.00    -0.009 C 
ATOM     23  C28 <0> d   1      26.332   1.874  31.739  0.00  0.00     0.018 C 
ATOM     24  H43 <0> d   1      35.187   5.568  32.184  0.00  0.00     0.188 HD
ENDROOT
BRANCH   2  25
ATOM     25  O3  <0> d   1      24.594   0.233  32.951  0.00  0.00    -0.389 OA
ATOM     26  H32 <0> d   1      24.222   0.785  32.250  0.00  0.00     0.210 HD
ENDBRANCH   2  25
TORSDOF 1
ENDMDL
MODEL 84
REMARK CAVERDOCK RESULT:      -2.7      0.000      0.000
REMARK CAVERDOCK CONSTRAINTS:       0.0      0.0      0.0      0.0
REMARK CAVERDOCK TUNNEL: 83     -2.7      3.3     84.5
REMARK  1 active torsions:
REMARK  status: ('A' for Active; 'I' for Inactive)
REMARK    1  A    between atoms: C2_2  and  O3_3 
ROOT
ATOM      1  C1  <0> d   1      26.077  -1.235  33.903  0.00  0.00     0.046 C 
ATOM      2  C2  <0> d   1      25.663  -0.256  32.802  0.00  0.00     0.062 C 
ATOM      3  C4  <0> d   1      25.439  -1.012  31.469  0.00  0.00     0.038 C 
ATOM      4  C5  <0> d   1      26.517  -0.488  30.481  0.00  0.00     0.009 C 
ATOM      5  C6  <0> d   1      27.619   0.021  31.415  0.00  0.00     0.001 C 
ATOM      6  C8  <0> d   1      28.570   1.044  30.823  0.00  0.00    -0.005 C 
ATOM      7  C10 <0> d   1      29.373   0.416  29.680  0.00  0.00     0.006 C 
ATOM      8  C11 <0> d   1      30.323   1.470  29.116  0.00  0.00     0.006 C 
ATOM      9  C12 <0> d   1      31.302   1.944  30.195  0.00  0.00     0.000 C 
ATOM     10  C14 <0> d   1      32.164   3.051  29.566  0.00  0.00     0.067 C 
ATOM     11  C15 <0> d   1      32.974   3.718  30.645  0.00  0.00     0.062 A 
ATOM     12  N16 <0> d   1      34.028   4.472  30.520  0.00  0.00    -0.179 NA
ATOM     13  N17 <0> d   1      34.439   4.865  31.801  0.00  0.00    -0.289 N 
ATOM     14  C18 <0> d   1      33.591   4.315  32.699  0.00  0.00     0.118 A 
ATOM     15  C19 <0> d   1      32.678   3.601  32.013  0.00  0.00    -0.014 A 
ATOM     16  C20 <0> d   1      31.524   2.797  32.548  0.00  0.00     0.052 C 
ATOM     17  C21 <0> d   1      30.541   2.483  31.408  0.00  0.00    -0.032 C 
ATOM     18  C22 <0> d   1      29.801   3.759  31.000  0.00  0.00     0.016 C 
ATOM     19  C23 <0> d   1      29.535   1.471  31.935  0.00  0.00    -0.001 C 
ATOM     20  C25 <0> d   1      28.800   2.056  33.137  0.00  0.00     0.007 C 
ATOM     21  C26 <0> d   1      27.722   1.092  33.660  0.00  0.00     0.013 C 
ATOM     22  C27 <0> d   1      26.791   0.730  32.521  0.00  0.00    -0.009 C 
ATOM     23  C28 <0> d   1      26.227   2.004  31.888  0.00  0.00     0.018 C 
ATOM     24  H43 <0> d   1      35.199   5.431  32.008  0.00  0.00     0.188 HD
ENDROOT
BRANCH   2  25
ATOM     25  O3  <0> d   1      24.476   0.443  33.183  0.00  0.00    -0.389 OA
ATOM     26  H32 <0> d   1      24.401   0.601  34.133  0.00  0.00     0.210 HD
ENDBRANCH   2  25
TORSDOF 1
ENDMDL
MODEL 85
REMARK CAVERDOCK RESULT:      -2.6      0.000      0.000
REMARK CAVERDOCK CONSTRAINTS:       0.0      0.0      0.0      0.0
REMARK CAVERDOCK TUNNEL: 84     -2.6      3.3     85.1
REMARK  1 active torsions:
REMARK  status: ('A' for Active; 'I' for Inactive)
REMARK    1  A    between atoms: C2_2  and  O3_3 
ROOT
ATOM      1  C1  <0> d   1      26.168  -1.441  33.834  0.00  0.00     0.046 C 
ATOM      2  C2  <0> d   1      25.718  -0.436  32.771  0.00  0.00     0.062 C 
ATOM      3  C4  <0> d   1      25.491  -1.154  31.417  0.00  0.00     0.038 C 
ATOM      4  C5  <0> d   1      26.543  -0.575  30.433  0.00  0.00     0.009 C 
ATOM      5  C6  <0> d   1      27.648  -0.072  31.367  0.00  0.00     0.001 C 
ATOM      6  C8  <0> d   1      28.568   0.990  30.796  0.00  0.00    -0.005 C 
ATOM      7  C10 <0> d   1      29.367   0.417  29.622  0.00  0.00     0.006 C 
ATOM      8  C11 <0> d   1      30.287   1.509  29.080  0.00  0.00     0.006 C 
ATOM      9  C12 <0> d   1      31.271   1.969  30.161  0.00  0.00     0.000 C 
ATOM     10  C14 <0> d   1      32.100   3.114  29.557  0.00  0.00     0.067 C 
ATOM     11  C15 <0> d   1      32.911   3.763  30.646  0.00  0.00     0.062 A 
ATOM     12  N16 <0> d   1      33.947   4.544  30.531  0.00  0.00    -0.179 NA
ATOM     13  N17 <0> d   1      34.368   4.904  31.819  0.00  0.00    -0.289 N 
ATOM     14  C18 <0> d   1      33.544   4.307  32.710  0.00  0.00     0.118 A 
ATOM     15  C19 <0> d   1      32.637   3.596  32.013  0.00  0.00    -0.014 A 
ATOM     16  C20 <0> d   1      31.509   2.750  32.537  0.00  0.00     0.052 C 
ATOM     17  C21 <0> d   1      30.516   2.452  31.401  0.00  0.00    -0.032 C 
ATOM     18  C22 <0> d   1      29.743   3.724  31.045  0.00  0.00     0.016 C 
ATOM     19  C23 <0> d   1      29.539   1.402  31.909  0.00  0.00    -0.001 C 
ATOM     20  C25 <0> d   1      28.810   1.932  33.139  0.00  0.00     0.007 C 
ATOM     21  C26 <0> d   1      27.760   0.928  33.645  0.00  0.00     0.013 C 
ATOM     22  C27 <0> d   1      26.820   0.583  32.507  0.00  0.00    -0.009 C 
ATOM     23  C28 <0> d   1      26.221   1.864  31.924  0.00  0.00     0.018 C 
ATOM     24  H43 <0> d   1      35.119   5.479  32.034  0.00  0.00     0.188 HD
ENDROOT
BRANCH   2  25
ATOM     25  O3  <0> d   1      24.522   0.224  33.191  0.00  0.00    -0.389 OA
ATOM     26  H32 <0> d   1      24.549   1.185  33.095  0.00  0.00     0.210 HD
ENDBRANCH   2  25
TORSDOF 1
ENDMDL
MODEL 86
REMARK CAVERDOCK RESULT:      -2.7      0.000      0.000
REMARK CAVERDOCK CONSTRAINTS:       0.0      0.0      0.0      0.0
REMARK CAVERDOCK TUNNEL: 85     -2.7      3.4     86.1
REMARK  1 active torsions:
REMARK  status: ('A' for Active; 'I' for Inactive)
REMARK    1  A    between atoms: C2_2  and  O3_3 
ROOT
ATOM      1  C1  <0> d   1      26.026  -1.424  33.708  0.00  0.00     0.046 C 
ATOM      2  C2  <0> d   1      25.617  -0.425  32.622  0.00  0.00     0.062 C 
ATOM      3  C4  <0> d   1      25.437  -1.151  31.266  0.00  0.00     0.038 C 
ATOM      4  C5  <0> d   1      26.526  -0.581  30.316  0.00  0.00     0.009 C 
ATOM      5  C6  <0> d   1      27.597  -0.075  31.287  0.00  0.00     0.001 C 
ATOM      6  C8  <0> d   1      28.540   0.981  30.742  0.00  0.00    -0.005 C 
ATOM      7  C10 <0> d   1      29.379   0.398  29.602  0.00  0.00     0.006 C 
ATOM      8  C11 <0> d   1      30.321   1.485  29.086  0.00  0.00     0.006 C 
ATOM      9  C12 <0> d   1      31.266   1.949  30.199  0.00  0.00     0.000 C 
ATOM     10  C14 <0> d   1      32.120   3.089  29.617  0.00  0.00     0.067 C 
ATOM     11  C15 <0> d   1      32.893   3.743  30.731  0.00  0.00     0.062 A 
ATOM     12  N16 <0> d   1      33.934   4.521  30.648  0.00  0.00    -0.179 NA
ATOM     13  N17 <0> d   1      34.310   4.888  31.947  0.00  0.00    -0.289 N 
ATOM     14  C18 <0> d   1      33.453   4.299  32.812  0.00  0.00     0.118 A 
ATOM     15  C19 <0> d   1      32.569   3.586  32.088  0.00  0.00    -0.014 A 
ATOM     16  C20 <0> d   1      31.420   2.746  32.576  0.00  0.00     0.052 C 
ATOM     17  C21 <0> d   1      30.468   2.443  31.408  0.00  0.00    -0.032 C 
ATOM     18  C22 <0> d   1      29.712   3.714  31.016  0.00  0.00     0.016 C 
ATOM     19  C23 <0> d   1      29.471   1.399  31.887  0.00  0.00    -0.001 C 
ATOM     20  C25 <0> d   1      28.699   1.938  33.086  0.00  0.00     0.007 C 
ATOM     21  C26 <0> d   1      27.629   0.940  33.560  0.00  0.00     0.013 C 
ATOM     22  C27 <0> d   1      26.731   0.590  32.392  0.00  0.00    -0.009 C 
ATOM     23  C28 <0> d   1      26.156   1.869  31.780  0.00  0.00     0.018 C 
ATOM     24  H43 <0> d   1      35.053   5.463  32.186  0.00  0.00     0.188 HD
ENDROOT
BRANCH   2  25
ATOM     25  O3  <0> d   1      24.408   0.241  32.994  0.00  0.00    -0.389 OA
ATOM     26  H32 <0> d   1      24.462   0.711  33.837  0.00  0.00     0.210 HD
ENDBRANCH   2  25
TORSDOF 1
ENDMDL
MODEL 87
REMARK CAVERDOCK RESULT:      -2.6      0.000      0.000
REMARK CAVERDOCK CONSTRAINTS:       0.0      0.0      0.0      0.0
REMARK CAVERDOCK TUNNEL: 86     -2.6      3.4     87.1
REMARK  1 active torsions:
REMARK  status: ('A' for Active; 'I' for Inactive)
REMARK    1  A    between atoms: C2_2  and  O3_3 
ROOT
ATOM      1  C1  <0> d   1      26.072  -1.585  33.627  0.00  0.00     0.046 C 
ATOM      2  C2  <0> d   1      25.639  -0.549  32.587  0.00  0.00     0.062 C 
ATOM      3  C4  <0> d   1      25.446  -1.224  31.206  0.00  0.00     0.038 C 
ATOM      4  C5  <0> d   1      26.516  -0.607  30.264  0.00  0.00     0.009 C 
ATOM      5  C6  <0> d   1      27.596  -0.128  31.238  0.00  0.00     0.001 C 
ATOM      6  C8  <0> d   1      28.522   0.957  30.722  0.00  0.00    -0.005 C 
ATOM      7  C10 <0> d   1      29.350   0.427  29.548  0.00  0.00     0.006 C 
ATOM      8  C11 <0> d   1      30.274   1.542  29.062  0.00  0.00     0.006 C 
ATOM      9  C12 <0> d   1      31.231   1.972  30.178  0.00  0.00     0.000 C 
ATOM     10  C14 <0> d   1      32.066   3.141  29.629  0.00  0.00     0.067 C 
ATOM     11  C15 <0> d   1      32.849   3.760  30.756  0.00  0.00     0.062 A 
ATOM     12  N16 <0> d   1      33.881   4.550  30.689  0.00  0.00    -0.179 NA
ATOM     13  N17 <0> d   1      34.272   4.871  31.997  0.00  0.00    -0.289 N 
ATOM     14  C18 <0> d   1      33.433   4.240  32.850  0.00  0.00     0.118 A 
ATOM     15  C19 <0> d   1      32.546   3.547  32.111  0.00  0.00    -0.014 A 
ATOM     16  C20 <0> d   1      31.412   2.678  32.582  0.00  0.00     0.052 C 
ATOM     17  C21 <0> d   1      30.446   2.410  31.416  0.00  0.00    -0.032 C 
ATOM     18  C22 <0> d   1      29.673   3.689  31.084  0.00  0.00     0.016 C 
ATOM     19  C23 <0> d   1      29.466   1.339  31.868  0.00  0.00    -0.001 C 
ATOM     20  C25 <0> d   1      28.706   1.824  33.099  0.00  0.00     0.007 C 
ATOM     21  C26 <0> d   1      27.652   0.798  33.549  0.00  0.00     0.013 C 
ATOM     22  C27 <0> d   1      26.740   0.485  32.380  0.00  0.00    -0.009 C 
ATOM     23  C28 <0> d   1      26.145   1.781  31.826  0.00  0.00     0.018 C 
ATOM     24  H43 <0> d   1      35.014   5.443  32.246  0.00  0.00     0.188 HD
ENDROOT
BRANCH   2  25
ATOM     25  O3  <0> d   1      24.430   0.090  33.001  0.00  0.00    -0.389 OA
ATOM     26  H32 <0> d   1      24.398   0.297  33.945  0.00  0.00     0.210 HD
ENDBRANCH   2  25
TORSDOF 1
ENDMDL
MODEL 88
REMARK CAVERDOCK RESULT:      -1.5      0.000      0.000
REMARK CAVERDOCK CONSTRAINTS:       0.4      0.0      0.0      0.0
REMARK CAVERDOCK TUNNEL: 87     -1.5      3.4     88.1
REMARK  1 active torsions:
REMARK  status: ('A' for Active; 'I' for Inactive)
REMARK    1  A    between atoms: C2_2  and  O3_3 
ROOT
ATOM      1  C1  <0> d   1      31.943   4.692  30.058  0.00  0.00     0.046 C 
ATOM      2  C2  <0> d   1      30.529   4.647  29.476  0.00  0.00     0.062 C 
ATOM      3  C4  <0> d   1      29.562   5.480  30.353  0.00  0.00     0.038 C 
ATOM      4  C5  <0> d   1      28.533   4.478  30.945  0.00  0.00     0.009 C 
ATOM      5  C6  <0> d   1      29.290   3.146  30.903  0.00  0.00     0.001 C 
ATOM      6  C8  <0> d   1      28.431   1.895  30.919  0.00  0.00    -0.005 C 
ATOM      7  C10 <0> d   1      27.669   1.798  32.244  0.00  0.00     0.006 C 
ATOM      8  C11 <0> d   1      26.825   0.525  32.227  0.00  0.00     0.006 C 
ATOM      9  C12 <0> d   1      27.720  -0.711  32.089  0.00  0.00     0.000 C 
ATOM     10  C14 <0> d   1      26.789  -1.932  32.004  0.00  0.00     0.067 C 
ATOM     11  C15 <0> d   1      27.599  -3.143  31.624  0.00  0.00     0.062 A 
ATOM     12  N16 <0> d   1      27.280  -4.400  31.738  0.00  0.00    -0.179 NA
ATOM     13  N17 <0> d   1      28.349  -5.168  31.254  0.00  0.00    -0.289 N 
ATOM     14  C18 <0> d   1      29.321  -4.320  30.848  0.00  0.00     0.118 A 
ATOM     15  C19 <0> d   1      28.884  -3.065  31.066  0.00  0.00    -0.014 A 
ATOM     16  C20 <0> d   1      29.593  -1.767  30.790  0.00  0.00     0.052 C 
ATOM     17  C21 <0> d   1      28.583  -0.608  30.830  0.00  0.00    -0.032 C 
ATOM     18  C22 <0> d   1      27.674  -0.675  29.600  0.00  0.00     0.016 C 
ATOM     19  C23 <0> d   1      29.373   0.691  30.795  0.00  0.00    -0.001 C 
ATOM     20  C25 <0> d   1      30.211   0.749  29.522  0.00  0.00     0.007 C 
ATOM     21  C26 <0> d   1      30.973   2.080  29.411  0.00  0.00     0.013 C 
ATOM     22  C27 <0> d   1      29.985   3.224  29.517  0.00  0.00    -0.009 C 
ATOM     23  C28 <0> d   1      28.883   3.054  28.469  0.00  0.00     0.018 C 
ATOM     24  H43 <0> d   1      28.386  -6.136  31.218  0.00  0.00     0.188 HD
ENDROOT
BRANCH   2  25
ATOM     25  O3  <0> d   1      30.531   5.139  28.134  0.00  0.00    -0.389 OA
ATOM     26  H32 <0> d   1      30.076   4.565  27.504  0.00  0.00     0.210 HD
ENDBRANCH   2  25
TORSDOF 1
ENDMDL
MODEL 89
REMARK CAVERDOCK RESULT:      -2.4      0.000      0.000
REMARK CAVERDOCK CONSTRAINTS:       0.0      0.0      0.0      0.0
REMARK CAVERDOCK TUNNEL: 88     -2.4      3.4     89.1
REMARK  1 active torsions:
REMARK  status: ('A' for Active; 'I' for Inactive)
REMARK    1  A    between atoms: C2_2  and  O3_3 
ROOT
ATOM      1  C1  <0> d   1      25.995  -1.399  33.986  0.00  0.00     0.046 C 
ATOM      2  C2  <0> d   1      25.588  -0.504  32.813  0.00  0.00     0.062 C 
ATOM      3  C4  <0> d   1      25.433  -1.348  31.524  0.00  0.00     0.038 C 
ATOM      4  C5  <0> d   1      26.527  -0.850  30.540  0.00  0.00     0.009 C 
ATOM      5  C6  <0> d   1      27.580  -0.248  31.475  0.00  0.00     0.001 C 
ATOM      6  C8  <0> d   1      28.518   0.767  30.850  0.00  0.00    -0.005 C 
ATOM      7  C10 <0> d   1      29.378   0.097  29.774  0.00  0.00     0.006 C 
ATOM      8  C11 <0> d   1      30.313   1.146  29.176  0.00  0.00     0.006 C 
ATOM      9  C12 <0> d   1      31.240   1.717  30.254  0.00  0.00     0.000 C 
ATOM     10  C14 <0> d   1      32.088   2.811  29.584  0.00  0.00     0.067 C 
ATOM     11  C15 <0> d   1      32.840   3.570  30.645  0.00  0.00     0.062 A 
ATOM     12  N16 <0> d   1      33.873   4.350  30.505  0.00  0.00    -0.179 NA
ATOM     13  N17 <0> d   1      34.229   4.835  31.772  0.00  0.00    -0.289 N 
ATOM     14  C18 <0> d   1      33.368   4.313  32.675  0.00  0.00     0.118 A 
ATOM     15  C19 <0> d   1      32.502   3.528  32.007  0.00  0.00    -0.014 A 
ATOM     16  C20 <0> d   1      31.356   2.721  32.554  0.00  0.00     0.052 C 
ATOM     17  C21 <0> d   1      30.422   2.305  31.406  0.00  0.00    -0.032 C 
ATOM     18  C22 <0> d   1      29.657   3.528  30.895  0.00  0.00     0.016 C 
ATOM     19  C23 <0> d   1      29.431   1.294  31.963  0.00  0.00    -0.001 C 
ATOM     20  C25 <0> d   1      28.638   1.928  33.103  0.00  0.00     0.007 C 
ATOM     21  C26 <0> d   1      27.574   0.962  33.650  0.00  0.00     0.013 C 
ATOM     22  C27 <0> d   1      26.693   0.500  32.507  0.00  0.00    -0.009 C 
ATOM     23  C28 <0> d   1      26.112   1.713  31.779  0.00  0.00     0.018 C 
ATOM     24  H43 <0> d   1      34.964   5.437  31.967  0.00  0.00     0.188 HD
ENDROOT
BRANCH   2  25
ATOM     25  O3  <0> d   1      24.368   0.177  33.112  0.00  0.00    -0.389 OA
ATOM     26  H32 <0> d   1      23.779  -0.312  33.702  0.00  0.00     0.210 HD
ENDBRANCH   2  25
TORSDOF 1
ENDMDL
MODEL 90
REMARK CAVERDOCK RESULT:      -3.7      0.000      0.000
REMARK CAVERDOCK CONSTRAINTS:       0.1      0.0      0.0      0.0
REMARK CAVERDOCK TUNNEL: 89     -3.7      3.3     90.2
REMARK  1 active torsions:
REMARK  status: ('A' for Active; 'I' for Inactive)
REMARK    1  A    between atoms: C2_2  and  O3_3 
ROOT
ATOM      1  C1  <0> d   1      31.886   4.463  29.876  0.00  0.00     0.046 C 
ATOM      2  C2  <0> d   1      30.429   4.412  29.411  0.00  0.00     0.062 C 
ATOM      3  C4  <0> d   1      29.537   5.264  30.347  0.00  0.00     0.038 C 
ATOM      4  C5  <0> d   1      28.559   4.277  31.039  0.00  0.00     0.009 C 
ATOM      5  C6  <0> d   1      29.307   2.943  30.963  0.00  0.00     0.001 C 
ATOM      6  C8  <0> d   1      28.451   1.695  31.073  0.00  0.00    -0.005 C 
ATOM      7  C10 <0> d   1      27.798   1.627  32.457  0.00  0.00     0.006 C 
ATOM      8  C11 <0> d   1      26.954   0.356  32.534  0.00  0.00     0.006 C 
ATOM      9  C12 <0> d   1      27.832  -0.885  32.348  0.00  0.00     0.000 C 
ATOM     10  C14 <0> d   1      26.896  -2.105  32.363  0.00  0.00     0.067 C 
ATOM     11  C15 <0> d   1      27.671  -3.326  31.944  0.00  0.00     0.062 A 
ATOM     12  N16 <0> d   1      27.360  -4.580  32.108  0.00  0.00    -0.179 NA
ATOM     13  N17 <0> d   1      28.386  -5.360  31.555  0.00  0.00    -0.289 N 
ATOM     14  C18 <0> d   1      29.323  -4.523  31.055  0.00  0.00     0.118 A 
ATOM     15  C19 <0> d   1      28.907  -3.263  31.282  0.00  0.00    -0.014 A 
ATOM     16  C20 <0> d   1      29.593  -1.972  30.924  0.00  0.00     0.052 C 
ATOM     17  C21 <0> d   1      28.591  -0.810  31.022  0.00  0.00    -0.032 C 
ATOM     18  C22 <0> d   1      27.586  -0.898  29.871  0.00  0.00     0.016 C 
ATOM     19  C23 <0> d   1      29.378   0.486  30.898  0.00  0.00    -0.001 C 
ATOM     20  C25 <0> d   1      30.111   0.516  29.560  0.00  0.00     0.007 C 
ATOM     21  C26 <0> d   1      30.864   1.842  29.362  0.00  0.00     0.013 C 
ATOM     22  C27 <0> d   1      29.889   2.991  29.524  0.00  0.00    -0.009 C 
ATOM     23  C28 <0> d   1      28.705   2.803  28.573  0.00  0.00     0.018 C 
ATOM     24  H43 <0> d   1      28.418  -6.329  31.535  0.00  0.00     0.188 HD
ENDROOT
BRANCH   2  25
ATOM     25  O3  <0> d   1      30.325   4.877  28.064  0.00  0.00    -0.389 OA
ATOM     26  H32 <0> d   1      30.723   5.745  27.916  0.00  0.00     0.210 HD
ENDBRANCH   2  25
TORSDOF 1
ENDMDL
MODEL 91
REMARK CAVERDOCK RESULT:      -4.4      0.000      0.000
REMARK CAVERDOCK CONSTRAINTS:       0.2      0.0      0.0      0.0
REMARK CAVERDOCK TUNNEL: 90     -4.4      3.3     91.1
REMARK  1 active torsions:
REMARK  status: ('A' for Active; 'I' for Inactive)
REMARK    1  A    between atoms: C2_2  and  O3_3 
ROOT
ATOM      1  C1  <0> d   1      31.840   4.357  29.785  0.00  0.00     0.046 C 
ATOM      2  C2  <0> d   1      30.376   4.320  29.340  0.00  0.00     0.062 C 
ATOM      3  C4  <0> d   1      29.508   5.194  30.278  0.00  0.00     0.038 C 
ATOM      4  C5  <0> d   1      28.526   4.226  30.994  0.00  0.00     0.009 C 
ATOM      5  C6  <0> d   1      29.255   2.882  30.921  0.00  0.00     0.001 C 
ATOM      6  C8  <0> d   1      28.385   1.647  31.056  0.00  0.00    -0.005 C 
ATOM      7  C10 <0> d   1      27.749   1.601  32.448  0.00  0.00     0.006 C 
ATOM      8  C11 <0> d   1      26.890   0.342  32.549  0.00  0.00     0.006 C 
ATOM      9  C12 <0> d   1      27.750  -0.912  32.365  0.00  0.00     0.000 C 
ATOM     10  C14 <0> d   1      26.798  -2.120  32.404  0.00  0.00     0.067 C 
ATOM     11  C15 <0> d   1      27.551  -3.355  31.987  0.00  0.00     0.062 A 
ATOM     12  N16 <0> d   1      27.226  -4.603  32.168  0.00  0.00    -0.179 NA
ATOM     13  N17 <0> d   1      28.234  -5.402  31.610  0.00  0.00    -0.289 N 
ATOM     14  C18 <0> d   1      29.176  -4.582  31.089  0.00  0.00     0.118 A 
ATOM     15  C19 <0> d   1      28.780  -3.314  31.309  0.00  0.00    -0.014 A 
ATOM     16  C20 <0> d   1      29.477  -2.037  30.928  0.00  0.00     0.052 C 
ATOM     17  C21 <0> d   1      28.492  -0.860  31.028  0.00  0.00    -0.032 C 
ATOM     18  C22 <0> d   1      27.470  -0.947  29.891  0.00  0.00     0.016 C 
ATOM     19  C23 <0> d   1      29.293   0.424  30.880  0.00  0.00    -0.001 C 
ATOM     20  C25 <0> d   1      30.009   0.431  29.533  0.00  0.00     0.007 C 
ATOM     21  C26 <0> d   1      30.776   1.745  29.311  0.00  0.00     0.013 C 
ATOM     22  C27 <0> d   1      29.819   2.908  29.474  0.00  0.00    -0.009 C 
ATOM     23  C28 <0> d   1      28.620   2.726  28.541  0.00  0.00     0.018 C 
ATOM     24  H43 <0> d   1      28.254  -6.371  31.599  0.00  0.00     0.188 HD
ENDROOT
BRANCH   2  25
ATOM     25  O3  <0> d   1      30.259   4.773  27.990  0.00  0.00    -0.389 OA
ATOM     26  H32 <0> d   1      30.599   4.149  27.335  0.00  0.00     0.210 HD
ENDBRANCH   2  25
TORSDOF 1
ENDMDL
MODEL 92
REMARK CAVERDOCK RESULT:      -5.2      0.000      0.000
REMARK CAVERDOCK CONSTRAINTS:       0.1      0.0      0.0      0.0
REMARK CAVERDOCK TUNNEL: 91     -5.2      3.3     92.3
REMARK  1 active torsions:
REMARK  status: ('A' for Active; 'I' for Inactive)
REMARK    1  A    between atoms: C2_2  and  O3_3 
ROOT
ATOM      1  C1  <0> d   1      31.767   4.334  29.919  0.00  0.00     0.046 C 
ATOM      2  C2  <0> d   1      30.318   4.277  29.430  0.00  0.00     0.062 C 
ATOM      3  C4  <0> d   1      29.408   5.130  30.348  0.00  0.00     0.038 C 
ATOM      4  C5  <0> d   1      28.421   4.142  31.027  0.00  0.00     0.009 C 
ATOM      5  C6  <0> d   1      29.175   2.809  30.968  0.00  0.00     0.001 C 
ATOM      6  C8  <0> d   1      28.321   1.560  31.068  0.00  0.00    -0.005 C 
ATOM      7  C10 <0> d   1      27.645   1.494  32.441  0.00  0.00     0.006 C 
ATOM      8  C11 <0> d   1      26.803   0.221  32.508  0.00  0.00     0.006 C 
ATOM      9  C12 <0> d   1      27.689  -1.018  32.342  0.00  0.00     0.000 C 
ATOM     10  C14 <0> d   1      26.756  -2.241  32.345  0.00  0.00     0.067 C 
ATOM     11  C15 <0> d   1      27.541  -3.461  31.943  0.00  0.00     0.062 A 
ATOM     12  N16 <0> d   1      27.231  -4.715  32.106  0.00  0.00    -0.179 NA
ATOM     13  N17 <0> d   1      28.268  -5.494  31.573  0.00  0.00    -0.289 N 
ATOM     14  C18 <0> d   1      29.212  -4.656  31.086  0.00  0.00     0.118 A 
ATOM     15  C19 <0> d   1      28.788  -3.396  31.302  0.00  0.00    -0.014 A 
ATOM     16  C20 <0> d   1      29.476  -2.105  30.950  0.00  0.00     0.052 C 
ATOM     17  C21 <0> d   1      28.469  -0.945  31.028  0.00  0.00    -0.032 C 
ATOM     18  C22 <0> d   1      27.484  -1.040  29.861  0.00  0.00     0.016 C 
ATOM     19  C23 <0> d   1      29.254   0.353  30.912  0.00  0.00    -0.001 C 
ATOM     20  C25 <0> d   1      30.009   0.380  29.587  0.00  0.00     0.007 C 
ATOM     21  C26 <0> d   1      30.761   1.708  29.397  0.00  0.00     0.013 C 
ATOM     22  C27 <0> d   1      29.780   2.854  29.539  0.00  0.00    -0.009 C 
ATOM     23  C28 <0> d   1      28.613   2.660  28.568  0.00  0.00     0.018 C 
ATOM     24  H43 <0> d   1      28.304  -6.463  31.557  0.00  0.00     0.188 HD
ENDROOT
BRANCH   2  25
ATOM     25  O3  <0> d   1      30.235   4.737  28.080  0.00  0.00    -0.389 OA
ATOM     26  H32 <0> d   1      30.120   4.030  27.430  0.00  0.00     0.210 HD
ENDBRANCH   2  25
TORSDOF 1
ENDMDL
MODEL 93
REMARK CAVERDOCK RESULT:      -5.4      0.000      0.000
REMARK CAVERDOCK CONSTRAINTS:       0.0      0.0      0.0      0.0
REMARK CAVERDOCK TUNNEL: 92     -5.4      3.3     93.3
REMARK  1 active torsions:
REMARK  status: ('A' for Active; 'I' for Inactive)
REMARK    1  A    between atoms: C2_2  and  O3_3 
ROOT
ATOM      1  C1  <0> d   1      31.855   4.259  29.890  0.00  0.00     0.046 C 
ATOM      2  C2  <0> d   1      30.399   4.211  29.421  0.00  0.00     0.062 C 
ATOM      3  C4  <0> d   1      29.512   5.091  30.336  0.00  0.00     0.038 C 
ATOM      4  C5  <0> d   1      28.522   4.127  31.045  0.00  0.00     0.009 C 
ATOM      5  C6  <0> d   1      29.259   2.784  30.998  0.00  0.00     0.001 C 
ATOM      6  C8  <0> d   1      28.391   1.547  31.131  0.00  0.00    -0.005 C 
ATOM      7  C10 <0> d   1      27.733   1.512  32.513  0.00  0.00     0.006 C 
ATOM      8  C11 <0> d   1      26.877   0.251  32.613  0.00  0.00     0.006 C 
ATOM      9  C12 <0> d   1      27.745  -1.001  32.455  0.00  0.00     0.000 C 
ATOM     10  C14 <0> d   1      26.797  -2.212  32.492  0.00  0.00     0.067 C 
ATOM     11  C15 <0> d   1      27.562  -3.448  32.100  0.00  0.00     0.062 A 
ATOM     12  N16 <0> d   1      27.240  -4.696  32.288  0.00  0.00    -0.179 NA
ATOM     13  N17 <0> d   1      28.260  -5.496  31.754  0.00  0.00    -0.289 N 
ATOM     14  C18 <0> d   1      29.207  -4.678  31.240  0.00  0.00     0.118 A 
ATOM     15  C19 <0> d   1      28.802  -3.410  31.441  0.00  0.00    -0.014 A 
ATOM     16  C20 <0> d   1      29.500  -2.133  31.059  0.00  0.00     0.052 C 
ATOM     17  C21 <0> d   1      28.509  -0.960  31.130  0.00  0.00    -0.032 C 
ATOM     18  C22 <0> d   1      27.506  -1.062  29.978  0.00  0.00     0.016 C 
ATOM     19  C23 <0> d   1      29.307   0.326  30.983  0.00  0.00    -0.001 C 
ATOM     20  C25 <0> d   1      30.045   0.322  29.647  0.00  0.00     0.007 C 
ATOM     21  C26 <0> d   1      30.810   1.638  29.425  0.00  0.00     0.013 C 
ATOM     22  C27 <0> d   1      29.846   2.798  29.561  0.00  0.00    -0.009 C 
ATOM     23  C28 <0> d   1      28.664   2.602  28.609  0.00  0.00     0.018 C 
ATOM     24  H43 <0> d   1      28.284  -6.465  31.754  0.00  0.00     0.188 HD
ENDROOT
BRANCH   2  25
ATOM     25  O3  <0> d   1      30.303   4.650  28.065  0.00  0.00    -0.389 OA
ATOM     26  H32 <0> d   1      30.366   3.937  27.415  0.00  0.00     0.210 HD
ENDBRANCH   2  25
TORSDOF 1
ENDMDL
MODEL 94
REMARK CAVERDOCK RESULT:      -6.6      0.000      0.000
REMARK CAVERDOCK CONSTRAINTS:       0.1      0.0      0.0      0.0
REMARK CAVERDOCK TUNNEL: 93     -6.6      3.3     94.2
REMARK  1 active torsions:
REMARK  status: ('A' for Active; 'I' for Inactive)
REMARK    1  A    between atoms: C2_2  and  O3_3 
ROOT
ATOM      1  C1  <0> d   1      31.789   4.131  29.955  0.00  0.00     0.046 C 
ATOM      2  C2  <0> d   1      30.335   4.105  29.476  0.00  0.00     0.062 C 
ATOM      3  C4  <0> d   1      29.455   4.999  30.385  0.00  0.00     0.038 C 
ATOM      4  C5  <0> d   1      28.446   4.050  31.087  0.00  0.00     0.009 C 
ATOM      5  C6  <0> d   1      29.162   2.697  31.046  0.00  0.00     0.001 C 
ATOM      6  C8  <0> d   1      28.274   1.473  31.173  0.00  0.00    -0.005 C 
ATOM      7  C10 <0> d   1      27.606   1.449  32.551  0.00  0.00     0.006 C 
ATOM      8  C11 <0> d   1      26.730   0.201  32.645  0.00  0.00     0.006 C 
ATOM      9  C12 <0> d   1      27.580  -1.064  32.493  0.00  0.00     0.000 C 
ATOM     10  C14 <0> d   1      26.614  -2.261  32.524  0.00  0.00     0.067 C 
ATOM     11  C15 <0> d   1      27.362  -3.508  32.137  0.00  0.00     0.062 A 
ATOM     12  N16 <0> d   1      27.019  -4.751  32.324  0.00  0.00    -0.179 NA
ATOM     13  N17 <0> d   1      28.030  -5.567  31.797  0.00  0.00    -0.289 N 
ATOM     14  C18 <0> d   1      28.993  -4.764  31.290  0.00  0.00     0.118 A 
ATOM     15  C19 <0> d   1      28.606  -3.489  31.487  0.00  0.00    -0.014 A 
ATOM     16  C20 <0> d   1      29.327  -2.224  31.110  0.00  0.00     0.052 C 
ATOM     17  C21 <0> d   1      28.353  -1.035  31.174  0.00  0.00    -0.032 C 
ATOM     18  C22 <0> d   1      27.358  -1.123  30.015  0.00  0.00     0.016 C 
ATOM     19  C23 <0> d   1      29.173   0.238  31.031  0.00  0.00    -0.001 C 
ATOM     20  C25 <0> d   1      29.919   0.222  29.701  0.00  0.00     0.007 C 
ATOM     21  C26 <0> d   1      30.706   1.526  29.484  0.00  0.00     0.013 C 
ATOM     22  C27 <0> d   1      29.759   2.701  29.612  0.00  0.00    -0.009 C 
ATOM     23  C28 <0> d   1      28.581   2.523  28.653  0.00  0.00     0.018 C 
ATOM     24  H43 <0> d   1      28.039  -6.537  31.798  0.00  0.00     0.188 HD
ENDROOT
BRANCH   2  25
ATOM     25  O3  <0> d   1      30.255   4.545  28.119  0.00  0.00    -0.389 OA
ATOM     26  H32 <0> d   1      31.053   4.371  27.601  0.00  0.00     0.210 HD
ENDBRANCH   2  25
TORSDOF 1
ENDMDL
MODEL 95
REMARK CAVERDOCK RESULT:      -7.2      0.000      0.000
REMARK CAVERDOCK CONSTRAINTS:       0.0      0.0      0.0      0.0
REMARK CAVERDOCK TUNNEL: 94     -7.2      3.3     95.7
REMARK  1 active torsions:
REMARK  status: ('A' for Active; 'I' for Inactive)
REMARK    1  A    between atoms: C2_2  and  O3_3 
ROOT
ATOM      1  C1  <0> d   1      31.754   4.081  30.075  0.00  0.00     0.046 C 
ATOM      2  C2  <0> d   1      30.323   4.057  29.533  0.00  0.00     0.062 C 
ATOM      3  C4  <0> d   1      29.407   4.960  30.396  0.00  0.00     0.038 C 
ATOM      4  C5  <0> d   1      28.365   4.018  31.059  0.00  0.00     0.009 C 
ATOM      5  C6  <0> d   1      29.077   2.662  31.058  0.00  0.00     0.001 C 
ATOM      6  C8  <0> d   1      28.180   1.442  31.153  0.00  0.00    -0.005 C 
ATOM      7  C10 <0> d   1      27.452   1.429  32.500  0.00  0.00     0.006 C 
ATOM      8  C11 <0> d   1      26.568   0.185  32.563  0.00  0.00     0.006 C 
ATOM      9  C12 <0> d   1      27.420  -1.085  32.458  0.00  0.00     0.000 C 
ATOM     10  C14 <0> d   1      26.449  -2.278  32.452  0.00  0.00     0.067 C 
ATOM     11  C15 <0> d   1      27.210  -3.530  32.107  0.00  0.00     0.062 A 
ATOM     12  N16 <0> d   1      26.854  -4.770  32.286  0.00  0.00    -0.179 NA
ATOM     13  N17 <0> d   1      27.885  -5.593  31.810  0.00  0.00    -0.289 N 
ATOM     14  C18 <0> d   1      28.872  -4.796  31.341  0.00  0.00     0.118 A 
ATOM     15  C19 <0> d   1      28.481  -3.519  31.513  0.00  0.00    -0.014 A 
ATOM     16  C20 <0> d   1      29.222  -2.258  31.160  0.00  0.00     0.052 C 
ATOM     17  C21 <0> d   1      28.251  -1.066  31.173  0.00  0.00    -0.032 C 
ATOM     18  C22 <0> d   1      27.307  -1.158  29.972  0.00  0.00     0.016 C 
ATOM     19  C23 <0> d   1      29.080   0.204  31.059  0.00  0.00    -0.001 C 
ATOM     20  C25 <0> d   1      29.884   0.177  29.763  0.00  0.00     0.007 C 
ATOM     21  C26 <0> d   1      30.685   1.476  29.573  0.00  0.00     0.013 C 
ATOM     22  C27 <0> d   1      29.737   2.656  29.652  0.00  0.00    -0.009 C 
ATOM     23  C28 <0> d   1      28.601   2.475  28.643  0.00  0.00     0.018 C 
ATOM     24  H43 <0> d   1      27.891  -6.562  31.817  0.00  0.00     0.188 HD
ENDROOT
BRANCH   2  25
ATOM     25  O3  <0> d   1      30.305   4.489  28.171  0.00  0.00    -0.389 OA
ATOM     26  H32 <0> d   1      30.314   5.449  28.062  0.00  0.00     0.210 HD
ENDBRANCH   2  25
TORSDOF 1
ENDMDL
MODEL 96
REMARK CAVERDOCK RESULT:      -7.6      0.000      0.000
REMARK CAVERDOCK CONSTRAINTS:       0.0      0.0      0.0      0.0
REMARK CAVERDOCK TUNNEL: 95     -7.6      3.3     96.2
REMARK  1 active torsions:
REMARK  status: ('A' for Active; 'I' for Inactive)
REMARK    1  A    between atoms: C2_2  and  O3_3 
ROOT
ATOM      1  C1  <0> d   1      31.759   4.029  30.117  0.00  0.00     0.046 C 
ATOM      2  C2  <0> d   1      30.326   4.020  29.582  0.00  0.00     0.062 C 
ATOM      3  C4  <0> d   1      29.423   4.932  30.450  0.00  0.00     0.038 C 
ATOM      4  C5  <0> d   1      28.374   4.001  31.118  0.00  0.00     0.009 C 
ATOM      5  C6  <0> d   1      29.072   2.638  31.113  0.00  0.00     0.001 C 
ATOM      6  C8  <0> d   1      28.163   1.427  31.212  0.00  0.00    -0.005 C 
ATOM      7  C10 <0> d   1      27.441   1.422  32.562  0.00  0.00     0.006 C 
ATOM      8  C11 <0> d   1      26.545   0.187  32.629  0.00  0.00     0.006 C 
ATOM      9  C12 <0> d   1      27.382  -1.092  32.519  0.00  0.00     0.000 C 
ATOM     10  C14 <0> d   1      26.399  -2.275  32.518  0.00  0.00     0.067 C 
ATOM     11  C15 <0> d   1      27.144  -3.535  32.170  0.00  0.00     0.062 A 
ATOM     12  N16 <0> d   1      26.777  -4.771  32.349  0.00  0.00    -0.179 NA
ATOM     13  N17 <0> d   1      27.797  -5.604  31.869  0.00  0.00    -0.289 N 
ATOM     14  C18 <0> d   1      28.790  -4.818  31.395  0.00  0.00     0.118 A 
ATOM     15  C19 <0> d   1      28.413  -3.537  31.569  0.00  0.00    -0.014 A 
ATOM     16  C20 <0> d   1      29.166  -2.284  31.213  0.00  0.00     0.052 C 
ATOM     17  C21 <0> d   1      28.207  -1.082  31.231  0.00  0.00    -0.032 C 
ATOM     18  C22 <0> d   1      27.257  -1.163  30.034  0.00  0.00     0.016 C 
ATOM     19  C23 <0> d   1      29.049   0.179  31.113  0.00  0.00    -0.001 C 
ATOM     20  C25 <0> d   1      29.847   0.145  29.814  0.00  0.00     0.007 C 
ATOM     21  C26 <0> d   1      30.660   1.435  29.620  0.00  0.00     0.013 C 
ATOM     22  C27 <0> d   1      29.725   2.624  29.704  0.00  0.00    -0.009 C 
ATOM     23  C28 <0> d   1      28.583   2.456  28.700  0.00  0.00     0.018 C 
ATOM     24  H43 <0> d   1      27.792  -6.574  31.875  0.00  0.00     0.188 HD
ENDROOT
BRANCH   2  25
ATOM     25  O3  <0> d   1      30.305   4.452  28.220  0.00  0.00    -0.389 OA
ATOM     26  H32 <0> d   1      29.786   5.253  28.069  0.00  0.00     0.210 HD
ENDBRANCH   2  25
TORSDOF 1
ENDMDL
MODEL 97
REMARK CAVERDOCK RESULT:      -8.3      0.000      0.000
REMARK CAVERDOCK CONSTRAINTS:       0.0      0.0      0.0      0.0
REMARK CAVERDOCK TUNNEL: 96     -8.3      3.3     97.4
REMARK  1 active torsions:
REMARK  status: ('A' for Active; 'I' for Inactive)
REMARK    1  A    between atoms: C2_2  and  O3_3 
ROOT
ATOM      1  C1  <0> d   1      31.757   3.893  30.266  0.00  0.00     0.046 C 
ATOM      2  C2  <0> d   1      30.328   3.893  29.719  0.00  0.00     0.062 C 
ATOM      3  C4  <0> d   1      29.419   4.793  30.593  0.00  0.00     0.038 C 
ATOM      4  C5  <0> d   1      28.364   3.854  31.239  0.00  0.00     0.009 C 
ATOM      5  C6  <0> d   1      29.061   2.490  31.220  0.00  0.00     0.001 C 
ATOM      6  C8  <0> d   1      28.151   1.279  31.294  0.00  0.00    -0.005 C 
ATOM      7  C10 <0> d   1      27.418   1.254  32.639  0.00  0.00     0.006 C 
ATOM      8  C11 <0> d   1      26.520   0.019  32.681  0.00  0.00     0.006 C 
ATOM      9  C12 <0> d   1      27.358  -1.258  32.559  0.00  0.00     0.000 C 
ATOM     10  C14 <0> d   1      26.374  -2.440  32.533  0.00  0.00     0.067 C 
ATOM     11  C15 <0> d   1      27.122  -3.696  32.173  0.00  0.00     0.062 A 
ATOM     12  N16 <0> d   1      26.753  -4.934  32.332  0.00  0.00    -0.179 NA
ATOM     13  N17 <0> d   1      27.776  -5.761  31.847  0.00  0.00    -0.289 N 
ATOM     14  C18 <0> d   1      28.773  -4.969  31.392  0.00  0.00     0.118 A 
ATOM     15  C19 <0> d   1      28.396  -3.690  31.582  0.00  0.00    -0.014 A 
ATOM     16  C20 <0> d   1      29.152  -2.433  31.250  0.00  0.00     0.052 C 
ATOM     17  C21 <0> d   1      28.193  -1.231  31.278  0.00  0.00    -0.032 C 
ATOM     18  C22 <0> d   1      27.252  -1.294  30.072  0.00  0.00     0.016 C 
ATOM     19  C23 <0> d   1      29.037   0.032  31.185  0.00  0.00    -0.001 C 
ATOM     20  C25 <0> d   1      29.845   0.015  29.891  0.00  0.00     0.007 C 
ATOM     21  C26 <0> d   1      30.661   1.308  29.722  0.00  0.00     0.013 C 
ATOM     22  C27 <0> d   1      29.725   2.496  29.816  0.00  0.00    -0.009 C 
ATOM     23  C28 <0> d   1      28.591   2.343  28.800  0.00  0.00     0.018 C 
ATOM     24  H43 <0> d   1      27.771  -6.731  31.840  0.00  0.00     0.188 HD
ENDROOT
BRANCH   2  25
ATOM     25  O3  <0> d   1      30.318   4.344  28.363  0.00  0.00    -0.389 OA
ATOM     26  H32 <0> d   1      30.999   5.001  28.162  0.00  0.00     0.210 HD
ENDBRANCH   2  25
TORSDOF 1
ENDMDL
MODEL 98
REMARK CAVERDOCK RESULT:      -8.7      0.000      0.000
REMARK CAVERDOCK CONSTRAINTS:       0.0      0.0      0.0      0.0
REMARK CAVERDOCK TUNNEL: 97     -8.7      3.3     98.3
REMARK  1 active torsions:
REMARK  status: ('A' for Active; 'I' for Inactive)
REMARK    1  A    between atoms: C2_2  and  O3_3 
ROOT
ATOM      1  C1  <0> d   1      31.747   3.765  30.237  0.00  0.00     0.046 C 
ATOM      2  C2  <0> d   1      30.317   3.815  29.694  0.00  0.00     0.062 C 
ATOM      3  C4  <0> d   1      29.448   4.760  30.559  0.00  0.00     0.038 C 
ATOM      4  C5  <0> d   1      28.358   3.871  31.219  0.00  0.00     0.009 C 
ATOM      5  C6  <0> d   1      29.000   2.481  31.214  0.00  0.00     0.001 C 
ATOM      6  C8  <0> d   1      28.043   1.308  31.306  0.00  0.00    -0.005 C 
ATOM      7  C10 <0> d   1      27.314   1.328  32.652  0.00  0.00     0.006 C 
ATOM      8  C11 <0> d   1      26.368   0.130  32.711  0.00  0.00     0.006 C 
ATOM      9  C12 <0> d   1      27.153  -1.180  32.603  0.00  0.00     0.000 C 
ATOM     10  C14 <0> d   1      26.123  -2.322  32.594  0.00  0.00     0.067 C 
ATOM     11  C15 <0> d   1      26.819  -3.611  32.246  0.00  0.00     0.062 A 
ATOM     12  N16 <0> d   1      26.401  -4.832  32.421  0.00  0.00    -0.179 NA
ATOM     13  N17 <0> d   1      27.389  -5.705  31.943  0.00  0.00    -0.289 N 
ATOM     14  C18 <0> d   1      28.416  -4.958  31.477  0.00  0.00     0.118 A 
ATOM     15  C19 <0> d   1      28.091  -3.663  31.652  0.00  0.00    -0.014 A 
ATOM     16  C20 <0> d   1      28.895  -2.440  31.303  0.00  0.00     0.052 C 
ATOM     17  C21 <0> d   1      27.985  -1.201  31.319  0.00  0.00    -0.032 C 
ATOM     18  C22 <0> d   1      27.039  -1.241  30.117  0.00  0.00     0.016 C 
ATOM     19  C23 <0> d   1      28.878   0.026  31.209  0.00  0.00    -0.001 C 
ATOM     20  C25 <0> d   1      29.681  -0.039  29.913  0.00  0.00     0.007 C 
ATOM     21  C26 <0> d   1      30.547   1.219  29.727  0.00  0.00     0.013 C 
ATOM     22  C27 <0> d   1      29.660   2.444  29.809  0.00  0.00    -0.009 C 
ATOM     23  C28 <0> d   1      28.517   2.325  28.798  0.00  0.00     0.018 C 
ATOM     24  H43 <0> d   1      27.346  -6.673  31.947  0.00  0.00     0.188 HD
ENDROOT
BRANCH   2  25
ATOM     25  O3  <0> d   1      30.322   4.250  28.333  0.00  0.00    -0.389 OA
ATOM     26  H32 <0> d   1      29.964   3.602  27.711  0.00  0.00     0.210 HD
ENDBRANCH   2  25
TORSDOF 1
ENDMDL
MODEL 99
REMARK CAVERDOCK RESULT:      -9.1      0.000      0.000
REMARK CAVERDOCK CONSTRAINTS:       0.0      0.0      0.0      0.0
REMARK CAVERDOCK TUNNEL: 98     -9.1      3.2     99.3
REMARK  1 active torsions:
REMARK  status: ('A' for Active; 'I' for Inactive)
REMARK    1  A    between atoms: C2_2  and  O3_3 
ROOT
ATOM      1  C1  <0> d   1      31.669   3.769  30.258  0.00  0.00     0.046 C 
ATOM      2  C2  <0> d   1      30.229   3.800  29.743  0.00  0.00     0.062 C 
ATOM      3  C4  <0> d   1      29.366   4.740  30.620  0.00  0.00     0.038 C 
ATOM      4  C5  <0> d   1      28.299   3.843  31.306  0.00  0.00     0.009 C 
ATOM      5  C6  <0> d   1      28.957   2.460  31.297  0.00  0.00     0.001 C 
ATOM      6  C8  <0> d   1      28.015   1.276  31.413  0.00  0.00    -0.005 C 
ATOM      7  C10 <0> d   1      27.312   1.296  32.773  0.00  0.00     0.006 C 
ATOM      8  C11 <0> d   1      26.382   0.088  32.857  0.00  0.00     0.006 C 
ATOM      9  C12 <0> d   1      27.180  -1.215  32.740  0.00  0.00     0.000 C 
ATOM     10  C14 <0> d   1      26.163  -2.368  32.758  0.00  0.00     0.067 C 
ATOM     11  C15 <0> d   1      26.867  -3.651  32.403  0.00  0.00     0.062 A 
ATOM     12  N16 <0> d   1      26.466  -4.875  32.592  0.00  0.00    -0.179 NA
ATOM     13  N17 <0> d   1      27.455  -5.739  32.100  0.00  0.00    -0.289 N 
ATOM     14  C18 <0> d   1      28.463  -4.984  31.610  0.00  0.00     0.118 A 
ATOM     15  C19 <0> d   1      28.127  -3.692  31.785  0.00  0.00    -0.014 A 
ATOM     16  C20 <0> d   1      28.910  -2.462  31.413  0.00  0.00     0.052 C 
ATOM     17  C21 <0> d   1      27.987  -1.233  31.441  0.00  0.00    -0.032 C 
ATOM     18  C22 <0> d   1      27.017  -1.290  30.258  0.00  0.00     0.016 C 
ATOM     19  C23 <0> d   1      28.863   0.003  31.306  0.00  0.00    -0.001 C 
ATOM     20  C25 <0> d   1      29.641  -0.059  29.996  0.00  0.00     0.007 C 
ATOM     21  C26 <0> d   1      30.489   1.207  29.786  0.00  0.00     0.013 C 
ATOM     22  C27 <0> d   1      29.590   2.423  29.878  0.00  0.00    -0.009 C 
ATOM     23  C28 <0> d   1      28.429   2.285  28.891  0.00  0.00     0.018 C 
ATOM     24  H43 <0> d   1      27.422  -6.709  32.110  0.00  0.00     0.188 HD
ENDROOT
BRANCH   2  25
ATOM     25  O3  <0> d   1      30.202   4.228  28.380  0.00  0.00    -0.389 OA
ATOM     26  H32 <0> d   1      30.062   5.178  28.269  0.00  0.00     0.210 HD
ENDBRANCH   2  25
TORSDOF 1
ENDMDL
MODEL 100
REMARK CAVERDOCK RESULT:      -9.8      0.000      0.000
REMARK CAVERDOCK CONSTRAINTS:       0.0      0.0      0.0      0.0
REMARK CAVERDOCK TUNNEL: 99     -9.8      3.3    100.1
REMARK  1 active torsions:
REMARK  status: ('A' for Active; 'I' for Inactive)
REMARK    1  A    between atoms: C2_2  and  O3_3 
ROOT
ATOM      1  C1  <0> d   1      31.511   3.582  30.142  0.00  0.00     0.046 C 
ATOM      2  C2  <0> d   1      30.044   3.596  29.708  0.00  0.00     0.062 C 
ATOM      3  C4  <0> d   1      29.221   4.532  30.628  0.00  0.00     0.038 C 
ATOM      4  C5  <0> d   1      28.204   3.627  31.376  0.00  0.00     0.009 C 
ATOM      5  C6  <0> d   1      28.875   2.251  31.336  0.00  0.00     0.001 C 
ATOM      6  C8  <0> d   1      27.953   1.058  31.509  0.00  0.00    -0.005 C 
ATOM      7  C10 <0> d   1      27.327   1.077  32.907  0.00  0.00     0.006 C 
ATOM      8  C11 <0> d   1      26.415  -0.140  33.048  0.00  0.00     0.006 C 
ATOM      9  C12 <0> d   1      27.219  -1.435  32.892  0.00  0.00     0.000 C 
ATOM     10  C14 <0> d   1      26.217  -2.599  32.971  0.00  0.00     0.067 C 
ATOM     11  C15 <0> d   1      26.913  -3.876  32.583  0.00  0.00     0.062 A 
ATOM     12  N16 <0> d   1      26.536  -5.103  32.799  0.00  0.00    -0.179 NA
ATOM     13  N17 <0> d   1      27.504  -5.959  32.256  0.00  0.00    -0.289 N 
ATOM     14  C18 <0> d   1      28.476  -5.196  31.707  0.00  0.00     0.118 A 
ATOM     15  C19 <0> d   1      28.137  -3.907  31.895  0.00  0.00    -0.014 A 
ATOM     16  C20 <0> d   1      28.885  -2.671  31.475  0.00  0.00     0.052 C 
ATOM     17  C21 <0> d   1      27.952  -1.451  31.549  0.00  0.00    -0.032 C 
ATOM     18  C22 <0> d   1      26.919  -1.524  30.422  0.00  0.00     0.016 C 
ATOM     19  C23 <0> d   1      28.807  -0.207  31.361  0.00  0.00    -0.001 C 
ATOM     20  C25 <0> d   1      29.511  -0.267  30.009  0.00  0.00     0.007 C 
ATOM     21  C26 <0> d   1      30.333   1.006  29.747  0.00  0.00     0.013 C 
ATOM     22  C27 <0> d   1      29.427   2.213  29.884  0.00  0.00    -0.009 C 
ATOM     23  C28 <0> d   1      28.215   2.059  28.964  0.00  0.00     0.018 C 
ATOM     24  H43 <0> d   1      27.482  -6.929  32.272  0.00  0.00     0.188 HD
ENDROOT
BRANCH   2  25
ATOM     25  O3  <0> d   1      29.936   4.017  28.347  0.00  0.00    -0.389 OA
ATOM     26  H32 <0> d   1      29.420   4.826  28.225  0.00  0.00     0.210 HD
ENDBRANCH   2  25
TORSDOF 1
ENDMDL
MODEL 101
REMARK CAVERDOCK RESULT:     -10.3      0.000      0.000
REMARK CAVERDOCK CONSTRAINTS:       0.0      0.0      0.0      0.0
REMARK CAVERDOCK TUNNEL: 100    -10.3      3.3    101.2
REMARK  1 active torsions:
REMARK  status: ('A' for Active; 'I' for Inactive)
REMARK    1  A    between atoms: C2_2  and  O3_3 
ROOT
ATOM      1  C1  <0> d   1      31.426   3.462  30.235  0.00  0.00     0.046 C 
ATOM      2  C2  <0> d   1      29.970   3.464  29.764  0.00  0.00     0.062 C 
ATOM      3  C4  <0> d   1      29.119   4.403  30.655  0.00  0.00     0.038 C 
ATOM      4  C5  <0> d   1      28.089   3.499  31.385  0.00  0.00     0.009 C 
ATOM      5  C6  <0> d   1      28.768   2.126  31.373  0.00  0.00     0.001 C 
ATOM      6  C8  <0> d   1      27.849   0.930  31.534  0.00  0.00    -0.005 C 
ATOM      7  C10 <0> d   1      27.188   0.957  32.916  0.00  0.00     0.006 C 
ATOM      8  C11 <0> d   1      26.279  -0.264  33.044  0.00  0.00     0.006 C 
ATOM      9  C12 <0> d   1      27.094  -1.555  32.920  0.00  0.00     0.000 C 
ATOM     10  C14 <0> d   1      26.096  -2.724  32.984  0.00  0.00     0.067 C 
ATOM     11  C15 <0> d   1      26.809  -4.000  32.624  0.00  0.00     0.062 A 
ATOM     12  N16 <0> d   1      26.434  -5.228  32.842  0.00  0.00    -0.179 NA
ATOM     13  N17 <0> d   1      27.420  -6.084  32.331  0.00  0.00    -0.289 N 
ATOM     14  C18 <0> d   1      28.401  -5.319  31.800  0.00  0.00     0.118 A 
ATOM     15  C19 <0> d   1      28.050  -4.030  31.968  0.00  0.00    -0.014 A 
ATOM     16  C20 <0> d   1      28.802  -2.794  31.556  0.00  0.00     0.052 C 
ATOM     17  C21 <0> d   1      27.861  -1.579  31.596  0.00  0.00    -0.032 C 
ATOM     18  C22 <0> d   1      26.856  -1.667  30.445  0.00  0.00     0.016 C 
ATOM     19  C23 <0> d   1      28.713  -0.332  31.418  0.00  0.00    -0.001 C 
ATOM     20  C25 <0> d   1      29.451  -0.400  30.085  0.00  0.00     0.007 C 
ATOM     21  C26 <0> d   1      30.272   0.876  29.832  0.00  0.00     0.013 C 
ATOM     22  C27 <0> d   1      29.357   2.079  29.937  0.00  0.00    -0.009 C 
ATOM     23  C28 <0> d   1      28.169   1.910  28.988  0.00  0.00     0.018 C 
ATOM     24  H43 <0> d   1      27.403  -7.053  32.355  0.00  0.00     0.188 HD
ENDROOT
BRANCH   2  25
ATOM     25  O3  <0> d   1      29.894   3.873  28.397  0.00  0.00    -0.389 OA
ATOM     26  H32 <0> d   1      29.489   4.741  28.267  0.00  0.00     0.210 HD
ENDBRANCH   2  25
TORSDOF 1
ENDMDL
MODEL 102
REMARK CAVERDOCK RESULT:     -10.5      0.000      0.000
REMARK CAVERDOCK CONSTRAINTS:       0.0      0.0      0.0      0.0
REMARK CAVERDOCK TUNNEL: 101    -10.5      3.2    102.2
REMARK  1 active torsions:
REMARK  status: ('A' for Active; 'I' for Inactive)
REMARK    1  A    between atoms: C2_2  and  O3_3 
ROOT
ATOM      1  C1  <0> d   1      31.453   3.344  30.267  0.00  0.00     0.046 C 
ATOM      2  C2  <0> d   1      29.999   3.356  29.790  0.00  0.00     0.062 C 
ATOM      3  C4  <0> d   1      29.154   4.312  30.668  0.00  0.00     0.038 C 
ATOM      4  C5  <0> d   1      28.111   3.425  31.402  0.00  0.00     0.009 C 
ATOM      5  C6  <0> d   1      28.776   2.046  31.407  0.00  0.00     0.001 C 
ATOM      6  C8  <0> d   1      27.844   0.861  31.576  0.00  0.00    -0.005 C 
ATOM      7  C10 <0> d   1      27.177   0.909  32.954  0.00  0.00     0.006 C 
ATOM      8  C11 <0> d   1      26.256  -0.302  33.091  0.00  0.00     0.006 C 
ATOM      9  C12 <0> d   1      27.058  -1.603  32.983  0.00  0.00     0.000 C 
ATOM     10  C14 <0> d   1      26.049  -2.761  33.054  0.00  0.00     0.067 C 
ATOM     11  C15 <0> d   1      26.750  -4.048  32.711  0.00  0.00     0.062 A 
ATOM     12  N16 <0> d   1      26.361  -5.269  32.939  0.00  0.00    -0.179 NA
ATOM     13  N17 <0> d   1      27.341  -6.140  32.441  0.00  0.00    -0.289 N 
ATOM     14  C18 <0> d   1      28.332  -5.391  31.906  0.00  0.00     0.118 A 
ATOM     15  C19 <0> d   1      27.993  -4.097  32.060  0.00  0.00    -0.014 A 
ATOM     16  C20 <0> d   1      28.760  -2.872  31.639  0.00  0.00     0.052 C 
ATOM     17  C21 <0> d   1      27.830  -1.647  31.663  0.00  0.00    -0.032 C 
ATOM     18  C22 <0> d   1      26.830  -1.737  30.508  0.00  0.00     0.016 C 
ATOM     19  C23 <0> d   1      28.696  -0.410  31.477  0.00  0.00    -0.001 C 
ATOM     20  C25 <0> d   1      29.439  -0.499  30.148  0.00  0.00     0.007 C 
ATOM     21  C26 <0> d   1      30.274   0.765  29.886  0.00  0.00     0.013 C 
ATOM     22  C27 <0> d   1      29.371   1.979  29.974  0.00  0.00    -0.009 C 
ATOM     23  C28 <0> d   1      28.185   1.812  29.022  0.00  0.00     0.018 C 
ATOM     24  H43 <0> d   1      27.314  -7.109  32.475  0.00  0.00     0.188 HD
ENDROOT
BRANCH   2  25
ATOM     25  O3  <0> d   1      29.933   3.751  28.418  0.00  0.00    -0.389 OA
ATOM     26  H32 <0> d   1      29.119   4.216  28.182  0.00  0.00     0.210 HD
ENDBRANCH   2  25
TORSDOF 1
ENDMDL
MODEL 103
REMARK CAVERDOCK RESULT:      -9.3      0.000      0.000
REMARK CAVERDOCK CONSTRAINTS:       0.0      0.0      0.0      0.0
REMARK CAVERDOCK TUNNEL: 102     -9.3      3.3    103.1
REMARK  1 active torsions:
REMARK  status: ('A' for Active; 'I' for Inactive)
REMARK    1  A    between atoms: C2_2  and  O3_3 
ROOT
ATOM      1  C1  <0> d   1      27.586  -5.521  30.827  0.00  0.00     0.046 C 
ATOM      2  C2  <0> d   1      27.128  -4.839  32.118  0.00  0.00     0.062 C 
ATOM      3  C4  <0> d   1      25.582  -4.755  32.160  0.00  0.00     0.038 C 
ATOM      4  C5  <0> d   1      25.225  -3.244  32.129  0.00  0.00     0.009 C 
ATOM      5  C6  <0> d   1      26.455  -2.614  31.469  0.00  0.00     0.001 C 
ATOM      6  C8  <0> d   1      26.670  -1.137  31.742  0.00  0.00    -0.005 C 
ATOM      7  C10 <0> d   1      25.522  -0.319  31.143  0.00  0.00     0.006 C 
ATOM      8  C11 <0> d   1      25.778   1.159  31.428  0.00  0.00     0.006 C 
ATOM      9  C12 <0> d   1      27.089   1.613  30.779  0.00  0.00     0.000 C 
ATOM     10  C14 <0> d   1      27.304   3.083  31.178  0.00  0.00     0.067 C 
ATOM     11  C15 <0> d   1      28.690   3.506  30.772  0.00  0.00     0.062 A 
ATOM     12  N16 <0> d   1      29.166   4.711  30.646  0.00  0.00    -0.179 NA
ATOM     13  N17 <0> d   1      30.506   4.613  30.246  0.00  0.00    -0.289 N 
ATOM     14  C18 <0> d   1      30.814   3.300  30.138  0.00  0.00     0.118 A 
ATOM     15  C19 <0> d   1      29.711   2.596  30.456  0.00  0.00    -0.014 A 
ATOM     16  C20 <0> d   1      29.531   1.102  30.485  0.00  0.00     0.052 C 
ATOM     17  C21 <0> d   1      28.255   0.750  31.266  0.00  0.00    -0.032 C 
ATOM     18  C22 <0> d   1      28.475   1.015  32.758  0.00  0.00     0.016 C 
ATOM     19  C23 <0> d   1      27.982  -0.731  31.058  0.00  0.00    -0.001 C 
ATOM     20  C25 <0> d   1      29.168  -1.548  31.564  0.00  0.00     0.007 C 
ATOM     21  C26 <0> d   1      28.904  -3.057  31.437  0.00  0.00     0.013 C 
ATOM     22  C27 <0> d   1      27.612  -3.394  32.152  0.00  0.00    -0.009 C 
ATOM     23  C28 <0> d   1      27.675  -2.896  33.597  0.00  0.00     0.018 C 
ATOM     24  H43 <0> d   1      31.108   5.355  30.077  0.00  0.00     0.188 HD
ENDROOT
BRANCH   2  25
ATOM     25  O3  <0> d   1      27.618  -5.553  33.254  0.00  0.00    -0.389 OA
ATOM     26  H32 <0> d   1      28.517  -5.893  33.147  0.00  0.00     0.210 HD
ENDBRANCH   2  25
TORSDOF 1
ENDMDL
MODEL 104
REMARK CAVERDOCK RESULT:     -11.0      0.000      0.000
REMARK CAVERDOCK CONSTRAINTS:       0.0      0.0      0.0      0.0
REMARK CAVERDOCK TUNNEL: 103    -11.0      3.3    104.3
REMARK  1 active torsions:
REMARK  status: ('A' for Active; 'I' for Inactive)
REMARK    1  A    between atoms: C2_2  and  O3_3 
ROOT
ATOM      1  C1  <0> d   1      31.204   3.130  30.240  0.00  0.00     0.046 C 
ATOM      2  C2  <0> d   1      29.724   3.160  29.854  0.00  0.00     0.062 C 
ATOM      3  C4  <0> d   1      28.953   4.150  30.762  0.00  0.00     0.038 C 
ATOM      4  C5  <0> d   1      27.943   3.299  31.579  0.00  0.00     0.009 C 
ATOM      5  C6  <0> d   1      28.582   1.907  31.572  0.00  0.00     0.001 C 
ATOM      6  C8  <0> d   1      27.641   0.744  31.824  0.00  0.00    -0.005 C 
ATOM      7  C10 <0> d   1      27.063   0.833  33.240  0.00  0.00     0.006 C 
ATOM      8  C11 <0> d   1      26.131  -0.357  33.460  0.00  0.00     0.006 C 
ATOM      9  C12 <0> d   1      26.901  -1.675  33.330  0.00  0.00     0.000 C 
ATOM     10  C14 <0> d   1      25.877  -2.811  33.489  0.00  0.00     0.067 C 
ATOM     11  C15 <0> d   1      26.532  -4.118  33.130  0.00  0.00     0.062 A 
ATOM     12  N16 <0> d   1      26.137  -5.327  33.409  0.00  0.00    -0.179 NA
ATOM     13  N17 <0> d   1      27.068  -6.227  32.869  0.00  0.00    -0.289 N 
ATOM     14  C18 <0> d   1      28.037  -5.508  32.258  0.00  0.00     0.118 A 
ATOM     15  C19 <0> d   1      27.731  -4.205  32.405  0.00  0.00    -0.014 A 
ATOM     16  C20 <0> d   1      28.492  -3.004  31.911  0.00  0.00     0.052 C 
ATOM     17  C21 <0> d   1      27.588  -1.761  31.966  0.00  0.00    -0.032 C 
ATOM     18  C22 <0> d   1      26.516  -1.855  30.877  0.00  0.00     0.016 C 
ATOM     19  C23 <0> d   1      28.462  -0.545  31.699  0.00  0.00    -0.001 C 
ATOM     20  C25 <0> d   1      29.119  -0.675  30.329  0.00  0.00     0.007 C 
ATOM     21  C26 <0> d   1      29.958   0.568  29.988  0.00  0.00     0.013 C 
ATOM     22  C27 <0> d   1      29.085   1.800  30.107  0.00  0.00    -0.009 C 
ATOM     23  C28 <0> d   1      27.839   1.636  29.234  0.00  0.00     0.018 C 
ATOM     24  H43 <0> d   1      27.026  -7.194  32.925  0.00  0.00     0.188 HD
ENDROOT
BRANCH   2  25
ATOM     25  O3  <0> d   1      29.580   3.529  28.481  0.00  0.00    -0.389 OA
ATOM     26  H32 <0> d   1      28.679   3.437  28.142  0.00  0.00     0.210 HD
ENDBRANCH   2  25
TORSDOF 1
ENDMDL
MODEL 105
REMARK CAVERDOCK RESULT:      -9.7      0.000      0.000
REMARK CAVERDOCK CONSTRAINTS:       0.1      0.0      0.0      0.0
REMARK CAVERDOCK TUNNEL: 104     -9.7      3.3    105.1
REMARK  1 active torsions:
REMARK  status: ('A' for Active; 'I' for Inactive)
REMARK    1  A    between atoms: C2_2  and  O3_3 
ROOT
ATOM      1  C1  <0> d   1      27.422  -5.754  31.171  0.00  0.00     0.046 C 
ATOM      2  C2  <0> d   1      26.910  -5.012  32.408  0.00  0.00     0.062 C 
ATOM      3  C4  <0> d   1      25.364  -4.921  32.377  0.00  0.00     0.038 C 
ATOM      4  C5  <0> d   1      25.016  -3.411  32.261  0.00  0.00     0.009 C 
ATOM      5  C6  <0> d   1      26.278  -2.816  31.629  0.00  0.00     0.001 C 
ATOM      6  C8  <0> d   1      26.489  -1.329  31.843  0.00  0.00    -0.005 C 
ATOM      7  C10 <0> d   1      25.373  -0.536  31.157  0.00  0.00     0.006 C 
ATOM      8  C11 <0> d   1      25.623   0.953  31.385  0.00  0.00     0.006 C 
ATOM      9  C12 <0> d   1      26.965   1.373  30.775  0.00  0.00     0.000 C 
ATOM     10  C14 <0> d   1      27.169   2.858  31.117  0.00  0.00     0.067 C 
ATOM     11  C15 <0> d   1      28.574   3.258  30.755  0.00  0.00     0.062 A 
ATOM     12  N16 <0> d   1      29.061   4.455  30.595  0.00  0.00    -0.179 NA
ATOM     13  N17 <0> d   1      30.418   4.334  30.261  0.00  0.00    -0.289 N 
ATOM     14  C18 <0> d   1      30.723   3.017  30.227  0.00  0.00     0.118 A 
ATOM     15  C19 <0> d   1      29.604   2.331  30.526  0.00  0.00    -0.014 A 
ATOM     16  C20 <0> d   1      29.415   0.841  30.615  0.00  0.00     0.052 C 
ATOM     17  C21 <0> d   1      28.103   0.530  31.354  0.00  0.00    -0.032 C 
ATOM     18  C22 <0> d   1      28.257   0.861  32.840  0.00  0.00     0.016 C 
ATOM     19  C23 <0> d   1      27.832  -0.959  31.202  0.00  0.00    -0.001 C 
ATOM     20  C25 <0> d   1      28.989  -1.755  31.797  0.00  0.00     0.007 C 
ATOM     21  C26 <0> d   1      28.725  -3.268  31.727  0.00  0.00     0.013 C 
ATOM     22  C27 <0> d   1      27.399  -3.568  32.397  0.00  0.00    -0.009 C 
ATOM     23  C28 <0> d   1      27.400  -3.005  33.820  0.00  0.00     0.018 C 
ATOM     24  H43 <0> d   1      31.030   5.066  30.085  0.00  0.00     0.188 HD
ENDROOT
BRANCH   2  25
ATOM     25  O3  <0> d   1      27.345  -5.674  33.597  0.00  0.00    -0.389 OA
ATOM     26  H32 <0> d   1      27.442  -6.631  33.500  0.00  0.00     0.210 HD
ENDBRANCH   2  25
TORSDOF 1
ENDMDL
MODEL 106
REMARK CAVERDOCK RESULT:      -9.8      0.000      0.000
REMARK CAVERDOCK CONSTRAINTS:       0.0      0.0      0.0      0.0
REMARK CAVERDOCK TUNNEL: 105     -9.8      3.3    106.5
REMARK  1 active torsions:
REMARK  status: ('A' for Active; 'I' for Inactive)
REMARK    1  A    between atoms: C2_2  and  O3_3 
ROOT
ATOM      1  C1  <0> d   1      27.318  -5.765  31.454  0.00  0.00     0.046 C 
ATOM      2  C2  <0> d   1      26.863  -4.988  32.691  0.00  0.00     0.062 C 
ATOM      3  C4  <0> d   1      25.319  -4.879  32.719  0.00  0.00     0.038 C 
ATOM      4  C5  <0> d   1      24.984  -3.369  32.580  0.00  0.00     0.009 C 
ATOM      5  C6  <0> d   1      26.226  -2.804  31.885  0.00  0.00     0.001 C 
ATOM      6  C8  <0> d   1      26.462  -1.315  32.056  0.00  0.00    -0.005 C 
ATOM      7  C10 <0> d   1      25.329  -0.525  31.395  0.00  0.00     0.006 C 
ATOM      8  C11 <0> d   1      25.605   0.966  31.579  0.00  0.00     0.006 C 
ATOM      9  C12 <0> d   1      26.926   1.355  30.907  0.00  0.00     0.000 C 
ATOM     10  C14 <0> d   1      27.160   2.845  31.205  0.00  0.00     0.067 C 
ATOM     11  C15 <0> d   1      28.555   3.220  30.778  0.00  0.00     0.062 A 
ATOM     12  N16 <0> d   1      29.048   4.406  30.571  0.00  0.00    -0.179 NA
ATOM     13  N17 <0> d   1      30.389   4.261  30.187  0.00  0.00    -0.289 N 
ATOM     14  C18 <0> d   1      30.678   2.940  30.172  0.00  0.00     0.118 A 
ATOM     15  C19 <0> d   1      29.564   2.275  30.531  0.00  0.00    -0.014 A 
ATOM     16  C20 <0> d   1      29.362   0.790  30.663  0.00  0.00     0.052 C 
ATOM     17  C21 <0> d   1      28.076   0.512  31.460  0.00  0.00    -0.032 C 
ATOM     18  C22 <0> d   1      28.293   0.876  32.931  0.00  0.00     0.016 C 
ATOM     19  C23 <0> d   1      27.783  -0.977  31.354  0.00  0.00    -0.001 C 
ATOM     20  C25 <0> d   1      28.954  -1.773  31.922  0.00  0.00     0.007 C 
ATOM     21  C26 <0> d   1      28.669  -3.284  31.899  0.00  0.00     0.013 C 
ATOM     22  C27 <0> d   1      27.368  -3.552  32.627  0.00  0.00    -0.009 C 
ATOM     23  C28 <0> d   1      27.431  -2.956  34.035  0.00  0.00     0.018 C 
ATOM     24  H43 <0> d   1      31.002   4.980  29.970  0.00  0.00     0.188 HD
ENDROOT
BRANCH   2  25
ATOM     25  O3  <0> d   1      27.338  -5.629  33.877  0.00  0.00    -0.389 OA
ATOM     26  H32 <0> d   1      27.416  -5.038  34.639  0.00  0.00     0.210 HD
ENDBRANCH   2  25
TORSDOF 1
ENDMDL
MODEL 107
REMARK CAVERDOCK RESULT:     -11.2      0.000      0.000
REMARK CAVERDOCK CONSTRAINTS:       0.0      0.0      0.0      0.0
REMARK CAVERDOCK TUNNEL: 106    -11.2      3.3    107.2
REMARK  1 active torsions:
REMARK  status: ('A' for Active; 'I' for Inactive)
REMARK    1  A    between atoms: C2_2  and  O3_3 
ROOT
ATOM      1  C1  <0> d   1      31.032   2.725  30.263  0.00  0.00     0.046 C 
ATOM      2  C2  <0> d   1      29.542   2.784  29.922  0.00  0.00     0.062 C 
ATOM      3  C4  <0> d   1      28.824   3.814  30.828  0.00  0.00     0.038 C 
ATOM      4  C5  <0> d   1      27.818   3.009  31.695  0.00  0.00     0.009 C 
ATOM      5  C6  <0> d   1      28.422   1.601  31.703  0.00  0.00     0.001 C 
ATOM      6  C8  <0> d   1      27.461   0.469  32.011  0.00  0.00    -0.005 C 
ATOM      7  C10 <0> d   1      26.929   0.605  33.441  0.00  0.00     0.006 C 
ATOM      8  C11 <0> d   1      25.974  -0.555  33.717  0.00  0.00     0.006 C 
ATOM      9  C12 <0> d   1      26.707  -1.895  33.596  0.00  0.00     0.000 C 
ATOM     10  C14 <0> d   1      25.661  -3.001  33.813  0.00  0.00     0.067 C 
ATOM     11  C15 <0> d   1      26.272  -4.332  33.466  0.00  0.00     0.062 A 
ATOM     12  N16 <0> d   1      25.856  -5.524  33.785  0.00  0.00    -0.179 NA
ATOM     13  N17 <0> d   1      26.747  -6.459  33.240  0.00  0.00    -0.289 N 
ATOM     14  C18 <0> d   1      27.714  -5.779  32.583  0.00  0.00     0.118 A 
ATOM     15  C19 <0> d   1      27.446  -4.466  32.707  0.00  0.00    -0.014 A 
ATOM     16  C20 <0> d   1      28.220  -3.297  32.162  0.00  0.00     0.052 C 
ATOM     17  C21 <0> d   1      27.350  -2.030  32.214  0.00  0.00    -0.032 C 
ATOM     18  C22 <0> d   1      26.243  -2.122  31.161  0.00  0.00     0.016 C 
ATOM     19  C23 <0> d   1      28.246  -0.844  31.892  0.00  0.00    -0.001 C 
ATOM     20  C25 <0> d   1      28.857  -1.023  30.506  0.00  0.00     0.007 C 
ATOM     21  C26 <0> d   1      29.716   0.190  30.111  0.00  0.00     0.013 C 
ATOM     22  C27 <0> d   1      28.877   1.447  30.226  0.00  0.00    -0.009 C 
ATOM     23  C28 <0> d   1      27.601   1.295  29.395  0.00  0.00     0.018 C 
ATOM     24  H43 <0> d   1      26.683  -7.423  33.321  0.00  0.00     0.188 HD
ENDROOT
BRANCH   2  25
ATOM     25  O3  <0> d   1      29.365   3.124  28.545  0.00  0.00    -0.389 OA
ATOM     26  H32 <0> d   1      30.035   3.729  28.200  0.00  0.00     0.210 HD
ENDBRANCH   2  25
TORSDOF 1
ENDMDL
MODEL 108
REMARK CAVERDOCK RESULT:      -9.5      0.000      0.000
REMARK CAVERDOCK CONSTRAINTS:       0.0      0.0      0.0      0.0
REMARK CAVERDOCK TUNNEL: 107     -9.5      3.3    108.3
REMARK  1 active torsions:
REMARK  status: ('A' for Active; 'I' for Inactive)
REMARK    1  A    between atoms: C2_2  and  O3_3 
ROOT
ATOM      1  C1  <0> d   1      27.700  -4.935  34.686  0.00  0.00     0.046 C 
ATOM      2  C2  <0> d   1      26.562  -4.616  33.715  0.00  0.00     0.062 C 
ATOM      3  C4  <0> d   1      26.570  -5.614  32.531  0.00  0.00     0.038 C 
ATOM      4  C5  <0> d   1      26.876  -4.780  31.257  0.00  0.00     0.009 C 
ATOM      5  C6  <0> d   1      27.609  -3.557  31.816  0.00  0.00     0.001 C 
ATOM      6  C8  <0> d   1      27.597  -2.319  30.938  0.00  0.00    -0.005 C 
ATOM      7  C10 <0> d   1      28.357  -2.590  29.637  0.00  0.00     0.006 C 
ATOM      8  C11 <0> d   1      28.332  -1.322  28.786  0.00  0.00     0.006 C 
ATOM      9  C12 <0> d   1      29.021  -0.168  29.521  0.00  0.00     0.000 C 
ATOM     10  C14 <0> d   1      28.883   1.079  28.630  0.00  0.00     0.067 C 
ATOM     11  C15 <0> d   1      29.326   2.290  29.407  0.00  0.00     0.062 A 
ATOM     12  N16 <0> d   1      29.652   3.467  28.956  0.00  0.00    -0.179 NA
ATOM     13  N17 <0> d   1      29.997   4.273  30.050  0.00  0.00    -0.289 N 
ATOM     14  C18 <0> d   1      29.864   3.532  31.173  0.00  0.00     0.118 A 
ATOM     15  C19 <0> d   1      29.453   2.304  30.805  0.00  0.00    -0.014 A 
ATOM     16  C20 <0> d   1      29.164   1.113  31.677  0.00  0.00     0.052 C 
ATOM     17  C21 <0> d   1      28.362   0.070  30.881  0.00  0.00    -0.032 C 
ATOM     18  C22 <0> d   1      26.936   0.580  30.656  0.00  0.00     0.016 C 
ATOM     19  C23 <0> d   1      28.311  -1.203  31.711  0.00  0.00    -0.001 C 
ATOM     20  C25 <0> d   1      27.642  -0.915  33.051  0.00  0.00     0.007 C 
ATOM     21  C26 <0> d   1      27.505  -2.193  33.896  0.00  0.00     0.013 C 
ATOM     22  C27 <0> d   1      26.773  -3.243  33.086  0.00  0.00    -0.009 C 
ATOM     23  C28 <0> d   1      25.437  -2.680  32.597  0.00  0.00     0.018 C 
ATOM     24  H43 <0> d   1      30.281   5.200  30.010  0.00  0.00     0.188 HD
ENDROOT
BRANCH   2  25
ATOM     25  O3  <0> d   1      25.306  -4.662  34.395  0.00  0.00    -0.389 OA
ATOM     26  H32 <0> d   1      25.229  -5.386  35.031  0.00  0.00     0.210 HD
ENDBRANCH   2  25
TORSDOF 1
ENDMDL
MODEL 109
REMARK CAVERDOCK RESULT:     -11.2      0.000      0.000
REMARK CAVERDOCK CONSTRAINTS:       0.0      0.0      0.0      0.0
REMARK CAVERDOCK TUNNEL: 108    -11.2      3.3    109.5
REMARK  1 active torsions:
REMARK  status: ('A' for Active; 'I' for Inactive)
REMARK    1  A    between atoms: C2_2  and  O3_3 
ROOT
ATOM      1  C1  <0> d   1      30.860   2.587  30.331  0.00  0.00     0.046 C 
ATOM      2  C2  <0> d   1      29.359   2.652  30.041  0.00  0.00     0.062 C 
ATOM      3  C4  <0> d   1      28.678   3.685  30.974  0.00  0.00     0.038 C 
ATOM      4  C5  <0> d   1      27.699   2.883  31.875  0.00  0.00     0.009 C 
ATOM      5  C6  <0> d   1      28.297   1.472  31.860  0.00  0.00     0.001 C 
ATOM      6  C8  <0> d   1      27.342   0.344  32.200  0.00  0.00    -0.005 C 
ATOM      7  C10 <0> d   1      26.861   0.481  33.648  0.00  0.00     0.006 C 
ATOM      8  C11 <0> d   1      25.912  -0.675  33.957  0.00  0.00     0.006 C 
ATOM      9  C12 <0> d   1      26.635  -2.018  33.809  0.00  0.00     0.000 C 
ATOM     10  C14 <0> d   1      25.591  -3.120  34.061  0.00  0.00     0.067 C 
ATOM     11  C15 <0> d   1      26.184  -4.453  33.692  0.00  0.00     0.062 A 
ATOM     12  N16 <0> d   1      25.774  -5.643  34.025  0.00  0.00    -0.179 NA
ATOM     13  N17 <0> d   1      26.642  -6.582  33.447  0.00  0.00    -0.289 N 
ATOM     14  C18 <0> d   1      27.588  -5.906  32.757  0.00  0.00     0.118 A 
ATOM     15  C19 <0> d   1      27.330  -4.591  32.892  0.00  0.00    -0.014 A 
ATOM     16  C20 <0> d   1      28.090  -3.425  32.321  0.00  0.00     0.052 C 
ATOM     17  C21 <0> d   1      27.228  -2.155  32.405  0.00  0.00    -0.032 C 
ATOM     18  C22 <0> d   1      26.084  -2.241  31.391  0.00  0.00     0.016 C 
ATOM     19  C23 <0> d   1      28.117  -0.972  32.053  0.00  0.00    -0.001 C 
ATOM     20  C25 <0> d   1      28.678  -1.152  30.646  0.00  0.00     0.007 C 
ATOM     21  C26 <0> d   1      29.528   0.058  30.222  0.00  0.00     0.013 C 
ATOM     22  C27 <0> d   1      28.699   1.318  30.368  0.00  0.00    -0.009 C 
ATOM     23  C28 <0> d   1      27.394   1.172  29.582  0.00  0.00     0.018 C 
ATOM     24  H43 <0> d   1      26.576  -7.546  33.529  0.00  0.00     0.188 HD
ENDROOT
BRANCH   2  25
ATOM     25  O3  <0> d   1      29.135   2.995  28.672  0.00  0.00    -0.389 OA
ATOM     26  H32 <0> d   1      28.213   2.913  28.392  0.00  0.00     0.210 HD
ENDBRANCH   2  25
TORSDOF 1
ENDMDL
MODEL 110
REMARK CAVERDOCK RESULT:     -10.1      0.000      0.000
REMARK CAVERDOCK CONSTRAINTS:       0.0      0.0      0.0      0.0
REMARK CAVERDOCK TUNNEL: 109    -10.1      3.3    110.1
REMARK  1 active torsions:
REMARK  status: ('A' for Active; 'I' for Inactive)
REMARK    1  A    between atoms: C2_2  and  O3_3 
ROOT
ATOM      1  C1  <0> d   1      27.077  -4.983  34.807  0.00  0.00     0.046 C 
ATOM      2  C2  <0> d   1      26.437  -4.940  33.418  0.00  0.00     0.062 C 
ATOM      3  C4  <0> d   1      27.206  -5.866  32.444  0.00  0.00     0.038 C 
ATOM      4  C5  <0> d   1      27.822  -4.943  31.357  0.00  0.00     0.009 C 
ATOM      5  C6  <0> d   1      27.911  -3.589  32.067  0.00  0.00     0.001 C 
ATOM      6  C8  <0> d   1      27.979  -2.371  31.166  0.00  0.00    -0.005 C 
ATOM      7  C10 <0> d   1      29.272  -2.396  30.344  0.00  0.00     0.006 C 
ATOM      8  C11 <0> d   1      29.309  -1.153  29.458  0.00  0.00     0.006 C 
ATOM      9  C12 <0> d   1      29.301   0.118  30.314  0.00  0.00     0.000 C 
ATOM     10  C14 <0> d   1      29.263   1.312  29.346  0.00  0.00     0.067 C 
ATOM     11  C15 <0> d   1      29.010   2.573  30.128  0.00  0.00     0.062 A 
ATOM     12  N16 <0> d   1      29.200   3.807  29.761  0.00  0.00    -0.179 NA
ATOM     13  N17 <0> d   1      28.822   4.642  30.822  0.00  0.00    -0.289 N 
ATOM     14  C18 <0> d   1      28.400   3.858  31.840  0.00  0.00     0.118 A 
ATOM     15  C19 <0> d   1      28.506   2.577  31.439  0.00  0.00    -0.014 A 
ATOM     16  C20 <0> d   1      28.169   1.326  32.203  0.00  0.00     0.052 C 
ATOM     17  C21 <0> d   1      28.079   0.136  31.233  0.00  0.00    -0.032 C 
ATOM     18  C22 <0> d   1      26.817   0.265  30.376  0.00  0.00     0.016 C 
ATOM     19  C23 <0> d   1      27.985  -1.132  32.069  0.00  0.00    -0.001 C 
ATOM     20  C25 <0> d   1      26.751  -1.068  32.963  0.00  0.00     0.007 C 
ATOM     21  C26 <0> d   1      26.579  -2.362  33.775  0.00  0.00     0.013 C 
ATOM     22  C27 <0> d   1      26.556  -3.541  32.824  0.00  0.00    -0.009 C 
ATOM     23  C28 <0> d   1      25.475  -3.329  31.762  0.00  0.00     0.018 C 
ATOM     24  H43 <0> d   1      28.858   5.611  30.827  0.00  0.00     0.188 HD
ENDROOT
BRANCH   2  25
ATOM     25  O3  <0> d   1      25.064  -5.331  33.496  0.00  0.00    -0.389 OA
ATOM     26  H32 <0> d   1      24.925  -6.205  33.884  0.00  0.00     0.210 HD
ENDBRANCH   2  25
TORSDOF 1
ENDMDL
MODEL 111
REMARK CAVERDOCK RESULT:     -10.9      0.000      0.000
REMARK CAVERDOCK CONSTRAINTS:       0.0      0.0      0.0      0.0
REMARK CAVERDOCK TUNNEL: 110    -10.9      3.3    111.1
REMARK  1 active torsions:
REMARK  status: ('A' for Active; 'I' for Inactive)
REMARK    1  A    between atoms: C2_2  and  O3_3 
ROOT
ATOM      1  C1  <0> d   1      30.827   2.377  30.630  0.00  0.00     0.046 C 
ATOM      2  C2  <0> d   1      29.373   2.405  30.154  0.00  0.00     0.062 C 
ATOM      3  C4  <0> d   1      28.575   3.479  30.932  0.00  0.00     0.038 C 
ATOM      4  C5  <0> d   1      27.497   2.717  31.751  0.00  0.00     0.009 C 
ATOM      5  C6  <0> d   1      28.102   1.317  31.893  0.00  0.00     0.001 C 
ATOM      6  C8  <0> d   1      27.120   0.196  32.179  0.00  0.00    -0.005 C 
ATOM      7  C10 <0> d   1      26.462   0.410  33.545  0.00  0.00     0.006 C 
ATOM      8  C11 <0> d   1      25.490  -0.740  33.802  0.00  0.00     0.006 C 
ATOM      9  C12 <0> d   1      26.234  -2.079  33.823  0.00  0.00     0.000 C 
ATOM     10  C14 <0> d   1      25.175  -3.179  34.009  0.00  0.00     0.067 C 
ATOM     11  C15 <0> d   1      25.818  -4.523  33.796  0.00  0.00     0.062 A 
ATOM     12  N16 <0> d   1      25.378  -5.698  34.144  0.00  0.00    -0.179 NA
ATOM     13  N17 <0> d   1      26.317  -6.655  33.735  0.00  0.00    -0.289 N 
ATOM     14  C18 <0> d   1      27.337  -6.007  33.129  0.00  0.00     0.118 A 
ATOM     15  C19 <0> d   1      27.055  -4.691  33.153  0.00  0.00    -0.014 A 
ATOM     16  C20 <0> d   1      27.873  -3.549  32.613  0.00  0.00     0.052 C 
ATOM     17  C21 <0> d   1      26.998  -2.288  32.514  0.00  0.00    -0.032 C 
ATOM     18  C22 <0> d   1      25.990  -2.448  31.374  0.00  0.00     0.016 C 
ATOM     19  C23 <0> d   1      27.915  -1.115  32.206  0.00  0.00    -0.001 C 
ATOM     20  C25 <0> d   1      28.649  -1.368  30.893  0.00  0.00     0.007 C 
ATOM     21  C26 <0> d   1      29.536  -0.173  30.506  0.00  0.00     0.013 C 
ATOM     22  C27 <0> d   1      28.687   1.082  30.474  0.00  0.00    -0.009 C 
ATOM     23  C28 <0> d   1      27.491   0.873  29.542  0.00  0.00     0.018 C 
ATOM     24  H43 <0> d   1      26.248  -7.614  33.865  0.00  0.00     0.188 HD
ENDROOT
BRANCH   2  25
ATOM     25  O3  <0> d   1      29.319   2.665  28.750  0.00  0.00    -0.389 OA
ATOM     26  H32 <0> d   1      28.421   2.740  28.398  0.00  0.00     0.210 HD
ENDBRANCH   2  25
TORSDOF 1
ENDMDL
MODEL 112
REMARK CAVERDOCK RESULT:     -10.6      0.000      0.000
REMARK CAVERDOCK CONSTRAINTS:       0.0      0.0      0.0      0.0
REMARK CAVERDOCK TUNNEL: 111    -10.6      3.3    112.5
REMARK  1 active torsions:
REMARK  status: ('A' for Active; 'I' for Inactive)
REMARK    1  A    between atoms: C2_2  and  O3_3 
ROOT
ATOM      1  C1  <0> d   1      27.215   1.378  27.902  0.00  0.00     0.046 C 
ATOM      2  C2  <0> d   1      28.262   1.308  29.016  0.00  0.00     0.062 C 
ATOM      3  C4  <0> d   1      29.611   0.796  28.453  0.00  0.00     0.038 C 
ATOM      4  C5  <0> d   1      29.885  -0.567  29.146  0.00  0.00     0.009 C 
ATOM      5  C6  <0> d   1      28.484  -1.036  29.549  0.00  0.00     0.001 C 
ATOM      6  C8  <0> d   1      28.422  -2.050  30.675  0.00  0.00    -0.005 C 
ATOM      7  C10 <0> d   1      29.093  -3.357  30.242  0.00  0.00     0.006 C 
ATOM      8  C11 <0> d   1      29.003  -4.355  31.395  0.00  0.00     0.006 C 
ATOM      9  C12 <0> d   1      27.539  -4.650  31.737  0.00  0.00     0.000 C 
ATOM     10  C14 <0> d   1      27.543  -5.597  32.949  0.00  0.00     0.067 C 
ATOM     11  C15 <0> d   1      26.140  -5.726  33.478  0.00  0.00     0.062 A 
ATOM     12  N16 <0> d   1      25.653  -6.634  34.274  0.00  0.00    -0.179 NA
ATOM     13  N17 <0> d   1      24.299  -6.345  34.491  0.00  0.00    -0.289 N 
ATOM     14  C18 <0> d   1      23.993  -5.228  33.792  0.00  0.00     0.118 A 
ATOM     15  C19 <0> d   1      25.111  -4.826  33.157  0.00  0.00    -0.014 A 
ATOM     16  C20 <0> d   1      25.297  -3.640  32.250  0.00  0.00     0.052 C 
ATOM     17  C21 <0> d   1      26.797  -3.355  32.074  0.00  0.00    -0.032 C 
ATOM     18  C22 <0> d   1      27.368  -2.781  33.372  0.00  0.00     0.016 C 
ATOM     19  C23 <0> d   1      26.941  -2.322  30.967  0.00  0.00    -0.001 C 
ATOM     20  C25 <0> d   1      26.190  -1.050  31.350  0.00  0.00     0.007 C 
ATOM     21  C26 <0> d   1      26.368   0.048  30.289  0.00  0.00     0.013 C 
ATOM     22  C27 <0> d   1      27.848   0.284  30.066  0.00  0.00    -0.009 C 
ATOM     23  C28 <0> d   1      28.528   0.597  31.401  0.00  0.00     0.018 C 
ATOM     24  H43 <0> d   1      23.687  -6.856  35.044  0.00  0.00     0.188 HD
ENDROOT
BRANCH   2  25
ATOM     25  O3  <0> d   1      28.430   2.594  29.617  0.00  0.00    -0.389 OA
ATOM     26  H32 <0> d   1      28.409   2.582  30.583  0.00  0.00     0.210 HD
ENDBRANCH   2  25
TORSDOF 1
ENDMDL
MODEL 113
REMARK CAVERDOCK RESULT:     -11.2      0.000      0.000
REMARK CAVERDOCK CONSTRAINTS:       0.0      0.0      0.0      0.0
REMARK CAVERDOCK TUNNEL: 112    -11.2      3.3    113.1
REMARK  1 active torsions:
REMARK  status: ('A' for Active; 'I' for Inactive)
REMARK    1  A    between atoms: C2_2  and  O3_3 
ROOT
ATOM      1  C1  <0> d   1      27.421  -5.515  34.900  0.00  0.00     0.046 C 
ATOM      2  C2  <0> d   1      26.678  -5.425  33.566  0.00  0.00     0.062 C 
ATOM      3  C4  <0> d   1      27.406  -6.264  32.488  0.00  0.00     0.038 C 
ATOM      4  C5  <0> d   1      27.904  -5.260  31.413  0.00  0.00     0.009 C 
ATOM      5  C6  <0> d   1      27.996  -3.943  32.190  0.00  0.00     0.001 C 
ATOM      6  C8  <0> d   1      27.950  -2.677  31.356  0.00  0.00    -0.005 C 
ATOM      7  C10 <0> d   1      29.178  -2.605  30.443  0.00  0.00     0.006 C 
ATOM      8  C11 <0> d   1      29.103  -1.315  29.628  0.00  0.00     0.006 C 
ATOM      9  C12 <0> d   1      29.111  -0.093  30.553  0.00  0.00     0.000 C 
ATOM     10  C14 <0> d   1      28.956   1.148  29.659  0.00  0.00     0.067 C 
ATOM     11  C15 <0> d   1      28.715   2.354  30.528  0.00  0.00     0.062 A 
ATOM     12  N16 <0> d   1      28.831   3.613  30.218  0.00  0.00    -0.179 NA
ATOM     13  N17 <0> d   1      28.502   4.374  31.350  0.00  0.00    -0.289 N 
ATOM     14  C18 <0> d   1      28.187   3.519  32.349  0.00  0.00     0.118 A 
ATOM     15  C19 <0> d   1      28.311   2.267  31.870  0.00  0.00    -0.014 A 
ATOM     16  C20 <0> d   1      28.078   0.964  32.585  0.00  0.00     0.052 C 
ATOM     17  C21 <0> d   1      27.961  -0.175  31.558  0.00  0.00    -0.032 C 
ATOM     18  C22 <0> d   1      26.635  -0.053  30.803  0.00  0.00     0.016 C 
ATOM     19  C23 <0> d   1      27.978  -1.488  32.326  0.00  0.00    -0.001 C 
ATOM     20  C25 <0> d   1      26.812  -1.524  33.308  0.00  0.00     0.007 C 
ATOM     21  C26 <0> d   1      26.749  -2.866  34.057  0.00  0.00     0.013 C 
ATOM     22  C27 <0> d   1      26.700  -3.993  33.045  0.00  0.00    -0.009 C 
ATOM     23  C28 <0> d   1      25.535  -3.769  32.078  0.00  0.00     0.018 C 
ATOM     24  H43 <0> d   1      28.502   5.342  31.406  0.00  0.00     0.188 HD
ENDROOT
BRANCH   2  25
ATOM     25  O3  <0> d   1      25.330  -5.876  33.721  0.00  0.00    -0.389 OA
ATOM     26  H32 <0> d   1      24.721  -5.528  33.056  0.00  0.00     0.210 HD
ENDBRANCH   2  25
TORSDOF 1
ENDMDL
MODEL 114
REMARK CAVERDOCK RESULT:     -11.2      0.000      0.000
REMARK CAVERDOCK CONSTRAINTS:       0.0      0.0      0.0      0.0
REMARK CAVERDOCK TUNNEL: 113    -11.2      3.3    114.1
REMARK  1 active torsions:
REMARK  status: ('A' for Active; 'I' for Inactive)
REMARK    1  A    between atoms: C2_2  and  O3_3 
ROOT
ATOM      1  C1  <0> d   1      27.227  -5.496  35.056  0.00  0.00     0.046 C 
ATOM      2  C2  <0> d   1      26.543  -5.430  33.689  0.00  0.00     0.062 C 
ATOM      3  C4  <0> d   1      27.320  -6.284  32.658  0.00  0.00     0.038 C 
ATOM      4  C5  <0> d   1      27.863  -5.296  31.590  0.00  0.00     0.009 C 
ATOM      5  C6  <0> d   1      27.916  -3.966  32.348  0.00  0.00     0.001 C 
ATOM      6  C8  <0> d   1      27.905  -2.714  31.493  0.00  0.00    -0.005 C 
ATOM      7  C10 <0> d   1      29.171  -2.653  30.633  0.00  0.00     0.006 C 
ATOM      8  C11 <0> d   1      29.129  -1.377  29.795  0.00  0.00     0.006 C 
ATOM      9  C12 <0> d   1      29.094  -0.140  30.699  0.00  0.00     0.000 C 
ATOM     10  C14 <0> d   1      28.975   1.086  29.779  0.00  0.00     0.067 C 
ATOM     11  C15 <0> d   1      28.693   2.305  30.616  0.00  0.00     0.062 A 
ATOM     12  N16 <0> d   1      28.819   3.560  30.291  0.00  0.00    -0.179 NA
ATOM     13  N17 <0> d   1      28.439   4.337  31.395  0.00  0.00    -0.289 N 
ATOM     14  C18 <0> d   1      28.082   3.498  32.393  0.00  0.00     0.118 A 
ATOM     15  C19 <0> d   1      28.230   2.239  31.940  0.00  0.00    -0.014 A 
ATOM     16  C20 <0> d   1      27.970   0.947  32.666  0.00  0.00     0.052 C 
ATOM     17  C21 <0> d   1      27.900  -0.209  31.654  0.00  0.00    -0.032 C 
ATOM     18  C22 <0> d   1      26.609  -0.104  30.840  0.00  0.00     0.016 C 
ATOM     19  C23 <0> d   1      27.886  -1.510  32.443  0.00  0.00    -0.001 C 
ATOM     20  C25 <0> d   1      26.678  -1.533  33.374  0.00  0.00     0.007 C 
ATOM     21  C26 <0> d   1      26.586  -2.863  34.141  0.00  0.00     0.013 C 
ATOM     22  C27 <0> d   1      26.584  -4.006  33.146  0.00  0.00    -0.009 C 
ATOM     23  C28 <0> d   1      25.463  -3.802  32.125  0.00  0.00     0.018 C 
ATOM     24  H43 <0> d   1      28.434   5.306  31.436  0.00  0.00     0.188 HD
ENDROOT
BRANCH   2  25
ATOM     25  O3  <0> d   1      25.191  -5.882  33.792  0.00  0.00    -0.389 OA
ATOM     26  H32 <0> d   1      24.775  -6.075  32.941  0.00  0.00     0.210 HD
ENDBRANCH   2  25
TORSDOF 1
ENDMDL
MODEL 115
REMARK CAVERDOCK RESULT:     -11.3      0.000      0.000
REMARK CAVERDOCK CONSTRAINTS:       0.0      0.0      0.0      0.0
REMARK CAVERDOCK TUNNEL: 114    -11.3      3.2    115.4
REMARK  1 active torsions:
REMARK  status: ('A' for Active; 'I' for Inactive)
REMARK    1  A    between atoms: C2_2  and  O3_3 
ROOT
ATOM      1  C1  <0> d   1      26.951   1.299  28.337  0.00  0.00     0.046 C 
ATOM      2  C2  <0> d   1      28.042   1.183  29.404  0.00  0.00     0.062 C 
ATOM      3  C4  <0> d   1      29.366   0.694  28.767  0.00  0.00     0.038 C 
ATOM      4  C5  <0> d   1      29.666  -0.696  29.391  0.00  0.00     0.009 C 
ATOM      5  C6  <0> d   1      28.281  -1.181  29.829  0.00  0.00     0.001 C 
ATOM      6  C8  <0> d   1      28.262  -2.242  30.914  0.00  0.00    -0.005 C 
ATOM      7  C10 <0> d   1      28.913  -3.529  30.400  0.00  0.00     0.006 C 
ATOM      8  C11 <0> d   1      28.868  -4.575  31.513  0.00  0.00     0.006 C 
ATOM      9  C12 <0> d   1      27.418  -4.883  31.902  0.00  0.00     0.000 C 
ATOM     10  C14 <0> d   1      27.469  -5.880  33.072  0.00  0.00     0.067 C 
ATOM     11  C15 <0> d   1      26.088  -6.031  33.651  0.00  0.00     0.062 A 
ATOM     12  N16 <0> d   1      25.632  -6.971  34.427  0.00  0.00    -0.179 NA
ATOM     13  N17 <0> d   1      24.287  -6.691  34.710  0.00  0.00    -0.289 N 
ATOM     14  C18 <0> d   1      23.956  -5.547  34.071  0.00  0.00     0.118 A 
ATOM     15  C19 <0> d   1      25.048  -5.119  33.409  0.00  0.00    -0.014 A 
ATOM     16  C20 <0> d   1      25.200  -3.896  32.545  0.00  0.00     0.052 C 
ATOM     17  C21 <0> d   1      26.692  -3.603  32.321  0.00  0.00    -0.032 C 
ATOM     18  C22 <0> d   1      27.316  -3.084  33.618  0.00  0.00     0.016 C 
ATOM     19  C23 <0> d   1      26.794  -2.525  31.253  0.00  0.00    -0.001 C 
ATOM     20  C25 <0> d   1      26.061  -1.271  31.719  0.00  0.00     0.007 C 
ATOM     21  C26 <0> d   1      26.198  -0.129  30.698  0.00  0.00     0.013 C 
ATOM     22  C27 <0> d   1      27.668   0.116  30.426  0.00  0.00    -0.009 C 
ATOM     23  C28 <0> d   1      28.402   0.373  31.744  0.00  0.00     0.018 C 
ATOM     24  H43 <0> d   1      23.698  -7.225  35.265  0.00  0.00     0.188 HD
ENDROOT
BRANCH   2  25
ATOM     25  O3  <0> d   1      28.236   2.442  30.050  0.00  0.00    -0.389 OA
ATOM     26  H32 <0> d   1      28.058   3.206  29.485  0.00  0.00     0.210 HD
ENDBRANCH   2  25
TORSDOF 1
ENDMDL
MODEL 116
REMARK CAVERDOCK RESULT:     -11.3      0.000      0.000
REMARK CAVERDOCK CONSTRAINTS:       0.0      0.0      0.0      0.0
REMARK CAVERDOCK TUNNEL: 115    -11.3      3.2    116.6
REMARK  1 active torsions:
REMARK  status: ('A' for Active; 'I' for Inactive)
REMARK    1  A    between atoms: C2_2  and  O3_3 
ROOT
ATOM      1  C1  <0> d   1      26.935   1.228  28.384  0.00  0.00     0.046 C 
ATOM      2  C2  <0> d   1      28.015   1.117  29.462  0.00  0.00     0.062 C 
ATOM      3  C4  <0> d   1      29.349   0.637  28.838  0.00  0.00     0.038 C 
ATOM      4  C5  <0> d   1      29.651  -0.752  29.465  0.00  0.00     0.009 C 
ATOM      5  C6  <0> d   1      28.264  -1.245  29.889  0.00  0.00     0.001 C 
ATOM      6  C8  <0> d   1      28.241  -2.307  30.973  0.00  0.00    -0.005 C 
ATOM      7  C10 <0> d   1      28.905  -3.590  30.466  0.00  0.00     0.006 C 
ATOM      8  C11 <0> d   1      28.855  -4.636  31.578  0.00  0.00     0.006 C 
ATOM      9  C12 <0> d   1      27.403  -4.953  31.952  0.00  0.00     0.000 C 
ATOM     10  C14 <0> d   1      27.448  -5.950  33.122  0.00  0.00     0.067 C 
ATOM     11  C15 <0> d   1      26.062  -6.110  33.687  0.00  0.00     0.062 A 
ATOM     12  N16 <0> d   1      25.604  -7.053  34.458  0.00  0.00    -0.179 NA
ATOM     13  N17 <0> d   1      24.255  -6.781  34.728  0.00  0.00    -0.289 N 
ATOM     14  C18 <0> d   1      23.923  -5.638  34.086  0.00  0.00     0.118 A 
ATOM     15  C19 <0> d   1      25.019  -5.203  33.435  0.00  0.00    -0.014 A 
ATOM     16  C20 <0> d   1      25.172  -3.980  32.573  0.00  0.00     0.052 C 
ATOM     17  C21 <0> d   1      26.665  -3.678  32.364  0.00  0.00    -0.032 C 
ATOM     18  C22 <0> d   1      27.273  -3.155  33.668  0.00  0.00     0.016 C 
ATOM     19  C23 <0> d   1      26.771  -2.599  31.297  0.00  0.00    -0.001 C 
ATOM     20  C25 <0> d   1      26.026  -1.349  31.756  0.00  0.00     0.007 C 
ATOM     21  C26 <0> d   1      26.167  -0.206  30.737  0.00  0.00     0.013 C 
ATOM     22  C27 <0> d   1      27.638   0.048  30.481  0.00  0.00    -0.009 C 
ATOM     23  C28 <0> d   1      28.357   0.309  31.806  0.00  0.00     0.018 C 
ATOM     24  H43 <0> d   1      23.663  -7.318  35.277  0.00  0.00     0.188 HD
ENDROOT
BRANCH   2  25
ATOM     25  O3  <0> d   1      28.195   2.378  30.111  0.00  0.00    -0.389 OA
ATOM     26  H32 <0> d   1      27.446   2.649  30.658  0.00  0.00     0.210 HD
ENDBRANCH   2  25
TORSDOF 1
ENDMDL
MODEL 117
REMARK CAVERDOCK RESULT:     -11.4      0.000      0.000
REMARK CAVERDOCK CONSTRAINTS:       0.0      0.0      0.0      0.0
REMARK CAVERDOCK TUNNEL: 116    -11.4      3.2    117.4
REMARK  1 active torsions:
REMARK  status: ('A' for Active; 'I' for Inactive)
REMARK    1  A    between atoms: C2_2  and  O3_3 
ROOT
ATOM      1  C1  <0> d   1      26.938   1.113  28.368  0.00  0.00     0.046 C 
ATOM      2  C2  <0> d   1      28.008   1.018  29.458  0.00  0.00     0.062 C 
ATOM      3  C4  <0> d   1      29.348   0.530  28.852  0.00  0.00     0.038 C 
ATOM      4  C5  <0> d   1      29.645  -0.850  29.500  0.00  0.00     0.009 C 
ATOM      5  C6  <0> d   1      28.255  -1.339  29.918  0.00  0.00     0.001 C 
ATOM      6  C8  <0> d   1      28.223  -2.386  31.015  0.00  0.00    -0.005 C 
ATOM      7  C10 <0> d   1      28.892  -3.675  30.531  0.00  0.00     0.006 C 
ATOM      8  C11 <0> d   1      28.833  -4.706  31.657  0.00  0.00     0.006 C 
ATOM      9  C12 <0> d   1      27.378  -5.020  32.021  0.00  0.00     0.000 C 
ATOM     10  C14 <0> d   1      27.413  -6.002  33.205  0.00  0.00     0.067 C 
ATOM     11  C15 <0> d   1      26.021  -6.155  33.759  0.00  0.00     0.062 A 
ATOM     12  N16 <0> d   1      25.557  -7.089  34.539  0.00  0.00    -0.179 NA
ATOM     13  N17 <0> d   1      24.206  -6.814  34.792  0.00  0.00    -0.289 N 
ATOM     14  C18 <0> d   1      23.879  -5.680  34.131  0.00  0.00     0.118 A 
ATOM     15  C19 <0> d   1      24.981  -5.253  33.485  0.00  0.00    -0.014 A 
ATOM     16  C20 <0> d   1      25.140  -4.041  32.609  0.00  0.00     0.052 C 
ATOM     17  C21 <0> d   1      26.635  -3.740  32.410  0.00  0.00    -0.032 C 
ATOM     18  C22 <0> d   1      27.230  -3.200  33.712  0.00  0.00     0.016 C 
ATOM     19  C23 <0> d   1      26.750  -2.675  31.330  0.00  0.00    -0.001 C 
ATOM     20  C25 <0> d   1      26.000  -1.420  31.765  0.00  0.00     0.007 C 
ATOM     21  C26 <0> d   1      26.149  -0.290  30.732  0.00  0.00     0.013 C 
ATOM     22  C27 <0> d   1      27.622  -0.039  30.486  0.00  0.00    -0.009 C 
ATOM     23  C28 <0> d   1      28.328   0.241  31.815  0.00  0.00     0.018 C 
ATOM     24  H43 <0> d   1      23.609  -7.345  35.342  0.00  0.00     0.188 HD
ENDROOT
BRANCH   2  25
ATOM     25  O3  <0> d   1      28.181   2.287  30.091  0.00  0.00    -0.389 OA
ATOM     26  H32 <0> d   1      28.393   2.231  31.033  0.00  0.00     0.210 HD
ENDBRANCH   2  25
TORSDOF 1
ENDMDL
MODEL 118
REMARK CAVERDOCK RESULT:     -11.4      0.000      0.000
REMARK CAVERDOCK CONSTRAINTS:       0.0      0.0      0.0      0.0
REMARK CAVERDOCK TUNNEL: 117    -11.4      3.2    118.2
REMARK  1 active torsions:
REMARK  status: ('A' for Active; 'I' for Inactive)
REMARK    1  A    between atoms: C2_2  and  O3_3 
ROOT
ATOM      1  C1  <0> d   1      26.945   1.098  28.385  0.00  0.00     0.046 C 
ATOM      2  C2  <0> d   1      28.017   0.998  29.473  0.00  0.00     0.062 C 
ATOM      3  C4  <0> d   1      29.353   0.505  28.867  0.00  0.00     0.038 C 
ATOM      4  C5  <0> d   1      29.645  -0.877  29.514  0.00  0.00     0.009 C 
ATOM      5  C6  <0> d   1      28.253  -1.359  29.934  0.00  0.00     0.001 C 
ATOM      6  C8  <0> d   1      28.217  -2.406  31.031  0.00  0.00    -0.005 C 
ATOM      7  C10 <0> d   1      28.881  -3.699  30.546  0.00  0.00     0.006 C 
ATOM      8  C11 <0> d   1      28.817  -4.729  31.671  0.00  0.00     0.006 C 
ATOM      9  C12 <0> d   1      27.362  -5.037  32.038  0.00  0.00     0.000 C 
ATOM     10  C14 <0> d   1      27.394  -6.018  33.221  0.00  0.00     0.067 C 
ATOM     11  C15 <0> d   1      26.002  -6.165  33.777  0.00  0.00     0.062 A 
ATOM     12  N16 <0> d   1      25.535  -7.097  34.557  0.00  0.00    -0.179 NA
ATOM     13  N17 <0> d   1      24.185  -6.816  34.812  0.00  0.00    -0.289 N 
ATOM     14  C18 <0> d   1      23.862  -5.680  34.152  0.00  0.00     0.118 A 
ATOM     15  C19 <0> d   1      24.965  -5.258  33.505  0.00  0.00    -0.014 A 
ATOM     16  C20 <0> d   1      25.130  -4.047  32.628  0.00  0.00     0.052 C 
ATOM     17  C21 <0> d   1      26.625  -3.753  32.427  0.00  0.00    -0.032 C 
ATOM     18  C22 <0> d   1      27.224  -3.215  33.729  0.00  0.00     0.016 C 
ATOM     19  C23 <0> d   1      26.744  -2.688  31.347  0.00  0.00    -0.001 C 
ATOM     20  C25 <0> d   1      26.000  -1.430  31.784  0.00  0.00     0.007 C 
ATOM     21  C26 <0> d   1      26.153  -0.301  30.751  0.00  0.00     0.013 C 
ATOM     22  C27 <0> d   1      27.627  -0.057  30.503  0.00  0.00    -0.009 C 
ATOM     23  C28 <0> d   1      28.336   0.220  31.830  0.00  0.00     0.018 C 
ATOM     24  H43 <0> d   1      23.586  -7.344  35.363  0.00  0.00     0.188 HD
ENDROOT
BRANCH   2  25
ATOM     25  O3  <0> d   1      28.196   2.267  30.107  0.00  0.00    -0.389 OA
ATOM     26  H32 <0> d   1      28.924   2.289  30.743  0.00  0.00     0.210 HD
ENDBRANCH   2  25
TORSDOF 1
ENDMDL
MODEL 119
REMARK CAVERDOCK RESULT:     -11.2      0.000      0.000
REMARK CAVERDOCK CONSTRAINTS:       0.0      0.0      0.0      0.0
REMARK CAVERDOCK TUNNEL: 118    -11.2      3.2    119.1
REMARK  1 active torsions:
REMARK  status: ('A' for Active; 'I' for Inactive)
REMARK    1  A    between atoms: C2_2  and  O3_3 
ROOT
ATOM      1  C1  <0> d   1      27.203  -6.092  35.382  0.00  0.00     0.046 C 
ATOM      2  C2  <0> d   1      26.358  -5.941  34.115  0.00  0.00     0.062 C 
ATOM      3  C4  <0> d   1      26.940  -6.811  32.974  0.00  0.00     0.038 C 
ATOM      4  C5  <0> d   1      27.407  -5.826  31.868  0.00  0.00     0.009 C 
ATOM      5  C6  <0> d   1      27.645  -4.526  32.643  0.00  0.00     0.001 C 
ATOM      6  C8  <0> d   1      27.609  -3.250  31.824  0.00  0.00    -0.005 C 
ATOM      7  C10 <0> d   1      28.758  -3.242  30.811  0.00  0.00     0.006 C 
ATOM      8  C11 <0> d   1      28.695  -1.941  30.014  0.00  0.00     0.006 C 
ATOM      9  C12 <0> d   1      28.857  -0.733  30.943  0.00  0.00     0.000 C 
ATOM     10  C14 <0> d   1      28.705   0.526  30.074  0.00  0.00     0.067 C 
ATOM     11  C15 <0> d   1      28.613   1.734  30.968  0.00  0.00     0.062 A 
ATOM     12  N16 <0> d   1      28.780   2.987  30.657  0.00  0.00    -0.179 NA
ATOM     13  N17 <0> d   1      28.595   3.753  31.818  0.00  0.00    -0.289 N 
ATOM     14  C18 <0> d   1      28.312   2.908  32.835  0.00  0.00     0.118 A 
ATOM     15  C19 <0> d   1      28.317   1.656  32.338  0.00  0.00    -0.014 A 
ATOM     16  C20 <0> d   1      28.065   0.361  33.062  0.00  0.00     0.052 C 
ATOM     17  C21 <0> d   1      27.791  -0.756  32.041  0.00  0.00    -0.032 C 
ATOM     18  C22 <0> d   1      26.417  -0.544  31.402  0.00  0.00     0.016 C 
ATOM     19  C23 <0> d   1      27.791  -2.077  32.796  0.00  0.00    -0.001 C 
ATOM     20  C25 <0> d   1      26.711  -2.053  33.873  0.00  0.00     0.007 C 
ATOM     21  C26 <0> d   1      26.629  -3.397  34.615  0.00  0.00     0.013 C 
ATOM     22  C27 <0> d   1      26.425  -4.507  33.604  0.00  0.00    -0.009 C 
ATOM     23  C28 <0> d   1      25.200  -4.200  32.740  0.00  0.00     0.018 C 
ATOM     24  H43 <0> d   1      28.660   4.718  31.881  0.00  0.00     0.188 HD
ENDROOT
BRANCH   2  25
ATOM     25  O3  <0> d   1      25.003  -6.310  34.380  0.00  0.00    -0.389 OA
ATOM     26  H32 <0> d   1      24.662  -5.978  35.221  0.00  0.00     0.210 HD
ENDBRANCH   2  25
TORSDOF 1
ENDMDL
MODEL 120
REMARK CAVERDOCK RESULT:     -11.1      0.000      0.000
REMARK CAVERDOCK CONSTRAINTS:       0.0      0.0      0.0      0.0
REMARK CAVERDOCK TUNNEL: 119    -11.1      3.2    120.3
REMARK  1 active torsions:
REMARK  status: ('A' for Active; 'I' for Inactive)
REMARK    1  A    between atoms: C2_2  and  O3_3 
ROOT
ATOM      1  C1  <0> d   1      27.046  -6.184  35.383  0.00  0.00     0.046 C 
ATOM      2  C2  <0> d   1      26.228  -6.015  34.101  0.00  0.00     0.062 C 
ATOM      3  C4  <0> d   1      26.828  -6.878  32.963  0.00  0.00     0.038 C 
ATOM      4  C5  <0> d   1      27.325  -5.885  31.877  0.00  0.00     0.009 C 
ATOM      5  C6  <0> d   1      27.555  -4.595  32.669  0.00  0.00     0.001 C 
ATOM      6  C8  <0> d   1      27.544  -3.310  31.863  0.00  0.00    -0.005 C 
ATOM      7  C10 <0> d   1      28.713  -3.301  30.874  0.00  0.00     0.006 C 
ATOM      8  C11 <0> d   1      28.675  -1.991  30.089  0.00  0.00     0.006 C 
ATOM      9  C12 <0> d   1      28.825  -0.794  31.032  0.00  0.00     0.000 C 
ATOM     10  C14 <0> d   1      28.700   0.475  30.172  0.00  0.00     0.067 C 
ATOM     11  C15 <0> d   1      28.597   1.675  31.076  0.00  0.00     0.062 A 
ATOM     12  N16 <0> d   1      28.778   2.930  30.782  0.00  0.00    -0.179 NA
ATOM     13  N17 <0> d   1      28.574   3.685  31.945  0.00  0.00    -0.289 N 
ATOM     14  C18 <0> d   1      28.265   2.832  32.948  0.00  0.00     0.118 A 
ATOM     15  C19 <0> d   1      28.272   1.585  32.439  0.00  0.00    -0.014 A 
ATOM     16  C20 <0> d   1      27.997   0.285  33.144  0.00  0.00     0.052 C 
ATOM     17  C21 <0> d   1      27.738  -0.820  32.108  0.00  0.00    -0.032 C 
ATOM     18  C22 <0> d   1      26.378  -0.593  31.442  0.00  0.00     0.016 C 
ATOM     19  C23 <0> d   1      27.713  -2.148  32.849  0.00  0.00    -0.001 C 
ATOM     20  C25 <0> d   1      26.611  -2.127  33.904  0.00  0.00     0.007 C 
ATOM     21  C26 <0> d   1      26.505  -3.478  34.631  0.00  0.00     0.013 C 
ATOM     22  C27 <0> d   1      26.315  -4.576  33.605  0.00  0.00    -0.009 C 
ATOM     23  C28 <0> d   1      25.110  -4.254  32.719  0.00  0.00     0.018 C 
ATOM     24  H43 <0> d   1      28.644   4.650  32.019  0.00  0.00     0.188 HD
ENDROOT
BRANCH   2  25
ATOM     25  O3  <0> d   1      24.865  -6.378  34.334  0.00  0.00    -0.389 OA
ATOM     26  H32 <0> d   1      24.633  -7.261  34.015  0.00  0.00     0.210 HD
ENDBRANCH   2  25
TORSDOF 1
ENDMDL
MODEL 121
REMARK CAVERDOCK RESULT:     -11.1      0.000      0.000
REMARK CAVERDOCK CONSTRAINTS:       0.0      0.0      0.0      0.0
REMARK CAVERDOCK TUNNEL: 120    -11.1      3.3    121.5
REMARK  1 active torsions:
REMARK  status: ('A' for Active; 'I' for Inactive)
REMARK    1  A    between atoms: C2_2  and  O3_3 
ROOT
ATOM      1  C1  <0> d   1      26.921   0.787  28.514  0.00  0.00     0.046 C 
ATOM      2  C2  <0> d   1      27.939   0.707  29.654  0.00  0.00     0.062 C 
ATOM      3  C4  <0> d   1      29.303   0.203  29.120  0.00  0.00     0.038 C 
ATOM      4  C5  <0> d   1      29.562  -1.167  29.806  0.00  0.00     0.009 C 
ATOM      5  C6  <0> d   1      28.152  -1.642  30.167  0.00  0.00     0.001 C 
ATOM      6  C8  <0> d   1      28.063  -2.669  31.281  0.00  0.00    -0.005 C 
ATOM      7  C10 <0> d   1      28.748  -3.970  30.852  0.00  0.00     0.006 C 
ATOM      8  C11 <0> d   1      28.630  -4.980  31.991  0.00  0.00     0.006 C 
ATOM      9  C12 <0> d   1      27.158  -5.280  32.293  0.00  0.00     0.000 C 
ATOM     10  C14 <0> d   1      27.133  -6.240  33.495  0.00  0.00     0.067 C 
ATOM     11  C15 <0> d   1      25.716  -6.377  33.986  0.00  0.00     0.062 A 
ATOM     12  N16 <0> d   1      25.212  -7.294  34.760  0.00  0.00    -0.179 NA
ATOM     13  N17 <0> d   1      23.851  -7.009  34.945  0.00  0.00    -0.289 N 
ATOM     14  C18 <0> d   1      23.562  -5.886  34.250  0.00  0.00     0.118 A 
ATOM     15  C19 <0> d   1      24.694  -5.476  33.648  0.00  0.00    -0.014 A 
ATOM     16  C20 <0> d   1      24.901  -4.280  32.759  0.00  0.00     0.052 C 
ATOM     17  C21 <0> d   1      26.405  -3.990  32.624  0.00  0.00    -0.032 C 
ATOM     18  C22 <0> d   1      26.942  -3.429  33.942  0.00  0.00     0.016 C 
ATOM     19  C23 <0> d   1      26.576  -2.945  31.532  0.00  0.00    -0.001 C 
ATOM     20  C25 <0> d   1      25.813  -1.679  31.909  0.00  0.00     0.007 C 
ATOM     21  C26 <0> d   1      26.016  -0.569  30.864  0.00  0.00     0.013 C 
ATOM     22  C27 <0> d   1      27.501  -0.329  30.682  0.00  0.00    -0.009 C 
ATOM     23  C28 <0> d   1      28.146  -0.029  32.036  0.00  0.00     0.018 C 
ATOM     24  H43 <0> d   1      23.227  -7.527  35.477  0.00  0.00     0.188 HD
ENDROOT
BRANCH   2  25
ATOM     25  O3  <0> d   1      28.090   1.987  30.272  0.00  0.00    -0.389 OA
ATOM     26  H32 <0> d   1      27.796   2.016  31.192  0.00  0.00     0.210 HD
ENDBRANCH   2  25
TORSDOF 1
ENDMDL
MODEL 122
REMARK CAVERDOCK RESULT:     -11.0      0.000      0.000
REMARK CAVERDOCK CONSTRAINTS:       0.0      0.0      0.0      0.0
REMARK CAVERDOCK TUNNEL: 121    -11.0      3.3    122.3
REMARK  1 active torsions:
REMARK  status: ('A' for Active; 'I' for Inactive)
REMARK    1  A    between atoms: C2_2  and  O3_3 
ROOT
ATOM      1  C1  <0> d   1      26.557   0.744  28.748  0.00  0.00     0.046 C 
ATOM      2  C2  <0> d   1      27.728   0.629  29.726  0.00  0.00     0.062 C 
ATOM      3  C4  <0> d   1      28.960   0.014  29.017  0.00  0.00     0.038 C 
ATOM      4  C5  <0> d   1      29.232  -1.348  29.713  0.00  0.00     0.009 C 
ATOM      5  C6  <0> d   1      27.864  -1.711  30.300  0.00  0.00     0.001 C 
ATOM      6  C8  <0> d   1      27.879  -2.693  31.457  0.00  0.00    -0.005 C 
ATOM      7  C10 <0> d   1      28.406  -4.052  30.986  0.00  0.00     0.006 C 
ATOM      8  C11 <0> d   1      28.397  -5.015  32.172  0.00  0.00     0.006 C 
ATOM      9  C12 <0> d   1      26.972  -5.202  32.702  0.00  0.00     0.000 C 
ATOM     10  C14 <0> d   1      27.067  -6.118  33.933  0.00  0.00     0.067 C 
ATOM     11  C15 <0> d   1      25.736  -6.140  34.635  0.00  0.00     0.062 A 
ATOM     12  N16 <0> d   1      25.296  -6.994  35.514  0.00  0.00    -0.179 NA
ATOM     13  N17 <0> d   1      24.000  -6.609  35.887  0.00  0.00    -0.289 N 
ATOM     14  C18 <0> d   1      23.682  -5.491  35.197  0.00  0.00     0.118 A 
ATOM     15  C19 <0> d   1      24.735  -5.180  34.416  0.00  0.00    -0.014 A 
ATOM     16  C20 <0> d   1      24.881  -4.031  33.456  0.00  0.00     0.052 C 
ATOM     17  C21 <0> d   1      26.363  -3.852  33.086  0.00  0.00    -0.032 C 
ATOM     18  C22 <0> d   1      27.128  -3.288  34.285  0.00  0.00     0.016 C 
ATOM     19  C23 <0> d   1      26.432  -2.857  31.938  0.00  0.00    -0.001 C 
ATOM     20  C25 <0> d   1      25.819  -1.529  32.371  0.00  0.00     0.007 C 
ATOM     21  C26 <0> d   1      25.932  -0.470  31.262  0.00  0.00     0.013 C 
ATOM     22  C27 <0> d   1      27.385  -0.340  30.851  0.00  0.00    -0.009 C 
ATOM     23  C28 <0> d   1      28.246  -0.043  32.080  0.00  0.00     0.018 C 
ATOM     24  H43 <0> d   1      23.432  -7.065  36.527  0.00  0.00     0.188 HD
ENDROOT
BRANCH   2  25
ATOM     25  O3  <0> d   1      28.053   1.914  30.260  0.00  0.00    -0.389 OA
ATOM     26  H32 <0> d   1      28.586   2.462  29.669  0.00  0.00     0.210 HD
ENDBRANCH   2  25
TORSDOF 1
ENDMDL
MODEL 123
REMARK CAVERDOCK RESULT:     -11.0      0.000      0.000
REMARK CAVERDOCK CONSTRAINTS:       0.0      0.0      0.0      0.0
REMARK CAVERDOCK TUNNEL: 122    -11.0      3.3    123.1
REMARK  1 active torsions:
REMARK  status: ('A' for Active; 'I' for Inactive)
REMARK    1  A    between atoms: C2_2  and  O3_3 
ROOT
ATOM      1  C1  <0> d   1      26.563   0.468  28.549  0.00  0.00     0.046 C 
ATOM      2  C2  <0> d   1      27.742   0.368  29.519  0.00  0.00     0.062 C 
ATOM      3  C4  <0> d   1      28.951  -0.307  28.826  0.00  0.00     0.038 C 
ATOM      4  C5  <0> d   1      29.198  -1.643  29.578  0.00  0.00     0.009 C 
ATOM      5  C6  <0> d   1      27.830  -1.947  30.194  0.00  0.00     0.001 C 
ATOM      6  C8  <0> d   1      27.834  -2.878  31.393  0.00  0.00    -0.005 C 
ATOM      7  C10 <0> d   1      28.324  -4.268  30.976  0.00  0.00     0.006 C 
ATOM      8  C11 <0> d   1      28.306  -5.178  32.203  0.00  0.00     0.006 C 
ATOM      9  C12 <0> d   1      26.882  -5.307  32.755  0.00  0.00     0.000 C 
ATOM     10  C14 <0> d   1      26.969  -6.172  34.025  0.00  0.00     0.067 C 
ATOM     11  C15 <0> d   1      25.645  -6.131  34.740  0.00  0.00     0.062 A 
ATOM     12  N16 <0> d   1      25.195  -6.935  35.660  0.00  0.00    -0.179 NA
ATOM     13  N17 <0> d   1      23.913  -6.504  36.028  0.00  0.00    -0.289 N 
ATOM     14  C18 <0> d   1      23.614  -5.409  35.292  0.00  0.00     0.118 A 
ATOM     15  C19 <0> d   1      24.665  -5.158  34.489  0.00  0.00    -0.014 A 
ATOM     16  C20 <0> d   1      24.827  -4.056  33.478  0.00  0.00     0.052 C 
ATOM     17  C21 <0> d   1      26.309  -3.928  33.086  0.00  0.00    -0.032 C 
ATOM     18  C22 <0> d   1      27.100  -3.330  34.252  0.00  0.00     0.016 C 
ATOM     19  C23 <0> d   1      26.389  -2.986  31.895  0.00  0.00    -0.001 C 
ATOM     20  C25 <0> d   1      25.812  -1.626  32.275  0.00  0.00     0.007 C 
ATOM     21  C26 <0> d   1      25.937  -0.620  31.119  0.00  0.00     0.013 C 
ATOM     22  C27 <0> d   1      27.388  -0.543  30.689  0.00  0.00    -0.009 C 
ATOM     23  C28 <0> d   1      28.269  -0.212  31.895  0.00  0.00     0.018 C 
ATOM     24  H43 <0> d   1      23.341  -6.917  36.693  0.00  0.00     0.188 HD
ENDROOT
BRANCH   2  25
ATOM     25  O3  <0> d   1      28.102   1.667  29.993  0.00  0.00    -0.389 OA
ATOM     26  H32 <0> d   1      27.683   2.392  29.510  0.00  0.00     0.210 HD
ENDBRANCH   2  25
TORSDOF 1
ENDMDL
MODEL 124
REMARK CAVERDOCK RESULT:     -10.3      0.000      0.000
REMARK CAVERDOCK CONSTRAINTS:       0.0      0.0      0.0      0.0
REMARK CAVERDOCK TUNNEL: 123    -10.3      3.3    124.1
REMARK  1 active torsions:
REMARK  status: ('A' for Active; 'I' for Inactive)
REMARK    1  A    between atoms: C2_2  and  O3_3 
ROOT
ATOM      1  C1  <0> d   1      25.068  -5.631  36.026  0.00  0.00     0.046 C 
ATOM      2  C2  <0> d   1      24.775  -5.873  34.543  0.00  0.00     0.062 C 
ATOM      3  C4  <0> d   1      25.583  -7.089  34.027  0.00  0.00     0.038 C 
ATOM      4  C5  <0> d   1      26.570  -6.538  32.962  0.00  0.00     0.009 C 
ATOM      5  C6  <0> d   1      26.717  -5.066  33.359  0.00  0.00     0.001 C 
ATOM      6  C8  <0> d   1      27.185  -4.127  32.263  0.00  0.00    -0.005 C 
ATOM      7  C10 <0> d   1      28.607  -4.493  31.830  0.00  0.00     0.006 C 
ATOM      8  C11 <0> d   1      29.047  -3.523  30.735  0.00  0.00     0.006 C 
ATOM      9  C12 <0> d   1      29.053  -2.085  31.262  0.00  0.00     0.000 C 
ATOM     10  C14 <0> d   1      29.431  -1.175  30.081  0.00  0.00     0.067 C 
ATOM     11  C15 <0> d   1      29.217   0.262  30.478  0.00  0.00     0.062 A 
ATOM     12  N16 <0> d   1      29.684   1.338  29.912  0.00  0.00    -0.179 NA
ATOM     13  N17 <0> d   1      29.217   2.447  30.632  0.00  0.00    -0.289 N 
ATOM     14  C18 <0> d   1      28.454   1.992  31.651  0.00  0.00     0.118 A 
ATOM     15  C19 <0> d   1      28.437   0.648  31.580  0.00  0.00    -0.014 A 
ATOM     16  C20 <0> d   1      27.736  -0.329  32.484  0.00  0.00     0.052 C 
ATOM     17  C21 <0> d   1      27.674  -1.708  31.807  0.00  0.00    -0.032 C 
ATOM     18  C22 <0> d   1      26.678  -1.668  30.646  0.00  0.00     0.016 C 
ATOM     19  C23 <0> d   1      27.189  -2.708  32.845  0.00  0.00    -0.001 C 
ATOM     20  C25 <0> d   1      25.812  -2.293  33.353  0.00  0.00     0.007 C 
ATOM     21  C26 <0> d   1      25.251  -3.317  34.355  0.00  0.00     0.013 C 
ATOM     22  C27 <0> d   1      25.252  -4.688  33.711  0.00  0.00    -0.009 C 
ATOM     23  C28 <0> d   1      24.488  -4.638  32.386  0.00  0.00     0.018 C 
ATOM     24  H43 <0> d   1      29.409   3.377  30.435  0.00  0.00     0.188 HD
ENDROOT
BRANCH   2  25
ATOM     25  O3  <0> d   1      23.375  -6.086  34.346  0.00  0.00    -0.389 OA
ATOM     26  H32 <0> d   1      23.168  -6.712  33.640  0.00  0.00     0.210 HD
ENDBRANCH   2  25
TORSDOF 1
ENDMDL
MODEL 125
REMARK CAVERDOCK RESULT:     -10.8      0.000      0.000
REMARK CAVERDOCK CONSTRAINTS:       0.0      0.0      0.0      0.0
REMARK CAVERDOCK TUNNEL: 124    -10.8      3.3    125.1
REMARK  1 active torsions:
REMARK  status: ('A' for Active; 'I' for Inactive)
REMARK    1  A    between atoms: C2_2  and  O3_3 
ROOT
ATOM      1  C1  <0> d   1      26.600   0.160  28.776  0.00  0.00     0.046 C 
ATOM      2  C2  <0> d   1      27.771   0.071  29.756  0.00  0.00     0.062 C 
ATOM      3  C4  <0> d   1      28.973  -0.646  29.092  0.00  0.00     0.038 C 
ATOM      4  C5  <0> d   1      29.193  -1.961  29.888  0.00  0.00     0.009 C 
ATOM      5  C6  <0> d   1      27.816  -2.224  30.504  0.00  0.00     0.001 C 
ATOM      6  C8  <0> d   1      27.797  -3.116  31.731  0.00  0.00    -0.005 C 
ATOM      7  C10 <0> d   1      28.266  -4.527  31.362  0.00  0.00     0.006 C 
ATOM      8  C11 <0> d   1      28.225  -5.397  32.616  0.00  0.00     0.006 C 
ATOM      9  C12 <0> d   1      26.796  -5.486  33.163  0.00  0.00     0.000 C 
ATOM     10  C14 <0> d   1      26.861  -6.311  34.459  0.00  0.00     0.067 C 
ATOM     11  C15 <0> d   1      25.534  -6.226  35.164  0.00  0.00     0.062 A 
ATOM     12  N16 <0> d   1      25.065  -6.993  36.105  0.00  0.00    -0.179 NA
ATOM     13  N17 <0> d   1      23.788  -6.529  36.452  0.00  0.00    -0.289 N 
ATOM     14  C18 <0> d   1      23.511  -5.454  35.680  0.00  0.00     0.118 A 
ATOM     15  C19 <0> d   1      24.571  -5.245  34.876  0.00  0.00    -0.014 A 
ATOM     16  C20 <0> d   1      24.758  -4.178  33.832  0.00  0.00     0.052 C 
ATOM     17  C21 <0> d   1      26.244  -4.087  33.446  0.00  0.00    -0.032 C 
ATOM     18  C22 <0> d   1      27.038  -3.466  34.598  0.00  0.00     0.016 C 
ATOM     19  C23 <0> d   1      26.348  -3.184  32.227  0.00  0.00    -0.001 C 
ATOM     20  C25 <0> d   1      25.791  -1.804  32.561  0.00  0.00     0.007 C 
ATOM     21  C26 <0> d   1      25.940  -0.837  31.375  0.00  0.00     0.013 C 
ATOM     22  C27 <0> d   1      27.395  -0.797  30.952  0.00  0.00    -0.009 C 
ATOM     23  C28 <0> d   1      28.274  -0.444  32.153  0.00  0.00     0.018 C 
ATOM     24  H43 <0> d   1      23.205  -6.912  37.125  0.00  0.00     0.188 HD
ENDROOT
BRANCH   2  25
ATOM     25  O3  <0> d   1      28.150   1.378  30.192  0.00  0.00    -0.389 OA
ATOM     26  H32 <0> d   1      27.404   1.944  30.433  0.00  0.00     0.210 HD
ENDBRANCH   2  25
TORSDOF 1
ENDMDL
MODEL 126
REMARK CAVERDOCK RESULT:     -10.5      0.000      0.000
REMARK CAVERDOCK CONSTRAINTS:       0.0      0.0      0.0      0.0
REMARK CAVERDOCK TUNNEL: 125    -10.5      3.3    126.1
REMARK  1 active torsions:
REMARK  status: ('A' for Active; 'I' for Inactive)
REMARK    1  A    between atoms: C2_2  and  O3_3 
ROOT
ATOM      1  C1  <0> d   1      26.605   0.112  28.903  0.00  0.00     0.046 C 
ATOM      2  C2  <0> d   1      27.787   0.011  29.869  0.00  0.00     0.062 C 
ATOM      3  C4  <0> d   1      28.975  -0.716  29.190  0.00  0.00     0.038 C 
ATOM      4  C5  <0> d   1      29.192  -2.034  29.982  0.00  0.00     0.009 C 
ATOM      5  C6  <0> d   1      27.819  -2.285  30.614  0.00  0.00     0.001 C 
ATOM      6  C8  <0> d   1      27.807  -3.179  31.839  0.00  0.00    -0.005 C 
ATOM      7  C10 <0> d   1      28.258  -4.593  31.463  0.00  0.00     0.006 C 
ATOM      8  C11 <0> d   1      28.224  -5.465  32.717  0.00  0.00     0.006 C 
ATOM      9  C12 <0> d   1      26.801  -5.541  33.280  0.00  0.00     0.000 C 
ATOM     10  C14 <0> d   1      26.873  -6.369  34.574  0.00  0.00     0.067 C 
ATOM     11  C15 <0> d   1      25.555  -6.272  35.295  0.00  0.00     0.062 A 
ATOM     12  N16 <0> d   1      25.090  -7.037  36.240  0.00  0.00    -0.179 NA
ATOM     13  N17 <0> d   1      23.822  -6.561  36.603  0.00  0.00    -0.289 N 
ATOM     14  C18 <0> d   1      23.546  -5.482  35.836  0.00  0.00     0.118 A 
ATOM     15  C19 <0> d   1      24.598  -5.282  35.019  0.00  0.00    -0.014 A 
ATOM     16  C20 <0> d   1      24.783  -4.215  33.975  0.00  0.00     0.052 C 
ATOM     17  C21 <0> d   1      26.265  -4.138  33.572  0.00  0.00    -0.032 C 
ATOM     18  C22 <0> d   1      27.078  -3.526  34.715  0.00  0.00     0.016 C 
ATOM     19  C23 <0> d   1      26.363  -3.234  32.352  0.00  0.00    -0.001 C 
ATOM     20  C25 <0> d   1      25.823  -1.849  32.694  0.00  0.00     0.007 C 
ATOM     21  C26 <0> d   1      25.968  -0.881  31.508  0.00  0.00     0.013 C 
ATOM     22  C27 <0> d   1      27.417  -0.855  31.068  0.00  0.00    -0.009 C 
ATOM     23  C28 <0> d   1      28.314  -0.512  32.259  0.00  0.00     0.018 C 
ATOM     24  H43 <0> d   1      23.243  -6.939  37.283  0.00  0.00     0.188 HD
ENDROOT
BRANCH   2  25
ATOM     25  O3  <0> d   1      28.184   1.314  30.302  0.00  0.00    -0.389 OA
ATOM     26  H32 <0> d   1      27.967   2.019  29.677  0.00  0.00     0.210 HD
ENDBRANCH   2  25
TORSDOF 1
ENDMDL
MODEL 127
REMARK CAVERDOCK RESULT:     -10.3      0.000      0.000
REMARK CAVERDOCK CONSTRAINTS:       0.0      0.0      0.0      0.0
REMARK CAVERDOCK TUNNEL: 126    -10.3      3.3    127.1
REMARK  1 active torsions:
REMARK  status: ('A' for Active; 'I' for Inactive)
REMARK    1  A    between atoms: C2_2  and  O3_3 
ROOT
ATOM      1  C1  <0> d   1      26.576  -0.054  28.888  0.00  0.00     0.046 C 
ATOM      2  C2  <0> d   1      27.770  -0.210  29.832  0.00  0.00     0.062 C 
ATOM      3  C4  <0> d   1      28.910  -0.991  29.131  0.00  0.00     0.038 C 
ATOM      4  C5  <0> d   1      29.081  -2.318  29.920  0.00  0.00     0.009 C 
ATOM      5  C6  <0> d   1      27.710  -2.505  30.578  0.00  0.00     0.001 C 
ATOM      6  C8  <0> d   1      27.680  -3.397  31.804  0.00  0.00    -0.005 C 
ATOM      7  C10 <0> d   1      28.058  -4.831  31.421  0.00  0.00     0.006 C 
ATOM      8  C11 <0> d   1      28.007  -5.699  32.676  0.00  0.00     0.006 C 
ATOM      9  C12 <0> d   1      26.593  -5.710  33.266  0.00  0.00     0.000 C 
ATOM     10  C14 <0> d   1      26.651  -6.540  34.559  0.00  0.00     0.067 C 
ATOM     11  C15 <0> d   1      25.353  -6.383  35.305  0.00  0.00     0.062 A 
ATOM     12  N16 <0> d   1      24.871  -7.125  36.260  0.00  0.00    -0.179 NA
ATOM     13  N17 <0> d   1      23.633  -6.591  36.645  0.00  0.00    -0.289 N 
ATOM     14  C18 <0> d   1      23.393  -5.500  35.882  0.00  0.00     0.118 A 
ATOM     15  C19 <0> d   1      24.438  -5.350  35.046  0.00  0.00    -0.014 A 
ATOM     16  C20 <0> d   1      24.652  -4.292  33.997  0.00  0.00     0.052 C 
ATOM     17  C21 <0> d   1      26.128  -4.284  33.566  0.00  0.00    -0.032 C 
ATOM     18  C22 <0> d   1      26.990  -3.710  34.693  0.00  0.00     0.016 C 
ATOM     19  C23 <0> d   1      26.244  -3.386  32.344  0.00  0.00    -0.001 C 
ATOM     20  C25 <0> d   1      25.775  -1.977  32.695  0.00  0.00     0.007 C 
ATOM     21  C26 <0> d   1      25.942  -1.017  31.505  0.00  0.00     0.013 C 
ATOM     22  C27 <0> d   1      27.383  -1.058  31.038  0.00  0.00    -0.009 C 
ATOM     23  C28 <0> d   1      28.316  -0.756  32.212  0.00  0.00     0.018 C 
ATOM     24  H43 <0> d   1      23.050  -6.942  37.336  0.00  0.00     0.188 HD
ENDROOT
BRANCH   2  25
ATOM     25  O3  <0> d   1      28.234   1.073  30.256  0.00  0.00    -0.389 OA
ATOM     26  H32 <0> d   1      28.304   1.722  29.542  0.00  0.00     0.210 HD
ENDBRANCH   2  25
TORSDOF 1
ENDMDL
MODEL 128
REMARK CAVERDOCK RESULT:      -9.2      0.000      0.000
REMARK CAVERDOCK CONSTRAINTS:       0.0      0.0      0.0      0.0
REMARK CAVERDOCK TUNNEL: 127     -9.2      3.2    128.1
REMARK  1 active torsions:
REMARK  status: ('A' for Active; 'I' for Inactive)
REMARK    1  A    between atoms: C2_2  and  O3_3 
ROOT
ATOM      1  C1  <0> d   1      23.981  -5.489  36.498  0.00  0.00     0.046 C 
ATOM      2  C2  <0> d   1      23.771  -5.906  35.040  0.00  0.00     0.062 C 
ATOM      3  C4  <0> d   1      24.447  -7.272  34.770  0.00  0.00     0.038 C 
ATOM      4  C5  <0> d   1      25.577  -7.005  33.738  0.00  0.00     0.009 C 
ATOM      5  C6  <0> d   1      25.887  -5.520  33.945  0.00  0.00     0.001 C 
ATOM      6  C8  <0> d   1      26.557  -4.814  32.782  0.00  0.00    -0.005 C 
ATOM      7  C10 <0> d   1      27.947  -5.408  32.536  0.00  0.00     0.006 C 
ATOM      8  C11 <0> d   1      28.593  -4.667  31.367  0.00  0.00     0.006 C 
ATOM      9  C12 <0> d   1      28.750  -3.179  31.694  0.00  0.00     0.000 C 
ATOM     10  C14 <0> d   1      29.333  -2.503  30.442  0.00  0.00     0.067 C 
ATOM     11  C15 <0> d   1      29.282  -1.009  30.620  0.00  0.00     0.062 A 
ATOM     12  N16 <0> d   1      29.928  -0.091  29.961  0.00  0.00    -0.179 NA
ATOM     13  N17 <0> d   1      29.560   1.160  30.478  0.00  0.00    -0.289 N 
ATOM     14  C18 <0> d   1      28.668   0.953  31.473  0.00  0.00     0.118 A 
ATOM     15  C19 <0> d   1      28.479  -0.375  31.582  0.00  0.00    -0.014 A 
ATOM     16  C20 <0> d   1      27.588  -1.118  32.540  0.00  0.00     0.052 C 
ATOM     17  C21 <0> d   1      27.395  -2.564  32.052  0.00  0.00    -0.032 C 
ATOM     18  C22 <0> d   1      26.504  -2.573  30.808  0.00  0.00     0.016 C 
ATOM     19  C23 <0> d   1      26.705  -3.336  33.165  0.00  0.00    -0.001 C 
ATOM     20  C25 <0> d   1      25.360  -2.689  33.482  0.00  0.00     0.007 C 
ATOM     21  C26 <0> d   1      24.595  -3.481  34.555  0.00  0.00     0.013 C 
ATOM     22  C27 <0> d   1      24.462  -4.921  34.104  0.00  0.00    -0.009 C 
ATOM     23  C28 <0> d   1      23.815  -4.972  32.719  0.00  0.00     0.018 C 
ATOM     24  H43 <0> d   1      29.888   2.021  30.177  0.00  0.00     0.188 HD
ENDROOT
BRANCH   2  25
ATOM     25  O3  <0> d   1      22.374  -5.975  34.744  0.00  0.00    -0.389 OA
ATOM     26  H32 <0> d   1      21.878  -5.186  35.001  0.00  0.00     0.210 HD
ENDBRANCH   2  25
TORSDOF 1
ENDMDL
MODEL 129
REMARK CAVERDOCK RESULT:      -8.7      0.000      0.000
REMARK CAVERDOCK CONSTRAINTS:       0.0      0.0      0.0      0.0
REMARK CAVERDOCK TUNNEL: 128     -8.7      3.2    129.2
REMARK  1 active torsions:
REMARK  status: ('A' for Active; 'I' for Inactive)
REMARK    1  A    between atoms: C2_2  and  O3_3 
ROOT
ATOM      1  C1  <0> d   1      23.941  -5.501  36.584  0.00  0.00     0.046 C 
ATOM      2  C2  <0> d   1      23.694  -5.956  35.144  0.00  0.00     0.062 C 
ATOM      3  C4  <0> d   1      24.309  -7.358  34.911  0.00  0.00     0.038 C 
ATOM      4  C5  <0> d   1      25.435  -7.173  33.857  0.00  0.00     0.009 C 
ATOM      5  C6  <0> d   1      25.809  -5.695  34.011  0.00  0.00     0.001 C 
ATOM      6  C8  <0> d   1      26.492  -5.057  32.817  0.00  0.00    -0.005 C 
ATOM      7  C10 <0> d   1      27.853  -5.716  32.575  0.00  0.00     0.006 C 
ATOM      8  C11 <0> d   1      28.513  -5.042  31.374  0.00  0.00     0.006 C 
ATOM      9  C12 <0> d   1      28.737  -3.552  31.649  0.00  0.00     0.000 C 
ATOM     10  C14 <0> d   1      29.331  -2.942  30.368  0.00  0.00     0.067 C 
ATOM     11  C15 <0> d   1      29.344  -1.442  30.497  0.00  0.00     0.062 A 
ATOM     12  N16 <0> d   1      30.020  -0.574  29.801  0.00  0.00    -0.179 NA
ATOM     13  N17 <0> d   1      29.711   0.707  30.280  0.00  0.00    -0.289 N 
ATOM     14  C18 <0> d   1      28.824   0.571  31.293  0.00  0.00     0.118 A 
ATOM     15  C19 <0> d   1      28.581  -0.745  31.448  0.00  0.00    -0.014 A 
ATOM     16  C20 <0> d   1      27.673  -1.418  32.441  0.00  0.00     0.052 C 
ATOM     17  C21 <0> d   1      27.414  -2.869  32.003  0.00  0.00    -0.032 C 
ATOM     18  C22 <0> d   1      26.506  -2.881  30.771  0.00  0.00     0.016 C 
ATOM     19  C23 <0> d   1      26.707  -3.575  33.150  0.00  0.00    -0.001 C 
ATOM     20  C25 <0> d   1      25.395  -2.862  33.460  0.00  0.00     0.007 C 
ATOM     21  C26 <0> d   1      24.611  -3.585  34.569  0.00  0.00     0.013 C 
ATOM     22  C27 <0> d   1      24.413  -5.033  34.167  0.00  0.00    -0.009 C 
ATOM     23  C28 <0> d   1      23.746  -5.102  32.792  0.00  0.00     0.018 C 
ATOM     24  H43 <0> d   1      30.070   1.543  29.946  0.00  0.00     0.188 HD
ENDROOT
BRANCH   2  25
ATOM     25  O3  <0> d   1      22.292  -5.976  34.866  0.00  0.00    -0.389 OA
ATOM     26  H32 <0> d   1      21.928  -5.116  34.615  0.00  0.00     0.210 HD
ENDBRANCH   2  25
TORSDOF 1
ENDMDL
MODEL 130
REMARK CAVERDOCK RESULT:      -7.1      0.000      0.000
REMARK CAVERDOCK CONSTRAINTS:       0.0      0.0      0.0      0.0
REMARK CAVERDOCK TUNNEL: 129     -7.1      3.1    130.3
REMARK  1 active torsions:
REMARK  status: ('A' for Active; 'I' for Inactive)
REMARK    1  A    between atoms: C2_2  and  O3_3 
ROOT
ATOM      1  C1  <0> d   1      24.492  -5.780  37.013  0.00  0.00     0.046 C 
ATOM      2  C2  <0> d   1      23.956  -6.058  35.607  0.00  0.00     0.062 C 
ATOM      3  C4  <0> d   1      24.365  -7.479  35.148  0.00  0.00     0.038 C 
ATOM      4  C5  <0> d   1      25.309  -7.292  33.930  0.00  0.00     0.009 C 
ATOM      5  C6  <0> d   1      25.865  -5.880  34.141  0.00  0.00     0.001 C 
ATOM      6  C8  <0> d   1      26.402  -5.187  32.903  0.00  0.00    -0.005 C 
ATOM      7  C10 <0> d   1      27.621  -5.943  32.365  0.00  0.00     0.006 C 
ATOM      8  C11 <0> d   1      28.139  -5.213  31.128  0.00  0.00     0.006 C 
ATOM      9  C12 <0> d   1      28.569  -3.786  31.486  0.00  0.00     0.000 C 
ATOM     10  C14 <0> d   1      29.001  -3.105  30.176  0.00  0.00     0.067 C 
ATOM     11  C15 <0> d   1      29.201  -1.634  30.429  0.00  0.00     0.062 A 
ATOM     12  N16 <0> d   1      29.841  -0.766  29.700  0.00  0.00    -0.179 NA
ATOM     13  N17 <0> d   1      29.761   0.482  30.335  0.00  0.00    -0.289 N 
ATOM     14  C18 <0> d   1      29.049   0.325  31.475  0.00  0.00     0.118 A 
ATOM     15  C19 <0> d   1      28.692  -0.971  31.557  0.00  0.00    -0.014 A 
ATOM     16  C20 <0> d   1      27.897  -1.656  32.635  0.00  0.00     0.052 C 
ATOM     17  C21 <0> d   1      27.409  -3.023  32.128  0.00  0.00    -0.032 C 
ATOM     18  C22 <0> d   1      26.310  -2.822  31.082  0.00  0.00     0.016 C 
ATOM     19  C23 <0> d   1      26.832  -3.775  33.318  0.00  0.00    -0.001 C 
ATOM     20  C25 <0> d   1      25.678  -2.978  33.918  0.00  0.00     0.007 C 
ATOM     21  C26 <0> d   1      25.019  -3.736  35.083  0.00  0.00     0.013 C 
ATOM     22  C27 <0> d   1      24.597  -5.110  34.601  0.00  0.00    -0.009 C 
ATOM     23  C28 <0> d   1      23.703  -4.972  33.367  0.00  0.00     0.018 C 
ATOM     24  H43 <0> d   1      30.149   1.311  30.016  0.00  0.00     0.188 HD
ENDROOT
BRANCH   2  25
ATOM     25  O3  <0> d   1      22.534  -5.918  35.585  0.00  0.00    -0.389 OA
ATOM     26  H32 <0> d   1      22.087  -6.542  34.997  0.00  0.00     0.210 HD
ENDBRANCH   2  25
TORSDOF 1
ENDMDL
MODEL 131
REMARK CAVERDOCK RESULT:      -6.4      0.000      0.000
REMARK CAVERDOCK CONSTRAINTS:       0.0      0.0      0.0      0.0
REMARK CAVERDOCK TUNNEL: 130     -6.4      3.1    131.1
REMARK  1 active torsions:
REMARK  status: ('A' for Active; 'I' for Inactive)
REMARK    1  A    between atoms: C2_2  and  O3_3 
ROOT
ATOM      1  C1  <0> d   1      25.639  -6.409  37.146  0.00  0.00     0.046 C 
ATOM      2  C2  <0> d   1      24.633  -6.265  36.002  0.00  0.00     0.062 C 
ATOM      3  C4  <0> d   1      24.502  -7.602  35.231  0.00  0.00     0.038 C 
ATOM      4  C5  <0> d   1      25.026  -7.332  33.794  0.00  0.00     0.009 C 
ATOM      5  C6  <0> d   1      25.957  -6.131  33.989  0.00  0.00     0.001 C 
ATOM      6  C8  <0> d   1      26.231  -5.297  32.752  0.00  0.00    -0.005 C 
ATOM      7  C10 <0> d   1      26.984  -6.131  31.711  0.00  0.00     0.006 C 
ATOM      8  C11 <0> d   1      27.250  -5.257  30.487  0.00  0.00     0.006 C 
ATOM      9  C12 <0> d   1      28.116  -4.051  30.865  0.00  0.00     0.000 C 
ATOM     10  C14 <0> d   1      28.268  -3.192  29.598  0.00  0.00     0.067 C 
ATOM     11  C15 <0> d   1      28.903  -1.878  29.967  0.00  0.00     0.062 A 
ATOM     12  N16 <0> d   1      29.476  -1.006  29.188  0.00  0.00    -0.179 NA
ATOM     13  N17 <0> d   1      29.919   0.063  29.980  0.00  0.00    -0.289 N 
ATOM     14  C18 <0> d   1      29.590  -0.204  31.264  0.00  0.00     0.118 A 
ATOM     15  C19 <0> d   1      28.963  -1.396  31.285  0.00  0.00    -0.014 A 
ATOM     16  C20 <0> d   1      28.404  -2.139  32.468  0.00  0.00     0.052 C 
ATOM     17  C21 <0> d   1      27.452  -3.244  31.982  0.00  0.00    -0.032 C 
ATOM     18  C22 <0> d   1      26.167  -2.614  31.440  0.00  0.00     0.016 C 
ATOM     19  C23 <0> d   1      27.112  -4.117  33.180  0.00  0.00    -0.001 C 
ATOM     20  C25 <0> d   1      26.449  -3.270  34.261  0.00  0.00     0.007 C 
ATOM     21  C26 <0> d   1      26.025  -4.128  35.465  0.00  0.00     0.013 C 
ATOM     22  C27 <0> d   1      25.139  -5.256  34.977  0.00  0.00    -0.009 C 
ATOM     23  C28 <0> d   1      23.965  -4.685  34.179  0.00  0.00     0.018 C 
ATOM     24  H43 <0> d   1      30.382   0.854  29.663  0.00  0.00     0.188 HD
ENDROOT
BRANCH   2  25
ATOM     25  O3  <0> d   1      23.361  -5.858  36.512  0.00  0.00    -0.389 OA
ATOM     26  H32 <0> d   1      22.923  -5.180  35.980  0.00  0.00     0.210 HD
ENDBRANCH   2  25
TORSDOF 1
ENDMDL
MODEL 132
REMARK CAVERDOCK RESULT:      -4.8      0.000      0.000
REMARK CAVERDOCK CONSTRAINTS:       0.0      0.0      0.0      0.0
REMARK CAVERDOCK TUNNEL: 131     -4.8      3.0    132.4
REMARK  1 active torsions:
REMARK  status: ('A' for Active; 'I' for Inactive)
REMARK    1  A    between atoms: C2_2  and  O3_3 
ROOT
ATOM      1  C1  <0> d   1      25.335  -6.507  37.280  0.00  0.00     0.046 C 
ATOM      2  C2  <0> d   1      24.392  -6.435  36.078  0.00  0.00     0.062 C 
ATOM      3  C4  <0> d   1      24.352  -7.798  35.344  0.00  0.00     0.038 C 
ATOM      4  C5  <0> d   1      24.948  -7.553  33.931  0.00  0.00     0.009 C 
ATOM      5  C6  <0> d   1      25.823  -6.313  34.139  0.00  0.00     0.001 C 
ATOM      6  C8  <0> d   1      26.137  -5.507  32.893  0.00  0.00    -0.005 C 
ATOM      7  C10 <0> d   1      26.978  -6.343  31.923  0.00  0.00     0.006 C 
ATOM      8  C11 <0> d   1      27.281  -5.497  30.688  0.00  0.00     0.006 C 
ATOM      9  C12 <0> d   1      28.082  -4.250  31.075  0.00  0.00     0.000 C 
ATOM     10  C14 <0> d   1      28.275  -3.424  29.792  0.00  0.00     0.067 C 
ATOM     11  C15 <0> d   1      28.841  -2.077  30.153  0.00  0.00     0.062 A 
ATOM     12  N16 <0> d   1      29.426  -1.208  29.379  0.00  0.00    -0.179 NA
ATOM     13  N17 <0> d   1      29.785  -0.100  30.160  0.00  0.00    -0.289 N 
ATOM     14  C18 <0> d   1      29.393  -0.340  31.431  0.00  0.00     0.118 A 
ATOM     15  C19 <0> d   1      28.808  -1.553  31.456  0.00  0.00    -0.014 A 
ATOM     16  C20 <0> d   1      28.210  -2.280  32.629  0.00  0.00     0.052 C 
ATOM     17  C21 <0> d   1      27.327  -3.434  32.126  0.00  0.00    -0.032 C 
ATOM     18  C22 <0> d   1      26.053  -2.870  31.493  0.00  0.00     0.016 C 
ATOM     19  C23 <0> d   1      26.950  -4.283  33.331  0.00  0.00    -0.001 C 
ATOM     20  C25 <0> d   1      26.197  -3.428  34.346  0.00  0.00     0.007 C 
ATOM     21  C26 <0> d   1      25.735  -4.264  35.551  0.00  0.00     0.013 C 
ATOM     22  C27 <0> d   1      24.920  -5.440  35.051  0.00  0.00    -0.009 C 
ATOM     23  C28 <0> d   1      23.773  -4.937  34.171  0.00  0.00     0.018 C 
ATOM     24  H43 <0> d   1      30.237   0.698  29.844  0.00  0.00     0.188 HD
ENDROOT
BRANCH   2  25
ATOM     25  O3  <0> d   1      23.079  -6.061  36.502  0.00  0.00    -0.389 OA
ATOM     26  H32 <0> d   1      22.556  -5.618  35.820  0.00  0.00     0.210 HD
ENDBRANCH   2  25
TORSDOF 1
ENDMDL
MODEL 133
REMARK CAVERDOCK RESULT:      -2.9      0.000      0.000
REMARK CAVERDOCK CONSTRAINTS:       0.1      0.0      0.0      0.0
REMARK CAVERDOCK TUNNEL: 132     -2.9      3.0    133.3
REMARK  1 active torsions:
REMARK  status: ('A' for Active; 'I' for Inactive)
REMARK    1  A    between atoms: C2_2  and  O3_3 
ROOT
ATOM      1  C1  <0> d   1      25.205  -6.366  37.569  0.00  0.00     0.046 C 
ATOM      2  C2  <0> d   1      24.245  -6.250  36.383  0.00  0.00     0.062 C 
ATOM      3  C4  <0> d   1      24.076  -7.626  35.693  0.00  0.00     0.038 C 
ATOM      4  C5  <0> d   1      24.659  -7.474  34.262  0.00  0.00     0.009 C 
ATOM      5  C6  <0> d   1      25.640  -6.307  34.414  0.00  0.00     0.001 C 
ATOM      6  C8  <0> d   1      25.993  -5.567  33.137  0.00  0.00    -0.005 C 
ATOM      7  C10 <0> d   1      26.739  -6.500  32.179  0.00  0.00     0.006 C 
ATOM      8  C11 <0> d   1      27.086  -5.720  30.912  0.00  0.00     0.006 C 
ATOM      9  C12 <0> d   1      27.996  -4.533  31.244  0.00  0.00     0.000 C 
ATOM     10  C14 <0> d   1      28.230  -3.765  29.932  0.00  0.00     0.067 C 
ATOM     11  C15 <0> d   1      28.915  -2.460  30.241  0.00  0.00     0.062 A 
ATOM     12  N16 <0> d   1      29.553  -1.668  29.429  0.00  0.00    -0.179 NA
ATOM     13  N17 <0> d   1      30.021  -0.571  30.167  0.00  0.00    -0.289 N 
ATOM     14  C18 <0> d   1      29.638  -0.739  31.453  0.00  0.00     0.118 A 
ATOM     15  C19 <0> d   1      28.954  -1.897  31.526  0.00  0.00    -0.014 A 
ATOM     16  C20 <0> d   1      28.322  -2.536  32.733  0.00  0.00     0.052 C 
ATOM     17  C21 <0> d   1      27.335  -3.626  32.284  0.00  0.00    -0.032 C 
ATOM     18  C22 <0> d   1      26.100  -2.975  31.658  0.00  0.00     0.016 C 
ATOM     19  C23 <0> d   1      26.915  -4.404  33.522  0.00  0.00    -0.001 C 
ATOM     20  C25 <0> d   1      26.258  -3.459  34.523  0.00  0.00     0.007 C 
ATOM     21  C26 <0> d   1      25.754  -4.217  35.762  0.00  0.00     0.013 C 
ATOM     22  C27 <0> d   1      24.832  -5.334  35.316  0.00  0.00    -0.009 C 
ATOM     23  C28 <0> d   1      23.713  -4.763  34.442  0.00  0.00     0.018 C 
ATOM     24  H43 <0> d   1      30.531   0.176  29.818  0.00  0.00     0.188 HD
ENDROOT
BRANCH   2  25
ATOM     25  O3  <0> d   1      22.978  -5.754  36.820  0.00  0.00    -0.389 OA
ATOM     26  H32 <0> d   1      23.022  -5.218  37.624  0.00  0.00     0.210 HD
ENDBRANCH   2  25
TORSDOF 1
ENDMDL
MODEL 134
REMARK CAVERDOCK RESULT:      -0.5      0.000      0.000
REMARK CAVERDOCK CONSTRAINTS:       0.0      0.0      0.0      0.0
REMARK CAVERDOCK TUNNEL: 133     -0.5      3.0    134.3
REMARK  1 active torsions:
REMARK  status: ('A' for Active; 'I' for Inactive)
REMARK    1  A    between atoms: C2_2  and  O3_3 
ROOT
ATOM      1  C1  <0> d   1      28.989  -4.542  29.796  0.00  0.00     0.046 C 
ATOM      2  C2  <0> d   1      28.981  -4.017  31.233  0.00  0.00     0.062 C 
ATOM      3  C4  <0> d   1      29.789  -4.963  32.155  0.00  0.00     0.038 C 
ATOM      4  C5  <0> d   1      28.774  -5.557  33.170  0.00  0.00     0.009 C 
ATOM      5  C6  <0> d   1      27.438  -5.434  32.431  0.00  0.00     0.001 C 
ATOM      6  C8  <0> d   1      26.196  -5.437  33.302  0.00  0.00    -0.005 C 
ATOM      7  C10 <0> d   1      26.055  -6.787  34.012  0.00  0.00     0.006 C 
ATOM      8  C11 <0> d   1      24.792  -6.756  34.870  0.00  0.00     0.006 C 
ATOM      9  C12 <0> d   1      23.554  -6.534  33.995  0.00  0.00     0.000 C 
ATOM     10  C14 <0> d   1      22.345  -6.441  34.942  0.00  0.00     0.067 C 
ATOM     11  C15 <0> d   1      21.142  -5.983  34.162  0.00  0.00     0.062 A 
ATOM     12  N16 <0> d   1      19.884  -6.062  34.490  0.00  0.00    -0.179 NA
ATOM     13  N17 <0> d   1      19.126  -5.507  33.449  0.00  0.00    -0.289 N 
ATOM     14  C18 <0> d   1      19.979  -5.094  32.485  0.00  0.00     0.118 A 
ATOM     15  C19 <0> d   1      21.229  -5.377  32.898  0.00  0.00    -0.014 A 
ATOM     16  C20 <0> d   1      22.530  -5.122  32.187  0.00  0.00     0.052 C 
ATOM     17  C21 <0> d   1      23.696  -5.247  33.182  0.00  0.00    -0.032 C 
ATOM     18  C22 <0> d   1      23.685  -4.053  34.140  0.00  0.00     0.016 C 
ATOM     19  C23 <0> d   1      24.988  -5.229  32.380  0.00  0.00    -0.001 C 
ATOM     20  C25 <0> d   1      25.087  -3.927  31.592  0.00  0.00     0.007 C 
ATOM     21  C26 <0> d   1      26.414  -3.836  30.820  0.00  0.00     0.013 C 
ATOM     22  C27 <0> d   1      27.562  -4.025  31.790  0.00  0.00    -0.009 C 
ATOM     23  C28 <0> d   1      27.443  -3.017  32.935  0.00  0.00     0.018 C 
ATOM     24  H43 <0> d   1      18.159  -5.432  33.425  0.00  0.00     0.188 HD
ENDROOT
BRANCH   2  25
ATOM     25  O3  <0> d   1      29.524  -2.695  31.278  0.00  0.00    -0.389 OA
ATOM     26  H32 <0> d   1      30.476  -2.667  31.441  0.00  0.00     0.210 HD
ENDBRANCH   2  25
TORSDOF 1
ENDMDL
MODEL 135
REMARK CAVERDOCK RESULT:       0.9      0.000      0.000
REMARK CAVERDOCK CONSTRAINTS:       0.0      0.0      0.0      0.0
REMARK CAVERDOCK TUNNEL: 134      0.9      3.0    135.3
REMARK  1 active torsions:
REMARK  status: ('A' for Active; 'I' for Inactive)
REMARK    1  A    between atoms: C2_2  and  O3_3 
ROOT
ATOM      1  C1  <0> d   1      29.061  -5.094  30.019  0.00  0.00     0.046 C 
ATOM      2  C2  <0> d   1      28.980  -4.405  31.383  0.00  0.00     0.062 C 
ATOM      3  C4  <0> d   1      29.724  -5.243  32.452  0.00  0.00     0.038 C 
ATOM      4  C5  <0> d   1      28.647  -5.708  33.470  0.00  0.00     0.009 C 
ATOM      5  C6  <0> d   1      27.356  -5.663  32.648  0.00  0.00     0.001 C 
ATOM      6  C8  <0> d   1      26.067  -5.557  33.442  0.00  0.00    -0.005 C 
ATOM      7  C10 <0> d   1      25.871  -6.815  34.295  0.00  0.00     0.006 C 
ATOM      8  C11 <0> d   1      24.563  -6.676  35.071  0.00  0.00     0.006 C 
ATOM      9  C12 <0> d   1      23.377  -6.550  34.108  0.00  0.00     0.000 C 
ATOM     10  C14 <0> d   1      22.120  -6.339  34.969  0.00  0.00     0.067 C 
ATOM     11  C15 <0> d   1      20.967  -5.968  34.074  0.00  0.00     0.062 A 
ATOM     12  N16 <0> d   1      19.693  -5.999  34.339  0.00  0.00    -0.179 NA
ATOM     13  N17 <0> d   1      19.000  -5.564  33.200  0.00  0.00    -0.289 N 
ATOM     14  C18 <0> d   1      19.910  -5.271  32.244  0.00  0.00     0.118 A 
ATOM     15  C19 <0> d   1      21.132  -5.513  32.756  0.00  0.00    -0.014 A 
ATOM     16  C20 <0> d   1      22.473  -5.350  32.095  0.00  0.00     0.052 C 
ATOM     17  C21 <0> d   1      23.581  -5.366  33.161  0.00  0.00    -0.032 C 
ATOM     18  C22 <0> d   1      23.533  -4.069  33.972  0.00  0.00     0.016 C 
ATOM     19  C23 <0> d   1      24.915  -5.450  32.436  0.00  0.00    -0.001 C 
ATOM     20  C25 <0> d   1      25.074  -4.248  31.510  0.00  0.00     0.007 C 
ATOM     21  C26 <0> d   1      26.442  -4.257  30.808  0.00  0.00     0.013 C 
ATOM     22  C27 <0> d   1      27.533  -4.339  31.856  0.00  0.00    -0.009 C 
ATOM     23  C28 <0> d   1      27.364  -3.204  32.869  0.00  0.00     0.018 C 
ATOM     24  H43 <0> d   1      18.037  -5.486  33.113  0.00  0.00     0.188 HD
ENDROOT
BRANCH   2  25
ATOM     25  O3  <0> d   1      29.537  -3.091  31.305  0.00  0.00    -0.389 OA
ATOM     26  H32 <0> d   1      29.420  -2.566  32.109  0.00  0.00     0.210 HD
ENDBRANCH   2  25
TORSDOF 1
ENDMDL
MODEL 136
REMARK CAVERDOCK RESULT:       2.4      0.000      0.000
REMARK CAVERDOCK CONSTRAINTS:       0.0      0.0      0.0      0.0
REMARK CAVERDOCK TUNNEL: 135      2.4      3.0    136.3
REMARK  1 active torsions:
REMARK  status: ('A' for Active; 'I' for Inactive)
REMARK    1  A    between atoms: C2_2  and  O3_3 
ROOT
ATOM      1  C1  <0> d   1      28.976  -5.502  30.314  0.00  0.00     0.046 C 
ATOM      2  C2  <0> d   1      28.891  -4.706  31.618  0.00  0.00     0.062 C 
ATOM      3  C4  <0> d   1      29.598  -5.473  32.763  0.00  0.00     0.038 C 
ATOM      4  C5  <0> d   1      28.495  -5.832  33.796  0.00  0.00     0.009 C 
ATOM      5  C6  <0> d   1      27.218  -5.824  32.951  0.00  0.00     0.001 C 
ATOM      6  C8  <0> d   1      25.920  -5.626  33.712  0.00  0.00    -0.005 C 
ATOM      7  C10 <0> d   1      25.681  -6.807  34.658  0.00  0.00     0.006 C 
ATOM      8  C11 <0> d   1      24.365  -6.578  35.398  0.00  0.00     0.006 C 
ATOM      9  C12 <0> d   1      23.197  -6.502  34.408  0.00  0.00     0.000 C 
ATOM     10  C14 <0> d   1      21.933  -6.196  35.228  0.00  0.00     0.067 C 
ATOM     11  C15 <0> d   1      20.803  -5.870  34.287  0.00  0.00     0.062 A 
ATOM     12  N16 <0> d   1      19.524  -5.852  34.531  0.00  0.00    -0.179 NA
ATOM     13  N17 <0> d   1      18.859  -5.493  33.350  0.00  0.00    -0.289 N 
ATOM     14  C18 <0> d   1      19.791  -5.298  32.390  0.00  0.00     0.118 A 
ATOM     15  C19 <0> d   1      20.998  -5.525  32.941  0.00  0.00    -0.014 A 
ATOM     16  C20 <0> d   1      22.353  -5.446  32.291  0.00  0.00     0.052 C 
ATOM     17  C21 <0> d   1      23.444  -5.402  33.374  0.00  0.00    -0.032 C 
ATOM     18  C22 <0> d   1      23.414  -4.044  34.080  0.00  0.00     0.016 C 
ATOM     19  C23 <0> d   1      24.787  -5.573  32.681  0.00  0.00    -0.001 C 
ATOM     20  C25 <0> d   1      24.988  -4.452  31.666  0.00  0.00     0.007 C 
ATOM     21  C26 <0> d   1      26.366  -4.547  30.991  0.00  0.00     0.013 C 
ATOM     22  C27 <0> d   1      27.438  -4.570  32.061  0.00  0.00    -0.009 C 
ATOM     23  C28 <0> d   1      27.281  -3.356  32.978  0.00  0.00     0.018 C 
ATOM     24  H43 <0> d   1      17.900  -5.401  33.241  0.00  0.00     0.188 HD
ENDROOT
BRANCH   2  25
ATOM     25  O3  <0> d   1      29.480  -3.415  31.447  0.00  0.00    -0.389 OA
ATOM     26  H32 <0> d   1      30.193  -3.222  32.071  0.00  0.00     0.210 HD
ENDBRANCH   2  25
TORSDOF 1
ENDMDL
MODEL 137
REMARK CAVERDOCK RESULT:       3.8      0.000      0.000
REMARK CAVERDOCK CONSTRAINTS:       0.0      0.0      0.0      0.0
REMARK CAVERDOCK TUNNEL: 136      3.8      3.0    137.6
REMARK  1 active torsions:
REMARK  status: ('A' for Active; 'I' for Inactive)
REMARK    1  A    between atoms: C2_2  and  O3_3 
ROOT
ATOM      1  C1  <0> d   1      29.048  -5.929  30.795  0.00  0.00     0.046 C 
ATOM      2  C2  <0> d   1      28.893  -4.973  31.980  0.00  0.00     0.062 C 
ATOM      3  C4  <0> d   1      29.503  -5.599  33.258  0.00  0.00     0.038 C 
ATOM      4  C5  <0> d   1      28.325  -5.809  34.249  0.00  0.00     0.009 C 
ATOM      5  C6  <0> d   1      27.108  -5.890  33.322  0.00  0.00     0.001 C 
ATOM      6  C8  <0> d   1      25.767  -5.580  33.960  0.00  0.00    -0.005 C 
ATOM      7  C10 <0> d   1      25.438  -6.629  35.027  0.00  0.00     0.006 C 
ATOM      8  C11 <0> d   1      24.080  -6.290  35.639  0.00  0.00     0.006 C 
ATOM      9  C12 <0> d   1      22.985  -6.323  34.568  0.00  0.00     0.000 C 
ATOM     10  C14 <0> d   1      21.675  -5.898  35.252  0.00  0.00     0.067 C 
ATOM     11  C15 <0> d   1      20.619  -5.679  34.202  0.00  0.00     0.062 A 
ATOM     12  N16 <0> d   1      19.327  -5.613  34.351  0.00  0.00    -0.179 NA
ATOM     13  N17 <0> d   1      18.752  -5.396  33.091  0.00  0.00    -0.289 N 
ATOM     14  C18 <0> d   1      19.750  -5.337  32.181  0.00  0.00     0.118 A 
ATOM     15  C19 <0> d   1      20.913  -5.509  32.839  0.00  0.00    -0.014 A 
ATOM     16  C20 <0> d   1      22.310  -5.532  32.281  0.00  0.00     0.052 C 
ATOM     17  C21 <0> d   1      23.325  -5.366  33.424  0.00  0.00    -0.032 C 
ATOM     18  C22 <0> d   1      23.278  -3.930  33.950  0.00  0.00     0.016 C 
ATOM     19  C23 <0> d   1      24.708  -5.642  32.853  0.00  0.00    -0.001 C 
ATOM     20  C25 <0> d   1      25.002  -4.662  31.723  0.00  0.00     0.007 C 
ATOM     21  C26 <0> d   1      26.420  -4.860  31.162  0.00  0.00     0.013 C 
ATOM     22  C27 <0> d   1      27.417  -4.763  32.299  0.00  0.00    -0.009 C 
ATOM     23  C28 <0> d   1      27.225  -3.440  33.044  0.00  0.00     0.018 C 
ATOM     24  H43 <0> d   1      17.805  -5.306  32.904  0.00  0.00     0.188 HD
ENDROOT
BRANCH   2  25
ATOM     25  O3  <0> d   1      29.521  -3.722  31.690  0.00  0.00    -0.389 OA
ATOM     26  H32 <0> d   1      28.904  -3.023  31.434  0.00  0.00     0.210 HD
ENDBRANCH   2  25
TORSDOF 1
ENDMDL
MODEL 138
REMARK CAVERDOCK RESULT:       5.5      0.000      0.000
REMARK CAVERDOCK CONSTRAINTS:       0.0      0.0      0.0      0.0
REMARK CAVERDOCK TUNNEL: 137      5.5      2.9    138.3
REMARK  1 active torsions:
REMARK  status: ('A' for Active; 'I' for Inactive)
REMARK    1  A    between atoms: C2_2  and  O3_3 
ROOT
ATOM      1  C1  <0> d   1      27.746  -3.635  35.803  0.00  0.00     0.046 C 
ATOM      2  C2  <0> d   1      27.733  -4.892  34.931  0.00  0.00     0.062 C 
ATOM      3  C4  <0> d   1      28.272  -4.569  33.516  0.00  0.00     0.038 C 
ATOM      4  C5  <0> d   1      27.090  -4.795  32.535  0.00  0.00     0.009 C 
ATOM      5  C6  <0> d   1      25.861  -4.621  33.433  0.00  0.00     0.001 C 
ATOM      6  C8  <0> d   1      24.581  -5.267  32.937  0.00  0.00    -0.005 C 
ATOM      7  C10 <0> d   1      24.130  -4.606  31.631  0.00  0.00     0.006 C 
ATOM      8  C11 <0> d   1      22.836  -5.274  31.169  0.00  0.00     0.006 C 
ATOM      9  C12 <0> d   1      21.732  -5.089  32.216  0.00  0.00     0.000 C 
ATOM     10  C14 <0> d   1      20.498  -5.853  31.707  0.00  0.00     0.067 C 
ATOM     11  C15 <0> d   1      19.467  -5.910  32.802  0.00  0.00     0.062 A 
ATOM     12  N16 <0> d   1      18.198  -6.182  32.708  0.00  0.00    -0.179 NA
ATOM     13  N17 <0> d   1      17.640  -6.115  33.993  0.00  0.00    -0.289 N 
ATOM     14  C18 <0> d   1      18.626  -5.791  34.859  0.00  0.00     0.118 A 
ATOM     15  C19 <0> d   1      19.763  -5.657  34.151  0.00  0.00    -0.014 A 
ATOM     16  C20 <0> d   1      21.138  -5.300  34.647  0.00  0.00     0.052 C 
ATOM     17  C21 <0> d   1      22.181  -5.641  33.570  0.00  0.00    -0.032 C 
ATOM     18  C22 <0> d   1      22.331  -7.160  33.461  0.00  0.00     0.016 C 
ATOM     19  C23 <0> d   1      23.508  -5.040  34.009  0.00  0.00    -0.001 C 
ATOM     20  C25 <0> d   1      23.914  -5.624  35.359  0.00  0.00     0.007 C 
ATOM     21  C26 <0> d   1      25.287  -5.096  35.808  0.00  0.00     0.013 C 
ATOM     22  C27 <0> d   1      26.302  -5.373  34.718  0.00  0.00    -0.009 C 
ATOM     23  C28 <0> d   1      26.296  -6.863  34.371  0.00  0.00     0.018 C 
ATOM     24  H43 <0> d   1      16.710  -6.273  34.220  0.00  0.00     0.188 HD
ENDROOT
BRANCH   2  25
ATOM     25  O3  <0> d   1      28.517  -5.922  35.539  0.00  0.00    -0.389 OA
ATOM     26  H32 <0> d   1      28.179  -6.815  35.386  0.00  0.00     0.210 HD
ENDBRANCH   2  25
TORSDOF 1
ENDMDL
MODEL 139
REMARK CAVERDOCK RESULT:       6.0      0.000      0.000
REMARK CAVERDOCK CONSTRAINTS:       0.0      0.0      0.0      0.0
REMARK CAVERDOCK TUNNEL: 138      6.0      2.9    139.5
REMARK  1 active torsions:
REMARK  status: ('A' for Active; 'I' for Inactive)
REMARK    1  A    between atoms: C2_2  and  O3_3 
ROOT
ATOM      1  C1  <0> d   1      27.856  -3.751  35.769  0.00  0.00     0.046 C 
ATOM      2  C2  <0> d   1      27.783  -5.006  34.897  0.00  0.00     0.062 C 
ATOM      3  C4  <0> d   1      28.285  -4.695  33.465  0.00  0.00     0.038 C 
ATOM      4  C5  <0> d   1      27.066  -4.889  32.522  0.00  0.00     0.009 C 
ATOM      5  C6  <0> d   1      25.872  -4.684  33.458  0.00  0.00     0.001 C 
ATOM      6  C8  <0> d   1      24.560  -5.296  33.003  0.00  0.00    -0.005 C 
ATOM      7  C10 <0> d   1      24.085  -4.621  31.713  0.00  0.00     0.006 C 
ATOM      8  C11 <0> d   1      22.761  -5.255  31.292  0.00  0.00     0.006 C 
ATOM      9  C12 <0> d   1      21.696  -5.043  32.373  0.00  0.00     0.000 C 
ATOM     10  C14 <0> d   1      20.427  -5.774  31.903  0.00  0.00     0.067 C 
ATOM     11  C15 <0> d   1      19.430  -5.806  33.031  0.00  0.00     0.062 A 
ATOM     12  N16 <0> d   1      18.152  -6.045  32.977  0.00  0.00    -0.179 NA
ATOM     13  N17 <0> d   1      17.637  -5.966  34.279  0.00  0.00    -0.289 N 
ATOM     14  C18 <0> d   1      18.658  -5.668  35.114  0.00  0.00     0.118 A 
ATOM     15  C19 <0> d   1      19.775  -5.563  34.370  0.00  0.00    -0.014 A 
ATOM     16  C20 <0> d   1      21.174  -5.243  34.823  0.00  0.00     0.052 C 
ATOM     17  C21 <0> d   1      22.173  -5.608  33.712  0.00  0.00    -0.032 C 
ATOM     18  C22 <0> d   1      22.280  -7.131  33.597  0.00  0.00     0.016 C 
ATOM     19  C23 <0> d   1      23.528  -5.043  34.109  0.00  0.00    -0.001 C 
ATOM     20  C25 <0> d   1      23.962  -5.639  35.445  0.00  0.00     0.007 C 
ATOM     21  C26 <0> d   1      25.362  -5.148  35.851  0.00  0.00     0.013 C 
ATOM     22  C27 <0> d   1      26.334  -5.449  34.729  0.00  0.00    -0.009 C 
ATOM     23  C28 <0> d   1      26.278  -6.938  34.381  0.00  0.00     0.018 C 
ATOM     24  H43 <0> d   1      16.711  -6.100  34.536  0.00  0.00     0.188 HD
ENDROOT
BRANCH   2  25
ATOM     25  O3  <0> d   1      28.559  -6.056  35.478  0.00  0.00    -0.389 OA
ATOM     26  H32 <0> d   1      29.266  -5.747  36.060  0.00  0.00     0.210 HD
ENDBRANCH   2  25
TORSDOF 1
ENDMDL
MODEL 140
REMARK CAVERDOCK RESULT:       7.2      0.000      0.000
REMARK CAVERDOCK CONSTRAINTS:       0.1      0.0      0.0      0.0
REMARK CAVERDOCK TUNNEL: 139      7.2      2.9    140.3
REMARK  1 active torsions:
REMARK  status: ('A' for Active; 'I' for Inactive)
REMARK    1  A    between atoms: C2_2  and  O3_3 
ROOT
ATOM      1  C1  <0> d   1      27.900  -4.057  35.946  0.00  0.00     0.046 C 
ATOM      2  C2  <0> d   1      27.781  -5.316  35.085  0.00  0.00     0.062 C 
ATOM      3  C4  <0> d   1      28.328  -5.046  33.661  0.00  0.00     0.038 C 
ATOM      4  C5  <0> d   1      27.120  -5.188  32.695  0.00  0.00     0.009 C 
ATOM      5  C6  <0> d   1      25.919  -4.914  33.604  0.00  0.00     0.001 C 
ATOM      6  C8  <0> d   1      24.587  -5.463  33.127  0.00  0.00    -0.005 C 
ATOM      7  C10 <0> d   1      24.174  -4.779  31.821  0.00  0.00     0.006 C 
ATOM      8  C11 <0> d   1      22.828  -5.349  31.378  0.00  0.00     0.006 C 
ATOM      9  C12 <0> d   1      21.753  -5.073  32.434  0.00  0.00     0.000 C 
ATOM     10  C14 <0> d   1      20.459  -5.744  31.945  0.00  0.00     0.067 C 
ATOM     11  C15 <0> d   1      19.439  -5.713  33.051  0.00  0.00     0.062 A 
ATOM     12  N16 <0> d   1      18.151  -5.888  32.973  0.00  0.00    -0.179 NA
ATOM     13  N17 <0> d   1      17.614  -5.769  34.263  0.00  0.00    -0.289 N 
ATOM     14  C18 <0> d   1      18.632  -5.515  35.116  0.00  0.00     0.118 A 
ATOM     15  C19 <0> d   1      19.768  -5.474  34.395  0.00  0.00    -0.014 A 
ATOM     16  C20 <0> d   1      21.172  -5.220  34.874  0.00  0.00     0.052 C 
ATOM     17  C21 <0> d   1      22.174  -5.647  33.789  0.00  0.00    -0.032 C 
ATOM     18  C22 <0> d   1      22.205  -7.174  33.690  0.00  0.00     0.016 C 
ATOM     19  C23 <0> d   1      23.547  -5.147  34.209  0.00  0.00    -0.001 C 
ATOM     20  C25 <0> d   1      23.923  -5.750  35.559  0.00  0.00     0.007 C 
ATOM     21  C26 <0> d   1      25.337  -5.326  35.989  0.00  0.00     0.013 C 
ATOM     22  C27 <0> d   1      26.316  -5.687  34.891  0.00  0.00    -0.009 C 
ATOM     23  C28 <0> d   1      26.191  -7.175  34.556  0.00  0.00     0.018 C 
ATOM     24  H43 <0> d   1      16.678  -5.853  34.501  0.00  0.00     0.188 HD
ENDROOT
BRANCH   2  25
ATOM     25  O3  <0> d   1      28.490  -6.398  35.693  0.00  0.00    -0.389 OA
ATOM     26  H32 <0> d   1      28.540  -7.193  35.144  0.00  0.00     0.210 HD
ENDBRANCH   2  25
TORSDOF 1
ENDMDL
MODEL 141
REMARK CAVERDOCK RESULT:       8.5      0.000      0.000
REMARK CAVERDOCK CONSTRAINTS:       0.0      0.0      0.0      0.0
REMARK CAVERDOCK TUNNEL: 140      8.5      2.9    141.3
REMARK  1 active torsions:
REMARK  status: ('A' for Active; 'I' for Inactive)
REMARK    1  A    between atoms: C2_2  and  O3_3 
ROOT
ATOM      1  C1  <0> d   1      27.909  -4.300  36.144  0.00  0.00     0.046 C 
ATOM      2  C2  <0> d   1      27.811  -5.486  35.182  0.00  0.00     0.062 C 
ATOM      3  C4  <0> d   1      28.374  -5.098  33.792  0.00  0.00     0.038 C 
ATOM      4  C5  <0> d   1      27.180  -5.169  32.801  0.00  0.00     0.009 C 
ATOM      5  C6  <0> d   1      25.965  -4.977  33.713  0.00  0.00     0.001 C 
ATOM      6  C8  <0> d   1      24.644  -5.495  33.175  0.00  0.00    -0.005 C 
ATOM      7  C10 <0> d   1      24.242  -4.709  31.923  0.00  0.00     0.006 C 
ATOM      8  C11 <0> d   1      22.907  -5.251  31.417  0.00  0.00     0.006 C 
ATOM      9  C12 <0> d   1      21.816  -5.068  32.478  0.00  0.00     0.000 C 
ATOM     10  C14 <0> d   1      20.533  -5.706  31.918  0.00  0.00     0.067 C 
ATOM     11  C15 <0> d   1      19.499  -5.771  33.010  0.00  0.00     0.062 A 
ATOM     12  N16 <0> d   1      18.213  -5.948  32.900  0.00  0.00    -0.179 NA
ATOM     13  N17 <0> d   1      17.659  -5.937  34.188  0.00  0.00    -0.289 N 
ATOM     14  C18 <0> d   1      18.664  -5.746  35.073  0.00  0.00     0.118 A 
ATOM     15  C19 <0> d   1      19.809  -5.640  34.373  0.00  0.00    -0.014 A 
ATOM     16  C20 <0> d   1      21.204  -5.416  34.889  0.00  0.00     0.052 C 
ATOM     17  C21 <0> d   1      22.223  -5.747  33.787  0.00  0.00    -0.032 C 
ATOM     18  C22 <0> d   1      22.268  -7.261  33.565  0.00  0.00     0.016 C 
ATOM     19  C23 <0> d   1      23.587  -5.274  34.265  0.00  0.00    -0.001 C 
ATOM     20  C25 <0> d   1      23.950  -5.982  35.566  0.00  0.00     0.007 C 
ATOM     21  C26 <0> d   1      25.355  -5.584  36.049  0.00  0.00     0.013 C 
ATOM     22  C27 <0> d   1      26.351  -5.849  34.938  0.00  0.00    -0.009 C 
ATOM     23  C28 <0> d   1      26.242  -7.306  34.483  0.00  0.00     0.018 C 
ATOM     24  H43 <0> d   1      16.721  -6.047  34.406  0.00  0.00     0.188 HD
ENDROOT
BRANCH   2  25
ATOM     25  O3  <0> d   1      28.520  -6.609  35.709  0.00  0.00    -0.389 OA
ATOM     26  H32 <0> d   1      28.133  -6.975  36.515  0.00  0.00     0.210 HD
ENDBRANCH   2  25
TORSDOF 1
ENDMDL
MODEL 142
REMARK CAVERDOCK RESULT:       9.2      0.000      0.000
REMARK CAVERDOCK CONSTRAINTS:       0.2      0.0      0.0      0.0
REMARK CAVERDOCK TUNNEL: 141      9.2      2.9    142.4
REMARK  1 active torsions:
REMARK  status: ('A' for Active; 'I' for Inactive)
REMARK    1  A    between atoms: C2_2  and  O3_3 
ROOT
ATOM      1  C1  <0> d   1      27.976  -4.249  36.133  0.00  0.00     0.046 C 
ATOM      2  C2  <0> d   1      27.830  -5.484  35.241  0.00  0.00     0.062 C 
ATOM      3  C4  <0> d   1      28.382  -5.191  33.824  0.00  0.00     0.038 C 
ATOM      4  C5  <0> d   1      27.172  -5.284  32.855  0.00  0.00     0.009 C 
ATOM      5  C6  <0> d   1      25.976  -5.007  33.772  0.00  0.00     0.001 C 
ATOM      6  C8  <0> d   1      24.634  -5.517  33.283  0.00  0.00    -0.005 C 
ATOM      7  C10 <0> d   1      24.234  -4.792  31.994  0.00  0.00     0.006 C 
ATOM      8  C11 <0> d   1      22.877  -5.323  31.538  0.00  0.00     0.006 C 
ATOM      9  C12 <0> d   1      21.808  -5.050  32.601  0.00  0.00     0.000 C 
ATOM     10  C14 <0> d   1      20.500  -5.682  32.096  0.00  0.00     0.067 C 
ATOM     11  C15 <0> d   1      19.481  -5.657  33.204  0.00  0.00     0.062 A 
ATOM     12  N16 <0> d   1      18.190  -5.803  33.122  0.00  0.00    -0.179 NA
ATOM     13  N17 <0> d   1      17.656  -5.704  34.415  0.00  0.00    -0.289 N 
ATOM     14  C18 <0> d   1      18.679  -5.492  35.274  0.00  0.00     0.118 A 
ATOM     15  C19 <0> d   1      19.816  -5.457  34.553  0.00  0.00    -0.014 A 
ATOM     16  C20 <0> d   1      21.224  -5.244  35.037  0.00  0.00     0.052 C 
ATOM     17  C21 <0> d   1      22.217  -5.666  33.941  0.00  0.00    -0.032 C 
ATOM     18  C22 <0> d   1      22.216  -7.191  33.805  0.00  0.00     0.016 C 
ATOM     19  C23 <0> d   1      23.601  -5.205  34.372  0.00  0.00    -0.001 C 
ATOM     20  C25 <0> d   1      23.964  -5.849  35.707  0.00  0.00     0.007 C 
ATOM     21  C26 <0> d   1      25.386  -5.464  36.147  0.00  0.00     0.013 C 
ATOM     22  C27 <0> d   1      26.357  -5.820  35.039  0.00  0.00    -0.009 C 
ATOM     23  C28 <0> d   1      26.202  -7.296  34.669  0.00  0.00     0.018 C 
ATOM     24  H43 <0> d   1      16.718  -5.775  34.652  0.00  0.00     0.188 HD
ENDROOT
BRANCH   2  25
ATOM     25  O3  <0> d   1      28.517  -6.595  35.822  0.00  0.00    -0.389 OA
ATOM     26  H32 <0> d   1      28.345  -6.714  36.766  0.00  0.00     0.210 HD
ENDBRANCH   2  25
TORSDOF 1
ENDMDL
MODEL 143
REMARK CAVERDOCK RESULT:      10.5      0.000      0.000
REMARK CAVERDOCK CONSTRAINTS:       0.0      0.0      0.0      0.0
REMARK CAVERDOCK TUNNEL: 142     10.5      2.8    143.1
REMARK  1 active torsions:
REMARK  status: ('A' for Active; 'I' for Inactive)
REMARK    1  A    between atoms: C2_2  and  O3_3 
ROOT
ATOM      1  C1  <0> d   1      27.943  -4.475  36.319  0.00  0.00     0.046 C 
ATOM      2  C2  <0> d   1      27.839  -5.628  35.319  0.00  0.00     0.062 C 
ATOM      3  C4  <0> d   1      28.410  -5.199  33.944  0.00  0.00     0.038 C 
ATOM      4  C5  <0> d   1      27.219  -5.228  32.947  0.00  0.00     0.009 C 
ATOM      5  C6  <0> d   1      26.002  -5.056  33.861  0.00  0.00     0.001 C 
ATOM      6  C8  <0> d   1      24.679  -5.546  33.302  0.00  0.00    -0.005 C 
ATOM      7  C10 <0> d   1      24.288  -4.717  32.075  0.00  0.00     0.006 C 
ATOM      8  C11 <0> d   1      22.950  -5.231  31.548  0.00  0.00     0.006 C 
ATOM      9  C12 <0> d   1      21.858  -5.074  32.610  0.00  0.00     0.000 C 
ATOM     10  C14 <0> d   1      20.572  -5.682  32.025  0.00  0.00     0.067 C 
ATOM     11  C15 <0> d   1      19.533  -5.775  33.111  0.00  0.00     0.062 A 
ATOM     12  N16 <0> d   1      18.247  -5.938  32.991  0.00  0.00    -0.179 NA
ATOM     13  N17 <0> d   1      17.688  -5.965  34.276  0.00  0.00    -0.289 N 
ATOM     14  C18 <0> d   1      18.690  -5.810  35.171  0.00  0.00     0.118 A 
ATOM     15  C19 <0> d   1      19.839  -5.690  34.478  0.00  0.00    -0.014 A 
ATOM     16  C20 <0> d   1      21.234  -5.495  35.007  0.00  0.00     0.052 C 
ATOM     17  C21 <0> d   1      22.255  -5.799  33.897  0.00  0.00    -0.032 C 
ATOM     18  C22 <0> d   1      22.288  -7.305  33.627  0.00  0.00     0.016 C 
ATOM     19  C23 <0> d   1      23.621  -5.352  34.395  0.00  0.00    -0.001 C 
ATOM     20  C25 <0> d   1      23.973  -6.105  35.674  0.00  0.00     0.007 C 
ATOM     21  C26 <0> d   1      25.379  -5.735  36.174  0.00  0.00     0.013 C 
ATOM     22  C27 <0> d   1      26.377  -5.972  35.059  0.00  0.00    -0.009 C 
ATOM     23  C28 <0> d   1      26.259  -7.412  34.556  0.00  0.00     0.018 C 
ATOM     24  H43 <0> d   1      16.748  -6.073  34.488  0.00  0.00     0.188 HD
ENDROOT
BRANCH   2  25
ATOM     25  O3  <0> d   1      28.538  -6.773  35.812  0.00  0.00    -0.389 OA
ATOM     26  H32 <0> d   1      29.364  -6.564  36.267  0.00  0.00     0.210 HD
ENDBRANCH   2  25
TORSDOF 1
ENDMDL
MODEL 144
REMARK CAVERDOCK RESULT:      12.3      0.000      0.000
REMARK CAVERDOCK CONSTRAINTS:       0.2      0.0      0.0      0.0
REMARK CAVERDOCK TUNNEL: 143     12.3      2.8    144.2
REMARK  1 active torsions:
REMARK  status: ('A' for Active; 'I' for Inactive)
REMARK    1  A    between atoms: C2_2  and  O3_3 
ROOT
ATOM      1  C1  <0> d   1      27.937  -4.654  36.492  0.00  0.00     0.046 C 
ATOM      2  C2  <0> d   1      27.793  -5.828  35.521  0.00  0.00     0.062 C 
ATOM      3  C4  <0> d   1      28.405  -5.465  34.146  0.00  0.00     0.038 C 
ATOM      4  C5  <0> d   1      27.230  -5.463  33.130  0.00  0.00     0.009 C 
ATOM      5  C6  <0> d   1      26.009  -5.207  34.018  0.00  0.00     0.001 C 
ATOM      6  C8  <0> d   1      24.672  -5.647  33.450  0.00  0.00    -0.005 C 
ATOM      7  C10 <0> d   1      24.341  -4.834  32.195  0.00  0.00     0.006 C 
ATOM      8  C11 <0> d   1      22.988  -5.296  31.659  0.00  0.00     0.006 C 
ATOM      9  C12 <0> d   1      21.888  -5.058  32.698  0.00  0.00     0.000 C 
ATOM     10  C14 <0> d   1      20.583  -5.619  32.108  0.00  0.00     0.067 C 
ATOM     11  C15 <0> d   1      19.524  -5.631  33.178  0.00  0.00     0.062 A 
ATOM     12  N16 <0> d   1      18.234  -5.735  33.041  0.00  0.00    -0.179 NA
ATOM     13  N17 <0> d   1      17.654  -5.699  34.317  0.00  0.00    -0.289 N 
ATOM     14  C18 <0> d   1      18.649  -5.570  35.224  0.00  0.00     0.118 A 
ATOM     15  C19 <0> d   1      19.813  -5.524  34.548  0.00  0.00    -0.014 A 
ATOM     16  C20 <0> d   1      21.208  -5.383  35.095  0.00  0.00     0.052 C 
ATOM     17  C21 <0> d   1      22.229  -5.766  34.011  0.00  0.00    -0.032 C 
ATOM     18  C22 <0> d   1      22.193  -7.278  33.780  0.00  0.00     0.016 C 
ATOM     19  C23 <0> d   1      23.608  -5.372  34.519  0.00  0.00    -0.001 C 
ATOM     20  C25 <0> d   1      23.903  -6.107  35.823  0.00  0.00     0.007 C 
ATOM     21  C26 <0> d   1      25.317  -5.792  36.337  0.00  0.00     0.013 C 
ATOM     22  C27 <0> d   1      26.320  -6.107  35.245  0.00  0.00    -0.009 C 
ATOM     23  C28 <0> d   1      26.139  -7.553  34.779  0.00  0.00     0.018 C 
ATOM     24  H43 <0> d   1      16.707  -5.757  34.516  0.00  0.00     0.188 HD
ENDROOT
BRANCH   2  25
ATOM     25  O3  <0> d   1      28.426  -6.992  36.056  0.00  0.00    -0.389 OA
ATOM     26  H32 <0> d   1      27.902  -7.800  35.969  0.00  0.00     0.210 HD
ENDBRANCH   2  25
TORSDOF 1
ENDMDL
MODEL 145
REMARK CAVERDOCK RESULT:      12.8      0.000      0.000
REMARK CAVERDOCK CONSTRAINTS:       0.0      0.0      0.0      0.0
REMARK CAVERDOCK TUNNEL: 144     12.8      2.8    145.4
REMARK  1 active torsions:
REMARK  status: ('A' for Active; 'I' for Inactive)
REMARK    1  A    between atoms: C2_2  and  O3_3 
ROOT
ATOM      1  C1  <0> d   1      27.901  -4.808  36.460  0.00  0.00     0.046 C 
ATOM      2  C2  <0> d   1      27.785  -5.900  35.394  0.00  0.00     0.062 C 
ATOM      3  C4  <0> d   1      28.368  -5.401  34.049  0.00  0.00     0.038 C 
ATOM      4  C5  <0> d   1      27.182  -5.356  33.048  0.00  0.00     0.009 C 
ATOM      5  C6  <0> d   1      25.963  -5.220  33.966  0.00  0.00     0.001 C 
ATOM      6  C8  <0> d   1      24.636  -5.657  33.375  0.00  0.00    -0.005 C 
ATOM      7  C10 <0> d   1      24.262  -4.754  32.196  0.00  0.00     0.006 C 
ATOM      8  C11 <0> d   1      22.919  -5.217  31.635  0.00  0.00     0.006 C 
ATOM      9  C12 <0> d   1      21.824  -5.106  32.701  0.00  0.00     0.000 C 
ATOM     10  C14 <0> d   1      20.532  -5.662  32.078  0.00  0.00     0.067 C 
ATOM     11  C15 <0> d   1      19.487  -5.802  33.152  0.00  0.00     0.062 A 
ATOM     12  N16 <0> d   1      18.199  -5.939  33.018  0.00  0.00    -0.179 NA
ATOM     13  N17 <0> d   1      17.635  -6.032  34.298  0.00  0.00    -0.289 N 
ATOM     14  C18 <0> d   1      18.635  -5.944  35.204  0.00  0.00     0.118 A 
ATOM     15  C19 <0> d   1      19.789  -5.800  34.523  0.00  0.00    -0.014 A 
ATOM     16  C20 <0> d   1      21.184  -5.656  35.067  0.00  0.00     0.052 C 
ATOM     17  C21 <0> d   1      22.205  -5.909  33.946  0.00  0.00    -0.032 C 
ATOM     18  C22 <0> d   1      22.218  -7.398  33.589  0.00  0.00     0.016 C 
ATOM     19  C23 <0> d   1      23.575  -5.512  34.473  0.00  0.00    -0.001 C 
ATOM     20  C25 <0> d   1      23.911  -6.342  35.708  0.00  0.00     0.007 C 
ATOM     21  C26 <0> d   1      25.320  -6.021  36.233  0.00  0.00     0.013 C 
ATOM     22  C27 <0> d   1      26.320  -6.207  35.110  0.00  0.00    -0.009 C 
ATOM     23  C28 <0> d   1      26.183  -7.614  34.525  0.00  0.00     0.018 C 
ATOM     24  H43 <0> d   1      16.692  -6.139  34.500  0.00  0.00     0.188 HD
ENDROOT
BRANCH   2  25
ATOM     25  O3  <0> d   1      28.465  -7.082  35.823  0.00  0.00    -0.389 OA
ATOM     26  H32 <0> d   1      28.341  -7.289  36.759  0.00  0.00     0.210 HD
ENDBRANCH   2  25
TORSDOF 1
ENDMDL
MODEL 146
REMARK CAVERDOCK RESULT:      16.3      0.000      0.000
REMARK CAVERDOCK CONSTRAINTS:       0.0      0.0      0.0      0.0
REMARK CAVERDOCK TUNNEL: 145     16.3      2.7    146.3
REMARK  1 active torsions:
REMARK  status: ('A' for Active; 'I' for Inactive)
REMARK    1  A    between atoms: C2_2  and  O3_3 
ROOT
ATOM      1  C1  <0> d   1      27.844  -5.073  36.774  0.00  0.00     0.046 C 
ATOM      2  C2  <0> d   1      27.725  -6.133  35.677  0.00  0.00     0.062 C 
ATOM      3  C4  <0> d   1      28.358  -5.618  34.361  0.00  0.00     0.038 C 
ATOM      4  C5  <0> d   1      27.201  -5.512  33.331  0.00  0.00     0.009 C 
ATOM      5  C6  <0> d   1      25.962  -5.363  34.220  0.00  0.00     0.001 C 
ATOM      6  C8  <0> d   1      24.639  -5.745  33.584  0.00  0.00    -0.005 C 
ATOM      7  C10 <0> d   1      24.323  -4.801  32.420  0.00  0.00     0.006 C 
ATOM      8  C11 <0> d   1      22.983  -5.211  31.812  0.00  0.00     0.006 C 
ATOM      9  C12 <0> d   1      21.864  -5.094  32.852  0.00  0.00     0.000 C 
ATOM     10  C14 <0> d   1      20.573  -5.595  32.181  0.00  0.00     0.067 C 
ATOM     11  C15 <0> d   1      19.497  -5.731  33.224  0.00  0.00     0.062 A 
ATOM     12  N16 <0> d   1      18.209  -5.827  33.053  0.00  0.00    -0.179 NA
ATOM     13  N17 <0> d   1      17.608  -5.935  34.315  0.00  0.00    -0.289 N 
ATOM     14  C18 <0> d   1      18.587  -5.900  35.248  0.00  0.00     0.118 A 
ATOM     15  C19 <0> d   1      19.761  -5.774  34.602  0.00  0.00    -0.014 A 
ATOM     16  C20 <0> d   1      21.145  -5.684  35.186  0.00  0.00     0.052 C 
ATOM     17  C21 <0> d   1      22.188  -5.940  34.085  0.00  0.00    -0.032 C 
ATOM     18  C22 <0> d   1      22.168  -7.418  33.689  0.00  0.00     0.016 C 
ATOM     19  C23 <0> d   1      23.555  -5.596  34.658  0.00  0.00    -0.001 C 
ATOM     20  C25 <0> d   1      23.833  -6.467  35.878  0.00  0.00     0.007 C 
ATOM     21  C26 <0> d   1      25.237  -6.202  36.449  0.00  0.00     0.013 C 
ATOM     22  C27 <0> d   1      26.260  -6.389  35.347  0.00  0.00    -0.009 C 
ATOM     23  C28 <0> d   1      26.098  -7.776  34.721  0.00  0.00     0.018 C 
ATOM     24  H43 <0> d   1      16.658  -6.020  34.489  0.00  0.00     0.188 HD
ENDROOT
BRANCH   2  25
ATOM     25  O3  <0> d   1      28.359  -7.345  36.093  0.00  0.00    -0.389 OA
ATOM     26  H32 <0> d   1      28.159  -7.602  37.003  0.00  0.00     0.210 HD
ENDBRANCH   2  25
TORSDOF 1
ENDMDL
MODEL 147
REMARK CAVERDOCK RESULT:      19.5      0.000      0.000
REMARK CAVERDOCK CONSTRAINTS:       0.2      0.0      0.0      0.0
REMARK CAVERDOCK TUNNEL: 146     19.5      2.7    147.7
REMARK  1 active torsions:
REMARK  status: ('A' for Active; 'I' for Inactive)
REMARK    1  A    between atoms: C2_2  and  O3_3 
ROOT
ATOM      1  C1  <0> d   1      27.669  -5.601  37.295  0.00  0.00     0.046 C 
ATOM      2  C2  <0> d   1      27.701  -6.309  35.939  0.00  0.00     0.062 C 
ATOM      3  C4  <0> d   1      28.393  -5.413  34.882  0.00  0.00     0.038 C 
ATOM      4  C5  <0> d   1      27.309  -5.067  33.825  0.00  0.00     0.009 C 
ATOM      5  C6  <0> d   1      26.002  -5.229  34.607  0.00  0.00     0.001 C 
ATOM      6  C8  <0> d   1      24.757  -5.470  33.774  0.00  0.00    -0.005 C 
ATOM      7  C10 <0> d   1      24.466  -4.247  32.899  0.00  0.00     0.006 C 
ATOM      8  C11 <0> d   1      23.203  -4.522  32.084  0.00  0.00     0.006 C 
ATOM      9  C12 <0> d   1      22.005  -4.754  33.011  0.00  0.00     0.000 C 
ATOM     10  C14 <0> d   1      20.803  -5.097  32.115  0.00  0.00     0.067 C 
ATOM     11  C15 <0> d   1      19.664  -5.570  32.978  0.00  0.00     0.062 A 
ATOM     12  N16 <0> d   1      18.402  -5.667  32.674  0.00  0.00    -0.179 NA
ATOM     13  N17 <0> d   1      17.719  -6.156  33.797  0.00  0.00    -0.289 N 
ATOM     14  C18 <0> d   1      18.622  -6.347  34.785  0.00  0.00     0.118 A 
ATOM     15  C19 <0> d   1      19.830  -5.992  34.307  0.00  0.00    -0.014 A 
ATOM     16  C20 <0> d   1      21.159  -6.015  35.012  0.00  0.00     0.052 C 
ATOM     17  C21 <0> d   1      22.294  -5.902  33.981  0.00  0.00    -0.032 C 
ATOM     18  C22 <0> d   1      22.399  -7.206  33.186  0.00  0.00     0.016 C 
ATOM     19  C23 <0> d   1      23.589  -5.679  34.746  0.00  0.00    -0.001 C 
ATOM     20  C25 <0> d   1      23.834  -6.849  35.693  0.00  0.00     0.007 C 
ATOM     21  C26 <0> d   1      25.172  -6.699  36.436  0.00  0.00     0.013 C 
ATOM     22  C27 <0> d   1      26.283  -6.521  35.422  0.00  0.00    -0.009 C 
ATOM     23  C28 <0> d   1      26.258  -7.678  34.420  0.00  0.00     0.018 C 
ATOM     24  H43 <0> d   1      16.766  -6.326  33.855  0.00  0.00     0.188 HD
ENDROOT
BRANCH   2  25
ATOM     25  O3  <0> d   1      28.380  -7.561  36.052  0.00  0.00    -0.389 OA
ATOM     26  H32 <0> d   1      28.407  -8.069  35.230  0.00  0.00     0.210 HD
ENDBRANCH   2  25
TORSDOF 1
ENDMDL
MODEL 148
REMARK CAVERDOCK RESULT:      21.0      0.000      0.000
REMARK CAVERDOCK CONSTRAINTS:       0.0      0.0      0.0      0.0
REMARK CAVERDOCK TUNNEL: 147     21.0      2.6    148.9
REMARK  1 active torsions:
REMARK  status: ('A' for Active; 'I' for Inactive)
REMARK    1  A    between atoms: C2_2  and  O3_3 
ROOT
ATOM      1  C1  <0> d   1      27.643  -5.629  37.189  0.00  0.00     0.046 C 
ATOM      2  C2  <0> d   1      27.663  -6.377  35.855  0.00  0.00     0.062 C 
ATOM      3  C4  <0> d   1      28.328  -5.507  34.760  0.00  0.00     0.038 C 
ATOM      4  C5  <0> d   1      27.225  -5.205  33.709  0.00  0.00     0.009 C 
ATOM      5  C6  <0> d   1      25.932  -5.359  34.516  0.00  0.00     0.001 C 
ATOM      6  C8  <0> d   1      24.677  -5.639  33.710  0.00  0.00    -0.005 C 
ATOM      7  C10 <0> d   1      24.358  -4.447  32.803  0.00  0.00     0.006 C 
ATOM      8  C11 <0> d   1      23.087  -4.761  32.016  0.00  0.00     0.006 C 
ATOM      9  C12 <0> d   1      21.906  -4.978  32.968  0.00  0.00     0.000 C 
ATOM     10  C14 <0> d   1      20.695  -5.361  32.101  0.00  0.00     0.067 C 
ATOM     11  C15 <0> d   1      19.575  -5.821  32.996  0.00  0.00     0.062 A 
ATOM     12  N16 <0> d   1      18.309  -5.941  32.714  0.00  0.00    -0.179 NA
ATOM     13  N17 <0> d   1      17.649  -6.404  33.862  0.00  0.00    -0.289 N 
ATOM     14  C18 <0> d   1      18.569  -6.554  34.841  0.00  0.00     0.118 A 
ATOM     15  C19 <0> d   1      19.765  -6.201  34.334  0.00  0.00    -0.014 A 
ATOM     16  C20 <0> d   1      21.105  -6.187  35.019  0.00  0.00     0.052 C 
ATOM     17  C21 <0> d   1      22.222  -6.092  33.968  0.00  0.00    -0.032 C 
ATOM     18  C22 <0> d   1      22.331  -7.419  33.212  0.00  0.00     0.016 C 
ATOM     19  C23 <0> d   1      23.527  -5.831  34.706  0.00  0.00    -0.001 C 
ATOM     20  C25 <0> d   1      23.800  -6.969  35.684  0.00  0.00     0.007 C 
ATOM     21  C26 <0> d   1      25.146  -6.781  36.402  0.00  0.00     0.013 C 
ATOM     22  C27 <0> d   1      26.240  -6.622  35.365  0.00  0.00    -0.009 C 
ATOM     23  C28 <0> d   1      26.214  -7.809  34.400  0.00  0.00     0.018 C 
ATOM     24  H43 <0> d   1      16.699  -6.583  33.940  0.00  0.00     0.188 HD
ENDROOT
BRANCH   2  25
ATOM     25  O3  <0> d   1      28.359  -7.618  35.995  0.00  0.00    -0.389 OA
ATOM     26  H32 <0> d   1      28.215  -8.234  35.264  0.00  0.00     0.210 HD
ENDBRANCH   2  25
TORSDOF 1
ENDMDL
MODEL 149
REMARK CAVERDOCK RESULT:      26.0      0.000      0.000
REMARK CAVERDOCK CONSTRAINTS:       0.1      0.0      0.0      0.0
REMARK CAVERDOCK TUNNEL: 148     26.0      2.5    149.3
REMARK  1 active torsions:
REMARK  status: ('A' for Active; 'I' for Inactive)
REMARK    1  A    between atoms: C2_2  and  O3_3 
ROOT
ATOM      1  C1  <0> d   1      27.023  -4.257  31.188  0.00  0.00     0.046 C 
ATOM      2  C2  <0> d   1      26.471  -3.344  32.284  0.00  0.00     0.062 C 
ATOM      3  C4  <0> d   1      27.627  -2.787  33.151  0.00  0.00     0.038 C 
ATOM      4  C5  <0> d   1      27.420  -3.362  34.579  0.00  0.00     0.009 C 
ATOM      5  C6  <0> d   1      26.600  -4.630  34.323  0.00  0.00     0.001 C 
ATOM      6  C8  <0> d   1      25.796  -5.149  35.500  0.00  0.00    -0.005 C 
ATOM      7  C10 <0> d   1      26.738  -5.589  36.625  0.00  0.00     0.006 C 
ATOM      8  C11 <0> d   1      25.896  -6.114  37.787  0.00  0.00     0.006 C 
ATOM      9  C12 <0> d   1      25.065  -7.323  37.345  0.00  0.00     0.000 C 
ATOM     10  C14 <0> d   1      24.197  -7.735  38.547  0.00  0.00     0.067 C 
ATOM     11  C15 <0> d   1      23.190  -8.760  38.098  0.00  0.00     0.062 A 
ATOM     12  N16 <0> d   1      22.485  -9.577  38.826  0.00  0.00    -0.179 NA
ATOM     13  N17 <0> d   1      21.683 -10.344  37.969  0.00  0.00    -0.289 N 
ATOM     14  C18 <0> d   1      21.936  -9.954  36.700  0.00  0.00     0.118 A 
ATOM     15  C19 <0> d   1      22.863  -8.979  36.750  0.00  0.00    -0.014 A 
ATOM     16  C20 <0> d   1      23.484  -8.218  35.610  0.00  0.00     0.052 C 
ATOM     17  C21 <0> d   1      24.184  -6.960  36.149  0.00  0.00    -0.032 C 
ATOM     18  C22 <0> d   1      23.135  -5.940  36.599  0.00  0.00     0.016 C 
ATOM     19  C23 <0> d   1      24.999  -6.365  35.011  0.00  0.00    -0.001 C 
ATOM     20  C25 <0> d   1      24.078  -6.015  33.847  0.00  0.00     0.007 C 
ATOM     21  C26 <0> d   1      24.852  -5.344  32.700  0.00  0.00     0.013 C 
ATOM     22  C27 <0> d   1      25.595  -4.141  33.244  0.00  0.00    -0.009 C 
ATOM     23  C28 <0> d   1      24.615  -3.207  33.958  0.00  0.00     0.018 C 
ATOM     24  H43 <0> d   1      21.056 -11.034  38.239  0.00  0.00     0.188 HD
ENDROOT
BRANCH   2  25
ATOM     25  O3  <0> d   1      25.723  -2.273  31.704  0.00  0.00    -0.389 OA
ATOM     26  H32 <0> d   1      26.065  -1.971  30.852  0.00  0.00     0.210 HD
ENDBRANCH   2  25
TORSDOF 1
ENDMDL
MODEL 150
REMARK CAVERDOCK RESULT:      25.6      0.000      0.000
REMARK CAVERDOCK CONSTRAINTS:       0.2      0.0      0.0      0.0
REMARK CAVERDOCK TUNNEL: 149     25.6      2.5    150.6
REMARK  1 active torsions:
REMARK  status: ('A' for Active; 'I' for Inactive)
REMARK    1  A    between atoms: C2_2  and  O3_3 
ROOT
ATOM      1  C1  <0> d   1      26.450  -5.145  30.606  0.00  0.00     0.046 C 
ATOM      2  C2  <0> d   1      26.229  -4.074  31.676  0.00  0.00     0.062 C 
ATOM      3  C4  <0> d   1      27.587  -3.605  32.254  0.00  0.00     0.038 C 
ATOM      4  C5  <0> d   1      27.593  -4.021  33.751  0.00  0.00     0.009 C 
ATOM      5  C6  <0> d   1      26.597  -5.184  33.788  0.00  0.00     0.001 C 
ATOM      6  C8  <0> d   1      25.981  -5.487  35.141  0.00  0.00    -0.005 C 
ATOM      7  C10 <0> d   1      27.064  -5.950  36.120  0.00  0.00     0.006 C 
ATOM      8  C11 <0> d   1      26.406  -6.254  37.464  0.00  0.00     0.006 C 
ATOM      9  C12 <0> d   1      25.371  -7.374  37.316  0.00  0.00     0.000 C 
ATOM     10  C14 <0> d   1      24.709  -7.560  38.691  0.00  0.00     0.067 C 
ATOM     11  C15 <0> d   1      23.522  -8.474  38.547  0.00  0.00     0.062 A 
ATOM     12  N16 <0> d   1      22.880  -9.123  39.476  0.00  0.00    -0.179 NA
ATOM     13  N17 <0> d   1      21.844  -9.846  38.868  0.00  0.00    -0.289 N 
ATOM     14  C18 <0> d   1      21.892  -9.606  37.538  0.00  0.00     0.118 A 
ATOM     15  C19 <0> d   1      22.918  -8.763  37.313  0.00  0.00    -0.014 A 
ATOM     16  C20 <0> d   1      23.393  -8.195  36.003  0.00  0.00     0.052 C 
ATOM     17  C21 <0> d   1      24.324  -7.000  36.265  0.00  0.00    -0.032 C 
ATOM     18  C22 <0> d   1      23.507  -5.814  36.781  0.00  0.00     0.016 C 
ATOM     19  C23 <0> d   1      24.969  -6.621  34.940  0.00  0.00    -0.001 C 
ATOM     20  C25 <0> d   1      23.887  -6.252  33.929  0.00  0.00     0.007 C 
ATOM     21  C26 <0> d   1      24.499  -5.795  32.595  0.00  0.00     0.013 C 
ATOM     22  C27 <0> d   1      25.468  -4.660  32.860  0.00  0.00    -0.009 C 
ATOM     23  C28 <0> d   1      24.759  -3.544  33.631  0.00  0.00     0.018 C 
ATOM     24  H43 <0> d   1      21.206 -10.419  39.320  0.00  0.00     0.188 HD
ENDROOT
BRANCH   2  25
ATOM     25  O3  <0> d   1      25.513  -2.967  31.126  0.00  0.00    -0.389 OA
ATOM     26  H32 <0> d   1      25.128  -3.140  30.256  0.00  0.00     0.210 HD
ENDBRANCH   2  25
TORSDOF 1
ENDMDL
MODEL 151
REMARK CAVERDOCK RESULT:      26.9      0.000      0.000
REMARK CAVERDOCK CONSTRAINTS:       0.1      0.0      0.0      0.0
REMARK CAVERDOCK TUNNEL: 150     26.9      2.4    151.1
REMARK  1 active torsions:
REMARK  status: ('A' for Active; 'I' for Inactive)
REMARK    1  A    between atoms: C2_2  and  O3_3 
ROOT
ATOM      1  C1  <0> d   1      26.704  -5.228  30.851  0.00  0.00     0.046 C 
ATOM      2  C2  <0> d   1      26.349  -4.150  31.878  0.00  0.00     0.062 C 
ATOM      3  C4  <0> d   1      27.635  -3.603  32.547  0.00  0.00     0.038 C 
ATOM      4  C5  <0> d   1      27.546  -3.991  34.049  0.00  0.00     0.009 C 
ATOM      5  C6  <0> d   1      26.608  -5.202  34.035  0.00  0.00     0.001 C 
ATOM      6  C8  <0> d   1      25.904  -5.510  35.343  0.00  0.00    -0.005 C 
ATOM      7  C10 <0> d   1      26.930  -5.901  36.412  0.00  0.00     0.006 C 
ATOM      8  C11 <0> d   1      26.186  -6.213  37.709  0.00  0.00     0.006 C 
ATOM      9  C12 <0> d   1      25.221  -7.386  37.507  0.00  0.00     0.000 C 
ATOM     10  C14 <0> d   1      24.465  -7.580  38.832  0.00  0.00     0.067 C 
ATOM     11  C15 <0> d   1      23.338  -8.555  38.618  0.00  0.00     0.062 A 
ATOM     12  N16 <0> d   1      22.659  -9.218  39.509  0.00  0.00    -0.179 NA
ATOM     13  N17 <0> d   1      21.710 -10.003  38.840  0.00  0.00    -0.289 N 
ATOM     14  C18 <0> d   1      21.848  -9.785  37.512  0.00  0.00     0.118 A 
ATOM     15  C19 <0> d   1      22.846  -8.896  37.348  0.00  0.00    -0.014 A 
ATOM     16  C20 <0> d   1      23.392  -8.329  36.065  0.00  0.00     0.052 C 
ATOM     17  C21 <0> d   1      24.242  -7.084  36.371  0.00  0.00    -0.032 C 
ATOM     18  C22 <0> d   1      23.330  -5.931  36.798  0.00  0.00     0.016 C 
ATOM     19  C23 <0> d   1      24.967  -6.698  35.091  0.00  0.00    -0.001 C 
ATOM     20  C25 <0> d   1      23.950  -6.402  33.994  0.00  0.00     0.007 C 
ATOM     21  C26 <0> d   1      24.640  -5.938  32.700  0.00  0.00     0.013 C 
ATOM     22  C27 <0> d   1      25.529  -4.751  33.013  0.00  0.00    -0.009 C 
ATOM     23  C28 <0> d   1      24.709  -3.659  33.703  0.00  0.00     0.018 C 
ATOM     24  H43 <0> d   1      21.067 -10.600  39.255  0.00  0.00     0.188 HD
ENDROOT
BRANCH   2  25
ATOM     25  O3  <0> d   1      25.626  -3.090  31.251  0.00  0.00    -0.389 OA
ATOM     26  H32 <0> d   1      24.677  -3.257  31.165  0.00  0.00     0.210 HD
ENDBRANCH   2  25
TORSDOF 1
ENDMDL
MODEL 152
REMARK CAVERDOCK RESULT:      30.0      0.000      0.000
REMARK CAVERDOCK CONSTRAINTS:       0.1      0.0      0.0      0.0
REMARK CAVERDOCK TUNNEL: 151     30.0      2.3    152.2
REMARK  1 active torsions:
REMARK  status: ('A' for Active; 'I' for Inactive)
REMARK    1  A    between atoms: C2_2  and  O3_3 
ROOT
ATOM      1  C1  <0> d   1      27.306  -5.125  31.385  0.00  0.00     0.046 C 
ATOM      2  C2  <0> d   1      26.624  -4.103  32.296  0.00  0.00     0.062 C 
ATOM      3  C4  <0> d   1      27.676  -3.374  33.168  0.00  0.00     0.038 C 
ATOM      4  C5  <0> d   1      27.370  -3.762  34.641  0.00  0.00     0.009 C 
ATOM      5  C6  <0> d   1      26.628  -5.095  34.497  0.00  0.00     0.001 C 
ATOM      6  C8  <0> d   1      25.748  -5.493  35.666  0.00  0.00    -0.005 C 
ATOM      7  C10 <0> d   1      26.605  -5.727  36.913  0.00  0.00     0.006 C 
ATOM      8  C11 <0> d   1      25.688  -6.135  38.065  0.00  0.00     0.006 C 
ATOM      9  C12 <0> d   1      24.949  -7.435  37.729  0.00  0.00     0.000 C 
ATOM     10  C14 <0> d   1      23.998  -7.727  38.902  0.00  0.00     0.067 C 
ATOM     11  C15 <0> d   1      23.077  -8.854  38.520  0.00  0.00     0.062 A 
ATOM     12  N16 <0> d   1      22.345  -9.603  39.295  0.00  0.00    -0.179 NA
ATOM     13  N17 <0> d   1      21.653 -10.519  38.491  0.00  0.00    -0.289 N 
ATOM     14  C18 <0> d   1      22.000 -10.291  37.204  0.00  0.00     0.118 A 
ATOM     15  C19 <0> d   1      22.877  -9.269  37.194  0.00  0.00    -0.014 A 
ATOM     16  C20 <0> d   1      23.564  -8.637  36.013  0.00  0.00     0.052 C 
ATOM     17  C21 <0> d   1      24.161  -7.282  36.427  0.00  0.00    -0.032 C 
ATOM     18  C22 <0> d   1      23.035  -6.269  36.646  0.00  0.00     0.016 C 
ATOM     19  C23 <0> d   1      25.047  -6.803  35.287  0.00  0.00    -0.001 C 
ATOM     20  C25 <0> d   1      24.216  -6.662  34.016  0.00  0.00     0.007 C 
ATOM     21  C26 <0> d   1      25.059  -6.112  32.853  0.00  0.00     0.013 C 
ATOM     22  C27 <0> d   1      25.702  -4.809  33.283  0.00  0.00    -0.009 C 
ATOM     23  C28 <0> d   1      24.626  -3.841  33.780  0.00  0.00     0.018 C 
ATOM     24  H43 <0> d   1      21.035 -11.199  38.802  0.00  0.00     0.188 HD
ENDROOT
BRANCH   2  25
ATOM     25  O3  <0> d   1      25.886  -3.160  31.516  0.00  0.00    -0.389 OA
ATOM     26  H32 <0> d   1      25.204  -2.687  32.011  0.00  0.00     0.210 HD
ENDBRANCH   2  25
TORSDOF 1
ENDMDL
MODEL 153
REMARK CAVERDOCK RESULT:      31.7      0.000      0.000
REMARK CAVERDOCK CONSTRAINTS:       0.1      0.0      0.0      0.0
REMARK CAVERDOCK TUNNEL: 152     31.7      2.2    153.3
REMARK  1 active torsions:
REMARK  status: ('A' for Active; 'I' for Inactive)
REMARK    1  A    between atoms: C2_2  and  O3_3 
ROOT
ATOM      1  C1  <0> d   1      26.995  -5.667  31.339  0.00  0.00     0.046 C 
ATOM      2  C2  <0> d   1      26.374  -4.574  32.211  0.00  0.00     0.062 C 
ATOM      3  C4  <0> d   1      27.475  -3.832  33.008  0.00  0.00     0.038 C 
ATOM      4  C5  <0> d   1      27.203  -4.126  34.508  0.00  0.00     0.009 C 
ATOM      5  C6  <0> d   1      26.416  -5.439  34.464  0.00  0.00     0.001 C 
ATOM      6  C8  <0> d   1      25.561  -5.742  35.680  0.00  0.00    -0.005 C 
ATOM      7  C10 <0> d   1      26.450  -5.933  36.912  0.00  0.00     0.006 C 
ATOM      8  C11 <0> d   1      25.557  -6.245  38.112  0.00  0.00     0.006 C 
ATOM      9  C12 <0> d   1      24.768  -7.537  37.874  0.00  0.00     0.000 C 
ATOM     10  C14 <0> d   1      23.846  -7.731  39.089  0.00  0.00     0.067 C 
ATOM     11  C15 <0> d   1      22.878  -8.847  38.799  0.00  0.00     0.062 A 
ATOM     12  N16 <0> d   1      22.149  -9.526  39.638  0.00  0.00    -0.179 NA
ATOM     13  N17 <0> d   1      21.403 -10.464  38.908  0.00  0.00    -0.289 N 
ATOM     14  C18 <0> d   1      21.716 -10.320  37.601  0.00  0.00     0.118 A 
ATOM     15  C19 <0> d   1      22.625  -9.330  37.506  0.00  0.00    -0.014 A 
ATOM     16  C20 <0> d   1      23.293  -8.788  36.271  0.00  0.00     0.052 C 
ATOM     17  C21 <0> d   1      23.945  -7.432  36.588  0.00  0.00    -0.032 C 
ATOM     18  C22 <0> d   1      22.858  -6.372  36.783  0.00  0.00     0.016 C 
ATOM     19  C23 <0> d   1      24.809  -7.048  35.397  0.00  0.00    -0.001 C 
ATOM     20  C25 <0> d   1      23.943  -6.951  34.145  0.00  0.00     0.007 C 
ATOM     21  C26 <0> d   1      24.766  -6.496  32.928  0.00  0.00     0.013 C 
ATOM     22  C27 <0> d   1      25.461  -5.192  33.264  0.00  0.00    -0.009 C 
ATOM     23  C28 <0> d   1      24.432  -4.163  33.735  0.00  0.00     0.018 C 
ATOM     24  H43 <0> d   1      20.775 -11.104  39.276  0.00  0.00     0.188 HD
ENDROOT
BRANCH   2  25
ATOM     25  O3  <0> d   1      25.641  -3.653  31.399  0.00  0.00    -0.389 OA
ATOM     26  H32 <0> d   1      26.172  -2.919  31.061  0.00  0.00     0.210 HD
ENDBRANCH   2  25
TORSDOF 1
ENDMDL
MODEL 154
REMARK CAVERDOCK RESULT:      32.8      0.000      0.000
REMARK CAVERDOCK CONSTRAINTS:       0.7      0.0      0.0      0.0
REMARK CAVERDOCK TUNNEL: 153     32.8      2.2    154.1
REMARK  1 active torsions:
REMARK  status: ('A' for Active; 'I' for Inactive)
REMARK    1  A    between atoms: C2_2  and  O3_3 
ROOT
ATOM      1  C1  <0> d   1      26.856  -5.749  31.380  0.00  0.00     0.046 C 
ATOM      2  C2  <0> d   1      26.280  -4.646  32.269  0.00  0.00     0.062 C 
ATOM      3  C4  <0> d   1      27.418  -3.916  33.024  0.00  0.00     0.038 C 
ATOM      4  C5  <0> d   1      27.196  -4.203  34.535  0.00  0.00     0.009 C 
ATOM      5  C6  <0> d   1      26.391  -5.506  34.522  0.00  0.00     0.001 C 
ATOM      6  C8  <0> d   1      25.575  -5.794  35.768  0.00  0.00    -0.005 C 
ATOM      7  C10 <0> d   1      26.504  -5.994  36.969  0.00  0.00     0.006 C 
ATOM      8  C11 <0> d   1      25.650  -6.291  38.200  0.00  0.00     0.006 C 
ATOM      9  C12 <0> d   1      24.838  -7.573  37.994  0.00  0.00     0.000 C 
ATOM     10  C14 <0> d   1      23.956  -7.752  39.242  0.00  0.00     0.067 C 
ATOM     11  C15 <0> d   1      22.965  -8.857  38.990  0.00  0.00     0.062 A 
ATOM     12  N16 <0> d   1      22.257  -9.524  39.856  0.00  0.00    -0.179 NA
ATOM     13  N17 <0> d   1      21.475 -10.454  39.156  0.00  0.00    -0.289 N 
ATOM     14  C18 <0> d   1      21.743 -10.317  37.838  0.00  0.00     0.118 A 
ATOM     15  C19 <0> d   1      22.660  -9.339  37.708  0.00  0.00    -0.014 A 
ATOM     16  C20 <0> d   1      23.291  -8.810  36.449  0.00  0.00     0.052 C 
ATOM     17  C21 <0> d   1      23.971  -7.461  36.739  0.00  0.00    -0.032 C 
ATOM     18  C22 <0> d   1      22.905  -6.386  36.968  0.00  0.00     0.016 C 
ATOM     19  C23 <0> d   1      24.797  -7.091  35.517  0.00  0.00    -0.001 C 
ATOM     20  C25 <0> d   1      23.889  -6.987  34.295  0.00  0.00     0.007 C 
ATOM     21  C26 <0> d   1      24.674  -6.545  33.049  0.00  0.00     0.013 C 
ATOM     22  C27 <0> d   1      25.397  -5.250  33.356  0.00  0.00    -0.009 C 
ATOM     23  C28 <0> d   1      24.399  -4.206  33.860  0.00  0.00     0.018 C 
ATOM     24  H43 <0> d   1      20.851 -11.085  39.548  0.00  0.00     0.188 HD
ENDROOT
BRANCH   2  25
ATOM     25  O3  <0> d   1      25.531  -3.718  31.481  0.00  0.00    -0.389 OA
ATOM     26  H32 <0> d   1      24.645  -3.537  31.822  0.00  0.00     0.210 HD
ENDBRANCH   2  25
TORSDOF 1
ENDMDL
MODEL 155
REMARK CAVERDOCK RESULT:      35.1      0.000      0.000
REMARK CAVERDOCK CONSTRAINTS:       0.6      0.0      0.0      0.0
REMARK CAVERDOCK TUNNEL: 154     35.1      2.2    155.1
REMARK  1 active torsions:
REMARK  status: ('A' for Active; 'I' for Inactive)
REMARK    1  A    between atoms: C2_2  and  O3_3 
ROOT
ATOM      1  C1  <0> d   1      27.066  -6.108  31.563  0.00  0.00     0.046 C 
ATOM      2  C2  <0> d   1      26.443  -4.964  32.366  0.00  0.00     0.062 C 
ATOM      3  C4  <0> d   1      27.542  -4.186  33.132  0.00  0.00     0.038 C 
ATOM      4  C5  <0> d   1      27.254  -4.395  34.644  0.00  0.00     0.009 C 
ATOM      5  C6  <0> d   1      26.458  -5.703  34.664  0.00  0.00     0.001 C 
ATOM      6  C8  <0> d   1      25.589  -5.933  35.886  0.00  0.00    -0.005 C 
ATOM      7  C10 <0> d   1      26.465  -6.061  37.136  0.00  0.00     0.006 C 
ATOM      8  C11 <0> d   1      25.558  -6.300  38.342  0.00  0.00     0.006 C 
ATOM      9  C12 <0> d   1      24.763  -7.599  38.168  0.00  0.00     0.000 C 
ATOM     10  C14 <0> d   1      23.828  -7.719  39.383  0.00  0.00     0.067 C 
ATOM     11  C15 <0> d   1      22.855  -8.844  39.146  0.00  0.00     0.062 A 
ATOM     12  N16 <0> d   1      22.113  -9.471  40.013  0.00  0.00    -0.179 NA
ATOM     13  N17 <0> d   1      21.369 -10.442  39.330  0.00  0.00    -0.289 N 
ATOM     14  C18 <0> d   1      21.695 -10.373  38.019  0.00  0.00     0.118 A 
ATOM     15  C19 <0> d   1      22.611  -9.396  37.878  0.00  0.00    -0.014 A 
ATOM     16  C20 <0> d   1      23.295  -8.928  36.623  0.00  0.00     0.052 C 
ATOM     17  C21 <0> d   1      23.953  -7.560  36.871  0.00  0.00    -0.032 C 
ATOM     18  C22 <0> d   1      22.872  -6.484  36.995  0.00  0.00     0.016 C 
ATOM     19  C23 <0> d   1      24.831  -7.248  35.669  0.00  0.00    -0.001 C 
ATOM     20  C25 <0> d   1      23.978  -7.215  34.405  0.00  0.00     0.007 C 
ATOM     21  C26 <0> d   1      24.815  -6.833  33.173  0.00  0.00     0.013 C 
ATOM     22  C27 <0> d   1      25.517  -5.517  33.443  0.00  0.00    -0.009 C 
ATOM     23  C28 <0> d   1      24.490  -4.457  33.846  0.00  0.00     0.018 C 
ATOM     24  H43 <0> d   1      20.732 -11.057  39.726  0.00  0.00     0.188 HD
ENDROOT
BRANCH   2  25
ATOM     25  O3  <0> d   1      25.725  -4.085  31.498  0.00  0.00    -0.389 OA
ATOM     26  H32 <0> d   1      25.672  -4.393  30.583  0.00  0.00     0.210 HD
ENDBRANCH   2  25
TORSDOF 1
ENDMDL
MODEL 156
REMARK CAVERDOCK RESULT:      37.0      0.000      0.000
REMARK CAVERDOCK CONSTRAINTS:       0.7      0.0      0.0      0.0
REMARK CAVERDOCK TUNNEL: 155     37.0      2.2    156.5
REMARK  1 active torsions:
REMARK  status: ('A' for Active; 'I' for Inactive)
REMARK    1  A    between atoms: C2_2  and  O3_3 
ROOT
ATOM      1  C1  <0> d   1      27.006  -6.259  31.673  0.00  0.00     0.046 C 
ATOM      2  C2  <0> d   1      26.352  -5.122  32.461  0.00  0.00     0.062 C 
ATOM      3  C4  <0> d   1      27.426  -4.317  33.232  0.00  0.00     0.038 C 
ATOM      4  C5  <0> d   1      27.126  -4.521  34.742  0.00  0.00     0.009 C 
ATOM      5  C6  <0> d   1      26.358  -5.845  34.764  0.00  0.00     0.001 C 
ATOM      6  C8  <0> d   1      25.480  -6.083  35.978  0.00  0.00    -0.005 C 
ATOM      7  C10 <0> d   1      26.345  -6.185  37.239  0.00  0.00     0.006 C 
ATOM      8  C11 <0> d   1      25.430  -6.434  38.437  0.00  0.00     0.006 C 
ATOM      9  C12 <0> d   1      24.664  -7.749  38.264  0.00  0.00     0.000 C 
ATOM     10  C14 <0> d   1      23.718  -7.880  39.470  0.00  0.00     0.067 C 
ATOM     11  C15 <0> d   1      22.771  -9.026  39.231  0.00  0.00     0.062 A 
ATOM     12  N16 <0> d   1      22.033  -9.661  40.095  0.00  0.00    -0.179 NA
ATOM     13  N17 <0> d   1      21.315 -10.653  39.410  0.00  0.00    -0.289 N 
ATOM     14  C18 <0> d   1      21.654 -10.586  38.103  0.00  0.00     0.118 A 
ATOM     15  C19 <0> d   1      22.551  -9.592  37.965  0.00  0.00    -0.014 A 
ATOM     16  C20 <0> d   1      23.239  -9.119  36.713  0.00  0.00     0.052 C 
ATOM     17  C21 <0> d   1      23.866  -7.737  36.958  0.00  0.00    -0.032 C 
ATOM     18  C22 <0> d   1      22.763  -6.681  37.063  0.00  0.00     0.016 C 
ATOM     19  C23 <0> d   1      24.751  -7.415  35.763  0.00  0.00    -0.001 C 
ATOM     20  C25 <0> d   1      23.911  -7.409  34.490  0.00  0.00     0.007 C 
ATOM     21  C26 <0> d   1      24.754  -7.018  33.264  0.00  0.00     0.013 C 
ATOM     22  C27 <0> d   1      25.425  -5.687  33.531  0.00  0.00    -0.009 C 
ATOM     23  C28 <0> d   1      24.373  -4.645  33.916  0.00  0.00     0.018 C 
ATOM     24  H43 <0> d   1      20.687 -11.278  39.805  0.00  0.00     0.188 HD
ENDROOT
BRANCH   2  25
ATOM     25  O3  <0> d   1      25.626  -4.265  31.578  0.00  0.00    -0.389 OA
ATOM     26  H32 <0> d   1      25.573  -3.347  31.877  0.00  0.00     0.210 HD
ENDBRANCH   2  25
TORSDOF 1
ENDMDL
MODEL 157
REMARK CAVERDOCK RESULT:      40.4      0.000      0.000
REMARK CAVERDOCK CONSTRAINTS:       0.6      0.0      0.0      0.0
REMARK CAVERDOCK TUNNEL: 156     40.4      2.2    157.4
REMARK  1 active torsions:
REMARK  status: ('A' for Active; 'I' for Inactive)
REMARK    1  A    between atoms: C2_2  and  O3_3 
ROOT
ATOM      1  C1  <0> d   1      27.139  -6.532  31.879  0.00  0.00     0.046 C 
ATOM      2  C2  <0> d   1      26.550  -5.357  32.663  0.00  0.00     0.062 C 
ATOM      3  C4  <0> d   1      27.663  -4.634  33.462  0.00  0.00     0.038 C 
ATOM      4  C5  <0> d   1      27.318  -4.826  34.964  0.00  0.00     0.009 C 
ATOM      5  C6  <0> d   1      26.458  -6.094  34.960  0.00  0.00     0.001 C 
ATOM      6  C8  <0> d   1      25.542  -6.277  36.155  0.00  0.00    -0.005 C 
ATOM      7  C10 <0> d   1      26.371  -6.448  37.431  0.00  0.00     0.006 C 
ATOM      8  C11 <0> d   1      25.417  -6.639  38.609  0.00  0.00     0.006 C 
ATOM      9  C12 <0> d   1      24.564  -7.896  38.411  0.00  0.00     0.000 C 
ATOM     10  C14 <0> d   1      23.587  -7.968  39.596  0.00  0.00     0.067 C 
ATOM     11  C15 <0> d   1      22.567  -9.043  39.330  0.00  0.00     0.062 A 
ATOM     12  N16 <0> d   1      21.769  -9.630  40.174  0.00  0.00    -0.179 NA
ATOM     13  N17 <0> d   1      20.998 -10.564  39.468  0.00  0.00    -0.289 N 
ATOM     14  C18 <0> d   1      21.367 -10.513  38.168  0.00  0.00     0.118 A 
ATOM     15  C19 <0> d   1      22.334  -9.583  38.055  0.00  0.00    -0.014 A 
ATOM     16  C20 <0> d   1      23.079  -9.152  36.821  0.00  0.00     0.052 C 
ATOM     17  C21 <0> d   1      23.796  -7.819  37.089  0.00  0.00    -0.032 C 
ATOM     18  C22 <0> d   1      22.768  -6.689  37.181  0.00  0.00     0.016 C 
ATOM     19  C23 <0> d   1      24.725  -7.553  35.915  0.00  0.00    -0.001 C 
ATOM     20  C25 <0> d   1      23.914  -7.480  34.625  0.00  0.00     0.007 C 
ATOM     21  C26 <0> d   1      24.807  -7.141  33.419  0.00  0.00     0.013 C 
ATOM     22  C27 <0> d   1      25.565  -5.862  33.710  0.00  0.00    -0.009 C 
ATOM     23  C28 <0> d   1      24.581  -4.751  34.083  0.00  0.00     0.018 C 
ATOM     24  H43 <0> d   1      20.319 -11.146  39.845  0.00  0.00     0.188 HD
ENDROOT
BRANCH   2  25
ATOM     25  O3  <0> d   1      25.904  -4.445  31.773  0.00  0.00    -0.389 OA
ATOM     26  H32 <0> d   1      25.332  -3.803  32.215  0.00  0.00     0.210 HD
ENDBRANCH   2  25
TORSDOF 1
ENDMDL
MODEL 158
REMARK CAVERDOCK RESULT:      42.9      0.000      0.000
REMARK CAVERDOCK CONSTRAINTS:       1.3      0.0      0.0      0.0
REMARK CAVERDOCK TUNNEL: 157     42.9      2.2    158.1
REMARK  1 active torsions:
REMARK  status: ('A' for Active; 'I' for Inactive)
REMARK    1  A    between atoms: C2_2  and  O3_3 
ROOT
ATOM      1  C1  <0> d   1      26.533  -6.604  31.754  0.00  0.00     0.046 C 
ATOM      2  C2  <0> d   1      25.910  -5.460  32.556  0.00  0.00     0.062 C 
ATOM      3  C4  <0> d   1      27.010  -4.673  33.311  0.00  0.00     0.038 C 
ATOM      4  C5  <0> d   1      26.733  -4.877  34.826  0.00  0.00     0.009 C 
ATOM      5  C6  <0> d   1      25.944  -6.190  34.857  0.00  0.00     0.001 C 
ATOM      6  C8  <0> d   1      25.084  -6.418  36.086  0.00  0.00    -0.005 C 
ATOM      7  C10 <0> d   1      25.968  -6.537  37.331  0.00  0.00     0.006 C 
ATOM      8  C11 <0> d   1      25.070  -6.775  38.543  0.00  0.00     0.006 C 
ATOM      9  C12 <0> d   1      24.281  -8.077  38.380  0.00  0.00     0.000 C 
ATOM     10  C14 <0> d   1      23.354  -8.197  39.602  0.00  0.00     0.067 C 
ATOM     11  C15 <0> d   1      22.385  -9.328  39.376  0.00  0.00     0.062 A 
ATOM     12  N16 <0> d   1      21.652  -9.954  40.250  0.00  0.00    -0.179 NA
ATOM     13  N17 <0> d   1      20.908 -10.932  39.576  0.00  0.00    -0.289 N 
ATOM     14  C18 <0> d   1      21.225 -10.867  38.263  0.00  0.00     0.118 A 
ATOM     15  C19 <0> d   1      22.135  -9.886  38.112  0.00  0.00    -0.014 A 
ATOM     16  C20 <0> d   1      22.809  -9.420  36.850  0.00  0.00     0.052 C 
ATOM     17  C21 <0> d   1      23.462  -8.049  37.088  0.00  0.00    -0.032 C 
ATOM     18  C22 <0> d   1      22.376  -6.977  37.215  0.00  0.00     0.016 C 
ATOM     19  C23 <0> d   1      24.330  -7.737  35.879  0.00  0.00    -0.001 C 
ATOM     20  C25 <0> d   1      23.469  -7.714  34.620  0.00  0.00     0.007 C 
ATOM     21  C26 <0> d   1      24.297  -7.333  33.381  0.00  0.00     0.013 C 
ATOM     22  C27 <0> d   1      24.994  -6.013  33.641  0.00  0.00    -0.009 C 
ATOM     23  C28 <0> d   1      23.964  -4.956  34.047  0.00  0.00     0.018 C 
ATOM     24  H43 <0> d   1      20.276 -11.548  39.979  0.00  0.00     0.188 HD
ENDROOT
BRANCH   2  25
ATOM     25  O3  <0> d   1      25.183  -4.588  31.689  0.00  0.00    -0.389 OA
ATOM     26  H32 <0> d   1      25.670  -4.325  30.896  0.00  0.00     0.210 HD
ENDBRANCH   2  25
TORSDOF 1
ENDMDL
MODEL 159
REMARK CAVERDOCK RESULT:      47.2      0.000      0.000
REMARK CAVERDOCK CONSTRAINTS:       0.7      0.0      0.0      0.0
REMARK CAVERDOCK TUNNEL: 158     47.2      2.2    159.9
REMARK  1 active torsions:
REMARK  status: ('A' for Active; 'I' for Inactive)
REMARK    1  A    between atoms: C2_2  and  O3_3 
ROOT
ATOM      1  C1  <0> d   1      26.737  -6.160  32.308  0.00  0.00     0.046 C 
ATOM      2  C2  <0> d   1      26.012  -5.111  33.154  0.00  0.00     0.062 C 
ATOM      3  C4  <0> d   1      27.027  -4.325  34.020  0.00  0.00     0.038 C 
ATOM      4  C5  <0> d   1      26.687  -4.653  35.500  0.00  0.00     0.009 C 
ATOM      5  C6  <0> d   1      25.972  -6.004  35.396  0.00  0.00     0.001 C 
ATOM      6  C8  <0> d   1      25.067  -6.365  36.559  0.00  0.00    -0.005 C 
ATOM      7  C10 <0> d   1      25.893  -6.528  37.838  0.00  0.00     0.006 C 
ATOM      8  C11 <0> d   1      24.952  -6.900  38.981  0.00  0.00     0.006 C 
ATOM      9  C12 <0> d   1      24.245  -8.227  38.686  0.00  0.00     0.000 C 
ATOM     10  C14 <0> d   1      23.267  -8.484  39.844  0.00  0.00     0.067 C 
ATOM     11  C15 <0> d   1      22.376  -9.644  39.489  0.00  0.00     0.062 A 
ATOM     12  N16 <0> d   1      21.637 -10.370  40.277  0.00  0.00    -0.179 NA
ATOM     13  N17 <0> d   1      20.983 -11.334  39.497  0.00  0.00    -0.289 N 
ATOM     14  C18 <0> d   1      21.361 -11.157  38.211  0.00  0.00     0.118 A 
ATOM     15  C19 <0> d   1      22.221 -10.122  38.178  0.00  0.00    -0.014 A 
ATOM     16  C20 <0> d   1      22.928  -9.531  36.989  0.00  0.00     0.052 C 
ATOM     17  C21 <0> d   1      23.491  -8.148  37.357  0.00  0.00    -0.032 C 
ATOM     18  C22 <0> d   1      22.342  -7.146  37.500  0.00  0.00     0.016 C 
ATOM     19  C23 <0> d   1      24.400  -7.704  36.221  0.00  0.00    -0.001 C 
ATOM     20  C25 <0> d   1      23.602  -7.635  34.922  0.00  0.00     0.007 C 
ATOM     21  C26 <0> d   1      24.467  -7.122  33.759  0.00  0.00     0.013 C 
ATOM     22  C27 <0> d   1      25.075  -5.789  34.147  0.00  0.00    -0.009 C 
ATOM     23  C28 <0> d   1      23.969  -4.820  34.570  0.00  0.00     0.018 C 
ATOM     24  H43 <0> d   1      20.368 -12.011  39.822  0.00  0.00     0.188 HD
ENDROOT
BRANCH   2  25
ATOM     25  O3  <0> d   1      25.280  -4.218  32.312  0.00  0.00    -0.389 OA
ATOM     26  H32 <0> d   1      24.803  -3.527  32.792  0.00  0.00     0.210 HD
ENDBRANCH   2  25
TORSDOF 1
ENDMDL
MODEL 160
REMARK CAVERDOCK RESULT:      52.6      0.000      0.000
REMARK CAVERDOCK CONSTRAINTS:       0.5      0.0      0.0      0.0
REMARK CAVERDOCK TUNNEL: 159     52.6      2.2    160.8
REMARK  1 active torsions:
REMARK  status: ('A' for Active; 'I' for Inactive)
REMARK    1  A    between atoms: C2_2  and  O3_3 
ROOT
ATOM      1  C1  <0> d   1      24.701  -3.529  33.916  0.00  0.00     0.046 C 
ATOM      2  C2  <0> d   1      25.475  -4.825  33.665  0.00  0.00     0.062 C 
ATOM      3  C4  <0> d   1      24.999  -5.488  32.350  0.00  0.00     0.038 C 
ATOM      4  C5  <0> d   1      24.353  -6.843  32.751  0.00  0.00     0.009 C 
ATOM      5  C6  <0> d   1      23.943  -6.609  34.208  0.00  0.00     0.001 C 
ATOM      6  C8  <0> d   1      23.758  -7.855  35.053  0.00  0.00    -0.005 C 
ATOM      7  C10 <0> d   1      22.592  -8.688  34.513  0.00  0.00     0.006 C 
ATOM      8  C11 <0> d   1      22.431  -9.927  35.393  0.00  0.00     0.006 C 
ATOM      9  C12 <0> d   1      22.114  -9.523  36.837  0.00  0.00     0.000 C 
ATOM     10  C14 <0> d   1      22.045 -10.819  37.661  0.00  0.00     0.067 C 
ATOM     11  C15 <0> d   1      21.978 -10.470  39.124  0.00  0.00     0.062 A 
ATOM     12  N16 <0> d   1      21.611 -11.222  40.122  0.00  0.00    -0.179 NA
ATOM     13  N17 <0> d   1      21.711 -10.466  41.298  0.00  0.00    -0.289 N 
ATOM     14  C18 <0> d   1      22.151  -9.231  40.965  0.00  0.00     0.118 A 
ATOM     15  C19 <0> d   1      22.322  -9.206  39.630  0.00  0.00    -0.014 A 
ATOM     16  C20 <0> d   1      22.791  -8.066  38.768  0.00  0.00     0.052 C 
ATOM     17  C21 <0> d   1      23.202  -8.598  37.385  0.00  0.00    -0.032 C 
ATOM     18  C22 <0> d   1      24.508  -9.387  37.504  0.00  0.00     0.016 C 
ATOM     19  C23 <0> d   1      23.428  -7.397  36.479  0.00  0.00    -0.001 C 
ATOM     20  C25 <0> d   1      24.523  -6.511  37.064  0.00  0.00     0.007 C 
ATOM     21  C26 <0> d   1      24.833  -5.319  36.143  0.00  0.00     0.013 C 
ATOM     22  C27 <0> d   1      25.174  -5.840  34.762  0.00  0.00    -0.009 C 
ATOM     23  C28 <0> d   1      26.311  -6.859  34.859  0.00  0.00     0.018 C 
ATOM     24  H43 <0> d   1      21.501 -10.774  42.194  0.00  0.00     0.188 HD
ENDROOT
BRANCH   2  25
ATOM     25  O3  <0> d   1      26.878  -4.558  33.609  0.00  0.00    -0.389 OA
ATOM     26  H32 <0> d   1      27.406  -5.097  34.213  0.00  0.00     0.210 HD
ENDBRANCH   2  25
TORSDOF 1
ENDMDL
MODEL 161
REMARK CAVERDOCK RESULT:      48.1      0.000      0.000
REMARK CAVERDOCK CONSTRAINTS:       0.0      0.0      0.0      0.0
REMARK CAVERDOCK TUNNEL: 160     48.1      2.2    161.1
REMARK  1 active torsions:
REMARK  status: ('A' for Active; 'I' for Inactive)
REMARK    1  A    between atoms: C2_2  and  O3_3 
ROOT
ATOM      1  C1  <0> d   1      25.485  -3.375  34.856  0.00  0.00     0.046 C 
ATOM      2  C2  <0> d   1      26.128  -4.719  34.507  0.00  0.00     0.062 C 
ATOM      3  C4  <0> d   1      25.655  -5.194  33.111  0.00  0.00     0.038 C 
ATOM      4  C5  <0> d   1      24.847  -6.500  33.343  0.00  0.00     0.009 C 
ATOM      5  C6  <0> d   1      24.386  -6.364  34.797  0.00  0.00     0.001 C 
ATOM      6  C8  <0> d   1      24.024  -7.659  35.501  0.00  0.00    -0.005 C 
ATOM      7  C10 <0> d   1      22.806  -8.299  34.829  0.00  0.00     0.006 C 
ATOM      8  C11 <0> d   1      22.466  -9.591  35.569  0.00  0.00     0.006 C 
ATOM      9  C12 <0> d   1      22.116  -9.297  37.031  0.00  0.00     0.000 C 
ATOM     10  C14 <0> d   1      21.864 -10.652  37.714  0.00  0.00     0.067 C 
ATOM     11  C15 <0> d   1      21.756 -10.442  39.201  0.00  0.00     0.062 A 
ATOM     12  N16 <0> d   1      21.258 -11.242  40.100  0.00  0.00    -0.179 NA
ATOM     13  N17 <0> d   1      21.375 -10.620  41.351  0.00  0.00    -0.289 N 
ATOM     14  C18 <0> d   1      21.961  -9.416  41.166  0.00  0.00     0.118 A 
ATOM     15  C19 <0> d   1      22.207  -9.280  39.849  0.00  0.00    -0.014 A 
ATOM     16  C20 <0> d   1      22.841  -8.121  39.129  0.00  0.00     0.052 C 
ATOM     17  C21 <0> d   1      23.267  -8.558  37.718  0.00  0.00    -0.032 C 
ATOM     18  C22 <0> d   1      24.472  -9.497  37.811  0.00  0.00     0.016 C 
ATOM     19  C23 <0> d   1      23.668  -7.308  36.951  0.00  0.00    -0.001 C 
ATOM     20  C25 <0> d   1      24.818  -6.611  37.671  0.00  0.00     0.007 C 
ATOM     21  C26 <0> d   1      25.304  -5.378  36.890  0.00  0.00     0.013 C 
ATOM     22  C27 <0> d   1      25.661  -5.797  35.479  0.00  0.00    -0.009 C 
ATOM     23  C28 <0> d   1      26.675  -6.941  35.520  0.00  0.00     0.018 C 
ATOM     24  H43 <0> d   1      21.085 -10.988  42.200  0.00  0.00     0.188 HD
ENDROOT
BRANCH   2  25
ATOM     25  O3  <0> d   1      27.552  -4.607  34.538  0.00  0.00    -0.389 OA
ATOM     26  H32 <0> d   1      28.016  -5.437  34.358  0.00  0.00     0.210 HD
ENDBRANCH   2  25
TORSDOF 1
ENDMDL
MODEL 162
REMARK CAVERDOCK RESULT:      52.7      0.000      0.000
REMARK CAVERDOCK CONSTRAINTS:       0.2      0.0      0.0      0.0
REMARK CAVERDOCK TUNNEL: 161     52.7      2.2    162.1
REMARK  1 active torsions:
REMARK  status: ('A' for Active; 'I' for Inactive)
REMARK    1  A    between atoms: C2_2  and  O3_3 
ROOT
ATOM      1  C1  <0> d   1      25.971  -4.035  34.639  0.00  0.00     0.046 C 
ATOM      2  C2  <0> d   1      26.482  -5.447  34.339  0.00  0.00     0.062 C 
ATOM      3  C4  <0> d   1      25.956  -5.926  32.964  0.00  0.00     0.038 C 
ATOM      4  C5  <0> d   1      25.030  -7.140  33.247  0.00  0.00     0.009 C 
ATOM      5  C6  <0> d   1      24.594  -6.907  34.697  0.00  0.00     0.001 C 
ATOM      6  C8  <0> d   1      24.115  -8.134  35.451  0.00  0.00    -0.005 C 
ATOM      7  C10 <0> d   1      22.837  -8.681  34.808  0.00  0.00     0.006 C 
ATOM      8  C11 <0> d   1      22.382  -9.906  35.597  0.00  0.00     0.006 C 
ATOM      9  C12 <0> d   1      22.072  -9.526  37.049  0.00  0.00     0.000 C 
ATOM     10  C14 <0> d   1      21.698 -10.824  37.784  0.00  0.00     0.067 C 
ATOM     11  C15 <0> d   1      21.621 -10.549  39.262  0.00  0.00     0.062 A 
ATOM     12  N16 <0> d   1      21.055 -11.264  40.191  0.00  0.00    -0.179 NA
ATOM     13  N17 <0> d   1      21.239 -10.610  41.418  0.00  0.00    -0.289 N 
ATOM     14  C18 <0> d   1      21.936  -9.474  41.185  0.00  0.00     0.118 A 
ATOM     15  C19 <0> d   1      22.183  -9.412  39.863  0.00  0.00    -0.014 A 
ATOM     16  C20 <0> d   1      22.920  -8.346  39.098  0.00  0.00     0.052 C 
ATOM     17  C21 <0> d   1      23.292  -8.874  37.703  0.00  0.00    -0.032 C 
ATOM     18  C22 <0> d   1      24.403  -9.919  37.828  0.00  0.00     0.016 C 
ATOM     19  C23 <0> d   1      23.805  -7.697  36.888  0.00  0.00    -0.001 C 
ATOM     20  C25 <0> d   1      25.021  -7.086  37.577  0.00  0.00     0.007 C 
ATOM     21  C26 <0> d   1      25.615  -5.934  36.749  0.00  0.00     0.013 C 
ATOM     22  C27 <0> d   1      25.921  -6.438  35.353  0.00  0.00    -0.009 C 
ATOM     23  C28 <0> d   1      26.823  -7.671  35.433  0.00  0.00     0.018 C 
ATOM     24  H43 <0> d   1      20.922 -10.916  42.281  0.00  0.00     0.188 HD
ENDROOT
BRANCH   2  25
ATOM     25  O3  <0> d   1      27.910  -5.469  34.361  0.00  0.00    -0.389 OA
ATOM     26  H32 <0> d   1      28.295  -5.217  35.211  0.00  0.00     0.210 HD
ENDBRANCH   2  25
TORSDOF 1
ENDMDL
MODEL 163
REMARK CAVERDOCK RESULT:      52.8      0.000      0.000
REMARK CAVERDOCK CONSTRAINTS:       0.2      0.0      0.0      0.0
REMARK CAVERDOCK TUNNEL: 162     52.8      2.2    163.4
REMARK  1 active torsions:
REMARK  status: ('A' for Active; 'I' for Inactive)
REMARK    1  A    between atoms: C2_2  and  O3_3 
ROOT
ATOM      1  C1  <0> d   1      24.984  -4.006  34.397  0.00  0.00     0.046 C 
ATOM      2  C2  <0> d   1      25.647  -5.368  34.179  0.00  0.00     0.062 C 
ATOM      3  C4  <0> d   1      25.125  -6.016  32.873  0.00  0.00     0.038 C 
ATOM      4  C5  <0> d   1      24.363  -7.302  33.295  0.00  0.00     0.009 C 
ATOM      5  C6  <0> d   1      23.963  -7.004  34.743  0.00  0.00     0.001 C 
ATOM      6  C8  <0> d   1      23.667  -8.212  35.611  0.00  0.00    -0.005 C 
ATOM      7  C10 <0> d   1      22.438  -8.953  35.078  0.00  0.00     0.006 C 
ATOM      8  C11 <0> d   1      22.165 -10.155  35.980  0.00  0.00     0.006 C 
ATOM      9  C12 <0> d   1      21.873  -9.696  37.413  0.00  0.00     0.000 C 
ATOM     10  C14 <0> d   1      21.688 -10.965  38.262  0.00  0.00     0.067 C 
ATOM     11  C15 <0> d   1      21.640 -10.581  39.717  0.00  0.00     0.062 A 
ATOM     12  N16 <0> d   1      21.204 -11.278  40.726  0.00  0.00    -0.179 NA
ATOM     13  N17 <0> d   1      21.359 -10.510  41.889  0.00  0.00    -0.289 N 
ATOM     14  C18 <0> d   1      21.905  -9.324  41.535  0.00  0.00     0.118 A 
ATOM     15  C19 <0> d   1      22.088  -9.341  40.201  0.00  0.00    -0.014 A
[truncated: 939 more chars]
