# Supplementary material for: Fully automated virtual screening pipeline of FDA-approved drugs using Caver Web
Source: Comput Struct Biotechnol J. 2022 Nov 17;20:6512–8. doi: 10.1016/j.csbj.2022.11.031 (PMC9705369; doi:10.1016/j.csbj.2022.11.031)
Supplement: Supplementary data 1 [file mmc1.zip › supplementary_data/pymol/ZINC000004097438.pdbqt]

MODEL 1
REMARK CAVERDOCK RESULT:      33.0      0.000      0.000
REMARK CAVERDOCK CONSTRAINTS:       0.0      0.0      0.0      0.0
REMARK CAVERDOCK TUNNEL: 0     33.0      1.7     1.10
REMARK  5 active torsions:
REMARK  status: ('A' for Active; 'I' for Inactive)
REMARK    1  A    between atoms: C23_19  and  O25_20 
REMARK    2  A    between atoms: C29_24  and  O30_25 
REMARK    3  A    between atoms: C29_24  and  C31_26 
REMARK    4  A    between atoms: C31_26  and  S33_28 
REMARK    5  A    between atoms: S33_28  and  C34_29 
ROOT
ATOM      1  C1  ZIN A   1      39.715   2.431  31.530  0.00  0.00     0.013 C 
ATOM      2  C2  ZIN A   1      39.969   3.690  30.697  0.00  0.00     0.025 C 
ATOM      3  C4  ZIN A   1      41.496   3.939  30.563  0.00  0.00     0.013 C 
ATOM      4  C5  ZIN A   1      41.782   4.931  31.695  0.00  0.00     0.005 C 
ATOM      5  C7  ZIN A   1      43.039   5.769  31.539  0.00  0.00     0.037 C 
ATOM      6  C9  ZIN A   1      44.271   4.859  31.536  0.00  0.00     0.050 C 
ATOM      7  C10 ZIN A   1      45.534   5.702  31.339  0.00  0.00     0.201 C 
ATOM      8  F12 ZIN A   1      46.667   4.890  31.453  0.00  0.00    -0.245 F 
ATOM      9  C13 ZIN A   1      45.560   6.773  32.413  0.00  0.00    -0.027 A 
ATOM     10  C14 ZIN A   1      46.651   6.917  33.151  0.00  0.00     0.061 A 
ATOM     11  C15 ZIN A   1      46.706   7.930  34.217  0.00  0.00     0.172 A 
ATOM     12  O16 ZIN A   1      47.720   8.091  34.872  0.00  0.00    -0.289 OA
ATOM     13  C17 ZIN A   1      45.507   8.746  34.473  0.00  0.00     0.052 A 
ATOM     14  C18 ZIN A   1      44.431   8.590  33.719  0.00  0.00    -0.006 A 
ATOM     15  C19 ZIN A   1      44.338   7.626  32.586  0.00  0.00     0.039 A 
ATOM     16  C20 ZIN A   1      44.144   8.432  31.300  0.00  0.00     0.028 C 
ATOM     17  C21 ZIN A   1      43.096   6.741  32.726  0.00  0.00     0.147 C 
ATOM     18  F22 ZIN A   1      43.194   5.996  33.906  0.00  0.00    -0.238 F 
ATOM     19  C23 ZIN A   1      41.855   7.624  32.815  0.00  0.00     0.160 C 
ATOM     20  C26 ZIN A   1      40.564   6.788  32.828  0.00  0.00     0.048 C 
ATOM     21  C27 ZIN A   1      40.561   5.885  31.594  0.00  0.00     0.002 C 
ATOM     22  C28 ZIN A   1      40.752   6.729  30.333  0.00  0.00     0.019 C 
ATOM     23  C29 ZIN A   1      39.384   4.930  31.417  0.00  0.00     0.139 C 
ENDROOT
BRANCH  23  24
ATOM     24  O30 ZIN A   1      38.826   4.590  32.687  0.00  0.00    -0.380 OA
ATOM     25  H55 ZIN A   1      39.103   5.173  33.408  0.00  0.00     0.211 HD
ENDBRANCH  23  24
BRANCH  23  26
ATOM     26  C31 ZIN A   1      38.334   5.554  30.534  0.00  0.00     0.223 C 
ATOM     27  O32 ZIN A   1      38.612   5.882  29.399  0.00  0.00    -0.282 OA
BRANCH  26  28
ATOM     28  S33 ZIN A   1      36.750   5.802  31.133  0.00  0.00    -0.058 SA
BRANCH  28  29
ATOM     29  C34 ZIN A   1      35.955   4.282  30.556  0.00  0.00     0.304 C 
ATOM     30  F35 ZIN A   1      34.577   4.360  30.785  0.00  0.00    -0.244 F 
ENDBRANCH  28  29
ENDBRANCH  26  28
ENDBRANCH  23  26
BRANCH  19  31
ATOM     31  O25 ZIN A   1      41.827   8.504  31.690  0.00  0.00    -0.392 OA
ATOM     32  H49 ZIN A   1      42.688   8.630  31.267  0.00  0.00     0.210 HD
ENDBRANCH  19  31
TORSDOF 5
ENDMDL
MODEL 2
REMARK CAVERDOCK RESULT:      34.1      0.000      0.000
REMARK CAVERDOCK CONSTRAINTS:       0.0      0.0      0.0      0.0
REMARK CAVERDOCK TUNNEL: 1     34.1      1.8      2.6
REMARK  5 active torsions:
REMARK  status: ('A' for Active; 'I' for Inactive)
REMARK    1  A    between atoms: C23_19  and  O25_20 
REMARK    2  A    between atoms: C29_24  and  O30_25 
REMARK    3  A    between atoms: C29_24  and  C31_26 
REMARK    4  A    between atoms: C31_26  and  S33_28 
REMARK    5  A    between atoms: S33_28  and  C34_29 
ROOT
ATOM      1  C1  ZIN A   1      39.747   2.071  31.282  0.00  0.00     0.013 C 
ATOM      2  C2  ZIN A   1      39.929   3.386  30.521  0.00  0.00     0.025 C 
ATOM      3  C4  ZIN A   1      41.440   3.730  30.404  0.00  0.00     0.013 C 
ATOM      4  C5  ZIN A   1      41.670   4.670  31.591  0.00  0.00     0.005 C 
ATOM      5  C7  ZIN A   1      42.878   5.585  31.484  0.00  0.00     0.037 C 
ATOM      6  C9  ZIN A   1      44.159   4.749  31.433  0.00  0.00     0.050 C 
ATOM      7  C10 ZIN A   1      45.371   5.672  31.285  0.00  0.00     0.201 C 
ATOM      8  F12 ZIN A   1      46.549   4.920  31.356  0.00  0.00    -0.245 F 
ATOM      9  C13 ZIN A   1      45.338   6.681  32.418  0.00  0.00    -0.027 A 
ATOM     10  C14 ZIN A   1      46.420   6.844  33.166  0.00  0.00     0.061 A 
ATOM     11  C15 ZIN A   1      46.420   7.797  34.287  0.00  0.00     0.172 A 
ATOM     12  O16 ZIN A   1      47.423   7.978  34.951  0.00  0.00    -0.289 OA
ATOM     13  C17 ZIN A   1      45.176   8.528  34.585  0.00  0.00     0.052 A 
ATOM     14  C18 ZIN A   1      44.109   8.354  33.822  0.00  0.00    -0.006 A 
ATOM     15  C19 ZIN A   1      44.070   7.452  32.637  0.00  0.00     0.039 A 
ATOM     16  C20 ZIN A   1      43.829   8.316  31.397  0.00  0.00     0.028 C 
ATOM     17  C21 ZIN A   1      42.881   6.491  32.725  0.00  0.00     0.147 C 
ATOM     18  F22 ZIN A   1      43.022   5.688  33.861  0.00  0.00    -0.238 F 
ATOM     19  C23 ZIN A   1      41.591   7.296  32.860  0.00  0.00     0.160 C 
ATOM     20  C26 ZIN A   1      40.350   6.389  32.824  0.00  0.00     0.048 C 
ATOM     21  C27 ZIN A   1      40.397   5.558  31.541  0.00  0.00     0.002 C 
ATOM     22  C28 ZIN A   1      40.538   6.481  30.330  0.00  0.00     0.019 C 
ATOM     23  C29 ZIN A   1      39.275   4.549  31.309  0.00  0.00     0.139 C 
ENDROOT
BRANCH  23  24
ATOM     24  O30 ZIN A   1      38.739   4.108  32.556  0.00  0.00    -0.380 OA
ATOM     25  H55 ZIN A   1      38.045   4.680  32.912  0.00  0.00     0.211 HD
ENDBRANCH  23  24
BRANCH  23  26
ATOM     26  C31 ZIN A   1      38.190   5.162  30.459  0.00  0.00     0.223 C 
ATOM     27  O32 ZIN A   1      38.383   5.358  29.278  0.00  0.00    -0.282 OA
BRANCH  26  28
ATOM     28  S33 ZIN A   1      36.688   5.581  31.164  0.00  0.00    -0.058 SA
BRANCH  28  29
ATOM     29  C34 ZIN A   1      35.660   4.229  30.537  0.00  0.00     0.304 C 
ATOM     30  F35 ZIN A   1      34.385   4.310  31.107  0.00  0.00    -0.244 F 
ENDBRANCH  28  29
ENDBRANCH  26  28
ENDBRANCH  23  26
BRANCH  19  31
ATOM     31  O25 ZIN A   1      41.512   8.235  31.786  0.00  0.00    -0.392 OA
ATOM     32  H49 ZIN A   1      40.727   8.799  31.813  0.00  0.00     0.210 HD
ENDBRANCH  19  31
TORSDOF 5
ENDMDL
MODEL 3
REMARK CAVERDOCK RESULT:      30.3      0.000      0.000
REMARK CAVERDOCK CONSTRAINTS:       0.0      0.0      0.0      0.0
REMARK CAVERDOCK TUNNEL: 2     30.3      1.8      3.1
REMARK  5 active torsions:
REMARK  status: ('A' for Active; 'I' for Inactive)
REMARK    1  A    between atoms: C23_19  and  O25_20 
REMARK    2  A    between atoms: C29_24  and  O30_25 
REMARK    3  A    between atoms: C29_24  and  C31_26 
REMARK    4  A    between atoms: C31_26  and  S33_28 
REMARK    5  A    between atoms: S33_28  and  C34_29 
ROOT
ATOM      1  C1  ZIN A   1      46.342   8.221  30.631  0.00  0.00     0.013 C 
ATOM      2  C2  ZIN A   1      46.032   7.183  31.711  0.00  0.00     0.025 C 
ATOM      3  C4  ZIN A   1      45.096   6.083  31.138  0.00  0.00     0.013 C 
ATOM      4  C5  ZIN A   1      43.703   6.567  31.553  0.00  0.00     0.005 C 
ATOM      5  C7  ZIN A   1      42.622   5.502  31.610  0.00  0.00     0.037 C 
ATOM      6  C9  ZIN A   1      42.398   4.916  30.214  0.00  0.00     0.050 C 
ATOM      7  C10 ZIN A   1      41.336   3.815  30.281  0.00  0.00     0.201 C 
ATOM      8  F12 ZIN A   1      41.045   3.359  28.991  0.00  0.00    -0.245 F 
ATOM      9  C13 ZIN A   1      40.087   4.401  30.912  0.00  0.00    -0.027 A 
ATOM     10  C14 ZIN A   1      38.925   4.255  30.292  0.00  0.00     0.061 A 
ATOM     11  C15 ZIN A   1      37.695   4.829  30.861  0.00  0.00     0.172 A 
ATOM     12  O16 ZIN A   1      36.620   4.664  30.315  0.00  0.00    -0.289 OA
ATOM     13  C17 ZIN A   1      37.795   5.605  32.108  0.00  0.00     0.052 A 
ATOM     14  C18 ZIN A   1      38.964   5.733  32.714  0.00  0.00    -0.006 A 
ATOM     15  C19 ZIN A   1      40.231   5.123  32.219  0.00  0.00     0.039 A 
ATOM     16  C20 ZIN A   1      40.701   4.108  33.263  0.00  0.00     0.028 C 
ATOM     17  C21 ZIN A   1      41.338   6.175  32.119  0.00  0.00     0.147 C 
ATOM     18  F22 ZIN A   1      40.957   7.157  31.198  0.00  0.00    -0.238 F 
ATOM     19  C23 ZIN A   1      41.529   6.838  33.480  0.00  0.00     0.160 C 
ATOM     20  C26 ZIN A   1      42.717   7.816  33.473  0.00  0.00     0.048 C 
ATOM     21  C27 ZIN A   1      43.960   7.060  33.003  0.00  0.00     0.002 C 
ATOM     22  C28 ZIN A   1      44.171   5.818  33.870  0.00  0.00     0.019 C 
ATOM     23  C29 ZIN A   1      45.263   7.846  32.880  0.00  0.00     0.139 C 
ENDROOT
BRANCH  23  24
ATOM     24  O30 ZIN A   1      44.988   9.223  32.619  0.00  0.00    -0.380 OA
ATOM     25  H55 ZIN A   1      45.584   9.837  33.072  0.00  0.00     0.211 HD
ENDBRANCH  23  24
BRANCH  23  26
ATOM     26  C31 ZIN A   1      46.079   7.705  34.140  0.00  0.00     0.223 C 
ATOM     27  O32 ZIN A   1      45.533   7.427  35.188  0.00  0.00    -0.282 OA
BRANCH  26  28
ATOM     28  S33 ZIN A   1      47.774   7.936  34.092  0.00  0.00    -0.058 SA
BRANCH  28  29
ATOM     29  C34 ZIN A   1      47.838   9.713  33.756  0.00  0.00     0.304 C 
ATOM     30  F35 ZIN A   1      46.760  10.346  34.383  0.00  0.00    -0.244 F 
ENDBRANCH  28  29
ENDBRANCH  26  28
ENDBRANCH  23  26
BRANCH  19  31
ATOM     31  O25 ZIN A   1      41.764   5.828  34.462  0.00  0.00    -0.392 OA
ATOM     32  H49 ZIN A   1      41.227   5.923  35.261  0.00  0.00     0.210 HD
ENDBRANCH  19  31
TORSDOF 5
ENDMDL
MODEL 4
REMARK CAVERDOCK RESULT:      33.3      0.000      0.000
REMARK CAVERDOCK CONSTRAINTS:       0.2      0.0      0.0      0.0
REMARK CAVERDOCK TUNNEL: 3     33.3      1.9      4.5
REMARK  5 active torsions:
REMARK  status: ('A' for Active; 'I' for Inactive)
REMARK    1  A    between atoms: C23_19  and  O25_20 
REMARK    2  A    between atoms: C29_24  and  O30_25 
REMARK    3  A    between atoms: C29_24  and  C31_26 
REMARK    4  A    between atoms: C31_26  and  S33_28 
REMARK    5  A    between atoms: S33_28  and  C34_29 
ROOT
ATOM      1  C1  ZIN A   1      39.246   2.119  30.994  0.00  0.00     0.013 C 
ATOM      2  C2  ZIN A   1      39.508   3.443  30.273  0.00  0.00     0.025 C 
ATOM      3  C4  ZIN A   1      41.035   3.723  30.212  0.00  0.00     0.013 C 
ATOM      4  C5  ZIN A   1      41.267   4.625  31.429  0.00  0.00     0.005 C 
ATOM      5  C7  ZIN A   1      42.515   5.488  31.384  0.00  0.00     0.037 C 
ATOM      6  C9  ZIN A   1      43.761   4.598  31.351  0.00  0.00     0.050 C 
ATOM      7  C10 ZIN A   1      45.016   5.471  31.265  0.00  0.00     0.201 C 
ATOM      8  F12 ZIN A   1      46.158   4.667  31.354  0.00  0.00    -0.245 F 
ATOM      9  C13 ZIN A   1      44.989   6.453  32.422  0.00  0.00    -0.027 A 
ATOM     10  C14 ZIN A   1      46.052   6.551  33.207  0.00  0.00     0.061 A 
ATOM     11  C15 ZIN A   1      46.056   7.476  34.351  0.00  0.00     0.172 A 
ATOM     12  O16 ZIN A   1      47.044   7.597  35.051  0.00  0.00    -0.289 OA
ATOM     13  C17 ZIN A   1      44.836   8.253  34.629  0.00  0.00     0.052 A 
ATOM     14  C18 ZIN A   1      43.788   8.144  33.828  0.00  0.00    -0.006 A 
ATOM     15  C19 ZIN A   1      43.748   7.273  32.620  0.00  0.00     0.039 A 
ATOM     16  C20 ZIN A   1      43.585   8.176  31.396  0.00  0.00     0.028 C 
ATOM     17  C21 ZIN A   1      42.517   6.363  32.646  0.00  0.00     0.147 C 
ATOM     18  F22 ZIN A   1      42.587   5.527  33.766  0.00  0.00    -0.238 F 
ATOM     19  C23 ZIN A   1      41.260   7.220  32.762  0.00  0.00     0.160 C 
ATOM     20  C26 ZIN A   1      39.982   6.369  32.664  0.00  0.00     0.048 C 
ATOM     21  C27 ZIN A   1      40.035   5.567  31.362  0.00  0.00     0.002 C 
ATOM     22  C28 ZIN A   1      40.255   6.512  30.180  0.00  0.00     0.019 C 
ATOM     23  C29 ZIN A   1      38.880   4.614  31.069  0.00  0.00     0.139 C 
ENDROOT
BRANCH  23  24
ATOM     24  O30 ZIN A   1      38.285   4.167  32.288  0.00  0.00    -0.380 OA
ATOM     25  H55 ZIN A   1      37.365   4.443  32.402  0.00  0.00     0.211 HD
ENDBRANCH  23  24
BRANCH  23  26
ATOM     26  C31 ZIN A   1      37.850   5.294  30.202  0.00  0.00     0.223 C 
ATOM     27  O32 ZIN A   1      38.200   5.929  29.230  0.00  0.00    -0.282 OA
BRANCH  26  28
ATOM     28  S33 ZIN A   1      36.188   5.169  30.592  0.00  0.00    -0.058 SA
BRANCH  28  29
ATOM     29  C34 ZIN A   1      35.826   3.535  29.903  0.00  0.00     0.304 C 
ATOM     30  F35 ZIN A   1      34.649   3.039  30.473  0.00  0.00    -0.244 F 
ENDBRANCH  28  29
ENDBRANCH  26  28
ENDBRANCH  23  26
BRANCH  19  31
ATOM     31  O25 ZIN A   1      41.256   8.187  31.710  0.00  0.00    -0.392 OA
ATOM     32  H49 ZIN A   1      41.786   7.935  30.942  0.00  0.00     0.210 HD
ENDBRANCH  19  31
TORSDOF 5
ENDMDL
MODEL 5
REMARK CAVERDOCK RESULT:      34.0      0.000      0.000
REMARK CAVERDOCK CONSTRAINTS:       0.0      0.0      0.0      0.0
REMARK CAVERDOCK TUNNEL: 4     34.0      1.9      5.6
REMARK  5 active torsions:
REMARK  status: ('A' for Active; 'I' for Inactive)
REMARK    1  A    between atoms: C23_19  and  O25_20 
REMARK    2  A    between atoms: C29_24  and  O30_25 
REMARK    3  A    between atoms: C29_24  and  C31_26 
REMARK    4  A    between atoms: C31_26  and  S33_28 
REMARK    5  A    between atoms: S33_28  and  C34_29 
ROOT
ATOM      1  C1  ZIN A   1      46.439   6.529  29.806  0.00  0.00     0.013 C 
ATOM      2  C2  ZIN A   1      45.987   6.093  31.201  0.00  0.00     0.025 C 
ATOM      3  C4  ZIN A   1      44.831   5.061  31.088  0.00  0.00     0.013 C 
ATOM      4  C5  ZIN A   1      43.578   5.933  31.225  0.00  0.00     0.005 C 
ATOM      5  C7  ZIN A   1      42.317   5.214  31.669  0.00  0.00     0.037 C 
ATOM      6  C9  ZIN A   1      41.918   4.172  30.621  0.00  0.00     0.050 C 
ATOM      7  C10 ZIN A   1      40.669   3.421  31.089  0.00  0.00     0.201 C 
ATOM      8  F12 ZIN A   1      40.235   2.551  30.083  0.00  0.00    -0.245 F 
ATOM      9  C13 ZIN A   1      39.587   4.442  31.387  0.00  0.00    -0.027 A 
ATOM     10  C14 ZIN A   1      38.390   4.289  30.839  0.00  0.00     0.061 A 
ATOM     11  C15 ZIN A   1      37.322   5.271  31.085  0.00  0.00     0.172 A 
ATOM     12  O16 ZIN A   1      36.211   5.113  30.615  0.00  0.00    -0.289 OA
ATOM     13  C17 ZIN A   1      37.629   6.447  31.917  0.00  0.00     0.052 A 
ATOM     14  C18 ZIN A   1      38.829   6.576  32.460  0.00  0.00    -0.006 A 
ATOM     15  C19 ZIN A   1      39.929   5.585  32.297  0.00  0.00     0.039 A 
ATOM     16  C20 ZIN A   1      40.245   5.004  33.677  0.00  0.00     0.028 C 
ATOM     17  C21 ZIN A   1      41.212   6.270  31.819  0.00  0.00     0.147 C 
ATOM     18  F22 ZIN A   1      40.983   6.854  30.568  0.00  0.00    -0.238 F 
ATOM     19  C23 ZIN A   1      41.591   7.373  32.803  0.00  0.00     0.160 C 
ATOM     20  C26 ZIN A   1      42.943   8.014  32.444  0.00  0.00     0.048 C 
ATOM     21  C27 ZIN A   1      43.994   6.906  32.361  0.00  0.00     0.002 C 
ATOM     22  C28 ZIN A   1      44.004   6.102  33.662  0.00  0.00     0.019 C 
ATOM     23  C29 ZIN A   1      45.416   7.307  31.977  0.00  0.00     0.139 C 
ENDROOT
BRANCH  23  24
ATOM     24  O30 ZIN A   1      45.399   8.488  31.174  0.00  0.00    -0.380 OA
ATOM     25  H55 ZIN A   1      44.931   8.386  30.334  0.00  0.00     0.211 HD
ENDBRANCH  23  24
BRANCH  23  26
ATOM     26  C31 ZIN A   1      46.249   7.527  33.215  0.00  0.00     0.223 C 
ATOM     27  O32 ZIN A   1      47.154   6.765  33.480  0.00  0.00    -0.282 OA
BRANCH  26  28
ATOM     28  S33 ZIN A   1      45.914   8.852  34.246  0.00  0.00    -0.058 SA
BRANCH  28  29
ATOM     29  C34 ZIN A   1      46.016   8.031  35.855  0.00  0.00     0.304 C 
ATOM     30  F35 ZIN A   1      47.075   8.574  36.590  0.00  0.00    -0.244 F 
ENDBRANCH  28  29
ENDBRANCH  26  28
ENDBRANCH  23  26
BRANCH  19  31
ATOM     31  O25 ZIN A   1      41.674   6.818  34.117  0.00  0.00    -0.392 OA
ATOM     32  H49 ZIN A   1      41.061   6.086  34.274  0.00  0.00     0.210 HD
ENDBRANCH  19  31
TORSDOF 5
ENDMDL
MODEL 6
REMARK CAVERDOCK RESULT:      35.3      0.000      0.000
REMARK CAVERDOCK CONSTRAINTS:       0.0      0.0      0.0      0.0
REMARK CAVERDOCK TUNNEL: 5     35.3      1.8      6.1
REMARK  5 active torsions:
REMARK  status: ('A' for Active; 'I' for Inactive)
REMARK    1  A    between atoms: C23_19  and  O25_20 
REMARK    2  A    between atoms: C29_24  and  O30_25 
REMARK    3  A    between atoms: C29_24  and  C31_26 
REMARK    4  A    between atoms: C31_26  and  S33_28 
REMARK    5  A    between atoms: S33_28  and  C34_29 
ROOT
ATOM      1  C1  ZIN A   1      36.896   6.601  33.062  0.00  0.00     0.013 C 
ATOM      2  C2  ZIN A   1      37.672   5.316  32.763  0.00  0.00     0.025 C 
ATOM      3  C4  ZIN A   1      38.953   5.252  33.639  0.00  0.00     0.013 C 
ATOM      4  C5  ZIN A   1      40.031   5.825  32.713  0.00  0.00     0.005 C 
ATOM      5  C7  ZIN A   1      41.462   5.442  33.046  0.00  0.00     0.037 C 
ATOM      6  C9  ZIN A   1      41.839   5.994  34.423  0.00  0.00     0.050 C 
ATOM      7  C10 ZIN A   1      43.268   5.572  34.774  0.00  0.00     0.201 C 
ATOM      8  F12 ZIN A   1      43.657   6.172  35.977  0.00  0.00    -0.245 F 
ATOM      9  C13 ZIN A   1      44.184   6.029  33.654  0.00  0.00    -0.027 A 
ATOM     10  C14 ZIN A   1      45.265   6.734  33.954  0.00  0.00     0.061 A 
ATOM     11  C15 ZIN A   1      46.166   7.214  32.894  0.00  0.00     0.172 A 
ATOM     12  O16 ZIN A   1      47.180   7.828  33.168  0.00  0.00    -0.289 OA
ATOM     13  C17 ZIN A   1      45.812   6.930  31.492  0.00  0.00     0.052 A 
ATOM     14  C18 ZIN A   1      44.732   6.218  31.215  0.00  0.00    -0.006 A 
ATOM     15  C19 ZIN A   1      43.818   5.654  32.248  0.00  0.00     0.039 A 
ATOM     16  C20 ZIN A   1      43.875   4.129  32.141  0.00  0.00     0.028 C 
ATOM     17  C21 ZIN A   1      42.366   6.047  31.962  0.00  0.00     0.147 C 
ATOM     18  F22 ZIN A   1      42.248   7.440  32.012  0.00  0.00    -0.238 F 
ATOM     19  C23 ZIN A   1      41.984   5.581  30.560  0.00  0.00     0.160 C 
ATOM     20  C26 ZIN A   1      40.497   5.835  30.263  0.00  0.00     0.048 C 
ATOM     21  C27 ZIN A   1      39.665   5.163  31.357  0.00  0.00     0.002 C 
ATOM     22  C28 ZIN A   1      40.044   3.685  31.462  0.00  0.00     0.019 C 
ATOM     23  C29 ZIN A   1      38.148   5.316  31.289  0.00  0.00     0.139 C 
ENDROOT
BRANCH  23  24
ATOM     24  O30 ZIN A   1      37.802   6.529  30.620  0.00  0.00    -0.380 OA
ATOM     25  H55 ZIN A   1      38.541   7.143  30.510  0.00  0.00     0.211 HD
ENDBRANCH  23  24
BRANCH  23  26
ATOM     26  C31 ZIN A   1      37.536   4.133  30.581  0.00  0.00     0.223 C 
ATOM     27  O32 ZIN A   1      38.128   3.076  30.542  0.00  0.00    -0.282 OA
BRANCH  26  28
ATOM     28  S33 ZIN A   1      36.004   4.285  29.832  0.00  0.00    -0.058 SA
BRANCH  28  29
ATOM     29  C34 ZIN A   1      34.928   4.086  31.273  0.00  0.00     0.304 C 
ATOM     30  F35 ZIN A   1      33.698   4.704  31.027  0.00  0.00    -0.244 F 
ENDBRANCH  28  29
ENDBRANCH  26  28
ENDBRANCH  23  26
BRANCH  19  31
ATOM     31  O25 ZIN A   1      42.249   4.182  30.444  0.00  0.00    -0.392 OA
ATOM     32  H49 ZIN A   1      43.103   3.912  30.810  0.00  0.00     0.210 HD
ENDBRANCH  19  31
TORSDOF 5
ENDMDL
MODEL 7
REMARK CAVERDOCK RESULT:      35.1      0.000      0.000
REMARK CAVERDOCK CONSTRAINTS:       0.1      0.0      0.0      0.0
REMARK CAVERDOCK TUNNEL: 6     35.1      1.8      7.1
REMARK  5 active torsions:
REMARK  status: ('A' for Active; 'I' for Inactive)
REMARK    1  A    between atoms: C23_19  and  O25_20 
REMARK    2  A    between atoms: C29_24  and  O30_25 
REMARK    3  A    between atoms: C29_24  and  C31_26 
REMARK    4  A    between atoms: C31_26  and  S33_28 
REMARK    5  A    between atoms: S33_28  and  C34_29 
ROOT
ATOM      1  C1  ZIN A   1      46.220   5.711  30.113  0.00  0.00     0.013 C 
ATOM      2  C2  ZIN A   1      45.608   5.649  31.514  0.00  0.00     0.025 C 
ATOM      3  C4  ZIN A   1      44.441   4.622  31.540  0.00  0.00     0.013 C 
ATOM      4  C5  ZIN A   1      43.207   5.500  31.308  0.00  0.00     0.005 C 
ATOM      5  C7  ZIN A   1      41.885   4.919  31.777  0.00  0.00     0.037 C 
ATOM      6  C9  ZIN A   1      41.572   3.643  30.991  0.00  0.00     0.050 C 
ATOM      7  C10 ZIN A   1      40.259   3.038  31.493  0.00  0.00     0.201 C 
ATOM      8  F12 ZIN A   1      39.911   1.939  30.700  0.00  0.00    -0.245 F 
ATOM      9  C13 ZIN A   1      39.181   4.101  31.397  0.00  0.00    -0.027 A 
ATOM     10  C14 ZIN A   1      38.046   3.813  30.776  0.00  0.00     0.061 A 
ATOM     11  C15 ZIN A   1      36.986   4.825  30.643  0.00  0.00     0.172 A 
ATOM     12  O16 ZIN A   1      35.928   4.552  30.107  0.00  0.00    -0.289 OA
ATOM     13  C17 ZIN A   1      37.235   6.175  31.175  0.00  0.00     0.052 A 
ATOM     14  C18 ZIN A   1      38.372   6.439  31.798  0.00  0.00    -0.006 A 
ATOM     15  C19 ZIN A   1      39.455   5.439  32.018  0.00  0.00     0.039 A 
ATOM     16  C20 ZIN A   1      39.603   5.232  33.527  0.00  0.00     0.028 C 
ATOM     17  C21 ZIN A   1      40.801   5.979  31.527  0.00  0.00     0.147 C 
ATOM     18  F22 ZIN A   1      40.725   6.222  30.152  0.00  0.00    -0.238 F 
ATOM     19  C23 ZIN A   1      41.104   7.297  32.234  0.00  0.00     0.160 C 
ATOM     20  C26 ZIN A   1      42.504   7.824  31.877  0.00  0.00     0.048 C 
ATOM     21  C27 ZIN A   1      43.526   6.732  32.197  0.00  0.00     0.002 C 
ATOM     22  C28 ZIN A   1      43.371   6.289  33.653  0.00  0.00     0.019 C 
ATOM     23  C29 ZIN A   1      44.992   7.021  31.886  0.00  0.00     0.139 C 
ENDROOT
BRANCH  23  24
ATOM     24  O30 ZIN A   1      45.096   7.956  30.811  0.00  0.00    -0.380 OA
ATOM     25  H55 ZIN A   1      45.777   7.735  30.161  0.00  0.00     0.211 HD
ENDBRANCH  23  24
BRANCH  23  26
ATOM     26  C31 ZIN A   1      45.692   7.551  33.111  0.00  0.00     0.223 C 
ATOM     27  O32 ZIN A   1      46.819   7.188  33.371  0.00  0.00    -0.282 OA
BRANCH  26  28
ATOM     28  S33 ZIN A   1      44.893   8.665  34.137  0.00  0.00    -0.058 SA
BRANCH  28  29
ATOM     29  C34 ZIN A   1      45.181   7.878  35.740  0.00  0.00     0.304 C 
ATOM     30  F35 ZIN A   1      44.815   6.529  35.671  0.00  0.00    -0.244 F 
ENDBRANCH  28  29
ENDBRANCH  26  28
ENDBRANCH  23  26
BRANCH  19  31
ATOM     31  O25 ZIN A   1      41.028   7.098  33.646  0.00  0.00    -0.392 OA
ATOM     32  H49 ZIN A   1      40.300   6.524  33.925  0.00  0.00     0.210 HD
ENDBRANCH  19  31
TORSDOF 5
ENDMDL
MODEL 8
REMARK CAVERDOCK RESULT:      34.2      0.000      0.000
REMARK CAVERDOCK CONSTRAINTS:       0.0      0.0      0.0      0.0
REMARK CAVERDOCK TUNNEL: 7     34.2      1.8      8.1
REMARK  5 active torsions:
REMARK  status: ('A' for Active; 'I' for Inactive)
REMARK    1  A    between atoms: C23_19  and  O25_20 
REMARK    2  A    between atoms: C29_24  and  O30_25 
REMARK    3  A    between atoms: C29_24  and  C31_26 
REMARK    4  A    between atoms: C31_26  and  S33_28 
REMARK    5  A    between atoms: S33_28  and  C34_29 
ROOT
ATOM      1  C1  ZIN A   1      46.016   5.625  30.544  0.00  0.00     0.013 C 
ATOM      2  C2  ZIN A   1      45.251   5.801  31.857  0.00  0.00     0.025 C 
ATOM      3  C4  ZIN A   1      44.092   4.771  31.940  0.00  0.00     0.013 C 
ATOM      4  C5  ZIN A   1      42.889   5.565  31.420  0.00  0.00     0.005 C 
ATOM      5  C7  ZIN A   1      41.524   5.048  31.838  0.00  0.00     0.037 C 
ATOM      6  C9  ZIN A   1      41.304   3.645  31.268  0.00  0.00     0.050 C 
ATOM      7  C10 ZIN A   1      39.944   3.110  31.724  0.00  0.00     0.201 C 
ATOM      8  F12 ZIN A   1      39.689   1.879  31.110  0.00  0.00    -0.245 F 
ATOM      9  C13 ZIN A   1      38.881   4.115  31.319  0.00  0.00    -0.027 A 
ATOM     10  C14 ZIN A   1      37.823   3.694  30.640  0.00  0.00     0.061 A 
ATOM     11  C15 ZIN A   1      36.783   4.642  30.211  0.00  0.00     0.172 A 
ATOM     12  O16 ZIN A   1      35.792   4.254  29.621  0.00  0.00    -0.289 OA
ATOM     13  C17 ZIN A   1      36.968   6.071  30.514  0.00  0.00     0.052 A 
ATOM     14  C18 ZIN A   1      38.028   6.469  31.200  0.00  0.00    -0.006 A 
ATOM     15  C19 ZIN A   1      39.081   5.548  31.714  0.00  0.00     0.039 A 
ATOM     16  C20 ZIN A   1      39.060   5.620  33.242  0.00  0.00     0.028 C 
ATOM     17  C21 ZIN A   1      40.473   6.021  31.284  0.00  0.00     0.147 C 
ATOM     18  F22 ZIN A   1      40.550   6.011  29.887  0.00  0.00    -0.238 F 
ATOM     19  C23 ZIN A   1      40.692   7.451  31.769  0.00  0.00     0.160 C 
ATOM     20  C26 ZIN A   1      42.122   7.937  31.478  0.00  0.00     0.048 C 
ATOM     21  C27 ZIN A   1      43.104   6.944  32.101  0.00  0.00     0.002 C 
ATOM     22  C28 ZIN A   1      42.789   6.765  33.586  0.00  0.00     0.019 C 
ATOM     23  C29 ZIN A   1      44.595   7.204  31.904  0.00  0.00     0.139 C 
ENDROOT
BRANCH  23  24
ATOM     24  O30 ZIN A   1      44.816   7.932  30.696  0.00  0.00    -0.380 OA
ATOM     25  H55 ZIN A   1      45.721   8.258  30.592  0.00  0.00     0.211 HD
ENDBRANCH  23  24
BRANCH  23  26
ATOM     26  C31 ZIN A   1      45.152   7.961  33.083  0.00  0.00     0.223 C 
ATOM     27  O32 ZIN A   1      45.272   7.410  34.156  0.00  0.00    -0.282 OA
BRANCH  26  28
ATOM     28  S33 ZIN A   1      45.615   9.600  32.904  0.00  0.00    -0.058 SA
BRANCH  28  29
ATOM     29  C34 ZIN A   1      46.071   9.985  34.613  0.00  0.00     0.304 C 
ATOM     30  F35 ZIN A   1      45.814  11.335  34.871  0.00  0.00    -0.244 F 
ENDBRANCH  28  29
ENDBRANCH  26  28
ENDBRANCH  23  26
BRANCH  19  31
ATOM     31  O25 ZIN A   1      40.459   7.507  33.177  0.00  0.00    -0.392 OA
ATOM     32  H49 ZIN A   1      41.267   7.526  33.709  0.00  0.00     0.210 HD
ENDBRANCH  19  31
TORSDOF 5
ENDMDL
MODEL 9
REMARK CAVERDOCK RESULT:      33.0      0.000      0.000
REMARK CAVERDOCK CONSTRAINTS:       0.0      0.0      0.0      0.0
REMARK CAVERDOCK TUNNEL: 8     33.0      1.8      9.1
REMARK  5 active torsions:
REMARK  status: ('A' for Active; 'I' for Inactive)
REMARK    1  A    between atoms: C23_19  and  O25_20 
REMARK    2  A    between atoms: C29_24  and  O30_25 
REMARK    3  A    between atoms: C29_24  and  C31_26 
REMARK    4  A    between atoms: C31_26  and  S33_28 
REMARK    5  A    between atoms: S33_28  and  C34_29 
ROOT
ATOM      1  C1  ZIN A   1      45.889   5.662  30.843  0.00  0.00     0.013 C 
ATOM      2  C2  ZIN A   1      45.078   5.676  32.140  0.00  0.00     0.025 C 
ATOM      3  C4  ZIN A   1      43.907   4.659  32.047  0.00  0.00     0.013 C 
ATOM      4  C5  ZIN A   1      42.731   5.531  31.593  0.00  0.00     0.005 C 
ATOM      5  C7  ZIN A   1      41.347   4.983  31.891  0.00  0.00     0.037 C 
ATOM      6  C9  ZIN A   1      41.136   3.669  31.134  0.00  0.00     0.050 C 
ATOM      7  C10 ZIN A   1      39.755   3.098  31.468  0.00  0.00     0.201 C 
ATOM      8  F12 ZIN A   1      39.512   1.961  30.689  0.00  0.00    -0.245 F 
ATOM      9  C13 ZIN A   1      38.717   4.161  31.161  0.00  0.00    -0.027 A 
ATOM     10  C14 ZIN A   1      37.681   3.848  30.396  0.00  0.00     0.061 A 
ATOM     11  C15 ZIN A   1      36.666   4.857  30.059  0.00  0.00     0.172 A 
ATOM     12  O16 ZIN A   1      35.693   4.563  29.388  0.00  0.00    -0.289 OA
ATOM     13  C17 ZIN A   1      36.852   6.232  30.553  0.00  0.00     0.052 A 
ATOM     14  C18 ZIN A   1      37.889   6.522  31.321  0.00  0.00    -0.006 A 
ATOM     15  C19 ZIN A   1      38.915   5.528  31.748  0.00  0.00     0.039 A 
ATOM     16  C20 ZIN A   1      38.838   5.399  33.270  0.00  0.00     0.028 C 
ATOM     17  C21 ZIN A   1      40.326   6.034  31.433  0.00  0.00     0.147 C 
ATOM     18  F22 ZIN A   1      40.455   6.205  30.051  0.00  0.00    -0.238 F 
ATOM     19  C23 ZIN A   1      40.539   7.385  32.108  0.00  0.00     0.160 C 
ATOM     20  C26 ZIN A   1      41.983   7.885  31.934  0.00  0.00     0.048 C 
ATOM     21  C27 ZIN A   1      42.933   6.806  32.456  0.00  0.00     0.002 C 
ATOM     22  C28 ZIN A   1      42.562   6.439  33.893  0.00  0.00     0.019 C 
ATOM     23  C29 ZIN A   1      44.433   7.069  32.348  0.00  0.00     0.139 C 
ENDROOT
BRANCH  23  24
ATOM     24  O30 ZIN A   1      44.705   7.946  31.255  0.00  0.00    -0.380 OA
ATOM     25  H55 ZIN A   1      43.928   8.421  30.927  0.00  0.00     0.211 HD
ENDBRANCH  23  24
BRANCH  23  26
ATOM     26  C31 ZIN A   1      44.953   7.658  33.635  0.00  0.00     0.223 C 
ATOM     27  O32 ZIN A   1      44.319   7.530  34.661  0.00  0.00    -0.282 OA
BRANCH  26  28
ATOM     28  S33 ZIN A   1      46.438   8.510  33.646  0.00  0.00    -0.058 SA
BRANCH  28  29
ATOM     29  C34 ZIN A   1      46.325   9.316  35.263  0.00  0.00     0.304 C 
ATOM     30  F35 ZIN A   1      45.015   9.760  35.472  0.00  0.00    -0.244 F 
ENDBRANCH  28  29
ENDBRANCH  26  28
ENDBRANCH  23  26
BRANCH  19  31
ATOM     31  O25 ZIN A   1      40.256   7.260  33.503  0.00  0.00    -0.392 OA
ATOM     32  H49 ZIN A   1      40.282   8.097  33.987  0.00  0.00     0.210 HD
ENDBRANCH  19  31
TORSDOF 5
ENDMDL
MODEL 10
REMARK CAVERDOCK RESULT:      32.0      0.000      0.000
REMARK CAVERDOCK CONSTRAINTS:       0.0      0.0      0.0      0.0
REMARK CAVERDOCK TUNNEL: 9     32.0      1.7     10.1
REMARK  5 active torsions:
REMARK  status: ('A' for Active; 'I' for Inactive)
REMARK    1  A    between atoms: C23_19  and  O25_20 
REMARK    2  A    between atoms: C29_24  and  O30_25 
REMARK    3  A    between atoms: C29_24  and  C31_26 
REMARK    4  A    between atoms: C31_26  and  S33_28 
REMARK    5  A    between atoms: S33_28  and  C34_29 
ROOT
ATOM      1  C1  ZIN A   1      45.652   5.468  30.951  0.00  0.00     0.013 C 
ATOM      2  C2  ZIN A   1      44.800   5.483  32.222  0.00  0.00     0.025 C 
ATOM      3  C4  ZIN A   1      43.624   4.476  32.087  0.00  0.00     0.013 C 
ATOM      4  C5  ZIN A   1      42.471   5.360  31.601  0.00  0.00     0.005 C 
ATOM      5  C7  ZIN A   1      41.074   4.821  31.854  0.00  0.00     0.037 C 
ATOM      6  C9  ZIN A   1      40.875   3.513  31.084  0.00  0.00     0.050 C 
ATOM      7  C10 ZIN A   1      39.480   2.952  31.372  0.00  0.00     0.201 C 
ATOM      8  F12 ZIN A   1      39.252   1.821  30.580  0.00  0.00    -0.245 F 
ATOM      9  C13 ZIN A   1      38.461   4.025  31.038  0.00  0.00    -0.027 A 
ATOM     10  C14 ZIN A   1      37.447   3.724  30.240  0.00  0.00     0.061 A 
ATOM     11  C15 ZIN A   1      36.451   4.743  29.875  0.00  0.00     0.172 A 
ATOM     12  O16 ZIN A   1      35.498   4.460  29.174  0.00  0.00    -0.289 OA
ATOM     13  C17 ZIN A   1      36.633   6.114  30.382  0.00  0.00     0.052 A 
ATOM     14  C18 ZIN A   1      37.648   6.392  31.184  0.00  0.00    -0.006 A 
ATOM     15  C19 ZIN A   1      38.652   5.388  31.637  0.00  0.00     0.039 A 
ATOM     16  C20 ZIN A   1      38.527   5.252  33.156  0.00  0.00     0.028 C 
ATOM     17  C21 ZIN A   1      40.076   5.883  31.369  0.00  0.00     0.147 C 
ATOM     18  F22 ZIN A   1      40.249   6.060  29.992  0.00  0.00    -0.238 F 
ATOM     19  C23 ZIN A   1      40.279   7.230  32.057  0.00  0.00     0.160 C 
ATOM     20  C26 ZIN A   1      41.732   7.718  31.931  0.00  0.00     0.048 C 
ATOM     21  C27 ZIN A   1      42.656   6.629  32.476  0.00  0.00     0.002 C 
ATOM     22  C28 ZIN A   1      42.237   6.258  33.900  0.00  0.00     0.019 C 
ATOM     23  C29 ZIN A   1      44.161   6.880  32.416  0.00  0.00     0.139 C 
ENDROOT
BRANCH  23  24
ATOM     24  O30 ZIN A   1      44.473   7.760  31.336  0.00  0.00    -0.380 OA
ATOM     25  H55 ZIN A   1      44.662   7.309  30.502  0.00  0.00     0.211 HD
ENDBRANCH  23  24
BRANCH  23  26
ATOM     26  C31 ZIN A   1      44.645   7.459  33.722  0.00  0.00     0.223 C 
ATOM     27  O32 ZIN A   1      44.559   6.810  34.742  0.00  0.00    -0.282 OA
BRANCH  26  28
ATOM     28  S33 ZIN A   1      45.316   9.033  33.762  0.00  0.00    -0.058 SA
BRANCH  28  29
ATOM     29  C34 ZIN A   1      46.921   8.671  34.515  0.00  0.00     0.304 C 
ATOM     30  F35 ZIN A   1      47.738   8.021  33.584  0.00  0.00    -0.244 F 
ENDBRANCH  28  29
ENDBRANCH  26  28
ENDBRANCH  23  26
BRANCH  19  31
ATOM     31  O25 ZIN A   1      39.951   7.100  33.442  0.00  0.00    -0.392 OA
ATOM     32  H49 ZIN A   1      39.833   6.186  33.734  0.00  0.00     0.210 HD
ENDBRANCH  19  31
TORSDOF 5
ENDMDL
MODEL 11
REMARK CAVERDOCK RESULT:      31.9      0.000      0.000
REMARK CAVERDOCK CONSTRAINTS:       0.6      0.0      0.0      0.0
REMARK CAVERDOCK TUNNEL: 10     31.9      1.7     11.3
REMARK  5 active torsions:
REMARK  status: ('A' for Active; 'I' for Inactive)
REMARK    1  A    between atoms: C23_19  and  O25_20 
REMARK    2  A    between atoms: C29_24  and  O30_25 
REMARK    3  A    between atoms: C29_24  and  C31_26 
REMARK    4  A    between atoms: C31_26  and  S33_28 
REMARK    5  A    between atoms: S33_28  and  C34_29 
ROOT
ATOM      1  C1  ZIN A   1      45.446   5.199  31.218  0.00  0.00     0.013 C 
ATOM      2  C2  ZIN A   1      44.523   5.185  32.438  0.00  0.00     0.025 C 
ATOM      3  C4  ZIN A   1      43.329   4.221  32.192  0.00  0.00     0.013 C 
ATOM      4  C5  ZIN A   1      42.231   5.159  31.680  0.00  0.00     0.005 C 
ATOM      5  C7  ZIN A   1      40.807   4.653  31.829  0.00  0.00     0.037 C 
ATOM      6  C9  ZIN A   1      40.618   3.385  30.993  0.00  0.00     0.050 C 
ATOM      7  C10 ZIN A   1      39.193   2.855  31.176  0.00  0.00     0.201 C 
ATOM      8  F12 ZIN A   1      38.980   1.766  30.323  0.00  0.00    -0.245 F 
ATOM      9  C13 ZIN A   1      38.225   3.971  30.832  0.00  0.00    -0.027 A 
ATOM     10  C14 ZIN A   1      37.252   3.735  29.965  0.00  0.00     0.061 A 
ATOM     11  C15 ZIN A   1      36.307   4.798  29.589  0.00  0.00     0.172 A 
ATOM     12  O16 ZIN A   1      35.389   4.574  28.823  0.00  0.00    -0.289 OA
ATOM     13  C17 ZIN A   1      36.497   6.140  30.165  0.00  0.00     0.052 A 
ATOM     14  C18 ZIN A   1      37.471   6.353  31.035  0.00  0.00    -0.006 A 
ATOM     15  C19 ZIN A   1      38.419   5.301  31.500  0.00  0.00     0.039 A 
ATOM     16  C20 ZIN A   1      38.202   5.105  33.002  0.00  0.00     0.028 C 
ATOM     17  C21 ZIN A   1      39.869   5.764  31.335  0.00  0.00     0.147 C 
ATOM     18  F22 ZIN A   1      40.127   5.994  29.980  0.00  0.00    -0.238 F 
ATOM     19  C23 ZIN A   1      40.069   7.073  32.093  0.00  0.00     0.160 C 
ATOM     20  C26 ZIN A   1      41.540   7.523  32.071  0.00  0.00     0.048 C 
ATOM     21  C27 ZIN A   1      42.400   6.383  32.620  0.00  0.00     0.002 C 
ATOM     22  C28 ZIN A   1      41.889   5.966  34.000  0.00  0.00     0.019 C 
ATOM     23  C29 ZIN A   1      43.912   6.591  32.657  0.00  0.00     0.139 C 
ENDROOT
BRANCH  23  24
ATOM     24  O30 ZIN A   1      44.312   7.507  31.636  0.00  0.00    -0.380 OA
ATOM     25  H55 ZIN A   1      45.098   8.024  31.857  0.00  0.00     0.211 HD
ENDBRANCH  23  24
BRANCH  23  26
ATOM     26  C31 ZIN A   1      44.336   7.100  34.012  0.00  0.00     0.223 C 
ATOM     27  O32 ZIN A   1      44.323   6.356  34.970  0.00  0.00    -0.282 OA
BRANCH  26  28
ATOM     28  S33 ZIN A   1      44.833   8.727  34.197  0.00  0.00    -0.058 SA
BRANCH  28  29
ATOM     29  C34 ZIN A   1      46.629   8.517  34.117  0.00  0.00     0.304 C 
ATOM     30  F35 ZIN A   1      47.164   8.581  35.407  0.00  0.00    -0.244 F 
ENDBRANCH  28  29
ENDBRANCH  26  28
ENDBRANCH  23  26
BRANCH  19  31
ATOM     31  O25 ZIN A   1      39.658   6.895  33.449  0.00  0.00    -0.392 OA
ATOM     32  H49 ZIN A   1      39.613   5.971  33.729  0.00  0.00     0.210 HD
ENDBRANCH  19  31
TORSDOF 5
ENDMDL
MODEL 12
REMARK CAVERDOCK RESULT:      31.6      0.000      0.000
REMARK CAVERDOCK CONSTRAINTS:       0.0      0.0      0.0      0.0
REMARK CAVERDOCK TUNNEL: 11     31.6      1.8     12.3
REMARK  5 active torsions:
REMARK  status: ('A' for Active; 'I' for Inactive)
REMARK    1  A    between atoms: C23_19  and  O25_20 
REMARK    2  A    between atoms: C29_24  and  O30_25 
REMARK    3  A    between atoms: C29_24  and  C31_26 
REMARK    4  A    between atoms: C31_26  and  S33_28 
REMARK    5  A    between atoms: S33_28  and  C34_29 
ROOT
ATOM      1  C1  ZIN A   1      45.214   5.089  31.138  0.00  0.00     0.013 C 
ATOM      2  C2  ZIN A   1      44.322   5.114  32.381  0.00  0.00     0.025 C 
ATOM      3  C4  ZIN A   1      43.101   4.175  32.180  0.00  0.00     0.013 C 
ATOM      4  C5  ZIN A   1      42.012   5.130  31.682  0.00  0.00     0.005 C 
ATOM      5  C7  ZIN A   1      40.581   4.659  31.875  0.00  0.00     0.037 C 
ATOM      6  C9  ZIN A   1      40.342   3.384  31.062  0.00  0.00     0.050 C 
ATOM      7  C10 ZIN A   1      38.910   2.890  31.289  0.00  0.00     0.201 C 
ATOM      8  F12 ZIN A   1      38.651   1.794  30.458  0.00  0.00    -0.245 F 
ATOM      9  C13 ZIN A   1      37.959   4.024  30.953  0.00  0.00    -0.027 A 
ATOM     10  C14 ZIN A   1      36.959   3.797  30.114  0.00  0.00     0.061 A 
ATOM     11  C15 ZIN A   1      36.029   4.877  29.747  0.00  0.00     0.172 A 
ATOM     12  O16 ZIN A   1      35.087   4.663  29.007  0.00  0.00    -0.289 OA
ATOM     13  C17 ZIN A   1      36.265   6.222  30.298  0.00  0.00     0.052 A 
ATOM     14  C18 ZIN A   1      37.266   6.425  31.140  0.00  0.00    -0.006 A 
ATOM     15  C19 ZIN A   1      38.200   5.358  31.596  0.00  0.00     0.039 A 
ATOM     16  C20 ZIN A   1      38.017   5.189  33.106  0.00  0.00     0.028 C 
ATOM     17  C21 ZIN A   1      39.656   5.785  31.388  0.00  0.00     0.147 C 
ATOM     18  F22 ZIN A   1      39.885   5.989  30.023  0.00  0.00    -0.238 F 
ATOM     19  C23 ZIN A   1      39.905   7.100  32.121  0.00  0.00     0.160 C 
ATOM     20  C26 ZIN A   1      41.385   7.515  32.055  0.00  0.00     0.048 C 
ATOM     21  C27 ZIN A   1      42.233   6.364  32.599  0.00  0.00     0.002 C 
ATOM     22  C28 ZIN A   1      41.748   5.979  33.997  0.00  0.00     0.019 C 
ATOM     23  C29 ZIN A   1      43.749   6.537  32.594  0.00  0.00     0.139 C 
ENDROOT
BRANCH  23  24
ATOM     24  O30 ZIN A   1      44.143   7.428  31.550  0.00  0.00    -0.380 OA
ATOM     25  H55 ZIN A   1      44.475   8.281  31.864  0.00  0.00     0.211 HD
ENDBRANCH  23  24
BRANCH  23  26
ATOM     26  C31 ZIN A   1      44.219   7.055  33.930  0.00  0.00     0.223 C 
ATOM     27  O32 ZIN A   1      43.719   6.636  34.953  0.00  0.00    -0.282 OA
BRANCH  26  28
ATOM     28  S33 ZIN A   1      45.456   8.236  34.002  0.00  0.00    -0.058 SA
BRANCH  28  29
ATOM     29  C34 ZIN A   1      44.527   9.697  33.476  0.00  0.00     0.304 C 
ATOM     30  F35 ZIN A   1      44.859  10.781  34.295  0.00  0.00    -0.244 F 
ENDBRANCH  28  29
ENDBRANCH  26  28
ENDBRANCH  23  26
BRANCH  19  31
ATOM     31  O25 ZIN A   1      39.525   6.951  33.490  0.00  0.00    -0.392 OA
ATOM     32  H49 ZIN A   1      38.582   7.092  33.654  0.00  0.00     0.210 HD
ENDBRANCH  19  31
TORSDOF 5
ENDMDL
MODEL 13
REMARK CAVERDOCK RESULT:      32.6      0.000      0.000
REMARK CAVERDOCK CONSTRAINTS:       0.0      0.0      0.0      0.0
REMARK CAVERDOCK TUNNEL: 12     32.6      1.8     13.5
REMARK  5 active torsions:
REMARK  status: ('A' for Active; 'I' for Inactive)
REMARK    1  A    between atoms: C23_19  and  O25_20 
REMARK    2  A    between atoms: C29_24  and  O30_25 
REMARK    3  A    between atoms: C29_24  and  C31_26 
REMARK    4  A    between atoms: C31_26  and  S33_28 
REMARK    5  A    between atoms: S33_28  and  C34_29 
ROOT
ATOM      1  C1  ZIN A   1      45.078   4.674  31.217  0.00  0.00     0.013 C 
ATOM      2  C2  ZIN A   1      44.142   4.837  32.417  0.00  0.00     0.025 C 
ATOM      3  C4  ZIN A   1      42.897   3.922  32.249  0.00  0.00     0.013 C 
ATOM      4  C5  ZIN A   1      41.861   4.864  31.627  0.00  0.00     0.005 C 
ATOM      5  C7  ZIN A   1      40.409   4.457  31.802  0.00  0.00     0.037 C 
ATOM      6  C9  ZIN A   1      40.155   3.124  31.094  0.00  0.00     0.050 C 
ATOM      7  C10 ZIN A   1      38.699   2.697  31.306  0.00  0.00     0.201 C 
ATOM      8  F12 ZIN A   1      38.433   1.541  30.564  0.00  0.00    -0.245 F 
ATOM      9  C13 ZIN A   1      37.802   3.826  30.835  0.00  0.00    -0.027 A 
ATOM     10  C14 ZIN A   1      36.826   3.558  29.980  0.00  0.00     0.061 A 
ATOM     11  C15 ZIN A   1      35.949   4.630  29.483  0.00  0.00     0.172 A 
ATOM     12  O16 ZIN A   1      35.028   4.382  28.728  0.00  0.00    -0.289 OA
ATOM     13  C17 ZIN A   1      36.211   6.011  29.924  0.00  0.00     0.052 A 
ATOM     14  C18 ZIN A   1      37.186   6.255  30.784  0.00  0.00    -0.006 A 
ATOM     15  C19 ZIN A   1      38.066   5.203  31.369  0.00  0.00     0.039 A 
ATOM     16  C20 ZIN A   1      37.821   5.174  32.879  0.00  0.00     0.028 C 
ATOM     17  C21 ZIN A   1      39.542   5.564  31.183  0.00  0.00     0.147 C 
ATOM     18  F22 ZIN A   1      39.828   5.640  29.815  0.00  0.00    -0.238 F 
ATOM     19  C23 ZIN A   1      39.810   6.930  31.807  0.00  0.00     0.160 C 
ATOM     20  C26 ZIN A   1      41.304   7.291  31.765  0.00  0.00     0.048 C 
ATOM     21  C27 ZIN A   1      42.091   6.166  32.441  0.00  0.00     0.002 C 
ATOM     22  C28 ZIN A   1      41.541   5.921  33.847  0.00  0.00     0.019 C 
ATOM     23  C29 ZIN A   1      43.612   6.291  32.482  0.00  0.00     0.139 C 
ENDROOT
BRANCH  23  24
ATOM     24  O30 ZIN A   1      44.075   7.073  31.381  0.00  0.00    -0.380 OA
ATOM     25  H55 ZIN A   1      45.033   7.209  31.370  0.00  0.00     0.211 HD
ENDBRANCH  23  24
BRANCH  23  26
ATOM     26  C31 ZIN A   1      44.049   6.909  33.786  0.00  0.00     0.223 C 
ATOM     27  O32 ZIN A   1      43.957   6.279  34.817  0.00  0.00    -0.282 OA
BRANCH  26  28
ATOM     28  S33 ZIN A   1      44.675   8.502  33.808  0.00  0.00    -0.058 SA
BRANCH  28  29
ATOM     29  C34 ZIN A   1      46.369   8.166  34.351  0.00  0.00     0.304 C 
ATOM     30  F35 ZIN A   1      46.435   8.243  35.746  0.00  0.00    -0.244 F 
ENDBRANCH  28  29
ENDBRANCH  26  28
ENDBRANCH  23  26
BRANCH  19  31
ATOM     31  O25 ZIN A   1      39.374   6.915  33.168  0.00  0.00    -0.392 OA
ATOM     32  H49 ZIN A   1      40.007   6.515  33.780  0.00  0.00     0.210 HD
ENDBRANCH  19  31
TORSDOF 5
ENDMDL
MODEL 14
REMARK CAVERDOCK RESULT:      33.7      0.000      0.000
REMARK CAVERDOCK CONSTRAINTS:       0.0      0.0      0.0      0.0
REMARK CAVERDOCK TUNNEL: 13     33.7      1.8     14.1
REMARK  5 active torsions:
REMARK  status: ('A' for Active; 'I' for Inactive)
REMARK    1  A    between atoms: C23_19  and  O25_20 
REMARK    2  A    between atoms: C29_24  and  O30_25 
REMARK    3  A    between atoms: C29_24  and  C31_26 
REMARK    4  A    between atoms: C31_26  and  S33_28 
REMARK    5  A    between atoms: S33_28  and  C34_29 
ROOT
ATOM      1  C1  ZIN A   1      44.896   4.704  31.022  0.00  0.00     0.013 C 
ATOM      2  C2  ZIN A   1      43.976   4.826  32.238  0.00  0.00     0.025 C 
ATOM      3  C4  ZIN A   1      42.709   3.950  32.037  0.00  0.00     0.013 C 
ATOM      4  C5  ZIN A   1      41.689   4.946  31.476  0.00  0.00     0.005 C 
ATOM      5  C7  ZIN A   1      40.229   4.564  31.645  0.00  0.00     0.037 C 
ATOM      6  C9  ZIN A   1      39.937   3.275  30.873  0.00  0.00     0.050 C 
ATOM      7  C10 ZIN A   1      38.475   2.870  31.078  0.00  0.00     0.201 C 
ATOM      8  F12 ZIN A   1      38.175   1.760  30.281  0.00  0.00    -0.245 F 
ATOM      9  C13 ZIN A   1      37.599   4.042  30.675  0.00  0.00    -0.027 A 
ATOM     10  C14 ZIN A   1      36.609   3.841  29.818  0.00  0.00     0.061 A 
ATOM     11  C15 ZIN A   1      35.753   4.957  29.386  0.00  0.00     0.172 A 
ATOM     12  O16 ZIN A   1      34.819   4.768  28.629  0.00  0.00    -0.289 OA
ATOM     13  C17 ZIN A   1      36.051   6.306  29.895  0.00  0.00     0.052 A 
ATOM     14  C18 ZIN A   1      37.040   6.484  30.756  0.00  0.00    -0.006 A 
ATOM     15  C19 ZIN A   1      37.900   5.384  31.276  0.00  0.00     0.039 A 
ATOM     16  C20 ZIN A   1      37.669   5.282  32.785  0.00  0.00     0.028 C 
ATOM     17  C21 ZIN A   1      39.382   5.720  31.093  0.00  0.00     0.147 C 
ATOM     18  F22 ZIN A   1      39.657   5.860  29.728  0.00  0.00    -0.238 F 
ATOM     19  C23 ZIN A   1      39.688   7.046  31.784  0.00  0.00     0.160 C 
ATOM     20  C26 ZIN A   1      41.190   7.374  31.744  0.00  0.00     0.048 C 
ATOM     21  C27 ZIN A   1      41.956   6.199  32.352  0.00  0.00     0.002 C 
ATOM     22  C28 ZIN A   1      41.415   5.894  33.750  0.00  0.00     0.019 C 
ATOM     23  C29 ZIN A   1      43.480   6.286  32.384  0.00  0.00     0.139 C 
ENDROOT
BRANCH  23  24
ATOM     24  O30 ZIN A   1      43.951   7.114  31.320  0.00  0.00    -0.380 OA
ATOM     25  H55 ZIN A   1      44.589   6.680  30.736  0.00  0.00     0.211 HD
ENDBRANCH  23  24
BRANCH  23  26
ATOM     26  C31 ZIN A   1      43.944   6.827  33.713  0.00  0.00     0.223 C 
ATOM     27  O32 ZIN A   1      43.840   6.149  34.713  0.00  0.00    -0.282 OA
BRANCH  26  28
ATOM     28  S33 ZIN A   1      44.617   8.398  33.808  0.00  0.00    -0.058 SA
BRANCH  28  29
ATOM     29  C34 ZIN A   1      44.626   8.626  35.604  0.00  0.00     0.304 C 
ATOM     30  F35 ZIN A   1      45.014   9.936  35.906  0.00  0.00    -0.244 F 
ENDBRANCH  28  29
ENDBRANCH  26  28
ENDBRANCH  23  26
BRANCH  19  31
ATOM     31  O25 ZIN A   1      39.265   6.970  33.147  0.00  0.00    -0.392 OA
ATOM     32  H49 ZIN A   1      39.061   6.073  33.446  0.00  0.00     0.210 HD
ENDBRANCH  19  31
TORSDOF 5
ENDMDL
MODEL 15
REMARK CAVERDOCK RESULT:      33.5      0.000      0.000
REMARK CAVERDOCK CONSTRAINTS:       0.4      0.0      0.0      0.0
REMARK CAVERDOCK TUNNEL: 14     33.5      1.8     15.2
REMARK  5 active torsions:
REMARK  status: ('A' for Active; 'I' for Inactive)
REMARK    1  A    between atoms: C23_19  and  O25_20 
REMARK    2  A    between atoms: C29_24  and  O30_25 
REMARK    3  A    between atoms: C29_24  and  C31_26 
REMARK    4  A    between atoms: C31_26  and  S33_28 
REMARK    5  A    between atoms: S33_28  and  C34_29 
ROOT
ATOM      1  C1  ZIN A   1      44.702   5.056  30.929  0.00  0.00     0.013 C 
ATOM      2  C2  ZIN A   1      43.797   5.010  32.161  0.00  0.00     0.025 C 
ATOM      3  C4  ZIN A   1      42.612   4.035  31.915  0.00  0.00     0.013 C 
ATOM      4  C5  ZIN A   1      41.495   4.968  31.436  0.00  0.00     0.005 C 
ATOM      5  C7  ZIN A   1      40.080   4.442  31.596  0.00  0.00     0.037 C 
ATOM      6  C9  ZIN A   1      39.893   3.187  30.740  0.00  0.00     0.050 C 
ATOM      7  C10 ZIN A   1      38.478   2.636  30.934  0.00  0.00     0.201 C 
ATOM      8  F12 ZIN A   1      38.266   1.560  30.066  0.00  0.00    -0.245 F 
ATOM      9  C13 ZIN A   1      37.491   3.747  30.624  0.00  0.00    -0.027 A 
ATOM     10  C14 ZIN A   1      36.509   3.513  29.767  0.00  0.00     0.061 A 
ATOM     11  C15 ZIN A   1      35.546   4.572  29.424  0.00  0.00     0.172 A 
ATOM     12  O16 ZIN A   1      34.619   4.350  28.666  0.00  0.00    -0.289 OA
ATOM     13  C17 ZIN A   1      35.728   5.905  30.021  0.00  0.00     0.052 A 
ATOM     14  C18 ZIN A   1      36.712   6.115  30.880  0.00  0.00    -0.006 A 
ATOM     15  C19 ZIN A   1      37.679   5.067  31.313  0.00  0.00     0.039 A 
ATOM     16  C20 ZIN A   1      37.486   4.842  32.814  0.00  0.00     0.028 C 
ATOM     17  C21 ZIN A   1      39.121   5.550  31.136  0.00  0.00     0.147 C 
ATOM     18  F22 ZIN A   1      39.356   5.807  29.781  0.00  0.00    -0.238 F 
ATOM     19  C23 ZIN A   1      39.316   6.849  31.913  0.00  0.00     0.160 C 
ATOM     20  C26 ZIN A   1      40.781   7.316  31.878  0.00  0.00     0.048 C 
ATOM     21  C27 ZIN A   1      41.663   6.178  32.394  0.00  0.00     0.002 C 
ATOM     22  C28 ZIN A   1      41.177   5.731  33.774  0.00  0.00     0.019 C 
ATOM     23  C29 ZIN A   1      43.172   6.404  32.414  0.00  0.00     0.139 C 
ENDROOT
BRANCH  23  24
ATOM     24  O30 ZIN A   1      43.546   7.342  31.404  0.00  0.00    -0.380 OA
ATOM     25  H55 ZIN A   1      43.279   8.252  31.593  0.00  0.00     0.211 HD
ENDBRANCH  23  24
BRANCH  23  26
ATOM     26  C31 ZIN A   1      43.609   6.894  33.771  0.00  0.00     0.223 C 
ATOM     27  O32 ZIN A   1      43.441   6.199  34.750  0.00  0.00    -0.282 OA
BRANCH  26  28
ATOM     28  S33 ZIN A   1      44.342   8.433  33.929  0.00  0.00    -0.058 SA
BRANCH  28  29
ATOM     29  C34 ZIN A   1      46.085   7.947  33.977  0.00  0.00     0.304 C 
ATOM     30  F35 ZIN A   1      46.472   7.472  32.719  0.00  0.00    -0.244 F 
ENDBRANCH  28  29
ENDBRANCH  26  28
ENDBRANCH  23  26
BRANCH  19  31
ATOM     31  O25 ZIN A   1      38.927   6.642  33.272  0.00  0.00    -0.392 OA
ATOM     32  H49 ZIN A   1      37.995   6.835  33.448  0.00  0.00     0.210 HD
ENDBRANCH  19  31
TORSDOF 5
ENDMDL
MODEL 16
REMARK CAVERDOCK RESULT:      34.7      0.000      0.000
REMARK CAVERDOCK CONSTRAINTS:       0.4      0.0      0.0      0.0
REMARK CAVERDOCK TUNNEL: 15     34.7      1.8     16.6
REMARK  5 active torsions:
REMARK  status: ('A' for Active; 'I' for Inactive)
REMARK    1  A    between atoms: C23_19  and  O25_20 
REMARK    2  A    between atoms: C29_24  and  O30_25 
REMARK    3  A    between atoms: C29_24  and  C31_26 
REMARK    4  A    between atoms: C31_26  and  S33_28 
REMARK    5  A    between atoms: S33_28  and  C34_29 
ROOT
ATOM      1  C1  ZIN A   1      43.226   5.640  35.235  0.00  0.00     0.013 C 
ATOM      2  C2  ZIN A   1      42.956   6.415  33.944  0.00  0.00     0.025 C 
ATOM      3  C4  ZIN A   1      41.432   6.677  33.790  0.00  0.00     0.013 C 
ATOM      4  C5  ZIN A   1      40.974   5.519  32.898  0.00  0.00     0.005 C 
ATOM      5  C7  ZIN A   1      39.678   5.741  32.139  0.00  0.00     0.037 C 
ATOM      6  C9  ZIN A   1      38.522   5.914  33.127  0.00  0.00     0.050 C 
ATOM      7  C10 ZIN A   1      37.223   6.178  32.360  0.00  0.00     0.201 C 
ATOM      8  F12 ZIN A   1      36.146   6.220  33.253  0.00  0.00    -0.245 F 
ATOM      9  C13 ZIN A   1      37.022   5.048  31.368  0.00  0.00    -0.027 A 
ATOM     10  C14 ZIN A   1      35.862   4.408  31.348  0.00  0.00     0.061 A 
ATOM     11  C15 ZIN A   1      35.637   3.293  30.415  0.00  0.00     0.172 A 
ATOM     12  O16 ZIN A   1      34.560   2.728  30.367  0.00  0.00    -0.289 OA
ATOM     13  C17 ZIN A   1      36.746   2.877  29.539  0.00  0.00     0.052 A 
ATOM     14  C18 ZIN A   1      37.894   3.534  29.570  0.00  0.00    -0.006 A 
ATOM     15  C19 ZIN A   1      38.158   4.710  30.448  0.00  0.00     0.039 A 
ATOM     16  C20 ZIN A   1      38.406   5.921  29.547  0.00  0.00     0.028 C 
ATOM     17  C21 ZIN A   1      39.444   4.507  31.254  0.00  0.00     0.147 C 
ATOM     18  F22 ZIN A   1      39.296   3.389  32.082  0.00  0.00    -0.238 F 
ATOM     19  C23 ZIN A   1      40.604   4.249  30.297  0.00  0.00     0.160 C 
ATOM     20  C26 ZIN A   1      41.946   4.165  31.043  0.00  0.00     0.048 C 
ATOM     21  C27 ZIN A   1      42.126   5.446  31.859  0.00  0.00     0.002 C 
ATOM     22  C28 ZIN A   1      41.986   6.666  30.947  0.00  0.00     0.019 C 
ATOM     23  C29 ZIN A   1      43.381   5.570  32.718  0.00  0.00     0.139 C 
ENDROOT
BRANCH  23  24
ATOM     24  O30 ZIN A   1      43.847   4.276  33.103  0.00  0.00    -0.380 OA
ATOM     25  H55 ZIN A   1      43.732   4.079  34.044  0.00  0.00     0.211 HD
ENDBRANCH  23  24
BRANCH  23  26
ATOM     26  C31 ZIN A   1      44.457   6.311  31.966  0.00  0.00     0.223 C 
ATOM     27  O32 ZIN A   1      45.082   5.750  31.091  0.00  0.00    -0.282 OA
BRANCH  26  28
ATOM     28  S33 ZIN A   1      44.797   7.945  32.349  0.00  0.00    -0.058 SA
BRANCH  28  29
ATOM     29  C34 ZIN A   1      45.929   8.355  30.997  0.00  0.00     0.304 C 
ATOM     30  F35 ZIN A   1      45.851   9.724  30.722  0.00  0.00    -0.244 F 
ENDBRANCH  28  29
ENDBRANCH  26  28
ENDBRANCH  23  26
BRANCH  19  31
ATOM     31  O25 ZIN A   1      40.667   5.312  29.344  0.00  0.00    -0.392 OA
ATOM     32  H49 ZIN A   1      40.157   6.095  29.593  0.00  0.00     0.210 HD
ENDBRANCH  19  31
TORSDOF 5
ENDMDL
MODEL 17
REMARK CAVERDOCK RESULT:      34.6      0.000      0.000
REMARK CAVERDOCK CONSTRAINTS:       0.1      0.0      0.0      0.0
REMARK CAVERDOCK TUNNEL: 16     34.6      1.9     17.6
REMARK  5 active torsions:
REMARK  status: ('A' for Active; 'I' for Inactive)
REMARK    1  A    between atoms: C23_19  and  O25_20 
REMARK    2  A    between atoms: C29_24  and  O30_25 
REMARK    3  A    between atoms: C29_24  and  C31_26 
REMARK    4  A    between atoms: C31_26  and  S33_28 
REMARK    5  A    between atoms: S33_28  and  C34_29 
ROOT
ATOM      1  C1  ZIN A   1      43.141   4.973  35.221  0.00  0.00     0.013 C 
ATOM      2  C2  ZIN A   1      42.833   5.965  34.097  0.00  0.00     0.025 C 
ATOM      3  C4  ZIN A   1      41.311   6.275  34.064  0.00  0.00     0.013 C 
ATOM      4  C5  ZIN A   1      40.785   5.297  33.008  0.00  0.00     0.005 C 
ATOM      5  C7  ZIN A   1      39.462   5.669  32.362  0.00  0.00     0.037 C 
ATOM      6  C9  ZIN A   1      38.356   5.688  33.420  0.00  0.00     0.050 C 
ATOM      7  C10 ZIN A   1      37.031   6.102  32.773  0.00  0.00     0.201 C 
ATOM      8  F12 ZIN A   1      35.997   6.006  33.711  0.00  0.00    -0.245 F 
ATOM      9  C13 ZIN A   1      36.759   5.165  31.611  0.00  0.00    -0.027 A 
ATOM     10  C14 ZIN A   1      35.584   4.557  31.537  0.00  0.00     0.061 A 
ATOM     11  C15 ZIN A   1      35.290   3.625  30.437  0.00  0.00     0.172 A 
ATOM     12  O16 ZIN A   1      34.199   3.095  30.344  0.00  0.00    -0.289 OA
ATOM     13  C17 ZIN A   1      36.348   3.349  29.451  0.00  0.00     0.052 A 
ATOM     14  C18 ZIN A   1      37.512   3.972  29.540  0.00  0.00    -0.006 A 
ATOM     15  C19 ZIN A   1      37.844   4.972  30.593  0.00  0.00     0.039 A 
ATOM     16  C20 ZIN A   1      38.082   6.318  29.904  0.00  0.00     0.028 C 
ATOM     17  C21 ZIN A   1      39.159   4.612  31.290  0.00  0.00     0.147 C 
ATOM     18  F22 ZIN A   1      39.021   3.369  31.918  0.00  0.00    -0.238 F 
ATOM     19  C23 ZIN A   1      40.269   4.505  30.248  0.00  0.00     0.160 C 
ATOM     20  C26 ZIN A   1      41.641   4.270  30.903  0.00  0.00     0.048 C 
ATOM     21  C27 ZIN A   1      41.887   5.387  31.919  0.00  0.00     0.002 C 
ATOM     22  C28 ZIN A   1      41.738   6.749  31.239  0.00  0.00     0.019 C 
ATOM     23  C29 ZIN A   1      43.183   5.338  32.725  0.00  0.00     0.139 C 
ENDROOT
BRANCH  23  24
ATOM     24  O30 ZIN A   1      43.633   3.990  32.858  0.00  0.00    -0.380 OA
ATOM     25  H55 ZIN A   1      43.611   3.483  32.035  0.00  0.00     0.211 HD
ENDBRANCH  23  24
BRANCH  23  26
ATOM     26  C31 ZIN A   1      44.242   6.181  32.061  0.00  0.00     0.223 C 
ATOM     27  O32 ZIN A   1      45.121   5.652  31.414  0.00  0.00    -0.282 OA
BRANCH  26  28
ATOM     28  S33 ZIN A   1      44.205   7.885  32.224  0.00  0.00    -0.058 SA
BRANCH  28  29
ATOM     29  C34 ZIN A   1      45.477   8.106  33.493  0.00  0.00     0.304 C 
ATOM     30  F35 ZIN A   1      44.927   8.770  34.594  0.00  0.00    -0.244 F 
ENDBRANCH  28  29
ENDBRANCH  26  28
ENDBRANCH  23  26
BRANCH  19  31
ATOM     31  O25 ZIN A   1      40.316   5.715  29.491  0.00  0.00    -0.392 OA
ATOM     32  H49 ZIN A   1      40.655   5.604  28.592  0.00  0.00     0.210 HD
ENDBRANCH  19  31
TORSDOF 5
ENDMDL
MODEL 18
REMARK CAVERDOCK RESULT:      35.0      0.000      0.000
REMARK CAVERDOCK CONSTRAINTS:       0.0      0.0      0.0      0.0
REMARK CAVERDOCK TUNNEL: 17     35.0      1.9     18.7
REMARK  5 active torsions:
REMARK  status: ('A' for Active; 'I' for Inactive)
REMARK    1  A    between atoms: C23_19  and  O25_20 
REMARK    2  A    between atoms: C29_24  and  O30_25 
REMARK    3  A    between atoms: C29_24  and  C31_26 
REMARK    4  A    between atoms: C31_26  and  S33_28 
REMARK    5  A    between atoms: S33_28  and  C34_29 
ROOT
ATOM      1  C1  ZIN A   1      42.813   5.128  35.281  0.00  0.00     0.013 C 
ATOM      2  C2  ZIN A   1      42.505   6.045  34.096  0.00  0.00     0.025 C 
ATOM      3  C4  ZIN A   1      40.980   6.333  34.029  0.00  0.00     0.013 C 
ATOM      4  C5  ZIN A   1      40.477   5.285  33.030  0.00  0.00     0.005 C 
ATOM      5  C7  ZIN A   1      39.157   5.601  32.349  0.00  0.00     0.037 C 
ATOM      6  C9  ZIN A   1      38.039   5.669  33.393  0.00  0.00     0.050 C 
ATOM      7  C10 ZIN A   1      36.717   6.026  32.709  0.00  0.00     0.201 C 
ATOM      8  F12 ZIN A   1      35.673   5.974  33.640  0.00  0.00    -0.245 F 
ATOM      9  C13 ZIN A   1      36.468   5.016  31.604  0.00  0.00    -0.027 A 
ATOM     10  C14 ZIN A   1      35.301   4.390  31.555  0.00  0.00     0.061 A 
ATOM     11  C15 ZIN A   1      35.031   3.389  30.512  0.00  0.00     0.172 A 
ATOM     12  O16 ZIN A   1      33.947   2.840  30.441  0.00  0.00    -0.289 OA
ATOM     13  C17 ZIN A   1      36.103   3.067  29.554  0.00  0.00     0.052 A 
ATOM     14  C18 ZIN A   1      37.258   3.709  29.617  0.00  0.00    -0.006 A 
ATOM     15  C19 ZIN A   1      37.566   4.776  30.610  0.00  0.00     0.039 A 
ATOM     16  C20 ZIN A   1      37.795   6.080  29.843  0.00  0.00     0.028 C 
ATOM     17  C21 ZIN A   1      38.878   4.476  31.341  0.00  0.00     0.147 C 
ATOM     18  F22 ZIN A   1      38.748   3.273  32.042  0.00  0.00    -0.238 F 
ATOM     19  C23 ZIN A   1      40.000   4.320  30.319  0.00  0.00     0.160 C 
ATOM     20  C26 ZIN A   1      41.368   4.144  31.000  0.00  0.00     0.048 C 
ATOM     21  C27 ZIN A   1      41.590   5.323  31.948  0.00  0.00     0.002 C 
ATOM     22  C28 ZIN A   1      41.431   6.639  31.185  0.00  0.00     0.019 C 
ATOM     23  C29 ZIN A   1      42.877   5.340  32.768  0.00  0.00     0.139 C 
ENDROOT
BRANCH  23  24
ATOM     24  O30 ZIN A   1      43.342   4.008  32.988  0.00  0.00    -0.380 OA
ATOM     25  H55 ZIN A   1      43.429   3.483  32.181  0.00  0.00     0.211 HD
ENDBRANCH  23  24
BRANCH  23  26
ATOM     26  C31 ZIN A   1      43.933   6.155  32.065  0.00  0.00     0.223 C 
ATOM     27  O32 ZIN A   1      44.780   5.602  31.396  0.00  0.00    -0.282 OA
BRANCH  26  28
ATOM     28  S33 ZIN A   1      43.936   7.860  32.212  0.00  0.00    -0.058 SA
BRANCH  28  29
ATOM     29  C34 ZIN A   1      44.957   8.045  33.695  0.00  0.00     0.304 C 
ATOM     30  F35 ZIN A   1      46.301   8.158  33.325  0.00  0.00    -0.244 F 
ENDBRANCH  28  29
ENDBRANCH  26  28
ENDBRANCH  23  26
BRANCH  19  31
ATOM     31  O25 ZIN A   1      40.040   5.482  29.489  0.00  0.00    -0.392 OA
ATOM     32  H49 ZIN A   1      39.445   6.189  29.773  0.00  0.00     0.210 HD
ENDBRANCH  19  31
TORSDOF 5
ENDMDL
MODEL 19
REMARK CAVERDOCK RESULT:      35.5      0.000      0.000
REMARK CAVERDOCK CONSTRAINTS:       0.2      0.0      0.0      0.0
REMARK CAVERDOCK TUNNEL: 18     35.5      1.9     19.1
REMARK  5 active torsions:
REMARK  status: ('A' for Active; 'I' for Inactive)
REMARK    1  A    between atoms: C23_19  and  O25_20 
REMARK    2  A    between atoms: C29_24  and  O30_25 
REMARK    3  A    between atoms: C29_24  and  C31_26 
REMARK    4  A    between atoms: C31_26  and  S33_28 
REMARK    5  A    between atoms: S33_28  and  C34_29 
ROOT
ATOM      1  C1  ZIN A   1      42.825   5.493  34.937  0.00  0.00     0.013 C 
ATOM      2  C2  ZIN A   1      42.471   6.330  33.706  0.00  0.00     0.025 C 
ATOM      3  C4  ZIN A   1      40.935   6.549  33.634  0.00  0.00     0.013 C 
ATOM      4  C5  ZIN A   1      40.472   5.427  32.699  0.00  0.00     0.005 C 
ATOM      5  C7  ZIN A   1      39.136   5.648  32.012  0.00  0.00     0.037 C 
ATOM      6  C9  ZIN A   1      38.022   5.728  33.059  0.00  0.00     0.050 C 
ATOM      7  C10 ZIN A   1      36.681   5.990  32.366  0.00  0.00     0.201 C 
ATOM      8  F12 ZIN A   1      35.646   5.946  33.307  0.00  0.00    -0.245 F 
ATOM      9  C13 ZIN A   1      36.470   4.911  31.321  0.00  0.00    -0.027 A 
ATOM     10  C14 ZIN A   1      35.330   4.235  31.316  0.00  0.00     0.061 A 
ATOM     11  C15 ZIN A   1      35.097   3.166  30.332  0.00  0.00     0.172 A 
ATOM     12  O16 ZIN A   1      34.037   2.569  30.300  0.00  0.00    -0.289 OA
ATOM     13  C17 ZIN A   1      36.176   2.837  29.385  0.00  0.00     0.052 A 
ATOM     14  C18 ZIN A   1      37.304   3.530  29.403  0.00  0.00    -0.006 A 
ATOM     15  C19 ZIN A   1      37.572   4.662  30.334  0.00  0.00     0.039 A 
ATOM     16  C20 ZIN A   1      37.741   5.930  29.493  0.00  0.00     0.028 C 
ATOM     17  C21 ZIN A   1      38.899   4.459  31.070  0.00  0.00     0.147 C 
ATOM     18  F22 ZIN A   1      38.824   3.292  31.837  0.00  0.00    -0.238 F 
ATOM     19  C23 ZIN A   1      40.021   4.293  30.049  0.00  0.00     0.160 C 
ATOM     20  C26 ZIN A   1      41.399   4.213  30.728  0.00  0.00     0.048 C 
ATOM     21  C27 ZIN A   1      41.576   5.451  31.608  0.00  0.00     0.002 C 
ATOM     22  C28 ZIN A   1      41.357   6.715  30.774  0.00  0.00     0.019 C 
ATOM     23  C29 ZIN A   1      42.866   5.568  32.416  0.00  0.00     0.139 C 
ENDROOT
BRANCH  23  24
ATOM     24  O30 ZIN A   1      43.388   4.271  32.705  0.00  0.00    -0.380 OA
ATOM     25  H55 ZIN A   1      43.565   3.734  31.921  0.00  0.00     0.211 HD
ENDBRANCH  23  24
BRANCH  23  26
ATOM     26  C31 ZIN A   1      43.882   6.386  31.660  0.00  0.00     0.223 C 
ATOM     27  O32 ZIN A   1      43.725   7.582  31.533  0.00  0.00    -0.282 OA
BRANCH  26  28
ATOM     28  S33 ZIN A   1      45.258   5.626  30.981  0.00  0.00    -0.058 SA
BRANCH  28  29
ATOM     29  C34 ZIN A   1      46.425   7.009  31.005  0.00  0.00     0.304 C 
ATOM     30  F35 ZIN A   1      46.652   7.451  29.698  0.00  0.00    -0.244 F 
ENDBRANCH  28  29
ENDBRANCH  26  28
ENDBRANCH  23  26
BRANCH  19  31
ATOM     31  O25 ZIN A   1      40.008   5.408  29.156  0.00  0.00    -0.392 OA
ATOM     32  H49 ZIN A   1      40.846   5.890  29.115  0.00  0.00     0.210 HD
ENDBRANCH  19  31
TORSDOF 5
ENDMDL
MODEL 20
REMARK CAVERDOCK RESULT:      35.3      0.000      0.000
REMARK CAVERDOCK CONSTRAINTS:       0.0      0.0      0.0      0.0
REMARK CAVERDOCK TUNNEL: 19     35.3      1.9     20.4
REMARK  5 active torsions:
REMARK  status: ('A' for Active; 'I' for Inactive)
REMARK    1  A    between atoms: C23_19  and  O25_20 
REMARK    2  A    between atoms: C29_24  and  O30_25 
REMARK    3  A    between atoms: C29_24  and  C31_26 
REMARK    4  A    between atoms: C31_26  and  S33_28 
REMARK    5  A    between atoms: S33_28  and  C34_29 
ROOT
ATOM      1  C1  ZIN A   1      42.432   4.895  35.163  0.00  0.00     0.013 C 
ATOM      2  C2  ZIN A   1      42.112   5.919  34.073  0.00  0.00     0.025 C 
ATOM      3  C4  ZIN A   1      40.587   6.216  34.053  0.00  0.00     0.013 C 
ATOM      4  C5  ZIN A   1      40.068   5.268  32.968  0.00  0.00     0.005 C 
ATOM      5  C7  ZIN A   1      38.740   5.648  32.337  0.00  0.00     0.037 C 
ATOM      6  C9  ZIN A   1      37.636   5.623  33.397  0.00  0.00     0.050 C 
ATOM      7  C10 ZIN A   1      36.306   6.046  32.766  0.00  0.00     0.201 C 
ATOM      8  F12 ZIN A   1      35.275   5.911  33.703  0.00  0.00    -0.245 F 
ATOM      9  C13 ZIN A   1      36.039   5.144  31.576  0.00  0.00    -0.027 A 
ATOM     10  C14 ZIN A   1      34.869   4.529  31.485  0.00  0.00     0.061 A 
ATOM     11  C15 ZIN A   1      34.582   3.629  30.357  0.00  0.00     0.172 A 
ATOM     12  O16 ZIN A   1      33.495   3.093  30.249  0.00  0.00    -0.289 OA
ATOM     13  C17 ZIN A   1      35.639   3.395  29.359  0.00  0.00     0.052 A 
ATOM     14  C18 ZIN A   1      36.798   4.025  29.466  0.00  0.00    -0.006 A 
ATOM     15  C19 ZIN A   1      37.124   4.994  30.550  0.00  0.00     0.039 A 
ATOM     16  C20 ZIN A   1      37.348   6.362  29.903  0.00  0.00     0.028 C 
ATOM     17  C21 ZIN A   1      38.443   4.623  31.232  0.00  0.00     0.147 C 
ATOM     18  F22 ZIN A   1      38.318   3.360  31.820  0.00  0.00    -0.238 F 
ATOM     19  C23 ZIN A   1      39.552   4.559  30.185  0.00  0.00     0.160 C 
ATOM     20  C26 ZIN A   1      40.927   4.317  30.829  0.00  0.00     0.048 C 
ATOM     21  C27 ZIN A   1      41.166   5.402  31.879  0.00  0.00     0.002 C 
ATOM     22  C28 ZIN A   1      41.003   6.784  31.243  0.00  0.00     0.019 C 
ATOM     23  C29 ZIN A   1      42.464   5.340  32.680  0.00  0.00     0.139 C 
ENDROOT
BRANCH  23  24
ATOM     24  O30 ZIN A   1      42.927   3.992  32.770  0.00  0.00    -0.380 OA
ATOM     25  H55 ZIN A   1      43.390   3.681  31.980  0.00  0.00     0.211 HD
ENDBRANCH  23  24
BRANCH  23  26
ATOM     26  C31 ZIN A   1      43.515   6.213  32.042  0.00  0.00     0.223 C 
ATOM     27  O32 ZIN A   1      43.201   7.275  31.547  0.00  0.00    -0.282 OA
BRANCH  26  28
ATOM     28  S33 ZIN A   1      45.148   5.703  32.014  0.00  0.00    -0.058 SA
BRANCH  28  29
ATOM     29  C34 ZIN A   1      45.973   7.274  32.372  0.00  0.00     0.304 C 
ATOM     30  F35 ZIN A   1      45.269   7.954  33.371  0.00  0.00    -0.244 F 
ENDBRANCH  28  29
ENDBRANCH  26  28
ENDBRANCH  23  26
BRANCH  19  31
ATOM     31  O25 ZIN A   1      39.586   5.794  29.466  0.00  0.00    -0.392 OA
ATOM     32  H49 ZIN A   1      38.792   6.335  29.576  0.00  0.00     0.210 HD
ENDBRANCH  19  31
TORSDOF 5
ENDMDL
MODEL 21
REMARK CAVERDOCK RESULT:      35.0      0.000      0.000
REMARK CAVERDOCK CONSTRAINTS:       0.4      0.0      0.0      0.0
REMARK CAVERDOCK TUNNEL: 20     35.0      1.9     21.2
REMARK  5 active torsions:
REMARK  status: ('A' for Active; 'I' for Inactive)
REMARK    1  A    between atoms: C23_19  and  O25_20 
REMARK    2  A    between atoms: C29_24  and  O30_25 
REMARK    3  A    between atoms: C29_24  and  C31_26 
REMARK    4  A    between atoms: C31_26  and  S33_28 
REMARK    5  A    between atoms: S33_28  and  C34_29 
ROOT
ATOM      1  C1  ZIN A   1      42.081   5.132  35.330  0.00  0.00     0.013 C 
ATOM      2  C2  ZIN A   1      41.813   6.061  34.144  0.00  0.00     0.025 C 
ATOM      3  C4  ZIN A   1      40.289   6.328  34.010  0.00  0.00     0.013 C 
ATOM      4  C5  ZIN A   1      39.848   5.286  32.976  0.00  0.00     0.005 C 
ATOM      5  C7  ZIN A   1      38.556   5.591  32.239  0.00  0.00     0.037 C 
ATOM      6  C9  ZIN A   1      37.391   5.630  33.231  0.00  0.00     0.050 C 
ATOM      7  C10 ZIN A   1      36.095   5.977  32.492  0.00  0.00     0.201 C 
ATOM      8  F12 ZIN A   1      35.012   5.898  33.374  0.00  0.00    -0.245 F 
ATOM      9  C13 ZIN A   1      35.913   4.978  31.364  0.00  0.00    -0.027 A 
ATOM     10  C14 ZIN A   1      34.759   4.337  31.254  0.00  0.00     0.061 A 
ATOM     11  C15 ZIN A   1      34.551   3.345  30.188  0.00  0.00     0.172 A 
ATOM     12  O16 ZIN A   1      33.480   2.782  30.060  0.00  0.00    -0.289 OA
ATOM     13  C17 ZIN A   1      35.670   3.051  29.276  0.00  0.00     0.052 A 
ATOM     14  C18 ZIN A   1      36.812   3.709  29.400  0.00  0.00    -0.006 A 
ATOM     15  C19 ZIN A   1      37.059   4.767  30.419  0.00  0.00     0.039 A 
ATOM     16  C20 ZIN A   1      37.303   6.083  29.679  0.00  0.00     0.028 C 
ATOM     17  C21 ZIN A   1      38.340   4.476  31.206  0.00  0.00     0.147 C 
ATOM     18  F22 ZIN A   1      38.196   3.262  31.885  0.00  0.00    -0.238 F 
ATOM     19  C23 ZIN A   1      39.510   4.349  30.234  0.00  0.00     0.160 C 
ATOM     20  C26 ZIN A   1      40.847   4.184  30.975  0.00  0.00     0.048 C 
ATOM     21  C27 ZIN A   1      41.008   5.354  31.947  0.00  0.00     0.002 C 
ATOM     22  C28 ZIN A   1      40.865   6.677  31.193  0.00  0.00     0.019 C 
ATOM     23  C29 ZIN A   1      42.256   5.379  32.826  0.00  0.00     0.139 C 
ENDROOT
BRANCH  23  24
ATOM     24  O30 ZIN A   1      42.731   4.051  33.050  0.00  0.00    -0.380 OA
ATOM     25  H55 ZIN A   1      43.543   3.836  32.571  0.00  0.00     0.211 HD
ENDBRANCH  23  24
BRANCH  23  26
ATOM     26  C31 ZIN A   1      43.331   6.217  32.182  0.00  0.00     0.223 C 
ATOM     27  O32 ZIN A   1      43.071   7.330  31.776  0.00  0.00    -0.282 OA
BRANCH  26  28
ATOM     28  S33 ZIN A   1      44.919   5.598  32.023  0.00  0.00    -0.058 SA
BRANCH  28  29
ATOM     29  C34 ZIN A   1      45.872   7.123  32.223  0.00  0.00     0.304 C 
ATOM     30  F35 ZIN A   1      46.479   7.457  31.008  0.00  0.00    -0.244 F 
ENDBRANCH  28  29
ENDBRANCH  26  28
ENDBRANCH  23  26
BRANCH  19  31
ATOM     31  O25 ZIN A   1      39.571   5.523  29.422  0.00  0.00    -0.392 OA
ATOM     32  H49 ZIN A   1      40.384   6.034  29.530  0.00  0.00     0.210 HD
ENDBRANCH  19  31
TORSDOF 5
ENDMDL
MODEL 22
REMARK CAVERDOCK RESULT:      34.5      0.000      0.000
REMARK CAVERDOCK CONSTRAINTS:       0.0      0.0      0.0      0.0
REMARK CAVERDOCK TUNNEL: 21     34.5      1.8     22.3
REMARK  5 active torsions:
REMARK  status: ('A' for Active; 'I' for Inactive)
REMARK    1  A    between atoms: C23_19  and  O25_20 
REMARK    2  A    between atoms: C29_24  and  O30_25 
REMARK    3  A    between atoms: C29_24  and  C31_26 
REMARK    4  A    between atoms: C31_26  and  S33_28 
REMARK    5  A    between atoms: S33_28  and  C34_29 
ROOT
ATOM      1  C1  ZIN A   1      41.832   5.193  35.212  0.00  0.00     0.013 C 
ATOM      2  C2  ZIN A   1      41.626   6.023  33.943  0.00  0.00     0.025 C 
ATOM      3  C4  ZIN A   1      40.119   6.358  33.765  0.00  0.00     0.013 C 
ATOM      4  C5  ZIN A   1      39.632   5.252  32.823  0.00  0.00     0.005 C 
ATOM      5  C7  ZIN A   1      38.365   5.557  32.044  0.00  0.00     0.037 C 
ATOM      6  C9  ZIN A   1      37.195   5.749  33.012  0.00  0.00     0.050 C 
ATOM      7  C10 ZIN A   1      35.927   6.096  32.226  0.00  0.00     0.201 C 
ATOM      8  F12 ZIN A   1      34.833   6.156  33.097  0.00  0.00    -0.245 F 
ATOM      9  C13 ZIN A   1      35.700   5.010  31.191  0.00  0.00    -0.027 A 
ATOM     10  C14 ZIN A   1      34.514   4.423  31.124  0.00  0.00     0.061 A 
ATOM     11  C15 ZIN A   1      34.262   3.351  30.148  0.00  0.00     0.172 A 
ATOM     12  O16 ZIN A   1      33.163   2.837  30.057  0.00  0.00    -0.289 OA
ATOM     13  C17 ZIN A   1      35.372   2.917  29.282  0.00  0.00     0.052 A 
ATOM     14  C18 ZIN A   1      36.546   3.521  29.362  0.00  0.00    -0.006 A 
ATOM     15  C19 ZIN A   1      36.841   4.653  30.285  0.00  0.00     0.039 A 
ATOM     16  C20 ZIN A   1      37.163   5.881  29.432  0.00  0.00     0.028 C 
ATOM     17  C21 ZIN A   1      38.097   4.366  31.112  0.00  0.00     0.147 C 
ATOM     18  F22 ZIN A   1      37.882   3.228  31.897  0.00  0.00    -0.238 F 
ATOM     19  C23 ZIN A   1      39.267   4.089  30.173  0.00  0.00     0.160 C 
ATOM     20  C26 ZIN A   1      40.587   3.920  30.944  0.00  0.00     0.048 C 
ATOM     21  C27 ZIN A   1      40.803   5.163  31.808  0.00  0.00     0.002 C 
ATOM     22  C28 ZIN A   1      40.739   6.418  30.936  0.00  0.00     0.019 C 
ATOM     23  C29 ZIN A   1      42.043   5.201  32.698  0.00  0.00     0.139 C 
ENDROOT
BRANCH  23  24
ATOM     24  O30 ZIN A   1      42.442   3.876  33.048  0.00  0.00    -0.380 OA
ATOM     25  H55 ZIN A   1      41.906   3.474  33.745  0.00  0.00     0.211 HD
ENDBRANCH  23  24
BRANCH  23  26
ATOM     26  C31 ZIN A   1      43.168   5.919  31.996  0.00  0.00     0.223 C 
ATOM     27  O32 ZIN A   1      43.956   5.295  31.318  0.00  0.00    -0.282 OA
BRANCH  26  28
ATOM     28  S33 ZIN A   1      43.332   7.615  32.158  0.00  0.00    -0.058 SA
BRANCH  28  29
ATOM     29  C34 ZIN A   1      45.122   7.778  31.946  0.00  0.00     0.304 C 
ATOM     30  F35 ZIN A   1      45.741   7.796  33.200  0.00  0.00    -0.244 F 
ENDBRANCH  28  29
ENDBRANCH  26  28
ENDBRANCH  23  26
BRANCH  19  31
ATOM     31  O25 ZIN A   1      39.400   5.179  29.258  0.00  0.00    -0.392 OA
ATOM     32  H49 ZIN A   1      38.865   5.951  29.487  0.00  0.00     0.210 HD
ENDBRANCH  19  31
TORSDOF 5
ENDMDL
MODEL 23
REMARK CAVERDOCK RESULT:      33.7      0.000      0.000
REMARK CAVERDOCK CONSTRAINTS:       0.0      0.0      0.0      0.0
REMARK CAVERDOCK TUNNEL: 22     33.7      1.8     23.1
REMARK  5 active torsions:
REMARK  status: ('A' for Active; 'I' for Inactive)
REMARK    1  A    between atoms: C23_19  and  O25_20 
REMARK    2  A    between atoms: C29_24  and  O30_25 
REMARK    3  A    between atoms: C29_24  and  C31_26 
REMARK    4  A    between atoms: C31_26  and  S33_28 
REMARK    5  A    between atoms: S33_28  and  C34_29 
ROOT
ATOM      1  C1  ZIN A   1      41.622   4.939  35.168  0.00  0.00     0.013 C 
ATOM      2  C2  ZIN A   1      41.420   5.826  33.937  0.00  0.00     0.025 C 
ATOM      3  C4  ZIN A   1      39.915   6.175  33.774  0.00  0.00     0.013 C 
ATOM      4  C5  ZIN A   1      39.421   5.114  32.786  0.00  0.00     0.005 C 
ATOM      5  C7  ZIN A   1      38.155   5.460  32.022  0.00  0.00     0.037 C 
ATOM      6  C9  ZIN A   1      36.987   5.614  32.998  0.00  0.00     0.050 C 
ATOM      7  C10 ZIN A   1      35.720   6.001  32.229  0.00  0.00     0.201 C 
ATOM      8  F12 ZIN A   1      34.627   6.028  33.102  0.00  0.00    -0.245 F 
ATOM      9  C13 ZIN A   1      35.488   4.963  31.147  0.00  0.00    -0.027 A 
ATOM     10  C14 ZIN A   1      34.299   4.386  31.055  0.00  0.00     0.061 A 
ATOM     11  C15 ZIN A   1      34.041   3.359  30.033  0.00  0.00     0.172 A 
ATOM     12  O16 ZIN A   1      32.940   2.855  29.920  0.00  0.00    -0.289 OA
ATOM     13  C17 ZIN A   1      35.148   2.958  29.148  0.00  0.00     0.052 A 
ATOM     14  C18 ZIN A   1      36.326   3.552  29.253  0.00  0.00    -0.006 A 
ATOM     15  C19 ZIN A   1      36.627   4.641  30.226  0.00  0.00     0.039 A 
ATOM     16  C20 ZIN A   1      36.954   5.904  29.428  0.00  0.00     0.028 C 
ATOM     17  C21 ZIN A   1      37.882   4.312  31.038  0.00  0.00     0.147 C 
ATOM     18  F22 ZIN A   1      37.661   3.141  31.772  0.00  0.00    -0.238 F 
ATOM     19  C23 ZIN A   1      39.050   4.071  30.086  0.00  0.00     0.160 C 
ATOM     20  C26 ZIN A   1      40.369   3.862  30.849  0.00  0.00     0.048 C 
ATOM     21  C27 ZIN A   1      40.592   5.065  31.767  0.00  0.00     0.002 C 
ATOM     22  C28 ZIN A   1      40.533   6.357  30.951  0.00  0.00     0.019 C 
ATOM     23  C29 ZIN A   1      41.832   5.058  32.657  0.00  0.00     0.139 C 
ENDROOT
BRANCH  23  24
ATOM     24  O30 ZIN A   1      42.225   3.716  32.948  0.00  0.00    -0.380 OA
ATOM     25  H55 ZIN A   1      42.172   3.117  32.190  0.00  0.00     0.211 HD
ENDBRANCH  23  24
BRANCH  23  26
ATOM     26  C31 ZIN A   1      42.960   5.801  31.986  0.00  0.00     0.223 C 
ATOM     27  O32 ZIN A   1      43.722   5.210  31.250  0.00  0.00    -0.282 OA
BRANCH  26  28
ATOM     28  S33 ZIN A   1      43.165   7.477  32.266  0.00  0.00    -0.058 SA
BRANCH  28  29
ATOM     29  C34 ZIN A   1      44.660   7.444  33.285  0.00  0.00     0.304 C 
ATOM     30  F35 ZIN A   1      44.309   7.231  34.622  0.00  0.00    -0.244 F 
ENDBRANCH  28  29
ENDBRANCH  26  28
ENDBRANCH  23  26
BRANCH  19  31
ATOM     31  O25 ZIN A   1      39.187   5.200  29.221  0.00  0.00    -0.392 OA
ATOM     32  H49 ZIN A   1      39.553   5.984  29.652  0.00  0.00     0.210 HD
ENDBRANCH  19  31
TORSDOF 5
ENDMDL
MODEL 24
REMARK CAVERDOCK RESULT:      32.9      0.000      0.000
REMARK CAVERDOCK CONSTRAINTS:       0.0      0.0      0.0      0.0
REMARK CAVERDOCK TUNNEL: 23     32.9      1.8     24.7
REMARK  5 active torsions:
REMARK  status: ('A' for Active; 'I' for Inactive)
REMARK    1  A    between atoms: C23_19  and  O25_20 
REMARK    2  A    between atoms: C29_24  and  O30_25 
REMARK    3  A    between atoms: C29_24  and  C31_26 
REMARK    4  A    between atoms: C31_26  and  S33_28 
REMARK    5  A    between atoms: S33_28  and  C34_29 
ROOT
ATOM      1  C1  ZIN A   1      41.425   5.099  35.112  0.00  0.00     0.013 C 
ATOM      2  C2  ZIN A   1      41.114   6.051  33.955  0.00  0.00     0.025 C 
ATOM      3  C4  ZIN A   1      39.579   6.263  33.838  0.00  0.00     0.013 C 
ATOM      4  C5  ZIN A   1      39.172   5.237  32.776  0.00  0.00     0.005 C 
ATOM      5  C7  ZIN A   1      37.864   5.513  32.055  0.00  0.00     0.037 C 
ATOM      6  C9  ZIN A   1      36.705   5.478  33.054  0.00  0.00     0.050 C 
ATOM      7  C10 ZIN A   1      35.393   5.797  32.332  0.00  0.00     0.201 C 
ATOM      8  F12 ZIN A   1      34.319   5.649  33.217  0.00  0.00    -0.245 F 
ATOM      9  C13 ZIN A   1      35.241   4.826  31.176  0.00  0.00    -0.027 A 
ATOM     10  C14 ZIN A   1      34.112   4.143  31.053  0.00  0.00     0.061 A 
ATOM     11  C15 ZIN A   1      33.936   3.176  29.958  0.00  0.00     0.172 A 
ATOM     12  O16 ZIN A   1      32.887   2.577  29.819  0.00  0.00    -0.289 OA
ATOM     13  C17 ZIN A   1      35.060   2.954  29.032  0.00  0.00     0.052 A 
ATOM     14  C18 ZIN A   1      36.176   3.651  29.169  0.00  0.00    -0.006 A 
ATOM     15  C19 ZIN A   1      36.388   4.687  30.219  0.00  0.00     0.039 A 
ATOM     16  C20 ZIN A   1      36.577   6.033  29.517  0.00  0.00     0.028 C 
ATOM     17  C21 ZIN A   1      37.685   4.422  30.989  0.00  0.00     0.147 C 
ATOM     18  F22 ZIN A   1      37.592   3.184  31.633  0.00  0.00    -0.238 F 
ATOM     19  C23 ZIN A   1      38.853   4.370  30.008  0.00  0.00     0.160 C 
ATOM     20  C26 ZIN A   1      40.200   4.234  30.737  0.00  0.00     0.048 C 
ATOM     21  C27 ZIN A   1      40.322   5.380  31.742  0.00  0.00     0.002 C 
ATOM     22  C28 ZIN A   1      40.123   6.718  31.030  0.00  0.00     0.019 C 
ATOM     23  C29 ZIN A   1      41.574   5.427  32.615  0.00  0.00     0.139 C 
ENDROOT
BRANCH  23  24
ATOM     24  O30 ZIN A   1      42.101   4.112  32.797  0.00  0.00    -0.380 OA
ATOM     25  H55 ZIN A   1      41.835   3.692  33.627  0.00  0.00     0.211 HD
ENDBRANCH  23  24
BRANCH  23  26
ATOM     26  C31 ZIN A   1      42.612   6.325  31.991  0.00  0.00     0.223 C 
ATOM     27  O32 ZIN A   1      42.269   7.325  31.396  0.00  0.00    -0.282 OA
BRANCH  26  28
ATOM     28  S33 ZIN A   1      44.273   5.932  32.122  0.00  0.00    -0.058 SA
BRANCH  28  29
ATOM     29  C34 ZIN A   1      44.982   7.595  32.207  0.00  0.00     0.304 C 
ATOM     30  F35 ZIN A   1      45.028   8.149  30.924  0.00  0.00    -0.244 F 
ENDBRANCH  28  29
ENDBRANCH  26  28
ENDBRANCH  23  26
BRANCH  19  31
ATOM     31  O25 ZIN A   1      38.863   5.569  29.231  0.00  0.00    -0.392 OA
ATOM     32  H49 ZIN A   1      38.020   5.766  28.801  0.00  0.00     0.210 HD
ENDBRANCH  19  31
TORSDOF 5
ENDMDL
MODEL 25
REMARK CAVERDOCK RESULT:      32.6      0.000      0.000
REMARK CAVERDOCK CONSTRAINTS:       0.0      0.0      0.0      0.0
REMARK CAVERDOCK TUNNEL: 24     32.6      1.8     25.7
REMARK  5 active torsions:
REMARK  status: ('A' for Active; 'I' for Inactive)
REMARK    1  A    between atoms: C23_19  and  O25_20 
REMARK    2  A    between atoms: C29_24  and  O30_25 
REMARK    3  A    between atoms: C29_24  and  C31_26 
REMARK    4  A    between atoms: C31_26  and  S33_28 
REMARK    5  A    between atoms: S33_28  and  C34_29 
ROOT
ATOM      1  C1  ZIN A   1      41.095   5.239  35.287  0.00  0.00     0.013 C 
ATOM      2  C2  ZIN A   1      40.845   6.115  34.057  0.00  0.00     0.025 C 
ATOM      3  C4  ZIN A   1      39.320   6.338  33.864  0.00  0.00     0.013 C 
ATOM      4  C5  ZIN A   1      38.939   5.247  32.858  0.00  0.00     0.005 C 
ATOM      5  C7  ZIN A   1      37.665   5.491  32.068  0.00  0.00     0.037 C 
ATOM      6  C9  ZIN A   1      36.467   5.538  33.019  0.00  0.00     0.050 C 
ATOM      7  C10 ZIN A   1      35.189   5.824  32.225  0.00  0.00     0.201 C 
ATOM      8  F12 ZIN A   1      34.079   5.752  33.074  0.00  0.00    -0.245 F 
ATOM      9  C13 ZIN A   1      35.068   4.779  31.132  0.00  0.00    -0.027 A 
ATOM     10  C14 ZIN A   1      33.934   4.104  31.010  0.00  0.00     0.061 A 
ATOM     11  C15 ZIN A   1      33.786   3.067  29.977  0.00  0.00     0.172 A 
ATOM     12  O16 ZIN A   1      32.734   2.473  29.836  0.00  0.00    -0.289 OA
ATOM     13  C17 ZIN A   1      34.942   2.767  29.114  0.00  0.00     0.052 A 
ATOM     14  C18 ZIN A   1      36.063   3.458  29.249  0.00  0.00    -0.006 A 
ATOM     15  C19 ZIN A   1      36.250   4.560  30.234  0.00  0.00     0.039 A 
ATOM     16  C20 ZIN A   1      36.487   5.853  29.451  0.00  0.00     0.028 C 
ATOM     17  C21 ZIN A   1      37.511   4.332  31.072  0.00  0.00     0.147 C 
ATOM     18  F22 ZIN A   1      37.373   3.141  31.794  0.00  0.00    -0.238 F 
ATOM     19  C23 ZIN A   1      38.715   4.197  30.145  0.00  0.00     0.160 C 
ATOM     20  C26 ZIN A   1      40.030   4.094  30.935  0.00  0.00     0.048 C 
ATOM     21  C27 ZIN A   1      40.131   5.304  31.865  0.00  0.00     0.002 C 
ATOM     22  C28 ZIN A   1      39.982   6.593  31.056  0.00  0.00     0.019 C 
ATOM     23  C29 ZIN A   1      41.348   5.394  32.782  0.00  0.00     0.139 C 
ENDROOT
BRANCH  23  24
ATOM     24  O30 ZIN A   1      41.846   4.088  33.074  0.00  0.00    -0.380 OA
ATOM     25  H55 ZIN A   1      42.800   4.056  33.230  0.00  0.00     0.211 HD
ENDBRANCH  23  24
BRANCH  23  26
ATOM     26  C31 ZIN A   1      42.424   6.234  32.141  0.00  0.00     0.223 C 
ATOM     27  O32 ZIN A   1      42.122   7.210  31.487  0.00  0.00    -0.282 OA
BRANCH  26  28
ATOM     28  S33 ZIN A   1      44.070   5.809  32.335  0.00  0.00    -0.058 SA
BRANCH  28  29
ATOM     29  C34 ZIN A   1      44.559   7.014  33.594  0.00  0.00     0.304 C 
ATOM     30  F35 ZIN A   1      44.474   6.427  34.861  0.00  0.00    -0.244 F 
ENDBRANCH  28  29
ENDBRANCH  26  28
ENDBRANCH  23  26
BRANCH  19  31
ATOM     31  O25 ZIN A   1      38.775   5.340  29.289  0.00  0.00    -0.392 OA
ATOM     32  H49 ZIN A   1      39.409   5.255  28.564  0.00  0.00     0.210 HD
ENDBRANCH  19  31
TORSDOF 5
ENDMDL
MODEL 26
REMARK CAVERDOCK RESULT:      32.2      0.000      0.000
REMARK CAVERDOCK CONSTRAINTS:       0.1      0.0      0.0      0.0
REMARK CAVERDOCK TUNNEL: 25     32.2      1.8     26.7
REMARK  5 active torsions:
REMARK  status: ('A' for Active; 'I' for Inactive)
REMARK    1  A    between atoms: C23_19  and  O25_20 
REMARK    2  A    between atoms: C29_24  and  O30_25 
REMARK    3  A    between atoms: C29_24  and  C31_26 
REMARK    4  A    between atoms: C31_26  and  S33_28 
REMARK    5  A    between atoms: S33_28  and  C34_29 
ROOT
ATOM      1  C1  ZIN A   1      41.031   5.051  35.258  0.00  0.00     0.013 C 
ATOM      2  C2  ZIN A   1      40.738   5.999  34.093  0.00  0.00     0.025 C 
ATOM      3  C4  ZIN A   1      39.207   6.227  33.964  0.00  0.00     0.013 C 
ATOM      4  C5  ZIN A   1      38.795   5.198  32.906  0.00  0.00     0.005 C 
ATOM      5  C7  ZIN A   1      37.495   5.485  32.176  0.00  0.00     0.037 C 
ATOM      6  C9  ZIN A   1      36.329   5.470  33.168  0.00  0.00     0.050 C 
ATOM      7  C10 ZIN A   1      35.025   5.799  32.435  0.00  0.00     0.201 C 
ATOM      8  F12 ZIN A   1      33.944   5.670  33.315  0.00  0.00    -0.245 F 
ATOM      9  C13 ZIN A   1      34.869   4.821  31.285  0.00  0.00    -0.027 A 
ATOM     10  C14 ZIN A   1      33.733   4.151  31.160  0.00  0.00     0.061 A 
ATOM     11  C15 ZIN A   1      33.553   3.179  30.070  0.00  0.00     0.172 A 
ATOM     12  O16 ZIN A   1      32.497   2.590  29.929  0.00  0.00    -0.289 OA
ATOM     13  C17 ZIN A   1      34.679   2.936  29.153  0.00  0.00     0.052 A 
ATOM     14  C18 ZIN A   1      35.803   3.622  29.292  0.00  0.00    -0.006 A 
ATOM     15  C19 ZIN A   1      36.021   4.662  30.336  0.00  0.00     0.039 A 
ATOM     16  C20 ZIN A   1      36.229   6.002  29.627  0.00  0.00     0.028 C 
ATOM     17  C21 ZIN A   1      37.309   4.388  31.117  0.00  0.00     0.147 C 
ATOM     18  F22 ZIN A   1      37.198   3.155  31.768  0.00  0.00    -0.238 F 
ATOM     19  C23 ZIN A   1      38.482   4.315  30.144  0.00  0.00     0.160 C 
ATOM     20  C26 ZIN A   1      39.824   4.169  30.881  0.00  0.00     0.048 C 
ATOM     21  C27 ZIN A   1      39.953   5.320  31.880  0.00  0.00     0.002 C 
ATOM     22  C28 ZIN A   1      39.774   6.656  31.157  0.00  0.00     0.019 C 
ATOM     23  C29 ZIN A   1      41.200   5.359  32.760  0.00  0.00     0.139 C 
ENDROOT
BRANCH  23  24
ATOM     24  O30 ZIN A   1      41.710   4.040  32.954  0.00  0.00    -0.380 OA
ATOM     25  H55 ZIN A   1      42.496   3.839  32.427  0.00  0.00     0.211 HD
ENDBRANCH  23  24
BRANCH  23  26
ATOM     26  C31 ZIN A   1      42.252   6.241  32.136  0.00  0.00     0.223 C 
ATOM     27  O32 ZIN A   1      41.922   7.205  31.477  0.00  0.00    -0.282 OA
BRANCH  26  28
ATOM     28  S33 ZIN A   1      43.910   5.880  32.357  0.00  0.00    -0.058 SA
BRANCH  28  29
ATOM     29  C34 ZIN A   1      44.637   7.488  31.954  0.00  0.00     0.304 C 
ATOM     30  F35 ZIN A   1      45.886   7.298  31.354  0.00  0.00    -0.244 F 
ENDBRANCH  28  29
ENDBRANCH  26  28
ENDBRANCH  23  26
BRANCH  19  31
ATOM     31  O25 ZIN A   1      38.512   5.508  29.358  0.00  0.00    -0.392 OA
ATOM     32  H49 ZIN A   1      38.692   5.357  28.420  0.00  0.00     0.210 HD
ENDBRANCH  19  31
TORSDOF 5
ENDMDL
MODEL 27
REMARK CAVERDOCK RESULT:      32.0      0.000      0.000
REMARK CAVERDOCK CONSTRAINTS:       0.0      0.0      0.0      0.0
REMARK CAVERDOCK TUNNEL: 26     32.0      1.8     27.1
REMARK  5 active torsions:
REMARK  status: ('A' for Active; 'I' for Inactive)
REMARK    1  A    between atoms: C23_19  and  O25_20 
REMARK    2  A    between atoms: C29_24  and  O30_25 
REMARK    3  A    between atoms: C29_24  and  C31_26 
REMARK    4  A    between atoms: C31_26  and  S33_28 
REMARK    5  A    between atoms: S33_28  and  C34_29 
ROOT
ATOM      1  C1  ZIN A   1      40.770   5.039  35.189  0.00  0.00     0.013 C 
ATOM      2  C2  ZIN A   1      40.501   5.968  34.003  0.00  0.00     0.025 C 
ATOM      3  C4  ZIN A   1      38.974   6.212  33.853  0.00  0.00     0.013 C 
ATOM      4  C5  ZIN A   1      38.562   5.168  32.811  0.00  0.00     0.005 C 
ATOM      5  C7  ZIN A   1      37.273   5.456  32.061  0.00  0.00     0.037 C 
ATOM      6  C9  ZIN A   1      36.096   5.472  33.040  0.00  0.00     0.050 C 
ATOM      7  C10 ZIN A   1      34.804   5.802  32.287  0.00  0.00     0.201 C 
ATOM      8  F12 ZIN A   1      33.712   5.702  33.156  0.00  0.00    -0.245 F 
ATOM      9  C13 ZIN A   1      34.650   4.805  31.153  0.00  0.00    -0.027 A 
ATOM     10  C14 ZIN A   1      33.507   4.146  31.028  0.00  0.00     0.061 A 
ATOM     11  C15 ZIN A   1      33.328   3.155  29.955  0.00  0.00     0.172 A 
ATOM     12  O16 ZIN A   1      32.267   2.576  29.813  0.00  0.00    -0.289 OA
ATOM     13  C17 ZIN A   1      34.461   2.883  29.055  0.00  0.00     0.052 A 
ATOM     14  C18 ZIN A   1      35.591   3.558  29.194  0.00  0.00    -0.006 A 
ATOM     15  C19 ZIN A   1      35.809   4.616  30.220  0.00  0.00     0.039 A 
ATOM     16  C20 ZIN A   1      36.041   5.939  29.488  0.00  0.00     0.028 C 
ATOM     17  C21 ZIN A   1      37.086   4.342  31.020  0.00  0.00     0.147 C 
ATOM     18  F22 ZIN A   1      36.954   3.122  31.693  0.00  0.00    -0.238 F 
ATOM     19  C23 ZIN A   1      38.269   4.237  30.061  0.00  0.00     0.160 C 
ATOM     20  C26 ZIN A   1      39.600   4.090  30.816  0.00  0.00     0.048 C 
ATOM     21  C27 ZIN A   1      39.732   5.258  31.795  0.00  0.00     0.002 C 
ATOM     22  C28 ZIN A   1      39.576   6.582  31.045  0.00  0.00     0.019 C 
ATOM     23  C29 ZIN A   1      40.969   5.299  32.687  0.00  0.00     0.139 C 
ENDROOT
BRANCH  23  24
ATOM     24  O30 ZIN A   1      41.462   3.978  32.912  0.00  0.00    -0.380 OA
ATOM     25  H55 ZIN A   1      41.385   3.393  32.146  0.00  0.00     0.211 HD
ENDBRANCH  23  24
BRANCH  23  26
ATOM     26  C31 ZIN A   1      42.038   6.157  32.059  0.00  0.00     0.223 C 
ATOM     27  O32 ZIN A   1      41.748   6.940  31.179  0.00  0.00    -0.282 OA
BRANCH  26  28
ATOM     28  S33 ZIN A   1      43.661   6.026  32.588  0.00  0.00    -0.058 SA
BRANCH  28  29
ATOM     29  C34 ZIN A   1      44.172   7.758  32.467  0.00  0.00     0.304 C 
ATOM     30  F35 ZIN A   1      45.562   7.826  32.332  0.00  0.00    -0.244 F 
ENDBRANCH  28  29
ENDBRANCH  26  28
ENDBRANCH  23  26
BRANCH  19  31
ATOM     31  O25 ZIN A   1      38.320   5.415  29.254  0.00  0.00    -0.392 OA
ATOM     32  H49 ZIN A   1      37.961   6.203  29.685  0.00  0.00     0.210 HD
ENDBRANCH  19  31
TORSDOF 5
ENDMDL
MODEL 28
REMARK CAVERDOCK RESULT:      32.4      0.000      0.000
REMARK CAVERDOCK CONSTRAINTS:       0.0      0.0      0.0      0.0
REMARK CAVERDOCK TUNNEL: 27     32.4      1.8     28.1
REMARK  5 active torsions:
REMARK  status: ('A' for Active; 'I' for Inactive)
REMARK    1  A    between atoms: C23_19  and  O25_20 
REMARK    2  A    between atoms: C29_24  and  O30_25 
REMARK    3  A    between atoms: C29_24  and  C31_26 
REMARK    4  A    between atoms: C31_26  and  S33_28 
REMARK    5  A    between atoms: S33_28  and  C34_29 
ROOT
ATOM      1  C1  ZIN A   1      40.554   5.141  35.242  0.00  0.00     0.013 C 
ATOM      2  C2  ZIN A   1      40.254   6.038  34.039  0.00  0.00     0.025 C 
ATOM      3  C4  ZIN A   1      38.720   6.219  33.880  0.00  0.00     0.013 C 
ATOM      4  C5  ZIN A   1      38.352   5.142  32.854  0.00  0.00     0.005 C 
ATOM      5  C7  ZIN A   1      37.056   5.366  32.095  0.00  0.00     0.037 C 
ATOM      6  C9  ZIN A   1      35.876   5.354  33.070  0.00  0.00     0.050 C 
ATOM      7  C10 ZIN A   1      34.575   5.621  32.307  0.00  0.00     0.201 C 
ATOM      8  F12 ZIN A   1      33.484   5.494  33.174  0.00  0.00    -0.245 F 
ATOM      9  C13 ZIN A   1      34.464   4.599  31.191  0.00  0.00    -0.027 A 
ATOM     10  C14 ZIN A   1      33.348   3.893  31.073  0.00  0.00     0.061 A 
ATOM     11  C15 ZIN A   1      33.211   2.878  30.017  0.00  0.00     0.172 A 
ATOM     12  O16 ZIN A   1      32.174   2.256  29.882  0.00  0.00    -0.289 OA
ATOM     13  C17 ZIN A   1      34.358   2.634  29.126  0.00  0.00     0.052 A 
ATOM     14  C18 ZIN A   1      35.460   3.355  29.257  0.00  0.00    -0.006 A 
ATOM     15  C19 ZIN A   1      35.634   4.438  30.265  0.00  0.00     0.039 A 
ATOM     16  C20 ZIN A   1      35.817   5.756  29.510  0.00  0.00     0.028 C 
ATOM     17  C21 ZIN A   1      36.917   4.227  31.074  0.00  0.00     0.147 C 
ATOM     18  F22 ZIN A   1      36.829   3.016  31.768  0.00  0.00    -0.238 F 
ATOM     19  C23 ZIN A   1      38.107   4.152  30.121  0.00  0.00     0.160 C 
ATOM     20  C26 ZIN A   1      39.440   4.070  30.883  0.00  0.00     0.048 C 
ATOM     21  C27 ZIN A   1      39.522   5.259  31.841  0.00  0.00     0.002 C 
ATOM     22  C28 ZIN A   1      39.318   6.563  31.067  0.00  0.00     0.019 C 
ATOM     23  C29 ZIN A   1      40.754   5.364  32.737  0.00  0.00     0.139 C 
ENDROOT
BRANCH  23  24
ATOM     24  O30 ZIN A   1      41.296   4.067  32.987  0.00  0.00    -0.380 OA
ATOM     25  H55 ZIN A   1      40.849   3.354  32.510  0.00  0.00     0.211 HD
ENDBRANCH  23  24
BRANCH  23  26
ATOM     26  C31 ZIN A   1      41.791   6.252  32.097  0.00  0.00     0.223 C 
ATOM     27  O32 ZIN A   1      41.446   7.218  31.449  0.00  0.00    -0.282 OA
BRANCH  26  28
ATOM     28  S33 ZIN A   1      43.454   5.894  32.284  0.00  0.00    -0.058 SA
BRANCH  28  29
ATOM     29  C34 ZIN A   1      44.169   7.507  31.879  0.00  0.00     0.304 C 
ATOM     30  F35 ZIN A   1      44.291   8.270  33.044  0.00  0.00    -0.244 F 
ENDBRANCH  28  29
ENDBRANCH  26  28
ENDBRANCH  23  26
BRANCH  19  31
ATOM     31  O25 ZIN A   1      38.116   5.317  29.293  0.00  0.00    -0.392 OA
ATOM     32  H49 ZIN A   1      38.968   5.492  28.870  0.00  0.00     0.210 HD
ENDBRANCH  19  31
TORSDOF 5
ENDMDL
MODEL 29
REMARK CAVERDOCK RESULT:      32.8      0.000      0.000
REMARK CAVERDOCK CONSTRAINTS:       0.0      0.0      0.0      0.0
REMARK CAVERDOCK TUNNEL: 28     32.8      1.8     29.9
REMARK  5 active torsions:
REMARK  status: ('A' for Active; 'I' for Inactive)
REMARK    1  A    between atoms: C23_19  and  O25_20 
REMARK    2  A    between atoms: C29_24  and  O30_25 
REMARK    3  A    between atoms: C29_24  and  C31_26 
REMARK    4  A    between atoms: C31_26  and  S33_28 
REMARK    5  A    between atoms: S33_28  and  C34_29 
ROOT
ATOM      1  C1  ZIN A   1      33.666   1.155  30.747  0.00  0.00     0.013 C 
ATOM      2  C2  ZIN A   1      33.883   2.516  30.083  0.00  0.00     0.025 C 
ATOM      3  C4  ZIN A   1      35.357   2.649  29.611  0.00  0.00     0.013 C 
ATOM      4  C5  ZIN A   1      36.025   3.387  30.775  0.00  0.00     0.005 C 
ATOM      5  C7  ZIN A   1      37.311   4.123  30.441  0.00  0.00     0.037 C 
ATOM      6  C9  ZIN A   1      38.378   3.123  29.989  0.00  0.00     0.050 C 
ATOM      7  C10 ZIN A   1      39.660   3.872  29.615  0.00  0.00     0.201 C 
ATOM      8  F12 ZIN A   1      40.673   2.954  29.314  0.00  0.00    -0.245 F 
ATOM      9  C13 ZIN A   1      40.075   4.722  30.801  0.00  0.00    -0.027 A 
ATOM     10  C14 ZIN A   1      41.316   4.631  31.256  0.00  0.00     0.061 A 
ATOM     11  C15 ZIN A   1      41.749   5.423  32.418  0.00  0.00     0.172 A 
ATOM     12  O16 ZIN A   1      42.898   5.370  32.814  0.00  0.00    -0.289 OA
ATOM     13  C17 ZIN A   1      40.759   6.282  33.088  0.00  0.00     0.052 A 
ATOM     14  C18 ZIN A   1      39.526   6.364  32.614  0.00  0.00    -0.006 A 
ATOM     15  C19 ZIN A   1      39.048   5.635  31.405  0.00  0.00     0.039 A 
ATOM     16  C20 ZIN A   1      38.670   6.675  30.349  0.00  0.00     0.028 C 
ATOM     17  C21 ZIN A   1      37.768   4.854  31.712  0.00  0.00     0.147 C 
ATOM     18  F22 ZIN A   1      38.037   3.900  32.700  0.00  0.00    -0.238 F 
ATOM     19  C23 ZIN A   1      36.707   5.813  32.245  0.00  0.00     0.160 C 
ATOM     20  C26 ZIN A   1      35.356   5.108  32.451  0.00  0.00     0.048 C 
ATOM     21  C27 ZIN A   1      34.950   4.449  31.132  0.00  0.00     0.002 C 
ATOM     22  C28 ZIN A   1      34.953   5.488  30.011  0.00  0.00     0.019 C 
ATOM     23  C29 ZIN A   1      33.648   3.652  31.110  0.00  0.00     0.139 C 
ENDROOT
BRANCH  23  24
ATOM     24  O30 ZIN A   1      33.360   3.138  32.411  0.00  0.00    -0.380 OA
ATOM     25  H55 ZIN A   1      32.626   3.583  32.856  0.00  0.00     0.211 HD
ENDBRANCH  23  24
BRANCH  23  26
ATOM     26  C31 ZIN A   1      32.514   4.518  30.625  0.00  0.00     0.223 C 
ATOM     27  O32 ZIN A   1      32.422   5.666  31.006  0.00  0.00    -0.282 OA
BRANCH  26  28
ATOM     28  S33 ZIN A   1      31.355   3.881  29.539  0.00  0.00    -0.058 SA
BRANCH  28  29
ATOM     29  C34 ZIN A   1      30.151   3.218  30.717  0.00  0.00     0.304 C 
ATOM     30  F35 ZIN A   1      29.999   1.844  30.506  0.00  0.00    -0.244 F 
ENDBRANCH  28  29
ENDBRANCH  26  28
ENDBRANCH  23  26
BRANCH  19  31
ATOM     31  O25 ZIN A   1      36.536   6.883  31.313  0.00  0.00    -0.392 OA
ATOM     32  H49 ZIN A   1      35.649   7.269  31.316  0.00  0.00     0.210 HD
ENDBRANCH  19  31
TORSDOF 5
ENDMDL
MODEL 30
REMARK CAVERDOCK RESULT:      32.3      0.000      0.000
REMARK CAVERDOCK CONSTRAINTS:       0.0      0.0      0.0      0.0
REMARK CAVERDOCK TUNNEL: 29     32.3      1.9    30.12
REMARK  5 active torsions:
REMARK  status: ('A' for Active; 'I' for Inactive)
REMARK    1  A    between atoms: C23_19  and  O25_20 
REMARK    2  A    between atoms: C29_24  and  O30_25 
REMARK    3  A    between atoms: C29_24  and  C31_26 
REMARK    4  A    between atoms: C31_26  and  S33_28 
REMARK    5  A    between atoms: S33_28  and  C34_29 
ROOT
ATOM      1  C1  ZIN A   1      33.591   1.086  30.976  0.00  0.00     0.013 C 
ATOM      2  C2  ZIN A   1      33.773   2.408  30.227  0.00  0.00     0.025 C 
ATOM      3  C4  ZIN A   1      35.224   2.517  29.682  0.00  0.00     0.013 C 
ATOM      4  C5  ZIN A   1      35.940   3.320  30.772  0.00  0.00     0.005 C 
ATOM      5  C7  ZIN A   1      37.206   4.039  30.340  0.00  0.00     0.037 C 
ATOM      6  C9  ZIN A   1      38.256   3.017  29.896  0.00  0.00     0.050 C 
ATOM      7  C10 ZIN A   1      39.517   3.746  29.423  0.00  0.00     0.201 C 
ATOM      8  F12 ZIN A   1      40.519   2.815  29.129  0.00  0.00    -0.245 F 
ATOM      9  C13 ZIN A   1      39.981   4.662  30.541  0.00  0.00    -0.027 A 
ATOM     10  C14 ZIN A   1      41.241   4.598  30.943  0.00  0.00     0.061 A 
ATOM     11  C15 ZIN A   1      41.723   5.455  32.039  0.00  0.00     0.172 A 
ATOM     12  O16 ZIN A   1      42.889   5.427  32.385  0.00  0.00    -0.289 OA
ATOM     13  C17 ZIN A   1      40.760   6.349  32.704  0.00  0.00     0.052 A 
ATOM     14  C18 ZIN A   1      39.507   6.401  32.282  0.00  0.00    -0.006 A 
ATOM     15  C19 ZIN A   1      38.979   5.605  31.139  0.00  0.00     0.039 A 
ATOM     16  C20 ZIN A   1      38.548   6.585  30.045  0.00  0.00     0.028 C 
ATOM     17  C21 ZIN A   1      37.717   4.840  31.547  0.00  0.00     0.147 C 
ATOM     18  F22 ZIN A   1      38.034   3.944  32.573  0.00  0.00    -0.238 F 
ATOM     19  C23 ZIN A   1      36.677   5.826  32.072  0.00  0.00     0.160 C 
ATOM     20  C26 ZIN A   1      35.340   5.131  32.379  0.00  0.00     0.048 C 
ATOM     21  C27 ZIN A   1      34.877   4.398  31.118  0.00  0.00     0.002 C 
ATOM     22  C28 ZIN A   1      34.826   5.374  29.942  0.00  0.00     0.019 C 
ATOM     23  C29 ZIN A   1      33.580   3.599  31.199  0.00  0.00     0.139 C 
ENDROOT
BRANCH  23  24
ATOM     24  O30 ZIN A   1      33.352   3.157  32.538  0.00  0.00    -0.380 OA
ATOM     25  H55 ZIN A   1      33.072   3.859  33.142  0.00  0.00     0.211 HD
ENDBRANCH  23  24
BRANCH  23  26
ATOM     26  C31 ZIN A   1      32.420   4.435  30.719  0.00  0.00     0.223 C 
ATOM     27  O32 ZIN A   1      32.295   5.577  31.107  0.00  0.00    -0.282 OA
BRANCH  26  28
ATOM     28  S33 ZIN A   1      31.281   3.770  29.628  0.00  0.00    -0.058 SA
BRANCH  28  29
ATOM     29  C34 ZIN A   1      30.154   2.974  30.798  0.00  0.00     0.304 C 
ATOM     30  F35 ZIN A   1      29.056   2.452  30.107  0.00  0.00    -0.244 F 
ENDBRANCH  28  29
ENDBRANCH  26  28
ENDBRANCH  23  26
BRANCH  19  31
ATOM     31  O25 ZIN A   1      36.459   6.841  31.091  0.00  0.00    -0.392 OA
ATOM     32  H49 ZIN A   1      35.757   7.466  31.321  0.00  0.00     0.210 HD
ENDBRANCH  19  31
TORSDOF 5
ENDMDL
MODEL 31
REMARK CAVERDOCK RESULT:      31.1      0.000      0.000
REMARK CAVERDOCK CONSTRAINTS:       0.1      0.0      0.0      0.0
REMARK CAVERDOCK TUNNEL: 30     31.1      1.9    31.10
REMARK  5 active torsions:
REMARK  status: ('A' for Active; 'I' for Inactive)
REMARK    1  A    between atoms: C23_19  and  O25_20 
REMARK    2  A    between atoms: C29_24  and  O30_25 
REMARK    3  A    between atoms: C29_24  and  C31_26 
REMARK    4  A    between atoms: C31_26  and  S33_28 
REMARK    5  A    between atoms: S33_28  and  C34_29 
ROOT
ATOM      1  C1  ZIN A   1      33.223   1.145  31.020  0.00  0.00     0.013 C 
ATOM      2  C2  ZIN A   1      33.473   2.425  30.219  0.00  0.00     0.025 C 
ATOM      3  C4  ZIN A   1      34.942   2.459  29.716  0.00  0.00     0.013 C 
ATOM      4  C5  ZIN A   1      35.654   3.287  30.791  0.00  0.00     0.005 C 
ATOM      5  C7  ZIN A   1      36.957   3.941  30.367  0.00  0.00     0.037 C 
ATOM      6  C9  ZIN A   1      37.983   2.865  30.002  0.00  0.00     0.050 C 
ATOM      7  C10 ZIN A   1      39.282   3.529  29.537  0.00  0.00     0.201 C 
ATOM      8  F12 ZIN A   1      40.259   2.551  29.315  0.00  0.00    -0.245 F 
ATOM      9  C13 ZIN A   1      39.745   4.478  30.626  0.00  0.00    -0.027 A 
ATOM     10  C14 ZIN A   1      40.990   4.390  31.071  0.00  0.00     0.061 A 
ATOM     11  C15 ZIN A   1      41.469   5.278  32.141  0.00  0.00     0.172 A 
ATOM     12  O16 ZIN A   1      42.622   5.226  32.525  0.00  0.00    -0.289 OA
ATOM     13  C17 ZIN A   1      40.519   6.233  32.736  0.00  0.00     0.052 A 
ATOM     14  C18 ZIN A   1      39.282   6.310  32.273  0.00  0.00    -0.006 A 
ATOM     15  C19 ZIN A   1      38.760   5.481  31.150  0.00  0.00     0.039 A 
ATOM     16  C20 ZIN A   1      38.397   6.424  30.001  0.00  0.00     0.028 C 
ATOM     17  C21 ZIN A   1      37.460   4.778  31.552  0.00  0.00     0.147 C 
ATOM     18  F22 ZIN A   1      37.715   3.919  32.626  0.00  0.00    -0.238 F 
ATOM     19  C23 ZIN A   1      36.441   5.822  32.001  0.00  0.00     0.160 C 
ATOM     20  C26 ZIN A   1      35.071   5.187  32.296  0.00  0.00     0.048 C 
ATOM     21  C27 ZIN A   1      34.620   4.415  31.056  0.00  0.00     0.002 C 
ATOM     22  C28 ZIN A   1      34.638   5.337  29.836  0.00  0.00     0.019 C 
ATOM     23  C29 ZIN A   1      33.293   3.664  31.131  0.00  0.00     0.139 C 
ENDROOT
BRANCH  23  24
ATOM     24  O30 ZIN A   1      33.011   3.292  32.480  0.00  0.00    -0.380 OA
ATOM     25  H55 ZIN A   1      32.792   4.037  33.057  0.00  0.00     0.211 HD
ENDBRANCH  23  24
BRANCH  23  26
ATOM     26  C31 ZIN A   1      32.179   4.517  30.578  0.00  0.00     0.223 C 
ATOM     27  O32 ZIN A   1      32.175   5.713  30.778  0.00  0.00    -0.282 OA
BRANCH  26  28
ATOM     28  S33 ZIN A   1      30.921   3.796  29.670  0.00  0.00    -0.058 SA
BRANCH  28  29
ATOM     29  C34 ZIN A   1      29.653   3.648  30.953  0.00  0.00     0.304 C 
ATOM     30  F35 ZIN A   1      28.388   3.818  30.381  0.00  0.00    -0.244 F 
ENDBRANCH  28  29
ENDBRANCH  26  28
ENDBRANCH  23  26
BRANCH  19  31
ATOM     31  O25 ZIN A   1      36.288   6.799  30.970  0.00  0.00    -0.392 OA
ATOM     32  H49 ZIN A   1      35.800   6.482  30.197  0.00  0.00     0.210 HD
ENDBRANCH  19  31
TORSDOF 5
ENDMDL
MODEL 32
REMARK CAVERDOCK RESULT:      31.0      0.000      0.000
REMARK CAVERDOCK CONSTRAINTS:       0.0      0.0      0.0      0.0
REMARK CAVERDOCK TUNNEL: 31     31.0      1.9     32.4
REMARK  5 active torsions:
REMARK  status: ('A' for Active; 'I' for Inactive)
REMARK    1  A    between atoms: C23_19  and  O25_20 
REMARK    2  A    between atoms: C29_24  and  O30_25 
REMARK    3  A    between atoms: C29_24  and  C31_26 
REMARK    4  A    between atoms: C31_26  and  S33_28 
REMARK    5  A    between atoms: S33_28  and  C34_29 
ROOT
ATOM      1  C1  ZIN A   1      41.046   4.064  28.559  0.00  0.00     0.013 C 
ATOM      2  C2  ZIN A   1      40.613   4.125  30.025  0.00  0.00     0.025 C 
ATOM      3  C4  ZIN A   1      39.410   3.172  30.265  0.00  0.00     0.013 C 
ATOM      4  C5  ZIN A   1      38.202   4.104  30.127  0.00  0.00     0.005 C 
ATOM      5  C7  ZIN A   1      36.922   3.632  30.794  0.00  0.00     0.037 C 
ATOM      6  C9  ZIN A   1      36.449   2.330  30.143  0.00  0.00     0.050 C 
ATOM      7  C10 ZIN A   1      35.180   1.834  30.843  0.00  0.00     0.201 C 
ATOM      8  F12 ZIN A   1      34.680   0.710  30.177  0.00  0.00    -0.245 F 
ATOM      9  C13 ZIN A   1      34.154   2.951  30.807  0.00  0.00    -0.027 A 
ATOM     10  C14 ZIN A   1      32.937   2.691  30.352  0.00  0.00     0.061 A 
ATOM     11  C15 ZIN A   1      31.920   3.753  30.280  0.00  0.00     0.172 A 
ATOM     12  O16 ZIN A   1      30.791   3.509  29.899  0.00  0.00    -0.289 OA
ATOM     13  C17 ZIN A   1      32.302   5.117  30.684  0.00  0.00     0.052 A 
ATOM     14  C18 ZIN A   1      33.521   5.353  31.142  0.00  0.00    -0.006 A 
ATOM     15  C19 ZIN A   1      34.571   4.307  31.296  0.00  0.00     0.039 A 
ATOM     16  C20 ZIN A   1      34.898   4.186  32.785  0.00  0.00     0.028 C 
ATOM     17  C21 ZIN A   1      35.870   4.735  30.607  0.00  0.00     0.147 C 
ATOM     18  F22 ZIN A   1      35.633   4.896  29.238  0.00  0.00    -0.238 F 
ATOM     19  C23 ZIN A   1      36.325   6.075  31.178  0.00  0.00     0.160 C 
ATOM     20  C26 ZIN A   1      37.693   6.496  30.616  0.00  0.00     0.048 C 
ATOM     21  C27 ZIN A   1      38.692   5.369  30.883  0.00  0.00     0.002 C 
ATOM     22  C28 ZIN A   1      38.701   5.026  32.374  0.00  0.00     0.019 C 
ATOM     23  C29 ZIN A   1      40.119   5.551  30.374  0.00  0.00     0.139 C 
ENDROOT
BRANCH  23  24
ATOM     24  O30 ZIN A   1      40.133   6.410  29.233  0.00  0.00    -0.380 OA
ATOM     25  H55 ZIN A   1      39.393   7.031  29.199  0.00  0.00     0.211 HD
ENDBRANCH  23  24
BRANCH  23  26
ATOM     26  C31 ZIN A   1      40.994   6.115  31.465  0.00  0.00     0.223 C 
ATOM     27  O32 ZIN A   1      40.927   7.292  31.749  0.00  0.00    -0.282 OA
BRANCH  26  28
ATOM     28  S33 ZIN A   1      42.083   5.093  32.302  0.00  0.00    -0.058 SA
BRANCH  28  29
ATOM     29  C34 ZIN A   1      43.512   6.197  32.431  0.00  0.00     0.304 C 
ATOM     30  F35 ZIN A   1      44.520   5.757  31.568  0.00  0.00    -0.244 F 
ENDBRANCH  28  29
ENDBRANCH  26  28
ENDBRANCH  23  26
BRANCH  19  31
ATOM     31  O25 ZIN A   1      36.419   5.969  32.600  0.00  0.00    -0.392 OA
ATOM     32  H49 ZIN A   1      36.650   5.083  32.914  0.00  0.00     0.210 HD
ENDBRANCH  19  31
TORSDOF 5
ENDMDL
MODEL 33
REMARK CAVERDOCK RESULT:      30.0      0.000      0.000
REMARK CAVERDOCK CONSTRAINTS:       0.0      0.0      0.0      0.0
REMARK CAVERDOCK TUNNEL: 32     30.0      2.0     33.6
REMARK  5 active torsions:
REMARK  status: ('A' for Active; 'I' for Inactive)
REMARK    1  A    between atoms: C23_19  and  O25_20 
REMARK    2  A    between atoms: C29_24  and  O30_25 
REMARK    3  A    between atoms: C29_24  and  C31_26 
REMARK    4  A    between atoms: C31_26  and  S33_28 
REMARK    5  A    between atoms: S33_28  and  C34_29 
ROOT
ATOM      1  C1  ZIN A   1      41.028   3.950  28.835  0.00  0.00     0.013 C 
ATOM      2  C2  ZIN A   1      40.533   3.972  30.282  0.00  0.00     0.025 C 
ATOM      3  C4  ZIN A   1      39.284   3.060  30.432  0.00  0.00     0.013 C 
ATOM      4  C5  ZIN A   1      38.120   4.043  30.278  0.00  0.00     0.005 C 
ATOM      5  C7  ZIN A   1      36.795   3.597  30.870  0.00  0.00     0.037 C 
ATOM      6  C9  ZIN A   1      36.302   2.340  30.148  0.00  0.00     0.050 C 
ATOM      7  C10 ZIN A   1      34.986   1.869  30.772  0.00  0.00     0.201 C 
ATOM      8  F12 ZIN A   1      34.474   0.791  30.041  0.00  0.00    -0.245 F 
ATOM      9  C13 ZIN A   1      34.005   3.026  30.736  0.00  0.00    -0.027 A 
ATOM     10  C14 ZIN A   1      32.801   2.832  30.218  0.00  0.00     0.061 A 
ATOM     11  C15 ZIN A   1      31.830   3.934  30.145  0.00  0.00     0.172 A 
ATOM     12  O16 ZIN A   1      30.710   3.750  29.706  0.00  0.00    -0.289 OA
ATOM     13  C17 ZIN A   1      32.244   5.266  30.618  0.00  0.00     0.052 A 
ATOM     14  C18 ZIN A   1      33.449   5.436  31.138  0.00  0.00    -0.006 A 
ATOM     15  C19 ZIN A   1      34.451   4.344  31.295  0.00  0.00     0.039 A 
ATOM     16  C20 ZIN A   1      34.706   4.155  32.792  0.00  0.00     0.028 C 
ATOM     17  C21 ZIN A   1      35.794   4.747  30.681  0.00  0.00     0.147 C 
ATOM     18  F22 ZIN A   1      35.625   4.969  29.310  0.00  0.00    -0.238 F 
ATOM     19  C23 ZIN A   1      36.274   6.045  31.324  0.00  0.00     0.160 C 
ATOM     20  C26 ZIN A   1      37.681   6.433  30.839  0.00  0.00     0.048 C 
ATOM     21  C27 ZIN A   1      38.623   5.258  31.104  0.00  0.00     0.002 C 
ATOM     22  C28 ZIN A   1      38.552   4.859  32.579  0.00  0.00     0.019 C 
ATOM     23  C29 ZIN A   1      40.078   5.403  30.665  0.00  0.00     0.139 C 
ENDROOT
BRANCH  23  24
ATOM     24  O30 ZIN A   1      40.175   6.303  29.561  0.00  0.00    -0.380 OA
ATOM     25  H55 ZIN A   1      40.382   7.214  29.812  0.00  0.00     0.211 HD
ENDBRANCH  23  24
BRANCH  23  26
ATOM     26  C31 ZIN A   1      40.924   5.890  31.815  0.00  0.00     0.223 C 
ATOM     27  O32 ZIN A   1      40.991   7.077  32.057  0.00  0.00    -0.282 OA
BRANCH  26  28
ATOM     28  S33 ZIN A   1      41.789   4.768  32.775  0.00  0.00    -0.058 SA
BRANCH  28  29
ATOM     29  C34 ZIN A   1      43.395   5.598  32.855  0.00  0.00     0.304 C 
ATOM     30  F35 ZIN A   1      44.141   5.283  31.715  0.00  0.00    -0.244 F 
ENDBRANCH  28  29
ENDBRANCH  26  28
ENDBRANCH  23  26
BRANCH  19  31
ATOM     31  O25 ZIN A   1      36.300   5.882  32.743  0.00  0.00    -0.392 OA
ATOM     32  H49 ZIN A   1      35.880   6.604  33.230  0.00  0.00     0.210 HD
ENDBRANCH  19  31
TORSDOF 5
ENDMDL
MODEL 34
REMARK CAVERDOCK RESULT:      28.6      0.000      0.000
REMARK CAVERDOCK CONSTRAINTS:       0.0      0.0      0.0      0.0
REMARK CAVERDOCK TUNNEL: 33     28.6      2.0     34.5
REMARK  5 active torsions:
REMARK  status: ('A' for Active; 'I' for Inactive)
REMARK    1  A    between atoms: C23_19  and  O25_20 
REMARK    2  A    between atoms: C29_24  and  O30_25 
REMARK    3  A    between atoms: C29_24  and  C31_26 
REMARK    4  A    between atoms: C31_26  and  S33_28 
REMARK    5  A    between atoms: S33_28  and  C34_29 
ROOT
ATOM      1  C1  ZIN A   1      40.724   4.102  28.629  0.00  0.00     0.013 C 
ATOM      2  C2  ZIN A   1      40.277   4.109  30.092  0.00  0.00     0.025 C 
ATOM      3  C4  ZIN A   1      39.082   3.136  30.289  0.00  0.00     0.013 C 
ATOM      4  C5  ZIN A   1      37.865   4.059  30.170  0.00  0.00     0.005 C 
ATOM      5  C7  ZIN A   1      36.585   3.551  30.809  0.00  0.00     0.037 C 
ATOM      6  C9  ZIN A   1      36.132   2.266  30.111  0.00  0.00     0.050 C 
ATOM      7  C10 ZIN A   1      34.863   1.734  30.783  0.00  0.00     0.201 C 
ATOM      8  F12 ZIN A   1      34.382   0.627  30.075  0.00  0.00    -0.245 F 
ATOM      9  C13 ZIN A   1      33.824   2.840  30.773  0.00  0.00    -0.027 A 
ATOM     10  C14 ZIN A   1      32.614   2.582  30.298  0.00  0.00     0.061 A 
ATOM     11  C15 ZIN A   1      31.587   3.634  30.252  0.00  0.00     0.172 A 
ATOM     12  O16 ZIN A   1      30.464   3.391  29.852  0.00  0.00    -0.289 OA
ATOM     13  C17 ZIN A   1      31.950   4.988  30.703  0.00  0.00     0.052 A 
ATOM     14  C18 ZIN A   1      33.162   5.223  31.181  0.00  0.00    -0.006 A 
ATOM     15  C19 ZIN A   1      34.222   4.183  31.310  0.00  0.00     0.039 A 
ATOM     16  C20 ZIN A   1      34.537   4.018  32.798  0.00  0.00     0.028 C 
ATOM     17  C21 ZIN A   1      35.522   4.649  30.648  0.00  0.00     0.147 C 
ATOM     18  F22 ZIN A   1      35.296   4.851  29.283  0.00  0.00    -0.238 F 
ATOM     19  C23 ZIN A   1      35.957   5.974  31.267  0.00  0.00     0.160 C 
ATOM     20  C26 ZIN A   1      37.325   6.428  30.732  0.00  0.00     0.048 C 
ATOM     21  C27 ZIN A   1      38.334   5.304  30.972  0.00  0.00     0.002 C 
ATOM     22  C28 ZIN A   1      38.333   4.913  32.450  0.00  0.00     0.019 C 
ATOM     23  C29 ZIN A   1      39.764   5.518  30.483  0.00  0.00     0.139 C 
ENDROOT
BRANCH  23  24
ATOM     24  O30 ZIN A   1      39.778   6.413  29.370  0.00  0.00    -0.380 OA
ATOM     25  H55 ZIN A   1      39.831   7.347  29.617  0.00  0.00     0.211 HD
ENDBRANCH  23  24
BRANCH  23  26
ATOM     26  C31 ZIN A   1      40.623   6.055  31.599  0.00  0.00     0.223 C 
ATOM     27  O32 ZIN A   1      40.844   7.245  31.675  0.00  0.00    -0.282 OA
BRANCH  26  28
ATOM     28  S33 ZIN A   1      41.284   4.985  32.760  0.00  0.00    -0.058 SA
BRANCH  28  29
ATOM     29  C34 ZIN A   1      42.989   5.590  32.808  0.00  0.00     0.304 C 
ATOM     30  F35 ZIN A   1      43.243   6.175  34.053  0.00  0.00    -0.244 F 
ENDBRANCH  28  29
ENDBRANCH  26  28
ENDBRANCH  23  26
BRANCH  19  31
ATOM     31  O25 ZIN A   1      36.039   5.822  32.685  0.00  0.00    -0.392 OA
ATOM     32  H49 ZIN A   1      35.290   5.349  33.074  0.00  0.00     0.210 HD
ENDBRANCH  19  31
TORSDOF 5
ENDMDL
MODEL 35
REMARK CAVERDOCK RESULT:      28.4      0.000      0.000
REMARK CAVERDOCK CONSTRAINTS:       0.1      0.0      0.0      0.0
REMARK CAVERDOCK TUNNEL: 34     28.4      2.0     35.3
REMARK  5 active torsions:
REMARK  status: ('A' for Active; 'I' for Inactive)
REMARK    1  A    between atoms: C23_19  and  O25_20 
REMARK    2  A    between atoms: C29_24  and  O30_25 
REMARK    3  A    between atoms: C29_24  and  C31_26 
REMARK    4  A    between atoms: C31_26  and  S33_28 
REMARK    5  A    between atoms: S33_28  and  C34_29 
ROOT
ATOM      1  C1  ZIN A   1      40.749   3.797  28.889  0.00  0.00     0.013 C 
ATOM      2  C2  ZIN A   1      40.223   3.921  30.321  0.00  0.00     0.025 C 
ATOM      3  C4  ZIN A   1      38.985   3.003  30.515  0.00  0.00     0.013 C 
ATOM      4  C5  ZIN A   1      37.810   3.954  30.264  0.00  0.00     0.005 C 
ATOM      5  C7  ZIN A   1      36.479   3.533  30.862  0.00  0.00     0.037 C 
ATOM      6  C9  ZIN A   1      36.020   2.218  30.228  0.00  0.00     0.050 C 
ATOM      7  C10 ZIN A   1      34.698   1.775  30.861  0.00  0.00     0.201 C 
ATOM      8  F12 ZIN A   1      34.216   0.637  30.204  0.00  0.00    -0.245 F 
ATOM      9  C13 ZIN A   1      33.701   2.910  30.717  0.00  0.00    -0.027 A 
ATOM     10  C14 ZIN A   1      32.511   2.659  30.192  0.00  0.00     0.061 A 
ATOM     11  C15 ZIN A   1      31.526   3.738  30.017  0.00  0.00     0.172 A 
ATOM     12  O16 ZIN A   1      30.418   3.503  29.571  0.00  0.00    -0.289 OA
ATOM     13  C17 ZIN A   1      31.912   5.107  30.395  0.00  0.00     0.052 A 
ATOM     14  C18 ZIN A   1      33.103   5.335  30.924  0.00  0.00    -0.006 A 
ATOM     15  C19 ZIN A   1      34.117   4.274  31.183  0.00  0.00     0.039 A 
ATOM     16  C20 ZIN A   1      34.344   4.203  32.695  0.00  0.00     0.028 C 
ATOM     17  C21 ZIN A   1      35.467   4.650  30.567  0.00  0.00     0.147 C 
ATOM     18  F22 ZIN A   1      35.323   4.765  29.180  0.00  0.00    -0.238 F 
ATOM     19  C23 ZIN A   1      35.915   6.001  31.118  0.00  0.00     0.160 C 
ATOM     20  C26 ZIN A   1      37.326   6.372  30.633  0.00  0.00     0.048 C 
ATOM     21  C27 ZIN A   1      38.279   5.235  31.005  0.00  0.00     0.002 C 
ATOM     22  C28 ZIN A   1      38.183   4.949  32.504  0.00  0.00     0.019 C 
ATOM     23  C29 ZIN A   1      39.740   5.369  30.585  0.00  0.00     0.139 C 
ENDROOT
BRANCH  23  24
ATOM     24  O30 ZIN A   1      39.848   6.184  29.417  0.00  0.00    -0.380 OA
ATOM     25  H55 ZIN A   1      39.070   6.733  29.246  0.00  0.00     0.211 HD
ENDBRANCH  23  24
BRANCH  23  26
ATOM     26  C31 ZIN A   1      40.555   5.955  31.710  0.00  0.00     0.223 C 
ATOM     27  O32 ZIN A   1      40.743   7.152  31.763  0.00  0.00    -0.282 OA
BRANCH  26  28
ATOM     28  S33 ZIN A   1      41.216   4.931  32.911  0.00  0.00    -0.058 SA
BRANCH  28  29
ATOM     29  C34 ZIN A   1      42.779   5.786  33.229  0.00  0.00     0.304 C 
ATOM     30  F35 ZIN A   1      43.796   5.194  32.473  0.00  0.00    -0.244 F 
ENDBRANCH  28  29
ENDBRANCH  26  28
ENDBRANCH  23  26
BRANCH  19  31
ATOM     31  O25 ZIN A   1      35.914   5.945  32.546  0.00  0.00    -0.392 OA
ATOM     32  H49 ZIN A   1      35.031   5.891  32.937  0.00  0.00     0.210 HD
ENDBRANCH  19  31
TORSDOF 5
ENDMDL
MODEL 36
REMARK CAVERDOCK RESULT:      27.6      0.000      0.000
REMARK CAVERDOCK CONSTRAINTS:       0.0      0.0      0.0      0.0
REMARK CAVERDOCK TUNNEL: 35     27.6      2.0     36.3
REMARK  5 active torsions:
REMARK  status: ('A' for Active; 'I' for Inactive)
REMARK    1  A    between atoms: C23_19  and  O25_20 
REMARK    2  A    between atoms: C29_24  and  O30_25 
REMARK    3  A    between atoms: C29_24  and  C31_26 
REMARK    4  A    between atoms: C31_26  and  S33_28 
REMARK    5  A    between atoms: S33_28  and  C34_29 
ROOT
ATOM      1  C1  ZIN A   1      32.426   1.119  31.155  0.00  0.00     0.013 C 
ATOM      2  C2  ZIN A   1      32.801   2.232  30.175  0.00  0.00     0.025 C 
ATOM      3  C4  ZIN A   1      34.310   2.142  29.818  0.00  0.00     0.013 C 
ATOM      4  C5  ZIN A   1      34.953   3.127  30.799  0.00  0.00     0.005 C 
ATOM      5  C7  ZIN A   1      36.316   3.665  30.398  0.00  0.00     0.037 C 
ATOM      6  C9  ZIN A   1      37.325   2.517  30.326  0.00  0.00     0.050 C 
ATOM      7  C10 ZIN A   1      38.688   3.057  29.882  0.00  0.00     0.201 C 
ATOM      8  F12 ZIN A   1      39.640   2.032  29.929  0.00  0.00    -0.245 F 
ATOM      9  C13 ZIN A   1      39.087   4.171  30.832  0.00  0.00    -0.027 A 
ATOM     10  C14 ZIN A   1      40.282   4.131  31.404  0.00  0.00     0.061 A 
ATOM     11  C15 ZIN A   1      40.697   5.181  32.348  0.00  0.00     0.172 A 
ATOM     12  O16 ZIN A   1      41.807   5.169  32.845  0.00  0.00    -0.289 OA
ATOM     13  C17 ZIN A   1      39.736   6.249  32.674  0.00  0.00     0.052 A 
ATOM     14  C18 ZIN A   1      38.551   6.273  32.086  0.00  0.00    -0.006 A 
ATOM     15  C19 ZIN A   1      38.100   5.274  31.077  0.00  0.00     0.039 A 
ATOM     16  C20 ZIN A   1      37.884   6.009  29.753  0.00  0.00     0.028 C 
ATOM     17  C21 ZIN A   1      36.741   4.685  31.465  0.00  0.00     0.147 C 
ATOM     18  F22 ZIN A   1      36.861   4.021  32.691  0.00  0.00    -0.238 F 
ATOM     19  C23 ZIN A   1      35.729   5.815  31.626  0.00  0.00     0.160 C 
ATOM     20  C26 ZIN A   1      34.313   5.276  31.891  0.00  0.00     0.048 C 
ATOM     21  C27 ZIN A   1      33.947   4.309  30.764  0.00  0.00     0.002 C 
ATOM     22  C28 ZIN A   1      34.115   5.003  29.411  0.00  0.00     0.019 C 
ATOM     23  C29 ZIN A   1      32.589   3.616  30.838  0.00  0.00     0.139 C 
ENDROOT
BRANCH  23  24
ATOM     24  O30 ZIN A   1      32.169   3.493  32.197  0.00  0.00    -0.380 OA
ATOM     25  H55 ZIN A   1      32.877   3.246  32.807  0.00  0.00     0.211 HD
ENDBRANCH  23  24
BRANCH  23  26
ATOM     26  C31 ZIN A   1      31.566   4.386  30.040  0.00  0.00     0.223 C 
ATOM     27  O32 ZIN A   1      31.653   5.592  29.947  0.00  0.00    -0.282 OA
BRANCH  26  28
ATOM     28  S33 ZIN A   1      30.284   3.556  29.268  0.00  0.00    -0.058 SA
BRANCH  28  29
ATOM     29  C34 ZIN A   1      29.347   3.010  30.717  0.00  0.00     0.304 C 
ATOM     30  F35 ZIN A   1      28.384   3.972  31.041  0.00  0.00    -0.244 F 
ENDBRANCH  28  29
ENDBRANCH  26  28
ENDBRANCH  23  26
BRANCH  19  31
ATOM     31  O25 ZIN A   1      35.712   6.600  30.432  0.00  0.00    -0.392 OA
ATOM     32  H49 ZIN A   1      35.023   7.278  30.417  0.00  0.00     0.210 HD
ENDBRANCH  19  31
TORSDOF 5
ENDMDL
MODEL 37
REMARK CAVERDOCK RESULT:      26.8      0.000      0.000
REMARK CAVERDOCK CONSTRAINTS:       0.1      0.0      0.0      0.0
REMARK CAVERDOCK TUNNEL: 36     26.8      2.0     37.1
REMARK  5 active torsions:
REMARK  status: ('A' for Active; 'I' for Inactive)
REMARK    1  A    between atoms: C23_19  and  O25_20 
REMARK    2  A    between atoms: C29_24  and  O30_25 
REMARK    3  A    between atoms: C29_24  and  C31_26 
REMARK    4  A    between atoms: C31_26  and  S33_28 
REMARK    5  A    between atoms: S33_28  and  C34_29 
ROOT
ATOM      1  C1  ZIN A   1      32.268   0.976  31.325  0.00  0.00     0.013 C 
ATOM      2  C2  ZIN A   1      32.580   2.103  30.338  0.00  0.00     0.025 C 
ATOM      3  C4  ZIN A   1      34.074   2.043  29.916  0.00  0.00     0.013 C 
ATOM      4  C5  ZIN A   1      34.741   3.034  30.876  0.00  0.00     0.005 C 
ATOM      5  C7  ZIN A   1      36.074   3.600  30.420  0.00  0.00     0.037 C 
ATOM      6  C9  ZIN A   1      37.101   2.471  30.297  0.00  0.00     0.050 C 
ATOM      7  C10 ZIN A   1      38.433   3.039  29.799  0.00  0.00     0.201 C 
ATOM      8  F12 ZIN A   1      39.405   2.032  29.797  0.00  0.00    -0.245 F 
ATOM      9  C13 ZIN A   1      38.852   4.154  30.739  0.00  0.00    -0.027 A 
ATOM     10  C14 ZIN A   1      40.071   4.133  31.259  0.00  0.00     0.061 A 
ATOM     11  C15 ZIN A   1      40.506   5.185  32.191  0.00  0.00     0.172 A 
ATOM     12  O16 ZIN A   1      41.637   5.190  32.640  0.00  0.00    -0.289 OA
ATOM     13  C17 ZIN A   1      39.542   6.233  32.566  0.00  0.00     0.052 A 
ATOM     14  C18 ZIN A   1      38.332   6.239  32.029  0.00  0.00    -0.006 A 
ATOM     15  C19 ZIN A   1      37.857   5.237  31.034  0.00  0.00     0.039 A 
ATOM     16  C20 ZIN A   1      37.570   5.977  29.725  0.00  0.00     0.028 C 
ATOM     17  C21 ZIN A   1      36.527   4.620  31.476  0.00  0.00     0.147 C 
ATOM     18  F22 ZIN A   1      36.711   3.951  32.690  0.00  0.00    -0.238 F 
ATOM     19  C23 ZIN A   1      35.502   5.730  31.688  0.00  0.00     0.160 C 
ATOM     20  C26 ZIN A   1      34.109   5.163  32.009  0.00  0.00     0.048 C 
ATOM     21  C27 ZIN A   1      33.712   4.197  30.892  0.00  0.00     0.002 C 
ATOM     22  C28 ZIN A   1      33.809   4.902  29.538  0.00  0.00     0.019 C 
ATOM     23  C29 ZIN A   1      32.372   3.478  31.019  0.00  0.00     0.139 C 
ENDROOT
BRANCH  23  24
ATOM     24  O30 ZIN A   1      32.012   3.339  32.394  0.00  0.00    -0.380 OA
ATOM     25  H55 ZIN A   1      32.764   3.365  33.002  0.00  0.00     0.211 HD
ENDBRANCH  23  24
BRANCH  23  26
ATOM     26  C31 ZIN A   1      31.302   4.233  30.272  0.00  0.00     0.223 C 
ATOM     27  O32 ZIN A   1      31.273   5.445  30.314  0.00  0.00    -0.282 OA
BRANCH  26  28
ATOM     28  S33 ZIN A   1      30.127   3.380  29.366  0.00  0.00    -0.058 SA
BRANCH  28  29
ATOM     29  C34 ZIN A   1      28.842   3.183  30.625  0.00  0.00     0.304 C 
ATOM     30  F35 ZIN A   1      28.548   4.428  31.191  0.00  0.00    -0.244 F 
ENDBRANCH  28  29
ENDBRANCH  26  28
ENDBRANCH  23  26
BRANCH  19  31
ATOM     31  O25 ZIN A   1      35.419   6.522  30.501  0.00  0.00    -0.392 OA
ATOM     32  H49 ZIN A   1      35.598   6.031  29.687  0.00  0.00     0.210 HD
ENDBRANCH  19  31
TORSDOF 5
ENDMDL
MODEL 38
REMARK CAVERDOCK RESULT:      25.8      0.000      0.000
REMARK CAVERDOCK CONSTRAINTS:       0.2      0.0      0.0      0.0
REMARK CAVERDOCK TUNNEL: 37     25.8      2.0     38.7
REMARK  5 active torsions:
REMARK  status: ('A' for Active; 'I' for Inactive)
REMARK    1  A    between atoms: C23_19  and  O25_20 
REMARK    2  A    between atoms: C29_24  and  O30_25 
REMARK    3  A    between atoms: C29_24  and  C31_26 
REMARK    4  A    between atoms: C31_26  and  S33_28 
REMARK    5  A    between atoms: S33_28  and  C34_29 
ROOT
ATOM      1  C1  ZIN A   1      32.035   0.937  31.003  0.00  0.00     0.013 C 
ATOM      2  C2  ZIN A   1      32.352   2.141  30.112  0.00  0.00     0.025 C 
ATOM      3  C4  ZIN A   1      33.845   2.109  29.685  0.00  0.00     0.013 C 
ATOM      4  C5  ZIN A   1      34.518   3.013  30.723  0.00  0.00     0.005 C 
ATOM      5  C7  ZIN A   1      35.854   3.609  30.314  0.00  0.00     0.037 C 
ATOM      6  C9  ZIN A   1      36.875   2.490  30.096  0.00  0.00     0.050 C 
ATOM      7  C10 ZIN A   1      38.209   3.091  29.645  0.00  0.00     0.201 C 
ATOM      8  F12 ZIN A   1      39.176   2.083  29.559  0.00  0.00    -0.245 F 
ATOM      9  C13 ZIN A   1      38.635   4.122  30.674  0.00  0.00    -0.027 A 
ATOM     10  C14 ZIN A   1      39.854   4.052  31.189  0.00  0.00     0.061 A 
ATOM     11  C15 ZIN A   1      40.295   5.020  32.205  0.00  0.00     0.172 A 
ATOM     12  O16 ZIN A   1      41.426   4.983  32.651  0.00  0.00    -0.289 OA
ATOM     13  C17 ZIN A   1      39.336   6.038  32.667  0.00  0.00     0.052 A 
ATOM     14  C18 ZIN A   1      38.125   6.094  32.135  0.00  0.00    -0.006 A 
ATOM     15  C19 ZIN A   1      37.644   5.181  31.059  0.00  0.00     0.039 A 
ATOM     16  C20 ZIN A   1      37.360   6.028  29.818  0.00  0.00     0.028 C 
ATOM     17  C21 ZIN A   1      36.312   4.536  31.450  0.00  0.00     0.147 C 
ATOM     18  F22 ZIN A   1      36.494   3.767  32.605  0.00  0.00    -0.238 F 
ATOM     19  C23 ZIN A   1      35.293   5.630  31.755  0.00  0.00     0.160 C 
ATOM     20  C26 ZIN A   1      33.897   5.044  32.030  0.00  0.00     0.048 C 
ATOM     21  C27 ZIN A   1      33.495   4.176  30.837  0.00  0.00     0.002 C 
ATOM     22  C28 ZIN A   1      33.594   4.991  29.546  0.00  0.00     0.019 C 
ATOM     23  C29 ZIN A   1      32.151   3.456  30.905  0.00  0.00     0.139 C 
ENDROOT
BRANCH  23  24
ATOM     24  O30 ZIN A   1      31.792   3.204  32.265  0.00  0.00    -0.380 OA
ATOM     25  H55 ZIN A   1      30.888   3.465  32.488  0.00  0.00     0.211 HD
ENDBRANCH  23  24
BRANCH  23  26
ATOM     26  C31 ZIN A   1      31.084   4.276  30.225  0.00  0.00     0.223 C 
ATOM     27  O32 ZIN A   1      31.001   5.466  30.445  0.00  0.00    -0.282 OA
BRANCH  26  28
ATOM     28  S33 ZIN A   1      29.990   3.526  29.144  0.00  0.00    -0.058 SA
BRANCH  28  29
ATOM     29  C34 ZIN A   1      28.708   3.001  30.308  0.00  0.00     0.304 C 
ATOM     30  F35 ZIN A   1      28.279   4.101  31.058  0.00  0.00    -0.244 F 
ENDBRANCH  28  29
ENDBRANCH  26  28
ENDBRANCH  23  26
BRANCH  19  31
ATOM     31  O25 ZIN A   1      35.212   6.518  30.639  0.00  0.00    -0.392 OA
ATOM     32  H49 ZIN A   1      36.072   6.816  30.311  0.00  0.00     0.210 HD
ENDBRANCH  19  31
TORSDOF 5
ENDMDL
MODEL 39
REMARK CAVERDOCK RESULT:      24.9      0.000      0.000
REMARK CAVERDOCK CONSTRAINTS:       0.5      0.0      0.0      0.0
REMARK CAVERDOCK TUNNEL: 38     24.9      2.1     39.2
REMARK  5 active torsions:
REMARK  status: ('A' for Active; 'I' for Inactive)
REMARK    1  A    between atoms: C23_19  and  O25_20 
REMARK    2  A    between atoms: C29_24  and  O30_25 
REMARK    3  A    between atoms: C29_24  and  C31_26 
REMARK    4  A    between atoms: C31_26  and  S33_28 
REMARK    5  A    between atoms: S33_28  and  C34_29 
ROOT
ATOM      1  C1  ZIN A   1      31.817   0.831  31.215  0.00  0.00     0.013 C 
ATOM      2  C2  ZIN A   1      32.117   1.974  30.243  0.00  0.00     0.025 C 
ATOM      3  C4  ZIN A   1      33.611   1.934  29.818  0.00  0.00     0.013 C 
ATOM      4  C5  ZIN A   1      34.270   2.918  30.790  0.00  0.00     0.005 C 
ATOM      5  C7  ZIN A   1      35.598   3.502  30.340  0.00  0.00     0.037 C 
ATOM      6  C9  ZIN A   1      36.635   2.385  30.199  0.00  0.00     0.050 C 
ATOM      7  C10 ZIN A   1      37.961   2.972  29.707  0.00  0.00     0.201 C 
ATOM      8  F12 ZIN A   1      38.942   1.974  29.690  0.00  0.00    -0.245 F 
ATOM      9  C13 ZIN A   1      38.371   4.078  30.662  0.00  0.00    -0.027 A 
ATOM     10  C14 ZIN A   1      39.591   4.061  31.179  0.00  0.00     0.061 A 
ATOM     11  C15 ZIN A   1      40.018   5.104  32.125  0.00  0.00     0.172 A 
ATOM     12  O16 ZIN A   1      41.150   5.113  32.573  0.00  0.00    -0.289 OA
ATOM     13  C17 ZIN A   1      39.045   6.137  32.517  0.00  0.00     0.052 A 
ATOM     14  C18 ZIN A   1      37.834   6.139  31.982  0.00  0.00    -0.006 A 
ATOM     15  C19 ZIN A   1      37.366   5.147  30.973  0.00  0.00     0.039 A 
ATOM     16  C20 ZIN A   1      37.070   5.902  29.676  0.00  0.00     0.028 C 
ATOM     17  C21 ZIN A   1      36.043   4.512  31.409  0.00  0.00     0.147 C 
ATOM     18  F22 ZIN A   1      36.236   3.828  32.614  0.00  0.00    -0.238 F 
ATOM     19  C23 ZIN A   1      35.008   5.610  31.638  0.00  0.00     0.160 C 
ATOM     20  C26 ZIN A   1      33.621   5.025  31.954  0.00  0.00     0.048 C 
ATOM     21  C27 ZIN A   1      33.231   4.071  30.824  0.00  0.00     0.002 C 
ATOM     22  C28 ZIN A   1      33.319   4.796  29.480  0.00  0.00     0.019 C 
ATOM     23  C29 ZIN A   1      31.898   3.338  30.943  0.00  0.00     0.139 C 
ENDROOT
BRANCH  23  24
ATOM     24  O30 ZIN A   1      31.542   3.176  32.317  0.00  0.00    -0.380 OA
ATOM     25  H55 ZIN A   1      31.270   2.278  32.550  0.00  0.00     0.211 HD
ENDBRANCH  23  24
BRANCH  23  26
ATOM     26  C31 ZIN A   1      30.819   4.094  30.209  0.00  0.00     0.223 C 
ATOM     27  O32 ZIN A   1      30.794   5.306  30.249  0.00  0.00    -0.282 OA
BRANCH  26  28
ATOM     28  S33 ZIN A   1      29.632   3.241  29.319  0.00  0.00    -0.058 SA
BRANCH  28  29
ATOM     29  C34 ZIN A   1      28.607   2.623  30.677  0.00  0.00     0.304 C 
ATOM     30  F35 ZIN A   1      28.177   1.325  30.385  0.00  0.00    -0.244 F 
ENDBRANCH  28  29
ENDBRANCH  26  28
ENDBRANCH  23  26
BRANCH  19  31
ATOM     31  O25 ZIN A   1      34.916   6.417  30.463  0.00  0.00    -0.392 OA
ATOM     32  H49 ZIN A   1      35.646   6.292  29.842  0.00  0.00     0.210 HD
ENDBRANCH  19  31
TORSDOF 5
ENDMDL
MODEL 40
REMARK CAVERDOCK RESULT:      24.0      0.000      0.000
REMARK CAVERDOCK CONSTRAINTS:       0.0      0.0      0.0      0.0
REMARK CAVERDOCK TUNNEL: 39     24.0      2.2     40.2
REMARK  5 active torsions:
REMARK  status: ('A' for Active; 'I' for Inactive)
REMARK    1  A    between atoms: C23_19  and  O25_20 
REMARK    2  A    between atoms: C29_24  and  O30_25 
REMARK    3  A    between atoms: C29_24  and  C31_26 
REMARK    4  A    between atoms: C31_26  and  S33_28 
REMARK    5  A    between atoms: S33_28  and  C34_29 
ROOT
ATOM      1  C1  ZIN A   1      31.621   0.844  31.255  0.00  0.00     0.013 C 
ATOM      2  C2  ZIN A   1      31.907   2.013  30.311  0.00  0.00     0.025 C 
ATOM      3  C4  ZIN A   1      33.386   1.967  29.838  0.00  0.00     0.013 C 
ATOM      4  C5  ZIN A   1      34.089   2.911  30.820  0.00  0.00     0.005 C 
ATOM      5  C7  ZIN A   1      35.410   3.492  30.348  0.00  0.00     0.037 C 
ATOM      6  C9  ZIN A   1      36.426   2.367  30.139  0.00  0.00     0.050 C 
ATOM      7  C10 ZIN A   1      37.744   2.952  29.625  0.00  0.00     0.201 C 
ATOM      8  F12 ZIN A   1      38.710   1.942  29.545  0.00  0.00    -0.245 F 
ATOM      9  C13 ZIN A   1      38.199   4.021  30.600  0.00  0.00    -0.027 A 
ATOM     10  C14 ZIN A   1      39.434   3.972  31.079  0.00  0.00     0.061 A 
ATOM     11  C15 ZIN A   1      39.905   4.978  32.043  0.00  0.00     0.172 A 
ATOM     12  O16 ZIN A   1      41.050   4.959  32.455  0.00  0.00    -0.289 OA
ATOM     13  C17 ZIN A   1      38.958   6.011  32.497  0.00  0.00     0.052 A 
ATOM     14  C18 ZIN A   1      37.732   6.046  32.001  0.00  0.00    -0.006 A 
ATOM     15  C19 ZIN A   1      37.219   5.093  30.977  0.00  0.00     0.039 A 
ATOM     16  C20 ZIN A   1      36.894   5.893  29.714  0.00  0.00     0.028 C 
ATOM     17  C21 ZIN A   1      35.901   4.461  31.433  0.00  0.00     0.147 C 
ATOM     18  F22 ZIN A   1      36.122   3.737  32.609  0.00  0.00    -0.238 F 
ATOM     19  C23 ZIN A   1      34.889   5.564  31.729  0.00  0.00     0.160 C 
ATOM     20  C26 ZIN A   1      33.505   4.988  32.069  0.00  0.00     0.048 C 
ATOM     21  C27 ZIN A   1      33.067   4.076  30.923  0.00  0.00     0.002 C 
ATOM     22  C28 ZIN A   1      33.123   4.841  29.600  0.00  0.00     0.019 C 
ATOM     23  C29 ZIN A   1      31.728   3.357  31.060  0.00  0.00     0.139 C 
ENDROOT
BRANCH  23  24
ATOM     24  O30 ZIN A   1      31.412   3.156  32.439  0.00  0.00    -0.380 OA
ATOM     25  H55 ZIN A   1      32.094   3.471  33.049  0.00  0.00     0.211 HD
ENDBRANCH  23  24
BRANCH  23  26
ATOM     26  C31 ZIN A   1      30.638   4.150  30.384  0.00  0.00     0.223 C 
ATOM     27  O32 ZIN A   1      30.832   4.637  29.290  0.00  0.00    -0.282 OA
BRANCH  26  28
ATOM     28  S33 ZIN A   1      29.128   4.362  31.161  0.00  0.00    -0.058 SA
BRANCH  28  29
ATOM     29  C34 ZIN A   1      28.456   2.689  31.004  0.00  0.00     0.304 C 
ATOM     30  F35 ZIN A   1      27.792   2.340  32.185  0.00  0.00    -0.244 F 
ENDBRANCH  28  29
ENDBRANCH  26  28
ENDBRANCH  23  26
BRANCH  19  31
ATOM     31  O25 ZIN A   1      34.772   6.410  30.583  0.00  0.00    -0.392 OA
ATOM     32  H49 ZIN A   1      33.952   6.921  30.554  0.00  0.00     0.210 HD
ENDBRANCH  19  31
TORSDOF 5
ENDMDL
MODEL 41
REMARK CAVERDOCK RESULT:      22.9      0.000      0.000
REMARK CAVERDOCK CONSTRAINTS:       0.1      0.0      0.0      0.0
REMARK CAVERDOCK TUNNEL: 40     22.9      2.3     41.2
REMARK  5 active torsions:
REMARK  status: ('A' for Active; 'I' for Inactive)
REMARK    1  A    between atoms: C23_19  and  O25_20 
REMARK    2  A    between atoms: C29_24  and  O30_25 
REMARK    3  A    between atoms: C29_24  and  C31_26 
REMARK    4  A    between atoms: C31_26  and  S33_28 
REMARK    5  A    between atoms: S33_28  and  C34_29 
ROOT
ATOM      1  C1  ZIN A   1      31.453   0.685  31.038  0.00  0.00     0.013 C 
ATOM      2  C2  ZIN A   1      31.713   1.894  30.137  0.00  0.00     0.025 C 
ATOM      3  C4  ZIN A   1      33.203   1.919  29.696  0.00  0.00     0.013 C 
ATOM      4  C5  ZIN A   1      33.848   2.857  30.722  0.00  0.00     0.005 C 
ATOM      5  C7  ZIN A   1      35.155   3.502  30.298  0.00  0.00     0.037 C 
ATOM      6  C9  ZIN A   1      36.218   2.423  30.076  0.00  0.00     0.050 C 
ATOM      7  C10 ZIN A   1      37.523   3.074  29.609  0.00  0.00     0.201 C 
ATOM      8  F12 ZIN A   1      38.529   2.105  29.519  0.00  0.00    -0.245 F 
ATOM      9  C13 ZIN A   1      37.917   4.127  30.628  0.00  0.00    -0.027 A 
ATOM     10  C14 ZIN A   1      39.142   4.110  31.131  0.00  0.00     0.061 A 
ATOM     11  C15 ZIN A   1      39.554   5.101  32.137  0.00  0.00     0.172 A 
ATOM     12  O16 ZIN A   1      40.690   5.112  32.573  0.00  0.00    -0.289 OA
ATOM     13  C17 ZIN A   1      38.559   6.082  32.602  0.00  0.00     0.052 A 
ATOM     14  C18 ZIN A   1      37.343   6.087  32.081  0.00  0.00    -0.006 A 
ATOM     15  C19 ZIN A   1      36.889   5.149  31.016  0.00  0.00     0.039 A 
ATOM     16  C20 ZIN A   1      36.559   5.976  29.772  0.00  0.00     0.028 C 
ATOM     17  C21 ZIN A   1      35.587   4.454  31.423  0.00  0.00     0.147 C 
ATOM     18  F22 ZIN A   1      35.810   3.700  32.581  0.00  0.00    -0.238 F 
ATOM     19  C23 ZIN A   1      34.527   5.508  31.732  0.00  0.00     0.160 C 
ATOM     20  C26 ZIN A   1      33.159   4.869  32.023  0.00  0.00     0.048 C 
ATOM     21  C27 ZIN A   1      32.781   3.978  30.839  0.00  0.00     0.002 C 
ATOM     22  C28 ZIN A   1      32.835   4.788  29.543  0.00  0.00     0.019 C 
ATOM     23  C29 ZIN A   1      31.467   3.205  30.925  0.00  0.00     0.139 C 
ENDROOT
BRANCH  23  24
ATOM     24  O30 ZIN A   1      31.132   2.948  32.289  0.00  0.00    -0.380 OA
ATOM     25  H55 ZIN A   1      30.994   3.746  32.818  0.00  0.00     0.211 HD
ENDBRANCH  23  24
BRANCH  23  26
ATOM     26  C31 ZIN A   1      30.362   3.978  30.250  0.00  0.00     0.223 C 
ATOM     27  O32 ZIN A   1      30.213   5.157  30.490  0.00  0.00    -0.282 OA
BRANCH  26  28
ATOM     28  S33 ZIN A   1      29.319   3.189  29.146  0.00  0.00    -0.058 SA
BRANCH  28  29
ATOM     29  C34 ZIN A   1      28.103   2.504  30.298  0.00  0.00     0.304 C 
ATOM     30  F35 ZIN A   1      27.804   3.454  31.280  0.00  0.00    -0.244 F 
ENDBRANCH  28  29
ENDBRANCH  26  28
ENDBRANCH  23  26
BRANCH  19  31
ATOM     31  O25 ZIN A   1      34.402   6.385  30.611  0.00  0.00    -0.392 OA
ATOM     32  H49 ZIN A   1      34.054   5.959  29.815  0.00  0.00     0.210 HD
ENDBRANCH  19  31
TORSDOF 5
ENDMDL
MODEL 42
REMARK CAVERDOCK RESULT:      21.1      0.000      0.000
REMARK CAVERDOCK CONSTRAINTS:       0.7      0.0      0.0      0.0
REMARK CAVERDOCK TUNNEL: 41     21.1      2.3     42.4
REMARK  5 active torsions:
REMARK  status: ('A' for Active; 'I' for Inactive)
REMARK    1  A    between atoms: C23_19  and  O25_20 
REMARK    2  A    between atoms: C29_24  and  O30_25 
REMARK    3  A    between atoms: C29_24  and  C31_26 
REMARK    4  A    between atoms: C31_26  and  S33_28 
REMARK    5  A    between atoms: S33_28  and  C34_29 
ROOT
ATOM      1  C1  ZIN A   1      31.204   0.585  31.097  0.00  0.00     0.013 C 
ATOM      2  C2  ZIN A   1      31.460   1.764  30.155  0.00  0.00     0.025 C 
ATOM      3  C4  ZIN A   1      32.947   1.773  29.705  0.00  0.00     0.013 C 
ATOM      4  C5  ZIN A   1      33.598   2.743  30.695  0.00  0.00     0.005 C 
ATOM      5  C7  ZIN A   1      34.903   3.373  30.242  0.00  0.00     0.037 C 
ATOM      6  C9  ZIN A   1      35.964   2.287  30.050  0.00  0.00     0.050 C 
ATOM      7  C10 ZIN A   1      37.267   2.921  29.554  0.00  0.00     0.201 C 
ATOM      8  F12 ZIN A   1      38.272   1.948  29.491  0.00  0.00    -0.245 F 
ATOM      9  C13 ZIN A   1      37.667   4.007  30.535  0.00  0.00    -0.027 A 
ATOM     10  C14 ZIN A   1      38.896   4.005  31.032  0.00  0.00     0.061 A 
ATOM     11  C15 ZIN A   1      39.314   5.029  32.002  0.00  0.00     0.172 A 
ATOM     12  O16 ZIN A   1      40.452   5.053  32.431  0.00  0.00    -0.289 OA
ATOM     13  C17 ZIN A   1      38.322   6.026  32.440  0.00  0.00     0.052 A 
ATOM     14  C18 ZIN A   1      37.103   6.014  31.926  0.00  0.00    -0.006 A 
ATOM     15  C19 ZIN A   1      36.642   5.042  30.895  0.00  0.00     0.039 A 
ATOM     16  C20 ZIN A   1      36.306   5.828  29.627  0.00  0.00     0.028 C 
ATOM     17  C21 ZIN A   1      35.342   4.361  31.333  0.00  0.00     0.147 C 
ATOM     18  F22 ZIN A   1      35.572   3.647  32.513  0.00  0.00    -0.238 F 
ATOM     19  C23 ZIN A   1      34.285   5.426  31.612  0.00  0.00     0.160 C 
ATOM     20  C26 ZIN A   1      32.918   4.798  31.933  0.00  0.00     0.048 C 
ATOM     21  C27 ZIN A   1      32.533   3.869  30.781  0.00  0.00     0.002 C 
ATOM     22  C28 ZIN A   1      32.579   4.635  29.458  0.00  0.00     0.019 C 
ATOM     23  C29 ZIN A   1      31.219   3.100  30.900  0.00  0.00     0.139 C 
ENDROOT
BRANCH  23  24
ATOM     24  O30 ZIN A   1      30.891   2.889  32.274  0.00  0.00    -0.380 OA
ATOM     25  H55 ZIN A   1      30.627   3.691  32.744  0.00  0.00     0.211 HD
ENDBRANCH  23  24
BRANCH  23  26
ATOM     26  C31 ZIN A   1      30.110   3.851  30.206  0.00  0.00     0.223 C 
ATOM     27  O32 ZIN A   1      29.862   4.995  30.523  0.00  0.00    -0.282 OA
BRANCH  26  28
ATOM     28  S33 ZIN A   1      29.203   3.087  28.972  0.00  0.00    -0.058 SA
BRANCH  28  29
ATOM     29  C34 ZIN A   1      28.011   2.171  29.980  0.00  0.00     0.304 C 
ATOM     30  F35 ZIN A   1      27.160   1.439  29.147  0.00  0.00    -0.244 F 
ENDBRANCH  28  29
ENDBRANCH  26  28
ENDBRANCH  23  26
BRANCH  19  31
ATOM     31  O25 ZIN A   1      34.153   6.265  30.464  0.00  0.00    -0.392 OA
ATOM     32  H49 ZIN A   1      33.606   5.888  29.761  0.00  0.00     0.210 HD
ENDBRANCH  19  31
TORSDOF 5
ENDMDL
MODEL 43
REMARK CAVERDOCK RESULT:      19.6      0.000      0.000
REMARK CAVERDOCK CONSTRAINTS:       0.1      0.0      0.0      0.0
REMARK CAVERDOCK TUNNEL: 42     19.6      2.3     43.1
REMARK  5 active torsions:
REMARK  status: ('A' for Active; 'I' for Inactive)
REMARK    1  A    between atoms: C23_19  and  O25_20 
REMARK    2  A    between atoms: C29_24  and  O30_25 
REMARK    3  A    between atoms: C29_24  and  C31_26 
REMARK    4  A    between atoms: C31_26  and  S33_28 
REMARK    5  A    between atoms: S33_28  and  C34_29 
ROOT
ATOM      1  C1  ZIN A   1      30.968   0.648  31.249  0.00  0.00     0.013 C 
ATOM      2  C2  ZIN A   1      31.232   1.772  30.245  0.00  0.00     0.025 C 
ATOM      3  C4  ZIN A   1      32.708   1.719  29.762  0.00  0.00     0.013 C 
ATOM      4  C5  ZIN A   1      33.408   2.718  30.689  0.00  0.00     0.005 C 
ATOM      5  C7  ZIN A   1      34.718   3.290  30.177  0.00  0.00     0.037 C 
ATOM      6  C9  ZIN A   1      35.745   2.167  30.016  0.00  0.00     0.050 C 
ATOM      7  C10 ZIN A   1      37.053   2.740  29.461  0.00  0.00     0.201 C 
ATOM      8  F12 ZIN A   1      38.030   1.738  29.423  0.00  0.00    -0.245 F 
ATOM      9  C13 ZIN A   1      37.504   3.861  30.379  0.00  0.00    -0.027 A 
ATOM     10  C14 ZIN A   1      38.743   3.850  30.848  0.00  0.00     0.061 A 
ATOM     11  C15 ZIN A   1      39.210   4.908  31.757  0.00  0.00     0.172 A 
ATOM     12  O16 ZIN A   1      40.358   4.921  32.159  0.00  0.00    -0.289 OA
ATOM     13  C17 ZIN A   1      38.255   5.951  32.167  0.00  0.00     0.052 A 
ATOM     14  C18 ZIN A   1      37.025   5.948  31.682  0.00  0.00    -0.006 A 
ATOM     15  C19 ZIN A   1      36.515   4.939  30.710  0.00  0.00     0.039 A 
ATOM     16  C20 ZIN A   1      36.169   5.672  29.412  0.00  0.00     0.028 C 
ATOM     17  C21 ZIN A   1      35.208   4.317  31.209  0.00  0.00     0.147 C 
ATOM     18  F22 ZIN A   1      35.446   3.654  32.417  0.00  0.00    -0.238 F 
ATOM     19  C23 ZIN A   1      34.186   5.422  31.459  0.00  0.00     0.160 C 
ATOM     20  C26 ZIN A   1      32.811   4.848  31.839  0.00  0.00     0.048 C 
ATOM     21  C27 ZIN A   1      32.374   3.875  30.743  0.00  0.00     0.002 C 
ATOM     22  C28 ZIN A   1      32.410   4.575  29.384  0.00  0.00     0.019 C 
ATOM     23  C29 ZIN A   1      31.044   3.149  30.929  0.00  0.00     0.139 C 
ENDROOT
BRANCH  23  24
ATOM     24  O30 ZIN A   1      30.743   3.014  32.318  0.00  0.00    -0.380 OA
ATOM     25  H55 ZIN A   1      29.970   3.519  32.605  0.00  0.00     0.211 HD
ENDBRANCH  23  24
BRANCH  23  26
ATOM     26  C31 ZIN A   1      29.940   3.895  30.223  0.00  0.00     0.223 C 
ATOM     27  O32 ZIN A   1      29.827   5.094  30.372  0.00  0.00    -0.282 OA
BRANCH  26  28
ATOM     28  S33 ZIN A   1      28.846   3.050  29.214  0.00  0.00    -0.058 SA
BRANCH  28  29
ATOM     29  C34 ZIN A   1      27.791   2.282  30.469  0.00  0.00     0.304 C 
ATOM     30  F35 ZIN A   1      27.770   3.083  31.615  0.00  0.00    -0.244 F 
ENDBRANCH  28  29
ENDBRANCH  26  28
ENDBRANCH  23  26
BRANCH  19  31
ATOM     31  O25 ZIN A   1      34.049   6.208  30.274  0.00  0.00    -0.392 OA
ATOM     32  H49 ZIN A   1      34.660   6.957  30.225  0.00  0.00     0.210 HD
ENDBRANCH  19  31
TORSDOF 5
ENDMDL
MODEL 44
REMARK CAVERDOCK RESULT:      18.1      0.000      0.000
REMARK CAVERDOCK CONSTRAINTS:       0.1      0.0      0.0      0.0
REMARK CAVERDOCK TUNNEL: 43     18.1      2.4     44.3
REMARK  5 active torsions:
REMARK  status: ('A' for Active; 'I' for Inactive)
REMARK    1  A    between atoms: C23_19  and  O25_20 
REMARK    2  A    between atoms: C29_24  and  O30_25 
REMARK    3  A    between atoms: C29_24  and  C31_26 
REMARK    4  A    between atoms: C31_26  and  S33_28 
REMARK    5  A    between atoms: S33_28  and  C34_29 
ROOT
ATOM      1  C1  ZIN A   1      30.856   0.438  31.302  0.00  0.00     0.013 C 
ATOM      2  C2  ZIN A   1      31.068   1.595  30.323  0.00  0.00     0.025 C 
ATOM      3  C4  ZIN A   1      32.532   1.591  29.803  0.00  0.00     0.013 C 
ATOM      4  C5  ZIN A   1      33.231   2.581  30.740  0.00  0.00     0.005 C 
ATOM      5  C7  ZIN A   1      34.514   3.198  30.212  0.00  0.00     0.037 C 
ATOM      6  C9  ZIN A   1      35.563   2.105  29.993  0.00  0.00     0.050 C 
ATOM      7  C10 ZIN A   1      36.842   2.725  29.423  0.00  0.00     0.201 C 
ATOM      8  F12 ZIN A   1      37.841   1.749  29.333  0.00  0.00    -0.245 F 
ATOM      9  C13 ZIN A   1      37.290   3.832  30.360  0.00  0.00    -0.027 A 
ATOM     10  C14 ZIN A   1      38.541   3.837  30.798  0.00  0.00     0.061 A 
ATOM     11  C15 ZIN A   1      39.006   4.881  31.724  0.00  0.00     0.172 A 
ATOM     12  O16 ZIN A   1      40.163   4.912  32.098  0.00  0.00    -0.289 OA
ATOM     13  C17 ZIN A   1      38.037   5.890  32.187  0.00  0.00     0.052 A 
ATOM     14  C18 ZIN A   1      36.795   5.870  31.732  0.00  0.00    -0.006 A 
ATOM     15  C19 ZIN A   1      36.284   4.876  30.746  0.00  0.00     0.039 A 
ATOM     16  C20 ZIN A   1      35.889   5.635  29.478  0.00  0.00     0.028 C 
ATOM     17  C21 ZIN A   1      35.006   4.209  31.259  0.00  0.00     0.147 C 
ATOM     18  F22 ZIN A   1      35.290   3.519  32.443  0.00  0.00    -0.238 F 
ATOM     19  C23 ZIN A   1      33.965   5.281  31.565  0.00  0.00     0.160 C 
ATOM     20  C26 ZIN A   1      32.614   4.664  31.964  0.00  0.00     0.048 C 
ATOM     21  C27 ZIN A   1      32.172   3.711  30.852  0.00  0.00     0.002 C 
ATOM     22  C28 ZIN A   1      32.158   4.448  29.513  0.00  0.00     0.019 C 
ATOM     23  C29 ZIN A   1      30.865   2.948  31.050  0.00  0.00     0.139 C 
ENDROOT
BRANCH  23  24
ATOM     24  O30 ZIN A   1      30.602   2.767  32.442  0.00  0.00    -0.380 OA
ATOM     25  H55 ZIN A   1      29.683   2.545  32.644  0.00  0.00     0.211 HD
ENDBRANCH  23  24
BRANCH  23  26
ATOM     26  C31 ZIN A   1      29.726   3.686  30.394  0.00  0.00     0.223 C 
ATOM     27  O32 ZIN A   1      29.670   4.896  30.458  0.00  0.00    -0.282 OA
BRANCH  26  28
ATOM     28  S33 ZIN A   1      28.511   2.816  29.559  0.00  0.00    -0.058 SA
BRANCH  28  29
ATOM     29  C34 ZIN A   1      27.479   2.302  30.954  0.00  0.00     0.304 C 
ATOM     30  F35 ZIN A   1      27.095   3.428  31.690  0.00  0.00    -0.244 F 
ENDBRANCH  28  29
ENDBRANCH  26  28
ENDBRANCH  23  26
BRANCH  19  31
ATOM     31  O25 ZIN A   1      33.780   6.096  30.406  0.00  0.00    -0.392 OA
ATOM     32  H49 ZIN A   1      32.908   6.007  29.998  0.00  0.00     0.210 HD
ENDBRANCH  19  31
TORSDOF 5
ENDMDL
MODEL 45
REMARK CAVERDOCK RESULT:      17.0      0.000      0.000
REMARK CAVERDOCK CONSTRAINTS:       0.2      0.0      0.0      0.0
REMARK CAVERDOCK TUNNEL: 44     17.0      2.4     45.4
REMARK  5 active torsions:
REMARK  status: ('A' for Active; 'I' for Inactive)
REMARK    1  A    between atoms: C23_19  and  O25_20 
REMARK    2  A    between atoms: C29_24  and  O30_25 
REMARK    3  A    between atoms: C29_24  and  C31_26 
REMARK    4  A    between atoms: C31_26  and  S33_28 
REMARK    5  A    between atoms: S33_28  and  C34_29 
ROOT
ATOM      1  C1  ZIN A   1      30.557   0.525  31.398  0.00  0.00     0.013 C 
ATOM      2  C2  ZIN A   1      30.814   1.597  30.336  0.00  0.00     0.025 C 
ATOM      3  C4  ZIN A   1      32.293   1.535  29.864  0.00  0.00     0.013 C 
ATOM      4  C5  ZIN A   1      32.976   2.591  30.740  0.00  0.00     0.005 C 
ATOM      5  C7  ZIN A   1      34.282   3.150  30.204  0.00  0.00     0.037 C 
ATOM      6  C9  ZIN A   1      35.324   2.033  30.108  0.00  0.00     0.050 C 
ATOM      7  C10 ZIN A   1      36.627   2.591  29.530  0.00  0.00     0.201 C 
ATOM      8  F12 ZIN A   1      37.616   1.601  29.551  0.00  0.00    -0.245 F 
ATOM      9  C13 ZIN A   1      37.060   3.766  30.388  0.00  0.00    -0.027 A 
ATOM     10  C14 ZIN A   1      38.296   3.794  30.863  0.00  0.00     0.061 A 
ATOM     11  C15 ZIN A   1      38.746   4.905  31.716  0.00  0.00     0.172 A 
ATOM     12  O16 ZIN A   1      39.892   4.955  32.123  0.00  0.00    -0.289 OA
ATOM     13  C17 ZIN A   1      37.777   5.958  32.065  0.00  0.00     0.052 A 
ATOM     14  C18 ZIN A   1      36.549   5.914  31.574  0.00  0.00    -0.006 A 
ATOM     15  C19 ZIN A   1      36.056   4.848  30.656  0.00  0.00     0.039 A 
ATOM     16  C20 ZIN A   1      35.709   5.506  29.318  0.00  0.00     0.028 C 
ATOM     17  C21 ZIN A   1      34.754   4.238  31.181  0.00  0.00     0.147 C 
ATOM     18  F22 ZIN A   1      34.993   3.644  32.425  0.00  0.00    -0.238 F 
ATOM     19  C23 ZIN A   1      33.717   5.342  31.366  0.00  0.00     0.160 C 
ATOM     20  C26 ZIN A   1      32.347   4.773  31.771  0.00  0.00     0.048 C 
ATOM     21  C27 ZIN A   1      31.928   3.737  30.726  0.00  0.00     0.002 C 
ATOM     22  C28 ZIN A   1      31.964   4.363  29.332  0.00  0.00     0.019 C 
ATOM     23  C29 ZIN A   1      30.606   3.006  30.944  0.00  0.00     0.139 C 
ENDROOT
BRANCH  23  24
ATOM     24  O30 ZIN A   1      30.298   2.942  32.337  0.00  0.00    -0.380 OA
ATOM     25  H55 ZIN A   1      30.965   2.484  32.867  0.00  0.00     0.211 HD
ENDBRANCH  23  24
BRANCH  23  26
ATOM     26  C31 ZIN A   1      29.497   3.700  30.194  0.00  0.00     0.223 C 
ATOM     27  O32 ZIN A   1      28.979   4.693  30.659  0.00  0.00    -0.282 OA
BRANCH  26  28
ATOM     28  S33 ZIN A   1      28.969   3.084  28.687  0.00  0.00    -0.058 SA
BRANCH  28  29
ATOM     29  C34 ZIN A   1      27.997   1.665  29.251  0.00  0.00     0.304 C 
ATOM     30  F35 ZIN A   1      28.404   0.517  28.564  0.00  0.00    -0.244 F 
ENDBRANCH  28  29
ENDBRANCH  26  28
ENDBRANCH  23  26
BRANCH  19  31
ATOM     31  O25 ZIN A   1      33.578   6.062  30.140  0.00  0.00    -0.392 OA
ATOM     32  H49 ZIN A   1      33.850   5.562  29.357  0.00  0.00     0.210 HD
ENDBRANCH  19  31
TORSDOF 5
ENDMDL
MODEL 46
REMARK CAVERDOCK RESULT:      16.3      0.000      0.000
REMARK CAVERDOCK CONSTRAINTS:       0.1      0.0      0.0      0.0
REMARK CAVERDOCK TUNNEL: 45     16.3      2.3     46.3
REMARK  5 active torsions:
REMARK  status: ('A' for Active; 'I' for Inactive)
REMARK    1  A    between atoms: C23_19  and  O25_20 
REMARK    2  A    between atoms: C29_24  and  O30_25 
REMARK    3  A    between atoms: C29_24  and  C31_26 
REMARK    4  A    between atoms: C31_26  and  S33_28 
REMARK    5  A    between atoms: S33_28  and  C34_29 
ROOT
ATOM      1  C1  ZIN A   1      30.571   0.224  31.168  0.00  0.00     0.013 C 
ATOM      2  C2  ZIN A   1      30.759   1.380  30.184  0.00  0.00     0.025 C 
ATOM      3  C4  ZIN A   1      32.229   1.417  29.681  0.00  0.00     0.013 C 
ATOM      4  C5  ZIN A   1      32.887   2.434  30.620  0.00  0.00     0.005 C 
ATOM      5  C7  ZIN A   1      34.157   3.086  30.102  0.00  0.00     0.037 C 
ATOM      6  C9  ZIN A   1      35.241   2.024  29.903  0.00  0.00     0.050 C 
ATOM      7  C10 ZIN A   1      36.507   2.678  29.344  0.00  0.00     0.201 C 
ATOM      8  F12 ZIN A   1      37.536   1.732  29.272  0.00  0.00    -0.245 F 
ATOM      9  C13 ZIN A   1      36.910   3.804  30.278  0.00  0.00    -0.027 A 
ATOM     10  C14 ZIN A   1      38.155   3.850  30.730  0.00  0.00     0.061 A 
ATOM     11  C15 ZIN A   1      38.577   4.913  31.655  0.00  0.00     0.172 A 
ATOM     12  O16 ZIN A   1      39.729   4.981  32.042  0.00  0.00    -0.289 OA
ATOM     13  C17 ZIN A   1      37.574   5.895  32.099  0.00  0.00     0.052 A 
ATOM     14  C18 ZIN A   1      36.338   5.835  31.630  0.00  0.00    -0.006 A 
ATOM     15  C19 ZIN A   1      35.869   4.820  30.645  0.00  0.00     0.039 A 
ATOM     16  C20 ZIN A   1      35.466   5.558  29.367  0.00  0.00     0.028 C 
ATOM     17  C21 ZIN A   1      34.605   4.117  31.148  0.00  0.00     0.147 C 
ATOM     18  F22 ZIN A   1      34.896   3.445  32.339  0.00  0.00    -0.238 F 
ATOM     19  C23 ZIN A   1      33.529   5.160  31.434  0.00  0.00     0.160 C 
ATOM     20  C26 ZIN A   1      32.192   4.505  31.821  0.00  0.00     0.048 C 
ATOM     21  C27 ZIN A   1      31.793   3.532  30.711  0.00  0.00     0.002 C 
ATOM     22  C28 ZIN A   1      31.772   4.260  29.366  0.00  0.00     0.019 C 
ATOM     23  C29 ZIN A   1      30.507   2.731  30.899  0.00  0.00     0.139 C 
ENDROOT
BRANCH  23  24
ATOM     24  O30 ZIN A   1      30.233   2.552  32.289  0.00  0.00    -0.380 OA
ATOM     25  H55 ZIN A   1      29.998   1.645  32.530  0.00  0.00     0.211 HD
ENDBRANCH  23  24
BRANCH  23  26
ATOM     26  C31 ZIN A   1      29.354   3.430  30.224  0.00  0.00     0.223 C 
ATOM     27  O32 ZIN A   1      28.911   4.458  30.691  0.00  0.00    -0.282 OA
BRANCH  26  28
ATOM     28  S33 ZIN A   1      28.671   2.772  28.799  0.00  0.00    -0.058 SA
BRANCH  28  29
ATOM     29  C34 ZIN A   1      27.651   1.461  29.518  0.00  0.00     0.304 C 
ATOM     30  F35 ZIN A   1      26.603   1.153  28.644  0.00  0.00    -0.244 F 
ENDBRANCH  28  29
ENDBRANCH  26  28
ENDBRANCH  23  26
BRANCH  19  31
ATOM     31  O25 ZIN A   1      33.333   5.962  30.267  0.00  0.00    -0.392 OA
ATOM     32  H49 ZIN A   1      32.624   6.614  30.352  0.00  0.00     0.210 HD
ENDBRANCH  19  31
TORSDOF 5
ENDMDL
MODEL 47
REMARK CAVERDOCK RESULT:      15.4      0.000      0.000
REMARK CAVERDOCK CONSTRAINTS:       0.4      0.0      0.0      0.0
REMARK CAVERDOCK TUNNEL: 46     15.4      2.4     47.3
REMARK  5 active torsions:
REMARK  status: ('A' for Active; 'I' for Inactive)
REMARK    1  A    between atoms: C23_19  and  O25_20 
REMARK    2  A    between atoms: C29_24  and  O30_25 
REMARK    3  A    between atoms: C29_24  and  C31_26 
REMARK    4  A    between atoms: C31_26  and  S33_28 
REMARK    5  A    between atoms: S33_28  and  C34_29 
ROOT
ATOM      1  C1  ZIN A   1      30.287   0.295  31.207  0.00  0.00     0.013 C 
ATOM      2  C2  ZIN A   1      30.499   1.430  30.204  0.00  0.00     0.025 C 
ATOM      3  C4  ZIN A   1      31.965   1.420  29.690  0.00  0.00     0.013 C 
ATOM      4  C5  ZIN A   1      32.656   2.434  30.607  0.00  0.00     0.005 C 
ATOM      5  C7  ZIN A   1      33.939   3.044  30.071  0.00  0.00     0.037 C 
ATOM      6  C9  ZIN A   1      34.994   1.951  29.882  0.00  0.00     0.050 C 
ATOM      7  C10 ZIN A   1      36.272   2.563  29.303  0.00  0.00     0.201 C 
ATOM      8  F12 ZIN A   1      37.276   1.589  29.240  0.00  0.00    -0.245 F 
ATOM      9  C13 ZIN A   1      36.711   3.692  30.216  0.00  0.00    -0.027 A 
ATOM     10  C14 ZIN A   1      37.960   3.713  30.659  0.00  0.00     0.061 A 
ATOM     11  C15 ZIN A   1      38.417   4.780  31.564  0.00  0.00     0.172 A 
ATOM     12  O16 ZIN A   1      39.573   4.824  31.942  0.00  0.00    -0.289 OA
ATOM     13  C17 ZIN A   1      37.442   5.795  31.999  0.00  0.00     0.052 A 
ATOM     14  C18 ZIN A   1      36.202   5.759  31.539  0.00  0.00    -0.006 A 
ATOM     15  C19 ZIN A   1      35.700   4.741  30.574  0.00  0.00     0.039 A 
ATOM     16  C20 ZIN A   1      35.307   5.470  29.287  0.00  0.00     0.028 C 
ATOM     17  C21 ZIN A   1      34.422   4.080  31.097  0.00  0.00     0.147 C 
ATOM     18  F22 ZIN A   1      34.704   3.419  32.297  0.00  0.00    -0.238 F 
ATOM     19  C23 ZIN A   1      33.375   5.156  31.374  0.00  0.00     0.160 C 
ATOM     20  C26 ZIN A   1      32.025   4.542  31.780  0.00  0.00     0.048 C 
ATOM     21  C27 ZIN A   1      31.592   3.562  30.689  0.00  0.00     0.002 C 
ATOM     22  C28 ZIN A   1      31.580   4.268  29.332  0.00  0.00     0.019 C 
ATOM     23  C29 ZIN A   1      30.287   2.798  30.898  0.00  0.00     0.139 C 
ENDROOT
BRANCH  23  24
ATOM     24  O30 ZIN A   1      30.019   2.648  32.293  0.00  0.00    -0.380 OA
ATOM     25  H55 ZIN A   1      29.160   2.249  32.488  0.00  0.00     0.211 HD
ENDBRANCH  23  24
BRANCH  23  26
ATOM     26  C31 ZIN A   1      29.148   3.517  30.220  0.00  0.00     0.223 C 
ATOM     27  O32 ZIN A   1      28.663   4.504  30.731  0.00  0.00    -0.282 OA
BRANCH  26  28
ATOM     28  S33 ZIN A   1      28.539   2.938  28.728  0.00  0.00    -0.058 SA
BRANCH  28  29
ATOM     29  C34 ZIN A   1      27.625   1.486  29.305  0.00  0.00     0.304 C 
ATOM     30  F35 ZIN A   1      27.150   1.718  30.600  0.00  0.00    -0.244 F 
ENDBRANCH  28  29
ENDBRANCH  26  28
ENDBRANCH  23  26
BRANCH  19  31
ATOM     31  O25 ZIN A   1      33.192   5.943  30.195  0.00  0.00    -0.392 OA
ATOM     32  H49 ZIN A   1      32.595   6.695  30.313  0.00  0.00     0.210 HD
ENDBRANCH  19  31
TORSDOF 5
ENDMDL
MODEL 48
REMARK CAVERDOCK RESULT:      14.7      0.000      0.000
REMARK CAVERDOCK CONSTRAINTS:       0.3      0.0      0.0      0.0
REMARK CAVERDOCK TUNNEL: 47     14.7      2.4     48.3
REMARK  5 active torsions:
REMARK  status: ('A' for Active; 'I' for Inactive)
REMARK    1  A    between atoms: C23_19  and  O25_20 
REMARK    2  A    between atoms: C29_24  and  O30_25 
REMARK    3  A    between atoms: C29_24  and  C31_26 
REMARK    4  A    between atoms: C31_26  and  S33_28 
REMARK    5  A    between atoms: S33_28  and  C34_29 
ROOT
ATOM      1  C1  ZIN A   1      30.209   0.206  31.425  0.00  0.00     0.013 C 
ATOM      2  C2  ZIN A   1      30.375   1.350  30.422  0.00  0.00     0.025 C 
ATOM      3  C4  ZIN A   1      31.825   1.363  29.864  0.00  0.00     0.013 C 
ATOM      4  C5  ZIN A   1      32.531   2.380  30.767  0.00  0.00     0.005 C 
ATOM      5  C7  ZIN A   1      33.788   3.011  30.196  0.00  0.00     0.037 C 
ATOM      6  C9  ZIN A   1      34.851   1.933  29.968  0.00  0.00     0.050 C 
ATOM      7  C10 ZIN A   1      36.104   2.565  29.355  0.00  0.00     0.201 C 
ATOM      8  F12 ZIN A   1      37.117   1.606  29.255  0.00  0.00    -0.245 F 
ATOM      9  C13 ZIN A   1      36.555   3.695  30.262  0.00  0.00    -0.027 A 
ATOM     10  C14 ZIN A   1      37.816   3.730  30.667  0.00  0.00     0.061 A 
ATOM     11  C15 ZIN A   1      38.286   4.797  31.564  0.00  0.00     0.172 A 
ATOM     12  O16 ZIN A   1      39.452   4.854  31.907  0.00  0.00    -0.289 OA
ATOM     13  C17 ZIN A   1      37.312   5.796  32.035  0.00  0.00     0.052 A 
ATOM     14  C18 ZIN A   1      36.059   5.747  31.613  0.00  0.00    -0.006 A 
ATOM     15  C19 ZIN A   1      35.541   4.728  30.656  0.00  0.00     0.039 A 
ATOM     16  C20 ZIN A   1      35.100   5.459  29.387  0.00  0.00     0.028 C 
ATOM     17  C21 ZIN A   1      34.288   4.047  31.214  0.00  0.00     0.147 C 
ATOM     18  F22 ZIN A   1      34.616   3.382  32.400  0.00  0.00    -0.238 F 
ATOM     19  C23 ZIN A   1      33.237   5.107  31.529  0.00  0.00     0.160 C 
ATOM     20  C26 ZIN A   1      31.907   4.472  31.972  0.00  0.00     0.048 C 
ATOM     21  C27 ZIN A   1      31.455   3.493  30.888  0.00  0.00     0.002 C 
ATOM     22  C28 ZIN A   1      31.393   4.208  29.537  0.00  0.00     0.019 C 
ATOM     23  C29 ZIN A   1      30.167   2.711  31.132  0.00  0.00     0.139 C 
ENDROOT
BRANCH  23  24
ATOM     24  O30 ZIN A   1      29.943   2.549  32.533  0.00  0.00    -0.380 OA
ATOM     25  H55 ZIN A   1      29.507   1.719  32.769  0.00  0.00     0.211 HD
ENDBRANCH  23  24
BRANCH  23  26
ATOM     26  C31 ZIN A   1      28.998   3.418  30.493  0.00  0.00     0.223 C 
ATOM     27  O32 ZIN A   1      28.767   4.577  30.767  0.00  0.00    -0.282 OA
BRANCH  26  28
ATOM     28  S33 ZIN A   1      27.998   2.585  29.382  0.00  0.00    -0.058 SA
BRANCH  28  29
ATOM     29  C34 ZIN A   1      29.001   2.734  27.883  0.00  0.00     0.304 C 
ATOM     30  F35 ZIN A   1      28.164   2.784  26.764  0.00  0.00    -0.244 F 
ENDBRANCH  28  29
ENDBRANCH  26  28
ENDBRANCH  23  26
BRANCH  19  31
ATOM     31  O25 ZIN A   1      33.007   5.898  30.362  0.00  0.00    -0.392 OA
ATOM     32  H49 ZIN A   1      32.474   5.458  29.686  0.00  0.00     0.210 HD
ENDBRANCH  19  31
TORSDOF 5
ENDMDL
MODEL 49
REMARK CAVERDOCK RESULT:      14.1      0.000      0.000
REMARK CAVERDOCK CONSTRAINTS:       0.1      0.0      0.0      0.0
REMARK CAVERDOCK TUNNEL: 48     14.1      2.4     49.3
REMARK  5 active torsions:
REMARK  status: ('A' for Active; 'I' for Inactive)
REMARK    1  A    between atoms: C23_19  and  O25_20 
REMARK    2  A    between atoms: C29_24  and  O30_25 
REMARK    3  A    between atoms: C29_24  and  C31_26 
REMARK    4  A    between atoms: C31_26  and  S33_28 
REMARK    5  A    between atoms: S33_28  and  C34_29 
ROOT
ATOM      1  C1  ZIN A   1      30.198  -0.112  31.212  0.00  0.00     0.013 C 
ATOM      2  C2  ZIN A   1      30.298   1.097  30.279  0.00  0.00     0.025 C 
ATOM      3  C4  ZIN A   1      31.737   1.207  29.702  0.00  0.00     0.013 C 
ATOM      4  C5  ZIN A   1      32.413   2.198  30.654  0.00  0.00     0.005 C 
ATOM      5  C7  ZIN A   1      33.633   2.917  30.104  0.00  0.00     0.037 C 
ATOM      6  C9  ZIN A   1      34.737   1.902  29.797  0.00  0.00     0.050 C 
ATOM      7  C10 ZIN A   1      35.950   2.624  29.205  0.00  0.00     0.201 C 
ATOM      8  F12 ZIN A   1      37.002   1.718  29.032  0.00  0.00    -0.245 F 
ATOM      9  C13 ZIN A   1      36.368   3.716  30.172  0.00  0.00    -0.027 A 
ATOM     10  C14 ZIN A   1      37.633   3.782  30.561  0.00  0.00     0.061 A 
ATOM     11  C15 ZIN A   1      38.072   4.813  31.514  0.00  0.00     0.172 A 
ATOM     12  O16 ZIN A   1      39.240   4.900  31.843  0.00  0.00    -0.289 OA
ATOM     13  C17 ZIN A   1      37.064   5.738  32.059  0.00  0.00     0.052 A 
ATOM     14  C18 ZIN A   1      35.808   5.659  31.653  0.00  0.00    -0.006 A 
ATOM     15  C19 ZIN A   1      35.318   4.678  30.643  0.00  0.00     0.039 A 
ATOM     16  C20 ZIN A   1      34.824   5.464  29.427  0.00  0.00     0.028 C 
ATOM     17  C21 ZIN A   1      34.105   3.911  31.176  0.00  0.00     0.147 C 
ATOM     18  F22 ZIN A   1      34.480   3.191  32.315  0.00  0.00    -0.238 F 
ATOM     19  C23 ZIN A   1      33.014   4.902  31.570  0.00  0.00     0.160 C 
ATOM     20  C26 ZIN A   1      31.721   4.185  31.993  0.00  0.00     0.048 C 
ATOM     21  C27 ZIN A   1      31.293   3.254  30.858  0.00  0.00     0.002 C 
ATOM     22  C28 ZIN A   1      31.177   4.045  29.554  0.00  0.00     0.019 C 
ATOM     23  C29 ZIN A   1      30.044   2.403  31.072  0.00  0.00     0.139 C 
ENDROOT
BRANCH  23  24
ATOM     24  O30 ZIN A   1      29.851   2.147  32.464  0.00  0.00    -0.380 OA
ATOM     25  H55 ZIN A   1      28.972   1.807  32.684  0.00  0.00     0.211 HD
ENDBRANCH  23  24
BRANCH  23  26
ATOM     26  C31 ZIN A   1      28.835   3.095  30.494  0.00  0.00     0.223 C 
ATOM     27  O32 ZIN A   1      28.785   3.338  29.307  0.00  0.00    -0.282 OA
BRANCH  26  28
ATOM     28  S33 ZIN A   1      27.534   3.538  31.515  0.00  0.00    -0.058 SA
BRANCH  28  29
ATOM     29  C34 ZIN A   1      26.505   2.057  31.372  0.00  0.00     0.304 C 
ATOM     30  F35 ZIN A   1      26.669   1.495  30.102  0.00  0.00    -0.244 F 
ENDBRANCH  28  29
ENDBRANCH  26  28
ENDBRANCH  23  26
BRANCH  19  31
ATOM     31  O25 ZIN A   1      32.731   5.752  30.457  0.00  0.00    -0.392 OA
ATOM     32  H49 ZIN A   1      33.331   5.632  29.708  0.00  0.00     0.210 HD
ENDBRANCH  19  31
TORSDOF 5
ENDMDL
MODEL 50
REMARK CAVERDOCK RESULT:      13.7      0.000      0.000
REMARK CAVERDOCK CONSTRAINTS:       0.1      0.0      0.0      0.0
REMARK CAVERDOCK TUNNEL: 49     13.7      2.3     50.5
REMARK  5 active torsions:
REMARK  status: ('A' for Active; 'I' for Inactive)
REMARK    1  A    between atoms: C23_19  and  O25_20 
REMARK    2  A    between atoms: C29_24  and  O30_25 
REMARK    3  A    between atoms: C29_24  and  C31_26 
REMARK    4  A    between atoms: C31_26  and  S33_28 
REMARK    5  A    between atoms: S33_28  and  C34_29 
ROOT
ATOM      1  C1  ZIN A   1      30.097  -0.177  31.158  0.00  0.00     0.013 C 
ATOM      2  C2  ZIN A   1      30.161   1.081  30.290  0.00  0.00     0.025 C 
ATOM      3  C4  ZIN A   1      31.582   1.237  29.682  0.00  0.00     0.013 C 
ATOM      4  C5  ZIN A   1      32.274   2.183  30.669  0.00  0.00     0.005 C 
ATOM      5  C7  ZIN A   1      33.472   2.943  30.127  0.00  0.00     0.037 C 
ATOM      6  C9  ZIN A   1      34.577   1.959  29.736  0.00  0.00     0.050 C 
ATOM      7  C10 ZIN A   1      35.768   2.725  29.153  0.00  0.00     0.201 C 
ATOM      8  F12 ZIN A   1      36.823   1.841  28.904  0.00  0.00    -0.245 F 
ATOM      9  C13 ZIN A   1      36.201   3.768  30.167  0.00  0.00    -0.027 A 
ATOM     10  C14 ZIN A   1      37.475   3.826  30.525  0.00  0.00     0.061 A 
ATOM     11  C15 ZIN A   1      37.929   4.809  31.522  0.00  0.00     0.172 A 
ATOM     12  O16 ZIN A   1      39.105   4.891  31.824  0.00  0.00    -0.289 OA
ATOM     13  C17 ZIN A   1      36.928   5.692  32.142  0.00  0.00     0.052 A 
ATOM     14  C18 ZIN A   1      35.661   5.622  31.765  0.00  0.00    -0.006 A 
ATOM     15  C19 ZIN A   1      35.154   4.692  30.717  0.00  0.00     0.039 A 
ATOM     16  C20 ZIN A   1      34.621   5.537  29.558  0.00  0.00     0.028 C 
ATOM     17  C21 ZIN A   1      33.963   3.883  31.239  0.00  0.00     0.147 C 
ATOM     18  F22 ZIN A   1      34.376   3.107  32.327  0.00  0.00    -0.238 F 
ATOM     19  C23 ZIN A   1      32.874   4.840  31.714  0.00  0.00     0.160 C 
ATOM     20  C26 ZIN A   1      31.599   4.087  32.131  0.00  0.00     0.048 C 
ATOM     21  C27 ZIN A   1      31.150   3.214  30.959  0.00  0.00     0.002 C 
ATOM     22  C28 ZIN A   1      30.992   4.073  29.703  0.00  0.00     0.019 C 
ATOM     23  C29 ZIN A   1      29.915   2.339  31.159  0.00  0.00     0.139 C 
ENDROOT
BRANCH  23  24
ATOM     24  O30 ZIN A   1      29.762   2.006  32.540  0.00  0.00    -0.380 OA
ATOM     25  H55 ZIN A   1      30.010   2.718  33.146  0.00  0.00     0.211 HD
ENDBRANCH  23  24
BRANCH  23  26
ATOM     26  C31 ZIN A   1      28.685   3.048  30.652  0.00  0.00     0.223 C 
ATOM     27  O32 ZIN A   1      28.686   3.549  29.547  0.00  0.00    -0.282 OA
BRANCH  26  28
ATOM     28  S33 ZIN A   1      27.288   3.147  31.636  0.00  0.00    -0.058 SA
BRANCH  28  29
ATOM     29  C34 ZIN A   1      26.604   1.492  31.376  0.00  0.00     0.304 C 
ATOM     30  F35 ZIN A   1      25.250   1.594  31.040  0.00  0.00    -0.244 F 
ENDBRANCH  28  29
ENDBRANCH  26  28
ENDBRANCH  23  26
BRANCH  19  31
ATOM     31  O25 ZIN A   1      32.553   5.746  30.657  0.00  0.00    -0.392 OA
ATOM     32  H49 ZIN A   1      33.323   6.186  30.269  0.00  0.00     0.210 HD
ENDBRANCH  19  31
TORSDOF 5
ENDMDL
MODEL 51
REMARK CAVERDOCK RESULT:      12.8      0.000      0.000
REMARK CAVERDOCK CONSTRAINTS:       0.0      0.0      0.0      0.0
REMARK CAVERDOCK TUNNEL: 50     12.8      2.3     51.7
REMARK  5 active torsions:
REMARK  status: ('A' for Active; 'I' for Inactive)
REMARK    1  A    between atoms: C23_19  and  O25_20 
REMARK    2  A    between atoms: C29_24  and  O30_25 
REMARK    3  A    between atoms: C29_24  and  C31_26 
REMARK    4  A    between atoms: C31_26  and  S33_28 
REMARK    5  A    between atoms: S33_28  and  C34_29 
ROOT
ATOM      1  C1  ZIN A   1      28.182   3.505  32.964  0.00  0.00     0.013 C 
ATOM      2  C2  ZIN A   1      29.167   2.429  32.500  0.00  0.00     0.025 C 
ATOM      3  C4  ZIN A   1      30.554   2.656  33.162  0.00  0.00     0.013 C 
ATOM      4  C5  ZIN A   1      31.313   3.458  32.100  0.00  0.00     0.005 C 
ATOM      5  C7  ZIN A   1      32.828   3.408  32.191  0.00  0.00     0.037 C 
ATOM      6  C9  ZIN A   1      33.289   4.031  33.511  0.00  0.00     0.050 C 
ATOM      7  C10 ZIN A   1      34.814   3.943  33.618  0.00  0.00     0.201 C 
ATOM      8  F12 ZIN A   1      35.247   4.615  34.767  0.00  0.00    -0.245 F 
ATOM      9  C13 ZIN A   1      35.413   4.595  32.386  0.00  0.00    -0.027 A 
ATOM     10  C14 ZIN A   1      36.343   5.527  32.539  0.00  0.00     0.061 A 
ATOM     11  C15 ZIN A   1      36.932   6.198  31.370  0.00  0.00     0.172 A 
ATOM     12  O16 ZIN A   1      37.813   7.025  31.505  0.00  0.00    -0.289 OA
ATOM     13  C17 ZIN A   1      36.430   5.842  30.032  0.00  0.00     0.052 A 
ATOM     14  C18 ZIN A   1      35.505   4.905  29.901  0.00  0.00    -0.006 A 
ATOM     15  C19 ZIN A   1      34.918   4.148  31.043  0.00  0.00     0.039 A 
ATOM     16  C20 ZIN A   1      35.296   2.675  30.872  0.00  0.00     0.028 C 
ATOM     17  C21 ZIN A   1      33.389   4.203  31.002  0.00  0.00     0.147 C 
ATOM     18  F22 ZIN A   1      32.973   5.533  31.121  0.00  0.00    -0.238 F 
ATOM     19  C23 ZIN A   1      32.900   3.663  29.661  0.00  0.00     0.160 C 
ATOM     20  C26 ZIN A   1      31.366   3.574  29.610  0.00  0.00     0.048 C 
ATOM     21  C27 ZIN A   1      30.892   2.731  30.795  0.00  0.00     0.002 C 
ATOM     22  C28 ZIN A   1      31.603   1.377  30.785  0.00  0.00     0.019 C 
ATOM     23  C29 ZIN A   1      29.388   2.537  30.971  0.00  0.00     0.139 C 
ENDROOT
BRANCH  23  24
ATOM     24  O30 ZIN A   1      28.677   3.640  30.409  0.00  0.00    -0.380 OA
ATOM     25  H55 ZIN A   1      28.266   3.451  29.554  0.00  0.00     0.211 HD
ENDBRANCH  23  24
BRANCH  23  26
ATOM     26  C31 ZIN A   1      28.949   1.247  30.324  0.00  0.00     0.223 C 
ATOM     27  O32 ZIN A   1      28.975   1.135  29.117  0.00  0.00    -0.282 OA
BRANCH  26  28
ATOM     28  S33 ZIN A   1      28.415  -0.057  31.295  0.00  0.00    -0.058 SA
BRANCH  28  29
ATOM     29  C34 ZIN A   1      26.624   0.156  31.148  0.00  0.00     0.304 C 
ATOM     30  F35 ZIN A   1      26.011  -1.097  31.045  0.00  0.00    -0.244 F 
ENDBRANCH  28  29
ENDBRANCH  26  28
ENDBRANCH  23  26
BRANCH  19  31
ATOM     31  O25 ZIN A   1      33.449   2.360  29.454  0.00  0.00    -0.392 OA
ATOM     32  H49 ZIN A   1      33.752   1.928  30.264  0.00  0.00     0.210 HD
ENDBRANCH  19  31
TORSDOF 5
ENDMDL
MODEL 52
REMARK CAVERDOCK RESULT:      11.0      0.000      0.000
REMARK CAVERDOCK CONSTRAINTS:       0.1      0.0      0.0      0.0
REMARK CAVERDOCK TUNNEL: 51     11.0      2.3     52.3
REMARK  5 active torsions:
REMARK  status: ('A' for Active; 'I' for Inactive)
REMARK    1  A    between atoms: C23_19  and  O25_20 
REMARK    2  A    between atoms: C29_24  and  O30_25 
REMARK    3  A    between atoms: C29_24  and  C31_26 
REMARK    4  A    between atoms: C31_26  and  S33_28 
REMARK    5  A    between atoms: S33_28  and  C34_29 
ROOT
ATOM      1  C1  ZIN A   1      27.935   3.865  32.709  0.00  0.00     0.013 C 
ATOM      2  C2  ZIN A   1      28.866   2.731  32.273  0.00  0.00     0.025 C 
ATOM      3  C4  ZIN A   1      30.237   2.862  32.992  0.00  0.00     0.013 C 
ATOM      4  C5  ZIN A   1      31.088   3.622  31.970  0.00  0.00     0.005 C 
ATOM      5  C7  ZIN A   1      32.592   3.473  32.121  0.00  0.00     0.037 C 
ATOM      6  C9  ZIN A   1      33.038   4.053  33.465  0.00  0.00     0.050 C 
ATOM      7  C10 ZIN A   1      34.549   3.866  33.632  0.00  0.00     0.201 C 
ATOM      8  F12 ZIN A   1      34.978   4.499  34.804  0.00  0.00    -0.245 F 
ATOM      9  C13 ZIN A   1      35.238   4.488  32.431  0.00  0.00    -0.027 A 
ATOM     10  C14 ZIN A   1      36.219   5.355  32.631  0.00  0.00     0.061 A 
ATOM     11  C15 ZIN A   1      36.897   5.996  31.493  0.00  0.00     0.172 A 
ATOM     12  O16 ZIN A   1      37.824   6.764  31.672  0.00  0.00    -0.289 OA
ATOM     13  C17 ZIN A   1      36.428   5.685  30.132  0.00  0.00     0.052 A 
ATOM     14  C18 ZIN A   1      35.450   4.811  29.955  0.00  0.00    -0.006 A 
ATOM     15  C19 ZIN A   1      34.770   4.084  31.064  0.00  0.00     0.039 A 
ATOM     16  C20 ZIN A   1      35.059   2.591  30.893  0.00  0.00     0.028 C 
ATOM     17  C21 ZIN A   1      33.250   4.239  30.963  0.00  0.00     0.147 C 
ATOM     18  F22 ZIN A   1      32.917   5.592  31.080  0.00  0.00    -0.238 F 
ATOM     19  C23 ZIN A   1      32.782   3.743  29.598  0.00  0.00     0.160 C 
ATOM     20  C26 ZIN A   1      31.249   3.754  29.485  0.00  0.00     0.048 C 
ATOM     21  C27 ZIN A   1      30.674   2.934  30.641  0.00  0.00     0.002 C 
ATOM     22  C28 ZIN A   1      31.296   1.537  30.645  0.00  0.00     0.019 C 
ATOM     23  C29 ZIN A   1      29.155   2.837  30.755  0.00  0.00     0.139 C 
ENDROOT
BRANCH  23  24
ATOM     24  O30 ZIN A   1      28.540   3.989  30.177  0.00  0.00    -0.380 OA
ATOM     25  H55 ZIN A   1      27.598   4.076  30.380  0.00  0.00     0.211 HD
ENDBRANCH  23  24
BRANCH  23  26
ATOM     26  C31 ZIN A   1      28.660   1.583  30.078  0.00  0.00     0.223 C 
ATOM     27  O32 ZIN A   1      28.339   0.621  30.743  0.00  0.00    -0.282 OA
BRANCH  26  28
ATOM     28  S33 ZIN A   1      28.553   1.519  28.371  0.00  0.00    -0.058 SA
BRANCH  28  29
ATOM     29  C34 ZIN A   1      28.774  -0.258  28.109  0.00  0.00     0.304 C 
ATOM     30  F35 ZIN A   1      30.138  -0.547  27.997  0.00  0.00    -0.244 F 
ENDBRANCH  28  29
ENDBRANCH  26  28
ENDBRANCH  23  26
BRANCH  19  31
ATOM     31  O25 ZIN A   1      33.254   2.409  29.399  0.00  0.00    -0.392 OA
ATOM     32  H49 ZIN A   1      33.334   2.154  28.470  0.00  0.00     0.210 HD
ENDBRANCH  19  31
TORSDOF 5
ENDMDL
MODEL 53
REMARK CAVERDOCK RESULT:       8.5      0.000      0.000
REMARK CAVERDOCK CONSTRAINTS:       0.0      0.0      0.0      0.0
REMARK CAVERDOCK TUNNEL: 52      8.5      2.3     53.3
REMARK  5 active torsions:
REMARK  status: ('A' for Active; 'I' for Inactive)
REMARK    1  A    between atoms: C23_19  and  O25_20 
REMARK    2  A    between atoms: C29_24  and  O30_25 
REMARK    3  A    between atoms: C29_24  and  C31_26 
REMARK    4  A    between atoms: C31_26  and  S33_28 
REMARK    5  A    between atoms: S33_28  and  C34_29 
ROOT
ATOM      1  C1  ZIN A   1      27.690   3.647  32.284  0.00  0.00     0.013 C 
ATOM      2  C2  ZIN A   1      28.674   2.520  31.966  0.00  0.00     0.025 C 
ATOM      3  C4  ZIN A   1      29.994   2.725  32.760  0.00  0.00     0.013 C 
ATOM      4  C5  ZIN A   1      30.889   3.455  31.754  0.00  0.00     0.005 C 
ATOM      5  C7  ZIN A   1      32.383   3.356  32.004  0.00  0.00     0.037 C 
ATOM      6  C9  ZIN A   1      32.730   4.016  33.341  0.00  0.00     0.050 C 
ATOM      7  C10 ZIN A   1      34.231   3.879  33.610  0.00  0.00     0.201 C 
ATOM      8  F12 ZIN A   1      34.569   4.582  34.772  0.00  0.00    -0.245 F 
ATOM      9  C13 ZIN A   1      34.978   4.459  32.424  0.00  0.00    -0.027 A 
ATOM     10  C14 ZIN A   1      35.924   5.362  32.638  0.00  0.00     0.061 A 
ATOM     11  C15 ZIN A   1      36.655   5.963  31.512  0.00  0.00     0.172 A 
ATOM     12  O16 ZIN A   1      37.550   6.764  31.707  0.00  0.00    -0.289 OA
ATOM     13  C17 ZIN A   1      36.280   5.571  30.143  0.00  0.00     0.052 A 
ATOM     14  C18 ZIN A   1      35.338   4.662  29.952  0.00  0.00    -0.006 A 
ATOM     15  C19 ZIN A   1      34.608   3.974  31.053  0.00  0.00     0.039 A 
ATOM     16  C20 ZIN A   1      34.943   2.483  30.978  0.00  0.00     0.028 C 
ATOM     17  C21 ZIN A   1      33.094   4.081  30.851  0.00  0.00     0.147 C 
ATOM     18  F22 ZIN A   1      32.720   5.428  30.876  0.00  0.00    -0.238 F 
ATOM     19  C23 ZIN A   1      32.725   3.504  29.487  0.00  0.00     0.160 C 
ATOM     20  C26 ZIN A   1      31.202   3.466  29.280  0.00  0.00     0.048 C 
ATOM     21  C27 ZIN A   1      30.576   2.690  30.440  0.00  0.00     0.002 C 
ATOM     22  C28 ZIN A   1      31.231   1.313  30.554  0.00  0.00     0.019 C 
ATOM     23  C29 ZIN A   1      29.056   2.556  30.465  0.00  0.00     0.139 C 
ENDROOT
BRANCH  23  24
ATOM     24  O30 ZIN A   1      28.450   3.660  29.791  0.00  0.00    -0.380 OA
ATOM     25  H55 ZIN A   1      28.400   3.557  28.831  0.00  0.00     0.211 HD
ENDBRANCH  23  24
BRANCH  23  26
ATOM     26  C31 ZIN A   1      28.635   1.257  29.825  0.00  0.00     0.223 C 
ATOM     27  O32 ZIN A   1      28.694   1.128  28.620  0.00  0.00    -0.282 OA
BRANCH  26  28
ATOM     28  S33 ZIN A   1      28.074  -0.034  30.799  0.00  0.00    -0.058 SA
BRANCH  28  29
ATOM     29  C34 ZIN A   1      26.684  -0.605  29.792  0.00  0.00     0.304 C 
ATOM     30  F35 ZIN A   1      25.579  -0.847  30.615  0.00  0.00    -0.244 F 
ENDBRANCH  28  29
ENDBRANCH  26  28
ENDBRANCH  23  26
BRANCH  19  31
ATOM     31  O25 ZIN A   1      33.241   2.175  29.388  0.00  0.00    -0.392 OA
ATOM     32  H49 ZIN A   1      33.215   1.680  30.218  0.00  0.00     0.210 HD
ENDBRANCH  19  31
TORSDOF 5
ENDMDL
MODEL 54
REMARK CAVERDOCK RESULT:       7.0      0.000      0.000
REMARK CAVERDOCK CONSTRAINTS:       0.1      0.0      0.0      0.0
REMARK CAVERDOCK TUNNEL: 53      7.0      2.3     54.2
REMARK  5 active torsions:
REMARK  status: ('A' for Active; 'I' for Inactive)
REMARK    1  A    between atoms: C23_19  and  O25_20 
REMARK    2  A    between atoms: C29_24  and  O30_25 
REMARK    3  A    between atoms: C29_24  and  C31_26 
REMARK    4  A    between atoms: C31_26  and  S33_28 
REMARK    5  A    between atoms: S33_28  and  C34_29 
ROOT
ATOM      1  C1  ZIN A   1      27.493   3.517  32.266  0.00  0.00     0.013 C 
ATOM      2  C2  ZIN A   1      28.467   2.394  31.901  0.00  0.00     0.025 C 
ATOM      3  C4  ZIN A   1      29.789   2.555  32.701  0.00  0.00     0.013 C 
ATOM      4  C5  ZIN A   1      30.690   3.318  31.725  0.00  0.00     0.005 C 
ATOM      5  C7  ZIN A   1      32.183   3.195  31.969  0.00  0.00     0.037 C 
ATOM      6  C9  ZIN A   1      32.537   3.796  33.332  0.00  0.00     0.050 C 
ATOM      7  C10 ZIN A   1      34.037   3.635  33.593  0.00  0.00     0.201 C 
ATOM      8  F12 ZIN A   1      34.383   4.287  34.782  0.00  0.00    -0.245 F 
ATOM      9  C13 ZIN A   1      34.789   4.256  32.431  0.00  0.00    -0.027 A 
ATOM     10  C14 ZIN A   1      35.742   5.142  32.681  0.00  0.00     0.061 A 
ATOM     11  C15 ZIN A   1      36.478   5.782  31.579  0.00  0.00     0.172 A 
ATOM     12  O16 ZIN A   1      37.381   6.566  31.806  0.00  0.00    -0.289 OA
ATOM     13  C17 ZIN A   1      36.099   5.449  30.196  0.00  0.00     0.052 A 
ATOM     14  C18 ZIN A   1      35.148   4.557  29.968  0.00  0.00    -0.006 A 
ATOM     15  C19 ZIN A   1      34.412   3.831  31.042  0.00  0.00     0.039 A 
ATOM     16  C20 ZIN A   1      34.735   2.342  30.906  0.00  0.00     0.028 C 
ATOM     17  C21 ZIN A   1      32.899   3.960  30.846  0.00  0.00     0.147 C 
ATOM     18  F22 ZIN A   1      32.538   5.309  30.927  0.00  0.00    -0.238 F 
ATOM     19  C23 ZIN A   1      32.524   3.443  29.460  0.00  0.00     0.160 C 
ATOM     20  C26 ZIN A   1      31.000   3.427  29.253  0.00  0.00     0.048 C 
ATOM     21  C27 ZIN A   1      30.369   2.610  30.381  0.00  0.00     0.002 C 
ATOM     22  C28 ZIN A   1      31.011   1.223  30.438  0.00  0.00     0.019 C 
ATOM     23  C29 ZIN A   1      28.847   2.489  30.402  0.00  0.00     0.139 C 
ENDROOT
BRANCH  23  24
ATOM     24  O30 ZIN A   1      28.251   3.625  29.776  0.00  0.00    -0.380 OA
ATOM     25  H55 ZIN A   1      27.472   3.966  30.237  0.00  0.00     0.211 HD
ENDBRANCH  23  24
BRANCH  23  26
ATOM     26  C31 ZIN A   1      28.415   1.221  29.710  0.00  0.00     0.223 C 
ATOM     27  O32 ZIN A   1      28.489   1.133  28.503  0.00  0.00    -0.282 OA
BRANCH  26  28
ATOM     28  S33 ZIN A   1      27.818  -0.094  30.629  0.00  0.00    -0.058 SA
BRANCH  28  29
ATOM     29  C34 ZIN A   1      26.042   0.107  30.349  0.00  0.00     0.304 C 
ATOM     30  F35 ZIN A   1      25.405  -1.131  30.480  0.00  0.00    -0.244 F 
ENDBRANCH  28  29
ENDBRANCH  26  28
ENDBRANCH  23  26
BRANCH  19  31
ATOM     31  O25 ZIN A   1      33.028   2.114  29.306  0.00  0.00    -0.392 OA
ATOM     32  H49 ZIN A   1      33.640   2.010  28.564  0.00  0.00     0.210 HD
ENDBRANCH  19  31
TORSDOF 5
ENDMDL
MODEL 55
REMARK CAVERDOCK RESULT:       6.1      0.000      0.000
REMARK CAVERDOCK CONSTRAINTS:       0.0      0.0      0.0      0.0
REMARK CAVERDOCK TUNNEL: 54      6.1      2.2     55.1
REMARK  5 active torsions:
REMARK  status: ('A' for Active; 'I' for Inactive)
REMARK    1  A    between atoms: C23_19  and  O25_20 
REMARK    2  A    between atoms: C29_24  and  O30_25 
REMARK    3  A    between atoms: C29_24  and  C31_26 
REMARK    4  A    between atoms: C31_26  and  S33_28 
REMARK    5  A    between atoms: S33_28  and  C34_29 
ROOT
ATOM      1  C1  ZIN A   1      27.318   3.500  32.328  0.00  0.00     0.013 C 
ATOM      2  C2  ZIN A   1      28.277   2.376  31.933  0.00  0.00     0.025 C 
ATOM      3  C4  ZIN A   1      29.614   2.518  32.713  0.00  0.00     0.013 C 
ATOM      4  C5  ZIN A   1      30.503   3.287  31.732  0.00  0.00     0.005 C 
ATOM      5  C7  ZIN A   1      32.000   3.151  31.950  0.00  0.00     0.037 C 
ATOM      6  C9  ZIN A   1      32.380   3.733  33.314  0.00  0.00     0.050 C 
ATOM      7  C10 ZIN A   1      33.883   3.559  33.548  0.00  0.00     0.201 C 
ATOM      8  F12 ZIN A   1      34.253   4.193  34.739  0.00  0.00    -0.245 F 
ATOM      9  C13 ZIN A   1      34.620   4.190  32.381  0.00  0.00    -0.027 A 
ATOM     10  C14 ZIN A   1      35.583   5.065  32.626  0.00  0.00     0.061 A 
ATOM     11  C15 ZIN A   1      36.306   5.715  31.521  0.00  0.00     0.172 A 
ATOM     12  O16 ZIN A   1      37.217   6.490  31.743  0.00  0.00    -0.289 OA
ATOM     13  C17 ZIN A   1      35.901   5.402  30.140  0.00  0.00     0.052 A 
ATOM     14  C18 ZIN A   1      34.941   4.519  29.917  0.00  0.00    -0.006 A 
ATOM     15  C19 ZIN A   1      34.218   3.785  30.994  0.00  0.00     0.039 A 
ATOM     16  C20 ZIN A   1      34.528   2.295  30.833  0.00  0.00     0.028 C 
ATOM     17  C21 ZIN A   1      32.702   3.926  30.825  0.00  0.00     0.147 C 
ATOM     18  F22 ZIN A   1      32.352   5.276  30.928  0.00  0.00    -0.238 F 
ATOM     19  C23 ZIN A   1      32.301   3.429  29.439  0.00  0.00     0.160 C 
ATOM     20  C26 ZIN A   1      30.774   3.426  29.257  0.00  0.00     0.048 C 
ATOM     21  C27 ZIN A   1      30.156   2.598  30.385  0.00  0.00     0.002 C 
ATOM     22  C28 ZIN A   1      30.789   1.207  30.414  0.00  0.00     0.019 C 
ATOM     23  C29 ZIN A   1      28.634   2.487  30.430  0.00  0.00     0.139 C 
ENDROOT
BRANCH  23  24
ATOM     24  O30 ZIN A   1      28.035   3.635  29.827  0.00  0.00    -0.380 OA
ATOM     25  H55 ZIN A   1      28.651   4.178  29.316  0.00  0.00     0.211 HD
ENDBRANCH  23  24
BRANCH  23  26
ATOM     26  C31 ZIN A   1      28.182   1.231  29.729  0.00  0.00     0.223 C 
ATOM     27  O32 ZIN A   1      28.023   0.208  30.361  0.00  0.00    -0.282 OA
BRANCH  26  28
ATOM     28  S33 ZIN A   1      27.893   1.250  28.042  0.00  0.00    -0.058 SA
BRANCH  28  29
ATOM     29  C34 ZIN A   1      28.730  -0.282  27.563  0.00  0.00     0.304 C 
ATOM     30  F35 ZIN A   1      30.055  -0.249  28.010  0.00  0.00    -0.244 F 
ENDBRANCH  28  29
ENDBRANCH  26  28
ENDBRANCH  23  26
BRANCH  19  31
ATOM     31  O25 ZIN A   1      32.793   2.099  29.259  0.00  0.00    -0.392 OA
ATOM     32  H49 ZIN A   1      33.285   1.969  28.436  0.00  0.00     0.210 HD
ENDBRANCH  19  31
TORSDOF 5
ENDMDL
MODEL 56
REMARK CAVERDOCK RESULT:       5.4      0.000      0.000
REMARK CAVERDOCK CONSTRAINTS:       0.0      0.0      0.0      0.0
REMARK CAVERDOCK TUNNEL: 55      5.4      2.2     56.2
REMARK  5 active torsions:
REMARK  status: ('A' for Active; 'I' for Inactive)
REMARK    1  A    between atoms: C23_19  and  O25_20 
REMARK    2  A    between atoms: C29_24  and  O30_25 
REMARK    3  A    between atoms: C29_24  and  C31_26 
REMARK    4  A    between atoms: C31_26  and  S33_28 
REMARK    5  A    between atoms: S33_28  and  C34_29 
ROOT
ATOM      1  C1  ZIN A   1      27.071   3.546  32.296  0.00  0.00     0.013 C 
ATOM      2  C2  ZIN A   1      28.016   2.385  31.979  0.00  0.00     0.025 C 
ATOM      3  C4  ZIN A   1      29.352   2.558  32.753  0.00  0.00     0.013 C 
ATOM      4  C5  ZIN A   1      30.256   3.249  31.727  0.00  0.00     0.005 C 
ATOM      5  C7  ZIN A   1      31.749   3.107  31.960  0.00  0.00     0.037 C 
ATOM      6  C9  ZIN A   1      32.134   3.771  33.284  0.00  0.00     0.050 C 
ATOM      7  C10 ZIN A   1      33.633   3.591  33.535  0.00  0.00     0.201 C 
ATOM      8  F12 ZIN A   1      34.008   4.297  34.684  0.00  0.00    -0.245 F 
ATOM      9  C13 ZIN A   1      34.383   4.134  32.333  0.00  0.00    -0.027 A 
ATOM     10  C14 ZIN A   1      35.358   5.010  32.524  0.00  0.00     0.061 A 
ATOM     11  C15 ZIN A   1      36.093   5.575  31.382  0.00  0.00     0.172 A 
ATOM     12  O16 ZIN A   1      37.014   6.351  31.556  0.00  0.00    -0.289 OA
ATOM     13  C17 ZIN A   1      35.688   5.179  30.022  0.00  0.00     0.052 A 
ATOM     14  C18 ZIN A   1      34.716   4.297  29.854  0.00  0.00    -0.006 A 
ATOM     15  C19 ZIN A   1      33.979   3.644  30.973  0.00  0.00     0.039 A 
ATOM     16  C20 ZIN A   1      34.268   2.143  30.912  0.00  0.00     0.028 C 
ATOM     17  C21 ZIN A   1      32.466   3.795  30.789  0.00  0.00     0.147 C 
ATOM     18  F22 ZIN A   1      32.135   5.154  30.803  0.00  0.00    -0.238 F 
ATOM     19  C23 ZIN A   1      32.062   3.214  29.437  0.00  0.00     0.160 C 
ATOM     20  C26 ZIN A   1      30.536   3.221  29.250  0.00  0.00     0.048 C 
ATOM     21  C27 ZIN A   1      29.902   2.478  30.427  0.00  0.00     0.002 C 
ATOM     22  C28 ZIN A   1      30.516   1.083  30.550  0.00  0.00     0.019 C 
ATOM     23  C29 ZIN A   1      28.379   2.392  30.473  0.00  0.00     0.139 C 
ENDROOT
BRANCH  23  24
ATOM     24  O30 ZIN A   1      27.798   3.506  29.794  0.00  0.00    -0.380 OA
ATOM     25  H55 ZIN A   1      27.754   4.312  30.326  0.00  0.00     0.211 HD
ENDBRANCH  23  24
BRANCH  23  26
ATOM     26  C31 ZIN A   1      27.911   1.099  29.854  0.00  0.00     0.223 C 
ATOM     27  O32 ZIN A   1      27.813   0.101  30.536  0.00  0.00    -0.282 OA
BRANCH  26  28
ATOM     28  S33 ZIN A   1      27.519   1.041  28.189  0.00  0.00    -0.058 SA
BRANCH  28  29
ATOM     29  C34 ZIN A   1      28.502  -0.392  27.685  0.00  0.00     0.304 C 
ATOM     30  F35 ZIN A   1      28.096  -1.516  28.412  0.00  0.00    -0.244 F 
ENDBRANCH  28  29
ENDBRANCH  26  28
ENDBRANCH  23  26
BRANCH  19  31
ATOM     31  O25 ZIN A   1      32.536   1.869  29.347  0.00  0.00    -0.392 OA
ATOM     32  H49 ZIN A   1      32.616   1.423  30.201  0.00  0.00     0.210 HD
ENDBRANCH  19  31
TORSDOF 5
ENDMDL
MODEL 57
REMARK CAVERDOCK RESULT:       5.2      0.000      0.000
REMARK CAVERDOCK CONSTRAINTS:       0.0      0.0      0.0      0.0
REMARK CAVERDOCK TUNNEL: 56      5.2      2.2     57.1
REMARK  5 active torsions:
REMARK  status: ('A' for Active; 'I' for Inactive)
REMARK    1  A    between atoms: C23_19  and  O25_20 
REMARK    2  A    between atoms: C29_24  and  O30_25 
REMARK    3  A    between atoms: C29_24  and  C31_26 
REMARK    4  A    between atoms: C31_26  and  S33_28 
REMARK    5  A    between atoms: S33_28  and  C34_29 
ROOT
ATOM      1  C1  ZIN A   1      26.896   3.360  32.277  0.00  0.00     0.013 C 
ATOM      2  C2  ZIN A   1      27.848   2.209  31.946  0.00  0.00     0.025 C 
ATOM      3  C4  ZIN A   1      29.179   2.378  32.730  0.00  0.00     0.013 C 
ATOM      4  C5  ZIN A   1      30.084   3.089  31.719  0.00  0.00     0.005 C 
ATOM      5  C7  ZIN A   1      31.578   2.951  31.956  0.00  0.00     0.037 C 
ATOM      6  C9  ZIN A   1      31.952   3.598  33.292  0.00  0.00     0.050 C 
ATOM      7  C10 ZIN A   1      33.451   3.422  33.548  0.00  0.00     0.201 C 
ATOM      8  F12 ZIN A   1      33.817   4.113  34.708  0.00  0.00    -0.245 F 
ATOM      9  C13 ZIN A   1      34.203   3.987  32.357  0.00  0.00    -0.027 A 
ATOM     10  C14 ZIN A   1      35.173   4.866  32.566  0.00  0.00     0.061 A 
ATOM     11  C15 ZIN A   1      35.910   5.452  31.435  0.00  0.00     0.172 A 
ATOM     12  O16 ZIN A   1      36.826   6.230  31.625  0.00  0.00    -0.289 OA
ATOM     13  C17 ZIN A   1      35.513   5.074  30.068  0.00  0.00     0.052 A 
ATOM     14  C18 ZIN A   1      34.547   4.190  29.882  0.00  0.00    -0.006 A 
ATOM     15  C19 ZIN A   1      33.809   3.516  30.988  0.00  0.00     0.039 A 
ATOM     16  C20 ZIN A   1      34.106   2.018  30.906  0.00  0.00     0.028 C 
ATOM     17  C21 ZIN A   1      32.296   3.662  30.799  0.00  0.00     0.147 C 
ATOM     18  F22 ZIN A   1      31.957   5.019  30.832  0.00  0.00    -0.238 F 
ATOM     19  C23 ZIN A   1      31.902   3.099  29.437  0.00  0.00     0.160 C 
ATOM     20  C26 ZIN A   1      30.376   3.100  29.242  0.00  0.00     0.048 C 
ATOM     21  C27 ZIN A   1      29.741   2.336  30.405  0.00  0.00     0.002 C 
ATOM     22  C28 ZIN A   1      30.362   0.942  30.510  0.00  0.00     0.019 C 
ATOM     23  C29 ZIN A   1      28.218   2.241  30.443  0.00  0.00     0.139 C 
ENDROOT
BRANCH  23  24
ATOM     24  O30 ZIN A   1      27.634   3.362  29.778  0.00  0.00    -0.380 OA
ATOM     25  H55 ZIN A   1      28.176   4.162  29.806  0.00  0.00     0.211 HD
ENDBRANCH  23  24
BRANCH  23  26
ATOM     26  C31 ZIN A   1      27.760   0.955  29.802  0.00  0.00     0.223 C 
ATOM     27  O32 ZIN A   1      27.548  -0.023  30.488  0.00  0.00    -0.282 OA
BRANCH  26  28
ATOM     28  S33 ZIN A   1      27.540   0.875  28.107  0.00  0.00    -0.058 SA
BRANCH  28  29
ATOM     29  C34 ZIN A   1      28.653  -0.495  27.710  0.00  0.00     0.304 C 
ATOM     30  F35 ZIN A   1      28.255  -1.087  26.507  0.00  0.00    -0.244 F 
ENDBRANCH  28  29
ENDBRANCH  26  28
ENDBRANCH  23  26
BRANCH  19  31
ATOM     31  O25 ZIN A   1      32.383   1.758  29.328  0.00  0.00    -0.392 OA
ATOM     32  H49 ZIN A   1      31.686   1.088  29.344  0.00  0.00     0.210 HD
ENDBRANCH  19  31
TORSDOF 5
ENDMDL
MODEL 58
REMARK CAVERDOCK RESULT:       5.4      0.000      0.000
REMARK CAVERDOCK CONSTRAINTS:       0.0      0.0      0.0      0.0
REMARK CAVERDOCK TUNNEL: 57      5.4      2.3     58.4
REMARK  5 active torsions:
REMARK  status: ('A' for Active; 'I' for Inactive)
REMARK    1  A    between atoms: C23_19  and  O25_20 
REMARK    2  A    between atoms: C29_24  and  O30_25 
REMARK    3  A    between atoms: C29_24  and  C31_26 
REMARK    4  A    between atoms: C31_26  and  S33_28 
REMARK    5  A    between atoms: S33_28  and  C34_29 
ROOT
ATOM      1  C1  ZIN A   1      26.682   3.510  32.159  0.00  0.00     0.013 C 
ATOM      2  C2  ZIN A   1      27.608   2.322  31.890  0.00  0.00     0.025 C 
ATOM      3  C4  ZIN A   1      28.925   2.480  32.699  0.00  0.00     0.013 C 
ATOM      4  C5  ZIN A   1      29.873   3.130  31.686  0.00  0.00     0.005 C 
ATOM      5  C7  ZIN A   1      31.356   2.958  31.964  0.00  0.00     0.037 C 
ATOM      6  C9  ZIN A   1      31.719   3.639  33.286  0.00  0.00     0.050 C 
ATOM      7  C10 ZIN A   1      33.206   3.430  33.583  0.00  0.00     0.201 C 
ATOM      8  F12 ZIN A   1      33.566   4.149  34.728  0.00  0.00    -0.245 F 
ATOM      9  C13 ZIN A   1      34.001   3.932  32.392  0.00  0.00    -0.027 A 
ATOM     10  C14 ZIN A   1      34.991   4.789  32.594  0.00  0.00     0.061 A 
ATOM     11  C15 ZIN A   1      35.770   5.315  31.463  0.00  0.00     0.172 A 
ATOM     12  O16 ZIN A   1      36.705   6.072  31.648  0.00  0.00    -0.289 OA
ATOM     13  C17 ZIN A   1      35.395   4.901  30.100  0.00  0.00     0.052 A 
ATOM     14  C18 ZIN A   1      34.407   4.039  29.921  0.00  0.00    -0.006 A 
ATOM     15  C19 ZIN A   1      33.624   3.425  31.031  0.00  0.00     0.039 A 
ATOM     16  C20 ZIN A   1      33.880   1.917  31.006  0.00  0.00     0.028 C 
ATOM     17  C21 ZIN A   1      32.122   3.607  30.801  0.00  0.00     0.147 C 
ATOM     18  F22 ZIN A   1      31.822   4.973  30.780  0.00  0.00    -0.238 F 
ATOM     19  C23 ZIN A   1      31.742   3.009  29.449  0.00  0.00     0.160 C 
ATOM     20  C26 ZIN A   1      30.222   3.048  29.219  0.00  0.00     0.048 C 
ATOM     21  C27 ZIN A   1      29.539   2.342  30.391  0.00  0.00     0.002 C 
ATOM     22  C28 ZIN A   1      30.116   0.936  30.558  0.00  0.00     0.019 C 
ATOM     23  C29 ZIN A   1      28.013   2.291  30.396  0.00  0.00     0.139 C 
ENDROOT
BRANCH  23  24
ATOM     24  O30 ZIN A   1      27.478   3.405  29.680  0.00  0.00    -0.380 OA
ATOM     25  H55 ZIN A   1      26.827   3.164  29.005  0.00  0.00     0.211 HD
ENDBRANCH  23  24
BRANCH  23  26
ATOM     26  C31 ZIN A   1      27.532   0.998  29.788  0.00  0.00     0.223 C 
ATOM     27  O32 ZIN A   1      27.239   0.064  30.504  0.00  0.00    -0.282 OA
BRANCH  26  28
ATOM     28  S33 ZIN A   1      27.402   0.848  28.088  0.00  0.00    -0.058 SA
BRANCH  28  29
ATOM     29  C34 ZIN A   1      28.397  -0.641  27.827  0.00  0.00     0.304 C 
ATOM     30  F35 ZIN A   1      28.234  -1.086  26.511  0.00  0.00    -0.244 F 
ENDBRANCH  28  29
ENDBRANCH  26  28
ENDBRANCH  23  26
BRANCH  19  31
ATOM     31  O25 ZIN A   1      32.186   1.652  29.398  0.00  0.00    -0.392 OA
ATOM     32  H49 ZIN A   1      33.076   1.516  29.752  0.00  0.00     0.210 HD
ENDBRANCH  19  31
TORSDOF 5
ENDMDL
MODEL 59
REMARK CAVERDOCK RESULT:       5.5      0.000      0.000
REMARK CAVERDOCK CONSTRAINTS:       0.0      0.0      0.0      0.0
REMARK CAVERDOCK TUNNEL: 58      5.5      2.4     59.4
REMARK  5 active torsions:
REMARK  status: ('A' for Active; 'I' for Inactive)
REMARK    1  A    between atoms: C23_19  and  O25_20 
REMARK    2  A    between atoms: C29_24  and  O30_25 
REMARK    3  A    between atoms: C29_24  and  C31_26 
REMARK    4  A    between atoms: C31_26  and  S33_28 
REMARK    5  A    between atoms: S33_28  and  C34_29 
ROOT
ATOM      1  C1  ZIN A   1      26.579   3.236  31.920  0.00  0.00     0.013 C 
ATOM      2  C2  ZIN A   1      27.545   2.075  31.676  0.00  0.00     0.025 C 
ATOM      3  C4  ZIN A   1      28.828   2.261  32.532  0.00  0.00     0.013 C 
ATOM      4  C5  ZIN A   1      29.794   2.944  31.559  0.00  0.00     0.005 C 
ATOM      5  C7  ZIN A   1      31.270   2.809  31.887  0.00  0.00     0.037 C 
ATOM      6  C9  ZIN A   1      31.567   3.489  33.226  0.00  0.00     0.050 C 
ATOM      7  C10 ZIN A   1      33.048   3.317  33.575  0.00  0.00     0.201 C 
ATOM      8  F12 ZIN A   1      33.347   4.036  34.737  0.00  0.00    -0.245 F 
ATOM      9  C13 ZIN A   1      33.871   3.849  32.416  0.00  0.00    -0.027 A 
ATOM     10  C14 ZIN A   1      34.830   4.731  32.660  0.00  0.00     0.061 A 
ATOM     11  C15 ZIN A   1      35.634   5.287  31.561  0.00  0.00     0.172 A 
ATOM     12  O16 ZIN A   1      36.541   6.067  31.785  0.00  0.00    -0.289 OA
ATOM     13  C17 ZIN A   1      35.318   4.875  30.183  0.00  0.00     0.052 A 
ATOM     14  C18 ZIN A   1      34.361   3.988  29.962  0.00  0.00    -0.006 A 
ATOM     15  C19 ZIN A   1      33.556   3.345  31.039  0.00  0.00     0.039 A 
ATOM     16  C20 ZIN A   1      33.853   1.844  31.012  0.00  0.00     0.028 C 
ATOM     17  C21 ZIN A   1      32.058   3.489  30.757  0.00  0.00     0.147 C 
ATOM     18  F22 ZIN A   1      31.723   4.846  30.736  0.00  0.00    -0.238 F 
ATOM     19  C23 ZIN A   1      31.743   2.892  29.389  0.00  0.00     0.160 C 
ATOM     20  C26 ZIN A   1      30.231   2.892  29.104  0.00  0.00     0.048 C 
ATOM     21  C27 ZIN A   1      29.526   2.159  30.246  0.00  0.00     0.002 C 
ATOM     22  C28 ZIN A   1      30.134   0.767  30.423  0.00  0.00     0.019 C 
ATOM     23  C29 ZIN A   1      28.003   2.068  30.196  0.00  0.00     0.139 C 
ENDROOT
BRANCH  23  24
ATOM     24  O30 ZIN A   1      27.464   3.173  29.470  0.00  0.00    -0.380 OA
ATOM     25  H55 ZIN A   1      26.507   3.276  29.563  0.00  0.00     0.211 HD
ENDBRANCH  23  24
BRANCH  23  26
ATOM     26  C31 ZIN A   1      27.579   0.767  29.562  0.00  0.00     0.223 C 
ATOM     27  O32 ZIN A   1      27.881   0.525  28.413  0.00  0.00    -0.282 OA
BRANCH  26  28
ATOM     28  S33 ZIN A   1      26.669  -0.367  30.466  0.00  0.00    -0.058 SA
BRANCH  28  29
ATOM     29  C34 ZIN A   1      27.761  -1.807  30.351  0.00  0.00     0.304 C 
ATOM     30  F35 ZIN A   1      28.520  -1.725  29.180  0.00  0.00    -0.244 F 
ENDBRANCH  28  29
ENDBRANCH  26  28
ENDBRANCH  23  26
BRANCH  19  31
ATOM     31  O25 ZIN A   1      32.225   1.548  29.343  0.00  0.00    -0.392 OA
ATOM     32  H49 ZIN A   1      31.561   0.901  29.065  0.00  0.00     0.210 HD
ENDBRANCH  19  31
TORSDOF 5
ENDMDL
MODEL 60
REMARK CAVERDOCK RESULT:       5.7      0.000      0.000
REMARK CAVERDOCK CONSTRAINTS:       0.0      0.0      0.0      0.0
REMARK CAVERDOCK TUNNEL: 59      5.7      2.4     60.1
REMARK  5 active torsions:
REMARK  status: ('A' for Active; 'I' for Inactive)
REMARK    1  A    between atoms: C23_19  and  O25_20 
REMARK    2  A    between atoms: C29_24  and  O30_25 
REMARK    3  A    between atoms: C29_24  and  C31_26 
REMARK    4  A    between atoms: C31_26  and  S33_28 
REMARK    5  A    between atoms: S33_28  and  C34_29 
ROOT
ATOM      1  C1  ZIN A   1      26.431   2.833  32.038  0.00  0.00     0.013 C 
ATOM      2  C2  ZIN A   1      27.441   1.727  31.725  0.00  0.00     0.025 C 
ATOM      3  C4  ZIN A   1      28.730   1.928  32.570  0.00  0.00     0.013 C 
ATOM      4  C5  ZIN A   1      29.649   2.697  31.615  0.00  0.00     0.005 C 
ATOM      5  C7  ZIN A   1      31.135   2.610  31.914  0.00  0.00     0.037 C 
ATOM      6  C9  ZIN A   1      31.426   3.239  33.279  0.00  0.00     0.050 C 
ATOM      7  C10 ZIN A   1      32.919   3.115  33.596  0.00  0.00     0.201 C 
ATOM      8  F12 ZIN A   1      33.207   3.791  34.787  0.00  0.00    -0.245 F 
ATOM      9  C13 ZIN A   1      33.698   3.736  32.452  0.00  0.00    -0.027 A 
ATOM     10  C14 ZIN A   1      34.623   4.645  32.723  0.00  0.00     0.061 A 
ATOM     11  C15 ZIN A   1      35.384   5.286  31.639  0.00  0.00     0.172 A 
ATOM     12  O16 ZIN A   1      36.261   6.093  31.886  0.00  0.00    -0.289 OA
ATOM     13  C17 ZIN A   1      35.062   4.925  30.248  0.00  0.00     0.052 A 
ATOM     14  C18 ZIN A   1      34.140   4.009  30.000  0.00  0.00    -0.006 A 
ATOM     15  C19 ZIN A   1      33.381   3.282  31.057  0.00  0.00     0.039 A 
ATOM     16  C20 ZIN A   1      33.741   1.799  30.955  0.00  0.00     0.028 C 
ATOM     17  C21 ZIN A   1      31.874   3.374  30.806  0.00  0.00     0.147 C 
ATOM     18  F22 ZIN A   1      31.481   4.716  30.853  0.00  0.00    -0.238 F 
ATOM     19  C23 ZIN A   1      31.561   2.829  29.415  0.00  0.00     0.160 C 
ATOM     20  C26 ZIN A   1      30.046   2.777  29.154  0.00  0.00     0.048 C 
ATOM     21  C27 ZIN A   1      29.392   1.962  30.271  0.00  0.00     0.002 C 
ATOM     22  C28 ZIN A   1      30.061   0.591  30.373  0.00  0.00     0.019 C 
ATOM     23  C29 ZIN A   1      27.874   1.808  30.240  0.00  0.00     0.139 C 
ENDROOT
BRANCH  23  24
ATOM     24  O30 ZIN A   1      27.276   2.921  29.575  0.00  0.00    -0.380 OA
ATOM     25  H55 ZIN A   1      26.885   2.705  28.717  0.00  0.00     0.211 HD
ENDBRANCH  23  24
BRANCH  23  26
ATOM     26  C31 ZIN A   1      27.494   0.521  29.552  0.00  0.00     0.223 C 
ATOM     27  O32 ZIN A   1      27.841   0.320  28.408  0.00  0.00    -0.282 OA
BRANCH  26  28
ATOM     28  S33 ZIN A   1      26.572  -0.655  30.387  0.00  0.00    -0.058 SA
BRANCH  28  29
ATOM     29  C34 ZIN A   1      27.904  -1.622  31.138  0.00  0.00     0.304 C 
ATOM     30  F35 ZIN A   1      28.123  -2.780  30.384  0.00  0.00    -0.244 F 
ENDBRANCH  28  29
ENDBRANCH  26  28
ENDBRANCH  23  26
BRANCH  19  31
ATOM     31  O25 ZIN A   1      32.098   1.511  29.299  0.00  0.00    -0.392 OA
ATOM     32  H49 ZIN A   1      32.496   1.175  30.114  0.00  0.00     0.210 HD
ENDBRANCH  19  31
TORSDOF 5
ENDMDL
MODEL 61
REMARK CAVERDOCK RESULT:       5.8      0.000      0.000
REMARK CAVERDOCK CONSTRAINTS:       0.0      0.0      0.0      0.0
REMARK CAVERDOCK TUNNEL: 60      5.8      2.5     61.7
REMARK  5 active torsions:
REMARK  status: ('A' for Active; 'I' for Inactive)
REMARK    1  A    between atoms: C23_19  and  O25_20 
REMARK    2  A    between atoms: C29_24  and  O30_25 
REMARK    3  A    between atoms: C29_24  and  C31_26 
REMARK    4  A    between atoms: C31_26  and  S33_28 
REMARK    5  A    between atoms: S33_28  and  C34_29 
ROOT
ATOM      1  C1  ZIN A   1      26.301   2.653  31.971  0.00  0.00     0.013 C 
ATOM      2  C2  ZIN A   1      27.339   1.585  31.621  0.00  0.00     0.025 C 
ATOM      3  C4  ZIN A   1      28.613   1.775  32.490  0.00  0.00     0.013 C 
ATOM      4  C5  ZIN A   1      29.526   2.606  31.582  0.00  0.00     0.005 C 
ATOM      5  C7  ZIN A   1      31.010   2.538  31.895  0.00  0.00     0.037 C 
ATOM      6  C9  ZIN A   1      31.271   3.111  33.291  0.00  0.00     0.050 C 
ATOM      7  C10 ZIN A   1      32.763   3.004  33.620  0.00  0.00     0.201 C 
ATOM      8  F12 ZIN A   1      33.023   3.632  34.844  0.00  0.00    -0.245 F 
ATOM      9  C13 ZIN A   1      33.542   3.693  32.515  0.00  0.00    -0.027 A 
ATOM     10  C14 ZIN A   1      34.443   4.609  32.838  0.00  0.00     0.061 A 
ATOM     11  C15 ZIN A   1      35.202   5.314  31.793  0.00  0.00     0.172 A 
ATOM     12  O16 ZIN A   1      36.058   6.128  32.087  0.00  0.00    -0.289 OA
ATOM     13  C17 ZIN A   1      34.904   5.010  30.384  0.00  0.00     0.052 A 
ATOM     14  C18 ZIN A   1      34.005   4.087  30.084  0.00  0.00    -0.006 A 
ATOM     15  C19 ZIN A   1      33.251   3.297  31.098  0.00  0.00     0.039 A 
ATOM     16  C20 ZIN A   1      33.644   1.827  30.934  0.00  0.00     0.028 C 
ATOM     17  C21 ZIN A   1      31.745   3.368  30.832  0.00  0.00     0.147 C 
ATOM     18  F22 ZIN A   1      31.322   4.697  30.935  0.00  0.00    -0.238 F 
ATOM     19  C23 ZIN A   1      31.459   2.879  29.414  0.00  0.00     0.160 C 
ATOM     20  C26 ZIN A   1      29.949   2.807  29.133  0.00  0.00     0.048 C 
ATOM     21  C27 ZIN A   1      29.301   1.928  30.203  0.00  0.00     0.002 C 
ATOM     22  C28 ZIN A   1      29.999   0.568  30.251  0.00  0.00     0.019 C 
ATOM     23  C29 ZIN A   1      27.787   1.743  30.147  0.00  0.00     0.139 C 
ENDROOT
BRANCH  23  24
ATOM     24  O30 ZIN A   1      27.172   2.872  29.525  0.00  0.00    -0.380 OA
ATOM     25  H55 ZIN A   1      26.651   2.654  28.739  0.00  0.00     0.211 HD
ENDBRANCH  23  24
BRANCH  23  26
ATOM     26  C31 ZIN A   1      27.443   0.480  29.397  0.00  0.00     0.223 C 
ATOM     27  O32 ZIN A   1      27.693   0.391  28.213  0.00  0.00    -0.282 OA
BRANCH  26  28
ATOM     28  S33 ZIN A   1      26.700  -0.826  30.217  0.00  0.00    -0.058 SA
BRANCH  28  29
ATOM     29  C34 ZIN A   1      27.827  -2.166  29.758  0.00  0.00     0.304 C 
ATOM     30  F35 ZIN A   1      27.501  -3.318  30.481  0.00  0.00    -0.244 F 
ENDBRANCH  28  29
ENDBRANCH  26  28
ENDBRANCH  23  26
BRANCH  19  31
ATOM     31  O25 ZIN A   1      32.027   1.579  29.246  0.00  0.00    -0.392 OA
ATOM     32  H49 ZIN A   1      31.639   0.903  29.819  0.00  0.00     0.210 HD
ENDBRANCH  19  31
TORSDOF 5
ENDMDL
MODEL 62
REMARK CAVERDOCK RESULT:       5.8      0.000      0.000
REMARK CAVERDOCK CONSTRAINTS:       0.0      0.0      0.0      0.0
REMARK CAVERDOCK TUNNEL: 61      5.8      2.5     62.3
REMARK  5 active torsions:
REMARK  status: ('A' for Active; 'I' for Inactive)
REMARK    1  A    between atoms: C23_19  and  O25_20 
REMARK    2  A    between atoms: C29_24  and  O30_25 
REMARK    3  A    between atoms: C29_24  and  C31_26 
REMARK    4  A    between atoms: C31_26  and  S33_28 
REMARK    5  A    between atoms: S33_28  and  C34_29 
ROOT
ATOM      1  C1  ZIN A   1      26.233   2.702  31.818  0.00  0.00     0.013 C 
ATOM      2  C2  ZIN A   1      27.258   1.593  31.574  0.00  0.00     0.025 C 
ATOM      3  C4  ZIN A   1      28.513   1.823  32.461  0.00  0.00     0.013 C 
ATOM      4  C5  ZIN A   1      29.465   2.570  31.521  0.00  0.00     0.005 C 
ATOM      5  C7  ZIN A   1      30.939   2.498  31.880  0.00  0.00     0.037 C 
ATOM      6  C9  ZIN A   1      31.175   3.165  33.237  0.00  0.00     0.050 C 
ATOM      7  C10 ZIN A   1      32.655   3.056  33.615  0.00  0.00     0.201 C 
ATOM      8  F12 ZIN A   1      32.895   3.765  34.797  0.00  0.00    -0.245 F 
ATOM      9  C13 ZIN A   1      33.476   3.649  32.485  0.00  0.00    -0.027 A 
ATOM     10  C14 ZIN A   1      34.386   4.570  32.766  0.00  0.00     0.061 A 
ATOM     11  C15 ZIN A   1      35.186   5.184  31.695  0.00  0.00     0.172 A 
ATOM     12  O16 ZIN A   1      36.050   6.002  31.953  0.00  0.00    -0.289 OA
ATOM     13  C17 ZIN A   1      34.919   4.785  30.303  0.00  0.00     0.052 A 
ATOM     14  C18 ZIN A   1      34.010   3.858  30.045  0.00  0.00    -0.006 A 
ATOM     15  C19 ZIN A   1      33.214   3.157  31.092  0.00  0.00     0.039 A 
ATOM     16  C20 ZIN A   1      33.582   1.673  31.044  0.00  0.00     0.028 C 
ATOM     17  C21 ZIN A   1      31.717   3.235  30.780  0.00  0.00     0.147 C 
ATOM     18  F22 ZIN A   1      31.318   4.576  30.776  0.00  0.00    -0.238 F 
ATOM     19  C23 ZIN A   1      31.459   2.651  29.394  0.00  0.00     0.160 C 
ATOM     20  C26 ZIN A   1      29.956   2.585  29.077  0.00  0.00     0.048 C 
ATOM     21  C27 ZIN A   1      29.263   1.798  30.189  0.00  0.00     0.002 C 
ATOM     22  C28 ZIN A   1      29.932   0.433  30.354  0.00  0.00     0.019 C 
ATOM     23  C29 ZIN A   1      27.747   1.636  30.104  0.00  0.00     0.139 C 
ENDROOT
BRANCH  23  24
ATOM     24  O30 ZIN A   1      27.171   2.728  29.387  0.00  0.00    -0.380 OA
ATOM     25  H55 ZIN A   1      27.614   3.575  29.536  0.00  0.00     0.211 HD
ENDBRANCH  23  24
BRANCH  23  26
ATOM     26  C31 ZIN A   1      27.399   0.329  29.438  0.00  0.00     0.223 C 
ATOM     27  O32 ZIN A   1      27.697   0.142  28.277  0.00  0.00    -0.282 OA
BRANCH  26  28
ATOM     28  S33 ZIN A   1      26.581  -0.889  30.319  0.00  0.00    -0.058 SA
BRANCH  28  29
ATOM     29  C34 ZIN A   1      27.970  -1.984  30.703  0.00  0.00     0.304 C 
ATOM     30  F35 ZIN A   1      27.578  -3.315  30.528  0.00  0.00    -0.244 F 
ENDBRANCH  28  29
ENDBRANCH  26  28
ENDBRANCH  23  26
BRANCH  19  31
ATOM     31  O25 ZIN A   1      32.006   1.333  29.334  0.00  0.00    -0.392 OA
ATOM     32  H49 ZIN A   1      31.370   0.634  29.544  0.00  0.00     0.210 HD
ENDBRANCH  19  31
TORSDOF 5
ENDMDL
MODEL 63
REMARK CAVERDOCK RESULT:       5.8      0.000      0.000
REMARK CAVERDOCK CONSTRAINTS:       0.0      0.0      0.0      0.0
REMARK CAVERDOCK TUNNEL: 62      5.8      2.6     63.4
REMARK  5 active torsions:
REMARK  status: ('A' for Active; 'I' for Inactive)
REMARK    1  A    between atoms: C23_19  and  O25_20 
REMARK    2  A    between atoms: C29_24  and  O30_25 
REMARK    3  A    between atoms: C29_24  and  C31_26 
REMARK    4  A    between atoms: C31_26  and  S33_28 
REMARK    5  A    between atoms: S33_28  and  C34_29 
ROOT
ATOM      1  C1  ZIN A   1      26.063   2.448  31.989  0.00  0.00     0.013 C 
ATOM      2  C2  ZIN A   1      27.111   1.374  31.689  0.00  0.00     0.025 C 
ATOM      3  C4  ZIN A   1      28.382   1.615  32.549  0.00  0.00     0.013 C 
ATOM      4  C5  ZIN A   1      29.288   2.413  31.605  0.00  0.00     0.005 C 
ATOM      5  C7  ZIN A   1      30.773   2.372  31.923  0.00  0.00     0.037 C 
ATOM      6  C9  ZIN A   1      31.027   3.010  33.291  0.00  0.00     0.050 C 
ATOM      7  C10 ZIN A   1      32.519   2.932  33.627  0.00  0.00     0.201 C 
ATOM      8  F12 ZIN A   1      32.772   3.617  34.820  0.00  0.00    -0.245 F 
ATOM      9  C13 ZIN A   1      33.293   3.577  32.492  0.00  0.00    -0.027 A 
ATOM     10  C14 ZIN A   1      34.186   4.515  32.773  0.00  0.00     0.061 A 
ATOM     11  C15 ZIN A   1      34.940   5.179  31.699  0.00  0.00     0.172 A 
ATOM     12  O16 ZIN A   1      35.788   6.013  31.956  0.00  0.00    -0.289 OA
ATOM     13  C17 ZIN A   1      34.646   4.808  30.304  0.00  0.00     0.052 A 
ATOM     14  C18 ZIN A   1      33.756   3.864  30.045  0.00  0.00    -0.006 A 
ATOM     15  C19 ZIN A   1      33.008   3.114  31.094  0.00  0.00     0.039 A 
ATOM     16  C20 ZIN A   1      33.414   1.642  30.997  0.00  0.00     0.028 C 
ATOM     17  C21 ZIN A   1      31.501   3.159  30.823  0.00  0.00     0.147 C 
ATOM     18  F22 ZIN A   1      31.067   4.488  30.865  0.00  0.00    -0.238 F 
ATOM     19  C23 ZIN A   1      31.222   2.604  29.429  0.00  0.00     0.160 C 
ATOM     20  C26 ZIN A   1      29.713   2.505  29.150  0.00  0.00     0.048 C 
ATOM     21  C27 ZIN A   1      29.071   1.670  30.259  0.00  0.00     0.002 C 
ATOM     22  C28 ZIN A   1      29.782   0.321  30.369  0.00  0.00     0.019 C 
ATOM     23  C29 ZIN A   1      27.559   1.469  30.209  0.00  0.00     0.139 C 
ENDROOT
BRANCH  23  24
ATOM     24  O30 ZIN A   1      26.935   2.563  29.536  0.00  0.00    -0.380 OA
ATOM     25  H55 ZIN A   1      26.329   3.073  30.091  0.00  0.00     0.211 HD
ENDBRANCH  23  24
BRANCH  23  26
ATOM     26  C31 ZIN A   1      27.228   0.171  29.517  0.00  0.00     0.223 C 
ATOM     27  O32 ZIN A   1      27.516   0.015  28.349  0.00  0.00    -0.282 OA
BRANCH  26  28
ATOM     28  S33 ZIN A   1      26.445  -1.083  30.381  0.00  0.00    -0.058 SA
BRANCH  28  29
ATOM     29  C34 ZIN A   1      27.861  -2.155  30.730  0.00  0.00     0.304 C 
ATOM     30  F35 ZIN A   1      27.914  -3.182  29.783  0.00  0.00    -0.244 F 
ENDBRANCH  28  29
ENDBRANCH  26  28
ENDBRANCH  23  26
BRANCH  19  31
ATOM     31  O25 ZIN A   1      31.802   1.303  29.320  0.00  0.00    -0.392 OA
ATOM     32  H49 ZIN A   1      31.184   0.581  29.499  0.00  0.00     0.210 HD
ENDBRANCH  19  31
TORSDOF 5
ENDMDL
MODEL 64
REMARK CAVERDOCK RESULT:       5.8      0.000      0.000
REMARK CAVERDOCK CONSTRAINTS:       0.0      0.0      0.0      0.0
REMARK CAVERDOCK TUNNEL: 63      5.8      2.6     64.7
REMARK  5 active torsions:
REMARK  status: ('A' for Active; 'I' for Inactive)
REMARK    1  A    between atoms: C23_19  and  O25_20 
REMARK    2  A    between atoms: C29_24  and  O30_25 
REMARK    3  A    between atoms: C29_24  and  C31_26 
REMARK    4  A    between atoms: C31_26  and  S33_28 
REMARK    5  A    between atoms: S33_28  and  C34_29 
ROOT
ATOM      1  C1  ZIN A   1      25.947   2.530  31.898  0.00  0.00     0.013 C 
ATOM      2  C2  ZIN A   1      26.976   1.438  31.599  0.00  0.00     0.025 C 
ATOM      3  C4  ZIN A   1      28.245   1.649  32.470  0.00  0.00     0.013 C 
ATOM      4  C5  ZIN A   1      29.174   2.435  31.539  0.00  0.00     0.005 C 
ATOM      5  C7  ZIN A   1      30.655   2.364  31.868  0.00  0.00     0.037 C 
ATOM      6  C9  ZIN A   1      30.910   2.987  33.243  0.00  0.00     0.050 C 
ATOM      7  C10 ZIN A   1      32.398   2.879  33.589  0.00  0.00     0.201 C 
ATOM      8  F12 ZIN A   1      32.654   3.551  34.790  0.00  0.00    -0.245 F 
ATOM      9  C13 ZIN A   1      33.193   3.516  32.465  0.00  0.00    -0.027 A 
ATOM     10  C14 ZIN A   1      34.101   4.435  32.760  0.00  0.00     0.061 A 
ATOM     11  C15 ZIN A   1      34.877   5.091  31.695  0.00  0.00     0.172 A 
ATOM     12  O16 ZIN A   1      35.738   5.907  31.965  0.00  0.00    -0.289 OA
ATOM     13  C17 ZIN A   1      34.587   4.735  30.296  0.00  0.00     0.052 A 
ATOM     14  C18 ZIN A   1      33.681   3.810  30.024  0.00  0.00    -0.006 A 
ATOM     15  C19 ZIN A   1      32.910   3.067  31.062  0.00  0.00     0.039 A 
ATOM     16  C20 ZIN A   1      33.289   1.589  30.958  0.00  0.00     0.028 C 
ATOM     17  C21 ZIN A   1      31.407   3.143  30.780  0.00  0.00     0.147 C 
ATOM     18  F22 ZIN A   1      30.997   4.480  30.827  0.00  0.00    -0.238 F 
ATOM     19  C23 ZIN A   1      31.128   2.603  29.380  0.00  0.00     0.160 C 
ATOM     20  C26 ZIN A   1      29.620   2.535  29.088  0.00  0.00     0.048 C 
ATOM     21  C27 ZIN A   1      28.953   1.706  30.186  0.00  0.00     0.002 C 
ATOM     22  C28 ZIN A   1      29.637   0.342  30.293  0.00  0.00     0.019 C 
ATOM     23  C29 ZIN A   1      27.438   1.534  30.123  0.00  0.00     0.139 C 
ENDROOT
BRANCH  23  24
ATOM     24  O30 ZIN A   1      26.840   2.644  29.453  0.00  0.00    -0.380 OA
ATOM     25  H55 ZIN A   1      26.372   2.408  28.640  0.00  0.00     0.211 HD
ENDBRANCH  23  24
BRANCH  23  26
ATOM     26  C31 ZIN A   1      27.087   0.247  29.420  0.00  0.00     0.223 C 
ATOM     27  O32 ZIN A   1      27.339   0.112  28.241  0.00  0.00    -0.282 OA
BRANCH  26  28
ATOM     28  S33 ZIN A   1      26.333  -1.023  30.286  0.00  0.00    -0.058 SA
BRANCH  28  29
ATOM     29  C34 ZIN A   1      27.786  -2.012  30.720  0.00  0.00     0.304 C 
ATOM     30  F35 ZIN A   1      28.281  -2.641  29.574  0.00  0.00    -0.244 F 
ENDBRANCH  28  29
ENDBRANCH  26  28
ENDBRANCH  23  26
BRANCH  19  31
ATOM     31  O25 ZIN A   1      31.684   1.292  29.267  0.00  0.00    -0.392 OA
ATOM     32  H49 ZIN A   1      32.003   1.075  28.380  0.00  0.00     0.210 HD
ENDBRANCH  19  31
TORSDOF 5
ENDMDL
MODEL 65
REMARK CAVERDOCK RESULT:       5.9      0.000      0.000
REMARK CAVERDOCK CONSTRAINTS:       0.1      0.0      0.0      0.0
REMARK CAVERDOCK TUNNEL: 64      5.9      2.7     65.1
REMARK  5 active torsions:
REMARK  status: ('A' for Active; 'I' for Inactive)
REMARK    1  A    between atoms: C23_19  and  O25_20 
REMARK    2  A    between atoms: C29_24  and  O30_25 
REMARK    3  A    between atoms: C29_24  and  C31_26 
REMARK    4  A    between atoms: C31_26  and  S33_28 
REMARK    5  A    between atoms: S33_28  and  C34_29 
ROOT
ATOM      1  C1  ZIN A   1      25.864   2.385  31.919  0.00  0.00     0.013 C 
ATOM      2  C2  ZIN A   1      26.923   1.315  31.648  0.00  0.00     0.025 C 
ATOM      3  C4  ZIN A   1      28.172   1.565  32.537  0.00  0.00     0.013 C 
ATOM      4  C5  ZIN A   1      29.097   2.362  31.613  0.00  0.00     0.005 C 
ATOM      5  C7  ZIN A   1      30.574   2.330  31.966  0.00  0.00     0.037 C 
ATOM      6  C9  ZIN A   1      30.793   2.973  33.338  0.00  0.00     0.050 C 
ATOM      7  C10 ZIN A   1      32.277   2.903  33.709  0.00  0.00     0.201 C 
ATOM      8  F12 ZIN A   1      32.498   3.594  34.906  0.00  0.00    -0.245 F 
ATOM      9  C13 ZIN A   1      33.075   3.547  32.591  0.00  0.00    -0.027 A 
ATOM     10  C14 ZIN A   1      33.956   4.490  32.890  0.00  0.00     0.061 A 
ATOM     11  C15 ZIN A   1      34.733   5.153  31.831  0.00  0.00     0.172 A 
ATOM     12  O16 ZIN A   1      35.571   5.992  32.106  0.00  0.00    -0.289 OA
ATOM     13  C17 ZIN A   1      34.475   4.777  30.431  0.00  0.00     0.052 A 
ATOM     14  C18 ZIN A   1      33.595   3.827  30.155  0.00  0.00    -0.006 A 
ATOM     15  C19 ZIN A   1      32.825   3.078  31.188  0.00  0.00     0.039 A 
ATOM     16  C20 ZIN A   1      33.240   1.608  31.106  0.00  0.00     0.028 C 
ATOM     17  C21 ZIN A   1      31.325   3.116  30.881  0.00  0.00     0.147 C 
ATOM     18  F22 ZIN A   1      30.884   4.443  30.908  0.00  0.00    -0.238 F 
ATOM     19  C23 ZIN A   1      31.082   2.555  29.483  0.00  0.00     0.160 C 
ATOM     20  C26 ZIN A   1      29.581   2.448  29.168  0.00  0.00     0.048 C 
ATOM     21  C27 ZIN A   1      28.916   1.614  30.264  0.00  0.00     0.002 C 
ATOM     22  C28 ZIN A   1      29.629   0.268  30.396  0.00  0.00     0.019 C 
ATOM     23  C29 ZIN A   1      27.406   1.406  30.179  0.00  0.00     0.139 C 
ENDROOT
BRANCH  23  24
ATOM     24  O30 ZIN A   1      26.794   2.495  29.487  0.00  0.00    -0.380 OA
ATOM     25  H55 ZIN A   1      26.213   2.225  28.763  0.00  0.00     0.211 HD
ENDBRANCH  23  24
BRANCH  23  26
ATOM     26  C31 ZIN A   1      27.097   0.104  29.484  0.00  0.00     0.223 C 
ATOM     27  O32 ZIN A   1      27.196   0.022  28.278  0.00  0.00    -0.282 OA
BRANCH  26  28
ATOM     28  S33 ZIN A   1      26.606  -1.257  30.398  0.00  0.00    -0.058 SA
BRANCH  28  29
ATOM     29  C34 ZIN A   1      28.098  -2.274  30.273  0.00  0.00     0.304 C 
ATOM     30  F35 ZIN A   1      27.746  -3.627  30.322  0.00  0.00    -0.244 F 
ENDBRANCH  28  29
ENDBRANCH  26  28
ENDBRANCH  23  26
BRANCH  19  31
ATOM     31  O25 ZIN A   1      31.670   1.256  29.393  0.00  0.00    -0.392 OA
ATOM     32  H49 ZIN A   1      31.129   0.612  28.915  0.00  0.00     0.210 HD
ENDBRANCH  19  31
TORSDOF 5
ENDMDL
MODEL 66
REMARK CAVERDOCK RESULT:       6.3      0.000      0.000
REMARK CAVERDOCK CONSTRAINTS:       0.0      0.0      0.0      0.0
REMARK CAVERDOCK TUNNEL: 65      6.3      2.6    66.11
REMARK  5 active torsions:
REMARK  status: ('A' for Active; 'I' for Inactive)
REMARK    1  A    between atoms: C23_19  and  O25_20 
REMARK    2  A    between atoms: C29_24  and  O30_25 
REMARK    3  A    between atoms: C29_24  and  C31_26 
REMARK    4  A    between atoms: C31_26  and  S33_28 
REMARK    5  A    between atoms: S33_28  and  C34_29 
ROOT
ATOM      1  C1  ZIN A   1      25.695   2.408  32.072  0.00  0.00     0.013 C 
ATOM      2  C2  ZIN A   1      26.733   1.317  31.804  0.00  0.00     0.025 C 
ATOM      3  C4  ZIN A   1      27.996   1.557  32.677  0.00  0.00     0.013 C 
ATOM      4  C5  ZIN A   1      28.924   2.328  31.732  0.00  0.00     0.005 C 
ATOM      5  C7  ZIN A   1      30.403   2.275  32.071  0.00  0.00     0.037 C 
ATOM      6  C9  ZIN A   1      30.647   2.932  33.432  0.00  0.00     0.050 C 
ATOM      7  C10 ZIN A   1      32.134   2.842  33.789  0.00  0.00     0.201 C 
ATOM      8  F12 ZIN A   1      32.379   3.544  34.974  0.00  0.00    -0.245 F 
ATOM      9  C13 ZIN A   1      32.931   3.458  32.654  0.00  0.00    -0.027 A 
ATOM     10  C14 ZIN A   1      33.831   4.390  32.932  0.00  0.00     0.061 A 
ATOM     11  C15 ZIN A   1      34.607   5.027  31.857  0.00  0.00     0.172 A 
ATOM     12  O16 ZIN A   1      35.462   5.855  32.112  0.00  0.00    -0.289 OA
ATOM     13  C17 ZIN A   1      34.328   4.637  30.465  0.00  0.00     0.052 A 
ATOM     14  C18 ZIN A   1      33.429   3.699  30.210  0.00  0.00    -0.006 A 
ATOM     15  C19 ZIN A   1      32.658   2.976  31.260  0.00  0.00     0.039 A 
ATOM     16  C20 ZIN A   1      33.048   1.498  31.193  0.00  0.00     0.028 C 
ATOM     17  C21 ZIN A   1      31.156   3.034  30.968  0.00  0.00     0.147 C 
ATOM     18  F22 ZIN A   1      30.737   4.369  30.983  0.00  0.00    -0.238 F 
ATOM     19  C23 ZIN A   1      30.889   2.460  29.580  0.00  0.00     0.160 C 
ATOM     20  C26 ZIN A   1      29.383   2.374  29.282  0.00  0.00     0.048 C 
ATOM     21  C27 ZIN A   1      28.716   1.566  30.396  0.00  0.00     0.002 C 
ATOM     22  C28 ZIN A   1      29.408   0.210  30.538  0.00  0.00     0.019 C 
ATOM     23  C29 ZIN A   1      27.202   1.382  30.329  0.00  0.00     0.139 C 
ENDROOT
BRANCH  23  24
ATOM     24  O30 ZIN A   1      26.600   2.472  29.630  0.00  0.00    -0.380 OA
ATOM     25  H55 ZIN A   1      26.729   2.444  28.671  0.00  0.00     0.211 HD
ENDBRANCH  23  24
BRANCH  23  26
ATOM     26  C31 ZIN A   1      26.864   0.076  29.654  0.00  0.00     0.223 C 
ATOM     27  O32 ZIN A   1      27.071  -0.064  28.467  0.00  0.00    -0.282 OA
BRANCH  26  28
ATOM     28  S33 ZIN A   1      26.188  -1.207  30.563  0.00  0.00    -0.058 SA
BRANCH  28  29
ATOM     29  C34 ZIN A   1      27.664  -2.223  30.818  0.00  0.00     0.304 C 
ATOM     30  F35 ZIN A   1      27.918  -2.343  32.188  0.00  0.00    -0.244 F 
ENDBRANCH  28  29
ENDBRANCH  26  28
ENDBRANCH  23  26
BRANCH  19  31
ATOM     31  O25 ZIN A   1      31.454   1.150  29.500  0.00  0.00    -0.392 OA
ATOM     32  H49 ZIN A   1      31.146   0.634  28.743  0.00  0.00     0.210 HD
ENDBRANCH  19  31
TORSDOF 5
ENDMDL
MODEL 67
REMARK CAVERDOCK RESULT:       6.2      0.000      0.000
REMARK CAVERDOCK CONSTRAINTS:       0.0      0.0      0.0      0.0
REMARK CAVERDOCK TUNNEL: 66      6.2      2.7     67.1
REMARK  5 active torsions:
REMARK  status: ('A' for Active; 'I' for Inactive)
REMARK    1  A    between atoms: C23_19  and  O25_20 
REMARK    2  A    between atoms: C29_24  and  O30_25 
REMARK    3  A    between atoms: C29_24  and  C31_26 
REMARK    4  A    between atoms: C31_26  and  S33_28 
REMARK    5  A    between atoms: S33_28  and  C34_29 
ROOT
ATOM      1  C1  ZIN A   1      25.647   2.348  31.674  0.00  0.00     0.013 C 
ATOM      2  C2  ZIN A   1      26.703   1.264  31.441  0.00  0.00     0.025 C 
ATOM      3  C4  ZIN A   1      27.932   1.512  32.358  0.00  0.00     0.013 C 
ATOM      4  C5  ZIN A   1      28.887   2.291  31.447  0.00  0.00     0.005 C 
ATOM      5  C7  ZIN A   1      30.354   2.248  31.837  0.00  0.00     0.037 C 
ATOM      6  C9  ZIN A   1      30.546   2.905  33.207  0.00  0.00     0.050 C 
ATOM      7  C10 ZIN A   1      32.020   2.825  33.615  0.00  0.00     0.201 C 
ATOM      8  F12 ZIN A   1      32.218   3.526  34.809  0.00  0.00    -0.245 F 
ATOM      9  C13 ZIN A   1      32.851   3.449  32.510  0.00  0.00    -0.027 A 
ATOM     10  C14 ZIN A   1      33.734   4.387  32.820  0.00  0.00     0.061 A 
ATOM     11  C15 ZIN A   1      34.543   5.031  31.774  0.00  0.00     0.172 A 
ATOM     12  O16 ZIN A   1      35.382   5.864  32.059  0.00  0.00    -0.289 OA
ATOM     13  C17 ZIN A   1      34.315   4.641  30.372  0.00  0.00     0.052 A 
ATOM     14  C18 ZIN A   1      33.433   3.697  30.084  0.00  0.00    -0.006 A 
ATOM     15  C19 ZIN A   1      32.631   2.966  31.106  0.00  0.00     0.039 A 
ATOM     16  C20 ZIN A   1      33.033   1.491  31.051  0.00  0.00     0.028 C 
ATOM     17  C21 ZIN A   1      31.140   3.015  30.763  0.00  0.00     0.147 C 
ATOM     18  F22 ZIN A   1      30.711   4.346  30.764  0.00  0.00    -0.238 F 
ATOM     19  C23 ZIN A   1      30.925   2.441  29.365  0.00  0.00     0.160 C 
ATOM     20  C26 ZIN A   1      29.431   2.345  29.014  0.00  0.00     0.048 C 
ATOM     21  C27 ZIN A   1      28.731   1.530  30.103  0.00  0.00     0.002 C 
ATOM     22  C28 ZIN A   1      29.428   0.178  30.267  0.00  0.00     0.019 C 
ATOM     23  C29 ZIN A   1      27.222   1.335  29.983  0.00  0.00     0.139 C 
ENDROOT
BRANCH  23  24
ATOM     24  O30 ZIN A   1      26.637   2.422  29.265  0.00  0.00    -0.380 OA
ATOM     25  H55 ZIN A   1      26.583   2.279  28.310  0.00  0.00     0.211 HD
ENDBRANCH  23  24
BRANCH  23  26
ATOM     26  C31 ZIN A   1      26.917   0.028  29.295  0.00  0.00     0.223 C 
ATOM     27  O32 ZIN A   1      27.209  -0.125  28.128  0.00  0.00    -0.282 OA
BRANCH  26  28
ATOM     28  S33 ZIN A   1      26.159  -1.238  30.162  0.00  0.00    -0.058 SA
BRANCH  28  29
ATOM     29  C34 ZIN A   1      27.610  -2.221  30.615  0.00  0.00     0.304 C 
ATOM     30  F35 ZIN A   1      28.205  -1.676  31.758  0.00  0.00    -0.244 F 
ENDBRANCH  28  29
ENDBRANCH  26  28
ENDBRANCH  23  26
BRANCH  19  31
ATOM     31  O25 ZIN A   1      31.502   1.135  29.303  0.00  0.00    -0.392 OA
ATOM     32  H49 ZIN A   1      30.858   0.417  29.378  0.00  0.00     0.210 HD
ENDBRANCH  19  31
TORSDOF 5
ENDMDL
MODEL 68
REMARK CAVERDOCK RESULT:       6.4      0.000      0.000
REMARK CAVERDOCK CONSTRAINTS:       0.0      0.0      0.0      0.0
REMARK CAVERDOCK TUNNEL: 67      6.4      2.7     68.4
REMARK  5 active torsions:
REMARK  status: ('A' for Active; 'I' for Inactive)
REMARK    1  A    between atoms: C23_19  and  O25_20 
REMARK    2  A    between atoms: C29_24  and  O30_25 
REMARK    3  A    between atoms: C29_24  and  C31_26 
REMARK    4  A    between atoms: C31_26  and  S33_28 
REMARK    5  A    between atoms: S33_28  and  C34_29 
ROOT
ATOM      1  C1  ZIN A   1      33.938   3.020  34.123  0.00  0.00     0.013 C 
ATOM      2  C2  ZIN A   1      33.185   3.927  33.147  0.00  0.00     0.025 C 
ATOM      3  C4  ZIN A   1      31.653   3.748  33.327  0.00  0.00     0.013 C 
ATOM      4  C5  ZIN A   1      31.301   2.715  32.251  0.00  0.00     0.005 C 
ATOM      5  C7  ZIN A   1      29.849   2.690  31.807  0.00  0.00     0.037 C 
ATOM      6  C9  ZIN A   1      28.953   2.303  32.987  0.00  0.00     0.050 C 
ATOM      7  C10 ZIN A   1      27.486   2.318  32.547  0.00  0.00     0.201 C 
ATOM      8  F12 ZIN A   1      26.676   1.851  33.587  0.00  0.00    -0.245 F 
ATOM      9  C13 ZIN A   1      27.346   1.409  31.340  0.00  0.00    -0.027 A 
ATOM     10  C14 ZIN A   1      26.411   0.470  31.347  0.00  0.00     0.061 A 
ATOM     11  C15 ZIN A   1      26.258  -0.445  30.205  0.00  0.00     0.172 A 
ATOM     12  O16 ZIN A   1      25.376  -1.283  30.192  0.00  0.00    -0.289 OA
ATOM     13  C17 ZIN A   1      27.196  -0.320  29.077  0.00  0.00     0.052 A 
ATOM     14  C18 ZIN A   1      28.117   0.629  29.086  0.00  0.00    -0.006 A 
ATOM     15  C19 ZIN A   1      28.280   1.623  30.185  0.00  0.00     0.039 A 
ATOM     16  C20 ZIN A   1      27.998   3.011  29.607  0.00  0.00     0.028 C 
ATOM     17  C21 ZIN A   1      29.728   1.653  30.681  0.00  0.00     0.147 C 
ATOM     18  F22 ZIN A   1      30.063   0.397  31.197  0.00  0.00    -0.238 F 
ATOM     19  C23 ZIN A   1      30.656   1.957  29.509  0.00  0.00     0.160 C 
ATOM     20  C26 ZIN A   1      32.114   2.127  29.968  0.00  0.00     0.048 C 
ATOM     21  C27 ZIN A   1      32.155   3.206  31.051  0.00  0.00     0.002 C 
ATOM     22  C28 ZIN A   1      31.505   4.488  30.531  0.00  0.00     0.019 C 
ATOM     23  C29 ZIN A   1      33.507   3.519  31.688  0.00  0.00     0.139 C 
ENDROOT
BRANCH  23  24
ATOM     24  O30 ZIN A   1      34.358   2.374  31.634  0.00  0.00    -0.380 OA
ATOM     25  H55 ZIN A   1      34.403   1.877  32.463  0.00  0.00     0.211 HD
ENDBRANCH  23  24
BRANCH  23  26
ATOM     26  C31 ZIN A   1      34.155   4.687  30.988  0.00  0.00     0.223 C 
ATOM     27  O32 ZIN A   1      33.688   5.800  31.107  0.00  0.00    -0.282 OA
BRANCH  26  28
ATOM     28  S33 ZIN A   1      35.549   4.440  30.027  0.00  0.00    -0.058 SA
BRANCH  28  29
ATOM     29  C34 ZIN A   1      36.825   5.028  31.168  0.00  0.00     0.304 C 
ATOM     30  F35 ZIN A   1      38.051   4.440  30.840  0.00  0.00    -0.244 F 
ENDBRANCH  28  29
ENDBRANCH  26  28
ENDBRANCH  23  26
BRANCH  19  31
ATOM     31  O25 ZIN A   1      30.226   3.162  28.873  0.00  0.00    -0.392 OA
ATOM     32  H49 ZIN A   1      29.305   3.144  28.579  0.00  0.00     0.210 HD
ENDBRANCH  19  31
TORSDOF 5
ENDMDL
MODEL 69
REMARK CAVERDOCK RESULT:       5.9      0.000      0.000
REMARK CAVERDOCK CONSTRAINTS:       0.0      0.0      0.0      0.0
REMARK CAVERDOCK TUNNEL: 68      5.9      2.8    69.11
REMARK  5 active torsions:
REMARK  status: ('A' for Active; 'I' for Inactive)
REMARK    1  A    between atoms: C23_19  and  O25_20 
REMARK    2  A    between atoms: C29_24  and  O30_25 
REMARK    3  A    between atoms: C29_24  and  C31_26 
REMARK    4  A    between atoms: C31_26  and  S33_28 
REMARK    5  A    between atoms: S33_28  and  C34_29 
ROOT
ATOM      1  C1  ZIN A   1      33.940   3.054  33.982  0.00  0.00     0.013 C 
ATOM      2  C2  ZIN A   1      33.130   3.909  33.005  0.00  0.00     0.025 C 
ATOM      3  C4  ZIN A   1      31.610   3.693  33.244  0.00  0.00     0.013 C 
ATOM      4  C5  ZIN A   1      31.251   2.617  32.214  0.00  0.00     0.005 C 
ATOM      5  C7  ZIN A   1      29.786   2.540  31.822  0.00  0.00     0.037 C 
ATOM      6  C9  ZIN A   1      28.942   2.165  33.043  0.00  0.00     0.050 C 
ATOM      7  C10 ZIN A   1      27.461   2.126  32.655  0.00  0.00     0.201 C 
ATOM      8  F12 ZIN A   1      26.700   1.671  33.737  0.00  0.00    -0.245 F 
ATOM      9  C13 ZIN A   1      27.305   1.176  31.482  0.00  0.00    -0.027 A 
ATOM     10  C14 ZIN A   1      26.398   0.213  31.551  0.00  0.00     0.061 A 
ATOM     11  C15 ZIN A   1      26.232  -0.741  30.444  0.00  0.00     0.172 A 
ATOM     12  O16 ZIN A   1      25.374  -1.604  30.488  0.00  0.00    -0.289 OA
ATOM     13  C17 ZIN A   1      27.127  -0.627  29.280  0.00  0.00     0.052 A 
ATOM     14  C18 ZIN A   1      28.021   0.347  29.228  0.00  0.00    -0.006 A 
ATOM     15  C19 ZIN A   1      28.193   1.379  30.290  0.00  0.00     0.039 A 
ATOM     16  C20 ZIN A   1      27.852   2.740  29.680  0.00  0.00     0.028 C 
ATOM     17  C21 ZIN A   1      29.656   1.464  30.733  0.00  0.00     0.147 C 
ATOM     18  F22 ZIN A   1      30.044   0.234  31.275  0.00  0.00    -0.238 F 
ATOM     19  C23 ZIN A   1      30.534   1.756  29.520  0.00  0.00     0.160 C 
ATOM     20  C26 ZIN A   1      32.001   1.980  29.923  0.00  0.00     0.048 C 
ATOM     21  C27 ZIN A   1      32.049   3.093  30.970  0.00  0.00     0.002 C 
ATOM     22  C28 ZIN A   1      31.346   4.340  30.433  0.00  0.00     0.019 C 
ATOM     23  C29 ZIN A   1      33.412   3.464  31.549  0.00  0.00     0.139 C 
ENDROOT
BRANCH  23  24
ATOM     24  O30 ZIN A   1      34.293   2.341  31.501  0.00  0.00    -0.380 OA
ATOM     25  H55 ZIN A   1      33.948   1.550  31.938  0.00  0.00     0.211 HD
ENDBRANCH  23  24
BRANCH  23  26
ATOM     26  C31 ZIN A   1      34.003   4.626  30.791  0.00  0.00     0.223 C 
ATOM     27  O32 ZIN A   1      33.436   5.698  30.787  0.00  0.00    -0.282 OA
BRANCH  26  28
ATOM     28  S33 ZIN A   1      35.473   4.431  29.937  0.00  0.00    -0.058 SA
BRANCH  28  29
ATOM     29  C34 ZIN A   1      36.608   5.268  31.070  0.00  0.00     0.304 C 
ATOM     30  F35 ZIN A   1      37.823   4.576  31.110  0.00  0.00    -0.244 F 
ENDBRANCH  28  29
ENDBRANCH  26  28
ENDBRANCH  23  26
BRANCH  19  31
ATOM     31  O25 ZIN A   1      30.048   2.928  28.863  0.00  0.00    -0.392 OA
ATOM     32  H49 ZIN A   1      30.668   3.306  28.224  0.00  0.00     0.210 HD
ENDBRANCH  19  31
TORSDOF 5
ENDMDL
MODEL 70
REMARK CAVERDOCK RESULT:       6.2      0.000      0.000
REMARK CAVERDOCK CONSTRAINTS:       0.0      0.0      0.0      0.0
REMARK CAVERDOCK TUNNEL: 69      6.2      2.8     70.5
REMARK  5 active torsions:
REMARK  status: ('A' for Active; 'I' for Inactive)
REMARK    1  A    between atoms: C23_19  and  O25_20 
REMARK    2  A    between atoms: C29_24  and  O30_25 
REMARK    3  A    between atoms: C29_24  and  C31_26 
REMARK    4  A    between atoms: C31_26  and  S33_28 
REMARK    5  A    between atoms: S33_28  and  C34_29 
ROOT
ATOM      1  C1  ZIN A   1      33.954   2.889  33.983  0.00  0.00     0.013 C 
ATOM      2  C2  ZIN A   1      33.096   3.803  33.106  0.00  0.00     0.025 C 
ATOM      3  C4  ZIN A   1      31.589   3.549  33.387  0.00  0.00     0.013 C 
ATOM      4  C5  ZIN A   1      31.201   2.548  32.294  0.00  0.00     0.005 C 
ATOM      5  C7  ZIN A   1      29.722   2.479  31.956  0.00  0.00     0.037 C 
ATOM      6  C9  ZIN A   1      28.932   2.003  33.178  0.00  0.00     0.050 C 
ATOM      7  C10 ZIN A   1      27.438   1.973  32.846  0.00  0.00     0.201 C 
ATOM      8  F12 ZIN A   1      26.726   1.427  33.920  0.00  0.00    -0.245 F 
ATOM      9  C13 ZIN A   1      27.245   1.110  31.613  0.00  0.00    -0.027 A 
ATOM     10  C14 ZIN A   1      26.352   0.131  31.645  0.00  0.00     0.061 A 
ATOM     11  C15 ZIN A   1      26.152  -0.740  30.477  0.00  0.00     0.172 A 
ATOM     12  O16 ZIN A   1      25.307  -1.615  30.490  0.00  0.00    -0.289 OA
ATOM     13  C17 ZIN A   1      26.998  -0.527  29.290  0.00  0.00     0.052 A 
ATOM     14  C18 ZIN A   1      27.879   0.461  29.276  0.00  0.00    -0.006 A 
ATOM     15  C19 ZIN A   1      28.082   1.413  30.405  0.00  0.00     0.039 A 
ATOM     16  C20 ZIN A   1      27.702   2.811  29.912  0.00  0.00     0.028 C 
ATOM     17  C21 ZIN A   1      29.560   1.486  30.796  0.00  0.00     0.147 C 
ATOM     18  F22 ZIN A   1      29.984   0.224  31.228  0.00  0.00    -0.238 F 
ATOM     19  C23 ZIN A   1      30.386   1.879  29.574  0.00  0.00     0.160 C 
ATOM     20  C26 ZIN A   1      31.866   2.093  29.935  0.00  0.00     0.048 C 
ATOM     21  C27 ZIN A   1      31.944   3.126  31.060  0.00  0.00     0.002 C 
ATOM     22  C28 ZIN A   1      31.205   4.400  30.646  0.00  0.00     0.019 C 
ATOM     23  C29 ZIN A   1      33.325   3.471  31.611  0.00  0.00     0.139 C 
ENDROOT
BRANCH  23  24
ATOM     24  O30 ZIN A   1      34.215   2.367  31.444  0.00  0.00    -0.380 OA
ATOM     25  H55 ZIN A   1      33.773   1.533  31.233  0.00  0.00     0.211 HD
ENDBRANCH  23  24
BRANCH  23  26
ATOM     26  C31 ZIN A   1      33.871   4.695  30.919  0.00  0.00     0.223 C 
ATOM     27  O32 ZIN A   1      33.413   5.789  31.171  0.00  0.00    -0.282 OA
BRANCH  26  28
ATOM     28  S33 ZIN A   1      35.138   4.538  29.779  0.00  0.00    -0.058 SA
BRANCH  28  29
ATOM     29  C34 ZIN A   1      36.540   5.070  30.791  0.00  0.00     0.304 C 
ATOM     30  F35 ZIN A   1      37.285   3.953  31.182  0.00  0.00    -0.244 F 
ENDBRANCH  28  29
ENDBRANCH  26  28
ENDBRANCH  23  26
BRANCH  19  31
ATOM     31  O25 ZIN A   1      29.862   3.089  29.026  0.00  0.00    -0.392 OA
ATOM     32  H49 ZIN A   1      30.137   3.261  28.115  0.00  0.00     0.210 HD
ENDBRANCH  19  31
TORSDOF 5
ENDMDL
MODEL 71
REMARK CAVERDOCK RESULT:       5.7      0.000      0.000
REMARK CAVERDOCK CONSTRAINTS:       0.0      0.0      0.0      0.0
REMARK CAVERDOCK TUNNEL: 70      5.7      2.8     71.5
REMARK  5 active torsions:
REMARK  status: ('A' for Active; 'I' for Inactive)
REMARK    1  A    between atoms: C23_19  and  O25_20 
REMARK    2  A    between atoms: C29_24  and  O30_25 
REMARK    3  A    between atoms: C29_24  and  C31_26 
REMARK    4  A    between atoms: C31_26  and  S33_28 
REMARK    5  A    between atoms: S33_28  and  C34_29 
ROOT
ATOM      1  C1  ZIN A   1      33.870   3.238  33.644  0.00  0.00     0.013 C 
ATOM      2  C2  ZIN A   1      33.015   3.966  32.604  0.00  0.00     0.025 C 
ATOM      3  C4  ZIN A   1      31.507   3.775  32.925  0.00  0.00     0.013 C 
ATOM      4  C5  ZIN A   1      31.119   2.580  32.048  0.00  0.00     0.005 C 
ATOM      5  C7  ZIN A   1      29.640   2.450  31.726  0.00  0.00     0.037 C 
ATOM      6  C9  ZIN A   1      28.847   2.224  33.015  0.00  0.00     0.050 C 
ATOM      7  C10 ZIN A   1      27.353   2.132  32.692  0.00  0.00     0.201 C 
ATOM      8  F12 ZIN A   1      26.637   1.809  33.850  0.00  0.00    -0.245 F 
ATOM      9  C13 ZIN A   1      27.160   1.046  31.650  0.00  0.00    -0.027 A 
ATOM     10  C14 ZIN A   1      26.265   0.095  31.871  0.00  0.00     0.061 A 
ATOM     11  C15 ZIN A   1      26.065  -0.987  30.894  0.00  0.00     0.172 A 
ATOM     12  O16 ZIN A   1      25.217  -1.841  31.076  0.00  0.00    -0.289 OA
ATOM     13  C17 ZIN A   1      26.914  -1.012  29.691  0.00  0.00     0.052 A 
ATOM     14  C18 ZIN A   1      27.797  -0.048  29.487  0.00  0.00    -0.006 A 
ATOM     15  C19 ZIN A   1      28.000   1.106  30.408  0.00  0.00     0.039 A 
ATOM     16  C20 ZIN A   1      27.625   2.381  29.651  0.00  0.00     0.028 C 
ATOM     17  C21 ZIN A   1      29.478   1.250  30.781  0.00  0.00     0.147 C 
ATOM     18  F22 ZIN A   1      29.897   0.096  31.452  0.00  0.00    -0.238 F 
ATOM     19  C23 ZIN A   1      30.307   1.395  29.509  0.00  0.00     0.160 C 
ATOM     20  C26 ZIN A   1      31.787   1.672  29.824  0.00  0.00     0.048 C 
ATOM     21  C27 ZIN A   1      31.865   2.905  30.726  0.00  0.00     0.002 C 
ATOM     22  C28 ZIN A   1      31.131   4.075  30.070  0.00  0.00     0.019 C 
ATOM     23  C29 ZIN A   1      33.246   3.348  31.202  0.00  0.00     0.139 C 
ENDROOT
BRANCH  23  24
ATOM     24  O30 ZIN A   1      34.134   2.230  31.256  0.00  0.00    -0.380 OA
ATOM     25  H55 ZIN A   1      34.985   2.382  30.822  0.00  0.00     0.211 HD
ENDBRANCH  23  24
BRANCH  23  26
ATOM     26  C31 ZIN A   1      33.798   4.411  30.287  0.00  0.00     0.223 C 
ATOM     27  O32 ZIN A   1      33.072   5.291  29.873  0.00  0.00    -0.282 OA
BRANCH  26  28
ATOM     28  S33 ZIN A   1      35.447   4.376  29.832  0.00  0.00    -0.058 SA
BRANCH  28  29
ATOM     29  C34 ZIN A   1      36.176   5.273  31.224  0.00  0.00     0.304 C 
ATOM     30  F35 ZIN A   1      37.478   4.814  31.445  0.00  0.00    -0.244 F 
ENDBRANCH  28  29
ENDBRANCH  26  28
ENDBRANCH  23  26
BRANCH  19  31
ATOM     31  O25 ZIN A   1      29.787   2.477  28.734  0.00  0.00    -0.392 OA
ATOM     32  H49 ZIN A   1      29.086   2.219  28.119  0.00  0.00     0.210 HD
ENDBRANCH  19  31
TORSDOF 5
ENDMDL
MODEL 72
REMARK CAVERDOCK RESULT:       6.0      0.000      0.000
REMARK CAVERDOCK CONSTRAINTS:       0.0      0.0      0.0      0.0
REMARK CAVERDOCK TUNNEL: 71      6.0      2.9     72.6
REMARK  5 active torsions:
REMARK  status: ('A' for Active; 'I' for Inactive)
REMARK    1  A    between atoms: C23_19  and  O25_20 
REMARK    2  A    between atoms: C29_24  and  O30_25 
REMARK    3  A    between atoms: C29_24  and  C31_26 
REMARK    4  A    between atoms: C31_26  and  S33_28 
REMARK    5  A    between atoms: S33_28  and  C34_29 
ROOT
ATOM      1  C1  ZIN A   1      33.809   2.955  33.955  0.00  0.00     0.013 C 
ATOM      2  C2  ZIN A   1      32.964   3.780  32.983  0.00  0.00     0.025 C 
ATOM      3  C4  ZIN A   1      31.453   3.551  33.264  0.00  0.00     0.013 C 
ATOM      4  C5  ZIN A   1      31.082   2.451  32.264  0.00  0.00     0.005 C 
ATOM      5  C7  ZIN A   1      29.609   2.347  31.912  0.00  0.00     0.037 C 
ATOM      6  C9  ZIN A   1      28.801   1.987  33.161  0.00  0.00     0.050 C 
ATOM      7  C10 ZIN A   1      27.311   1.923  32.811  0.00  0.00     0.201 C 
ATOM      8  F12 ZIN A   1      26.583   1.480  33.921  0.00  0.00    -0.245 F 
ATOM      9  C13 ZIN A   1      27.138   0.948  31.661  0.00  0.00    -0.027 A 
ATOM     10  C14 ZIN A   1      26.245  -0.025  31.773  0.00  0.00     0.061 A 
ATOM     11  C15 ZIN A   1      26.063  -1.003  30.689  0.00  0.00     0.172 A 
ATOM     12  O16 ZIN A   1      25.218  -1.875  30.771  0.00  0.00    -0.289 OA
ATOM     13  C17 ZIN A   1      26.927  -0.902  29.501  0.00  0.00     0.052 A 
ATOM     14  C18 ZIN A   1      27.808   0.082  29.407  0.00  0.00    -0.006 A 
ATOM     15  C19 ZIN A   1      27.993   1.137  30.443  0.00  0.00     0.039 A 
ATOM     16  C20 ZIN A   1      27.620   2.481  29.815  0.00  0.00     0.028 C 
ATOM     17  C21 ZIN A   1      29.465   1.248  30.848  0.00  0.00     0.147 C 
ATOM     18  F22 ZIN A   1      29.882   0.035  31.404  0.00  0.00    -0.238 F 
ATOM     19  C23 ZIN A   1      30.309   1.526  29.608  0.00  0.00     0.160 C 
ATOM     20  C26 ZIN A   1      31.783   1.776  29.969  0.00  0.00     0.048 C 
ATOM     21  C27 ZIN A   1      31.843   2.911  30.992  0.00  0.00     0.002 C 
ATOM     22  C28 ZIN A   1      31.111   4.138  30.449  0.00  0.00     0.019 C 
ATOM     23  C29 ZIN A   1      33.216   3.309  31.529  0.00  0.00     0.139 C 
ENDROOT
BRANCH  23  24
ATOM     24  O30 ZIN A   1      34.109   2.196  31.481  0.00  0.00    -0.380 OA
ATOM     25  H55 ZIN A   1      33.795   1.463  30.934  0.00  0.00     0.211 HD
ENDBRANCH  23  24
BRANCH  23  26
ATOM     26  C31 ZIN A   1      33.773   4.463  30.734  0.00  0.00     0.223 C 
ATOM     27  O32 ZIN A   1      33.218   5.541  30.761  0.00  0.00    -0.282 OA
BRANCH  26  28
ATOM     28  S33 ZIN A   1      35.186   4.249  29.793  0.00  0.00    -0.058 SA
BRANCH  28  29
ATOM     29  C34 ZIN A   1      36.291   5.423  30.615  0.00  0.00     0.304 C 
ATOM     30  F35 ZIN A   1      36.049   5.406  31.992  0.00  0.00    -0.244 F 
ENDBRANCH  28  29
ENDBRANCH  26  28
ENDBRANCH  23  26
BRANCH  19  31
ATOM     31  O25 ZIN A   1      29.793   2.679  28.940  0.00  0.00    -0.392 OA
ATOM     32  H49 ZIN A   1      28.852   2.619  28.724  0.00  0.00     0.210 HD
ENDBRANCH  19  31
TORSDOF 5
ENDMDL
MODEL 73
REMARK CAVERDOCK RESULT:       5.3      0.000      0.000
REMARK CAVERDOCK CONSTRAINTS:       0.0      0.0      0.0      0.0
REMARK CAVERDOCK TUNNEL: 72      5.3      3.0     73.1
REMARK  5 active torsions:
REMARK  status: ('A' for Active; 'I' for Inactive)
REMARK    1  A    between atoms: C23_19  and  O25_20 
REMARK    2  A    between atoms: C29_24  and  O30_25 
REMARK    3  A    between atoms: C29_24  and  C31_26 
REMARK    4  A    between atoms: C31_26  and  S33_28 
REMARK    5  A    between atoms: S33_28  and  C34_29 
ROOT
ATOM      1  C1  ZIN A   1      33.892   3.004  33.702  0.00  0.00     0.013 C 
ATOM      2  C2  ZIN A   1      32.951   3.792  32.787  0.00  0.00     0.025 C 
ATOM      3  C4  ZIN A   1      31.473   3.520  33.182  0.00  0.00     0.013 C 
ATOM      4  C5  ZIN A   1      31.063   2.397  32.224  0.00  0.00     0.005 C 
ATOM      5  C7  ZIN A   1      29.572   2.244  31.983  0.00  0.00     0.037 C 
ATOM      6  C9  ZIN A   1      28.871   1.875  33.293  0.00  0.00     0.050 C 
ATOM      7  C10 ZIN A   1      27.362   1.762  33.056  0.00  0.00     0.201 C 
ATOM      8  F12 ZIN A   1      26.733   1.310  34.221  0.00  0.00    -0.245 F 
ATOM      9  C13 ZIN A   1      27.134   0.767  31.932  0.00  0.00    -0.027 A 
ATOM     10  C14 ZIN A   1      26.283  -0.231  32.119  0.00  0.00     0.061 A 
ATOM     11  C15 ZIN A   1      26.052  -1.227  31.062  0.00  0.00     0.172 A 
ATOM     12  O16 ZIN A   1      25.243  -2.123  31.215  0.00  0.00    -0.289 OA
ATOM     13  C17 ZIN A   1      26.822  -1.114  29.811  0.00  0.00     0.052 A 
ATOM     14  C18 ZIN A   1      27.662  -0.105  29.642  0.00  0.00    -0.006 A 
ATOM     15  C19 ZIN A   1      27.890   0.968  30.652  0.00  0.00     0.039 A 
ATOM     16  C20 ZIN A   1      27.430   2.292  30.040  0.00  0.00     0.028 C 
ATOM     17  C21 ZIN A   1      29.384   1.129  30.944  0.00  0.00     0.147 C 
ATOM     18  F22 ZIN A   1      29.879  -0.065  31.480  0.00  0.00    -0.238 F 
ATOM     19  C23 ZIN A   1      30.125   1.417  29.642  0.00  0.00     0.160 C 
ATOM     20  C26 ZIN A   1      31.613   1.716  29.889  0.00  0.00     0.048 C 
ATOM     21  C27 ZIN A   1      31.713   2.865  30.894  0.00  0.00     0.002 C 
ATOM     22  C28 ZIN A   1      30.905   4.063  30.395  0.00  0.00     0.019 C 
ATOM     23  C29 ZIN A   1      33.109   3.311  31.323  0.00  0.00     0.139 C 
ENDROOT
BRANCH  23  24
ATOM     24  O30 ZIN A   1      34.030   2.225  31.219  0.00  0.00    -0.380 OA
ATOM     25  H55 ZIN A   1      33.754   1.531  30.605  0.00  0.00     0.211 HD
ENDBRANCH  23  24
BRANCH  23  26
ATOM     26  C31 ZIN A   1      33.569   4.471  30.478  0.00  0.00     0.223 C 
ATOM     27  O32 ZIN A   1      32.753   5.210  29.966  0.00  0.00    -0.282 OA
BRANCH  26  28
ATOM     28  S33 ZIN A   1      35.241   4.745  30.239  0.00  0.00    -0.058 SA
BRANCH  28  29
ATOM     29  C34 ZIN A   1      35.734   5.170  31.928  0.00  0.00     0.304 C 
ATOM     30  F35 ZIN A   1      36.964   5.835  31.903  0.00  0.00    -0.244 F 
ENDBRANCH  28  29
ENDBRANCH  26  28
ENDBRANCH  23  26
BRANCH  19  31
ATOM     31  O25 ZIN A   1      29.524   2.545  29.003  0.00  0.00    -0.392 OA
ATOM     32  H49 ZIN A   1      29.765   3.395  29.398  0.00  0.00     0.210 HD
ENDBRANCH  19  31
TORSDOF 5
ENDMDL
MODEL 74
REMARK CAVERDOCK RESULT:       4.0      0.000      0.000
REMARK CAVERDOCK CONSTRAINTS:       0.0      0.0      0.0      0.0
REMARK CAVERDOCK TUNNEL: 73      4.0      3.0     74.4
REMARK  5 active torsions:
REMARK  status: ('A' for Active; 'I' for Inactive)
REMARK    1  A    between atoms: C23_19  and  O25_20 
REMARK    2  A    between atoms: C29_24  and  O30_25 
REMARK    3  A    between atoms: C29_24  and  C31_26 
REMARK    4  A    between atoms: C31_26  and  S33_28 
REMARK    5  A    between atoms: S33_28  and  C34_29 
ROOT
ATOM      1  C1  ZIN A   1      27.626  -0.713  26.838  0.00  0.00     0.013 C 
ATOM      2  C2  ZIN A   1      27.052   0.002  28.063  0.00  0.00     0.025 C 
ATOM      3  C4  ZIN A   1      27.660   1.426  28.182  0.00  0.00     0.013 C 
ATOM      4  C5  ZIN A   1      28.826   1.221  29.155  0.00  0.00     0.005 C 
ATOM      5  C7  ZIN A   1      29.307   2.465  29.882  0.00  0.00     0.037 C 
ATOM      6  C9  ZIN A   1      29.854   3.476  28.872  0.00  0.00     0.050 C 
ATOM      7  C10 ZIN A   1      30.301   4.745  29.603  0.00  0.00     0.201 C 
ATOM      8  F12 ZIN A   1      30.910   5.623  28.699  0.00  0.00    -0.245 F 
ATOM      9  C13 ZIN A   1      31.296   4.345  30.677  0.00  0.00    -0.027 A 
ATOM     10  C14 ZIN A   1      32.465   4.967  30.735  0.00  0.00     0.061 A 
ATOM     11  C15 ZIN A   1      33.464   4.592  31.748  0.00  0.00     0.172 A 
ATOM     12  O16 ZIN A   1      34.523   5.187  31.828  0.00  0.00    -0.289 OA
ATOM     13  C17 ZIN A   1      33.151   3.483  32.665  0.00  0.00     0.052 A 
ATOM     14  C18 ZIN A   1      31.975   2.880  32.594  0.00  0.00    -0.006 A 
ATOM     15  C19 ZIN A   1      30.901   3.257  31.632  0.00  0.00     0.039 A 
ATOM     16  C20 ZIN A   1      29.702   3.757  32.440  0.00  0.00     0.028 C 
ATOM     17  C21 ZIN A   1      30.412   2.031  30.856  0.00  0.00     0.147 C 
ATOM     18  F22 ZIN A   1      31.474   1.502  30.116  0.00  0.00    -0.238 F 
ATOM     19  C23 ZIN A   1      29.935   0.968  31.842  0.00  0.00     0.160 C 
ATOM     20  C26 ZIN A   1      29.312  -0.237  31.118  0.00  0.00     0.048 C 
ATOM     21  C27 ZIN A   1      28.193   0.271  30.208  0.00  0.00     0.002 C 
ATOM     22  C28 ZIN A   1      27.199   1.100  31.022  0.00  0.00     0.019 C 
ATOM     23  C29 ZIN A   1      27.452  -0.755  29.355  0.00  0.00     0.139 C 
ENDROOT
BRANCH  23  24
ATOM     24  O30 ZIN A   1      28.298  -1.870  29.074  0.00  0.00    -0.380 OA
ATOM     25  H55 ZIN A   1      29.136  -1.861  29.557  0.00  0.00     0.211 HD
ENDBRANCH  23  24
BRANCH  23  26
ATOM     26  C31 ZIN A   1      26.199  -1.211  30.058  0.00  0.00     0.223 C 
ATOM     27  O32 ZIN A   1      25.147  -0.644  29.852  0.00  0.00    -0.282 OA
BRANCH  26  28
ATOM     28  S33 ZIN A   1      26.263  -2.529  31.149  0.00  0.00    -0.058 SA
BRANCH  28  29
ATOM     29  C34 ZIN A   1      25.975  -1.658  32.709  0.00  0.00     0.304 C 
ATOM     30  F35 ZIN A   1      27.080  -1.830  33.550  0.00  0.00    -0.244 F 
ENDBRANCH  28  29
ENDBRANCH  26  28
ENDBRANCH  23  26
BRANCH  19  31
ATOM     31  O25 ZIN A   1      28.958   1.544  32.712  0.00  0.00    -0.392 OA
ATOM     32  H49 ZIN A   1      29.203   2.413  33.058  0.00  0.00     0.210 HD
ENDBRANCH  19  31
TORSDOF 5
ENDMDL
MODEL 75
REMARK CAVERDOCK RESULT:       3.3      0.000      0.000
REMARK CAVERDOCK CONSTRAINTS:       0.1      0.0      0.0      0.0
REMARK CAVERDOCK TUNNEL: 74      3.3      3.0     75.2
REMARK  5 active torsions:
REMARK  status: ('A' for Active; 'I' for Inactive)
REMARK    1  A    between atoms: C23_19  and  O25_20 
REMARK    2  A    between atoms: C29_24  and  O30_25 
REMARK    3  A    between atoms: C29_24  and  C31_26 
REMARK    4  A    between atoms: C31_26  and  S33_28 
REMARK    5  A    between atoms: S33_28  and  C34_29 
ROOT
ATOM      1  C1  ZIN A   1      27.755  -0.921  26.765  0.00  0.00     0.013 C 
ATOM      2  C2  ZIN A   1      27.139  -0.236  27.987  0.00  0.00     0.025 C 
ATOM      3  C4  ZIN A   1      27.712   1.200  28.138  0.00  0.00     0.013 C 
ATOM      4  C5  ZIN A   1      28.860   1.008  29.134  0.00  0.00     0.005 C 
ATOM      5  C7  ZIN A   1      29.297   2.251  29.888  0.00  0.00     0.037 C 
ATOM      6  C9  ZIN A   1      29.843   3.289  28.904  0.00  0.00     0.050 C 
ATOM      7  C10 ZIN A   1      30.246   4.557  29.663  0.00  0.00     0.201 C 
ATOM      8  F12 ZIN A   1      30.853   5.460  28.784  0.00  0.00    -0.245 F 
ATOM      9  C13 ZIN A   1      31.225   4.164  30.753  0.00  0.00    -0.027 A 
ATOM     10  C14 ZIN A   1      32.379   4.811  30.844  0.00  0.00     0.061 A 
ATOM     11  C15 ZIN A   1      33.363   4.444  31.874  0.00  0.00     0.172 A 
ATOM     12  O16 ZIN A   1      34.407   5.061  31.986  0.00  0.00    -0.289 OA
ATOM     13  C17 ZIN A   1      33.056   3.315  32.768  0.00  0.00     0.052 A 
ATOM     14  C18 ZIN A   1      31.896   2.688  32.664  0.00  0.00    -0.006 A 
ATOM     15  C19 ZIN A   1      30.835   3.054  31.683  0.00  0.00     0.039 A 
ATOM     16  C20 ZIN A   1      29.607   3.515  32.472  0.00  0.00     0.028 C 
ATOM     17  C21 ZIN A   1      30.390   1.829  30.881  0.00  0.00     0.147 C 
ATOM     18  F22 ZIN A   1      31.480   1.334  30.156  0.00  0.00    -0.238 F 
ATOM     19  C23 ZIN A   1      29.916   0.742  31.841  0.00  0.00     0.160 C 
ATOM     20  C26 ZIN A   1      29.336  -0.468  31.087  0.00  0.00     0.048 C 
ATOM     21  C27 ZIN A   1      28.227   0.029  30.160  0.00  0.00     0.002 C 
ATOM     22  C28 ZIN A   1      27.196   0.824  30.963  0.00  0.00     0.019 C 
ATOM     23  C29 ZIN A   1      27.527  -1.001  29.276  0.00  0.00     0.139 C 
ENDROOT
BRANCH  23  24
ATOM     24  O30 ZIN A   1      28.405  -2.093  28.999  0.00  0.00    -0.380 OA
ATOM     25  H55 ZIN A   1      28.031  -2.961  29.207  0.00  0.00     0.211 HD
ENDBRANCH  23  24
BRANCH  23  26
ATOM     26  C31 ZIN A   1      26.270  -1.495  29.946  0.00  0.00     0.223 C 
ATOM     27  O32 ZIN A   1      25.229  -0.890  29.803  0.00  0.00    -0.282 OA
BRANCH  26  28
ATOM     28  S33 ZIN A   1      26.314  -2.911  30.908  0.00  0.00    -0.058 SA
BRANCH  28  29
ATOM     29  C34 ZIN A   1      25.935  -2.200  32.528  0.00  0.00     0.304 C 
ATOM     30  F35 ZIN A   1      25.806  -3.227  33.470  0.00  0.00    -0.244 F 
ENDBRANCH  28  29
ENDBRANCH  26  28
ENDBRANCH  23  26
BRANCH  19  31
ATOM     31  O25 ZIN A   1      28.908   1.283  32.697  0.00  0.00    -0.392 OA
ATOM     32  H49 ZIN A   1      29.148   1.287  33.633  0.00  0.00     0.210 HD
ENDBRANCH  19  31
TORSDOF 5
ENDMDL
MODEL 76
REMARK CAVERDOCK RESULT:       3.0      0.000      0.000
REMARK CAVERDOCK CONSTRAINTS:       0.0      0.0      0.0      0.0
REMARK CAVERDOCK TUNNEL: 75      3.0      3.0     76.1
REMARK  5 active torsions:
REMARK  status: ('A' for Active; 'I' for Inactive)
REMARK    1  A    between atoms: C23_19  and  O25_20 
REMARK    2  A    between atoms: C29_24  and  O30_25 
REMARK    3  A    between atoms: C29_24  and  C31_26 
REMARK    4  A    between atoms: C31_26  and  S33_28 
REMARK    5  A    between atoms: S33_28  and  C34_29 
ROOT
ATOM      1  C1  ZIN A   1      27.823  -1.204  26.793  0.00  0.00     0.013 C 
ATOM      2  C2  ZIN A   1      27.183  -0.427  27.945  0.00  0.00     0.025 C 
ATOM      3  C4  ZIN A   1      27.759   1.015  28.000  0.00  0.00     0.013 C 
ATOM      4  C5  ZIN A   1      28.885   0.896  29.032  0.00  0.00     0.005 C 
ATOM      5  C7  ZIN A   1      29.311   2.192  29.698  0.00  0.00     0.037 C 
ATOM      6  C9  ZIN A   1      29.882   3.151  28.651  0.00  0.00     0.050 C 
ATOM      7  C10 ZIN A   1      30.274   4.471  29.319  0.00  0.00     0.201 C 
ATOM      8  F12 ZIN A   1      30.904   5.304  28.387  0.00  0.00    -0.245 F 
ATOM      9  C13 ZIN A   1      31.229   4.160  30.456  0.00  0.00    -0.027 A 
ATOM     10  C14 ZIN A   1      32.383   4.809  30.523  0.00  0.00     0.061 A 
ATOM     11  C15 ZIN A   1      33.344   4.519  31.599  0.00  0.00     0.172 A 
ATOM     12  O16 ZIN A   1      34.387   5.140  31.686  0.00  0.00    -0.289 OA
ATOM     13  C17 ZIN A   1      33.013   3.462  32.569  0.00  0.00     0.052 A 
ATOM     14  C18 ZIN A   1      31.853   2.832  32.488  0.00  0.00    -0.006 A 
ATOM     15  C19 ZIN A   1      30.814   3.125  31.460  0.00  0.00     0.039 A 
ATOM     16  C20 ZIN A   1      29.572   3.648  32.185  0.00  0.00     0.028 C 
ATOM     17  C21 ZIN A   1      30.382   1.843  30.743  0.00  0.00     0.147 C 
ATOM     18  F22 ZIN A   1      31.484   1.292  30.082  0.00  0.00    -0.238 F 
ATOM     19  C23 ZIN A   1      29.882   0.834  31.773  0.00  0.00     0.160 C 
ATOM     20  C26 ZIN A   1      29.314  -0.428  31.101  0.00  0.00     0.048 C 
ATOM     21  C27 ZIN A   1      28.226  -0.000  30.115  0.00  0.00     0.002 C 
ATOM     22  C28 ZIN A   1      27.182   0.856  30.833  0.00  0.00     0.019 C 
ATOM     23  C29 ZIN A   1      27.541  -1.093  29.297  0.00  0.00     0.139 C 
ENDROOT
BRANCH  23  24
ATOM     24  O30 ZIN A   1      28.420  -2.205  29.123  0.00  0.00    -0.380 OA
ATOM     25  H55 ZIN A   1      28.901  -2.457  29.923  0.00  0.00     0.211 HD
ENDBRANCH  23  24
BRANCH  23  26
ATOM     26  C31 ZIN A   1      26.268  -1.531  29.975  0.00  0.00     0.223 C 
ATOM     27  O32 ZIN A   1      25.258  -0.872  29.853  0.00  0.00    -0.282 OA
BRANCH  26  28
ATOM     28  S33 ZIN A   1      26.250  -2.960  30.918  0.00  0.00    -0.058 SA
BRANCH  28  29
ATOM     29  C34 ZIN A   1      25.980  -2.248  32.560  0.00  0.00     0.304 C 
ATOM     30  F35 ZIN A   1      25.094  -3.057  33.280  0.00  0.00    -0.244 F 
ENDBRANCH  28  29
ENDBRANCH  26  28
ENDBRANCH  23  26
BRANCH  19  31
ATOM     31  O25 ZIN A   1      28.859   1.441  32.563  0.00  0.00    -0.392 OA
ATOM     32  H49 ZIN A   1      28.337   0.812  33.081  0.00  0.00     0.210 HD
ENDBRANCH  19  31
TORSDOF 5
ENDMDL
MODEL 77
REMARK CAVERDOCK RESULT:       2.6      0.000      0.000
REMARK CAVERDOCK CONSTRAINTS:       0.0      0.0      0.0      0.0
REMARK CAVERDOCK TUNNEL: 76      2.6      3.1     77.8
REMARK  5 active torsions:
REMARK  status: ('A' for Active; 'I' for Inactive)
REMARK    1  A    between atoms: C23_19  and  O25_20 
REMARK    2  A    between atoms: C29_24  and  O30_25 
REMARK    3  A    between atoms: C29_24  and  C31_26 
REMARK    4  A    between atoms: C31_26  and  S33_28 
REMARK    5  A    between atoms: S33_28  and  C34_29 
ROOT
ATOM      1  C1  ZIN A   1      27.525  -1.320  27.061  0.00  0.00     0.013 C 
ATOM      2  C2  ZIN A   1      26.920  -0.501  28.203  0.00  0.00     0.025 C 
ATOM      3  C4  ZIN A   1      27.506   0.937  28.197  0.00  0.00     0.013 C 
ATOM      4  C5  ZIN A   1      28.657   0.843  29.204  0.00  0.00     0.005 C 
ATOM      5  C7  ZIN A   1      29.107   2.157  29.818  0.00  0.00     0.037 C 
ATOM      6  C9  ZIN A   1      29.659   3.077  28.726  0.00  0.00     0.050 C 
ATOM      7  C10 ZIN A   1      30.075   4.415  29.342  0.00  0.00     0.201 C 
ATOM      8  F12 ZIN A   1      30.687   5.214  28.369  0.00  0.00    -0.245 F 
ATOM      9  C13 ZIN A   1      31.056   4.134  30.465  0.00  0.00    -0.027 A 
ATOM     10  C14 ZIN A   1      32.215   4.776  30.483  0.00  0.00     0.061 A 
ATOM     11  C15 ZIN A   1      33.201   4.514  31.543  0.00  0.00     0.172 A 
ATOM     12  O16 ZIN A   1      34.250   5.129  31.584  0.00  0.00    -0.289 OA
ATOM     13  C17 ZIN A   1      32.887   3.491  32.555  0.00  0.00     0.052 A 
ATOM     14  C18 ZIN A   1      31.721   2.867  32.523  0.00  0.00    -0.006 A 
ATOM     15  C19 ZIN A   1      30.660   3.135  31.511  0.00  0.00     0.039 A 
ATOM     16  C20 ZIN A   1      29.439   3.690  32.249  0.00  0.00     0.028 C 
ATOM     17  C21 ZIN A   1      30.201   1.834  30.847  0.00  0.00     0.147 C 
ATOM     18  F22 ZIN A   1      31.284   1.253  30.177  0.00  0.00    -0.238 F 
ATOM     19  C23 ZIN A   1      29.721   0.861  31.920  0.00  0.00     0.160 C 
ATOM     20  C26 ZIN A   1      29.128  -0.417  31.304  0.00  0.00     0.048 C 
ATOM     21  C27 ZIN A   1      28.019  -0.013  30.331  0.00  0.00     0.002 C 
ATOM     22  C28 ZIN A   1      26.999   0.873  31.047  0.00  0.00     0.019 C 
ATOM     23  C29 ZIN A   1      27.307  -1.126  29.567  0.00  0.00     0.139 C 
ENDROOT
BRANCH  23  24
ATOM     24  O30 ZIN A   1      28.173  -2.250  29.407  0.00  0.00    -0.380 OA
ATOM     25  H55 ZIN A   1      28.951  -2.074  28.859  0.00  0.00     0.211 HD
ENDBRANCH  23  24
BRANCH  23  26
ATOM     26  C31 ZIN A   1      26.048  -1.534  30.289  0.00  0.00     0.223 C 
ATOM     27  O32 ZIN A   1      24.978  -1.073  29.951  0.00  0.00    -0.282 OA
BRANCH  26  28
ATOM     28  S33 ZIN A   1      26.130  -2.646  31.588  0.00  0.00    -0.058 SA
BRANCH  28  29
ATOM     29  C34 ZIN A   1      25.902  -1.517  32.983  0.00  0.00     0.304 C 
ATOM     30  F35 ZIN A   1      24.835  -1.959  33.772  0.00  0.00    -0.244 F 
ENDBRANCH  28  29
ENDBRANCH  26  28
ENDBRANCH  23  26
BRANCH  19  31
ATOM     31  O25 ZIN A   1      28.721   1.501  32.716  0.00  0.00    -0.392 OA
ATOM     32  H49 ZIN A   1      27.857   1.565  32.285  0.00  0.00     0.210 HD
ENDBRANCH  19  31
TORSDOF 5
ENDMDL
MODEL 78
REMARK CAVERDOCK RESULT:       2.5      0.000      0.000
REMARK CAVERDOCK CONSTRAINTS:       0.8      0.0      0.0      0.0
REMARK CAVERDOCK TUNNEL: 77      2.5      3.1     78.5
REMARK  5 active torsions:
REMARK  status: ('A' for Active; 'I' for Inactive)
REMARK    1  A    between atoms: C23_19  and  O25_20 
REMARK    2  A    between atoms: C29_24  and  O30_25 
REMARK    3  A    between atoms: C29_24  and  C31_26 
REMARK    4  A    between atoms: C31_26  and  S33_28 
REMARK    5  A    between atoms: S33_28  and  C34_29 
ROOT
ATOM      1  C1  ZIN A   1      26.461   1.400  34.995  0.00  0.00     0.013 C 
ATOM      2  C2  ZIN A   1      27.479   0.533  34.250  0.00  0.00     0.025 C 
ATOM      3  C4  ZIN A   1      28.582   1.428  33.622  0.00  0.00     0.013 C 
ATOM      4  C5  ZIN A   1      28.080   1.635  32.189  0.00  0.00     0.005 C 
ATOM      5  C7  ZIN A   1      29.137   2.018  31.167  0.00  0.00     0.037 C 
ATOM      6  C9  ZIN A   1      29.746   3.373  31.535  0.00  0.00     0.050 C 
ATOM      7  C10 ZIN A   1      30.839   3.738  30.526  0.00  0.00     0.201 C 
ATOM      8  F12 ZIN A   1      31.315   5.027  30.791  0.00  0.00    -0.245 F 
ATOM      9  C13 ZIN A   1      30.233   3.692  29.136  0.00  0.00    -0.027 A 
ATOM     10  C14 ZIN A   1      30.381   4.736  28.334  0.00  0.00     0.061 A 
ATOM     11  C15 ZIN A   1      29.790   4.737  26.987  0.00  0.00     0.172 A 
ATOM     12  O16 ZIN A   1      29.957   5.677  26.233  0.00  0.00    -0.289 OA
ATOM     13  C17 ZIN A   1      28.992   3.571  26.571  0.00  0.00     0.052 A 
ATOM     14  C18 ZIN A   1      28.862   2.536  27.385  0.00  0.00    -0.006 A 
ATOM     15  C19 ZIN A   1      29.489   2.452  28.734  0.00  0.00     0.039 A 
ATOM     16  C20 ZIN A   1      30.489   1.294  28.715  0.00  0.00     0.028 C 
ATOM     17  C21 ZIN A   1      28.446   2.098  29.797  0.00  0.00     0.147 C 
ATOM     18  F22 ZIN A   1      27.478   3.106  29.846  0.00  0.00    -0.238 F 
ATOM     19  C23 ZIN A   1      27.761   0.789  29.415  0.00  0.00     0.160 C 
ATOM     20  C26 ZIN A   1      26.792   0.315  30.511  0.00  0.00     0.048 C 
ATOM     21  C27 ZIN A   1      27.564   0.216  31.828  0.00  0.00     0.002 C 
ATOM     22  C28 ZIN A   1      28.792  -0.676  31.643  0.00  0.00     0.019 C 
ATOM     23  C29 ZIN A   1      26.789  -0.203  33.075  0.00  0.00     0.139 C 
ENDROOT
BRANCH  23  24
ATOM     24  O30 ZIN A   1      25.415   0.167  32.952  0.00  0.00    -0.380 OA
ATOM     25  H55 ZIN A   1      24.985   0.370  33.794  0.00  0.00     0.211 HD
ENDBRANCH  23  24
BRANCH  23  26
ATOM     26  C31 ZIN A   1      26.914  -1.690  33.292  0.00  0.00     0.223 C 
ATOM     27  O32 ZIN A   1      27.714  -2.120  34.096  0.00  0.00    -0.282 OA
BRANCH  26  28
ATOM     28  S33 ZIN A   1      25.929  -2.769  32.402  0.00  0.00    -0.058 SA
BRANCH  28  29
ATOM     29  C34 ZIN A   1      26.857  -4.305  32.634  0.00  0.00     0.304 C 
ATOM     30  F35 ZIN A   1      27.221  -4.824  31.387  0.00  0.00    -0.244 F 
ENDBRANCH  28  29
ENDBRANCH  26  28
ENDBRANCH  23  26
BRANCH  19  31
ATOM     31  O25 ZIN A   1      28.755  -0.216  29.208  0.00  0.00    -0.392 OA
ATOM     32  H49 ZIN A   1      29.086  -0.260  28.300  0.00  0.00     0.210 HD
ENDBRANCH  19  31
TORSDOF 5
ENDMDL
MODEL 79
REMARK CAVERDOCK RESULT:       1.5      0.000      0.000
REMARK CAVERDOCK CONSTRAINTS:       0.2      0.0      0.0      0.0
REMARK CAVERDOCK TUNNEL: 78      1.5      3.2     79.2
REMARK  5 active torsions:
REMARK  status: ('A' for Active; 'I' for Inactive)
REMARK    1  A    between atoms: C23_19  and  O25_20 
REMARK    2  A    between atoms: C29_24  and  O30_25 
REMARK    3  A    between atoms: C29_24  and  C31_26 
REMARK    4  A    between atoms: C31_26  and  S33_28 
REMARK    5  A    between atoms: S33_28  and  C34_29 
ROOT
ATOM      1  C1  ZIN A   1      26.533   1.245  34.913  0.00  0.00     0.013 C 
ATOM      2  C2  ZIN A   1      27.655   0.458  34.234  0.00  0.00     0.025 C 
ATOM      3  C4  ZIN A   1      28.649   1.434  33.545  0.00  0.00     0.013 C 
ATOM      4  C5  ZIN A   1      28.140   1.478  32.100  0.00  0.00     0.005 C 
ATOM      5  C7  ZIN A   1      29.153   1.913  31.056  0.00  0.00     0.037 C 
ATOM      6  C9  ZIN A   1      29.590   3.355  31.328  0.00  0.00     0.050 C 
ATOM      7  C10 ZIN A   1      30.640   3.778  30.297  0.00  0.00     0.201 C 
ATOM      8  F12 ZIN A   1      30.955   5.131  30.471  0.00  0.00    -0.245 F 
ATOM      9  C13 ZIN A   1      30.059   3.561  28.913  0.00  0.00    -0.027 A 
ATOM     10  C14 ZIN A   1      30.088   4.556  28.039  0.00  0.00     0.061 A 
ATOM     11  C15 ZIN A   1      29.514   4.391  26.694  0.00  0.00     0.172 A 
ATOM     12  O16 ZIN A   1      29.574   5.290  25.877  0.00  0.00    -0.289 OA
ATOM     13  C17 ZIN A   1      28.868   3.111  26.361  0.00  0.00     0.052 A 
ATOM     14  C18 ZIN A   1      28.856   2.127  27.246  0.00  0.00    -0.006 A 
ATOM     15  C19 ZIN A   1      29.475   2.215  28.599  0.00  0.00     0.039 A 
ATOM     16  C20 ZIN A   1      30.607   1.188  28.663  0.00  0.00     0.028 C 
ATOM     17  C21 ZIN A   1      28.472   1.812  29.683  0.00  0.00     0.147 C 
ATOM     18  F22 ZIN A   1      27.388   2.696  29.658  0.00  0.00    -0.238 F 
ATOM     19  C23 ZIN A   1      27.953   0.406  29.393  0.00  0.00     0.160 C 
ATOM     20  C26 ZIN A   1      27.038  -0.104  30.519  0.00  0.00     0.048 C 
ATOM     21  C27 ZIN A   1      27.803  -0.015  31.840  0.00  0.00     0.002 C 
ATOM     22  C28 ZIN A   1      29.132  -0.763  31.721  0.00  0.00     0.019 C 
ATOM     23  C29 ZIN A   1      27.072  -0.437  33.112  0.00  0.00     0.139 C 
ENDROOT
BRANCH  23  24
ATOM     24  O30 ZIN A   1      25.665  -0.247  32.961  0.00  0.00    -0.380 OA
ATOM     25  H55 ZIN A   1      25.219  -0.960  32.484  0.00  0.00     0.211 HD
ENDBRANCH  23  24
BRANCH  23  26
ATOM     26  C31 ZIN A   1      27.374  -1.879  33.434  0.00  0.00     0.223 C 
ATOM     27  O32 ZIN A   1      27.563  -2.217  34.583  0.00  0.00    -0.282 OA
BRANCH  26  28
ATOM     28  S33 ZIN A   1      27.451  -3.038  32.177  0.00  0.00    -0.058 SA
BRANCH  28  29
ATOM     29  C34 ZIN A   1      28.050  -4.470  33.106  0.00  0.00     0.304 C 
ATOM     30  F35 ZIN A   1      28.819  -5.283  32.267  0.00  0.00    -0.244 F 
ENDBRANCH  28  29
ENDBRANCH  26  28
ENDBRANCH  23  26
BRANCH  19  31
ATOM     31  O25 ZIN A   1      29.064  -0.482  29.259  0.00  0.00    -0.392 OA
ATOM     32  H49 ZIN A   1      29.648  -0.502  30.030  0.00  0.00     0.210 HD
ENDBRANCH  19  31
TORSDOF 5
ENDMDL
MODEL 80
REMARK CAVERDOCK RESULT:       1.5      0.000      0.000
REMARK CAVERDOCK CONSTRAINTS:       0.0      0.0      0.0      0.0
REMARK CAVERDOCK TUNNEL: 79      1.5      3.2     80.2
REMARK  5 active torsions:
REMARK  status: ('A' for Active; 'I' for Inactive)
REMARK    1  A    between atoms: C23_19  and  O25_20 
REMARK    2  A    between atoms: C29_24  and  O30_25 
REMARK    3  A    between atoms: C29_24  and  C31_26 
REMARK    4  A    between atoms: C31_26  and  S33_28 
REMARK    5  A    between atoms: S33_28  and  C34_29 
ROOT
ATOM      1  C1  ZIN A   1      26.503   1.598  34.931  0.00  0.00     0.013 C 
ATOM      2  C2  ZIN A   1      27.542   0.696  34.261  0.00  0.00     0.025 C 
ATOM      3  C4  ZIN A   1      28.603   1.561  33.526  0.00  0.00     0.013 C 
ATOM      4  C5  ZIN A   1      28.075   1.603  32.088  0.00  0.00     0.005 C 
ATOM      5  C7  ZIN A   1      29.103   1.917  31.015  0.00  0.00     0.037 C 
ATOM      6  C9  ZIN A   1      29.666   3.324  31.233  0.00  0.00     0.050 C 
ATOM      7  C10 ZIN A   1      30.731   3.622  30.174  0.00  0.00     0.201 C 
ATOM      8  F12 ZIN A   1      31.163   4.948  30.298  0.00  0.00    -0.245 F 
ATOM      9  C13 ZIN A   1      30.108   3.413  28.806  0.00  0.00    -0.027 A 
ATOM     10  C14 ZIN A   1      30.208   4.374  27.900  0.00  0.00     0.061 A 
ATOM     11  C15 ZIN A   1      29.598   4.216  26.570  0.00  0.00     0.172 A 
ATOM     12  O16 ZIN A   1      29.720   5.081  25.722  0.00  0.00    -0.289 OA
ATOM     13  C17 ZIN A   1      28.839   2.986  26.288  0.00  0.00     0.052 A 
ATOM     14  C18 ZIN A   1      28.758   2.036  27.205  0.00  0.00    -0.006 A 
ATOM     15  C19 ZIN A   1      29.406   2.113  28.545  0.00  0.00     0.039 A 
ATOM     16  C20 ZIN A   1      30.448   0.995  28.626  0.00  0.00     0.028 C 
ATOM     17  C21 ZIN A   1      28.392   1.832  29.656  0.00  0.00     0.147 C 
ATOM     18  F22 ZIN A   1      27.387   2.805  29.618  0.00  0.00    -0.238 F 
ATOM     19  C23 ZIN A   1      27.750   0.467  29.421  0.00  0.00     0.160 C 
ATOM     20  C26 ZIN A   1      26.814   0.073  30.576  0.00  0.00     0.048 C 
ATOM     21  C27 ZIN A   1      27.607   0.137  31.882  0.00  0.00     0.002 C 
ATOM     22  C28 ZIN A   1      28.865  -0.725  31.768  0.00  0.00     0.019 C 
ATOM     23  C29 ZIN A   1      26.865  -0.180  33.178  0.00  0.00     0.139 C 
ENDROOT
BRANCH  23  24
ATOM     24  O30 ZIN A   1      25.477   0.126  33.041  0.00  0.00    -0.380 OA
ATOM     25  H55 ZIN A   1      25.204   0.933  33.500  0.00  0.00     0.211 HD
ENDBRANCH  23  24
BRANCH  23  26
ATOM     26  C31 ZIN A   1      27.048  -1.631  33.542  0.00  0.00     0.223 C 
ATOM     27  O32 ZIN A   1      27.799  -1.940  34.444  0.00  0.00    -0.282 OA
BRANCH  26  28
ATOM     28  S33 ZIN A   1      26.197  -2.843  32.683  0.00  0.00    -0.058 SA
BRANCH  28  29
ATOM     29  C34 ZIN A   1      27.093  -4.312  33.243  0.00  0.00     0.304 C 
ATOM     30  F35 ZIN A   1      26.858  -4.511  34.607  0.00  0.00    -0.244 F 
ENDBRANCH  28  29
ENDBRANCH  26  28
ENDBRANCH  23  26
BRANCH  19  31
ATOM     31  O25 ZIN A   1      28.778  -0.517  29.299  0.00  0.00    -0.392 OA
ATOM     32  H49 ZIN A   1      29.250  -0.491  28.455  0.00  0.00     0.210 HD
ENDBRANCH  19  31
TORSDOF 5
ENDMDL
MODEL 81
REMARK CAVERDOCK RESULT:      -0.4      0.000      0.000
REMARK CAVERDOCK CONSTRAINTS:       0.4      0.0      0.0      0.0
REMARK CAVERDOCK TUNNEL: 80     -0.4      3.2     81.4
REMARK  5 active torsions:
REMARK  status: ('A' for Active; 'I' for Inactive)
REMARK    1  A    between atoms: C23_19  and  O25_20 
REMARK    2  A    between atoms: C29_24  and  O30_25 
REMARK    3  A    between atoms: C29_24  and  C31_26 
REMARK    4  A    between atoms: C31_26  and  S33_28 
REMARK    5  A    between atoms: S33_28  and  C34_29 
ROOT
ATOM      1  C1  ZIN A   1      26.487   1.219  34.913  0.00  0.00     0.013 C 
ATOM      2  C2  ZIN A   1      27.527   0.362  34.188  0.00  0.00     0.025 C 
ATOM      3  C4  ZIN A   1      28.579   1.273  33.497  0.00  0.00     0.013 C 
ATOM      4  C5  ZIN A   1      28.043   1.391  32.067  0.00  0.00     0.005 C 
ATOM      5  C7  ZIN A   1      29.063   1.770  31.007  0.00  0.00     0.037 C 
ATOM      6  C9  ZIN A   1      29.619   3.166  31.300  0.00  0.00     0.050 C 
ATOM      7  C10 ZIN A   1      30.676   3.529  30.253  0.00  0.00     0.201 C 
ATOM      8  F12 ZIN A   1      31.101   4.848  30.448  0.00  0.00    -0.245 F 
ATOM      9  C13 ZIN A   1      30.047   3.391  28.879  0.00  0.00    -0.027 A 
ATOM     10  C14 ZIN A   1      30.136   4.402  28.026  0.00  0.00     0.061 A 
ATOM     11  C15 ZIN A   1      29.520   4.314  26.693  0.00  0.00     0.172 A 
ATOM     12  O16 ZIN A   1      29.632   5.224  25.894  0.00  0.00    -0.289 OA
ATOM     13  C17 ZIN A   1      28.766   3.097  26.348  0.00  0.00     0.052 A 
ATOM     14  C18 ZIN A   1      28.696   2.096  27.211  0.00  0.00    -0.006 A 
ATOM     15  C19 ZIN A   1      29.352   2.103  28.550  0.00  0.00     0.039 A 
ATOM     16  C20 ZIN A   1      30.400   0.989  28.564  0.00  0.00     0.028 C 
ATOM     17  C21 ZIN A   1      28.345   1.755  29.649  0.00  0.00     0.147 C 
ATOM     18  F22 ZIN A   1      27.334   2.723  29.671  0.00  0.00    -0.238 F 
ATOM     19  C23 ZIN A   1      27.710   0.402  29.342  0.00  0.00     0.160 C 
ATOM     20  C26 ZIN A   1      26.783  -0.061  30.479  0.00  0.00     0.048 C 
ATOM     21  C27 ZIN A   1      27.582  -0.064  31.782  0.00  0.00     0.002 C 
ATOM     22  C28 ZIN A   1      28.844  -0.911  31.614  0.00  0.00     0.019 C 
ATOM     23  C29 ZIN A   1      26.849  -0.457  33.062  0.00  0.00     0.139 C 
ENDROOT
BRANCH  23  24
ATOM     24  O30 ZIN A   1      25.459  -0.152  32.950  0.00  0.00    -0.380 OA
ATOM     25  H55 ZIN A   1      25.271   0.785  32.802  0.00  0.00     0.211 HD
ENDBRANCH  23  24
BRANCH  23  26
ATOM     26  C31 ZIN A   1      27.043  -1.925  33.345  0.00  0.00     0.223 C 
ATOM     27  O32 ZIN A   1      28.080  -2.316  33.838  0.00  0.00    -0.282 OA
BRANCH  26  28
ATOM     28  S33 ZIN A   1      25.799  -3.040  32.970  0.00  0.00    -0.058 SA
BRANCH  28  29
ATOM     29  C34 ZIN A   1      26.260  -4.405  34.065  0.00  0.00     0.304 C 
ATOM     30  F35 ZIN A   1      25.490  -5.531  33.757  0.00  0.00    -0.244 F 
ENDBRANCH  28  29
ENDBRANCH  26  28
ENDBRANCH  23  26
BRANCH  19  31
ATOM     31  O25 ZIN A   1      28.743  -0.568  29.161  0.00  0.00    -0.392 OA
ATOM     32  H49 ZIN A   1      29.215  -0.488  28.321  0.00  0.00     0.210 HD
ENDBRANCH  19  31
TORSDOF 5
ENDMDL
MODEL 82
REMARK CAVERDOCK RESULT:      -0.7      0.000      0.000
REMARK CAVERDOCK CONSTRAINTS:       0.0      0.0      0.0      0.0
REMARK CAVERDOCK TUNNEL: 81     -0.7      3.3     82.3
REMARK  5 active torsions:
REMARK  status: ('A' for Active; 'I' for Inactive)
REMARK    1  A    between atoms: C23_19  and  O25_20 
REMARK    2  A    between atoms: C29_24  and  O30_25 
REMARK    3  A    between atoms: C29_24  and  C31_26 
REMARK    4  A    between atoms: C31_26  and  S33_28 
REMARK    5  A    between atoms: S33_28  and  C34_29 
ROOT
ATOM      1  C1  ZIN A   1      26.356   1.218  34.960  0.00  0.00     0.013 C 
ATOM      2  C2  ZIN A   1      27.477   0.399  34.316  0.00  0.00     0.025 C 
ATOM      3  C4  ZIN A   1      28.497   1.345  33.625  0.00  0.00     0.013 C 
ATOM      4  C5  ZIN A   1      28.014   1.367  32.171  0.00  0.00     0.005 C 
ATOM      5  C7  ZIN A   1      29.051   1.766  31.136  0.00  0.00     0.037 C 
ATOM      6  C9  ZIN A   1      29.507   3.206  31.387  0.00  0.00     0.050 C 
ATOM      7  C10 ZIN A   1      30.582   3.591  30.366  0.00  0.00     0.201 C 
ATOM      8  F12 ZIN A   1      30.915   4.942  30.518  0.00  0.00    -0.245 F 
ATOM      9  C13 ZIN A   1      30.020   3.355  28.976  0.00  0.00    -0.027 A 
ATOM     10  C14 ZIN A   1      30.081   4.332  28.083  0.00  0.00     0.061 A 
ATOM     11  C15 ZIN A   1      29.527   4.148  26.733  0.00  0.00     0.172 A 
ATOM     12  O16 ZIN A   1      29.615   5.030  25.898  0.00  0.00    -0.289 OA
ATOM     13  C17 ZIN A   1      28.866   2.872  26.414  0.00  0.00     0.052 A 
ATOM     14  C18 ZIN A   1      28.823   1.907  27.318  0.00  0.00    -0.006 A 
ATOM     15  C19 ZIN A   1      29.420   2.012  28.679  0.00  0.00     0.039 A 
ATOM     16  C20 ZIN A   1      30.535   0.969  28.784  0.00  0.00     0.028 C 
ATOM     17  C21 ZIN A   1      28.392   1.647  29.754  0.00  0.00     0.147 C 
ATOM     18  F22 ZIN A   1      27.324   2.548  29.692  0.00  0.00    -0.238 F 
ATOM     19  C23 ZIN A   1      27.857   0.245  29.483  0.00  0.00     0.160 C 
ATOM     20  C26 ZIN A   1      26.914  -0.228  30.603  0.00  0.00     0.048 C 
ATOM     21  C27 ZIN A   1      27.658  -0.125  31.935  0.00  0.00     0.002 C 
ATOM     22  C28 ZIN A   1      28.976  -0.896  31.854  0.00  0.00     0.019 C 
ATOM     23  C29 ZIN A   1      26.898  -0.509  33.202  0.00  0.00     0.139 C 
ENDROOT
BRANCH  23  24
ATOM     24  O30 ZIN A   1      25.497  -0.299  33.023  0.00  0.00    -0.380 OA
ATOM     25  H55 ZIN A   1      25.260   0.611  32.797  0.00  0.00     0.211 HD
ENDBRANCH  23  24
BRANCH  23  26
ATOM     26  C31 ZIN A   1      27.171  -1.949  33.559  0.00  0.00     0.223 C 
ATOM     27  O32 ZIN A   1      27.870  -2.215  34.513  0.00  0.00    -0.282 OA
BRANCH  26  28
ATOM     28  S33 ZIN A   1      26.496  -3.206  32.614  0.00  0.00    -0.058 SA
BRANCH  28  29
ATOM     29  C34 ZIN A   1      27.104  -4.645  33.527  0.00  0.00     0.304 C 
ATOM     30  F35 ZIN A   1      27.917  -5.418  32.692  0.00  0.00    -0.244 F 
ENDBRANCH  28  29
ENDBRANCH  26  28
ENDBRANCH  23  26
BRANCH  19  31
ATOM     31  O25 ZIN A   1      28.955  -0.664  29.386  0.00  0.00    -0.392 OA
ATOM     32  H49 ZIN A   1      29.112  -1.179  30.189  0.00  0.00     0.210 HD
ENDBRANCH  19  31
TORSDOF 5
ENDMDL
MODEL 83
REMARK CAVERDOCK RESULT:      -1.9      0.000      0.000
REMARK CAVERDOCK CONSTRAINTS:       0.1      0.0      0.0      0.0
REMARK CAVERDOCK TUNNEL: 82     -1.9      3.3     83.4
REMARK  5 active torsions:
REMARK  status: ('A' for Active; 'I' for Inactive)
REMARK    1  A    between atoms: C23_19  and  O25_20 
REMARK    2  A    between atoms: C29_24  and  O30_25 
REMARK    3  A    between atoms: C29_24  and  C31_26 
REMARK    4  A    between atoms: C31_26  and  S33_28 
REMARK    5  A    between atoms: S33_28  and  C34_29 
ROOT
ATOM      1  C1  ZIN A   1      26.190   1.160  34.838  0.00  0.00     0.013 C 
ATOM      2  C2  ZIN A   1      27.285   0.322  34.174  0.00  0.00     0.025 C 
ATOM      3  C4  ZIN A   1      28.338   1.252  33.511  0.00  0.00     0.013 C 
ATOM      4  C5  ZIN A   1      27.861   1.329  32.058  0.00  0.00     0.005 C 
ATOM      5  C7  ZIN A   1      28.913   1.720  31.036  0.00  0.00     0.037 C 
ATOM      6  C9  ZIN A   1      29.417   3.136  31.326  0.00  0.00     0.050 C 
ATOM      7  C10 ZIN A   1      30.506   3.513  30.318  0.00  0.00     0.201 C 
ATOM      8  F12 ZIN A   1      30.884   4.847  30.507  0.00  0.00    -0.245 F 
ATOM      9  C13 ZIN A   1      29.941   3.333  28.922  0.00  0.00    -0.027 A 
ATOM     10  C14 ZIN A   1      30.037   4.331  28.055  0.00  0.00     0.061 A 
ATOM     11  C15 ZIN A   1      29.482   4.202  26.699  0.00  0.00     0.172 A 
ATOM     12  O16 ZIN A   1      29.602   5.102  25.889  0.00  0.00    -0.289 OA
ATOM     13  C17 ZIN A   1      28.779   2.958  26.344  0.00  0.00     0.052 A 
ATOM     14  C18 ZIN A   1      28.701   1.971  27.222  0.00  0.00    -0.006 A 
ATOM     15  C19 ZIN A   1      29.298   2.020  28.587  0.00  0.00     0.039 A 
ATOM     16  C20 ZIN A   1      30.376   0.937  28.666  0.00  0.00     0.028 C 
ATOM     17  C21 ZIN A   1      28.255   1.661  29.649  0.00  0.00     0.147 C 
ATOM     18  F22 ZIN A   1      27.217   2.598  29.610  0.00  0.00    -0.238 F 
ATOM     19  C23 ZIN A   1      27.673   0.284  29.340  0.00  0.00     0.160 C 
ATOM     20  C26 ZIN A   1      26.712  -0.186  30.445  0.00  0.00     0.048 C 
ATOM     21  C27 ZIN A   1      27.455  -0.144  31.781  0.00  0.00     0.002 C 
ATOM     22  C28 ZIN A   1      28.747  -0.956  31.682  0.00  0.00     0.019 C 
ATOM     23  C29 ZIN A   1      26.679  -0.536  33.036  0.00  0.00     0.139 C 
ENDROOT
BRANCH  23  24
ATOM     24  O30 ZIN A   1      25.286  -0.275  32.860  0.00  0.00    -0.380 OA
ATOM     25  H55 ZIN A   1      25.055   0.050  31.979  0.00  0.00     0.211 HD
ENDBRANCH  23  24
BRANCH  23  26
ATOM     26  C31 ZIN A   1      26.903  -1.993  33.354  0.00  0.00     0.223 C 
ATOM     27  O32 ZIN A   1      27.430  -2.311  34.399  0.00  0.00    -0.282 OA
BRANCH  26  28
ATOM     28  S33 ZIN A   1      26.414  -3.196  32.239  0.00  0.00    -0.058 SA
BRANCH  28  29
ATOM     29  C34 ZIN A   1      25.136  -4.027  33.214  0.00  0.00     0.304 C 
ATOM     30  F35 ZIN A   1      24.911  -5.306  32.696  0.00  0.00    -0.244 F 
ENDBRANCH  28  29
ENDBRANCH  26  28
ENDBRANCH  23  26
BRANCH  19  31
ATOM     31  O25 ZIN A   1      28.741  -0.657  29.221  0.00  0.00    -0.392 OA
ATOM     32  H49 ZIN A   1      29.092  -0.964  30.068  0.00  0.00     0.210 HD
ENDBRANCH  19  31
TORSDOF 5
ENDMDL
MODEL 84
REMARK CAVERDOCK RESULT:      -2.5      0.000      0.000
REMARK CAVERDOCK CONSTRAINTS:       0.1      0.0      0.0      0.0
REMARK CAVERDOCK TUNNEL: 83     -2.5      3.3     84.3
REMARK  5 active torsions:
REMARK  status: ('A' for Active; 'I' for Inactive)
REMARK    1  A    between atoms: C23_19  and  O25_20 
REMARK    2  A    between atoms: C29_24  and  O30_25 
REMARK    3  A    between atoms: C29_24  and  C31_26 
REMARK    4  A    between atoms: C31_26  and  S33_28 
REMARK    5  A    between atoms: S33_28  and  C34_29 
ROOT
ATOM      1  C1  ZIN A   1      26.329   1.012  34.867  0.00  0.00     0.013 C 
ATOM      2  C2  ZIN A   1      27.308   0.124  34.096  0.00  0.00     0.025 C 
ATOM      3  C4  ZIN A   1      28.421   0.995  33.450  0.00  0.00     0.013 C 
ATOM      4  C5  ZIN A   1      27.896   1.223  32.029  0.00  0.00     0.005 C 
ATOM      5  C7  ZIN A   1      28.940   1.586  30.988  0.00  0.00     0.037 C 
ATOM      6  C9  ZIN A   1      29.592   2.923  31.352  0.00  0.00     0.050 C 
ATOM      7  C10 ZIN A   1      30.672   3.266  30.322  0.00  0.00     0.201 C 
ATOM      8  F12 ZIN A   1      31.187   4.541  30.585  0.00  0.00    -0.245 F 
ATOM      9  C13 ZIN A   1      30.037   3.244  28.945  0.00  0.00    -0.027 A 
ATOM     10  C14 ZIN A   1      30.196   4.289  28.146  0.00  0.00     0.061 A 
ATOM     11  C15 ZIN A   1      29.577   4.313  26.811  0.00  0.00     0.172 A 
ATOM     12  O16 ZIN A   1      29.752   5.254  26.060  0.00  0.00    -0.289 OA
ATOM     13  C17 ZIN A   1      28.741   3.170  26.405  0.00  0.00     0.052 A 
ATOM     14  C18 ZIN A   1      28.601   2.134  27.216  0.00  0.00    -0.006 A 
ATOM     15  C19 ZIN A   1      29.254   2.026  28.551  0.00  0.00     0.039 A 
ATOM     16  C20 ZIN A   1      30.223   0.842  28.504  0.00  0.00     0.028 C 
ATOM     17  C21 ZIN A   1      28.224   1.691  29.634  0.00  0.00     0.147 C 
ATOM     18  F22 ZIN A   1      27.283   2.724  29.708  0.00  0.00    -0.238 F 
ATOM     19  C23 ZIN A   1      27.498   0.403  29.258  0.00  0.00     0.160 C 
ATOM     20  C26 ZIN A   1      26.540  -0.053  30.371  0.00  0.00     0.048 C 
ATOM     21  C27 ZIN A   1      27.336  -0.180  31.671  0.00  0.00     0.002 C 
ATOM     22  C28 ZIN A   1      28.537  -1.102  31.456  0.00  0.00     0.019 C 
ATOM     23  C29 ZIN A   1      26.576  -0.587  32.931  0.00  0.00     0.139 C 
ENDROOT
BRANCH  23  24
ATOM     24  O30 ZIN A   1      25.210  -0.182  32.838  0.00  0.00    -0.380 OA
ATOM     25  H55 ZIN A   1      24.810   0.050  33.688  0.00  0.00     0.211 HD
ENDBRANCH  23  24
BRANCH  23  26
ATOM     26  C31 ZIN A   1      26.668  -2.078  33.137  0.00  0.00     0.223 C 
ATOM     27  O32 ZIN A   1      27.127  -2.520  34.168  0.00  0.00    -0.282 OA
BRANCH  26  28
ATOM     28  S33 ZIN A   1      26.125  -3.145  31.913  0.00  0.00    -0.058 SA
BRANCH  28  29
ATOM     29  C34 ZIN A   1      25.518  -4.510  32.935  0.00  0.00     0.304 C 
ATOM     30  F35 ZIN A   1      24.356  -4.113  33.603  0.00  0.00    -0.244 F 
ENDBRANCH  28  29
ENDBRANCH  26  28
ENDBRANCH  23  26
BRANCH  19  31
ATOM     31  O25 ZIN A   1      28.462  -0.625  29.024  0.00  0.00    -0.392 OA
ATOM     32  H49 ZIN A   1      28.554  -1.252  29.755  0.00  0.00     0.210 HD
ENDBRANCH  19  31
TORSDOF 5
ENDMDL
MODEL 85
REMARK CAVERDOCK RESULT:      -3.7      0.000      0.000
REMARK CAVERDOCK CONSTRAINTS:       0.8      0.0      0.0      0.0
REMARK CAVERDOCK TUNNEL: 84     -3.7      3.3     85.3
REMARK  5 active torsions:
REMARK  status: ('A' for Active; 'I' for Inactive)
REMARK    1  A    between atoms: C23_19  and  O25_20 
REMARK    2  A    between atoms: C29_24  and  O30_25 
REMARK    3  A    between atoms: C29_24  and  C31_26 
REMARK    4  A    between atoms: C31_26  and  S33_28 
REMARK    5  A    between atoms: S33_28  and  C34_29 
ROOT
ATOM      1  C1  ZIN A   1      26.248   0.942  35.043  0.00  0.00     0.013 C 
ATOM      2  C2  ZIN A   1      27.293   0.089  34.320  0.00  0.00     0.025 C 
ATOM      3  C4  ZIN A   1      28.364   1.003  33.663  0.00  0.00     0.013 C 
ATOM      4  C5  ZIN A   1      27.852   1.151  32.227  0.00  0.00     0.005 C 
ATOM      5  C7  ZIN A   1      28.893   1.541  31.191  0.00  0.00     0.037 C 
ATOM      6  C9  ZIN A   1      29.457   2.926  31.518  0.00  0.00     0.050 C 
ATOM      7  C10 ZIN A   1      30.534   3.298  30.496  0.00  0.00     0.201 C 
ATOM      8  F12 ZIN A   1      30.967   4.610  30.722  0.00  0.00    -0.245 F 
ATOM      9  C13 ZIN A   1      29.927   3.191  29.109  0.00  0.00    -0.027 A 
ATOM     10  C14 ZIN A   1      30.038   4.216  28.277  0.00  0.00     0.061 A 
ATOM     11  C15 ZIN A   1      29.444   4.158  26.932  0.00  0.00     0.172 A 
ATOM     12  O16 ZIN A   1      29.578   5.082  26.152  0.00  0.00    -0.289 OA
ATOM     13  C17 ZIN A   1      28.686   2.954  26.552  0.00  0.00     0.052 A 
ATOM     14  C18 ZIN A   1      28.593   1.939  27.396  0.00  0.00    -0.006 A 
ATOM     15  C19 ZIN A   1      29.226   1.916  28.745  0.00  0.00     0.039 A 
ATOM     16  C20 ZIN A   1      30.264   0.792  28.756  0.00  0.00     0.028 C 
ATOM     17  C21 ZIN A   1      28.198   1.557  29.822  0.00  0.00     0.147 C 
ATOM     18  F22 ZIN A   1      27.196   2.533  29.844  0.00  0.00    -0.238 F 
ATOM     19  C23 ZIN A   1      27.556   0.215  29.479  0.00  0.00     0.160 C 
ATOM     20  C26 ZIN A   1      26.606  -0.260  30.592  0.00  0.00     0.048 C 
ATOM     21  C27 ZIN A   1      27.384  -0.294  31.908  0.00  0.00     0.002 C 
ATOM     22  C28 ZIN A   1      28.642  -1.149  31.745  0.00  0.00     0.019 C 
ATOM     23  C29 ZIN A   1      26.626  -0.703  33.169  0.00  0.00     0.139 C 
ENDROOT
BRANCH  23  24
ATOM     24  O30 ZIN A   1      25.240  -0.384  33.039  0.00  0.00    -0.380 OA
ATOM     25  H55 ZIN A   1      25.029   0.540  33.229  0.00  0.00     0.211 HD
ENDBRANCH  23  24
BRANCH  23  26
ATOM     26  C31 ZIN A   1      26.803  -2.178  33.428  0.00  0.00     0.223 C 
ATOM     27  O32 ZIN A   1      27.519  -2.553  34.332  0.00  0.00    -0.282 OA
BRANCH  26  28
ATOM     28  S33 ZIN A   1      25.993  -3.322  32.445  0.00  0.00    -0.058 SA
BRANCH  28  29
ATOM     29  C34 ZIN A   1      27.067  -4.759  32.686  0.00  0.00     0.304 C 
ATOM     30  F35 ZIN A   1      26.997  -5.587  31.561  0.00  0.00    -0.244 F 
ENDBRANCH  28  29
ENDBRANCH  26  28
ENDBRANCH  23  26
BRANCH  19  31
ATOM     31  O25 ZIN A   1      28.584  -0.760  29.298  0.00  0.00    -0.392 OA
ATOM     32  H49 ZIN A   1      29.219  -0.803  30.026  0.00  0.00     0.210 HD
ENDBRANCH  19  31
TORSDOF 5
ENDMDL
MODEL 86
REMARK CAVERDOCK RESULT:      -4.1      0.000      0.000
REMARK CAVERDOCK CONSTRAINTS:       0.1      0.0      0.0      0.0
REMARK CAVERDOCK TUNNEL: 85     -4.1      3.4     86.2
REMARK  5 active torsions:
REMARK  status: ('A' for Active; 'I' for Inactive)
REMARK    1  A    between atoms: C23_19  and  O25_20 
REMARK    2  A    between atoms: C29_24  and  O30_25 
REMARK    3  A    between atoms: C29_24  and  C31_26 
REMARK    4  A    between atoms: C31_26  and  S33_28 
REMARK    5  A    between atoms: S33_28  and  C34_29 
ROOT
ATOM      1  C1  ZIN A   1      26.144   0.745  34.872  0.00  0.00     0.013 C 
ATOM      2  C2  ZIN A   1      27.243  -0.056  34.170  0.00  0.00     0.025 C 
ATOM      3  C4  ZIN A   1      28.284   0.910  33.539  0.00  0.00     0.013 C 
ATOM      4  C5  ZIN A   1      27.798   1.039  32.092  0.00  0.00     0.005 C 
ATOM      5  C7  ZIN A   1      28.841   1.481  31.081  0.00  0.00     0.037 C 
ATOM      6  C9  ZIN A   1      29.332   2.889  31.424  0.00  0.00     0.050 C 
ATOM      7  C10 ZIN A   1      30.412   3.316  30.426  0.00  0.00     0.201 C 
ATOM      8  F12 ZIN A   1      30.778   4.645  30.665  0.00  0.00    -0.245 F 
ATOM      9  C13 ZIN A   1      29.841   3.186  29.027  0.00  0.00    -0.027 A 
ATOM     10  C14 ZIN A   1      29.923   4.218  28.200  0.00  0.00     0.061 A 
ATOM     11  C15 ZIN A   1      29.361   4.137  26.842  0.00  0.00     0.172 A 
ATOM     12  O16 ZIN A   1      29.468   5.069  26.067  0.00  0.00    -0.289 OA
ATOM     13  C17 ZIN A   1      28.669   2.900  26.443  0.00  0.00     0.052 A 
ATOM     14  C18 ZIN A   1      28.605   1.879  27.281  0.00  0.00    -0.006 A 
ATOM     15  C19 ZIN A   1      29.209   1.880  28.644  0.00  0.00     0.039 A 
ATOM     16  C20 ZIN A   1      30.298   0.806  28.674  0.00  0.00     0.028 C 
ATOM     17  C21 ZIN A   1      28.176   1.470  29.697  0.00  0.00     0.147 C 
ATOM     18  F22 ZIN A   1      27.129   2.397  29.699  0.00  0.00    -0.238 F 
ATOM     19  C23 ZIN A   1      27.606   0.101  29.337  0.00  0.00     0.160 C 
ATOM     20  C26 ZIN A   1      26.655  -0.423  30.426  0.00  0.00     0.048 C 
ATOM     21  C27 ZIN A   1      27.405  -0.425  31.759  0.00  0.00     0.002 C 
ATOM     22  C28 ZIN A   1      28.704  -1.220  31.622  0.00  0.00     0.019 C 
ATOM     23  C29 ZIN A   1      26.640  -0.874  33.002  0.00  0.00     0.139 C 
ENDROOT
BRANCH  23  24
ATOM     24  O30 ZIN A   1      25.244  -0.620  32.843  0.00  0.00    -0.380 OA
ATOM     25  H55 ZIN A   1      24.674  -1.313  33.205  0.00  0.00     0.211 HD
ENDBRANCH  23  24
BRANCH  23  26
ATOM     26  C31 ZIN A   1      26.880  -2.340  33.261  0.00  0.00     0.223 C 
ATOM     27  O32 ZIN A   1      27.458  -2.692  34.268  0.00  0.00    -0.282 OA
BRANCH  26  28
ATOM     28  S33 ZIN A   1      26.337  -3.508  32.133  0.00  0.00    -0.058 SA
BRANCH  28  29
ATOM     29  C34 ZIN A   1      25.920  -4.862  33.259  0.00  0.00     0.304 C 
ATOM     30  F35 ZIN A   1      24.590  -5.245  33.056  0.00  0.00    -0.244 F 
ENDBRANCH  28  29
ENDBRANCH  26  28
ENDBRANCH  23  26
BRANCH  19  31
ATOM     31  O25 ZIN A   1      28.682  -0.825  29.175  0.00  0.00    -0.392 OA
ATOM     32  H49 ZIN A   1      28.448  -1.615  28.668  0.00  0.00     0.210 HD
ENDBRANCH  19  31
TORSDOF 5
ENDMDL
MODEL 87
REMARK CAVERDOCK RESULT:      -4.3      0.000      0.000
REMARK CAVERDOCK CONSTRAINTS:       0.0      0.0      0.0      0.0
REMARK CAVERDOCK TUNNEL: 86     -4.3      3.4     87.2
REMARK  5 active torsions:
REMARK  status: ('A' for Active; 'I' for Inactive)
REMARK    1  A    between atoms: C23_19  and  O25_20 
REMARK    2  A    between atoms: C29_24  and  O30_25 
REMARK    3  A    between atoms: C29_24  and  C31_26 
REMARK    4  A    between atoms: C31_26  and  S33_28 
REMARK    5  A    between atoms: S33_28  and  C34_29 
ROOT
ATOM      1  C1  ZIN A   1      26.209   0.408  34.684  0.00  0.00     0.013 C 
ATOM      2  C2  ZIN A   1      27.319  -0.356  33.960  0.00  0.00     0.025 C 
ATOM      3  C4  ZIN A   1      28.352   0.641  33.367  0.00  0.00     0.013 C 
ATOM      4  C5  ZIN A   1      27.870   0.815  31.923  0.00  0.00     0.005 C 
ATOM      5  C7  ZIN A   1      28.912   1.302  30.932  0.00  0.00     0.037 C 
ATOM      6  C9  ZIN A   1      29.387   2.703  31.325  0.00  0.00     0.050 C 
ATOM      7  C10 ZIN A   1      30.466   3.175  30.347  0.00  0.00     0.201 C 
ATOM      8  F12 ZIN A   1      30.817   4.499  30.633  0.00  0.00    -0.245 F 
ATOM      9  C13 ZIN A   1      29.902   3.087  28.941  0.00  0.00    -0.027 A 
ATOM     10  C14 ZIN A   1      29.975   4.148  28.151  0.00  0.00     0.061 A 
ATOM     11  C15 ZIN A   1      29.420   4.107  26.789  0.00  0.00     0.172 A 
ATOM     12  O16 ZIN A   1      29.520   5.067  26.047  0.00  0.00    -0.289 OA
ATOM     13  C17 ZIN A   1      28.742   2.878  26.344  0.00  0.00     0.052 A 
ATOM     14  C18 ZIN A   1      28.686   1.828  27.147  0.00  0.00    -0.006 A 
ATOM     15  C19 ZIN A   1      29.285   1.789  28.512  0.00  0.00     0.039 A 
ATOM     16  C20 ZIN A   1      30.385   0.726  28.510  0.00  0.00     0.028 C 
ATOM     17  C21 ZIN A   1      28.252   1.331  29.545  0.00  0.00     0.147 C 
ATOM     18  F22 ZIN A   1      27.195   2.247  29.576  0.00  0.00    -0.238 F 
ATOM     19  C23 ZIN A   1      27.698  -0.030  29.136  0.00  0.00     0.160 C 
ATOM     20  C26 ZIN A   1      26.749  -0.601  30.204  0.00  0.00     0.048 C 
ATOM     21  C27 ZIN A   1      27.493  -0.641  31.539  0.00  0.00     0.002 C 
ATOM     22  C28 ZIN A   1      28.802  -1.417  31.380  0.00  0.00     0.019 C 
ATOM     23  C29 ZIN A   1      26.729  -1.140  32.762  0.00  0.00     0.139 C 
ENDROOT
BRANCH  23  24
ATOM     24  O30 ZIN A   1      25.331  -0.896  32.606  0.00  0.00    -0.380 OA
ATOM     25  H55 ZIN A   1      25.107   0.033  32.454  0.00  0.00     0.211 HD
ENDBRANCH  23  24
BRANCH  23  26
ATOM     26  C31 ZIN A   1      26.983  -2.612  32.972  0.00  0.00     0.223 C 
ATOM     27  O32 ZIN A   1      27.760  -2.977  33.829  0.00  0.00    -0.282 OA
BRANCH  26  28
ATOM     28  S33 ZIN A   1      26.176  -3.766  31.999  0.00  0.00    -0.058 SA
BRANCH  28  29
ATOM     29  C34 ZIN A   1      27.576  -4.811  31.526  0.00  0.00     0.304 C 
ATOM     30  F35 ZIN A   1      27.421  -6.082  32.091  0.00  0.00    -0.244 F 
ENDBRANCH  28  29
ENDBRANCH  26  28
ENDBRANCH  23  26
BRANCH  19  31
ATOM     31  O25 ZIN A   1      28.784  -0.939  28.947  0.00  0.00    -0.392 OA
ATOM     32  H49 ZIN A   1      29.129  -0.958  28.044  0.00  0.00     0.210 HD
ENDBRANCH  19  31
TORSDOF 5
ENDMDL
MODEL 88
REMARK CAVERDOCK RESULT:      -5.0      0.000      0.000
REMARK CAVERDOCK CONSTRAINTS:       0.0      0.0      0.0      0.0
REMARK CAVERDOCK TUNNEL: 87     -5.0      3.4     88.3
REMARK  5 active torsions:
REMARK  status: ('A' for Active; 'I' for Inactive)
REMARK    1  A    between atoms: C23_19  and  O25_20 
REMARK    2  A    between atoms: C29_24  and  O30_25 
REMARK    3  A    between atoms: C29_24  and  C31_26 
REMARK    4  A    between atoms: C31_26  and  S33_28 
REMARK    5  A    between atoms: S33_28  and  C34_29 
ROOT
ATOM      1  C1  ZIN A   1      26.079   0.558  34.915  0.00  0.00     0.013 C 
ATOM      2  C2  ZIN A   1      27.219  -0.206  34.238  0.00  0.00     0.025 C 
ATOM      3  C4  ZIN A   1      28.242   0.792  33.631  0.00  0.00     0.013 C 
ATOM      4  C5  ZIN A   1      27.784   0.908  32.173  0.00  0.00     0.005 C 
ATOM      5  C7  ZIN A   1      28.835   1.383  31.186  0.00  0.00     0.037 C 
ATOM      6  C9  ZIN A   1      29.273   2.807  31.540  0.00  0.00     0.050 C 
ATOM      7  C10 ZIN A   1      30.362   3.269  30.567  0.00  0.00     0.201 C 
ATOM      8  F12 ZIN A   1      30.680   4.609  30.815  0.00  0.00    -0.245 F 
ATOM      9  C13 ZIN A   1      29.827   3.121  29.155  0.00  0.00    -0.027 A 
ATOM     10  C14 ZIN A   1      29.893   4.156  28.330  0.00  0.00     0.061 A 
ATOM     11  C15 ZIN A   1      29.365   4.059  26.960  0.00  0.00     0.172 A 
ATOM     12  O16 ZIN A   1      29.460   4.995  26.188  0.00  0.00    -0.289 OA
ATOM     13  C17 ZIN A   1      28.722   2.801  26.545  0.00  0.00     0.052 A 
ATOM     14  C18 ZIN A   1      28.672   1.777  27.382  0.00  0.00    -0.006 A 
ATOM     15  C19 ZIN A   1      29.245   1.797  28.758  0.00  0.00     0.039 A 
ATOM     16  C20 ZIN A   1      30.367   0.758  28.812  0.00  0.00     0.028 C 
ATOM     17  C21 ZIN A   1      28.202   1.352  29.787  0.00  0.00     0.147 C 
ATOM     18  F22 ZIN A   1      27.126   2.246  29.766  0.00  0.00    -0.238 F 
ATOM     19  C23 ZIN A   1      27.684  -0.034  29.414  0.00  0.00     0.160 C 
ATOM     20  C26 ZIN A   1      26.726  -0.588  30.482  0.00  0.00     0.048 C 
ATOM     21  C27 ZIN A   1      27.446  -0.568  31.831  0.00  0.00     0.002 C 
ATOM     22  C28 ZIN A   1      28.773  -1.321  31.723  0.00  0.00     0.019 C 
ATOM     23  C29 ZIN A   1      26.668  -1.043  33.056  0.00  0.00     0.139 C 
ENDROOT
BRANCH  23  24
ATOM     24  O30 ZIN A   1      25.268  -0.833  32.867  0.00  0.00    -0.380 OA
ATOM     25  H55 ZIN A   1      25.034  -0.508  31.986  0.00  0.00     0.211 HD
ENDBRANCH  23  24
BRANCH  23  26
ATOM     26  C31 ZIN A   1      26.949  -2.500  33.320  0.00  0.00     0.223 C 
ATOM     27  O32 ZIN A   1      27.714  -2.820  34.206  0.00  0.00    -0.282 OA
BRANCH  26  28
ATOM     28  S33 ZIN A   1      26.188  -3.703  32.370  0.00  0.00    -0.058 SA
BRANCH  28  29
ATOM     29  C34 ZIN A   1      27.163  -5.149  32.853  0.00  0.00     0.304 C 
ATOM     30  F35 ZIN A   1      27.398  -5.950  31.731  0.00  0.00    -0.244 F 
ENDBRANCH  28  29
ENDBRANCH  26  28
ENDBRANCH  23  26
BRANCH  19  31
ATOM     31  O25 ZIN A   1      28.793  -0.925  29.276  0.00  0.00    -0.392 OA
ATOM     32  H49 ZIN A   1      28.591  -1.729  28.778  0.00  0.00     0.210 HD
ENDBRANCH  19  31
TORSDOF 5
ENDMDL
MODEL 89
REMARK CAVERDOCK RESULT:      -5.5      0.000      0.000
REMARK CAVERDOCK CONSTRAINTS:       0.1      0.0      0.0      0.0
REMARK CAVERDOCK TUNNEL: 88     -5.5      3.4     89.1
REMARK  5 active torsions:
REMARK  status: ('A' for Active; 'I' for Inactive)
REMARK    1  A    between atoms: C23_19  and  O25_20 
REMARK    2  A    between atoms: C29_24  and  O30_25 
REMARK    3  A    between atoms: C29_24  and  C31_26 
REMARK    4  A    between atoms: C31_26  and  S33_28 
REMARK    5  A    between atoms: S33_28  and  C34_29 
ROOT
ATOM      1  C1  ZIN A   1      25.970   0.662  35.004  0.00  0.00     0.013 C 
ATOM      2  C2  ZIN A   1      27.139  -0.109  34.386  0.00  0.00     0.025 C 
ATOM      3  C4  ZIN A   1      28.148   0.880  33.740  0.00  0.00     0.013 C 
ATOM      4  C5  ZIN A   1      27.711   0.904  32.272  0.00  0.00     0.005 C 
ATOM      5  C7  ZIN A   1      28.766   1.351  31.276  0.00  0.00     0.037 C 
ATOM      6  C9  ZIN A   1      29.164   2.802  31.558  0.00  0.00     0.050 C 
ATOM      7  C10 ZIN A   1      30.257   3.237  30.577  0.00  0.00     0.201 C 
ATOM      8  F12 ZIN A   1      30.539   4.596  30.756  0.00  0.00    -0.245 F 
ATOM      9  C13 ZIN A   1      29.748   3.000  29.167  0.00  0.00    -0.027 A 
ATOM     10  C14 ZIN A   1      29.804   3.990  28.288  0.00  0.00     0.061 A 
ATOM     11  C15 ZIN A   1      29.300   3.805  26.918  0.00  0.00     0.172 A 
ATOM     12  O16 ZIN A   1      29.385   4.699  26.098  0.00  0.00    -0.289 OA
ATOM     13  C17 ZIN A   1      28.694   2.511  26.563  0.00  0.00     0.052 A 
ATOM     14  C18 ZIN A   1      28.654   1.533  27.454  0.00  0.00    -0.006 A 
ATOM     15  C19 ZIN A   1      29.204   1.641  28.835  0.00  0.00     0.039 A 
ATOM     16  C20 ZIN A   1      30.350   0.635  28.963  0.00  0.00     0.028 C 
ATOM     17  C21 ZIN A   1      28.156   1.228  29.871  0.00  0.00     0.147 C 
ATOM     18  F22 ZIN A   1      27.060   2.093  29.786  0.00  0.00    -0.238 F 
ATOM     19  C23 ZIN A   1      27.677  -0.188  29.567  0.00  0.00     0.160 C 
ATOM     20  C26 ZIN A   1      26.716  -0.707  30.650  0.00  0.00     0.048 C 
ATOM     21  C27 ZIN A   1      27.413  -0.596  32.007  0.00  0.00     0.002 C 
ATOM     22  C28 ZIN A   1      28.759  -1.321  31.959  0.00  0.00     0.019 C 
ATOM     23  C29 ZIN A   1      26.627  -1.022  33.244  0.00  0.00     0.139 C 
ENDROOT
BRANCH  23  24
ATOM     24  O30 ZIN A   1      25.226  -0.857  33.023  0.00  0.00    -0.380 OA
ATOM     25  H55 ZIN A   1      25.001  -0.554  32.132  0.00  0.00     0.211 HD
ENDBRANCH  23  24
BRANCH  23  26
ATOM     26  C31 ZIN A   1      26.938  -2.456  33.592  0.00  0.00     0.223 C 
ATOM     27  O32 ZIN A   1      27.660  -2.709  34.533  0.00  0.00    -0.282 OA
BRANCH  26  28
ATOM     28  S33 ZIN A   1      26.271  -3.726  32.658  0.00  0.00    -0.058 SA
BRANCH  28  29
ATOM     29  C34 ZIN A   1      25.147  -4.454  33.875  0.00  0.00     0.304 C 
ATOM     30  F35 ZIN A   1      23.828  -4.330  33.425  0.00  0.00    -0.244 F 
ENDBRANCH  28  29
ENDBRANCH  26  28
ENDBRANCH  23  26
BRANCH  19  31
ATOM     31  O25 ZIN A   1      28.809  -1.058  29.495  0.00  0.00    -0.392 OA
ATOM     32  H49 ZIN A   1      29.187  -1.283  30.356  0.00  0.00     0.210 HD
ENDBRANCH  19  31
TORSDOF 5
ENDMDL
MODEL 90
REMARK CAVERDOCK RESULT:      -6.4      0.000      0.000
REMARK CAVERDOCK CONSTRAINTS:       0.0      0.0      0.0      0.0
REMARK CAVERDOCK TUNNEL: 89     -6.4      3.3     90.1
REMARK  5 active torsions:
REMARK  status: ('A' for Active; 'I' for Inactive)
REMARK    1  A    between atoms: C23_19  and  O25_20 
REMARK    2  A    between atoms: C29_24  and  O30_25 
REMARK    3  A    between atoms: C29_24  and  C31_26 
REMARK    4  A    between atoms: C31_26  and  S33_28 
REMARK    5  A    between atoms: S33_28  and  C34_29 
ROOT
ATOM      1  C1  ZIN A   1      25.920   0.335  34.847  0.00  0.00     0.013 C 
ATOM      2  C2  ZIN A   1      27.109  -0.399  34.224  0.00  0.00     0.025 C 
ATOM      3  C4  ZIN A   1      28.105   0.625  33.612  0.00  0.00     0.013 C 
ATOM      4  C5  ZIN A   1      27.682   0.676  32.140  0.00  0.00     0.005 C 
ATOM      5  C7  ZIN A   1      28.739   1.167  31.166  0.00  0.00     0.037 C 
ATOM      6  C9  ZIN A   1      29.105   2.618  31.486  0.00  0.00     0.050 C 
ATOM      7  C10 ZIN A   1      30.198   3.098  30.528  0.00  0.00     0.201 C 
ATOM      8  F12 ZIN A   1      30.451   4.458  30.741  0.00  0.00    -0.245 F 
ATOM      9  C13 ZIN A   1      29.709   2.884  29.107  0.00  0.00    -0.027 A 
ATOM     10  C14 ZIN A   1      29.753   3.895  28.252  0.00  0.00     0.061 A 
ATOM     11  C15 ZIN A   1      29.267   3.733  26.873  0.00  0.00     0.172 A 
ATOM     12  O16 ZIN A   1      29.342   4.648  26.075  0.00  0.00    -0.289 OA
ATOM     13  C17 ZIN A   1      28.690   2.436  26.481  0.00  0.00     0.052 A 
ATOM     14  C18 ZIN A   1      28.662   1.437  27.349  0.00  0.00    -0.006 A 
ATOM     15  C19 ZIN A   1      29.196   1.523  28.738  0.00  0.00     0.039 A 
ATOM     16  C20 ZIN A   1      30.360   0.538  28.854  0.00  0.00     0.028 C 
ATOM     17  C21 ZIN A   1      28.145   1.065  29.753  0.00  0.00     0.147 C 
ATOM     18  F22 ZIN A   1      27.033   1.910  29.676  0.00  0.00    -0.238 F 
ATOM     19  C23 ZIN A   1      27.698  -0.353  29.411  0.00  0.00     0.160 C 
ATOM     20  C26 ZIN A   1      26.737  -0.916  30.471  0.00  0.00     0.048 C 
ATOM     21  C27 ZIN A   1      27.418  -0.824  31.837  0.00  0.00     0.002 C 
ATOM     22  C28 ZIN A   1      28.778  -1.520  31.787  0.00  0.00     0.019 C 
ATOM     23  C29 ZIN A   1      26.628  -1.294  33.056  0.00  0.00     0.139 C 
ENDROOT
BRANCH  23  24
ATOM     24  O30 ZIN A   1      25.226  -1.152  32.823  0.00  0.00    -0.380 OA
ATOM     25  H55 ZIN A   1      24.741  -0.762  33.564  0.00  0.00     0.211 HD
ENDBRANCH  23  24
BRANCH  23  26
ATOM     26  C31 ZIN A   1      26.964  -2.729  33.373  0.00  0.00     0.223 C 
ATOM     27  O32 ZIN A   1      27.607  -2.996  34.367  0.00  0.00    -0.282 OA
BRANCH  26  28
ATOM     28  S33 ZIN A   1      26.439  -3.981  32.330  0.00  0.00    -0.058 SA
BRANCH  28  29
ATOM     29  C34 ZIN A   1      27.554  -5.309  32.848  0.00  0.00     0.304 C 
ATOM     30  F35 ZIN A   1      27.207  -6.493  32.190  0.00  0.00    -0.244 F 
ENDBRANCH  28  29
ENDBRANCH  26  28
ENDBRANCH  23  26
BRANCH  19  31
ATOM     31  O25 ZIN A   1      28.848  -1.198  29.330  0.00  0.00    -0.392 OA
ATOM     32  H49 ZIN A   1      29.660  -0.790  29.661  0.00  0.00     0.210 HD
ENDBRANCH  19  31
TORSDOF 5
ENDMDL
MODEL 91
REMARK CAVERDOCK RESULT:      -6.6      0.000      0.000
REMARK CAVERDOCK CONSTRAINTS:       0.0      0.0      0.0      0.0
REMARK CAVERDOCK TUNNEL: 90     -6.6      3.3     91.3
REMARK  5 active torsions:
REMARK  status: ('A' for Active; 'I' for Inactive)
REMARK    1  A    between atoms: C23_19  and  O25_20 
REMARK    2  A    between atoms: C29_24  and  O30_25 
REMARK    3  A    between atoms: C29_24  and  C31_26 
REMARK    4  A    between atoms: C31_26  and  S33_28 
REMARK    5  A    between atoms: S33_28  and  C34_29 
ROOT
ATOM      1  C1  ZIN A   1      25.813   0.364  34.890  0.00  0.00     0.013 C 
ATOM      2  C2  ZIN A   1      27.032  -0.343  34.295  0.00  0.00     0.025 C 
ATOM      3  C4  ZIN A   1      28.000   0.700  33.669  0.00  0.00     0.013 C 
ATOM      4  C5  ZIN A   1      27.591   0.703  32.193  0.00  0.00     0.005 C 
ATOM      5  C7  ZIN A   1      28.640   1.207  31.217  0.00  0.00     0.037 C 
ATOM      6  C9  ZIN A   1      28.954   2.677  31.508  0.00  0.00     0.050 C 
ATOM      7  C10 ZIN A   1      30.041   3.171  30.549  0.00  0.00     0.201 C 
ATOM      8  F12 ZIN A   1      30.246   4.543  30.734  0.00  0.00    -0.245 F 
ATOM      9  C13 ZIN A   1      29.573   2.910  29.130  0.00  0.00    -0.027 A 
ATOM     10  C14 ZIN A   1      29.593   3.903  28.253  0.00  0.00     0.061 A 
ATOM     11  C15 ZIN A   1      29.126   3.694  26.873  0.00  0.00     0.172 A 
ATOM     12  O16 ZIN A   1      29.179   4.593  26.055  0.00  0.00    -0.289 OA
ATOM     13  C17 ZIN A   1      28.597   2.370  26.505  0.00  0.00     0.052 A 
ATOM     14  C18 ZIN A   1      28.592   1.390  27.395  0.00  0.00    -0.006 A 
ATOM     15  C19 ZIN A   1      29.109   1.525  28.786  0.00  0.00     0.039 A 
ATOM     16  C20 ZIN A   1      30.304   0.581  28.936  0.00  0.00     0.028 C 
ATOM     17  C21 ZIN A   1      28.064   1.055  29.801  0.00  0.00     0.147 C 
ATOM     18  F22 ZIN A   1      26.925   1.860  29.696  0.00  0.00    -0.238 F 
ATOM     19  C23 ZIN A   1      27.668  -0.385  29.487  0.00  0.00     0.160 C 
ATOM     20  C26 ZIN A   1      26.715  -0.956  30.551  0.00  0.00     0.048 C 
ATOM     21  C27 ZIN A   1      27.378  -0.810  31.921  0.00  0.00     0.002 C 
ATOM     22  C28 ZIN A   1      28.762  -1.462  31.899  0.00  0.00     0.019 C 
ATOM     23  C29 ZIN A   1      26.593  -1.280  33.143  0.00  0.00     0.139 C 
ENDROOT
BRANCH  23  24
ATOM     24  O30 ZIN A   1      25.189  -1.190  32.894  0.00  0.00    -0.380 OA
ATOM     25  H55 ZIN A   1      24.638  -1.426  33.653  0.00  0.00     0.211 HD
ENDBRANCH  23  24
BRANCH  23  26
ATOM     26  C31 ZIN A   1      26.973  -2.696  33.495  0.00  0.00     0.223 C 
ATOM     27  O32 ZIN A   1      27.675  -2.913  34.460  0.00  0.00    -0.282 OA
BRANCH  26  28
ATOM     28  S33 ZIN A   1      26.413  -3.996  32.533  0.00  0.00    -0.058 SA
BRANCH  28  29
ATOM     29  C34 ZIN A   1      26.889  -5.391  33.583  0.00  0.00     0.304 C 
ATOM     30  F35 ZIN A   1      27.480  -6.386  32.798  0.00  0.00    -0.244 F 
ENDBRANCH  28  29
ENDBRANCH  26  28
ENDBRANCH  23  26
BRANCH  19  31
ATOM     31  O25 ZIN A   1      28.845  -1.193  29.436  0.00  0.00    -0.392 OA
ATOM     32  H49 ZIN A   1      28.958  -1.671  28.603  0.00  0.00     0.210 HD
ENDBRANCH  19  31
TORSDOF 5
ENDMDL
MODEL 92
REMARK CAVERDOCK RESULT:      -7.1      0.000      0.000
REMARK CAVERDOCK CONSTRAINTS:       0.0      0.0      0.0      0.0
REMARK CAVERDOCK TUNNEL: 91     -7.1      3.3     92.1
REMARK  5 active torsions:
REMARK  status: ('A' for Active; 'I' for Inactive)
REMARK    1  A    between atoms: C23_19  and  O25_20 
REMARK    2  A    between atoms: C29_24  and  O30_25 
REMARK    3  A    between atoms: C29_24  and  C31_26 
REMARK    4  A    between atoms: C31_26  and  S33_28 
REMARK    5  A    between atoms: S33_28  and  C34_29 
ROOT
ATOM      1  C1  ZIN A   1      26.086   0.118  34.983  0.00  0.00     0.013 C 
ATOM      2  C2  ZIN A   1      27.214  -0.643  34.282  0.00  0.00     0.025 C 
ATOM      3  C4  ZIN A   1      28.232   0.358  33.670  0.00  0.00     0.013 C 
ATOM      4  C5  ZIN A   1      27.753   0.489  32.220  0.00  0.00     0.005 C 
ATOM      5  C7  ZIN A   1      28.792   0.971  31.222  0.00  0.00     0.037 C 
ATOM      6  C9  ZIN A   1      29.239   2.390  31.584  0.00  0.00     0.050 C 
ATOM      7  C10 ZIN A   1      30.315   2.857  30.600  0.00  0.00     0.201 C 
ATOM      8  F12 ZIN A   1      30.641   4.194  30.856  0.00  0.00    -0.245 F 
ATOM      9  C13 ZIN A   1      29.759   2.725  29.194  0.00  0.00    -0.027 A 
ATOM     10  C14 ZIN A   1      29.817   3.768  28.379  0.00  0.00     0.061 A 
ATOM     11  C15 ZIN A   1      29.269   3.686  27.016  0.00  0.00     0.172 A 
ATOM     12  O16 ZIN A   1      29.356   4.629  26.251  0.00  0.00    -0.289 OA
ATOM     13  C17 ZIN A   1      28.616   2.434  26.598  0.00  0.00     0.052 A 
ATOM     14  C18 ZIN A   1      28.575   1.402  27.425  0.00  0.00    -0.006 A 
ATOM     15  C19 ZIN A   1      29.167   1.406  28.793  0.00  0.00     0.039 A 
ATOM     16  C20 ZIN A   1      30.287   0.364  28.821  0.00  0.00     0.028 C 
ATOM     17  C21 ZIN A   1      28.138   0.955  29.832  0.00  0.00     0.147 C 
ATOM     18  F22 ZIN A   1      27.065   1.853  29.836  0.00  0.00    -0.238 F 
ATOM     19  C23 ZIN A   1      27.610  -0.426  29.454  0.00  0.00     0.160 C 
ATOM     20  C26 ZIN A   1      26.666  -0.987  30.530  0.00  0.00     0.048 C 
ATOM     21  C27 ZIN A   1      27.405  -0.983  31.869  0.00  0.00     0.002 C 
ATOM     22  C28 ZIN A   1      28.728  -1.738  31.734  0.00  0.00     0.019 C 
ATOM     23  C29 ZIN A   1      26.644  -1.466  33.101  0.00  0.00     0.139 C 
ENDROOT
BRANCH  23  24
ATOM     24  O30 ZIN A   1      25.242  -1.251  32.933  0.00  0.00    -0.380 OA
ATOM     25  H55 ZIN A   1      24.864  -0.615  33.556  0.00  0.00     0.211 HD
ENDBRANCH  23  24
BRANCH  23  26
ATOM     26  C31 ZIN A   1      26.923  -2.927  33.347  0.00  0.00     0.223 C 
ATOM     27  O32 ZIN A   1      27.466  -3.276  34.373  0.00  0.00    -0.282 OA
BRANCH  26  28
ATOM     28  S33 ZIN A   1      26.475  -4.092  32.175  0.00  0.00    -0.058 SA
BRANCH  28  29
ATOM     29  C34 ZIN A   1      27.863  -5.244  32.331  0.00  0.00     0.304 C 
ATOM     30  F35 ZIN A   1      27.375  -6.533  32.568  0.00  0.00    -0.244 F 
ENDBRANCH  28  29
ENDBRANCH  26  28
ENDBRANCH  23  26
BRANCH  19  31
ATOM     31  O25 ZIN A   1      28.714  -1.318  29.291  0.00  0.00    -0.392 OA
ATOM     32  H49 ZIN A   1      29.439  -1.165  29.913  0.00  0.00     0.210 HD
ENDBRANCH  19  31
TORSDOF 5
ENDMDL
MODEL 93
REMARK CAVERDOCK RESULT:      -7.1      0.000      0.000
REMARK CAVERDOCK CONSTRAINTS:       0.0      0.0      0.0      0.0
REMARK CAVERDOCK TUNNEL: 92     -7.1      3.3     93.1
REMARK  5 active torsions:
REMARK  status: ('A' for Active; 'I' for Inactive)
REMARK    1  A    between atoms: C23_19  and  O25_20 
REMARK    2  A    between atoms: C29_24  and  O30_25 
REMARK    3  A    between atoms: C29_24  and  C31_26 
REMARK    4  A    between atoms: C31_26  and  S33_28 
REMARK    5  A    between atoms: S33_28  and  C34_29 
ROOT
ATOM      1  C1  ZIN A   1      25.802   0.401  34.976  0.00  0.00     0.013 C 
ATOM      2  C2  ZIN A   1      26.958  -0.385  34.355  0.00  0.00     0.025 C 
ATOM      3  C4  ZIN A   1      27.995   0.592  33.737  0.00  0.00     0.013 C 
ATOM      4  C5  ZIN A   1      27.573   0.654  32.266  0.00  0.00     0.005 C 
ATOM      5  C7  ZIN A   1      28.648   1.094  31.287  0.00  0.00     0.037 C 
ATOM      6  C9  ZIN A   1      29.076   2.530  31.600  0.00  0.00     0.050 C 
ATOM      7  C10 ZIN A   1      30.188   2.958  30.638  0.00  0.00     0.201 C 
ATOM      8  F12 ZIN A   1      30.499   4.307  30.844  0.00  0.00    -0.245 F 
ATOM      9  C13 ZIN A   1      29.687   2.759  29.219  0.00  0.00    -0.027 A 
ATOM     10  C14 ZIN A   1      29.774   3.763  28.360  0.00  0.00     0.061 A 
ATOM     11  C15 ZIN A   1      29.279   3.615  26.982  0.00  0.00     0.172 A 
ATOM     12  O16 ZIN A   1      29.392   4.523  26.179  0.00  0.00    -0.289 OA
ATOM     13  C17 ZIN A   1      28.647   2.342  26.597  0.00  0.00     0.052 A 
ATOM     14  C18 ZIN A   1      28.577   1.350  27.469  0.00  0.00    -0.006 A 
ATOM     15  C19 ZIN A   1      29.116   1.420  28.857  0.00  0.00     0.039 A 
ATOM     16  C20 ZIN A   1      30.237   0.385  28.976  0.00  0.00     0.028 C 
ATOM     17  C21 ZIN A   1      28.048   1.012  29.876  0.00  0.00     0.147 C 
ATOM     18  F22 ZIN A   1      26.973   1.903  29.796  0.00  0.00    -0.238 F 
ATOM     19  C23 ZIN A   1      27.540  -0.388  29.541  0.00  0.00     0.160 C 
ATOM     20  C26 ZIN A   1      26.557  -0.904  30.605  0.00  0.00     0.048 C 
ATOM     21  C27 ZIN A   1      27.244  -0.834  31.970  0.00  0.00     0.002 C 
ATOM     22  C28 ZIN A   1      28.573  -1.589  31.921  0.00  0.00     0.019 C 
ATOM     23  C29 ZIN A   1      26.437  -1.265  33.192  0.00  0.00     0.139 C 
ENDROOT
BRANCH  23  24
ATOM     24  O30 ZIN A   1      25.042  -1.064  32.960  0.00  0.00    -0.380 OA
ATOM     25  H55 ZIN A   1      24.838  -0.670  32.101  0.00  0.00     0.211 HD
ENDBRANCH  23  24
BRANCH  23  26
ATOM     26  C31 ZIN A   1      26.711  -2.712  33.515  0.00  0.00     0.223 C 
ATOM     27  O32 ZIN A   1      27.373  -3.000  34.490  0.00  0.00    -0.282 OA
BRANCH  26  28
ATOM     28  S33 ZIN A   1      26.090  -3.946  32.506  0.00  0.00    -0.058 SA
BRANCH  28  29
ATOM     29  C34 ZIN A   1      27.396  -5.186  32.686  0.00  0.00     0.304 C 
ATOM     30  F35 ZIN A   1      26.855  -6.359  33.223  0.00  0.00    -0.244 F 
ENDBRANCH  28  29
ENDBRANCH  26  28
ENDBRANCH  23  26
BRANCH  19  31
ATOM     31  O25 ZIN A   1      28.652  -1.282  29.462  0.00  0.00    -0.392 OA
ATOM     32  H49 ZIN A   1      28.724  -1.888  30.213  0.00  0.00     0.210 HD
ENDBRANCH  19  31
TORSDOF 5
ENDMDL
MODEL 94
REMARK CAVERDOCK RESULT:      -7.3      0.000      0.000
REMARK CAVERDOCK CONSTRAINTS:       0.0      0.0      0.0      0.0
REMARK CAVERDOCK TUNNEL: 93     -7.3      3.3     94.1
REMARK  5 active torsions:
REMARK  status: ('A' for Active; 'I' for Inactive)
REMARK    1  A    between atoms: C23_19  and  O25_20 
REMARK    2  A    between atoms: C29_24  and  O30_25 
REMARK    3  A    between atoms: C29_24  and  C31_26 
REMARK    4  A    between atoms: C31_26  and  S33_28 
REMARK    5  A    between atoms: S33_28  and  C34_29 
ROOT
ATOM      1  C1  ZIN A   1      25.270   0.415  34.847  0.00  0.00     0.013 C 
ATOM      2  C2  ZIN A   1      26.570  -0.259  34.404  0.00  0.00     0.025 C 
ATOM      3  C4  ZIN A   1      27.531   0.792  33.783  0.00  0.00     0.013 C 
ATOM      4  C5  ZIN A   1      27.246   0.672  32.282  0.00  0.00     0.005 C 
ATOM      5  C7  ZIN A   1      28.345   1.168  31.359  0.00  0.00     0.037 C 
ATOM      6  C9  ZIN A   1      28.558   2.670  31.567  0.00  0.00     0.050 C 
ATOM      7  C10 ZIN A   1      29.694   3.160  30.664  0.00  0.00     0.201 C 
ATOM      8  F12 ZIN A   1      29.812   4.550  30.765  0.00  0.00    -0.245 F 
ATOM      9  C13 ZIN A   1      29.360   2.776  29.234  0.00  0.00    -0.027 A 
ATOM     10  C14 ZIN A   1      29.401   3.706  28.292  0.00  0.00     0.061 A 
ATOM     11  C15 ZIN A   1      29.062   3.378  26.899  0.00  0.00     0.172 A 
ATOM     12  O16 ZIN A   1      29.136   4.221  26.024  0.00  0.00    -0.289 OA
ATOM     13  C17 ZIN A   1      28.634   2.003  26.587  0.00  0.00     0.052 A 
ATOM     14  C18 ZIN A   1      28.607   1.088  27.541  0.00  0.00    -0.006 A 
ATOM     15  C19 ZIN A   1      28.998   1.346  28.956  0.00  0.00     0.039 A 
ATOM     16  C20 ZIN A   1      30.224   0.485  29.268  0.00  0.00     0.028 C 
ATOM     17  C21 ZIN A   1      27.898   0.887  29.917  0.00  0.00     0.147 C 
ATOM     18  F22 ZIN A   1      26.732   1.616  29.663  0.00  0.00    -0.238 F 
ATOM     19  C23 ZIN A   1      27.605  -0.591  29.677  0.00  0.00     0.160 C 
ATOM     20  C26 ZIN A   1      26.598  -1.143  30.700  0.00  0.00     0.048 C 
ATOM     21  C27 ZIN A   1      27.136  -0.866  32.105  0.00  0.00     0.002 C 
ATOM     22  C28 ZIN A   1      28.549  -1.437  32.240  0.00  0.00     0.019 C 
ATOM     23  C29 ZIN A   1      26.277  -1.296  33.291  0.00  0.00     0.139 C 
ENDROOT
BRANCH  23  24
ATOM     24  O30 ZIN A   1      24.896  -1.304  32.926  0.00  0.00    -0.380 OA
ATOM     25  H55 ZIN A   1      24.452  -0.454  33.046  0.00  0.00     0.211 HD
ENDBRANCH  23  24
BRANCH  23  26
ATOM     26  C31 ZIN A   1      26.699  -2.660  33.774  0.00  0.00     0.223 C 
ATOM     27  O32 ZIN A   1      27.581  -2.765  34.600  0.00  0.00    -0.282 OA
BRANCH  26  28
ATOM     28  S33 ZIN A   1      25.934  -4.061  33.156  0.00  0.00    -0.058 SA
BRANCH  28  29
ATOM     29  C34 ZIN A   1      27.295  -5.247  33.289  0.00  0.00     0.304 C 
ATOM     30  F35 ZIN A   1      27.352  -6.024  32.127  0.00  0.00    -0.244 F 
ENDBRANCH  28  29
ENDBRANCH  26  28
ENDBRANCH  23  26
BRANCH  19  31
ATOM     31  O25 ZIN A   1      28.823  -1.331  29.778  0.00  0.00    -0.392 OA
ATOM     32  H49 ZIN A   1      29.584  -0.801  30.050  0.00  0.00     0.210 HD
ENDBRANCH  19  31
TORSDOF 5
ENDMDL
MODEL 95
REMARK CAVERDOCK RESULT:      -7.9      0.000      0.000
REMARK CAVERDOCK CONSTRAINTS:       0.0      0.0      0.0      0.0
REMARK CAVERDOCK TUNNEL: 94     -7.9      3.3     95.1
REMARK  5 active torsions:
REMARK  status: ('A' for Active; 'I' for Inactive)
REMARK    1  A    between atoms: C23_19  and  O25_20 
REMARK    2  A    between atoms: C29_24  and  O30_25 
REMARK    3  A    between atoms: C29_24  and  C31_26 
REMARK    4  A    between atoms: C31_26  and  S33_28 
REMARK    5  A    between atoms: S33_28  and  C34_29 
ROOT
ATOM      1  C1  ZIN A   1      25.725   0.099  35.019  0.00  0.00     0.013 C 
ATOM      2  C2  ZIN A   1      26.873  -0.683  34.377  0.00  0.00     0.025 C 
ATOM      3  C4  ZIN A   1      27.925   0.299  33.792  0.00  0.00     0.013 C 
ATOM      4  C5  ZIN A   1      27.508   0.412  32.322  0.00  0.00     0.005 C 
ATOM      5  C7  ZIN A   1      28.592   0.868  31.361  0.00  0.00     0.037 C 
ATOM      6  C9  ZIN A   1      29.038   2.288  31.720  0.00  0.00     0.050 C 
ATOM      7  C10 ZIN A   1      30.158   2.730  30.774  0.00  0.00     0.201 C 
ATOM      8  F12 ZIN A   1      30.486   4.068  31.023  0.00  0.00    -0.245 F 
ATOM      9  C13 ZIN A   1      29.659   2.582  29.349  0.00  0.00    -0.027 A 
ATOM     10  C14 ZIN A   1      29.761   3.611  28.521  0.00  0.00     0.061 A 
ATOM     11  C15 ZIN A   1      29.269   3.513  27.138  0.00  0.00     0.172 A 
ATOM     12  O16 ZIN A   1      29.396   4.443  26.363  0.00  0.00    -0.289 OA
ATOM     13  C17 ZIN A   1      28.621   2.261  26.712  0.00  0.00     0.052 A 
ATOM     14  C18 ZIN A   1      28.536   1.243  27.552  0.00  0.00    -0.006 A 
ATOM     15  C19 ZIN A   1      29.071   1.262  28.943  0.00  0.00     0.039 A 
ATOM     16  C20 ZIN A   1      30.178   0.210  29.034  0.00  0.00     0.028 C 
ATOM     17  C21 ZIN A   1      27.995   0.837  29.946  0.00  0.00     0.147 C 
ATOM     18  F22 ZIN A   1      26.932   1.744  29.892  0.00  0.00    -0.238 F 
ATOM     19  C23 ZIN A   1      27.470  -0.544  29.567  0.00  0.00     0.160 C 
ATOM     20  C26 ZIN A   1      26.477  -1.081  30.611  0.00  0.00     0.048 C 
ATOM     21  C27 ZIN A   1      27.160  -1.062  31.980  0.00  0.00     0.002 C 
ATOM     22  C28 ZIN A   1      28.480  -1.832  31.911  0.00  0.00     0.019 C 
ATOM     23  C29 ZIN A   1      26.344  -1.520  33.186  0.00  0.00     0.139 C 
ENDROOT
BRANCH  23  24
ATOM     24  O30 ZIN A   1      24.953  -1.294  32.957  0.00  0.00    -0.380 OA
ATOM     25  H55 ZIN A   1      24.464  -1.013  33.743  0.00  0.00     0.211 HD
ENDBRANCH  23  24
BRANCH  23  26
ATOM     26  C31 ZIN A   1      26.599  -2.979  33.465  0.00  0.00     0.223 C 
ATOM     27  O32 ZIN A   1      27.180  -3.311  34.476  0.00  0.00    -0.282 OA
BRANCH  26  28
ATOM     28  S33 ZIN A   1      26.067  -4.168  32.354  0.00  0.00    -0.058 SA
BRANCH  28  29
ATOM     29  C34 ZIN A   1      26.389  -5.665  33.318  0.00  0.00     0.304 C 
ATOM     30  F35 ZIN A   1      27.622  -6.206  32.942  0.00  0.00    -0.244 F 
ENDBRANCH  28  29
ENDBRANCH  26  28
ENDBRANCH  23  26
BRANCH  19  31
ATOM     31  O25 ZIN A   1      28.571  -1.450  29.463  0.00  0.00    -0.392 OA
ATOM     32  H49 ZIN A   1      28.959  -1.696  30.314  0.00  0.00     0.210 HD
ENDBRANCH  19  31
TORSDOF 5
ENDMDL
MODEL 96
REMARK CAVERDOCK RESULT:      -8.1      0.000      0.000
REMARK CAVERDOCK CONSTRAINTS:       0.0      0.0      0.0      0.0
REMARK CAVERDOCK TUNNEL: 95     -8.1      3.3     96.2
REMARK  5 active torsions:
REMARK  status: ('A' for Active; 'I' for Inactive)
REMARK    1  A    between atoms: C23_19  and  O25_20 
REMARK    2  A    between atoms: C29_24  and  O30_25 
REMARK    3  A    between atoms: C29_24  and  C31_26 
REMARK    4  A    between atoms: C31_26  and  S33_28 
REMARK    5  A    between atoms: S33_28  and  C34_29 
ROOT
ATOM      1  C1  ZIN A   1      25.599  -0.103  34.921  0.00  0.00     0.013 C 
ATOM      2  C2  ZIN A   1      26.842  -0.787  34.348  0.00  0.00     0.025 C 
ATOM      3  C4  ZIN A   1      27.804   0.274  33.745  0.00  0.00     0.013 C 
ATOM      4  C5  ZIN A   1      27.425   0.277  32.261  0.00  0.00     0.005 C 
ATOM      5  C7  ZIN A   1      28.484   0.803  31.309  0.00  0.00     0.037 C 
ATOM      6  C9  ZIN A   1      28.769   2.276  31.612  0.00  0.00     0.050 C 
ATOM      7  C10 ZIN A   1      29.866   2.792  30.677  0.00  0.00     0.201 C 
ATOM      8  F12 ZIN A   1      30.045   4.167  30.871  0.00  0.00    -0.245 F 
ATOM      9  C13 ZIN A   1      29.431   2.529  29.247  0.00  0.00    -0.027 A 
ATOM     10  C14 ZIN A   1      29.451   3.526  28.375  0.00  0.00     0.061 A 
ATOM     11  C15 ZIN A   1      29.016   3.316  26.985  0.00  0.00     0.172 A 
ATOM     12  O16 ZIN A   1      29.070   4.219  26.172  0.00  0.00    -0.289 OA
ATOM     13  C17 ZIN A   1      28.516   1.985  26.601  0.00  0.00     0.052 A 
ATOM     14  C18 ZIN A   1      28.510   1.001  27.487  0.00  0.00    -0.006 A 
ATOM     15  C19 ZIN A   1      28.997   1.139  28.889  0.00  0.00     0.039 A 
ATOM     16  C20 ZIN A   1      30.204   0.214  29.058  0.00  0.00     0.028 C 
ATOM     17  C21 ZIN A   1      27.940   0.647  29.881  0.00  0.00     0.147 C 
ATOM     18  F22 ZIN A   1      26.790   1.434  29.756  0.00  0.00    -0.238 F 
ATOM     19  C23 ZIN A   1      27.574  -0.798  29.553  0.00  0.00     0.160 C 
ATOM     20  C26 ZIN A   1      26.610  -1.389  30.595  0.00  0.00     0.048 C 
ATOM     21  C27 ZIN A   1      27.243  -1.238  31.979  0.00  0.00     0.002 C 
ATOM     22  C28 ZIN A   1      28.637  -1.867  31.982  0.00  0.00     0.019 C 
ATOM     23  C29 ZIN A   1      26.441  -1.726  33.183  0.00  0.00     0.139 C 
ENDROOT
BRANCH  23  24
ATOM     24  O30 ZIN A   1      25.042  -1.658  32.906  0.00  0.00    -0.380 OA
ATOM     25  H55 ZIN A   1      24.821  -1.740  31.968  0.00  0.00     0.211 HD
ENDBRANCH  23  24
BRANCH  23  26
ATOM     26  C31 ZIN A   1      26.837  -3.137  33.537  0.00  0.00     0.223 C 
ATOM     27  O32 ZIN A   1      27.486  -3.351  34.539  0.00  0.00    -0.282 OA
BRANCH  26  28
ATOM     28  S33 ZIN A   1      26.372  -4.436  32.524  0.00  0.00    -0.058 SA
BRANCH  28  29
ATOM     29  C34 ZIN A   1      27.643  -5.647  32.963  0.00  0.00     0.304 C 
ATOM     30  F35 ZIN A   1      27.756  -6.596  31.942  0.00  0.00    -0.244 F 
ENDBRANCH  28  29
ENDBRANCH  26  28
ENDBRANCH  23  26
BRANCH  19  31
ATOM     31  O25 ZIN A   1      28.765  -1.586  29.523  0.00  0.00    -0.392 OA
ATOM     32  H49 ZIN A   1      29.160  -1.667  28.644  0.00  0.00     0.210 HD
ENDBRANCH  19  31
TORSDOF 5
ENDMDL
MODEL 97
REMARK CAVERDOCK RESULT:      -8.5      0.000      0.000
REMARK CAVERDOCK CONSTRAINTS:       0.0      0.0      0.0      0.0
REMARK CAVERDOCK TUNNEL: 96     -8.5      3.3     97.4
REMARK  5 active torsions:
REMARK  status: ('A' for Active; 'I' for Inactive)
REMARK    1  A    between atoms: C23_19  and  O25_20 
REMARK    2  A    between atoms: C29_24  and  O30_25 
REMARK    3  A    between atoms: C29_24  and  C31_26 
REMARK    4  A    between atoms: C31_26  and  S33_28 
REMARK    5  A    between atoms: S33_28  and  C34_29 
ROOT
ATOM      1  C1  ZIN A   1      25.533  -0.049  35.063  0.00  0.00     0.013 C 
ATOM      2  C2  ZIN A   1      26.768  -0.760  34.506  0.00  0.00     0.025 C 
ATOM      3  C4  ZIN A   1      27.740   0.276  33.877  0.00  0.00     0.013 C 
ATOM      4  C5  ZIN A   1      27.359   0.248  32.393  0.00  0.00     0.005 C 
ATOM      5  C7  ZIN A   1      28.423   0.739  31.428  0.00  0.00     0.037 C 
ATOM      6  C9  ZIN A   1      28.723   2.216  31.695  0.00  0.00     0.050 C 
ATOM      7  C10 ZIN A   1      29.825   2.698  30.747  0.00  0.00     0.201 C 
ATOM      8  F12 ZIN A   1      30.018   4.075  30.908  0.00  0.00    -0.245 F 
ATOM      9  C13 ZIN A   1      29.385   2.405  29.324  0.00  0.00    -0.027 A 
ATOM     10  C14 ZIN A   1      29.415   3.381  28.428  0.00  0.00     0.061 A 
ATOM     11  C15 ZIN A   1      28.976   3.141  27.044  0.00  0.00     0.172 A 
ATOM     12  O16 ZIN A   1      29.039   4.024  26.209  0.00  0.00    -0.289 OA
ATOM     13  C17 ZIN A   1      28.462   1.806  26.693  0.00  0.00     0.052 A 
ATOM     14  C18 ZIN A   1      28.447   0.845  27.602  0.00  0.00    -0.006 A 
ATOM     15  C19 ZIN A   1      28.937   1.011  29.000  0.00  0.00     0.039 A 
ATOM     16  C20 ZIN A   1      30.134   0.078  29.191  0.00  0.00     0.028 C 
ATOM     17  C21 ZIN A   1      27.876   0.554  30.005  0.00  0.00     0.147 C 
ATOM     18  F22 ZIN A   1      26.734   1.350  29.861  0.00  0.00    -0.238 F 
ATOM     19  C23 ZIN A   1      27.494  -0.894  29.712  0.00  0.00     0.160 C 
ATOM     20  C26 ZIN A   1      26.525  -1.450  30.769  0.00  0.00     0.048 C 
ATOM     21  C27 ZIN A   1      27.162  -1.272  32.148  0.00  0.00     0.002 C 
ATOM     22  C28 ZIN A   1      28.549  -1.915  32.166  0.00  0.00     0.019 C 
ATOM     23  C29 ZIN A   1      26.356  -1.722  33.364  0.00  0.00     0.139 C 
ENDROOT
BRANCH  23  24
ATOM     24  O30 ZIN A   1      24.957  -1.647  33.087  0.00  0.00    -0.380 OA
ATOM     25  H55 ZIN A   1      24.415  -2.230  33.636  0.00  0.00     0.211 HD
ENDBRANCH  23  24
BRANCH  23  26
ATOM     26  C31 ZIN A   1      26.738  -3.128  33.752  0.00  0.00     0.223 C 
ATOM     27  O32 ZIN A   1      27.613  -3.315  34.572  0.00  0.00    -0.282 OA
BRANCH  26  28
ATOM     28  S33 ZIN A   1      25.937  -4.460  33.036  0.00  0.00    -0.058 SA
BRANCH  28  29
ATOM     29  C34 ZIN A   1      26.919  -5.820  33.717  0.00  0.00     0.304 C 
ATOM     30  F35 ZIN A   1      27.721  -6.367  32.711  0.00  0.00    -0.244 F 
ENDBRANCH  28  29
ENDBRANCH  26  28
ENDBRANCH  23  26
BRANCH  19  31
ATOM     31  O25 ZIN A   1      28.677  -1.695  29.700  0.00  0.00    -0.392 OA
ATOM     32  H49 ZIN A   1      28.975  -1.942  28.813  0.00  0.00     0.210 HD
ENDBRANCH  19  31
TORSDOF 5
ENDMDL
MODEL 98
REMARK CAVERDOCK RESULT:      -8.6      0.000      0.000
REMARK CAVERDOCK CONSTRAINTS:       0.0      0.0      0.0      0.0
REMARK CAVERDOCK TUNNEL: 97     -8.6      3.3     98.2
REMARK  5 active torsions:
REMARK  status: ('A' for Active; 'I' for Inactive)
REMARK    1  A    between atoms: C23_19  and  O25_20 
REMARK    2  A    between atoms: C29_24  and  O30_25 
REMARK    3  A    between atoms: C29_24  and  C31_26 
REMARK    4  A    between atoms: C31_26  and  S33_28 
REMARK    5  A    between atoms: S33_28  and  C34_29 
ROOT
ATOM      1  C1  ZIN A   1      25.643  -0.191  35.156  0.00  0.00     0.013 C 
ATOM      2  C2  ZIN A   1      26.848  -0.918  34.556  0.00  0.00     0.025 C 
ATOM      3  C4  ZIN A   1      27.833   0.110  33.934  0.00  0.00     0.013 C 
ATOM      4  C5  ZIN A   1      27.422   0.127  32.458  0.00  0.00     0.005 C 
ATOM      5  C7  ZIN A   1      28.479   0.616  31.483  0.00  0.00     0.037 C 
ATOM      6  C9  ZIN A   1      28.820   2.079  31.779  0.00  0.00     0.050 C 
ATOM      7  C10 ZIN A   1      29.914   2.557  30.821  0.00  0.00     0.201 C 
ATOM      8  F12 ZIN A   1      30.145   3.924  31.011  0.00  0.00    -0.245 F 
ATOM      9  C13 ZIN A   1      29.440   2.310  29.401  0.00  0.00    -0.027 A 
ATOM     10  C14 ZIN A   1      29.476   3.306  28.528  0.00  0.00     0.061 A 
ATOM     11  C15 ZIN A   1      29.004   3.112  27.148  0.00  0.00     0.172 A 
ATOM     12  O16 ZIN A   1      29.072   4.013  26.333  0.00  0.00    -0.289 OA
ATOM     13  C17 ZIN A   1      28.450   1.799  26.775  0.00  0.00     0.052 A 
ATOM     14  C18 ZIN A   1      28.429   0.816  27.661  0.00  0.00    -0.006 A 
ATOM     15  C19 ZIN A   1      28.950   0.936  29.052  0.00  0.00     0.039 A 
ATOM     16  C20 ZIN A   1      30.128  -0.030  29.196  0.00  0.00     0.028 C 
ATOM     17  C21 ZIN A   1      27.899   0.480  30.067  0.00  0.00     0.147 C 
ATOM     18  F22 ZIN A   1      26.774   1.306  29.966  0.00  0.00    -0.238 F 
ATOM     19  C23 ZIN A   1      27.476  -0.951  29.748  0.00  0.00     0.160 C 
ATOM     20  C26 ZIN A   1      26.514  -1.509  30.810  0.00  0.00     0.048 C 
ATOM     21  C27 ZIN A   1      27.182  -1.381  32.180  0.00  0.00     0.002 C 
ATOM     22  C28 ZIN A   1      28.554  -2.058  32.153  0.00  0.00     0.019 C 
ATOM     23  C29 ZIN A   1      26.390  -1.842  33.401  0.00  0.00     0.139 C 
ENDROOT
BRANCH  23  24
ATOM     24  O30 ZIN A   1      24.988  -1.725  33.154  0.00  0.00    -0.380 OA
ATOM     25  H55 ZIN A   1      24.769  -1.408  32.267  0.00  0.00     0.211 HD
ENDBRANCH  23  24
BRANCH  23  26
ATOM     26  C31 ZIN A   1      26.745  -3.266  33.747  0.00  0.00     0.223 C 
ATOM     27  O32 ZIN A   1      27.507  -3.495  34.662  0.00  0.00    -0.282 OA
BRANCH  26  28
ATOM     28  S33 ZIN A   1      26.073  -4.557  32.847  0.00  0.00    -0.058 SA
BRANCH  28  29
ATOM     29  C34 ZIN A   1      27.324  -5.831  33.144  0.00  0.00     0.304 C 
ATOM     30  F35 ZIN A   1      27.662  -6.443  31.933  0.00  0.00    -0.244 F 
ENDBRANCH  28  29
ENDBRANCH  26  28
ENDBRANCH  23  26
BRANCH  19  31
ATOM     31  O25 ZIN A   1      28.638  -1.780  29.691  0.00  0.00    -0.392 OA
ATOM     32  H49 ZIN A   1      28.866  -2.078  28.800  0.00  0.00     0.210 HD
ENDBRANCH  19  31
TORSDOF 5
ENDMDL
MODEL 99
REMARK CAVERDOCK RESULT:      -8.5      0.000      0.000
REMARK CAVERDOCK CONSTRAINTS:       0.0      0.0      0.0      0.0
REMARK CAVERDOCK TUNNEL: 98     -8.5      3.2     99.4
REMARK  5 active torsions:
REMARK  status: ('A' for Active; 'I' for Inactive)
REMARK    1  A    between atoms: C23_19  and  O25_20 
REMARK    2  A    between atoms: C29_24  and  O30_25 
REMARK    3  A    between atoms: C29_24  and  C31_26 
REMARK    4  A    between atoms: C31_26  and  S33_28 
REMARK    5  A    between atoms: S33_28  and  C34_29 
ROOT
ATOM      1  C1  ZIN A   1      25.279   0.042  35.095  0.00  0.00     0.013 C 
ATOM      2  C2  ZIN A   1      26.518  -0.703  34.593  0.00  0.00     0.025 C 
ATOM      3  C4  ZIN A   1      27.521   0.299  33.958  0.00  0.00     0.013 C 
ATOM      4  C5  ZIN A   1      27.178   0.228  32.466  0.00  0.00     0.005 C 
ATOM      5  C7  ZIN A   1      28.273   0.674  31.514  0.00  0.00     0.037 C 
ATOM      6  C9  ZIN A   1      28.588   2.154  31.742  0.00  0.00     0.050 C 
ATOM      7  C10 ZIN A   1      29.720   2.591  30.808  0.00  0.00     0.201 C 
ATOM      8  F12 ZIN A   1      29.929   3.969  30.931  0.00  0.00    -0.245 F 
ATOM      9  C13 ZIN A   1      29.313   2.259  29.385  0.00  0.00    -0.027 A 
ATOM     10  C14 ZIN A   1      29.380   3.204  28.459  0.00  0.00     0.061 A 
ATOM     11  C15 ZIN A   1      28.974   2.927  27.073  0.00  0.00     0.172 A 
ATOM     12  O16 ZIN A   1      29.071   3.781  26.212  0.00  0.00    -0.289 OA
ATOM     13  C17 ZIN A   1      28.449   1.589  26.751  0.00  0.00     0.052 A 
ATOM     14  C18 ZIN A   1      28.397   0.657  27.689  0.00  0.00    -0.006 A 
ATOM     15  C19 ZIN A   1      28.853   0.861  29.093  0.00  0.00     0.039 A 
ATOM     16  C20 ZIN A   1      30.032  -0.081  29.344  0.00  0.00     0.028 C 
ATOM     17  C21 ZIN A   1      27.760   0.451  30.084  0.00  0.00     0.147 C 
ATOM     18  F22 ZIN A   1      26.634   1.257  29.885  0.00  0.00    -0.238 F 
ATOM     19  C23 ZIN A   1      27.365  -1.001  29.827  0.00  0.00     0.160 C 
ATOM     20  C26 ZIN A   1      26.361  -1.509  30.875  0.00  0.00     0.048 C 
ATOM     21  C27 ZIN A   1      26.965  -1.297  32.264  0.00  0.00     0.002 C 
ATOM     22  C28 ZIN A   1      28.342  -1.957  32.338  0.00  0.00     0.019 C 
ATOM     23  C29 ZIN A   1      26.121  -1.696  33.472  0.00  0.00     0.139 C 
ENDROOT
BRANCH  23  24
ATOM     24  O30 ZIN A   1      24.731  -1.611  33.156  0.00  0.00    -0.380 OA
ATOM     25  H55 ZIN A   1      24.521  -0.957  32.475  0.00  0.00     0.211 HD
ENDBRANCH  23  24
BRANCH  23  26
ATOM     26  C31 ZIN A   1      26.473  -3.094  33.914  0.00  0.00     0.223 C 
ATOM     27  O32 ZIN A   1      27.172  -3.264  34.891  0.00  0.00    -0.282 OA
BRANCH  26  28
ATOM     28  S33 ZIN A   1      25.887  -4.442  33.036  0.00  0.00    -0.058 SA
BRANCH  28  29
ATOM     29  C34 ZIN A   1      26.882  -5.758  33.780  0.00  0.00     0.304 C 
ATOM     30  F35 ZIN A   1      28.076  -5.900  33.065  0.00  0.00    -0.244 F 
ENDBRANCH  28  29
ENDBRANCH  26  28
ENDBRANCH  23  26
BRANCH  19  31
ATOM     31  O25 ZIN A   1      28.537  -1.817  29.871  0.00  0.00    -0.392 OA
ATOM     32  H49 ZIN A   1      29.358  -1.337  29.695  0.00  0.00     0.210 HD
ENDBRANCH  19  31
TORSDOF 5
ENDMDL
MODEL 100
REMARK CAVERDOCK RESULT:      -8.8      0.000      0.000
REMARK CAVERDOCK CONSTRAINTS:       0.0      0.0      0.0      0.0
REMARK CAVERDOCK TUNNEL: 99     -8.8      3.3    100.3
REMARK  5 active torsions:
REMARK  status: ('A' for Active; 'I' for Inactive)
REMARK    1  A    between atoms: C23_19  and  O25_20 
REMARK    2  A    between atoms: C29_24  and  O30_25 
REMARK    3  A    between atoms: C29_24  and  C31_26 
REMARK    4  A    between atoms: C31_26  and  S33_28 
REMARK    5  A    between atoms: S33_28  and  C34_29 
ROOT
ATOM      1  C1  ZIN A   1      25.401  -0.033  35.338  0.00  0.00     0.013 C 
ATOM      2  C2  ZIN A   1      26.596  -0.814  34.787  0.00  0.00     0.025 C 
ATOM      3  C4  ZIN A   1      27.599   0.157  34.107  0.00  0.00     0.013 C 
ATOM      4  C5  ZIN A   1      27.192   0.091  32.631  0.00  0.00     0.005 C 
ATOM      5  C7  ZIN A   1      28.259   0.503  31.632  0.00  0.00     0.037 C 
ATOM      6  C9  ZIN A   1      28.624   1.975  31.840  0.00  0.00     0.050 C 
ATOM      7  C10 ZIN A   1      29.728   2.376  30.858  0.00  0.00     0.201 C 
ATOM      8  F12 ZIN A   1      29.981   3.748  30.965  0.00  0.00    -0.245 F 
ATOM      9  C13 ZIN A   1      29.253   2.050  29.454  0.00  0.00    -0.027 A 
ATOM     10  C14 ZIN A   1      29.308   2.991  28.522  0.00  0.00     0.061 A 
ATOM     11  C15 ZIN A   1      28.836   2.720  27.155  0.00  0.00     0.172 A 
ATOM     12  O16 ZIN A   1      28.921   3.569  26.287  0.00  0.00    -0.289 OA
ATOM     13  C17 ZIN A   1      28.261   1.397  26.861  0.00  0.00     0.052 A 
ATOM     14  C18 ZIN A   1      28.222   0.470  27.805  0.00  0.00    -0.006 A 
ATOM     15  C19 ZIN A   1      28.742   0.665  29.188  0.00  0.00     0.039 A 
ATOM     16  C20 ZIN A   1      29.903  -0.309  29.394  0.00  0.00     0.028 C 
ATOM     17  C21 ZIN A   1      27.680   0.290  30.225  0.00  0.00     0.147 C 
ATOM     18  F22 ZIN A   1      26.570   1.126  30.070  0.00  0.00    -0.238 F 
ATOM     19  C23 ZIN A   1      27.235  -1.151  29.992  0.00  0.00     0.160 C 
ATOM     20  C26 ZIN A   1      26.261  -1.628  31.083  0.00  0.00     0.048 C 
ATOM     21  C27 ZIN A   1      26.928  -1.427  32.445  0.00  0.00     0.002 C 
ATOM     22  C28 ZIN A   1      28.288  -2.127  32.464  0.00  0.00     0.019 C 
ATOM     23  C29 ZIN A   1      26.125  -1.799  33.688  0.00  0.00     0.139 C 
ENDROOT
BRANCH  23  24
ATOM     24  O30 ZIN A   1      24.726  -1.675  33.431  0.00  0.00    -0.380 OA
ATOM     25  H55 ZIN A   1      24.405  -0.763  33.425  0.00  0.00     0.211 HD
ENDBRANCH  23  24
BRANCH  23  26
ATOM     26  C31 ZIN A   1      26.456  -3.205  34.122  0.00  0.00     0.223 C 
ATOM     27  O32 ZIN A   1      27.286  -3.394  34.986  0.00  0.00    -0.282 OA
BRANCH  26  28
ATOM     28  S33 ZIN A   1      25.659  -4.534  33.394  0.00  0.00    -0.058 SA
BRANCH  28  29
ATOM     29  C34 ZIN A   1      26.698  -5.889  33.993  0.00  0.00     0.304 C 
ATOM     30  F35 ZIN A   1      27.439  -6.414  32.929  0.00  0.00    -0.244 F 
ENDBRANCH  28  29
ENDBRANCH  26  28
ENDBRANCH  23  26
BRANCH  19  31
ATOM     31  O25 ZIN A   1      28.383  -2.000  29.990  0.00  0.00    -0.392 OA
ATOM     32  H49 ZIN A   1      28.953  -1.893  30.764  0.00  0.00     0.210 HD
ENDBRANCH  19  31
TORSDOF 5
ENDMDL
MODEL 101
REMARK CAVERDOCK RESULT:      -9.9      0.000      0.000
REMARK CAVERDOCK CONSTRAINTS:       0.0      0.0      0.0      0.0
REMARK CAVERDOCK TUNNEL: 100     -9.9      3.3    101.3
REMARK  5 active torsions:
REMARK  status: ('A' for Active; 'I' for Inactive)
REMARK    1  A    between atoms: C23_19  and  O25_20 
REMARK    2  A    between atoms: C29_24  and  O30_25 
REMARK    3  A    between atoms: C29_24  and  C31_26 
REMARK    4  A    between atoms: C31_26  and  S33_28 
REMARK    5  A    between atoms: S33_28  and  C34_29 
ROOT
ATOM      1  C1  ZIN A   1      28.758  -5.370  31.452  0.00  0.00     0.013 C 
ATOM      2  C2  ZIN A   1      27.457  -4.615  31.171  0.00  0.00     0.025 C 
ATOM      3  C4  ZIN A   1      27.700  -3.512  30.105  0.00  0.00     0.013 C 
ATOM      4  C5  ZIN A   1      27.952  -2.263  30.955  0.00  0.00     0.005 C 
ATOM      5  C7  ZIN A   1      27.718  -0.932  30.261  0.00  0.00     0.037 C 
ATOM      6  C9  ZIN A   1      28.696  -0.777  29.094  0.00  0.00     0.050 C 
ATOM      7  C10 ZIN A   1      28.431   0.547  28.372  0.00  0.00     0.201 C 
ATOM      8  F12 ZIN A   1      29.398   0.746  27.380  0.00  0.00    -0.245 F 
ATOM      9  C13 ZIN A   1      28.507   1.666  29.394  0.00  0.00    -0.027 A 
ATOM     10  C14 ZIN A   1      29.286   2.710  29.149  0.00  0.00     0.061 A 
ATOM     11  C15 ZIN A   1      29.402   3.804  30.125  0.00  0.00     0.172 A 
ATOM     12  O16 ZIN A   1      30.086   4.782  29.886  0.00  0.00    -0.289 OA
ATOM     13  C17 ZIN A   1      28.670   3.689  31.398  0.00  0.00     0.052 A 
ATOM     14  C18 ZIN A   1      27.893   2.642  31.620  0.00  0.00    -0.006 A 
ATOM     15  C19 ZIN A   1      27.686   1.535  30.643  0.00  0.00     0.039 A 
ATOM     16  C20 ZIN A   1      26.212   1.538  30.236  0.00  0.00     0.028 C 
ATOM     17  C21 ZIN A   1      27.945   0.176  31.300  0.00  0.00     0.147 C 
ATOM     18  F22 ZIN A   1      29.276   0.118  31.728  0.00  0.00    -0.238 F 
ATOM     19  C23 ZIN A   1      27.040   0.025  32.519  0.00  0.00     0.160 C 
ATOM     20  C26 ZIN A   1      27.162  -1.374  33.147  0.00  0.00     0.048 C 
ATOM     21  C27 ZIN A   1      26.876  -2.415  32.064  0.00  0.00     0.002 C 
ATOM     22  C28 ZIN A   1      25.519  -2.131  31.418  0.00  0.00     0.019 C 
ATOM     23  C29 ZIN A   1      26.978  -3.888  32.452  0.00  0.00     0.139 C 
ENDROOT
BRANCH  23  24
ATOM     24  O30 ZIN A   1      27.900  -4.054  33.530  0.00  0.00    -0.380 OA
ATOM     25  H55 ZIN A   1      28.827  -4.073  33.256  0.00  0.00     0.211 HD
ENDBRANCH  23  24
BRANCH  23  26
ATOM     26  C31 ZIN A   1      25.621  -4.422  32.836  0.00  0.00     0.223 C 
ATOM     27  O32 ZIN A   1      24.819  -4.714  31.975  0.00  0.00    -0.282 OA
BRANCH  26  28
ATOM     28  S33 ZIN A   1      25.215  -4.615  34.488  0.00  0.00    -0.058 SA
BRANCH  28  29
ATOM     29  C34 ZIN A   1      25.516  -6.389  34.679  0.00  0.00     0.304 C 
ATOM     30  F35 ZIN A   1      25.788  -6.674  36.022  0.00  0.00    -0.244 F 
ENDBRANCH  28  29
ENDBRANCH  26  28
ENDBRANCH  23  26
BRANCH  19  31
ATOM     31  O25 ZIN A   1      25.684   0.240  32.123  0.00  0.00    -0.392 OA
ATOM     32  H49 ZIN A   1      25.538   0.179  31.169  0.00  0.00     0.210 HD
ENDBRANCH  19  31
TORSDOF 5
ENDMDL
MODEL 102
REMARK CAVERDOCK RESULT:     -10.1      0.000      0.000
REMARK CAVERDOCK CONSTRAINTS:       0.0      0.0      0.0      0.0
REMARK CAVERDOCK TUNNEL: 101    -10.1      3.2    102.2
REMARK  5 active torsions:
REMARK  status: ('A' for Active; 'I' for Inactive)
REMARK    1  A    between atoms: C23_19  and  O25_20 
REMARK    2  A    between atoms: C29_24  and  O30_25 
REMARK    3  A    between atoms: C29_24  and  C31_26 
REMARK    4  A    between atoms: C31_26  and  S33_28 
REMARK    5  A    between atoms: S33_28  and  C34_29 
ROOT
ATOM      1  C1  ZIN A   1      28.642  -5.493  31.936  0.00  0.00     0.013 C 
ATOM      2  C2  ZIN A   1      27.394  -4.763  31.436  0.00  0.00     0.025 C 
ATOM      3  C4  ZIN A   1      27.786  -3.720  30.352  0.00  0.00     0.013 C 
ATOM      4  C5  ZIN A   1      27.920  -2.423  31.157  0.00  0.00     0.005 C 
ATOM      5  C7  ZIN A   1      27.787  -1.136  30.364  0.00  0.00     0.037 C 
ATOM      6  C9  ZIN A   1      28.918  -1.041  29.336  0.00  0.00     0.050 C 
ATOM      7  C10 ZIN A   1      28.759   0.239  28.511  0.00  0.00     0.201 C 
ATOM      8  F12 ZIN A   1      29.854   0.387  27.652  0.00  0.00    -0.245 F 
ATOM      9  C13 ZIN A   1      28.695   1.414  29.468  0.00  0.00    -0.027 A 
ATOM     10  C14 ZIN A   1      29.503   2.446  29.274  0.00  0.00     0.061 A 
ATOM     11  C15 ZIN A   1      29.486   3.595  30.193  0.00  0.00     0.172 A 
ATOM     12  O16 ZIN A   1      30.198   4.561  29.996  0.00  0.00    -0.289 OA
ATOM     13  C17 ZIN A   1      28.584   3.548  31.357  0.00  0.00     0.052 A 
ATOM     14  C18 ZIN A   1      27.781   2.510  31.528  0.00  0.00    -0.006 A 
ATOM     15  C19 ZIN A   1      27.709   1.349  30.597  0.00  0.00     0.039 A 
ATOM     16  C20 ZIN A   1      26.305   1.321  29.990  0.00  0.00     0.028 C 
ATOM     17  C21 ZIN A   1      27.871   0.031  31.359  0.00  0.00     0.147 C 
ATOM     18  F22 ZIN A   1      29.130   0.004  31.969  0.00  0.00    -0.238 F 
ATOM     19  C23 ZIN A   1      26.806  -0.056  32.448  0.00  0.00     0.160 C 
ATOM     20  C26 ZIN A   1      26.837  -1.417  33.165  0.00  0.00     0.048 C 
ATOM     21  C27 ZIN A   1      26.700  -2.519  32.114  0.00  0.00     0.002 C 
ATOM     22  C28 ZIN A   1      25.447  -2.279  31.271  0.00  0.00     0.019 C 
ATOM     23  C29 ZIN A   1      26.745  -3.967  32.595  0.00  0.00     0.139 C 
ENDROOT
BRANCH  23  24
ATOM     24  O30 ZIN A   1      27.508  -4.066  33.798  0.00  0.00    -0.380 OA
ATOM     25  H55 ZIN A   1      27.887  -4.942  33.953  0.00  0.00     0.211 HD
ENDBRANCH  23  24
BRANCH  23  26
ATOM     26  C31 ZIN A   1      25.346  -4.486  32.817  0.00  0.00     0.223 C 
ATOM     27  O32 ZIN A   1      24.664  -4.814  31.870  0.00  0.00    -0.282 OA
BRANCH  26  28
ATOM     28  S33 ZIN A   1      24.723  -4.610  34.406  0.00  0.00    -0.058 SA
BRANCH  28  29
ATOM     29  C34 ZIN A   1      24.848  -6.399  34.653  0.00  0.00     0.304 C 
ATOM     30  F35 ZIN A   1      26.091  -6.847  34.194  0.00  0.00    -0.244 F 
ENDBRANCH  28  29
ENDBRANCH  26  28
ENDBRANCH  23  26
BRANCH  19  31
ATOM     31  O25 ZIN A   1      25.518   0.128  31.857  0.00  0.00    -0.392 OA
ATOM     32  H49 ZIN A   1      25.502  -0.008  30.900  0.00  0.00     0.210 HD
ENDBRANCH  19  31
TORSDOF 5
ENDMDL
MODEL 103
REMARK CAVERDOCK RESULT:     -10.3      0.000      0.000
REMARK CAVERDOCK CONSTRAINTS:       0.0      0.0      0.0      0.0
REMARK CAVERDOCK TUNNEL: 102    -10.3      3.3    103.4
REMARK  5 active torsions:
REMARK  status: ('A' for Active; 'I' for Inactive)
REMARK    1  A    between atoms: C23_19  and  O25_20 
REMARK    2  A    between atoms: C29_24  and  O30_25 
REMARK    3  A    between atoms: C29_24  and  C31_26 
REMARK    4  A    between atoms: C31_26  and  S33_28 
REMARK    5  A    between atoms: S33_28  and  C34_29 
ROOT
ATOM      1  C1  ZIN A   1      28.643  -5.587  31.696  0.00  0.00     0.013 C 
ATOM      2  C2  ZIN A   1      27.346  -4.813  31.444  0.00  0.00     0.025 C 
ATOM      3  C4  ZIN A   1      27.582  -3.715  30.371  0.00  0.00     0.013 C 
ATOM      4  C5  ZIN A   1      27.871  -2.469  31.213  0.00  0.00     0.005 C 
ATOM      5  C7  ZIN A   1      27.640  -1.136  30.523  0.00  0.00     0.037 C 
ATOM      6  C9  ZIN A   1      28.594  -0.996  29.334  0.00  0.00     0.050 C 
ATOM      7  C10 ZIN A   1      28.332   0.331  28.616  0.00  0.00     0.201 C 
ATOM      8  F12 ZIN A   1      29.279   0.515  27.602  0.00  0.00    -0.245 F 
ATOM      9  C13 ZIN A   1      28.448   1.450  29.634  0.00  0.00    -0.027 A 
ATOM     10  C14 ZIN A   1      29.236   2.482  29.369  0.00  0.00     0.061 A 
ATOM     11  C15 ZIN A   1      29.391   3.575  30.341  0.00  0.00     0.172 A 
ATOM     12  O16 ZIN A   1      30.083   4.543  30.085  0.00  0.00    -0.289 OA
ATOM     13  C17 ZIN A   1      28.686   3.473  31.630  0.00  0.00     0.052 A 
ATOM     14  C18 ZIN A   1      27.899   2.437  31.872  0.00  0.00    -0.006 A 
ATOM     15  C19 ZIN A   1      27.654   1.332  30.902  0.00  0.00     0.039 A 
ATOM     16  C20 ZIN A   1      26.171   1.356  30.528  0.00  0.00     0.028 C 
ATOM     17  C21 ZIN A   1      27.908  -0.030  31.555  0.00  0.00     0.147 C 
ATOM     18  F22 ZIN A   1      29.247  -0.107  31.952  0.00  0.00    -0.238 F 
ATOM     19  C23 ZIN A   1      27.029  -0.166  32.794  0.00  0.00     0.160 C 
ATOM     20  C26 ZIN A   1      27.145  -1.566  33.421  0.00  0.00     0.048 C 
ATOM     21  C27 ZIN A   1      26.818  -2.604  32.347  0.00  0.00     0.002 C 
ATOM     22  C28 ZIN A   1      25.452  -2.301  31.731  0.00  0.00     0.019 C 
ATOM     23  C29 ZIN A   1      26.908  -4.078  32.735  0.00  0.00     0.139 C 
ENDROOT
BRANCH  23  24
ATOM     24  O30 ZIN A   1      27.851  -4.255  33.792  0.00  0.00    -0.380 OA
ATOM     25  H55 ZIN A   1      27.469  -4.611  34.606  0.00  0.00     0.211 HD
ENDBRANCH  23  24
BRANCH  23  26
ATOM     26  C31 ZIN A   1      25.552  -4.591  33.150  0.00  0.00     0.223 C 
ATOM     27  O32 ZIN A   1      24.729  -4.881  32.308  0.00  0.00    -0.282 OA
BRANCH  26  28
ATOM     28  S33 ZIN A   1      25.176  -4.764  34.811  0.00  0.00    -0.058 SA
BRANCH  28  29
ATOM     29  C34 ZIN A   1      25.165  -6.569  34.944  0.00  0.00     0.304 C 
ATOM     30  F35 ZIN A   1      26.052  -7.111  34.008  0.00  0.00    -0.244 F 
ENDBRANCH  28  29
ENDBRANCH  26  28
ENDBRANCH  23  26
BRANCH  19  31
ATOM     31  O25 ZIN A   1      25.667   0.068  32.429  0.00  0.00    -0.392 OA
ATOM     32  H49 ZIN A   1      25.052  -0.606  32.749  0.00  0.00     0.210 HD
ENDBRANCH  19  31
TORSDOF 5
ENDMDL
MODEL 104
REMARK CAVERDOCK RESULT:     -10.5      0.000      0.000
REMARK CAVERDOCK CONSTRAINTS:       0.0      0.0      0.0      0.0
REMARK CAVERDOCK TUNNEL: 103    -10.5      3.3    104.1
REMARK  5 active torsions:
REMARK  status: ('A' for Active; 'I' for Inactive)
REMARK    1  A    between atoms: C23_19  and  O25_20 
REMARK    2  A    between atoms: C29_24  and  O30_25 
REMARK    3  A    between atoms: C29_24  and  C31_26 
REMARK    4  A    between atoms: C31_26  and  S33_28 
REMARK    5  A    between atoms: S33_28  and  C34_29 
ROOT
ATOM      1  C1  ZIN A   1      28.628  -5.680  31.841  0.00  0.00     0.013 C 
ATOM      2  C2  ZIN A   1      27.320  -4.919  31.615  0.00  0.00     0.025 C 
ATOM      3  C4  ZIN A   1      27.517  -3.835  30.519  0.00  0.00     0.013 C 
ATOM      4  C5  ZIN A   1      27.821  -2.574  31.335  0.00  0.00     0.005 C 
ATOM      5  C7  ZIN A   1      27.562  -1.253  30.632  0.00  0.00     0.037 C 
ATOM      6  C9  ZIN A   1      28.480  -1.125  29.415  0.00  0.00     0.050 C 
ATOM      7  C10 ZIN A   1      28.189   0.189  28.685  0.00  0.00     0.201 C 
ATOM      8  F12 ZIN A   1      29.105   0.364  27.642  0.00  0.00    -0.245 F 
ATOM      9  C13 ZIN A   1      28.326   1.324  29.683  0.00  0.00    -0.027 A 
ATOM     10  C14 ZIN A   1      29.099   2.357  29.381  0.00  0.00     0.061 A 
ATOM     11  C15 ZIN A   1      29.274   3.466  30.332  0.00  0.00     0.172 A 
ATOM     12  O16 ZIN A   1      29.952   4.434  30.043  0.00  0.00    -0.289 OA
ATOM     13  C17 ZIN A   1      28.607   3.378  31.642  0.00  0.00     0.052 A 
ATOM     14  C18 ZIN A   1      27.834   2.340  31.921  0.00  0.00    -0.006 A 
ATOM     15  C19 ZIN A   1      27.570   1.220  30.975  0.00  0.00     0.039 A 
ATOM     16  C20 ZIN A   1      26.076   1.229  30.644  0.00  0.00     0.028 C 
ATOM     17  C21 ZIN A   1      27.851  -0.131  31.640  0.00  0.00     0.147 C 
ATOM     18  F22 ZIN A   1      29.201  -0.193  32.000  0.00  0.00    -0.238 F 
ATOM     19  C23 ZIN A   1      27.008  -0.255  32.906  0.00  0.00     0.160 C 
ATOM     20  C26 ZIN A   1      27.152  -1.644  33.550  0.00  0.00     0.048 C 
ATOM     21  C27 ZIN A   1      26.802  -2.700  32.500  0.00  0.00     0.002 C 
ATOM     22  C28 ZIN A   1      25.417  -2.415  31.919  0.00  0.00     0.019 C 
ATOM     23  C29 ZIN A   1      26.913  -4.167  32.907  0.00  0.00     0.139 C 
ENDROOT
BRANCH  23  24
ATOM     24  O30 ZIN A   1      27.888  -4.323  33.939  0.00  0.00    -0.380 OA
ATOM     25  H55 ZIN A   1      28.625  -4.902  33.700  0.00  0.00     0.211 HD
ENDBRANCH  23  24
BRANCH  23  26
ATOM     26  C31 ZIN A   1      25.574  -4.683  33.368  0.00  0.00     0.223 C 
ATOM     27  O32 ZIN A   1      24.701  -4.913  32.558  0.00  0.00    -0.282 OA
BRANCH  26  28
ATOM     28  S33 ZIN A   1      25.286  -4.943  35.035  0.00  0.00    -0.058 SA
BRANCH  28  29
ATOM     29  C34 ZIN A   1      24.751  -6.672  34.996  0.00  0.00     0.304 C 
ATOM     30  F35 ZIN A   1      24.742  -7.187  36.296  0.00  0.00    -0.244 F 
ENDBRANCH  28  29
ENDBRANCH  26  28
ENDBRANCH  23  26
BRANCH  19  31
ATOM     31  O25 ZIN A   1      25.636  -0.034  32.577  0.00  0.00    -0.392 OA
ATOM     32  H49 ZIN A   1      25.385   0.899  32.537  0.00  0.00     0.210 HD
ENDBRANCH  19  31
TORSDOF 5
ENDMDL
MODEL 105
REMARK CAVERDOCK RESULT:     -10.5      0.000      0.000
REMARK CAVERDOCK CONSTRAINTS:       0.0      0.0      0.0      0.0
REMARK CAVERDOCK TUNNEL: 104    -10.5      3.3    105.1
REMARK  5 active torsions:
REMARK  status: ('A' for Active; 'I' for Inactive)
REMARK    1  A    between atoms: C23_19  and  O25_20 
REMARK    2  A    between atoms: C29_24  and  O30_25 
REMARK    3  A    between atoms: C29_24  and  C31_26 
REMARK    4  A    between atoms: C31_26  and  S33_28 
REMARK    5  A    between atoms: S33_28  and  C34_29 
ROOT
ATOM      1  C1  ZIN A   1      28.495  -5.816  31.797  0.00  0.00     0.013 C 
ATOM      2  C2  ZIN A   1      27.194  -5.025  31.642  0.00  0.00     0.025 C 
ATOM      3  C4  ZIN A   1      27.361  -3.936  30.547  0.00  0.00     0.013 C 
ATOM      4  C5  ZIN A   1      27.732  -2.690  31.358  0.00  0.00     0.005 C 
ATOM      5  C7  ZIN A   1      27.468  -1.357  30.680  0.00  0.00     0.037 C 
ATOM      6  C9  ZIN A   1      28.329  -1.236  29.420  0.00  0.00     0.050 C 
ATOM      7  C10 ZIN A   1      28.031   0.091  28.717  0.00  0.00     0.201 C 
ATOM      8  F12 ZIN A   1      28.899   0.256  27.632  0.00  0.00    -0.245 F 
ATOM      9  C13 ZIN A   1      28.241   1.213  29.717  0.00  0.00    -0.027 A 
ATOM     10  C14 ZIN A   1      29.020   2.232  29.386  0.00  0.00     0.061 A 
ATOM     11  C15 ZIN A   1      29.265   3.328  30.337  0.00  0.00     0.172 A 
ATOM     12  O16 ZIN A   1      29.949   4.284  30.023  0.00  0.00    -0.289 OA
ATOM     13  C17 ZIN A   1      28.661   3.241  31.677  0.00  0.00     0.052 A 
ATOM     14  C18 ZIN A   1      27.880   2.218  31.984  0.00  0.00    -0.006 A 
ATOM     15  C19 ZIN A   1      27.546   1.112  31.043  0.00  0.00     0.039 A 
ATOM     16  C20 ZIN A   1      26.038   1.156  30.785  0.00  0.00     0.028 C 
ATOM     17  C21 ZIN A   1      27.830  -0.250  31.682  0.00  0.00     0.147 C 
ATOM     18  F22 ZIN A   1      29.194  -0.345  31.975  0.00  0.00    -0.238 F 
ATOM     19  C23 ZIN A   1      27.047  -0.368  32.986  0.00  0.00     0.160 C 
ATOM     20  C26 ZIN A   1      27.192  -1.766  33.610  0.00  0.00     0.048 C 
ATOM     21  C27 ZIN A   1      26.769  -2.805  32.570  0.00  0.00     0.002 C 
ATOM     22  C28 ZIN A   1      25.363  -2.485  32.060  0.00  0.00     0.019 C 
ATOM     23  C29 ZIN A   1      26.867  -4.278  32.958  0.00  0.00     0.139 C 
ENDROOT
BRANCH  23  24
ATOM     24  O30 ZIN A   1      27.887  -4.464  33.940  0.00  0.00    -0.380 OA
ATOM     25  H55 ZIN A   1      27.625  -5.032  34.678  0.00  0.00     0.211 HD
ENDBRANCH  23  24
BRANCH  23  26
ATOM     26  C31 ZIN A   1      25.541  -4.770  33.480  0.00  0.00     0.223 C 
ATOM     27  O32 ZIN A   1      24.648  -5.041  32.706  0.00  0.00    -0.282 OA
BRANCH  26  28
ATOM     28  S33 ZIN A   1      25.297  -4.944  35.165  0.00  0.00    -0.058 SA
BRANCH  28  29
ATOM     29  C34 ZIN A   1      25.201  -6.747  35.284  0.00  0.00     0.304 C 
ATOM     30  F35 ZIN A   1      24.476  -7.102  36.426  0.00  0.00    -0.244 F 
ENDBRANCH  28  29
ENDBRANCH  26  28
ENDBRANCH  23  26
BRANCH  19  31
ATOM     31  O25 ZIN A   1      25.665  -0.116  32.726  0.00  0.00    -0.392 OA
ATOM     32  H49 ZIN A   1      25.326   0.687  33.145  0.00  0.00     0.210 HD
ENDBRANCH  19  31
TORSDOF 5
ENDMDL
MODEL 106
REMARK CAVERDOCK RESULT:      -9.6      0.000      0.000
REMARK CAVERDOCK CONSTRAINTS:       0.0      0.0      0.0      0.0
REMARK CAVERDOCK TUNNEL: 105     -9.6      3.3    106.1
REMARK  5 active torsions:
REMARK  status: ('A' for Active; 'I' for Inactive)
REMARK    1  A    between atoms: C23_19  and  O25_20 
REMARK    2  A    between atoms: C29_24  and  O30_25 
REMARK    3  A    between atoms: C29_24  and  C31_26 
REMARK    4  A    between atoms: C31_26  and  S33_28 
REMARK    5  A    between atoms: S33_28  and  C34_29 
ROOT
ATOM      1  C1  ZIN A   1      24.490  -3.173  33.921  0.00  0.00     0.013 C 
ATOM      2  C2  ZIN A   1      26.018  -3.218  33.843  0.00  0.00     0.025 C 
ATOM      3  C4  ZIN A   1      26.578  -1.799  33.551  0.00  0.00     0.013 C 
ATOM      4  C5  ZIN A   1      26.746  -1.803  32.028  0.00  0.00     0.005 C 
ATOM      5  C7  ZIN A   1      27.731  -0.791  31.469  0.00  0.00     0.037 C 
ATOM      6  C9  ZIN A   1      27.246   0.628  31.774  0.00  0.00     0.050 C 
ATOM      7  C10 ZIN A   1      28.261   1.645  31.245  0.00  0.00     0.201 C 
ATOM      8  F12 ZIN A   1      27.765   2.942  31.417  0.00  0.00    -0.245 F 
ATOM      9  C13 ZIN A   1      28.478   1.371  29.768  0.00  0.00    -0.027 A 
ATOM     10  C14 ZIN A   1      28.360   2.369  28.905  0.00  0.00     0.061 A 
ATOM     11  C15 ZIN A   1      28.541   2.139  27.463  0.00  0.00     0.172 A 
ATOM     12  O16 ZIN A   1      28.472   3.060  26.671  0.00  0.00    -0.289 OA
ATOM     13  C17 ZIN A   1      28.810   0.767  27.001  0.00  0.00     0.052 A 
ATOM     14  C18 ZIN A   1      28.931  -0.215  27.880  0.00  0.00    -0.006 A 
ATOM     15  C19 ZIN A   1      28.820  -0.030  29.355  0.00  0.00     0.039 A 
ATOM     16  C20 ZIN A   1      30.174  -0.382  29.974  0.00  0.00     0.028 C 
ATOM     17  C21 ZIN A   1      27.810  -1.014  29.951  0.00  0.00     0.147 C 
ATOM     18  F22 ZIN A   1      26.548  -0.767  29.401  0.00  0.00    -0.238 F 
ATOM     19  C23 ZIN A   1      28.222  -2.439  29.593  0.00  0.00     0.160 C 
ATOM     20  C26 ZIN A   1      27.316  -3.479  30.273  0.00  0.00     0.048 C 
ATOM     21  C27 ZIN A   1      27.329  -3.220  31.780  0.00  0.00     0.002 C 
ATOM     22  C28 ZIN A   1      28.771  -3.210  32.291  0.00  0.00     0.019 C 
ATOM     23  C29 ZIN A   1      26.462  -4.116  32.661  0.00  0.00     0.139 C 
ENDROOT
BRANCH  23  24
ATOM     24  O30 ZIN A   1      25.345  -4.607  31.920  0.00  0.00    -0.380 OA
ATOM     25  H55 ZIN A   1      25.185  -5.555  32.030  0.00  0.00     0.211 HD
ENDBRANCH  23  24
BRANCH  23  26
ATOM     26  C31 ZIN A   1      27.278  -5.263  33.202  0.00  0.00     0.223 C 
ATOM     27  O32 ZIN A   1      27.798  -6.050  32.440  0.00  0.00    -0.282 OA
BRANCH  26  28
ATOM     28  S33 ZIN A   1      27.469  -5.453  34.892  0.00  0.00    -0.058 SA
BRANCH  28  29
ATOM     29  C34 ZIN A   1      25.929  -6.318  35.286  0.00  0.00     0.304 C 
ATOM     30  F35 ZIN A   1      25.504  -7.047  34.171  0.00  0.00    -0.244 F 
ENDBRANCH  28  29
ENDBRANCH  26  28
ENDBRANCH  23  26
BRANCH  19  31
ATOM     31  O25 ZIN A   1      29.571  -2.654  30.012  0.00  0.00    -0.392 OA
ATOM     32  H49 ZIN A   1      30.233  -2.349  29.376  0.00  0.00     0.210 HD
ENDBRANCH  19  31
TORSDOF 5
ENDMDL
MODEL 107
REMARK CAVERDOCK RESULT:      -9.4      0.000      0.000
REMARK CAVERDOCK CONSTRAINTS:       0.0      0.0      0.0      0.0
REMARK CAVERDOCK TUNNEL: 106     -9.4      3.3    107.1
REMARK  5 active torsions:
REMARK  status: ('A' for Active; 'I' for Inactive)
REMARK    1  A    between atoms: C23_19  and  O25_20 
REMARK    2  A    between atoms: C29_24  and  O30_25 
REMARK    3  A    between atoms: C29_24  and  C31_26 
REMARK    4  A    between atoms: C31_26  and  S33_28 
REMARK    5  A    between atoms: S33_28  and  C34_29 
ROOT
ATOM      1  C1  ZIN A   1      29.000   0.900  27.309  0.00  0.00     0.013 C 
ATOM      2  C2  ZIN A   1      29.406   1.060  28.776  0.00  0.00     0.025 C 
ATOM      3  C4  ZIN A   1      29.559  -0.336  29.441  0.00  0.00     0.013 C 
ATOM      4  C5  ZIN A   1      28.193  -0.553  30.100  0.00  0.00     0.005 C 
ATOM      5  C7  ZIN A   1      28.162  -1.552  31.243  0.00  0.00     0.037 C 
ATOM      6  C9  ZIN A   1      28.538  -2.943  30.725  0.00  0.00     0.050 C 
ATOM      7  C10 ZIN A   1      28.544  -3.941  31.887  0.00  0.00     0.201 C 
ATOM      8  F12 ZIN A   1      28.772  -5.233  31.399  0.00  0.00    -0.245 F 
ATOM      9  C13 ZIN A   1      27.190  -3.882  32.568  0.00  0.00    -0.027 A 
ATOM     10  C14 ZIN A   1      26.521  -5.008  32.770  0.00  0.00     0.061 A 
ATOM     11  C15 ZIN A   1      25.196  -4.988  33.408  0.00  0.00     0.172 A 
ATOM     12  O16 ZIN A   1      24.596  -6.024  33.629  0.00  0.00    -0.289 OA
ATOM     13  C17 ZIN A   1      24.613  -3.686  33.774  0.00  0.00     0.052 A 
ATOM     14  C18 ZIN A   1      25.301  -2.574  33.571  0.00  0.00    -0.006 A 
ATOM     15  C19 ZIN A   1      26.672  -2.537  32.987  0.00  0.00     0.039 A 
ATOM     16  C20 ZIN A   1      27.620  -1.982  34.052  0.00  0.00     0.028 C 
ATOM     17  C21 ZIN A   1      26.734  -1.561  31.809  0.00  0.00     0.147 C 
ATOM     18  F22 ZIN A   1      25.861  -1.995  30.806  0.00  0.00    -0.238 F 
ATOM     19  C23 ZIN A   1      26.285  -0.179  32.275  0.00  0.00     0.160 C 
ATOM     20  C26 ZIN A   1      26.449   0.874  31.166  0.00  0.00     0.048 C 
ATOM     21  C27 ZIN A   1      27.902   0.853  30.692  0.00  0.00     0.002 C 
ATOM     22  C28 ZIN A   1      28.840   1.043  31.884  0.00  0.00     0.019 C 
ATOM     23  C29 ZIN A   1      28.291   1.798  29.558  0.00  0.00     0.139 C 
ENDROOT
BRANCH  23  24
ATOM     24  O30 ZIN A   1      27.160   2.074  28.732  0.00  0.00    -0.380 OA
ATOM     25  H55 ZIN A   1      27.273   2.839  28.151  0.00  0.00     0.211 HD
ENDBRANCH  23  24
BRANCH  23  26
ATOM     26  C31 ZIN A   1      28.857   3.079  30.117  0.00  0.00     0.223 C 
ATOM     27  O32 ZIN A   1      28.267   3.669  30.998  0.00  0.00    -0.282 OA
BRANCH  26  28
ATOM     28  S33 ZIN A   1      30.330   3.701  29.508  0.00  0.00    -0.058 SA
BRANCH  28  29
ATOM     29  C34 ZIN A   1      31.471   3.109  30.782  0.00  0.00     0.304 C 
ATOM     30  F35 ZIN A   1      32.783   3.437  30.423  0.00  0.00    -0.244 F 
ENDBRANCH  28  29
ENDBRANCH  26  28
ENDBRANCH  23  26
BRANCH  19  31
ATOM     31  O25 ZIN A   1      27.068   0.210  33.405  0.00  0.00    -0.392 OA
ATOM     32  H49 ZIN A   1      26.845  -0.262  34.219  0.00  0.00     0.210 HD
ENDBRANCH  19  31
TORSDOF 5
ENDMDL
MODEL 108
REMARK CAVERDOCK RESULT:     -10.4      0.000      0.000
REMARK CAVERDOCK CONSTRAINTS:       0.0      0.0      0.0      0.0
REMARK CAVERDOCK TUNNEL: 107    -10.4      3.3    108.3
REMARK  5 active torsions:
REMARK  status: ('A' for Active; 'I' for Inactive)
REMARK    1  A    between atoms: C23_19  and  O25_20 
REMARK    2  A    between atoms: C29_24  and  O30_25 
REMARK    3  A    between atoms: C29_24  and  C31_26 
REMARK    4  A    between atoms: C31_26  and  S33_28 
REMARK    5  A    between atoms: S33_28  and  C34_29 
ROOT
ATOM      1  C1  ZIN A   1      27.873  -5.997  32.084  0.00  0.00     0.013 C 
ATOM      2  C2  ZIN A   1      26.675  -5.051  32.183  0.00  0.00     0.025 C 
ATOM      3  C4  ZIN A   1      26.726  -4.006  31.034  0.00  0.00     0.013 C 
ATOM      4  C5  ZIN A   1      27.413  -2.806  31.693  0.00  0.00     0.005 C 
ATOM      5  C7  ZIN A   1      27.168  -1.459  31.035  0.00  0.00     0.037 C 
ATOM      6  C9  ZIN A   1      27.737  -1.466  29.614  0.00  0.00     0.050 C 
ATOM      7  C10 ZIN A   1      27.453  -0.121  28.939  0.00  0.00     0.201 C 
ATOM      8  F12 ZIN A   1      28.073  -0.081  27.685  0.00  0.00    -0.245 F 
ATOM      9  C13 ZIN A   1      28.012   0.979  29.822  0.00  0.00    -0.027 A 
ATOM     10  C14 ZIN A   1      28.816   1.887  29.288  0.00  0.00     0.061 A 
ATOM     11  C15 ZIN A   1      29.394   2.956  30.117  0.00  0.00     0.172 A 
ATOM     12  O16 ZIN A   1      30.102   3.814  29.623  0.00  0.00    -0.289 OA
ATOM     13  C17 ZIN A   1      29.095   2.964  31.559  0.00  0.00     0.052 A 
ATOM     14  C18 ZIN A   1      28.284   2.052  32.071  0.00  0.00    -0.006 A 
ATOM     15  C19 ZIN A   1      27.620   0.985  31.270  0.00  0.00     0.039 A 
ATOM     16  C20 ZIN A   1      26.109   1.215  31.345  0.00  0.00     0.028 C 
ATOM     17  C21 ZIN A   1      27.872  -0.394  31.888  0.00  0.00     0.147 C 
ATOM     18  F22 ZIN A   1      29.246  -0.656  31.880  0.00  0.00    -0.238 F 
ATOM     19  C23 ZIN A   1      27.389  -0.394  33.335  0.00  0.00     0.160 C 
ATOM     20  C26 ZIN A   1      27.499  -1.791  33.969  0.00  0.00     0.048 C 
ATOM     21  C27 ZIN A   1      26.735  -2.781  33.090  0.00  0.00     0.002 C 
ATOM     22  C28 ZIN A   1      25.300  -2.293  32.885  0.00  0.00     0.019 C 
ATOM     23  C29 ZIN A   1      26.739  -4.250  33.507  0.00  0.00     0.139 C 
ENDROOT
BRANCH  23  24
ATOM     24  O30 ZIN A   1      27.921  -4.550  34.251  0.00  0.00    -0.380 OA
ATOM     25  H55 ZIN A   1      27.836  -5.318  34.832  0.00  0.00     0.211 HD
ENDBRANCH  23  24
BRANCH  23  26
ATOM     26  C31 ZIN A   1      25.512  -4.563  34.325  0.00  0.00     0.223 C 
ATOM     27  O32 ZIN A   1      25.430  -4.174  35.470  0.00  0.00    -0.282 OA
BRANCH  26  28
ATOM     28  S33 ZIN A   1      24.234  -5.470  33.635  0.00  0.00    -0.058 SA
BRANCH  28  29
ATOM     29  C34 ZIN A   1      24.535  -7.077  34.412  0.00  0.00     0.304 C 
ATOM     30  F35 ZIN A   1      25.910  -7.257  34.593  0.00  0.00    -0.244 F 
ENDBRANCH  28  29
ENDBRANCH  26  28
ENDBRANCH  23  26
BRANCH  19  31
ATOM     31  O25 ZIN A   1      26.024   0.027  33.371  0.00  0.00    -0.392 OA
ATOM     32  H49 ZIN A   1      25.493  -0.418  34.047  0.00  0.00     0.210 HD
ENDBRANCH  19  31
TORSDOF 5
ENDMDL
MODEL 109
REMARK CAVERDOCK RESULT:     -10.7      0.000      0.000
REMARK CAVERDOCK CONSTRAINTS:       0.0      0.0      0.0      0.0
REMARK CAVERDOCK TUNNEL: 108    -10.7      3.3    109.3
REMARK  5 active torsions:
REMARK  status: ('A' for Active; 'I' for Inactive)
REMARK    1  A    between atoms: C23_19  and  O25_20 
REMARK    2  A    between atoms: C29_24  and  O30_25 
REMARK    3  A    between atoms: C29_24  and  C31_26 
REMARK    4  A    between atoms: C31_26  and  S33_28 
REMARK    5  A    between atoms: S33_28  and  C34_29 
ROOT
ATOM      1  C1  ZIN A   1      27.754  -5.981  32.016  0.00  0.00     0.013 C 
ATOM      2  C2  ZIN A   1      26.563  -5.043  32.218  0.00  0.00     0.025 C 
ATOM      3  C4  ZIN A   1      26.561  -3.941  31.122  0.00  0.00     0.013 C 
ATOM      4  C5  ZIN A   1      27.279  -2.774  31.808  0.00  0.00     0.005 C 
ATOM      5  C7  ZIN A   1      27.004  -1.397  31.231  0.00  0.00     0.037 C 
ATOM      6  C9  ZIN A   1      27.507  -1.331  29.786  0.00  0.00     0.050 C 
ATOM      7  C10 ZIN A   1      27.193   0.045  29.194  0.00  0.00     0.201 C 
ATOM      8  F12 ZIN A   1      27.755   0.149  27.916  0.00  0.00    -0.245 F 
ATOM      9  C13 ZIN A   1      27.793   1.100  30.104  0.00  0.00    -0.027 A 
ATOM     10  C14 ZIN A   1      28.572   2.035  29.580  0.00  0.00     0.061 A 
ATOM     11  C15 ZIN A   1      29.189   3.062  30.434  0.00  0.00     0.172 A 
ATOM     12  O16 ZIN A   1      29.873   3.945  29.951  0.00  0.00    -0.289 OA
ATOM     13  C17 ZIN A   1      28.957   2.998  31.887  0.00  0.00     0.052 A 
ATOM     14  C18 ZIN A   1      28.170   2.060  32.389  0.00  0.00    -0.006 A 
ATOM     15  C19 ZIN A   1      27.469   1.033  31.568  0.00  0.00     0.039 A 
ATOM     16  C20 ZIN A   1      25.963   1.256  31.724  0.00  0.00     0.028 C 
ATOM     17  C21 ZIN A   1      27.748  -0.375  32.102  0.00  0.00     0.147 C 
ATOM     18  F22 ZIN A   1      29.120  -0.634  32.018  0.00  0.00    -0.238 F 
ATOM     19  C23 ZIN A   1      27.333  -0.449  33.569  0.00  0.00     0.160 C 
ATOM     20  C26 ZIN A   1      27.471  -1.875  34.126  0.00  0.00     0.048 C 
ATOM     21  C27 ZIN A   1      26.666  -2.822  33.234  0.00  0.00     0.002 C 
ATOM     22  C28 ZIN A   1      25.224  -2.327  33.121  0.00  0.00     0.019 C 
ATOM     23  C29 ZIN A   1      26.689  -4.309  33.576  0.00  0.00     0.139 C 
ENDROOT
BRANCH  23  24
ATOM     24  O30 ZIN A   1      27.903  -4.645  34.248  0.00  0.00    -0.380 OA
ATOM     25  H55 ZIN A   1      28.638  -4.045  34.058  0.00  0.00     0.211 HD
ENDBRANCH  23  24
BRANCH  23  26
ATOM     26  C31 ZIN A   1      25.500  -4.666  34.433  0.00  0.00     0.223 C 
ATOM     27  O32 ZIN A   1      25.536  -4.472  35.630  0.00  0.00    -0.282 OA
BRANCH  26  28
ATOM     28  S33 ZIN A   1      24.102  -5.344  33.716  0.00  0.00    -0.058 SA
BRANCH  28  29
ATOM     29  C34 ZIN A   1      24.053  -6.938  34.570  0.00  0.00     0.304 C 
ATOM     30  F35 ZIN A   1      25.349  -7.454  34.671  0.00  0.00    -0.244 F 
ENDBRANCH  28  29
ENDBRANCH  26  28
ENDBRANCH  23  26
BRANCH  19  31
ATOM     31  O25 ZIN A   1      25.971  -0.032  33.689  0.00  0.00    -0.392 OA
ATOM     32  H49 ZIN A   1      25.671   0.542  32.972  0.00  0.00     0.210 HD
ENDBRANCH  19  31
TORSDOF 5
ENDMDL
MODEL 110
REMARK CAVERDOCK RESULT:     -10.3      0.000      0.000
REMARK CAVERDOCK CONSTRAINTS:       0.0      0.0      0.0      0.0
REMARK CAVERDOCK TUNNEL: 109    -10.3      3.3    110.4
REMARK  5 active torsions:
REMARK  status: ('A' for Active; 'I' for Inactive)
REMARK    1  A    between atoms: C23_19  and  O25_20 
REMARK    2  A    between atoms: C29_24  and  O30_25 
REMARK    3  A    between atoms: C29_24  and  C31_26 
REMARK    4  A    between atoms: C31_26  and  S33_28 
REMARK    5  A    between atoms: S33_28  and  C34_29 
ROOT
ATOM      1  C1  ZIN A   1      24.172  -3.571  34.083  0.00  0.00     0.013 C 
ATOM      2  C2  ZIN A   1      25.695  -3.698  34.018  0.00  0.00     0.025 C 
ATOM      3  C4  ZIN A   1      26.338  -2.296  33.825  0.00  0.00     0.013 C 
ATOM      4  C5  ZIN A   1      26.527  -2.212  32.307  0.00  0.00     0.005 C 
ATOM      5  C7  ZIN A   1      27.574  -1.224  31.825  0.00  0.00     0.037 C 
ATOM      6  C9  ZIN A   1      27.165   0.198  32.217  0.00  0.00     0.050 C 
ATOM      7  C10 ZIN A   1      28.242   1.188  31.765  0.00  0.00     0.201 C 
ATOM      8  F12 ZIN A   1      27.817   2.497  32.017  0.00  0.00    -0.245 F 
ATOM      9  C13 ZIN A   1      28.464   0.998  30.276  0.00  0.00    -0.027 A 
ATOM     10  C14 ZIN A   1      28.414   2.055  29.478  0.00  0.00     0.061 A 
ATOM     11  C15 ZIN A   1      28.602   1.908  28.026  0.00  0.00     0.172 A 
ATOM     12  O16 ZIN A   1      28.595   2.881  27.296  0.00  0.00    -0.289 OA
ATOM     13  C17 ZIN A   1      28.800   0.556  27.478  0.00  0.00     0.052 A 
ATOM     14  C18 ZIN A   1      28.853  -0.486  28.294  0.00  0.00    -0.006 A 
ATOM     15  C19 ZIN A   1      28.733  -0.391  29.776  0.00  0.00     0.039 A 
ATOM     16  C20 ZIN A   1      30.056  -0.858  30.385  0.00  0.00     0.028 C 
ATOM     17  C21 ZIN A   1      27.661  -1.352  30.297  0.00  0.00     0.147 C 
ATOM     18  F22 ZIN A   1      26.422  -0.999  29.750  0.00  0.00    -0.238 F 
ATOM     19  C23 ZIN A   1      27.998  -2.772  29.851  0.00  0.00     0.160 C 
ATOM     20  C26 ZIN A   1      27.025  -3.801  30.451  0.00  0.00     0.048 C 
ATOM     21  C27 ZIN A   1      27.033  -3.641  31.972  0.00  0.00     0.002 C 
ATOM     22  C28 ZIN A   1      28.465  -3.746  32.498  0.00  0.00     0.019 C 
ATOM     23  C29 ZIN A   1      26.105  -4.541  32.784  0.00  0.00     0.139 C 
ENDROOT
BRANCH  23  24
ATOM     24  O30 ZIN A   1      24.972  -4.920  32.002  0.00  0.00    -0.380 OA
ATOM     25  H55 ZIN A   1      24.195  -5.162  32.525  0.00  0.00     0.211 HD
ENDBRANCH  23  24
BRANCH  23  26
ATOM     26  C31 ZIN A   1      26.848  -5.765  33.258  0.00  0.00     0.223 C 
ATOM     27  O32 ZIN A   1      27.332  -6.530  32.451  0.00  0.00    -0.282 OA
BRANCH  26  28
ATOM     28  S33 ZIN A   1      27.006  -6.073  34.934  0.00  0.00    -0.058 SA
BRANCH  28  29
ATOM     29  C34 ZIN A   1      25.390  -6.815  35.271  0.00  0.00     0.304 C 
ATOM     30  F35 ZIN A   1      25.204  -6.920  36.653  0.00  0.00    -0.244 F 
ENDBRANCH  28  29
ENDBRANCH  26  28
ENDBRANCH  23  26
BRANCH  19  31
ATOM     31  O25 ZIN A   1      29.327  -3.090  30.268  0.00  0.00    -0.392 OA
ATOM     32  H49 ZIN A   1      29.449  -3.087  31.227  0.00  0.00     0.210 HD
ENDBRANCH  19  31
TORSDOF 5
ENDMDL
MODEL 111
REMARK CAVERDOCK RESULT:     -10.7      0.000      0.000
REMARK CAVERDOCK CONSTRAINTS:       0.0      0.0      0.0      0.0
REMARK CAVERDOCK TUNNEL: 110    -10.7      3.3    111.1
REMARK  5 active torsions:
REMARK  status: ('A' for Active; 'I' for Inactive)
REMARK    1  A    between atoms: C23_19  and  O25_20 
REMARK    2  A    between atoms: C29_24  and  O30_25 
REMARK    3  A    between atoms: C29_24  and  C31_26 
REMARK    4  A    between atoms: C31_26  and  S33_28 
REMARK    5  A    between atoms: S33_28  and  C34_29 
ROOT
ATOM      1  C1  ZIN A   1      27.910  -6.089  32.159  0.00  0.00     0.013 C 
ATOM      2  C2  ZIN A   1      26.671  -5.217  32.369  0.00  0.00     0.025 C 
ATOM      3  C4  ZIN A   1      26.624  -4.092  31.298  0.00  0.00     0.013 C 
ATOM      4  C5  ZIN A   1      27.276  -2.907  32.017  0.00  0.00     0.005 C 
ATOM      5  C7  ZIN A   1      26.938  -1.532  31.467  0.00  0.00     0.037 C 
ATOM      6  C9  ZIN A   1      27.451  -1.409  30.030  0.00  0.00     0.050 C 
ATOM      7  C10 ZIN A   1      27.074  -0.036  29.465  0.00  0.00     0.201 C 
ATOM      8  F12 ZIN A   1      27.642   0.124  28.196  0.00  0.00    -0.245 F 
ATOM      9  C13 ZIN A   1      27.611   1.026  30.405  0.00  0.00    -0.027 A 
ATOM     10  C14 ZIN A   1      28.347   2.011  29.910  0.00  0.00     0.061 A 
ATOM     11  C15 ZIN A   1      28.903   3.048  30.793  0.00  0.00     0.172 A 
ATOM     12  O16 ZIN A   1      29.547   3.974  30.338  0.00  0.00    -0.289 OA
ATOM     13  C17 ZIN A   1      28.661   2.939  32.242  0.00  0.00     0.052 A 
ATOM     14  C18 ZIN A   1      27.917   1.951  32.714  0.00  0.00    -0.006 A 
ATOM     15  C19 ZIN A   1      27.276   0.910  31.863  0.00  0.00     0.039 A 
ATOM     16  C20 ZIN A   1      25.760   1.054  32.008  0.00  0.00     0.028 C 
ATOM     17  C21 ZIN A   1      27.621  -0.494  32.369  0.00  0.00     0.147 C 
ATOM     18  F22 ZIN A   1      29.005  -0.682  32.295  0.00  0.00    -0.238 F 
ATOM     19  C23 ZIN A   1      27.196  -0.622  33.829  0.00  0.00     0.160 C 
ATOM     20  C26 ZIN A   1      27.400  -2.052  34.356  0.00  0.00     0.048 C 
ATOM     21  C27 ZIN A   1      26.653  -3.017  33.435  0.00  0.00     0.002 C 
ATOM     22  C28 ZIN A   1      25.188  -2.592  33.317  0.00  0.00     0.019 C 
ATOM     23  C29 ZIN A   1      26.747  -4.509  33.744  0.00  0.00     0.139 C 
ENDROOT
BRANCH  23  24
ATOM     24  O30 ZIN A   1      27.970  -4.798  34.422  0.00  0.00    -0.380 OA
ATOM     25  H55 ZIN A   1      28.713  -4.983  33.831  0.00  0.00     0.211 HD
ENDBRANCH  23  24
BRANCH  23  26
ATOM     26  C31 ZIN A   1      25.569  -4.943  34.580  0.00  0.00     0.223 C 
ATOM     27  O32 ZIN A   1      25.557  -4.721  35.772  0.00  0.00    -0.282 OA
BRANCH  26  28
ATOM     28  S33 ZIN A   1      24.252  -5.752  33.846  0.00  0.00    -0.058 SA
BRANCH  28  29
ATOM     29  C34 ZIN A   1      24.117  -7.189  34.939  0.00  0.00     0.304 C 
ATOM     30  F35 ZIN A   1      23.668  -8.292  34.206  0.00  0.00    -0.244 F 
ENDBRANCH  28  29
ENDBRANCH  26  28
ENDBRANCH  23  26
BRANCH  19  31
ATOM     31  O25 ZIN A   1      25.814  -0.277  33.944  0.00  0.00    -0.392 OA
ATOM     32  H49 ZIN A   1      25.537   0.440  33.357  0.00  0.00     0.210 HD
ENDBRANCH  19  31
TORSDOF 5
ENDMDL
MODEL 112
REMARK CAVERDOCK RESULT:     -11.0      0.000      0.000
REMARK CAVERDOCK CONSTRAINTS:       0.0      0.0      0.0      0.0
REMARK CAVERDOCK TUNNEL: 111    -11.0      3.3    112.1
REMARK  5 active torsions:
REMARK  status: ('A' for Active; 'I' for Inactive)
REMARK    1  A    between atoms: C23_19  and  O25_20 
REMARK    2  A    between atoms: C29_24  and  O30_25 
REMARK    3  A    between atoms: C29_24  and  C31_26 
REMARK    4  A    between atoms: C31_26  and  S33_28 
REMARK    5  A    between atoms: S33_28  and  C34_29 
ROOT
ATOM      1  C1  ZIN A   1      27.643  -6.189  32.319  0.00  0.00     0.013 C 
ATOM      2  C2  ZIN A   1      26.428  -5.292  32.565  0.00  0.00     0.025 C 
ATOM      3  C4  ZIN A   1      26.355  -4.185  31.478  0.00  0.00     0.013 C 
ATOM      4  C5  ZIN A   1      27.055  -2.999  32.148  0.00  0.00     0.005 C 
ATOM      5  C7  ZIN A   1      26.717  -1.628  31.589  0.00  0.00     0.037 C 
ATOM      6  C9  ZIN A   1      27.170  -1.537  30.130  0.00  0.00     0.050 C 
ATOM      7  C10 ZIN A   1      26.792  -0.169  29.557  0.00  0.00     0.201 C 
ATOM      8  F12 ZIN A   1      27.308  -0.039  28.263  0.00  0.00    -0.245 F 
ATOM      9  C13 ZIN A   1      27.385   0.901  30.455  0.00  0.00    -0.027 A 
ATOM     10  C14 ZIN A   1      28.115   1.864  29.913  0.00  0.00     0.061 A 
ATOM     11  C15 ZIN A   1      28.725   2.906  30.754  0.00  0.00     0.172 A 
ATOM     12  O16 ZIN A   1      29.364   3.814  30.256  0.00  0.00    -0.289 OA
ATOM     13  C17 ZIN A   1      28.542   2.826  32.213  0.00  0.00     0.052 A 
ATOM     14  C18 ZIN A   1      27.803   1.859  32.733  0.00  0.00    -0.006 A 
ATOM     15  C19 ZIN A   1      27.110   0.814  31.928  0.00  0.00     0.039 A 
ATOM     16  C20 ZIN A   1      25.604   0.986  32.133  0.00  0.00     0.028 C 
ATOM     17  C21 ZIN A   1      27.454  -0.586  32.444  0.00  0.00     0.147 C 
ATOM     18  F22 ZIN A   1      28.830  -0.799  32.314  0.00  0.00    -0.238 F 
ATOM     19  C23 ZIN A   1      27.088  -0.683  33.922  0.00  0.00     0.160 C 
ATOM     20  C26 ZIN A   1      27.291  -2.107  34.465  0.00  0.00     0.048 C 
ATOM     21  C27 ZIN A   1      26.490  -3.075  33.593  0.00  0.00     0.002 C 
ATOM     22  C28 ZIN A   1      25.029  -2.627  33.528  0.00  0.00     0.019 C 
ATOM     23  C29 ZIN A   1      26.573  -4.562  33.924  0.00  0.00     0.139 C 
ENDROOT
BRANCH  23  24
ATOM     24  O30 ZIN A   1      27.819  -4.861  34.555  0.00  0.00    -0.380 OA
ATOM     25  H55 ZIN A   1      27.732  -5.245  35.438  0.00  0.00     0.211 HD
ENDBRANCH  23  24
BRANCH  23  26
ATOM     26  C31 ZIN A   1      25.425  -4.963  34.816  0.00  0.00     0.223 C 
ATOM     27  O32 ZIN A   1      25.499  -4.791  36.014  0.00  0.00    -0.282 OA
BRANCH  26  28
ATOM     28  S33 ZIN A   1      24.018  -5.662  34.136  0.00  0.00    -0.058 SA
BRANCH  28  29
ATOM     29  C34 ZIN A   1      24.290  -7.398  34.568  0.00  0.00     0.304 C 
ATOM     30  F35 ZIN A   1      24.369  -7.526  35.959  0.00  0.00    -0.244 F 
ENDBRANCH  28  29
ENDBRANCH  26  28
ENDBRANCH  23  26
BRANCH  19  31
ATOM     31  O25 ZIN A   1      25.718  -0.313  34.089  0.00  0.00    -0.392 OA
ATOM     32  H49 ZIN A   1      25.115  -1.064  34.176  0.00  0.00     0.210 HD
ENDBRANCH  19  31
TORSDOF 5
ENDMDL
MODEL 113
REMARK CAVERDOCK RESULT:     -10.8      0.000      0.000
REMARK CAVERDOCK CONSTRAINTS:       0.0      0.0      0.0      0.0
REMARK CAVERDOCK TUNNEL: 112    -10.8      3.3    113.1
REMARK  5 active torsions:
REMARK  status: ('A' for Active; 'I' for Inactive)
REMARK    1  A    between atoms: C23_19  and  O25_20 
REMARK    2  A    between atoms: C29_24  and  O30_25 
REMARK    3  A    between atoms: C29_24  and  C31_26 
REMARK    4  A    between atoms: C31_26  and  S33_28 
REMARK    5  A    between atoms: S33_28  and  C34_29 
ROOT
ATOM      1  C1  ZIN A   1      27.465  -6.325  32.168  0.00  0.00     0.013 C 
ATOM      2  C2  ZIN A   1      26.308  -5.389  32.525  0.00  0.00     0.025 C 
ATOM      3  C4  ZIN A   1      26.216  -4.236  31.488  0.00  0.00     0.013 C 
ATOM      4  C5  ZIN A   1      27.009  -3.109  32.157  0.00  0.00     0.005 C 
ATOM      5  C7  ZIN A   1      26.697  -1.704  31.674  0.00  0.00     0.037 C 
ATOM      6  C9  ZIN A   1      27.063  -1.572  30.193  0.00  0.00     0.050 C 
ATOM      7  C10 ZIN A   1      26.710  -0.166  29.699  0.00  0.00     0.201 C 
ATOM      8  F12 ZIN A   1      27.151  -0.005  28.380  0.00  0.00    -0.245 F 
ATOM      9  C13 ZIN A   1      27.405   0.840  30.598  0.00  0.00    -0.027 A 
ATOM     10  C14 ZIN A   1      28.142   1.794  30.048  0.00  0.00     0.061 A 
ATOM     11  C15 ZIN A   1      28.848   2.774  30.887  0.00  0.00     0.172 A 
ATOM     12  O16 ZIN A   1      29.494   3.674  30.385  0.00  0.00    -0.289 OA
ATOM     13  C17 ZIN A   1      28.752   2.641  32.351  0.00  0.00     0.052 A 
ATOM     14  C18 ZIN A   1      28.005   1.685  32.880  0.00  0.00    -0.006 A 
ATOM     15  C19 ZIN A   1      27.218   0.704  32.080  0.00  0.00     0.039 A 
ATOM     16  C20 ZIN A   1      25.737   0.930  32.388  0.00  0.00     0.028 C 
ATOM     17  C21 ZIN A   1      27.531  -0.729  32.519  0.00  0.00     0.147 C 
ATOM     18  F22 ZIN A   1      28.886  -0.994  32.294  0.00  0.00    -0.238 F 
ATOM     19  C23 ZIN A   1      27.253  -0.871  34.013  0.00  0.00     0.160 C 
ATOM     20  C26 ZIN A   1      27.427  -2.324  34.487  0.00  0.00     0.048 C 
ATOM     21  C27 ZIN A   1      26.532  -3.221  33.630  0.00  0.00     0.002 C 
ATOM     22  C28 ZIN A   1      25.091  -2.711  33.677  0.00  0.00     0.019 C 
ATOM     23  C29 ZIN A   1      26.569  -4.723  33.898  0.00  0.00     0.139 C 
ENDROOT
BRANCH  23  24
ATOM     24  O30 ZIN A   1      27.837  -5.099  34.437  0.00  0.00    -0.380 OA
ATOM     25  H55 ZIN A   1      28.589  -4.857  33.879  0.00  0.00     0.211 HD
ENDBRANCH  23  24
BRANCH  23  26
ATOM     26  C31 ZIN A   1      25.462  -5.112  34.846  0.00  0.00     0.223 C 
ATOM     27  O32 ZIN A   1      25.596  -4.941  36.039  0.00  0.00    -0.282 OA
BRANCH  26  28
ATOM     28  S33 ZIN A   1      24.017  -5.796  34.236  0.00  0.00    -0.058 SA
BRANCH  28  29
ATOM     29  C34 ZIN A   1      24.325  -7.545  34.588  0.00  0.00     0.304 C 
ATOM     30  F35 ZIN A   1      23.304  -8.320  34.028  0.00  0.00    -0.244 F 
ENDBRANCH  28  29
ENDBRANCH  26  28
ENDBRANCH  23  26
BRANCH  19  31
ATOM     31  O25 ZIN A   1      25.914  -0.452  34.281  0.00  0.00    -0.392 OA
ATOM     32  H49 ZIN A   1      25.302  -1.179  34.458  0.00  0.00     0.210 HD
ENDBRANCH  19  31
TORSDOF 5
ENDMDL
MODEL 114
REMARK CAVERDOCK RESULT:     -10.7      0.000      0.000
REMARK CAVERDOCK CONSTRAINTS:       0.0      0.0      0.0      0.0
REMARK CAVERDOCK TUNNEL: 113    -10.7      3.3    114.4
REMARK  5 active torsions:
REMARK  status: ('A' for Active; 'I' for Inactive)
REMARK    1  A    between atoms: C23_19  and  O25_20 
REMARK    2  A    between atoms: C29_24  and  O30_25 
REMARK    3  A    between atoms: C29_24  and  C31_26 
REMARK    4  A    between atoms: C31_26  and  S33_28 
REMARK    5  A    between atoms: S33_28  and  C34_29 
ROOT
ATOM      1  C1  ZIN A   1      27.726  -6.400  32.076  0.00  0.00     0.013 C 
ATOM      2  C2  ZIN A   1      26.516  -5.544  32.452  0.00  0.00     0.025 C 
ATOM      3  C4  ZIN A   1      26.373  -4.357  31.459  0.00  0.00     0.013 C 
ATOM      4  C5  ZIN A   1      27.095  -3.216  32.184  0.00  0.00     0.005 C 
ATOM      5  C7  ZIN A   1      26.712  -1.812  31.751  0.00  0.00     0.037 C 
ATOM      6  C9  ZIN A   1      27.088  -1.602  30.282  0.00  0.00     0.050 C 
ATOM      7  C10 ZIN A   1      26.665  -0.199  29.837  0.00  0.00     0.201 C 
ATOM      8  F12 ZIN A   1      27.112   0.038  28.532  0.00  0.00    -0.245 F 
ATOM      9  C13 ZIN A   1      27.292   0.807  30.784  0.00  0.00    -0.027 A 
ATOM     10  C14 ZIN A   1      27.983   1.820  30.282  0.00  0.00     0.061 A 
ATOM     11  C15 ZIN A   1      28.624   2.803  31.169  0.00  0.00     0.172 A 
ATOM     12  O16 ZIN A   1      29.226   3.757  30.711  0.00  0.00    -0.289 OA
ATOM     13  C17 ZIN A   1      28.518   2.608  32.625  0.00  0.00     0.052 A 
ATOM     14  C18 ZIN A   1      27.818   1.593  33.105  0.00  0.00    -0.006 A 
ATOM     15  C19 ZIN A   1      27.096   0.603  32.258  0.00  0.00     0.039 A 
ATOM     16  C20 ZIN A   1      25.600   0.736  32.552  0.00  0.00     0.028 C 
ATOM     17  C21 ZIN A   1      27.481  -0.828  32.645  0.00  0.00     0.147 C 
ATOM     18  F22 ZIN A   1      28.851  -1.009  32.429  0.00  0.00    -0.238 F 
ATOM     19  C23 ZIN A   1      27.194  -1.044  34.128  0.00  0.00     0.160 C 
ATOM     20  C26 ZIN A   1      27.441  -2.502  34.547  0.00  0.00     0.048 C 
ATOM     21  C27 ZIN A   1      26.607  -3.412  33.644  0.00  0.00     0.002 C 
ATOM     22  C28 ZIN A   1      25.139  -2.983  33.690  0.00  0.00     0.019 C 
ATOM     23  C29 ZIN A   1      26.723  -4.919  33.854  0.00  0.00     0.139 C 
ENDROOT
BRANCH  23  24
ATOM     24  O30 ZIN A   1      28.004  -5.247  34.395  0.00  0.00    -0.380 OA
ATOM     25  H55 ZIN A   1      28.735  -4.748  34.006  0.00  0.00     0.211 HD
ENDBRANCH  23  24
BRANCH  23  26
ATOM     26  C31 ZIN A   1      25.628  -5.405  34.770  0.00  0.00     0.223 C 
ATOM     27  O32 ZIN A   1      25.505  -4.924  35.876  0.00  0.00    -0.282 OA
BRANCH  26  28
ATOM     28  S33 ZIN A   1      24.560  -6.636  34.247  0.00  0.00    -0.058 SA
BRANCH  28  29
ATOM     29  C34 ZIN A   1      23.005  -5.710  34.217  0.00  0.00     0.304 C 
ATOM     30  F35 ZIN A   1      22.739  -5.286  32.910  0.00  0.00    -0.244 F 
ENDBRANCH  28  29
ENDBRANCH  26  28
ENDBRANCH  23  26
BRANCH  19  31
ATOM     31  O25 ZIN A   1      25.831  -0.708  34.393  0.00  0.00    -0.392 OA
ATOM     32  H49 ZIN A   1      25.409  -0.192  33.692  0.00  0.00     0.210 HD
ENDBRANCH  19  31
TORSDOF 5
ENDMDL
MODEL 115
REMARK CAVERDOCK RESULT:     -10.9      0.000      0.000
REMARK CAVERDOCK CONSTRAINTS:       0.0      0.0      0.0      0.0
REMARK CAVERDOCK TUNNEL: 114    -10.9      3.2    115.7
REMARK  5 active torsions:
REMARK  status: ('A' for Active; 'I' for Inactive)
REMARK    1  A    between atoms: C23_19  and  O25_20 
REMARK    2  A    between atoms: C29_24  and  O30_25 
REMARK    3  A    between atoms: C29_24  and  C31_26 
REMARK    4  A    between atoms: C31_26  and  S33_28 
REMARK    5  A    between atoms: S33_28  and  C34_29 
ROOT
ATOM      1  C1  ZIN A   1      28.603  -0.395  27.452  0.00  0.00     0.013 C 
ATOM      2  C2  ZIN A   1      28.942  -0.060  28.905  0.00  0.00     0.025 C 
ATOM      3  C4  ZIN A   1      29.150  -1.367  29.719  0.00  0.00     0.013 C 
ATOM      4  C5  ZIN A   1      27.774  -1.599  30.352  0.00  0.00     0.005 C 
ATOM      5  C7  ZIN A   1      27.756  -2.475  31.593  0.00  0.00     0.037 C 
ATOM      6  C9  ZIN A   1      28.232  -3.886  31.237  0.00  0.00     0.050 C 
ATOM      7  C10 ZIN A   1      28.251  -4.756  32.497  0.00  0.00     0.201 C 
ATOM      8  F12 ZIN A   1      28.572  -6.075  32.156  0.00  0.00    -0.245 F 
ATOM      9  C13 ZIN A   1      26.870  -4.710  33.124  0.00  0.00    -0.027 A 
ATOM     10  C14 ZIN A   1      26.260  -5.848  33.421  0.00  0.00     0.061 A 
ATOM     11  C15 ZIN A   1      24.912  -5.845  34.010  0.00  0.00     0.172 A 
ATOM     12  O16 ZIN A   1      24.365  -6.887  34.320  0.00  0.00    -0.289 OA
ATOM     13  C17 ZIN A   1      24.241  -4.550  34.218  0.00  0.00     0.052 A 
ATOM     14  C18 ZIN A   1      24.871  -3.425  33.921  0.00  0.00    -0.006 A 
ATOM     15  C19 ZIN A   1      26.259  -3.364  33.381  0.00  0.00     0.039 A 
ATOM     16  C20 ZIN A   1      27.131  -2.644  34.412  0.00  0.00     0.028 C 
ATOM     17  C21 ZIN A   1      26.311  -2.513  32.110  0.00  0.00     0.147 C 
ATOM     18  F22 ZIN A   1      25.504  -3.101  31.130  0.00  0.00    -0.238 F 
ATOM     19  C23 ZIN A   1      25.764  -1.121  32.412  0.00  0.00     0.160 C 
ATOM     20  C26 ZIN A   1      25.909  -0.179  31.205  0.00  0.00     0.048 C 
ATOM     21  C27 ZIN A   1      27.379  -0.160  30.782  0.00  0.00     0.002 C 
ATOM     22  C28 ZIN A   1      28.258   0.210  31.978  0.00  0.00     0.019 C 
ATOM     23  C29 ZIN A   1      27.757   0.685  29.568  0.00  0.00     0.139 C 
ENDROOT
BRANCH  23  24
ATOM     24  O30 ZIN A   1      26.644   0.804  28.682  0.00  0.00    -0.380 OA
ATOM     25  H55 ZIN A   1      25.783   0.750  29.120  0.00  0.00     0.211 HD
ENDBRANCH  23  24
BRANCH  23  26
ATOM     26  C31 ZIN A   1      28.225   2.050  30.008  0.00  0.00     0.223 C 
ATOM     27  O32 ZIN A   1      27.602   2.663  30.848  0.00  0.00    -0.282 OA
BRANCH  26  28
ATOM     28  S33 ZIN A   1      29.635   2.732  29.319  0.00  0.00    -0.058 SA
BRANCH  28  29
ATOM     29  C34 ZIN A   1      30.657   2.905  30.802  0.00  0.00     0.304 C 
ATOM     30  F35 ZIN A   1      31.456   4.047  30.689  0.00  0.00    -0.244 F 
ENDBRANCH  28  29
ENDBRANCH  26  28
ENDBRANCH  23  26
BRANCH  19  31
ATOM     31  O25 ZIN A   1      26.479  -0.569  33.520  0.00  0.00    -0.392 OA
ATOM     32  H49 ZIN A   1      27.326  -1.002  33.696  0.00  0.00     0.210 HD
ENDBRANCH  19  31
TORSDOF 5
ENDMDL
MODEL 116
REMARK CAVERDOCK RESULT:     -11.1      0.000      0.000
REMARK CAVERDOCK CONSTRAINTS:       0.0      0.0      0.0      0.0
REMARK CAVERDOCK TUNNEL: 115    -11.1      3.2    116.5
REMARK  5 active torsions:
REMARK  status: ('A' for Active; 'I' for Inactive)
REMARK    1  A    between atoms: C23_19  and  O25_20 
REMARK    2  A    between atoms: C29_24  and  O30_25 
REMARK    3  A    between atoms: C29_24  and  C31_26 
REMARK    4  A    between atoms: C31_26  and  S33_28 
REMARK    5  A    between atoms: S33_28  and  C34_29 
ROOT
ATOM      1  C1  ZIN A   1      28.448  -0.396  27.498  0.00  0.00     0.013 C 
ATOM      2  C2  ZIN A   1      28.813  -0.077  28.949  0.00  0.00     0.025 C 
ATOM      3  C4  ZIN A   1      29.039  -1.393  29.743  0.00  0.00     0.013 C 
ATOM      4  C5  ZIN A   1      27.676  -1.635  30.399  0.00  0.00     0.005 C 
ATOM      5  C7  ZIN A   1      27.683  -2.526  31.629  0.00  0.00     0.037 C 
ATOM      6  C9  ZIN A   1      28.156  -3.931  31.248  0.00  0.00     0.050 C 
ATOM      7  C10 ZIN A   1      28.200  -4.816  32.497  0.00  0.00     0.201 C 
ATOM      8  F12 ZIN A   1      28.518  -6.130  32.135  0.00  0.00    -0.245 F 
ATOM      9  C13 ZIN A   1      26.831  -4.781  33.150  0.00  0.00    -0.027 A 
ATOM     10  C14 ZIN A   1      26.230  -5.925  33.445  0.00  0.00     0.061 A 
ATOM     11  C15 ZIN A   1      24.892  -5.932  34.059  0.00  0.00     0.172 A 
ATOM     12  O16 ZIN A   1      24.354  -6.979  34.366  0.00  0.00    -0.289 OA
ATOM     13  C17 ZIN A   1      24.222  -4.642  34.294  0.00  0.00     0.052 A 
ATOM     14  C18 ZIN A   1      24.843  -3.512  33.998  0.00  0.00    -0.006 A 
ATOM     15  C19 ZIN A   1      26.221  -3.440  33.434  0.00  0.00     0.039 A 
ATOM     16  C20 ZIN A   1      27.110  -2.730  34.457  0.00  0.00     0.028 C 
ATOM     17  C21 ZIN A   1      26.247  -2.574  32.172  0.00  0.00     0.147 C 
ATOM     18  F22 ZIN A   1      25.424  -3.153  31.200  0.00  0.00    -0.238 F 
ATOM     19  C23 ZIN A   1      25.703  -1.187  32.500  0.00  0.00     0.160 C 
ATOM     20  C26 ZIN A   1      25.823  -0.232  31.301  0.00  0.00     0.048 C 
ATOM     21  C27 ZIN A   1      27.285  -0.203  30.853  0.00  0.00     0.002 C 
ATOM     22  C28 ZIN A   1      28.184   0.155  32.037  0.00  0.00     0.019 C 
ATOM     23  C29 ZIN A   1      27.638   0.657  29.642  0.00  0.00     0.139 C 
ENDROOT
BRANCH  23  24
ATOM     24  O30 ZIN A   1      26.509   0.783  28.777  0.00  0.00    -0.380 OA
ATOM     25  H55 ZIN A   1      26.724   1.113  27.894  0.00  0.00     0.211 HD
ENDBRANCH  23  24
BRANCH  23  26
ATOM     26  C31 ZIN A   1      28.111   2.018  30.088  0.00  0.00     0.223 C 
ATOM     27  O32 ZIN A   1      27.535   2.595  30.987  0.00  0.00    -0.282 OA
BRANCH  26  28
ATOM     28  S33 ZIN A   1      29.459   2.747  29.326  0.00  0.00    -0.058 SA
BRANCH  28  29
ATOM     29  C34 ZIN A   1      30.552   2.953  30.754  0.00  0.00     0.304 C 
ATOM     30  F35 ZIN A   1      31.431   4.016  30.519  0.00  0.00    -0.244 F 
ENDBRANCH  28  29
ENDBRANCH  26  28
ENDBRANCH  23  26
BRANCH  19  31
ATOM     31  O25 ZIN A   1      26.436  -0.647  33.601  0.00  0.00    -0.392 OA
ATOM     32  H49 ZIN A   1      27.347  -0.402  33.385  0.00  0.00     0.210 HD
ENDBRANCH  19  31
TORSDOF 5
ENDMDL
MODEL 117
REMARK CAVERDOCK RESULT:     -11.0      0.000      0.000
REMARK CAVERDOCK CONSTRAINTS:       0.0      0.0      0.0      0.0
REMARK CAVERDOCK TUNNEL: 116    -11.0      3.2    117.2
REMARK  5 active torsions:
REMARK  status: ('A' for Active; 'I' for Inactive)
REMARK    1  A    between atoms: C23_19  and  O25_20 
REMARK    2  A    between atoms: C29_24  and  O30_25 
REMARK    3  A    between atoms: C29_24  and  C31_26 
REMARK    4  A    between atoms: C31_26  and  S33_28 
REMARK    5  A    between atoms: S33_28  and  C34_29 
ROOT
ATOM      1  C1  ZIN A   1      28.671  -0.508  27.600  0.00  0.00     0.013 C 
ATOM      2  C2  ZIN A   1      28.938  -0.137  29.060  0.00  0.00     0.025 C 
ATOM      3  C4  ZIN A   1      29.151  -1.423  29.906  0.00  0.00     0.013 C 
ATOM      4  C5  ZIN A   1      27.757  -1.687  30.485  0.00  0.00     0.005 C 
ATOM      5  C7  ZIN A   1      27.713  -2.542  31.739  0.00  0.00     0.037 C 
ATOM      6  C9  ZIN A   1      28.246  -3.943  31.430  0.00  0.00     0.050 C 
ATOM      7  C10 ZIN A   1      28.238  -4.791  32.705  0.00  0.00     0.201 C 
ATOM      8  F12 ZIN A   1      28.612  -6.105  32.402  0.00  0.00    -0.245 F 
ATOM      9  C13 ZIN A   1      26.830  -4.777  33.273  0.00  0.00    -0.027 A 
ATOM     10  C14 ZIN A   1      26.243  -5.929  33.565  0.00  0.00     0.061 A 
ATOM     11  C15 ZIN A   1      24.872  -5.957  34.096  0.00  0.00     0.172 A 
ATOM     12  O16 ZIN A   1      24.344  -7.010  34.402  0.00  0.00    -0.289 OA
ATOM     13  C17 ZIN A   1      24.154  -4.681  34.252  0.00  0.00     0.052 A 
ATOM     14  C18 ZIN A   1      24.761  -3.542  33.961  0.00  0.00    -0.006 A 
ATOM     15  C19 ZIN A   1      26.168  -3.447  33.479  0.00  0.00     0.039 A 
ATOM     16  C20 ZIN A   1      26.973  -2.683  34.532  0.00  0.00     0.028 C 
ATOM     17  C21 ZIN A   1      26.248  -2.616  32.196  0.00  0.00     0.147 C 
ATOM     18  F22 ZIN A   1      25.502  -3.246  31.194  0.00  0.00    -0.238 F 
ATOM     19  C23 ZIN A   1      25.648  -1.237  32.449  0.00  0.00     0.160 C 
ATOM     20  C26 ZIN A   1      25.815  -0.312  31.232  0.00  0.00     0.048 C 
ATOM     21  C27 ZIN A   1      27.300  -0.254  30.872  0.00  0.00     0.002 C 
ATOM     22  C28 ZIN A   1      28.116   0.163  32.097  0.00  0.00     0.019 C 
ATOM     23  C29 ZIN A   1      27.704   0.582  29.659  0.00  0.00     0.139 C 
ENDROOT
BRANCH  23  24
ATOM     24  O30 ZIN A   1      26.626   0.651  28.725  0.00  0.00    -0.380 OA
ATOM     25  H55 ZIN A   1      26.021   1.391  28.874  0.00  0.00     0.211 HD
ENDBRANCH  23  24
BRANCH  23  26
ATOM     26  C31 ZIN A   1      28.111   1.967  30.093  0.00  0.00     0.223 C 
ATOM     27  O32 ZIN A   1      27.500   2.530  30.977  0.00  0.00    -0.282 OA
BRANCH  26  28
ATOM     28  S33 ZIN A   1      29.435   2.745  29.336  0.00  0.00    -0.058 SA
BRANCH  28  29
ATOM     29  C34 ZIN A   1      30.325   3.339  30.795  0.00  0.00     0.304 C 
ATOM     30  F35 ZIN A   1      31.481   4.016  30.393  0.00  0.00    -0.244 F 
ENDBRANCH  28  29
ENDBRANCH  26  28
ENDBRANCH  23  26
BRANCH  19  31
ATOM     31  O25 ZIN A   1      26.298  -0.645  33.576  0.00  0.00    -0.392 OA
ATOM     32  H49 ZIN A   1      26.210  -1.154  34.393  0.00  0.00     0.210 HD
ENDBRANCH  19  31
TORSDOF 5
ENDMDL
MODEL 118
REMARK CAVERDOCK RESULT:     -10.7      0.000      0.000
REMARK CAVERDOCK CONSTRAINTS:       0.0      0.0      0.0      0.0
REMARK CAVERDOCK TUNNEL: 117    -10.7      3.2    118.4
REMARK  5 active torsions:
REMARK  status: ('A' for Active; 'I' for Inactive)
REMARK    1  A    between atoms: C23_19  and  O25_20 
REMARK    2  A    between atoms: C29_24  and  O30_25 
REMARK    3  A    between atoms: C29_24  and  C31_26 
REMARK    4  A    between atoms: C31_26  and  S33_28 
REMARK    5  A    between atoms: S33_28  and  C34_29 
ROOT
ATOM      1  C1  ZIN A   1      28.770  -0.158  27.903  0.00  0.00     0.013 C 
ATOM      2  C2  ZIN A   1      29.072   0.074  29.385  0.00  0.00     0.025 C 
ATOM      3  C4  ZIN A   1      29.237  -1.288  30.115  0.00  0.00     0.013 C 
ATOM      4  C5  ZIN A   1      27.840  -1.537  30.693  0.00  0.00     0.005 C 
ATOM      5  C7  ZIN A   1      27.774  -2.494  31.871  0.00  0.00     0.037 C 
ATOM      6  C9  ZIN A   1      28.238  -3.886  31.435  0.00  0.00     0.050 C 
ATOM      7  C10 ZIN A   1      28.208  -4.838  32.634  0.00  0.00     0.201 C 
ATOM      8  F12 ZIN A   1      28.518  -6.136  32.215  0.00  0.00    -0.245 F 
ATOM      9  C13 ZIN A   1      26.810  -4.810  33.225  0.00  0.00    -0.027 A 
ATOM     10  C14 ZIN A   1      26.175  -5.955  33.429  0.00  0.00     0.061 A 
ATOM     11  C15 ZIN A   1      24.811  -5.967  33.979  0.00  0.00     0.172 A 
ATOM     12  O16 ZIN A   1      24.239  -7.018  34.203  0.00  0.00    -0.289 OA
ATOM     13  C17 ZIN A   1      24.154  -4.678  34.255  0.00  0.00     0.052 A 
ATOM     14  C18 ZIN A   1      24.809  -3.547  34.051  0.00  0.00    -0.006 A 
ATOM     15  C19 ZIN A   1      26.213  -3.474  33.555  0.00  0.00     0.039 A 
ATOM     16  C20 ZIN A   1      27.066  -2.839  34.655  0.00  0.00     0.028 C 
ATOM     17  C21 ZIN A   1      26.313  -2.541  32.345  0.00  0.00     0.147 C 
ATOM     18  F22 ZIN A   1      25.526  -3.049  31.306  0.00  0.00    -0.238 F 
ATOM     19  C23 ZIN A   1      25.780  -1.163  32.724  0.00  0.00     0.160 C 
ATOM     20  C26 ZIN A   1      25.974  -0.146  31.587  0.00  0.00     0.048 C 
ATOM     21  C27 ZIN A   1      27.455  -0.124  31.207  0.00  0.00     0.002 C 
ATOM     22  C28 ZIN A   1      28.305   0.150  32.449  0.00  0.00     0.019 C 
ATOM     23  C29 ZIN A   1      27.880   0.793  30.063  0.00  0.00     0.139 C 
ENDROOT
BRANCH  23  24
ATOM     24  O30 ZIN A   1      26.795   0.990  29.156  0.00  0.00    -0.380 OA
ATOM     25  H55 ZIN A   1      26.184   0.242  29.105  0.00  0.00     0.211 HD
ENDBRANCH  23  24
BRANCH  23  26
ATOM     26  C31 ZIN A   1      28.356   2.117  30.606  0.00  0.00     0.223 C 
ATOM     27  O32 ZIN A   1      27.551   2.962  30.936  0.00  0.00    -0.282 OA
BRANCH  26  28
ATOM     28  S33 ZIN A   1      30.033   2.428  30.753  0.00  0.00    -0.058 SA
BRANCH  28  29
ATOM     29  C34 ZIN A   1      30.212   3.763  29.544  0.00  0.00     0.304 C 
ATOM     30  F35 ZIN A   1      29.752   3.328  28.297  0.00  0.00    -0.244 F 
ENDBRANCH  28  29
ENDBRANCH  26  28
ENDBRANCH  23  26
BRANCH  19  31
ATOM     31  O25 ZIN A   1      26.471  -0.699  33.886  0.00  0.00    -0.392 OA
ATOM     32  H49 ZIN A   1      27.222  -1.251  34.144  0.00  0.00     0.210 HD
ENDBRANCH  19  31
TORSDOF 5
ENDMDL
MODEL 119
REMARK CAVERDOCK RESULT:     -10.9      0.000      0.000
REMARK CAVERDOCK CONSTRAINTS:       0.0      0.0      0.0      0.0
REMARK CAVERDOCK TUNNEL: 118    -10.9      3.2    119.2
REMARK  5 active torsions:
REMARK  status: ('A' for Active; 'I' for Inactive)
REMARK    1  A    between atoms: C23_19  and  O25_20 
REMARK    2  A    between atoms: C29_24  and  O30_25 
REMARK    3  A    between atoms: C29_24  and  C31_26 
REMARK    4  A    between atoms: C31_26  and  S33_28 
REMARK    5  A    between atoms: S33_28  and  C34_29 
ROOT
ATOM      1  C1  ZIN A   1      28.259  -0.409  27.728  0.00  0.00     0.013 C 
ATOM      2  C2  ZIN A   1      28.715  -0.208  29.175  0.00  0.00     0.025 C 
ATOM      3  C4  ZIN A   1      28.908  -1.584  29.870  0.00  0.00     0.013 C 
ATOM      4  C5  ZIN A   1      27.569  -1.800  30.582  0.00  0.00     0.005 C 
ATOM      5  C7  ZIN A   1      27.589  -2.770  31.750  0.00  0.00     0.037 C 
ATOM      6  C9  ZIN A   1      27.964  -4.169  31.254  0.00  0.00     0.050 C 
ATOM      7  C10 ZIN A   1      28.023  -5.137  32.439  0.00  0.00     0.201 C 
ATOM      8  F12 ZIN A   1      28.249  -6.438  31.977  0.00  0.00    -0.245 F 
ATOM      9  C13 ZIN A   1      26.693  -5.075  33.167  0.00  0.00    -0.027 A 
ATOM     10  C14 ZIN A   1      26.045  -6.203  33.420  0.00  0.00     0.061 A 
ATOM     11  C15 ZIN A   1      24.743  -6.183  34.103  0.00  0.00     0.172 A 
ATOM     12  O16 ZIN A   1      24.163  -7.219  34.372  0.00  0.00    -0.289 OA
ATOM     13  C17 ZIN A   1      24.157  -4.879  34.457  0.00  0.00     0.052 A 
ATOM     14  C18 ZIN A   1      24.824  -3.764  34.202  0.00  0.00    -0.006 A 
ATOM     15  C19 ZIN A   1      26.173  -3.727  33.569  0.00  0.00     0.039 A 
ATOM     16  C20 ZIN A   1      27.151  -3.133  34.586  0.00  0.00     0.028 C 
ATOM     17  C21 ZIN A   1      26.183  -2.780  32.366  0.00  0.00     0.147 C 
ATOM     18  F22 ZIN A   1      25.280  -3.249  31.405  0.00  0.00    -0.238 F 
ATOM     19  C23 ZIN A   1      25.733  -1.392  32.812  0.00  0.00     0.160 C 
ATOM     20  C26 ZIN A   1      25.845  -0.366  31.673  0.00  0.00     0.048 C 
ATOM     21  C27 ZIN A   1      27.281  -0.383  31.147  0.00  0.00     0.002 C 
ATOM     22  C28 ZIN A   1      28.258  -0.152  32.301  0.00  0.00     0.019 C 
ATOM     23  C29 ZIN A   1      27.619   0.538  29.977  0.00  0.00     0.139 C 
ENDROOT
BRANCH  23  24
ATOM     24  O30 ZIN A   1      26.456   0.780  29.185  0.00  0.00    -0.380 OA
ATOM     25  H55 ZIN A   1      26.624   0.797  28.233  0.00  0.00     0.211 HD
ENDBRANCH  23  24
BRANCH  23  26
ATOM     26  C31 ZIN A   1      28.188   1.839  30.484  0.00  0.00     0.223 C 
ATOM     27  O32 ZIN A   1      27.476   2.622  31.077  0.00  0.00    -0.282 OA
BRANCH  26  28
ATOM     28  S33 ZIN A   1      29.838   2.211  30.221  0.00  0.00    -0.058 SA
BRANCH  28  29
ATOM     29  C34 ZIN A   1      29.672   3.501  28.963  0.00  0.00     0.304 C 
ATOM     30  F35 ZIN A   1      29.126   2.950  27.799  0.00  0.00    -0.244 F 
ENDBRANCH  28  29
ENDBRANCH  26  28
ENDBRANCH  23  26
BRANCH  19  31
ATOM     31  O25 ZIN A   1      26.550  -0.966  33.904  0.00  0.00    -0.392 OA
ATOM     32  H49 ZIN A   1      27.411  -1.405  33.946  0.00  0.00     0.210 HD
ENDBRANCH  19  31
TORSDOF 5
ENDMDL
MODEL 120
REMARK CAVERDOCK RESULT:     -10.8      0.000      0.000
REMARK CAVERDOCK CONSTRAINTS:       0.0      0.0      0.0      0.0
REMARK CAVERDOCK TUNNEL: 119    -10.8      3.2    120.4
REMARK  5 active torsions:
REMARK  status: ('A' for Active; 'I' for Inactive)
REMARK    1  A    between atoms: C23_19  and  O25_20 
REMARK    2  A    between atoms: C29_24  and  O30_25 
REMARK    3  A    between atoms: C29_24  and  C31_26 
REMARK    4  A    between atoms: C31_26  and  S33_28 
REMARK    5  A    between atoms: S33_28  and  C34_29 
ROOT
ATOM      1  C1  ZIN A   1      28.155  -0.453  27.756  0.00  0.00     0.013 C 
ATOM      2  C2  ZIN A   1      28.637  -0.261  29.195  0.00  0.00     0.025 C 
ATOM      3  C4  ZIN A   1      28.830  -1.643  29.880  0.00  0.00     0.013 C 
ATOM      4  C5  ZIN A   1      27.501  -1.849  30.614  0.00  0.00     0.005 C 
ATOM      5  C7  ZIN A   1      27.533  -2.825  31.778  0.00  0.00     0.037 C 
ATOM      6  C9  ZIN A   1      27.886  -4.225  31.270  0.00  0.00     0.050 C 
ATOM      7  C10 ZIN A   1      27.956  -5.198  32.450  0.00  0.00     0.201 C 
ATOM      8  F12 ZIN A   1      28.162  -6.500  31.978  0.00  0.00    -0.245 F 
ATOM      9  C13 ZIN A   1      26.639  -5.128  33.200  0.00  0.00    -0.027 A 
ATOM     10  C14 ZIN A   1      25.986  -6.251  33.460  0.00  0.00     0.061 A 
ATOM     11  C15 ZIN A   1      24.695  -6.221  34.166  0.00  0.00     0.172 A 
ATOM     12  O16 ZIN A   1      24.111  -7.253  34.440  0.00  0.00    -0.289 OA
ATOM     13  C17 ZIN A   1      24.128  -4.913  34.535  0.00  0.00     0.052 A 
ATOM     14  C18 ZIN A   1      24.801  -3.804  34.273  0.00  0.00    -0.006 A 
ATOM     15  C19 ZIN A   1      26.139  -3.776  33.618  0.00  0.00     0.039 A 
ATOM     16  C20 ZIN A   1      27.139  -3.197  34.619  0.00  0.00     0.028 C 
ATOM     17  C21 ZIN A   1      26.137  -2.825  32.418  0.00  0.00     0.147 C 
ATOM     18  F22 ZIN A   1      25.214  -3.281  31.471  0.00  0.00    -0.238 F 
ATOM     19  C23 ZIN A   1      25.708  -1.435  32.878  0.00  0.00     0.160 C 
ATOM     20  C26 ZIN A   1      25.809  -0.404  31.741  0.00  0.00     0.048 C 
ATOM     21  C27 ZIN A   1      27.236  -0.432  31.191  0.00  0.00     0.002 C 
ATOM     22  C28 ZIN A   1      28.235  -0.215  32.329  0.00  0.00     0.019 C 
ATOM     23  C29 ZIN A   1      27.562   0.490  30.019  0.00  0.00     0.139 C 
ENDROOT
BRANCH  23  24
ATOM     24  O30 ZIN A   1      26.388   0.746  29.248  0.00  0.00    -0.380 OA
ATOM     25  H55 ZIN A   1      26.566   1.023  28.339  0.00  0.00     0.211 HD
ENDBRANCH  23  24
BRANCH  23  26
ATOM     26  C31 ZIN A   1      28.152   1.784  30.521  0.00  0.00     0.223 C 
ATOM     27  O32 ZIN A   1      27.467   2.555  31.159  0.00  0.00    -0.282 OA
BRANCH  26  28
ATOM     28  S33 ZIN A   1      29.788   2.164  30.190  0.00  0.00    -0.058 SA
BRANCH  28  29
ATOM     29  C34 ZIN A   1      29.563   3.442  28.929  0.00  0.00     0.304 C 
ATOM     30  F35 ZIN A   1      28.777   2.939  27.888  0.00  0.00    -0.244 F 
ENDBRANCH  28  29
ENDBRANCH  26  28
ENDBRANCH  23  26
BRANCH  19  31
ATOM     31  O25 ZIN A   1      26.548  -1.020  33.957  0.00  0.00    -0.392 OA
ATOM     32  H49 ZIN A   1      27.089  -1.730  34.329  0.00  0.00     0.210 HD
ENDBRANCH  19  31
TORSDOF 5
ENDMDL
MODEL 121
REMARK CAVERDOCK RESULT:     -10.9      0.000      0.000
REMARK CAVERDOCK CONSTRAINTS:       0.0      0.0      0.0      0.0
REMARK CAVERDOCK TUNNEL: 120    -10.9      3.3    121.5
REMARK  5 active torsions:
REMARK  status: ('A' for Active; 'I' for Inactive)
REMARK    1  A    between atoms: C23_19  and  O25_20 
REMARK    2  A    between atoms: C29_24  and  O30_25 
REMARK    3  A    between atoms: C29_24  and  C31_26 
REMARK    4  A    between atoms: C31_26  and  S33_28 
REMARK    5  A    between atoms: S33_28  and  C34_29 
ROOT
ATOM      1  C1  ZIN A   1      28.304  -0.566  27.811  0.00  0.00     0.013 C 
ATOM      2  C2  ZIN A   1      28.743  -0.352  29.261  0.00  0.00     0.025 C 
ATOM      3  C4  ZIN A   1      28.934  -1.723  29.967  0.00  0.00     0.013 C 
ATOM      4  C5  ZIN A   1      27.588  -1.939  30.666  0.00  0.00     0.005 C 
ATOM      5  C7  ZIN A   1      27.599  -2.901  31.841  0.00  0.00     0.037 C 
ATOM      6  C9  ZIN A   1      27.984  -4.302  31.359  0.00  0.00     0.050 C 
ATOM      7  C10 ZIN A   1      28.033  -5.262  32.552  0.00  0.00     0.201 C 
ATOM      8  F12 ZIN A   1      28.269  -6.565  32.100  0.00  0.00    -0.245 F 
ATOM      9  C13 ZIN A   1      26.695  -5.200  33.264  0.00  0.00    -0.027 A 
ATOM     10  C14 ZIN A   1      26.049  -6.328  33.518  0.00  0.00     0.061 A 
ATOM     11  C15 ZIN A   1      24.739  -6.307  34.188  0.00  0.00     0.172 A 
ATOM     12  O16 ZIN A   1      24.160  -7.343  34.457  0.00  0.00    -0.289 OA
ATOM     13  C17 ZIN A   1      24.145  -5.003  34.526  0.00  0.00     0.052 A 
ATOM     14  C18 ZIN A   1      24.811  -3.888  34.270  0.00  0.00    -0.006 A 
ATOM     15  C19 ZIN A   1      26.167  -3.850  33.652  0.00  0.00     0.039 A 
ATOM     16  C20 ZIN A   1      27.132  -3.247  34.675  0.00  0.00     0.028 C 
ATOM     17  C21 ZIN A   1      26.186  -2.912  32.442  0.00  0.00     0.147 C 
ATOM     18  F22 ZIN A   1      25.296  -3.390  31.475  0.00  0.00    -0.238 F 
ATOM     19  C23 ZIN A   1      25.727  -1.522  32.874  0.00  0.00     0.160 C 
ATOM     20  C26 ZIN A   1      25.848  -0.503  31.729  0.00  0.00     0.048 C 
ATOM     21  C27 ZIN A   1      27.289  -0.519  31.219  0.00  0.00     0.002 C 
ATOM     22  C28 ZIN A   1      28.253  -0.277  32.382  0.00  0.00     0.019 C 
ATOM     23  C29 ZIN A   1      27.637   0.395  30.046  0.00  0.00     0.139 C 
ENDROOT
BRANCH  23  24
ATOM     24  O30 ZIN A   1      26.481   0.627  29.240  0.00  0.00    -0.380 OA
ATOM     25  H55 ZIN A   1      25.745   1.037  29.716  0.00  0.00     0.211 HD
ENDBRANCH  23  24
BRANCH  23  26
ATOM     26  C31 ZIN A   1      28.196   1.701  30.550  0.00  0.00     0.223 C 
ATOM     27  O32 ZIN A   1      27.488   2.464  31.173  0.00  0.00    -0.282 OA
BRANCH  26  28
ATOM     28  S33 ZIN A   1      29.830   2.107  30.243  0.00  0.00    -0.058 SA
BRANCH  28  29
ATOM     29  C34 ZIN A   1      29.609   3.301  28.900  0.00  0.00     0.304 C 
ATOM     30  F35 ZIN A   1      28.767   2.757  27.926  0.00  0.00    -0.244 F 
ENDBRANCH  28  29
ENDBRANCH  26  28
ENDBRANCH  23  26
BRANCH  19  31
ATOM     31  O25 ZIN A   1      26.531  -1.086  33.972  0.00  0.00    -0.392 OA
ATOM     32  H49 ZIN A   1      26.381  -0.165  34.227  0.00  0.00     0.210 HD
ENDBRANCH  19  31
TORSDOF 5
ENDMDL
MODEL 122
REMARK CAVERDOCK RESULT:     -10.9      0.000      0.000
REMARK CAVERDOCK CONSTRAINTS:       0.0      0.0      0.0      0.0
REMARK CAVERDOCK TUNNEL: 121    -10.9      3.3    122.4
REMARK  5 active torsions:
REMARK  status: ('A' for Active; 'I' for Inactive)
REMARK    1  A    between atoms: C23_19  and  O25_20 
REMARK    2  A    between atoms: C29_24  and  O30_25 
REMARK    3  A    between atoms: C29_24  and  C31_26 
REMARK    4  A    between atoms: C31_26  and  S33_28 
REMARK    5  A    between atoms: S33_28  and  C34_29 
ROOT
ATOM      1  C1  ZIN A   1      28.125  -0.735  27.776  0.00  0.00     0.013 C 
ATOM      2  C2  ZIN A   1      28.601  -0.524  29.215  0.00  0.00     0.025 C 
ATOM      3  C4  ZIN A   1      28.805  -1.896  29.915  0.00  0.00     0.013 C 
ATOM      4  C5  ZIN A   1      27.476  -2.107  30.647  0.00  0.00     0.005 C 
ATOM      5  C7  ZIN A   1      27.513  -3.071  31.820  0.00  0.00     0.037 C 
ATOM      6  C9  ZIN A   1      27.882  -4.473  31.328  0.00  0.00     0.050 C 
ATOM      7  C10 ZIN A   1      27.958  -5.433  32.518  0.00  0.00     0.201 C 
ATOM      8  F12 ZIN A   1      28.178  -6.737  32.060  0.00  0.00    -0.245 F 
ATOM      9  C13 ZIN A   1      26.638  -5.368  33.264  0.00  0.00    -0.027 A 
ATOM     10  C14 ZIN A   1      25.995  -6.494  33.533  0.00  0.00     0.061 A 
ATOM     11  C15 ZIN A   1      24.702  -6.470  34.235  0.00  0.00     0.172 A 
ATOM     12  O16 ZIN A   1      24.127  -7.505  34.518  0.00  0.00    -0.289 OA
ATOM     13  C17 ZIN A   1      24.121  -5.164  34.589  0.00  0.00     0.052 A 
ATOM     14  C18 ZIN A   1      24.783  -4.051  34.317  0.00  0.00    -0.006 A 
ATOM     15  C19 ZIN A   1      26.123  -4.017  33.666  0.00  0.00     0.039 A
[truncated: 136,564 more chars]
