# Supplementary material for: Fully automated virtual screening pipeline of FDA-approved drugs using Caver Web
Source: Comput Struct Biotechnol J. 2022 Nov 17;20:6512–8. doi: 10.1016/j.csbj.2022.11.031 (PMC9705369; doi:10.1016/j.csbj.2022.11.031)
Supplement: Supplementary data 1 [file mmc1.zip › supplementary_data/pymol/ZINC000004097468.pdbqt]

MODEL 1
REMARK CAVERDOCK RESULT:       5.3      0.000      0.000
REMARK CAVERDOCK CONSTRAINTS:       0.3      0.0      0.0      0.0
REMARK CAVERDOCK TUNNEL: 0      5.3      1.7      1.1
REMARK  5 active torsions:
REMARK  status: ('A' for Active; 'I' for Inactive)
REMARK    1  A    between atoms: C23_20  and  O25_21 
REMARK    2  A    between atoms: O25_21  and  C26_22 
REMARK    3  A    between atoms: C26_22  and  C28_24 
REMARK    4  A    between atoms: C28_24  and  C29_25 
REMARK    5  A    between atoms: C29_25  and  C30_26 
ROOT
ATOM      1  C1  ZIN A   1      43.585   5.327  31.583  0.00  0.00     0.018 C 
ATOM      2  C2  ZIN A   1      42.694   6.281  32.382  0.00  0.00    -0.013 C 
ATOM      3  C3  ZIN A   1      42.501   7.571  31.610  0.00  0.00     0.012 C 
ATOM      4  C4  ZIN A   1      43.900   8.112  31.274  0.00  0.00     0.007 C 
ATOM      5  C5  ZIN A   1      44.739   8.329  32.529  0.00  0.00     0.002 C 
ATOM      6  C7  ZIN A   1      44.823   7.057  33.386  0.00  0.00    -0.004 C 
ATOM      7  C9  ZIN A   1      45.593   7.370  34.671  0.00  0.00     0.010 C 
ATOM      8  C10 ZIN A   1      47.039   7.722  34.318  0.00  0.00     0.035 C 
ATOM      9  C11 ZIN A   1      47.033   8.860  33.313  0.00  0.00    -0.068 C 
ATOM     10  C12 ZIN A   1      47.827   9.904  33.554  0.00  0.00     0.053 C 
ATOM     11  C13 ZIN A   1      47.872  11.024  32.608  0.00  0.00     0.149 C 
ATOM     12  O14 ZIN A   1      48.254  12.126  32.940  0.00  0.00    -0.293 OA
ATOM     13  C15 ZIN A   1      47.418  10.732  31.192  0.00  0.00     0.084 C 
ATOM     14  C16 ZIN A   1      46.067  10.023  31.284  0.00  0.00     0.022 C 
ATOM     15  C17 ZIN A   1      46.157   8.745  32.120  0.00  0.00    -0.016 C 
ATOM     16  C18 ZIN A   1      46.720   7.635  31.230  0.00  0.00     0.020 C 
ATOM     17  C19 ZIN A   1      43.387   6.649  33.723  0.00  0.00     0.001 C 
ATOM     18  C21 ZIN A   1      43.233   5.355  34.529  0.00  0.00     0.008 C 
ATOM     19  C22 ZIN A   1      41.781   4.911  34.202  0.00  0.00     0.034 C 
ATOM     20  C23 ZIN A   1      41.429   5.555  32.829  0.00  0.00     0.140 C 
ENDROOT
BRANCH  20  21
ATOM     21  O25 ZIN A   1      41.056   4.529  31.872  0.00  0.00    -0.315 OA
BRANCH  21  22
ATOM     22  C26 ZIN A   1      39.982   4.772  31.105  0.00  0.00     0.259 C 
ATOM     23  O27 ZIN A   1      39.999   4.487  29.932  0.00  0.00    -0.265 OA
BRANCH  22  24
ATOM     24  C28 ZIN A   1      38.752   5.401  31.709  0.00  0.00     0.111 C 
BRANCH  24  25
ATOM     25  C29 ZIN A   1      37.597   5.326  30.708  0.00  0.00     0.014 C 
BRANCH  25  26
ATOM     26  C30 ZIN A   1      36.481   4.450  31.283  0.00  0.00    -0.014 C 
ATOM     27  C34 ZIN A   1      35.845   3.589  30.172  0.00  0.00     0.004 C 
ATOM     28  C33 ZIN A   1      34.337   3.529  30.472  0.00  0.00     0.000 C 
ATOM     29  C32 ZIN A   1      34.110   4.355  31.755  0.00  0.00     0.000 C 
ATOM     30  C31 ZIN A   1      35.314   5.328  31.798  0.00  0.00     0.004 C 
ENDBRANCH  25  26
ENDBRANCH  24  25
ENDBRANCH  22  24
ENDBRANCH  21  22
ENDBRANCH  20  21
TORSDOF 5
ENDMDL
MODEL 2
REMARK CAVERDOCK RESULT:       6.1      0.000      0.000
REMARK CAVERDOCK CONSTRAINTS:       0.1      0.0      0.0      0.0
REMARK CAVERDOCK TUNNEL: 1      6.1      1.8      2.1
REMARK  5 active torsions:
REMARK  status: ('A' for Active; 'I' for Inactive)
REMARK    1  A    between atoms: C23_20  and  O25_21 
REMARK    2  A    between atoms: O25_21  and  C26_22 
REMARK    3  A    between atoms: C26_22  and  C28_24 
REMARK    4  A    between atoms: C28_24  and  C29_25 
REMARK    5  A    between atoms: C29_25  and  C30_26 
ROOT
ATOM      1  C1  ZIN A   1      43.471   5.234  31.719  0.00  0.00     0.018 C 
ATOM      2  C2  ZIN A   1      42.480   6.188  32.388  0.00  0.00    -0.013 C 
ATOM      3  C3  ZIN A   1      42.460   7.511  31.648  0.00  0.00     0.012 C 
ATOM      4  C4  ZIN A   1      43.910   8.015  31.582  0.00  0.00     0.007 C 
ATOM      5  C5  ZIN A   1      44.522   8.159  32.973  0.00  0.00     0.002 C 
ATOM      6  C7  ZIN A   1      44.419   6.856  33.778  0.00  0.00    -0.004 C 
ATOM      7  C9  ZIN A   1      44.960   7.097  35.190  0.00  0.00     0.010 C 
ATOM      8  C10 ZIN A   1      46.455   7.414  35.109  0.00  0.00     0.035 C 
ATOM      9  C11 ZIN A   1      46.655   8.586  34.166  0.00  0.00    -0.068 C 
ATOM     10  C12 ZIN A   1      47.422   9.593  34.584  0.00  0.00     0.053 C 
ATOM     11  C13 ZIN A   1      47.663  10.744  33.707  0.00  0.00     0.149 C 
ATOM     12  O14 ZIN A   1      48.010  11.820  34.146  0.00  0.00    -0.293 OA
ATOM     13  C15 ZIN A   1      47.457  10.517  32.222  0.00  0.00     0.084 C 
ATOM     14  C16 ZIN A   1      46.092   9.852  32.048  0.00  0.00     0.022 C 
ATOM     15  C17 ZIN A   1      46.000   8.542  32.835  0.00  0.00    -0.016 C 
ATOM     16  C18 ZIN A   1      46.680   7.446  32.012  0.00  0.00     0.020 C 
ATOM     17  C19 ZIN A   1      42.936   6.485  33.843  0.00  0.00     0.001 C 
ATOM     18  C21 ZIN A   1      42.609   5.169  34.556  0.00  0.00     0.008 C 
ATOM     19  C22 ZIN A   1      41.226   4.786  33.964  0.00  0.00     0.034 C 
ATOM     20  C23 ZIN A   1      41.138   5.490  32.577  0.00  0.00     0.140 C 
ENDROOT
BRANCH  20  21
ATOM     21  O25 ZIN A   1      40.910   4.511  31.529  0.00  0.00    -0.315 OA
BRANCH  21  22
ATOM     22  C26 ZIN A   1      39.666   4.427  31.033  0.00  0.00     0.259 C 
ATOM     23  O27 ZIN A   1      39.427   3.663  30.128  0.00  0.00    -0.265 OA
BRANCH  22  24
ATOM     24  C28 ZIN A   1      38.567   5.284  31.607  0.00  0.00     0.111 C 
BRANCH  24  25
ATOM     25  C29 ZIN A   1      37.361   5.264  30.666  0.00  0.00     0.014 C 
BRANCH  25  26
ATOM     26  C30 ZIN A   1      36.241   4.429  31.290  0.00  0.00    -0.014 C 
ATOM     27  C34 ZIN A   1      35.430   3.709  30.193  0.00  0.00     0.004 C 
ATOM     28  C33 ZIN A   1      33.959   3.735  30.646  0.00  0.00     0.000 C 
ATOM     29  C32 ZIN A   1      33.928   4.470  32.002  0.00  0.00     0.000 C 
ATOM     30  C31 ZIN A   1      35.205   5.346  31.987  0.00  0.00     0.004 C 
ENDBRANCH  25  26
ENDBRANCH  24  25
ENDBRANCH  22  24
ENDBRANCH  21  22
ENDBRANCH  20  21
TORSDOF 5
ENDMDL
MODEL 3
REMARK CAVERDOCK RESULT:       7.1      0.000      0.000
REMARK CAVERDOCK CONSTRAINTS:       0.0      0.0      0.0      0.0
REMARK CAVERDOCK TUNNEL: 2      7.1      1.8      3.1
REMARK  5 active torsions:
REMARK  status: ('A' for Active; 'I' for Inactive)
REMARK    1  A    between atoms: C23_20  and  O25_21 
REMARK    2  A    between atoms: O25_21  and  C26_22 
REMARK    3  A    between atoms: C26_22  and  C28_24 
REMARK    4  A    between atoms: C28_24  and  C29_25 
REMARK    5  A    between atoms: C29_25  and  C30_26 
ROOT
ATOM      1  C1  ZIN A   1      43.152   5.473  31.207  0.00  0.00     0.018 C 
ATOM      2  C2  ZIN A   1      42.266   6.316  32.125  0.00  0.00    -0.013 C 
ATOM      3  C3  ZIN A   1      42.044   7.685  31.512  0.00  0.00     0.012 C 
ATOM      4  C4  ZIN A   1      43.430   8.279  31.216  0.00  0.00     0.007 C 
ATOM      5  C5  ZIN A   1      44.290   8.360  32.473  0.00  0.00     0.002 C 
ATOM      6  C7  ZIN A   1      44.403   6.999  33.176  0.00  0.00    -0.004 C 
ATOM      7  C9  ZIN A   1      45.194   7.172  34.476  0.00  0.00     0.010 C 
ATOM      8  C10 ZIN A   1      46.629   7.582  34.141  0.00  0.00     0.035 C 
ATOM      9  C11 ZIN A   1      46.592   8.828  33.275  0.00  0.00    -0.068 C 
ATOM     10  C12 ZIN A   1      47.378   9.848  33.621  0.00  0.00     0.053 C 
ATOM     11  C13 ZIN A   1      47.393  11.070  32.810  0.00  0.00     0.149 C 
ATOM     12  O14 ZIN A   1      47.769  12.131  33.262  0.00  0.00    -0.293 OA
ATOM     13  C15 ZIN A   1      46.916  10.937  31.378  0.00  0.00     0.084 C 
ATOM     14  C16 ZIN A   1      45.575  10.205  31.410  0.00  0.00     0.022 C 
ATOM     15  C17 ZIN A   1      45.696   8.840  32.092  0.00  0.00    -0.016 C 
ATOM     16  C18 ZIN A   1      46.254   7.847  31.069  0.00  0.00     0.020 C 
ATOM     17  C19 ZIN A   1      42.978   6.537  33.488  0.00  0.00     0.001 C 
ATOM     18  C21 ZIN A   1      42.854   5.156  34.141  0.00  0.00     0.008 C 
ATOM     19  C22 ZIN A   1      41.402   4.734  33.790  0.00  0.00     0.034 C 
ATOM     20  C23 ZIN A   1      41.017   5.528  32.507  0.00  0.00     0.140 C 
ENDROOT
BRANCH  20  21
ATOM     21  O25 ZIN A   1      40.637   4.614  31.444  0.00  0.00    -0.315 OA
BRANCH  21  22
ATOM     22  C26 ZIN A   1      39.333   4.542  31.140  0.00  0.00     0.259 C 
ATOM     23  O27 ZIN A   1      38.899   3.573  30.563  0.00  0.00    -0.265 OA
BRANCH  22  24
ATOM     24  C28 ZIN A   1      38.408   5.670  31.518  0.00  0.00     0.111 C 
BRANCH  24  25
ATOM     25  C29 ZIN A   1      37.144   5.605  30.657  0.00  0.00     0.014 C 
BRANCH  25  26
ATOM     26  C30 ZIN A   1      36.215   4.516  31.198  0.00  0.00    -0.014 C 
ATOM     27  C34 ZIN A   1      35.703   3.624  30.049  0.00  0.00     0.004 C 
ATOM     28  C33 ZIN A   1      34.238   3.284  30.374  0.00  0.00     0.000 C 
ATOM     29  C32 ZIN A   1      33.911   3.982  31.710  0.00  0.00     0.000 C 
ATOM     30  C31 ZIN A   1      34.929   5.146  31.790  0.00  0.00     0.004 C 
ENDBRANCH  25  26
ENDBRANCH  24  25
ENDBRANCH  22  24
ENDBRANCH  21  22
ENDBRANCH  20  21
TORSDOF 5
ENDMDL
MODEL 4
REMARK CAVERDOCK RESULT:       7.9      0.000      0.000
REMARK CAVERDOCK CONSTRAINTS:       0.3      0.0      0.0      0.0
REMARK CAVERDOCK TUNNEL: 3      7.9      1.9      4.4
REMARK  5 active torsions:
REMARK  status: ('A' for Active; 'I' for Inactive)
REMARK    1  A    between atoms: C23_20  and  O25_21 
REMARK    2  A    between atoms: O25_21  and  C26_22 
REMARK    3  A    between atoms: C26_22  and  C28_24 
REMARK    4  A    between atoms: C28_24  and  C29_25 
REMARK    5  A    between atoms: C29_25  and  C30_26 
ROOT
ATOM      1  C1  ZIN A   1      43.059   5.092  31.436  0.00  0.00     0.018 C 
ATOM      2  C2  ZIN A   1      42.155   6.130  32.103  0.00  0.00    -0.013 C 
ATOM      3  C3  ZIN A   1      42.289   7.462  31.391  0.00  0.00     0.012 C 
ATOM      4  C4  ZIN A   1      43.784   7.816  31.369  0.00  0.00     0.007 C 
ATOM      5  C5  ZIN A   1      44.373   7.869  32.775  0.00  0.00     0.002 C 
ATOM      6  C7  ZIN A   1      44.118   6.568  33.550  0.00  0.00    -0.004 C 
ATOM      7  C9  ZIN A   1      44.647   6.726  34.979  0.00  0.00     0.010 C 
ATOM      8  C10 ZIN A   1      46.167   6.888  34.937  0.00  0.00     0.035 C 
ATOM      9  C11 ZIN A   1      46.510   8.051  34.024  0.00  0.00    -0.068 C 
ATOM     10  C12 ZIN A   1      47.365   8.966  34.481  0.00  0.00     0.053 C 
ATOM     11  C13 ZIN A   1      47.744  10.103  33.633  0.00  0.00     0.149 C 
ATOM     12  O14 ZIN A   1      48.189  11.129  34.103  0.00  0.00    -0.293 OA
ATOM     13  C15 ZIN A   1      47.552   9.926  32.140  0.00  0.00     0.084 C 
ATOM     14  C16 ZIN A   1      46.131   9.409  31.922  0.00  0.00     0.022 C 
ATOM     15  C17 ZIN A   1      45.886   8.101  32.678  0.00  0.00    -0.016 C 
ATOM     16  C18 ZIN A   1      46.470   6.956  31.847  0.00  0.00     0.020 C 
ATOM     17  C19 ZIN A   1      42.604   6.351  33.574  0.00  0.00     0.001 C 
ATOM     18  C21 ZIN A   1      42.126   5.062  34.252  0.00  0.00     0.008 C 
ATOM     19  C22 ZIN A   1      40.726   4.835  33.621  0.00  0.00     0.034 C 
ATOM     20  C23 ZIN A   1      40.744   5.570  32.248  0.00  0.00     0.140 C 
ENDROOT
BRANCH  20  21
ATOM     21  O25 ZIN A   1      40.443   4.640  31.175  0.00  0.00    -0.315 OA
BRANCH  21  22
ATOM     22  C26 ZIN A   1      39.156   4.297  31.009  0.00  0.00     0.259 C 
ATOM     23  O27 ZIN A   1      38.874   3.217  30.546  0.00  0.00    -0.265 OA
BRANCH  22  24
ATOM     24  C28 ZIN A   1      38.064   5.257  31.402  0.00  0.00     0.111 C 
BRANCH  24  25
ATOM     25  C29 ZIN A   1      36.878   5.100  30.447  0.00  0.00     0.014 C 
BRANCH  25  26
ATOM     26  C30 ZIN A   1      35.870   4.116  31.044  0.00  0.00    -0.014 C 
ATOM     27  C34 ZIN A   1      35.064   3.424  29.926  0.00  0.00     0.004 C 
ATOM     28  C33 ZIN A   1      33.624   3.278  30.448  0.00  0.00     0.000 C 
ATOM     29  C32 ZIN A   1      33.605   3.887  31.865  0.00  0.00     0.000 C 
ATOM     30  C31 ZIN A   1      34.799   4.872  31.871  0.00  0.00     0.004 C 
ENDBRANCH  25  26
ENDBRANCH  24  25
ENDBRANCH  22  24
ENDBRANCH  21  22
ENDBRANCH  20  21
TORSDOF 5
ENDMDL
MODEL 5
REMARK CAVERDOCK RESULT:       8.7      0.000      0.000
REMARK CAVERDOCK CONSTRAINTS:       0.1      0.0      0.0      0.0
REMARK CAVERDOCK TUNNEL: 4      8.7      1.9      5.1
REMARK  5 active torsions:
REMARK  status: ('A' for Active; 'I' for Inactive)
REMARK    1  A    between atoms: C23_20  and  O25_21 
REMARK    2  A    between atoms: O25_21  and  C26_22 
REMARK    3  A    between atoms: C26_22  and  C28_24 
REMARK    4  A    between atoms: C28_24  and  C29_25 
REMARK    5  A    between atoms: C29_25  and  C30_26 
ROOT
ATOM      1  C1  ZIN A   1      42.929   5.449  31.065  0.00  0.00     0.018 C 
ATOM      2  C2  ZIN A   1      42.024   6.206  32.039  0.00  0.00    -0.013 C 
ATOM      3  C3  ZIN A   1      41.629   7.542  31.441  0.00  0.00     0.012 C 
ATOM      4  C4  ZIN A   1      42.927   8.268  31.057  0.00  0.00     0.007 C 
ATOM      5  C5  ZIN A   1      43.854   8.443  32.256  0.00  0.00     0.002 C 
ATOM      6  C7  ZIN A   1      44.147   7.104  32.949  0.00  0.00    -0.004 C 
ATOM      7  C9  ZIN A   1      44.998   7.362  34.196  0.00  0.00     0.010 C 
ATOM      8  C10 ZIN A   1      46.361   7.911  33.769  0.00  0.00     0.035 C 
ATOM      9  C11 ZIN A   1      46.144   9.141  32.908  0.00  0.00    -0.068 C 
ATOM     10  C12 ZIN A   1      46.846  10.236  33.203  0.00  0.00     0.053 C 
ATOM     11  C13 ZIN A   1      46.688  11.448  32.392  0.00  0.00     0.149 C 
ATOM     12  O14 ZIN A   1      46.985  12.545  32.819  0.00  0.00    -0.293 OA
ATOM     13  C15 ZIN A   1      46.136  11.260  30.994  0.00  0.00     0.084 C 
ATOM     14  C16 ZIN A   1      44.879  10.399  31.112  0.00  0.00     0.022 C 
ATOM     15  C17 ZIN A   1      45.178   9.057  31.785  0.00  0.00    -0.016 C 
ATOM     16  C18 ZIN A   1      45.765   8.118  30.728  0.00  0.00     0.020 C 
ATOM     17  C19 ZIN A   1      42.798   6.505  33.353  0.00  0.00     0.001 C 
ATOM     18  C21 ZIN A   1      42.853   5.123  34.013  0.00  0.00     0.008 C 
ATOM     19  C22 ZIN A   1      41.430   4.556  33.756  0.00  0.00     0.034 C 
ATOM     20  C23 ZIN A   1      40.888   5.300  32.500  0.00  0.00     0.140 C 
ENDROOT
BRANCH  20  21
ATOM     21  O25 ZIN A   1      40.533   4.346  31.464  0.00  0.00    -0.315 OA
BRANCH  21  22
ATOM     22  C26 ZIN A   1      39.226   4.191  31.200  0.00  0.00     0.259 C 
ATOM     23  O27 ZIN A   1      38.816   3.136  30.778  0.00  0.00    -0.265 OA
BRANCH  22  24
ATOM     24  C28 ZIN A   1      38.271   5.334  31.430  0.00  0.00     0.111 C 
BRANCH  24  25
ATOM     25  C29 ZIN A   1      37.065   5.186  30.499  0.00  0.00     0.014 C 
BRANCH  25  26
ATOM     26  C30 ZIN A   1      35.972   4.382  31.205  0.00  0.00    -0.014 C 
ATOM     27  C34 ZIN A   1      35.182   3.535  30.185  0.00  0.00     0.004 C 
ATOM     28  C33 ZIN A   1      33.712   3.560  30.639  0.00  0.00     0.000 C 
ATOM     29  C32 ZIN A   1      33.660   4.421  31.918  0.00  0.00     0.000 C 
ATOM     30  C31 ZIN A   1      34.910   5.329  31.815  0.00  0.00     0.004 C 
ENDBRANCH  25  26
ENDBRANCH  24  25
ENDBRANCH  22  24
ENDBRANCH  21  22
ENDBRANCH  20  21
TORSDOF 5
ENDMDL
MODEL 6
REMARK CAVERDOCK RESULT:      10.3      0.000      0.000
REMARK CAVERDOCK CONSTRAINTS:       0.2      0.0      0.0      0.0
REMARK CAVERDOCK TUNNEL: 5     10.3      1.8      6.1
REMARK  5 active torsions:
REMARK  status: ('A' for Active; 'I' for Inactive)
REMARK    1  A    between atoms: C23_20  and  O25_21 
REMARK    2  A    between atoms: O25_21  and  C26_22 
REMARK    3  A    between atoms: C26_22  and  C28_24 
REMARK    4  A    between atoms: C28_24  and  C29_25 
REMARK    5  A    between atoms: C29_25  and  C30_26 
ROOT
ATOM      1  C1  ZIN A   1      42.674   5.386  30.864  0.00  0.00     0.018 C 
ATOM      2  C2  ZIN A   1      41.824   6.193  31.847  0.00  0.00    -0.013 C 
ATOM      3  C3  ZIN A   1      41.679   7.618  31.352  0.00  0.00     0.012 C 
ATOM      4  C4  ZIN A   1      43.097   8.162  31.116  0.00  0.00     0.007 C 
ATOM      5  C5  ZIN A   1      43.948   8.091  32.380  0.00  0.00     0.002 C 
ATOM      6  C7  ZIN A   1      43.984   6.670  32.963  0.00  0.00    -0.004 C 
ATOM      7  C9  ZIN A   1      44.770   6.690  34.277  0.00  0.00     0.010 C 
ATOM      8  C10 ZIN A   1      46.228   7.051  33.986  0.00  0.00     0.035 C 
ATOM      9  C11 ZIN A   1      46.263   8.367  33.230  0.00  0.00    -0.068 C 
ATOM     10  C12 ZIN A   1      47.098   9.311  33.667  0.00  0.00     0.053 C 
ATOM     11  C13 ZIN A   1      47.184  10.595  32.964  0.00  0.00     0.149 C 
ATOM     12  O14 ZIN A   1      47.610  11.593  33.507  0.00  0.00    -0.293 OA
ATOM     13  C15 ZIN A   1      46.715  10.610  31.523  0.00  0.00     0.084 C 
ATOM     14  C16 ZIN A   1      45.337   9.950  31.485  0.00  0.00     0.022 C 
ATOM     15  C17 ZIN A   1      45.380   8.527  32.048  0.00  0.00    -0.016 C 
ATOM     16  C18 ZIN A   1      45.896   7.597  30.947  0.00  0.00     0.020 C 
ATOM     17  C19 ZIN A   1      42.534   6.258  33.227  0.00  0.00     0.001 C 
ATOM     18  C21 ZIN A   1      42.332   4.835  33.759  0.00  0.00     0.008 C 
ATOM     19  C22 ZIN A   1      40.864   4.521  33.366  0.00  0.00     0.034 C 
ATOM     20  C23 ZIN A   1      40.533   5.441  32.153  0.00  0.00     0.140 C 
ENDROOT
BRANCH  20  21
ATOM     21  O25 ZIN A   1      40.117   4.642  31.014  0.00  0.00    -0.315 OA
BRANCH  21  22
ATOM     22  C26 ZIN A   1      38.846   4.210  31.005  0.00  0.00     0.259 C 
ATOM     23  O27 ZIN A   1      38.596   3.076  30.671  0.00  0.00    -0.265 OA
BRANCH  22  24
ATOM     24  C28 ZIN A   1      37.732   5.138  31.414  0.00  0.00     0.111 C 
BRANCH  24  25
ATOM     25  C29 ZIN A   1      36.563   4.994  30.436  0.00  0.00     0.014 C 
BRANCH  25  26
ATOM     26  C30 ZIN A   1      35.491   4.093  31.053  0.00  0.00    -0.014 C 
ATOM     27  C34 ZIN A   1      34.514   3.596  29.967  0.00  0.00     0.004 C 
ATOM     28  C33 ZIN A   1      33.115   3.583  30.608  0.00  0.00     0.000 C 
ATOM     29  C32 ZIN A   1      33.291   4.071  32.061  0.00  0.00     0.000 C 
ATOM     30  C31 ZIN A   1      34.598   4.902  32.026  0.00  0.00     0.004 C 
ENDBRANCH  25  26
ENDBRANCH  24  25
ENDBRANCH  22  24
ENDBRANCH  21  22
ENDBRANCH  20  21
TORSDOF 5
ENDMDL
MODEL 7
REMARK CAVERDOCK RESULT:      10.8      0.000      0.000
REMARK CAVERDOCK CONSTRAINTS:       0.0      0.0      0.0      0.0
REMARK CAVERDOCK TUNNEL: 6     10.8      1.8      7.1
REMARK  5 active torsions:
REMARK  status: ('A' for Active; 'I' for Inactive)
REMARK    1  A    between atoms: C23_20  and  O25_21 
REMARK    2  A    between atoms: O25_21  and  C26_22 
REMARK    3  A    between atoms: C26_22  and  C28_24 
REMARK    4  A    between atoms: C28_24  and  C29_25 
REMARK    5  A    between atoms: C29_25  and  C30_26 
ROOT
ATOM      1  C1  ZIN A   1      42.587   5.374  30.877  0.00  0.00     0.018 C 
ATOM      2  C2  ZIN A   1      41.714   6.259  31.768  0.00  0.00    -0.013 C 
ATOM      3  C3  ZIN A   1      41.685   7.672  31.220  0.00  0.00     0.012 C 
ATOM      4  C4  ZIN A   1      43.144   8.131  31.073  0.00  0.00     0.007 C 
ATOM      5  C5  ZIN A   1      43.896   8.059  32.399  0.00  0.00     0.002 C 
ATOM      6  C7  ZIN A   1      43.811   6.660  33.027  0.00  0.00    -0.004 C 
ATOM      7  C9  ZIN A   1      44.499   6.683  34.394  0.00  0.00     0.010 C 
ATOM      8  C10 ZIN A   1      45.992   6.956  34.201  0.00  0.00     0.035 C 
ATOM      9  C11 ZIN A   1      46.155   8.241  33.410  0.00  0.00    -0.068 C 
ATOM     10  C12 ZIN A   1      47.007   9.154  33.878  0.00  0.00     0.053 C 
ATOM     11  C13 ZIN A   1      47.215  10.407  33.144  0.00  0.00     0.149 C 
ATOM     12  O14 ZIN A   1      47.656  11.399  33.686  0.00  0.00    -0.293 OA
ATOM     13  C15 ZIN A   1      46.853  10.396  31.672  0.00  0.00     0.084 C 
ATOM     14  C16 ZIN A   1      45.447   9.809  31.553  0.00  0.00     0.022 C 
ATOM     15  C17 ZIN A   1      45.371   8.407  32.161  0.00  0.00    -0.016 C 
ATOM     16  C18 ZIN A   1      45.912   7.413  31.130  0.00  0.00     0.020 C 
ATOM     17  C19 ZIN A   1      42.325   6.335  33.194  0.00  0.00     0.001 C 
ATOM     18  C21 ZIN A   1      42.006   4.944  33.754  0.00  0.00     0.008 C 
ATOM     19  C22 ZIN A   1      40.555   4.695  33.262  0.00  0.00     0.034 C 
ATOM     20  C23 ZIN A   1      40.365   5.588  32.000  0.00  0.00     0.140 C 
ENDROOT
BRANCH  20  21
ATOM     21  O25 ZIN A   1      39.988   4.773  30.859  0.00  0.00    -0.315 OA
BRANCH  21  22
ATOM     22  C26 ZIN A   1      38.766   4.220  30.882  0.00  0.00     0.259 C 
ATOM     23  O27 ZIN A   1      38.626   3.052  30.607  0.00  0.00    -0.265 OA
BRANCH  22  24
ATOM     24  C28 ZIN A   1      37.568   5.057  31.251  0.00  0.00     0.111 C 
BRANCH  24  25
ATOM     25  C29 ZIN A   1      36.416   4.751  30.290  0.00  0.00     0.014 C 
BRANCH  25  26
ATOM     26  C30 ZIN A   1      35.332   3.963  31.028  0.00  0.00    -0.014 C 
ATOM     27  C34 ZIN A   1      34.462   3.175  30.026  0.00  0.00     0.004 C 
ATOM     28  C33 ZIN A   1      33.018   3.236  30.555  0.00  0.00     0.000 C 
ATOM     29  C32 ZIN A   1      33.062   4.058  31.860  0.00  0.00     0.000 C 
ATOM     30  C31 ZIN A   1      34.336   4.927  31.719  0.00  0.00     0.004 C 
ENDBRANCH  25  26
ENDBRANCH  24  25
ENDBRANCH  22  24
ENDBRANCH  21  22
ENDBRANCH  20  21
TORSDOF 5
ENDMDL
MODEL 8
REMARK CAVERDOCK RESULT:      12.7      0.000      0.000
REMARK CAVERDOCK CONSTRAINTS:       0.1      0.0      0.0      0.0
REMARK CAVERDOCK TUNNEL: 7     12.7      1.8      8.4
REMARK  5 active torsions:
REMARK  status: ('A' for Active; 'I' for Inactive)
REMARK    1  A    between atoms: C23_20  and  O25_21 
REMARK    2  A    between atoms: O25_21  and  C26_22 
REMARK    3  A    between atoms: C26_22  and  C28_24 
REMARK    4  A    between atoms: C28_24  and  C29_25 
REMARK    5  A    between atoms: C29_25  and  C30_26 
ROOT
ATOM      1  C1  ZIN A   1      42.277   5.217  30.919  0.00  0.00     0.018 C 
ATOM      2  C2  ZIN A   1      41.421   6.083  31.845  0.00  0.00    -0.013 C 
ATOM      3  C3  ZIN A   1      41.214   7.450  31.224  0.00  0.00     0.012 C 
ATOM      4  C4  ZIN A   1      42.605   8.017  30.902  0.00  0.00     0.007 C 
ATOM      5  C5  ZIN A   1      43.486   8.092  32.145  0.00  0.00     0.002 C 
ATOM      6  C7  ZIN A   1      43.587   6.735  32.856  0.00  0.00    -0.004 C 
ATOM      7  C9  ZIN A   1      44.401   6.903  34.142  0.00  0.00     0.010 C 
ATOM      8  C10 ZIN A   1      45.838   7.285  33.781  0.00  0.00     0.035 C 
ATOM      9  C11 ZIN A   1      45.809   8.525  32.906  0.00  0.00    -0.068 C 
ATOM     10  C12 ZIN A   1      46.618   9.533  33.232  0.00  0.00     0.053 C 
ATOM     11  C13 ZIN A   1      46.643  10.748  32.411  0.00  0.00     0.149 C 
ATOM     12  O14 ZIN A   1      47.045  11.806  32.848  0.00  0.00    -0.293 OA
ATOM     13  C15 ZIN A   1      46.141  10.613  30.987  0.00  0.00     0.084 C 
ATOM     14  C16 ZIN A   1      44.787   9.906  31.047  0.00  0.00     0.022 C 
ATOM     15  C17 ZIN A   1      44.894   8.544  31.737  0.00  0.00    -0.016 C 
ATOM     16  C18 ZIN A   1      45.418   7.533  30.714  0.00  0.00     0.020 C 
ATOM     17  C19 ZIN A   1      42.159   6.301  33.194  0.00  0.00     0.001 C 
ATOM     18  C21 ZIN A   1      42.020   4.927  33.860  0.00  0.00     0.008 C 
ATOM     19  C22 ZIN A   1      40.555   4.529  33.536  0.00  0.00     0.034 C 
ATOM     20  C23 ZIN A   1      40.165   5.319  32.252  0.00  0.00     0.140 C 
ENDROOT
BRANCH  20  21
ATOM     21  O25 ZIN A   1      39.752   4.404  31.203  0.00  0.00    -0.315 OA
BRANCH  21  22
ATOM     22  C26 ZIN A   1      38.434   4.289  30.979  0.00  0.00     0.259 C 
ATOM     23  O27 ZIN A   1      38.023   3.468  30.194  0.00  0.00    -0.265 OA
BRANCH  22  24
ATOM     24  C28 ZIN A   1      37.465   5.184  31.708  0.00  0.00     0.111 C 
BRANCH  24  25
ATOM     25  C29 ZIN A   1      36.185   5.331  30.882  0.00  0.00     0.014 C 
BRANCH  25  26
ATOM     26  C30 ZIN A   1      35.152   4.307  31.356  0.00  0.00    -0.014 C 
ATOM     27  C34 ZIN A   1      34.619   3.487  30.162  0.00  0.00     0.004 C 
ATOM     28  C33 ZIN A   1      33.120   3.257  30.422  0.00  0.00     0.000 C 
ATOM     29  C32 ZIN A   1      32.794   3.945  31.763  0.00  0.00     0.000 C 
ATOM     30  C31 ZIN A   1      33.897   5.022  31.915  0.00  0.00     0.004 C 
ENDBRANCH  25  26
ENDBRANCH  24  25
ENDBRANCH  22  24
ENDBRANCH  21  22
ENDBRANCH  20  21
TORSDOF 5
ENDMDL
MODEL 9
REMARK CAVERDOCK RESULT:      13.2      0.000      0.000
REMARK CAVERDOCK CONSTRAINTS:       0.2      0.0      0.0      0.0
REMARK CAVERDOCK TUNNEL: 8     13.2      1.8      9.1
REMARK  5 active torsions:
REMARK  status: ('A' for Active; 'I' for Inactive)
REMARK    1  A    between atoms: C23_20  and  O25_21 
REMARK    2  A    between atoms: O25_21  and  C26_22 
REMARK    3  A    between atoms: C26_22  and  C28_24 
REMARK    4  A    between atoms: C28_24  and  C29_25 
REMARK    5  A    between atoms: C29_25  and  C30_26 
ROOT
ATOM      1  C1  ZIN A   1      42.121   5.148  30.917  0.00  0.00     0.018 C 
ATOM      2  C2  ZIN A   1      41.253   6.015  31.830  0.00  0.00    -0.013 C 
ATOM      3  C3  ZIN A   1      41.166   7.422  31.273  0.00  0.00     0.012 C 
ATOM      4  C4  ZIN A   1      42.606   7.921  31.076  0.00  0.00     0.007 C 
ATOM      5  C5  ZIN A   1      43.402   7.880  32.377  0.00  0.00     0.002 C 
ATOM      6  C7  ZIN A   1      43.376   6.485  33.017  0.00  0.00    -0.004 C 
ATOM      7  C9  ZIN A   1      44.107   6.538  34.362  0.00  0.00     0.010 C 
ATOM      8  C10 ZIN A   1      45.585   6.852  34.119  0.00  0.00     0.035 C 
ATOM      9  C11 ZIN A   1      45.686   8.134  33.314  0.00  0.00    -0.068 C 
ATOM     10  C12 ZIN A   1      46.526   9.074  33.748  0.00  0.00     0.053 C 
ATOM     11  C13 ZIN A   1      46.675  10.326  32.998  0.00  0.00     0.149 C 
ATOM     12  O14 ZIN A   1      47.105  11.335  33.519  0.00  0.00    -0.293 OA
ATOM     13  C15 ZIN A   1      46.267  10.294  31.539  0.00  0.00     0.084 C 
ATOM     14  C16 ZIN A   1      44.875   9.667  31.469  0.00  0.00     0.022 C 
ATOM     15  C17 ZIN A   1      44.857   8.267  32.089  0.00  0.00    -0.016 C 
ATOM     16  C18 ZIN A   1      45.394   7.281  31.049  0.00  0.00     0.020 C 
ATOM     17  C19 ZIN A   1      41.906   6.119  33.235  0.00  0.00     0.001 C 
ATOM     18  C21 ZIN A   1      41.645   4.725  33.814  0.00  0.00     0.008 C 
ATOM     19  C22 ZIN A   1      40.186   4.431  33.372  0.00  0.00     0.034 C 
ATOM     20  C23 ZIN A   1      39.931   5.308  32.110  0.00  0.00     0.140 C 
ENDROOT
BRANCH  20  21
ATOM     21  O25 ZIN A   1      39.541   4.474  30.988  0.00  0.00    -0.315 OA
BRANCH  21  22
ATOM     22  C26 ZIN A   1      38.272   4.039  30.963  0.00  0.00     0.259 C 
ATOM     23  O27 ZIN A   1      38.029   2.900  30.644  0.00  0.00    -0.265 OA
BRANCH  22  24
ATOM     24  C28 ZIN A   1      37.149   4.973  31.334  0.00  0.00     0.111 C 
BRANCH  24  25
ATOM     25  C29 ZIN A   1      35.986   4.788  30.357  0.00  0.00     0.014 C 
BRANCH  25  26
ATOM     26  C30 ZIN A   1      34.961   3.826  30.961  0.00  0.00    -0.014 C 
ATOM     27  C34 ZIN A   1      33.958   3.362  29.885  0.00  0.00     0.004 C 
ATOM     28  C33 ZIN A   1      32.584   3.275  30.573  0.00  0.00     0.000 C 
ATOM     29  C32 ZIN A   1      32.800   3.690  32.042  0.00  0.00     0.000 C 
ATOM     30  C31 ZIN A   1      34.083   4.557  32.007  0.00  0.00     0.004 C 
ENDBRANCH  25  26
ENDBRANCH  24  25
ENDBRANCH  22  24
ENDBRANCH  21  22
ENDBRANCH  20  21
TORSDOF 5
ENDMDL
MODEL 10
REMARK CAVERDOCK RESULT:      15.8      0.000      0.000
REMARK CAVERDOCK CONSTRAINTS:       0.4      0.0      0.0      0.0
REMARK CAVERDOCK TUNNEL: 9     15.8      1.7     10.9
REMARK  5 active torsions:
REMARK  status: ('A' for Active; 'I' for Inactive)
REMARK    1  A    between atoms: C23_20  and  O25_21 
REMARK    2  A    between atoms: O25_21  and  C26_22 
REMARK    3  A    between atoms: C26_22  and  C28_24 
REMARK    4  A    between atoms: C28_24  and  C29_25 
REMARK    5  A    between atoms: C29_25  and  C30_26 
ROOT
ATOM      1  C1  ZIN A   1      41.971   5.071  30.718  0.00  0.00     0.018 C 
ATOM      2  C2  ZIN A   1      41.140   6.004  31.601  0.00  0.00    -0.013 C 
ATOM      3  C3  ZIN A   1      41.054   7.376  30.960  0.00  0.00     0.012 C 
ATOM      4  C4  ZIN A   1      42.493   7.841  30.691  0.00  0.00     0.007 C 
ATOM      5  C5  ZIN A   1      43.327   7.870  31.969  0.00  0.00     0.002 C 
ATOM      6  C7  ZIN A   1      43.303   6.517  32.694  0.00  0.00    -0.004 C 
ATOM      7  C9  ZIN A   1      44.075   6.642  34.011  0.00  0.00     0.010 C 
ATOM      8  C10 ZIN A   1      45.548   6.920  33.707  0.00  0.00     0.035 C 
ATOM      9  C11 ZIN A   1      45.641   8.149  32.821  0.00  0.00    -0.068 C 
ATOM     10  C12 ZIN A   1      46.505   9.102  33.172  0.00  0.00     0.053 C 
ATOM     11  C13 ZIN A   1      46.647  10.304  32.343  0.00  0.00     0.149 C 
ATOM     12  O14 ZIN A   1      47.103  11.336  32.787  0.00  0.00    -0.293 OA
ATOM     13  C15 ZIN A   1      46.195  10.188  30.901  0.00  0.00     0.084 C 
ATOM     14  C16 ZIN A   1      44.794   9.576  30.910  0.00  0.00     0.022 C 
ATOM     15  C17 ZIN A   1      44.778   8.218  31.615  0.00  0.00    -0.016 C 
ATOM     16  C18 ZIN A   1      45.271   7.163  30.623  0.00  0.00     0.020 C 
ATOM     17  C19 ZIN A   1      41.836   6.186  32.977  0.00  0.00     0.001 C 
ATOM     18  C21 ZIN A   1      41.576   4.833  33.648  0.00  0.00     0.008 C 
ATOM     19  C22 ZIN A   1      40.101   4.533  33.267  0.00  0.00     0.034 C 
ATOM     20  C23 ZIN A   1      39.819   5.334  31.962  0.00  0.00     0.140 C 
ENDROOT
BRANCH  20  21
ATOM     21  O25 ZIN A   1      39.386   4.439  30.905  0.00  0.00    -0.315 OA
BRANCH  21  22
ATOM     22  C26 ZIN A   1      38.065   4.237  30.779  0.00  0.00     0.259 C 
ATOM     23  O27 ZIN A   1      37.653   3.202  30.310  0.00  0.00    -0.265 OA
BRANCH  22  24
ATOM     24  C28 ZIN A   1      37.095   5.301  31.226  0.00  0.00     0.111 C 
BRANCH  24  25
ATOM     25  C29 ZIN A   1      35.784   5.153  30.450  0.00  0.00     0.014 C 
BRANCH  25  26
ATOM     26  C30 ZIN A   1      34.817   4.274  31.247  0.00  0.00    -0.014 C 
ATOM     27  C34 ZIN A   1      34.600   2.925  30.531  0.00  0.00     0.004 C 
ATOM     28  C33 ZIN A   1      33.118   2.558  30.723  0.00  0.00     0.000 C 
ATOM     29  C32 ZIN A   1      32.487   3.698  31.550  0.00  0.00     0.000 C 
ATOM     30  C31 ZIN A   1      33.407   4.914  31.285  0.00  0.00     0.004 C 
ENDBRANCH  25  26
ENDBRANCH  24  25
ENDBRANCH  22  24
ENDBRANCH  21  22
ENDBRANCH  20  21
TORSDOF 5
ENDMDL
MODEL 11
REMARK CAVERDOCK RESULT:      15.0      0.000      0.000
REMARK CAVERDOCK CONSTRAINTS:       0.2      0.0      0.0      0.0
REMARK CAVERDOCK TUNNEL: 10     15.0      1.7    11.11
REMARK  5 active torsions:
REMARK  status: ('A' for Active; 'I' for Inactive)
REMARK    1  A    between atoms: C23_20  and  O25_21 
REMARK    2  A    between atoms: O25_21  and  C26_22 
REMARK    3  A    between atoms: C26_22  and  C28_24 
REMARK    4  A    between atoms: C28_24  and  C29_25 
REMARK    5  A    between atoms: C29_25  and  C30_26 
ROOT
ATOM      1  C1  ZIN A   1      40.918   5.889  30.433  0.00  0.00     0.018 C 
ATOM      2  C2  ZIN A   1      40.962   4.839  31.544  0.00  0.00    -0.013 C 
ATOM      3  C3  ZIN A   1      40.525   3.493  30.999  0.00  0.00     0.012 C 
ATOM      4  C4  ZIN A   1      39.149   3.695  30.345  0.00  0.00     0.007 C 
ATOM      5  C5  ZIN A   1      38.131   4.257  31.332  0.00  0.00     0.002 C 
ATOM      6  C7  ZIN A   1      38.632   5.551  31.992  0.00  0.00    -0.004 C 
ATOM      7  C9  ZIN A   1      37.610   6.007  33.037  0.00  0.00     0.010 C 
ATOM      8  C10 ZIN A   1      36.304   6.382  32.334  0.00  0.00     0.035 C 
ATOM      9  C11 ZIN A   1      35.843   5.203  31.498  0.00  0.00    -0.068 C 
ATOM     10  C12 ZIN A   1      34.572   4.818  31.618  0.00  0.00     0.053 C 
ATOM     11  C13 ZIN A   1      34.068   3.694  30.821  0.00  0.00     0.149 C 
ATOM     12  O14 ZIN A   1      33.081   3.069  31.149  0.00  0.00    -0.293 OA
ATOM     13  C15 ZIN A   1      34.846   3.354  29.565  0.00  0.00     0.084 C 
ATOM     14  C16 ZIN A   1      36.320   3.255  29.954  0.00  0.00     0.022 C 
ATOM     15  C17 ZIN A   1      36.822   4.553  30.591  0.00  0.00    -0.016 C 
ATOM     16  C18 ZIN A   1      37.147   5.539  29.467  0.00  0.00     0.020 C 
ATOM     17  C19 ZIN A   1      39.963   5.221  32.670  0.00  0.00     0.001 C 
ATOM     18  C21 ZIN A   1      40.676   6.398  33.345  0.00  0.00     0.008 C 
ATOM     19  C22 ZIN A   1      42.156   5.929  33.391  0.00  0.00     0.034 C 
ATOM     20  C23 ZIN A   1      42.315   4.885  32.246  0.00  0.00     0.140 C 
ENDROOT
BRANCH  20  21
ATOM     21  O25 ZIN A   1      43.361   5.300  31.328  0.00  0.00    -0.315 OA
BRANCH  21  22
ATOM     22  C26 ZIN A   1      44.530   5.679  31.867  0.00  0.00     0.259 C 
ATOM     23  O27 ZIN A   1      45.385   4.857  32.097  0.00  0.00    -0.265 OA
BRANCH  22  24
ATOM     24  C28 ZIN A   1      44.776   7.132  32.185  0.00  0.00     0.111 C 
BRANCH  24  25
ATOM     25  C29 ZIN A   1      46.118   7.564  31.588  0.00  0.00     0.014 C 
BRANCH  25  26
ATOM     26  C30 ZIN A   1      45.953   8.916  30.891  0.00  0.00    -0.014 C 
ATOM     27  C34 ZIN A   1      44.470   9.338  30.876  0.00  0.00     0.004 C 
ATOM     28  C33 ZIN A   1      44.220  10.019  29.518  0.00  0.00     0.000 C 
ATOM     29  C32 ZIN A   1      45.561   9.987  28.757  0.00  0.00     0.000 C 
ATOM     30  C31 ZIN A   1      46.331   8.804  29.393  0.00  0.00     0.004 C 
ENDBRANCH  25  26
ENDBRANCH  24  25
ENDBRANCH  22  24
ENDBRANCH  21  22
ENDBRANCH  20  21
TORSDOF 5
ENDMDL
MODEL 12
REMARK CAVERDOCK RESULT:      14.0      0.000      0.000
REMARK CAVERDOCK CONSTRAINTS:       0.1      0.0      0.0      0.0
REMARK CAVERDOCK TUNNEL: 11     14.0      1.8     12.3
REMARK  5 active torsions:
REMARK  status: ('A' for Active; 'I' for Inactive)
REMARK    1  A    between atoms: C23_20  and  O25_21 
REMARK    2  A    between atoms: O25_21  and  C26_22 
REMARK    3  A    between atoms: C26_22  and  C28_24 
REMARK    4  A    between atoms: C28_24  and  C29_25 
REMARK    5  A    between atoms: C29_25  and  C30_26 
ROOT
ATOM      1  C1  ZIN A   1      40.725   5.628  30.260  0.00  0.00     0.018 C 
ATOM      2  C2  ZIN A   1      40.728   4.730  31.498  0.00  0.00    -0.013 C 
ATOM      3  C3  ZIN A   1      40.261   3.337  31.124  0.00  0.00     0.012 C 
ATOM      4  C4  ZIN A   1      38.898   3.487  30.430  0.00  0.00     0.007 C 
ATOM      5  C5  ZIN A   1      37.885   4.198  31.321  0.00  0.00     0.002 C 
ATOM      6  C7  ZIN A   1      38.413   5.553  31.816  0.00  0.00    -0.004 C 
ATOM      7  C9  ZIN A   1      37.392   6.166  32.779  0.00  0.00     0.010 C 
ATOM      8  C10 ZIN A   1      36.105   6.481  32.015  0.00  0.00     0.035 C 
ATOM      9  C11 ZIN A   1      35.621   5.215  31.331  0.00  0.00    -0.068 C 
ATOM     10  C12 ZIN A   1      34.339   4.881  31.480  0.00  0.00     0.053 C 
ATOM     11  C13 ZIN A   1      33.814   3.677  30.827  0.00  0.00     0.149 C 
ATOM     12  O14 ZIN A   1      32.807   3.126  31.218  0.00  0.00    -0.293 OA
ATOM     13  C15 ZIN A   1      34.596   3.158  29.637  0.00  0.00     0.084 C 
ATOM     14  C16 ZIN A   1      36.063   3.073  30.057  0.00  0.00     0.022 C 
ATOM     15  C17 ZIN A   1      36.592   4.429  30.529  0.00  0.00    -0.016 C 
ATOM     16  C18 ZIN A   1      36.956   5.253  29.292  0.00  0.00     0.020 C 
ATOM     17  C19 ZIN A   1      39.727   5.280  32.551  0.00  0.00     0.001 C 
ATOM     18  C21 ZIN A   1      40.464   6.515  33.079  0.00  0.00     0.008 C 
ATOM     19  C22 ZIN A   1      41.929   6.018  33.207  0.00  0.00     0.034 C 
ATOM     20  C23 ZIN A   1      42.074   4.832  32.208  0.00  0.00     0.140 C 
ENDROOT
BRANCH  20  21
ATOM     21  O25 ZIN A   1      43.141   5.098  31.260  0.00  0.00    -0.315 OA
BRANCH  21  22
ATOM     22  C26 ZIN A   1      44.270   5.634  31.748  0.00  0.00     0.259 C 
ATOM     23  O27 ZIN A   1      45.262   4.953  31.860  0.00  0.00    -0.265 OA
BRANCH  22  24
ATOM     24  C28 ZIN A   1      44.301   7.084  32.156  0.00  0.00     0.111 C 
BRANCH  24  25
ATOM     25  C29 ZIN A   1      45.675   7.676  31.831  0.00  0.00     0.014 C 
BRANCH  25  26
ATOM     26  C30 ZIN A   1      45.963   8.845  32.776  0.00  0.00    -0.014 C 
ATOM     27  C34 ZIN A   1      46.110   8.341  34.227  0.00  0.00     0.004 C 
ATOM     28  C33 ZIN A   1      45.459   9.404  35.129  0.00  0.00     0.000 C 
ATOM     29  C32 ZIN A   1      44.939  10.516  34.195  0.00  0.00     0.000 C 
ATOM     30  C31 ZIN A   1      44.752   9.809  32.830  0.00  0.00     0.004 C 
ENDBRANCH  25  26
ENDBRANCH  24  25
ENDBRANCH  22  24
ENDBRANCH  21  22
ENDBRANCH  20  21
TORSDOF 5
ENDMDL
MODEL 13
REMARK CAVERDOCK RESULT:      13.0      0.000      0.000
REMARK CAVERDOCK CONSTRAINTS:       0.0      0.0      0.0      0.0
REMARK CAVERDOCK TUNNEL: 12     13.0      1.8     13.1
REMARK  5 active torsions:
REMARK  status: ('A' for Active; 'I' for Inactive)
REMARK    1  A    between atoms: C23_20  and  O25_21 
REMARK    2  A    between atoms: O25_21  and  C26_22 
REMARK    3  A    between atoms: C26_22  and  C28_24 
REMARK    4  A    between atoms: C28_24  and  C29_25 
REMARK    5  A    between atoms: C29_25  and  C30_26 
ROOT
ATOM      1  C1  ZIN A   1      40.537   5.653  30.262  0.00  0.00     0.018 C 
ATOM      2  C2  ZIN A   1      40.550   4.699  31.459  0.00  0.00    -0.013 C 
ATOM      3  C3  ZIN A   1      40.130   3.312  31.014  0.00  0.00     0.012 C 
ATOM      4  C4  ZIN A   1      38.775   3.453  30.306  0.00  0.00     0.007 C 
ATOM      5  C5  ZIN A   1      37.727   4.092  31.212  0.00  0.00     0.002 C 
ATOM      6  C7  ZIN A   1      38.206   5.438  31.776  0.00  0.00    -0.004 C 
ATOM      7  C9  ZIN A   1      37.153   5.975  32.749  0.00  0.00     0.010 C 
ATOM      8  C10 ZIN A   1      35.868   6.287  31.979  0.00  0.00     0.035 C 
ATOM      9  C11 ZIN A   1      35.433   5.040  31.231  0.00  0.00    -0.068 C 
ATOM     10  C12 ZIN A   1      34.160   4.662  31.345  0.00  0.00     0.053 C 
ATOM     11  C13 ZIN A   1      33.682   3.474  30.629  0.00  0.00     0.149 C 
ATOM     12  O14 ZIN A   1      32.686   2.875  30.979  0.00  0.00    -0.293 OA
ATOM     13  C15 ZIN A   1      34.496   3.033  29.430  0.00  0.00     0.084 C 
ATOM     14  C16 ZIN A   1      35.958   2.973  29.869  0.00  0.00     0.022 C 
ATOM     15  C17 ZIN A   1      36.439   4.321  30.411  0.00  0.00    -0.016 C 
ATOM     16  C18 ZIN A   1      36.797   5.211  29.218  0.00  0.00     0.020 C 
ATOM     17  C19 ZIN A   1      39.517   5.171  32.518  0.00  0.00     0.001 C 
ATOM     18  C21 ZIN A   1      40.209   6.402  33.114  0.00  0.00     0.008 C 
ATOM     19  C22 ZIN A   1      41.686   5.944  33.242  0.00  0.00     0.034 C 
ATOM     20  C23 ZIN A   1      41.881   4.809  32.194  0.00  0.00     0.140 C 
ENDROOT
BRANCH  20  21
ATOM     21  O25 ZIN A   1      42.953   5.150  31.276  0.00  0.00    -0.315 OA
BRANCH  21  22
ATOM     22  C26 ZIN A   1      44.108   5.570  31.816  0.00  0.00     0.259 C 
ATOM     23  O27 ZIN A   1      45.040   4.808  31.917  0.00  0.00    -0.265 OA
BRANCH  22  24
ATOM     24  C28 ZIN A   1      44.241   6.992  32.296  0.00  0.00     0.111 C 
BRANCH  24  25
ATOM     25  C29 ZIN A   1      45.679   7.470  32.082  0.00  0.00     0.014 C 
BRANCH  25  26
ATOM     26  C30 ZIN A   1      45.905   8.769  32.859  0.00  0.00    -0.014 C 
ATOM     27  C34 ZIN A   1      45.873   8.501  34.378  0.00  0.00     0.004 C 
ATOM     28  C33 ZIN A   1      45.167   9.708  35.021  0.00  0.00     0.000 C 
ATOM     29  C32 ZIN A   1      44.796  10.667  33.871  0.00  0.00     0.000 C 
ATOM     30  C31 ZIN A   1      44.734   9.754  32.622  0.00  0.00     0.004 C 
ENDBRANCH  25  26
ENDBRANCH  24  25
ENDBRANCH  22  24
ENDBRANCH  21  22
ENDBRANCH  20  21
TORSDOF 5
ENDMDL
MODEL 14
REMARK CAVERDOCK RESULT:      12.2      0.000      0.000
REMARK CAVERDOCK CONSTRAINTS:       0.0      0.0      0.0      0.0
REMARK CAVERDOCK TUNNEL: 13     12.2      1.8     14.6
REMARK  5 active torsions:
REMARK  status: ('A' for Active; 'I' for Inactive)
REMARK    1  A    between atoms: C23_20  and  O25_21 
REMARK    2  A    between atoms: O25_21  and  C26_22 
REMARK    3  A    between atoms: C26_22  and  C28_24 
REMARK    4  A    between atoms: C28_24  and  C29_25 
REMARK    5  A    between atoms: C29_25  and  C30_26 
ROOT
ATOM      1  C1  ZIN A   1      40.266   5.679  30.301  0.00  0.00     0.018 C 
ATOM      2  C2  ZIN A   1      40.281   4.701  31.477  0.00  0.00    -0.013 C 
ATOM      3  C3  ZIN A   1      39.899   3.315  30.998  0.00  0.00     0.012 C 
ATOM      4  C4  ZIN A   1      38.551   3.441  30.272  0.00  0.00     0.007 C 
ATOM      5  C5  ZIN A   1      37.476   4.039  31.175  0.00  0.00     0.002 C 
ATOM      6  C7  ZIN A   1      37.917   5.383  31.773  0.00  0.00    -0.004 C 
ATOM      7  C9  ZIN A   1      36.838   5.877  32.741  0.00  0.00     0.010 C 
ATOM      8  C10 ZIN A   1      35.559   6.176  31.958  0.00  0.00     0.035 C 
ATOM      9  C11 ZIN A   1      35.162   4.936  31.178  0.00  0.00    -0.068 C 
ATOM     10  C12 ZIN A   1      33.896   4.528  31.264  0.00  0.00     0.053 C 
ATOM     11  C13 ZIN A   1      33.454   3.345  30.518  0.00  0.00     0.149 C 
ATOM     12  O14 ZIN A   1      32.467   2.718  30.840  0.00  0.00    -0.293 OA
ATOM     13  C15 ZIN A   1      34.296   2.947  29.322  0.00  0.00     0.084 C 
ATOM     14  C16 ZIN A   1      35.753   2.909  29.782  0.00  0.00     0.022 C 
ATOM     15  C17 ZIN A   1      36.196   4.256  30.359  0.00  0.00    -0.016 C 
ATOM     16  C18 ZIN A   1      36.552   5.178  29.190  0.00  0.00     0.020 C 
ATOM     17  C19 ZIN A   1      39.222   5.128  32.530  0.00  0.00     0.001 C 
ATOM     18  C21 ZIN A   1      39.878   6.362  33.161  0.00  0.00     0.008 C 
ATOM     19  C22 ZIN A   1      41.363   5.933  33.303  0.00  0.00     0.034 C 
ATOM     20  C23 ZIN A   1      41.599   4.824  32.235  0.00  0.00     0.140 C 
ENDROOT
BRANCH  20  21
ATOM     21  O25 ZIN A   1      42.677   5.207  31.341  0.00  0.00    -0.315 OA
BRANCH  21  22
ATOM     22  C26 ZIN A   1      43.839   5.568  31.906  0.00  0.00     0.259 C 
ATOM     23  O27 ZIN A   1      44.717   4.752  32.057  0.00  0.00    -0.265 OA
BRANCH  22  24
ATOM     24  C28 ZIN A   1      44.048   6.992  32.353  0.00  0.00     0.111 C 
BRANCH  24  25
ATOM     25  C29 ZIN A   1      45.522   7.368  32.183  0.00  0.00     0.014 C 
BRANCH  25  26
ATOM     26  C30 ZIN A   1      45.771   7.817  30.742  0.00  0.00    -0.014 C 
ATOM     27  C34 ZIN A   1      47.259   7.645  30.373  0.00  0.00     0.004 C 
ATOM     28  C33 ZIN A   1      47.634   8.847  29.489  0.00  0.00     0.000 C 
ATOM     29  C32 ZIN A   1      46.361   9.708  29.352  0.00  0.00     0.000 C 
ATOM     30  C31 ZIN A   1      45.518   9.338  30.596  0.00  0.00     0.004 C 
ENDBRANCH  25  26
ENDBRANCH  24  25
ENDBRANCH  22  24
ENDBRANCH  21  22
ENDBRANCH  20  21
TORSDOF 5
ENDMDL
MODEL 15
REMARK CAVERDOCK RESULT:      12.0      0.000      0.000
REMARK CAVERDOCK CONSTRAINTS:       0.0      0.0      0.0      0.0
REMARK CAVERDOCK TUNNEL: 14     12.0      1.8     15.5
REMARK  5 active torsions:
REMARK  status: ('A' for Active; 'I' for Inactive)
REMARK    1  A    between atoms: C23_20  and  O25_21 
REMARK    2  A    between atoms: O25_21  and  C26_22 
REMARK    3  A    between atoms: C26_22  and  C28_24 
REMARK    4  A    between atoms: C28_24  and  C29_25 
REMARK    5  A    between atoms: C29_25  and  C30_26 
ROOT
ATOM      1  C1  ZIN A   1      40.071   5.746  30.241  0.00  0.00     0.018 C 
ATOM      2  C2  ZIN A   1      40.125   4.735  31.387  0.00  0.00    -0.013 C 
ATOM      3  C3  ZIN A   1      39.759   3.356  30.874  0.00  0.00     0.012 C 
ATOM      4  C4  ZIN A   1      38.397   3.479  30.175  0.00  0.00     0.007 C 
ATOM      5  C5  ZIN A   1      37.327   4.030  31.113  0.00  0.00     0.002 C 
ATOM      6  C7  ZIN A   1      37.755   5.363  31.744  0.00  0.00    -0.004 C 
ATOM      7  C9  ZIN A   1      36.684   5.809  32.744  0.00  0.00     0.010 C 
ATOM      8  C10 ZIN A   1      35.386   6.108  31.992  0.00  0.00     0.035 C 
ATOM      9  C11 ZIN A   1      34.998   4.884  31.182  0.00  0.00    -0.068 C 
ATOM     10  C12 ZIN A   1      33.741   4.450  31.278  0.00  0.00     0.053 C 
ATOM     11  C13 ZIN A   1      33.308   3.281  30.504  0.00  0.00     0.149 C 
ATOM     12  O14 ZIN A   1      32.337   2.627  30.825  0.00  0.00    -0.293 OA
ATOM     13  C15 ZIN A   1      34.135   2.934  29.283  0.00  0.00     0.084 C 
ATOM     14  C16 ZIN A   1      35.600   2.910  29.717  0.00  0.00     0.022 C 
ATOM     15  C17 ZIN A   1      36.029   4.247  30.326  0.00  0.00    -0.016 C 
ATOM     16  C18 ZIN A   1      36.348   5.209  29.179  0.00  0.00     0.020 C 
ATOM     17  C19 ZIN A   1      39.077   5.111  32.471  0.00  0.00     0.001 C 
ATOM     18  C21 ZIN A   1      39.722   6.337  33.126  0.00  0.00     0.008 C 
ATOM     19  C22 ZIN A   1      41.217   5.932  33.230  0.00  0.00     0.034 C 
ATOM     20  C23 ZIN A   1      41.453   4.860  32.125  0.00  0.00     0.140 C 
ENDROOT
BRANCH  20  21
ATOM     21  O25 ZIN A   1      42.508   5.288  31.225  0.00  0.00    -0.315 OA
BRANCH  21  22
ATOM     22  C26 ZIN A   1      43.697   5.581  31.774  0.00  0.00     0.259 C 
ATOM     23  O27 ZIN A   1      44.553   4.732  31.852  0.00  0.00    -0.265 OA
BRANCH  22  24
ATOM     24  C28 ZIN A   1      43.965   6.971  32.293  0.00  0.00     0.111 C 
BRANCH  24  25
ATOM     25  C29 ZIN A   1      45.468   7.253  32.242  0.00  0.00     0.014 C 
BRANCH  25  26
ATOM     26  C30 ZIN A   1      45.726   8.487  31.375  0.00  0.00    -0.014 C 
ATOM     27  C34 ZIN A   1      44.519   9.446  31.429  0.00  0.00     0.004 C 
ATOM     28  C33 ZIN A   1      44.359  10.031  30.015  0.00  0.00     0.000 C 
ATOM     29  C32 ZIN A   1      45.475   9.408  29.151  0.00  0.00     0.000 C 
ATOM     30  C31 ZIN A   1      45.828   8.088  29.882  0.00  0.00     0.004 C 
ENDBRANCH  25  26
ENDBRANCH  24  25
ENDBRANCH  22  24
ENDBRANCH  21  22
ENDBRANCH  20  21
TORSDOF 5
ENDMDL
MODEL 16
REMARK CAVERDOCK RESULT:      12.3      0.000      0.000
REMARK CAVERDOCK CONSTRAINTS:       0.0      0.0      0.0      0.0
REMARK CAVERDOCK TUNNEL: 15     12.3      1.8     16.3
REMARK  5 active torsions:
REMARK  status: ('A' for Active; 'I' for Inactive)
REMARK    1  A    between atoms: C23_20  and  O25_21 
REMARK    2  A    between atoms: O25_21  and  C26_22 
REMARK    3  A    between atoms: C26_22  and  C28_24 
REMARK    4  A    between atoms: C28_24  and  C29_25 
REMARK    5  A    between atoms: C29_25  and  C30_26 
ROOT
ATOM      1  C1  ZIN A   1      39.824   5.823  30.214  0.00  0.00     0.018 C 
ATOM      2  C2  ZIN A   1      39.876   4.825  31.372  0.00  0.00    -0.013 C 
ATOM      3  C3  ZIN A   1      39.524   3.438  30.872  0.00  0.00     0.012 C 
ATOM      4  C4  ZIN A   1      38.166   3.544  30.162  0.00  0.00     0.007 C 
ATOM      5  C5  ZIN A   1      37.086   4.098  31.086  0.00  0.00     0.002 C 
ATOM      6  C7  ZIN A   1      37.500   5.441  31.705  0.00  0.00    -0.004 C 
ATOM      7  C9  ZIN A   1      36.419   5.890  32.692  0.00  0.00     0.010 C 
ATOM      8  C10 ZIN A   1      35.124   6.171  31.928  0.00  0.00     0.035 C 
ATOM      9  C11 ZIN A   1      34.751   4.936  31.129  0.00  0.00    -0.068 C 
ATOM     10  C12 ZIN A   1      33.496   4.494  31.220  0.00  0.00     0.053 C 
ATOM     11  C13 ZIN A   1      33.077   3.314  30.457  0.00  0.00     0.149 C 
ATOM     12  O14 ZIN A   1      32.108   2.657  30.777  0.00  0.00    -0.293 OA
ATOM     13  C15 ZIN A   1      33.916   2.960  29.245  0.00  0.00     0.084 C 
ATOM     14  C16 ZIN A   1      35.377   2.950  29.690  0.00  0.00     0.022 C 
ATOM     15  C17 ZIN A   1      35.793   4.297  30.287  0.00  0.00    -0.016 C 
ATOM     16  C18 ZIN A   1      36.113   5.249  29.132  0.00  0.00     0.020 C 
ATOM     17  C19 ZIN A   1      38.819   5.206  32.444  0.00  0.00     0.001 C 
ATOM     18  C21 ZIN A   1      39.450   6.444  33.091  0.00  0.00     0.008 C 
ATOM     19  C22 ZIN A   1      40.947   6.051  33.210  0.00  0.00     0.034 C 
ATOM     20  C23 ZIN A   1      41.198   4.968  32.119  0.00  0.00     0.140 C 
ENDROOT
BRANCH  20  21
ATOM     21  O25 ZIN A   1      42.257   5.394  31.221  0.00  0.00    -0.315 OA
BRANCH  21  22
ATOM     22  C26 ZIN A   1      43.465   5.614  31.764  0.00  0.00     0.259 C 
ATOM     23  O27 ZIN A   1      44.243   4.700  31.898  0.00  0.00    -0.265 OA
BRANCH  22  24
ATOM     24  C28 ZIN A   1      43.850   7.003  32.204  0.00  0.00     0.111 C 
BRANCH  24  25
ATOM     25  C29 ZIN A   1      45.368   7.169  32.097  0.00  0.00     0.014 C 
BRANCH  25  26
ATOM     26  C30 ZIN A   1      45.687   8.463  31.345  0.00  0.00    -0.014 C 
ATOM     27  C34 ZIN A   1      44.428   9.349  31.238  0.00  0.00     0.004 C 
ATOM     28  C33 ZIN A   1      44.469  10.005  29.847  0.00  0.00     0.000 C 
ATOM     29  C32 ZIN A   1      45.751   9.495  29.157  0.00  0.00     0.000 C 
ATOM     30  C31 ZIN A   1      46.061   8.158  29.874  0.00  0.00     0.004 C 
ENDBRANCH  25  26
ENDBRANCH  24  25
ENDBRANCH  22  24
ENDBRANCH  21  22
ENDBRANCH  20  21
TORSDOF 5
ENDMDL
MODEL 17
REMARK CAVERDOCK RESULT:      12.2      0.000      0.000
REMARK CAVERDOCK CONSTRAINTS:       0.0      0.0      0.0      0.0
REMARK CAVERDOCK TUNNEL: 16     12.2      1.9     17.3
REMARK  5 active torsions:
REMARK  status: ('A' for Active; 'I' for Inactive)
REMARK    1  A    between atoms: C23_20  and  O25_21 
REMARK    2  A    between atoms: O25_21  and  C26_22 
REMARK    3  A    between atoms: C26_22  and  C28_24 
REMARK    4  A    between atoms: C28_24  and  C29_25 
REMARK    5  A    between atoms: C29_25  and  C30_26 
ROOT
ATOM      1  C1  ZIN A   1      39.661   5.602  30.185  0.00  0.00     0.018 C 
ATOM      2  C2  ZIN A   1      39.692   4.684  31.408  0.00  0.00    -0.013 C 
ATOM      3  C3  ZIN A   1      39.333   3.269  30.999  0.00  0.00     0.012 C 
ATOM      4  C4  ZIN A   1      37.984   3.338  30.268  0.00  0.00     0.007 C 
ATOM      5  C5  ZIN A   1      36.899   3.962  31.141  0.00  0.00     0.002 C 
ATOM      6  C7  ZIN A   1      37.318   5.341  31.672  0.00  0.00    -0.004 C 
ATOM      7  C9  ZIN A   1      36.231   5.865  32.615  0.00  0.00     0.010 C 
ATOM      8  C10 ZIN A   1      34.947   6.104  31.819  0.00  0.00     0.035 C 
ATOM      9  C11 ZIN A   1      34.571   4.820  31.102  0.00  0.00    -0.068 C 
ATOM     10  C12 ZIN A   1      33.311   4.396  31.209  0.00  0.00     0.053 C 
ATOM     11  C13 ZIN A   1      32.889   3.170  30.522  0.00  0.00     0.149 C 
ATOM     12  O14 ZIN A   1      31.912   2.544  30.876  0.00  0.00    -0.293 OA
ATOM     13  C15 ZIN A   1      33.738   2.727  29.347  0.00  0.00     0.084 C 
ATOM     14  C16 ZIN A   1      35.195   2.736  29.808  0.00  0.00     0.022 C 
ATOM     15  C17 ZIN A   1      35.616   4.117  30.316  0.00  0.00    -0.016 C 
ATOM     16  C18 ZIN A   1      35.956   4.985  29.103  0.00  0.00     0.020 C 
ATOM     17  C19 ZIN A   1      38.627   5.146  32.440  0.00  0.00     0.001 C 
ATOM     18  C21 ZIN A   1      39.262   6.420  33.008  0.00  0.00     0.008 C 
ATOM     19  C22 ZIN A   1      40.754   6.023  33.170  0.00  0.00     0.034 C 
ATOM     20  C23 ZIN A   1      41.008   4.866  32.158  0.00  0.00     0.140 C 
ENDROOT
BRANCH  20  21
ATOM     21  O25 ZIN A   1      42.080   5.222  31.245  0.00  0.00    -0.315 OA
BRANCH  21  22
ATOM     22  C26 ZIN A   1      43.254   5.573  31.791  0.00  0.00     0.259 C 
ATOM     23  O27 ZIN A   1      44.188   4.807  31.762  0.00  0.00    -0.265 OA
BRANCH  22  24
ATOM     24  C28 ZIN A   1      43.408   6.925  32.440  0.00  0.00     0.111 C 
BRANCH  24  25
ATOM     25  C29 ZIN A   1      44.509   6.859  33.501  0.00  0.00     0.014 C 
BRANCH  25  26
ATOM     26  C30 ZIN A   1      45.307   8.165  33.490  0.00  0.00    -0.014 C 
ATOM     27  C34 ZIN A   1      45.191   8.878  34.853  0.00  0.00     0.004 C 
ATOM     28  C33 ZIN A   1      45.110  10.386  34.554  0.00  0.00     0.000 C 
ATOM     29  C32 ZIN A   1      45.181  10.535  33.020  0.00  0.00     0.000 C 
ATOM     30  C31 ZIN A   1      44.691   9.168  32.483  0.00  0.00     0.004 C 
ENDBRANCH  25  26
ENDBRANCH  24  25
ENDBRANCH  22  24
ENDBRANCH  21  22
ENDBRANCH  20  21
TORSDOF 5
ENDMDL
MODEL 18
REMARK CAVERDOCK RESULT:      13.2      0.000      0.000
REMARK CAVERDOCK CONSTRAINTS:       0.1      0.0      0.0      0.0
REMARK CAVERDOCK TUNNEL: 17     13.2      1.9     18.2
REMARK  5 active torsions:
REMARK  status: ('A' for Active; 'I' for Inactive)
REMARK    1  A    between atoms: C23_20  and  O25_21 
REMARK    2  A    between atoms: O25_21  and  C26_22 
REMARK    3  A    between atoms: C26_22  and  C28_24 
REMARK    4  A    between atoms: C28_24  and  C29_25 
REMARK    5  A    between atoms: C29_25  and  C30_26 
ROOT
ATOM      1  C1  ZIN A   1      39.358   5.840  30.234  0.00  0.00     0.018 C 
ATOM      2  C2  ZIN A   1      39.438   4.814  31.366  0.00  0.00    -0.013 C 
ATOM      3  C3  ZIN A   1      39.122   3.431  30.831  0.00  0.00     0.012 C 
ATOM      4  C4  ZIN A   1      37.761   3.519  30.124  0.00  0.00     0.007 C 
ATOM      5  C5  ZIN A   1      36.668   4.021  31.063  0.00  0.00     0.002 C 
ATOM      6  C7  ZIN A   1      37.046   5.358  31.716  0.00  0.00    -0.004 C 
ATOM      7  C9  ZIN A   1      35.955   5.753  32.715  0.00  0.00     0.010 C 
ATOM      8  C10 ZIN A   1      34.653   6.019  31.958  0.00  0.00     0.035 C 
ATOM      9  C11 ZIN A   1      34.311   4.795  31.129  0.00  0.00    -0.068 C 
ATOM     10  C12 ZIN A   1      33.068   4.319  31.209  0.00  0.00     0.053 C 
ATOM     11  C13 ZIN A   1      32.679   3.148  30.416  0.00  0.00     0.149 C 
ATOM     12  O14 ZIN A   1      31.729   2.458  30.720  0.00  0.00    -0.293 OA
ATOM     13  C15 ZIN A   1      33.526   2.847  29.195  0.00  0.00     0.084 C 
ATOM     14  C16 ZIN A   1      34.988   2.864  29.639  0.00  0.00     0.022 C 
ATOM     15  C17 ZIN A   1      35.368   4.206  30.270  0.00  0.00    -0.016 C 
ATOM     16  C18 ZIN A   1      35.662   5.195  29.140  0.00  0.00     0.020 C 
ATOM     17  C19 ZIN A   1      38.372   5.139  32.448  0.00  0.00     0.001 C 
ATOM     18  C21 ZIN A   1      38.971   6.376  33.126  0.00  0.00     0.008 C 
ATOM     19  C22 ZIN A   1      40.478   6.020  33.234  0.00  0.00     0.034 C 
ATOM     20  C23 ZIN A   1      40.757   4.972  32.116  0.00  0.00     0.140 C 
ENDROOT
BRANCH  20  21
ATOM     21  O25 ZIN A   1      41.803   5.449  31.229  0.00  0.00    -0.315 OA
BRANCH  21  22
ATOM     22  C26 ZIN A   1      43.009   5.673  31.773  0.00  0.00     0.259 C 
ATOM     23  O27 ZIN A   1      43.889   4.855  31.649  0.00  0.00    -0.265 OA
BRANCH  22  24
ATOM     24  C28 ZIN A   1      43.264   6.946  32.539  0.00  0.00     0.111 C 
BRANCH  24  25
ATOM     25  C29 ZIN A   1      44.356   6.702  33.583  0.00  0.00     0.014 C 
BRANCH  25  26
ATOM     26  C30 ZIN A   1      45.361   7.855  33.548  0.00  0.00    -0.014 C 
ATOM     27  C34 ZIN A   1      45.627   8.382  34.974  0.00  0.00     0.004 C 
ATOM     28  C33 ZIN A   1      45.768   9.910  34.859  0.00  0.00     0.000 C 
ATOM     29  C32 ZIN A   1      45.583  10.258  33.368  0.00  0.00     0.000 C 
ATOM     30  C31 ZIN A   1      44.764   9.073  32.800  0.00  0.00     0.004 C 
ENDBRANCH  25  26
ENDBRANCH  24  25
ENDBRANCH  22  24
ENDBRANCH  21  22
ENDBRANCH  20  21
TORSDOF 5
ENDMDL
MODEL 19
REMARK CAVERDOCK RESULT:      14.0      0.000      0.000
REMARK CAVERDOCK CONSTRAINTS:       0.0      0.0      0.0      0.0
REMARK CAVERDOCK TUNNEL: 18     14.0      1.9     19.5
REMARK  5 active torsions:
REMARK  status: ('A' for Active; 'I' for Inactive)
REMARK    1  A    between atoms: C23_20  and  O25_21 
REMARK    2  A    between atoms: O25_21  and  C26_22 
REMARK    3  A    between atoms: C26_22  and  C28_24 
REMARK    4  A    between atoms: C28_24  and  C29_25 
REMARK    5  A    between atoms: C29_25  and  C30_26 
ROOT
ATOM      1  C1  ZIN A   1      39.129   5.891  30.266  0.00  0.00     0.018 C 
ATOM      2  C2  ZIN A   1      39.229   4.863  31.394  0.00  0.00    -0.013 C 
ATOM      3  C3  ZIN A   1      38.966   3.474  30.849  0.00  0.00     0.012 C 
ATOM      4  C4  ZIN A   1      37.611   3.520  30.127  0.00  0.00     0.007 C 
ATOM      5  C5  ZIN A   1      36.491   3.980  31.055  0.00  0.00     0.002 C 
ATOM      6  C7  ZIN A   1      36.817   5.326  31.718  0.00  0.00    -0.004 C 
ATOM      7  C9  ZIN A   1      35.702   5.680  32.706  0.00  0.00     0.010 C 
ATOM      8  C10 ZIN A   1      34.400   5.906  31.935  0.00  0.00     0.035 C 
ATOM      9  C11 ZIN A   1      34.109   4.676  31.096  0.00  0.00    -0.068 C 
ATOM     10  C12 ZIN A   1      32.882   4.158  31.160  0.00  0.00     0.053 C 
ATOM     11  C13 ZIN A   1      32.541   2.978  30.357  0.00  0.00     0.149 C 
ATOM     12  O14 ZIN A   1      31.611   2.255  30.647  0.00  0.00    -0.293 OA
ATOM     13  C15 ZIN A   1      33.412   2.711  29.145  0.00  0.00     0.084 C 
ATOM     14  C16 ZIN A   1      34.867   2.775  29.606  0.00  0.00     0.022 C 
ATOM     15  C17 ZIN A   1      35.195   4.126  30.247  0.00  0.00    -0.016 C 
ATOM     16  C18 ZIN A   1      35.469   5.129  29.125  0.00  0.00     0.020 C 
ATOM     17  C19 ZIN A   1      38.140   5.148  32.464  0.00  0.00     0.001 C 
ATOM     18  C21 ZIN A   1      38.690   6.401  33.155  0.00  0.00     0.008 C 
ATOM     19  C22 ZIN A   1      40.207   6.094  33.279  0.00  0.00     0.034 C 
ATOM     20  C23 ZIN A   1      40.533   5.062  32.160  0.00  0.00     0.140 C 
ENDROOT
BRANCH  20  21
ATOM     21  O25 ZIN A   1      41.573   5.577  31.287  0.00  0.00    -0.315 OA
BRANCH  21  22
ATOM     22  C26 ZIN A   1      42.787   5.760  31.828  0.00  0.00     0.259 C 
ATOM     23  O27 ZIN A   1      43.498   4.809  32.055  0.00  0.00    -0.265 OA
BRANCH  22  24
ATOM     24  C28 ZIN A   1      43.266   7.152  32.151  0.00  0.00     0.111 C 
BRANCH  24  25
ATOM     25  C29 ZIN A   1      44.246   7.095  33.326  0.00  0.00     0.014 C 
BRANCH  25  26
ATOM     26  C30 ZIN A   1      44.857   8.480  33.548  0.00  0.00    -0.014 C 
ATOM     27  C34 ZIN A   1      46.050   8.702  32.595  0.00  0.00     0.004 C 
ATOM     28  C33 ZIN A   1      47.108   9.484  33.392  0.00  0.00     0.000 C 
ATOM     29  C32 ZIN A   1      46.522   9.711  34.800  0.00  0.00     0.000 C 
ATOM     30  C31 ZIN A   1      45.478   8.578  34.963  0.00  0.00     0.004 C 
ENDBRANCH  25  26
ENDBRANCH  24  25
ENDBRANCH  22  24
ENDBRANCH  21  22
ENDBRANCH  20  21
TORSDOF 5
ENDMDL
MODEL 20
REMARK CAVERDOCK RESULT:      15.1      0.000      0.000
REMARK CAVERDOCK CONSTRAINTS:       0.0      0.0      0.0      0.0
REMARK CAVERDOCK TUNNEL: 19     15.1      1.9     20.5
REMARK  5 active torsions:
REMARK  status: ('A' for Active; 'I' for Inactive)
REMARK    1  A    between atoms: C23_20  and  O25_21 
REMARK    2  A    between atoms: O25_21  and  C26_22 
REMARK    3  A    between atoms: C26_22  and  C28_24 
REMARK    4  A    between atoms: C28_24  and  C29_25 
REMARK    5  A    between atoms: C29_25  and  C30_26 
ROOT
ATOM      1  C1  ZIN A   1      38.823   5.754  30.180  0.00  0.00     0.018 C 
ATOM      2  C2  ZIN A   1      38.941   4.789  31.361  0.00  0.00    -0.013 C 
ATOM      3  C3  ZIN A   1      38.651   3.374  30.899  0.00  0.00     0.012 C 
ATOM      4  C4  ZIN A   1      37.279   3.395  30.209  0.00  0.00     0.007 C 
ATOM      5  C5  ZIN A   1      36.187   3.918  31.138  0.00  0.00     0.002 C 
ATOM      6  C7  ZIN A   1      36.542   5.295  31.717  0.00  0.00    -0.004 C 
ATOM      7  C9  ZIN A   1      35.456   5.715  32.711  0.00  0.00     0.010 C 
ATOM      8  C10 ZIN A   1      34.137   5.913  31.961  0.00  0.00     0.035 C 
ATOM      9  C11 ZIN A   1      33.813   4.641  31.198  0.00  0.00    -0.068 C 
ATOM     10  C12 ZIN A   1      32.584   4.141  31.321  0.00  0.00     0.053 C 
ATOM     11  C13 ZIN A   1      32.212   2.923  30.593  0.00  0.00     0.149 C 
ATOM     12  O14 ZIN A   1      31.282   2.227  30.945  0.00  0.00    -0.293 OA
ATOM     13  C15 ZIN A   1      33.049   2.580  29.377  0.00  0.00     0.084 C 
ATOM     14  C16 ZIN A   1      34.516   2.654  29.798  0.00  0.00     0.022 C 
ATOM     15  C17 ZIN A   1      34.873   4.034  30.355  0.00  0.00    -0.016 C 
ATOM     16  C18 ZIN A   1      35.128   4.971  29.173  0.00  0.00     0.020 C 
ATOM     17  C19 ZIN A   1      37.882   5.144  32.440  0.00  0.00     0.001 C 
ATOM     18  C21 ZIN A   1      38.461   6.427  33.046  0.00  0.00     0.008 C 
ATOM     19  C22 ZIN A   1      39.978   6.110  33.150  0.00  0.00     0.034 C 
ATOM     20  C23 ZIN A   1      40.266   5.014  32.082  0.00  0.00     0.140 C 
ENDROOT
BRANCH  20  21
ATOM     21  O25 ZIN A   1      41.289   5.470  31.157  0.00  0.00    -0.315 OA
BRANCH  21  22
ATOM     22  C26 ZIN A   1      42.529   5.620  31.646  0.00  0.00     0.259 C 
ATOM     23  O27 ZIN A   1      43.314   4.702  31.596  0.00  0.00    -0.265 OA
BRANCH  22  24
ATOM     24  C28 ZIN A   1      42.944   6.934  32.256  0.00  0.00     0.111 C 
BRANCH  24  25
ATOM     25  C29 ZIN A   1      44.069   6.695  33.266  0.00  0.00     0.014 C 
BRANCH  25  26
ATOM     26  C30 ZIN A   1      45.196   7.701  33.023  0.00  0.00    -0.014 C 
ATOM     27  C34 ZIN A   1      44.617   9.111  32.788  0.00  0.00     0.004 C 
ATOM     28  C33 ZIN A   1      45.490   9.768  31.704  0.00  0.00     0.000 C 
ATOM     29  C32 ZIN A   1      46.567   8.734  31.318  0.00  0.00     0.000 C 
ATOM     30  C31 ZIN A   1      45.941   7.372  31.706  0.00  0.00     0.004 C 
ENDBRANCH  25  26
ENDBRANCH  24  25
ENDBRANCH  22  24
ENDBRANCH  21  22
ENDBRANCH  20  21
TORSDOF 5
ENDMDL
MODEL 21
REMARK CAVERDOCK RESULT:      14.5      0.000      0.000
REMARK CAVERDOCK CONSTRAINTS:       0.0      0.0      0.0      0.0
REMARK CAVERDOCK TUNNEL: 20     14.5      1.9     21.1
REMARK  5 active torsions:
REMARK  status: ('A' for Active; 'I' for Inactive)
REMARK    1  A    between atoms: C23_20  and  O25_21 
REMARK    2  A    between atoms: O25_21  and  C26_22 
REMARK    3  A    between atoms: C26_22  and  C28_24 
REMARK    4  A    between atoms: C28_24  and  C29_25 
REMARK    5  A    between atoms: C29_25  and  C30_26 
ROOT
ATOM      1  C1  ZIN A   1      38.641   4.984  32.940  0.00  0.00     0.018 C 
ATOM      2  C2  ZIN A   1      38.730   5.579  31.533  0.00  0.00    -0.013 C 
ATOM      3  C3  ZIN A   1      37.715   6.694  31.382  0.00  0.00     0.012 C 
ATOM      4  C4  ZIN A   1      36.343   6.113  31.759  0.00  0.00     0.007 C 
ATOM      5  C5  ZIN A   1      35.985   4.906  30.898  0.00  0.00     0.002 C 
ATOM      6  C7  ZIN A   1      37.079   3.830  30.940  0.00  0.00    -0.004 C 
ATOM      7  C9  ZIN A   1      36.703   2.696  29.983  0.00  0.00     0.010 C 
ATOM      8  C10 ZIN A   1      35.432   2.010  30.489  0.00  0.00     0.035 C 
ATOM      9  C11 ZIN A   1      34.346   3.057  30.658  0.00  0.00    -0.068 C 
ATOM     10  C12 ZIN A   1      33.149   2.799  30.131  0.00  0.00     0.053 C 
ATOM     11  C13 ZIN A   1      32.059   3.769  30.279  0.00  0.00     0.149 C 
ATOM     12  O14 ZIN A   1      31.106   3.778  29.528  0.00  0.00    -0.293 OA
ATOM     13  C15 ZIN A   1      32.184   4.759  31.420  0.00  0.00     0.084 C 
ATOM     14  C16 ZIN A   1      33.582   5.371  31.341  0.00  0.00     0.022 C 
ATOM     15  C17 ZIN A   1      34.671   4.298  31.405  0.00  0.00    -0.016 C 
ATOM     16  C18 ZIN A   1      34.880   3.922  32.873  0.00  0.00     0.020 C 
ATOM     17  C19 ZIN A   1      38.378   4.494  30.480  0.00  0.00     0.001 C 
ATOM     18  C21 ZIN A   1      39.627   3.606  30.505  0.00  0.00     0.008 C 
ATOM     19  C22 ZIN A   1      40.786   4.635  30.582  0.00  0.00     0.034 C 
ATOM     20  C23 ZIN A   1      40.180   5.925  31.209  0.00  0.00     0.140 C 
ENDROOT
BRANCH  20  21
ATOM     21  O25 ZIN A   1      40.907   6.290  32.412  0.00  0.00    -0.315 OA
BRANCH  21  22
ATOM     22  C26 ZIN A   1      42.029   5.603  32.678  0.00  0.00     0.259 C 
ATOM     23  O27 ZIN A   1      41.969   4.558  33.281  0.00  0.00    -0.265 OA
BRANCH  22  24
ATOM     24  C28 ZIN A   1      43.363   6.135  32.222  0.00  0.00     0.111 C 
BRANCH  24  25
ATOM     25  C29 ZIN A   1      44.102   6.748  33.414  0.00  0.00     0.014 C 
BRANCH  25  26
ATOM     26  C30 ZIN A   1      45.194   7.692  32.906  0.00  0.00    -0.014 C 
ATOM     27  C34 ZIN A   1      44.649   8.586  31.773  0.00  0.00     0.004 C 
ATOM     28  C33 ZIN A   1      45.787   8.740  30.749  0.00  0.00     0.000 C 
ATOM     29  C32 ZIN A   1      46.983   7.934  31.296  0.00  0.00     0.000 C 
ATOM     30  C31 ZIN A   1      46.338   6.889  32.239  0.00  0.00     0.004 C 
ENDBRANCH  25  26
ENDBRANCH  24  25
ENDBRANCH  22  24
ENDBRANCH  21  22
ENDBRANCH  20  21
TORSDOF 5
ENDMDL
MODEL 22
REMARK CAVERDOCK RESULT:      13.5      0.000      0.000
REMARK CAVERDOCK CONSTRAINTS:       0.0      0.0      0.0      0.0
REMARK CAVERDOCK TUNNEL: 21     13.5      1.8     22.4
REMARK  5 active torsions:
REMARK  status: ('A' for Active; 'I' for Inactive)
REMARK    1  A    between atoms: C23_20  and  O25_21 
REMARK    2  A    between atoms: O25_21  and  C26_22 
REMARK    3  A    between atoms: C26_22  and  C28_24 
REMARK    4  A    between atoms: C28_24  and  C29_25 
REMARK    5  A    between atoms: C29_25  and  C30_26 
ROOT
ATOM      1  C1  ZIN A   1      38.443   4.970  32.694  0.00  0.00     0.018 C 
ATOM      2  C2  ZIN A   1      38.512   5.471  31.250  0.00  0.00    -0.013 C 
ATOM      3  C3  ZIN A   1      37.495   6.577  31.041  0.00  0.00     0.012 C 
ATOM      4  C4  ZIN A   1      36.129   6.025  31.477  0.00  0.00     0.007 C 
ATOM      5  C5  ZIN A   1      35.755   4.765  30.702  0.00  0.00     0.002 C 
ATOM      6  C7  ZIN A   1      36.849   3.691  30.799  0.00  0.00    -0.004 C 
ATOM      7  C9  ZIN A   1      36.456   2.498  29.923  0.00  0.00     0.010 C 
ATOM      8  C10 ZIN A   1      35.192   1.850  30.493  0.00  0.00     0.035 C 
ATOM      9  C11 ZIN A   1      34.111   2.909  30.609  0.00  0.00    -0.068 C 
ATOM     10  C12 ZIN A   1      32.905   2.620  30.118  0.00  0.00     0.053 C 
ATOM     11  C13 ZIN A   1      31.819   3.600  30.219  0.00  0.00     0.149 C 
ATOM     12  O14 ZIN A   1      30.854   3.563  29.483  0.00  0.00    -0.293 OA
ATOM     13  C15 ZIN A   1      31.963   4.662  31.290  0.00  0.00     0.084 C 
ATOM     14  C16 ZIN A   1      33.360   5.265  31.150  0.00  0.00     0.022 C 
ATOM     15  C17 ZIN A   1      34.449   4.195  31.267  0.00  0.00    -0.016 C 
ATOM     16  C18 ZIN A   1      34.680   3.916  32.754  0.00  0.00     0.020 C 
ATOM     17  C19 ZIN A   1      38.142   4.320  30.275  0.00  0.00     0.001 C 
ATOM     18  C21 ZIN A   1      39.389   3.432  30.340  0.00  0.00     0.008 C 
ATOM     19  C22 ZIN A   1      40.551   4.462  30.331  0.00  0.00     0.034 C 
ATOM     20  C23 ZIN A   1      39.956   5.792  30.882  0.00  0.00     0.140 C 
ENDROOT
BRANCH  20  21
ATOM     21  O25 ZIN A   1      40.702   6.233  32.047  0.00  0.00    -0.315 OA
BRANCH  21  22
ATOM     22  C26 ZIN A   1      41.666   5.415  32.499  0.00  0.00     0.259 C 
ATOM     23  O27 ZIN A   1      41.375   4.436  33.144  0.00  0.00    -0.265 OA
BRANCH  22  24
ATOM     24  C28 ZIN A   1      43.112   5.719  32.199  0.00  0.00     0.111 C 
BRANCH  24  25
ATOM     25  C29 ZIN A   1      43.733   6.463  33.384  0.00  0.00     0.014 C 
BRANCH  25  26
ATOM     26  C30 ZIN A   1      44.842   7.388  32.880  0.00  0.00    -0.014 C 
ATOM     27  C34 ZIN A   1      44.250   8.732  32.406  0.00  0.00     0.004 C 
ATOM     28  C33 ZIN A   1      45.054   9.152  31.163  0.00  0.00     0.000 C 
ATOM     29  C32 ZIN A   1      46.106   8.050  30.925  0.00  0.00     0.000 C 
ATOM     30  C31 ZIN A   1      45.506   6.798  31.611  0.00  0.00     0.004 C 
ENDBRANCH  25  26
ENDBRANCH  24  25
ENDBRANCH  22  24
ENDBRANCH  21  22
ENDBRANCH  20  21
TORSDOF 5
ENDMDL
MODEL 23
REMARK CAVERDOCK RESULT:      12.8      0.000      0.000
REMARK CAVERDOCK CONSTRAINTS:       0.0      0.0      0.0      0.0
REMARK CAVERDOCK TUNNEL: 22     12.8      1.8     23.1
REMARK  5 active torsions:
REMARK  status: ('A' for Active; 'I' for Inactive)
REMARK    1  A    between atoms: C23_20  and  O25_21 
REMARK    2  A    between atoms: O25_21  and  C26_22 
REMARK    3  A    between atoms: C26_22  and  C28_24 
REMARK    4  A    between atoms: C28_24  and  C29_25 
REMARK    5  A    between atoms: C29_25  and  C30_26 
ROOT
ATOM      1  C1  ZIN A   1      38.125   4.951  32.963  0.00  0.00     0.018 C 
ATOM      2  C2  ZIN A   1      38.228   5.555  31.561  0.00  0.00    -0.013 C 
ATOM      3  C3  ZIN A   1      37.186   6.644  31.393  0.00  0.00     0.012 C 
ATOM      4  C4  ZIN A   1      35.823   6.024  31.739  0.00  0.00     0.007 C 
ATOM      5  C5  ZIN A   1      35.515   4.813  30.865  0.00  0.00     0.002 C 
ATOM      6  C7  ZIN A   1      36.636   3.765  30.926  0.00  0.00    -0.004 C 
ATOM      7  C9  ZIN A   1      36.310   2.627  29.955  0.00  0.00     0.010 C 
ATOM      8  C10 ZIN A   1      35.049   1.905  30.432  0.00  0.00     0.035 C 
ATOM      9  C11 ZIN A   1      33.932   2.922  30.582  0.00  0.00    -0.068 C 
ATOM     10  C12 ZIN A   1      32.753   2.634  30.029  0.00  0.00     0.053 C 
ATOM     11  C13 ZIN A   1      31.634   3.574  30.159  0.00  0.00     0.149 C 
ATOM     12  O14 ZIN A   1      30.697   3.562  29.388  0.00  0.00    -0.293 OA
ATOM     13  C15 ZIN A   1      31.710   4.561  31.307  0.00  0.00     0.084 C 
ATOM     14  C16 ZIN A   1      33.092   5.211  31.259  0.00  0.00     0.022 C 
ATOM     15  C17 ZIN A   1      34.208   4.167  31.341  0.00  0.00    -0.016 C 
ATOM     16  C18 ZIN A   1      34.396   3.789  32.812  0.00  0.00     0.020 C 
ATOM     17  C19 ZIN A   1      37.927   4.467  30.495  0.00  0.00     0.001 C 
ATOM     18  C21 ZIN A   1      39.198   3.611  30.543  0.00  0.00     0.008 C 
ATOM     19  C22 ZIN A   1      40.327   4.672  30.648  0.00  0.00     0.034 C 
ATOM     20  C23 ZIN A   1      39.673   5.942  31.269  0.00  0.00     0.140 C 
ENDROOT
BRANCH  20  21
ATOM     21  O25 ZIN A   1      40.366   6.320  32.488  0.00  0.00    -0.315 OA
BRANCH  21  22
ATOM     22  C26 ZIN A   1      41.544   5.725  32.729  0.00  0.00     0.259 C 
ATOM     23  O27 ZIN A   1      41.581   4.673  33.322  0.00  0.00    -0.265 OA
BRANCH  22  24
ATOM     24  C28 ZIN A   1      42.823   6.370  32.258  0.00  0.00     0.111 C 
BRANCH  24  25
ATOM     25  C29 ZIN A   1      43.909   6.182  33.319  0.00  0.00     0.014 C 
BRANCH  25  26
ATOM     26  C30 ZIN A   1      44.948   7.298  33.188  0.00  0.00    -0.014 C 
ATOM     27  C34 ZIN A   1      45.340   7.836  34.580  0.00  0.00     0.004 C 
ATOM     28  C33 ZIN A   1      45.524   9.356  34.427  0.00  0.00     0.000 C 
ATOM     29  C32 ZIN A   1      45.238   9.688  32.949  0.00  0.00     0.000 C 
ATOM     30  C31 ZIN A   1      44.338   8.524  32.465  0.00  0.00     0.004 C 
ENDBRANCH  25  26
ENDBRANCH  24  25
ENDBRANCH  22  24
ENDBRANCH  21  22
ENDBRANCH  20  21
TORSDOF 5
ENDMDL
MODEL 24
REMARK CAVERDOCK RESULT:      12.3      0.000      0.000
REMARK CAVERDOCK CONSTRAINTS:       0.1      0.0      0.0      0.0
REMARK CAVERDOCK TUNNEL: 23     12.3      1.8     24.3
REMARK  5 active torsions:
REMARK  status: ('A' for Active; 'I' for Inactive)
REMARK    1  A    between atoms: C23_20  and  O25_21 
REMARK    2  A    between atoms: O25_21  and  C26_22 
REMARK    3  A    between atoms: C26_22  and  C28_24 
REMARK    4  A    between atoms: C28_24  and  C29_25 
REMARK    5  A    between atoms: C29_25  and  C30_26 
ROOT
ATOM      1  C1  ZIN A   1      37.877   4.873  32.920  0.00  0.00     0.018 C 
ATOM      2  C2  ZIN A   1      37.980   5.498  31.528  0.00  0.00    -0.013 C 
ATOM      3  C3  ZIN A   1      36.935   6.586  31.375  0.00  0.00     0.012 C 
ATOM      4  C4  ZIN A   1      35.574   5.958  31.709  0.00  0.00     0.007 C 
ATOM      5  C5  ZIN A   1      35.270   4.759  30.816  0.00  0.00     0.002 C 
ATOM      6  C7  ZIN A   1      36.395   3.714  30.863  0.00  0.00    -0.004 C 
ATOM      7  C9  ZIN A   1      36.073   2.589  29.875  0.00  0.00     0.010 C 
ATOM      8  C10 ZIN A   1      34.813   1.857  30.339  0.00  0.00     0.035 C 
ATOM      9  C11 ZIN A   1      33.693   2.868  30.503  0.00  0.00    -0.068 C 
ATOM     10  C12 ZIN A   1      32.516   2.586  29.944  0.00  0.00     0.053 C 
ATOM     11  C13 ZIN A   1      31.394   3.521  30.086  0.00  0.00     0.149 C 
ATOM     12  O14 ZIN A   1      30.458   3.518  29.314  0.00  0.00    -0.293 OA
ATOM     13  C15 ZIN A   1      31.465   4.490  31.249  0.00  0.00     0.084 C 
ATOM     14  C16 ZIN A   1      32.845   5.145  31.213  0.00  0.00     0.022 C 
ATOM     15  C17 ZIN A   1      33.964   4.103  31.281  0.00  0.00    -0.016 C 
ATOM     16  C18 ZIN A   1      34.151   3.703  32.747  0.00  0.00     0.020 C 
ATOM     17  C19 ZIN A   1      37.683   4.425  30.445  0.00  0.00     0.001 C 
ATOM     18  C21 ZIN A   1      38.957   3.573  30.482  0.00  0.00     0.008 C 
ATOM     19  C22 ZIN A   1      40.083   4.634  30.605  0.00  0.00     0.034 C 
ATOM     20  C23 ZIN A   1      39.425   5.893  31.244  0.00  0.00     0.140 C 
ENDROOT
BRANCH  20  21
ATOM     21  O25 ZIN A   1      40.114   6.254  32.470  0.00  0.00    -0.315 OA
BRANCH  21  22
ATOM     22  C26 ZIN A   1      41.366   5.795  32.623  0.00  0.00     0.259 C 
ATOM     23  O27 ZIN A   1      41.553   4.677  33.042  0.00  0.00    -0.265 OA
BRANCH  22  24
ATOM     24  C28 ZIN A   1      42.539   6.674  32.271  0.00  0.00     0.111 C 
BRANCH  24  25
ATOM     25  C29 ZIN A   1      43.795   6.154  32.973  0.00  0.00     0.014 C 
BRANCH  25  26
ATOM     26  C30 ZIN A   1      44.983   7.054  32.626  0.00  0.00    -0.014 C 
ATOM     27  C34 ZIN A   1      44.490   8.441  32.162  0.00  0.00     0.004 C 
ATOM     28  C33 ZIN A   1      45.430   8.883  31.027  0.00  0.00     0.000 C 
ATOM     29  C32 ZIN A   1      46.461   7.750  30.841  0.00  0.00     0.000 C 
ATOM     30  C31 ZIN A   1      45.749   6.494  31.403  0.00  0.00     0.004 C 
ENDBRANCH  25  26
ENDBRANCH  24  25
ENDBRANCH  22  24
ENDBRANCH  21  22
ENDBRANCH  20  21
TORSDOF 5
ENDMDL
MODEL 25
REMARK CAVERDOCK RESULT:      11.9      0.000      0.000
REMARK CAVERDOCK CONSTRAINTS:       0.1      0.0      0.0      0.0
REMARK CAVERDOCK TUNNEL: 24     11.9      1.8     25.4
REMARK  5 active torsions:
REMARK  status: ('A' for Active; 'I' for Inactive)
REMARK    1  A    between atoms: C23_20  and  O25_21 
REMARK    2  A    between atoms: O25_21  and  C26_22 
REMARK    3  A    between atoms: C26_22  and  C28_24 
REMARK    4  A    between atoms: C28_24  and  C29_25 
REMARK    5  A    between atoms: C29_25  and  C30_26 
ROOT
ATOM      1  C1  ZIN A   1      37.660   4.845  32.823  0.00  0.00     0.018 C 
ATOM      2  C2  ZIN A   1      37.777   5.433  31.415  0.00  0.00    -0.013 C 
ATOM      3  C3  ZIN A   1      36.749   6.531  31.230  0.00  0.00     0.012 C 
ATOM      4  C4  ZIN A   1      35.377   5.930  31.574  0.00  0.00     0.007 C 
ATOM      5  C5  ZIN A   1      35.061   4.712  30.710  0.00  0.00     0.002 C 
ATOM      6  C7  ZIN A   1      36.171   3.654  30.789  0.00  0.00    -0.004 C 
ATOM      7  C9  ZIN A   1      35.838   2.509  29.828  0.00  0.00     0.010 C 
ATOM      8  C10 ZIN A   1      34.566   1.806  30.305  0.00  0.00     0.035 C 
ATOM      9  C11 ZIN A   1      33.459   2.836  30.438  0.00  0.00    -0.068 C 
ATOM     10  C12 ZIN A   1      32.281   2.556  29.880  0.00  0.00     0.053 C 
ATOM     11  C13 ZIN A   1      31.172   3.509  29.993  0.00  0.00     0.149 C 
ATOM     12  O14 ZIN A   1      30.239   3.499  29.217  0.00  0.00    -0.293 OA
ATOM     13  C15 ZIN A   1      31.251   4.507  31.131  0.00  0.00     0.084 C 
ATOM     14  C16 ZIN A   1      32.640   5.142  31.085  0.00  0.00     0.022 C 
ATOM     15  C17 ZIN A   1      33.744   4.086  31.185  0.00  0.00    -0.016 C 
ATOM     16  C18 ZIN A   1      33.919   3.722  32.661  0.00  0.00     0.020 C 
ATOM     17  C19 ZIN A   1      37.471   4.336  30.359  0.00  0.00     0.001 C 
ATOM     18  C21 ZIN A   1      38.732   3.468  30.424  0.00  0.00     0.008 C 
ATOM     19  C22 ZIN A   1      39.873   4.517  30.525  0.00  0.00     0.034 C 
ATOM     20  C23 ZIN A   1      39.229   5.800  31.128  0.00  0.00     0.140 C 
ENDROOT
BRANCH  20  21
ATOM     21  O25 ZIN A   1      39.918   6.183  32.348  0.00  0.00    -0.315 OA
BRANCH  21  22
ATOM     22  C26 ZIN A   1      41.142   5.670  32.543  0.00  0.00     0.259 C 
ATOM     23  O27 ZIN A   1      41.267   4.520  32.894  0.00  0.00    -0.265 OA
BRANCH  22  24
ATOM     24  C28 ZIN A   1      42.362   6.528  32.324  0.00  0.00     0.111 C 
BRANCH  24  25
ATOM     25  C29 ZIN A   1      43.570   5.880  33.006  0.00  0.00     0.014 C 
BRANCH  25  26
ATOM     26  C30 ZIN A   1      44.722   6.885  33.064  0.00  0.00    -0.014 C 
ATOM     27  C34 ZIN A   1      44.969   7.340  34.517  0.00  0.00     0.004 C 
ATOM     28  C33 ZIN A   1      45.322   8.836  34.455  0.00  0.00     0.000 C 
ATOM     29  C32 ZIN A   1      45.278   9.238  32.967  0.00  0.00     0.000 C 
ATOM     30  C31 ZIN A   1      44.343   8.189  32.318  0.00  0.00     0.004 C 
ENDBRANCH  25  26
ENDBRANCH  24  25
ENDBRANCH  22  24
ENDBRANCH  21  22
ENDBRANCH  20  21
TORSDOF 5
ENDMDL
MODEL 26
REMARK CAVERDOCK RESULT:      12.2      0.000      0.000
REMARK CAVERDOCK CONSTRAINTS:       0.0      0.0      0.0      0.0
REMARK CAVERDOCK TUNNEL: 25     12.2      1.8     26.1
REMARK  5 active torsions:
REMARK  status: ('A' for Active; 'I' for Inactive)
REMARK    1  A    between atoms: C23_20  and  O25_21 
REMARK    2  A    between atoms: O25_21  and  C26_22 
REMARK    3  A    between atoms: C26_22  and  C28_24 
REMARK    4  A    between atoms: C28_24  and  C29_25 
REMARK    5  A    between atoms: C29_25  and  C30_26 
ROOT
ATOM      1  C1  ZIN A   1      37.459   4.868  32.827  0.00  0.00     0.018 C 
ATOM      2  C2  ZIN A   1      37.619   5.387  31.397  0.00  0.00    -0.013 C 
ATOM      3  C3  ZIN A   1      36.609   6.486  31.133  0.00  0.00     0.012 C 
ATOM      4  C4  ZIN A   1      35.222   5.918  31.470  0.00  0.00     0.007 C 
ATOM      5  C5  ZIN A   1      34.912   4.664  30.658  0.00  0.00     0.002 C 
ATOM      6  C7  ZIN A   1      36.007   3.598  30.815  0.00  0.00    -0.004 C 
ATOM      7  C9  ZIN A   1      35.684   2.412  29.902  0.00  0.00     0.010 C 
ATOM      8  C10 ZIN A   1      34.392   1.747  30.379  0.00  0.00     0.035 C 
ATOM      9  C11 ZIN A   1      33.295   2.795  30.435  0.00  0.00    -0.068 C 
ATOM     10  C12 ZIN A   1      32.127   2.501  29.862  0.00  0.00     0.053 C 
ATOM     11  C13 ZIN A   1      31.027   3.471  29.901  0.00  0.00     0.149 C 
ATOM     12  O14 ZIN A   1      30.115   3.434  29.102  0.00  0.00    -0.293 OA
ATOM     13  C15 ZIN A   1      31.090   4.521  30.992  0.00  0.00     0.084 C 
ATOM     14  C16 ZIN A   1      32.488   5.137  30.951  0.00  0.00     0.022 C 
ATOM     15  C17 ZIN A   1      33.576   4.076  31.129  0.00  0.00    -0.016 C 
ATOM     16  C18 ZIN A   1      33.711   3.781  32.625  0.00  0.00     0.020 C 
ATOM     17  C19 ZIN A   1      37.326   4.245  30.387  0.00  0.00     0.001 C 
ATOM     18  C21 ZIN A   1      38.574   3.367  30.525  0.00  0.00     0.008 C 
ATOM     19  C22 ZIN A   1      39.724   4.406  30.605  0.00  0.00     0.034 C 
ATOM     20  C23 ZIN A   1      39.082   5.724  31.129  0.00  0.00     0.140 C 
ENDROOT
BRANCH  20  21
ATOM     21  O25 ZIN A   1      39.745   6.158  32.346  0.00  0.00    -0.315 OA
BRANCH  21  22
ATOM     22  C26 ZIN A   1      40.956   5.639  32.599  0.00  0.00     0.259 C 
ATOM     23  O27 ZIN A   1      41.062   4.664  33.305  0.00  0.00    -0.265 OA
BRANCH  22  24
ATOM     24  C28 ZIN A   1      42.186   6.271  31.999  0.00  0.00     0.111 C 
BRANCH  24  25
ATOM     25  C29 ZIN A   1      43.435   5.576  32.545  0.00  0.00     0.014 C 
BRANCH  25  26
ATOM     26  C30 ZIN A   1      44.475   6.628  32.936  0.00  0.00    -0.014 C 
ATOM     27  C34 ZIN A   1      43.969   8.042  32.585  0.00  0.00     0.004 C 
ATOM     28  C33 ZIN A   1      45.190   8.834  32.085  0.00  0.00     0.000 C 
ATOM     29  C32 ZIN A   1      46.395   7.874  32.150  0.00  0.00     0.000 C 
ATOM     30  C31 ZIN A   1      45.759   6.463  32.086  0.00  0.00     0.004 C 
ENDBRANCH  25  26
ENDBRANCH  24  25
ENDBRANCH  22  24
ENDBRANCH  21  22
ENDBRANCH  20  21
TORSDOF 5
ENDMDL
MODEL 27
REMARK CAVERDOCK RESULT:      12.8      0.000      0.000
REMARK CAVERDOCK CONSTRAINTS:       0.2      0.0      0.0      0.0
REMARK CAVERDOCK TUNNEL: 26     12.8      1.8     27.4
REMARK  5 active torsions:
REMARK  status: ('A' for Active; 'I' for Inactive)
REMARK    1  A    between atoms: C23_20  and  O25_21 
REMARK    2  A    between atoms: O25_21  and  C26_22 
REMARK    3  A    between atoms: C26_22  and  C28_24 
REMARK    4  A    between atoms: C28_24  and  C29_25 
REMARK    5  A    between atoms: C29_25  and  C30_26 
ROOT
ATOM      1  C1  ZIN A   1      37.266   4.726  32.820  0.00  0.00     0.018 C 
ATOM      2  C2  ZIN A   1      37.413   5.336  31.425  0.00  0.00    -0.013 C 
ATOM      3  C3  ZIN A   1      36.409   6.459  31.246  0.00  0.00     0.012 C 
ATOM      4  C4  ZIN A   1      35.022   5.881  31.564  0.00  0.00     0.007 C 
ATOM      5  C5  ZIN A   1      34.690   4.686  30.676  0.00  0.00     0.002 C 
ATOM      6  C7  ZIN A   1      35.776   3.603  30.749  0.00  0.00    -0.004 C 
ATOM      7  C9  ZIN A   1      35.431   2.481  29.765  0.00  0.00     0.010 C 
ATOM      8  C10 ZIN A   1      34.139   1.798  30.214  0.00  0.00     0.035 C 
ATOM      9  C11 ZIN A   1      33.053   2.849  30.353  0.00  0.00    -0.068 C 
ATOM     10  C12 ZIN A   1      31.875   2.603  29.777  0.00  0.00     0.053 C 
ATOM     11  C13 ZIN A   1      30.785   3.578  29.894  0.00  0.00     0.149 C 
ATOM     12  O14 ZIN A   1      29.862   3.601  29.107  0.00  0.00    -0.293 OA
ATOM     13  C15 ZIN A   1      30.872   4.554  31.050  0.00  0.00     0.084 C 
ATOM     14  C16 ZIN A   1      32.274   5.160  31.031  0.00  0.00     0.022 C 
ATOM     15  C17 ZIN A   1      33.355   4.080  31.125  0.00  0.00    -0.016 C 
ATOM     16  C18 ZIN A   1      33.505   3.686  32.597  0.00  0.00     0.020 C 
ATOM     17  C19 ZIN A   1      37.096   4.265  30.346  0.00  0.00     0.001 C 
ATOM     18  C21 ZIN A   1      38.338   3.369  30.410  0.00  0.00     0.008 C 
ATOM     19  C22 ZIN A   1      39.498   4.391  30.542  0.00  0.00     0.034 C 
ATOM     20  C23 ZIN A   1      38.875   5.678  31.160  0.00  0.00     0.140 C 
ENDROOT
BRANCH  20  21
ATOM     21  O25 ZIN A   1      39.557   6.025  32.394  0.00  0.00    -0.315 OA
BRANCH  21  22
ATOM     22  C26 ZIN A   1      40.791   5.527  32.569  0.00  0.00     0.259 C 
ATOM     23  O27 ZIN A   1      40.972   4.333  32.535  0.00  0.00    -0.265 OA
BRANCH  22  24
ATOM     24  C28 ZIN A   1      41.952   6.459  32.807  0.00  0.00     0.111 C 
BRANCH  24  25
ATOM     25  C29 ZIN A   1      43.253   5.654  32.840  0.00  0.00     0.014 C 
BRANCH  25  26
ATOM     26  C30 ZIN A   1      44.444   6.612  32.913  0.00  0.00    -0.014 C 
ATOM     27  C34 ZIN A   1      43.970   8.072  32.759  0.00  0.00     0.004 C 
ATOM     28  C33 ZIN A   1      45.041   8.796  31.923  0.00  0.00     0.000 C 
ATOM     29  C32 ZIN A   1      46.128   7.750  31.599  0.00  0.00     0.000 C 
ATOM     30  C31 ZIN A   1      45.392   6.392  31.708  0.00  0.00     0.004 C 
ENDBRANCH  25  26
ENDBRANCH  24  25
ENDBRANCH  22  24
ENDBRANCH  21  22
ENDBRANCH  20  21
TORSDOF 5
ENDMDL
MODEL 28
REMARK CAVERDOCK RESULT:      13.6      0.000      0.000
REMARK CAVERDOCK CONSTRAINTS:       0.1      0.0      0.0      0.0
REMARK CAVERDOCK TUNNEL: 27     13.6      1.8     28.2
REMARK  5 active torsions:
REMARK  status: ('A' for Active; 'I' for Inactive)
REMARK    1  A    between atoms: C23_20  and  O25_21 
REMARK    2  A    between atoms: O25_21  and  C26_22 
REMARK    3  A    between atoms: C26_22  and  C28_24 
REMARK    4  A    between atoms: C28_24  and  C29_25 
REMARK    5  A    between atoms: C29_25  and  C30_26 
ROOT
ATOM      1  C1  ZIN A   1      37.039   5.082  32.544  0.00  0.00     0.018 C 
ATOM      2  C2  ZIN A   1      37.239   5.358  31.053  0.00  0.00    -0.013 C 
ATOM      3  C3  ZIN A   1      36.249   6.407  30.586  0.00  0.00     0.012 C 
ATOM      4  C4  ZIN A   1      34.848   5.913  30.976  0.00  0.00     0.007 C 
ATOM      5  C5  ZIN A   1      34.542   4.545  30.373  0.00  0.00     0.002 C 
ATOM      6  C7  ZIN A   1      35.619   3.510  30.731  0.00  0.00    -0.004 C 
ATOM      7  C9  ZIN A   1      35.304   2.193  30.017  0.00  0.00     0.010 C 
ATOM      8  C10 ZIN A   1      33.993   1.626  30.563  0.00  0.00     0.035 C 
ATOM      9  C11 ZIN A   1      32.908   2.678  30.418  0.00  0.00    -0.068 C 
ATOM     10  C12 ZIN A   1      31.751   2.303  29.871  0.00  0.00     0.053 C 
ATOM     11  C13 ZIN A   1      30.662   3.276  29.722  0.00  0.00     0.149 C 
ATOM     12  O14 ZIN A   1      29.769   3.115  28.917  0.00  0.00    -0.293 OA
ATOM     13  C15 ZIN A   1      30.712   4.490  30.627  0.00  0.00     0.084 C 
ATOM     14  C16 ZIN A   1      32.118   5.080  30.522  0.00  0.00     0.022 C 
ATOM     15  C17 ZIN A   1      33.188   4.053  30.899  0.00  0.00    -0.016 C 
ATOM     16  C18 ZIN A   1      33.283   4.007  32.426  0.00  0.00     0.020 C 
ATOM     17  C19 ZIN A   1      36.956   4.067  30.236  0.00  0.00     0.001 C 
ATOM     18  C21 ZIN A   1      38.190   3.213  30.548  0.00  0.00     0.008 C 
ATOM     19  C22 ZIN A   1      39.351   4.243  30.486  0.00  0.00     0.034 C 
ATOM     20  C23 ZIN A   1      38.712   5.634  30.771  0.00  0.00     0.140 C 
ENDROOT
BRANCH  20  21
ATOM     21  O25 ZIN A   1      39.351   6.256  31.918  0.00  0.00    -0.315 OA
BRANCH  21  22
ATOM     22  C26 ZIN A   1      40.485   5.694  32.363  0.00  0.00     0.259 C 
ATOM     23  O27 ZIN A   1      40.459   4.594  32.862  0.00  0.00    -0.265 OA
BRANCH  22  24
ATOM     24  C28 ZIN A   1      41.792   6.434  32.238  0.00  0.00     0.111 C 
BRANCH  24  25
ATOM     25  C29 ZIN A   1      42.929   5.552  32.757  0.00  0.00     0.014 C 
BRANCH  25  26
ATOM     26  C30 ZIN A   1      44.239   6.343  32.736  0.00  0.00    -0.014 C 
ATOM     27  C34 ZIN A   1      44.012   7.744  32.130  0.00  0.00     0.004 C 
ATOM     28  C33 ZIN A   1      45.261   8.066  31.291  0.00  0.00     0.000 C 
ATOM     29  C32 ZIN A   1      46.203   6.851  31.417  0.00  0.00     0.000 C 
ATOM     30  C31 ZIN A   1      45.260   5.677  31.782  0.00  0.00     0.004 C 
ENDBRANCH  25  26
ENDBRANCH  24  25
ENDBRANCH  22  24
ENDBRANCH  21  22
ENDBRANCH  20  21
TORSDOF 5
ENDMDL
MODEL 29
REMARK CAVERDOCK RESULT:      14.5      0.000      0.000
REMARK CAVERDOCK CONSTRAINTS:       0.0      0.0      0.0      0.0
REMARK CAVERDOCK TUNNEL: 28     14.5      1.8     29.7
REMARK  5 active torsions:
REMARK  status: ('A' for Active; 'I' for Inactive)
REMARK    1  A    between atoms: C23_20  and  O25_21 
REMARK    2  A    between atoms: O25_21  and  C26_22 
REMARK    3  A    between atoms: C26_22  and  C28_24 
REMARK    4  A    between atoms: C28_24  and  C29_25 
REMARK    5  A    between atoms: C29_25  and  C30_26 
ROOT
ATOM      1  C1  ZIN A   1      36.837   4.643  32.722  0.00  0.00     0.018 C 
ATOM      2  C2  ZIN A   1      36.976   5.201  31.304  0.00  0.00    -0.013 C 
ATOM      3  C3  ZIN A   1      35.975   6.320  31.092  0.00  0.00     0.012 C 
ATOM      4  C4  ZIN A   1      34.588   5.760  31.441  0.00  0.00     0.007 C 
ATOM      5  C5  ZIN A   1      34.245   4.534  30.599  0.00  0.00     0.002 C 
ATOM      6  C7  ZIN A   1      35.328   3.450  30.704  0.00  0.00    -0.004 C 
ATOM      7  C9  ZIN A   1      34.972   2.295  29.764  0.00  0.00     0.010 C 
ATOM      8  C10 ZIN A   1      33.680   1.633  30.247  0.00  0.00     0.035 C 
ATOM      9  C11 ZIN A   1      32.599   2.693  30.355  0.00  0.00    -0.068 C 
ATOM     10  C12 ZIN A   1      31.417   2.431  29.797  0.00  0.00     0.053 C 
ATOM     11  C13 ZIN A   1      30.331   3.413  29.886  0.00  0.00     0.149 C 
ATOM     12  O14 ZIN A   1      29.402   3.411  29.105  0.00  0.00    -0.293 OA
ATOM     13  C15 ZIN A   1      30.429   4.431  31.005  0.00  0.00     0.084 C 
ATOM     14  C16 ZIN A   1      31.834   5.030  30.954  0.00  0.00     0.022 C 
ATOM     15  C17 ZIN A   1      32.911   3.950  31.080  0.00  0.00    -0.016 C 
ATOM     16  C18 ZIN A   1      33.071   3.610  32.563  0.00  0.00     0.020 C 
ATOM     17  C19 ZIN A   1      36.647   4.092  30.267  0.00  0.00     0.001 C 
ATOM     18  C21 ZIN A   1      37.886   3.194  30.355  0.00  0.00     0.008 C 
ATOM     19  C22 ZIN A   1      39.052   4.216  30.442  0.00  0.00     0.034 C 
ATOM     20  C23 ZIN A   1      38.438   5.527  31.017  0.00  0.00     0.140 C 
ENDROOT
BRANCH  20  21
ATOM     21  O25 ZIN A   1      39.130   5.916  32.232  0.00  0.00    -0.315 OA
BRANCH  21  22
ATOM     22  C26 ZIN A   1      40.325   5.350  32.461  0.00  0.00     0.259 C 
ATOM     23  O27 ZIN A   1      40.454   4.152  32.373  0.00  0.00    -0.265 OA
BRANCH  22  24
ATOM     24  C28 ZIN A   1      41.508   6.210  32.827  0.00  0.00     0.111 C 
BRANCH  24  25
ATOM     25  C29 ZIN A   1      42.802   5.476  32.469  0.00  0.00     0.014 C 
BRANCH  25  26
ATOM     26  C30 ZIN A   1      44.000   6.378  32.771  0.00  0.00    -0.014 C 
ATOM     27  C34 ZIN A   1      44.148   6.586  34.292  0.00  0.00     0.004 C 
ATOM     28  C33 ZIN A   1      44.590   8.046  34.495  0.00  0.00     0.000 C 
ATOM     29  C32 ZIN A   1      44.695   8.674  33.090  0.00  0.00     0.000 C 
ATOM     30  C31 ZIN A   1      43.760   7.803  32.215  0.00  0.00     0.004 C 
ENDBRANCH  25  26
ENDBRANCH  24  25
ENDBRANCH  22  24
ENDBRANCH  21  22
ENDBRANCH  20  21
TORSDOF 5
ENDMDL
MODEL 30
REMARK CAVERDOCK RESULT:      15.6      0.000      0.000
REMARK CAVERDOCK CONSTRAINTS:       0.0      0.0      0.0      0.0
REMARK CAVERDOCK TUNNEL: 29     15.6      1.9     30.1
REMARK  5 active torsions:
REMARK  status: ('A' for Active; 'I' for Inactive)
REMARK    1  A    between atoms: C23_20  and  O25_21 
REMARK    2  A    between atoms: O25_21  and  C26_22 
REMARK    3  A    between atoms: C26_22  and  C28_24 
REMARK    4  A    between atoms: C28_24  and  C29_25 
REMARK    5  A    between atoms: C29_25  and  C30_26 
ROOT
ATOM      1  C1  ZIN A   1      36.636   4.605  32.843  0.00  0.00     0.018 C 
ATOM      2  C2  ZIN A   1      36.759   5.257  31.464  0.00  0.00    -0.013 C 
ATOM      3  C3  ZIN A   1      35.706   6.336  31.309  0.00  0.00     0.012 C 
ATOM      4  C4  ZIN A   1      34.345   5.686  31.605  0.00  0.00     0.007 C 
ATOM      5  C5  ZIN A   1      34.073   4.500  30.685  0.00  0.00     0.002 C 
ATOM      6  C7  ZIN A   1      35.208   3.467  30.736  0.00  0.00    -0.004 C 
ATOM      7  C9  ZIN A   1      34.919   2.357  29.722  0.00  0.00     0.010 C 
ATOM      8  C10 ZIN A   1      33.658   1.602  30.147  0.00  0.00     0.035 C 
ATOM      9  C11 ZIN A   1      32.524   2.598  30.307  0.00  0.00    -0.068 C 
ATOM     10  C12 ZIN A   1      31.362   2.313  29.719  0.00  0.00     0.053 C 
ATOM     11  C13 ZIN A   1      30.227   3.233  29.855  0.00  0.00     0.149 C 
ATOM     12  O14 ZIN A   1      29.307   3.233  29.064  0.00  0.00    -0.293 OA
ATOM     13  C15 ZIN A   1      30.263   4.182  31.036  0.00  0.00     0.084 C 
ATOM     14  C16 ZIN A   1      31.636   4.852  31.040  0.00  0.00     0.022 C 
ATOM     15  C17 ZIN A   1      32.765   3.822  31.112  0.00  0.00    -0.016 C 
ATOM     16  C18 ZIN A   1      32.928   3.398  32.573  0.00  0.00     0.020 C 
ATOM     17  C19 ZIN A   1      36.497   4.200  30.357  0.00  0.00     0.001 C 
ATOM     18  C21 ZIN A   1      37.779   3.361  30.404  0.00  0.00     0.008 C 
ATOM     19  C22 ZIN A   1      38.890   4.433  30.569  0.00  0.00     0.034 C 
ATOM     20  C23 ZIN A   1      38.205   5.672  31.216  0.00  0.00     0.140 C 
ENDROOT
BRANCH  20  21
ATOM     21  O25 ZIN A   1      38.866   6.019  32.462  0.00  0.00    -0.315 OA
BRANCH  21  22
ATOM     22  C26 ZIN A   1      40.199   6.169  32.424  0.00  0.00     0.259 C 
ATOM     23  O27 ZIN A   1      40.702   6.900  31.603  0.00  0.00    -0.265 OA
BRANCH  22  24
ATOM     24  C28 ZIN A   1      41.068   5.427  33.407  0.00  0.00     0.111 C 
BRANCH  24  25
ATOM     25  C29 ZIN A   1      42.428   5.137  32.766  0.00  0.00     0.014 C 
BRANCH  25  26
ATOM     26  C30 ZIN A   1      43.326   6.369  32.895  0.00  0.00    -0.014 C 
ATOM     27  C34 ZIN A   1      44.598   6.200  32.038  0.00  0.00     0.004 C 
ATOM     28  C33 ZIN A   1      45.754   6.822  32.841  0.00  0.00     0.000 C 
ATOM     29  C32 ZIN A   1      45.143   7.347  34.157  0.00  0.00     0.000 C 
ATOM     30  C31 ZIN A   1      43.858   6.503  34.343  0.00  0.00     0.004 C 
ENDBRANCH  25  26
ENDBRANCH  24  25
ENDBRANCH  22  24
ENDBRANCH  21  22
ENDBRANCH  20  21
TORSDOF 5
ENDMDL
MODEL 31
REMARK CAVERDOCK RESULT:      15.9      0.000      0.000
REMARK CAVERDOCK CONSTRAINTS:       0.2      0.0      0.0      0.0
REMARK CAVERDOCK TUNNEL: 30     15.9      1.9     31.5
REMARK  5 active torsions:
REMARK  status: ('A' for Active; 'I' for Inactive)
REMARK    1  A    between atoms: C23_20  and  O25_21 
REMARK    2  A    between atoms: O25_21  and  C26_22 
REMARK    3  A    between atoms: C26_22  and  C28_24 
REMARK    4  A    between atoms: C28_24  and  C29_25 
REMARK    5  A    between atoms: C29_25  and  C30_26 
ROOT
ATOM      1  C1  ZIN A   1      36.437   5.379  29.640  0.00  0.00     0.018 C 
ATOM      2  C2  ZIN A   1      36.758   4.443  30.806  0.00  0.00    -0.013 C 
ATOM      3  C3  ZIN A   1      36.526   3.004  30.388  0.00  0.00     0.012 C 
ATOM      4  C4  ZIN A   1      35.088   2.913  29.855  0.00  0.00     0.007 C 
ATOM      5  C5  ZIN A   1      34.069   3.367  30.897  0.00  0.00     0.002 C 
ATOM      6  C7  ZIN A   1      34.382   4.775  31.424  0.00  0.00    -0.004 C 
ATOM      7  C9  ZIN A   1      33.383   5.128  32.530  0.00  0.00     0.010 C 
ATOM      8  C10 ZIN A   1      31.979   5.216  31.931  0.00  0.00     0.035 C 
ATOM      9  C11 ZIN A   1      31.669   3.913  31.217  0.00  0.00    -0.068 C 
ATOM     10  C12 ZIN A   1      30.502   3.325  31.479  0.00  0.00     0.053 C 
ATOM     11  C13 ZIN A   1      30.144   2.073  30.804  0.00  0.00     0.149 C 
ATOM     12  O14 ZIN A   1      29.315   1.315  31.262  0.00  0.00    -0.293 OA
ATOM     13  C15 ZIN A   1      30.865   1.775  29.505  0.00  0.00     0.084 C 
ATOM     14  C16 ZIN A   1      32.360   1.963  29.759  0.00  0.00     0.022 C 
ATOM     15  C17 ZIN A   1      32.672   3.374  30.265  0.00  0.00    -0.016 C 
ATOM     16  C18 ZIN A   1      32.723   4.310  29.055  0.00  0.00     0.020 C 
ATOM     17  C19 ZIN A   1      35.801   4.734  31.994  0.00  0.00     0.001 C 
ATOM     18  C21 ZIN A   1      36.345   6.065  32.524  0.00  0.00     0.008 C 
ATOM     19  C22 ZIN A   1      37.883   5.863  32.460  0.00  0.00     0.034 C 
ATOM     20  C23 ZIN A   1      38.133   4.777  31.373  0.00  0.00     0.140 C 
ENDROOT
BRANCH  20  21
ATOM     21  O25 ZIN A   1      39.010   5.293  30.337  0.00  0.00    -0.315 OA
BRANCH  21  22
ATOM     22  C26 ZIN A   1      40.319   5.022  30.456  0.00  0.00     0.259 C 
ATOM     23  O27 ZIN A   1      40.826   4.174  29.760  0.00  0.00    -0.265 OA
BRANCH  22  24
ATOM     24  C28 ZIN A   1      41.157   5.777  31.455  0.00  0.00     0.111 C 
BRANCH  24  25
ATOM     25  C29 ZIN A   1      42.037   4.793  32.230  0.00  0.00     0.014 C 
BRANCH  25  26
ATOM     26  C30 ZIN A   1      43.249   5.532  32.800  0.00  0.00    -0.014 C 
ATOM     27  C34 ZIN A   1      43.138   7.045  32.519  0.00  0.00     0.004 C 
ATOM     28  C33 ZIN A   1      44.561   7.538  32.202  0.00  0.00     0.000 C 
ATOM     29  C32 ZIN A   1      45.486   6.308  32.302  0.00  0.00     0.000 C 
ATOM     30  C31 ZIN A   1      44.542   5.104  32.064  0.00  0.00     0.004 C 
ENDBRANCH  25  26
ENDBRANCH  24  25
ENDBRANCH  22  24
ENDBRANCH  21  22
ENDBRANCH  20  21
TORSDOF 5
ENDMDL
MODEL 32
REMARK CAVERDOCK RESULT:      15.6      0.000      0.000
REMARK CAVERDOCK CONSTRAINTS:       0.2      0.0      0.0      0.0
REMARK CAVERDOCK TUNNEL: 31     15.6      1.9     32.8
REMARK  5 active torsions:
REMARK  status: ('A' for Active; 'I' for Inactive)
REMARK    1  A    between atoms: C23_20  and  O25_21 
REMARK    2  A    between atoms: O25_21  and  C26_22 
REMARK    3  A    between atoms: C26_22  and  C28_24 
REMARK    4  A    between atoms: C28_24  and  C29_25 
REMARK    5  A    between atoms: C29_25  and  C30_26 
ROOT
ATOM      1  C1  ZIN A   1      36.291   5.312  29.574  0.00  0.00     0.018 C 
ATOM      2  C2  ZIN A   1      36.658   4.390  30.738  0.00  0.00    -0.013 C 
ATOM      3  C3  ZIN A   1      36.429   2.945  30.340  0.00  0.00     0.012 C 
ATOM      4  C4  ZIN A   1      34.976   2.834  29.852  0.00  0.00     0.007 C 
ATOM      5  C5  ZIN A   1      33.985   3.286  30.920  0.00  0.00     0.002 C 
ATOM      6  C7  ZIN A   1      34.298   4.702  31.426  0.00  0.00    -0.004 C 
ATOM      7  C9  ZIN A   1      33.330   5.053  32.559  0.00  0.00     0.010 C 
ATOM      8  C10 ZIN A   1      31.907   5.122  32.002  0.00  0.00     0.035 C 
ATOM      9  C11 ZIN A   1      31.590   3.809  31.309  0.00  0.00    -0.068 C 
ATOM     10  C12 ZIN A   1      30.438   3.211  31.611  0.00  0.00     0.053 C 
ATOM     11  C13 ZIN A   1      30.074   1.948  30.959  0.00  0.00     0.149 C 
ATOM     12  O14 ZIN A   1      29.267   1.186  31.448  0.00  0.00    -0.293 OA
ATOM     13  C15 ZIN A   1      30.758   1.647  29.640  0.00  0.00     0.084 C 
ATOM     14  C16 ZIN A   1      32.258   1.853  29.847  0.00  0.00     0.022 C 
ATOM     15  C17 ZIN A   1      32.569   3.272  30.331  0.00  0.00    -0.016 C 
ATOM     16  C18 ZIN A   1      32.573   4.198  29.113  0.00  0.00     0.020 C 
ATOM     17  C19 ZIN A   1      35.735   4.681  31.952  0.00  0.00     0.001 C 
ATOM     18  C21 ZIN A   1      36.280   6.023  32.454  0.00  0.00     0.008 C 
ATOM     19  C22 ZIN A   1      37.817   5.837  32.345  0.00  0.00     0.034 C 
ATOM     20  C23 ZIN A   1      38.046   4.743  31.260  0.00  0.00     0.140 C 
ENDROOT
BRANCH  20  21
ATOM     21  O25 ZIN A   1      38.885   5.260  30.194  0.00  0.00    -0.315 OA
BRANCH  21  22
ATOM     22  C26 ZIN A   1      40.206   5.307  30.426  0.00  0.00     0.259 C 
ATOM     23  O27 ZIN A   1      40.983   4.947  29.573  0.00  0.00    -0.265 OA
BRANCH  22  24
ATOM     24  C28 ZIN A   1      40.721   5.810  31.750  0.00  0.00     0.111 C 
BRANCH  24  25
ATOM     25  C29 ZIN A   1      41.797   4.856  32.274  0.00  0.00     0.014 C 
BRANCH  25  26
ATOM     26  C30 ZIN A   1      42.980   5.667  32.808  0.00  0.00    -0.014 C 
ATOM     27  C34 ZIN A   1      42.819   7.158  32.445  0.00  0.00     0.004 C 
ATOM     28  C33 ZIN A   1      44.226   7.681  32.106  0.00  0.00     0.000 C 
ATOM     29  C32 ZIN A   1      45.192   6.491  32.276  0.00  0.00     0.000 C 
ATOM     30  C31 ZIN A   1      44.291   5.243  32.101  0.00  0.00     0.004 C 
ENDBRANCH  25  26
ENDBRANCH  24  25
ENDBRANCH  22  24
ENDBRANCH  21  22
ENDBRANCH  20  21
TORSDOF 5
ENDMDL
MODEL 33
REMARK CAVERDOCK RESULT:      14.9      0.000      0.000
REMARK CAVERDOCK CONSTRAINTS:       0.1      0.0      0.0      0.0
REMARK CAVERDOCK TUNNEL: 32     14.9      2.0     33.5
REMARK  5 active torsions:
REMARK  status: ('A' for Active; 'I' for Inactive)
REMARK    1  A    between atoms: C23_20  and  O25_21 
REMARK    2  A    between atoms: O25_21  and  C26_22 
REMARK    3  A    between atoms: C26_22  and  C28_24 
REMARK    4  A    between atoms: C28_24  and  C29_25 
REMARK    5  A    between atoms: C29_25  and  C30_26 
ROOT
ATOM      1  C1  ZIN A   1      36.278   5.206  29.547  0.00  0.00     0.018 C 
ATOM      2  C2  ZIN A   1      36.608   4.323  30.752  0.00  0.00    -0.013 C 
ATOM      3  C3  ZIN A   1      36.397   2.865  30.394  0.00  0.00     0.012 C 
ATOM      4  C4  ZIN A   1      34.962   2.733  29.862  0.00  0.00     0.007 C 
ATOM      5  C5  ZIN A   1      33.934   3.215  30.881  0.00  0.00     0.002 C 
ATOM      6  C7  ZIN A   1      34.226   4.648  31.350  0.00  0.00    -0.004 C 
ATOM      7  C9  ZIN A   1      33.219   5.032  32.438  0.00  0.00     0.010 C 
ATOM      8  C10 ZIN A   1      31.815   5.077  31.832  0.00  0.00     0.035 C 
ATOM      9  C11 ZIN A   1      31.526   3.741  31.172  0.00  0.00    -0.068 C 
ATOM     10  C12 ZIN A   1      30.366   3.148  31.456  0.00  0.00     0.053 C 
ATOM     11  C13 ZIN A   1      30.027   1.864  30.833  0.00  0.00     0.149 C 
ATOM     12  O14 ZIN A   1      29.207   1.115  31.319  0.00  0.00    -0.293 OA
ATOM     13  C15 ZIN A   1      30.756   1.523  29.548  0.00  0.00     0.084 C 
ATOM     14  C16 ZIN A   1      32.248   1.742  29.798  0.00  0.00     0.022 C 
ATOM     15  C17 ZIN A   1      32.538   3.176  30.246  0.00  0.00    -0.016 C 
ATOM     16  C18 ZIN A   1      32.580   4.062  28.999  0.00  0.00     0.020 C 
ATOM     17  C19 ZIN A   1      35.644   4.650  31.925  0.00  0.00     0.001 C 
ATOM     18  C21 ZIN A   1      36.168   6.009  32.401  0.00  0.00     0.008 C 
ATOM     19  C22 ZIN A   1      37.709   5.826  32.349  0.00  0.00     0.034 C 
ATOM     20  C23 ZIN A   1      37.977   4.699  31.309  0.00  0.00     0.140 C 
ENDROOT
BRANCH  20  21
ATOM     21  O25 ZIN A   1      38.850   5.184  30.254  0.00  0.00    -0.315 OA
BRANCH  21  22
ATOM     22  C26 ZIN A   1      40.172   5.091  30.466  0.00  0.00     0.259 C 
ATOM     23  O27 ZIN A   1      40.860   4.443  29.714  0.00  0.00    -0.265 OA
BRANCH  22  24
ATOM     24  C28 ZIN A   1      40.797   5.795  31.642  0.00  0.00     0.111 C 
BRANCH  24  25
ATOM     25  C29 ZIN A   1      41.695   4.817  32.404  0.00  0.00     0.014 C 
BRANCH  25  26
ATOM     26  C30 ZIN A   1      42.954   5.546  32.880  0.00  0.00    -0.014 C 
ATOM     27  C34 ZIN A   1      42.832   7.061  32.617  0.00  0.00     0.004 C 
ATOM     28  C33 ZIN A   1      44.228   7.547  32.190  0.00  0.00     0.000 C 
ATOM     29  C32 ZIN A   1      45.149   6.310  32.208  0.00  0.00     0.000 C 
ATOM     30  C31 ZIN A   1      44.182   5.113  32.041  0.00  0.00     0.004 C 
ENDBRANCH  25  26
ENDBRANCH  24  25
ENDBRANCH  22  24
ENDBRANCH  21  22
ENDBRANCH  20  21
TORSDOF 5
ENDMDL
MODEL 34
REMARK CAVERDOCK RESULT:      14.4      0.000      0.000
REMARK CAVERDOCK CONSTRAINTS:       0.0      0.0      0.0      0.0
REMARK CAVERDOCK TUNNEL: 33     14.4      2.0     34.4
REMARK  5 active torsions:
REMARK  status: ('A' for Active; 'I' for Inactive)
REMARK    1  A    between atoms: C23_20  and  O25_21 
REMARK    2  A    between atoms: O25_21  and  C26_22 
REMARK    3  A    between atoms: C26_22  and  C28_24 
REMARK    4  A    between atoms: C28_24  and  C29_25 
REMARK    5  A    between atoms: C29_25  and  C30_26 
ROOT
ATOM      1  C1  ZIN A   1      35.990   5.205  29.457  0.00  0.00     0.018 C 
ATOM      2  C2  ZIN A   1      36.383   4.249  30.584  0.00  0.00    -0.013 C 
ATOM      3  C3  ZIN A   1      36.131   2.817  30.155  0.00  0.00     0.012 C 
ATOM      4  C4  ZIN A   1      34.664   2.730  29.706  0.00  0.00     0.007 C 
ATOM      5  C5  ZIN A   1      33.707   3.160  30.815  0.00  0.00     0.002 C 
ATOM      6  C7  ZIN A   1      34.047   4.559  31.349  0.00  0.00    -0.004 C 
ATOM      7  C9  ZIN A   1      33.115   4.887  32.520  0.00  0.00     0.010 C 
ATOM      8  C10 ZIN A   1      31.677   4.981  32.007  0.00  0.00     0.035 C 
ATOM      9  C11 ZIN A   1      31.329   3.690  31.288  0.00  0.00    -0.068 C 
ATOM     10  C12 ZIN A   1      30.181   3.092  31.608  0.00  0.00     0.053 C 
ATOM     11  C13 ZIN A   1      29.788   1.851  30.932  0.00  0.00     0.149 C 
ATOM     12  O14 ZIN A   1      28.990   1.081  31.424  0.00  0.00    -0.293 OA
ATOM     13  C15 ZIN A   1      30.431   1.581  29.587  0.00  0.00     0.084 C 
ATOM     14  C16 ZIN A   1      31.938   1.770  29.755  0.00  0.00     0.022 C 
ATOM     15  C17 ZIN A   1      32.275   3.172  30.268  0.00  0.00    -0.016 C 
ATOM     16  C18 ZIN A   1      32.251   4.131  29.075  0.00  0.00     0.020 C 
ATOM     17  C19 ZIN A   1      35.498   4.513  31.833  0.00  0.00     0.001 C 
ATOM     18  C21 ZIN A   1      36.068   5.837  32.355  0.00  0.00     0.008 C 
ATOM     19  C22 ZIN A   1      37.601   5.643  32.196  0.00  0.00     0.034 C 
ATOM     20  C23 ZIN A   1      37.789   4.577  31.075  0.00  0.00     0.140 C 
ENDROOT
BRANCH  20  21
ATOM     21  O25 ZIN A   1      38.600   5.117  29.999  0.00  0.00    -0.315 OA
BRANCH  21  22
ATOM     22  C26 ZIN A   1      39.913   4.839  30.027  0.00  0.00     0.259 C 
ATOM     23  O27 ZIN A   1      40.547   4.808  28.999  0.00  0.00    -0.265 OA
BRANCH  22  24
ATOM     24  C28 ZIN A   1      40.597   4.566  31.342  0.00  0.00     0.111 C 
BRANCH  24  25
ATOM     25  C29 ZIN A   1      41.145   5.876  31.913  0.00  0.00     0.014 C 
BRANCH  25  26
ATOM     26  C30 ZIN A   1      42.622   5.697  32.272  0.00  0.00    -0.014 C 
ATOM     27  C34 ZIN A   1      42.787   5.501  33.793  0.00  0.00     0.004 C 
ATOM     28  C33 ZIN A   1      44.072   6.246  34.195  0.00  0.00     0.000 C 
ATOM     29  C32 ZIN A   1      44.642   6.869  32.905  0.00  0.00     0.000 C 
ATOM     30  C31 ZIN A   1      43.415   6.993  31.968  0.00  0.00     0.004 C 
ENDBRANCH  25  26
ENDBRANCH  24  25
ENDBRANCH  22  24
ENDBRANCH  21  22
ENDBRANCH  20  21
TORSDOF 5
ENDMDL
MODEL 35
REMARK CAVERDOCK RESULT:      14.6      0.000      0.000
REMARK CAVERDOCK CONSTRAINTS:       0.1      0.0      0.0      0.0
REMARK CAVERDOCK TUNNEL: 34     14.6      2.0     35.1
REMARK  5 active torsions:
REMARK  status: ('A' for Active; 'I' for Inactive)
REMARK    1  A    between atoms: C23_20  and  O25_21 
REMARK    2  A    between atoms: O25_21  and  C26_22 
REMARK    3  A    between atoms: C26_22  and  C28_24 
REMARK    4  A    between atoms: C28_24  and  C29_25 
REMARK    5  A    between atoms: C29_25  and  C30_26 
ROOT
ATOM      1  C1  ZIN A   1      35.826   5.357  29.679  0.00  0.00     0.018 C 
ATOM      2  C2  ZIN A   1      36.194   4.368  30.786  0.00  0.00    -0.013 C 
ATOM      3  C3  ZIN A   1      36.044   2.948  30.277  0.00  0.00     0.012 C 
ATOM      4  C4  ZIN A   1      34.616   2.811  29.728  0.00  0.00     0.007 C 
ATOM      5  C5  ZIN A   1      33.569   3.141  30.788  0.00  0.00     0.002 C 
ATOM      6  C7  ZIN A   1      33.801   4.528  31.406  0.00  0.00    -0.004 C 
ATOM      7  C9  ZIN A   1      32.779   4.754  32.524  0.00  0.00     0.010 C 
ATOM      8  C10 ZIN A   1      31.375   4.803  31.921  0.00  0.00     0.035 C 
ATOM      9  C11 ZIN A   1      31.141   3.532  31.124  0.00  0.00    -0.068 C 
ATOM     10  C12 ZIN A   1      30.007   2.865  31.340  0.00  0.00     0.053 C 
ATOM     11  C13 ZIN A   1      29.723   1.640  30.585  0.00  0.00     0.149 C 
ATOM     12  O14 ZIN A   1      28.935   0.810  30.987  0.00  0.00    -0.293 OA
ATOM     13  C15 ZIN A   1      30.464   1.466  29.274  0.00  0.00     0.084 C 
ATOM     14  C16 ZIN A   1      31.946   1.720  29.552  0.00  0.00     0.022 C 
ATOM     15  C17 ZIN A   1      32.176   3.110  30.147  0.00  0.00    -0.016 C 
ATOM     16  C18 ZIN A   1      32.180   4.123  29.000  0.00  0.00     0.020 C 
ATOM     17  C19 ZIN A   1      35.218   4.530  31.983  0.00  0.00     0.001 C 
ATOM     18  C21 ZIN A   1      35.684   5.853  32.600  0.00  0.00     0.008 C 
ATOM     19  C22 ZIN A   1      37.232   5.741  32.535  0.00  0.00     0.034 C 
ATOM     20  C23 ZIN A   1      37.546   4.741  31.384  0.00  0.00     0.140 C 
ENDROOT
BRANCH  20  21
ATOM     21  O25 ZIN A   1      38.397   5.369  30.389  0.00  0.00    -0.315 OA
BRANCH  21  22
ATOM     22  C26 ZIN A   1      39.723   5.234  30.548  0.00  0.00     0.259 C 
ATOM     23  O27 ZIN A   1      40.364   4.585  29.756  0.00  0.00    -0.265 OA
BRANCH  22  24
ATOM     24  C28 ZIN A   1      40.413   5.894  31.715  0.00  0.00     0.111 C 
BRANCH  24  25
ATOM     25  C29 ZIN A   1      41.365   4.894  32.376  0.00  0.00     0.014 C 
BRANCH  25  26
ATOM     26  C30 ZIN A   1      42.595   5.635  32.904  0.00  0.00    -0.014 C 
ATOM     27  C34 ZIN A   1      42.616   7.086  32.381  0.00  0.00     0.004 C 
ATOM     28  C33 ZIN A   1      44.088   7.426  32.088  0.00  0.00     0.000 C 
ATOM     29  C32 ZIN A   1      44.909   6.170  32.443  0.00  0.00     0.000 C 
ATOM     30  C31 ZIN A   1      43.892   5.008  32.335  0.00  0.00     0.004 C 
ENDBRANCH  25  26
ENDBRANCH  24  25
ENDBRANCH  22  24
ENDBRANCH  21  22
ENDBRANCH  20  21
TORSDOF 5
ENDMDL
MODEL 36
REMARK CAVERDOCK RESULT:      14.3      0.000      0.000
REMARK CAVERDOCK CONSTRAINTS:       0.3      0.0      0.0      0.0
REMARK CAVERDOCK TUNNEL: 35     14.3      2.0     36.8
REMARK  5 active torsions:
REMARK  status: ('A' for Active; 'I' for Inactive)
REMARK    1  A    between atoms: C23_20  and  O25_21 
REMARK    2  A    between atoms: O25_21  and  C26_22 
REMARK    3  A    between atoms: C26_22  and  C28_24 
REMARK    4  A    between atoms: C28_24  and  C29_25 
REMARK    5  A    between atoms: C29_25  and  C30_26 
ROOT
ATOM      1  C1  ZIN A   1      35.592   5.346  29.569  0.00  0.00     0.018 C 
ATOM      2  C2  ZIN A   1      36.049   4.298  30.585  0.00  0.00    -0.013 C 
ATOM      3  C3  ZIN A   1      35.865   2.908  30.008  0.00  0.00     0.012 C 
ATOM      4  C4  ZIN A   1      34.399   2.792  29.565  0.00  0.00     0.007 C 
ATOM      5  C5  ZIN A   1      33.437   3.052  30.720  0.00  0.00     0.002 C 
ATOM      6  C7  ZIN A   1      33.711   4.403  31.397  0.00  0.00    -0.004 C 
ATOM      7  C9  ZIN A   1      32.780   4.555  32.603  0.00  0.00     0.010 C 
ATOM      8  C10 ZIN A   1      31.332   4.627  32.115  0.00  0.00     0.035 C 
ATOM      9  C11 ZIN A   1      31.041   3.403  31.266  0.00  0.00    -0.068 C 
ATOM     10  C12 ZIN A   1      29.930   2.715  31.530  0.00  0.00     0.053 C 
ATOM     11  C13 ZIN A   1      29.592   1.533  30.730  0.00  0.00     0.149 C 
ATOM     12  O14 ZIN A   1      28.841   0.674  31.143  0.00  0.00    -0.293 OA
ATOM     13  C15 ZIN A   1      30.230   1.440  29.358  0.00  0.00     0.084 C 
ATOM     14  C16 ZIN A   1      31.727   1.690  29.533  0.00  0.00     0.022 C 
ATOM     15  C17 ZIN A   1      31.998   3.046  30.189  0.00  0.00    -0.016 C 
ATOM     16  C18 ZIN A   1      31.909   4.123  29.105  0.00  0.00     0.020 C 
ATOM     17  C19 ZIN A   1      35.169   4.383  31.862  0.00  0.00     0.001 C 
ATOM     18  C21 ZIN A   1      35.677   5.672  32.517  0.00  0.00     0.008 C 
ATOM     19  C22 ZIN A   1      37.215   5.577  32.325  0.00  0.00     0.034 C 
ATOM     20  C23 ZIN A   1      37.443   4.647  31.097  0.00  0.00     0.140 C 
ENDROOT
BRANCH  20  21
ATOM     21  O25 ZIN A   1      38.211   5.339  30.077  0.00  0.00    -0.315 OA
BRANCH  21  22
ATOM     22  C26 ZIN A   1      39.547   5.230  30.141  0.00  0.00     0.259 C 
ATOM     23  O27 ZIN A   1      40.228   5.581  29.207  0.00  0.00    -0.265 OA
BRANCH  22  24
ATOM     24  C28 ZIN A   1      40.198   4.670  31.380  0.00  0.00     0.111 C 
BRANCH  24  25
ATOM     25  C29 ZIN A   1      40.782   5.815  32.211  0.00  0.00     0.014 C 
BRANCH  25  26
ATOM     26  C30 ZIN A   1      42.262   5.541  32.486  0.00  0.00    -0.014 C 
ATOM     27  C34 ZIN A   1      42.500   5.334  33.996  0.00  0.00     0.004 C 
ATOM     28  C33 ZIN A   1      43.851   5.996  34.322  0.00  0.00     0.000 C 
ATOM     29  C32 ZIN A   1      44.386   6.580  32.999  0.00  0.00     0.000 C 
ATOM     30  C31 ZIN A   1      43.119   6.783  32.133  0.00  0.00     0.004 C 
ENDBRANCH  25  26
ENDBRANCH  24  25
ENDBRANCH  22  24
ENDBRANCH  21  22
ENDBRANCH  20  21
TORSDOF 5
ENDMDL
MODEL 37
REMARK CAVERDOCK RESULT:      14.0      0.000      0.000
REMARK CAVERDOCK CONSTRAINTS:       0.1      0.0      0.0      0.0
REMARK CAVERDOCK TUNNEL: 36     14.0      2.0     37.1
REMARK  5 active torsions:
REMARK  status: ('A' for Active; 'I' for Inactive)
REMARK    1  A    between atoms: C23_20  and  O25_21 
REMARK    2  A    between atoms: O25_21  and  C26_22 
REMARK    3  A    between atoms: C26_22  and  C28_24 
REMARK    4  A    between atoms: C28_24  and  C29_25 
REMARK    5  A    between atoms: C29_25  and  C30_26 
ROOT
ATOM      1  C1  ZIN A   1      35.577   5.094  29.574  0.00  0.00     0.018 C 
ATOM      2  C2  ZIN A   1      35.903   4.204  30.775  0.00  0.00    -0.013 C 
ATOM      3  C3  ZIN A   1      35.757   2.745  30.389  0.00  0.00     0.012 C 
ATOM      4  C4  ZIN A   1      34.344   2.569  29.810  0.00  0.00     0.007 C 
ATOM      5  C5  ZIN A   1      33.269   2.998  30.804  0.00  0.00     0.002 C 
ATOM      6  C7  ZIN A   1      33.493   4.433  31.303  0.00  0.00    -0.004 C 
ATOM      7  C9  ZIN A   1      32.441   4.763  32.366  0.00  0.00     0.010 C 
ATOM      8  C10 ZIN A   1      31.055   4.766  31.717  0.00  0.00     0.035 C 
ATOM      9  C11 ZIN A   1      30.835   3.431  31.029  0.00  0.00    -0.068 C 
ATOM     10  C12 ZIN A   1      29.690   2.792  31.267  0.00  0.00     0.053 C 
ATOM     11  C13 ZIN A   1      29.418   1.506  30.615  0.00  0.00     0.149 C 
ATOM     12  O14 ZIN A   1      28.611   0.720  31.064  0.00  0.00    -0.293 OA
ATOM     13  C15 ZIN A   1      30.198   1.212  29.349  0.00  0.00     0.084 C 
ATOM     14  C16 ZIN A   1      31.672   1.481  29.648  0.00  0.00     0.022 C 
ATOM     15  C17 ZIN A   1      31.896   2.918  30.125  0.00  0.00    -0.016 C 
ATOM     16  C18 ZIN A   1      31.943   3.825  28.894  0.00  0.00     0.020 C 
ATOM     17  C19 ZIN A   1      34.892   4.477  31.922  0.00  0.00     0.001 C 
ATOM     18  C21 ZIN A   1      35.351   5.847  32.434  0.00  0.00     0.008 C 
ATOM     19  C22 ZIN A   1      36.899   5.721  32.427  0.00  0.00     0.034 C 
ATOM     20  C23 ZIN A   1      37.240   4.621  31.379  0.00  0.00     0.140 C 
ENDROOT
BRANCH  20  21
ATOM     21  O25 ZIN A   1      38.126   5.154  30.360  0.00  0.00    -0.315 OA
BRANCH  21  22
ATOM     22  C26 ZIN A   1      39.433   4.880  30.485  0.00  0.00     0.259 C 
ATOM     23  O27 ZIN A   1      39.888   3.870  30.002  0.00  0.00    -0.265 OA
BRANCH  22  24
ATOM     24  C28 ZIN A   1      40.335   5.833  31.226  0.00  0.00     0.111 C 
BRANCH  24  25
ATOM     25  C29 ZIN A   1      40.991   5.104  32.401  0.00  0.00     0.014 C 
BRANCH  25  26
ATOM     26  C30 ZIN A   1      42.476   5.468  32.462  0.00  0.00    -0.014 C 
ATOM     27  C34 ZIN A   1      43.012   5.308  33.899  0.00  0.00     0.004 C 
ATOM     28  C33 ZIN A   1      44.005   6.461  34.129  0.00  0.00     0.000 C 
ATOM     29  C32 ZIN A   1      44.038   7.281  32.823  0.00  0.00     0.000 C 
ATOM     30  C31 ZIN A   1      42.680   6.971  32.146  0.00  0.00     0.004 C 
ENDBRANCH  25  26
ENDBRANCH  24  25
ENDBRANCH  22  24
ENDBRANCH  21  22
ENDBRANCH  20  21
TORSDOF 5
ENDMDL
MODEL 38
REMARK CAVERDOCK RESULT:      13.3      0.000      0.000
REMARK CAVERDOCK CONSTRAINTS:       0.1      0.0      0.0      0.0
REMARK CAVERDOCK TUNNEL: 37     13.3      2.0     38.8
REMARK  5 active torsions:
REMARK  status: ('A' for Active; 'I' for Inactive)
REMARK    1  A    between atoms: C23_20  and  O25_21 
REMARK    2  A    between atoms: O25_21  and  C26_22 
REMARK    3  A    between atoms: C26_22  and  C28_24 
REMARK    4  A    between atoms: C28_24  and  C29_25 
REMARK    5  A    between atoms: C29_25  and  C30_26 
ROOT
ATOM      1  C1  ZIN A   1      35.441   4.895  29.415  0.00  0.00     0.018 C 
ATOM      2  C2  ZIN A   1      35.709   4.063  30.670  0.00  0.00    -0.013 C 
ATOM      3  C3  ZIN A   1      35.482   2.594  30.371  0.00  0.00     0.012 C 
ATOM      4  C4  ZIN A   1      34.065   2.463  29.791  0.00  0.00     0.007 C 
ATOM      5  C5  ZIN A   1      33.010   3.011  30.748  0.00  0.00     0.002 C 
ATOM      6  C7  ZIN A   1      33.313   4.458  31.162  0.00  0.00    -0.004 C 
ATOM      7  C9  ZIN A   1      32.275   4.911  32.193  0.00  0.00     0.010 C 
ATOM      8  C10 ZIN A   1      30.896   4.953  31.533  0.00  0.00     0.035 C 
ATOM      9  C11 ZIN A   1      30.604   3.593  30.924  0.00  0.00    -0.068 C 
ATOM     10  C12 ZIN A   1      29.423   3.036  31.190  0.00  0.00     0.053 C 
ATOM     11  C13 ZIN A   1      29.082   1.730  30.613  0.00  0.00     0.149 C 
ATOM     12  O14 ZIN A   1      28.229   1.019  31.102  0.00  0.00    -0.293 OA
ATOM     13  C15 ZIN A   1      29.851   1.317  29.374  0.00  0.00     0.084 C 
ATOM     14  C16 ZIN A   1      31.336   1.520  29.670  0.00  0.00     0.022 C 
ATOM     15  C17 ZIN A   1      31.639   2.968  30.063  0.00  0.00    -0.016 C 
ATOM     16  C18 ZIN A   1      31.745   3.795  28.779  0.00  0.00     0.020 C 
ATOM     17  C19 ZIN A   1      34.709   4.461  31.789  0.00  0.00     0.001 C 
ATOM     18  C21 ZIN A   1      35.242   5.831  32.223  0.00  0.00     0.008 C 
ATOM     19  C22 ZIN A   1      36.780   5.618  32.238  0.00  0.00     0.034 C 
ATOM     20  C23 ZIN A   1      37.064   4.439  31.260  0.00  0.00     0.140 C 
ENDROOT
BRANCH  20  21
ATOM     21  O25 ZIN A   1      37.985   4.859  30.219  0.00  0.00    -0.315 OA
BRANCH  21  22
ATOM     22  C26 ZIN A   1      39.295   4.774  30.493  0.00  0.00     0.259 C 
ATOM     23  O27 ZIN A   1      40.058   4.325  29.671  0.00  0.00    -0.265 OA
BRANCH  22  24
ATOM     24  C28 ZIN A   1      39.816   5.242  31.828  0.00  0.00     0.111 C 
BRANCH  24  25
ATOM     25  C29 ZIN A   1      41.291   4.854  31.964  0.00  0.00     0.014 C 
BRANCH  25  26
ATOM     26  C30 ZIN A   1      42.010   5.884  32.838  0.00  0.00    -0.014 C 
ATOM     27  C34 ZIN A   1      42.756   6.910  31.959  0.00  0.00     0.004 C 
ATOM     28  C33 ZIN A   1      44.078   7.227  32.681  0.00  0.00     0.000 C 
ATOM     29  C32 ZIN A   1      44.088   6.383  33.972  0.00  0.00     0.000 C 
ATOM     30  C31 ZIN A   1      43.131   5.206  33.664  0.00  0.00     0.004 C 
ENDBRANCH  25  26
ENDBRANCH  24  25
ENDBRANCH  22  24
ENDBRANCH  21  22
ENDBRANCH  20  21
TORSDOF 5
ENDMDL
MODEL 39
REMARK CAVERDOCK RESULT:      12.2      0.000      0.000
REMARK CAVERDOCK CONSTRAINTS:       0.1      0.0      0.0      0.0
REMARK CAVERDOCK TUNNEL: 38     12.2      2.1     39.1
REMARK  5 active torsions:
REMARK  status: ('A' for Active; 'I' for Inactive)
REMARK    1  A    between atoms: C23_20  and  O25_21 
REMARK    2  A    between atoms: O25_21  and  C26_22 
REMARK    3  A    between atoms: C26_22  and  C28_24 
REMARK    4  A    between atoms: C28_24  and  C29_25 
REMARK    5  A    between atoms: C29_25  and  C30_26 
ROOT
ATOM      1  C1  ZIN A   1      35.434   5.292  29.641  0.00  0.00     0.018 C 
ATOM      2  C2  ZIN A   1      35.321   4.445  30.910  0.00  0.00    -0.013 C 
ATOM      3  C3  ZIN A   1      35.688   5.281  32.121  0.00  0.00     0.012 C 
ATOM      4  C4  ZIN A   1      37.078   5.878  31.855  0.00  0.00     0.007 C 
ATOM      5  C5  ZIN A   1      38.117   4.792  31.587  0.00  0.00     0.002 C 
ATOM      6  C7  ZIN A   1      37.683   3.857  30.449  0.00  0.00    -0.004 C 
ATOM      7  C9  ZIN A   1      38.719   2.739  30.299  0.00  0.00     0.010 C 
ATOM      8  C10 ZIN A   1      40.050   3.344  29.848  0.00  0.00     0.035 C 
ATOM      9  C11 ZIN A   1      40.453   4.426  30.834  0.00  0.00    -0.068 C 
ATOM     10  C12 ZIN A   1      41.699   4.400  31.306  0.00  0.00     0.053 C 
ATOM     11  C13 ZIN A   1      42.147   5.432  32.249  0.00  0.00     0.149 C 
ATOM     12  O14 ZIN A   1      43.095   5.256  32.985  0.00  0.00    -0.293 OA
ATOM     13  C15 ZIN A   1      41.364   6.730  32.253  0.00  0.00     0.084 C 
ATOM     14  C16 ZIN A   1      39.883   6.368  32.353  0.00  0.00     0.022 C 
ATOM     15  C17 ZIN A   1      39.448   5.452  31.206  0.00  0.00    -0.016 C 
ATOM     16  C18 ZIN A   1      39.188   6.325  29.976  0.00  0.00     0.020 C 
ATOM     17  C19 ZIN A   1      36.329   3.266  30.848  0.00  0.00     0.001 C 
ATOM     18  C21 ZIN A   1      35.676   2.340  29.815  0.00  0.00     0.008 C 
ATOM     19  C22 ZIN A   1      34.173   2.396  30.198  0.00  0.00     0.034 C 
ATOM     20  C23 ZIN A   1      33.966   3.746  30.947  0.00  0.00     0.140 C 
ENDROOT
BRANCH  20  21
ATOM     21  O25 ZIN A   1      32.953   4.543  30.278  0.00  0.00    -0.315 OA
BRANCH  21  22
ATOM     22  C26 ZIN A   1      31.692   4.086  30.320  0.00  0.00     0.259 C 
ATOM     23  O27 ZIN A   1      30.792   4.754  29.869  0.00  0.00    -0.265 OA
BRANCH  22  24
ATOM     24  C28 ZIN A   1      31.399   2.739  30.928  0.00  0.00     0.111 C 
BRANCH  24  25
ATOM     25  C29 ZIN A   1      30.336   2.022  30.091  0.00  0.00     0.014 C 
BRANCH  25  26
ATOM     26  C30 ZIN A   1      29.162   1.627  30.990  0.00  0.00    -0.014 C 
ATOM     27  C34 ZIN A   1      27.965   1.159  30.137  0.00  0.00     0.004 C 
ATOM     28  C33 ZIN A   1      26.697   1.683  30.835  0.00  0.00     0.000 C 
ATOM     29  C32 ZIN A   1      27.169   2.450  32.088  0.00  0.00     0.000 C 
ATOM     30  C31 ZIN A   1      28.625   2.862  31.755  0.00  0.00     0.004 C 
ENDBRANCH  25  26
ENDBRANCH  24  25
ENDBRANCH  22  24
ENDBRANCH  21  22
ENDBRANCH  20  21
TORSDOF 5
ENDMDL
MODEL 40
REMARK CAVERDOCK RESULT:      11.5      0.000      0.000
REMARK CAVERDOCK CONSTRAINTS:       0.0      0.0      0.0      0.0
REMARK CAVERDOCK TUNNEL: 39     11.5      2.2     40.7
REMARK  5 active torsions:
REMARK  status: ('A' for Active; 'I' for Inactive)
REMARK    1  A    between atoms: C23_20  and  O25_21 
REMARK    2  A    between atoms: O25_21  and  C26_22 
REMARK    3  A    between atoms: C26_22  and  C28_24 
REMARK    4  A    between atoms: C28_24  and  C29_25 
REMARK    5  A    between atoms: C29_25  and  C30_26 
ROOT
ATOM      1  C1  ZIN A   1      35.233   5.360  29.710  0.00  0.00     0.018 C 
ATOM      2  C2  ZIN A   1      35.097   4.470  30.947  0.00  0.00    -0.013 C 
ATOM      3  C3  ZIN A   1      35.452   5.262  32.190  0.00  0.00     0.012 C 
ATOM      4  C4  ZIN A   1      36.850   5.858  31.965  0.00  0.00     0.007 C 
ATOM      5  C5  ZIN A   1      37.886   4.776  31.674  0.00  0.00     0.002 C 
ATOM      6  C7  ZIN A   1      37.462   3.883  30.499  0.00  0.00    -0.004 C 
ATOM      7  C9  ZIN A   1      38.493   2.764  30.324  0.00  0.00     0.010 C 
ATOM      8  C10 ZIN A   1      39.834   3.375  29.914  0.00  0.00     0.035 C 
ATOM      9  C11 ZIN A   1      40.230   4.420  30.942  0.00  0.00    -0.068 C 
ATOM     10  C12 ZIN A   1      41.469   4.370  31.431  0.00  0.00     0.053 C 
ATOM     11  C13 ZIN A   1      41.910   5.365  32.414  0.00  0.00     0.149 C 
ATOM     12  O14 ZIN A   1      42.846   5.158  33.158  0.00  0.00    -0.293 OA
ATOM     13  C15 ZIN A   1      41.134   6.667  32.452  0.00  0.00     0.084 C 
ATOM     14  C16 ZIN A   1      39.650   6.312  32.520  0.00  0.00     0.022 C 
ATOM     15  C17 ZIN A   1      39.226   5.440  31.335  0.00  0.00    -0.016 C 
ATOM     16  C18 ZIN A   1      38.989   6.356  30.133  0.00  0.00     0.020 C 
ATOM     17  C19 ZIN A   1      36.100   3.287  30.857  0.00  0.00     0.001 C 
ATOM     18  C21 ZIN A   1      35.456   2.402  29.784  0.00  0.00     0.008 C 
ATOM     19  C22 ZIN A   1      33.947   2.455  30.148  0.00  0.00     0.034 C 
ATOM     20  C23 ZIN A   1      33.738   3.779  30.940  0.00  0.00     0.140 C 
ENDROOT
BRANCH  20  21
ATOM     21  O25 ZIN A   1      32.740   4.606  30.285  0.00  0.00    -0.315 OA
BRANCH  21  22
ATOM     22  C26 ZIN A   1      31.492   4.118  30.220  0.00  0.00     0.259 C 
ATOM     23  O27 ZIN A   1      30.684   4.620  29.475  0.00  0.00    -0.265 OA
BRANCH  22  24
ATOM     24  C28 ZIN A   1      31.098   2.942  31.077  0.00  0.00     0.111 C 
BRANCH  24  25
ATOM     25  C29 ZIN A   1      29.586   2.721  30.976  0.00  0.00     0.014 C 
BRANCH  25  26
ATOM     26  C30 ZIN A   1      29.291   1.718  29.859  0.00  0.00    -0.014 C 
ATOM     27  C34 ZIN A   1      28.176   2.251  28.936  0.00  0.00     0.004 C 
ATOM     28  C33 ZIN A   1      27.312   1.039  28.545  0.00  0.00     0.000 C 
ATOM     29  C32 ZIN A   1      27.933  -0.188  29.244  0.00  0.00     0.000 C 
ATOM     30  C31 ZIN A   1      28.705   0.410  30.446  0.00  0.00     0.004 C 
ENDBRANCH  25  26
ENDBRANCH  24  25
ENDBRANCH  22  24
ENDBRANCH  21  22
ENDBRANCH  20  21
TORSDOF 5
ENDMDL
MODEL 41
REMARK CAVERDOCK RESULT:      10.3      0.000      0.000
REMARK CAVERDOCK CONSTRAINTS:       0.2      0.0      0.0      0.0
REMARK CAVERDOCK TUNNEL: 40     10.3      2.3     41.7
REMARK  5 active torsions:
REMARK  status: ('A' for Active; 'I' for Inactive)
REMARK    1  A    between atoms: C23_20  and  O25_21 
REMARK    2  A    between atoms: O25_21  and  C26_22 
REMARK    3  A    between atoms: C26_22  and  C28_24 
REMARK    4  A    between atoms: C28_24  and  C29_25 
REMARK    5  A    between atoms: C29_25  and  C30_26 
ROOT
ATOM      1  C1  ZIN A   1      35.002   5.344  29.667  0.00  0.00     0.018 C 
ATOM      2  C2  ZIN A   1      34.852   4.463  30.908  0.00  0.00    -0.013 C 
ATOM      3  C3  ZIN A   1      35.190   5.263  32.151  0.00  0.00     0.012 C 
ATOM      4  C4  ZIN A   1      36.591   5.859  31.938  0.00  0.00     0.007 C 
ATOM      5  C5  ZIN A   1      37.631   4.776  31.667  0.00  0.00     0.002 C 
ATOM      6  C7  ZIN A   1      37.222   3.874  30.493  0.00  0.00    -0.004 C 
ATOM      7  C9  ZIN A   1      38.256   2.755  30.339  0.00  0.00     0.010 C 
ATOM      8  C10 ZIN A   1      39.601   3.365  29.940  0.00  0.00     0.035 C 
ATOM      9  C11 ZIN A   1      39.984   4.416  30.966  0.00  0.00    -0.068 C 
ATOM     10  C12 ZIN A   1      41.217   4.371  31.470  0.00  0.00     0.053 C 
ATOM     11  C13 ZIN A   1      41.645   5.373  32.452  0.00  0.00     0.149 C 
ATOM     12  O14 ZIN A   1      42.572   5.172  33.208  0.00  0.00    -0.293 OA
ATOM     13  C15 ZIN A   1      40.868   6.675  32.472  0.00  0.00     0.084 C 
ATOM     14  C16 ZIN A   1      39.383   6.319  32.523  0.00  0.00     0.022 C 
ATOM     15  C17 ZIN A   1      38.974   5.438  31.340  0.00  0.00    -0.016 C 
ATOM     16  C18 ZIN A   1      38.752   6.346  30.128  0.00  0.00     0.020 C 
ATOM     17  C19 ZIN A   1      35.855   3.280  30.839  0.00  0.00     0.001 C 
ATOM     18  C21 ZIN A   1      35.225   2.388  29.764  0.00  0.00     0.008 C 
ATOM     19  C22 ZIN A   1      33.712   2.442  30.110  0.00  0.00     0.034 C 
ATOM     20  C23 ZIN A   1      33.493   3.771  30.890  0.00  0.00     0.140 C 
ENDROOT
BRANCH  20  21
ATOM     21  O25 ZIN A   1      32.502   4.592  30.217  0.00  0.00    -0.315 OA
BRANCH  21  22
ATOM     22  C26 ZIN A   1      31.234   4.152  30.231  0.00  0.00     0.259 C 
ATOM     23  O27 ZIN A   1      30.371   4.778  29.663  0.00  0.00    -0.265 OA
BRANCH  22  24
ATOM     24  C28 ZIN A   1      30.888   2.876  30.955  0.00  0.00     0.111 C 
BRANCH  24  25
ATOM     25  C29 ZIN A   1      29.387   2.850  31.252  0.00  0.00     0.014 C 
BRANCH  25  26
ATOM     26  C30 ZIN A   1      28.793   1.530  30.757  0.00  0.00    -0.014 C 
ATOM     27  C34 ZIN A   1      28.924   1.421  29.223  0.00  0.00     0.004 C 
ATOM     28  C33 ZIN A   1      27.637   0.744  28.719  0.00  0.00     0.000 C 
ATOM     29  C32 ZIN A   1      26.770   0.465  29.963  0.00  0.00     0.000 C 
ATOM     30  C31 ZIN A   1      27.265   1.493  31.010  0.00  0.00     0.004 C 
ENDBRANCH  25  26
ENDBRANCH  24  25
ENDBRANCH  22  24
ENDBRANCH  21  22
ENDBRANCH  20  21
TORSDOF 5
ENDMDL
MODEL 42
REMARK CAVERDOCK RESULT:       9.8      0.000      0.000
REMARK CAVERDOCK CONSTRAINTS:       0.2      0.0      0.0      0.0
REMARK CAVERDOCK TUNNEL: 41      9.8      2.3     42.4
REMARK  5 active torsions:
REMARK  status: ('A' for Active; 'I' for Inactive)
REMARK    1  A    between atoms: C23_20  and  O25_21 
REMARK    2  A    between atoms: O25_21  and  C26_22 
REMARK    3  A    between atoms: C26_22  and  C28_24 
REMARK    4  A    between atoms: C28_24  and  C29_25 
REMARK    5  A    between atoms: C29_25  and  C30_26 
ROOT
ATOM      1  C1  ZIN A   1      34.832   5.225  29.530  0.00  0.00     0.018 C 
ATOM      2  C2  ZIN A   1      34.640   4.355  30.774  0.00  0.00    -0.013 C 
ATOM      3  C3  ZIN A   1      34.947   5.163  32.019  0.00  0.00     0.012 C 
ATOM      4  C4  ZIN A   1      36.356   5.749  31.843  0.00  0.00     0.007 C 
ATOM      5  C5  ZIN A   1      37.397   4.658  31.612  0.00  0.00     0.002 C 
ATOM      6  C7  ZIN A   1      37.019   3.750  30.433  0.00  0.00    -0.004 C 
ATOM      7  C9  ZIN A   1      38.050   2.624  30.318  0.00  0.00     0.010 C 
ATOM      8  C10 ZIN A   1      39.410   3.222  29.955  0.00  0.00     0.035 C 
ATOM      9  C11 ZIN A   1      39.768   4.280  30.983  0.00  0.00    -0.068 C 
ATOM     10  C12 ZIN A   1      40.986   4.232  31.524  0.00  0.00     0.053 C 
ATOM     11  C13 ZIN A   1      41.390   5.240  32.510  0.00  0.00     0.149 C 
ATOM     12  O14 ZIN A   1      42.293   5.040  33.295  0.00  0.00    -0.293 OA
ATOM     13  C15 ZIN A   1      40.621   6.546  32.497  0.00  0.00     0.084 C 
ATOM     14  C16 ZIN A   1      39.133   6.198  32.507  0.00  0.00     0.022 C 
ATOM     15  C17 ZIN A   1      38.754   5.310  31.319  0.00  0.00    -0.016 C 
ATOM     16  C18 ZIN A   1      38.572   6.210  30.094  0.00  0.00     0.020 C 
ATOM     17  C19 ZIN A   1      35.639   3.166  30.743  0.00  0.00     0.001 C 
ATOM     18  C21 ZIN A   1      35.035   2.268  29.657  0.00  0.00     0.008 C 
ATOM     19  C22 ZIN A   1      33.513   2.333  29.957  0.00  0.00     0.034 C 
ATOM     20  C23 ZIN A   1      33.278   3.670  30.721  0.00  0.00     0.140 C 
ENDROOT
BRANCH  20  21
ATOM     21  O25 ZIN A   1      32.313   4.491  30.012  0.00  0.00    -0.315 OA
BRANCH  21  22
ATOM     22  C26 ZIN A   1      31.027   4.115  30.080  0.00  0.00     0.259 C 
ATOM     23  O27 ZIN A   1      30.162   4.833  29.636  0.00  0.00    -0.265 OA
BRANCH  22  24
ATOM     24  C28 ZIN A   1      30.660   2.796  30.710  0.00  0.00     0.111 C 
BRANCH  24  25
ATOM     25  C29 ZIN A   1      29.136   2.658  30.756  0.00  0.00     0.014 C 
BRANCH  25  26
ATOM     26  C30 ZIN A   1      28.677   1.705  29.650  0.00  0.00    -0.014 C 
ATOM     27  C34 ZIN A   1      27.217   1.269  29.886  0.00  0.00     0.004 C 
ATOM     28  C33 ZIN A   1      27.128  -0.210  29.473  0.00  0.00     0.000 C 
ATOM     29  C32 ZIN A   1      28.537  -0.621  29.000  0.00  0.00     0.000 C 
ATOM     30  C31 ZIN A   1      29.482   0.383  29.705  0.00  0.00     0.004 C 
ENDBRANCH  25  26
ENDBRANCH  24  25
ENDBRANCH  22  24
ENDBRANCH  21  22
ENDBRANCH  20  21
TORSDOF 5
ENDMDL
MODEL 43
REMARK CAVERDOCK RESULT:       8.6      0.000      0.000
REMARK CAVERDOCK CONSTRAINTS:       0.0      0.0      0.0      0.0
REMARK CAVERDOCK TUNNEL: 42      8.6      2.3     43.3
REMARK  5 active torsions:
REMARK  status: ('A' for Active; 'I' for Inactive)
REMARK    1  A    between atoms: C23_20  and  O25_21 
REMARK    2  A    between atoms: O25_21  and  C26_22 
REMARK    3  A    between atoms: C26_22  and  C28_24 
REMARK    4  A    between atoms: C28_24  and  C29_25 
REMARK    5  A    between atoms: C29_25  and  C30_26 
ROOT
ATOM      1  C1  ZIN A   1      34.531   5.255  29.583  0.00  0.00     0.018 C 
ATOM      2  C2  ZIN A   1      34.389   4.461  30.883  0.00  0.00    -0.013 C 
ATOM      3  C3  ZIN A   1      34.788   5.328  32.061  0.00  0.00     0.012 C 
ATOM      4  C4  ZIN A   1      36.200   5.863  31.773  0.00  0.00     0.007 C 
ATOM      5  C5  ZIN A   1      37.197   4.731  31.546  0.00  0.00     0.002 C 
ATOM      6  C7  ZIN A   1      36.728   3.770  30.443  0.00  0.00    -0.004 C 
ATOM      7  C9  ZIN A   1      37.722   2.610  30.335  0.00  0.00     0.010 C 
ATOM      8  C10 ZIN A   1      39.073   3.148  29.862  0.00  0.00     0.035 C 
ATOM      9  C11 ZIN A   1      39.517   4.251  30.806  0.00  0.00    -0.068 C 
ATOM     10  C12 ZIN A   1      40.763   4.197  31.279  0.00  0.00     0.053 C 
ATOM     11  C13 ZIN A   1      41.249   5.246  32.182  0.00  0.00     0.149 C 
ATOM     12  O14 ZIN A   1      42.191   5.064  32.924  0.00  0.00    -0.293 OA
ATOM     13  C15 ZIN A   1      40.514   6.571  32.138  0.00  0.00     0.084 C 
ATOM     14  C16 ZIN A   1      39.021   6.268  32.252  0.00  0.00     0.022 C 
ATOM     15  C17 ZIN A   1      38.551   5.327  31.140  0.00  0.00    -0.016 C 
ATOM     16  C18 ZIN A   1      38.322   6.161  29.878  0.00  0.00     0.020 C 
ATOM     17  C19 ZIN A   1      35.354   3.244  30.864  0.00  0.00     0.001 C 
ATOM     18  C21 ZIN A   1      34.666   2.305  29.867  0.00  0.00     0.008 C 
ATOM     19  C22 ZIN A   1      33.166   2.431  30.248  0.00  0.00     0.034 C 
ATOM     20  C23 ZIN A   1      33.010   3.814  30.946  0.00  0.00     0.140 C 
ENDROOT
BRANCH  20  21
ATOM     21  O25 ZIN A   1      32.026   4.622  30.248  0.00  0.00    -0.315 OA
BRANCH  21  22
ATOM     22  C26 ZIN A   1      30.856   4.037  29.951  0.00  0.00     0.259 C 
ATOM     23  O27 ZIN A   1      30.442   4.053  28.816  0.00  0.00    -0.265 OA
BRANCH  22  24
ATOM     24  C28 ZIN A   1      30.058   3.357  31.034  0.00  0.00     0.111 C 
BRANCH  24  25
ATOM     25  C29 ZIN A   1      28.654   3.965  31.091  0.00  0.00     0.014 C 
BRANCH  25  26
ATOM     26  C30 ZIN A   1      27.729   3.037  31.881  0.00  0.00    -0.014 C 
ATOM     27  C34 ZIN A   1      28.528   2.259  32.947  0.00  0.00     0.004 C 
ATOM     28  C33 ZIN A   1      27.929   0.842  32.997  0.00  0.00     0.000 C 
ATOM     29  C32 ZIN A   1      26.788   0.809  31.961  0.00  0.00     0.000 C 
ATOM     30  C31 ZIN A   1      27.151   1.934  30.960  0.00  0.00     0.004 C 
ENDBRANCH  25  26
ENDBRANCH  24  25
ENDBRANCH  22  24
ENDBRANCH  21  22
ENDBRANCH  20  21
TORSDOF 5
ENDMDL
MODEL 44
REMARK CAVERDOCK RESULT:       8.1      0.000      0.000
REMARK CAVERDOCK CONSTRAINTS:       0.0      0.0      0.0      0.0
REMARK CAVERDOCK TUNNEL: 43      8.1      2.4     44.5
REMARK  5 active torsions:
REMARK  status: ('A' for Active; 'I' for Inactive)
REMARK    1  A    between atoms: C23_20  and  O25_21 
REMARK    2  A    between atoms: O25_21  and  C26_22 
REMARK    3  A    between atoms: C26_22  and  C28_24 
REMARK    4  A    between atoms: C28_24  and  C29_25 
REMARK    5  A    between atoms: C29_25  and  C30_26 
ROOT
ATOM      1  C1  ZIN A   1      34.288   5.284  29.708  0.00  0.00     0.018 C 
ATOM      2  C2  ZIN A   1      34.147   4.385  30.937  0.00  0.00    -0.013 C 
ATOM      3  C3  ZIN A   1      34.487   5.169  32.189  0.00  0.00     0.012 C 
ATOM      4  C4  ZIN A   1      35.883   5.775  31.980  0.00  0.00     0.007 C 
ATOM      5  C5  ZIN A   1      36.928   4.701  31.690  0.00  0.00     0.002 C 
ATOM      6  C7  ZIN A   1      36.520   3.815  30.504  0.00  0.00    -0.004 C 
ATOM      7  C9  ZIN A   1      37.559   2.704  30.329  0.00  0.00     0.010 C 
ATOM      8  C10 ZIN A   1      38.899   3.326  29.935  0.00  0.00     0.035 C 
ATOM      9  C11 ZIN A   1      39.280   4.365  30.974  0.00  0.00    -0.068 C 
ATOM     10  C12 ZIN A   1      40.516   4.319  31.472  0.00  0.00     0.053 C 
ATOM     11  C13 ZIN A   1      40.942   5.310  32.467  0.00  0.00     0.149 C 
ATOM     12  O14 ZIN A   1      41.873   5.102  33.216  0.00  0.00    -0.293 OA
ATOM     13  C15 ZIN A   1      40.158   6.606  32.509  0.00  0.00     0.084 C 
ATOM     14  C16 ZIN A   1      38.675   6.241  32.561  0.00  0.00     0.022 C 
ATOM     15  C17 ZIN A   1      38.267   5.376  31.367  0.00  0.00    -0.016 C 
ATOM     16  C18 ZIN A   1      38.034   6.299  30.169  0.00  0.00     0.020 C 
ATOM     17  C19 ZIN A   1      35.157   3.208  30.847  0.00  0.00     0.001 C 
ATOM     18  C21 ZIN A   1      34.528   2.328  29.762  0.00  0.00     0.008 C 
ATOM     19  C22 ZIN A   1      33.016   2.369  30.114  0.00  0.00     0.034 C 
ATOM     20  C23 ZIN A   1      32.792   3.686  30.914  0.00  0.00     0.140 C 
ENDROOT
BRANCH  20  21
ATOM     21  O25 ZIN A   1      31.795   4.511  30.257  0.00  0.00    -0.315 OA
BRANCH  21  22
ATOM     22  C26 ZIN A   1      30.643   3.916  29.912  0.00  0.00     0.259 C 
ATOM     23  O27 ZIN A   1      30.205   4.048  28.793  0.00  0.00    -0.265 OA
BRANCH  22  24
ATOM     24  C28 ZIN A   1      29.895   3.081  30.919  0.00  0.00     0.111 C 
BRANCH  24  25
ATOM     25  C29 ZIN A   1      28.480   3.637  31.094  0.00  0.00     0.014 C 
BRANCH  25  26
ATOM     26  C30 ZIN A   1      27.600   2.588  31.777  0.00  0.00    -0.014 C 
ATOM     27  C34 ZIN A   1      28.039   2.387  33.242  0.00  0.00     0.004 C 
ATOM     28  C33 ZIN A   1      27.895   0.885  33.541  0.00  0.00     0.000 C 
ATOM     29  C32 ZIN A   1      27.373   0.226  32.248  0.00  0.00     0.000 C 
ATOM     30  C31 ZIN A   1      27.808   1.199  31.124  0.00  0.00     0.004 C 
ENDBRANCH  25  26
ENDBRANCH  24  25
ENDBRANCH  22  24
ENDBRANCH  21  22
ENDBRANCH  20  21
TORSDOF 5
ENDMDL
MODEL 45
REMARK CAVERDOCK RESULT:       7.2      0.000      0.000
REMARK CAVERDOCK CONSTRAINTS:       0.0      0.0      0.0      0.0
REMARK CAVERDOCK TUNNEL: 44      7.2      2.4     45.5
REMARK  5 active torsions:
REMARK  status: ('A' for Active; 'I' for Inactive)
REMARK    1  A    between atoms: C23_20  and  O25_21 
REMARK    2  A    between atoms: O25_21  and  C26_22 
REMARK    3  A    between atoms: C26_22  and  C28_24 
REMARK    4  A    between atoms: C28_24  and  C29_25 
REMARK    5  A    between atoms: C29_25  and  C30_26 
ROOT
ATOM      1  C1  ZIN A   1      33.983   5.310  29.892  0.00  0.00     0.018 C 
ATOM      2  C2  ZIN A   1      33.897   4.393  31.114  0.00  0.00    -0.013 C 
ATOM      3  C3  ZIN A   1      34.322   5.151  32.356  0.00  0.00     0.012 C 
ATOM      4  C4  ZIN A   1      35.715   5.735  32.076  0.00  0.00     0.007 C 
ATOM      5  C5  ZIN A   1      36.721   4.648  31.709  0.00  0.00     0.002 C 
ATOM      6  C7  ZIN A   1      36.229   3.788  30.536  0.00  0.00    -0.004 C 
ATOM      7  C9  ZIN A   1      37.235   2.661  30.285  0.00  0.00     0.010 C 
ATOM      8  C10 ZIN A   1      38.562   3.266  29.823  0.00  0.00     0.035 C 
ATOM      9  C11 ZIN A   1      39.022   4.281  30.853  0.00  0.00    -0.068 C 
ATOM     10  C12 ZIN A   1      40.283   4.204  31.279  0.00  0.00     0.053 C 
ATOM     11  C13 ZIN A   1      40.784   5.171  32.262  0.00  0.00     0.149 C 
ATOM     12  O14 ZIN A   1      41.753   4.935  32.954  0.00  0.00    -0.293 OA
ATOM     13  C15 ZIN A   1      40.029   6.481  32.369  0.00  0.00     0.084 C 
ATOM     14  C16 ZIN A   1      38.545   6.142  32.501  0.00  0.00     0.022 C 
ATOM     15  C17 ZIN A   1      38.052   5.303  31.320  0.00  0.00    -0.016 C 
ATOM     16  C18 ZIN A   1      37.768   6.250  30.151  0.00  0.00     0.020 C 
ATOM     17  C19 ZIN A   1      34.877   3.200  30.948  0.00  0.00     0.001 C 
ATOM     18  C21 ZIN A   1      34.170   2.349  29.888  0.00  0.00     0.008 C 
ATOM     19  C22 ZIN A   1      32.682   2.411  30.327  0.00  0.00     0.034 C 
ATOM     20  C23 ZIN A   1      32.529   3.719  31.159  0.00  0.00     0.140 C 
ENDROOT
BRANCH  20  21
ATOM     21  O25 ZIN A   1      31.511   4.573  30.573  0.00  0.00    -0.315 OA
BRANCH  21  22
ATOM     22  C26 ZIN A   1      30.374   3.981  30.177  0.00  0.00     0.259 C 
ATOM     23  O27 ZIN A   1      30.190   3.747  29.006  0.00  0.00    -0.265 OA
BRANCH  22  24
ATOM     24  C28 ZIN A   1      29.326   3.607  31.193  0.00  0.00     0.111 C 
BRANCH  24  25
ATOM     25  C29 ZIN A   1      28.504   2.427  30.669  0.00  0.00     0.014 C 
BRANCH  25  26
ATOM     26  C30 ZIN A   1      27.409   2.080  31.679  0.00  0.00    -0.014 C 
ATOM     27  C34 ZIN A   1      28.009   1.339  32.891  0.00  0.00     0.004 C 
ATOM     28  C33 ZIN A   1      26.986   0.265  33.300  0.00  0.00     0.000 C 
ATOM     29  C32 ZIN A   1      25.800   0.392  32.323  0.00  0.00     0.000 C 
ATOM     30  C31 ZIN A   1      26.411   1.064  31.069  0.00  0.00     0.004 C 
ENDBRANCH  25  26
ENDBRANCH  24  25
ENDBRANCH  22  24
ENDBRANCH  21  22
ENDBRANCH  20  21
TORSDOF 5
ENDMDL
MODEL 46
REMARK CAVERDOCK RESULT:       6.8      0.000      0.000
REMARK CAVERDOCK CONSTRAINTS:       0.1      0.0      0.0      0.0
REMARK CAVERDOCK TUNNEL: 45      6.8      2.3     46.3
REMARK  5 active torsions:
REMARK  status: ('A' for Active; 'I' for Inactive)
REMARK    1  A    between atoms: C23_20  and  O25_21 
REMARK    2  A    between atoms: O25_21  and  C26_22 
REMARK    3  A    between atoms: C26_22  and  C28_24 
REMARK    4  A    between atoms: C28_24  and  C29_25 
REMARK    5  A    between atoms: C29_25  and  C30_26 
ROOT
ATOM      1  C1  ZIN A   1      33.790   5.195  29.935  0.00  0.00     0.018 C 
ATOM      2  C2  ZIN A   1      33.758   4.209  31.105  0.00  0.00    -0.013 C 
ATOM      3  C3  ZIN A   1      34.176   4.913  32.381  0.00  0.00     0.012 C 
ATOM      4  C4  ZIN A   1      35.541   5.565  32.113  0.00  0.00     0.007 C 
ATOM      5  C5  ZIN A   1      36.580   4.539  31.672  0.00  0.00     0.002 C 
ATOM      6  C7  ZIN A   1      36.101   3.727  30.460  0.00  0.00    -0.004 C 
ATOM      7  C9  ZIN A   1      37.145   2.655  30.132  0.00  0.00     0.010 C 
ATOM      8  C10 ZIN A   1      38.440   3.335  29.685  0.00  0.00     0.035 C 
ATOM      9  C11 ZIN A   1      38.879   4.309  30.764  0.00  0.00    -0.068 C 
ATOM     10  C12 ZIN A   1      40.149   4.258  31.167  0.00  0.00     0.053 C 
ATOM     11  C13 ZIN A   1      40.630   5.187  32.195  0.00  0.00     0.149 C 
ATOM     12  O14 ZIN A   1      41.618   4.951  32.857  0.00  0.00    -0.293 OA
ATOM     13  C15 ZIN A   1      39.828   6.459  32.385  0.00  0.00     0.084 C 
ATOM     14  C16 ZIN A   1      38.360   6.057  32.520  0.00  0.00     0.022 C 
ATOM     15  C17 ZIN A   1      37.879   5.266  31.301  0.00  0.00    -0.016 C 
ATOM     16  C18 ZIN A   1      37.541   6.264  30.191  0.00  0.00     0.020 C 
ATOM     17  C19 ZIN A   1      34.780   3.066  30.859  0.00  0.00     0.001 C 
ATOM     18  C21 ZIN A   1      34.087   2.248  29.763  0.00  0.00     0.008 C 
ATOM     19  C22 ZIN A   1      32.606   2.228  30.227  0.00  0.00     0.034 C 
ATOM     20  C23 ZIN A   1      32.418   3.482  31.132  0.00  0.00     0.140 C 
ENDROOT
BRANCH  20  21
ATOM     21  O25 ZIN A   1      31.359   4.326  30.610  0.00  0.00    -0.315 OA
BRANCH  21  22
ATOM     22  C26 ZIN A   1      30.210   3.723  30.269  0.00  0.00     0.259 C 
ATOM     23  O27 ZIN A   1      29.966   3.500  29.107  0.00  0.00    -0.265 OA
BRANCH  22  24
ATOM     24  C28 ZIN A   1      29.225   3.322  31.337  0.00  0.00     0.111 C 
BRANCH  24  25
ATOM     25  C29 ZIN A   1      28.143   2.430  30.723  0.00  0.00     0.014 C 
BRANCH  25  26
ATOM     26  C30 ZIN A   1      27.260   1.860  31.835  0.00  0.00    -0.014 C 
ATOM     27  C34 ZIN A   1      28.127   1.186  32.919  0.00  0.00     0.004 C 
ATOM     28  C33 ZIN A   1      27.356  -0.062  33.384  0.00  0.00     0.000 C 
ATOM     29  C32 ZIN A   1      26.049  -0.103  32.566  0.00  0.00     0.000 C 
ATOM     30  C31 ZIN A   1      26.373   0.713  31.291  0.00  0.00     0.004 C 
ENDBRANCH  25  26
ENDBRANCH  24  25
ENDBRANCH  22  24
ENDBRANCH  21  22
ENDBRANCH  20  21
TORSDOF 5
ENDMDL
MODEL 47
REMARK CAVERDOCK RESULT:       5.8      0.000      0.000
REMARK CAVERDOCK CONSTRAINTS:       0.2      0.0      0.0      0.0
REMARK CAVERDOCK TUNNEL: 46      5.8      2.4     47.1
REMARK  5 active torsions:
REMARK  status: ('A' for Active; 'I' for Inactive)
REMARK    1  A    between atoms: C23_20  and  O25_21 
REMARK    2  A    between atoms: O25_21  and  C26_22 
REMARK    3  A    between atoms: C26_22  and  C28_24 
REMARK    4  A    between atoms: C28_24  and  C29_25 
REMARK    5  A    between atoms: C29_25  and  C30_26 
ROOT
ATOM      1  C1  ZIN A   1      33.560   5.185  29.874  0.00  0.00     0.018 C 
ATOM      2  C2  ZIN A   1      33.494   4.243  31.078  0.00  0.00    -0.013 C 
ATOM      3  C3  ZIN A   1      33.919   4.982  32.332  0.00  0.00     0.012 C 
ATOM      4  C4  ZIN A   1      35.303   5.589  32.053  0.00  0.00     0.007 C 
ATOM      5  C5  ZIN A   1      36.319   4.521  31.658  0.00  0.00     0.002 C 
ATOM      6  C7  ZIN A   1      35.829   3.679  30.471  0.00  0.00    -0.004 C 
ATOM      7  C9  ZIN A   1      36.847   2.570  30.191  0.00  0.00     0.010 C 
ATOM      8  C10 ZIN A   1      38.163   3.200  29.731  0.00  0.00     0.035 C 
ATOM      9  C11 ZIN A   1      38.618   4.200  30.778  0.00  0.00    -0.068 C 
ATOM     10  C12 ZIN A   1      39.883   4.132  31.193  0.00  0.00     0.053 C 
ATOM     11  C13 ZIN A   1      40.379   5.085  32.191  0.00  0.00     0.149 C 
ATOM     12  O14 ZIN A   1      41.356   4.847  32.870  0.00  0.00    -0.293 OA
ATOM     13  C15 ZIN A   1      39.609   6.383  32.329  0.00  0.00     0.084 C 
ATOM     14  C16 ZIN A   1      38.130   6.023  32.465  0.00  0.00     0.022 C 
ATOM     15  C17 ZIN A   1      37.639   5.201  31.271  0.00  0.00    -0.016 C 
ATOM     16  C18 ZIN A   1      37.335   6.167  30.124  0.00  0.00     0.020 C 
ATOM     17  C19 ZIN A   1      34.488   3.066  30.882  0.00  0.00     0.001 C 
ATOM     18  C21 ZIN A   1      33.783   2.227  29.810  0.00  0.00     0.008 C 
ATOM     19  C22 ZIN A   1      32.298   2.262  30.262  0.00  0.00     0.034 C 
ATOM     20  C23 ZIN A   1      32.135   3.552  31.120  0.00  0.00     0.140 C 
ENDROOT
BRANCH  20  21
ATOM     21  O25 ZIN A   1      31.102   4.404  30.559  0.00  0.00    -0.315 OA
BRANCH  21  22
ATOM     22  C26 ZIN A   1      29.953   3.812  30.199  0.00  0.00     0.259 C 
ATOM     23  O27 ZIN A   1      29.901   3.158  29.184  0.00  0.00    -0.265 OA
BRANCH  22  24
ATOM     24  C28 ZIN A   1      28.727   3.962  31.062  0.00  0.00     0.111 C 
BRANCH  24  25
ATOM     25  C29 ZIN A   1      28.661   2.803  32.060  0.00  0.00     0.014 C 
BRANCH  25  26
ATOM     26  C30 ZIN A   1      27.381   1.998  31.824  0.00  0.00    -0.014 C 
ATOM     27  C34 ZIN A   1      27.087   1.086  33.033  0.00  0.00     0.004 C 
ATOM     28  C33 ZIN A   1      26.529  -0.230  32.464  0.00  0.00     0.000 C 
ATOM     29  C32 ZIN A   1      26.504  -0.072  30.930  0.00  0.00     0.000 C 
ATOM     30  C31 ZIN A   1      27.569   1.015  30.643  0.00  0.00     0.004 C 
ENDBRANCH  25  26
ENDBRANCH  24  25
ENDBRANCH  22  24
ENDBRANCH  21  22
ENDBRANCH  20  21
TORSDOF 5
ENDMDL
MODEL 48
REMARK CAVERDOCK RESULT:       5.3      0.000      0.000
REMARK CAVERDOCK CONSTRAINTS:       0.1      0.0      0.0      0.0
REMARK CAVERDOCK TUNNEL: 47      5.3      2.4     48.1
REMARK  5 active torsions:
REMARK  status: ('A' for Active; 'I' for Inactive)
REMARK    1  A    between atoms: C23_20  and  O25_21 
REMARK    2  A    between atoms: O25_21  and  C26_22 
REMARK    3  A    between atoms: C26_22  and  C28_24 
REMARK    4  A    between atoms: C28_24  and  C29_25 
REMARK    5  A    between atoms: C29_25  and  C30_26 
ROOT
ATOM      1  C1  ZIN A   1      33.004   5.011  30.846  0.00  0.00     0.018 C 
ATOM      2  C2  ZIN A   1      33.555   3.687  31.379  0.00  0.00    -0.013 C 
ATOM      3  C3  ZIN A   1      33.643   2.676  30.253  0.00  0.00     0.012 C 
ATOM      4  C4  ZIN A   1      32.250   2.592  29.610  0.00  0.00     0.007 C 
ATOM      5  C5  ZIN A   1      31.180   2.207  30.628  0.00  0.00     0.002 C 
ATOM      6  C7  ZIN A   1      31.181   3.151  31.839  0.00  0.00    -0.004 C 
ATOM      7  C9  ZIN A   1      30.155   2.653  32.861  0.00  0.00     0.010 C 
ATOM      8  C10 ZIN A   1      28.753   2.758  32.259  0.00  0.00     0.035 C 
ATOM      9  C11 ZIN A   1      28.728   2.000  30.944  0.00  0.00    -0.068 C 
ATOM     10  C12 ZIN A   1      27.729   1.140  30.743  0.00  0.00     0.053 C 
ATOM     11  C13 ZIN A   1      27.647   0.393  29.483  0.00  0.00     0.149 C 
ATOM     12  O14 ZIN A   1      27.020  -0.642  29.394  0.00  0.00    -0.293 OA
ATOM     13  C15 ZIN A   1      28.385   0.982  28.298  0.00  0.00     0.084 C 
ATOM     14  C16 ZIN A   1      29.805   1.306  28.762  0.00  0.00     0.022 C 
ATOM     15  C17 ZIN A   1      29.803   2.263  29.956  0.00  0.00    -0.016 C 
ATOM     16  C18 ZIN A   1      29.614   3.686  29.423  0.00  0.00     0.020 C 
ATOM     17  C19 ZIN A   1      32.586   3.103  32.443  0.00  0.00     0.001 C 
ATOM     18  C21 ZIN A   1      32.828   4.029  33.640  0.00  0.00     0.008 C 
ATOM     19  C22 ZIN A   1      34.371   4.209  33.634  0.00  0.00     0.034 C 
ATOM     20  C23 ZIN A   1      34.833   3.941  32.172  0.00  0.00     0.140 C 
ENDROOT
BRANCH  20  21
ATOM     21  O25 ZIN A   1      35.547   5.093  31.650  0.00  0.00    -0.315 OA
BRANCH  21  22
ATOM     22  C26 ZIN A   1      36.773   4.875  31.150  0.00  0.00     0.259 C 
ATOM     23  O27 ZIN A   1      36.936   4.043  30.289  0.00  0.00    -0.265 OA
BRANCH  22  24
ATOM     24  C28 ZIN A   1      37.947   5.670  31.662  0.00  0.00     0.111 C 
BRANCH  24  25
ATOM     25  C29 ZIN A   1      39.209   4.806  31.612  0.00  0.00     0.014 C 
BRANCH  25  26
ATOM     26  C30 ZIN A   1      40.375   5.570  32.242  0.00  0.00    -0.014 C 
ATOM     27  C34 ZIN A   1      41.548   5.682  31.245  0.00  0.00     0.004 C 
ATOM     28  C33 ZIN A   1      42.839   5.529  32.067  0.00  0.00     0.000 C 
ATOM     29  C32 ZIN A   1      42.407   5.330  33.534  0.00  0.00     0.000 C 
ATOM     30  C31 ZIN A   1      40.964   4.775  33.433  0.00  0.00     0.004 C 
ENDBRANCH  25  26
ENDBRANCH  24  25
ENDBRANCH  22  24
ENDBRANCH  21  22
ENDBRANCH  20  21
TORSDOF 5
ENDMDL
MODEL 49
REMARK CAVERDOCK RESULT:       4.5      0.000      0.000
REMARK CAVERDOCK CONSTRAINTS:       0.5      0.0      0.0      0.0
REMARK CAVERDOCK TUNNEL: 48      4.5      2.4     49.3
REMARK  5 active torsions:
REMARK  status: ('A' for Active; 'I' for Inactive)
REMARK    1  A    between atoms: C23_20  and  O25_21 
REMARK    2  A    between atoms: O25_21  and  C26_22 
REMARK    3  A    between atoms: C26_22  and  C28_24 
REMARK    4  A    between atoms: C28_24  and  C29_25 
REMARK    5  A    between atoms: C29_25  and  C30_26 
ROOT
ATOM      1  C1  ZIN A   1      32.764   5.152  30.967  0.00  0.00     0.018 C 
ATOM      2  C2  ZIN A   1      33.313   3.768  31.320  0.00  0.00    -0.013 C 
ATOM      3  C3  ZIN A   1      33.327   2.890  30.084  0.00  0.00     0.012 C 
ATOM      4  C4  ZIN A   1      31.903   2.900  29.506  0.00  0.00     0.007 C 
ATOM      5  C5  ZIN A   1      30.876   2.418  30.525  0.00  0.00     0.002 C 
ATOM      6  C7  ZIN A   1      30.953   3.218  31.834  0.00  0.00    -0.004 C 
ATOM      7  C9  ZIN A   1      29.967   2.622  32.843  0.00  0.00     0.010 C 
ATOM      8  C10 ZIN A   1      28.540   2.816  32.327  0.00  0.00     0.035 C 
ATOM      9  C11 ZIN A   1      28.437   2.213  30.938  0.00  0.00    -0.068 C 
ATOM     10  C12 ZIN A   1      27.412   1.396  30.692  0.00  0.00     0.053 C 
ATOM     11  C13 ZIN A   1      27.255   0.798  29.361  0.00  0.00     0.149 C 
ATOM     12  O14 ZIN A   1      26.604  -0.211  29.187  0.00  0.00    -0.293 OA
ATOM     13  C15 ZIN A   1      27.948   1.507  28.215  0.00  0.00     0.084 C 
ATOM     14  C16 ZIN A   1      29.395   1.755  28.640  0.00  0.00     0.022 C 
ATOM     15  C17 ZIN A   1      29.469   2.571  29.933  0.00  0.00    -0.016 C 
ATOM     16  C18 ZIN A   1      29.284   4.047  29.574  0.00  0.00     0.020 C 
ATOM     17  C19 ZIN A   1      32.384   3.082  32.358  0.00  0.00     0.001 C 
ATOM     18  C21 ZIN A   1      32.702   3.862  33.638  0.00  0.00     0.008 C 
ATOM     19  C22 ZIN A   1      34.245   4.019  33.576  0.00  0.00     0.034 C 
ATOM     20  C23 ZIN A   1      34.632   3.912  32.072  0.00  0.00     0.140 C 
ENDROOT
BRANCH  20  21
ATOM     21  O25 ZIN A   1      35.343   5.105  31.648  0.00  0.00    -0.315 OA
BRANCH  21  22
ATOM     22  C26 ZIN A   1      36.555   4.929  31.099  0.00  0.00     0.259 C 
ATOM     23  O27 ZIN A   1      36.697   4.155  30.182  0.00  0.00    -0.265 OA
BRANCH  22  24
ATOM     24  C28 ZIN A   1      37.739   5.700  31.625  0.00  0.00     0.111 C 
BRANCH  24  25
ATOM     25  C29 ZIN A   1      38.999   4.840  31.511  0.00  0.00     0.014 C 
BRANCH  25  26
ATOM     26  C30 ZIN A   1      40.162   5.544  32.213  0.00  0.00    -0.014 C 
ATOM     27  C34 ZIN A   1      41.343   5.737  31.238  0.00  0.00     0.004 C 
ATOM     28  C33 ZIN A   1      42.627   5.511  32.054  0.00  0.00     0.000 C 
ATOM     29  C32 ZIN A   1      42.183   5.189  33.496  0.00  0.00     0.000 C 
ATOM     30  C31 ZIN A   1      40.740   4.648  33.336  0.00  0.00     0.004 C 
ENDBRANCH  25  26
ENDBRANCH  24  25
ENDBRANCH  22  24
ENDBRANCH  21  22
ENDBRANCH  20  21
TORSDOF 5
ENDMDL
MODEL 50
REMARK CAVERDOCK RESULT:       3.4      0.000      0.000
REMARK CAVERDOCK CONSTRAINTS:       0.1      0.0      0.0      0.0
REMARK CAVERDOCK TUNNEL: 49      3.4      2.3     50.4
REMARK  5 active torsions:
REMARK  status: ('A' for Active; 'I' for Inactive)
REMARK    1  A    between atoms: C23_20  and  O25_21 
REMARK    2  A    between atoms: O25_21  and  C26_22 
REMARK    3  A    between atoms: C26_22  and  C28_24 
REMARK    4  A    between atoms: C28_24  and  C29_25 
REMARK    5  A    between atoms: C29_25  and  C30_26 
ROOT
ATOM      1  C1  ZIN A   1      32.608   4.937  30.947  0.00  0.00     0.018 C 
ATOM      2  C2  ZIN A   1      33.115   3.579  31.437  0.00  0.00    -0.013 C 
ATOM      3  C3  ZIN A   1      33.202   2.612  30.272  0.00  0.00     0.012 C 
ATOM      4  C4  ZIN A   1      31.822   2.590  29.598  0.00  0.00     0.007 C 
ATOM      5  C5  ZIN A   1      30.721   2.191  30.577  0.00  0.00     0.002 C 
ATOM      6  C7  ZIN A   1      30.719   3.085  31.826  0.00  0.00    -0.004 C 
ATOM      7  C9  ZIN A   1      29.660   2.571  32.806  0.00  0.00     0.010 C 
ATOM      8  C10 ZIN A   1      28.274   2.736  32.180  0.00  0.00     0.035 C 
ATOM      9  C11 ZIN A   1      28.258   2.033  30.835  0.00  0.00    -0.068 C 
ATOM     10  C12 ZIN A   1      27.243   1.208  30.579  0.00  0.00     0.053 C 
ATOM     11  C13 ZIN A   1      27.169   0.515  29.288  0.00  0.00     0.149 C 
ATOM     12  O14 ZIN A   1      26.520  -0.499  29.143  0.00  0.00    -0.293 OA
ATOM     13  C15 ZIN A   1      27.947   1.133  28.143  0.00  0.00     0.084 C 
ATOM     14  C16 ZIN A   1      29.364   1.402  28.648  0.00  0.00     0.022 C 
ATOM     15  C17 ZIN A   1      29.360   2.309  29.880  0.00  0.00    -0.016 C 
ATOM     16  C18 ZIN A   1      29.217   3.756  29.403  0.00  0.00     0.020 C 
ATOM     17  C19 ZIN A   1      32.109   2.977  32.456  0.00  0.00     0.001 C 
ATOM     18  C21 ZIN A   1      32.349   3.847  33.694  0.00  0.00     0.008 C 
ATOM     19  C22 ZIN A   1      33.895   3.988  33.727  0.00  0.00     0.034 C 
ATOM     20  C23 ZIN A   1      34.382   3.768  32.265  0.00  0.00     0.140 C 
ENDROOT
BRANCH  20  21
ATOM     21  O25 ZIN A   1      35.134   4.921  31.805  0.00  0.00    -0.315 OA
BRANCH  21  22
ATOM     22  C26 ZIN A   1      35.983   4.728  30.784  0.00  0.00     0.259 C 
ATOM     23  O27 ZIN A   1      35.562   4.646  29.655  0.00  0.00    -0.265 OA
BRANCH  22  24
ATOM     24  C28 ZIN A   1      37.463   4.615  31.046  0.00  0.00     0.111 C 
BRANCH  24  25
ATOM     25  C29 ZIN A   1      37.878   5.659  32.085  0.00  0.00     0.014 C 
BRANCH  25  26
ATOM     26  C30 ZIN A   1      39.391   5.876  32.014  0.00  0.00    -0.014 C 
ATOM     27  C34 ZIN A   1      40.025   4.914  30.988  0.00  0.00     0.004 C 
ATOM     28  C33 ZIN A   1      41.377   4.474  31.577  0.00  0.00     0.000 C 
ATOM     29  C32 ZIN A   1      41.517   5.183  32.939  0.00  0.00     0.000 C 
ATOM     30  C31 ZIN A   1      40.058   5.491  33.358  0.00  0.00     0.004 C 
ENDBRANCH  25  26
ENDBRANCH  24  25
ENDBRANCH  22  24
ENDBRANCH  21  22
ENDBRANCH  20  21
TORSDOF 5
ENDMDL
MODEL 51
REMARK CAVERDOCK RESULT:       1.9      0.000      0.000
REMARK CAVERDOCK CONSTRAINTS:       0.1      0.0      0.0      0.0
REMARK CAVERDOCK TUNNEL: 50      1.9      2.3     51.1
REMARK  5 active torsions:
REMARK  status: ('A' for Active; 'I' for Inactive)
REMARK    1  A    between atoms: C23_20  and  O25_21 
REMARK    2  A    between atoms: O25_21  and  C26_22 
REMARK    3  A    between atoms: C26_22  and  C28_24 
REMARK    4  A    between atoms: C28_24  and  C29_25 
REMARK    5  A    between atoms: C29_25  and  C30_26 
ROOT
ATOM      1  C1  ZIN A   1      32.304   4.843  30.831  0.00  0.00     0.018 C 
ATOM      2  C2  ZIN A   1      32.864   3.500  31.303  0.00  0.00    -0.013 C 
ATOM      3  C3  ZIN A   1      32.847   2.505  30.159  0.00  0.00     0.012 C 
ATOM      4  C4  ZIN A   1      31.408   2.460  29.620  0.00  0.00     0.007 C 
ATOM      5  C5  ZIN A   1      30.409   2.081  30.709  0.00  0.00     0.002 C 
ATOM      6  C7  ZIN A   1      30.519   3.005  31.931  0.00  0.00    -0.004 C 
ATOM      7  C9  ZIN A   1      29.561   2.512  33.019  0.00  0.00     0.010 C 
ATOM      8  C10 ZIN A   1      28.121   2.656  32.524  0.00  0.00     0.035 C 
ATOM      9  C11 ZIN A   1      27.982   1.919  31.204  0.00  0.00    -0.068 C 
ATOM     10  C12 ZIN A   1      26.953   1.083  31.066  0.00  0.00     0.053 C 
ATOM     11  C13 ZIN A   1      26.761   0.358  29.805  0.00  0.00     0.149 C 
ATOM     12  O14 ZIN A   1      26.107  -0.662  29.748  0.00  0.00    -0.293 OA
ATOM     13  C15 ZIN A   1      27.423   0.951  28.577  0.00  0.00     0.084 C 
ATOM     14  C16 ZIN A   1      28.880   1.238  28.938  0.00  0.00     0.022 C 
ATOM     15  C17 ZIN A   1      28.987   2.176  30.142  0.00  0.00    -0.016 C 
ATOM     16  C18 ZIN A   1      28.790   3.610  29.646  0.00  0.00     0.020 C 
ATOM     17  C19 ZIN A   1      31.964   2.919  32.427  0.00  0.00     0.001 C 
ATOM     18  C21 ZIN A   1      32.315   3.821  33.616  0.00  0.00     0.008 C 
ATOM     19  C22 ZIN A   1      33.856   3.969  33.498  0.00  0.00     0.034 C 
ATOM     20  C23 ZIN A   1      34.203   3.715  32.002  0.00  0.00     0.140 C 
ENDROOT
BRANCH  20  21
ATOM     21  O25 ZIN A   1      34.900   4.860  31.445  0.00  0.00    -0.315 OA
BRANCH  21  22
ATOM     22  C26 ZIN A   1      35.781   4.618  30.462  0.00  0.00     0.259 C 
ATOM     23  O27 ZIN A   1      35.751   3.566  29.868  0.00  0.00    -0.265 OA
BRANCH  22  24
ATOM     24  C28 ZIN A   1      36.808   5.659  30.098  0.00  0.00     0.111 C 
BRANCH  24  25
ATOM     25  C29 ZIN A   1      37.444   6.216  31.374  0.00  0.00     0.014 C 
BRANCH  25  26
ATOM     26  C30 ZIN A   1      38.497   5.232  31.890  0.00  0.00    -0.014 C 
ATOM     27  C34 ZIN A   1      39.712   5.993  32.459  0.00  0.00     0.004 C 
ATOM     28  C33 ZIN A   1      40.961   5.183  32.067  0.00  0.00     0.000 C 
ATOM     29  C32 ZIN A   1      40.460   3.959  31.273  0.00  0.00     0.000 C 
ATOM     30  C31 ZIN A   1      39.083   4.402  30.721  0.00  0.00     0.004 C 
ENDBRANCH  25  26
ENDBRANCH  24  25
ENDBRANCH  22  24
ENDBRANCH  21  22
ENDBRANCH  20  21
TORSDOF 5
ENDMDL
MODEL 52
REMARK CAVERDOCK RESULT:       1.4      0.000      0.000
REMARK CAVERDOCK CONSTRAINTS:       0.1      0.0      0.0      0.0
REMARK CAVERDOCK TUNNEL: 51      1.4      2.3     52.3
REMARK  5 active torsions:
REMARK  status: ('A' for Active; 'I' for Inactive)
REMARK    1  A    between atoms: C23_20  and  O25_21 
REMARK    2  A    between atoms: O25_21  and  C26_22 
REMARK    3  A    between atoms: C26_22  and  C28_24 
REMARK    4  A    between atoms: C28_24  and  C29_25 
REMARK    5  A    between atoms: C29_25  and  C30_26 
ROOT
ATOM      1  C1  ZIN A   1      32.156   4.810  30.834  0.00  0.00     0.018 C 
ATOM      2  C2  ZIN A   1      32.721   3.453  31.257  0.00  0.00    -0.013 C 
ATOM      3  C3  ZIN A   1      32.682   2.492  30.086  0.00  0.00     0.012 C 
ATOM      4  C4  ZIN A   1      31.234   2.465  29.570  0.00  0.00     0.007 C 
ATOM      5  C5  ZIN A   1      30.252   2.057  30.664  0.00  0.00     0.002 C 
ATOM      6  C7  ZIN A   1      30.386   2.945  31.910  0.00  0.00    -0.004 C 
ATOM      7  C9  ZIN A   1      29.445   2.422  33.000  0.00  0.00     0.010 C 
ATOM      8  C10 ZIN A   1      27.997   2.583  32.534  0.00  0.00     0.035 C 
ATOM      9  C11 ZIN A   1      27.834   1.885  31.196  0.00  0.00    -0.068 C 
ATOM     10  C12 ZIN A   1      26.801   1.056  31.051  0.00  0.00     0.053 C 
ATOM     11  C13 ZIN A   1      26.586   0.368  29.773  0.00  0.00     0.149 C 
ATOM     12  O14 ZIN A   1      25.929  -0.649  29.698  0.00  0.00    -0.293 OA
ATOM     13  C15 ZIN A   1      27.228   0.995  28.552  0.00  0.00     0.084 C 
ATOM     14  C16 ZIN A   1      28.692   1.268  28.896  0.00  0.00     0.022 C 
ATOM     15  C17 ZIN A   1      28.821   2.171  30.125  0.00  0.00    -0.016 C 
ATOM     16  C18 ZIN A   1      28.619   3.619  29.673  0.00  0.00     0.020 C 
ATOM     17  C19 ZIN A   1      31.839   2.842  32.379  0.00  0.00     0.001 C 
ATOM     18  C21 ZIN A   1      32.212   3.708  33.588  0.00  0.00     0.008 C 
ATOM     19  C22 ZIN A   1      33.751   3.856  33.448  0.00  0.00     0.034 C 
ATOM     20  C23 ZIN A   1      34.072   3.645  31.939  0.00  0.00     0.140 C 
ENDROOT
BRANCH  20  21
ATOM     21  O25 ZIN A   1      34.763   4.804  31.404  0.00  0.00    -0.315 OA
BRANCH  21  22
ATOM     22  C26 ZIN A   1      35.646   4.585  30.417  0.00  0.00     0.259 C 
ATOM     23  O27 ZIN A   1      35.522   3.624  29.696  0.00  0.00    -0.265 OA
BRANCH  22  24
ATOM     24  C28 ZIN A   1      36.793   5.540  30.209  0.00  0.00     0.111 C 
BRANCH  24  25
ATOM     25  C29 ZIN A   1      37.423   5.884  31.561  0.00  0.00     0.014 C 
BRANCH  25  26
ATOM     26  C30 ZIN A   1      38.947   5.789  31.452  0.00  0.00    -0.014 C 
ATOM     27  C34 ZIN A   1      39.372   4.354  31.076  0.00  0.00     0.004 C 
ATOM     28  C33 ZIN A   1      40.662   4.059  31.861  0.00  0.00     0.000 C 
ATOM     29  C32 ZIN A   1      40.976   5.324  32.686  0.00  0.00     0.000 C 
ATOM     30  C31 ZIN A   1      39.605   6.031  32.833  0.00  0.00     0.004 C 
ENDBRANCH  25  26
ENDBRANCH  24  25
ENDBRANCH  22  24
ENDBRANCH  21  22
ENDBRANCH  20  21
TORSDOF 5
ENDMDL
MODEL 53
REMARK CAVERDOCK RESULT:       0.8      0.000      0.000
REMARK CAVERDOCK CONSTRAINTS:       0.0      0.0      0.0      0.0
REMARK CAVERDOCK TUNNEL: 52      0.8      2.3     53.5
REMARK  5 active torsions:
REMARK  status: ('A' for Active; 'I' for Inactive)
REMARK    1  A    between atoms: C23_20  and  O25_21 
REMARK    2  A    between atoms: O25_21  and  C26_22 
REMARK    3  A    between atoms: C26_22  and  C28_24 
REMARK    4  A    between atoms: C28_24  and  C29_25 
REMARK    5  A    between atoms: C29_25  and  C30_26 
ROOT
ATOM      1  C1  ZIN A   1      31.936   4.609  30.695  0.00  0.00     0.018 C 
ATOM      2  C2  ZIN A   1      32.514   3.282  31.192  0.00  0.00    -0.013 C 
ATOM      3  C3  ZIN A   1      32.435   2.243  30.090  0.00  0.00     0.012 C 
ATOM      4  C4  ZIN A   1      30.972   2.186  29.625  0.00  0.00     0.007 C 
ATOM      5  C5  ZIN A   1      30.026   1.856  30.775  0.00  0.00     0.002 C 
ATOM      6  C7  ZIN A   1      30.200   2.827  31.953  0.00  0.00    -0.004 C 
ATOM      7  C9  ZIN A   1      29.295   2.382  33.105  0.00  0.00     0.010 C 
ATOM      8  C10 ZIN A   1      27.832   2.515  32.676  0.00  0.00     0.035 C 
ATOM      9  C11 ZIN A   1      27.626   1.729  31.395  0.00  0.00    -0.068 C 
ATOM     10  C12 ZIN A   1      26.587   0.894  31.340  0.00  0.00     0.053 C 
ATOM     11  C13 ZIN A   1      26.331   0.122  30.120  0.00  0.00     0.149 C 
ATOM     12  O14 ZIN A   1      25.671  -0.896  30.135  0.00  0.00    -0.293 OA
ATOM     13  C15 ZIN A   1      26.934   0.662  28.838  0.00  0.00     0.084 C 
ATOM     14  C16 ZIN A   1      28.408   0.954  29.116  0.00  0.00     0.022 C 
ATOM     15  C17 ZIN A   1      28.578   1.938  30.276  0.00  0.00    -0.016 C 
ATOM     16  C18 ZIN A   1      28.362   3.352  29.733  0.00  0.00     0.020 C 
ATOM     17  C19 ZIN A   1      31.667   2.751  32.381  0.00  0.00     0.001 C 
ATOM     18  C21 ZIN A   1      32.080   3.697  33.514  0.00  0.00     0.008 C 
ATOM     19  C22 ZIN A   1      33.614   3.831  33.315  0.00  0.00     0.034 C 
ATOM     20  C23 ZIN A   1      33.886   3.516  31.815  0.00  0.00     0.140 C 
ENDROOT
BRANCH  20  21
ATOM     21  O25 ZIN A   1      34.560   4.634  31.180  0.00  0.00    -0.315 OA
BRANCH  21  22
ATOM     22  C26 ZIN A   1      35.511   4.340  30.280  0.00  0.00     0.259 C 
ATOM     23  O27 ZIN A   1      35.430   3.330  29.622  0.00  0.00    -0.265 OA
BRANCH  22  24
ATOM     24  C28 ZIN A   1      36.680   5.273  30.089  0.00  0.00     0.111 C 
BRANCH  24  25
ATOM     25  C29 ZIN A   1      37.044   5.916  31.429  0.00  0.00     0.014 C 
BRANCH  25  26
ATOM     26  C30 ZIN A   1      38.303   5.251  31.989  0.00  0.00    -0.014 C 
ATOM     27  C34 ZIN A   1      39.436   6.286  32.143  0.00  0.00     0.004 C 
ATOM     28  C33 ZIN A   1      40.742   5.568  31.760  0.00  0.00     0.000 C 
ATOM     29  C32 ZIN A   1      40.357   4.122  31.386  0.00  0.00     0.000 C 
ATOM     30  C31 ZIN A   1      38.866   4.220  30.979  0.00  0.00     0.004 C 
ENDBRANCH  25  26
ENDBRANCH  24  25
ENDBRANCH  22  24
ENDBRANCH  21  22
ENDBRANCH  20  21
TORSDOF 5
ENDMDL
MODEL 54
REMARK CAVERDOCK RESULT:       0.2      0.000      0.000
REMARK CAVERDOCK CONSTRAINTS:       0.0      0.0      0.0      0.0
REMARK CAVERDOCK TUNNEL: 53      0.2      2.3     54.3
REMARK  5 active torsions:
REMARK  status: ('A' for Active; 'I' for Inactive)
REMARK    1  A    between atoms: C23_20  and  O25_21 
REMARK    2  A    between atoms: O25_21  and  C26_22 
REMARK    3  A    between atoms: C26_22  and  C28_24 
REMARK    4  A    between atoms: C28_24  and  C29_25 
REMARK    5  A    between atoms: C29_25  and  C30_26 
ROOT
ATOM      1  C1  ZIN A   1      31.799   4.484  30.552  0.00  0.00     0.018 C 
ATOM      2  C2  ZIN A   1      32.388   3.150  31.015  0.00  0.00    -0.013 C 
ATOM      3  C3  ZIN A   1      32.218   2.108  29.927  0.00  0.00     0.012 C 
ATOM      4  C4  ZIN A   1      30.726   2.073  29.563  0.00  0.00     0.007 C 
ATOM      5  C5  ZIN A   1      29.854   1.763  30.777  0.00  0.00     0.002 C 
ATOM      6  C7  ZIN A   1      30.124   2.736  31.934  0.00  0.00    -0.004 C 
ATOM      7  C9  ZIN A   1      29.293   2.311  33.148  0.00  0.00     0.010 C 
ATOM      8  C10 ZIN A   1      27.807   2.467  32.819  0.00  0.00     0.035 C 
ATOM      9  C11 ZIN A   1      27.501   1.678  31.559  0.00  0.00    -0.068 C 
ATOM     10  C12 ZIN A   1      26.448   0.860  31.579  0.00  0.00     0.053 C 
ATOM     11  C13 ZIN A   1      26.096   0.087  30.383  0.00  0.00     0.149 C 
ATOM     12  O14 ZIN A   1      25.422  -0.920  30.449  0.00  0.00    -0.293 OA
ATOM     13  C15 ZIN A   1      26.619   0.612  29.061  0.00  0.00     0.084 C 
ATOM     14  C16 ZIN A   1      28.113   0.881  29.236  0.00  0.00     0.022 C 
ATOM     15  C17 ZIN A   1      28.378   1.867  30.376  0.00  0.00    -0.016 C 
ATOM     16  C18 ZIN A   1      28.148   3.282  29.842  0.00  0.00     0.020 C 
ATOM     17  C19 ZIN A   1      31.616   2.638  32.262  0.00  0.00     0.001 C 
ATOM     18  C21 ZIN A   1      32.120   3.582  33.360  0.00  0.00     0.008 C 
ATOM     19  C22 ZIN A   1      33.638   3.690  33.056  0.00  0.00     0.034 C 
ATOM     20  C23 ZIN A   1      33.802   3.364  31.542  0.00  0.00     0.140 C 
ENDROOT
BRANCH  20  21
ATOM     21  O25 ZIN A   1      34.450   4.468  30.857  0.00  0.00    -0.315 OA
BRANCH  21  22
ATOM     22  C26 ZIN A   1      35.516   4.173  30.098  0.00  0.00     0.259 C 
ATOM     23  O27 ZIN A   1      35.627   3.073  29.611  0.00  0.00    -0.265 OA
BRANCH  22  24
ATOM     24  C28 ZIN A   1      36.576   5.216  29.851  0.00  0.00     0.111 C 
BRANCH  24  25
ATOM     25  C29 ZIN A   1      36.923   5.912  31.169  0.00  0.00     0.014 C 
BRANCH  25  26
ATOM     26  C30 ZIN A   1      38.122   5.214  31.814  0.00  0.00    -0.014 C 
ATOM     27  C34 ZIN A   1      39.170   6.251  32.269  0.00  0.00     0.004 C 
ATOM     28  C33 ZIN A   1      40.551   5.631  31.990  0.00  0.00     0.000 C 
ATOM     29  C32 ZIN A   1      40.293   4.240  31.376  0.00  0.00     0.000 C 
ATOM     30  C31 ZIN A   1      38.872   4.349  30.771  0.00  0.00     0.004 C 
ENDBRANCH  25  26
ENDBRANCH  24  25
ENDBRANCH  22  24
ENDBRANCH  21  22
ENDBRANCH  20  21
TORSDOF 5
ENDMDL
MODEL 55
REMARK CAVERDOCK RESULT:       0.3      0.000      0.000
REMARK CAVERDOCK CONSTRAINTS:       0.1      0.0      0.0      0.0
REMARK CAVERDOCK TUNNEL: 54      0.3      2.2     55.1
REMARK  5 active torsions:
REMARK  status: ('A' for Active; 'I' for Inactive)
REMARK    1  A    between atoms: C23_20  and  O25_21 
REMARK    2  A    between atoms: O25_21  and  C26_22 
REMARK    3  A    between atoms: C26_22  and  C28_24 
REMARK    4  A    between atoms: C28_24  and  C29_25 
REMARK    5  A    between atoms: C29_25  and  C30_26 
ROOT
ATOM      1  C1  ZIN A   1      31.514   4.386  30.517  0.00  0.00     0.018 C 
ATOM      2  C2  ZIN A   1      32.166   3.093  31.012  0.00  0.00    -0.013 C 
ATOM      3  C3  ZIN A   1      32.034   2.014  29.955  0.00  0.00     0.012 C 
ATOM      4  C4  ZIN A   1      30.542   1.901  29.607  0.00  0.00     0.007 C 
ATOM      5  C5  ZIN A   1      29.696   1.588  30.838  0.00  0.00     0.002 C 
ATOM      6  C7  ZIN A   1      29.932   2.604  31.965  0.00  0.00    -0.004 C 
ATOM      7  C9  ZIN A   1      29.131   2.177  33.198  0.00  0.00     0.010 C 
ATOM      8  C10 ZIN A   1      27.637   2.256  32.880  0.00  0.00     0.035 C 
ATOM      9  C11 ZIN A   1      27.355   1.418  31.645  0.00  0.00    -0.068 C 
ATOM     10  C12 ZIN A   1      26.341   0.555  31.700  0.00  0.00     0.053 C 
ATOM     11  C13 ZIN A   1      26.015  -0.267  30.529  0.00  0.00     0.149 C 
ATOM     12  O14 ZIN A   1      25.388  -1.301  30.630  0.00  0.00    -0.293 OA
ATOM     13  C15 ZIN A   1      26.501   0.243  29.188  0.00  0.00     0.084 C 
ATOM     14  C16 ZIN A   1      27.983   0.584  29.340  0.00  0.00     0.022 C 
ATOM     15  C17 ZIN A   1      28.213   1.613  30.449  0.00  0.00    -0.016 C 
ATOM     16  C18 ZIN A   1      27.915   3.001  29.878  0.00  0.00     0.020 C 
ATOM     17  C19 ZIN A   1      31.429   2.583  32.280  0.00  0.00     0.001 C 
ATOM     18  C21 ZIN A   1      31.899   3.579  33.346  0.00  0.00     0.008 C 
ATOM     19  C22 ZIN A   1      33.409   3.747  33.024  0.00  0.00     0.034 C 
ATOM     20  C23 ZIN A   1      33.574   3.385  31.518  0.00  0.00     0.140 C 
ENDROOT
BRANCH  20  21
ATOM     21  O25 ZIN A   1      34.164   4.498  30.795  0.00  0.00    -0.315 OA
BRANCH  21  22
ATOM     22  C26 ZIN A   1      35.370   4.294  30.242  0.00  0.00     0.259 C 
ATOM     23  O27 ZIN A   1      35.716   3.176  29.941  0.00  0.00    -0.265 OA
BRANCH  22  24
ATOM     24  C28 ZIN A   1      36.291   5.460  29.994  0.00  0.00     0.111 C 
BRANCH  24  25
ATOM     25  C29 ZIN A   1      36.853   5.959  31.328  0.00  0.00     0.014 C 
BRANCH  25  26
ATOM     26  C30 ZIN A   1      38.076   5.123  31.711  0.00  0.00    -0.014 C 
ATOM     27  C34 ZIN A   1      39.017   5.933  32.627  0.00  0.00     0.004 C 
ATOM     28  C33 ZIN A   1      40.453   5.565  32.216  0.00  0.00     0.000 C 
ATOM     29  C32 ZIN A   1      40.335   4.544  31.066  0.00  0.00     0.000 C 
ATOM     30  C31 ZIN A   1      38.936   4.816  30.460  0.00  0.00     0.004 C 
ENDBRANCH  25  26
ENDBRANCH  24  25
ENDBRANCH  22  24
ENDBRANCH  21  22
ENDBRANCH  20  21
TORSDOF 5
ENDMDL
MODEL 56
REMARK CAVERDOCK RESULT:      -0.3      0.000      0.000
REMARK CAVERDOCK CONSTRAINTS:       0.0      0.0      0.0      0.0
REMARK CAVERDOCK TUNNEL: 55     -0.3      2.2     56.3
REMARK  5 active torsions:
REMARK  status: ('A' for Active; 'I' for Inactive)
REMARK    1  A    between atoms: C23_20  and  O25_21 
REMARK    2  A    between atoms: O25_21  and  C26_22 
REMARK    3  A    between atoms: C26_22  and  C28_24 
REMARK    4  A    between atoms: C28_24  and  C29_25 
REMARK    5  A    between atoms: C29_25  and  C30_26 
ROOT
ATOM      1  C1  ZIN A   1      31.350   4.200  30.270  0.00  0.00     0.018 C 
ATOM      2  C2  ZIN A   1      32.014   2.959  30.869  0.00  0.00    -0.013 C 
ATOM      3  C3  ZIN A   1      31.874   1.790  29.914  0.00  0.00     0.012 C 
ATOM      4  C4  ZIN A   1      30.378   1.641  29.596  0.00  0.00     0.007 C 
ATOM      5  C5  ZIN A   1      29.549   1.436  30.860  0.00  0.00     0.002 C 
ATOM      6  C7  ZIN A   1      29.793   2.549  31.889  0.00  0.00    -0.004 C 
ATOM      7  C9  ZIN A   1      29.009   2.231  33.165  0.00  0.00     0.010 C 
ATOM      8  C10 ZIN A   1      27.511   2.276  32.859  0.00  0.00     0.035 C 
ATOM      9  C11 ZIN A   1      27.218   1.331  31.708  0.00  0.00    -0.068 C 
ATOM     10  C12 ZIN A   1      26.208   0.473  31.851  0.00  0.00     0.053 C 
ATOM     11  C13 ZIN A   1      25.872  -0.451  30.763  0.00  0.00     0.149 C 
ATOM     12  O14 ZIN A   1      25.251  -1.474  30.962  0.00  0.00    -0.293 OA
ATOM     13  C15 ZIN A   1      26.340  -0.061  29.375  0.00  0.00     0.084 C 
ATOM     14  C16 ZIN A   1      27.822   0.297  29.478  0.00  0.00     0.022 C 
ATOM     15  C17 ZIN A   1      28.061   1.421  30.489  0.00  0.00    -0.016 C 
ATOM     16  C18 ZIN A   1      27.750   2.752  29.800  0.00  0.00     0.020 C 
ATOM     17  C19 ZIN A   1      31.294   2.561  32.187  0.00  0.00     0.001 C 
ATOM     18  C21 ZIN A   1      31.772   3.649  33.154  0.00  0.00     0.008 C 
ATOM     19  C22 ZIN A   1      33.277   3.793  32.800  0.00  0.00     0.034 C 
ATOM     20  C23 ZIN A   1      33.426   3.300  31.331  0.00  0.00     0.140 C 
ENDROOT
BRANCH  20  21
ATOM     21  O25 ZIN A   1      34.003   4.345  30.505  0.00  0.00    -0.315 OA
BRANCH  21  22
ATOM     22  C26 ZIN A   1      35.233   4.126  30.014  0.00  0.00     0.259 C 
ATOM     23  O27 ZIN A   1      35.513   3.048  29.545  0.00  0.00    -0.265 OA
BRANCH  22  24
ATOM     24  C28 ZIN A   1      36.264   5.224  30.048  0.00  0.00     0.111 C 
BRANCH  24  25
ATOM     25  C29 ZIN A   1      36.953   5.236  31.415  0.00  0.00     0.014 C 
BRANCH  25  26
ATOM     26  C30 ZIN A   1      38.438   5.555  31.235  0.00  0.00    -0.014 C 
ATOM     27  C34 ZIN A   1      39.245   4.259  31.011  0.00  0.00     0.004 C 
ATOM     28  C33 ZIN A   1      40.581   4.439  31.753  0.00  0.00     0.000 C 
ATOM     29  C32 ZIN A   1      40.539   5.837  32.402  0.00  0.00     0.000 C 
ATOM     30  C31 ZIN A   1      39.028   6.148  32.538  0.00  0.00     0.004 C 
ENDBRANCH  25  26
ENDBRANCH  24  25
ENDBRANCH  22  24
ENDBRANCH  21  22
ENDBRANCH  20  21
TORSDOF 5
ENDMDL
MODEL 57
REMARK CAVERDOCK RESULT:      -0.1      0.000      0.000
REMARK CAVERDOCK CONSTRAINTS:       0.3      0.0      0.0      0.0
REMARK CAVERDOCK TUNNEL: 56     -0.1      2.2     57.1
REMARK  5 active torsions:
REMARK  status: ('A' for Active; 'I' for Inactive)
REMARK    1  A    between atoms: C23_20  and  O25_21 
REMARK    2  A    between atoms: O25_21  and  C26_22 
REMARK    3  A    between atoms: C26_22  and  C28_24 
REMARK    4  A    between atoms: C28_24  and  C29_25 
REMARK    5  A    between atoms: C29_25  and  C30_26 
ROOT
ATOM      1  C1  ZIN A   1      31.143   4.094  30.270  0.00  0.00     0.018 C 
ATOM      2  C2  ZIN A   1      31.862   2.885  30.870  0.00  0.00    -0.013 C 
ATOM      3  C3  ZIN A   1      31.723   1.692  29.945  0.00  0.00     0.012 C 
ATOM      4  C4  ZIN A   1      30.222   1.495  29.682  0.00  0.00     0.007 C 
ATOM      5  C5  ZIN A   1      29.443   1.294  30.978  0.00  0.00     0.002 C 
ATOM      6  C7  ZIN A   1      29.690   2.435  31.975  0.00  0.00    -0.004 C 
ATOM      7  C9  ZIN A   1      28.960   2.122  33.284  0.00  0.00     0.010 C 
ATOM      8  C10 ZIN A   1      27.452   2.119  33.030  0.00  0.00     0.035 C 
ATOM      9  C11 ZIN A   1      27.147   1.142  31.909  0.00  0.00    -0.068 C 
ATOM     10  C12 ZIN A   1      26.168   0.259  32.105  0.00  0.00     0.053 C 
ATOM     11  C13 ZIN A   1      25.821  -0.697  31.048  0.00  0.00     0.149 C 
ATOM     12  O14 ZIN A   1      25.237  -1.733  31.290  0.00  0.00    -0.293 OA
ATOM     13  C15 ZIN A   1      26.230  -0.324  29.637  0.00  0.00     0.084 C 
ATOM     14  C16 ZIN A   1      27.704   0.078  29.681  0.00  0.00     0.022 C 
ATOM     15  C17 ZIN A   1      27.944   1.230  30.660  0.00  0.00    -0.016 C 
ATOM     16  C18 ZIN A   1      27.572   2.536  29.955  0.00  0.00     0.020 C 
ATOM     17  C19 ZIN A   1      31.200   2.496  32.220  0.00  0.00     0.001 C 
ATOM     18  C21 ZIN A   1      31.680   3.617  33.148  0.00  0.00     0.008 C 
ATOM     19  C22 ZIN A   1      33.167   3.795  32.739  0.00  0.00     0.034 C 
ATOM     20  C23 ZIN A   1      33.280   3.275  31.275  0.00  0.00     0.140 C 
ENDROOT
BRANCH  20  21
ATOM     21  O25 ZIN A   1      33.797   4.319  30.409  0.00  0.00    -0.315 OA
BRANCH  21  22
ATOM     22  C26 ZIN A   1      35.027   4.136  29.902  0.00  0.00     0.259 C 
ATOM     23  O27 ZIN A   1      35.329   3.071  29.418  0.00  0.00    -0.265 OA
BRANCH  22  24
ATOM     24  C28 ZIN A   1      36.030   5.260  29.936  0.00  0.00     0.111 C 
BRANCH  24  25
ATOM     25  C29 ZIN A   1      36.766   5.246  31.278  0.00  0.00     0.014 C 
BRANCH  25  26
ATOM     26  C30 ZIN A   1      38.258   5.495  31.043  0.00  0.00    -0.014 C 
ATOM     27  C34 ZIN A   1      39.023   4.157  30.974  0.00  0.00     0.004 C 
ATOM     28  C33 ZIN A   1      40.374   4.387  31.674  0.00  0.00     0.000 C 
ATOM     29  C32 ZIN A   1      40.382   5.856  32.143  0.00  0.00     0.000 C 
ATOM     30  C31 ZIN A   1      38.883   6.227  32.255  0.00  0.00     0.004 C 
ENDBRANCH  25  26
ENDBRANCH  24  25
ENDBRANCH  22  24
ENDBRANCH  21  22
ENDBRANCH  20  21
TORSDOF 5
ENDMDL
MODEL 58
REMARK CAVERDOCK RESULT:       0.1      0.000      0.000
REMARK CAVERDOCK CONSTRAINTS:       0.1      0.0      0.0      0.0
REMARK CAVERDOCK TUNNEL: 57      0.1      2.3     58.1
REMARK  5 active torsions:
REMARK  status: ('A' for Active; 'I' for Inactive)
REMARK    1  A    between atoms: C23_20  and  O25_21 
REMARK    2  A    between atoms: O25_21  and  C26_22 
REMARK    3  A    between atoms: C26_22  and  C28_24 
REMARK    4  A    between atoms: C28_24  and  C29_25 
REMARK    5  A    between atoms: C29_25  and  C30_26 
ROOT
ATOM      1  C1  ZIN A   1      30.906   4.031  30.472  0.00  0.00     0.018 C 
ATOM      2  C2  ZIN A   1      31.642   2.782  30.960  0.00  0.00    -0.013 C 
ATOM      3  C3  ZIN A   1      31.487   1.665  29.947  0.00  0.00     0.012 C 
ATOM      4  C4  ZIN A   1      29.981   1.481  29.703  0.00  0.00     0.007 C 
ATOM      5  C5  ZIN A   1      29.232   1.175  30.996  0.00  0.00     0.002 C 
ATOM      6  C7  ZIN A   1      29.497   2.236  32.074  0.00  0.00    -0.004 C 
ATOM      7  C9  ZIN A   1      28.797   1.818  33.370  0.00  0.00     0.010 C 
ATOM      8  C10 ZIN A   1      27.283   1.827  33.150  0.00  0.00     0.035 C 
ATOM      9  C11 ZIN A   1      26.958   0.939  31.962  0.00  0.00    -0.068 C 
ATOM     10  C12 ZIN A   1      25.986   0.038  32.110  0.00  0.00     0.053 C 
ATOM     11  C13 ZIN A   1      25.619  -0.834  30.989  0.00  0.00     0.149 C 
ATOM     12  O14 ZIN A   1      25.043  -1.888  31.162  0.00  0.00    -0.293 OA
ATOM     13  C15 ZIN A   1      25.995  -0.349  29.603  0.00  0.00     0.084 C 
ATOM     14  C16 ZIN A   1      27.468   0.055  29.646  0.00  0.00     0.022 C 
ATOM     15  C17 ZIN A   1      27.726   1.128  30.707  0.00  0.00    -0.016 C 
ATOM     16  C18 ZIN A   1      27.334   2.484  30.115  0.00  0.00     0.020 C 
ATOM     17  C19 ZIN A   1      31.011   2.285  32.289  0.00  0.00     0.001 C 
ATOM     18  C21 ZIN A   1      31.508   3.333  33.292  0.00  0.00     0.008 C 
ATOM     19  C22 ZIN A   1      32.985   3.550  32.865  0.00  0.00     0.034 C 
ATOM     20  C23 ZIN A   1      33.067   3.147  31.363  0.00  0.00     0.140 C 
ENDROOT
BRANCH  20  21
ATOM     21  O25 ZIN A   1      33.562   4.257  30.570  0.00  0.00    -0.315 OA
BRANCH  21  22
ATOM     22  C26 ZIN A   1      34.845   4.204  30.180  0.00  0.00     0.259 C 
ATOM     23  O27 ZIN A   1      35.332   3.151  29.844  0.00  0.00    -0.265 OA
BRANCH  22  24
ATOM     24  C28 ZIN A   1      35.678   5.460  30.161  0.00  0.00     0.111 C 
BRANCH  24  25
ATOM     25  C29 ZIN A   1      36.464   5.571  31.470  0.00  0.00     0.014 C 
BRANCH  25  26
ATOM     26  C30 ZIN A   1      37.960   5.652  31.162  0.00  0.00    -0.014 C 
ATOM     27  C34 ZIN A   1      38.492   4.278  30.705  0.00  0.00     0.004 C 
ATOM     28  C33 ZIN A   1      39.899   4.129  31.309  0.00  0.00     0.000 C 
ATOM     29  C32 ZIN A   1      40.174   5.417  32.111  0.00  0.00     0.000 C 
ATOM     30  C31 ZIN A   1      38.764   5.961  32.449  0.00  0.00     0.004 C 
ENDBRANCH  25  26
ENDBRANCH  24  25
ENDBRANCH  22  24
ENDBRANCH  21  22
ENDBRANCH  20  21
TORSDOF 5
ENDMDL
MODEL 59
REMARK CAVERDOCK RESULT:      -0.8      0.000      0.000
REMARK CAVERDOCK CONSTRAINTS:       0.0      0.0      0.0      0.0
REMARK CAVERDOCK TUNNEL: 58     -0.8      2.4     59.1
REMARK  5 active torsions:
REMARK  status: ('A' for Active; 'I' for Inactive)
REMARK    1  A    between atoms: C23_20  and  O25_21 
REMARK    2  A    between atoms: O25_21  and  C26_22 
REMARK    3  A    between atoms: C26_22  and  C28_24 
REMARK    4  A    between atoms: C28_24  and  C29_25 
REMARK    5  A    between atoms: C29_25  and  C30_26 
ROOT
ATOM      1  C1  ZIN A   1      31.274   3.168  32.498  0.00  0.00     0.018 C 
ATOM      2  C2  ZIN A   1      31.098   3.511  31.018  0.00  0.00    -0.013 C 
ATOM      3  C3  ZIN A   1      29.739   4.146  30.796  0.00  0.00     0.012 C 
ATOM      4  C4  ZIN A   1      28.689   3.183  31.371  0.00  0.00     0.007 C 
ATOM      5  C5  ZIN A   1      28.776   1.802  30.729  0.00  0.00     0.002 C 
ATOM      6  C7  ZIN A   1      30.191   1.213  30.831  0.00  0.00    -0.004 C 
ATOM      7  C9  ZIN A   1      30.231  -0.123  30.085  0.00  0.00     0.010 C 
ATOM      8  C10 ZIN A   1      29.317  -1.124  30.794  0.00  0.00     0.035 C 
ATOM      9  C11 ZIN A   1      27.927  -0.524  30.903  0.00  0.00    -0.068 C 
ATOM     10  C12 ZIN A   1      26.895  -1.278  30.526  0.00  0.00     0.053 C 
ATOM     11  C13 ZIN A   1      25.528  -0.754  30.627  0.00  0.00     0.149 C 
ATOM     12  O14 ZIN A   1      24.618  -1.212  29.968  0.00  0.00    -0.293 OA
ATOM     13  C15 ZIN A   1      25.313   0.391  31.597  0.00  0.00     0.084 C 
ATOM     14  C16 ZIN A   1      26.384   1.441  31.307  0.00  0.00     0.022 C 
ATOM     15  C17 ZIN A   1      27.793   0.857  31.431  0.00  0.00    -0.016 C 
ATOM     16  C18 ZIN A   1      28.167   0.832  32.915  0.00  0.00     0.020 C 
ATOM     17  C19 ZIN A   1      31.140   2.212  30.167  0.00  0.00     0.001 C 
ATOM     18  C21 ZIN A   1      32.628   1.849  30.213  0.00  0.00     0.008 C 
ATOM     19  C22 ZIN A   1      33.329   3.223  30.037  0.00  0.00     0.034 C 
ATOM     20  C23 ZIN A   1      32.308   4.295  30.522  0.00  0.00     0.140 C 
ENDROOT
BRANCH  20  21
ATOM     21  O25 ZIN A   1      32.884   5.091  31.591  0.00  0.00    -0.315 OA
BRANCH  21  22
ATOM     22  C26 ZIN A   1      34.039   4.659  32.119  0.00  0.00     0.259 C 
ATOM     23  O27 ZIN A   1      34.052   4.163  33.220  0.00  0.00    -0.265 OA
BRANCH  22  24
ATOM     24  C28 ZIN A   1      35.321   4.791  31.336  0.00  0.00     0.111 C 
BRANCH  24  25
ATOM     25  C29 ZIN A   1      36.304   5.671  32.112  0.00  0.00     0.014 C 
BRANCH  25  26
ATOM     26  C30 ZIN A   1      37.654   5.682  31.393  0.00  0.00    -0.014 C 
ATOM     27  C34 ZIN A   1      37.979   4.282  30.833  0.00  0.00     0.004 C 
ATOM     28  C33 ZIN A   1      39.492   4.075  31.020  0.00  0.00     0.000 C 
ATOM     29  C32 ZIN A   1      40.034   5.356  31.686  0.00  0.00     0.000 C 
ATOM     30  C31 ZIN A   1      38.800   5.965  32.396  0.00  0.00     0.004 C 
ENDBRANCH  25  26
ENDBRANCH  24  25
ENDBRANCH  22  24
ENDBRANCH  21  22
ENDBRANCH  20  21
TORSDOF 5
ENDMDL
MODEL 60
REMARK CAVERDOCK RESULT:      -0.7      0.000      0.000
REMARK CAVERDOCK CONSTRAINTS:       0.1      0.0      0.0      0.0
REMARK CAVERDOCK TUNNEL: 59     -0.7      2.4     60.1
REMARK  5 active torsions:
REMARK  status: ('A' for Active; 'I' for Inactive)
REMARK    1  A    between atoms: C23_20  and  O25_21 
REMARK    2  A    between atoms: O25_21  and  C26_22 
REMARK    3  A    between atoms: C26_22  and  C28_24 
REMARK    4  A    between atoms: C28_24  and  C29_25 
REMARK    5  A    between atoms: C29_25  and  C30_26 
ROOT
ATOM      1  C1  ZIN A   1      31.130   3.041  32.405  0.00  0.00     0.018 C 
ATOM      2  C2  ZIN A   1      30.957   3.342  30.915  0.00  0.00    -0.013 C 
ATOM      3  C3  ZIN A   1      29.600   3.972  30.672  0.00  0.00     0.012 C 
ATOM      4  C4  ZIN A   1      28.548   3.028  31.274  0.00  0.00     0.007 C 
ATOM      5  C5  ZIN A   1      28.633   1.629  30.671  0.00  0.00     0.002 C 
ATOM      6  C7  ZIN A   1      30.046   1.041  30.793  0.00  0.00    -0.004 C 
ATOM      7  C9  ZIN A   1      30.085  -0.317  30.086  0.00  0.00     0.010 C 
ATOM      8  C10 ZIN A   1      29.168  -1.295  30.822  0.00  0.00     0.035 C 
ATOM      9  C11 ZIN A   1      27.779  -0.689  30.912  0.00  0.00    -0.068 C 
ATOM     10  C12 ZIN A   1      26.746  -1.452  30.555  0.00  0.00     0.053 C 
ATOM     11  C13 ZIN A   1      25.381  -0.923  30.638  0.00  0.00     0.149 C 
ATOM     12  O14 ZIN A   1      24.471  -1.398  29.992  0.00  0.00    -0.293 OA
ATOM     13  C15 ZIN A   1      25.166   0.250  31.575  0.00  0.00     0.084 C 
ATOM     14  C16 ZIN A   1      26.239   1.290  31.257  0.00  0.00     0.022 C 
ATOM     15  C17 ZIN A   1      27.647   0.707  31.399  0.00  0.00    -0.016 C 
ATOM     16  C18 ZIN A   1      28.019   0.724  32.884  0.00  0.00     0.020 C 
ATOM     17  C19 ZIN A   1      30.999   2.019  30.102  0.00  0.00     0.001 C 
ATOM     18  C21 ZIN A   1      32.486   1.653  30.160  0.00  0.00     0.008 C 
ATOM     19  C22 ZIN A   1      33.189   3.021  29.946  0.00  0.00     0.034 C 
ATOM     20  C23 ZIN A   1      32.170   4.108  30.398  0.00  0.00     0.140 C 
ENDROOT
BRANCH  20  21
ATOM     21  O25 ZIN A   1      32.745   4.934  31.444  0.00  0.00    -0.315 OA
BRANCH  21  22
ATOM     22  C26 ZIN A   1      33.935   4.554  31.936  0.00  0.00     0.259 C 
ATOM     23  O27 ZIN A   1      34.008   3.599  32.672  0.00  0.00    -0.265 OA
BRANCH  22  24
ATOM     24  C28 ZIN A   1      35.180   5.319  31.568  0.00  0.00     0.111 C 
BRANCH  24  25
ATOM     25  C29 ZIN A   1      36.138   4.399  30.808  0.00  0.00     0.014 C 
BRANCH  25  26
ATOM     26  C30 ZIN A   1      37.505   5.076  30.684  0.00  0.00    -0.014 C 
ATOM     27  C34 ZIN A   1      38.631   4.022  30.692  0.00  0.00     0.004 C 
ATOM     28  C33 ZIN A   1      39.798   4.631  31.490  0.00  0.00     0.000 C 
ATOM     29  C32 ZIN A   1      39.339   6.033  31.939  0.00  0.00     0.000 C 
ATOM     30  C31 ZIN A   1      37.793   5.948  31.931  0.00  0.00     0.004 C 
ENDBRANCH  25  26
ENDBRANCH  24  25
ENDBRANCH  22  24
ENDBRANCH  21  22
ENDBRANCH  20  21
TORSDOF 5
ENDMDL
MODEL 61
REMARK CAVERDOCK RESULT:      -2.0      0.000      0.000
REMARK CAVERDOCK CONSTRAINTS:       0.0      0.0      0.0      0.0
REMARK CAVERDOCK TUNNEL: 60     -2.0      2.5     61.3
REMARK  5 active torsions:
REMARK  status: ('A' for Active; 'I' for Inactive)
REMARK    1  A    between atoms: C23_20  and  O25_21 
REMARK    2  A    between atoms: O25_21  and  C26_22 
REMARK    3  A    between atoms: C26_22  and  C28_24 
REMARK    4  A    between atoms: C28_24  and  C29_25 
REMARK    5  A    between atoms: C29_25  and  C30_26 
ROOT
ATOM      1  C1  ZIN A   1      31.395   1.763  30.581  0.00  0.00     0.018 C 
ATOM      2  C2  ZIN A   1      30.858   3.091  31.119  0.00  0.00    -0.013 C 
ATOM      3  C3  ZIN A   1      30.728   3.020  32.628  0.00  0.00     0.012 C 
ATOM      4  C4  ZIN A   1      29.868   1.788  32.951  0.00  0.00     0.007 C 
ATOM      5  C5  ZIN A   1      28.503   1.859  32.273  0.00  0.00     0.002 C 
ATOM      6  C7  ZIN A   1      28.629   2.070  30.757  0.00  0.00    -0.004 C 
ATOM      7  C9  ZIN A   1      27.230   2.229  30.157  0.00  0.00     0.010 C 
ATOM      8  C10 ZIN A   1      26.458   0.919  30.326  0.00  0.00     0.035 C 
ATOM      9  C11 ZIN A   1      26.455   0.540  31.796  0.00  0.00    -0.068 C 
ATOM     10  C12 ZIN A   1      25.288   0.207  32.348  0.00  0.00     0.053 C 
ATOM     11  C13 ZIN A   1      25.231  -0.184  33.761  0.00  0.00     0.149 C 
ATOM     12  O14 ZIN A   1      24.201  -0.123  34.399  0.00  0.00    -0.293 OA
ATOM     13  C15 ZIN A   1      26.526  -0.669  34.381  0.00  0.00     0.084 C 
ATOM     14  C16 ZIN A   1      27.606   0.358  34.042  0.00  0.00     0.022 C 
ATOM     15  C17 ZIN A   1      27.745   0.551  32.530  0.00  0.00    -0.016 C 
ATOM     16  C18 ZIN A   1      28.606  -0.590  31.984  0.00  0.00     0.020 C 
ATOM     17  C19 ZIN A   1      29.436   3.353  30.550  0.00  0.00     0.001 C 
ATOM     18  C21 ZIN A   1      29.737   3.723  29.094  0.00  0.00     0.008 C 
ATOM     19  C22 ZIN A   1      30.987   4.637  29.217  0.00  0.00     0.034 C 
ATOM     20  C23 ZIN A   1      31.679   4.246  30.557  0.00  0.00     0.140 C 
ENDROOT
BRANCH  20  21
ATOM     21  O25 ZIN A   1      33.051   3.837  30.314  0.00  0.00    -0.315 OA
BRANCH  21  22
ATOM     22  C26 ZIN A   1      33.984   4.303  31.158  0.00  0.00     0.259 C 
ATOM     23  O27 ZIN A   1      33.666   4.684  32.260  0.00  0.00    -0.265 OA
BRANCH  22  24
ATOM     24  C28 ZIN A   1      35.429   4.349  30.733  0.00  0.00     0.111 C 
BRANCH  24  25
ATOM     25  C29 ZIN A   1      36.131   5.512  31.437  0.00  0.00     0.014 C 
BRANCH  25  26
ATOM     26  C30 ZIN A   1      37.597   5.563  30.999  0.00  0.00    -0.014 C 
ATOM     27  C34 ZIN A   1      38.092   4.155  30.609  0.00  0.00     0.004 C 
ATOM     28  C33 ZIN A   1      39.545   4.048  31.103  0.00  0.00     0.000 C 
ATOM     29  C32 ZIN A   1      39.882   5.394  31.775  0.00  0.00     0.000 C 
ATOM     30  C31 ZIN A   1      38.504   5.969  32.187  0.00  0.00     0.004 C 
ENDBRANCH  25  26
ENDBRANCH  24  25
ENDBRANCH  22  24
ENDBRANCH  21  22
ENDBRANCH  20  21
TORSDOF 5
ENDMDL
MODEL 62
REMARK CAVERDOCK RESULT:      -2.5      0.000      0.000
REMARK CAVERDOCK CONSTRAINTS:       0.0      0.0      0.0      0.0
REMARK CAVERDOCK TUNNEL: 61     -2.5      2.5     62.3
REMARK  5 active torsions:
REMARK  status: ('A' for Active; 'I' for Inactive)
REMARK    1  A    between atoms: C23_20  and  O25_21 
REMARK    2  A    between atoms: O25_21  and  C26_22 
REMARK    3  A    between atoms: C26_22  and  C28_24 
REMARK    4  A    between atoms: C28_24  and  C29_25 
REMARK    5  A    between atoms: C29_25  and  C30_26 
ROOT
ATOM      1  C1  ZIN A   1      31.385   1.614  30.601  0.00  0.00     0.018 C 
ATOM      2  C2  ZIN A   1      30.827   2.969  31.039  0.00  0.00    -0.013 C 
ATOM      3  C3  ZIN A   1      30.675   3.000  32.547  0.00  0.00     0.012 C 
ATOM      4  C4  ZIN A   1      29.822   1.785  32.941  0.00  0.00     0.007 C 
ATOM      5  C5  ZIN A   1      28.467   1.795  32.240  0.00  0.00     0.002 C 
ATOM      6  C7  ZIN A   1      28.614   1.903  30.715  0.00  0.00    -0.004 C 
ATOM      7  C9  ZIN A   1      27.223   2.006  30.084  0.00  0.00     0.010 C 
ATOM      8  C10 ZIN A   1      26.460   0.703  30.331  0.00  0.00     0.035 C 
ATOM      9  C11 ZIN A   1      26.439   0.425  31.823  0.00  0.00    -0.068 C 
ATOM     10  C12 ZIN A   1      25.267   0.119  32.380  0.00  0.00     0.053 C 
ATOM     11  C13 ZIN A   1      25.192  -0.176  33.815  0.00  0.00     0.149 C 
ATOM     12  O14 ZIN A   1      24.151  -0.082  34.432  0.00  0.00    -0.293 OA
ATOM     13  C15 ZIN A   1      26.481  -0.604  34.486  0.00  0.00     0.084 C 
ATOM     14  C16 ZIN A   1      27.557   0.409  34.094  0.00  0.00     0.022 C 
ATOM     15  C17 ZIN A   1      27.717   0.499  32.574  0.00  0.00    -0.016 C 
ATOM     16  C18 ZIN A   1      28.597  -0.667  32.120  0.00  0.00     0.020 C 
ATOM     17  C19 ZIN A   1      29.413   3.178  30.433  0.00  0.00     0.001 C 
ATOM     18  C21 ZIN A   1      29.732   3.451  28.959  0.00  0.00     0.008 C 
ATOM     19  C22 ZIN A   1      30.971   4.383  29.038  0.00  0.00     0.034 C 
ATOM     20  C23 ZIN A   1      31.646   4.092  30.411  0.00  0.00     0.140 C 
ENDROOT
BRANCH  20  21
ATOM     21  O25 ZIN A   1      33.025   3.682  30.217  0.00  0.00    -0.315 OA
BRANCH  21  22
ATOM     22  C26 ZIN A   1      33.931   4.160  31.084  0.00  0.00     0.259 C 
ATOM     23  O27 ZIN A   1      33.579   4.558  32.169  0.00  0.00    -0.265 OA
BRANCH  22  24
ATOM     24  C28 ZIN A   1      35.389   4.200  30.704  0.00  0.00     0.111 C 
BRANCH  24  25
ATOM     25  C29 ZIN A   1      36.115   5.231  31.571  0.00  0.00     0.014 C 
BRANCH  25  26
ATOM     26  C30 ZIN A   1      37.543   5.418  31.054  0.00  0.00    -0.014 C 
ATOM     27  C34 ZIN A   1      38.156   4.059  30.660  0.00  0.00     0.004 C 
ATOM     28  C33 ZIN A   1      39.636   4.108  31.077  0.00  0.00     0.000 C 
ATOM     29  C32 ZIN A   1      39.871   5.495  31.709  0.00  0.00     0.000 C 
ATOM     30  C31 ZIN A   1      38.465   5.938  32.185  0.00  0.00     0.004 C 
ENDBRANCH  25  26
ENDBRANCH  24  25
ENDBRANCH  22  24
ENDBRANCH  21  22
ENDBRANCH  20  21
TORSDOF 5
ENDMDL
MODEL 63
REMARK CAVERDOCK RESULT:      -2.6      0.000      0.000
REMARK CAVERDOCK CONSTRAINTS:       0.0      0.0      0.0      0.0
REMARK CAVERDOCK TUNNEL: 62     -2.6      2.6     63.1
REMARK  5 active torsions:
REMARK  status: ('A' for Active; 'I' for Inactive)
REMARK    1  A    between atoms: C23_20  and  O25_21 
REMARK    2  A    between atoms: O25_21  and  C26_22 
REMARK    3  A    between atoms: C26_22  and  C28_24 
REMARK    4  A    between atoms: C28_24  and  C29_25 
REMARK    5  A    between atoms: C29_25  and  C30_26 
ROOT
ATOM      1  C1  ZIN A   1      31.040   1.575  30.790  0.00  0.00     0.018 C 
ATOM      2  C2  ZIN A   1      30.549   2.960  31.218  0.00  0.00    -0.013 C 
ATOM      3  C3  ZIN A   1      30.411   3.013  32.726  0.00  0.00     0.012 C 
ATOM      4  C4  ZIN A   1      29.505   1.843  33.140  0.00  0.00     0.007 C 
ATOM      5  C5  ZIN A   1      28.146   1.908  32.449  0.00  0.00     0.002 C 
ATOM      6  C7  ZIN A   1      28.287   1.994  30.922  0.00  0.00    -0.004 C 
ATOM      7  C9  ZIN A   1      26.897   2.155  30.300  0.00  0.00     0.010 C 
ATOM      8  C10 ZIN A   1      26.077   0.891  30.567  0.00  0.00     0.035 C 
ATOM      9  C11 ZIN A   1      26.054   0.630  32.062  0.00  0.00    -0.068 C 
ATOM     10  C12 ZIN A   1      24.873   0.384  32.630  0.00  0.00     0.053 C 
ATOM     11  C13 ZIN A   1      24.796   0.109  34.069  0.00  0.00     0.149 C 
ATOM     12  O14 ZIN A   1      23.766   0.257  34.693  0.00  0.00    -0.293 OA
ATOM     13  C15 ZIN A   1      26.070  -0.372  34.735  0.00  0.00     0.084 C 
ATOM     14  C16 ZIN A   1      27.188   0.585  34.324  0.00  0.00     0.022 C 
ATOM     15  C17 ZIN A   1      27.340   0.653  32.803  0.00  0.00    -0.016 C 
ATOM     16  C18 ZIN A   1      28.162  -0.558  32.355  0.00  0.00     0.020 C 
ATOM     17  C19 ZIN A   1      29.141   3.227  30.620  0.00  0.00     0.001 C 
ATOM     18  C21 ZIN A   1      29.462   3.470  29.141  0.00  0.00     0.008 C 
ATOM     19  C22 ZIN A   1      30.743   4.345  29.201  0.00  0.00     0.034 C 
ATOM     20  C23 ZIN A   1      31.414   4.037  30.572  0.00  0.00     0.140 C 
ENDROOT
BRANCH  20  21
ATOM     21  O25 ZIN A   1      32.771   3.561  30.372  0.00  0.00    -0.315 OA
BRANCH  21  22
ATOM     22  C26 ZIN A   1      33.708   4.017  31.218  0.00  0.00     0.259 C 
ATOM     23  O27 ZIN A   1      33.404   4.331  32.345  0.00  0.00    -0.265 OA
BRANCH  22  24
ATOM     24  C28 ZIN A   1      35.140   4.137  30.763  0.00  0.00     0.111 C 
BRANCH  24  25
ATOM     25  C29 ZIN A   1      35.766   5.393  31.374  0.00  0.00     0.014 C 
BRANCH  25  26
ATOM     26  C30 ZIN A   1      37.234   5.487  30.954  0.00  0.00    -0.014 C 
ATOM     27  C34 ZIN A   1      37.737   4.121  30.443  0.00  0.00     0.004 C 
ATOM     28  C33 ZIN A   1      39.187   3.973  30.937  0.00  0.00     0.000 C 
ATOM     29  C32 ZIN A   1      39.514   5.255  31.730  0.00  0.00     0.000 C 
ATOM     30  C31 ZIN A   1      38.131   5.786  32.181  0.00  0.00     0.004 C 
ENDBRANCH  25  26
ENDBRANCH  24  25
ENDBRANCH  22  24
ENDBRANCH  21  22
ENDBRANCH  20  21
TORSDOF 5
ENDMDL
MODEL 64
REMARK CAVERDOCK RESULT:      -2.6      0.000      0.000
REMARK CAVERDOCK CONSTRAINTS:       0.1      0.0      0.0      0.0
REMARK CAVERDOCK TUNNEL: 63     -2.6      2.6     64.6
REMARK  5 active torsions:
REMARK  status: ('A' for Active; 'I' for Inactive)
REMARK    1  A    between atoms: C23_20  and  O25_21 
REMARK    2  A    between atoms: O25_21  and  C26_22 
REMARK    3  A    between atoms: C26_22  and  C28_24 
REMARK    4  A    between atoms: C28_24  and  C29_25 
REMARK    5  A    between atoms: C29_25  and  C30_26 
ROOT
ATOM      1  C1  ZIN A   1      31.020   1.319  30.570  0.00  0.00     0.018 C 
ATOM      2  C2  ZIN A   1      30.594   2.690  31.096  0.00  0.00    -0.013 C 
ATOM      3  C3  ZIN A   1      30.512   2.657  32.610  0.00  0.00     0.012 C 
ATOM      4  C4  ZIN A   1      29.583   1.494  32.989  0.00  0.00     0.007 C 
ATOM      5  C5  ZIN A   1      28.203   1.645  32.356  0.00  0.00     0.002 C 
ATOM      6  C7  ZIN A   1      28.290   1.817  30.832  0.00  0.00    -0.004 C 
ATOM      7  C9  ZIN A   1      26.884   2.059  30.275  0.00  0.00     0.010 C 
ATOM      8  C10 ZIN A   1      26.032   0.809  30.499  0.00  0.00     0.035 C 
ATOM      9  C11 ZIN A   1      26.055   0.460  31.976  0.00  0.00    -0.068 C 
ATOM     10  C12 ZIN A   1      24.888   0.218  32.574  0.00  0.00     0.053 C 
ATOM     11  C13 ZIN A   1      24.854  -0.140  33.996  0.00  0.00     0.149 C 
ATOM     12  O14 ZIN A   1      23.854   0.003  34.667  0.00  0.00    -0.293 OA
ATOM     13  C15 ZIN A   1      26.134  -0.700  34.583  0.00  0.00     0.084 C 
ATOM     14  C16 ZIN A   1      27.269   0.243  34.186  0.00  0.00     0.022 C 
ATOM     15  C17 ZIN A   1      27.367   0.397  32.667  0.00  0.00    -0.016 C 
ATOM     16  C18 ZIN A   1      28.130  -0.811  32.117  0.00  0.00     0.020 C 
ATOM     17  C19 ZIN A   1      29.174   3.038  30.570  0.00  0.00     0.001 C 
ATOM     18  C21 ZIN A   1      29.449   3.358  29.097  0.00  0.00     0.008 C 
ATOM     19  C22 ZIN A   1      30.760   4.186  29.158  0.00  0.00     0.034 C 
ATOM     20  C23 ZIN A   1      31.471   3.776  30.482  0.00  0.00     0.140 C 
ENDROOT
BRANCH  20  21
ATOM     21  O25 ZIN A   1      32.803   3.269  30.202  0.00  0.00    -0.315 OA
BRANCH  21  22
ATOM     22  C26 ZIN A   1      33.803   3.728  30.970  0.00  0.00     0.259 C 
ATOM     23  O27 ZIN A   1      33.674   3.768  32.171  0.00  0.00    -0.265 OA
BRANCH  22  24
ATOM     24  C28 ZIN A   1      35.088   4.193  30.334  0.00  0.00     0.111 C 
BRANCH  24  25
ATOM     25  C29 ZIN A   1      35.833   5.114  31.304  0.00  0.00     0.014 C 
BRANCH  25  26
ATOM     26  C30 ZIN A   1      37.275   5.297  30.827  0.00  0.00    -0.014 C 
ATOM     27  C34 ZIN A   1      37.927   3.928  30.544  0.00  0.00     0.004 C 
ATOM     28  C33 ZIN A   1      39.390   4.034  31.008  0.00  0.00     0.000 C 
ATOM     29  C32 ZIN A   1      39.576   5.463  31.557  0.00  0.00     0.000 C 
ATOM     30  C31 ZIN A   1      38.146   5.906  31.953  0.00  0.00     0.004 C 
ENDBRANCH  25  26
ENDBRANCH  24  25
ENDBRANCH  22  24
ENDBRANCH  21  22
ENDBRANCH  20  21
TORSDOF 5
ENDMDL
MODEL 65
REMARK CAVERDOCK RESULT:      -3.2      0.000      0.000
REMARK CAVERDOCK CONSTRAINTS:       0.1      0.0      0.0      0.0
REMARK CAVERDOCK TUNNEL: 64     -3.2      2.7     65.1
REMARK  5 active torsions:
REMARK  status: ('A' for Active; 'I' for Inactive)
REMARK    1  A    between atoms: C23_20  and  O25_21 
REMARK    2  A    between atoms: O25_21  and  C26_22 
REMARK    3  A    between atoms: C26_22  and  C28_24 
REMARK    4  A    between atoms: C28_24  and  C29_25 
REMARK    5  A    between atoms: C29_25  and  C30_26 
ROOT
ATOM      1  C1  ZIN A   1      31.390   1.812  29.942  0.00  0.00     0.018 C 
ATOM      2  C2  ZIN A   1      30.526   2.773  30.760  0.00  0.00    -0.013 C 
ATOM      3  C3  ZIN A   1      30.422   2.280  32.190  0.00  0.00     0.012 C 
ATOM      4  C4  ZIN A   1      29.913   0.831  32.134  0.00  0.00     0.007 C 
ATOM      5  C5  ZIN A   1      28.575   0.730  31.406  0.00  0.00     0.002 C 
ATOM      6  C7  ZIN A   1      28.641   1.355  30.004  0.00  0.00    -0.004 C 
ATOM      7  C9  ZIN A   1      27.247   1.307  29.371  0.00  0.00     0.010 C 
ATOM      8  C10 ZIN A   1      26.844  -0.152  29.152  0.00  0.00     0.035 C 
ATOM      9  C11 ZIN A   1      26.942  -0.890  30.475  0.00  0.00    -0.068 C 
ATOM     10  C12 ZIN A   1      25.903  -1.639  30.845  0.00  0.00     0.053 C 
ATOM     11  C13 ZIN A   1      25.952  -2.386  32.107  0.00  0.00     0.149 C 
ATOM     12  O14 ZIN A   1      24.942  -2.756  32.669  0.00  0.00    -0.293 OA
ATOM     13  C15 ZIN A   1      27.329  -2.674  32.670  0.00  0.00     0.084 C 
ATOM     14  C16 ZIN A   1      28.104  -1.357  32.674  0.00  0.00     0.022 C 
ATOM     15  C17 ZIN A   1      28.185  -0.747  31.273  0.00  0.00    -0.016 C 
ATOM     16  C18 ZIN A   1      29.314  -1.450  30.515  0.00  0.00     0.020 C 
ATOM     17  C19 ZIN A   1      29.085   2.808  30.183  0.00  0.00     0.001 C 
ATOM     18  C21 ZIN A   1      29.277   3.609  28.890  0.00  0.00     0.008 C 
ATOM     19  C22 ZIN A   1      30.245   4.743  29.324  0.00  0.00     0.034 C 
ATOM     20  C23 ZIN A   1      31.017   4.204  30.564  0.00  0.00     0.140 C 
ENDROOT
BRANCH  20  21
ATOM     21  O25 ZIN A   1      32.448   4.232  30.319  0.00  0.00    -0.315 OA
BRANCH  21  22
ATOM     22  C26 ZIN A   1      33.252   4.141  31.389  0.00  0.00     0.259 C 
ATOM     23  O27 ZIN A   1      32.924   3.465  32.336  0.00  0.00    -0.265 OA
BRANCH  22  24
ATOM     24  C28 ZIN A   1      34.565   4.880  31.410  0.00  0.00     0.111 C 
BRANCH  24  25
ATOM     25  C29 ZIN A   1      35.611   4.084  30.627  0.00  0.00     0.014 C 
BRANCH  25  26
ATOM     26  C30 ZIN A   1      36.900   4.901  30.522  0.00  0.00    -0.014 C 
ATOM     27  C34 ZIN A   1      38.133   3.982  30.645  0.00  0.00     0.004 C 
ATOM     28  C33 ZIN A   1      39.184   4.762  31.454  0.00  0.00     0.000 C 
ATOM     29  C32 ZIN A   1      38.553   6.128  31.794  0.00  0.00     0.000 C 
ATOM     30  C31 ZIN A   1      37.028   5.869  31.724  0.00  0.00     0.004 C 
ENDBRANCH  25  26
ENDBRANCH  24  25
ENDBRANCH  22  24
ENDBRANCH  21  22
ENDBRANCH  20  21
TORSDOF 5
ENDMDL
MODEL 66
REMARK CAVERDOCK RESULT:      -3.6      0.000      0.000
REMARK CAVERDOCK CONSTRAINTS:       0.1      0.0      0.0      0.0
REMARK CAVERDOCK TUNNEL: 65     -3.6      2.6     66.6
REMARK  5 active torsions:
REMARK  status: ('A' for Active; 'I' for Inactive)
REMARK    1  A    between atoms: C23_20  and  O25_21 
REMARK    2  A    between atoms: O25_21  and  C26_22 
REMARK    3  A    between atoms: C26_22  and  C28_24 
REMARK    4  A    between atoms: C28_24  and  C29_25 
REMARK    5  A    between atoms: C29_25  and  C30_26 
ROOT
ATOM      1  C1  ZIN A   1      30.656   1.393  30.439  0.00  0.00     0.018 C 
ATOM      2  C2  ZIN A   1      30.245   2.792  30.904  0.00  0.00    -0.013 C 
ATOM      3  C3  ZIN A   1      30.244   2.850  32.419  0.00  0.00     0.012 C 
ATOM      4  C4  ZIN A   1      29.346   1.706  32.916  0.00  0.00     0.007 C 
ATOM      5  C5  ZIN A   1      27.934   1.810  32.350  0.00  0.00     0.002 C 
ATOM      6  C7  ZIN A   1      27.939   1.891  30.816  0.00  0.00    -0.004 C 
ATOM      7  C9  ZIN A   1      26.503   2.091  30.321  0.00  0.00     0.010 C 
ATOM      8  C10 ZIN A   1      25.675   0.852  30.664  0.00  0.00     0.035 C 
ATOM      9  C11 ZIN A   1      25.780   0.592  32.156  0.00  0.00    -0.068 C 
ATOM     10  C12 ZIN A   1      24.649   0.380  32.829  0.00  0.00     0.053 C 
ATOM     11  C13 ZIN A   1      24.693   0.108  34.270  0.00  0.00     0.149 C 
ATOM     12  O14 ZIN A   1      23.728   0.285  34.983  0.00  0.00    -0.293 OA
ATOM     13  C15 ZIN A   1      26.007  -0.408  34.820  0.00  0.00     0.084 C 
ATOM     14  C16 ZIN A   1      27.111   0.516  34.308  0.00  0.00     0.022 C 
ATOM     15  C17 ZIN A   1      27.127   0.578  32.779  0.00  0.00    -0.016 C 
ATOM     16  C18 ZIN A   1      27.871  -0.656  32.262  0.00  0.00     0.020 C 
ATOM     17  C19 ZIN A   1      28.797   3.099  30.435  0.00  0.00     0.001 C 
ATOM     18  C21 ZIN A   1      28.990   3.331  28.932  0.00  0.00     0.008 C 
ATOM     19  C22 ZIN A   1      30.296   4.169  28.874  0.00  0.00     0.034 C 
ATOM     20  C23 ZIN A   1      31.079   3.843  30.180  0.00  0.00     0.140 C 
ENDROOT
BRANCH  20  21
ATOM     21  O25 ZIN A   1      32.399   3.329  29.861  0.00  0.00    -0.315 OA
BRANCH  21  22
ATOM     22  C26 ZIN A   1      33.367   3.530  30.767  0.00  0.00     0.259 C 
ATOM     23  O27 ZIN A   1      33.120   3.437  31.947  0.00  0.00    -0.265 OA
BRANCH  22  24
ATOM     24  C28 ZIN A   1      34.763   3.872  30.314  0.00  0.00     0.111 C 
BRANCH  24  25
ATOM     25  C29 ZIN A   1      35.466   4.691  31.400  0.00  0.00     0.014 C 
BRANCH  25  26
ATOM     26  C30 ZIN A   1      36.842   5.130  30.897  0.00  0.00    -0.014 C 
ATOM     27  C34 ZIN A   1      37.750   3.904  30.670  0.00  0.00     0.004 C 
ATOM     28  C33 ZIN A   1      39.165   4.318  31.111  0.00  0.00     0.000 C 
ATOM     29  C32 ZIN A   1      39.068   5.781  31.590  0.00  0.00     0.000 C 
ATOM     30  C31 ZIN A   1      37.579   5.953  31.982  0.00  0.00     0.004 C 
ENDBRANCH  25  26
ENDBRANCH  24  25
ENDBRANCH  22  24
ENDBRANCH  21  22
ENDBRANCH  20  21
TORSDOF 5
ENDMDL
MODEL 67
REMARK CAVERDOCK RESULT:      -3.4      0.000      0.000
REMARK CAVERDOCK CONSTRAINTS:       0.0      0.0      0.0      0.0
REMARK CAVERDOCK TUNNEL: 66     -3.4      2.7     67.5
REMARK  5 active torsions:
REMARK  status: ('A' for Active; 'I' for Inactive)
REMARK    1  A    between atoms: C23_20  and  O25_21 
REMARK    2  A    between atoms: O25_21  and  C26_22 
REMARK    3  A    between atoms: C26_22  and  C28_24 
REMARK    4  A    between atoms: C28_24  and  C29_25 
REMARK    5  A    between atoms: C29_25  and  C30_26 
ROOT
ATOM      1  C1  ZIN A   1      30.678   1.193  30.441  0.00  0.00     0.018 C 
ATOM      2  C2  ZIN A   1      30.272   2.616  30.831  0.00  0.00    -0.013 C 
ATOM      3  C3  ZIN A   1      30.260   2.751  32.341  0.00  0.00     0.012 C 
ATOM      4  C4  ZIN A   1      29.352   1.639  32.889  0.00  0.00     0.007 C 
ATOM      5  C5  ZIN A   1      27.944   1.721  32.307  0.00  0.00     0.002 C 
ATOM      6  C7  ZIN A   1      27.961   1.724  30.771  0.00  0.00    -0.004 C 
ATOM      7  C9  ZIN A   1      26.530   1.906  30.256  0.00  0.00     0.010 C 
ATOM      8  C10 ZIN A   1      25.693   0.690  30.656  0.00  0.00     0.035 C 
ATOM      9  C11 ZIN A   1      25.785   0.507  32.160  0.00  0.00    -0.068 C 
ATOM     10  C12 ZIN A   1      24.647   0.335  32.834  0.00  0.00     0.053 C 
ATOM     11  C13 ZIN A   1      24.679   0.136  34.287  0.00  0.00     0.149 C 
ATOM     12  O14 ZIN A   1      23.710   0.355  34.983  0.00  0.00    -0.293 OA
ATOM     13  C15 ZIN A   1      25.987  -0.358  34.873  0.00  0.00     0.084 C 
ATOM     14  C16 ZIN A   1      27.099   0.533  34.322  0.00  0.00     0.022 C 
ATOM     15  C17 ZIN A   1      27.127   0.517  32.792  0.00  0.00    -0.016 C 
ATOM     16  C18 ZIN A   1      27.868  -0.745  32.345  0.00  0.00     0.020 C 
ATOM     17  C19 ZIN A   1      28.829   2.906  30.335  0.00  0.00     0.001 C 
ATOM     18  C21 ZIN A   1      29.034   3.061  28.824  0.00  0.00     0.008 C 
ATOM     19  C22 ZIN A   1      30.345   3.888  28.734  0.00  0.00     0.034 C 
ATOM     20  C23 ZIN A   1      31.117   3.624  30.061  0.00  0.00     0.140 C 
ENDROOT
BRANCH  20  21
ATOM     21  O25 ZIN A   1      32.436   3.087  29.778  0.00  0.00    -0.315 OA
BRANCH  21  22
ATOM     22  C26 ZIN A   1      33.431   3.452  30.601  0.00  0.00     0.259 C 
ATOM     23  O27 ZIN A   1      33.182   3.830  31.721  0.00  0.00    -0.265 OA
BRANCH  22  24
ATOM     24  C28 ZIN A   1      34.861   3.389  30.127  0.00  0.00     0.111 C 
BRANCH  24  25
ATOM     25  C29 ZIN A   1      35.531   4.747  30.346  0.00  0.00     0.014 C 
BRANCH  25  26
ATOM     26  C30 ZIN A   1      36.774   4.567  31.220  0.00  0.00    -0.014 C 
ATOM     27  C34 ZIN A   1      37.178   5.908  31.866  0.00  0.00     0.004 C 
ATOM     28  C33 ZIN A   1      38.716   5.949  31.869  0.00  0.00     0.000 C 
ATOM     29  C32 ZIN A   1      39.193   4.631  31.225  0.00  0.00     0.000 C 
ATOM     30  C31 ZIN A   1      37.997   4.181  30.350  0.00  0.00     0.004 C 
ENDBRANCH  25  26
ENDBRANCH  24  25
ENDBRANCH  22  24
ENDBRANCH  21  22
ENDBRANCH  20  21
TORSDOF 5
ENDMDL
MODEL 68
REMARK CAVERDOCK RESULT:      -4.4      0.000      0.000
REMARK CAVERDOCK CONSTRAINTS:       0.0      0.0      0.0      0.0
REMARK CAVERDOCK TUNNEL: 67     -4.4      2.7     68.1
REMARK  5 active torsions:
REMARK  status: ('A' for Active; 'I' for Inactive)
REMARK    1  A    between atoms: C23_20  and  O25_21 
REMARK    2  A    between atoms: O25_21  and  C26_22 
REMARK    3  A    between atoms: C26_22  and  C28_24 
REMARK    4  A    between atoms: C28_24  and  C29_25 
REMARK    5  A    between atoms: C29_25  and  C30_26 
ROOT
ATOM      1  C1  ZIN A   1      31.152   1.333  30.493  0.00  0.00     0.018 C 
ATOM      2  C2  ZIN A   1      30.216   2.460  30.934  0.00  0.00    -0.013 C 
ATOM      3  C3  ZIN A   1      29.959   2.362  32.425  0.00  0.00     0.012 C 
ATOM      4  C4  ZIN A   1      29.446   0.941  32.703  0.00  0.00     0.007 C 
ATOM      5  C5  ZIN A   1      28.190   0.625  31.896  0.00  0.00     0.002 C 
ATOM      6  C7  ZIN A   1      28.406   0.856  30.393  0.00  0.00    -0.004 C 
ATOM      7  C9  ZIN A   1      27.086   0.616  29.655  0.00  0.00     0.010 C 
ATOM      8  C10 ZIN A   1      26.695  -0.856  29.792  0.00  0.00     0.035 C 
ATOM      9  C11 ZIN A   1      26.648  -1.215  31.266  0.00  0.00    -0.068 C 
ATOM     10  C12 ZIN A   1      25.570  -1.858  31.713  0.00  0.00     0.053 C 
ATOM     11  C13 ZIN A   1      25.480  -2.244  33.126  0.00  0.00     0.149 C 
ATOM     12  O14 ZIN A   1      24.415  -2.470  33.660  0.00  0.00    -0.293 OA
ATOM     13  C15 ZIN A   1      26.789  -2.346  33.884  0.00  0.00     0.084 C 
ATOM     14  C16 ZIN A   1      27.571  -1.060  33.617  0.00  0.00     0.022 C 
ATOM     15  C17 ZIN A   1      27.803  -0.842  32.120  0.00  0.00    -0.016 C 
ATOM     16  C18 ZIN A   1      28.998  -1.699  31.696  0.00  0.00     0.020 C 
ATOM     17  C19 ZIN A   1      28.843   2.313  30.223  0.00  0.00     0.001 C 
ATOM     18  C21 ZIN A   1      29.175   2.747  28.791  0.00  0.00     0.008 C 
ATOM     19  C22 ZIN A   1      30.103   3.973  29.005  0.00  0.00     0.034 C 
ATOM     20  C23 ZIN A   1      30.737   3.797  30.417  0.00  0.00     0.140 C 
ENDROOT
BRANCH  20  21
ATOM     21  O25 ZIN A   1      32.186   3.786  30.320  0.00  0.00    -0.315 OA
BRANCH  21  22
ATOM     22  C26 ZIN A   1      32.874   3.960  31.459  0.00  0.00     0.259 C 
ATOM     23  O27 ZIN A   1      32.473   3.470  32.489  0.00  0.00    -0.265 OA
BRANCH  22  24
ATOM     24  C28 ZIN A   1      34.147   4.767  31.454  0.00  0.00     0.111 C 
BRANCH  24  25
ATOM     25  C29 ZIN A   1      35.280   3.927  30.858  0.00  0.00     0.014 C 
BRANCH  25  26
ATOM     26  C30 ZIN A   1      36.517   4.807  30.662  0.00  0.00    -0.014 C 
ATOM     27  C34 ZIN A   1      37.788   3.937  30.578  0.00  0.00     0.004 C 
ATOM     28  C33 ZIN A   1      38.898   4.710  31.313  0.00  0.00     0.000 C 
ATOM     29  C32 ZIN A   1      38.262   6.022  31.817  0.00  0.00     0.000 C 
ATOM     30  C31 ZIN A   1      36.749   5.701  31.905  0.00  0.00     0.004 C 
ENDBRANCH  25  26
ENDBRANCH  24  25
ENDBRANCH  22  24
ENDBRANCH  21  22
ENDBRANCH  20  21
TORSDOF 5
ENDMDL
MODEL 69
REMARK CAVERDOCK RESULT:      -4.1      0.000      0.000
REMARK CAVERDOCK CONSTRAINTS:       0.0      0.0      0.0      0.0
REMARK CAVERDOCK TUNNEL: 68     -4.1      2.8     69.5
REMARK  5 active torsions:
REMARK  status: ('A' for Active; 'I' for Inactive)
REMARK    1  A    between atoms: C23_20  and  O25_21 
REMARK    2  A    between atoms: O25_21  and  C26_22 
REMARK    3  A    between atoms: C26_22  and  C28_24 
REMARK    4  A    between atoms: C28_24  and  C29_25 
REMARK    5  A    between atoms: C29_25  and  C30_26 
ROOT
ATOM      1  C1  ZIN A   1      30.983   1.383  29.981  0.00  0.00     0.018 C 
ATOM      2  C2  ZIN A   1      30.054   2.511  30.432  0.00  0.00    -0.013 C 
ATOM      3  C3  ZIN A   1      29.929   2.501  31.943  0.00  0.00     0.012 C 
ATOM      4  C4  ZIN A   1      29.486   1.088  32.352  0.00  0.00     0.007 C 
ATOM      5  C5  ZIN A   1      28.177   0.688  31.677  0.00  0.00     0.002 C 
ATOM      6  C7  ZIN A   1      28.256   0.829  30.150  0.00  0.00    -0.004 C 
ATOM      7  C9  ZIN A   1      26.886   0.508  29.547  0.00  0.00     0.010 C 
ATOM      8  C10 ZIN A   1      26.554  -0.962  29.807  0.00  0.00     0.035 C 
ATOM      9  C11 ZIN A   1      26.645  -1.228  31.298  0.00  0.00    -0.068 C 
ATOM     10  C12 ZIN A   1      25.630  -1.869  31.877  0.00  0.00     0.053 C 
ATOM     11  C13 ZIN A   1      25.674  -2.166  33.313  0.00  0.00     0.149 C 
ATOM     12  O14 ZIN A   1      24.666  -2.386  33.951  0.00  0.00    -0.293 OA
ATOM     13  C15 ZIN A   1      27.046  -2.186  33.958  0.00  0.00     0.084 C 
ATOM     14  C16 ZIN A   1      27.761  -0.899  33.546  0.00  0.00     0.022 C 
ATOM     15  C17 ZIN A   1      27.857  -0.771  32.024  0.00  0.00    -0.016 C 
ATOM     16  C18 ZIN A   1      29.037  -1.622  31.551  0.00  0.00     0.020 C 
ATOM     17  C19 ZIN A   1      28.630   2.283  29.855  0.00  0.00     0.001 C 
ATOM     18  C21 ZIN A   1      28.825   2.634  28.375  0.00  0.00     0.008 C 
ATOM     19  C22 ZIN A   1      29.729   3.895  28.432  0.00  0.00     0.034 C 
ATOM     20  C23 ZIN A   1      30.486   3.825  29.791  0.00  0.00     0.140 C 
ENDROOT
BRANCH  20  21
ATOM     21  O25 ZIN A   1      31.921   3.846  29.569  0.00  0.00    -0.315 OA
BRANCH  21  22
ATOM     22  C26 ZIN A   1      32.706   3.858  30.658  0.00  0.00     0.259 C 
ATOM     23  O27 ZIN A   1      32.388   4.509  31.625  0.00  0.00    -0.265 OA
BRANCH  22  24
ATOM     24  C28 ZIN A   1      33.983   3.059  30.674  0.00  0.00     0.111 C 
BRANCH  24  25
ATOM     25  C29 ZIN A   1      35.107   3.879  30.035  0.00  0.00     0.014 C 
BRANCH  25  26
ATOM     26  C30 ZIN A   1      36.218   4.106  31.062  0.00  0.00    -0.014 C 
ATOM     27  C34 ZIN A   1      36.175   5.554  31.592  0.00  0.00     0.004 C 
ATOM     28  C33 ZIN A   1      37.637   6.001  31.769  0.00  0.00     0.000 C 
ATOM     29  C32 ZIN A   1      38.517   4.810  31.339  0.00  0.00     0.000 C 
ATOM     30  C31 ZIN A   1      37.609   3.990  30.390  0.00  0.00     0.004 C 
ENDBRANCH  25  26
ENDBRANCH  24  25
ENDBRANCH  22  24
ENDBRANCH  21  22
ENDBRANCH  20  21
TORSDOF 5
ENDMDL
MODEL 70
REMARK CAVERDOCK RESULT:      -4.3      0.000      0.000
REMARK CAVERDOCK CONSTRAINTS:       0.0      0.0      0.0      0.0
REMARK CAVERDOCK TUNNEL: 69     -4.3      2.8     70.3
REMARK  5 active torsions:
REMARK  status: ('A' for Active; 'I' for Inactive)
REMARK    1  A    between atoms: C23_20  and  O25_21 
REMARK    2  A    between atoms: O25_21  and  C26_22 
REMARK    3  A    between atoms: C26_22  and  C28_24 
REMARK    4  A    between atoms: C28_24  and  C29_25 
REMARK    5  A    between atoms: C29_25  and  C30_26 
ROOT
ATOM      1  C1  ZIN A   1      31.003   1.427  30.072  0.00  0.00     0.018 C 
ATOM      2  C2  ZIN A   1      29.964   2.473  30.478  0.00  0.00    -0.013 C 
ATOM      3  C3  ZIN A   1      29.756   2.436  31.979  0.00  0.00     0.012 C 
ATOM      4  C4  ZIN A   1      29.405   0.987  32.352  0.00  0.00     0.007 C 
ATOM      5  C5  ZIN A   1      28.171   0.494  31.603  0.00  0.00     0.002 C 
ATOM      6  C7  ZIN A   1      28.323   0.659  30.083  0.00  0.00    -0.004 C 
ATOM      7  C9  ZIN A   1      27.019   0.238  29.401  0.00  0.00     0.010 C 
ATOM      8  C10 ZIN A   1      26.790  -1.257  29.632  0.00  0.00     0.035 C 
ATOM      9  C11 ZIN A   1      26.819  -1.532  31.124  0.00  0.00    -0.068 C 
ATOM     10  C12 ZIN A   1      25.827  -2.257  31.640  0.00  0.00     0.053 C 
ATOM     11  C13 ZIN A   1      25.814  -2.567  33.074  0.00  0.00     0.149 C 
ATOM     12  O14 ZIN A   1      24.793  -2.873  33.652  0.00  0.00    -0.293 OA
ATOM     13  C15 ZIN A   1      27.145  -2.485  33.795  0.00  0.00     0.084 C 
ATOM     14  C16 ZIN A   1      27.778  -1.142  33.434  0.00  0.00     0.022 C 
ATOM     15  C17 ZIN A   1      27.948  -0.990  31.921  0.00  0.00    -0.016 C 
ATOM     16  C18 ZIN A   1      29.217  -1.739  31.508  0.00  0.00     0.020 C 
ATOM     17  C19 ZIN A   1      28.597   2.141  29.819  0.00  0.00     0.001 C 
ATOM     18  C21 ZIN A   1      28.846   2.522  28.356  0.00  0.00     0.008 C 
ATOM     19  C22 ZIN A   1      29.643   3.850  28.472  0.00  0.00     0.034 C 
ATOM     20  C23 ZIN A   1      30.326   3.824  29.871  0.00  0.00     0.140 C 
ENDROOT
BRANCH  20  21
ATOM     21  O25 ZIN A   1      31.765   3.960  29.731  0.00  0.00    -0.315 OA
BRANCH  21  22
ATOM     22  C26 ZIN A   1      32.507   3.746  30.828  0.00  0.00     0.259 C 
ATOM     23  O27 ZIN A   1      32.176   4.227  31.886  0.00  0.00    -0.265 OA
BRANCH  22  24
ATOM     24  C28 ZIN A   1      33.754   2.904  30.741  0.00  0.00     0.111 C 
BRANCH  24  25
ATOM     25  C29 ZIN A   1      34.861   3.702  30.047  0.00  0.00     0.014 C 
BRANCH  25  26
ATOM     26  C30 ZIN A   1      35.960   4.035  31.059  0.00  0.00    -0.014 C 
ATOM     27  C34 ZIN A   1      35.822   5.493  31.544  0.00  0.00     0.004 C 
ATOM     28  C33 ZIN A   1      37.251   6.042  31.696  0.00  0.00     0.000 C 
ATOM     29  C32 ZIN A   1      38.207   4.899  31.299  0.00  0.00     0.000 C 
ATOM     30  C31 ZIN A   1      37.352   3.990  30.382  0.00  0.00     0.004 C 
ENDBRANCH  25  26
ENDBRANCH  24  25
ENDBRANCH  22  24
ENDBRANCH  21  22
ENDBRANCH  20  21
TORSDOF 5
ENDMDL
MODEL 71
REMARK CAVERDOCK RESULT:      -3.5      0.000      0.000
REMARK CAVERDOCK CONSTRAINTS:       0.1      0.0      0.0      0.0
REMARK CAVERDOCK TUNNEL: 70     -3.5      2.8     71.6
REMARK  5 active torsions:
REMARK  status: ('A' for Active; 'I' for Inactive)
REMARK    1  A    between atoms: C23_20  and  O25_21 
REMARK    2  A    between atoms: O25_21  and  C26_22 
REMARK    3  A    between atoms: C26_22  and  C28_24 
REMARK    4  A    between atoms: C28_24  and  C29_25 
REMARK    5  A    between atoms: C29_25  and  C30_26 
ROOT
ATOM      1  C1  ZIN A   1      30.889   1.005  29.828  0.00  0.00     0.018 C 
ATOM      2  C2  ZIN A   1      30.104   2.122  30.518  0.00  0.00    -0.013 C 
ATOM      3  C3  ZIN A   1      30.132   1.918  32.020  0.00  0.00     0.012 C 
ATOM      4  C4  ZIN A   1      29.620   0.495  32.294  0.00  0.00     0.007 C 
ATOM      5  C5  ZIN A   1      28.221   0.278  31.724  0.00  0.00     0.002 C 
ATOM      6  C7  ZIN A   1      28.157   0.618  30.227  0.00  0.00    -0.004 C 
ATOM      7  C9  ZIN A   1      26.711   0.472  29.744  0.00  0.00     0.010 C 
ATOM      8  C10 ZIN A   1      26.290  -0.994  29.851  0.00  0.00     0.035 C 
ATOM      9  C11 ZIN A   1      26.510  -1.463  31.278  0.00  0.00    -0.068 C 
ATOM     10  C12 ZIN A   1      25.510  -2.107  31.880  0.00  0.00     0.053 C 
ATOM     11  C13 ZIN A   1      25.674  -2.596  33.253  0.00  0.00     0.149 C 
ATOM     12  O14 ZIN A   1      24.721  -2.831  33.966  0.00  0.00    -0.293 OA
ATOM     13  C15 ZIN A   1      27.098  -2.793  33.734  0.00  0.00     0.084 C 
ATOM     14  C16 ZIN A   1      27.869  -1.514  33.412  0.00  0.00     0.022 C 
ATOM     15  C17 ZIN A   1      27.821  -1.189  31.917  0.00  0.00    -0.016 C 
ATOM     16  C18 ZIN A   1      28.875  -2.046  31.212  0.00  0.00     0.020 C 
ATOM     17  C19 ZIN A   1      28.615   2.070  30.078  0.00  0.00     0.001 C 
ATOM     18  C21 ZIN A   1      28.687   2.601  28.642  0.00  0.00     0.008 C 
ATOM     19  C22 ZIN A   1      29.691   3.780  28.757  0.00  0.00     0.034 C 
ATOM     20  C23 ZIN A   1      30.574   3.479  30.004  0.00  0.00     0.140 C 
ENDROOT
BRANCH  20  21
ATOM     21  O25 ZIN A   1      31.976   3.433  29.629  0.00  0.00    -0.315 OA
BRANCH  21  22
ATOM     22  C26 ZIN A   1      32.874   3.667  30.598  0.00  0.00     0.259 C 
ATOM     23  O27 ZIN A   1      32.502   3.870  31.730  0.00  0.00    -0.265 OA
BRANCH  22  24
ATOM     24  C28 ZIN A   1      34.346   3.674  30.275  0.00  0.00     0.111 C 
BRANCH  24  25
ATOM     25  C29 ZIN A   1      35.089   4.535  31.300  0.00  0.00     0.014 C 
BRANCH  25  26
ATOM     26  C30 ZIN A   1      36.468   4.906  30.750  0.00  0.00    -0.014 C 
ATOM     27  C34 ZIN A   1      37.355   3.650  30.630  0.00  0.00     0.004 C 
ATOM     28  C33 ZIN A   1      38.780   4.080  31.023  0.00  0.00     0.000 C 
ATOM     29  C32 ZIN A   1      38.707   5.582  31.367  0.00  0.00     0.000 C 
ATOM     30  C31 ZIN A   1      37.225   5.812  31.751  0.00  0.00     0.004 C 
ENDBRANCH  25  26
ENDBRANCH  24  25
ENDBRANCH  22  24
ENDBRANCH  21  22
ENDBRANCH  20  21
TORSDOF 5
ENDMDL
MODEL 72
REMARK CAVERDOCK RESULT:      -3.7      0.000      0.000
REMARK CAVERDOCK CONSTRAINTS:       0.1      0.0      0.0      0.0
REMARK CAVERDOCK TUNNEL: 71     -3.7      2.9     72.1
REMARK  5 active torsions:
REMARK  status: ('A' for Active; 'I' for Inactive)
REMARK    1  A    between atoms: C23_20  and  O25_21 
REMARK    2  A    between atoms: O25_21  and  C26_22 
REMARK    3  A    between atoms: C26_22  and  C28_24 
REMARK    4  A    between atoms: C28_24  and  C29_25 
REMARK    5  A    between atoms: C29_25  and  C30_26 
ROOT
ATOM      1  C1  ZIN A   1      29.834   2.087  29.327  0.00  0.00     0.018 C 
ATOM      2  C2  ZIN A   1      29.926   2.123  30.854  0.00  0.00    -0.013 C 
ATOM      3  C3  ZIN A   1      30.605   0.864  31.357  0.00  0.00     0.012 C 
ATOM      4  C4  ZIN A   1      29.832  -0.331  30.778  0.00  0.00     0.007 C 
ATOM      5  C5  ZIN A   1      28.357  -0.293  31.169  0.00  0.00     0.002 C 
ATOM      6  C7  ZIN A   1      27.699   1.040  30.783  0.00  0.00    -0.004 C 
ATOM      7  C9  ZIN A   1      26.254   1.049  31.290  0.00  0.00     0.010 C 
ATOM      8  C10 ZIN A   1      25.457  -0.031  30.555  0.00  0.00     0.035 C 
ATOM      9  C11 ZIN A   1      26.161  -1.364  30.733  0.00  0.00    -0.068 C 
ATOM     10  C12 ZIN A   1      25.426  -2.407  31.117  0.00  0.00     0.053 C 
ATOM     11  C13 ZIN A   1      26.053  -3.723  31.287  0.00  0.00     0.149 C 
ATOM     12  O14 ZIN A   1      25.551  -4.585  31.978  0.00  0.00    -0.293 OA
ATOM     13  C15 ZIN A   1      27.360  -3.949  30.555  0.00  0.00     0.084 C 
ATOM     14  C16 ZIN A   1      28.268  -2.760  30.865  0.00  0.00     0.022 C 
ATOM     15  C17 ZIN A   1      27.619  -1.435  30.460  0.00  0.00    -0.016 C 
ATOM     16  C18 ZIN A   1      27.825  -1.246  28.956  0.00  0.00     0.020 C 
ATOM     17  C19 ZIN A   1      28.500   2.149  31.468  0.00  0.00     0.001 C 
ATOM     18  C21 ZIN A   1      28.048   3.582  31.165  0.00  0.00     0.008 C 
ATOM     19  C22 ZIN A   1      29.319   4.420  31.467  0.00  0.00     0.034 C 
ATOM     20  C23 ZIN A   1      30.527   3.450  31.305  0.00  0.00     0.140 C 
ENDROOT
BRANCH  20  21
ATOM     21  O25 ZIN A   1      31.455   3.962  30.313  0.00  0.00    -0.315 OA
BRANCH  21  22
ATOM     22  C26 ZIN A   1      32.718   3.514  30.371  0.00  0.00     0.259 C 
ATOM     23  O27 ZIN A   1      32.982   2.398  29.990  0.00  0.00    -0.265 OA
BRANCH  22  24
ATOM     24  C28 ZIN A   1      33.809   4.404  30.910  0.00  0.00     0.111 C 
BRANCH  24  25
ATOM     25  C29 ZIN A   1      35.172   3.771  30.621  0.00  0.00     0.014 C 
BRANCH  25  26
ATOM     26  C30 ZIN A   1      36.252   4.855  30.642  0.00  0.00    -0.014 C 
ATOM     27  C34 ZIN A   1      37.656   4.219  30.568  0.00  0.00     0.004 C 
ATOM     28  C33 ZIN A   1      38.565   5.056  31.485  0.00  0.00     0.000 C 
ATOM     29  C32 ZIN A   1      37.682   6.170  32.083  0.00  0.00     0.000 C 
ATOM     30  C31 ZIN A   1      36.244   5.602  31.998  0.00  0.00     0.004 C 
ENDBRANCH  25  26
ENDBRANCH  24  25
ENDBRANCH  22  24
ENDBRANCH  21  22
ENDBRANCH  20  21
TORSDOF 5
ENDMDL
MODEL 73
REMARK CAVERDOCK RESULT:      -5.2      0.000      0.000
REMARK CAVERDOCK CONSTRAINTS:       0.1      0.0      0.0      0.0
REMARK CAVERDOCK TUNNEL: 72     -5.2      3.0     73.3
REMARK  5 active torsions:
REMARK  status: ('A' for Active; 'I' for Inactive)
REMARK    1  A    between atoms: C23_20  and  O25_21 
REMARK    2  A    between atoms: O25_21  and  C26_22 
REMARK    3  A    between atoms: C26_22  and  C28_24 
REMARK    4  A    between atoms: C28_24  and  C29_25 
REMARK    5  A    between atoms: C29_25  and  C30_26 
ROOT
ATOM      1  C1  ZIN A   1      30.643   1.192  30.384  0.00  0.00     0.018 C 
ATOM      2  C2  ZIN A   1      29.638   2.225  30.898  0.00  0.00    -0.013 C 
ATOM      3  C3  ZIN A   1      29.491   2.097  32.401  0.00  0.00     0.012 C 
ATOM      4  C4  ZIN A   1      29.133   0.633  32.699  0.00  0.00     0.007 C 
ATOM      5  C5  ZIN A   1      27.862   0.204  31.973  0.00  0.00     0.002 C 
ATOM      6  C7  ZIN A   1      27.954   0.460  30.462  0.00  0.00    -0.004 C 
ATOM      7  C9  ZIN A   1      26.615   0.100  29.811  0.00  0.00     0.010 C 
ATOM      8  C10 ZIN A   1      26.373  -1.404  29.958  0.00  0.00     0.035 C 
ATOM      9  C11 ZIN A   1      26.459  -1.771  31.428  0.00  0.00    -0.068 C 
ATOM     10  C12 ZIN A   1      25.478  -2.514  31.940  0.00  0.00     0.053 C 
ATOM     11  C13 ZIN A   1      25.520  -2.912  33.352  0.00  0.00     0.149 C 
ATOM     12  O14 ZIN A   1      24.518  -3.239  33.953  0.00  0.00    -0.293 OA
ATOM     13  C15 ZIN A   1      26.880  -2.893  34.020  0.00  0.00     0.084 C 
ATOM     14  C16 ZIN A   1      27.519  -1.538  33.715  0.00  0.00     0.022 C 
ATOM     15  C17 ZIN A   1      27.629  -1.294  32.208  0.00  0.00    -0.016 C 
ATOM     16  C18 ZIN A   1      28.868  -2.033  31.697  0.00  0.00     0.020 C 
ATOM     17  C19 ZIN A   1      28.240   1.952  30.278  0.00  0.00     0.001 C 
ATOM     18  C21 ZIN A   1      28.434   2.420  28.832  0.00  0.00     0.008 C 
ATOM     19  C22 ZIN A   1      29.255   3.728  28.995  0.00  0.00     0.034 C 
ATOM     20  C23 ZIN A   1      29.996   3.606  30.360  0.00  0.00     0.140 C 
ENDROOT
BRANCH  20  21
ATOM     21  O25 ZIN A   1      31.429   3.732  30.168  0.00  0.00    -0.315 OA
BRANCH  21  22
ATOM     22  C26 ZIN A   1      32.193   3.749  31.271  0.00  0.00     0.259 C 
ATOM     23  O27 ZIN A   1      31.814   3.197  32.277  0.00  0.00    -0.265 OA
BRANCH  22  24
ATOM     24  C28 ZIN A   1      33.524   4.455  31.255  0.00  0.00     0.111 C 
BRANCH  24  25
ATOM     25  C29 ZIN A   1      34.554   3.587  30.527  0.00  0.00     0.014 C 
BRANCH  25  26
ATOM     26  C30 ZIN A   1      35.804   4.418  30.233  0.00  0.00    -0.014 C 
ATOM     27  C34 ZIN A   1      37.069   3.538  30.322  0.00  0.00     0.004 C 
ATOM     28  C33 ZIN A   1      38.165   4.410  30.960  0.00  0.00     0.000 C 
ATOM     29  C32 ZIN A   1      37.529   5.787  31.235  0.00  0.00     0.000 C 
ATOM     30  C31 ZIN A   1      36.012   5.493  31.328  0.00  0.00     0.004 C 
ENDBRANCH  25  26
ENDBRANCH  24  25
ENDBRANCH  22  24
ENDBRANCH  21  22
ENDBRANCH  20  21
TORSDOF 5
ENDMDL
MODEL 74
REMARK CAVERDOCK RESULT:      -4.1      0.000      0.000
REMARK CAVERDOCK CONSTRAINTS:       0.2      0.0      0.0      0.0
REMARK CAVERDOCK TUNNEL: 73     -4.1      3.0     74.3
REMARK  5 active torsions:
REMARK  status: ('A' for Active; 'I' for Inactive)
REMARK    1  A    between atoms: C23_20  and  O25_21 
REMARK    2  A    between atoms: O25_21  and  C26_22 
REMARK    3  A    between atoms: C26_22  and  C28_24 
REMARK    4  A    between atoms: C28_24  and  C29_25 
REMARK    5  A    between atoms: C29_25  and  C30_26 
ROOT
ATOM      1  C1  ZIN A   1      29.637   1.887  29.483  0.00  0.00     0.018 C 
ATOM      2  C2  ZIN A   1      29.584   2.146  30.990  0.00  0.00    -0.013 C 
ATOM      3  C3  ZIN A   1      30.383   1.087  31.722  0.00  0.00     0.012 C 
ATOM      4  C4  ZIN A   1      29.841  -0.280  31.275  0.00  0.00     0.007 C 
ATOM      5  C5  ZIN A   1      28.347  -0.413  31.552  0.00  0.00     0.002 C 
ATOM      6  C7  ZIN A   1      27.546   0.739  30.925  0.00  0.00    -0.004 C 
ATOM      7  C9  ZIN A   1      26.074   0.598  31.322  0.00  0.00     0.010 C 
ATOM      8  C10 ZIN A   1      25.507  -0.681  30.703  0.00  0.00     0.035 C 
ATOM      9  C11 ZIN A   1      26.372  -1.854  31.127  0.00  0.00    -0.068 C 
ATOM     10  C12 ZIN A   1      25.758  -2.934  31.610  0.00  0.00     0.053 C 
ATOM     11  C13 ZIN A   1      26.544  -4.103  32.019  0.00  0.00     0.149 C 
ATOM     12  O14 ZIN A   1      26.107  -4.928  32.794  0.00  0.00    -0.293 OA
ATOM     13  C15 ZIN A   1      27.932  -4.227  31.422  0.00  0.00     0.084 C 
ATOM     14  C16 ZIN A   1      28.632  -2.882  31.615  0.00  0.00     0.022 C 
ATOM     15  C17 ZIN A   1      27.843  -1.740  30.971  0.00  0.00    -0.016 C 
ATOM     16  C18 ZIN A   1      28.158  -1.731  29.474  0.00  0.00     0.020 C 
ATOM     17  C19 ZIN A   1      28.118   2.040  31.491  0.00  0.00     0.001 C 
ATOM     18  C21 ZIN A   1      27.499   3.332  30.946  0.00  0.00     0.008 C 
ATOM     19  C22 ZIN A   1      28.608   4.387  31.207  0.00  0.00     0.034 C 
ATOM     20  C23 ZIN A   1      29.949   3.599  31.278  0.00  0.00     0.140 C 
ENDROOT
BRANCH  20  21
ATOM     21  O25 ZIN A   1      30.883   4.105  30.288  0.00  0.00    -0.315 OA
BRANCH  21  22
ATOM     22  C26 ZIN A   1      32.176   3.785  30.451  0.00  0.00     0.259 C 
ATOM     23  O27 ZIN A   1      32.615   2.772  29.959  0.00  0.00    -0.265 OA
BRANCH  22  24
ATOM     24  C28 ZIN A   1      33.081   4.690  31.246  0.00  0.00     0.111 C 
BRANCH  24  25
ATOM     25  C29 ZIN A   1      34.386   3.955  31.564  0.00  0.00     0.014 C 
BRANCH  25  26
ATOM     26  C30 ZIN A   1      35.563   4.723  30.961  0.00  0.00    -0.014 C 
ATOM     27  C34 ZIN A   1      36.719   3.759  30.622  0.00  0.00     0.004 C 
ATOM     28  C33 ZIN A   1      38.024   4.504  30.955  0.00  0.00     0.000 C 
ATOM     29  C32 ZIN A   1      37.616   5.894  31.484  0.00  0.00     0.000 C 
ATOM     30  C31 ZIN A   1      36.171   5.692  32.005  0.00  0.00     0.004 C 
ENDBRANCH  25  26
ENDBRANCH  24  25
ENDBRANCH  22  24
ENDBRANCH  21  22
ENDBRANCH  20  21
TORSDOF 5
ENDMDL
MODEL 75
REMARK CAVERDOCK RESULT:      -6.2      0.000      0.000
REMARK CAVERDOCK CONSTRAINTS:       0.1      0.0      0.0      0.0
REMARK CAVERDOCK TUNNEL: 74     -6.2      3.0     75.1
REMARK  5 active torsions:
REMARK  status: ('A' for Active; 'I' for Inactive)
REMARK    1  A    between atoms: C23_20  and  O25_21 
REMARK    2  A    between atoms: O25_21  and  C26_22 
REMARK    3  A    between atoms: C26_22  and  C28_24 
REMARK    4  A    between atoms: C28_24  and  C29_25 
REMARK    5  A    between atoms: C29_25  and  C30_26 
ROOT
ATOM      1  C1  ZIN A   1      28.829   2.556  29.489  0.00  0.00     0.018 C 
ATOM      2  C2  ZIN A   1      28.962   2.551  31.013  0.00  0.00    -0.013 C 
ATOM      3  C3  ZIN A   1      30.095   1.632  31.427  0.00  0.00     0.012 C 
ATOM      4  C4  ZIN A   1      29.821   0.261  30.792  0.00  0.00     0.007 C 
ATOM      5  C5  ZIN A   1      28.464  -0.296  31.212  0.00  0.00     0.002 C 
ATOM      6  C7  ZIN A   1      27.326   0.693  30.919  0.00  0.00    -0.004 C 
ATOM      7  C9  ZIN A   1      26.012   0.115  31.452  0.00  0.00     0.010 C 
ATOM      8  C10 ZIN A   1      25.666  -1.152  30.669  0.00  0.00     0.035 C 
ATOM      9  C11 ZIN A   1      26.837  -2.114  30.753  0.00  0.00    -0.068 C 
ATOM     10  C12 ZIN A   1      26.579  -3.378  31.087  0.00  0.00     0.053 C 
ATOM     11  C13 ZIN A   1      27.672  -4.353  31.166  0.00  0.00     0.149 C 
ATOM     12  O14 ZIN A   1      27.571  -5.375  31.813  0.00  0.00    -0.293 OA
ATOM     13  C15 ZIN A   1      28.935  -4.018  30.397  0.00  0.00     0.084 C 
ATOM     14  C16 ZIN A   1      29.324  -2.586  30.762  0.00  0.00     0.022 C 
ATOM     15  C17 ZIN A   1      28.196  -1.600  30.449  0.00  0.00    -0.016 C 
ATOM     16  C18 ZIN A   1      28.253  -1.273  28.955  0.00  0.00     0.020 C 
ATOM     17  C19 ZIN A   1      27.663   1.992  31.654  0.00  0.00     0.001 C 
ATOM     18  C21 ZIN A   1      26.680   3.149  31.446  0.00  0.00     0.008 C 
ATOM     19  C22 ZIN A   1      27.539   4.400  31.774  0.00  0.00     0.034 C 
ATOM     20  C23 ZIN A   1      29.020   3.984  31.532  0.00  0.00     0.140 C 
ENDROOT
BRANCH  20  21
ATOM     21  O25 ZIN A   1      29.637   4.864  30.555  0.00  0.00    -0.315 OA
BRANCH  21  22
ATOM     22  C26 ZIN A   1      30.733   4.408  29.930  0.00  0.00     0.259 C 
ATOM     23  O27 ZIN A   1      30.632   3.847  28.864  0.00  0.00    -0.265 OA
BRANCH  22  24
ATOM     24  C28 ZIN A   1      32.091   4.596  30.556  0.00  0.00     0.111 C 
BRANCH  24  25
ATOM     25  C29 ZIN A   1      32.801   3.243  30.650  0.00  0.00     0.014 C 
BRANCH  25  26
ATOM     26  C30 ZIN A   1      34.247   3.457  31.104  0.00  0.00    -0.014 C 
ATOM     27  C34 ZIN A   1      34.331   4.635  32.096  0.00  0.00     0.004 C 
ATOM     28  C33 ZIN A   1      35.640   5.381  31.781  0.00  0.00     0.000 C 
ATOM     29  C32 ZIN A   1      36.304   4.630  30.609  0.00  0.00     0.000 C 
ATOM     30  C31 ZIN A   1      35.130   3.901  29.912  0.00  0.00     0.004 C 
ENDBRANCH  25  26
ENDBRANCH  24  25
ENDBRANCH  22  24
ENDBRANCH  21  22
ENDBRANCH  20  21
TORSDOF 5
ENDMDL
MODEL 76
REMARK CAVERDOCK RESULT:      -5.5      0.000      0.000
REMARK CAVERDOCK CONSTRAINTS:       0.2      0.0      0.0      0.0
REMARK CAVERDOCK TUNNEL: 75     -5.5      3.0     76.2
REMARK  5 active torsions:
REMARK  status: ('A' for Active; 'I' for Inactive)
REMARK    1  A    between atoms: C23_20  and  O25_21 
REMARK    2  A    between atoms: O25_21  and  C26_22 
REMARK    3  A    between atoms: C26_22  and  C28_24 
REMARK    4  A    between atoms: C28_24  and  C29_25 
REMARK    5  A    between atoms: C29_25  and  C30_26 
ROOT
ATOM      1  C1  ZIN A   1      28.896   2.352  29.481  0.00  0.00     0.018 C 
ATOM      2  C2  ZIN A   1      29.087   2.355  30.999  0.00  0.00    -0.013 C 
ATOM      3  C3  ZIN A   1      30.207   1.405  31.377  0.00  0.00     0.012 C 
ATOM      4  C4  ZIN A   1      29.868   0.038  30.764  0.00  0.00     0.007 C 
ATOM      5  C5  ZIN A   1      28.512  -0.475  31.240  0.00  0.00     0.002 C 
ATOM      6  C7  ZIN A   1      27.394   0.546  30.982  0.00  0.00    -0.004 C 
ATOM      7  C9  ZIN A   1      26.084   0.012  31.569  0.00  0.00     0.010 C 
ATOM      8  C10 ZIN A   1      25.671  -1.250  30.810  0.00  0.00     0.035 C 
ATOM      9  C11 ZIN A   1      26.815  -2.246  30.857  0.00  0.00    -0.068 C 
ATOM     10  C12 ZIN A   1      26.532  -3.499  31.212  0.00  0.00     0.053 C 
ATOM     11  C13 ZIN A   1      27.598  -4.507  31.258  0.00  0.00     0.149 C 
ATOM     12  O14 ZIN A   1      27.491  -5.520  31.916  0.00  0.00    -0.293 OA
ATOM     13  C15 ZIN A   1      28.839  -4.215  30.439  0.00  0.00     0.084 C 
ATOM     14  C16 ZIN A   1      29.285  -2.793  30.776  0.00  0.00     0.022 C 
ATOM     15  C17 ZIN A   1      28.176  -1.775  30.499  0.00  0.00    -0.016 C 
ATOM     16  C18 ZIN A   1      28.186  -1.461  29.001  0.00  0.00     0.020 C 
ATOM     17  C19 ZIN A   1      27.797   1.839  31.693  0.00  0.00     0.001 C 
ATOM     18  C21 ZIN A   1      26.842   3.024  31.513  0.00  0.00     0.008 C 
ATOM     19  C22 ZIN A   1      27.750   4.251  31.797  0.00  0.00     0.034 C 
ATOM     20  C23 ZIN A   1      29.208   3.789  31.503  0.00  0.00     0.140 C 
ENDROOT
BRANCH  20  21
ATOM     21  O25 ZIN A   1      29.813   4.643  30.496  0.00  0.00    -0.315 OA
BRANCH  21  22
ATOM     22  C26 ZIN A   1      31.038   4.304  30.066  0.00  0.00     0.259 C 
ATOM     23  O27 ZIN A   1      31.261   4.221  28.881  0.00  0.00    -0.265 OA
BRANCH  22  24
ATOM     24  C28 ZIN A   1      32.136   4.027  31.060  0.00  0.00     0.111 C 
BRANCH  24  25
ATOM     25  C29 ZIN A   1      33.259   3.244  30.376  0.00  0.00     0.014 C 
BRANCH  25  26
ATOM     26  C30 ZIN A   1      34.593   3.573  31.049  0.00  0.00    -0.014 C 
ATOM     27  C34 ZIN A   1      34.377   4.549  32.224  0.00  0.00     0.004 C 
ATOM     28  C33 ZIN A   1      35.573   5.518  32.216  0.00  0.00     0.000 C 
ATOM     29  C32 ZIN A   1      36.472   5.097  31.036  0.00  0.00     0.000 C 
ATOM     30  C31 ZIN A   1      35.515   4.349  30.076  0.00  0.00     0.004 C 
ENDBRANCH  25  26
ENDBRANCH  24  25
ENDBRANCH  22  24
ENDBRANCH  21  22
ENDBRANCH  20  21
TORSDOF 5
ENDMDL
MODEL 77
REMARK CAVERDOCK RESULT:      -6.5      0.000      0.000
REMARK CAVERDOCK CONSTRAINTS:       0.1      0.0      0.0      0.0
REMARK CAVERDOCK TUNNEL: 76     -6.5      3.1     77.1
REMARK  5 active torsions:
REMARK  status: ('A' for Active; 'I' for Inactive)
REMARK    1  A    between atoms: C23_20  and  O25_21 
REMARK    2  A    between atoms: O25_21  and  C26_22 
REMARK    3  A    between atoms: C26_22  and  C28_24 
REMARK    4  A    between atoms: C28_24  and  C29_25 
REMARK    5  A    between atoms: C29_25  and  C30_26 
ROOT
ATOM      1  C1  ZIN A   1      28.748   2.271  29.461  0.00  0.00     0.018 C 
ATOM      2  C2  ZIN A   1      28.963   2.315  30.975  0.00  0.00    -0.013 C 
ATOM      3  C3  ZIN A   1      30.115   1.405  31.357  0.00  0.00     0.012 C 
ATOM      4  C4  ZIN A   1      29.805   0.015  30.781  0.00  0.00     0.007 C 
ATOM      5  C5  ZIN A   1      28.472  -0.523  31.291  0.00  0.00     0.002 C 
ATOM      6  C7  ZIN A   1      27.321   0.460  31.028  0.00  0.00    -0.004 C 
ATOM      7  C9  ZIN A   1      26.037  -0.096  31.649  0.00  0.00     0.010 C 
ATOM      8  C10 ZIN A   1      25.647  -1.387  30.927  0.00  0.00     0.035 C 
ATOM      9  C11 ZIN A   1      26.820  -2.349  30.978  0.00  0.00    -0.068 C 
ATOM     10  C12 ZIN A   1      26.578  -3.601  31.366  0.00  0.00     0.053 C 
ATOM     11  C13 ZIN A   1      27.672  -4.577  31.418  0.00  0.00     0.149 C 
ATOM     12  O14 ZIN A   1      27.604  -5.577  32.101  0.00  0.00    -0.293 OA
ATOM     13  C15 ZIN A   1      28.891  -4.271  30.572  0.00  0.00     0.084 C 
ATOM     14  C16 ZIN A   1      29.302  -2.829  30.869  0.00  0.00     0.022 C 
ATOM     15  C17 ZIN A   1      28.161  -1.850  30.586  0.00  0.00    -0.016 C 
ATOM     16  C18 ZIN A   1      28.138  -1.571  29.082  0.00  0.00     0.020 C 
ATOM     17  C19 ZIN A   1      27.699   1.780  31.703  0.00  0.00     0.001 C 
ATOM     18  C21 ZIN A   1      26.708   2.934  31.511  0.00  0.00     0.008 C 
ATOM     19  C22 ZIN A   1      27.586   4.191  31.752  0.00  0.00     0.034 C 
ATOM     20  C23 ZIN A   1      29.051   3.763  31.444  0.00  0.00     0.140 C 
ENDROOT
BRANCH  20  21
ATOM     21  O25 ZIN A   1      29.616   4.609  30.408  0.00  0.00    -0.315 OA
BRANCH  21  22
ATOM     22  C26 ZIN A   1      30.860   4.321  29.996  0.00  0.00     0.259 C 
ATOM     23  O27 ZIN A   1      31.073   4.097  28.828  0.00  0.00    -0.265 OA
BRANCH  22  24
ATOM     24  C28 ZIN A   1      31.992   4.276  30.990  0.00  0.00     0.111 C 
BRANCH  24  25
ATOM     25  C29 ZIN A   1      32.963   3.158  30.607  0.00  0.00     0.014 C 
BRANCH  25  26
ATOM     26  C30 ZIN A   1      34.362   3.497  31.128  0.00  0.00    -0.014 C 
ATOM     27  C34 ZIN A   1      34.318   4.767  32.002  0.00  0.00     0.004 C 
ATOM     28  C33 ZIN A   1      35.605   5.555  31.697  0.00  0.00     0.000 C 
ATOM     29  C32 ZIN A   1      36.385   4.735  30.649  0.00  0.00     0.000 C 
ATOM     30  C31 ZIN A   1      35.300   3.875  29.955  0.00  0.00     0.004 C 
ENDBRANCH  25  26
ENDBRANCH  24  25
ENDBRANCH  22  24
ENDBRANCH  21  22
ENDBRANCH  20  21
TORSDOF 5
ENDMDL
MODEL 78
REMARK CAVERDOCK RESULT:      -7.4      0.000      0.000
REMARK CAVERDOCK CONSTRAINTS:       0.0      0.0      0.0      0.0
REMARK CAVERDOCK TUNNEL: 77     -7.4      3.1     78.1
REMARK  5 active torsions:
REMARK  status: ('A' for Active; 'I' for Inactive)
REMARK    1  A    between atoms: C23_20  and  O25_21 
REMARK    2  A    between atoms: O25_21  and  C26_22 
REMARK    3  A    between atoms: C26_22  and  C28_24 
REMARK    4  A    between atoms: C28_24  and  C29_25 
REMARK    5  A    between atoms: C29_25  and  C30_26 
ROOT
ATOM      1  C1  ZIN A   1      28.543   2.160  29.444  0.00  0.00     0.018 C 
ATOM      2  C2  ZIN A   1      28.923   2.234  30.924  0.00  0.00    -0.013 C 
ATOM      3  C3  ZIN A   1      30.130   1.357  31.189  0.00  0.00     0.012 C 
ATOM      4  C4  ZIN A   1      29.791  -0.050  30.672  0.00  0.00     0.007 C 
ATOM      5  C5  ZIN A   1      28.536  -0.608  31.335  0.00  0.00     0.002 C 
ATOM      6  C7  ZIN A   1      27.341   0.345  31.186  0.00  0.00    -0.004 C 
ATOM      7  C9  ZIN A   1      26.146  -0.228  31.954  0.00  0.00     0.010 C 
ATOM      8  C10 ZIN A   1      25.709  -1.539  31.298  0.00  0.00     0.035 C 
ATOM      9  C11 ZIN A   1      26.903  -2.474  31.234  0.00  0.00    -0.068 C 
ATOM     10  C12 ZIN A   1      26.735  -3.725  31.665  0.00  0.00     0.053 C 
ATOM     11  C13 ZIN A   1      27.851  -4.675  31.610  0.00  0.00     0.149 C 
ATOM     12  O14 ZIN A   1      27.882  -5.665  32.312  0.00  0.00    -0.293 OA
ATOM     13  C15 ZIN A   1      28.962  -4.358  30.629  0.00  0.00     0.084 C 
ATOM     14  C16 ZIN A   1      29.369  -2.902  30.858  0.00  0.00     0.022 C 
ATOM     15  C17 ZIN A   1      28.181  -1.953  30.688  0.00  0.00    -0.016 C 
ATOM     16  C18 ZIN A   1      27.985  -1.701  29.191  0.00  0.00     0.020 C 
ATOM     17  C19 ZIN A   1      27.759   1.685  31.794  0.00  0.00     0.001 C 
ATOM     18  C21 ZIN A   1      26.726   2.813  31.696  0.00  0.00     0.008 C 
ATOM     19  C22 ZIN A   1      27.596   4.094  31.820  0.00  0.00     0.034 C 
ATOM     20  C23 ZIN A   1      29.028   3.692  31.358  0.00  0.00     0.140 C 
ENDROOT
BRANCH  20  21
ATOM     21  O25 ZIN A   1      29.455   4.532  30.253  0.00  0.00    -0.315 OA
BRANCH  21  22
ATOM     22  C26 ZIN A   1      30.568   4.163  29.602  0.00  0.00     0.259 C 
ATOM     23  O27 ZIN A   1      30.489   3.659  28.507  0.00  0.00    -0.265 OA
BRANCH  22  24
ATOM     24  C28 ZIN A   1      31.918   4.380  30.236  0.00  0.00     0.111 C 
BRANCH  24  25
ATOM     25  C29 ZIN A   1      32.674   3.050  30.293  0.00  0.00     0.014 C 
BRANCH  25  26
ATOM     26  C30 ZIN A   1      34.004   3.250  31.023  0.00  0.00    -0.014 C 
ATOM     27  C34 ZIN A   1      33.885   4.389  32.057  0.00  0.00     0.004 C 
ATOM     28  C33 ZIN A   1      35.221   5.151  32.027  0.00  0.00     0.000 C 
ATOM     29  C32 ZIN A   1      36.105   4.448  30.976  0.00  0.00     0.000 C 
ATOM     30  C31 ZIN A   1      35.094   3.743  30.040  0.00  0.00     0.004 C 
ENDBRANCH  25  26
ENDBRANCH  24  25
ENDBRANCH  22  24
ENDBRANCH  21  22
ENDBRANCH  20  21
TORSDOF 5
ENDMDL
MODEL 79
REMARK CAVERDOCK RESULT:      -7.2      0.000      0.000
REMARK CAVERDOCK CONSTRAINTS:       0.0      0.0      0.0      0.0
REMARK CAVERDOCK TUNNEL: 78     -7.2      3.2     79.6
REMARK  5 active torsions:
REMARK  status: ('A' for Active; 'I' for Inactive)
REMARK    1  A    between atoms: C23_20  and  O25_21 
REMARK    2  A    between atoms: O25_21  and  C26_22 
REMARK    3  A    between atoms: C26_22  and  C28_24 
REMARK    4  A    between atoms: C28_24  and  C29_25 
REMARK    5  A    between atoms: C29_25  and  C30_26 
ROOT
ATOM      1  C1  ZIN A   1      28.377   2.226  29.460  0.00  0.00     0.018 C 
ATOM      2  C2  ZIN A   1      28.696   2.303  30.954  0.00  0.00    -0.013 C 
ATOM      3  C3  ZIN A   1      29.946   1.500  31.255  0.00  0.00     0.012 C 
ATOM      4  C4  ZIN A   1      29.716   0.082  30.709  0.00  0.00     0.007 C 
ATOM      5  C5  ZIN A   1      28.474  -0.563  31.316  0.00  0.00     0.002 C 
ATOM      6  C7  ZIN A   1      27.228   0.315  31.133  0.00  0.00    -0.004 C 
ATOM      7  C9  ZIN A   1      26.044  -0.343  31.848  0.00  0.00     0.010 C 
ATOM      8  C10 ZIN A   1      25.715  -1.669  31.161  0.00  0.00     0.035 C 
ATOM      9  C11 ZIN A   1      26.968  -2.527  31.131  0.00  0.00    -0.068 C 
ATOM     10  C12 ZIN A   1      26.863  -3.791  31.541  0.00  0.00     0.053 C 
ATOM     11  C13 ZIN A   1      28.038  -4.669  31.517  0.00  0.00     0.149 C 
ATOM     12  O14 ZIN A   1      28.106  -5.664  32.208  0.00  0.00    -0.293 OA
ATOM     13  C15 ZIN A   1      29.162  -4.268  30.584  0.00  0.00     0.084 C 
ATOM     14  C16 ZIN A   1      29.468  -2.794  30.845  0.00  0.00     0.022 C 
ATOM     15  C17 ZIN A   1      28.229  -1.918  30.641  0.00  0.00    -0.016 C 
ATOM     16  C18 ZIN A   1      28.074  -1.658  29.141  0.00  0.00     0.020 C 
ATOM     17  C19 ZIN A   1      27.538   1.670  31.773  0.00  0.00     0.001 C 
ATOM     18  C21 ZIN A   1      26.440   2.732  31.649  0.00  0.00     0.008 C 
ATOM     19  C22 ZIN A   1      27.221   4.063  31.821  0.00  0.00     0.034 C 
ATOM     20  C23 ZIN A   1      28.692   3.758  31.409  0.00  0.00     0.140 C 
ENDROOT
BRANCH  20  21
ATOM     21  O25 ZIN A   1      29.106   4.639  30.332  0.00  0.00    -0.315 OA
BRANCH  21  22
ATOM     22  C26 ZIN A   1      30.340   4.458  29.836  0.00  0.00     0.259 C 
ATOM     23  O27 ZIN A   1      30.506   4.374  28.643  0.00  0.00    -0.265 OA
BRANCH  22  24
ATOM     24  C28 ZIN A   1      31.519   4.362  30.770  0.00  0.00     0.111 C 
BRANCH  24  25
ATOM     25  C29 ZIN A   1      32.419   3.201  30.338  0.00  0.00     0.014 C 
BRANCH  25  26
ATOM     26  C30 ZIN A   1      33.799   3.359  30.979  0.00  0.00    -0.014 C 
ATOM     27  C34 ZIN A   1      33.922   4.738  31.660  0.00  0.00     0.004 C 
ATOM     28  C33 ZIN A   1      35.363   5.221  31.416  0.00  0.00     0.000 C 
ATOM     29  C32 ZIN A   1      36.064   4.119  30.596  0.00  0.00     0.000 C 
ATOM     30  C31 ZIN A   1      34.903   3.372  29.894  0.00  0.00     0.004 C 
ENDBRANCH  25  26
ENDBRANCH  24  25
ENDBRANCH  22  24
ENDBRANCH  21  22
ENDBRANCH  20  21
TORSDOF 5
ENDMDL
MODEL 80
REMARK CAVERDOCK RESULT:      -7.9      0.000      0.000
REMARK CAVERDOCK CONSTRAINTS:       0.0      0.0      0.0      0.0
REMARK CAVERDOCK TUNNEL: 79     -7.9      3.2     80.3
REMARK  5 active torsions:
REMARK  status: ('A' for Active; 'I' for Inactive)
REMARK    1  A    between atoms: C23_20  and  O25_21 
REMARK    2  A    between atoms: O25_21  and  C26_22 
REMARK    3  A    between atoms: C26_22  and  C28_24 
REMARK    4  A    between atoms: C28_24  and  C29_25 
REMARK    5  A    between atoms: C29_25  and  C30_26 
ROOT
ATOM      1  C1  ZIN A   1      28.491   2.123  29.455  0.00  0.00     0.018 C 
ATOM      2  C2  ZIN A   1      28.722   2.204  30.965  0.00  0.00    -0.013 C 
ATOM      3  C3  ZIN A   1      29.924   1.364  31.347  0.00  0.00     0.012 C 
ATOM      4  C4  ZIN A   1      29.681  -0.051  30.799  0.00  0.00     0.007 C 
ATOM      5  C5  ZIN A   1      28.385  -0.650  31.335  0.00  0.00     0.002 C 
ATOM      6  C7  ZIN A   1      27.181   0.267  31.071  0.00  0.00    -0.004 C 
ATOM      7  C9  ZIN A   1      25.935  -0.345  31.718  0.00  0.00     0.010 C 
ATOM      8  C10 ZIN A   1      25.605  -1.667  31.023  0.00  0.00     0.035 C 
ATOM      9  C11 ZIN A   1      26.828  -2.565  31.075  0.00  0.00    -0.068 C 
ATOM     10  C12 ZIN A   1      26.657  -3.821  31.487  0.00  0.00     0.053 C 
ATOM     11  C13 ZIN A   1      27.802  -4.737  31.541  0.00  0.00     0.149 C 
ATOM     12  O14 ZIN A   1      27.796  -5.727  32.242  0.00  0.00    -0.293 OA
ATOM     13  C15 ZIN A   1      28.993  -4.382  30.674  0.00  0.00     0.084 C 
ATOM     14  C16 ZIN A   1      29.331  -2.916  30.941  0.00  0.00     0.022 C 
ATOM     15  C17 ZIN A   1      28.136  -2.003  30.657  0.00  0.00    -0.016 C 
ATOM     16  C18 ZIN A   1      28.080  -1.752  29.148  0.00  0.00     0.020 C 
ATOM     17  C19 ZIN A   1      27.497   1.617  31.718  0.00  0.00     0.001 C 
ATOM     18  C21 ZIN A   1      26.444   2.713  31.519  0.00  0.00     0.008 C 
ATOM     19  C22 ZIN A   1      27.257   4.019  31.728  0.00  0.00     0.034 C 
ATOM     20  C23 ZIN A   1      28.739   3.663  31.408  0.00  0.00     0.140 C 
ENDROOT
BRANCH  20  21
ATOM     21  O25 ZIN A   1      29.245   4.520  30.350  0.00  0.00    -0.315 OA
BRANCH  21  22
ATOM     22  C26 ZIN A   1      30.429   4.189  29.813  0.00  0.00     0.259 C 
ATOM     23  O27 ZIN A   1      30.490   3.826  28.662  0.00  0.00    -0.265 OA
BRANCH  22  24
ATOM     24  C28 ZIN A   1      31.683   4.272  30.644  0.00  0.00     0.111 C 
BRANCH  24  25
ATOM     25  C29 ZIN A   1      32.684   3.218  30.164  0.00  0.00     0.014 C 
BRANCH  25  26
ATOM     26  C30 ZIN A   1      33.998   3.374  30.933  0.00  0.00    -0.014 C 
ATOM     27  C34 ZIN A   1      33.931   4.598  31.870  0.00  0.00     0.004 C 
ATOM     28  C33 ZIN A   1      35.324   5.251  31.839  0.00  0.00     0.000 C 
ATOM     29  C32 ZIN A   1      36.188   4.401  30.884  0.00  0.00     0.000 C 
ATOM     30  C31 ZIN A   1      35.159   3.702  29.962  0.00  0.00     0.004 C 
ENDBRANCH  25  26
ENDBRANCH  24  25
ENDBRANCH  22  24
ENDBRANCH  21  22
ENDBRANCH  20  21
TORSDOF 5
ENDMDL
MODEL 81
REMARK CAVERDOCK RESULT:      -7.8      0.000      0.000
REMARK CAVERDOCK CONSTRAINTS:       0.0      0.0      0.0      0.0
REMARK CAVERDOCK TUNNEL: 80     -7.8      3.2     81.1
REMARK  5 active torsions:
REMARK  status: ('A' for Active; 'I' for Inactive)
REMARK    1  A    between atoms: C23_20  and  O25_21 
REMARK    2  A    between atoms: O25_21  and  C26_22 
REMARK    3  A    between atoms: C26_22  and  C28_24 
REMARK    4  A    between atoms: C28_24  and  C29_25 
REMARK    5  A    between atoms: C29_25  and  C30_26 
ROOT
ATOM      1  C1  ZIN A   1      30.150   1.259  30.202  0.00  0.00     0.018 C 
ATOM      2  C2  ZIN A   1      28.781   1.824  29.819  0.00  0.00    -0.013 C 
ATOM      3  C3  ZIN A   1      27.993   2.157  31.071  0.00  0.00     0.012 C 
ATOM      4  C4  ZIN A   1      27.958   0.886  31.935  0.00  0.00     0.007 C 
ATOM      5  C5  ZIN A   1      27.345  -0.291  31.183  0.00  0.00     0.002 C 
ATOM      6  C7  ZIN A   1      28.055  -0.545  29.845  0.00  0.00    -0.004 C 
ATOM      7  C9  ZIN A   1      27.332  -1.671  29.101  0.00  0.00     0.010 C 
ATOM      8  C10 ZIN A   1      27.475  -2.971  29.895  0.00  0.00     0.035 C 
ATOM      9  C11 ZIN A   1      26.964  -2.741  31.306  0.00  0.00    -0.068 C 
ATOM     10  C12 ZIN A   1      26.106  -3.629  31.807  0.00  0.00     0.053 C 
ATOM     11  C13 ZIN A   1      25.595  -3.464  33.172  0.00  0.00     0.149 C 
ATOM     12  O14 ZIN A   1      24.563  -3.990  33.535  0.00  0.00    -0.293 OA
ATOM     13  C15 ZIN A   1      26.423  -2.604  34.105  0.00  0.00     0.084 C 
ATOM     14  C16 ZIN A   1      26.727  -1.298  33.372  0.00  0.00     0.022 C 
ATOM     15  C17 ZIN A   1      27.453  -1.553  32.049  0.00  0.00    -0.016 C 
ATOM     16  C18 ZIN A   1      28.937  -1.768  32.356  0.00  0.00     0.020 C 
ATOM     17  C19 ZIN A   1      27.969   0.753  29.040  0.00  0.00     0.001 C 
ATOM     18  C21 ZIN A   1      28.676   0.742  27.680  0.00  0.00     0.008 C 
ATOM     19  C22 ZIN A   1      28.929   2.250  27.407  0.00  0.00     0.034 C 
ATOM     20  C23 ZIN A   1      28.950   2.946  28.800  0.00  0.00     0.140 C 
ENDROOT
BRANCH  20  21
ATOM     21  O25 ZIN A   1      30.211   3.639  28.997  0.00  0.00    -0.315 OA
BRANCH  21  22
ATOM     22  C26 ZIN A   1      30.348   4.344  30.131  0.00  0.00     0.259 C 
ATOM     23  O27 ZIN A   1      29.526   5.179  30.426  0.00  0.00    -0.265 OA
BRANCH  22  24
ATOM     24  C28 ZIN A   1      31.526   4.093  31.036  0.00  0.00     0.111 C 
BRANCH  24  25
ATOM     25  C29 ZIN A   1      32.508   3.144  30.344  0.00  0.00     0.014 C 
BRANCH  25  26
ATOM     26  C30 ZIN A   1      33.893   3.294  30.975  0.00  0.00    -0.014 C 
ATOM     27  C34 ZIN A   1      34.011   4.651  31.699  0.00  0.00     0.004 C 
ATOM     28  C33 ZIN A   1      35.444   5.157  31.455  0.00  0.00     0.000 C 
ATOM     29  C32 ZIN A   1      36.147   4.089  30.592  0.00  0.00     0.000 C 
ATOM     30  C31 ZIN A   1      34.985   3.354  29.878  0.00  0.00     0.004 C 
ENDBRANCH  25  26
ENDBRANCH  24  25
ENDBRANCH  22  24
ENDBRANCH  21  22
ENDBRANCH  20  21
TORSDOF 5
ENDMDL
MODEL 82
REMARK CAVERDOCK RESULT:      -8.2      0.000      0.000
REMARK CAVERDOCK CONSTRAINTS:       0.0      0.0      0.0      0.0
REMARK CAVERDOCK TUNNEL: 81     -8.2      3.3     82.5
REMARK  5 active torsions:
REMARK  status: ('A' for Active; 'I' for Inactive)
REMARK    1  A    between atoms: C23_20  and  O25_21 
REMARK    2  A    between atoms: O25_21  and  C26_22 
REMARK    3  A    between atoms: C26_22  and  C28_24 
REMARK    4  A    between atoms: C28_24  and  C29_25 
REMARK    5  A    between atoms: C29_25  and  C30_26 
ROOT
ATOM      1  C1  ZIN A   1      28.307   1.918  29.429  0.00  0.00     0.018 C 
ATOM      2  C2  ZIN A   1      28.700   1.987  30.906  0.00  0.00    -0.013 C 
ATOM      3  C3  ZIN A   1      29.937   1.146  31.150  0.00  0.00     0.012 C 
ATOM      4  C4  ZIN A   1      29.638  -0.264  30.619  0.00  0.00     0.007 C 
ATOM      5  C5  ZIN A   1      28.408  -0.870  31.288  0.00  0.00     0.002 C 
ATOM      6  C7  ZIN A   1      27.182   0.046  31.162  0.00  0.00    -0.004 C 
ATOM      7  C9  ZIN A   1      26.013  -0.574  31.934  0.00  0.00     0.010 C 
ATOM      8  C10 ZIN A   1      25.612  -1.891  31.268  0.00  0.00     0.035 C 
ATOM      9  C11 ZIN A   1      26.834  -2.787  31.181  0.00  0.00    -0.068 C 
ATOM     10  C12 ZIN A   1      26.710  -4.047  31.599  0.00  0.00     0.053 C 
ATOM     11  C13 ZIN A   1      27.856  -4.960  31.522  0.00  0.00     0.149 C 
ATOM     12  O14 ZIN A   1      27.926  -5.956  32.212  0.00  0.00    -0.293 OA
ATOM     13  C15 ZIN A   1      28.946  -4.596  30.534  0.00  0.00     0.084 C 
ATOM     14  C16 ZIN A   1      29.309  -3.131  30.776  0.00  0.00     0.022 C 
ATOM     15  C17 ZIN A   1      28.089  -2.218  30.629  0.00  0.00    -0.016 C 
ATOM     16  C18 ZIN A   1      27.871  -1.956  29.137  0.00  0.00     0.020 C 
ATOM     17  C19 ZIN A   1      27.563   1.392  31.782  0.00  0.00     0.001 C 
ATOM     18  C21 ZIN A   1      26.494   2.487  31.707  0.00  0.00     0.008 C 
ATOM     19  C22 ZIN A   1      27.323   3.793  31.837  0.00  0.00     0.034 C 
ATOM     20  C23 ZIN A   1      28.763   3.443  31.356  0.00  0.00     0.140 C 
ENDROOT
BRANCH  20  21
ATOM     21  O25 ZIN A   1      29.151   4.309  30.258  0.00  0.00    -0.315 OA
BRANCH  21  22
ATOM     22  C26 ZIN A   1      30.388   4.147  29.762  0.00  0.00     0.259 C 
ATOM     23  O27 ZIN A   1      30.550   4.015  28.572  0.00  0.00    -0.265 OA
BRANCH  22  24
ATOM     24  C28 ZIN A   1      31.575   4.131  30.690  0.00  0.00     0.111 C 
BRANCH  24  25
ATOM     25  C29 ZIN A   1      32.479   2.947  30.341  0.00  0.00     0.014 C 
BRANCH  25  26
ATOM     26  C30 ZIN A   1      33.881   3.192  30.904  0.00  0.00    -0.014 C 
ATOM     27  C34 ZIN A   1      33.922   4.520  31.688  0.00  0.00     0.004 C 
ATOM     28  C33 ZIN A   1      35.289   5.162  31.393  0.00  0.00     0.000 C 
ATOM     29  C32 ZIN A   1      36.030   4.202  30.441  0.00  0.00     0.000 C 
ATOM     30  C31 ZIN A   1      34.898   3.398  29.755  0.00  0.00     0.004 C 
ENDBRANCH  25  26
ENDBRANCH  24  25
ENDBRANCH  22  24
ENDBRANCH  21  22
ENDBRANCH  20  21
TORSDOF 5
ENDMDL
MODEL 83
REMARK CAVERDOCK RESULT:      -8.4      0.000      0.000
REMARK CAVERDOCK CONSTRAINTS:       0.0      0.0      0.0      0.0
REMARK CAVERDOCK TUNNEL: 82     -8.4      3.3     83.3
REMARK  5 active torsions:
REMARK  status: ('A' for Active; 'I' for Inactive)
REMARK    1  A    between atoms: C23_20  and  O25_21 
REMARK    2  A    between atoms: O25_21  and  C26_22 
REMARK    3  A    between atoms: C26_22  and  C28_24 
REMARK    4  A    between atoms: C28_24  and  C29_25 
REMARK    5  A    between atoms: C29_25  and  C30_26 
ROOT
ATOM      1  C1  ZIN A   1      28.281   1.750  29.396  0.00  0.00     0.018 C 
ATOM      2  C2  ZIN A   1      28.694   1.862  30.865  0.00  0.00    -0.013 C 
ATOM      3  C3  ZIN A   1      29.939   1.034  31.113  0.00  0.00     0.012 C 
ATOM      4  C4  ZIN A   1      29.641  -0.392  30.626  0.00  0.00     0.007 C 
ATOM      5  C5  ZIN A   1      28.423  -0.985  31.328  0.00  0.00     0.002 C 
ATOM      6  C7  ZIN A   1      27.190  -0.079  31.195  0.00  0.00    -0.004 C 
ATOM      7  C9  ZIN A   1      26.036  -0.683  32.001  0.00  0.00     0.010 C 
ATOM      8  C10 ZIN A   1      25.633  -2.020  31.376  0.00  0.00     0.035 C 
ATOM      9  C11 ZIN A   1      26.859  -2.912  31.296  0.00  0.00    -0.068 C 
ATOM     10  C12 ZIN A   1      26.748  -4.161  31.751  0.00  0.00     0.053 C 
ATOM     11  C13 ZIN A   1      27.897  -5.070  31.682  0.00  0.00     0.149 C 
ATOM     12  O14 ZIN A   1      27.982  -6.046  32.398  0.00  0.00    -0.293 OA
ATOM     13  C15 ZIN A   1      28.971  -4.727  30.669  0.00  0.00     0.084 C 
ATOM     14  C16 ZIN A   1      29.329  -3.255  30.866  0.00  0.00     0.022 C 
ATOM     15  C17 ZIN A   1      28.103  -2.352  30.711  0.00  0.00    -0.016 C 
ATOM     16  C18 ZIN A   1      27.861  -2.132  29.216  0.00  0.00     0.020 C 
ATOM     17  C19 ZIN A   1      27.573   1.285  31.772  0.00  0.00     0.001 C 
ATOM     18  C21 ZIN A   1      26.497   2.372  31.683  0.00  0.00     0.008 C 
ATOM     19  C22 ZIN A   1      27.321   3.686  31.765  0.00  0.00     0.034 C 
ATOM     20  C23 ZIN A   1      28.755   3.330  31.274  0.00  0.00     0.140 C 
ENDROOT
BRANCH  20  21
ATOM     21  O25 ZIN A   1      29.123   4.167  30.147  0.00  0.00    -0.315 OA
BRANCH  21  22
ATOM     22  C26 ZIN A   1      30.355   4.000  29.640  0.00  0.00     0.259 C 
ATOM     23  O27 ZIN A   1      30.497   3.760  28.464  0.00  0.00    -0.265 OA
BRANCH  22  24
ATOM     24  C28 ZIN A   1      31.560   4.114  30.537  0.00  0.00     0.111 C 
BRANCH  24  25
ATOM     25  C29 ZIN A   1      32.512   2.947  30.263  0.00  0.00     0.014 C 
BRANCH  25  26
ATOM     26  C30 ZIN A   1      33.856   3.215  30.944  0.00  0.00    -0.014 C 
ATOM     27  C34 ZIN A   1      33.744   4.417  31.903  0.00  0.00     0.004 C 
ATOM     28  C33 ZIN A   1      35.067   5.195  31.789  0.00  0.00     0.000 C 
ATOM     29  C32 ZIN A   1      35.936   4.438  30.764  0.00  0.00     0.000 C 
ATOM     30  C31 ZIN A   1      34.913   3.657  29.902  0.00  0.00     0.004 C 
ENDBRANCH  25  26
ENDBRANCH  24  25
ENDBRANCH  22  24
ENDBRANCH  21  22
ENDBRANCH  20  21
TORSDOF 5
ENDMDL
MODEL 84
REMARK CAVERDOCK RESULT:      -8.2      0.000      0.000
REMARK CAVERDOCK CONSTRAINTS:       0.0      0.0      0.0      0.0
REMARK CAVERDOCK TUNNEL: 83     -8.2      3.3     84.3
REMARK  5 active torsions:
REMARK  status: ('A' for Active; 'I' for Inactive)
REMARK    1  A    between atoms: C23_20  and  O25_21 
REMARK    2  A    between atoms: O25_21  and  C26_22 
REMARK    3  A    between atoms: C26_22  and  C28_24 
REMARK    4  A    between atoms: C28_24  and  C29_25 
REMARK    5  A    between atoms: C29_25  and  C30_26 
ROOT
ATOM      1  C1  ZIN A   1      28.287   1.719  29.631  0.00  0.00     0.018 C 
ATOM      2  C2  ZIN A   1      28.670   1.861  31.105  0.00  0.00    -0.013 C 
ATOM      3  C3  ZIN A   1      29.909   1.038  31.396  0.00  0.00     0.012 C 
ATOM      4  C4  ZIN A   1      29.619  -0.398  30.932  0.00  0.00     0.007 C 
ATOM      5  C5  ZIN A   1      28.387  -0.976  31.621  0.00  0.00     0.002 C 
ATOM      6  C7  ZIN A   1      27.158  -0.072  31.444  0.00  0.00    -0.004 C 
ATOM      7  C9  ZIN A   1      25.987  -0.659  32.239  0.00  0.00     0.010 C 
ATOM      8  C10 ZIN A   1      25.595  -2.008  31.634  0.00  0.00     0.035 C 
ATOM      9  C11 ZIN A   1      26.821  -2.902  31.597  0.00  0.00    -0.068 C 
ATOM     10  C12 ZIN A   1      26.700  -4.141  32.074  0.00  0.00     0.053 C 
ATOM     11  C13 ZIN A   1      27.849  -5.052  32.048  0.00  0.00     0.149 C 
ATOM     12  O14 ZIN A   1      27.919  -6.014  32.785  0.00  0.00    -0.293 OA
ATOM     13  C15 ZIN A   1      28.944  -4.731  31.051  0.00  0.00     0.084 C 
ATOM     14  C16 ZIN A   1      29.300  -3.255  31.224  0.00  0.00     0.022 C 
ATOM     15  C17 ZIN A   1      28.078  -2.355  31.026  0.00  0.00    -0.016 C 
ATOM     16  C18 ZIN A   1      27.867  -2.166  29.522  0.00  0.00     0.020 C 
ATOM     17  C19 ZIN A   1      27.531   1.303  32.001  0.00  0.00     0.001 C 
ATOM     18  C21 ZIN A   1      26.458   2.389  31.868  0.00  0.00     0.008 C 
ATOM     19  C22 ZIN A   1      27.281   3.704  31.940  0.00  0.00     0.034 C 
ATOM     20  C23 ZIN A   1      28.725   3.337  31.485  0.00  0.00     0.140 C 
ENDROOT
BRANCH  20  21
ATOM     21  O25 ZIN A   1      29.117   4.151  30.349  0.00  0.00    -0.315 OA
BRANCH  21  22
ATOM     22  C26 ZIN A   1      30.369   3.996  29.891  0.00  0.00     0.259 C 
ATOM     23  O27 ZIN A   1      30.563   3.802  28.715  0.00  0.00    -0.265 OA
BRANCH  22  24
ATOM     24  C28 ZIN A   1      31.533   4.066  30.846  0.00  0.00     0.111 C 
BRANCH  24  25
ATOM     25  C29 ZIN A   1      32.363   2.784  30.733  0.00  0.00     0.014 C 
BRANCH  25  26
ATOM     26  C30 ZIN A   1      33.805   3.072  31.156  0.00  0.00    -0.014 C 
ATOM     27  C34 ZIN A   1      33.864   4.326  32.052  0.00  0.00     0.004 C 
ATOM     28  C33 ZIN A   1      35.149   5.080  31.668  0.00  0.00     0.000 C 
ATOM     29  C32 ZIN A   1      35.826   4.257  30.553  0.00  0.00     0.000 C 
ATOM     30  C31 ZIN A   1      34.667   3.444  29.925  0.00  0.00     0.004 C 
ENDBRANCH  25  26
ENDBRANCH  24  25
ENDBRANCH  22  24
ENDBRANCH  21  22
ENDBRANCH  20  21
TORSDOF 5
ENDMDL
MODEL 85
REMARK CAVERDOCK RESULT:      -8.1      0.000      0.000
REMARK CAVERDOCK CONSTRAINTS:       0.1      0.0      0.0      0.0
REMARK CAVERDOCK TUNNEL: 84     -8.1      3.3     85.3
REMARK  5 active torsions:
REMARK  status: ('A' for Active; 'I' for Inactive)
REMARK    1  A    between atoms: C23_20  and  O25_21 
REMARK    2  A    between atoms: O25_21  and  C26_22 
REMARK    3  A    between atoms: C26_22  and  C28_24 
REMARK    4  A    between atoms: C28_24  and  C29_25 
REMARK    5  A    between atoms: C29_25  and  C30_26 
ROOT
ATOM      1  C1  ZIN A   1      27.529   1.995  30.369  0.00  0.00     0.018 C 
ATOM      2  C2  ZIN A   1      28.737   1.750  31.274  0.00  0.00    -0.013 C 
ATOM      3  C3  ZIN A   1      29.580   0.622  30.712  0.00  0.00     0.012 C 
ATOM      4  C4  ZIN A   1      28.651  -0.587  30.522  0.00  0.00     0.007 C 
ATOM      5  C5  ZIN A   1      27.973  -0.990  31.828  0.00  0.00     0.002 C 
ATOM      6  C7  ZIN A   1      27.231   0.190  32.472  0.00  0.00    -0.004 C 
ATOM      7  C9  ZIN A   1      26.659  -0.256  33.821  0.00  0.00     0.010 C 
ATOM      8  C10 ZIN A   1      25.596  -1.331  33.586  0.00  0.00     0.035 C 
ATOM      9  C11 ZIN A   1      26.212  -2.458  32.778  0.00  0.00    -0.068 C 
ATOM     10  C12 ZIN A   1      26.031  -3.705  33.214  0.00  0.00     0.053 C 
ATOM     11  C13 ZIN A   1      26.590  -4.834  32.462  0.00  0.00     0.149 C 
ATOM     12  O14 ZIN A   1      26.790  -5.911  32.982  0.00  0.00    -0.293 OA
ATOM     13  C15 ZIN A   1      26.904  -4.583  31.001  0.00  0.00     0.084 C 
ATOM     14  C16 ZIN A   1      27.720  -3.293  30.924  0.00  0.00     0.022 C 
ATOM     15  C17 ZIN A   1      26.969  -2.115  31.548  0.00  0.00    -0.016 C 
ATOM     16  C18 ZIN A   1      25.971  -1.587  30.514  0.00  0.00     0.020 C 
ATOM     17  C19 ZIN A   1      28.258   1.304  32.683  0.00  0.00     0.001 C 
ATOM     18  C21 ZIN A   1      27.713   2.613  33.264  0.00  0.00     0.008 C 
ATOM     19  C22 ZIN A   1      28.766   3.660  32.813  0.00  0.00     0.034 C 
ATOM     20  C23 ZIN A   1      29.454   3.068  31.548  0.00  0.00     0.140 C 
ENDROOT
BRANCH  20  21
ATOM     21  O25 ZIN A   1      29.313   3.977  30.425  0.00  0.00    -0.315 OA
BRANCH  21  22
ATOM     22  C26 ZIN A   1      30.358   4.083  29.591  0.00  0.00     0.259 C 
ATOM     23  O27 ZIN A   1      30.190   4.005  28.397  0.00  0.00    -0.265 OA
BRANCH  22  24
ATOM     24  C28 ZIN A   1      31.743   4.302  30.144  0.00  0.00     0.111 C 
BRANCH  24  25
ATOM     25  C29 ZIN A   1      32.334   2.960  30.584  0.00  0.00     0.014 C 
BRANCH  25  26
ATOM     26  C30 ZIN A   1      33.761   3.174  31.093  0.00  0.00    -0.014 C 
ATOM     27  C34 ZIN A   1      33.886   4.546  31.786  0.00  0.00     0.004 C 
ATOM     28  C33 ZIN A   1      35.272   5.102  31.415  0.00  0.00     0.000 C 
ATOM     29  C32 ZIN A   1      35.941   4.047  30.510  0.00  0.00     0.000 C 
ATOM     30  C31 ZIN A   1      34.754   3.256  29.907  0.00  0.00     0.004 C 
ENDBRANCH  25  26
ENDBRANCH  24  25
ENDBRANCH  22  24
ENDBRANCH  21  22
ENDBRANCH  20  21
TORSDOF 5
ENDMDL
MODEL 86
REMARK CAVERDOCK RESULT:      -8.4      0.000      0.000
REMARK CAVERDOCK CONSTRAINTS:       0.1      0.0      0.0      0.0
REMARK CAVERDOCK TUNNEL: 85     -8.4      3.4     86.2
REMARK  5 active torsions:
REMARK  status: ('A' for Active; 'I' for Inactive)
REMARK    1  A    between atoms: C23_20  and  O25_21 
REMARK    2  A    between atoms: O25_21  and  C26_22 
REMARK    3  A    between atoms: C26_22  and  C28_24 
REMARK    4  A    between atoms: C28_24  and  C29_25 
REMARK    5  A    between atoms: C29_25  and  C30_26 
ROOT
ATOM      1  C1  ZIN A   1      27.794   1.602  30.131  0.00  0.00     0.018 C 
ATOM      2  C2  ZIN A   1      28.790   1.623  31.292  0.00  0.00    -0.013 C 
ATOM      3  C3  ZIN A   1      29.879   0.596  31.053  0.00  0.00     0.012 C 
ATOM      4  C4  ZIN A   1      29.185  -0.753  30.812  0.00  0.00     0.007 C 
ATOM      5  C5  ZIN A   1      28.290  -1.146  31.984  0.00  0.00     0.002 C 
ATOM      6  C7  ZIN A   1      27.273  -0.045  32.318  0.00  0.00    -0.004 C 
ATOM      7  C9  ZIN A   1      26.477  -0.460  33.559  0.00  0.00     0.010 C 
ATOM      8  C10 ZIN A   1      25.646  -1.702  33.231  0.00  0.00     0.035 C 
ATOM      9  C11 ZIN A   1      26.571  -2.784  32.705  0.00  0.00    -0.068 C 
ATOM     10  C12 ZIN A   1      26.463  -4.003  33.234  0.00  0.00     0.053 C 
ATOM     11  C13 ZIN A   1      27.321  -5.091  32.751  0.00  0.00     0.149 C 
ATOM     12  O14 ZIN A   1      27.540  -6.077  33.422  0.00  0.00    -0.293 OA
ATOM     13  C15 ZIN A   1      27.919  -4.917  31.369  0.00  0.00     0.084 C 
ATOM     14  C16 ZIN A   1      28.553  -3.528  31.318  0.00  0.00     0.022 C 
ATOM     15  C17 ZIN A   1      27.532  -2.431  31.631  0.00  0.00    -0.016 C 
ATOM     16  C18 ZIN A   1      26.732  -2.152  30.357  0.00  0.00     0.020 C 
ATOM     17  C19 ZIN A   1      28.070   1.228  32.610  0.00  0.00     0.001 C 
ATOM     18  C21 ZIN A   1      27.239   2.480  32.910  0.00  0.00     0.008 C 
ATOM     19  C22 ZIN A   1      28.219   3.637  32.573  0.00  0.00     0.034 C 
ATOM     20  C23 ZIN A   1      29.246   3.054  31.557  0.00  0.00     0.140 C 
ENDROOT
BRANCH  20  21
ATOM     21  O25 ZIN A   1      29.241   3.835  30.333  0.00  0.00    -0.315 OA
BRANCH  21  22
ATOM     22  C26 ZIN A   1      30.355   3.803  29.586  0.00  0.00     0.259 C 
ATOM     23  O27 ZIN A   1      30.288   3.524  28.412  0.00  0.00    -0.265 OA
BRANCH  22  24
ATOM     24  C28 ZIN A   1      31.690   4.116  30.211  0.00  0.00     0.111 C 
BRANCH  24  25
ATOM     25  C29 ZIN A   1      32.498   2.824  30.362  0.00  0.00     0.014 C 
BRANCH  25  26
ATOM     26  C30 ZIN A   1      33.859   3.144  30.983  0.00  0.00    -0.014 C 
ATOM     27  C34 ZIN A   1      33.747   4.354  31.934  0.00  0.00     0.004 C 
ATOM     28  C33 ZIN A   1      35.037   5.173  31.756  0.00  0.00     0.000 C 
ATOM     29  C32 ZIN A   1      35.888   4.433  30.704  0.00  0.00     0.000 C 
ATOM     30  C31 ZIN A   1      34.857   3.608  29.894  0.00  0.00     0.004 C 
ENDBRANCH  25  26
ENDBRANCH  24  25
ENDBRANCH  22  24
ENDBRANCH  21  22
ENDBRANCH  20  21
TORSDOF 5
ENDMDL
MODEL 87
REMARK CAVERDOCK RESULT:      -8.8      0.000      0.000
REMARK CAVERDOCK CONSTRAINTS:       0.0      0.0      0.0      0.0
REMARK CAVERDOCK TUNNEL: 86     -8.8      3.4     87.3
REMARK  5 active torsions:
REMARK  status: ('A' for Active; 'I' for Inactive)
REMARK    1  A    between atoms: C23_20  and  O25_21 
REMARK    2  A    between atoms: O25_21  and  C26_22 
REMARK    3  A    between atoms: C26_22  and  C28_24 
REMARK    4  A    between atoms: C28_24  and  C29_25 
REMARK    5  A    between atoms: C29_25  and  C30_26 
ROOT
ATOM      1  C1  ZIN A   1      29.287   1.429  31.496  0.00  0.00     0.018 C 
ATOM      2  C2  ZIN A   1      28.123   1.718  30.547  0.00  0.00    -0.013 C 
ATOM      3  C3  ZIN A   1      26.827   1.795  31.331  0.00  0.00     0.012 C 
ATOM      4  C4  ZIN A   1      26.707   0.491  32.135  0.00  0.00     0.007 C 
ATOM      5  C5  ZIN A   1      26.742  -0.736  31.230  0.00  0.00     0.002 C 
ATOM      6  C7  ZIN A   1      27.989  -0.747  30.333  0.00  0.00    -0.004 C 
ATOM      7  C9  ZIN A   1      27.913  -1.948  29.386  0.00  0.00     0.010 C 
ATOM      8  C10 ZIN A   1      27.985  -3.238  30.204  0.00  0.00     0.035 C 
ATOM      9  C11 ZIN A   1      26.889  -3.214  31.254  0.00  0.00    -0.068 C 
ATOM     10  C12 ZIN A   1      26.115  -4.294  31.367  0.00  0.00     0.053 C 
ATOM     11  C13 ZIN A   1      25.051  -4.330  32.376  0.00  0.00     0.149 C 
ATOM     12  O14 ZIN A   1      24.104  -5.082  32.280  0.00  0.00    -0.293 OA
ATOM     13  C15 ZIN A   1      25.196  -3.378  33.547  0.00  0.00     0.084 C 
ATOM     14  C16 ZIN A   1      25.491  -1.993  32.974  0.00  0.00     0.022 C 
ATOM     15  C17 ZIN A   1      26.745  -2.001  32.098  0.00  0.00    -0.016 C 
ATOM     16  C18 ZIN A   1      27.967  -1.921  33.016  0.00  0.00     0.020 C 
ATOM     17  C19 ZIN A   1      27.972   0.555  29.529  0.00  0.00     0.001 C 
ATOM     18  C21 ZIN A   1      29.172   0.782  28.603  0.00  0.00     0.008 C 
ATOM     19  C22 ZIN A   1      29.182   2.324  28.418  0.00  0.00     0.034 C 
ATOM     20  C23 ZIN A   1      28.460   2.915  29.664  0.00  0.00     0.140 C 
ENDROOT
BRANCH  20  21
ATOM     21  O25 ZIN A   1      29.333   3.843  30.360  0.00  0.00    -0.315 OA
BRANCH  21  22
ATOM     22  C26 ZIN A   1      30.574   3.994  29.872  0.00  0.00     0.259 C 
ATOM     23  O27 ZIN A   1      30.804   4.866  29.067  0.00  0.00    -0.265 OA
BRANCH  22  24
ATOM     24  C28 ZIN A   1      31.680   3.078  30.328  0.00  0.00     0.111 C 
BRANCH  24  25
ATOM     25  C29 ZIN A   1      32.360   3.675  31.562  0.00  0.00     0.014 C 
BRANCH  25  26
ATOM     26  C30 ZIN A   1      33.872   3.457  31.467  0.00  0.00    -0.014 C 
ATOM     27  C34 ZIN A   1      34.619   4.802  31.578  0.00  0.00     0.004 C 
ATOM     28  C33 ZIN A   1      35.809   4.726  30.605  0.00  0.00     0.000 C 
ATOM     29  C32 ZIN A   1      35.743   3.337  29.938  0.00  0.00     0.000 C 
ATOM     30  C31 ZIN A   1      34.256   2.925  30.064  0.00  0.00     0.004 C 
ENDBRANCH  25  26
ENDBRANCH  24  25
ENDBRANCH  22  24
ENDBRANCH  21  22
ENDBRANCH  20  21
TORSDOF 5
ENDMDL
MODEL 88
REMARK CAVERDOCK RESULT:      -9.1      0.000      0.000
REMARK CAVERDOCK CONSTRAINTS:       0.0      0.0      0.0      0.0
REMARK CAVERDOCK TUNNEL: 87     -9.1      3.4     88.5
REMARK  5 active torsions:
REMARK  status: ('A' for Active; 'I' for Inactive)
REMARK    1  A    between atoms: C23_20  and  O25_21 
REMARK    2  A    between atoms: O25_21  and  C26_22 
REMARK    3  A    between atoms: C26_22  and  C28_24 
REMARK    4  A    between atoms: C28_24  and  C29_25 
REMARK    5  A    between atoms: C29_25  and  C30_26 
ROOT
ATOM      1  C1  ZIN A   1      29.160   1.475  31.580  0.00  0.00     0.018 C 
ATOM      2  C2  ZIN A   1      28.008   1.681  30.594  0.00  0.00    -0.013 C 
ATOM      3  C3  ZIN A   1      26.695   1.763  31.347  0.00  0.00     0.012 C 
ATOM      4  C4  ZIN A   1      26.592   0.501  32.217  0.00  0.00     0.007 C 
ATOM      5  C5  ZIN A   1      26.680  -0.771  31.379  0.00  0.00     0.002 C 
ATOM      6  C7  ZIN A   1      27.945  -0.794  30.509  0.00  0.00    -0.004 C 
ATOM      7  C9  ZIN A   1      27.921  -2.045  29.626  0.00  0.00     0.010 C 
ATOM      8  C10 ZIN A   1      28.010  -3.289  30.513  0.00  0.00     0.035 C 
ATOM      9  C11 ZIN A   1      26.891  -3.239  31.537  0.00  0.00    -0.068 C 
ATOM     10  C12 ZIN A   1      26.145  -4.333  31.692  0.00  0.00     0.053 C 
ATOM     11  C13 ZIN A   1      25.060  -4.345  32.681  0.00  0.00     0.149 C 
ATOM     12  O14 ZIN A   1      24.137  -5.128  32.605  0.00  0.00    -0.293 OA
ATOM     13  C15 ZIN A   1      25.156  -3.330  33.802  0.00  0.00     0.084 C 
ATOM     14  C16 ZIN A   1      25.425  -1.968  33.162  0.00  0.00     0.022 C 
ATOM     15  C17 ZIN A   1      26.698  -1.988  32.312  0.00  0.00    -0.016 C 
ATOM     16  C18 ZIN A   1      27.897  -1.826  33.250  0.00  0.00     0.020 C 
ATOM     17  C19 ZIN A   1      27.910   0.462  29.636  0.00  0.00     0.001 C 
ATOM     18  C21 ZIN A   1      29.123   0.673  28.723  0.00  0.00     0.008 C 
ATOM     19  C22 ZIN A   1      29.097   2.203  28.457  0.00  0.00     0.034 C 
ATOM     20  C23 ZIN A   1      28.332   2.839  29.655  0.00  0.00     0.140 C 
ENDROOT
BRANCH  20  21
ATOM     21  O25 ZIN A   1      29.166   3.825  30.318  0.00  0.00    -0.315 OA
BRANCH  21  22
ATOM     22  C26 ZIN A   1      30.355   4.094  29.757  0.00  0.00     0.259 C 
ATOM     23  O27 ZIN A   1      30.431   4.291  28.568  0.00  0.00    -0.265 OA
BRANCH  22  24
ATOM     24  C28 ZIN A   1      31.595   4.153  30.612  0.00  0.00     0.111 C 
BRANCH  24  25
ATOM     25  C29 ZIN A   1      32.477   2.938  30.315  0.00  0.00     0.014 C 
BRANCH  25  26
ATOM     26  C30 ZIN A   1      33.853   3.140  30.953  0.00  0.00    -0.014 C 
ATOM     27  C34 ZIN A   1      33.880   4.444  31.776  0.00  0.00     0.004 C 
ATOM     28  C33 ZIN A   1      35.272   5.067  31.568  0.00  0.00     0.000 C 
ATOM     29  C32 ZIN A   1      36.042   4.119  30.625  0.00  0.00     0.000 C 
ATOM     30  C31 ZIN A   1      34.930   3.358  29.861  0.00  0.00     0.004 C 
ENDBRANCH  25  26
ENDBRANCH  24  25
ENDBRANCH  22  24
ENDBRANCH  21  22
ENDBRANCH  20  21
TORSDOF 5
ENDMDL
MODEL 89
REMARK CAVERDOCK RESULT:      -9.1      0.000      0.000
REMARK CAVERDOCK CONSTRAINTS:       0.0      0.0      0.0      0.0
REMARK CAVERDOCK TUNNEL: 88     -9.1      3.4     89.5
REMARK  5 active torsions:
REMARK  status: ('A' for Active; 'I' for Inactive)
REMARK    1  A    between atoms: C23_20  and  O25_21 
REMARK    2  A    between atoms: O25_21  and  C26_22 
REMARK    3  A    between atoms: C26_22  and  C28_24 
REMARK    4  A    between atoms: C28_24  and  C29_25 
REMARK    5  A    between atoms: C29_25  and  C30_26 
ROOT
ATOM      1  C1  ZIN A   1      29.130   1.449  31.875  0.00  0.00     0.018 C 
ATOM      2  C2  ZIN A   1      28.035   1.674  30.831  0.00  0.00    -0.013 C 
ATOM      3  C3  ZIN A   1      26.685   1.770  31.515  0.00  0.00     0.012 C 
ATOM      4  C4  ZIN A   1      26.520   0.506  32.372  0.00  0.00     0.007 C 
ATOM      5  C5  ZIN A   1      26.636  -0.764  31.534  0.00  0.00     0.002 C 
ATOM      6  C7  ZIN A   1      27.944  -0.799  30.731  0.00  0.00    -0.004 C 
ATOM      7  C9  ZIN A   1      27.951  -2.046  29.842  0.00  0.00     0.010 C 
ATOM      8  C10 ZIN A   1      27.978  -3.294  30.726  0.00  0.00     0.035 C 
ATOM      9  C11 ZIN A   1      26.807  -3.235  31.690  0.00  0.00    -0.068 C 
ATOM     10  C12 ZIN A   1      26.040  -4.319  31.801  0.00  0.00     0.053 C 
ATOM     11  C13 ZIN A   1      24.905  -4.322  32.731  0.00  0.00     0.149 C 
ATOM     12  O14 ZIN A   1      23.977  -5.092  32.604  0.00  0.00    -0.293 OA
ATOM     13  C15 ZIN A   1      24.955  -3.312  33.861  0.00  0.00     0.084 C 
ATOM     14  C16 ZIN A   1      25.275  -1.952  33.243  0.00  0.00     0.022 C 
ATOM     15  C17 ZIN A   1      26.590  -1.985  32.461  0.00  0.00    -0.016 C 
ATOM     16  C18 ZIN A   1      27.740  -1.842  33.460  0.00  0.00     0.020 C 
ATOM     17  C19 ZIN A   1      27.971   0.461  29.864  0.00  0.00     0.001 C 
ATOM     18  C21 ZIN A   1      29.233   0.661  29.017  0.00  0.00     0.008 C 
ATOM     19  C22 ZIN A   1      29.240   2.191  28.757  0.00  0.00     0.034 C 
ATOM     20  C23 ZIN A   1      28.422   2.832  29.917  0.00  0.00     0.140 C 
ENDROOT
BRANCH  20  21
ATOM     21  O25 ZIN A   1      29.232   3.805  30.627  0.00  0.00    -0.315 OA
BRANCH  21  22
ATOM     22  C26 ZIN A   1      30.467   4.032  30.153  0.00  0.00     0.259 C 
ATOM     23  O27 ZIN A   1      30.669   4.966  29.413  0.00  0.00    -0.265 OA
BRANCH  22  24
ATOM     24  C28 ZIN A   1      31.603   3.122  30.546  0.00  0.00     0.111 C 
BRANCH  24  25
ATOM     25  C29 ZIN A   1      32.393   3.758  31.693  0.00  0.00     0.014 C 
BRANCH  25  26
ATOM     26  C30 ZIN A   1      33.884   3.474  31.504  0.00  0.00    -0.014 C 
ATOM     27  C34 ZIN A   1      34.693   4.786  31.555  0.00  0.00     0.004 C 
ATOM     28  C33 ZIN A   1      35.814   4.652  30.509  0.00  0.00     0.000 C 
ATOM     29  C32 ZIN A   1      35.647   3.263  29.860  0.00  0.00     0.000 C 
ATOM     30  C31 ZIN A   1      34.154   2.917  30.084  0.00  0.00     0.004 C 
ENDBRANCH  25  26
ENDBRANCH  24  25
ENDBRANCH  22  24
ENDBRANCH  21  22
ENDBRANCH  20  21
TORSDOF 5
ENDMDL
MODEL 90
REMARK CAVERDOCK RESULT:      -9.5      0.000      0.000
REMARK CAVERDOCK CONSTRAINTS:       0.0      0.0      0.0      0.0
REMARK CAVERDOCK TUNNEL: 89     -9.5      3.3     90.3
REMARK  5 active torsions:
REMARK  status: ('A' for Active; 'I' for Inactive)
REMARK    1  A    between atoms: C23_20  and  O25_21 
REMARK    2  A    between atoms: O25_21  and  C26_22 
REMARK    3  A    between atoms: C26_22  and  C28_24 
REMARK    4  A    between atoms: C28_24  and  C29_25 
REMARK    5  A    between atoms: C29_25  and  C30_26 
ROOT
ATOM      1  C1  ZIN A   1      29.030   1.292  31.732  0.00  0.00     0.018 C 
ATOM      2  C2  ZIN A   1      27.933   1.476  30.681  0.00  0.00    -0.013 C 
ATOM      3  C3  ZIN A   1      26.583   1.588  31.363  0.00  0.00     0.012 C 
ATOM      4  C4  ZIN A   1      26.426   0.352  32.262  0.00  0.00     0.007 C 
ATOM      5  C5  ZIN A   1      26.548  -0.944  31.467  0.00  0.00     0.002 C 
ATOM      6  C7  ZIN A   1      27.856  -1.000  30.665  0.00  0.00    -0.004 C 
ATOM      7  C9  ZIN A   1      27.869  -2.276  29.818  0.00  0.00     0.010 C 
ATOM      8  C10 ZIN A   1      27.903  -3.493  30.744  0.00  0.00     0.035 C 
ATOM      9  C11 ZIN A   1      26.733  -3.408  31.707  0.00  0.00    -0.068 C 
ATOM     10  C12 ZIN A   1      25.971  -4.492  31.855  0.00  0.00     0.053 C 
ATOM     11  C13 ZIN A   1      24.837  -4.469  32.785  0.00  0.00     0.149 C 
ATOM     12  O14 ZIN A   1      23.913  -5.248  32.684  0.00  0.00    -0.293 OA
ATOM     13  C15 ZIN A   1      24.882  -3.422  33.880  0.00  0.00     0.084 C 
ATOM     14  C16 ZIN A   1      25.194  -2.081  33.216  0.00  0.00     0.022 C 
ATOM     15  C17 ZIN A   1      26.509  -2.134  32.435  0.00  0.00    -0.016 C 
ATOM     16  C18 ZIN A   1      27.658  -1.951  33.428  0.00  0.00     0.020 C 
ATOM     17  C19 ZIN A   1      27.876   0.231  29.756  0.00  0.00     0.001 C 
ATOM     18  C21 ZIN A   1      29.136   0.408  28.902  0.00  0.00     0.008 C 
ATOM     19  C22 ZIN A   1      29.135   1.929  28.590  0.00  0.00     0.034 C 
ATOM     20  C23 ZIN A   1      28.314   2.604  29.728  0.00  0.00     0.140 C 
ENDROOT
BRANCH  20  21
ATOM     21  O25 ZIN A   1      29.119   3.605  30.405  0.00  0.00    -0.315 OA
BRANCH  21  22
ATOM     22  C26 ZIN A   1      30.358   3.812  29.933  0.00  0.00     0.259 C 
ATOM     23  O27 ZIN A   1      30.560   4.690  29.128  0.00  0.00    -0.265 OA
BRANCH  22  24
ATOM     24  C28 ZIN A   1      31.498   2.948  30.407  0.00  0.00     0.111 C 
BRANCH  24  25
ATOM     25  C29 ZIN A   1      32.238   3.658  31.544  0.00  0.00     0.014 C 
BRANCH  25  26
ATOM     26  C30 ZIN A   1      33.739   3.394  31.418  0.00  0.00    -0.014 C 
ATOM     27  C34 ZIN A   1      34.534   4.704  31.598  0.00  0.00     0.004 C 
ATOM     28  C33 ZIN A   1      35.711   4.644  30.608  0.00  0.00     0.000 C 
ATOM     29  C32 ZIN A   1      35.590   3.300  29.861  0.00  0.00     0.000 C 
ATOM     30  C31 ZIN A   1      34.091   2.932  29.982  0.00  0.00     0.004 C 
ENDBRANCH  25  26
ENDBRANCH  24  25
ENDBRANCH  22  24
ENDBRANCH  21  22
ENDBRANCH  20  21
TORSDOF 5
ENDMDL
MODEL 91
REMARK CAVERDOCK RESULT:      -9.6      0.000      0.000
REMARK CAVERDOCK CONSTRAINTS:       0.0      0.0      0.0      0.0
REMARK CAVERDOCK TUNNEL: 90     -9.6      3.3     91.5
REMARK  5 active torsions:
REMARK  status: ('A' for Active; 'I' for Inactive)
REMARK    1  A    between atoms: C23_20  and  O25_21 
REMARK    2  A    between atoms: O25_21  and  C26_22 
REMARK    3  A    between atoms: C26_22  and  C28_24 
REMARK    4  A    between atoms: C28_24  and  C29_25 
REMARK    5  A    between atoms: C29_25  and  C30_26 
ROOT
ATOM      1  C1  ZIN A   1      27.309   1.619  30.513  0.00  0.00     0.018 C 
ATOM      2  C2  ZIN A   1      28.552   1.374  31.370  0.00  0.00    -0.013 C 
ATOM      3  C3  ZIN A   1      29.384   0.261  30.762  0.00  0.00     0.012 C 
ATOM      4  C4  ZIN A   1      28.459  -0.954  30.591  0.00  0.00     0.007 C 
ATOM      5  C5  ZIN A   1      27.834  -1.380  31.916  0.00  0.00     0.002 C 
ATOM      6  C7  ZIN A   1      27.106  -0.216  32.603  0.00  0.00    -0.004 C 
ATOM      7  C9  ZIN A   1      26.589  -0.684  33.966  0.00  0.00     0.010 C 
ATOM      8  C10 ZIN A   1      25.527  -1.766  33.757  0.00  0.00     0.035 C 
ATOM      9  C11 ZIN A   1      26.123  -2.877  32.911  0.00  0.00    -0.068 C 
ATOM     10  C12 ZIN A   1      25.968  -4.131  33.337  0.00  0.00     0.053 C 
ATOM     11  C13 ZIN A   1      26.509  -5.244  32.550  0.00  0.00     0.149 C 
ATOM     12  O14 ZIN A   1      26.738  -6.326  33.048  0.00  0.00    -0.293 OA
ATOM     13  C15 ZIN A   1      26.766  -4.972  31.081  0.00  0.00     0.084 C 
ATOM     14  C16 ZIN A   1      27.567  -3.674  30.991  0.00  0.00     0.022 C 
ATOM     15  C17 ZIN A   1      26.830  -2.510  31.658  0.00  0.00    -0.016 C 
ATOM     16  C18 ZIN A   1      25.789  -1.979  30.670  0.00  0.00     0.020 C 
ATOM     17  C19 ZIN A   1      28.130   0.905  32.789  0.00  0.00     0.001 C 
ATOM     18  C21 ZIN A   1      27.595   2.201  33.408  0.00  0.00     0.008 C 
ATOM     19  C22 ZIN A   1      28.622   3.265  32.932  0.00  0.00     0.034 C 
ATOM     20  C23 ZIN A   1      29.267   2.694  31.634  0.00  0.00     0.140 C 
ENDROOT
BRANCH  20  21
ATOM     21  O25 ZIN A   1      29.076   3.617  30.530  0.00  0.00    -0.315 OA
BRANCH  21  22
ATOM     22  C26 ZIN A   1      30.057   3.687  29.617  0.00  0.00     0.259 C 
ATOM     23  O27 ZIN A   1      29.806   3.527  28.446  0.00  0.00    -0.265 OA
BRANCH  22  24
ATOM     24  C28 ZIN A   1      31.472   3.967  30.053  0.00  0.00     0.111 C 
BRANCH  24  25
ATOM     25  C29 ZIN A   1      32.024   2.752  30.805  0.00  0.00     0.014 C 
BRANCH  25  26
ATOM     26  C30 ZIN A   1      33.499   2.986  31.138  0.00  0.00    -0.014 C 
ATOM     27  C34 ZIN A   1      33.690   4.366  31.799  0.00  0.00     0.004 C 
ATOM     28  C33 ZIN A   1      35.016   4.931  31.259  0.00  0.00     0.000 C 
ATOM     29  C32 ZIN A   1      35.583   3.874  30.290  0.00  0.00     0.000 C 
ATOM     30  C31 ZIN A   1      34.341   3.066  29.841  0.00  0.00     0.004 C 
ENDBRANCH  25  26
ENDBRANCH  24  25
ENDBRANCH  22  24
ENDBRANCH  21  22
ENDBRANCH  20  21
TORSDOF 5
ENDMDL
MODEL 92
REMARK CAVERDOCK RESULT:      -9.6      0.000      0.000
REMARK CAVERDOCK CONSTRAINTS:       0.1      0.0      0.0      0.0
REMARK CAVERDOCK TUNNEL: 91     -9.6      3.3     92.1
REMARK  5 active torsions:
REMARK  status: ('A' for Active; 'I' for Inactive)
REMARK    1  A    between atoms: C23_20  and  O25_21 
REMARK    2  A    between atoms: O25_21  and  C26_22 
REMARK    3  A    between atoms: C26_22  and  C28_24 
REMARK    4  A    between atoms: C28_24  and  C29_25 
REMARK    5  A    between atoms: C29_25  and  C30_26 
ROOT
ATOM      1  C1  ZIN A   1      27.443   1.285  30.384  0.00  0.00     0.018 C 
ATOM      2  C2  ZIN A   1      28.636   1.218  31.339  0.00  0.00    -0.013 C 
ATOM      3  C3  ZIN A   1      29.561   0.089  30.928  0.00  0.00     0.012 C 
ATOM      4  C4  ZIN A   1      28.712  -1.189  30.854  0.00  0.00     0.007 C 
ATOM      5  C5  ZIN A   1      28.020  -1.486  32.181  0.00  0.00     0.002 C 
ATOM      6  C7  ZIN A   1      27.189  -0.290  32.670  0.00  0.00    -0.004 C 
ATOM      7  C9  ZIN A   1      26.604  -0.618  34.047  0.00  0.00     0.010 C 
ATOM      8  C10 ZIN A   1      25.615  -1.777  33.910  0.00  0.00     0.035 C 
ATOM      9  C11 ZIN A   1      26.321  -2.946  33.248  0.00  0.00    -0.068 C 
ATOM     10  C12 ZIN A   1      26.200  -4.145  33.818  0.00  0.00     0.053 C 
ATOM     11  C13 ZIN A   1      26.848  -5.314  33.211  0.00  0.00     0.149 C 
ATOM     12  O14 ZIN A   1      27.096  -6.312  33.854  0.00  0.00    -0.293 OA
ATOM     13  C15 ZIN A   1      27.190  -5.208  31.739  0.00  0.00     0.084 C 
ATOM     14  C16 ZIN A   1      27.930  -3.886  31.537  0.00  0.00     0.022 C 
ATOM     15  C17 ZIN A   1      27.092  -2.695  32.006  0.00  0.00    -0.016 C 
ATOM     16  C18 ZIN A   1      26.097  -2.349  30.896  0.00  0.00     0.020 C 
ATOM     17  C19 ZIN A   1      28.142   0.902  32.777  0.00  0.00     0.001 C 
ATOM     18  C21 ZIN A   1      27.503   2.231  33.195  0.00  0.00     0.008 C 
ATOM     19  C22 ZIN A   1      28.506   3.286  32.654  0.00  0.00     0.034 C 
ATOM     20  C23 ZIN A   1      29.265   2.600  31.480  0.00  0.00     0.140 C 
ENDROOT
BRANCH  20  21
ATOM     21  O25 ZIN A   1      29.104   3.369  30.258  0.00  0.00    -0.315 OA
BRANCH  21  22
ATOM     22  C26 ZIN A   1      30.220   3.671  29.577  0.00  0.00     0.259 C 
ATOM     23  O27 ZIN A   1      30.190   3.747  28.372  0.00  0.00    -0.265 OA
BRANCH  22  24
ATOM     24  C28 ZIN A   1      31.510   3.918  30.316  0.00  0.00     0.111 C 
BRANCH  24  25
ATOM     25  C29 ZIN A   1      32.414   2.689  30.188  0.00  0.00     0.014 C 
BRANCH  25  26
ATOM     26  C30 ZIN A   1      33.754   2.969  30.873  0.00  0.00    -0.014 C 
ATOM     27  C34 ZIN A   1      33.609   4.120  31.889  0.00  0.00     0.004 C 
ATOM     28  C33 ZIN A   1      34.905   4.946  31.804  0.00  0.00     0.000 C 
ATOM     29  C32 ZIN A   1      35.791   4.267  30.739  0.00  0.00     0.000 C 
ATOM     30  C31 ZIN A   1      34.788   3.495  29.847  0.00  0.00     0.004 C 
ENDBRANCH  25  26
ENDBRANCH  24  25
ENDBRANCH  22  24
ENDBRANCH  21  22
ENDBRANCH  20  21
TORSDOF 5
ENDMDL
MODEL 93
REMARK CAVERDOCK RESULT:      -9.6      0.000      0.000
REMARK CAVERDOCK CONSTRAINTS:       0.0      0.0      0.0      0.0
REMARK CAVERDOCK TUNNEL: 92     -9.6      3.3     93.7
REMARK  5 active torsions:
REMARK  status: ('A' for Active; 'I' for Inactive)
REMARK    1  A    between atoms: C23_20  and  O25_21 
REMARK    2  A    between atoms: O25_21  and  C26_22 
REMARK    3  A    between atoms: C26_22  and  C28_24 
REMARK    4  A    between atoms: C28_24  and  C29_25 
REMARK    5  A    between atoms: C29_25  and  C30_26 
ROOT
ATOM      1  C1  ZIN A   1      27.448   1.011  30.139  0.00  0.00     0.018 C 
ATOM      2  C2  ZIN A   1      28.561   1.065  31.187  0.00  0.00    -0.013 C 
ATOM      3  C3  ZIN A   1      29.579  -0.024  30.912  0.00  0.00     0.012 C 
ATOM      4  C4  ZIN A   1      28.813  -1.353  30.842  0.00  0.00     0.007 C 
ATOM      5  C5  ZIN A   1      28.033  -1.625  32.125  0.00  0.00     0.002 C 
ATOM      6  C7  ZIN A   1      27.099  -0.459  32.481  0.00  0.00    -0.004 C 
ATOM      7  C9  ZIN A   1      26.423  -0.752  33.824  0.00  0.00     0.010 C 
ATOM      8  C10 ZIN A   1      25.516  -1.974  33.674  0.00  0.00     0.035 C 
ATOM      9  C11 ZIN A   1      26.338  -3.130  33.135  0.00  0.00    -0.068 C 
ATOM     10  C12 ZIN A   1      26.240  -4.305  33.759  0.00  0.00     0.053 C 
ATOM     11  C13 ZIN A   1      27.001  -5.460  33.270  0.00  0.00     0.149 C 
ATOM     12  O14 ZIN A   1      27.252  -6.408  33.985  0.00  0.00    -0.293 OA
ATOM     13  C15 ZIN A   1      27.456  -5.408  31.826  0.00  0.00     0.084 C 
ATOM     14  C16 ZIN A   1      28.133  -4.056  31.610  0.00  0.00     0.022 C 
ATOM     15  C17 ZIN A   1      27.193  -2.895  31.945  0.00  0.00    -0.016 C 
ATOM     16  C18 ZIN A   1      26.274  -2.667  30.743  0.00  0.00     0.020 C 
ATOM     17  C19 ZIN A   1      27.970   0.794  32.597  0.00  0.00     0.001 C 
ATOM     18  C21 ZIN A   1      27.224   2.100  32.889  0.00  0.00     0.008 C 
ATOM     19  C22 ZIN A   1      28.206   3.185  32.371  0.00  0.00     0.034 C 
ATOM     20  C23 ZIN A   1      29.097   2.489  31.299  0.00  0.00     0.140 C 
ENDROOT
BRANCH  20  21
ATOM     21  O25 ZIN A   1      28.992   3.184  30.029  0.00  0.00    -0.315 OA
BRANCH  21  22
ATOM     22  C26 ZIN A   1      30.136   3.418  29.366  0.00  0.00     0.259 C 
ATOM     23  O27 ZIN A   1      30.129   4.105  28.373  0.00  0.00    -0.265 OA
BRANCH  22  24
ATOM     24  C28 ZIN A   1      31.429   2.823  29.863  0.00  0.00     0.111 C 
BRANCH  24  25
ATOM     25  C29 ZIN A   1      31.840   3.513  31.166  0.00  0.00     0.014 C 
BRANCH  25  26
ATOM     26  C30 ZIN A   1      33.348   3.356  31.372  0.00  0.00    -0.014 C 
ATOM     27  C34 ZIN A   1      33.989   4.715  31.719  0.00  0.00     0.004 C 
ATOM     28  C33 ZIN A   1      35.355   4.750  31.010  0.00  0.00     0.000 C 
ATOM     29  C32 ZIN A   1      35.495   3.411  30.258  0.00  0.00     0.000 C 
ATOM     30  C31 ZIN A   1      34.036   2.938  30.048  0.00  0.00     0.004 C 
ENDBRANCH  25  26
ENDBRANCH  24  25
ENDBRANCH  22  24
ENDBRANCH  21  22
ENDBRANCH  20  21
TORSDOF 5
ENDMDL
MODEL 94
REMARK CAVERDOCK RESULT:      -9.9      0.000      0.000
REMARK CAVERDOCK CONSTRAINTS:       0.0      0.0      0.0      0.0
REMARK CAVERDOCK TUNNEL: 93     -9.9      3.3     94.1
REMARK  5 active torsions:
REMARK  status: ('A' for Active; 'I' for Inactive)
REMARK    1  A    between atoms: C23_20  and  O25_21 
REMARK    2  A    between atoms: O25_21  and  C26_22 
REMARK    3  A    between atoms: C26_22  and  C28_24 
REMARK    4  A    between atoms: C28_24  and  C29_25 
REMARK    5  A    between atoms: C29_25  and  C30_26 
ROOT
ATOM      1  C1  ZIN A   1      27.282   1.231  30.503  0.00  0.00     0.018 C 
ATOM      2  C2  ZIN A   1      28.533   1.029  31.361  0.00  0.00    -0.013 C 
ATOM      3  C3  ZIN A   1      29.359  -0.114  30.805  0.00  0.00     0.012 C 
ATOM      4  C4  ZIN A   1      28.432  -1.336  30.704  0.00  0.00     0.007 C 
ATOM      5  C5  ZIN A   1      27.818  -1.692  32.054  0.00  0.00     0.002 C 
ATOM      6  C7  ZIN A   1      27.095  -0.494  32.686  0.00  0.00    -0.004 C 
ATOM      7  C9  ZIN A   1      26.589  -0.891  34.076  0.00  0.00     0.010 C 
ATOM      8  C10 ZIN A   1      25.526  -1.981  33.931  0.00  0.00     0.035 C 
ATOM      9  C11 ZIN A   1      26.114  -3.135  33.139  0.00  0.00    -0.068 C 
ATOM     10  C12 ZIN A   1      25.963  -4.365  33.630  0.00  0.00     0.053 C 
ATOM     11  C13 ZIN A   1      26.497  -5.518  32.897  0.00  0.00     0.149 C 
ATOM     12  O14 ZIN A   1      26.730  -6.573  33.448  0.00  0.00    -0.293 OA
ATOM     13  C15 ZIN A   1      26.742  -5.322  31.414  0.00  0.00     0.084 C 
ATOM     14  C16 ZIN A   1      27.543  -4.030  31.252  0.00  0.00     0.022 C 
ATOM     15  C17 ZIN A   1      26.811  -2.834  31.864  0.00  0.00    -0.016 C 
ATOM     16  C18 ZIN A   1      25.763  -2.353  30.857  0.00  0.00     0.020 C 
ATOM     17  C19 ZIN A   1      28.122   0.635  32.806  0.00  0.00     0.001 C 
ATOM     18  C21 ZIN A   1      27.592   1.961  33.362  0.00  0.00     0.008 C 
ATOM     19  C22 ZIN A   1      28.615   2.998  32.824  0.00  0.00     0.034 C 
ATOM     20  C23 ZIN A   1      29.250   2.361  31.552  0.00  0.00     0.140 C 
ENDROOT
BRANCH  20  21
ATOM     21  O25 ZIN A   1      29.050   3.226  30.403  0.00  0.00    -0.315 OA
BRANCH  21  22
ATOM     22  C26 ZIN A   1      30.137   3.545  29.684  0.00  0.00     0.259 C 
ATOM     23  O27 ZIN A   1      30.079   3.566  28.477  0.00  0.00    -0.265 OA
BRANCH  22  24
ATOM     24  C28 ZIN A   1      31.431   3.877  30.381  0.00  0.00     0.111 C 
BRANCH  24  25
ATOM     25  C29 ZIN A   1      32.377   2.676  30.300  0.00  0.00     0.014 C 
BRANCH  25  26
ATOM     26  C30 ZIN A   1      33.707   3.029  30.970  0.00  0.00    -0.014 C 
ATOM     27  C34 ZIN A   1      33.585   4.359  31.743  0.00  0.00     0.004 C 
ATOM     28  C33 ZIN A   1      34.919   5.102  31.552  0.00  0.00     0.000 C 
ATOM     29  C32 ZIN A   1      35.805   4.197  30.671  0.00  0.00     0.000 C 
ATOM     30  C31 ZIN A   1      34.795   3.308  29.904  0.00  0.00     0.004 C 
ENDBRANCH  25  26
ENDBRANCH  24  25
ENDBRANCH  22  24
ENDBRANCH  21  22
ENDBRANCH  20  21
TORSDOF 5
ENDMDL
MODEL 95
REMARK CAVERDOCK RESULT:      -9.9      0.000      0.000
REMARK CAVERDOCK CONSTRAINTS:       0.0      0.0      0.0      0.0
REMARK CAVERDOCK TUNNEL: 94     -9.9      3.3     95.6
REMARK  5 active torsions:
REMARK  status: ('A' for Active; 'I' for Inactive)
REMARK    1  A    between atoms: C23_20  and  O25_21 
REMARK    2  A    between atoms: O25_21  and  C26_22 
REMARK    3  A    between atoms: C26_22  and  C28_24 
REMARK    4  A    between atoms: C28_24  and  C29_25 
REMARK    5  A    between atoms: C29_25  and  C30_26 
ROOT
ATOM      1  C1  ZIN A   1      27.743   0.310  29.872  0.00  0.00     0.018 C 
ATOM      2  C2  ZIN A   1      28.724   0.473  31.034  0.00  0.00    -0.013 C 
ATOM      3  C3  ZIN A   1      29.751  -0.641  31.000  0.00  0.00     0.012 C 
ATOM      4  C4  ZIN A   1      28.978  -1.969  30.981  0.00  0.00     0.007 C 
ATOM      5  C5  ZIN A   1      28.048  -2.099  32.183  0.00  0.00     0.002 C 
ATOM      6  C7  ZIN A   1      27.096  -0.900  32.299  0.00  0.00    -0.004 C 
ATOM      7  C9  ZIN A   1      26.261  -1.046  33.575  0.00  0.00     0.010 C 
ATOM      8  C10 ZIN A   1      25.360  -2.276  33.448  0.00  0.00     0.035 C 
ATOM      9  C11 ZIN A   1      26.223  -3.485  33.138  0.00  0.00    -0.068 C 
ATOM     10  C12 ZIN A   1      26.034  -4.585  33.866  0.00  0.00     0.053 C 
ATOM     11  C13 ZIN A   1      26.830  -5.788  33.597  0.00  0.00     0.149 C 
ATOM     12  O14 ZIN A   1      26.981  -6.654  34.433  0.00  0.00    -0.293 OA
ATOM     13  C15 ZIN A   1      27.454  -5.892  32.220  0.00  0.00     0.084 C 
ATOM     14  C16 ZIN A   1      28.173  -4.572  31.944  0.00  0.00     0.022 C 
ATOM     15  C17 ZIN A   1      27.217  -3.380  32.040  0.00  0.00    -0.016 C 
ATOM     16  C18 ZIN A   1      26.450  -3.280  30.719  0.00  0.00     0.020 C 
ATOM     17  C19 ZIN A   1      27.966   0.356  32.384  0.00  0.00     0.001 C 
ATOM     18  C21 ZIN A   1      27.210   1.688  32.445  0.00  0.00     0.008 C 
ATOM     19  C22 ZIN A   1      28.263   2.709  31.935  0.00  0.00     0.034 C 
ATOM     20  C23 ZIN A   1      29.263   1.900  31.058  0.00  0.00     0.140 C 
ENDROOT
BRANCH  20  21
ATOM     21  O25 ZIN A   1      29.321   2.455  29.718  0.00  0.00    -0.315 OA
BRANCH  21  22
ATOM     22  C26 ZIN A   1      30.229   3.417  29.495  0.00  0.00     0.259 C 
ATOM     23  O27 ZIN A   1      30.128   4.131  28.526  0.00  0.00    -0.265 OA
BRANCH  22  24
ATOM     24  C28 ZIN A   1      31.375   3.607  30.455  0.00  0.00     0.111 C 
BRANCH  24  25
ATOM     25  C29 ZIN A   1      32.502   2.633  30.104  0.00  0.00     0.014 C 
BRANCH  25  26
ATOM     26  C30 ZIN A   1      33.771   3.025  30.865  0.00  0.00    -0.014 C 
ATOM     27  C34 ZIN A   1      33.518   4.283  31.721  0.00  0.00     0.004 C 
ATOM     28  C33 ZIN A   1      34.804   5.126  31.652  0.00  0.00     0.000 C 
ATOM     29  C32 ZIN A   1      35.791   4.351  30.756  0.00  0.00     0.000 C 
ATOM     30  C31 ZIN A   1      34.884   3.454  29.878  0.00  0.00     0.004 C 
ENDBRANCH  25  26
ENDBRANCH  24  25
ENDBRANCH  22  24
ENDBRANCH  21  22
ENDBRANCH  20  21
TORSDOF 5
ENDMDL
MODEL 96
REMARK CAVERDOCK RESULT:      -9.8      0.000      0.000
REMARK CAVERDOCK CONSTRAINTS:       0.0      0.0      0.0      0.0
REMARK CAVERDOCK TUNNEL: 95     -9.8      3.3     96.4
REMARK  5 active torsions:
REMARK  status: ('A' for Active; 'I' for Inactive)
REMARK    1  A    between atoms: C23_20  and  O25_21 
REMARK    2  A    between atoms: O25_21  and  C26_22 
REMARK    3  A    between atoms: C26_22  and  C28_24 
REMARK    4  A    between atoms: C28_24  and  C29_25 
REMARK    5  A    between atoms: C29_25  and  C30_26 
ROOT
ATOM      1  C1  ZIN A   1      27.573   0.443  30.104  0.00  0.00     0.018 C 
ATOM      2  C2  ZIN A   1      28.616   0.602  31.213  0.00  0.00    -0.013 C 
ATOM      3  C3  ZIN A   1      29.645  -0.506  31.113  0.00  0.00     0.012 C 
ATOM      4  C4  ZIN A   1      28.880  -1.839  31.123  0.00  0.00     0.007 C 
ATOM      5  C5  ZIN A   1      28.017  -1.985  32.372  0.00  0.00     0.002 C 
ATOM      6  C7  ZIN A   1      27.066  -0.793  32.551  0.00  0.00    -0.004 C 
ATOM      7  C9  ZIN A   1      26.302  -0.955  33.869  0.00  0.00     0.010 C 
ATOM      8  C10 ZIN A   1      25.402  -2.189  33.780  0.00  0.00     0.035 C 
ATOM      9  C11 ZIN A   1      26.254  -3.390  33.412  0.00  0.00    -0.068 C 
ATOM     10  C12 ZIN A   1      26.111  -4.498  34.139  0.00  0.00     0.053 C 
ATOM     11  C13 ZIN A   1      26.897  -5.693  33.816  0.00  0.00     0.149 C 
ATOM     12  O14 ZIN A   1      27.098  -6.566  34.635  0.00  0.00    -0.293 OA
ATOM     13  C15 ZIN A   1      27.446  -5.781  32.406  0.00  0.00     0.084 C 
ATOM     14  C16 ZIN A   1      28.142  -4.455  32.104  0.00  0.00     0.022 C 
ATOM     15  C17 ZIN A   1      27.186  -3.270  32.263  0.00  0.00    -0.016 C 
ATOM     16  C18 ZIN A   1      26.348  -3.162  30.987  0.00  0.00     0.020 C 
ATOM     17  C19 ZIN A   1      27.933   0.467  32.601  0.00  0.00     0.001 C 
ATOM     18  C21 ZIN A   1      27.174   1.794  32.715  0.00  0.00     0.008 C 
ATOM     19  C22 ZIN A   1      28.192   2.826  32.159  0.00  0.00     0.034 C 
ATOM     20  C23 ZIN A   1      29.148   2.031  31.221  0.00  0.00     0.140 C 
ENDROOT
BRANCH  20  21
ATOM     21  O25 ZIN A   1      29.129   2.598  29.885  0.00  0.00    -0.315 OA
BRANCH  21  22
ATOM     22  C26 ZIN A   1      30.159   3.389  29.544  0.00  0.00     0.259 C 
ATOM     23  O27 ZIN A   1      30.168   3.939  28.468  0.00  0.00    -0.265 OA
BRANCH  22  24
ATOM     24  C28 ZIN A   1      31.302   3.593  30.505  0.00  0.00     0.111 C 
BRANCH  24  25
ATOM     25  C29 ZIN A   1      32.360   2.511  30.275  0.00  0.00     0.014 C 
BRANCH  25  26
ATOM     26  C30 ZIN A   1      33.659   2.912  30.976  0.00  0.00    -0.014 C 
ATOM     27  C34 ZIN A   1      33.381   3.968  32.065  0.00  0.00     0.004 C 
ATOM     28  C33 ZIN A   1      34.562   4.954  32.033  0.00  0.00     0.000 C 
ATOM     29  C32 ZIN A   1      35.517   4.462  30.927  0.00  0.00     0.000 C 
ATOM     30  C31 ZIN A   1      34.611   3.628  29.987  0.00  0.00     0.004 C 
ENDBRANCH  25  26
ENDBRANCH  24  25
ENDBRANCH  22  24
ENDBRANCH  21  22
ENDBRANCH  20  21
TORSDOF 5
ENDMDL
MODEL 97
REMARK CAVERDOCK RESULT:     -10.1      0.000      0.000
REMARK CAVERDOCK CONSTRAINTS:       0.0      0.0      0.0      0.0
REMARK CAVERDOCK TUNNEL: 96    -10.1      3.3     97.1
REMARK  5 active torsions:
REMARK  status: ('A' for Active; 'I' for Inactive)
REMARK    1  A    between atoms: C23_20  and  O25_21 
REMARK    2  A    between atoms: O25_21  and  C26_22 
REMARK    3  A    between atoms: C26_22  and  C28_24 
REMARK    4  A    between atoms: C28_24  and  C29_25 
REMARK    5  A    between atoms: C29_25  and  C30_26 
ROOT
ATOM      1  C1  ZIN A   1      27.402   0.177  30.004  0.00  0.00     0.018 C 
ATOM      2  C2  ZIN A   1      28.485   0.333  31.073  0.00  0.00    -0.013 C 
ATOM      3  C3  ZIN A   1      29.472  -0.814  30.977  0.00  0.00     0.012 C 
ATOM      4  C4  ZIN A   1      28.661  -2.117  31.054  0.00  0.00     0.007 C 
ATOM      5  C5  ZIN A   1      27.835  -2.193  32.335  0.00  0.00     0.002 C 
ATOM      6  C7  ZIN A   1      26.932  -0.962  32.505  0.00  0.00    -0.004 C 
ATOM      7  C9  ZIN A   1      26.208  -1.056  33.851  0.00  0.00     0.010 C 
ATOM      8  C10 ZIN A   1      25.262  -2.259  33.831  0.00  0.00     0.035 C 
ATOM      9  C11 ZIN A   1      26.059  -3.501  33.475  0.00  0.00    -0.068 C 
ATOM     10  C12 ZIN A   1      25.902  -4.579  34.242  0.00  0.00     0.053 C 
ATOM     11  C13 ZIN A   1      26.635  -5.812  33.933  0.00  0.00     0.149 C 
ATOM     12  O14 ZIN A   1      26.832  -6.665  34.773  0.00  0.00    -0.293 OA
ATOM     13  C15 ZIN A   1      27.133  -5.964  32.510  0.00  0.00     0.084 C 
ATOM     14  C16 ZIN A   1      27.864  -4.673  32.143  0.00  0.00     0.022 C 
ATOM     15  C17 ZIN A   1      26.957  -3.450  32.293  0.00  0.00    -0.016 C 
ATOM     16  C18 ZIN A   1      26.081  -3.353  31.042  0.00  0.00     0.020 C 
ATOM     17  C19 ZIN A   1      27.844   0.266  32.486  0.00  0.00     0.001 C 
ATOM     18  C21 ZIN A   1      27.136   1.623  32.581  0.00  0.00     0.008 C 
ATOM     19  C22 ZIN A   1      28.170   2.600  31.959  0.00  0.00     0.034 C 
ATOM     20  C23 ZIN A   1      29.067   1.742  31.018  0.00  0.00     0.140 C 
ENDROOT
BRANCH  20  21
ATOM     21  O25 ZIN A   1      29.024   2.267  29.665  0.00  0.00    -0.315 OA
BRANCH  21  22
ATOM     22  C26 ZIN A   1      30.093   2.963  29.248  0.00  0.00     0.259 C 
ATOM     23  O27 ZIN A   1      29.954   3.874  28.467  0.00  0.00    -0.265 OA
BRANCH  22  24
ATOM     24  C28 ZIN A   1      31.467   2.608  29.755  0.00  0.00     0.111 C 
BRANCH  24  25
ATOM     25  C29 ZIN A   1      31.855   3.563  30.887  0.00  0.00     0.014 C 
BRANCH  25  26
ATOM     26  C30 ZIN A   1      33.339   3.385  31.216  0.00  0.00    -0.014 C 
ATOM     27  C34 ZIN A   1      33.895   4.652  31.898  0.00  0.00     0.004 C 
ATOM     28  C33 ZIN A   1      35.324   4.849  31.361  0.00  0.00     0.000 C 
ATOM     29  C32 ZIN A   1      35.586   3.694  30.373  0.00  0.00     0.000 C 
ATOM     30  C31 ZIN A   1      34.172   3.256  29.917  0.00  0.00     0.004 C 
ENDBRANCH  25  26
ENDBRANCH  24  25
ENDBRANCH  22  24
ENDBRANCH  21  22
ENDBRANCH  20  21
TORSDOF 5
ENDMDL
MODEL 98
REMARK CAVERDOCK RESULT:     -10.1      0.000      0.000
REMARK CAVERDOCK CONSTRAINTS:       0.0      0.0      0.0      0.0
REMARK CAVERDOCK TUNNEL: 97    -10.1      3.3     98.1
REMARK  5 active torsions:
REMARK  status: ('A' for Active; 'I' for Inactive)
REMARK    1  A    between atoms: C23_20  and  O25_21 
REMARK    2  A    between atoms: O25_21  and  C26_22 
REMARK    3  A    between atoms: C26_22  and  C28_24 
REMARK    4  A    between atoms: C28_24  and  C29_25 
REMARK    5  A    between atoms: C29_25  and  C30_26 
ROOT
ATOM      1  C1  ZIN A   1      27.466  -0.071  29.784  0.00  0.00     0.018 C 
ATOM      2  C2  ZIN A   1      28.248   0.338  31.034  0.00  0.00    -0.013 C 
ATOM      3  C3  ZIN A   1      29.414  -0.607  31.243  0.00  0.00     0.012 C 
ATOM      4  C4  ZIN A   1      28.843  -2.034  31.267  0.00  0.00     0.007 C 
ATOM      5  C5  ZIN A   1      27.785  -2.200  32.353  0.00  0.00     0.002 C 
ATOM      6  C7  ZIN A   1      26.668  -1.153  32.226  0.00  0.00    -0.004 C 
ATOM      7  C9  ZIN A   1      25.696  -1.315  33.398  0.00  0.00     0.010 C 
ATOM      8  C10 ZIN A   1      25.000  -2.673  33.290  0.00  0.00     0.035 C 
ATOM      9  C11 ZIN A   1      26.057  -3.759  33.216  0.00  0.00    -0.068 C 
ATOM     10  C12 ZIN A   1      25.925  -4.810  34.026  0.00  0.00     0.053 C 
ATOM     11  C13 ZIN A   1      26.909  -5.897  33.983  0.00  0.00     0.149 C 
ATOM     12  O14 ZIN A   1      27.063  -6.656  34.917  0.00  0.00    -0.293 OA
ATOM     13  C15 ZIN A   1      27.724  -6.022  32.711  0.00  0.00     0.084 C 
ATOM     14  C16 ZIN A   1      28.283  -4.637  32.390  0.00  0.00     0.022 C 
ATOM     15  C17 ZIN A   1      27.167  -3.600  32.243  0.00  0.00    -0.016 C 
ATOM     16  C18 ZIN A   1      26.581  -3.730  30.835  0.00  0.00     0.020 C 
ATOM     17  C19 ZIN A   1      27.336   0.222  32.286  0.00  0.00     0.001 C 
ATOM     18  C21 ZIN A   1      26.402   1.425  32.115  0.00  0.00     0.008 C 
ATOM     19  C22 ZIN A   1      27.362   2.546  31.635  0.00  0.00     0.034 C 
ATOM     20  C23 ZIN A   1      28.575   1.826  30.976  0.00  0.00     0.140 C 
ENDROOT
BRANCH  20  21
ATOM     21  O25 ZIN A   1      28.738   2.268  29.602  0.00  0.00    -0.315 OA
BRANCH  21  22
ATOM     22  C26 ZIN A   1      29.897   2.866  29.287  0.00  0.00     0.259 C 
ATOM     23  O27 ZIN A   1      29.913   3.767  28.482  0.00  0.00    -0.265 OA
BRANCH  22  24
ATOM     24  C28 ZIN A   1      31.178   2.416  29.940  0.00  0.00     0.111 C 
BRANCH  24  25
ATOM     25  C29 ZIN A   1      31.718   3.538  30.830  0.00  0.00     0.014 C 
BRANCH  25  26
ATOM     26  C30 ZIN A   1      33.198   3.285  31.129  0.00  0.00    -0.014 C 
ATOM     27  C34 ZIN A   1      33.883   4.584  31.600  0.00  0.00     0.004 C 
ATOM     28  C33 ZIN A   1      35.295   4.582  30.990  0.00  0.00     0.000 C 
ATOM     29  C32 ZIN A   1      35.419   3.282  30.169  0.00  0.00     0.000 C 
ATOM     30  C31 ZIN A   1      33.955   2.905  29.832  0.00  0.00     0.004 C 
ENDBRANCH  25  26
ENDBRANCH  24  25
ENDBRANCH  22  24
ENDBRANCH  21  22
ENDBRANCH  20  21
TORSDOF 5
ENDMDL
MODEL 99
REMARK CAVERDOCK RESULT:     -10.0      0.000      0.000
REMARK CAVERDOCK CONSTRAINTS:       0.0      0.0      0.0      0.0
REMARK CAVERDOCK TUNNEL: 98    -10.0      3.2     99.6
REMARK  5 active torsions:
REMARK  status: ('A' for Active; 'I' for Inactive)
REMARK    1  A    between atoms: C23_20  and  O25_21 
REMARK    2  A    between atoms: O25_21  and  C26_22 
REMARK    3  A    between atoms: C26_22  and  C28_24 
REMARK    4  A    between atoms: C28_24  and  C29_25 
REMARK    5  A    between atoms: C29_25  and  C30_26 
ROOT
ATOM      1  C1  ZIN A   1      27.617   0.018  30.156  0.00  0.00     0.018 C 
ATOM      2  C2  ZIN A   1      28.577   0.242  31.326  0.00  0.00    -0.013 C 
ATOM      3  C3  ZIN A   1      29.621  -0.856  31.352  0.00  0.00     0.012 C 
ATOM      4  C4  ZIN A   1      28.870  -2.196  31.371  0.00  0.00     0.007 C 
ATOM      5  C5  ZIN A   1      27.922  -2.296  32.562  0.00  0.00     0.002 C 
ATOM      6  C7  ZIN A   1      26.949  -1.109  32.617  0.00  0.00    -0.004 C 
ATOM      7  C9  ZIN A   1      26.096  -1.220  33.884  0.00  0.00     0.010 C 
ATOM      8  C10 ZIN A   1      25.216  -2.468  33.790  0.00  0.00     0.035 C 
ATOM      9  C11 ZIN A   1      26.104  -3.673  33.539  0.00  0.00    -0.068 C 
ATOM     10  C12 ZIN A   1      25.920  -4.748  34.307  0.00  0.00     0.053 C 
ATOM     11  C13 ZIN A   1      26.739  -5.947  34.097  0.00  0.00     0.149 C 
ATOM     12  O14 ZIN A   1      26.889  -6.779  34.967  0.00  0.00    -0.293 OA
ATOM     13  C15 ZIN A   1      27.387  -6.093  32.734  0.00  0.00     0.084 C 
ATOM     14  C16 ZIN A   1      28.089  -4.773  32.420  0.00  0.00     0.022 C 
ATOM     15  C17 ZIN A   1      27.113  -3.595  32.454  0.00  0.00    -0.016 C 
ATOM     16  C18 ZIN A   1      26.367  -3.558  31.119  0.00  0.00     0.020 C 
ATOM     17  C19 ZIN A   1      27.798   0.163  32.668  0.00  0.00     0.001 C 
ATOM     18  C21 ZIN A   1      27.021   1.484  32.665  0.00  0.00     0.008 C 
ATOM     19  C22 ZIN A   1      28.065   2.502  32.134  0.00  0.00     0.034 C 
ATOM     20  C23 ZIN A   1      29.093   1.677  31.305  0.00  0.00     0.140 C 
ENDROOT
BRANCH  20  21
ATOM     21  O25 ZIN A   1      29.164   2.182  29.945  0.00  0.00    -0.315 OA
BRANCH  21  22
ATOM     22  C26 ZIN A   1      30.257   2.886  29.613  0.00  0.00     0.259 C 
ATOM     23  O27 ZIN A   1      30.167   3.817  28.848  0.00  0.00    -0.265 OA
BRANCH  22  24
ATOM     24  C28 ZIN A   1      31.597   2.515  30.194  0.00  0.00     0.111 C 
BRANCH  24  25
ATOM     25  C29 ZIN A   1      32.152   3.698  30.992  0.00  0.00     0.014 C 
BRANCH  25  26
ATOM     26  C30 ZIN A   1      33.643   3.480  31.256  0.00  0.00    -0.014 C 
ATOM     27  C34 ZIN A   1      34.244   4.699  31.986  0.00  0.00     0.004 C 
ATOM     28  C33 ZIN A   1      35.656   4.904  31.409  0.00  0.00     0.000 C 
ATOM     29  C32 ZIN A   1      35.862   3.803  30.349  0.00  0.00     0.000 C 
ATOM     30  C31 ZIN A   1      34.426   3.413  29.922  0.00  0.00     0.004 C 
ENDBRANCH  25  26
ENDBRANCH  24  25
ENDBRANCH  22  24
ENDBRANCH  21  22
ENDBRANCH  20  21
TORSDOF 5
ENDMDL
MODEL 100
REMARK CAVERDOCK RESULT:     -10.2      0.000      0.000
REMARK CAVERDOCK CONSTRAINTS:       0.0      0.0      0.0      0.0
REMARK CAVERDOCK TUNNEL: 99    -10.2      3.3    100.4
REMARK  5 active torsions:
REMARK  status: ('A' for Active; 'I' for Inactive)
REMARK    1  A    between atoms: C23_20  and  O25_21 
REMARK    2  A    between atoms: O25_21  and  C26_22 
REMARK    3  A    between atoms: C26_22  and  C28_24 
REMARK    4  A    between atoms: C28_24  and  C29_25 
REMARK    5  A    between atoms: C29_25  and  C30_26 
ROOT
ATOM      1  C1  ZIN A   1      27.392  -0.529  29.874  0.00  0.00     0.018 C 
ATOM      2  C2  ZIN A   1      28.297  -0.162  31.052  0.00  0.00    -0.013 C 
ATOM      3  C3  ZIN A   1      29.368  -1.220  31.227  0.00  0.00     0.012 C 
ATOM      4  C4  ZIN A   1      28.652  -2.573  31.352  0.00  0.00     0.007 C 
ATOM      5  C5  ZIN A   1      27.659  -2.583  32.510  0.00  0.00     0.002 C 
ATOM      6  C7  ZIN A   1      26.654  -1.426  32.409  0.00  0.00    -0.004 C 
ATOM      7  C9  ZIN A   1      25.754  -1.436  33.648  0.00  0.00     0.010 C 
ATOM      8  C10 ZIN A   1      24.911  -2.713  33.646  0.00  0.00     0.035 C 
ATOM      9  C11 ZIN A   1      25.839  -3.911  33.552  0.00  0.00    -0.068 C 
ATOM     10  C12 ZIN A   1      25.653  -4.909  34.416  0.00  0.00     0.053 C 
ATOM     11  C13 ZIN A   1      26.510  -6.097  34.358  0.00  0.00     0.149 C 
ATOM     12  O14 ZIN A   1      26.647  -6.833  35.313  0.00  0.00    -0.293 OA
ATOM     13  C15 ZIN A   1      27.217  -6.359  33.043  0.00  0.00     0.084 C 
ATOM     14  C16 ZIN A   1      27.897  -5.056  32.624  0.00  0.00     0.022 C 
ATOM     15  C17 ZIN A   1      26.890  -3.910  32.504  0.00  0.00    -0.016 C 
ATOM     16  C18 ZIN A   1      26.197  -4.028  31.144  0.00  0.00     0.020 C 
ATOM     17  C19 ZIN A   1      27.467  -0.130  32.364  0.00  0.00     0.001 C 
ATOM     18  C21 ZIN A   1      26.656   1.160  32.200  0.00  0.00     0.008 C 
ATOM     19  C22 ZIN A   1      27.694   2.151  31.608  0.00  0.00     0.034 C 
ATOM     20  C23 ZIN A   1      28.776   1.279  30.906  0.00  0.00     0.140 C 
ENDROOT
BRANCH  20  21
ATOM     21  O25 ZIN A   1      28.889   1.648  29.506  0.00  0.00    -0.315 OA
BRANCH  21  22
ATOM     22  C26 ZIN A   1      29.845   2.532  29.184  0.00  0.00     0.259 C 
ATOM     23  O27 ZIN A   1      29.571   3.507  28.524  0.00  0.00    -0.265 OA
BRANCH  22  24
ATOM     24  C28 ZIN A   1      31.262   2.310  29.647  0.00  0.00     0.111 C 
BRANCH  24  25
ATOM     25  C29 ZIN A   1      31.665   3.429  30.611  0.00  0.00     0.014 C 
BRANCH  25  26
ATOM     26  C30 ZIN A   1      33.116   3.225  31.050  0.00  0.00    -0.014 C 
ATOM     27  C34 ZIN A   1      33.566   4.374  31.977  0.00  0.00     0.004 C 
ATOM     28  C33 ZIN A   1      35.031   4.679  31.619  0.00  0.00     0.000 C 
ATOM     29  C32 ZIN A   1      35.421   3.705  30.489  0.00  0.00     0.000 C 
ATOM     30  C31 ZIN A   1      34.070   3.323  29.834  0.00  0.00     0.004 C 
ENDBRANCH  25  26
ENDBRANCH  24  25
ENDBRANCH  22  24
ENDBRANCH  21  22
ENDBRANCH  20  21
TORSDOF 5
ENDMDL
MODEL 101
REMARK CAVERDOCK RESULT:     -10.4      0.000      0.000
REMARK CAVERDOCK CONSTRAINTS:       0.1      0.0      0.0      0.0
REMARK CAVERDOCK TUNNEL: 100    -10.4      3.3    101.2
REMARK  5 active torsions:
REMARK  status: ('A' for Active; 'I' for Inactive)
REMARK    1  A    between atoms: C23_20  and  O25_21 
REMARK    2  A    between atoms: O25_21  and  C26_22 
REMARK    3  A    between atoms: C26_22  and  C28_24 
REMARK    4  A    between atoms: C28_24  and  C29_25 
REMARK    5  A    between atoms: C29_25  and  C30_26 
ROOT
ATOM      1  C1  ZIN A   1      28.434   0.081  31.917  0.00  0.00     0.018 C 
ATOM      2  C2  ZIN A   1      27.409  -0.134  30.801  0.00  0.00    -0.013 C 
ATOM      3  C3  ZIN A   1      26.006  -0.064  31.372  0.00  0.00     0.012 C 
ATOM      4  C4  ZIN A   1      25.936  -1.075  32.527  0.00  0.00     0.007 C 
ATOM      5  C5  ZIN A   1      26.285  -2.486  32.065  0.00  0.00     0.002 C 
ATOM      6  C7  ZIN A   1      27.649  -2.535  31.361  0.00  0.00    -0.004 C 
ATOM      7  C9  ZIN A   1      27.891  -3.954  30.839  0.00  0.00     0.010 C 
ATOM      8  C10 ZIN A   1      28.006  -4.914  32.024  0.00  0.00     0.035 C 
ATOM      9  C11 ZIN A   1      26.761  -4.780  32.883  0.00  0.00    -0.068 C 
ATOM     10  C12 ZIN A   1      26.134  -5.900  33.244  0.00  0.00     0.053 C 
ATOM     11  C13 ZIN A   1      24.936  -5.829  34.088  0.00  0.00     0.149 C 
ATOM     12  O14 ZIN A   1      24.129  -6.734  34.128  0.00  0.00    -0.293 OA
ATOM     13  C15 ZIN A   1      24.760  -4.567  34.908  0.00  0.00     0.084 C 
ATOM     14  C16 ZIN A   1      24.951  -3.380  33.964  0.00  0.00     0.022 C 
ATOM     15  C17 ZIN A   1      26.320  -3.420  33.281  0.00  0.00    -0.016 C 
ATOM     16  C18 ZIN A   1      27.355  -2.857  34.258  0.00  0.00     0.020 C 
ATOM     17  C19 ZIN A   1      27.584  -1.551  30.191  0.00  0.00     0.001 C 
ATOM     18  C21 ZIN A   1      28.876  -1.394  29.381  0.00  0.00     0.008 C 
ATOM     19  C22 ZIN A   1      28.706   0.002  28.722  0.00  0.00     0.034 C 
ATOM     20  C23 ZIN A   1      27.718   0.793  29.630  0.00  0.00     0.140 C 
ENDROOT
BRANCH  20  21
ATOM     21  O25 ZIN A   1      28.333   2.024  30.091  0.00  0.00    -0.315 OA
BRANCH  21  22
ATOM     22  C26 ZIN A   1      29.469   2.402  29.485  0.00  0.00     0.259 C 
ATOM     23  O27 ZIN A   1      29.424   2.986  28.427  0.00  0.00    -0.265 OA
BRANCH  22  24
ATOM     24  C28 ZIN A   1      30.800   2.101  30.123  0.00  0.00     0.111 C 
BRANCH  24  25
ATOM     25  C29 ZIN A   1      31.384   3.385  30.717  0.00  0.00     0.014 C 
BRANCH  25  26
ATOM     26  C30 ZIN A   1      32.846   3.151  31.102  0.00  0.00    -0.014 C 
ATOM     27  C34 ZIN A   1      33.376   4.327  31.947  0.00  0.00     0.004 C 
ATOM     28  C33 ZIN A   1      34.833   4.560  31.510  0.00  0.00     0.000 C 
ATOM     29  C32 ZIN A   1      35.137   3.517  30.416  0.00  0.00     0.000 C 
ATOM     30  C31 ZIN A   1      33.746   3.153  29.841  0.00  0.00     0.004 C 
ENDBRANCH  25  26
ENDBRANCH  24  25
ENDBRANCH  22  24
ENDBRANCH  21  22
ENDBRANCH  20  21
TORSDOF 5
ENDMDL
MODEL 102
REMARK CAVERDOCK RESULT:     -10.5      0.000      0.000
REMARK CAVERDOCK CONSTRAINTS:       0.0      0.0      0.0      0.0
REMARK CAVERDOCK TUNNEL: 101    -10.5      3.2    102.6
REMARK  5 active torsions:
REMARK  status: ('A' for Active; 'I' for Inactive)
REMARK    1  A    between atoms: C23_20  and  O25_21 
REMARK    2  A    between atoms: O25_21  and  C26_22 
REMARK    3  A    between atoms: C26_22  and  C28_24 
REMARK    4  A    between atoms: C28_24  and  C29_25 
REMARK    5  A    between atoms: C29_25  and  C30_26 
ROOT
ATOM      1  C1  ZIN A   1      27.952  -0.251  31.349  0.00  0.00     0.018 C 
ATOM      2  C2  ZIN A   1      27.099  -0.843  30.225  0.00  0.00    -0.013 C 
ATOM      3  C3  ZIN A   1      25.657  -0.956  30.679  0.00  0.00     0.012 C 
ATOM      4  C4  ZIN A   1      25.656  -1.756  31.990  0.00  0.00     0.007 C 
ATOM      5  C5  ZIN A   1      26.298  -3.129  31.815  0.00  0.00     0.002 C 
ATOM      6  C7  ZIN A   1      27.712  -3.026  31.225  0.00  0.00    -0.004 C 
ATOM      7  C9  ZIN A   1      28.258  -4.436  30.985  0.00  0.00     0.010 C 
ATOM      8  C10 ZIN A   1      28.426  -5.146  32.330  0.00  0.00     0.035 C 
ATOM      9  C11 ZIN A   1      27.098  -5.119  33.065  0.00  0.00    -0.068 C 
ATOM     10  C12 ZIN A   1      26.651  -6.264  33.580  0.00  0.00     0.053 C 
ATOM     11  C13 ZIN A   1      25.381  -6.291  34.315  0.00  0.00     0.149 C 
ATOM     12  O14 ZIN A   1      24.751  -7.317  34.464  0.00  0.00    -0.293 OA
ATOM     13  C15 ZIN A   1      24.899  -4.970  34.879  0.00  0.00     0.084 C 
ATOM     14  C16 ZIN A   1      24.966  -3.941  33.752  0.00  0.00     0.022 C 
ATOM     15  C17 ZIN A   1      26.380  -3.824  33.180  0.00  0.00    -0.016 C 
ATOM     16  C18 ZIN A   1      27.193  -2.916  34.105  0.00  0.00     0.020 C 
ATOM     17  C19 ZIN A   1      27.588  -2.280  29.895  0.00  0.00     0.001 C 
ATOM     18  C21 ZIN A   1      28.904  -2.009  29.157  0.00  0.00     0.008 C 
ATOM     19  C22 ZIN A   1      28.551  -0.801  28.247  0.00  0.00     0.034 C 
ATOM     20  C23 ZIN A   1      27.351  -0.080  28.929  0.00  0.00     0.140 C 
ENDROOT
BRANCH  20  21
ATOM     21  O25 ZIN A   1      27.684   1.306  29.200  0.00  0.00    -0.315 OA
BRANCH  21  22
ATOM     22  C26 ZIN A   1      28.653   1.858  28.452  0.00  0.00     0.259 C 
ATOM     23  O27 ZIN A   1      28.485   2.016  27.266  0.00  0.00    -0.265 OA
BRANCH  22  24
ATOM     24  C28 ZIN A   1      29.950   2.281  29.093  0.00  0.00     0.111 C 
BRANCH  24  25
ATOM     25  C29 ZIN A   1      29.890   3.772  29.430  0.00  0.00     0.014 C 
BRANCH  25  26
ATOM     26  C30 ZIN A   1      29.607   3.947  30.923  0.00  0.00    -0.014 C 
ATOM     27  C34 ZIN A   1      30.017   2.679  31.701  0.00  0.00     0.004 C 
ATOM     28  C33 ZIN A   1      28.961   2.479  32.802  0.00  0.00     0.000 C 
ATOM     29  C32 ZIN A   1      27.947   3.632  32.655  0.00  0.00     0.000 C 
ATOM     30  C31 ZIN A   1      28.085   4.072  31.176  0.00  0.00     0.004 C 
ENDBRANCH  25  26
ENDBRANCH  24  25
ENDBRANCH  22  24
ENDBRANCH  21  22
ENDBRANCH  20  21
TORSDOF 5
ENDMDL
MODEL 103
REMARK CAVERDOCK RESULT:     -10.8      0.000      0.000
REMARK CAVERDOCK CONSTRAINTS:       0.0      0.0      0.0      0.0
REMARK CAVERDOCK TUNNEL: 102    -10.8      3.3    103.4
REMARK  5 active torsions:
REMARK  status: ('A' for Active; 'I' for Inactive)
REMARK    1  A    between atoms: C23_20  and  O25_21 
REMARK    2  A    between atoms: O25_21  and  C26_22 
REMARK    3  A    between atoms: C26_22  and  C28_24 
REMARK    4  A    between atoms: C28_24  and  C29_25 
REMARK    5  A    between atoms: C29_25  and  C30_26 
ROOT
ATOM      1  C1  ZIN A   1      28.050  -0.331  31.636  0.00  0.00     0.018 C 
ATOM      2  C2  ZIN A   1      27.178  -0.867  30.499  0.00  0.00    -0.013 C 
ATOM      3  C3  ZIN A   1      25.734  -0.947  30.953  0.00  0.00     0.012 C 
ATOM      4  C4  ZIN A   1      25.709  -1.780  32.243  0.00  0.00     0.007 C 
ATOM      5  C5  ZIN A   1      26.308  -3.168  32.031  0.00  0.00     0.002 C 
ATOM      6  C7  ZIN A   1      27.724  -3.093  31.441  0.00  0.00    -0.004 C 
ATOM      7  C9  ZIN A   1      28.225  -4.513  31.163  0.00  0.00     0.010 C 
ATOM      8  C10 ZIN A   1      28.372  -5.263  32.489  0.00  0.00     0.035 C 
ATOM      9  C11 ZIN A   1      27.047  -5.213  33.227  0.00  0.00    -0.068 C 
ATOM     10  C12 ZIN A   1      26.565  -6.357  33.713  0.00  0.00     0.053 C 
ATOM     11  C13 ZIN A   1      25.297  -6.363  34.451  0.00  0.00     0.149 C 
ATOM     12  O14 ZIN A   1      24.635  -7.373  34.575  0.00  0.00    -0.293 OA
ATOM     13  C15 ZIN A   1      24.856  -5.043  35.050  0.00  0.00     0.084 C 
ATOM     14  C16 ZIN A   1      24.954  -3.987  33.949  0.00  0.00     0.022 C 
ATOM     15  C17 ZIN A   1      26.370  -3.900  33.377  0.00  0.00    -0.016 C 
ATOM     16  C18 ZIN A   1      27.213  -3.042  34.324  0.00  0.00     0.020 C 
ATOM     17  C19 ZIN A   1      27.621  -2.309  30.130  0.00  0.00     0.001 C 
ATOM     18  C21 ZIN A   1      28.944  -2.060  29.397  0.00  0.00     0.008 C 
ATOM     19  C22 ZIN A   1      28.627  -0.819  28.520  0.00  0.00     0.034 C 
ATOM     20  C23 ZIN A   1      27.451  -0.079  29.223  0.00  0.00     0.140 C 
ENDROOT
BRANCH  20  21
ATOM     21  O25 ZIN A   1      27.828   1.289  29.529  0.00  0.00    -0.315 OA
BRANCH  21  22
ATOM     22  C26 ZIN A   1      28.790   1.840  28.773  0.00  0.00     0.259 C 
ATOM     23  O27 ZIN A   1      28.554   2.161  27.632  0.00  0.00    -0.265 OA
BRANCH  22  24
ATOM     24  C28 ZIN A   1      30.166   2.060  29.347  0.00  0.00     0.111 C 
BRANCH  24  25
ATOM     25  C29 ZIN A   1      30.360   3.547  29.652  0.00  0.00     0.014 C 
BRANCH  25  26
ATOM     26  C30 ZIN A   1      29.812   3.857  31.047  0.00  0.00    -0.014 C 
ATOM     27  C34 ZIN A   1      30.069   2.673  32.002  0.00  0.00     0.004 C 
ATOM     28  C33 ZIN A   1      28.830   2.563  32.908  0.00  0.00     0.000 C 
ATOM     29  C32 ZIN A   1      27.865   3.683  32.472  0.00  0.00     0.000 C 
ATOM     30  C31 ZIN A   1      28.270   3.985  31.008  0.00  0.00     0.004 C 
ENDBRANCH  25  26
ENDBRANCH  24  25
ENDBRANCH  22  24
ENDBRANCH  21  22
ENDBRANCH  20  21
TORSDOF 5
ENDMDL
MODEL 104
REMARK CAVERDOCK RESULT:     -10.9      0.000      0.000
REMARK CAVERDOCK CONSTRAINTS:       0.0      0.0      0.0      0.0
REMARK CAVERDOCK TUNNEL: 103    -10.9      3.3    104.4
REMARK  5 active torsions:
REMARK  status: ('A' for Active; 'I' for Inactive)
REMARK    1  A    between atoms: C23_20  and  O25_21 
REMARK    2  A    between atoms: O25_21  and  C26_22 
REMARK    3  A    between atoms: C26_22  and  C28_24 
REMARK    4  A    between atoms: C28_24  and  C29_25 
REMARK    5  A    between atoms: C29_25  and  C30_26 
ROOT
ATOM      1  C1  ZIN A   1      28.287  -0.330  32.243  0.00  0.00     0.018 C 
ATOM      2  C2  ZIN A   1      27.460  -0.730  31.020  0.00  0.00    -0.013 C 
ATOM      3  C3  ZIN A   1      25.990  -0.780  31.387  0.00  0.00     0.012 C 
ATOM      4  C4  ZIN A   1      25.858  -1.715  32.599  0.00  0.00     0.007 C 
ATOM      5  C5  ZIN A   1      26.410  -3.106  32.303  0.00  0.00     0.002 C 
ATOM      6  C7  ZIN A   1      27.859  -3.048  31.797  0.00  0.00    -0.004 C 
ATOM      7  C9  ZIN A   1      28.316  -4.462  31.428  0.00  0.00     0.010 C 
ATOM      8  C10 ZIN A   1      28.355  -5.324  32.691  0.00  0.00     0.035 C 
ATOM      9  C11 ZIN A   1      26.994  -5.274  33.359  0.00  0.00    -0.068 C 
ATOM     10  C12 ZIN A   1      26.437  -6.431  33.720  0.00  0.00     0.053 C 
ATOM     11  C13 ZIN A   1      25.130  -6.440  34.385  0.00  0.00     0.149 C 
ATOM     12  O14 ZIN A   1      24.421  -7.424  34.388  0.00  0.00    -0.293 OA
ATOM     13  C15 ZIN A   1      24.711  -5.154  35.070  0.00  0.00     0.084 C 
ATOM     14  C16 ZIN A   1      24.915  -4.017  34.069  0.00  0.00     0.022 C 
ATOM     15  C17 ZIN A   1      26.364  -3.949  33.583  0.00  0.00    -0.016 C 
ATOM     16  C18 ZIN A   1      27.186  -3.211  34.643  0.00  0.00     0.020 C 
ATOM     17  C19 ZIN A   1      27.864  -2.155  30.554  0.00  0.00     0.001 C 
ATOM     18  C21 ZIN A   1      29.235  -1.908  29.917  0.00  0.00     0.008 C 
ATOM     19  C22 ZIN A   1      29.022  -0.586  29.132  0.00  0.00     0.034 C 
ATOM     20  C23 ZIN A   1      27.839   0.147  29.831  0.00  0.00     0.140 C 
ENDROOT
BRANCH  20  21
ATOM     21  O25 ZIN A   1      28.254   1.467  30.271  0.00  0.00    -0.315 OA
BRANCH  21  22
ATOM     22  C26 ZIN A   1      29.283   2.031  29.621  0.00  0.00     0.259 C 
ATOM     23  O27 ZIN A   1      29.084   2.679  28.621  0.00  0.00    -0.265 OA
BRANCH  22  24
ATOM     24  C28 ZIN A   1      30.688   1.856  30.138  0.00  0.00     0.111 C 
BRANCH  24  25
ATOM     25  C29 ZIN A   1      31.316   3.231  30.381  0.00  0.00     0.014 C 
BRANCH  25  26
ATOM     26  C30 ZIN A   1      32.741   3.053  30.911  0.00  0.00    -0.014 C 
ATOM     27  C34 ZIN A   1      33.173   4.294  31.720  0.00  0.00     0.004 C 
ATOM     28  C33 ZIN A   1      34.660   4.529  31.402  0.00  0.00     0.000 C 
ATOM     29  C32 ZIN A   1      35.079   3.423  30.412  0.00  0.00     0.000 C 
ATOM     30  C31 ZIN A   1      33.752   2.992  29.740  0.00  0.00     0.004 C 
ENDBRANCH  25  26
ENDBRANCH  24  25
ENDBRANCH  22  24
ENDBRANCH  21  22
ENDBRANCH  20  21
TORSDOF 5
ENDMDL
MODEL 105
REMARK CAVERDOCK RESULT:     -11.0      0.000      0.000
REMARK CAVERDOCK CONSTRAINTS:       0.0      0.0      0.0      0.0
REMARK CAVERDOCK TUNNEL: 104    -11.0      3.3    105.7
REMARK  5 active torsions:
REMARK  status: ('A' for Active; 'I' for Inactive)
REMARK    1  A    between atoms: C23_20  and  O25_21 
REMARK    2  A    between atoms: O25_21  and  C26_22 
REMARK    3  A    between atoms: C26_22  and  C28_24 
REMARK    4  A    between atoms: C28_24  and  C29_25 
REMARK    5  A    between atoms: C29_25  and  C30_26 
ROOT
ATOM      1  C1  ZIN A   1      27.916  -0.617  31.802  0.00  0.00     0.018 C 
ATOM      2  C2  ZIN A   1      27.059  -1.152  30.653  0.00  0.00    -0.013 C 
ATOM      3  C3  ZIN A   1      25.606  -1.210  31.080  0.00  0.00     0.012 C 
ATOM      4  C4  ZIN A   1      25.546  -2.032  32.376  0.00  0.00     0.007 C 
ATOM      5  C5  ZIN A   1      26.132  -3.428  32.187  0.00  0.00     0.002 C 
ATOM      6  C7  ZIN A   1      27.559  -3.376  31.623  0.00  0.00    -0.004 C 
ATOM      7  C9  ZIN A   1      28.048  -4.804  31.367  0.00  0.00     0.010 C 
ATOM      8  C10 ZIN A   1      28.161  -5.544  32.701  0.00  0.00     0.035 C 
ATOM      9  C11 ZIN A   1      26.822  -5.472  33.414  0.00  0.00    -0.068 C 
ATOM     10  C12 ZIN A   1      26.317  -6.606  33.900  0.00  0.00     0.053 C 
ATOM     11  C13 ZIN A   1      25.035  -6.591  34.612  0.00  0.00     0.149 C 
ATOM     12  O14 ZIN A   1      24.359  -7.591  34.732  0.00  0.00    -0.293 OA
ATOM     13  C15 ZIN A   1      24.599  -5.260  35.193  0.00  0.00     0.084 C 
ATOM     14  C16 ZIN A   1      24.731  -4.215  34.085  0.00  0.00     0.022 C 
ATOM     15  C17 ZIN A   1      26.159  -4.150  33.540  0.00  0.00    -0.016 C 
ATOM     16  C18 ZIN A   1      26.994  -3.295  34.496  0.00  0.00     0.020 C 
ATOM     17  C19 ZIN A   1      27.492  -2.602  30.305  0.00  0.00     0.001 C 
ATOM     18  C21 ZIN A   1      28.831  -2.375  29.595  0.00  0.00     0.008 C 
ATOM     19  C22 ZIN A   1      28.547  -1.138  28.702  0.00  0.00     0.034 C 
ATOM     20  C23 ZIN A   1      27.367  -0.378  29.376  0.00  0.00     0.140 C 
ENDROOT
BRANCH  20  21
ATOM     21  O25 ZIN A   1      27.755   0.988  29.678  0.00  0.00    -0.315 OA
BRANCH  21  22
ATOM     22  C26 ZIN A   1      28.650   1.563  28.860  0.00  0.00     0.259 C 
ATOM     23  O27 ZIN A   1      28.351   1.812  27.716  0.00  0.00    -0.265 OA
BRANCH  22  24
ATOM     24  C28 ZIN A   1      30.029   1.898  29.369  0.00  0.00     0.111 C 
BRANCH  24  25
ATOM     25  C29 ZIN A   1      30.138   3.409  29.588  0.00  0.00     0.014 C 
BRANCH  25  26
ATOM     26  C30 ZIN A   1      29.743   3.745  31.028  0.00  0.00    -0.014 C 
ATOM     27  C34 ZIN A   1      30.005   2.539  31.954  0.00  0.00     0.004 C 
ATOM     28  C33 ZIN A   1      28.850   2.506  32.970  0.00  0.00     0.000 C 
ATOM     29  C32 ZIN A   1      27.927   3.693  32.626  0.00  0.00     0.000 C 
ATOM     30  C31 ZIN A   1      28.215   3.977  31.131  0.00  0.00     0.004 C 
ENDBRANCH  25  26
ENDBRANCH  24  25
ENDBRANCH  22  24
ENDBRANCH  21  22
ENDBRANCH  20  21
TORSDOF 5
ENDMDL
MODEL 106
REMARK CAVERDOCK RESULT:     -11.0      0.000      0.000
REMARK CAVERDOCK CONSTRAINTS:       0.0      0.0      0.0      0.0
REMARK CAVERDOCK TUNNEL: 105    -11.0      3.3   106.13
REMARK  5 active torsions:
REMARK  status: ('A' for Active; 'I' for Inactive)
REMARK    1  A    between atoms: C23_20  and  O25_21 
REMARK    2  A    between atoms: O25_21  and  C26_22 
REMARK    3  A    between atoms: C26_22  and  C28_24 
REMARK    4  A    between atoms: C28_24  and  C29_25 
REMARK    5  A    between atoms: C29_25  and  C30_26 
ROOT
ATOM      1  C1  ZIN A   1      27.932  -0.790  31.982  0.00  0.00     0.018 C 
ATOM      2  C2  ZIN A   1      27.182  -1.335  30.765  0.00  0.00    -0.013 C 
ATOM      3  C3  ZIN A   1      25.695  -1.385  31.056  0.00  0.00     0.012 C 
ATOM      4  C4  ZIN A   1      25.514  -2.193  32.350  0.00  0.00     0.007 C 
ATOM      5  C5  ZIN A   1      26.110  -3.592  32.231  0.00  0.00     0.002 C 
ATOM      6  C7  ZIN A   1      27.583  -3.550  31.801  0.00  0.00    -0.004 C 
ATOM      7  C9  ZIN A   1      28.089  -4.982  31.606  0.00  0.00     0.010 C 
ATOM      8  C10 ZIN A   1      28.075  -5.708  32.953  0.00  0.00     0.035 C 
ATOM      9  C11 ZIN A   1      26.677  -5.624  33.538  0.00  0.00    -0.068 C 
ATOM     10  C12 ZIN A   1      26.125  -6.751  33.988  0.00  0.00     0.053 C 
ATOM     11  C13 ZIN A   1      24.783  -6.725  34.579  0.00  0.00     0.149 C 
ATOM     12  O14 ZIN A   1      24.095  -7.722  34.647  0.00  0.00    -0.293 OA
ATOM     13  C15 ZIN A   1      24.301  -5.387  35.103  0.00  0.00     0.084 C 
ATOM     14  C16 ZIN A   1      24.537  -4.354  34.001  0.00  0.00     0.022 C 
ATOM     15  C17 ZIN A   1      26.010  -4.299  33.588  0.00  0.00    -0.016 C 
ATOM     16  C18 ZIN A   1      26.756  -3.435  34.608  0.00  0.00     0.020 C 
ATOM     17  C19 ZIN A   1      27.640  -2.790  30.473  0.00  0.00     0.001 C 
ATOM     18  C21 ZIN A   1      29.040  -2.575  29.888  0.00  0.00     0.008 C 
ATOM     19  C22 ZIN A   1      28.844  -1.347  28.958  0.00  0.00     0.034 C 
ATOM     20  C23 ZIN A   1      27.609  -0.576  29.512  0.00  0.00     0.140 C 
ENDROOT
BRANCH  20  21
ATOM     21  O25 ZIN A   1      27.972   0.792  29.834  0.00  0.00    -0.315 OA
BRANCH  21  22
ATOM     22  C26 ZIN A   1      28.677   1.468  28.914  0.00  0.00     0.259 C 
ATOM     23  O27 ZIN A   1      28.190   1.705  27.833  0.00  0.00    -0.265 OA
BRANCH  22  24
ATOM     24  C28 ZIN A   1      30.075   1.933  29.228  0.00  0.00     0.111 C 
BRANCH  24  25
ATOM     25  C29 ZIN A   1      30.085   3.456  29.379  0.00  0.00     0.014 C 
BRANCH  25  26
ATOM     26  C30 ZIN A   1      29.715   3.828  30.817  0.00  0.00    -0.014 C 
ATOM     27  C34 ZIN A   1      30.142   2.709  31.790  0.00  0.00     0.004 C 
ATOM     28  C33 ZIN A   1      29.039   2.612  32.859  0.00  0.00     0.000 C 
ATOM     29  C32 ZIN A   1      27.981   3.674  32.498  0.00  0.00     0.000 C 
ATOM     30  C31 ZIN A   1      28.177   3.905  30.979  0.00  0.00     0.004 C 
ENDBRANCH  25  26
ENDBRANCH  24  25
ENDBRANCH  22  24
ENDBRANCH  21  22
ENDBRANCH  20  21
TORSDOF 5
ENDMDL
MODEL 107
REMARK CAVERDOCK RESULT:     -11.0      0.000      0.000
REMARK CAVERDOCK CONSTRAINTS:       0.0      0.0      0.0      0.0
REMARK CAVERDOCK TUNNEL: 106    -11.0      3.3    107.9
REMARK  5 active torsions:
REMARK  status: ('A' for Active; 'I' for Inactive)
REMARK    1  A    between atoms: C23_20  and  O25_21 
REMARK    2  A    between atoms: O25_21  and  C26_22 
REMARK    3  A    between atoms: C26_22  and  C28_24 
REMARK    4  A    between atoms: C28_24  and  C29_25 
REMARK    5  A    between atoms: C29_25  and  C30_26 
ROOT
ATOM      1  C1  ZIN A   1      27.969  -0.858  32.059  0.00  0.00     0.018 C 
ATOM      2  C2  ZIN A   1      27.085  -1.367  30.918  0.00  0.00    -0.013 C 
ATOM      3  C3  ZIN A   1      25.634  -1.376  31.358  0.00  0.00     0.012 C 
ATOM      4  C4  ZIN A   1      25.559  -2.193  32.656  0.00  0.00     0.007 C 
ATOM      5  C5  ZIN A   1      26.096  -3.608  32.465  0.00  0.00     0.002 C 
ATOM      6  C7  ZIN A   1      27.519  -3.605  31.889  0.00  0.00    -0.004 C 
ATOM      7  C9  ZIN A   1      27.958  -5.049  31.632  0.00  0.00     0.010 C 
ATOM      8  C10 ZIN A   1      28.058  -5.790  32.966  0.00  0.00     0.035 C 
ATOM      9  C11 ZIN A   1      26.729  -5.672  33.691  0.00  0.00    -0.068 C 
ATOM     10  C12 ZIN A   1      26.191  -6.787  34.184  0.00  0.00     0.053 C 
ATOM     11  C13 ZIN A   1      24.916  -6.728  34.908  0.00  0.00     0.149 C 
ATOM     12  O14 ZIN A   1      24.209  -7.705  35.035  0.00  0.00    -0.293 OA
ATOM     13  C15 ZIN A   1      24.531  -5.382  35.489  0.00  0.00     0.084 C 
ATOM     14  C16 ZIN A   1      24.687  -4.345  34.378  0.00  0.00     0.022 C 
ATOM     15  C17 ZIN A   1      26.112  -4.328  33.820  0.00  0.00    -0.016 C 
ATOM     16  C18 ZIN A   1      26.982  -3.499  34.766  0.00  0.00     0.020 C 
ATOM     17  C19 ZIN A   1      27.465  -2.831  30.570  0.00  0.00     0.001 C 
ATOM     18  C21 ZIN A   1      28.805  -2.651  29.848  0.00  0.00     0.008 C 
ATOM     19  C22 ZIN A   1      28.555  -1.406  28.954  0.00  0.00     0.034 C 
ATOM     20  C23 ZIN A   1      27.406  -0.606  29.636  0.00  0.00     0.140 C 
ENDROOT
BRANCH  20  21
ATOM     21  O25 ZIN A   1      27.842   0.747  29.932  0.00  0.00    -0.315 OA
BRANCH  21  22
ATOM     22  C26 ZIN A   1      28.621   1.349  29.020  0.00  0.00     0.259 C 
ATOM     23  O27 ZIN A   1      28.220   1.505  27.891  0.00  0.00    -0.265 OA
BRANCH  22  24
ATOM     24  C28 ZIN A   1      29.995   1.832  29.406  0.00  0.00     0.111 C 
BRANCH  24  25
ATOM     25  C29 ZIN A   1      29.984   3.358  29.529  0.00  0.00     0.014 C 
BRANCH  25  26
ATOM     26  C30 ZIN A   1      29.601   3.751  30.957  0.00  0.00    -0.014 C 
ATOM     27  C34 ZIN A   1      29.967   2.623  31.943  0.00  0.00     0.004 C 
ATOM     28  C33 ZIN A   1      28.841   2.573  32.991  0.00  0.00     0.000 C 
ATOM     29  C32 ZIN A   1      27.830   3.672  32.605  0.00  0.00     0.000 C 
ATOM     30  C31 ZIN A   1      28.064   3.887  31.089  0.00  0.00     0.004 C 
ENDBRANCH  25  26
ENDBRANCH  24  25
ENDBRANCH  22  24
ENDBRANCH  21  22
ENDBRANCH  20  21
TORSDOF 5
ENDMDL
MODEL 108
REMARK CAVERDOCK RESULT:     -10.9      0.000      0.000
REMARK CAVERDOCK CONSTRAINTS:       0.0      0.0      0.0      0.0
REMARK CAVERDOCK TUNNEL: 107    -10.9      3.3    108.5
REMARK  5 active torsions:
REMARK  status: ('A' for Active; 'I' for Inactive)
REMARK    1  A    between atoms: C23_20  and  O25_21 
REMARK    2  A    between atoms: O25_21  and  C26_22 
REMARK    3  A    between atoms: C26_22  and  C28_24 
REMARK    4  A    between atoms: C28_24  and  C29_25 
REMARK    5  A    between atoms: C29_25  and  C30_26 
ROOT
ATOM      1  C1  ZIN A   1      27.984  -1.037  32.139  0.00  0.00     0.018 C 
ATOM      2  C2  ZIN A   1      27.081  -1.475  30.984  0.00  0.00    -0.013 C 
ATOM      3  C3  ZIN A   1      25.632  -1.448  31.426  0.00  0.00     0.012 C 
ATOM      4  C4  ZIN A   1      25.529  -2.307  32.696  0.00  0.00     0.007 C 
ATOM      5  C5  ZIN A   1      26.016  -3.733  32.455  0.00  0.00     0.002 C 
ATOM      6  C7  ZIN A   1      27.438  -3.759  31.876  0.00  0.00    -0.004 C 
ATOM      7  C9  ZIN A   1      27.826  -5.208  31.568  0.00  0.00     0.010 C 
ATOM      8  C10 ZIN A   1      27.901  -5.997  32.876  0.00  0.00     0.035 C 
ATOM      9  C11 ZIN A   1      26.578  -5.858  33.607  0.00  0.00    -0.068 C 
ATOM     10  C12 ZIN A   1      26.001  -6.970  34.063  0.00  0.00     0.053 C 
ATOM     11  C13 ZIN A   1      24.730  -6.891  34.791  0.00  0.00     0.149 C 
ATOM     12  O14 ZIN A   1      23.989  -7.847  34.887  0.00  0.00    -0.293 OA
ATOM     13  C15 ZIN A   1      24.392  -5.554  35.419  0.00  0.00     0.084 C 
ATOM     14  C16 ZIN A   1      24.584  -4.484  34.344  0.00  0.00     0.022 C 
ATOM     15  C17 ZIN A   1      26.008  -4.499  33.783  0.00  0.00    -0.016 C 
ATOM     16  C18 ZIN A   1      26.908  -3.734  34.756  0.00  0.00     0.020 C 
ATOM     17  C19 ZIN A   1      27.410  -2.939  30.584  0.00  0.00     0.001 C 
ATOM     18  C21 ZIN A   1      28.755  -2.781  29.866  0.00  0.00     0.008 C 
ATOM     19  C22 ZIN A   1      28.547  -1.498  29.016  0.00  0.00     0.034 C 
ATOM     20  C23 ZIN A   1      27.428  -0.682  29.728  0.00  0.00     0.140 C 
ENDROOT
BRANCH  20  21
ATOM     21  O25 ZIN A   1      27.911   0.644  30.069  0.00  0.00    -0.315 OA
BRANCH  21  22
ATOM     22  C26 ZIN A   1      28.529   1.335  29.099  0.00  0.00     0.259 C 
ATOM     23  O27 ZIN A   1      27.940   1.603  28.078  0.00  0.00    -0.265 OA
BRANCH  22  24
ATOM     24  C28 ZIN A   1      29.958   1.779  29.284  0.00  0.00     0.111 C 
BRANCH  24  25
ATOM     25  C29 ZIN A   1      30.008   3.305  29.392  0.00  0.00     0.014 C 
BRANCH  25  26
ATOM     26  C30 ZIN A   1      29.650   3.727  30.818  0.00  0.00    -0.014 C 
ATOM     27  C34 ZIN A   1      30.051   2.626  31.822  0.00  0.00     0.004 C 
ATOM     28  C33 ZIN A   1      28.948   2.587  32.895  0.00  0.00     0.000 C 
ATOM     29  C32 ZIN A   1      27.917   3.666  32.505  0.00  0.00     0.000 C 
ATOM     30  C31 ZIN A   1      28.115   3.847  30.980  0.00  0.00     0.004 C 
ENDBRANCH  25  26
ENDBRANCH  24  25
ENDBRANCH  22  24
ENDBRANCH  21  22
ENDBRANCH  20  21
TORSDOF 5
ENDMDL
MODEL 109
REMARK CAVERDOCK RESULT:     -10.7      0.000      0.000
REMARK CAVERDOCK CONSTRAINTS:       0.0      0.0      0.0      0.0
REMARK CAVERDOCK TUNNEL: 108    -10.7      3.3    109.4
REMARK  5 active torsions:
REMARK  status: ('A' for Active; 'I' for Inactive)
REMARK    1  A    between atoms: C23_20  and  O25_21 
REMARK    2  A    between atoms: O25_21  and  C26_22 
REMARK    3  A    between atoms: C26_22  and  C28_24 
REMARK    4  A    between atoms: C28_24  and  C29_25 
REMARK    5  A    between atoms: C29_25  and  C30_26 
ROOT
ATOM      1  C1  ZIN A   1      28.004  -1.188  32.270  0.00  0.00     0.018 C 
ATOM      2  C2  ZIN A   1      27.130  -1.605  31.085  0.00  0.00    -0.013 C 
ATOM      3  C3  ZIN A   1      25.667  -1.535  31.475  0.00  0.00     0.012 C 
ATOM      4  C4  ZIN A   1      25.495  -2.384  32.744  0.00  0.00     0.007 C 
ATOM      5  C5  ZIN A   1      25.949  -3.824  32.526  0.00  0.00     0.002 C 
ATOM      6  C7  ZIN A   1      27.390  -3.894  31.998  0.00  0.00    -0.004 C 
ATOM      7  C9  ZIN A   1      27.746  -5.355  31.710  0.00  0.00     0.010 C 
ATOM      8  C10 ZIN A   1      27.752  -6.139  33.023  0.00  0.00     0.035 C 
ATOM      9  C11 ZIN A   1      26.409  -5.959  33.706  0.00  0.00    -0.068 C 
ATOM     10  C12 ZIN A   1      25.785  -7.052  34.145  0.00  0.00     0.053 C 
ATOM     11  C13 ZIN A   1      24.492  -6.933  34.828  0.00  0.00     0.149 C 
ATOM     12  O14 ZIN A   1      23.720  -7.867  34.901  0.00  0.00    -0.293 OA
ATOM     13  C15 ZIN A   1      24.171  -5.584  35.438  0.00  0.00     0.084 C 
ATOM     14  C16 ZIN A   1      24.430  -4.525  34.366  0.00  0.00     0.022 C 
ATOM     15  C17 ZIN A   1      25.872  -4.583  33.857  0.00  0.00    -0.016 C 
ATOM     16  C18 ZIN A   1      26.759  -3.839  34.858  0.00  0.00     0.020 C 
ATOM     17  C19 ZIN A   1      27.431  -3.080  30.703  0.00  0.00     0.001 C 
ATOM     18  C21 ZIN A   1      28.804  -2.963  30.032  0.00  0.00     0.008 C 
ATOM     19  C22 ZIN A   1      28.663  -1.680  29.170  0.00  0.00     0.034 C 
ATOM     20  C23 ZIN A   1      27.543  -0.829  29.839  0.00  0.00     0.140 C 
ENDROOT
BRANCH  20  21
ATOM     21  O25 ZIN A   1      28.052   0.485  30.192  0.00  0.00    -0.315 OA
BRANCH  21  22
ATOM     22  C26 ZIN A   1      28.606   1.208  29.207  0.00  0.00     0.259 C 
ATOM     23  O27 ZIN A   1      28.024   1.346  28.157  0.00  0.00    -0.265 OA
BRANCH  22  24
ATOM     24  C28 ZIN A   1      29.954   1.850  29.411  0.00  0.00     0.111 C 
BRANCH  24  25
ATOM     25  C29 ZIN A   1      29.786   3.368  29.513  0.00  0.00     0.014 C 
BRANCH  25  26
ATOM     26  C30 ZIN A   1      29.502   3.753  30.967  0.00  0.00    -0.014 C 
ATOM     27  C34 ZIN A   1      29.989   2.644  31.922  0.00  0.00     0.004 C 
ATOM     28  C33 ZIN A   1      28.952   2.555  33.056  0.00  0.00     0.000 C 
ATOM     29  C32 ZIN A   1      27.872   3.613  32.749  0.00  0.00     0.000 C 
ATOM     30  C31 ZIN A   1      27.976   3.829  31.219  0.00  0.00     0.004 C 
ENDBRANCH  25  26
ENDBRANCH  24  25
ENDBRANCH  22  24
ENDBRANCH  21  22
ENDBRANCH  20  21
TORSDOF 5
ENDMDL
MODEL 110
REMARK CAVERDOCK RESULT:     -10.0      0.000      0.000
REMARK CAVERDOCK CONSTRAINTS:       0.0      0.0      0.0      0.0
REMARK CAVERDOCK TUNNEL: 109    -10.0      3.3    110.5
REMARK  5 active torsions:
REMARK  status: ('A' for Active; 'I' for Inactive)
REMARK    1  A    between atoms: C23_20  and  O25_21 
REMARK    2  A    between atoms: O25_21  and  C26_22 
REMARK    3  A    between atoms: C26_22  and  C28_24 
REMARK    4  A    between atoms: C28_24  and  C29_25 
REMARK    5  A    between atoms: C29_25  and  C30_26 
ROOT
ATOM      1  C1  ZIN A   1      28.481  -0.732  31.966  0.00  0.00     0.018 C 
ATOM      2  C2  ZIN A   1      27.317  -0.141  32.763  0.00  0.00    -0.013 C 
ATOM      3  C3  ZIN A   1      27.471  -0.488  34.231  0.00  0.00     0.012 C 
ATOM      4  C4  ZIN A   1      27.618  -2.014  34.323  0.00  0.00     0.007 C 
ATOM      5  C5  ZIN A   1      26.427  -2.735  33.698  0.00  0.00     0.002 C 
ATOM      6  C7  ZIN A   1      26.183  -2.284  32.251  0.00  0.00    -0.004 C 
ATOM      7  C9  ZIN A   1      24.922  -2.970  31.719  0.00  0.00     0.010 C 
ATOM      8  C10 ZIN A   1      25.164  -4.479  31.643  0.00  0.00     0.035 C 
ATOM      9  C11 ZIN A   1      25.601  -4.972  33.010  0.00  0.00    -0.068 C 
ATOM     10  C12 ZIN A   1      24.985  -6.045  33.508  0.00  0.00     0.053 C 
ATOM     11  C13 ZIN A   1      25.380  -6.574  34.818  0.00  0.00     0.149 C 
ATOM     12  O14 ZIN A   1      24.637  -7.273  35.475  0.00  0.00    -0.293 OA
ATOM     13  C15 ZIN A   1      26.766  -6.204  35.307  0.00  0.00     0.084 C 
ATOM     14  C16 ZIN A   1      26.914  -4.691  35.156  0.00  0.00     0.022 C 
ATOM     15  C17 ZIN A   1      26.691  -4.246  33.709  0.00  0.00    -0.016 C 
ATOM     16  C18 ZIN A   1      27.989  -4.487  32.933  0.00  0.00     0.020 C 
ATOM     17  C19 ZIN A   1      25.979  -0.767  32.284  0.00  0.00     0.001 C 
ATOM     18  C21 ZIN A   1      25.779  -0.092  30.923  0.00  0.00     0.008 C 
ATOM     19  C22 ZIN A   1      26.192   1.379  31.199  0.00  0.00     0.034 C 
ATOM     20  C23 ZIN A   1      27.154   1.336  32.423  0.00  0.00     0.140 C 
ENDROOT
BRANCH  20  21
ATOM     21  O25 ZIN A   1      28.432   1.933  32.079  0.00  0.00    -0.315 OA
BRANCH  21  22
ATOM     22  C26 ZIN A   1      28.402   3.099  31.415  0.00  0.00     0.259 C 
ATOM     23  O27 ZIN A   1      27.750   4.022  31.843  0.00  0.00    -0.265 OA
BRANCH  22  24
ATOM     24  C28 ZIN A   1      29.183   3.257  30.136  0.00  0.00     0.111 C 
BRANCH  24  25
ATOM     25  C29 ZIN A   1      30.081   2.035  29.932  0.00  0.00     0.014 C 
BRANCH  25  26
ATOM     26  C30 ZIN A   1      29.630   1.273  28.684  0.00  0.00    -0.014 C 
ATOM     27  C34 ZIN A   1      28.293   1.838  28.162  0.00  0.00     0.004 C 
ATOM     28  C33 ZIN A   1      27.472   0.635  27.664  0.00  0.00     0.000 C 
ATOM     29  C32 ZIN A   1      28.340  -0.618  27.901  0.00  0.00     0.000 C 
ATOM     30  C31 ZIN A   1      29.308  -0.200  29.035  0.00  0.00     0.004 C 
ENDBRANCH  25  26
ENDBRANCH  24  25
ENDBRANCH  22  24
ENDBRANCH  21  22
ENDBRANCH  20  21
TORSDOF 5
ENDMDL
MODEL 111
REMARK CAVERDOCK RESULT:     -10.1      0.000      0.000
REMARK CAVERDOCK CONSTRAINTS:       0.0      0.0      0.0      0.0
REMARK CAVERDOCK TUNNEL: 110    -10.1      3.3   111.15
REMARK  5 active torsions:
REMARK  status: ('A' for Active; 'I' for Inactive)
REMARK    1  A    between atoms: C23_20  and  O25_21 
REMARK    2  A    between atoms: O25_21  and  C26_22 
REMARK    3  A    between atoms: C26_22  and  C28_24 
REMARK    4  A    between atoms: C28_24  and  C29_25 
REMARK    5  A    between atoms: C29_25  and  C30_26 
ROOT
ATOM      1  C1  ZIN A   1      28.584  -0.874  32.199  0.00  0.00     0.018 C 
ATOM      2  C2  ZIN A   1      27.372  -0.242  32.886  0.00  0.00    -0.013 C 
ATOM      3  C3  ZIN A   1      27.407  -0.545  34.371  0.00  0.00     0.012 C 
ATOM      4  C4  ZIN A   1      27.520  -2.069  34.520  0.00  0.00     0.007 C 
ATOM      5  C5  ZIN A   1      26.369  -2.793  33.827  0.00  0.00     0.002 C 
ATOM      6  C7  ZIN A   1      26.244  -2.383  32.352  0.00  0.00    -0.004 C 
ATOM      7  C9  ZIN A   1      25.016  -3.068  31.746  0.00  0.00     0.010 C 
ATOM      8  C10 ZIN A   1      25.238  -4.581  31.735  0.00  0.00     0.035 C 
ATOM      9  C11 ZIN A   1      25.561  -5.038  33.146  0.00  0.00    -0.068 C 
ATOM     10  C12 ZIN A   1      24.891  -6.085  33.627  0.00  0.00     0.053 C 
ATOM     11  C13 ZIN A   1      25.176  -6.579  34.979  0.00  0.00     0.149 C 
ATOM     12  O14 ZIN A   1      24.373  -7.246  35.597  0.00  0.00    -0.293 OA
ATOM     13  C15 ZIN A   1      26.526  -6.214  35.561  0.00  0.00     0.084 C 
ATOM     14  C16 ZIN A   1      26.711  -4.708  35.376  0.00  0.00     0.022 C 
ATOM     15  C17 ZIN A   1      26.607  -4.306  33.903  0.00  0.00    -0.016 C 
ATOM     16  C18 ZIN A   1      27.955  -4.589  33.238  0.00  0.00     0.020 C 
ATOM     17  C19 ZIN A   1      26.064  -0.864  32.324  0.00  0.00     0.001 C 
ATOM     18  C21 ZIN A   1      25.980  -0.229  30.931  0.00  0.00     0.008 C 
ATOM     19  C22 ZIN A   1      26.395   1.244  31.194  0.00  0.00     0.034 C 
ATOM     20  C23 ZIN A   1      27.260   1.226  32.489  0.00  0.00     0.140 C 
ENDROOT
BRANCH  20  21
ATOM     21  O25 ZIN A   1      28.571   1.793  32.227  0.00  0.00    -0.315 OA
BRANCH  21  22
ATOM     22  C26 ZIN A   1      28.607   2.981  31.603  0.00  0.00     0.259 C 
ATOM     23  O27 ZIN A   1      27.713   3.777  31.764  0.00  0.00    -0.265 OA
BRANCH  22  24
ATOM     24  C28 ZIN A   1      29.765   3.321  30.701  0.00  0.00     0.111 C 
BRANCH  24  25
ATOM     25  C29 ZIN A   1      29.383   3.031  29.247  0.00  0.00     0.014 C 
BRANCH  25  26
ATOM     26  C30 ZIN A   1      28.723   1.654  29.160  0.00  0.00    -0.014 C 
ATOM     27  C34 ZIN A   1      29.794   0.548  29.054  0.00  0.00     0.004 C 
ATOM     28  C33 ZIN A   1      29.239  -0.509  28.083  0.00  0.00     0.000 C 
ATOM     29  C32 ZIN A   1      27.851  -0.009  27.633  0.00  0.00     0.000 C 
ATOM     30  C31 ZIN A   1      27.912   1.523  27.847  0.00  0.00     0.004 C 
ENDBRANCH  25  26
ENDBRANCH  24  25
ENDBRANCH  22  24
ENDBRANCH  21  22
ENDBRANCH  20  21
TORSDOF 5
ENDMDL
MODEL 112
REMARK CAVERDOCK RESULT:      -9.9      0.000      0.000
REMARK CAVERDOCK CONSTRAINTS:       0.0      0.0      0.0      0.0
REMARK CAVERDOCK TUNNEL: 111     -9.9      3.3    112.9
REMARK  5 active torsions:
REMARK  status: ('A' for Active; 'I' for Inactive)
REMARK    1  A    between atoms: C23_20  and  O25_21 
REMARK    2  A    between atoms: O25_21  and  C26_22 
REMARK    3  A    between atoms: C26_22  and  C28_24 
REMARK    4  A    between atoms: C28_24  and  C29_25 
REMARK    5  A    between atoms: C29_25  and  C30_26 
ROOT
ATOM      1  C1  ZIN A   1      28.392  -1.095  32.172  0.00  0.00     0.018 C 
ATOM      2  C2  ZIN A   1      27.243  -0.460  32.957  0.00  0.00    -0.013 C 
ATOM      3  C3  ZIN A   1      27.406  -0.754  34.435  0.00  0.00     0.012 C 
ATOM      4  C4  ZIN A   1      27.533  -2.278  34.582  0.00  0.00     0.007 C 
ATOM      5  C5  ZIN A   1      26.328  -3.006  33.995  0.00  0.00     0.002 C 
ATOM      6  C7  ZIN A   1      26.076  -2.604  32.534  0.00  0.00    -0.004 C 
ATOM      7  C9  ZIN A   1      24.801  -3.293  32.039  0.00  0.00     0.010 C 
ATOM      8  C10 ZIN A   1      25.023  -4.807  32.017  0.00  0.00     0.035 C 
ATOM      9  C11 ZIN A   1      25.467  -5.255  33.397  0.00  0.00    -0.068 C 
ATOM     10  C12 ZIN A   1      24.842  -6.300  33.940  0.00  0.00     0.053 C 
ATOM     11  C13 ZIN A   1      25.242  -6.787  35.265  0.00  0.00     0.149 C 
ATOM     12  O14 ZIN A   1      24.496  -7.450  35.954  0.00  0.00    -0.293 OA
ATOM     13  C15 ZIN A   1      26.637  -6.417  35.728  0.00  0.00     0.084 C 
ATOM     14  C16 ZIN A   1      26.803  -4.913  35.519  0.00  0.00     0.022 C 
ATOM     15  C17 ZIN A   1      26.573  -4.518  34.058  0.00  0.00    -0.016 C 
ATOM     16  C18 ZIN A   1      27.859  -4.805  33.281  0.00  0.00     0.020 C 
ATOM     17  C19 ZIN A   1      25.892  -1.086  32.513  0.00  0.00     0.001 C 
ATOM     18  C21 ZIN A   1      25.689  -0.458  31.129  0.00  0.00     0.008 C 
ATOM     19  C22 ZIN A   1      26.123   1.016  31.347  0.00  0.00     0.034 C 
ATOM     20  C23 ZIN A   1      27.096   1.006  32.564  0.00  0.00     0.140 C 
ENDROOT
BRANCH  20  21
ATOM     21  O25 ZIN A   1      28.379   1.573  32.187  0.00  0.00    -0.315 OA
BRANCH  21  22
ATOM     22  C26 ZIN A   1      28.398   2.874  31.861  0.00  0.00     0.259 C 
ATOM     23  O27 ZIN A   1      27.955   3.696  32.628  0.00  0.00    -0.265 OA
BRANCH  22  24
ATOM     24  C28 ZIN A   1      28.973   3.311  30.538  0.00  0.00     0.111 C 
BRANCH  24  25
ATOM     25  C29 ZIN A   1      30.046   2.313  30.095  0.00  0.00     0.014 C 
BRANCH  25  26
ATOM     26  C30 ZIN A   1      29.608   1.639  28.792  0.00  0.00    -0.014 C 
ATOM     27  C34 ZIN A   1      28.092   1.824  28.573  0.00  0.00     0.004 C 
ATOM     28  C33 ZIN A   1      27.574   0.510  27.962  0.00  0.00     0.000 C 
ATOM     29  C32 ZIN A   1      28.793  -0.426  27.831  0.00  0.00     0.000 C 
ATOM     30  C31 ZIN A   1      29.794   0.105  28.887  0.00  0.00     0.004 C 
ENDBRANCH  25  26
ENDBRANCH  24  25
ENDBRANCH  22  24
ENDBRANCH  21  22
ENDBRANCH  20  21
TORSDOF 5
ENDMDL
MODEL 113
REMARK CAVERDOCK RESULT:      -9.7      0.000      0.000
REMARK CAVERDOCK CONSTRAINTS:       0.0      0.0      0.0      0.0
REMARK CAVERDOCK TUNNEL: 112     -9.7      3.3    113.7
REMARK  5 active torsions:
REMARK  status: ('A' for Active; 'I' for Inactive)
REMARK    1  A    between atoms: C23_20  and  O25_21 
REMARK    2  A    between atoms: O25_21  and  C26_22 
REMARK    3  A    between atoms: C26_22  and  C28_24 
REMARK    4  A    between atoms: C28_24  and  C29_25 
REMARK    5  A    between atoms: C29_25  and  C30_26 
ROOT
ATOM      1  C1  ZIN A   1      28.413  -1.267  32.359  0.00  0.00     0.018 C 
ATOM      2  C2  ZIN A   1      27.211  -0.603  33.034  0.00  0.00    -0.013 C 
ATOM      3  C3  ZIN A   1      27.268  -0.836  34.530  0.00  0.00     0.012 C 
ATOM      4  C4  ZIN A   1      27.384  -2.353  34.748  0.00  0.00     0.007 C 
ATOM      5  C5  ZIN A   1      26.223  -3.106  34.107  0.00  0.00     0.002 C 
ATOM      6  C7  ZIN A   1      26.076  -2.765  32.616  0.00  0.00    -0.004 C 
ATOM      7  C9  ZIN A   1      24.840  -3.477  32.060  0.00  0.00     0.010 C 
ATOM      8  C10 ZIN A   1      25.062  -4.989  32.115  0.00  0.00     0.035 C 
ATOM      9  C11 ZIN A   1      25.405  -5.381  33.541  0.00  0.00    -0.068 C 
ATOM     10  C12 ZIN A   1      24.742  -6.404  34.080  0.00  0.00     0.053 C 
ATOM     11  C13 ZIN A   1      25.047  -6.835  35.449  0.00  0.00     0.149 C 
ATOM     12  O14 ZIN A   1      24.253  -7.472  36.109  0.00  0.00    -0.293 OA
ATOM     13  C15 ZIN A   1      26.405  -6.444  35.995  0.00  0.00     0.084 C 
ATOM     14  C16 ZIN A   1      26.587  -4.949  35.737  0.00  0.00     0.022 C 
ATOM     15  C17 ZIN A   1      26.462  -4.615  34.249  0.00  0.00    -0.016 C 
ATOM     16  C18 ZIN A   1      27.800  -4.929  33.578  0.00  0.00     0.020 C 
ATOM     17  C19 ZIN A   1      25.896  -1.249  32.520  0.00  0.00     0.001 C 
ATOM     18  C21 ZIN A   1      25.791  -0.679  31.101  0.00  0.00     0.008 C 
ATOM     19  C22 ZIN A   1      26.210   0.804  31.290  0.00  0.00     0.034 C 
ATOM     20  C23 ZIN A   1      27.094   0.846  32.571  0.00  0.00     0.140 C 
ENDROOT
BRANCH  20  21
ATOM     21  O25 ZIN A   1      28.400   1.399  32.264  0.00  0.00    -0.315 OA
BRANCH  21  22
ATOM     22  C26 ZIN A   1      28.436   2.663  31.814  0.00  0.00     0.259 C 
ATOM     23  O27 ZIN A   1      28.175   3.578  32.559  0.00  0.00    -0.265 OA
BRANCH  22  24
ATOM     24  C28 ZIN A   1      28.804   2.941  30.379  0.00  0.00     0.111 C 
BRANCH  24  25
ATOM     25  C29 ZIN A   1      30.050   2.134  30.007  0.00  0.00     0.014 C 
BRANCH  25  26
ATOM     26  C30 ZIN A   1      29.721   1.195  28.845  0.00  0.00    -0.014 C 
ATOM     27  C34 ZIN A   1      28.448   1.668  28.113  0.00  0.00     0.004 C 
ATOM     28  C33 ZIN A   1      27.672   0.400  27.717  0.00  0.00     0.000 C 
ATOM     29  C32 ZIN A   1      28.501  -0.799  28.221  0.00  0.00     0.000 C 
ATOM     30  C31 ZIN A   1      29.354  -0.214  29.373  0.00  0.00     0.004 C 
ENDBRANCH  25  26
ENDBRANCH  24  25
ENDBRANCH  22  24
ENDBRANCH  21  22
ENDBRANCH  20  21
TORSDOF 5
ENDMDL
MODEL 114
REMARK CAVERDOCK RESULT:      -9.7      0.000      0.000
REMARK CAVERDOCK CONSTRAINTS:       0.0      0.0      0.0      0.0
REMARK CAVERDOCK TUNNEL: 113     -9.7      3.3    114.5
REMARK  5 active torsions:
REMARK  status: ('A' for Active; 'I' for Inactive)
REMARK    1  A    between atoms: C23_20  and  O25_21 
REMARK    2  A    between atoms: O25_21  and  C26_22 
REMARK    3  A    between atoms: C26_22  and  C28_24 
REMARK    4  A    between atoms: C28_24  and  C29_25 
REMARK    5  A    between atoms: C29_25  and  C30_26 
ROOT
ATOM      1  C1  ZIN A   1      28.313  -1.327  32.479  0.00  0.00     0.018 C 
ATOM      2  C2  ZIN A   1      27.166  -0.651  33.233  0.00  0.00    -0.013 C 
ATOM      3  C3  ZIN A   1      27.284  -0.943  34.716  0.00  0.00     0.012 C 
ATOM      4  C4  ZIN A   1      27.360  -2.469  34.874  0.00  0.00     0.007 C 
ATOM      5  C5  ZIN A   1      26.146  -3.161  34.261  0.00  0.00     0.002 C 
ATOM      6  C7  ZIN A   1      25.943  -2.760  32.792  0.00  0.00    -0.004 C 
ATOM      7  C9  ZIN A   1      24.659  -3.411  32.270  0.00  0.00     0.010 C 
ATOM      8  C10 ZIN A   1      24.833  -4.931  32.260  0.00  0.00     0.035 C 
ATOM      9  C11 ZIN A   1      25.229  -5.386  33.653  0.00  0.00    -0.068 C 
ATOM     10  C12 ZIN A   1      24.558  -6.408  34.185  0.00  0.00     0.053 C 
ATOM     11  C13 ZIN A   1      24.910  -6.899  35.522  0.00  0.00     0.149 C 
ATOM     12  O14 ZIN A   1      24.127  -7.535  36.195  0.00  0.00    -0.293 OA
ATOM     13  C15 ZIN A   1      26.305  -6.572  36.016  0.00  0.00     0.084 C 
ATOM     14  C16 ZIN A   1      26.524  -5.074  35.805  0.00  0.00     0.022 C 
ATOM     15  C17 ZIN A   1      26.341  -4.681  34.337  0.00  0.00    -0.016 C 
ATOM     16  C18 ZIN A   1      27.637  -5.012  33.593  0.00  0.00     0.020 C 
ATOM     17  C19 ZIN A   1      25.808  -1.236  32.759  0.00  0.00     0.001 C 
ATOM     18  C21 ZIN A   1      25.657  -0.611  31.368  0.00  0.00     0.008 C 
ATOM     19  C22 ZIN A   1      26.133   0.851  31.590  0.00  0.00     0.034 C 
ATOM     20  C23 ZIN A   1      27.076   0.816  32.830  0.00  0.00     0.140 C 
ENDROOT
BRANCH  20  21
ATOM     21  O25 ZIN A   1      28.384   1.340  32.482  0.00  0.00    -0.315 OA
BRANCH  21  22
ATOM     22  C26 ZIN A   1      28.456   2.643  32.170  0.00  0.00     0.259 C 
ATOM     23  O27 ZIN A   1      28.140   3.478  32.985  0.00  0.00    -0.265 OA
BRANCH  22  24
ATOM     24  C28 ZIN A   1      28.933   3.066  30.804  0.00  0.00     0.111 C 
BRANCH  24  25
ATOM     25  C29 ZIN A   1      30.101   2.175  30.374  0.00  0.00     0.014 C 
BRANCH  25  26
ATOM     26  C30 ZIN A   1      29.670   1.308  29.189  0.00  0.00    -0.014 C 
ATOM     27  C34 ZIN A   1      28.363   1.848  28.573  0.00  0.00     0.004 C 
ATOM     28  C33 ZIN A   1      27.530   0.620  28.164  0.00  0.00     0.000 C 
ATOM     29  C32 ZIN A   1      28.361  -0.623  28.545  0.00  0.00     0.000 C 
ATOM     30  C31 ZIN A   1      29.304  -0.119  29.666  0.00  0.00     0.004 C 
ENDBRANCH  25  26
ENDBRANCH  24  25
ENDBRANCH  22  24
ENDBRANCH  21  22
ENDBRANCH  20  21
TORSDOF 5
ENDMDL
MODEL 115
REMARK CAVERDOCK RESULT:      -9.7      0.000      0.000
REMARK CAVERDOCK CONSTRAINTS:       0.0      0.0      0.0      0.0
REMARK CAVERDOCK TUNNEL: 114     -9.7      3.2    115.1
REMARK  5 active torsions:
REMARK  status: ('A' for Active; 'I' for Inactive)
REMARK    1  A    between atoms: C23_20  and  O25_21 
REMARK    2  A    between atoms: O25_21  and  C26_22 
REMARK    3  A    between atoms: C26_22  and  C28_24 
REMARK    4  A    between atoms: C28_24  and  C29_25 
REMARK    5  A    between atoms: C29_25  and  C30_26 
ROOT
ATOM      1  C1  ZIN A   1      26.304  -2.262  31.258  0.00  0.00     0.018 C 
ATOM      2  C2  ZIN A   1      27.785  -2.549  31.513  0.00  0.00    -0.013 C 
ATOM      3  C3  ZIN A   1      28.282  -1.699  32.666  0.00  0.00     0.012 C 
ATOM      4  C4  ZIN A   1      27.950  -0.238  32.327  0.00  0.00     0.007 C 
ATOM      5  C5  ZIN A   1      28.573   0.192  31.003  0.00  0.00     0.002 C 
ATOM      6  C7  ZIN A   1      28.181  -0.751  29.856  0.00  0.00    -0.004 C 
ATOM      7  C9  ZIN A   1      28.915  -0.322  28.582  0.00  0.00     0.010 C 
ATOM      8  C10 ZIN A   1      28.424   1.065  28.161  0.00  0.00     0.035 C 
ATOM      9  C11 ZIN A   1      28.604   2.021  29.326  0.00  0.00    -0.068 C 
ATOM     10  C12 ZIN A   1      29.197   3.190  29.082  0.00  0.00     0.053 C 
ATOM     11  C13 ZIN A   1      29.382   4.159  30.168  0.00  0.00     0.149 C 
ATOM     12  O14 ZIN A   1      30.221   5.032  30.109  0.00  0.00    -0.293 OA
ATOM     13  C15 ZIN A   1      28.468   4.012  31.368  0.00  0.00     0.084 C 
ATOM     14  C16 ZIN A   1      28.515   2.547  31.800  0.00  0.00     0.022 C 
ATOM     15  C17 ZIN A   1      28.103   1.611  30.661  0.00  0.00    -0.016 C 
ATOM     16  C18 ZIN A   1      26.574   1.582  30.601  0.00  0.00     0.020 C 
ATOM     17  C19 ZIN A   1      28.620  -2.159  30.263  0.00  0.00     0.001 C 
ATOM     18  C21 ZIN A   1      28.266  -3.279  29.279  0.00  0.00     0.008 C 
ATOM     19  C22 ZIN A   1      28.276  -4.547  30.175  0.00  0.00     0.034 C 
ATOM     20  C23 ZIN A   1      28.007  -4.054  31.627  0.00  0.00     0.140 C 
ENDROOT
BRANCH  20  21
ATOM     21  O25 ZIN A   1      26.833  -4.711  32.173  0.00  0.00    -0.315 OA
BRANCH  21  22
ATOM     22  C26 ZIN A   1      27.041  -5.652  33.107  0.00  0.00     0.259 C 
ATOM     23  O27 ZIN A   1      27.198  -6.804  32.780  0.00  0.00    -0.265 OA
BRANCH  22  24
ATOM     24  C28 ZIN A   1      27.078  -5.270  34.565  0.00  0.00     0.111 C 
BRANCH  24  25
ATOM     25  C29 ZIN A   1      26.756  -6.497  35.422  0.00  0.00     0.014 C 
BRANCH  25  26
ATOM     26  C30 ZIN A   1      25.259  -6.521  35.736  0.00  0.00    -0.014 C 
ATOM     27  C34 ZIN A   1      24.458  -7.000  34.508  0.00  0.00     0.004 C 
ATOM     28  C33 ZIN A   1      23.163  -6.168  34.476  0.00  0.00     0.000 C 
ATOM     29  C32 ZIN A   1      23.224  -5.213  35.685  0.00  0.00     0.000 C 
ATOM     30  C31 ZIN A   1      24.736  -5.086  35.994  0.00  0.00     0.004 C 
ENDBRANCH  25  26
ENDBRANCH  24  25
ENDBRANCH  22  24
ENDBRANCH  21  22
ENDBRANCH  20  21
TORSDOF 5
ENDMDL
MODEL 116
REMARK CAVERDOCK RESULT:     -10.1      0.000      0.000
REMARK CAVERDOCK CONSTRAINTS:       0.0      0.0      0.0      0.0
REMARK CAVERDOCK TUNNEL: 115    -10.1      3.2    116.7
REMARK  5 active torsions:
REMARK  status: ('A' for Active; 'I' for Inactive)
REMARK    1  A    between atoms: C23_20  and  O25_21 
REMARK    2  A    between atoms: O25_21  and  C26_22 
REMARK    3  A    between atoms: C26_22  and  C28_24 
REMARK    4  A    between atoms: C28_24  and  C29_25 
REMARK    5  A    between atoms: C29_25  and  C30_26 
ROOT
ATOM      1  C1  ZIN A   1      26.363  -2.234  31.394  0.00  0.00     0.018 C 
ATOM      2  C2  ZIN A   1      27.831  -2.469  31.753  0.00  0.00    -0.013 C 
ATOM      3  C3  ZIN A   1      28.230  -1.565  32.903  0.00  0.00     0.012 C 
ATOM      4  C4  ZIN A   1      27.881  -0.127  32.492  0.00  0.00     0.007 C 
ATOM      5  C5  ZIN A   1      28.576   0.275  31.195  0.00  0.00     0.002 C 
ATOM      6  C7  ZIN A   1      28.284  -0.717  30.060  0.00  0.00    -0.004 C 
ATOM      7  C9  ZIN A   1      29.088  -0.310  28.821  0.00  0.00     0.010 C 
ATOM      8  C10 ZIN A   1      28.587   1.045  28.320  0.00  0.00     0.035 C 
ATOM      9  C11 ZIN A   1      28.665   2.046  29.459  0.00  0.00    -0.068 C 
ATOM     10  C12 ZIN A   1      29.242   3.223  29.211  0.00  0.00     0.053 C 
ATOM     11  C13 ZIN A   1      29.329   4.233  30.271  0.00  0.00     0.149 C 
ATOM     12  O14 ZIN A   1      30.147   5.129  30.233  0.00  0.00    -0.293 OA
ATOM     13  C15 ZIN A   1      28.344   4.101  31.415  0.00  0.00     0.084 C 
ATOM     14  C16 ZIN A   1      28.403   2.653  31.901  0.00  0.00     0.022 C 
ATOM     15  C17 ZIN A   1      28.090   1.667  30.773  0.00  0.00    -0.016 C 
ATOM     16  C18 ZIN A   1      26.570   1.591  30.617  0.00  0.00     0.020 C 
ATOM     17  C19 ZIN A   1      28.735  -2.097  30.545  0.00  0.00     0.001 C 
ATOM     18  C21 ZIN A   1      28.475  -3.260  29.581  0.00  0.00     0.008 C 
ATOM     19  C22 ZIN A   1      28.462  -4.496  30.521  0.00  0.00     0.034 C 
ATOM     20  C23 ZIN A   1      28.087  -3.961  31.935  0.00  0.00     0.140 C 
ENDROOT
BRANCH  20  21
ATOM     21  O25 ZIN A   1      26.899  -4.634  32.428  0.00  0.00    -0.315 OA
BRANCH  21  22
ATOM     22  C26 ZIN A   1      27.086  -5.687  33.238  0.00  0.00     0.259 C 
ATOM     23  O27 ZIN A   1      27.125  -6.804  32.778  0.00  0.00    -0.265 OA
BRANCH  22  24
ATOM     24  C28 ZIN A   1      27.250  -5.477  34.721  0.00  0.00     0.111 C 
BRANCH  24  25
ATOM     25  C29 ZIN A   1      26.778  -6.726  35.469  0.00  0.00     0.014 C 
BRANCH  25  26
ATOM     26  C30 ZIN A   1      25.277  -6.617  35.746  0.00  0.00    -0.014 C 
ATOM     27  C34 ZIN A   1      24.468  -7.204  34.571  0.00  0.00     0.004 C 
ATOM     28  C33 ZIN A   1      23.230  -6.306  34.399  0.00  0.00     0.000 C 
ATOM     29  C32 ZIN A   1      23.330  -5.205  35.474  0.00  0.00     0.000 C 
ATOM     30  C31 ZIN A   1      24.842  -5.131  35.802  0.00  0.00     0.004 C 
ENDBRANCH  25  26
ENDBRANCH  24  25
ENDBRANCH  22  24
ENDBRANCH  21  22
ENDBRANCH  20  21
TORSDOF 5
ENDMDL
MODEL 117
REMARK CAVERDOCK RESULT:      -9.9      0.000      0.000
REMARK CAVERDOCK CONSTRAINTS:       0.0      0.0      0.0      0.0
REMARK CAVERDOCK TUNNEL: 116     -9.9      3.2    117.7
REMARK  5 active torsions:
REMARK  status: ('A' for Active; 'I' for Inactive)
REMARK    1  A    between atoms: C23_20  and  O25_21 
REMARK    2  A    between atoms: O25_21  and  C26_22 
REMARK    3  A    between atoms: C26_22  and  C28_24 
REMARK    4  A    between atoms: C28_24  and  C29_25 
REMARK    5  A    between atoms: C29_25  and  C30_26 
ROOT
ATOM      1  C1  ZIN A   1      26.379  -2.418  31.264  0.00  0.00     0.018 C 
ATOM      2  C2  ZIN A   1      27.830  -2.585  31.717  0.00  0.00    -0.013 C 
ATOM      3  C3  ZIN A   1      28.096  -1.708  32.925  0.00  0.00     0.012 C 
ATOM      4  C4  ZIN A   1      27.692  -0.276  32.543  0.00  0.00     0.007 C 
ATOM      5  C5  ZIN A   1      28.451   0.216  31.315  0.00  0.00     0.002 C 
ATOM      6  C7  ZIN A   1      28.296  -0.744  30.126  0.00  0.00    -0.004 C 
ATOM      7  C9  ZIN A   1      29.157  -0.243  28.963  0.00  0.00     0.010 C 
ATOM      8  C10 ZIN A   1      28.614   1.102  28.478  0.00  0.00     0.035 C 
ATOM      9  C11 ZIN A   1      28.555   2.059  29.655  0.00  0.00    -0.068 C 
ATOM     10  C12 ZIN A   1      29.078   3.274  29.492  0.00  0.00     0.053 C 
ATOM     11  C13 ZIN A   1      29.033   4.245  30.591  0.00  0.00     0.149 C 
ATOM     12  O14 ZIN A   1      29.798   5.185  30.645  0.00  0.00    -0.293 OA
ATOM     13  C15 ZIN A   1      27.981   4.011  31.657  0.00  0.00     0.084 C 
ATOM     14  C16 ZIN A   1      28.091   2.551  32.094  0.00  0.00     0.022 C 
ATOM     15  C17 ZIN A   1      27.915   1.596  30.911  0.00  0.00    -0.016 C 
ATOM     16  C18 ZIN A   1      26.415   1.441  30.645  0.00  0.00     0.020 C 
ATOM     17  C19 ZIN A   1      28.791  -2.115  30.591  0.00  0.00     0.001 C 
ATOM     18  C21 ZIN A   1      28.667  -3.250  29.570  0.00  0.00     0.008 C 
ATOM     19  C22 ZIN A   1      28.661  -4.522  30.460  0.00  0.00     0.034 C 
ATOM     20  C23 ZIN A   1      28.159  -4.067  31.863  0.00  0.00     0.140 C 
ENDROOT
BRANCH  20  21
ATOM     21  O25 ZIN A   1      26.981  -4.824  32.246  0.00  0.00    -0.315 OA
BRANCH  21  22
ATOM     22  C26 ZIN A   1      27.178  -5.919  32.996  0.00  0.00     0.259 C 
ATOM     23  O27 ZIN A   1      27.176  -7.013  32.482  0.00  0.00    -0.265 OA
BRANCH  22  24
ATOM     24  C28 ZIN A   1      27.402  -5.784  34.480  0.00  0.00     0.111 C 
BRANCH  24  25
ATOM     25  C29 ZIN A   1      26.525  -4.656  35.028  0.00  0.00     0.014 C 
BRANCH  25  26
ATOM     26  C30 ZIN A   1      25.110  -5.184  35.275  0.00  0.00    -0.014 C 
ATOM     27  C34 ZIN A   1      25.131  -6.715  35.463  0.00  0.00     0.004 C 
ATOM     28  C33 ZIN A   1      23.866  -7.259  34.777  0.00  0.00     0.000 C 
ATOM     29  C32 ZIN A   1      23.121  -6.040  34.195  0.00  0.00     0.000 C 
ATOM     30  C31 ZIN A   1      24.225  -4.968  34.023  0.00  0.00     0.004 C 
ENDBRANCH  25  26
ENDBRANCH  24  25
ENDBRANCH  22  24
ENDBRANCH  21  22
ENDBRANCH  20  21
TORSDOF 5
ENDMDL
MODEL 118
REMARK CAVERDOCK RESULT:     -10.1      0.000      0.000
REMARK CAVERDOCK CONSTRAINTS:       0.0      0.0      0.0      0.0
REMARK CAVERDOCK TUNNEL: 117    -10.1      3.2    118.7
REMARK  5 active torsions:
REMARK  status: ('A' for Active; 'I' for Inactive)
REMARK    1  A    between atoms: C23_20  and  O25_21 
REMARK    2  A    between atoms: O25_21  and  C26_22 
REMARK    3  A    between atoms: C26_22  and  C28_24 
REMARK    4  A    between atoms: C28_24  and  C29_25 
REMARK    5  A    between atoms: C29_25  and  C30_26 
ROOT
ATOM      1  C1  ZIN A   1      27.561  -2.169  32.981  0.00  0.00     0.018 C 
ATOM      2  C2  ZIN A   1      26.165  -1.646  32.634  0.00  0.00    -0.013 C 
ATOM      3  C3  ZIN A   1      25.796  -2.064  31.224  0.00  0.00     0.012 C 
ATOM      4  C4  ZIN A   1      26.923  -1.581  30.298  0.00  0.00     0.007 C 
ATOM      5  C5  ZIN A   1      27.131  -0.073  30.401  0.00  0.00     0.002 C 
ATOM      6  C7  ZIN A   1      27.369   0.373  31.851  0.00  0.00    -0.004 C 
ATOM      7  C9  ZIN A   1      27.471   1.900  31.894  0.00  0.00     0.010 C 
ATOM      8  C10 ZIN A   1      28.714   2.343  31.119  0.00  0.00     0.035 C 
ATOM      9  C11 ZIN A   1      28.643   1.772  29.715  0.00  0.00    -0.068 C 
ATOM     10  C12 ZIN A   1      28.862   2.603  28.696  0.00  0.00     0.053 C 
ATOM     11  C13 ZIN A   1      28.822   2.101  27.318  0.00  0.00     0.149 C 
ATOM     12  O14 ZIN A   1      28.633   2.839  26.374  0.00  0.00    -0.293 OA
ATOM     13  C15 ZIN A   1      29.031   0.611  27.136  0.00  0.00     0.084 C 
ATOM     14  C16 ZIN A   1      28.091  -0.103  28.107  0.00  0.00     0.022 C 
ATOM     15  C17 ZIN A   1      28.345   0.327  29.553  0.00  0.00    -0.016 C 
ATOM     16  C18 ZIN A   1      29.547  -0.462  30.079  0.00  0.00     0.020 C 
ATOM     17  C19 ZIN A   1      26.161  -0.094  32.666  0.00  0.00     0.001 C 
ATOM     18  C21 ZIN A   1      26.220   0.196  34.170  0.00  0.00     0.008 C 
ATOM     19  C22 ZIN A   1      25.243  -0.854  34.766  0.00  0.00     0.034 C 
ATOM     20  C23 ZIN A   1      25.183  -2.023  33.738  0.00  0.00     0.140 C 
ENDROOT
BRANCH  20  21
ATOM     21  O25 ZIN A   1      25.569  -3.271  34.372  0.00  0.00    -0.315 OA
BRANCH  21  22
ATOM     22  C26 ZIN A   1      24.657  -4.255  34.386  0.00  0.00     0.259 C 
ATOM     23  O27 ZIN A   1      23.724  -4.226  33.618  0.00  0.00    -0.265 OA
BRANCH  22  24
ATOM     24  C28 ZIN A   1      24.796  -5.397  35.359  0.00  0.00     0.111 C 
BRANCH  24  25
ATOM     25  C29 ZIN A   1      24.949  -6.710  34.586  0.00  0.00     0.014 C 
BRANCH  25  26
ATOM     26  C30 ZIN A   1      26.374  -6.816  34.039  0.00  0.00    -0.014 C 
ATOM     27  C34 ZIN A   1      27.356  -6.041  34.940  0.00  0.00     0.004 C 
ATOM     28  C33 ZIN A   1      28.385  -5.383  34.004  0.00  0.00     0.000 C 
ATOM     29  C32 ZIN A   1      27.991  -5.782  32.567  0.00  0.00     0.000 C 
ATOM     30  C31 ZIN A   1      26.481  -6.111  32.664  0.00  0.00     0.004 C 
ENDBRANCH  25  26
ENDBRANCH  24  25
ENDBRANCH  22  24
ENDBRANCH  21  22
ENDBRANCH  20  21
TORSDOF 5
ENDMDL
MODEL 119
REMARK CAVERDOCK RESULT:     -10.2      0.000      0.000
REMARK CAVERDOCK CONSTRAINTS:       0.0      0.0      0.0      0.0
REMARK CAVERDOCK TUNNEL: 118    -10.2      3.2    119.2
REMARK  5 active torsions:
REMARK  status: ('A' for Active; 'I' for Inactive)
REMARK    1  A    between atoms: C23_20  and  O25_21 
REMARK    2  A    between atoms: O25_21  and  C26_22 
REMARK    3  A    between atoms: C26_22  and  C28_24 
REMARK    4  A    between atoms: C28_24  and  C29_25 
REMARK    5  A    between atoms: C29_25  and  C30_26 
ROOT
ATOM      1  C1  ZIN A   1      26.315  -2.390  31.605  0.00  0.00     0.018 C 
ATOM      2  C2  ZIN A   1      27.755  -2.541  32.098  0.00  0.00    -0.013 C 
ATOM      3  C3  ZIN A   1      28.019  -1.559  33.223  0.00  0.00     0.012 C 
ATOM      4  C4  ZIN A   1      27.651  -0.162  32.701  0.00  0.00     0.007 C 
ATOM      5  C5  ZIN A   1      28.439   0.198  31.445  0.00  0.00     0.002 C 
ATOM      6  C7  ZIN A   1      28.284  -0.867  30.349  0.00  0.00    -0.004 C 
ATOM      7  C9  ZIN A   1      29.174  -0.494  29.160  0.00  0.00     0.010 C 
ATOM      8  C10 ZIN A   1      28.667   0.809  28.541  0.00  0.00     0.035 C 
ATOM      9  C11 ZIN A   1      28.609   1.873  29.622  0.00  0.00    -0.068 C 
ATOM     10  C12 ZIN A   1      29.159   3.058  29.355  0.00  0.00     0.053 C 
ATOM     11  C13 ZIN A   1      29.116   4.128  30.357  0.00  0.00     0.149 C 
ATOM     12  O14 ZIN A   1      29.899   5.055  30.336  0.00  0.00    -0.293 OA
ATOM     13  C15 ZIN A   1      28.042   4.016  31.421  0.00  0.00     0.084 C 
ATOM     14  C16 ZIN A   1      28.114   2.602  31.994  0.00  0.00     0.022 C 
ATOM     15  C17 ZIN A   1      27.938   1.543  30.904  0.00  0.00    -0.016 C 
ATOM     16  C18 ZIN A   1      26.441   1.392  30.626  0.00  0.00     0.020 C 
ATOM     17  C19 ZIN A   1      28.744  -2.197  30.951  0.00  0.00     0.001 C 
ATOM     18  C21 ZIN A   1      28.613  -3.421  30.038  0.00  0.00     0.008 C 
ATOM     19  C22 ZIN A   1      28.567  -4.603  31.044  0.00  0.00     0.034 C 
ATOM     20  C23 ZIN A   1      28.051  -4.008  32.388  0.00  0.00     0.140 C 
ENDROOT
BRANCH  20  21
ATOM     21  O25 ZIN A   1      26.852  -4.704  32.819  0.00  0.00    -0.315 OA
BRANCH  21  22
ATOM     22  C26 ZIN A   1      26.997  -5.974  33.226  0.00  0.00     0.259 C 
ATOM     23  O27 ZIN A   1      27.126  -6.859  32.413  0.00  0.00    -0.265 OA
BRANCH  22  24
ATOM     24  C28 ZIN A   1      26.999  -6.297  34.698  0.00  0.00     0.111 C 
BRANCH  24  25
ATOM     25  C29 ZIN A   1      26.242  -5.207  35.461  0.00  0.00     0.014 C 
BRANCH  25  26
ATOM     26  C30 ZIN A   1      24.749  -5.541  35.478  0.00  0.00    -0.014 C 
ATOM     27  C34 ZIN A   1      24.532  -7.053  35.257  0.00  0.00     0.004 C 
ATOM     28  C33 ZIN A   1      23.275  -7.193  34.380  0.00  0.00     0.000 C 
ATOM     29  C32 ZIN A   1      22.773  -5.762  34.099  0.00  0.00     0.000 C 
ATOM     30  C31 ZIN A   1      24.030  -4.876  34.278  0.00  0.00     0.004 C 
ENDBRANCH  25  26
ENDBRANCH  24  25
ENDBRANCH  22  24
ENDBRANCH  21  22
ENDBRANCH  20  21
TORSDOF 5
ENDMDL
MODEL 120
REMARK CAVERDOCK RESULT:     -10.2      0.000      0.000
REMARK CAVERDOCK CONSTRAINTS:       0.0      0.0      0.0      0.0
REMARK CAVERDOCK TUNNEL: 119    -10.2      3.2    120.3
REMARK  5 active torsions:
REMARK  status: ('A' for Active; 'I' for Inactive)
REMARK    1  A    between atoms: C23_20  and  O25_21 
REMARK    2  A    between atoms: O25_21  and  C26_22 
REMARK    3  A    between atoms: C26_22  and  C28_24 
REMARK    4  A    between atoms: C28_24  and  C29_25 
REMARK    5  A    between atoms: C29_25  and  C30_26 
ROOT
ATOM      1  C1  ZIN A   1      26.541  -2.499  31.530  0.00  0.00     0.018 C 
ATOM      2  C2  ZIN A   1      27.915  -2.611  32.193  0.00  0.00    -0.013 C 
ATOM      3  C3  ZIN A   1      28.044  -1.570  33.288  0.00  0.00     0.012 C 
ATOM      4  C4  ZIN A   1      27.734  -0.205  32.654  0.00  0.00     0.007 C 
ATOM      5  C5  ZIN A   1      28.661   0.097  31.480  0.00  0.00     0.002 C 
ATOM      6  C7  ZIN A   1      28.637  -1.025  30.432  0.00  0.00    -0.004 C 
ATOM      7  C9  ZIN A   1      29.657  -0.707  29.335  0.00  0.00     0.010 C 
ATOM      8  C10 ZIN A   1      29.220   0.558  28.594  0.00  0.00     0.035 C 
ATOM      9  C11 ZIN A   1      29.034   1.676  29.603  0.00  0.00    -0.068 C 
ATOM     10  C12 ZIN A   1      29.607   2.851  29.339  0.00  0.00     0.053 C 
ATOM     11  C13 ZIN A   1      29.446   3.971  30.273  0.00  0.00     0.149 C 
ATOM     12  O14 ZIN A   1      30.223   4.903  30.293  0.00  0.00    -0.293 OA
ATOM     13  C15 ZIN A   1      28.257   3.905  31.210  0.00  0.00     0.084 C 
ATOM     14  C16 ZIN A   1      28.267   2.522  31.862  0.00  0.00     0.022 C 
ATOM     15  C17 ZIN A   1      28.221   1.407  30.815  0.00  0.00    -0.016 C 
ATOM     16  C18 ZIN A   1      26.766   1.228  30.375  0.00  0.00     0.020 C 
ATOM     17  C19 ZIN A   1      29.028  -2.318  31.151  0.00  0.00     0.001 C 
ATOM     18  C21 ZIN A   1      29.008  -3.589  30.295  0.00  0.00     0.008 C 
ATOM     19  C22 ZIN A   1      28.850  -4.717  31.350  0.00  0.00     0.034 C 
ATOM     20  C23 ZIN A   1      28.180  -4.059  32.592  0.00  0.00     0.140 C 
ENDROOT
BRANCH  20  21
ATOM     21  O25 ZIN A   1      26.941  -4.742  32.918  0.00  0.00    -0.315 OA
BRANCH  21  22
ATOM     22  C26 ZIN A   1      27.038  -6.015  33.333  0.00  0.00     0.259 C 
ATOM     23  O27 ZIN A   1      27.098  -6.911  32.525  0.00  0.00    -0.265 OA
BRANCH  22  24
ATOM     24  C28 ZIN A   1      27.073  -6.325  34.807  0.00  0.00     0.111 C 
BRANCH  24  25
ATOM     25  C29 ZIN A   1      26.236  -5.292  35.566  0.00  0.00     0.014 C 
BRANCH  25  26
ATOM     26  C30 ZIN A   1      24.754  -5.657  35.456  0.00  0.00    -0.014 C 
ATOM     27  C34 ZIN A   1      24.592  -7.123  35.004  0.00  0.00     0.004 C 
ATOM     28  C33 ZIN A   1      23.384  -7.158  34.051  0.00  0.00     0.000 C 
ATOM     29  C32 ZIN A   1      22.855  -5.713  33.957  0.00  0.00     0.000 C 
ATOM     30  C31 ZIN A   1      24.076  -4.836  34.330  0.00  0.00     0.004 C 
ENDBRANCH  25  26
ENDBRANCH  24  25
ENDBRANCH  22  24
ENDBRANCH  21  22
ENDBRANCH  20  21
TORSDOF 5
ENDMDL
MODEL 121
REMARK CAVERDOCK RESULT:     -10.0      0.000      0.000
REMARK CAVERDOCK CONSTRAINTS:       0.0      0.0      0.0      0.0
REMARK CAVERDOCK TUNNEL: 120    -10.0      3.3    121.3
REMARK  5 active torsions:
REMARK  status: ('A' for Active; 'I' for Inactive)
REMARK    1  A    between atoms: C23_20  and  O25_21 
REMARK    2  A    between atoms: O25_21  and  C26_22 
REMARK    3  A    between atoms: C26_22  and  C28_24 
REMARK    4  A    between atoms: C28_24  and  C29_25 
REMARK    5  A    between atoms: C29_25  and  C30_26 
ROOT
ATOM      1  C1  ZIN A   1      26.343  -2.538  31.763  0.00  0.00     0.018 C 
ATOM      2  C2  ZIN A   1      27.787  -2.665  32.253  0.00  0.00    -0.013 C 
ATOM      3  C3  ZIN A   1      28.044  -1.661  33.360  0.00  0.00     0.012 C 
ATOM      4  C4  ZIN A   1      27.659  -0.277  32.815  0.00  0.00     0.007 C 
ATOM      5  C5  ZIN A   1      28.439   0.070  31.550  0.00  0.00     0.002 C 
ATOM      6  C7  ZIN A   1      28.291  -1.016  30.474  0.00  0.00    -0.004 C 
ATOM      7  C9  ZIN A   1      29.173  -0.654  29.275  0.00  0.00     0.010 C 
ATOM      8  C10 ZIN A   1      28.649   0.632  28.635  0.00  0.00     0.035 C 
ATOM      9  C11 ZIN A   1      28.583   1.715  29.697  0.00  0.00    -0.068 C 
ATOM     10  C12 ZIN A   1      29.119   2.901  29.408  0.00  0.00     0.053 C 
ATOM     11  C13 ZIN A   1      29.069   3.988  30.392  0.00  0.00     0.149 C 
ATOM     12  O14 ZIN A   1      29.841   4.922  30.351  0.00  0.00    -0.293 OA
ATOM     13  C15 ZIN A   1      28.000   3.882  31.461  0.00  0.00     0.084 C 
ATOM     14  C16 ZIN A   1      28.090   2.479  32.059  0.00  0.00     0.022 C 
ATOM     15  C17 ZIN A   1      27.921   1.399  30.988  0.00  0.00    -0.016 C 
ATOM     16  C18 ZIN A   1      26.424   1.228  30.719  0.00  0.00     0.020 C 
ATOM     17  C19 ZIN A   1      28.767  -2.330  31.096  0.00  0.00     0.001 C 
ATOM     18  C21 ZIN A   1      28.646  -3.571  30.205  0.00  0.00     0.008 C 
ATOM     19  C22 ZIN A   1      28.617  -4.736  31.232  0.00  0.00     0.034 C 
ATOM     20  C23 ZIN A   1      28.100  -4.124  32.567  0.00  0.00     0.140 C 
ENDROOT
BRANCH  20  21
ATOM     21  O25 ZIN A   1      26.909  -4.825  33.015  0.00  0.00    -0.315 OA
BRANCH  21  22
ATOM     22  C26 ZIN A   1      27.050  -6.119  33.338  0.00  0.00     0.259 C 
ATOM     23  O27 ZIN A   1      27.201  -6.946  32.471  0.00  0.00    -0.265 OA
BRANCH  22  24
ATOM     24  C28 ZIN A   1      27.020  -6.541  34.785  0.00  0.00     0.111 C 
BRANCH  24  25
ATOM     25  C29 ZIN A   1      26.355  -5.446  35.622  0.00  0.00     0.014 C 
BRANCH  25  26
ATOM     26  C30 ZIN A   1      24.838  -5.649  35.613  0.00  0.00    -0.014 C 
ATOM     27  C34 ZIN A   1      24.492  -7.118  35.293  0.00  0.00     0.004 C 
ATOM     28  C33 ZIN A   1      23.236  -7.090  34.406  0.00  0.00     0.000 C 
ATOM     29  C32 ZIN A   1      22.862  -5.605  34.218  0.00  0.00     0.000 C 
ATOM     30  C31 ZIN A   1      24.190  -4.846  34.458  0.00  0.00     0.004 C 
ENDBRANCH  25  26
ENDBRANCH  24  25
ENDBRANCH  22  24
ENDBRANCH  21  22
ENDBRANCH  20  21
TORSDOF 5
ENDMDL
MODEL 122
REMARK CAVERDOCK RESULT:     -10.1      0.000      0.000
REMARK CAVERDOCK CONSTRAINTS:       0.0      0.0      0.0      0.0
REMARK CAVERDOCK TUNNEL: 121    -10.1      3.3    122.4
REMARK  5 active torsions:
REMARK  status: ('A' for Active; 'I' for Inactive)
REMARK    1  A    between atoms: C23_20  and  O25_21 
REMARK    2  A    between atoms: O25_21  and  C26_22 
REMARK    3  A    between atoms: C26_22  and  C28_24 
REMARK    4  A    between atoms: C28_24  and  C29_25 
REMARK    5  A    between atoms: C29_25  and  C30_26 
ROOT
ATOM      1  C1  ZIN A   1      26.227  -2.688  31.804  0.00  0.00     0.018 C 
ATOM      2  C2  ZIN A   1      27.668  -2.810  32.302  0.00  0.00    -0.013 C 
ATOM      3  C3  ZIN A   1      27.897  -1.854  33.456  0.00  0.00     0.012 C 
ATOM      4  C4  ZIN A   1      27.490  -0.454  32.972  0.00  0.00     0.007 C 
ATOM      5  C5  ZIN A   1      28.273  -0.035  31.732  0.00  0.00     0.002 C 
ATOM      6  C7  ZIN A   1      28.156  -1.072  30.605  0.00  0.00    -0.004 C 
ATOM      7  C9  ZIN A   1      29.041  -0.639  29.433  0.00  0.00     0.010 C 
ATOM      8  C10 ZIN A   1      28.497   0.666  28.848  0.00  0.00     0.035 C 
ATOM      9  C11 ZIN A   1      28.402   1.697  29.958  0.00  0.00    -0.068 C 
ATOM     10  C12 ZIN A   1      28.917   2.905  29.729  0.00  0.00     0.053 C 
ATOM     11  C13 ZIN A   1      28.838   3.944  30.762  0.00  0.00     0.149 C 
ATOM     12  O14 ZIN A   1      29.592   4.894  30.771  0.00  0.00    -0.293 OA
ATOM     13  C15 ZIN A   1      27.762   3.769  31.815  0.00  0.00     0.084 C 
ATOM     14  C16 ZIN A   1      27.874   2.342  32.348  0.00  0.00     0.022 C 
ATOM     15  C17 ZIN A   1      27.735   1.310  31.227  0.00  0.00    -0.016 C 
ATOM     16  C18 ZIN A   1      26.244   1.123  30.936  0.00  0.00     0.020 C 
ATOM     17  C19 ZIN A   1      28.652  -2.404  31.171  0.00  0.00     0.001 C 
ATOM     18  C21 ZIN A   1      28.563  -3.605  30.222  0.00  0.00     0.008 C 
ATOM     19  C22 ZIN A   1      28.547  -4.816  31.194  0.00  0.00     0.034 C 
ATOM     20  C23 ZIN A   1      28.007  -4.276  32.551  0.00  0.00     0.140 C 
ENDROOT
BRANCH  20  21
ATOM     21  O25 ZIN A   1      26.826  -5.019  32.955  0.00  0.00    -0.315 OA
BRANCH  21  22
ATOM     22  C26 ZIN A   1      27.024  -6.128  33.684  0.00  0.00     0.259 C 
ATOM     23  O27 ZIN A   1      27.007  -7.213  33.151  0.00  0.00    -0.265 OA
BRANCH  22  24
ATOM     24  C28 ZIN A   1      27.269  -6.021  35.167  0.00  0.00     0.111 C 
BRANCH  24  25
ATOM     25  C29 ZIN A   1      26.186  -6.797  35.920  0.00  0.00     0.014 C 
BRANCH  25  26
ATOM     26  C30 ZIN A   1      24.828  -6.131  35.691  0.00  0.00    -0.014 C 
ATOM     27  C34 ZIN A   1      24.057  -6.850  34.564  0.00  0.00     0.004 C 
ATOM     28  C33 ZIN A   1      23.323  -5.757  33.768  0.00  0.00     0.000 C 
ATOM     29  C32 ZIN A   1      23.673  -4.413  34.438  0.00  0.00     0.000 C 
ATOM     30  C31 ZIN A   1      25.014  -4.687  35.162  0.00  0.00     0.004 C 
ENDBRANCH  25  26
ENDBRANCH  24  25
ENDBRANCH  22  24
ENDBRANCH  21  22
ENDBRANCH  20  21
TORSDOF 5
ENDMDL
MODEL 123
REMARK CAVERDOCK RESULT:     -10.0      0.000      0.000
REMARK CAVERDOCK CONSTRAINTS:       0.0      0.0      0.0      0.0
REMARK CAVERDOCK TUNNEL: 122    -10.0      3.3    123.5
REMARK  5 active torsions:
REMARK  status: ('A' for Active; 'I' for Inactive)
REMARK    1  A    between atoms: C23_20  and  O25_21 
REMARK    2  A    between atoms: O25_21  and  C26_22 
REMARK    3  A    between atoms: C26_22  and  C28_24 
REMARK    4  A    between atoms: C28_24  and  C29_25 
REMARK    5  A    between atoms: C29_25  and  C30_26 
ROOT
ATOM      1  C1  ZIN A   1      26.144  -2.614  32.096  0.00  0.00     0.018 C 
ATOM      2  C2  ZIN A   1      27.587  -2.754  32.585  0.00  0.00    -0.013 C 
ATOM      3  C3  ZIN A   1      27.875  -1.709  33.645  0.00  0.00     0.012 C 
ATOM      4  C4  ZIN A   1      27.520  -0.342  33.041  0.00  0.00     0.007 C 
ATOM      5  C5  ZIN A   1      28.301  -0.070  31.758  0.00  0.00     0.002 C 
ATOM      6  C7  ZIN A   1      28.121  -1.198  30.732  0.00  0.00    -0.004 C 
ATOM      7  C9  ZIN A   1      29.005  -0.912  29.514  0.00  0.00     0.010 C 
ATOM      8  C10 ZIN A   1      28.509   0.358  28.821  0.00  0.00     0.035 C 
ATOM      9  C11 ZIN A   1      28.476   1.487  29.834  0.00  0.00    -0.068 C 
ATOM     10  C12 ZIN A   1      29.039   2.646  29.490  0.00  0.00     0.053 C 
ATOM     11  C13 ZIN A   1      29.020   3.776  30.425  0.00  0.00     0.149 C 
ATOM     12  O14 ZIN A   1      29.815   4.688  30.340  0.00  0.00    -0.293 OA
ATOM     13  C15 ZIN A   1      27.955   3.744  31.503  0.00  0.00     0.084 C 
ATOM     14  C16 ZIN A   1      28.014   2.367  32.162  0.00  0.00     0.022 C 
ATOM     15  C17 ZIN A   1      27.813   1.245  31.140  0.00  0.00    -0.016 C 
ATOM     16  C18 ZIN A   1      26.311   1.099  30.886  0.00  0.00     0.020 C 
ATOM     17  C19 ZIN A   1      28.569  -2.495  31.409  0.00  0.00     0.001 C 
ATOM     18  C21 ZIN A   1      28.413  -3.771  30.575  0.00  0.00     0.008 C 
ATOM     19  C22 ZIN A   1      28.361  -4.888  31.652  0.00  0.00     0.034 C 
ATOM     20  C23 ZIN A   1      27.866  -4.205  32.961  0.00  0.00     0.140 C 
ENDROOT
BRANCH  20  21
ATOM     21  O25 ZIN A   1      26.661  -4.856  33.445  0.00  0.00    -0.315 OA
BRANCH  21  22
ATOM     22  C26 ZIN A   1      26.760  -6.153  33.777  0.00  0.00     0.259 C 
ATOM     23  O27 ZIN A   1      26.961  -6.982  32.922  0.00  0.00    -0.265 OA
BRANCH  22  24
ATOM     24  C28 ZIN A   1      26.623  -6.573  35.218  0.00  0.00     0.111 C 
BRANCH  24  25
ATOM     25  C29 ZIN A   1      25.697  -5.597  35.948  0.00  0.00     0.014 C 
BRANCH  25  26
ATOM     26  C30 ZIN A   1      24.240  -5.949  35.639  0.00  0.00    -0.014 C 
ATOM     27  C34 ZIN A   1      24.129  -7.409  35.153  0.00  0.00     0.004 C 
ATOM     28  C33 ZIN A   1      23.058  -7.424  34.049  0.00  0.00     0.000 C 
ATOM     29  C32 ZIN A   1      22.555  -5.973  33.902  0.00  0.00     0.000 C 
ATOM     30  C31 ZIN A   1      23.722  -5.111  34.444  0.00  0.00     0.004 C 
ENDBRANCH  25  26
ENDBRANCH  24  25
ENDBRANCH  22  24
ENDBRANCH  21  22
ENDBRANCH  20  21
TORSDOF 5
ENDMDL
MODEL 124
REMARK CAVERDOCK RESULT:      -9.8      0.000      0.000
REMARK CAVERDOCK CONSTRAINTS:       0.0      0.0      0.0      0.0
REMARK CAVERDOCK TUNNEL: 123     -9.8      3.3    124.4
REMARK  5 active torsions:
REMARK  status: ('A' for Active; 'I' for Inactive)
REMARK    1  A    between atoms: C23_20  and  O25_21 
REMARK    2  A    between atoms: O25_21  and  C26_22 
REMARK    3  A    between atoms: C26_22  and  C28_24 
REMARK    4  A    between atoms: C28_24  and  C29_25 
REMARK    5  A    between atoms: C29_25  and  C30_26 
ROOT
ATOM      1  C1  ZIN A   1      26.480  -3.127  31.605  0.00  0.00     0.018 C 
ATOM      2  C2  ZIN A   1      27.862  -3.121  32.261  0.00  0.00    -0.013 C 
ATOM      3  C3  ZIN A   1      27.878  -2.141  33.417  0.00  0.00     0.012 C 
ATOM      4  C4  ZIN A   1      27.411  -0.785  32.868  0.00  0.00     0.007 C 
ATOM      5  C5  ZIN A   1      28.290  -0.308  31.716  0.00  0.00     0.002 C 
ATOM      6  C7  ZIN A   1      28.387  -1.359  30.601  0.00  0.00    -0.004 C 
ATOM      7  C9  ZIN A   1      29.357  -0.859  29.526  0.00  0.00     0.010 C 
ATOM      8  C10 ZIN A   1      28.774   0.390  28.864  0.00  0.00     0.035 C 
ATOM      9  C11 ZIN A   1      28.469   1.416  29.940  0.00  0.00    -0.068 C 
ATOM     10  C12 ZIN A   1      28.903   2.662  29.749  0.00  0.00     0.053 C 
ATOM     11  C13 ZIN A   1      28.620   3.698  30.749  0.00  0.00     0.149 C 
ATOM     12  O14 ZIN A   1      29.286   4.709  30.827  0.00  0.00    -0.293 OA
ATOM     13  C15 ZIN A   1      27.453   3.439  31.680  0.00  0.00     0.084 C 
ATOM     14  C16 ZIN A   1      27.625   2.029  32.246  0.00  0.00     0.022 C 
ATOM     15  C17 ZIN A   1      27.700   0.982  31.133  0.00  0.00    -0.016 C 
ATOM     16  C18 ZIN A   1      26.272   0.666  30.682  0.00  0.00     0.020 C 
ATOM     17  C19 ZIN A   1      28.928  -2.640  31.239  0.00  0.00     0.001 C 
ATOM     18  C21 ZIN A   1      29.047  -3.850  30.306  0.00  0.00     0.008 C 
ATOM     19  C22 ZIN A   1      29.025  -5.052  31.290  0.00  0.00     0.034 C 
ATOM     20  C23 ZIN A   1      28.293  -4.551  32.570  0.00  0.00     0.140 C 
ENDROOT
BRANCH  20  21
ATOM     21  O25 ZIN A   1      27.142  -5.390  32.853  0.00  0.00    -0.315 OA
BRANCH  21  22
ATOM     22  C26 ZIN A   1      27.027  -5.866  34.102  0.00  0.00     0.259 C 
ATOM     23  O27 ZIN A   1      27.884  -5.631  34.920  0.00  0.00    -0.265 OA
BRANCH  22  24
ATOM     24  C28 ZIN A   1      25.826  -6.692  34.485  0.00  0.00     0.111 C 
BRANCH  24  25
ATOM     25  C29 ZIN A   1      24.959  -5.904  35.471  0.00  0.00     0.014 C 
BRANCH  25  26
ATOM     26  C30 ZIN A   1      23.825  -5.212  34.712  0.00  0.00    -0.014 C 
ATOM     27  C34 ZIN A   1      22.691  -6.212  34.406  0.00  0.00     0.004 C 
ATOM     28  C33 ZIN A   1      22.161  -5.861  33.005  0.00  0.00     0.000 C 
ATOM     29  C32 ZIN A   1      22.991  -4.660  32.508  0.00  0.00     0.000 C 
ATOM     30  C31 ZIN A   1      24.310  -4.750  33.315  0.00  0.00     0.004 C 
ENDBRANCH  25  26
ENDBRANCH  24  25
ENDBRANCH  22  24
ENDBRANCH  21  22
ENDBRANCH  20  21
TORSDOF 5
ENDMDL
MODEL 125
REMARK CAVERDOCK RESULT:      -9.8      0.000      0.000
REMARK CAVERDOCK CONSTRAINTS:       0.0      0.0      0.0      0.0
REMARK CAVERDOCK TUNNEL: 124     -9.8      3.3    125.1
REMARK  5 active torsions:
REMARK  status: ('A' for Active; 'I' for Inactive)
REMARK    1  A    between atoms: C23_20  and  O25_21 
REMARK    2  A    between atoms: O25_21  and  C26_22 
REMARK    3  A    between atoms: C26_22  and  C28_24 
REMARK    4  A    between atoms: C28_24  and  C29_25 
REMARK    5  A    between atoms: C29_25  and  C30_26 
ROOT
ATOM      1  C1  ZIN A   1      25.846  -2.553  32.790  0.00  0.00     0.018 C 
ATOM      2  C2  ZIN A   1      27.290  -2.777  33.243  0.00  0.00    -0.013 C 
ATOM      3  C3  ZIN A   1      27.693  -1.695  34.226  0.00  0.00     0.012 C 
ATOM      4  C4  ZIN A   1      27.424  -0.343  33.548  0.00  0.00     0.007 C 
ATOM      5  C5  ZIN A   1      28.179  -0.212  32.229  0.00  0.00     0.002 C 
ATOM      6  C7  ZIN A   1      27.878  -1.383  31.281  0.00  0.00    -0.004 C 
ATOM      7  C9  ZIN A   1      28.738  -1.241  30.022  0.00  0.00     0.010 C 
ATOM      8  C10 ZIN A   1      28.317   0.019  29.265  0.00  0.00     0.035 C 
ATOM      9  C11 ZIN A   1      28.406   1.207  30.205  0.00  0.00    -0.068 C 
ATOM     10  C12 ZIN A   1      29.044   2.295  29.772  0.00  0.00     0.053 C 
ATOM     11  C13 ZIN A   1      29.144   3.478  30.634  0.00  0.00     0.149 C 
ATOM     12  O14 ZIN A   1      30.003   4.318  30.468  0.00  0.00    -0.293 OA
ATOM     13  C15 ZIN A   1      28.117   3.595  31.743  0.00  0.00     0.084 C 
ATOM     14  C16 ZIN A   1      28.093   2.260  32.486  0.00  0.00     0.022 C 
ATOM     15  C17 ZIN A   1      27.772   1.098  31.543  0.00  0.00    -0.016 C 
ATOM     16  C18 ZIN A   1      26.255   1.055  31.343  0.00  0.00     0.020 C 
ATOM     17  C19 ZIN A   1      28.248  -2.667  32.026  0.00  0.00     0.001 C 
ATOM     18  C21 ZIN A   1      27.966  -3.975  31.278  0.00  0.00     0.008 C 
ATOM     19  C22 ZIN A   1      27.865  -5.017  32.425  0.00  0.00     0.034 C 
ATOM     20  C23 ZIN A   1      27.470  -4.219  33.703  0.00  0.00     0.140 C 
ENDROOT
BRANCH  20  21
ATOM     21  O25 ZIN A   1      26.236  -4.743  34.262  0.00  0.00    -0.315 OA
BRANCH  21  22
ATOM     22  C26 ZIN A   1      26.342  -5.782  35.104  0.00  0.00     0.259 C 
ATOM     23  O27 ZIN A   1      27.425  -6.263  35.339  0.00  0.00    -0.265 OA
BRANCH  22  24
ATOM     24  C28 ZIN A   1      25.108  -6.350  35.757  0.00  0.00     0.111 C 
BRANCH  24  25
ATOM     25  C29 ZIN A   1      23.897  -5.487  35.397  0.00  0.00     0.014 C 
BRANCH  25  26
ATOM     26  C30 ZIN A   1      23.299  -5.974  34.075  0.00  0.00    -0.014 C 
ATOM     27  C34 ZIN A   1      23.733  -5.055  32.915  0.00  0.00     0.004 C 
ATOM     28  C33 ZIN A   1      22.521  -4.933  31.975  0.00  0.00     0.000 C 
ATOM     29  C32 ZIN A   1      21.394  -5.782  32.596  0.00  0.00     0.000 C 
ATOM     30  C31 ZIN A   1      21.755  -5.851  34.100  0.00  0.00     0.004 C 
ENDBRANCH  25  26
ENDBRANCH  24  25
ENDBRANCH  22  24
ENDBRANCH  21  22
ENDBRANCH  20  21
TORSDOF 5
ENDMDL
MODEL 126
REMARK CAVERDOCK RESULT:      -9.6      0.000      0.000
REMARK CAVERDOCK CONSTRAINTS:       0.0      0.0      0.0      0.0
REMARK CAVERDOCK TUNNEL: 125     -9.6      3.3    126.3
REMARK  5 active torsions:
REMARK  status: ('A' for Active; 'I' for Inactive)
REMARK    1  A    between atoms: C23_20  and  O25_21 
REMARK    2  A    between atoms: O25_21  and  C26_22 
REMARK    3  A    between atoms: C26_22  and  C28_24 
REMARK    4  A    between atoms: C28_24  and  C29_25 
REMARK    5  A    between atoms: C29_25  and  C30_26 
ROOT
ATOM      1  C1  ZIN A   1      25.821  -2.392  33.474  0.00  0.00     0.018 C 
ATOM      2  C2  ZIN A   1      27.307  -2.643  33.735  0.00  0.00    -0.013 C 
ATOM      3  C3  ZIN A   1      27.871  -1.536  34.603  0.00  0.00     0.012 C 
ATOM      4  C4  ZIN A   1      27.546  -0.205  33.908  0.00  0.00     0.007 C 
ATOM      5  C5  ZIN A   1      28.114  -0.153  32.493  0.00  0.00     0.002 C 
ATOM      6  C7  ZIN A   1      27.654  -1.351  31.649  0.00  0.00    -0.004 C 
ATOM      7  C9  ZIN A   1      28.335  -1.289  30.279  0.00  0.00     0.010 C 
ATOM      8  C10 ZIN A   1      27.847  -0.048  29.530  0.00  0.00     0.035 C 
ATOM      9  C11 ZIN A   1      28.095   1.174  30.396  0.00  0.00    -0.068 C 
ATOM     10  C12 ZIN A   1      28.695   2.222  29.830  0.00  0.00     0.053 C 
ATOM     11  C13 ZIN A   1      28.945   3.436  30.616  0.00  0.00     0.149 C 
ATOM     12  O14 ZIN A   1      29.794   4.240  30.296  0.00  0.00    -0.293 OA
ATOM     13  C15 ZIN A   1      28.085   3.632  31.849  0.00  0.00     0.084 C 
ATOM     14  C16 ZIN A   1      28.129   2.329  32.647  0.00  0.00     0.022 C 
ATOM     15  C17 ZIN A   1      27.650   1.140  31.811  0.00  0.00    -0.016 C 
ATOM     16  C18 ZIN A   1      26.120   1.138  31.823  0.00  0.00     0.020 C 
ATOM     17  C19 ZIN A   1      28.090  -2.615  32.394  0.00  0.00     0.001 C 
ATOM     18  C21 ZIN A   1      27.673  -3.943  31.752  0.00  0.00     0.008 C 
ATOM     19  C22 ZIN A   1      27.705  -4.933  32.947  0.00  0.00     0.034 C 
ATOM     20  C23 ZIN A   1      27.511  -4.071  34.230  0.00  0.00     0.140 C 
ENDROOT
BRANCH  20  21
ATOM     21  O25 ZIN A   1      26.354  -4.532  34.976  0.00  0.00    -0.315 OA
BRANCH  21  22
ATOM     22  C26 ZIN A   1      26.406  -5.776  35.475  0.00  0.00     0.259 C 
ATOM     23  O27 ZIN A   1      27.470  -6.260  35.781  0.00  0.00    -0.265 OA
BRANCH  22  24
ATOM     24  C28 ZIN A   1      25.137  -6.568  35.657  0.00  0.00     0.111 C 
BRANCH  24  25
ATOM     25  C29 ZIN A   1      23.931  -5.677  35.350  0.00  0.00     0.014 C 
BRANCH  25  26
ATOM     26  C30 ZIN A   1      23.361  -6.044  33.979  0.00  0.00    -0.014 C 
ATOM     27  C34 ZIN A   1      23.874  -5.066  32.902  0.00  0.00     0.004 C 
ATOM     28  C33 ZIN A   1      22.703  -4.825  31.934  0.00  0.00     0.000 C 
ATOM     29  C32 ZIN A   1      21.519  -5.665  32.455  0.00  0.00     0.000 C 
ATOM     30  C31 ZIN A   1      21.824  -5.855  33.962  0.00  0.00     0.004 C 
ENDBRANCH  25  26
ENDBRANCH  24  25
ENDBRANCH  22  24
ENDBRANCH  21  22
ENDBRANCH  20  21
TORSDOF 5
ENDMDL
MODEL 127
REMARK CAVERDOCK RESULT:     -10.0      0.000      0.000
REMARK CAVERDOCK CONSTRAINTS:       0.1      0.0      0.0      0.0
REMARK CAVERDOCK TUNNEL: 126    -10.0      3.3    127.1
REMARK  5 active torsions:
REMARK  status: ('A' for Active; 'I' for Inactive)
REMARK    1  A    between atoms: C23_20  and  O25_21 
REMARK    2  A    between atoms: O25_21  and  C26_22 
REMARK    3  A    between atoms: C26_22  and  C28_24 
REMARK    4  A    between atoms: C28_24  and  C29_25 
REMARK    5  A    between atoms: C29_25  and  C30_26 
ROOT
ATOM      1  C1  ZIN A   1      25.556  -2.532  33.507  0.00  0.00     0.018 C 
ATOM      2  C2  ZIN A   1      27.046  -2.836  33.674  0.00  0.00    -0.013 C 
ATOM      3  C3  ZIN A   1      27.694  -1.771  34.537  0.00  0.00     0.012 C 
ATOM      4  C4  ZIN A   1      27.373  -0.412  33.897  0.00  0.00     0.007 C 
ATOM      5  C5  ZIN A   1      27.860  -0.337  32.454  0.00  0.00     0.002 C 
ATOM      6  C7  ZIN A   1      27.313  -1.497  31.607  0.00  0.00    -0.004 C 
ATOM      7  C9  ZIN A   1      27.916  -1.417  30.202  0.00  0.00     0.010 C 
ATOM      8  C10 ZIN A   1      27.426  -0.141  29.516  0.00  0.00     0.035 C 
ATOM      9  C11 ZIN A   1      27.763   1.048  30.397  0.00  0.00    -0.068 C 
ATOM     10  C12 ZIN A   1      28.363   2.093  29.825  0.00  0.00     0.053 C 
ATOM     11  C13 ZIN A   1      28.696   3.275  30.627  0.00  0.00     0.149 C 
ATOM     12  O14 ZIN A   1      29.552   4.063  30.279  0.00  0.00    -0.293 OA
ATOM     13  C15 ZIN A   1      27.916   3.463  31.912  0.00  0.00     0.084 C 
ATOM     14  C16 ZIN A   1      27.964   2.138  32.672  0.00  0.00     0.022 C 
ATOM     15  C17 ZIN A   1      27.399   0.988  31.835  0.00  0.00    -0.016 C 
ATOM     16  C18 ZIN A   1      25.873   1.033  31.936  0.00  0.00     0.020 C 
ATOM     17  C19 ZIN A   1      27.750  -2.794  32.291  0.00  0.00     0.001 C 
ATOM     18  C21 ZIN A   1      27.255  -4.090  31.640  0.00  0.00     0.008 C 
ATOM     19  C22 ZIN A   1      27.324  -5.114  32.805  0.00  0.00     0.034 C 
ATOM     20  C23 ZIN A   1      27.232  -4.283  34.119  0.00  0.00     0.140 C 
ENDROOT
BRANCH  20  21
ATOM     21  O25 ZIN A   1      26.105  -4.728  34.919  0.00  0.00    -0.315 OA
BRANCH  21  22
ATOM     22  C26 ZIN A   1      26.200  -5.942  35.483  0.00  0.00     0.259 C 
ATOM     23  O27 ZIN A   1      27.284  -6.451  35.643  0.00  0.00    -0.265 OA
BRANCH  22  24
ATOM     24  C28 ZIN A   1      24.954  -6.670  35.917  0.00  0.00     0.111 C 
BRANCH  24  25
ATOM     25  C29 ZIN A   1      23.723  -5.841  35.545  0.00  0.00     0.014 C 
BRANCH  25  26
ATOM     26  C30 ZIN A   1      23.286  -6.189  34.120  0.00  0.00    -0.014 C 
ATOM     27  C34 ZIN A   1      23.943  -5.231  33.105  0.00  0.00     0.004 C 
ATOM     28  C33 ZIN A   1      22.888  -4.950  32.021  0.00  0.00     0.000 C 
ATOM     29  C32 ZIN A   1      21.628  -5.747  32.414  0.00  0.00     0.000 C 
ATOM     30  C31 ZIN A   1      21.767  -5.946  33.944  0.00  0.00     0.004 C 
ENDBRANCH  25  26
ENDBRANCH  24  25
ENDBRANCH  22  24
ENDBRANCH  21  22
ENDBRANCH  20  21
TORSDOF 5
ENDMDL
MODEL 128
REMARK CAVERDOCK RESULT:      -9.5      0.000      0.000
REMARK CAVERDOCK CONSTRAINTS:       0.0      0.0      0.0      0.0
REMARK CAVERDOCK TUNNEL: 127     -9.5      3.2    128.5
REMARK  5 active torsions:
REMARK  status: ('A' for Active; 'I' for Inactive)
REMARK    1  A    between atoms: C23_20  and  O25_21 
REMARK    2  A    between atoms: O25_21  and  C26_22 
REMARK    3  A    between atoms: C26_22  and  C28_24 
REMARK    4  A    between atoms: C28_24  and  C29_25 
REMARK    5  A    between atoms: C29_25  and  C30_26 
ROOT
ATOM      1  C1  ZIN A   1      25.762  -2.810  33.633  0.00  0.00     0.018 C 
ATOM      2  C2  ZIN A   1      27.244  -3.004  33.957  0.00  0.00    -0.013 C 
ATOM      3  C3  ZIN A   1      27.746  -1.837  34.784  0.00  0.00     0.012 C 
ATOM      4  C4  ZIN A   1      27.410  -0.554  34.008  0.00  0.00     0.007 C 
ATOM      5  C5  ZIN A   1      28.027  -0.560  32.613  0.00  0.00     0.002 C 
ATOM      6  C7  ZIN A   1      27.630  -1.814  31.819  0.00  0.00    -0.004 C 
ATOM      7  C9  ZIN A   1      28.357  -1.804  30.472  0.00  0.00     0.010 C 
ATOM      8  C10 ZIN A   1      27.863  -0.618  29.642  0.00  0.00     0.035 C 
ATOM      9  C11 ZIN A   1      28.047   0.654  30.449  0.00  0.00    -0.068 C 
ATOM     10  C12 ZIN A   1      28.639   1.688  29.849  0.00  0.00     0.053 C 
ATOM     11  C13 ZIN A   1      28.827   2.948  30.577  0.00  0.00     0.149 C 
ATOM     12  O14 ZIN A   1      29.666   3.759  30.244  0.00  0.00    -0.293 OA
ATOM     13  C15 ZIN A   1      27.919   3.183  31.768  0.00  0.00     0.084 C 
ATOM     14  C16 ZIN A   1      27.970   1.926  32.635  0.00  0.00     0.022 C 
ATOM     15  C17 ZIN A   1      27.553   0.682  31.848  0.00  0.00    -0.016 C 
ATOM     16  C18 ZIN A   1      26.024   0.636  31.808  0.00  0.00     0.020 C 
ATOM     17  C19 ZIN A   1      28.073  -3.024  32.644  0.00  0.00     0.001 C 
ATOM     18  C21 ZIN A   1      27.715  -4.395  32.060  0.00  0.00     0.008 C 
ATOM     19  C22 ZIN A   1      27.731  -5.320  33.307  0.00  0.00     0.034 C 
ATOM     20  C23 ZIN A   1      27.469  -4.398  34.534  0.00  0.00     0.140 C 
ENDROOT
BRANCH  20  21
ATOM     21  O25 ZIN A   1      26.298  -4.852  35.264  0.00  0.00    -0.315 OA
BRANCH  21  22
[truncated: 110,528 more chars]
