# Supplementary material for: Fully automated virtual screening pipeline of FDA-approved drugs using Caver Web
Source: Comput Struct Biotechnol J. 2022 Nov 17;20:6512–8. doi: 10.1016/j.csbj.2022.11.031 (PMC9705369; doi:10.1016/j.csbj.2022.11.031)
Supplement: Supplementary data 1 [file mmc1.zip › supplementary_data/pymol/ZINC000004212854.pdbqt]

MODEL 1
REMARK CAVERDOCK RESULT:      23.7      0.000      0.000
REMARK CAVERDOCK CONSTRAINTS:       0.0      0.0      0.0      0.0
REMARK CAVERDOCK TUNNEL: 0     23.7      1.7      1.1
REMARK  4 active torsions:
REMARK  status: ('A' for Active; 'I' for Inactive)
REMARK    1  A    between atoms: C21_18  and  O23_19 
REMARK    2  A    between atoms: C27_23  and  C29_24 
REMARK    3  A    between atoms: C29_24  and  C31_26 
REMARK    4  A    between atoms: C31_26  and  O32_27 
ROOT
ATOM      1  C1  <0> d   1      47.514   8.504  29.713  0.00  0.00     0.011 C 
ATOM      2  C2  <0> d   1      47.271   7.915  31.104  0.00  0.00    -0.006 C 
ATOM      3  C4  <0> d   1      46.404   6.631  30.995  0.00  0.00     0.011 C 
ATOM      4  C5  <0> d   1      44.984   7.154  31.240  0.00  0.00     0.002 C 
ATOM      5  C7  <0> d   1      43.971   6.124  31.707  0.00  0.00     0.034 C 
ATOM      6  C9  <0> d   1      43.780   5.058  30.626  0.00  0.00     0.013 C 
ATOM      7  C10 <0> d   1      42.788   3.998  31.117  0.00  0.00     0.036 C 
ATOM      8  C11 <0> d   1      41.507   4.703  31.521  0.00  0.00    -0.061 A 
ATOM      9  C12 <0> d   1      40.354   4.275  31.025  0.00  0.00     0.058 A 
ATOM     10  C13 <0> d   1      39.093   4.947  31.377  0.00  0.00     0.172 A 
ATOM     11  O14 <0> d   1      38.029   4.533  30.956  0.00  0.00    -0.289 OA
ATOM     12  C15 <0> d   1      39.148   6.129  32.253  0.00  0.00     0.052 A 
ATOM     13  C16 <0> d   1      40.309   6.535  32.742  0.00  0.00    -0.006 A 
ATOM     14  C17 <0> d   1      41.609   5.859  32.472  0.00  0.00     0.036 A 
ATOM     15  C18 <0> d   1      42.143   5.323  33.802  0.00  0.00     0.028 C 
ATOM     16  C19 <0> d   1      42.649   6.863  31.967  0.00  0.00     0.147 C 
ATOM     17  F20 <0> d   1      42.206   7.417  30.762  0.00  0.00    -0.238 F 
ATOM     18  C21 <0> d   1      42.803   7.987  32.989  0.00  0.00     0.160 C 
ATOM     19  C24 <0> d   1      43.927   8.959  32.598  0.00  0.00     0.045 C 
ATOM     20  C25 <0> d   1      45.214   8.156  32.404  0.00  0.00    -0.027 C 
ATOM     21  C26 <0> d   1      45.503   7.330  33.658  0.00  0.00     0.016 C 
ATOM     22  C27 <0> d   1      46.466   8.915  31.971  0.00  0.00     0.070 C 
ENDROOT
BRANCH  22  23
ATOM     23  C29 <0> d   1      47.291   9.292  33.175  0.00  0.00     0.155 C 
ATOM     24  O30 <0> d   1      48.262   8.638  33.469  0.00  0.00    -0.295 OA
BRANCH  23  25
ATOM     25  C31 <0> d   1      46.901  10.482  34.013  0.00  0.00     0.242 C 
BRANCH  25  26
ATOM     26  O32 <0> d   1      46.404  11.519  33.164  0.00  0.00    -0.394 OA
ATOM     27  H56 <0> d   1      46.037  12.276  33.642  0.00  0.00     0.209 HD
ENDBRANCH  25  26
ENDBRANCH  23  25
ENDBRANCH  22  23
BRANCH  18  28
ATOM     28  O23 <0> d   1      43.101   7.419  34.265  0.00  0.00    -0.392 OA
ATOM     29  H48 <0> d   1      42.870   7.988  35.012  0.00  0.00     0.210 HD
ENDBRANCH  18  28
TORSDOF 4
ENDMDL
MODEL 2
REMARK CAVERDOCK RESULT:      25.8      0.000      0.000
REMARK CAVERDOCK CONSTRAINTS:       0.1      0.0      0.0      0.0
REMARK CAVERDOCK TUNNEL: 1     25.8      1.8      2.8
REMARK  4 active torsions:
REMARK  status: ('A' for Active; 'I' for Inactive)
REMARK    1  A    between atoms: C21_18  and  O23_19 
REMARK    2  A    between atoms: C27_23  and  C29_24 
REMARK    3  A    between atoms: C29_24  and  C31_26 
REMARK    4  A    between atoms: C31_26  and  O32_27 
ROOT
ATOM      1  C1  <0> d   1      47.539   7.875  30.648  0.00  0.00     0.011 C 
ATOM      2  C2  <0> d   1      47.133   7.094  31.899  0.00  0.00    -0.006 C 
ATOM      3  C4  <0> d   1      46.091   6.003  31.530  0.00  0.00     0.011 C 
ATOM      4  C5  <0> d   1      44.753   6.691  31.827  0.00  0.00     0.002 C 
ATOM      5  C7  <0> d   1      43.574   5.767  32.067  0.00  0.00     0.034 C 
ATOM      6  C9  <0> d   1      43.286   4.953  30.803  0.00  0.00     0.013 C 
ATOM      7  C10 <0> d   1      42.121   3.993  31.062  0.00  0.00     0.036 C 
ATOM      8  C11 <0> d   1      40.938   4.807  31.553  0.00  0.00    -0.061 A 
ATOM      9  C12 <0> d   1      39.765   4.661  30.954  0.00  0.00     0.058 A 
ATOM     10  C13 <0> d   1      38.601   5.449  31.388  0.00  0.00     0.172 A 
ATOM     11  O14 <0> d   1      37.512   5.290  30.868  0.00  0.00    -0.289 OA
ATOM     12  C15 <0> d   1      38.782   6.434  32.468  0.00  0.00     0.052 A 
ATOM     13  C16 <0> d   1      39.961   6.558  33.056  0.00  0.00    -0.006 A 
ATOM     14  C17 <0> d   1      41.159   5.745  32.703  0.00  0.00     0.036 A 
ATOM     15  C18 <0> d   1      41.531   4.904  33.926  0.00  0.00     0.028 C 
ATOM     16  C19 <0> d   1      42.364   6.646  32.422  0.00  0.00     0.147 C 
ATOM     17  F20 <0> d   1      42.077   7.469  31.328  0.00  0.00    -0.238 F 
ATOM     18  C21 <0> d   1      42.626   7.532  33.637  0.00  0.00     0.160 C 
ATOM     19  C24 <0> d   1      43.903   8.370  33.464  0.00  0.00     0.045 C 
ATOM     20  C25 <0> d   1      45.065   7.421  33.161  0.00  0.00    -0.027 C 
ATOM     21  C26 <0> d   1      45.156   6.350  34.250  0.00  0.00     0.016 C 
ATOM     22  C27 <0> d   1      46.439   8.038  32.912  0.00  0.00     0.070 C 
ENDROOT
BRANCH  22  23
ATOM     23  C29 <0> d   1      47.241   8.060  34.188  0.00  0.00     0.155 C 
ATOM     24  O30 <0> d   1      48.305   7.494  34.241  0.00  0.00    -0.295 OA
BRANCH  23  25
ATOM     25  C31 <0> d   1      46.713   8.788  35.397  0.00  0.00     0.242 C 
BRANCH  25  26
ATOM     26  O32 <0> d   1      46.242   7.839  36.356  0.00  0.00    -0.394 OA
ATOM     27  H56 <0> d   1      45.976   8.231  37.200  0.00  0.00     0.209 HD
ENDBRANCH  25  26
ENDBRANCH  23  25
ENDBRANCH  22  23
BRANCH  18  28
ATOM     28  O23 <0> d   1      42.764   6.707  34.794  0.00  0.00    -0.392 OA
ATOM     29  H48 <0> d   1      41.974   6.188  35.004  0.00  0.00     0.210 HD
ENDBRANCH  18  28
TORSDOF 4
ENDMDL
MODEL 3
REMARK CAVERDOCK RESULT:      27.3      0.000      0.000
REMARK CAVERDOCK CONSTRAINTS:       0.6      0.0      0.0      0.0
REMARK CAVERDOCK TUNNEL: 2     27.3      1.8      3.1
REMARK  4 active torsions:
REMARK  status: ('A' for Active; 'I' for Inactive)
REMARK    1  A    between atoms: C21_18  and  O23_19 
REMARK    2  A    between atoms: C27_23  and  C29_24 
REMARK    3  A    between atoms: C29_24  and  C31_26 
REMARK    4  A    between atoms: C31_26  and  O32_27 
ROOT
ATOM      1  C1  <0> d   1      46.808   8.223  29.897  0.00  0.00     0.011 C 
ATOM      2  C2  <0> d   1      46.663   7.372  31.160  0.00  0.00    -0.006 C 
ATOM      3  C4  <0> d   1      45.667   6.208  30.907  0.00  0.00     0.011 C 
ATOM      4  C5  <0> d   1      44.341   6.769  31.433  0.00  0.00     0.002 C 
ATOM      5  C7  <0> d   1      43.290   5.741  31.809  0.00  0.00     0.034 C 
ATOM      6  C9  <0> d   1      42.876   4.945  30.569  0.00  0.00     0.013 C 
ATOM      7  C10 <0> d   1      41.845   3.882  30.959  0.00  0.00     0.036 C 
ATOM      8  C11 <0> d   1      40.691   4.577  31.658  0.00  0.00    -0.061 A 
ATOM      9  C12 <0> d   1      39.455   4.350  31.239  0.00  0.00     0.058 A 
ATOM     10  C13 <0> d   1      38.313   5.022  31.878  0.00  0.00     0.172 A 
ATOM     11  O14 <0> d   1      37.173   4.786  31.522  0.00  0.00    -0.289 OA
ATOM     12  C15 <0> d   1      38.580   5.984  32.959  0.00  0.00     0.052 A 
ATOM     13  C16 <0> d   1      39.822   6.191  33.366  0.00  0.00    -0.006 A 
ATOM     14  C17 <0> d   1      41.012   5.494  32.802  0.00  0.00     0.036 A 
ATOM     15  C18 <0> d   1      41.634   4.651  33.916  0.00  0.00     0.028 C 
ATOM     16  C19 <0> d   1      42.083   6.503  32.380  0.00  0.00     0.147 C 
ATOM     17  F20 <0> d   1      41.566   7.332  31.379  0.00  0.00    -0.238 F 
ATOM     18  C21 <0> d   1      42.459   7.370  33.579  0.00  0.00     0.160 C 
ATOM     19  C24 <0> d   1      43.623   8.319  33.251  0.00  0.00     0.045 C 
ATOM     20  C25 <0> d   1      44.795   7.483  32.735  0.00  0.00    -0.027 C 
ATOM     21  C26 <0> d   1      45.139   6.390  33.749  0.00  0.00     0.016 C 
ATOM     22  C27 <0> d   1      46.061   8.222  32.308  0.00  0.00     0.070 C 
ENDROOT
BRANCH  22  23
ATOM     23  C29 <0> d   1      47.046   8.273  33.447  0.00  0.00     0.155 C 
ATOM     24  O30 <0> d   1      48.039   7.586  33.417  0.00  0.00    -0.295 OA
BRANCH  23  25
ATOM     25  C31 <0> d   1      46.792   9.180  34.623  0.00  0.00     0.242 C 
BRANCH  25  26
ATOM     26  O32 <0> d   1      48.005   9.362  35.355  0.00  0.00    -0.394 OA
ATOM     27  H56 <0> d   1      48.642   9.948  34.922  0.00  0.00     0.209 HD
ENDBRANCH  25  26
ENDBRANCH  23  25
ENDBRANCH  22  23
BRANCH  18  28
ATOM     28  O23 <0> d   1      42.839   6.525  34.665  0.00  0.00    -0.392 OA
ATOM     29  H48 <0> d   1      43.106   7.004  35.462  0.00  0.00     0.210 HD
ENDBRANCH  18  28
TORSDOF 4
ENDMDL
MODEL 4
REMARK CAVERDOCK RESULT:      30.1      0.000      0.000
REMARK CAVERDOCK CONSTRAINTS:       0.0      0.0      0.0      0.0
REMARK CAVERDOCK TUNNEL: 3     30.1      1.9      4.5
REMARK  4 active torsions:
REMARK  status: ('A' for Active; 'I' for Inactive)
REMARK    1  A    between atoms: C21_18  and  O23_19 
REMARK    2  A    between atoms: C27_23  and  C29_24 
REMARK    3  A    between atoms: C29_24  and  C31_26 
REMARK    4  A    between atoms: C31_26  and  O32_27 
ROOT
ATOM      1  C1  <0> d   1      38.878   1.582  30.645  0.00  0.00     0.011 C 
ATOM      2  C2  <0> d   1      38.953   3.023  30.135  0.00  0.00    -0.006 C 
ATOM      3  C4  <0> d   1      40.436   3.449  29.960  0.00  0.00     0.011 C 
ATOM      4  C5  <0> d   1      40.747   4.163  31.280  0.00  0.00     0.002 C 
ATOM      5  C7  <0> d   1      41.913   5.134  31.249  0.00  0.00     0.034 C 
ATOM      6  C9  <0> d   1      43.207   4.379  30.935  0.00  0.00     0.013 C 
ATOM      7  C10 <0> d   1      44.375   5.368  30.864  0.00  0.00     0.036 C 
ATOM      8  C11 <0> d   1      44.416   6.145  32.167  0.00  0.00    -0.061 A 
ATOM      9  C12 <0> d   1      45.556   6.215  32.839  0.00  0.00     0.058 A 
ATOM     10  C13 <0> d   1      45.628   6.941  34.116  0.00  0.00     0.172 A 
ATOM     11  O14 <0> d   1      46.681   7.041  34.717  0.00  0.00    -0.289 OA
ATOM     12  C15 <0> d   1      44.397   7.548  34.649  0.00  0.00     0.052 A 
ATOM     13  C16 <0> d   1      43.271   7.472  33.958  0.00  0.00    -0.006 A 
ATOM     14  C17 <0> d   1      43.150   6.805  32.631  0.00  0.00     0.036 A 
ATOM     15  C18 <0> d   1      42.775   7.873  31.602  0.00  0.00     0.028 C 
ATOM     16  C19 <0> d   1      42.002   5.792  32.634  0.00  0.00     0.147 C 
ATOM     17  F20 <0> d   1      42.267   4.799  33.582  0.00  0.00    -0.238 F 
ATOM     18  C21 <0> d   1      40.707   6.499  33.026  0.00  0.00     0.160 C 
ATOM     19  C24 <0> d   1      39.494   5.561  32.922  0.00  0.00     0.045 C 
ATOM     20  C25 <0> d   1      39.449   4.986  31.506  0.00  0.00    -0.027 C 
ATOM     21  C26 <0> d   1      39.455   6.123  30.483  0.00  0.00     0.016 C 
ATOM     22  C27 <0> d   1      38.340   3.989  31.180  0.00  0.00     0.070 C 
ENDROOT
BRANCH  22  23
ATOM     23  C29 <0> d   1      37.165   4.699  30.557  0.00  0.00     0.155 C 
ATOM     24  O30 <0> d   1      37.251   5.869  30.270  0.00  0.00    -0.295 OA
BRANCH  23  25
ATOM     25  C31 <0> d   1      35.884   3.950  30.295  0.00  0.00     0.242 C 
BRANCH  25  26
ATOM     26  O32 <0> d   1      34.800   4.622  30.938  0.00  0.00    -0.394 OA
ATOM     27  H56 <0> d   1      33.926   4.295  30.681  0.00  0.00     0.209 HD
ENDBRANCH  25  26
ENDBRANCH  23  25
ENDBRANCH  22  23
BRANCH  18  28
ATOM     28  O23 <0> d   1      40.506   7.617  32.159  0.00  0.00    -0.392 OA
ATOM     29  H48 <0> d   1      40.973   8.418  32.436  0.00  0.00     0.210 HD
ENDBRANCH  18  28
TORSDOF 4
ENDMDL
MODEL 5
REMARK CAVERDOCK RESULT:      28.7      0.000      0.000
REMARK CAVERDOCK CONSTRAINTS:       0.0      0.0      0.0      0.0
REMARK CAVERDOCK TUNNEL: 4     28.7      1.9      5.3
REMARK  4 active torsions:
REMARK  status: ('A' for Active; 'I' for Inactive)
REMARK    1  A    between atoms: C21_18  and  O23_19 
REMARK    2  A    between atoms: C27_23  and  C29_24 
REMARK    3  A    between atoms: C29_24  and  C31_26 
REMARK    4  A    between atoms: C31_26  and  O32_27 
ROOT
ATOM      1  C1  <0> d   1      46.772   8.024  29.296  0.00  0.00     0.011 C 
ATOM      2  C2  <0> d   1      46.594   7.281  30.621  0.00  0.00    -0.006 C 
ATOM      3  C4  <0> d   1      45.560   6.134  30.454  0.00  0.00     0.011 C 
ATOM      4  C5  <0> d   1      44.253   6.780  30.926  0.00  0.00     0.002 C 
ATOM      5  C7  <0> d   1      43.166   5.820  31.375  0.00  0.00     0.034 C 
ATOM      6  C9  <0> d   1      42.730   4.943  30.199  0.00  0.00     0.013 C 
ATOM      7  C10 <0> d   1      41.662   3.948  30.666  0.00  0.00     0.036 C 
ATOM      8  C11 <0> d   1      40.530   4.735  31.301  0.00  0.00    -0.061 A 
ATOM      9  C12 <0> d   1      39.288   4.517  30.893  0.00  0.00     0.058 A 
ATOM     10  C13 <0> d   1      38.167   5.275  31.471  0.00  0.00     0.172 A 
ATOM     11  O14 <0> d   1      37.022   5.050  31.128  0.00  0.00    -0.289 OA
ATOM     12  C15 <0> d   1      38.463   6.310  32.475  0.00  0.00     0.052 A 
ATOM     13  C16 <0> d   1      39.711   6.506  32.872  0.00  0.00    -0.006 A 
ATOM     14  C17 <0> d   1      40.878   5.728  32.371  0.00  0.00     0.036 A 
ATOM     15  C18 <0> d   1      41.468   4.955  33.552  0.00  0.00     0.028 C 
ATOM     16  C19 <0> d   1      41.984   6.664  31.878  0.00  0.00     0.147 C 
ATOM     17  F20 <0> d   1      41.499   7.428  30.811  0.00  0.00    -0.238 F 
ATOM     18  C21 <0> d   1      42.385   7.610  33.007  0.00  0.00     0.160 C 
ATOM     19  C24 <0> d   1      43.581   8.490  32.612  0.00  0.00     0.045 C 
ATOM     20  C25 <0> d   1      44.727   7.578  32.171  0.00  0.00    -0.027 C 
ATOM     21  C26 <0> d   1      45.029   6.557  33.270  0.00  0.00     0.016 C 
ATOM     22  C27 <0> d   1      46.018   8.238  31.694  0.00  0.00     0.070 C 
ENDROOT
BRANCH  22  23
ATOM     23  C29 <0> d   1      47.001   8.346  32.831  0.00  0.00     0.155 C 
ATOM     24  O30 <0> d   1      46.755   9.057  33.776  0.00  0.00    -0.295 OA
BRANCH  23  25
ATOM     25  C31 <0> d   1      48.290   7.568  32.788  0.00  0.00     0.242 C 
BRANCH  25  26
ATOM     26  O32 <0> d   1      48.878   7.692  31.492  0.00  0.00    -0.394 OA
ATOM     27  H56 <0> d   1      48.622   8.496  31.019  0.00  0.00     0.209 HD
ENDBRANCH  25  26
ENDBRANCH  23  25
ENDBRANCH  22  23
BRANCH  18  28
ATOM     28  O23 <0> d   1      42.733   6.841  34.158  0.00  0.00    -0.392 OA
ATOM     29  H48 <0> d   1      41.973   6.459  34.620  0.00  0.00     0.210 HD
ENDBRANCH  18  28
TORSDOF 4
ENDMDL
MODEL 6
REMARK CAVERDOCK RESULT:      30.2      0.000      0.000
REMARK CAVERDOCK CONSTRAINTS:       0.1      0.0      0.0      0.0
REMARK CAVERDOCK TUNNEL: 5     30.2      1.8      6.5
REMARK  4 active torsions:
REMARK  status: ('A' for Active; 'I' for Inactive)
REMARK    1  A    between atoms: C21_18  and  O23_19 
REMARK    2  A    between atoms: C27_23  and  C29_24 
REMARK    3  A    between atoms: C29_24  and  C31_26 
REMARK    4  A    between atoms: C31_26  and  O32_27 
ROOT
ATOM      1  C1  <0> d   1      46.985   6.878  30.002  0.00  0.00     0.011 C 
ATOM      2  C2  <0> d   1      46.522   6.550  31.422  0.00  0.00    -0.006 C 
ATOM      3  C4  <0> d   1      45.428   5.449  31.385  0.00  0.00     0.011 C 
ATOM      4  C5  <0> d   1      44.126   6.258  31.414  0.00  0.00     0.002 C 
ATOM      5  C7  <0> d   1      42.895   5.514  31.899  0.00  0.00     0.034 C 
ATOM      6  C9  <0> d   1      42.579   4.358  30.946  0.00  0.00     0.013 C 
ATOM      7  C10 <0> d   1      41.361   3.585  31.460  0.00  0.00     0.036 C 
ATOM      8  C11 <0> d   1      40.218   4.568  31.637  0.00  0.00    -0.061 A 
ATOM      9  C12 <0> d   1      39.046   4.297  31.082  0.00  0.00     0.058 A 
ATOM     10  C13 <0> d   1      37.921   5.236  31.214  0.00  0.00     0.172 A 
ATOM     11  O14 <0> d   1      36.832   4.973  30.740  0.00  0.00    -0.289 OA
ATOM     12  C15 <0> d   1      38.142   6.500  31.936  0.00  0.00     0.052 A 
ATOM     13  C16 <0> d   1      39.320   6.746  32.488  0.00  0.00    -0.006 A 
ATOM     14  C17 <0> d   1      40.476   5.808  32.442  0.00  0.00     0.036 A 
ATOM     15  C18 <0> d   1      40.788   5.377  33.876  0.00  0.00     0.028 C 
ATOM     16  C19 <0> d   1      41.731   6.516  31.926  0.00  0.00     0.147 C 
ATOM     17  F20 <0> d   1      41.502   6.966  30.621  0.00  0.00    -0.238 F 
ATOM     18  C21 <0> d   1      42.026   7.726  32.809  0.00  0.00     0.160 C 
ATOM     19  C24 <0> d   1      43.349   8.405  32.418  0.00  0.00     0.045 C 
ATOM     20  C25 <0> d   1      44.460   7.355  32.461  0.00  0.00    -0.027 C 
ATOM     21  C26 <0> d   1      44.481   6.677  33.832  0.00  0.00     0.016 C 
ATOM     22  C27 <0> d   1      45.869   7.797  32.069  0.00  0.00     0.070 C 
ENDROOT
BRANCH  22  23
ATOM     23  C29 <0> d   1      46.656   8.180  33.296  0.00  0.00     0.155 C 
ATOM     24  O30 <0> d   1      47.519   7.446  33.713  0.00  0.00    -0.295 OA
BRANCH  23  25
ATOM     25  C31 <0> d   1      46.365   9.479  34.002  0.00  0.00     0.242 C 
BRANCH  25  26
ATOM     26  O32 <0> d   1      46.941   9.450  35.309  0.00  0.00    -0.394 OA
ATOM     27  H56 <0> d   1      47.871   9.716  35.335  0.00  0.00     0.209 HD
ENDBRANCH  25  26
ENDBRANCH  23  25
ENDBRANCH  22  23
BRANCH  18  28
ATOM     28  O23 <0> d   1      42.106   7.301  34.170  0.00  0.00    -0.392 OA
ATOM     29  H48 <0> d   1      43.001   7.074  34.460  0.00  0.00     0.210 HD
ENDBRANCH  18  28
TORSDOF 4
ENDMDL
MODEL 7
REMARK CAVERDOCK RESULT:      31.3      0.000      0.000
REMARK CAVERDOCK CONSTRAINTS:       0.0      0.0      0.0      0.0
REMARK CAVERDOCK TUNNEL: 6     31.3      1.8      7.3
REMARK  4 active torsions:
REMARK  status: ('A' for Active; 'I' for Inactive)
REMARK    1  A    between atoms: C21_18  and  O23_19 
REMARK    2  A    between atoms: C27_23  and  C29_24 
REMARK    3  A    between atoms: C29_24  and  C31_26 
REMARK    4  A    between atoms: C31_26  and  O32_27 
ROOT
ATOM      1  C1  <0> d   1      46.757   7.691  29.750  0.00  0.00     0.011 C 
ATOM      2  C2  <0> d   1      46.407   7.086  31.111  0.00  0.00    -0.006 C 
ATOM      3  C4  <0> d   1      45.434   5.890  30.928  0.00  0.00     0.011 C 
ATOM      4  C5  <0> d   1      44.058   6.532  31.138  0.00  0.00     0.002 C 
ATOM      5  C7  <0> d   1      42.939   5.586  31.533  0.00  0.00     0.034 C 
ATOM      6  C9  <0> d   1      42.696   4.573  30.412  0.00  0.00     0.013 C 
ATOM      7  C10 <0> d   1      41.595   3.594  30.831  0.00  0.00     0.036 C 
ATOM      8  C11 <0> d   1      40.366   4.400  31.210  0.00  0.00    -0.061 A 
ATOM      9  C12 <0> d   1      39.201   4.094  30.659  0.00  0.00     0.058 A 
ATOM     10  C13 <0> d   1      37.992   4.866  30.987  0.00  0.00     0.172 A 
ATOM     11  O14 <0> d   1      36.913   4.563  30.514  0.00  0.00    -0.289 OA
ATOM     12  C15 <0> d   1      38.118   6.012  31.902  0.00  0.00     0.052 A 
ATOM     13  C16 <0> d   1      39.291   6.296  32.446  0.00  0.00    -0.006 A 
ATOM     14  C17 <0> d   1      40.535   5.513  32.203  0.00  0.00     0.036 A 
ATOM     15  C18 <0> d   1      40.966   4.893  33.533  0.00  0.00     0.028 C 
ATOM     16  C19 <0> d   1      41.679   6.433  31.769  0.00  0.00     0.147 C 
ATOM     17  F20 <0> d   1      41.335   7.061  30.568  0.00  0.00    -0.238 F 
ATOM     18  C21 <0> d   1      41.893   7.508  32.832  0.00  0.00     0.160 C 
ATOM     19  C24 <0> d   1      43.114   8.386  32.514  0.00  0.00     0.045 C 
ATOM     20  C25 <0> d   1      44.330   7.475  32.341  0.00  0.00    -0.027 C 
ATOM     21  C26 <0> d   1      44.495   6.589  33.578  0.00  0.00     0.016 C 
ATOM     22  C27 <0> d   1      45.662   8.129  31.981  0.00  0.00     0.070 C 
ENDROOT
BRANCH  22  23
ATOM     23  C29 <0> d   1      46.469   8.394  33.226  0.00  0.00     0.155 C 
ATOM     24  O30 <0> d   1      46.143   7.891  34.274  0.00  0.00    -0.295 OA
BRANCH  23  25
ATOM     25  C31 <0> d   1      47.680   9.288  33.162  0.00  0.00     0.242 C 
BRANCH  25  26
ATOM     26  O32 <0> d   1      48.740   8.708  33.925  0.00  0.00    -0.394 OA
ATOM     27  H56 <0> d   1      48.449   8.291  34.749  0.00  0.00     0.209 HD
ENDBRANCH  25  26
ENDBRANCH  23  25
ENDBRANCH  22  23
BRANCH  18  28
ATOM     28  O23 <0> d   1      42.089   6.878  34.099  0.00  0.00    -0.392 OA
ATOM     29  H48 <0> d   1      41.587   7.282  34.821  0.00  0.00     0.210 HD
ENDBRANCH  18  28
TORSDOF 4
ENDMDL
MODEL 8
REMARK CAVERDOCK RESULT:      33.9      0.000      0.000
REMARK CAVERDOCK CONSTRAINTS:       0.0      0.0      0.0      0.0
REMARK CAVERDOCK TUNNEL: 7     33.9      1.8      8.5
REMARK  4 active torsions:
REMARK  status: ('A' for Active; 'I' for Inactive)
REMARK    1  A    between atoms: C21_18  and  O23_19 
REMARK    2  A    between atoms: C27_23  and  C29_24 
REMARK    3  A    between atoms: C29_24  and  C31_26 
REMARK    4  A    between atoms: C31_26  and  O32_27 
ROOT
ATOM      1  C1  <0> d   1      37.828   1.458  30.612  0.00  0.00     0.011 C 
ATOM      2  C2  <0> d   1      37.948   2.878  30.055  0.00  0.00    -0.006 C 
ATOM      3  C4  <0> d   1      39.439   3.223  29.792  0.00  0.00     0.011 C 
ATOM      4  C5  <0> d   1      39.853   3.956  31.072  0.00  0.00     0.002 C 
ATOM      5  C7  <0> d   1      41.063   4.865  30.952  0.00  0.00     0.034 C 
ATOM      6  C9  <0> d   1      42.300   4.037  30.596  0.00  0.00     0.013 C 
ATOM      7  C10 <0> d   1      43.510   4.962  30.436  0.00  0.00     0.036 C 
ATOM      8  C11 <0> d   1      43.657   5.773  31.710  0.00  0.00    -0.061 A 
ATOM      9  C12 <0> d   1      44.833   5.802  32.321  0.00  0.00     0.058 A 
ATOM     10  C13 <0> d   1      45.008   6.560  33.570  0.00  0.00     0.172 A 
ATOM     11  O14 <0> d   1      46.095   6.622  34.113  0.00  0.00    -0.289 OA
ATOM     12  C15 <0> d   1      43.838   7.243  34.147  0.00  0.00     0.052 A 
ATOM     13  C16 <0> d   1      42.675   7.205  33.516  0.00  0.00    -0.006 A 
ATOM     14  C17 <0> d   1      42.452   6.509  32.218  0.00  0.00     0.036 A 
ATOM     15  C18 <0> d   1      42.077   7.565  31.178  0.00  0.00     0.028 C 
ATOM     16  C19 <0> d   1      41.257   5.557  32.311  0.00  0.00     0.147 C 
ATOM     17  F20 <0> d   1      41.522   4.577  33.274  0.00  0.00    -0.238 F 
ATOM     18  C21 <0> d   1      40.021   6.340  32.746  0.00  0.00     0.160 C 
ATOM     19  C24 <0> d   1      38.759   5.462  32.733  0.00  0.00     0.045 C 
ATOM     20  C25 <0> d   1      38.612   4.850  31.339  0.00  0.00    -0.027 C 
ATOM     21  C26 <0> d   1      38.620   5.957  30.283  0.00  0.00     0.016 C 
ATOM     22  C27 <0> d   1      37.439   3.903  31.099  0.00  0.00     0.070 C 
ENDROOT
BRANCH  22  23
ATOM     23  C29 <0> d   1      36.270   4.655  30.516  0.00  0.00     0.155 C 
ATOM     24  O30 <0> d   1      36.458   5.522  29.698  0.00  0.00    -0.295 OA
BRANCH  23  25
ATOM     25  C31 <0> d   1      34.867   4.325  30.956  0.00  0.00     0.242 C 
BRANCH  25  26
ATOM     26  O32 <0> d   1      34.476   5.211  32.007  0.00  0.00    -0.394 OA
ATOM     27  H56 <0> d   1      34.962   6.048  32.016  0.00  0.00     0.209 HD
ENDBRANCH  25  26
ENDBRANCH  23  25
ENDBRANCH  22  23
BRANCH  18  28
ATOM     28  O23 <0> d   1      39.831   7.441  31.857  0.00  0.00    -0.392 OA
ATOM     29  H48 <0> d   1      39.708   7.185  30.932  0.00  0.00     0.210 HD
ENDBRANCH  18  28
TORSDOF 4
ENDMDL
MODEL 9
REMARK CAVERDOCK RESULT:      32.5      0.000      0.000
REMARK CAVERDOCK CONSTRAINTS:       0.3      0.0      0.0      0.0
REMARK CAVERDOCK TUNNEL: 8     32.5      1.8      9.1
REMARK  4 active torsions:
REMARK  status: ('A' for Active; 'I' for Inactive)
REMARK    1  A    between atoms: C21_18  and  O23_19 
REMARK    2  A    between atoms: C27_23  and  C29_24 
REMARK    3  A    between atoms: C29_24  and  C31_26 
REMARK    4  A    between atoms: C31_26  and  O32_27 
ROOT
ATOM      1  C1  <0> d   1      44.934   8.065  35.188  0.00  0.00     0.011 C 
ATOM      2  C2  <0> d   1      44.960   7.844  33.675  0.00  0.00    -0.006 C 
ATOM      3  C4  <0> d   1      43.580   8.206  33.060  0.00  0.00     0.011 C 
ATOM      4  C5  <0> d   1      42.866   6.852  32.996  0.00  0.00     0.002 C 
ATOM      5  C7  <0> d   1      41.726   6.752  31.999  0.00  0.00     0.034 C 
ATOM      6  C9  <0> d   1      40.612   7.727  32.385  0.00  0.00     0.013 C 
ATOM      7  C10 <0> d   1      39.482   7.653  31.354  0.00  0.00     0.036 C 
ATOM      8  C11 <0> d   1      39.028   6.209  31.255  0.00  0.00    -0.061 A 
ATOM      9  C12 <0> d   1      37.738   5.930  31.377  0.00  0.00     0.058 A 
ATOM     10  C13 <0> d   1      37.263   4.539  31.307  0.00  0.00     0.172 A 
ATOM     11  O14 <0> d   1      36.076   4.282  31.380  0.00  0.00    -0.289 OA
ATOM     12  C15 <0> d   1      38.258   3.465  31.145  0.00  0.00     0.052 A 
ATOM     13  C16 <0> d   1      39.540   3.767  31.018  0.00  0.00    -0.006 A 
ATOM     14  C17 <0> d   1      40.073   5.158  31.017  0.00  0.00     0.036 A 
ATOM     15  C18 <0> d   1      40.696   5.421  29.645  0.00  0.00     0.028 C 
ATOM     16  C19 <0> d   1      41.206   5.306  32.036  0.00  0.00     0.147 C 
ATOM     17  F20 <0> d   1      40.709   5.047  33.318  0.00  0.00    -0.238 F 
ATOM     18  C21 <0> d   1      42.299   4.287  31.727  0.00  0.00     0.160 C 
ATOM     19  C24 <0> d   1      43.523   4.472  32.639  0.00  0.00     0.045 C 
ATOM     20  C25 <0> d   1      44.007   5.917  32.509  0.00  0.00    -0.027 C 
ATOM     21  C26 <0> d   1      44.262   6.248  31.038  0.00  0.00     0.016 C 
ATOM     22  C27 <0> d   1      45.199   6.346  33.360  0.00  0.00     0.070 C 
ENDROOT
BRANCH  22  23
ATOM     23  C29 <0> d   1      46.478   6.210  32.575  0.00  0.00     0.155 C 
ATOM     24  O30 <0> d   1      47.370   7.008  32.731  0.00  0.00    -0.295 OA
BRANCH  23  25
ATOM     25  C31 <0> d   1      46.642   5.079  31.592  0.00  0.00     0.242 C 
BRANCH  25  26
ATOM     26  O32 <0> d   1      47.826   5.287  30.820  0.00  0.00    -0.394 OA
ATOM     27  H56 <0> d   1      47.658   5.511  29.894  0.00  0.00     0.209 HD
ENDBRANCH  25  26
ENDBRANCH  23  25
ENDBRANCH  22  23
BRANCH  18  28
ATOM     28  O23 <0> d   1      42.706   4.439  30.367  0.00  0.00    -0.392 OA
ATOM     29  H48 <0> d   1      43.600   4.115  30.185  0.00  0.00     0.210 HD
ENDBRANCH  18  28
TORSDOF 4
ENDMDL
MODEL 10
REMARK CAVERDOCK RESULT:      33.2      0.000      0.000
REMARK CAVERDOCK CONSTRAINTS:       0.0      0.0      0.0      0.0
REMARK CAVERDOCK TUNNEL: 9     33.2      1.7     10.6
REMARK  4 active torsions:
REMARK  status: ('A' for Active; 'I' for Inactive)
REMARK    1  A    between atoms: C21_18  and  O23_19 
REMARK    2  A    between atoms: C27_23  and  C29_24 
REMARK    3  A    between atoms: C29_24  and  C31_26 
REMARK    4  A    between atoms: C31_26  and  O32_27 
ROOT
ATOM      1  C1  <0> d   1      44.515   7.186  35.485  0.00  0.00     0.011 C 
ATOM      2  C2  <0> d   1      44.505   7.392  33.969  0.00  0.00    -0.006 C 
ATOM      3  C4  <0> d   1      43.056   7.659  33.478  0.00  0.00     0.011 C 
ATOM      4  C5  <0> d   1      42.579   6.269  33.042  0.00  0.00     0.002 C 
ATOM      5  C7  <0> d   1      41.425   6.244  32.056  0.00  0.00     0.034 C 
ATOM      6  C9  <0> d   1      40.182   6.866  32.697  0.00  0.00     0.013 C 
ATOM      7  C10 <0> d   1      39.032   6.876  31.685  0.00  0.00     0.036 C 
ATOM      8  C11 <0> d   1      38.825   5.456  31.191  0.00  0.00    -0.061 A 
ATOM      9  C12 <0> d   1      37.609   4.932  31.232  0.00  0.00     0.058 A 
ATOM     10  C13 <0> d   1      37.374   3.551  30.781  0.00  0.00     0.172 A 
ATOM     11  O14 <0> d   1      36.253   3.079  30.779  0.00  0.00    -0.289 OA
ATOM     12  C15 <0> d   1      38.527   2.755  30.328  0.00  0.00     0.052 A 
ATOM     13  C16 <0> d   1      39.732   3.301  30.290  0.00  0.00    -0.006 A 
ATOM     14  C17 <0> d   1      40.021   4.712  30.673  0.00  0.00     0.036 A 
ATOM     15  C18 <0> d   1      40.523   5.443  29.427  0.00  0.00     0.028 C 
ATOM     16  C19 <0> d   1      41.160   4.775  31.693  0.00  0.00     0.147 C 
ATOM     17  F20 <0> d   1      40.777   4.093  32.853  0.00  0.00    -0.238 F 
ATOM     18  C21 <0> d   1      42.394   4.088  31.115  0.00  0.00     0.160 C 
ATOM     19  C24 <0> d   1      43.611   4.230  32.043  0.00  0.00     0.045 C 
ATOM     20  C25 <0> d   1      43.836   5.718  32.317  0.00  0.00    -0.027 C 
ATOM     21  C26 <0> d   1      43.960   6.476  30.994  0.00  0.00     0.016 C 
ATOM     22  C27 <0> d   1      44.979   6.103  33.253  0.00  0.00     0.070 C 
ENDROOT
BRANCH  22  23
ATOM     23  C29 <0> d   1      46.223   6.414  32.460  0.00  0.00     0.155 C 
ATOM     24  O30 <0> d   1      46.809   5.528  31.887  0.00  0.00    -0.295 OA
BRANCH  23  25
ATOM     25  C31 <0> d   1      46.734   7.829  32.386  0.00  0.00     0.242 C 
BRANCH  25  26
ATOM     26  O32 <0> d   1      47.962   7.930  33.109  0.00  0.00    -0.394 OA
ATOM     27  H56 <0> d   1      48.146   8.816  33.452  0.00  0.00     0.209 HD
ENDBRANCH  25  26
ENDBRANCH  23  25
ENDBRANCH  22  23
BRANCH  18  28
ATOM     28  O23 <0> d   1      42.703   4.672  29.849  0.00  0.00    -0.392 OA
ATOM     29  H48 <0> d   1      42.808   5.634  29.875  0.00  0.00     0.210 HD
ENDBRANCH  18  28
TORSDOF 4
ENDMDL
MODEL 11
REMARK CAVERDOCK RESULT:      34.1      0.000      0.000
REMARK CAVERDOCK CONSTRAINTS:       0.0      0.0      0.0      0.0
REMARK CAVERDOCK TUNNEL: 10     34.1      1.7     11.1
REMARK  4 active torsions:
REMARK  status: ('A' for Active; 'I' for Inactive)
REMARK    1  A    between atoms: C21_18  and  O23_19 
REMARK    2  A    between atoms: C27_23  and  C29_24 
REMARK    3  A    between atoms: C29_24  and  C31_26 
REMARK    4  A    between atoms: C31_26  and  O32_27 
ROOT
ATOM      1  C1  <0> d   1      35.378   6.732  31.767  0.00  0.00     0.011 C 
ATOM      2  C2  <0> d   1      36.035   5.355  31.871  0.00  0.00    -0.006 C 
ATOM      3  C4  <0> d   1      37.145   5.374  32.957  0.00  0.00     0.011 C 
ATOM      4  C5  <0> d   1      38.416   5.646  32.145  0.00  0.00     0.002 C 
ATOM      5  C7  <0> d   1      39.720   5.227  32.799  0.00  0.00     0.034 C 
ATOM      6  C9  <0> d   1      39.937   6.029  34.084  0.00  0.00     0.013 C 
ATOM      7  C10 <0> d   1      41.234   5.575  34.762  0.00  0.00     0.036 C 
ATOM      8  C11 <0> d   1      42.363   5.706  33.757  0.00  0.00    -0.061 A 
ATOM      9  C12 <0> d   1      43.457   6.368  34.102  0.00  0.00     0.058 A 
ATOM     10  C13 <0> d   1      44.564   6.533  33.147  0.00  0.00     0.172 A 
ATOM     11  O14 <0> d   1      45.587   7.107  33.472  0.00  0.00    -0.289 OA
ATOM     12  C15 <0> d   1      44.407   5.987  31.789  0.00  0.00     0.052 A 
ATOM     13  C16 <0> d   1      43.308   5.323  31.468  0.00  0.00    -0.006 A 
ATOM     14  C17 <0> d   1      42.182   5.069  32.410  0.00  0.00     0.036 A 
ATOM     15  C18 <0> d   1      42.077   3.558  32.618  0.00  0.00     0.028 C 
ATOM     16  C19 <0> d   1      40.850   5.510  31.797  0.00  0.00     0.147 C 
ATOM     17  F20 <0> d   1      40.890   6.886  31.550  0.00  0.00    -0.238 F 
ATOM     18  C21 <0> d   1      40.643   4.788  30.468  0.00  0.00     0.160 C 
ATOM     19  C24 <0> d   1      39.262   5.092  29.865  0.00  0.00     0.045 C 
ATOM     20  C25 <0> d   1      38.195   4.741  30.903  0.00  0.00    -0.027 C 
ATOM     21  C26 <0> d   1      38.376   3.293  31.364  0.00  0.00     0.016 C 
ATOM     22  C27 <0> d   1      36.736   4.998  30.536  0.00  0.00     0.070 C 
ENDROOT
BRANCH  22  23
ATOM     23  C29 <0> d   1      36.109   3.748  29.974  0.00  0.00     0.155 C 
ATOM     24  O30 <0> d   1      36.797   2.786  29.730  0.00  0.00    -0.295 OA
BRANCH  23  25
ATOM     25  C31 <0> d   1      34.626   3.700  29.715  0.00  0.00     0.242 C 
BRANCH  25  26
ATOM     26  O32 <0> d   1      34.042   2.649  30.487  0.00  0.00    -0.394 OA
ATOM     27  H56 <0> d   1      33.121   2.458  30.259  0.00  0.00     0.209 HD
ENDBRANCH  25  26
ENDBRANCH  23  25
ENDBRANCH  22  23
BRANCH  18  28
ATOM     28  O23 <0> d   1      40.758   3.380  30.681  0.00  0.00    -0.392 OA
ATOM     29  H48 <0> d   1      41.626   3.100  31.003  0.00  0.00     0.210 HD
ENDBRANCH  18  28
TORSDOF 4
ENDMDL
MODEL 12
REMARK CAVERDOCK RESULT:      33.1      0.000      0.000
REMARK CAVERDOCK CONSTRAINTS:       0.0      0.0      0.0      0.0
REMARK CAVERDOCK TUNNEL: 11     33.1      1.8     12.4
REMARK  4 active torsions:
REMARK  status: ('A' for Active; 'I' for Inactive)
REMARK    1  A    between atoms: C21_18  and  O23_19 
REMARK    2  A    between atoms: C27_23  and  C29_24 
REMARK    3  A    between atoms: C29_24  and  C31_26 
REMARK    4  A    between atoms: C31_26  and  O32_27 
ROOT
ATOM      1  C1  <0> d   1      44.536   7.308  35.073  0.00  0.00     0.011 C 
ATOM      2  C2  <0> d   1      44.394   7.498  33.561  0.00  0.00    -0.006 C 
ATOM      3  C4  <0> d   1      42.928   7.869  33.207  0.00  0.00     0.011 C 
ATOM      4  C5  <0> d   1      42.309   6.514  32.845  0.00  0.00     0.002 C 
ATOM      5  C7  <0> d   1      41.067   6.567  31.974  0.00  0.00     0.034 C 
ATOM      6  C9  <0> d   1      39.941   7.288  32.719  0.00  0.00     0.013 C 
ATOM      7  C10 <0> d   1      38.702   7.375  31.823  0.00  0.00     0.036 C 
ATOM      8  C11 <0> d   1      38.343   5.970  31.377  0.00  0.00    -0.061 A 
ATOM      9  C12 <0> d   1      37.101   5.540  31.544  0.00  0.00     0.058 A 
ATOM     10  C13 <0> d   1      36.720   4.177  31.142  0.00  0.00     0.172 A 
ATOM     11  O14 <0> d   1      35.572   3.791  31.257  0.00  0.00    -0.289 OA
ATOM     12  C15 <0> d   1      37.761   3.290  30.597  0.00  0.00     0.052 A 
ATOM     13  C16 <0> d   1      38.994   3.742  30.432  0.00  0.00    -0.006 A 
ATOM     14  C17 <0> d   1      39.424   5.130  30.760  0.00  0.00     0.036 A 
ATOM     15  C18 <0> d   1      39.856   5.807  29.459  0.00  0.00     0.028 C 
ATOM     16  C19 <0> d   1      40.658   5.118  31.666  0.00  0.00     0.147 C 
ATOM     17  F20 <0> d   1      40.339   4.480  32.869  0.00  0.00    -0.238 F 
ATOM     18  C21 <0> d   1      41.775   4.332  30.984  0.00  0.00     0.160 C 
ATOM     19  C24 <0> d   1      43.084   4.392  31.788  0.00  0.00     0.045 C 
ATOM     20  C25 <0> d   1      43.445   5.861  32.012  0.00  0.00    -0.027 C 
ATOM     21  C26 <0> d   1      43.496   6.593  30.670  0.00  0.00     0.016 C 
ATOM     22  C27 <0> d   1      44.699   6.168  32.827  0.00  0.00     0.070 C 
ENDROOT
BRANCH  22  23
ATOM     23  C29 <0> d   1      45.879   6.374  31.914  0.00  0.00     0.155 C 
ATOM     24  O30 <0> d   1      46.356   5.436  31.322  0.00  0.00    -0.295 OA
BRANCH  23  25
ATOM     25  C31 <0> d   1      46.466   7.751  31.740  0.00  0.00     0.242 C 
BRANCH  25  26
ATOM     26  O32 <0> d   1      46.557   8.058  30.347  0.00  0.00    -0.394 OA
ATOM     27  H56 <0> d   1      45.712   8.012  29.878  0.00  0.00     0.209 HD
ENDBRANCH  25  26
ENDBRANCH  23  25
ENDBRANCH  22  23
BRANCH  18  28
ATOM     28  O23 <0> d   1      42.002   4.877  29.684  0.00  0.00    -0.392 OA
ATOM     29  H48 <0> d   1      41.223   5.296  29.291  0.00  0.00     0.210 HD
ENDBRANCH  18  28
TORSDOF 4
ENDMDL
MODEL 13
REMARK CAVERDOCK RESULT:      33.9      0.000      0.000
REMARK CAVERDOCK CONSTRAINTS:       0.1      0.0      0.0      0.0
REMARK CAVERDOCK TUNNEL: 12     33.9      1.8     13.1
REMARK  4 active torsions:
REMARK  status: ('A' for Active; 'I' for Inactive)
REMARK    1  A    between atoms: C21_18  and  O23_19 
REMARK    2  A    between atoms: C27_23  and  C29_24 
REMARK    3  A    between atoms: C29_24  and  C31_26 
REMARK    4  A    between atoms: C31_26  and  O32_27 
ROOT
ATOM      1  C1  <0> d   1      44.479   6.475  35.235  0.00  0.00     0.011 C 
ATOM      2  C2  <0> d   1      44.345   6.827  33.753  0.00  0.00    -0.006 C 
ATOM      3  C4  <0> d   1      42.909   7.334  33.453  0.00  0.00     0.011 C 
ATOM      4  C5  <0> d   1      42.193   6.070  32.963  0.00  0.00     0.002 C 
ATOM      5  C7  <0> d   1      40.955   6.296  32.115  0.00  0.00     0.034 C 
ATOM      6  C9  <0> d   1      39.886   7.016  32.941  0.00  0.00     0.013 C 
ATOM      7  C10 <0> d   1      38.654   7.280  32.071  0.00  0.00     0.036 C 
ATOM      8  C11 <0> d   1      38.194   5.956  31.490  0.00  0.00    -0.061 A 
ATOM      9  C12 <0> d   1      36.925   5.600  31.626  0.00  0.00     0.058 A 
ATOM     10  C13 <0> d   1      36.448   4.314  31.094  0.00  0.00     0.172 A 
ATOM     11  O14 <0> d   1      35.275   4.000  31.181  0.00  0.00    -0.289 OA
ATOM     12  C15 <0> d   1      37.421   3.415  30.450  0.00  0.00     0.052 A 
ATOM     13  C16 <0> d   1      38.682   3.795  30.319  0.00  0.00    -0.006 A 
ATOM     14  C17 <0> d   1      39.210   5.109  30.781  0.00  0.00     0.036 A 
ATOM     15  C18 <0> d   1      39.685   5.882  29.549  0.00  0.00     0.028 C 
ATOM     16  C19 <0> d   1      40.444   4.918  31.667  0.00  0.00     0.147 C 
ATOM     17  F20 <0> d   1      40.085   4.187  32.804  0.00  0.00    -0.238 F 
ATOM     18  C21 <0> d   1      41.500   4.129  30.898  0.00  0.00     0.160 C 
ATOM     19  C24 <0> d   1      42.813   4.015  31.690  0.00  0.00     0.045 C 
ATOM     20  C25 <0> d   1      43.278   5.426  32.057  0.00  0.00    -0.027 C 
ATOM     21  C26 <0> d   1      43.376   6.284  30.794  0.00  0.00     0.016 C 
ATOM     22  C27 <0> d   1      44.553   5.560  32.885  0.00  0.00     0.070 C 
ENDROOT
BRANCH  22  23
ATOM     23  C29 <0> d   1      45.742   5.774  31.984  0.00  0.00     0.155 C 
ATOM     24  O30 <0> d   1      46.545   6.638  32.240  0.00  0.00    -0.295 OA
BRANCH  23  25
ATOM     25  C31 <0> d   1      45.927   4.910  30.764  0.00  0.00     0.242 C 
BRANCH  25  26
ATOM     26  O32 <0> d   1      47.274   5.023  30.300  0.00  0.00    -0.394 OA
ATOM     27  H56 <0> d   1      47.867   4.340  30.644  0.00  0.00     0.209 HD
ENDBRANCH  25  26
ENDBRANCH  23  25
ENDBRANCH  22  23
BRANCH  18  28
ATOM     28  O23 <0> d   1      41.761   4.786  29.657  0.00  0.00    -0.392 OA
ATOM     29  H48 <0> d   1      41.822   5.749  29.727  0.00  0.00     0.210 HD
ENDBRANCH  18  28
TORSDOF 4
ENDMDL
MODEL 14
REMARK CAVERDOCK RESULT:      33.5      0.000      0.000
REMARK CAVERDOCK CONSTRAINTS:       0.2      0.0      0.0      0.0
REMARK CAVERDOCK TUNNEL: 13     33.5      1.8     14.9
REMARK  4 active torsions:
REMARK  status: ('A' for Active; 'I' for Inactive)
REMARK    1  A    between atoms: C21_18  and  O23_19 
REMARK    2  A    between atoms: C27_23  and  C29_24 
REMARK    3  A    between atoms: C29_24  and  C31_26 
REMARK    4  A    between atoms: C31_26  and  O32_27 
ROOT
ATOM      1  C1  <0> d   1      44.344   6.027  35.268  0.00  0.00     0.011 C 
ATOM      2  C2  <0> d   1      44.177   6.451  33.808  0.00  0.00    -0.006 C 
ATOM      3  C4  <0> d   1      42.756   7.035  33.582  0.00  0.00     0.011 C 
ATOM      4  C5  <0> d   1      41.967   5.828  33.063  0.00  0.00     0.002 C 
ATOM      5  C7  <0> d   1      40.713   6.149  32.271  0.00  0.00     0.034 C 
ATOM      6  C9  <0> d   1      39.707   6.877  33.165  0.00  0.00     0.013 C 
ATOM      7  C10 <0> d   1      38.459   7.236  32.352  0.00  0.00     0.036 C 
ATOM      8  C11 <0> d   1      37.920   5.961  31.729  0.00  0.00    -0.061 A 
ATOM      9  C12 <0> d   1      36.641   5.656  31.894  0.00  0.00     0.058 A 
ATOM     10  C13 <0> d   1      36.087   4.418  31.323  0.00  0.00     0.172 A 
ATOM     11  O14 <0> d   1      34.905   4.154  31.439  0.00  0.00    -0.289 OA
ATOM     12  C15 <0> d   1      36.996   3.508  30.607  0.00  0.00     0.052 A 
ATOM     13  C16 <0> d   1      38.268   3.836  30.448  0.00  0.00    -0.006 A 
ATOM     14  C17 <0> d   1      38.872   5.103  30.948  0.00  0.00     0.036 A 
ATOM     15  C18 <0> d   1      39.340   5.910  29.735  0.00  0.00     0.028 C 
ATOM     16  C19 <0> d   1      40.124   4.817  31.780  0.00  0.00     0.147 C 
ATOM     17  F20 <0> d   1      39.770   4.051  32.896  0.00  0.00    -0.238 F 
ATOM     18  C21 <0> d   1      41.116   4.017  30.940  0.00  0.00     0.160 C 
ATOM     19  C24 <0> d   1      42.448   3.809  31.679  0.00  0.00     0.045 C 
ATOM     20  C25 <0> d   1      42.990   5.179  32.091  0.00  0.00    -0.027 C 
ATOM     21  C26 <0> d   1      43.085   6.089  30.865  0.00  0.00     0.016 C 
ATOM     22  C27 <0> d   1      44.297   5.217  32.879  0.00  0.00     0.070 C 
ENDROOT
BRANCH  22  23
ATOM     23  C29 <0> d   1      45.464   5.419  31.947  0.00  0.00     0.155 C 
ATOM     24  O30 <0> d   1      45.784   4.542  31.182  0.00  0.00    -0.295 OA
BRANCH  23  25
ATOM     25  C31 <0> d   1      46.232   6.715  31.971  0.00  0.00     0.242 C 
BRANCH  25  26
ATOM     26  O32 <0> d   1      47.319   6.642  31.047  0.00  0.00    -0.394 OA
ATOM     27  H56 <0> d   1      47.957   7.365  31.131  0.00  0.00     0.209 HD
ENDBRANCH  25  26
ENDBRANCH  23  25
ENDBRANCH  22  23
BRANCH  18  28
ATOM     28  O23 <0> d   1      41.365   4.718  29.721  0.00  0.00    -0.392 OA
ATOM     29  H48 <0> d   1      41.734   4.165  29.018  0.00  0.00     0.210 HD
ENDBRANCH  18  28
TORSDOF 4
ENDMDL
MODEL 15
REMARK CAVERDOCK RESULT:      32.4      0.000      0.000
REMARK CAVERDOCK CONSTRAINTS:       0.0      0.0      0.0      0.0
REMARK CAVERDOCK TUNNEL: 14     32.4      1.8     15.1
REMARK  4 active torsions:
REMARK  status: ('A' for Active; 'I' for Inactive)
REMARK    1  A    between atoms: C21_18  and  O23_19 
REMARK    2  A    between atoms: C27_23  and  C29_24 
REMARK    3  A    between atoms: C29_24  and  C31_26 
REMARK    4  A    between atoms: C31_26  and  O32_27 
ROOT
ATOM      1  C1  <0> d   1      44.045   6.191  35.396  0.00  0.00     0.011 C 
ATOM      2  C2  <0> d   1      43.930   6.590  33.923  0.00  0.00    -0.006 C 
ATOM      3  C4  <0> d   1      42.511   7.149  33.632  0.00  0.00     0.011 C 
ATOM      4  C5  <0> d   1      41.761   5.923  33.101  0.00  0.00     0.002 C 
ATOM      5  C7  <0> d   1      40.535   6.212  32.255  0.00  0.00     0.034 C 
ATOM      6  C9  <0> d   1      39.484   6.939  33.096  0.00  0.00     0.013 C 
ATOM      7  C10 <0> d   1      38.264   7.266  32.229  0.00  0.00     0.036 C 
ATOM      8  C11 <0> d   1      37.769   5.974  31.606  0.00  0.00    -0.061 A 
ATOM      9  C12 <0> d   1      36.489   5.652  31.725  0.00  0.00     0.058 A 
ATOM     10  C13 <0> d   1      35.976   4.398  31.152  0.00  0.00     0.172 A 
ATOM     11  O14 <0> d   1      34.794   4.117  31.225  0.00  0.00    -0.289 OA
ATOM     12  C15 <0> d   1      36.925   3.490  30.487  0.00  0.00     0.052 A 
ATOM     13  C16 <0> d   1      38.198   3.835  30.373  0.00  0.00    -0.006 A 
ATOM     14  C17 <0> d   1      38.763   5.118  30.877  0.00  0.00     0.036 A 
ATOM     15  C18 <0> d   1      39.268   5.913  29.671  0.00  0.00     0.028 C 
ATOM     16  C19 <0> d   1      39.985   4.864  31.763  0.00  0.00     0.147 C 
ATOM     17  F20 <0> d   1      39.598   4.110  32.875  0.00  0.00    -0.238 F 
ATOM     18  C21 <0> d   1      41.022   4.067  30.976  0.00  0.00     0.160 C 
ATOM     19  C24 <0> d   1      42.325   3.890  31.770  0.00  0.00     0.045 C 
ATOM     20  C25 <0> d   1      42.831   5.274  32.181  0.00  0.00    -0.027 C 
ATOM     21  C26 <0> d   1      42.962   6.166  30.945  0.00  0.00     0.016 C 
ATOM     22  C27 <0> d   1      44.105   5.344  33.019  0.00  0.00     0.070 C 
ENDROOT
BRANCH  22  23
ATOM     23  C29 <0> d   1      45.305   5.549  32.131  0.00  0.00     0.155 C 
ATOM     24  O30 <0> d   1      45.800   4.608  31.559  0.00  0.00    -0.295 OA
BRANCH  23  25
ATOM     25  C31 <0> d   1      45.887   6.928  31.958  0.00  0.00     0.242 C 
BRANCH  25  26
ATOM     26  O32 <0> d   1      47.108   7.025  32.694  0.00  0.00    -0.394 OA
ATOM     27  H56 <0> d   1      47.295   6.255  33.250  0.00  0.00     0.209 HD
ENDBRANCH  25  26
ENDBRANCH  23  25
ENDBRANCH  22  23
BRANCH  18  28
ATOM     28  O23 <0> d   1      41.309   4.752  29.756  0.00  0.00    -0.392 OA
ATOM     29  H48 <0> d   1      40.539   4.878  29.184  0.00  0.00     0.210 HD
ENDBRANCH  18  28
TORSDOF 4
ENDMDL
MODEL 16
REMARK CAVERDOCK RESULT:      31.9      0.000      0.000
REMARK CAVERDOCK CONSTRAINTS:       0.0      0.0      0.0      0.0
REMARK CAVERDOCK TUNNEL: 15     31.9      1.8     16.7
REMARK  4 active torsions:
REMARK  status: ('A' for Active; 'I' for Inactive)
REMARK    1  A    between atoms: C21_18  and  O23_19 
REMARK    2  A    between atoms: C27_23  and  C29_24 
REMARK    3  A    between atoms: C29_24  and  C31_26 
REMARK    4  A    between atoms: C31_26  and  O32_27 
ROOT
ATOM      1  C1  <0> d   1      43.884   5.918  35.194  0.00  0.00     0.011 C 
ATOM      2  C2  <0> d   1      43.740   6.389  33.745  0.00  0.00    -0.006 C 
ATOM      3  C4  <0> d   1      42.306   6.932  33.502  0.00  0.00     0.011 C 
ATOM      4  C5  <0> d   1      41.573   5.719  32.919  0.00  0.00     0.002 C 
ATOM      5  C7  <0> d   1      40.329   6.025  32.105  0.00  0.00     0.034 C 
ATOM      6  C9  <0> d   1      39.276   6.686  32.997  0.00  0.00     0.013 C 
ATOM      7  C10 <0> d   1      38.038   7.031  32.163  0.00  0.00     0.036 C 
ATOM      8  C11 <0> d   1      37.559   5.762  31.482  0.00  0.00    -0.061 A 
ATOM      9  C12 <0> d   1      36.288   5.409  31.601  0.00  0.00     0.058 A 
ATOM     10  C13 <0> d   1      35.792   4.174  30.972  0.00  0.00     0.172 A 
ATOM     11  O14 <0> d   1      34.618   3.866  31.046  0.00  0.00    -0.289 OA
ATOM     12  C15 <0> d   1      36.750   3.322  30.249  0.00  0.00     0.052 A 
ATOM     13  C16 <0> d   1      38.014   3.698  30.136  0.00  0.00    -0.006 A 
ATOM     14  C17 <0> d   1      38.560   4.966  30.697  0.00  0.00     0.036 A 
ATOM     15  C18 <0> d   1      39.031   5.831  29.526  0.00  0.00     0.028 C 
ATOM     16  C19 <0> d   1      39.800   4.693  31.552  0.00  0.00     0.147 C 
ATOM     17  F20 <0> d   1      39.444   3.875  32.630  0.00  0.00    -0.238 F 
ATOM     18  C21 <0> d   1      40.840   3.958  30.712  0.00  0.00     0.160 C 
ATOM     19  C24 <0> d   1      42.159   3.768  31.479  0.00  0.00     0.045 C 
ATOM     20  C25 <0> d   1      42.642   5.139  31.953  0.00  0.00    -0.027 C 
ATOM     21  C26 <0> d   1      42.737   6.096  30.763  0.00  0.00     0.016 C 
ATOM     22  C27 <0> d   1      43.926   5.194  32.777  0.00  0.00     0.070 C 
ENDROOT
BRANCH  22  23
ATOM     23  C29 <0> d   1      45.109   5.468  31.884  0.00  0.00     0.155 C 
ATOM     24  O30 <0> d   1      45.687   4.553  31.350  0.00  0.00    -0.295 OA
BRANCH  23  25
ATOM     25  C31 <0> d   1      45.570   6.885  31.660  0.00  0.00     0.242 C 
BRANCH  25  26
ATOM     26  O32 <0> d   1      46.178   6.990  30.371  0.00  0.00    -0.394 OA
ATOM     27  H56 <0> d   1      46.198   7.890  30.017  0.00  0.00     0.209 HD
ENDBRANCH  25  26
ENDBRANCH  23  25
ENDBRANCH  22  23
BRANCH  18  28
ATOM     28  O23 <0> d   1      41.097   4.710  29.525  0.00  0.00    -0.392 OA
ATOM     29  H48 <0> d   1      41.275   4.165  28.745  0.00  0.00     0.210 HD
ENDBRANCH  18  28
TORSDOF 4
ENDMDL
MODEL 17
REMARK CAVERDOCK RESULT:      32.5      0.000      0.000
REMARK CAVERDOCK CONSTRAINTS:       0.1      0.0      0.0      0.0
REMARK CAVERDOCK TUNNEL: 16     32.5      1.9    17.11
REMARK  4 active torsions:
REMARK  status: ('A' for Active; 'I' for Inactive)
REMARK    1  A    between atoms: C21_18  and  O23_19 
REMARK    2  A    between atoms: C27_23  and  C29_24 
REMARK    3  A    between atoms: C29_24  and  C31_26 
REMARK    4  A    between atoms: C31_26  and  O32_27 
ROOT
ATOM      1  C1  <0> d   1      45.340   5.113  30.868  0.00  0.00     0.011 C 
ATOM      2  C2  <0> d   1      44.476   5.144  32.130  0.00  0.00    -0.006 C 
ATOM      3  C4  <0> d   1      43.267   4.183  31.972  0.00  0.00     0.011 C 
ATOM      4  C5  <0> d   1      42.150   5.112  31.484  0.00  0.00     0.002 C 
ATOM      5  C7  <0> d   1      40.733   4.621  31.716  0.00  0.00     0.034 C 
ATOM      6  C9  <0> d   1      40.495   3.331  30.928  0.00  0.00     0.013 C 
ATOM      7  C10 <0> d   1      39.078   2.816  31.197  0.00  0.00     0.036 C 
ATOM      8  C11 <0> d   1      38.101   3.929  30.864  0.00  0.00    -0.061 A 
ATOM      9  C12 <0> d   1      37.086   3.673  30.051  0.00  0.00     0.058 A 
ATOM     10  C13 <0> d   1      36.131   4.732  29.689  0.00  0.00     0.172 A 
ATOM     11  O14 <0> d   1      35.176   4.491  28.975  0.00  0.00    -0.289 OA
ATOM     12  C15 <0> d   1      36.357   6.089  30.213  0.00  0.00     0.052 A 
ATOM     13  C16 <0> d   1      37.373   6.321  31.028  0.00  0.00    -0.006 A 
ATOM     14  C17 <0> d   1      38.335   5.277  31.481  0.00  0.00     0.036 A 
ATOM     15  C18 <0> d   1      38.188   5.130  32.996  0.00  0.00     0.028 C 
ATOM     16  C19 <0> d   1      39.778   5.724  31.233  0.00  0.00     0.147 C 
ATOM     17  F20 <0> d   1      39.972   5.910  29.860  0.00  0.00    -0.238 F 
ATOM     18  C21 <0> d   1      40.022   7.055  31.939  0.00  0.00     0.160 C 
ATOM     19  C24 <0> d   1      41.492   7.492  31.833  0.00  0.00     0.045 C 
ATOM     20  C25 <0> d   1      42.371   6.364  32.375  0.00  0.00    -0.027 C 
ATOM     21  C26 <0> d   1      41.924   5.993  33.790  0.00  0.00     0.016 C 
ATOM     22  C27 <0> d   1      43.884   6.562  32.335  0.00  0.00     0.070 C 
ENDROOT
BRANCH  22  23
ATOM     23  C29 <0> d   1      44.375   7.111  33.650  0.00  0.00     0.155 C 
ATOM     24  O30 <0> d   1      44.099   6.546  34.680  0.00  0.00    -0.295 OA
BRANCH  23  25
ATOM     25  C31 <0> d   1      45.209   8.366  33.678  0.00  0.00     0.242 C 
BRANCH  25  26
ATOM     26  O32 <0> d   1      46.473   8.111  33.063  0.00  0.00    -0.394 OA
ATOM     27  H56 <0> d   1      46.926   8.907  32.750  0.00  0.00     0.209 HD
ENDBRANCH  25  26
ENDBRANCH  23  25
ENDBRANCH  22  23
BRANCH  18  28
ATOM     28  O23 <0> d   1      39.675   6.921  33.318  0.00  0.00    -0.392 OA
ATOM     29  H48 <0> d   1      39.937   6.076  33.710  0.00  0.00     0.210 HD
ENDBRANCH  18  28
TORSDOF 4
ENDMDL
MODEL 18
REMARK CAVERDOCK RESULT:      33.1      0.000      0.000
REMARK CAVERDOCK CONSTRAINTS:       0.0      0.0      0.0      0.0
REMARK CAVERDOCK TUNNEL: 17     33.1      1.9     18.5
REMARK  4 active torsions:
REMARK  status: ('A' for Active; 'I' for Inactive)
REMARK    1  A    between atoms: C21_18  and  O23_19 
REMARK    2  A    between atoms: C27_23  and  C29_24 
REMARK    3  A    between atoms: C29_24  and  C31_26 
REMARK    4  A    between atoms: C31_26  and  O32_27 
ROOT
ATOM      1  C1  <0> d   1      43.239   5.517  35.501  0.00  0.00     0.011 C 
ATOM      2  C2  <0> d   1      43.123   6.183  34.129  0.00  0.00    -0.006 C 
ATOM      3  C4  <0> d   1      41.676   6.701  33.909  0.00  0.00     0.011 C 
ATOM      4  C5  <0> d   1      41.015   5.556  33.133  0.00  0.00     0.002 C 
ATOM      5  C7  <0> d   1      39.787   5.928  32.323  0.00  0.00     0.034 C 
ATOM      6  C9  <0> d   1      38.677   6.417  33.257  0.00  0.00     0.013 C 
ATOM      7  C10 <0> d   1      37.454   6.831  32.433  0.00  0.00     0.036 C 
ATOM      8  C11 <0> d   1      37.052   5.654  31.563  0.00  0.00    -0.061 A 
ATOM      9  C12 <0> d   1      35.794   5.240  31.583  0.00  0.00     0.058 A 
ATOM     10  C13 <0> d   1      35.371   4.090  30.768  0.00  0.00     0.172 A 
ATOM     11  O14 <0> d   1      34.209   3.731  30.753  0.00  0.00    -0.289 OA
ATOM     12  C15 <0> d   1      36.388   3.384  29.970  0.00  0.00     0.052 A 
ATOM     13  C16 <0> d   1      37.638   3.819  29.960  0.00  0.00    -0.006 A 
ATOM     14  C17 <0> d   1      38.111   5.014  30.713  0.00  0.00     0.036 A 
ATOM     15  C18 <0> d   1      38.584   6.053  29.695  0.00  0.00     0.028 C 
ATOM     16  C19 <0> d   1      39.332   4.669  31.569  0.00  0.00     0.147 C 
ATOM     17  F20 <0> d   1      38.976   3.694  32.508  0.00  0.00    -0.238 F 
ATOM     18  C21 <0> d   1      40.430   4.099  30.675  0.00  0.00     0.160 C 
ATOM     19  C24 <0> d   1      41.729   3.852  31.458  0.00  0.00     0.045 C 
ATOM     20  C25 <0> d   1      42.139   5.160  32.138  0.00  0.00    -0.027 C 
ATOM     21  C26 <0> d   1      42.232   6.278  31.098  0.00  0.00     0.016 C 
ATOM     22  C27 <0> d   1      43.391   5.145  33.010  0.00  0.00     0.070 C 
ENDROOT
BRANCH  22  23
ATOM     23  C29 <0> d   1      44.590   5.586  32.211  0.00  0.00     0.155 C 
ATOM     24  O30 <0> d   1      45.298   4.765  31.682  0.00  0.00    -0.295 OA
BRANCH  23  25
ATOM     25  C31 <0> d   1      44.906   7.053  32.075  0.00  0.00     0.242 C 
BRANCH  25  26
ATOM     26  O32 <0> d   1      46.001   7.223  31.173  0.00  0.00    -0.394 OA
ATOM     27  H56 <0> d   1      46.424   8.092  31.228  0.00  0.00     0.209 HD
ENDBRANCH  25  26
ENDBRANCH  23  25
ENDBRANCH  22  23
BRANCH  18  28
ATOM     28  O23 <0> d   1      40.693   5.020  29.616  0.00  0.00    -0.392 OA
ATOM     29  H48 <0> d   1      40.026   5.015  28.915  0.00  0.00     0.210 HD
ENDBRANCH  18  28
TORSDOF 4
ENDMDL
MODEL 19
REMARK CAVERDOCK RESULT:      32.2      0.000      0.000
REMARK CAVERDOCK CONSTRAINTS:       0.1      0.0      0.0      0.0
REMARK CAVERDOCK TUNNEL: 18     32.2      1.9     19.6
REMARK  4 active torsions:
REMARK  status: ('A' for Active; 'I' for Inactive)
REMARK    1  A    between atoms: C21_18  and  O23_19 
REMARK    2  A    between atoms: C27_23  and  C29_24 
REMARK    3  A    between atoms: C29_24  and  C31_26 
REMARK    4  A    between atoms: C31_26  and  O32_27 
ROOT
ATOM      1  C1  <0> d   1      43.370   5.199  35.127  0.00  0.00     0.011 C 
ATOM      2  C2  <0> d   1      43.092   6.106  33.927  0.00  0.00    -0.006 C 
ATOM      3  C4  <0> d   1      41.595   6.517  33.904  0.00  0.00     0.011 C 
ATOM      4  C5  <0> d   1      40.971   5.487  32.955  0.00  0.00     0.002 C 
ATOM      5  C7  <0> d   1      39.657   5.891  32.312  0.00  0.00     0.034 C 
ATOM      6  C9  <0> d   1      38.588   6.079  33.392  0.00  0.00     0.013 C 
ATOM      7  C10 <0> d   1      37.274   6.526  32.744  0.00  0.00     0.036 C 
ATOM      8  C11 <0> d   1      36.903   5.510  31.679  0.00  0.00    -0.061 A 
ATOM      9  C12 <0> d   1      35.688   4.981  31.691  0.00  0.00     0.058 A 
ATOM     10  C13 <0> d   1      35.299   3.977  30.688  0.00  0.00     0.172 A 
ATOM     11  O14 <0> d   1      34.173   3.518  30.671  0.00  0.00    -0.289 OA
ATOM     12  C15 <0> d   1      36.304   3.543  29.704  0.00  0.00     0.052 A 
ATOM     13  C16 <0> d   1      37.510   4.089  29.706  0.00  0.00    -0.006 A 
ATOM     14  C17 <0> d   1      37.941   5.154  30.655  0.00  0.00     0.036 A 
ATOM     15  C18 <0> d   1      38.245   6.412  29.841  0.00  0.00     0.028 C 
ATOM     16  C19 <0> d   1      39.250   4.766  31.348  0.00  0.00     0.147 C 
ATOM     17  F20 <0> d   1      39.049   3.597  32.090  0.00  0.00    -0.238 F 
ATOM     18  C21 <0> d   1      40.317   4.491  30.293  0.00  0.00     0.160 C 
ATOM     19  C24 <0> d   1      41.690   4.221  30.930  0.00  0.00     0.045 C 
ATOM     20  C25 <0> d   1      42.042   5.404  31.834  0.00  0.00    -0.027 C 
ATOM     21  C26 <0> d   1      41.962   6.707  31.037  0.00  0.00     0.016 C 
ATOM     22  C27 <0> d   1      43.357   5.338  32.608  0.00  0.00     0.070 C 
ENDROOT
BRANCH  22  23
ATOM     23  C29 <0> d   1      44.449   6.041  31.843  0.00  0.00     0.155 C 
ATOM     24  O30 <0> d   1      45.238   5.401  31.192  0.00  0.00    -0.295 OA
BRANCH  23  25
ATOM     25  C31 <0> d   1      44.556   7.544  31.893  0.00  0.00     0.242 C 
BRANCH  25  26
ATOM     26  O32 <0> d   1      45.753   7.958  31.231  0.00  0.00    -0.394 OA
ATOM     27  H56 <0> d   1      45.602   8.545  30.477  0.00  0.00     0.209 HD
ENDBRANCH  25  26
ENDBRANCH  23  25
ENDBRANCH  22  23
BRANCH  18  28
ATOM     28  O23 <0> d   1      40.420   5.623  29.428  0.00  0.00    -0.392 OA
ATOM     29  H48 <0> d   1      39.572   5.923  29.070  0.00  0.00     0.210 HD
ENDBRANCH  18  28
TORSDOF 4
ENDMDL
MODEL 20
REMARK CAVERDOCK RESULT:      32.8      0.000      0.000
REMARK CAVERDOCK CONSTRAINTS:       0.0      0.0      0.0      0.0
REMARK CAVERDOCK TUNNEL: 19     32.8      1.9     20.1
REMARK  4 active torsions:
REMARK  status: ('A' for Active; 'I' for Inactive)
REMARK    1  A    between atoms: C21_18  and  O23_19 
REMARK    2  A    between atoms: C27_23  and  C29_24 
REMARK    3  A    between atoms: C29_24  and  C31_26 
REMARK    4  A    between atoms: C31_26  and  O32_27 
ROOT
ATOM      1  C1  <0> d   1      43.165   5.433  34.948  0.00  0.00     0.011 C 
ATOM      2  C2  <0> d   1      42.964   6.020  33.550  0.00  0.00    -0.006 C 
ATOM      3  C4  <0> d   1      41.521   6.576  33.408  0.00  0.00     0.011 C 
ATOM      4  C5  <0> d   1      40.766   5.411  32.757  0.00  0.00     0.002 C 
ATOM      5  C7  <0> d   1      39.491   5.779  32.021  0.00  0.00     0.034 C 
ATOM      6  C9  <0> d   1      38.473   6.361  33.004  0.00  0.00     0.013 C 
ATOM      7  C10 <0> d   1      37.203   6.768  32.251  0.00  0.00     0.036 C 
ATOM      8  C11 <0> d   1      36.699   5.558  31.488  0.00  0.00    -0.061 A 
ATOM      9  C12 <0> d   1      35.433   5.191  31.628  0.00  0.00     0.058 A 
ATOM     10  C13 <0> d   1      34.913   4.010  30.920  0.00  0.00     0.172 A 
ATOM     11  O14 <0> d   1      33.743   3.693  31.015  0.00  0.00    -0.289 OA
ATOM     12  C15 <0> d   1      35.842   3.223  30.092  0.00  0.00     0.052 A 
ATOM     13  C16 <0> d   1      37.101   3.612  29.961  0.00  0.00    -0.006 A 
ATOM     14  C17 <0> d   1      37.668   4.832  30.601  0.00  0.00     0.036 A 
ATOM     15  C18 <0> d   1      38.092   5.791  29.488  0.00  0.00     0.028 C 
ATOM     16  C19 <0> d   1      38.941   4.494  31.382  0.00  0.00     0.147 C 
ATOM     17  F20 <0> d   1      38.628   3.590  32.403  0.00  0.00    -0.238 F 
ATOM     18  C21 <0> d   1      39.948   3.834  30.444  0.00  0.00     0.160 C 
ATOM     19  C24 <0> d   1      41.295   3.587  31.141  0.00  0.00     0.045 C 
ATOM     20  C25 <0> d   1      41.796   4.917  31.706  0.00  0.00    -0.027 C 
ATOM     21  C26 <0> d   1      41.844   5.968  30.595  0.00  0.00     0.016 C 
ATOM     22  C27 <0> d   1      43.112   4.909  32.480  0.00  0.00     0.070 C 
ENDROOT
BRANCH  22  23
ATOM     23  C29 <0> d   1      44.258   5.260  31.567  0.00  0.00     0.155 C 
ATOM     24  O30 <0> d   1      44.684   4.439  30.791  0.00  0.00    -0.295 OA
BRANCH  23  25
ATOM     25  C31 <0> d   1      44.874   6.634  31.626  0.00  0.00     0.242 C 
BRANCH  25  26
ATOM     26  O32 <0> d   1      46.012   6.609  32.490  0.00  0.00    -0.394 OA
ATOM     27  H56 <0> d   1      46.836   6.359  32.049  0.00  0.00     0.209 HD
ENDBRANCH  25  26
ENDBRANCH  23  25
ENDBRANCH  22  23
BRANCH  18  28
ATOM     28  O23 <0> d   1      40.156   4.681  29.314  0.00  0.00    -0.392 OA
ATOM     29  H48 <0> d   1      41.080   4.742  29.032  0.00  0.00     0.210 HD
ENDBRANCH  18  28
TORSDOF 4
ENDMDL
MODEL 21
REMARK CAVERDOCK RESULT:      32.5      0.000      0.000
REMARK CAVERDOCK CONSTRAINTS:       0.3      0.0      0.0      0.0
REMARK CAVERDOCK TUNNEL: 20     32.5      1.9     21.3
REMARK  4 active torsions:
REMARK  status: ('A' for Active; 'I' for Inactive)
REMARK    1  A    between atoms: C21_18  and  O23_19 
REMARK    2  A    between atoms: C27_23  and  C29_24 
REMARK    3  A    between atoms: C29_24  and  C31_26 
REMARK    4  A    between atoms: C31_26  and  O32_27 
ROOT
ATOM      1  C1  <0> d   1      42.896   5.088  34.963  0.00  0.00     0.011 C 
ATOM      2  C2  <0> d   1      42.580   6.047  33.814  0.00  0.00    -0.006 C 
ATOM      3  C4  <0> d   1      41.070   6.412  33.824  0.00  0.00     0.011 C 
ATOM      4  C5  <0> d   1      40.469   5.414  32.828  0.00  0.00     0.002 C 
ATOM      5  C7  <0> d   1      39.137   5.810  32.217  0.00  0.00     0.034 C 
ATOM      6  C9  <0> d   1      38.073   5.909  33.313  0.00  0.00     0.013 C 
ATOM      7  C10 <0> d   1      36.740   6.349  32.700  0.00  0.00     0.036 C 
ATOM      8  C11 <0> d   1      36.390   5.378  31.587  0.00  0.00    -0.061 A 
ATOM      9  C12 <0> d   1      35.192   4.812  31.581  0.00  0.00     0.058 A 
ATOM     10  C13 <0> d   1      34.824   3.850  30.530  0.00  0.00     0.172 A 
ATOM     11  O14 <0> d   1      33.712   3.358  30.498  0.00  0.00    -0.289 OA
ATOM     12  C15 <0> d   1      35.832   3.498  29.517  0.00  0.00     0.052 A 
ATOM     13  C16 <0> d   1      37.021   4.080  29.538  0.00  0.00    -0.006 A 
ATOM     14  C17 <0> d   1      37.428   5.107  30.538  0.00  0.00     0.036 A 
ATOM     15  C18 <0> d   1      37.687   6.415  29.788  0.00  0.00     0.028 C 
ATOM     16  C19 <0> d   1      38.755   4.725  31.199  0.00  0.00     0.147 C 
ATOM     17  F20 <0> d   1      38.597   3.513  31.881  0.00  0.00    -0.238 F 
ATOM     18  C21 <0> d   1      39.820   4.537  30.123  0.00  0.00     0.160 C 
ATOM     19  C24 <0> d   1      41.206   4.277  30.734  0.00  0.00     0.045 C 
ATOM     20  C25 <0> d   1      41.532   5.421  31.695  0.00  0.00    -0.027 C 
ATOM     21  C26 <0> d   1      41.405   6.761  30.968  0.00  0.00     0.016 C 
ATOM     22  C27 <0> d   1      42.855   5.356  32.454  0.00  0.00     0.070 C 
ENDROOT
BRANCH  22  23
ATOM     23  C29 <0> d   1      43.918   6.131  31.719  0.00  0.00     0.155 C 
ATOM     24  O30 <0> d   1      44.902   5.565  31.308  0.00  0.00    -0.295 OA
BRANCH  23  25
ATOM     25  C31 <0> d   1      43.753   7.612  31.498  0.00  0.00     0.242 C 
BRANCH  25  26
ATOM     26  O32 <0> d   1      45.019   8.259  31.640  0.00  0.00    -0.394 OA
ATOM     27  H56 <0> d   1      44.976   9.224  31.591  0.00  0.00     0.209 HD
ENDBRANCH  25  26
ENDBRANCH  23  25
ENDBRANCH  22  23
BRANCH  18  28
ATOM     28  O23 <0> d   1      39.881   5.715  29.317  0.00  0.00    -0.392 OA
ATOM     29  H48 <0> d   1      40.643   5.746  28.722  0.00  0.00     0.210 HD
ENDBRANCH  18  28
TORSDOF 4
ENDMDL
MODEL 22
REMARK CAVERDOCK RESULT:      32.7      0.000      0.000
REMARK CAVERDOCK CONSTRAINTS:       0.0      0.0      0.0      0.0
REMARK CAVERDOCK TUNNEL: 21     32.7      1.8     22.3
REMARK  4 active torsions:
REMARK  status: ('A' for Active; 'I' for Inactive)
REMARK    1  A    between atoms: C21_18  and  O23_19 
REMARK    2  A    between atoms: C27_23  and  C29_24 
REMARK    3  A    between atoms: C29_24  and  C31_26 
REMARK    4  A    between atoms: C31_26  and  O32_27 
ROOT
ATOM      1  C1  <0> d   1      42.837   4.822  34.809  0.00  0.00     0.011 C 
ATOM      2  C2  <0> d   1      42.473   5.884  33.769  0.00  0.00    -0.006 C 
ATOM      3  C4  <0> d   1      40.969   6.253  33.889  0.00  0.00     0.011 C 
ATOM      4  C5  <0> d   1      40.310   5.354  32.837  0.00  0.00     0.002 C 
ATOM      5  C7  <0> d   1      38.953   5.810  32.334  0.00  0.00     0.034 C 
ATOM      6  C9  <0> d   1      37.946   5.813  33.487  0.00  0.00     0.013 C 
ATOM      7  C10 <0> d   1      36.588   6.313  32.984  0.00  0.00     0.036 C 
ATOM      8  C11 <0> d   1      36.174   5.450  31.806  0.00  0.00    -0.061 A 
ATOM      9  C12 <0> d   1      34.972   4.892  31.809  0.00  0.00     0.058 A 
ATOM     10  C13 <0> d   1      34.543   4.032  30.695  0.00  0.00     0.172 A 
ATOM     11  O14 <0> d   1      33.426   3.550  30.674  0.00  0.00    -0.289 OA
ATOM     12  C15 <0> d   1      35.497   3.770  29.604  0.00  0.00     0.052 A 
ATOM     13  C16 <0> d   1      36.690   4.343  29.618  0.00  0.00    -0.006 A 
ATOM     14  C17 <0> d   1      37.156   5.272  30.686  0.00  0.00     0.036 A 
ATOM     15  C18 <0> d   1      37.389   6.642  30.046  0.00  0.00     0.028 C 
ATOM     16  C19 <0> d   1      38.511   4.824  31.242  0.00  0.00     0.147 C 
ATOM     17  F20 <0> d   1      38.376   3.556  31.817  0.00  0.00    -0.238 F 
ATOM     18  C21 <0> d   1      39.519   4.732  30.100  0.00  0.00     0.160 C 
ATOM     19  C24 <0> d   1      40.931   4.410  30.614  0.00  0.00     0.045 C 
ATOM     20  C25 <0> d   1      41.315   5.460  31.658  0.00  0.00    -0.027 C 
ATOM     21  C26 <0> d   1      41.163   6.862  31.064  0.00  0.00     0.016 C 
ATOM     22  C27 <0> d   1      42.673   5.320  32.340  0.00  0.00     0.070 C 
ENDROOT
BRANCH  22  23
ATOM     23  C29 <0> d   1      43.705   6.154  31.626  0.00  0.00     0.155 C 
ATOM     24  O30 <0> d   1      43.520   7.336  31.466  0.00  0.00    -0.295 OA
BRANCH  23  25
ATOM     25  C31 <0> d   1      44.967   5.512  31.110  0.00  0.00     0.242 C 
BRANCH  25  26
ATOM     26  O32 <0> d   1      46.095   6.297  31.502  0.00  0.00    -0.394 OA
ATOM     27  H56 <0> d   1      46.926   6.026  31.088  0.00  0.00     0.209 HD
ENDBRANCH  25  26
ENDBRANCH  23  25
ENDBRANCH  22  23
BRANCH  18  28
ATOM     28  O23 <0> d   1      39.550   5.978  29.403  0.00  0.00    -0.392 OA
ATOM     29  H48 <0> d   1      39.194   6.721  29.910  0.00  0.00     0.210 HD
ENDBRANCH  18  28
TORSDOF 4
ENDMDL
MODEL 23
REMARK CAVERDOCK RESULT:      32.7      0.000      0.000
REMARK CAVERDOCK CONSTRAINTS:       0.0      0.0      0.0      0.0
REMARK CAVERDOCK TUNNEL: 22     32.7      1.8     23.7
REMARK  4 active torsions:
REMARK  status: ('A' for Active; 'I' for Inactive)
REMARK    1  A    between atoms: C21_18  and  O23_19 
REMARK    2  A    between atoms: C27_23  and  C29_24 
REMARK    3  A    between atoms: C29_24  and  C31_26 
REMARK    4  A    between atoms: C31_26  and  O32_27 
ROOT
ATOM      1  C1  <0> d   1      42.447   4.933  34.886  0.00  0.00     0.011 C 
ATOM      2  C2  <0> d   1      42.142   5.837  33.690  0.00  0.00    -0.006 C 
ATOM      3  C4  <0> d   1      40.632   6.203  33.670  0.00  0.00     0.011 C 
ATOM      4  C5  <0> d   1      40.039   5.160  32.716  0.00  0.00     0.002 C 
ATOM      5  C7  <0> d   1      38.713   5.527  32.076  0.00  0.00     0.034 C 
ATOM      6  C9  <0> d   1      37.639   5.678  33.157  0.00  0.00     0.013 C 
ATOM      7  C10 <0> d   1      36.312   6.088  32.512  0.00  0.00     0.036 C 
ATOM      8  C11 <0> d   1      35.971   5.067  31.443  0.00  0.00    -0.061 A 
ATOM      9  C12 <0> d   1      34.773   4.501  31.453  0.00  0.00     0.058 A 
ATOM     10  C13 <0> d   1      34.413   3.491  30.446  0.00  0.00     0.172 A 
ATOM     11  O14 <0> d   1      33.301   2.999  30.427  0.00  0.00    -0.289 OA
ATOM     12  C15 <0> d   1      35.430   3.091  29.459  0.00  0.00     0.052 A 
ATOM     13  C16 <0> d   1      36.618   3.674  29.463  0.00  0.00    -0.006 A 
ATOM     14  C17 <0> d   1      37.018   4.746  30.417  0.00  0.00     0.036 A 
ATOM     15  C18 <0> d   1      37.284   6.017  29.609  0.00  0.00     0.028 C 
ATOM     16  C19 <0> d   1      38.339   4.395  31.107  0.00  0.00     0.147 C 
ATOM     17  F20 <0> d   1      38.174   3.217  31.844  0.00  0.00    -0.238 F 
ATOM     18  C21 <0> d   1      39.413   4.157  30.050  0.00  0.00     0.160 C 
ATOM     19  C24 <0> d   1      40.794   3.925  30.685  0.00  0.00     0.045 C 
ATOM     20  C25 <0> d   1      41.111   5.113  31.594  0.00  0.00    -0.027 C 
ATOM     21  C26 <0> d   1      40.992   6.418  30.804  0.00  0.00     0.016 C 
ATOM     22  C27 <0> d   1      42.428   5.084  32.367  0.00  0.00     0.070 C 
ENDROOT
BRANCH  22  23
ATOM     23  C29 <0> d   1      43.498   5.823  31.605  0.00  0.00     0.155 C 
ATOM     24  O30 <0> d   1      43.254   6.897  31.112  0.00  0.00    -0.295 OA
BRANCH  23  25
ATOM     25  C31 <0> d   1      44.870   5.219  31.458  0.00  0.00     0.242 C 
BRANCH  25  26
ATOM     26  O32 <0> d   1      45.857   6.184  31.826  0.00  0.00    -0.394 OA
ATOM     27  H56 <0> d   1      45.796   7.016  31.336  0.00  0.00     0.209 HD
ENDBRANCH  25  26
ENDBRANCH  23  25
ENDBRANCH  22  23
BRANCH  18  28
ATOM     28  O23 <0> d   1      39.481   5.295  29.190  0.00  0.00    -0.392 OA
ATOM     29  H48 <0> d   1      40.105   5.197  28.457  0.00  0.00     0.210 HD
ENDBRANCH  18  28
TORSDOF 4
ENDMDL
MODEL 24
REMARK CAVERDOCK RESULT:      32.0      0.000      0.000
REMARK CAVERDOCK CONSTRAINTS:       0.0      0.0      0.0      0.0
REMARK CAVERDOCK TUNNEL: 23     32.0      1.8     24.5
REMARK  4 active torsions:
REMARK  status: ('A' for Active; 'I' for Inactive)
REMARK    1  A    between atoms: C21_18  and  O23_19 
REMARK    2  A    between atoms: C27_23  and  C29_24 
REMARK    3  A    between atoms: C29_24  and  C31_26 
REMARK    4  A    between atoms: C31_26  and  O32_27 
ROOT
ATOM      1  C1  <0> d   1      41.988   4.840  35.217  0.00  0.00     0.011 C 
ATOM      2  C2  <0> d   1      41.785   5.740  33.997  0.00  0.00    -0.006 C 
ATOM      3  C4  <0> d   1      40.297   6.174  33.897  0.00  0.00     0.011 C 
ATOM      4  C5  <0> d   1      39.704   5.146  32.927  0.00  0.00     0.002 C 
ATOM      5  C7  <0> d   1      38.429   5.565  32.218  0.00  0.00     0.034 C 
ATOM      6  C9  <0> d   1      37.312   5.778  33.242  0.00  0.00     0.013 C 
ATOM      7  C10 <0> d   1      36.039   6.240  32.527  0.00  0.00     0.036 C 
ATOM      8  C11 <0> d   1      35.704   5.221  31.454  0.00  0.00    -0.061 A 
ATOM      9  C12 <0> d   1      34.481   4.711  31.411  0.00  0.00     0.058 A 
ATOM     10  C13 <0> d   1      34.126   3.704  30.398  0.00  0.00     0.172 A 
ATOM     11  O14 <0> d   1      32.994   3.263  30.330  0.00  0.00    -0.289 OA
ATOM     12  C15 <0> d   1      35.170   3.245  29.468  0.00  0.00     0.052 A 
ATOM     13  C16 <0> d   1      36.383   3.773  29.525  0.00  0.00    -0.006 A 
ATOM     14  C17 <0> d   1      36.784   4.839  30.485  0.00  0.00     0.036 A 
ATOM     15  C18 <0> d   1      37.148   6.085  29.676  0.00  0.00     0.028 C 
ATOM     16  C19 <0> d   1      38.052   4.437  31.245  0.00  0.00     0.147 C 
ATOM     17  F20 <0> d   1      37.796   3.278  31.985  0.00  0.00    -0.238 F 
ATOM     18  C21 <0> d   1      39.165   4.136  30.245  0.00  0.00     0.160 C 
ATOM     19  C24 <0> d   1      40.500   3.850  30.950  0.00  0.00     0.045 C 
ATOM     20  C25 <0> d   1      40.827   5.035  31.861  0.00  0.00    -0.027 C 
ATOM     21  C26 <0> d   1      40.807   6.333  31.051  0.00  0.00     0.016 C 
ATOM     22  C27 <0> d   1      42.101   4.956  32.699  0.00  0.00     0.070 C 
ENDROOT
BRANCH  22  23
ATOM     23  C29 <0> d   1      43.240   5.635  31.983  0.00  0.00     0.155 C 
ATOM     24  O30 <0> d   1      43.961   4.997  31.255  0.00  0.00    -0.295 OA
BRANCH  23  25
ATOM     25  C31 <0> d   1      43.480   7.110  32.177  0.00  0.00     0.242 C 
BRANCH  25  26
ATOM     26  O32 <0> d   1      44.737   7.307  32.827  0.00  0.00    -0.394 OA
ATOM     27  H56 <0> d   1      45.472   6.835  32.412  0.00  0.00     0.209 HD
ENDBRANCH  25  26
ENDBRANCH  23  25
ENDBRANCH  22  23
BRANCH  18  28
ATOM     28  O23 <0> d   1      39.328   5.258  29.377  0.00  0.00    -0.392 OA
ATOM     29  H48 <0> d   1      38.654   5.321  28.685  0.00  0.00     0.210 HD
ENDBRANCH  18  28
TORSDOF 4
ENDMDL
MODEL 25
REMARK CAVERDOCK RESULT:      31.9      0.000      0.000
REMARK CAVERDOCK CONSTRAINTS:       0.0      0.0      0.0      0.0
REMARK CAVERDOCK TUNNEL: 24     31.9      1.8     25.3
REMARK  4 active torsions:
REMARK  status: ('A' for Active; 'I' for Inactive)
REMARK    1  A    between atoms: C21_18  and  O23_19 
REMARK    2  A    between atoms: C27_23  and  C29_24 
REMARK    3  A    between atoms: C29_24  and  C31_26 
REMARK    4  A    between atoms: C31_26  and  O32_27 
ROOT
ATOM      1  C1  <0> d   1      41.893   4.752  35.026  0.00  0.00     0.011 C 
ATOM      2  C2  <0> d   1      41.615   5.740  33.892  0.00  0.00    -0.006 C 
ATOM      3  C4  <0> d   1      40.101   6.080  33.841  0.00  0.00     0.011 C 
ATOM      4  C5  <0> d   1      39.564   5.103  32.789  0.00  0.00     0.002 C 
ATOM      5  C7  <0> d   1      38.256   5.495  32.128  0.00  0.00     0.034 C 
ATOM      6  C9  <0> d   1      37.140   5.544  33.174  0.00  0.00     0.013 C 
ATOM      7  C10 <0> d   1      35.830   5.980  32.511  0.00  0.00     0.036 C 
ATOM      8  C11 <0> d   1      35.550   5.037  31.355  0.00  0.00    -0.061 A 
ATOM      9  C12 <0> d   1      34.363   4.452  31.275  0.00  0.00     0.058 A 
ATOM     10  C13 <0> d   1      34.062   3.517  30.181  0.00  0.00     0.172 A 
ATOM     11  O14 <0> d   1      32.962   3.008  30.081  0.00  0.00    -0.289 OA
ATOM     12  C15 <0> d   1      35.123   3.212  29.206  0.00  0.00     0.052 A 
ATOM     13  C16 <0> d   1      36.299   3.813  29.301  0.00  0.00    -0.006 A 
ATOM     14  C17 <0> d   1      36.641   4.815  30.349  0.00  0.00     0.036 A 
ATOM     15  C18 <0> d   1      36.911   6.149  29.651  0.00  0.00     0.028 C 
ATOM     16  C19 <0> d   1      37.942   4.435  31.061  0.00  0.00     0.147 C 
ATOM     17  F20 <0> d   1      37.773   3.201  31.699  0.00  0.00    -0.238 F 
ATOM     18  C21 <0> d   1      39.059   4.297  30.031  0.00  0.00     0.160 C 
ATOM     19  C24 <0> d   1      40.419   4.041  30.700  0.00  0.00     0.045 C 
ATOM     20  C25 <0> d   1      40.679   5.161  31.709  0.00  0.00    -0.027 C 
ATOM     21  C26 <0> d   1      40.562   6.520  31.016  0.00  0.00     0.016 C 
ATOM     22  C27 <0> d   1      41.966   5.095  32.528  0.00  0.00     0.070 C 
ENDROOT
BRANCH  22  23
ATOM     23  C29 <0> d   1      43.048   5.909  31.867  0.00  0.00     0.155 C 
ATOM     24  O30 <0> d   1      42.901   7.097  31.713  0.00  0.00    -0.295 OA
BRANCH  23  25
ATOM     25  C31 <0> d   1      44.313   5.238  31.396  0.00  0.00     0.242 C 
BRANCH  25  26
ATOM     26  O32 <0> d   1      45.268   5.223  32.459  0.00  0.00    -0.394 OA
ATOM     27  H56 <0> d   1      45.945   4.537  32.370  0.00  0.00     0.209 HD
ENDBRANCH  25  26
ENDBRANCH  23  25
ENDBRANCH  22  23
BRANCH  18  28
ATOM     28  O23 <0> d   1      39.137   5.499  29.264  0.00  0.00    -0.392 OA
ATOM     29  H48 <0> d   1      39.857   6.089  29.528  0.00  0.00     0.210 HD
ENDBRANCH  18  28
TORSDOF 4
ENDMDL
MODEL 26
REMARK CAVERDOCK RESULT:      31.8      0.000      0.000
REMARK CAVERDOCK CONSTRAINTS:       0.0      0.0      0.0      0.0
REMARK CAVERDOCK TUNNEL: 25     31.8      1.8     26.7
REMARK  4 active torsions:
REMARK  status: ('A' for Active; 'I' for Inactive)
REMARK    1  A    between atoms: C21_18  and  O23_19 
REMARK    2  A    between atoms: C27_23  and  C29_24 
REMARK    3  A    between atoms: C29_24  and  C31_26 
REMARK    4  A    between atoms: C31_26  and  O32_27 
ROOT
ATOM      1  C1  <0> d   1      33.445   1.056  30.944  0.00  0.00     0.011 C 
ATOM      2  C2  <0> d   1      33.711   2.317  30.119  0.00  0.00    -0.006 C 
ATOM      3  C4  <0> d   1      35.190   2.342  29.648  0.00  0.00     0.011 C 
ATOM      4  C5  <0> d   1      35.877   3.197  30.718  0.00  0.00     0.002 C 
ATOM      5  C7  <0> d   1      37.188   3.844  30.308  0.00  0.00     0.034 C 
ATOM      6  C9  <0> d   1      38.224   2.762  29.993  0.00  0.00     0.013 C 
ATOM      7  C10 <0> d   1      39.532   3.418  29.540  0.00  0.00     0.036 C 
ATOM      8  C11 <0> d   1      39.968   4.393  30.617  0.00  0.00    -0.061 A 
ATOM      9  C12 <0> d   1      41.204   4.317  31.091  0.00  0.00     0.058 A 
ATOM     10  C13 <0> d   1      41.656   5.233  32.150  0.00  0.00     0.172 A 
ATOM     11  O14 <0> d   1      42.801   5.193  32.560  0.00  0.00    -0.289 OA
ATOM     12  C15 <0> d   1      40.693   6.199  32.702  0.00  0.00     0.052 A 
ATOM     13  C16 <0> d   1      39.466   6.262  32.209  0.00  0.00    -0.006 A 
ATOM     14  C17 <0> d   1      38.970   5.406  31.095  0.00  0.00     0.036 A 
ATOM     15  C18 <0> d   1      38.631   6.321  29.916  0.00  0.00     0.028 C 
ATOM     16  C19 <0> d   1      37.663   4.710  31.485  0.00  0.00     0.147 C 
ATOM     17  F20 <0> d   1      37.895   3.877  32.584  0.00  0.00    -0.238 F 
ATOM     18  C21 <0> d   1      36.632   5.762  31.885  0.00  0.00     0.160 C 
ATOM     19  C24 <0> d   1      35.258   5.132  32.165  0.00  0.00     0.045 C 
ATOM     20  C25 <0> d   1      34.836   4.329  30.934  0.00  0.00    -0.027 C 
ATOM     21  C26 <0> d   1      34.879   5.222  29.692  0.00  0.00     0.016 C 
ATOM     22  C27 <0> d   1      33.508   3.578  30.997  0.00  0.00     0.070 C 
ENDROOT
BRANCH  22  23
ATOM     23  C29 <0> d   1      32.405   4.414  30.402  0.00  0.00     0.155 C 
ATOM     24  O30 <0> d   1      32.509   5.617  30.372  0.00  0.00    -0.295 OA
BRANCH  23  25
ATOM     25  C31 <0> d   1      31.172   3.750  29.847  0.00  0.00     0.242 C 
BRANCH  25  26
ATOM     26  O32 <0> d   1      30.009   4.433  30.320  0.00  0.00    -0.394 OA
ATOM     27  H56 <0> d   1      29.189   3.931  30.218  0.00  0.00     0.209 HD
ENDBRANCH  25  26
ENDBRANCH  23  25
ENDBRANCH  22  23
BRANCH  18  28
ATOM     28  O23 <0> d   1      36.501   6.713  30.828  0.00  0.00    -0.392 OA
ATOM     29  H48 <0> d   1      36.820   7.598  31.054  0.00  0.00     0.210 HD
ENDBRANCH  18  28
TORSDOF 4
ENDMDL
MODEL 27
REMARK CAVERDOCK RESULT:      31.1      0.000      0.000
REMARK CAVERDOCK CONSTRAINTS:       0.0      0.0      0.0      0.0
REMARK CAVERDOCK TUNNEL: 26     31.1      1.8     27.1
REMARK  4 active torsions:
REMARK  status: ('A' for Active; 'I' for Inactive)
REMARK    1  A    between atoms: C21_18  and  O23_19 
REMARK    2  A    between atoms: C27_23  and  C29_24 
REMARK    3  A    between atoms: C29_24  and  C31_26 
REMARK    4  A    between atoms: C31_26  and  O32_27 
ROOT
ATOM      1  C1  <0> d   1      33.233   1.082  31.173  0.00  0.00     0.011 C 
ATOM      2  C2  <0> d   1      33.518   2.275  30.259  0.00  0.00    -0.006 C 
ATOM      3  C4  <0> d   1      35.009   2.269  29.824  0.00  0.00     0.011 C 
ATOM      4  C5  <0> d   1      35.668   3.207  30.841  0.00  0.00     0.002 C 
ATOM      5  C7  <0> d   1      36.987   3.824  30.415  0.00  0.00     0.034 C 
ATOM      6  C9  <0> d   1      38.032   2.724  30.212  0.00  0.00     0.013 C 
ATOM      7  C10 <0> d   1      39.351   3.346  29.742  0.00  0.00     0.036 C 
ATOM      8  C11 <0> d   1      39.758   4.405  30.750  0.00  0.00    -0.061 A 
ATOM      9  C12 <0> d   1      40.981   4.371  31.260  0.00  0.00     0.058 A 
ATOM     10  C13 <0> d   1      41.406   5.368  32.255  0.00  0.00     0.172 A 
ATOM     11  O14 <0> d   1      42.540   5.364  32.696  0.00  0.00    -0.289 OA
ATOM     12  C15 <0> d   1      40.427   6.372  32.704  0.00  0.00     0.052 A 
ATOM     13  C16 <0> d   1      39.213   6.391  32.177  0.00  0.00    -0.006 A 
ATOM     14  C17 <0> d   1      38.746   5.449  31.121  0.00  0.00     0.036 A 
ATOM     15  C18 <0> d   1      38.437   6.267  29.866  0.00  0.00     0.028 C 
ATOM     16  C19 <0> d   1      37.431   4.782  31.531  0.00  0.00     0.147 C 
ATOM     17  F20 <0> d   1      37.636   4.039  32.698  0.00  0.00    -0.238 F 
ATOM     18  C21 <0> d   1      36.388   5.858  31.822  0.00  0.00     0.160 C 
ATOM     19  C24 <0> d   1      35.009   5.248  32.115  0.00  0.00     0.045 C 
ATOM     20  C25 <0> d   1      34.620   4.349  30.940  0.00  0.00    -0.027 C 
ATOM     21  C26 <0> d   1      34.694   5.141  29.634  0.00  0.00     0.016 C 
ATOM     22  C27 <0> d   1      33.292   3.600  31.028  0.00  0.00     0.070 C 
ENDROOT
BRANCH  22  23
ATOM     23  C29 <0> d   1      32.203   4.384  30.342  0.00  0.00     0.155 C 
ATOM     24  O30 <0> d   1      32.333   5.572  30.168  0.00  0.00    -0.295 OA
BRANCH  23  25
ATOM     25  C31 <0> d   1      30.953   3.686  29.875  0.00  0.00     0.242 C 
BRANCH  25  26
ATOM     26  O32 <0> d   1      30.055   3.529  30.976  0.00  0.00    -0.394 OA
ATOM     27  H56 <0> d   1      29.120   3.539  30.726  0.00  0.00     0.209 HD
ENDBRANCH  25  26
ENDBRANCH  23  25
ENDBRANCH  22  23
BRANCH  18  28
ATOM     28  O23 <0> d   1      36.284   6.723  30.690  0.00  0.00    -0.392 OA
ATOM     29  H48 <0> d   1      35.795   6.342  29.947  0.00  0.00     0.210 HD
ENDBRANCH  18  28
TORSDOF 4
ENDMDL
MODEL 28
REMARK CAVERDOCK RESULT:      30.6      0.000      0.000
REMARK CAVERDOCK CONSTRAINTS:       0.0      0.0      0.0      0.0
REMARK CAVERDOCK TUNNEL: 27     30.6      1.8     28.5
REMARK  4 active torsions:
REMARK  status: ('A' for Active; 'I' for Inactive)
REMARK    1  A    between atoms: C21_18  and  O23_19 
REMARK    2  A    between atoms: C27_23  and  C29_24 
REMARK    3  A    between atoms: C29_24  and  C31_26 
REMARK    4  A    between atoms: C31_26  and  O32_27 
ROOT
ATOM      1  C1  <0> d   1      32.821   1.365  31.228  0.00  0.00     0.011 C 
ATOM      2  C2  <0> d   1      33.180   2.525  30.298  0.00  0.00    -0.006 C 
ATOM      3  C4  <0> d   1      34.666   2.417  29.861  0.00  0.00     0.011 C 
ATOM      4  C5  <0> d   1      35.387   3.324  30.864  0.00  0.00     0.002 C 
ATOM      5  C7  <0> d   1      36.742   3.848  30.427  0.00  0.00     0.034 C 
ATOM      6  C9  <0> d   1      37.713   2.681  30.237  0.00  0.00     0.013 C 
ATOM      7  C10 <0> d   1      39.068   3.210  29.756  0.00  0.00     0.036 C 
ATOM      8  C11 <0> d   1      39.546   4.253  30.749  0.00  0.00    -0.061 A 
ATOM      9  C12 <0> d   1      40.766   4.147  31.256  0.00  0.00     0.058 A 
ATOM     10  C13 <0> d   1      41.256   5.127  32.237  0.00  0.00     0.172 A 
ATOM     11  O14 <0> d   1      42.389   5.056  32.676  0.00  0.00    -0.289 OA
ATOM     12  C15 <0> d   1      40.346   6.198  32.675  0.00  0.00     0.052 A 
ATOM     13  C16 <0> d   1      39.134   6.289  32.150  0.00  0.00    -0.006 A 
ATOM     14  C17 <0> d   1      38.605   5.366  31.108  0.00  0.00     0.036 A 
ATOM     15  C18 <0> d   1      38.345   6.185  29.843  0.00  0.00     0.028 C 
ATOM     16  C19 <0> d   1      37.250   4.790  31.530  0.00  0.00     0.147 C 
ATOM     17  F20 <0> d   1      37.410   4.050  32.706  0.00  0.00    -0.238 F 
ATOM     18  C21 <0> d   1      36.280   5.935  31.808  0.00  0.00     0.160 C 
ATOM     19  C24 <0> d   1      34.865   5.419  32.112  0.00  0.00     0.045 C 
ATOM     20  C25 <0> d   1      34.415   4.532  30.950  0.00  0.00    -0.027 C 
ATOM     21  C26 <0> d   1      34.536   5.301  29.633  0.00  0.00     0.016 C 
ATOM     22  C27 <0> d   1      33.042   3.872  31.051  0.00  0.00     0.070 C 
ENDROOT
BRANCH  22  23
ATOM     23  C29 <0> d   1      32.004   4.716  30.356  0.00  0.00     0.155 C 
ATOM     24  O30 <0> d   1      32.112   5.918  30.347  0.00  0.00    -0.295 OA
BRANCH  23  25
ATOM     25  C31 <0> d   1      30.832   4.059  29.675  0.00  0.00     0.242 C 
BRANCH  25  26
ATOM     26  O32 <0> d   1      29.631   4.377  30.381  0.00  0.00    -0.394 OA
ATOM     27  H56 <0> d   1      29.169   5.156  30.040  0.00  0.00     0.209 HD
ENDBRANCH  25  26
ENDBRANCH  23  25
ENDBRANCH  22  23
BRANCH  18  28
ATOM     28  O23 <0> d   1      36.228   6.790  30.665  0.00  0.00    -0.392 OA
ATOM     29  H48 <0> d   1      35.704   7.593  30.797  0.00  0.00     0.210 HD
ENDBRANCH  18  28
TORSDOF 4
ENDMDL
MODEL 29
REMARK CAVERDOCK RESULT:      30.3      0.000      0.000
REMARK CAVERDOCK CONSTRAINTS:       0.0      0.0      0.0      0.0
REMARK CAVERDOCK TUNNEL: 28     30.3      1.8     29.3
REMARK  4 active torsions:
REMARK  status: ('A' for Active; 'I' for Inactive)
REMARK    1  A    between atoms: C21_18  and  O23_19 
REMARK    2  A    between atoms: C27_23  and  C29_24 
REMARK    3  A    between atoms: C29_24  and  C31_26 
REMARK    4  A    between atoms: C31_26  and  O32_27 
ROOT
ATOM      1  C1  <0> d   1      32.768   1.012  30.917  0.00  0.00     0.011 C 
ATOM      2  C2  <0> d   1      33.080   2.266  30.099  0.00  0.00    -0.006 C 
ATOM      3  C4  <0> d   1      34.569   2.257  29.658  0.00  0.00     0.011 C 
ATOM      4  C5  <0> d   1      35.254   3.096  30.743  0.00  0.00     0.002 C 
ATOM      5  C7  <0> d   1      36.588   3.711  30.360  0.00  0.00     0.034 C 
ATOM      6  C9  <0> d   1      37.604   2.605  30.066  0.00  0.00     0.013 C 
ATOM      7  C10 <0> d   1      38.936   3.229  29.640  0.00  0.00     0.036 C 
ATOM      8  C11 <0> d   1      39.374   4.194  30.727  0.00  0.00    -0.061 A 
ATOM      9  C12 <0> d   1      40.597   4.089  31.226  0.00  0.00     0.058 A 
ATOM     10  C13 <0> d   1      41.049   4.994  32.295  0.00  0.00     0.172 A 
ATOM     11  O14 <0> d   1      42.184   4.927  32.728  0.00  0.00    -0.289 OA
ATOM     12  C15 <0> d   1      40.097   5.983  32.827  0.00  0.00     0.052 A 
ATOM     13  C16 <0> d   1      38.883   6.074  32.309  0.00  0.00    -0.006 A 
ATOM     14  C17 <0> d   1      38.389   5.231  31.184  0.00  0.00     0.036 A 
ATOM     15  C18 <0> d   1      38.097   6.153  29.999  0.00  0.00     0.028 C 
ATOM     16  C19 <0> d   1      37.059   4.566  31.547  0.00  0.00     0.147 C 
ATOM     17  F20 <0> d   1      37.249   3.728  32.650  0.00  0.00    -0.238 F 
ATOM     18  C21 <0> d   1      36.045   5.642  31.926  0.00  0.00     0.160 C 
ATOM     19  C24 <0> d   1      34.651   5.045  32.177  0.00  0.00     0.045 C 
ATOM     20  C25 <0> d   1      34.236   4.252  30.937  0.00  0.00    -0.027 C 
ATOM     21  C26 <0> d   1      34.326   5.143  29.697  0.00  0.00     0.016 C 
ATOM     22  C27 <0> d   1      32.890   3.532  30.972  0.00  0.00     0.070 C 
ENDROOT
BRANCH  22  23
ATOM     23  C29 <0> d   1      31.819   4.395  30.355  0.00  0.00     0.155 C 
ATOM     24  O30 <0> d   1      31.997   5.582  30.234  0.00  0.00    -0.295 OA
BRANCH  23  25
ATOM     25  C31 <0> d   1      30.527   3.775  29.891  0.00  0.00     0.242 C 
BRANCH  25  26
ATOM     26  O32 <0> d   1      29.729   3.432  31.026  0.00  0.00    -0.394 OA
ATOM     27  H56 <0> d   1      30.151   2.803  31.628  0.00  0.00     0.209 HD
ENDBRANCH  25  26
ENDBRANCH  23  25
ENDBRANCH  22  23
BRANCH  18  28
ATOM     28  O23 <0> d   1      35.959   6.596  30.867  0.00  0.00    -0.392 OA
ATOM     29  H48 <0> d   1      35.063   6.923  30.705  0.00  0.00     0.210 HD
ENDBRANCH  18  28
TORSDOF 4
ENDMDL
MODEL 30
REMARK CAVERDOCK RESULT:      29.2      0.000      0.000
REMARK CAVERDOCK CONSTRAINTS:       0.0      0.0      0.0      0.0
REMARK CAVERDOCK TUNNEL: 29     29.2      1.9     30.3
REMARK  4 active torsions:
REMARK  status: ('A' for Active; 'I' for Inactive)
REMARK    1  A    between atoms: C21_18  and  O23_19 
REMARK    2  A    between atoms: C27_23  and  C29_24 
REMARK    3  A    between atoms: C29_24  and  C31_26 
REMARK    4  A    between atoms: C31_26  and  O32_27 
ROOT
ATOM      1  C1  <0> d   1      32.632   1.020  31.064  0.00  0.00     0.011 C 
ATOM      2  C2  <0> d   1      32.944   2.214  30.160  0.00  0.00    -0.006 C 
ATOM      3  C4  <0> d   1      34.439   2.187  29.739  0.00  0.00     0.011 C 
ATOM      4  C5  <0> d   1      35.103   3.109  30.768  0.00  0.00     0.002 C 
ATOM      5  C7  <0> d   1      36.436   3.707  30.358  0.00  0.00     0.034 C 
ATOM      6  C9  <0> d   1      37.465   2.592  30.157  0.00  0.00     0.013 C 
ATOM      7  C10 <0> d   1      38.797   3.196  29.703  0.00  0.00     0.036 C 
ATOM      8  C11 <0> d   1      39.213   4.242  30.722  0.00  0.00    -0.061 A 
ATOM      9  C12 <0> d   1      40.430   4.185  31.241  0.00  0.00     0.058 A 
ATOM     10  C13 <0> d   1      40.861   5.169  32.247  0.00  0.00     0.172 A 
ATOM     11  O14 <0> d   1      41.991   5.145  32.698  0.00  0.00    -0.289 OA
ATOM     12  C15 <0> d   1      39.894   6.185  32.694  0.00  0.00     0.052 A 
ATOM     13  C16 <0> d   1      38.686   6.227  32.156  0.00  0.00    -0.006 A 
ATOM     14  C17 <0> d   1      38.214   5.300  31.090  0.00  0.00     0.036 A 
ATOM     15  C18 <0> d   1      37.929   6.130  29.838  0.00  0.00     0.028 C 
ATOM     16  C19 <0> d   1      36.884   4.651  31.484  0.00  0.00     0.147 C 
ATOM     17  F20 <0> d   1      37.068   3.897  32.648  0.00  0.00    -0.238 F 
ATOM     18  C21 <0> d   1      35.857   5.741  31.772  0.00  0.00     0.160 C 
ATOM     19  C24 <0> d   1      34.465   5.151  32.050  0.00  0.00     0.045 C 
ATOM     20  C25 <0> d   1      34.072   4.266  30.865  0.00  0.00    -0.027 C 
ATOM     21  C26 <0> d   1      34.170   5.066  29.565  0.00  0.00     0.016 C 
ATOM     22  C27 <0> d   1      32.732   3.538  30.937  0.00  0.00     0.070 C 
ENDROOT
BRANCH  22  23
ATOM     23  C29 <0> d   1      31.662   4.343  30.246  0.00  0.00     0.155 C 
ATOM     24  O30 <0> d   1      31.803   5.533  30.100  0.00  0.00    -0.295 OA
BRANCH  23  25
ATOM     25  C31 <0> d   1      30.417   3.663  29.739  0.00  0.00     0.242 C 
BRANCH  25  26
ATOM     26  O32 <0> d   1      29.281   4.156  30.453  0.00  0.00    -0.394 OA
ATOM     27  H56 <0> d   1      28.965   5.017  30.144  0.00  0.00     0.209 HD
ENDBRANCH  25  26
ENDBRANCH  23  25
ENDBRANCH  22  23
BRANCH  18  28
ATOM     28  O23 <0> d   1      35.776   6.615  30.646  0.00  0.00    -0.392 OA
ATOM     29  H48 <0> d   1      36.486   6.491  30.000  0.00  0.00     0.210 HD
ENDBRANCH  18  28
TORSDOF 4
ENDMDL
MODEL 31
REMARK CAVERDOCK RESULT:      28.6      0.000      0.000
REMARK CAVERDOCK CONSTRAINTS:       0.0      0.0      0.0      0.0
REMARK CAVERDOCK TUNNEL: 30     28.6      1.9     31.1
REMARK  4 active torsions:
REMARK  status: ('A' for Active; 'I' for Inactive)
REMARK    1  A    between atoms: C21_18  and  O23_19 
REMARK    2  A    between atoms: C27_23  and  C29_24 
REMARK    3  A    between atoms: C29_24  and  C31_26 
REMARK    4  A    between atoms: C31_26  and  O32_27 
ROOT
ATOM      1  C1  <0> d   1      32.420   0.952  31.025  0.00  0.00     0.011 C 
ATOM      2  C2  <0> d   1      32.715   2.173  30.152  0.00  0.00    -0.006 C 
ATOM      3  C4  <0> d   1      34.204   2.165  29.712  0.00  0.00     0.011 C 
ATOM      4  C5  <0> d   1      34.877   3.060  30.758  0.00  0.00     0.002 C 
ATOM      5  C7  <0> d   1      36.202   3.677  30.349  0.00  0.00     0.034 C 
ATOM      6  C9  <0> d   1      37.234   2.573  30.103  0.00  0.00     0.013 C 
ATOM      7  C10 <0> d   1      38.557   3.197  29.650  0.00  0.00     0.036 C 
ATOM      8  C11 <0> d   1      38.981   4.215  30.693  0.00  0.00    -0.061 A 
ATOM      9  C12 <0> d   1      40.205   4.149  31.196  0.00  0.00     0.058 A 
ATOM     10  C13 <0> d   1      40.644   5.106  32.224  0.00  0.00     0.172 A 
ATOM     11  O14 <0> d   1      41.779   5.074  32.660  0.00  0.00    -0.289 OA
ATOM     12  C15 <0> d   1      39.678   6.104  32.712  0.00  0.00     0.052 A 
ATOM     13  C16 <0> d   1      38.463   6.156  32.191  0.00  0.00    -0.006 A 
ATOM     14  C17 <0> d   1      37.982   5.257  31.105  0.00  0.00     0.036 A 
ATOM     15  C18 <0> d   1      37.677   6.121  29.880  0.00  0.00     0.028 C 
ATOM     16  C19 <0> d   1      36.660   4.590  31.496  0.00  0.00     0.147 C 
ATOM     17  F20 <0> d   1      36.862   3.804  32.636  0.00  0.00    -0.238 F 
ATOM     18  C21 <0> d   1      35.631   5.667  31.828  0.00  0.00     0.160 C 
ATOM     19  C24 <0> d   1      34.246   5.062  32.106  0.00  0.00     0.045 C 
ATOM     20  C25 <0> d   1      33.842   4.209  30.902  0.00  0.00    -0.027 C 
ATOM     21  C26 <0> d   1      33.920   5.046  29.624  0.00  0.00     0.016 C 
ATOM     22  C27 <0> d   1      32.506   3.473  30.969  0.00  0.00     0.070 C 
ENDROOT
BRANCH  22  23
ATOM     23  C29 <0> d   1      31.424   4.293  30.315  0.00  0.00     0.155 C 
ATOM     24  O30 <0> d   1      31.468   5.498  30.363  0.00  0.00    -0.295 OA
BRANCH  23  25
ATOM     25  C31 <0> d   1      30.287   3.607  29.602  0.00  0.00     0.242 C 
BRANCH  25  26
ATOM     26  O32 <0> d   1      29.062   3.888  30.281  0.00  0.00    -0.394 OA
ATOM     27  H56 <0> d   1      28.436   3.150  30.286  0.00  0.00     0.209 HD
ENDBRANCH  25  26
ENDBRANCH  23  25
ENDBRANCH  22  23
BRANCH  18  28
ATOM     28  O23 <0> d   1      35.532   6.572  30.728  0.00  0.00    -0.392 OA
ATOM     29  H48 <0> d   1      35.839   6.204  29.887  0.00  0.00     0.210 HD
ENDBRANCH  18  28
TORSDOF 4
ENDMDL
MODEL 32
REMARK CAVERDOCK RESULT:      28.4      0.000      0.000
REMARK CAVERDOCK CONSTRAINTS:       0.0      0.0      0.0      0.0
REMARK CAVERDOCK TUNNEL: 31     28.4      1.9     32.4
REMARK  4 active torsions:
REMARK  status: ('A' for Active; 'I' for Inactive)
REMARK    1  A    between atoms: C21_18  and  O23_19 
REMARK    2  A    between atoms: C27_23  and  C29_24 
REMARK    3  A    between atoms: C29_24  and  C31_26 
REMARK    4  A    between atoms: C31_26  and  O32_27 
ROOT
ATOM      1  C1  <0> d   1      32.295   0.897  31.085  0.00  0.00     0.011 C 
ATOM      2  C2  <0> d   1      32.611   2.097  30.190  0.00  0.00    -0.006 C 
ATOM      3  C4  <0> d   1      34.103   2.061  29.759  0.00  0.00     0.011 C 
ATOM      4  C5  <0> d   1      34.780   2.969  30.792  0.00  0.00     0.002 C 
ATOM      5  C7  <0> d   1      36.115   3.560  30.378  0.00  0.00     0.034 C 
ATOM      6  C9  <0> d   1      37.135   2.439  30.162  0.00  0.00     0.013 C 
ATOM      7  C10 <0> d   1      38.469   3.036  29.705  0.00  0.00     0.036 C 
ATOM      8  C11 <0> d   1      38.899   4.070  30.730  0.00  0.00    -0.061 A 
ATOM      9  C12 <0> d   1      40.119   3.999  31.241  0.00  0.00     0.058 A 
ATOM     10  C13 <0> d   1      40.564   4.971  32.253  0.00  0.00     0.172 A 
ATOM     11  O14 <0> d   1      41.696   4.934  32.696  0.00  0.00    -0.289 OA
ATOM     12  C15 <0> d   1      39.608   5.991  32.714  0.00  0.00     0.052 A 
ATOM     13  C16 <0> d   1      38.396   6.048  32.184  0.00  0.00    -0.006 A 
ATOM     14  C17 <0> d   1      37.911   5.132  31.114  0.00  0.00     0.036 A 
ATOM     15  C18 <0> d   1      37.625   5.976  29.870  0.00  0.00     0.028 C 
ATOM     16  C19 <0> d   1      36.578   4.491  31.510  0.00  0.00     0.147 C 
ATOM     17  F20 <0> d   1      36.763   3.725  32.667  0.00  0.00    -0.238 F 
ATOM     18  C21 <0> d   1      35.561   5.587  31.814  0.00  0.00     0.160 C 
ATOM     19  C24 <0> d   1      34.166   5.005  32.094  0.00  0.00     0.045 C 
ATOM     20  C25 <0> d   1      33.759   4.133  30.905  0.00  0.00    -0.027 C 
ATOM     21  C26 <0> d   1      33.856   4.943  29.611  0.00  0.00     0.016 C 
ATOM     22  C27 <0> d   1      32.414   3.415  30.979  0.00  0.00     0.070 C 
ENDROOT
BRANCH  22  23
ATOM     23  C29 <0> d   1      31.346   4.235  30.301  0.00  0.00     0.155 C 
ATOM     24  O30 <0> d   1      31.489   5.427  30.178  0.00  0.00    -0.295 OA
BRANCH  23  25
ATOM     25  C31 <0> d   1      30.101   3.566  29.780  0.00  0.00     0.242 C 
BRANCH  25  26
ATOM     26  O32 <0> d   1      28.963   4.057  30.493  0.00  0.00    -0.394 OA
ATOM     27  H56 <0> d   1      28.408   4.661  29.980  0.00  0.00     0.209 HD
ENDBRANCH  25  26
ENDBRANCH  23  25
ENDBRANCH  22  23
BRANCH  18  28
ATOM     28  O23 <0> d   1      35.480   6.471  30.695  0.00  0.00    -0.392 OA
ATOM     29  H48 <0> d   1      35.043   7.312  30.889  0.00  0.00     0.210 HD
ENDBRANCH  18  28
TORSDOF 4
ENDMDL
MODEL 33
REMARK CAVERDOCK RESULT:      27.7      0.000      0.000
REMARK CAVERDOCK CONSTRAINTS:       0.0      0.0      0.0      0.0
REMARK CAVERDOCK TUNNEL: 32     27.7      2.0     33.1
REMARK  4 active torsions:
REMARK  status: ('A' for Active; 'I' for Inactive)
REMARK    1  A    between atoms: C21_18  and  O23_19 
REMARK    2  A    between atoms: C27_23  and  C29_24 
REMARK    3  A    between atoms: C29_24  and  C31_26 
REMARK    4  A    between atoms: C31_26  and  O32_27 
ROOT
ATOM      1  C1  <0> d   1      32.181   0.934  30.975  0.00  0.00     0.011 C 
ATOM      2  C2  <0> d   1      32.468   2.183  30.140  0.00  0.00    -0.006 C 
ATOM      3  C4  <0> d   1      33.955   2.196  29.694  0.00  0.00     0.011 C 
ATOM      4  C5  <0> d   1      34.628   3.061  30.765  0.00  0.00     0.002 C 
ATOM      5  C7  <0> d   1      35.949   3.695  30.370  0.00  0.00     0.034 C 
ATOM      6  C9  <0> d   1      36.984   2.604  30.087  0.00  0.00     0.013 C 
ATOM      7  C10 <0> d   1      38.304   3.247  29.648  0.00  0.00     0.036 C 
ATOM      8  C11 <0> d   1      38.726   4.234  30.721  0.00  0.00    -0.061 A 
ATOM      9  C12 <0> d   1      39.953   4.159  31.217  0.00  0.00     0.058 A 
ATOM     10  C13 <0> d   1      40.392   5.085  32.272  0.00  0.00     0.172 A 
ATOM     11  O14 <0> d   1      41.529   5.045  32.703  0.00  0.00    -0.289 OA
ATOM     12  C15 <0> d   1      39.424   6.063  32.794  0.00  0.00     0.052 A 
ATOM     13  C16 <0> d   1      38.206   6.126  32.280  0.00  0.00    -0.006 A 
ATOM     14  C17 <0> d   1      37.725   5.259  31.168  0.00  0.00     0.036 A 
ATOM     15  C18 <0> d   1      37.412   6.159  29.972  0.00  0.00     0.028 C 
ATOM     16  C19 <0> d   1      36.408   4.574  31.544  0.00  0.00     0.147 C 
ATOM     17  F20 <0> d   1      36.617   3.754  32.657  0.00  0.00    -0.238 F 
ATOM     18  C21 <0> d   1      35.375   5.636  31.913  0.00  0.00     0.160 C 
ATOM     19  C24 <0> d   1      33.993   5.017  32.176  0.00  0.00     0.045 C 
ATOM     20  C25 <0> d   1      33.589   4.200  30.948  0.00  0.00    -0.027 C 
ATOM     21  C26 <0> d   1      33.659   5.077  29.696  0.00  0.00     0.016 C 
ATOM     22  C27 <0> d   1      32.257   3.456  30.997  0.00  0.00     0.070 C 
ENDROOT
BRANCH  22  23
ATOM     23  C29 <0> d   1      31.168   4.291  30.372  0.00  0.00     0.155 C 
ATOM     24  O30 <0> d   1      31.149   5.485  30.547  0.00  0.00    -0.295 OA
BRANCH  23  25
ATOM     25  C31 <0> d   1      30.104   3.635  29.532  0.00  0.00     0.242 C 
BRANCH  25  26
ATOM     26  O32 <0> d   1      28.874   3.606  30.258  0.00  0.00    -0.394 OA
ATOM     27  H56 <0> d   1      28.146   4.066  29.817  0.00  0.00     0.209 HD
ENDBRANCH  25  26
ENDBRANCH  23  25
ENDBRANCH  22  23
BRANCH  18  28
ATOM     28  O23 <0> d   1      35.268   6.574  30.842  0.00  0.00    -0.392 OA
ATOM     29  H48 <0> d   1      36.071   7.094  30.693  0.00  0.00     0.210 HD
ENDBRANCH  18  28
TORSDOF 4
ENDMDL
MODEL 34
REMARK CAVERDOCK RESULT:      26.8      0.000      0.000
REMARK CAVERDOCK CONSTRAINTS:       0.0      0.0      0.0      0.0
REMARK CAVERDOCK TUNNEL: 33     26.8      2.0     34.5
REMARK  4 active torsions:
REMARK  status: ('A' for Active; 'I' for Inactive)
REMARK    1  A    between atoms: C21_18  and  O23_19 
REMARK    2  A    between atoms: C27_23  and  C29_24 
REMARK    3  A    between atoms: C29_24  and  C31_26 
REMARK    4  A    between atoms: C31_26  and  O32_27 
ROOT
ATOM      1  C1  <0> d   1      31.991   0.848  31.132  0.00  0.00     0.011 C 
ATOM      2  C2  <0> d   1      32.268   2.061  30.242  0.00  0.00    -0.006 C 
ATOM      3  C4  <0> d   1      33.750   2.053  29.777  0.00  0.00     0.011 C 
ATOM      4  C5  <0> d   1      34.437   2.961  30.804  0.00  0.00     0.002 C 
ATOM      5  C7  <0> d   1      35.753   3.577  30.366  0.00  0.00     0.034 C 
ATOM      6  C9  <0> d   1      36.784   2.474  30.115  0.00  0.00     0.013 C 
ATOM      7  C10 <0> d   1      38.098   3.096  29.635  0.00  0.00     0.036 C 
ATOM      8  C11 <0> d   1      38.535   4.126  30.660  0.00  0.00    -0.061 A 
ATOM      9  C12 <0> d   1      39.768   4.070  31.143  0.00  0.00     0.058 A 
ATOM     10  C13 <0> d   1      40.220   5.038  32.154  0.00  0.00     0.172 A 
ATOM     11  O14 <0> d   1      41.363   5.015  32.571  0.00  0.00    -0.289 OA
ATOM     12  C15 <0> d   1      39.260   6.039  32.647  0.00  0.00     0.052 A 
ATOM     13  C16 <0> d   1      38.036   6.081  32.145  0.00  0.00    -0.006 A 
ATOM     14  C17 <0> d   1      37.540   5.169  31.077  0.00  0.00     0.036 A 
ATOM     15  C18 <0> d   1      37.213   6.020  29.848  0.00  0.00     0.028 C 
ATOM     16  C19 <0> d   1      36.227   4.503  31.497  0.00  0.00     0.147 C 
ATOM     17  F20 <0> d   1      36.449   3.729  32.641  0.00  0.00    -0.238 F 
ATOM     18  C21 <0> d   1      35.200   5.580  31.834  0.00  0.00     0.160 C 
ATOM     19  C24 <0> d   1      33.821   4.974  32.140  0.00  0.00     0.045 C 
ATOM     20  C25 <0> d   1      33.401   4.108  30.952  0.00  0.00    -0.027 C 
ATOM     21  C26 <0> d   1      33.456   4.932  29.664  0.00  0.00     0.016 C 
ATOM     22  C27 <0> d   1      32.069   3.368  31.049  0.00  0.00     0.070 C 
ENDROOT
BRANCH  22  23
ATOM     23  C29 <0> d   1      30.973   4.178  30.403  0.00  0.00     0.155 C 
ATOM     24  O30 <0> d   1      30.835   5.342  30.690  0.00  0.00    -0.295 OA
BRANCH  23  25
ATOM     25  C31 <0> d   1      30.050   3.533  29.403  0.00  0.00     0.242 C 
BRANCH  25  26
ATOM     26  O32 <0> d   1      28.783   3.286  30.015  0.00  0.00    -0.394 OA
ATOM     27  H56 <0> d   1      28.027   3.583  29.489  0.00  0.00     0.209 HD
ENDBRANCH  25  26
ENDBRANCH  23  25
ENDBRANCH  22  23
BRANCH  18  28
ATOM     28  O23 <0> d   1      35.080   6.474  30.726  0.00  0.00    -0.392 OA
ATOM     29  H48 <0> d   1      34.572   6.115  29.985  0.00  0.00     0.210 HD
ENDBRANCH  18  28
TORSDOF 4
ENDMDL
MODEL 35
REMARK CAVERDOCK RESULT:      26.0      0.000      0.000
REMARK CAVERDOCK CONSTRAINTS:       0.0      0.0      0.0      0.0
REMARK CAVERDOCK TUNNEL: 34     26.0      2.0     35.8
REMARK  4 active torsions:
REMARK  status: ('A' for Active; 'I' for Inactive)
REMARK    1  A    between atoms: C21_18  and  O23_19 
REMARK    2  A    between atoms: C27_23  and  C29_24 
REMARK    3  A    between atoms: C29_24  and  C31_26 
REMARK    4  A    between atoms: C31_26  and  O32_27 
ROOT
ATOM      1  C1  <0> d   1      31.759   0.987  31.138  0.00  0.00     0.011 C 
ATOM      2  C2  <0> d   1      32.095   2.141  30.191  0.00  0.00    -0.006 C 
ATOM      3  C4  <0> d   1      33.579   2.047  29.744  0.00  0.00     0.011 C 
ATOM      4  C5  <0> d   1      34.294   2.977  30.731  0.00  0.00     0.002 C 
ATOM      5  C7  <0> d   1      35.639   3.515  30.277  0.00  0.00     0.034 C 
ATOM      6  C9  <0> d   1      36.625   2.359  30.094  0.00  0.00     0.013 C 
ATOM      7  C10 <0> d   1      37.968   2.901  29.597  0.00  0.00     0.036 C 
ATOM      8  C11 <0> d   1      38.439   3.963  30.574  0.00  0.00    -0.061 A 
ATOM      9  C12 <0> d   1      39.664   3.880  31.073  0.00  0.00     0.058 A 
ATOM     10  C13 <0> d   1      40.147   4.879  32.039  0.00  0.00     0.172 A 
ATOM     11  O14 <0> d   1      41.284   4.829  32.469  0.00  0.00    -0.289 OA
ATOM     12  C15 <0> d   1      39.225   5.942  32.470  0.00  0.00     0.052 A 
ATOM     13  C16 <0> d   1      38.009   6.010  31.953  0.00  0.00    -0.006 A 
ATOM     14  C17 <0> d   1      37.485   5.066  30.926  0.00  0.00     0.036 A 
ATOM     15  C18 <0> d   1      37.205   5.866  29.653  0.00  0.00     0.028 C 
ATOM     16  C19 <0> d   1      36.141   4.477  31.364  0.00  0.00     0.147 C 
ATOM     17  F20 <0> d   1      36.321   3.754  32.549  0.00  0.00    -0.238 F 
ATOM     18  C21 <0> d   1      35.158   5.612  31.636  0.00  0.00     0.160 C 
ATOM     19  C24 <0> d   1      33.752   5.080  31.956  0.00  0.00     0.045 C 
ATOM     20  C25 <0> d   1      33.306   4.173  30.809  0.00  0.00    -0.027 C 
ATOM     21  C26 <0> d   1      33.407   4.927  29.482  0.00  0.00     0.016 C 
ATOM     22  C27 <0> d   1      31.943   3.495  30.928  0.00  0.00     0.070 C 
ENDROOT
BRANCH  22  23
ATOM     23  C29 <0> d   1      30.889   4.315  30.230  0.00  0.00     0.155 C 
ATOM     24  O30 <0> d   1      30.811   5.502  30.440  0.00  0.00    -0.295 OA
BRANCH  23  25
ATOM     25  C31 <0> d   1      29.931   3.654  29.273  0.00  0.00     0.242 C 
BRANCH  25  26
ATOM     26  O32 <0> d   1      28.695   3.393  29.940  0.00  0.00    -0.394 OA
ATOM     27  H56 <0> d   1      27.985   3.098  29.353  0.00  0.00     0.209 HD
ENDBRANCH  25  26
ENDBRANCH  23  25
ENDBRANCH  22  23
BRANCH  18  28
ATOM     28  O23 <0> d   1      35.086   6.452  30.483  0.00  0.00    -0.392 OA
ATOM     29  H48 <0> d   1      35.237   5.987  29.647  0.00  0.00     0.210 HD
ENDBRANCH  18  28
TORSDOF 4
ENDMDL
MODEL 36
REMARK CAVERDOCK RESULT:      24.6      0.000      0.000
REMARK CAVERDOCK CONSTRAINTS:       0.2      0.0      0.0      0.0
REMARK CAVERDOCK TUNNEL: 35     24.6      2.0     36.1
REMARK  4 active torsions:
REMARK  status: ('A' for Active; 'I' for Inactive)
REMARK    1  A    between atoms: C21_18  and  O23_19 
REMARK    2  A    between atoms: C27_23  and  C29_24 
REMARK    3  A    between atoms: C29_24  and  C31_26 
REMARK    4  A    between atoms: C31_26  and  O32_27 
ROOT
ATOM      1  C1  <0> d   1      41.105   4.051  28.629  0.00  0.00     0.011 C 
ATOM      2  C2  <0> d   1      40.654   4.028  30.091  0.00  0.00    -0.006 C 
ATOM      3  C4  <0> d   1      39.431   3.086  30.256  0.00  0.00     0.011 C 
ATOM      4  C5  <0> d   1      38.241   4.049  30.163  0.00  0.00     0.002 C 
ATOM      5  C7  <0> d   1      36.945   3.560  30.783  0.00  0.00     0.034 C 
ATOM      6  C9  <0> d   1      36.455   2.312  30.045  0.00  0.00     0.013 C 
ATOM      7  C10 <0> d   1      35.169   1.798  30.699  0.00  0.00     0.036 C 
ATOM      8  C11 <0> d   1      34.164   2.935  30.720  0.00  0.00    -0.061 A 
ATOM      9  C12 <0> d   1      32.948   2.728  30.235  0.00  0.00     0.058 A 
ATOM     10  C13 <0> d   1      31.954   3.813  30.220  0.00  0.00     0.172 A 
ATOM     11  O14 <0> d   1      30.825   3.616  29.811  0.00  0.00    -0.289 OA
ATOM     12  C15 <0> d   1      32.356   5.141  30.713  0.00  0.00     0.052 A 
ATOM     13  C16 <0> d   1      33.573   5.323  31.200  0.00  0.00    -0.006 A 
ATOM     14  C17 <0> d   1      34.601   4.249  31.299  0.00  0.00     0.036 A 
ATOM     15  C18 <0> d   1      34.906   4.028  32.782  0.00  0.00     0.028 C 
ATOM     16  C19 <0> d   1      35.916   4.694  30.654  0.00  0.00     0.147 C 
ATOM     17  F20 <0> d   1      35.700   4.945  29.295  0.00  0.00    -0.238 F 
ATOM     18  C21 <0> d   1      36.390   5.986  31.314  0.00  0.00     0.160 C 
ATOM     19  C24 <0> d   1      37.772   6.415  30.797  0.00  0.00     0.045 C 
ATOM     20  C25 <0> d   1      38.746   5.254  31.003  0.00  0.00    -0.027 C 
ATOM     21  C26 <0> d   1      38.729   4.817  32.469  0.00  0.00     0.016 C 
ATOM     22  C27 <0> d   1      40.183   5.439  30.524  0.00  0.00     0.070 C 
ENDROOT
BRANCH  22  23
ATOM     23  C29 <0> d   1      41.054   5.918  31.657  0.00  0.00     0.155 C 
ATOM     24  O30 <0> d   1      41.082   7.090  31.942  0.00  0.00    -0.295 OA
BRANCH  23  25
ATOM     25  C31 <0> d   1      41.891   4.933  32.432  0.00  0.00     0.242 C 
BRANCH  25  26
ATOM     26  O32 <0> d   1      41.781   5.210  33.829  0.00  0.00    -0.394 OA
ATOM     27  H56 <0> d   1      42.524   5.714  34.191  0.00  0.00     0.209 HD
ENDBRANCH  25  26
ENDBRANCH  23  25
ENDBRANCH  22  23
BRANCH  18  28
ATOM     28  O23 <0> d   1      36.463   5.788  32.727  0.00  0.00    -0.392 OA
ATOM     29  H48 <0> d   1      37.328   5.992  33.108  0.00  0.00     0.210 HD
ENDBRANCH  18  28
TORSDOF 4
ENDMDL
MODEL 37
REMARK CAVERDOCK RESULT:      22.7      0.000      0.000
REMARK CAVERDOCK CONSTRAINTS:       0.1      0.0      0.0      0.0
REMARK CAVERDOCK TUNNEL: 36     22.7      2.0     37.1
REMARK  4 active torsions:
REMARK  status: ('A' for Active; 'I' for Inactive)
REMARK    1  A    between atoms: C21_18  and  O23_19 
REMARK    2  A    between atoms: C27_23  and  C29_24 
REMARK    3  A    between atoms: C29_24  and  C31_26 
REMARK    4  A    between atoms: C31_26  and  O32_27 
ROOT
ATOM      1  C1  <0> d   1      40.861   4.388  28.538  0.00  0.00     0.011 C 
ATOM      2  C2  <0> d   1      40.431   4.213  29.996  0.00  0.00    -0.006 C 
ATOM      3  C4  <0> d   1      39.232   3.231  30.084  0.00  0.00     0.011 C 
ATOM      4  C5  <0> d   1      38.020   4.169  30.099  0.00  0.00     0.002 C 
ATOM      5  C7  <0> d   1      36.744   3.592  30.684  0.00  0.00     0.034 C 
ATOM      6  C9  <0> d   1      36.272   2.410  29.835  0.00  0.00     0.013 C 
ATOM      7  C10 <0> d   1      35.007   1.805  30.452  0.00  0.00     0.036 C 
ATOM      8  C11 <0> d   1      33.977   2.910  30.595  0.00  0.00    -0.061 A 
ATOM      9  C12 <0> d   1      32.760   2.721  30.106  0.00  0.00     0.058 A 
ATOM     10  C13 <0> d   1      31.741   3.778  30.208  0.00  0.00     0.172 A 
ATOM     11  O14 <0> d   1      30.611   3.595  29.796  0.00  0.00    -0.289 OA
ATOM     12  C15 <0> d   1      32.119   5.061  30.821  0.00  0.00     0.052 A 
ATOM     13  C16 <0> d   1      33.339   5.225  31.309  0.00  0.00    -0.006 A 
ATOM     14  C17 <0> d   1      34.392   4.172  31.292  0.00  0.00     0.036 A 
ATOM     15  C18 <0> d   1      34.723   3.817  32.743  0.00  0.00     0.028 C 
ATOM     16  C19 <0> d   1      35.688   4.709  30.678  0.00  0.00     0.147 C 
ATOM     17  F20 <0> d   1      35.447   5.084  29.352  0.00  0.00    -0.238 F 
ATOM     18  C21 <0> d   1      36.141   5.942  31.454  0.00  0.00     0.160 C 
ATOM     19  C24 <0> d   1      37.506   6.452  30.963  0.00  0.00     0.045 C 
ATOM     20  C25 <0> d   1      38.508   5.299  31.045  0.00  0.00    -0.027 C 
ATOM     21  C26 <0> d   1      38.522   4.724  32.463  0.00  0.00     0.016 C 
ATOM     22  C27 <0> d   1      39.935   5.564  30.570  0.00  0.00     0.070 C 
ENDROOT
BRANCH  22  23
ATOM     23  C29 <0> d   1      40.810   5.953  31.733  0.00  0.00     0.155 C 
ATOM     24  O30 <0> d   1      40.932   7.115  32.034  0.00  0.00    -0.295 OA
BRANCH  23  25
ATOM     25  C31 <0> d   1      41.534   4.890  32.518  0.00  0.00     0.242 C 
BRANCH  25  26
ATOM     26  O32 <0> d   1      42.261   5.500  33.587  0.00  0.00    -0.394 OA
ATOM     27  H56 <0> d   1      41.849   5.391  34.456  0.00  0.00     0.209 HD
ENDBRANCH  25  26
ENDBRANCH  23  25
ENDBRANCH  22  23
BRANCH  18  28
ATOM     28  O23 <0> d   1      36.238   5.611  32.840  0.00  0.00    -0.392 OA
ATOM     29  H48 <0> d   1      35.908   4.728  33.057  0.00  0.00     0.210 HD
ENDBRANCH  18  28
TORSDOF 4
ENDMDL
MODEL 38
REMARK CAVERDOCK RESULT:      21.1      0.000      0.000
REMARK CAVERDOCK CONSTRAINTS:       0.0      0.0      0.0      0.0
REMARK CAVERDOCK TUNNEL: 37     21.1      2.0     38.3
REMARK  4 active torsions:
REMARK  status: ('A' for Active; 'I' for Inactive)
REMARK    1  A    between atoms: C21_18  and  O23_19 
REMARK    2  A    between atoms: C27_23  and  C29_24 
REMARK    3  A    between atoms: C29_24  and  C31_26 
REMARK    4  A    between atoms: C31_26  and  O32_27 
ROOT
ATOM      1  C1  <0> d   1      40.795   4.157  28.795  0.00  0.00     0.011 C 
ATOM      2  C2  <0> d   1      40.291   4.067  30.236  0.00  0.00    -0.006 C 
ATOM      3  C4  <0> d   1      39.081   3.097  30.318  0.00  0.00     0.011 C 
ATOM      4  C5  <0> d   1      37.877   4.040  30.219  0.00  0.00     0.002 C 
ATOM      5  C7  <0> d   1      36.569   3.503  30.770  0.00  0.00     0.034 C 
ATOM      6  C9  <0> d   1      36.132   2.276  29.966  0.00  0.00     0.013 C 
ATOM      7  C10 <0> d   1      34.833   1.713  30.551  0.00  0.00     0.036 C 
ATOM      8  C11 <0> d   1      33.805   2.829  30.579  0.00  0.00    -0.061 A 
ATOM      9  C12 <0> d   1      32.613   2.619  30.041  0.00  0.00     0.058 A 
ATOM     10  C13 <0> d   1      31.598   3.684  30.031  0.00  0.00     0.172 A 
ATOM     11  O14 <0> d   1      30.489   3.483  29.573  0.00  0.00    -0.289 OA
ATOM     12  C15 <0> d   1      31.955   4.998  30.590  0.00  0.00     0.052 A 
ATOM     13  C16 <0> d   1      33.149   5.184  31.129  0.00  0.00    -0.006 A 
ATOM     14  C17 <0> d   1      34.194   4.127  31.225  0.00  0.00     0.036 A 
ATOM     15  C18 <0> d   1      34.449   3.853  32.708  0.00  0.00     0.028 C 
ATOM     16  C19 <0> d   1      35.523   4.622  30.647  0.00  0.00     0.147 C 
ATOM     17  F20 <0> d   1      35.352   4.922  29.292  0.00  0.00    -0.238 F 
ATOM     18  C21 <0> d   1      35.946   5.895  31.375  0.00  0.00     0.160 C 
ATOM     19  C24 <0> d   1      37.337   6.370  30.926  0.00  0.00     0.045 C 
ATOM     20  C25 <0> d   1      38.326   5.219  31.124  0.00  0.00    -0.027 C 
ATOM     21  C26 <0> d   1      38.264   4.725  32.570  0.00  0.00     0.016 C 
ATOM     22  C27 <0> d   1      39.776   5.450  30.707  0.00  0.00     0.070 C 
ENDROOT
BRANCH  22  23
ATOM     23  C29 <0> d   1      40.595   5.900  31.889  0.00  0.00     0.155 C 
ATOM     24  O30 <0> d   1      40.601   7.063  32.211  0.00  0.00    -0.295 OA
BRANCH  23  25
ATOM     25  C31 <0> d   1      41.407   4.898  32.668  0.00  0.00     0.242 C 
BRANCH  25  26
ATOM     26  O32 <0> d   1      42.605   5.519  33.139  0.00  0.00    -0.394 OA
ATOM     27  H56 <0> d   1      42.785   6.381  32.738  0.00  0.00     0.209 HD
ENDBRANCH  25  26
ENDBRANCH  23  25
ENDBRANCH  22  23
BRANCH  18  28
ATOM     28  O23 <0> d   1      35.971   5.642  32.780  0.00  0.00    -0.392 OA
ATOM     29  H48 <0> d   1      36.797   5.902  33.212  0.00  0.00     0.210 HD
ENDBRANCH  18  28
TORSDOF 4
ENDMDL
MODEL 39
REMARK CAVERDOCK RESULT:      20.1      0.000      0.000
REMARK CAVERDOCK CONSTRAINTS:       0.0      0.0      0.0      0.0
REMARK CAVERDOCK TUNNEL: 38     20.1      2.1     39.1
REMARK  4 active torsions:
REMARK  status: ('A' for Active; 'I' for Inactive)
REMARK    1  A    between atoms: C21_18  and  O23_19 
REMARK    2  A    between atoms: C27_23  and  C29_24 
REMARK    3  A    between atoms: C29_24  and  C31_26 
REMARK    4  A    between atoms: C31_26  and  O32_27 
ROOT
ATOM      1  C1  <0> d   1      40.610   4.110  28.965  0.00  0.00     0.011 C 
ATOM      2  C2  <0> d   1      40.064   4.052  30.392  0.00  0.00    -0.006 C 
ATOM      3  C4  <0> d   1      38.858   3.076  30.462  0.00  0.00     0.011 C 
ATOM      4  C5  <0> d   1      37.652   4.008  30.303  0.00  0.00     0.002 C 
ATOM      5  C7  <0> d   1      36.331   3.475  30.828  0.00  0.00     0.034 C 
ATOM      6  C9  <0> d   1      35.926   2.226  30.042  0.00  0.00     0.013 C 
ATOM      7  C10 <0> d   1      34.614   1.668  30.601  0.00  0.00     0.036 C 
ATOM      8  C11 <0> d   1      33.579   2.777  30.571  0.00  0.00    -0.061 A 
ATOM      9  C12 <0> d   1      32.404   2.545  30.002  0.00  0.00     0.058 A 
ATOM     10  C13 <0> d   1      31.384   3.603  29.936  0.00  0.00     0.172 A 
ATOM     11  O14 <0> d   1      30.290   3.383  29.450  0.00  0.00    -0.289 OA
ATOM     12  C15 <0> d   1      31.715   4.933  30.473  0.00  0.00     0.052 A 
ATOM     13  C16 <0> d   1      32.891   5.140  31.042  0.00  0.00    -0.006 A 
ATOM     14  C17 <0> d   1      33.940   4.093  31.196  0.00  0.00     0.036 A 
ATOM     15  C18 <0> d   1      34.151   3.857  32.692  0.00  0.00     0.028 C 
ATOM     16  C19 <0> d   1      35.282   4.583  30.647  0.00  0.00     0.147 C 
ATOM     17  F20 <0> d   1      35.150   4.849  29.280  0.00  0.00    -0.238 F 
ATOM     18  C21 <0> d   1      35.675   5.877  31.355  0.00  0.00     0.160 C 
ATOM     19  C24 <0> d   1      37.076   6.350  30.937  0.00  0.00     0.045 C 
ATOM     20  C25 <0> d   1      38.065   5.212  31.192  0.00  0.00    -0.027 C 
ATOM     21  C26 <0> d   1      37.963   4.753  32.647  0.00  0.00     0.016 C 
ATOM     22  C27 <0> d   1      39.526   5.443  30.813  0.00  0.00     0.070 C 
ENDROOT
BRANCH  22  23
ATOM     23  C29 <0> d   1      40.306   5.927  32.008  0.00  0.00     0.155 C 
ATOM     24  O30 <0> d   1      40.101   7.029  32.456  0.00  0.00    -0.295 OA
BRANCH  23  25
ATOM     25  C31 <0> d   1      41.343   5.037  32.642  0.00  0.00     0.242 C 
BRANCH  25  26
ATOM     26  O32 <0> d   1      42.559   5.767  32.810  0.00  0.00    -0.394 OA
ATOM     27  H56 <0> d   1      42.436   6.663  33.155  0.00  0.00     0.209 HD
ENDBRANCH  25  26
ENDBRANCH  23  25
ENDBRANCH  22  23
BRANCH  18  28
ATOM     28  O23 <0> d   1      35.659   5.659  32.766  0.00  0.00    -0.392 OA
ATOM     29  H48 <0> d   1      35.979   6.411  33.284  0.00  0.00     0.210 HD
ENDBRANCH  18  28
TORSDOF 4
ENDMDL
MODEL 40
REMARK CAVERDOCK RESULT:      19.5      0.000      0.000
REMARK CAVERDOCK CONSTRAINTS:       0.0      0.0      0.0      0.0
REMARK CAVERDOCK TUNNEL: 39     19.5      2.2     40.3
REMARK  4 active torsions:
REMARK  status: ('A' for Active; 'I' for Inactive)
REMARK    1  A    between atoms: C21_18  and  O23_19 
REMARK    2  A    between atoms: C27_23  and  C29_24 
REMARK    3  A    between atoms: C29_24  and  C31_26 
REMARK    4  A    between atoms: C31_26  and  O32_27 
ROOT
ATOM      1  C1  <0> d   1      40.392   4.330  29.000  0.00  0.00     0.011 C 
ATOM      2  C2  <0> d   1      39.838   4.197  30.420  0.00  0.00    -0.006 C 
ATOM      3  C4  <0> d   1      38.657   3.189  30.439  0.00  0.00     0.011 C 
ATOM      4  C5  <0> d   1      37.429   4.097  30.311  0.00  0.00     0.002 C 
ATOM      5  C7  <0> d   1      36.118   3.510  30.803  0.00  0.00     0.034 C 
ATOM      6  C9  <0> d   1      35.750   2.286  29.960  0.00  0.00     0.013 C 
ATOM      7  C10 <0> d   1      34.449   1.672  30.485  0.00  0.00     0.036 C 
ATOM      8  C11 <0> d   1      33.386   2.755  30.495  0.00  0.00    -0.061 A 
ATOM      9  C12 <0> d   1      32.222   2.519  29.908  0.00  0.00     0.058 A 
ATOM     10  C13 <0> d   1      31.175   3.553  29.879  0.00  0.00     0.172 A 
ATOM     11  O14 <0> d   1      30.091   3.327  29.376  0.00  0.00    -0.289 OA
ATOM     12  C15 <0> d   1      31.469   4.867  30.475  0.00  0.00     0.052 A 
ATOM     13  C16 <0> d   1      32.637   5.078  31.062  0.00  0.00    -0.006 A 
ATOM     14  C17 <0> d   1      33.710   4.052  31.178  0.00  0.00     0.036 A 
ATOM     15  C18 <0> d   1      33.918   3.757  32.665  0.00  0.00     0.028 C 
ATOM     16  C19 <0> d   1      35.043   4.598  30.661  0.00  0.00     0.147 C 
ATOM     17  F20 <0> d   1      34.913   4.920  29.305  0.00  0.00    -0.238 F 
ATOM     18  C21 <0> d   1      35.399   5.869  31.427  0.00  0.00     0.160 C 
ATOM     19  C24 <0> d   1      36.790   6.395  31.040  0.00  0.00     0.045 C 
ATOM     20  C25 <0> d   1      37.806   5.272  31.253  0.00  0.00    -0.027 C 
ATOM     21  C26 <0> d   1      37.706   4.748  32.687  0.00  0.00     0.016 C 
ATOM     22  C27 <0> d   1      39.263   5.555  30.896  0.00  0.00     0.070 C 
ENDROOT
BRANCH  22  23
ATOM     23  C29 <0> d   1      40.023   6.006  32.117  0.00  0.00     0.155 C 
ATOM     24  O30 <0> d   1      39.728   7.042  32.662  0.00  0.00    -0.295 OA
BRANCH  23  25
ATOM     25  C31 <0> d   1      41.151   5.165  32.655  0.00  0.00     0.242 C 
BRANCH  25  26
ATOM     26  O32 <0> d   1      42.343   5.952  32.719  0.00  0.00    -0.394 OA
ATOM     27  H56 <0> d   1      42.217   6.878  32.468  0.00  0.00     0.209 HD
ENDBRANCH  25  26
ENDBRANCH  23  25
ENDBRANCH  22  23
BRANCH  18  28
ATOM     28  O23 <0> d   1      35.379   5.590  32.827  0.00  0.00    -0.392 OA
ATOM     29  H48 <0> d   1      36.238   5.694  33.261  0.00  0.00     0.210 HD
ENDBRANCH  18  28
TORSDOF 4
ENDMDL
MODEL 41
REMARK CAVERDOCK RESULT:      18.0      0.000      0.000
REMARK CAVERDOCK CONSTRAINTS:       0.0      0.0      0.0      0.0
REMARK CAVERDOCK TUNNEL: 40     18.0      2.3     41.1
REMARK  4 active torsions:
REMARK  status: ('A' for Active; 'I' for Inactive)
REMARK    1  A    between atoms: C21_18  and  O23_19 
REMARK    2  A    between atoms: C27_23  and  C29_24 
REMARK    3  A    between atoms: C29_24  and  C31_26 
REMARK    4  A    between atoms: C31_26  and  O32_27 
ROOT
ATOM      1  C1  <0> d   1      31.206   0.496  29.887  0.00  0.00     0.011 C 
ATOM      2  C2  <0> d   1      31.085   2.020  29.930  0.00  0.00    -0.006 C 
ATOM      3  C4  <0> d   1      32.337   2.673  29.284  0.00  0.00     0.011 C 
ATOM      4  C5  <0> d   1      33.238   2.958  30.491  0.00  0.00     0.002 C 
ATOM      5  C7  <0> d   1      34.291   4.033  30.292  0.00  0.00     0.034 C 
ATOM      6  C9  <0> d   1      35.276   3.598  29.204  0.00  0.00     0.013 C 
ATOM      7  C10 <0> d   1      36.313   4.702  28.977  0.00  0.00     0.036 C 
ATOM      8  C11 <0> d   1      36.967   5.017  30.309  0.00  0.00    -0.061 A 
ATOM      9  C12 <0> d   1      38.289   5.016  30.393  0.00  0.00     0.058 A 
ATOM     10  C13 <0> d   1      38.959   5.296  31.673  0.00  0.00     0.172 A 
ATOM     11  O14 <0> d   1      40.172   5.336  31.745  0.00  0.00    -0.289 OA
ATOM     12  C15 <0> d   1      38.126   5.530  32.864  0.00  0.00     0.052 A 
ATOM     13  C16 <0> d   1      36.806   5.532  32.756  0.00  0.00    -0.006 A 
ATOM     14  C17 <0> d   1      36.074   5.318  31.477  0.00  0.00     0.036 A 
ATOM     15  C18 <0> d   1      35.304   6.601  31.158  0.00  0.00     0.028 C 
ATOM     16  C19 <0> d   1      35.022   4.216  31.631  0.00  0.00     0.147 C 
ATOM     17  F20 <0> d   1      35.660   3.014  31.957  0.00  0.00    -0.238 F 
ATOM     18  C21 <0> d   1      34.071   4.581  32.767  0.00  0.00     0.160 C 
ATOM     19  C24 <0> d   1      32.916   3.574  32.887  0.00  0.00     0.045 C 
ATOM     20  C25 <0> d   1      32.212   3.485  31.531  0.00  0.00    -0.027 C 
ATOM     21  C26 <0> d   1      31.786   4.881  31.075  0.00  0.00     0.016 C 
ATOM     22  C27 <0> d   1      31.046   2.508  31.400  0.00  0.00     0.070 C 
ENDROOT
BRANCH  22  23
ATOM     23  C29 <0> d   1      29.739   3.219  31.644  0.00  0.00     0.155 C 
ATOM     24  O30 <0> d   1      29.388   4.106  30.904  0.00  0.00    -0.295 OA
BRANCH  23  25
ATOM     25  C31 <0> d   1      28.873   2.823  32.811  0.00  0.00     0.242 C 
BRANCH  25  26
ATOM     26  O32 <0> d   1      28.035   1.730  32.433  0.00  0.00    -0.394 OA
ATOM     27  H56 <0> d   1      28.470   1.079  31.864  0.00  0.00     0.209 HD
ENDBRANCH  25  26
ENDBRANCH  23  25
ENDBRANCH  22  23
BRANCH  18  28
ATOM     28  O23 <0> d   1      33.532   5.881  32.524  0.00  0.00    -0.392 OA
ATOM     29  H48 <0> d   1      32.657   6.023  32.912  0.00  0.00     0.210 HD
ENDBRANCH  18  28
TORSDOF 4
ENDMDL
MODEL 42
REMARK CAVERDOCK RESULT:      16.6      0.000      0.000
REMARK CAVERDOCK CONSTRAINTS:       0.1      0.0      0.0      0.0
REMARK CAVERDOCK TUNNEL: 41     16.6      2.3     42.3
REMARK  4 active torsions:
REMARK  status: ('A' for Active; 'I' for Inactive)
REMARK    1  A    between atoms: C21_18  and  O23_19 
REMARK    2  A    between atoms: C27_23  and  C29_24 
REMARK    3  A    between atoms: C29_24  and  C31_26 
REMARK    4  A    between atoms: C31_26  and  O32_27 
ROOT
ATOM      1  C1  <0> d   1      30.647   0.378  30.715  0.00  0.00     0.011 C 
ATOM      2  C2  <0> d   1      30.767   1.776  30.104  0.00  0.00    -0.006 C 
ATOM      3  C4  <0> d   1      32.170   1.958  29.464  0.00  0.00     0.011 C 
ATOM      4  C5  <0> d   1      32.969   2.646  30.576  0.00  0.00     0.002 C 
ATOM      5  C7  <0> d   1      34.195   3.420  30.129  0.00  0.00     0.034 C 
ATOM      6  C9  <0> d   1      35.210   2.463  29.497  0.00  0.00     0.013 C 
ATOM      7  C10 <0> d   1      36.429   3.253  29.010  0.00  0.00     0.036 C 
ATOM      8  C11 <0> d   1      36.977   4.045  30.182  0.00  0.00    -0.061 A 
ATOM      9  C12 <0> d   1      38.265   3.950  30.476  0.00  0.00     0.058 A 
ATOM     10  C13 <0> d   1      38.829   4.688  31.618  0.00  0.00     0.172 A 
ATOM     11  O14 <0> d   1      40.018   4.634  31.868  0.00  0.00    -0.289 OA
ATOM     12  C15 <0> d   1      37.920   5.493  32.451  0.00  0.00     0.052 A 
ATOM     13  C16 <0> d   1      36.638   5.579  32.134  0.00  0.00    -0.006 A 
ATOM     14  C17 <0> d   1      36.022   4.908  30.955  0.00  0.00     0.036 A 
ATOM     15  C18 <0> d   1      35.507   5.996  30.012  0.00  0.00     0.028 C 
ATOM     16  C19 <0> d   1      34.798   4.090  31.374  0.00  0.00     0.147 C 
ATOM     17  F20 <0> d   1      35.196   3.090  32.267  0.00  0.00    -0.238 F 
ATOM     18  C21 <0> d   1      33.800   5.002  32.083  0.00  0.00     0.160 C 
ATOM     19  C24 <0> d   1      32.493   4.264  32.414  0.00  0.00     0.045 C 
ATOM     20  C25 <0> d   1      31.934   3.669  31.120  0.00  0.00    -0.027 C 
ATOM     21  C26 <0> d   1      31.790   4.766  30.064  0.00  0.00     0.016 C 
ATOM     22  C27 <0> d   1      30.648   2.852  31.212  0.00  0.00     0.070 C 
ENDROOT
BRANCH  22  23
ATOM     23  C29 <0> d   1      29.453   3.724  30.920  0.00  0.00     0.155 C 
ATOM     24  O30 <0> d   1      29.582   4.718  30.248  0.00  0.00    -0.295 OA
BRANCH  23  25
ATOM     25  C31 <0> d   1      28.100   3.355  31.469  0.00  0.00     0.242 C 
BRANCH  25  26
ATOM     26  O32 <0> d   1      28.262   2.634  32.693  0.00  0.00    -0.394 OA
ATOM     27  H56 <0> d   1      28.212   1.673  32.593  0.00  0.00     0.209 HD
ENDBRANCH  25  26
ENDBRANCH  23  25
ENDBRANCH  22  23
BRANCH  18  28
ATOM     28  O23 <0> d   1      33.506   6.115  31.239  0.00  0.00    -0.392 OA
ATOM     29  H48 <0> d   1      33.563   6.972  31.684  0.00  0.00     0.210 HD
ENDBRANCH  18  28
TORSDOF 4
ENDMDL
MODEL 43
REMARK CAVERDOCK RESULT:      15.0      0.000      0.000
REMARK CAVERDOCK CONSTRAINTS:       0.0      0.0      0.0      0.0
REMARK CAVERDOCK TUNNEL: 42     15.0      2.3     43.3
REMARK  4 active torsions:
REMARK  status: ('A' for Active; 'I' for Inactive)
REMARK    1  A    between atoms: C21_18  and  O23_19 
REMARK    2  A    between atoms: C27_23  and  C29_24 
REMARK    3  A    between atoms: C29_24  and  C31_26 
REMARK    4  A    between atoms: C31_26  and  O32_27 
ROOT
ATOM      1  C1  <0> d   1      30.617   0.098  30.847  0.00  0.00     0.011 C 
ATOM      2  C2  <0> d   1      30.632   1.521  30.285  0.00  0.00    -0.006 C 
ATOM      3  C4  <0> d   1      31.989   1.803  29.584  0.00  0.00     0.011 C 
ATOM      4  C5  <0> d   1      32.807   2.493  30.682  0.00  0.00     0.002 C 
ATOM      5  C7  <0> d   1      33.966   3.347  30.205  0.00  0.00     0.034 C 
ATOM      6  C9  <0> d   1      34.996   2.471  29.488  0.00  0.00     0.013 C 
ATOM      7  C10 <0> d   1      36.145   3.343  28.972  0.00  0.00     0.036 C 
ATOM      8  C11 <0> d   1      36.710   4.121  30.146  0.00  0.00    -0.061 A 
ATOM      9  C12 <0> d   1      38.015   4.086  30.372  0.00  0.00     0.058 A 
ATOM     10  C13 <0> d   1      38.597   4.811  31.513  0.00  0.00     0.172 A 
ATOM     11  O14 <0> d   1      39.799   4.814  31.701  0.00  0.00    -0.289 OA
ATOM     12  C15 <0> d   1      37.691   5.536  32.419  0.00  0.00     0.052 A 
ATOM     13  C16 <0> d   1      36.391   5.563  32.170  0.00  0.00    -0.006 A 
ATOM     14  C17 <0> d   1      35.753   4.902  30.998  0.00  0.00     0.036 A 
ATOM     15  C18 <0> d   1      35.133   5.994  30.124  0.00  0.00     0.028 C 
ATOM     16  C19 <0> d   1      34.595   4.004  31.444  0.00  0.00     0.147 C 
ATOM     17  F20 <0> d   1      35.091   2.996  32.277  0.00  0.00    -0.238 F 
ATOM     18  C21 <0> d   1      33.589   4.834  32.236  0.00  0.00     0.160 C 
ATOM     19  C24 <0> d   1      32.341   4.015  32.602  0.00  0.00     0.045 C 
ATOM     20  C25 <0> d   1      31.749   3.437  31.315  0.00  0.00    -0.027 C 
ATOM     21  C26 <0> d   1      31.493   4.562  30.311  0.00  0.00     0.016 C 
ATOM     22  C27 <0> d   1      30.514   2.549  31.439  0.00  0.00     0.070 C 
ENDROOT
BRANCH  22  23
ATOM     23  C29 <0> d   1      29.262   3.364  31.240  0.00  0.00     0.155 C 
ATOM     24  O30 <0> d   1      29.068   3.926  30.189  0.00  0.00    -0.295 OA
BRANCH  23  25
ATOM     25  C31 <0> d   1      28.253   3.479  32.353  0.00  0.00     0.242 C 
BRANCH  25  26
ATOM     26  O32 <0> d   1      27.597   2.222  32.532  0.00  0.00    -0.394 OA
ATOM     27  H56 <0> d   1      28.173   1.455  32.403  0.00  0.00     0.209 HD
ENDBRANCH  25  26
ENDBRANCH  23  25
ENDBRANCH  22  23
BRANCH  18  28
ATOM     28  O23 <0> d   1      33.194   5.960  31.451  0.00  0.00    -0.392 OA
ATOM     29  H48 <0> d   1      33.769   6.731  31.551  0.00  0.00     0.210 HD
ENDBRANCH  18  28
TORSDOF 4
ENDMDL
MODEL 44
REMARK CAVERDOCK RESULT:      14.3      0.000      0.000
REMARK CAVERDOCK CONSTRAINTS:       0.0      0.0      0.0      0.0
REMARK CAVERDOCK TUNNEL: 43     14.3      2.4     44.3
REMARK  4 active torsions:
REMARK  status: ('A' for Active; 'I' for Inactive)
REMARK    1  A    between atoms: C21_18  and  O23_19 
REMARK    2  A    between atoms: C27_23  and  C29_24 
REMARK    3  A    between atoms: C29_24  and  C31_26 
REMARK    4  A    between atoms: C31_26  and  O32_27 
ROOT
ATOM      1  C1  <0> d   1      30.466  -0.121  30.845  0.00  0.00     0.011 C 
ATOM      2  C2  <0> d   1      30.449   1.282  30.235  0.00  0.00    -0.006 C 
ATOM      3  C4  <0> d   1      31.801   1.572  29.529  0.00  0.00     0.011 C 
ATOM      4  C5  <0> d   1      32.597   2.319  30.605  0.00  0.00     0.002 C 
ATOM      5  C7  <0> d   1      33.738   3.185  30.102  0.00  0.00     0.034 C 
ATOM      6  C9  <0> d   1      34.791   2.310  29.419  0.00  0.00     0.013 C 
ATOM      7  C10 <0> d   1      35.921   3.191  28.877  0.00  0.00     0.036 C 
ATOM      8  C11 <0> d   1      36.462   4.023  30.025  0.00  0.00    -0.061 A 
ATOM      9  C12 <0> d   1      37.767   4.027  30.256  0.00  0.00     0.058 A 
ATOM     10  C13 <0> d   1      38.326   4.805  31.373  0.00  0.00     0.172 A 
ATOM     11  O14 <0> d   1      39.527   4.844  31.565  0.00  0.00    -0.289 OA
ATOM     12  C15 <0> d   1      37.400   5.538  32.251  0.00  0.00     0.052 A 
ATOM     13  C16 <0> d   1      36.101   5.525  31.997  0.00  0.00    -0.006 A 
ATOM     14  C17 <0> d   1      35.483   4.809  30.846  0.00  0.00     0.036 A 
ATOM     15  C18 <0> d   1      34.840   5.855  29.934  0.00  0.00     0.028 C 
ATOM     16  C19 <0> d   1      34.346   3.899  31.319  0.00  0.00     0.147 C 
ATOM     17  F20 <0> d   1      34.863   2.932  32.189  0.00  0.00    -0.238 F 
ATOM     18  C21 <0> d   1      33.317   4.731  32.079  0.00  0.00     0.160 C 
ATOM     19  C24 <0> d   1      32.088   3.895  32.470  0.00  0.00     0.045 C 
ATOM     20  C25 <0> d   1      31.515   3.259  31.202  0.00  0.00    -0.027 C 
ATOM     21  C26 <0> d   1      31.235   4.342  30.159  0.00  0.00     0.016 C 
ATOM     22  C27 <0> d   1      30.301   2.346  31.352  0.00  0.00     0.070 C 
ENDROOT
BRANCH  22  23
ATOM     23  C29 <0> d   1      29.030   3.123  31.122  0.00  0.00     0.155 C 
ATOM     24  O30 <0> d   1      28.871   3.725  30.088  0.00  0.00    -0.295 OA
BRANCH  23  25
ATOM     25  C31 <0> d   1      27.961   3.149  32.182  0.00  0.00     0.242 C 
BRANCH  25  26
ATOM     26  O32 <0> d   1      26.676   3.041  31.566  0.00  0.00    -0.394 OA
ATOM     27  H56 <0> d   1      26.648   2.427  30.819  0.00  0.00     0.209 HD
ENDBRANCH  25  26
ENDBRANCH  23  25
ENDBRANCH  22  23
BRANCH  18  28
ATOM     28  O23 <0> d   1      32.897   5.819  31.255  0.00  0.00    -0.392 OA
ATOM     29  H48 <0> d   1      33.627   6.320  30.864  0.00  0.00     0.210 HD
ENDBRANCH  18  28
TORSDOF 4
ENDMDL
MODEL 45
REMARK CAVERDOCK RESULT:      13.5      0.000      0.000
REMARK CAVERDOCK CONSTRAINTS:       0.0      0.0      0.0      0.0
REMARK CAVERDOCK TUNNEL: 44     13.5      2.4     45.1
REMARK  4 active torsions:
REMARK  status: ('A' for Active; 'I' for Inactive)
REMARK    1  A    between atoms: C21_18  and  O23_19 
REMARK    2  A    between atoms: C27_23  and  C29_24 
REMARK    3  A    between atoms: C29_24  and  C31_26 
REMARK    4  A    between atoms: C31_26  and  O32_27 
ROOT
ATOM      1  C1  <0> d   1      30.304  -0.263  30.773  0.00  0.00     0.011 C 
ATOM      2  C2  <0> d   1      30.276   1.138  30.158  0.00  0.00    -0.006 C 
ATOM      3  C4  <0> d   1      31.634   1.444  29.470  0.00  0.00     0.011 C 
ATOM      4  C5  <0> d   1      32.405   2.205  30.554  0.00  0.00     0.002 C 
ATOM      5  C7  <0> d   1      33.540   3.085  30.064  0.00  0.00     0.034 C 
ATOM      6  C9  <0> d   1      34.615   2.222  29.399  0.00  0.00     0.013 C 
ATOM      7  C10 <0> d   1      35.740   3.117  28.869  0.00  0.00     0.036 C 
ATOM      8  C11 <0> d   1      36.254   3.960  30.021  0.00  0.00    -0.061 A 
ATOM      9  C12 <0> d   1      37.555   3.983  30.271  0.00  0.00     0.058 A 
ATOM     10  C13 <0> d   1      38.088   4.773  31.393  0.00  0.00     0.172 A 
ATOM     11  O14 <0> d   1      39.285   4.828  31.601  0.00  0.00    -0.289 OA
ATOM     12  C15 <0> d   1      37.139   5.496  32.255  0.00  0.00     0.052 A 
ATOM     13  C16 <0> d   1      35.844   5.464  31.983  0.00  0.00    -0.006 A 
ATOM     14  C17 <0> d   1      35.252   4.736  30.827  0.00  0.00     0.036 A 
ATOM     15  C18 <0> d   1      34.608   5.769  29.901  0.00  0.00     0.028 C 
ATOM     16  C19 <0> d   1      34.122   3.811  31.287  0.00  0.00     0.147 C 
ATOM     17  F20 <0> d   1      34.639   2.855  32.167  0.00  0.00    -0.238 F 
ATOM     18  C21 <0> d   1      33.070   4.632  32.029  0.00  0.00     0.160 C 
ATOM     19  C24 <0> d   1      31.847   3.781  32.406  0.00  0.00     0.045 C 
ATOM     20  C25 <0> d   1      31.301   3.132  31.132  0.00  0.00    -0.027 C 
ATOM     21  C26 <0> d   1      31.021   4.208  30.081  0.00  0.00     0.016 C 
ATOM     22  C27 <0> d   1      30.098   2.203  31.269  0.00  0.00     0.070 C 
ENDROOT
BRANCH  22  23
ATOM     23  C29 <0> d   1      28.820   2.961  31.018  0.00  0.00     0.155 C 
ATOM     24  O30 <0> d   1      28.496   3.241  29.889  0.00  0.00    -0.295 OA
BRANCH  23  25
ATOM     25  C31 <0> d   1      27.948   3.373  32.176  0.00  0.00     0.242 C 
BRANCH  25  26
ATOM     26  O32 <0> d   1      26.770   4.012  31.682  0.00  0.00    -0.394 OA
ATOM     27  H56 <0> d   1      26.027   3.410  31.537  0.00  0.00     0.209 HD
ENDBRANCH  25  26
ENDBRANCH  23  25
ENDBRANCH  22  23
BRANCH  18  28
ATOM     28  O23 <0> d   1      32.647   5.711  31.195  0.00  0.00    -0.392 OA
ATOM     29  H48 <0> d   1      31.722   5.966  31.321  0.00  0.00     0.210 HD
ENDBRANCH  18  28
TORSDOF 4
ENDMDL
MODEL 46
REMARK CAVERDOCK RESULT:      13.1      0.000      0.000
REMARK CAVERDOCK CONSTRAINTS:       0.0      0.0      0.0      0.0
REMARK CAVERDOCK TUNNEL: 45     13.1      2.3     46.5
REMARK  4 active torsions:
REMARK  status: ('A' for Active; 'I' for Inactive)
REMARK    1  A    between atoms: C21_18  and  O23_19 
REMARK    2  A    between atoms: C27_23  and  C29_24 
REMARK    3  A    between atoms: C29_24  and  C31_26 
REMARK    4  A    between atoms: C31_26  and  O32_27 
ROOT
ATOM      1  C1  <0> d   1      30.116  -0.304  30.926  0.00  0.00     0.011 C 
ATOM      2  C2  <0> d   1      30.092   1.068  30.249  0.00  0.00    -0.006 C 
ATOM      3  C4  <0> d   1      31.451   1.340  29.548  0.00  0.00     0.011 C 
ATOM      4  C5  <0> d   1      32.224   2.147  30.597  0.00  0.00     0.002 C 
ATOM      5  C7  <0> d   1      33.361   3.001  30.068  0.00  0.00     0.034 C 
ATOM      6  C9  <0> d   1      34.434   2.106  29.442  0.00  0.00     0.013 C 
ATOM      7  C10 <0> d   1      35.561   2.974  28.873  0.00  0.00     0.036 C 
ATOM      8  C11 <0> d   1      36.077   3.867  29.987  0.00  0.00    -0.061 A 
ATOM      9  C12 <0> d   1      37.378   3.898  30.235  0.00  0.00     0.058 A 
ATOM     10  C13 <0> d   1      37.913   4.735  31.320  0.00  0.00     0.172 A 
ATOM     11  O14 <0> d   1      39.110   4.797  31.527  0.00  0.00    -0.289 OA
ATOM     12  C15 <0> d   1      36.966   5.499  32.149  0.00  0.00     0.052 A 
ATOM     13  C16 <0> d   1      35.671   5.458  31.879  0.00  0.00    -0.006 A 
ATOM     14  C17 <0> d   1      35.077   4.680  30.756  0.00  0.00     0.036 A 
ATOM     15  C18 <0> d   1      34.436   5.672  29.785  0.00  0.00     0.028 C 
ATOM     16  C19 <0> d   1      33.944   3.780  31.257  0.00  0.00     0.147 C 
ATOM     17  F20 <0> d   1      34.459   2.863  32.179  0.00  0.00    -0.238 F 
ATOM     18  C21 <0> d   1      32.895   4.636  31.962  0.00  0.00     0.160 C 
ATOM     19  C24 <0> d   1      31.670   3.805  32.376  0.00  0.00     0.045 C 
ATOM     20  C25 <0> d   1      31.122   3.102  31.133  0.00  0.00    -0.027 C 
ATOM     21  C26 <0> d   1      30.845   4.130  30.034  0.00  0.00     0.016 C 
ATOM     22  C27 <0> d   1      29.916   2.182  31.311  0.00  0.00     0.070 C 
ENDROOT
BRANCH  22  23
ATOM     23  C29 <0> d   1      28.641   2.932  31.025  0.00  0.00     0.155 C 
ATOM     24  O30 <0> d   1      28.253   3.053  29.888  0.00  0.00    -0.295 OA
BRANCH  23  25
ATOM     25  C31 <0> d   1      27.850   3.532  32.159  0.00  0.00     0.242 C 
BRANCH  25  26
ATOM     26  O32 <0> d   1      26.758   4.287  31.631  0.00  0.00    -0.394 OA
ATOM     27  H56 <0> d   1      26.871   4.548  30.706  0.00  0.00     0.209 HD
ENDBRANCH  25  26
ENDBRANCH  23  25
ENDBRANCH  22  23
BRANCH  18  28
ATOM     28  O23 <0> d   1      32.475   5.678  31.080  0.00  0.00    -0.392 OA
ATOM     29  H48 <0> d   1      31.628   6.079  31.321  0.00  0.00     0.210 HD
ENDBRANCH  18  28
TORSDOF 4
ENDMDL
MODEL 47
REMARK CAVERDOCK RESULT:      12.9      0.000      0.000
REMARK CAVERDOCK CONSTRAINTS:       0.1      0.0      0.0      0.0
REMARK CAVERDOCK TUNNEL: 46     12.9      2.4     47.5
REMARK  4 active torsions:
REMARK  status: ('A' for Active; 'I' for Inactive)
REMARK    1  A    between atoms: C21_18  and  O23_19 
REMARK    2  A    between atoms: C27_23  and  C29_24 
REMARK    3  A    between atoms: C29_24  and  C31_26 
REMARK    4  A    between atoms: C31_26  and  O32_27 
ROOT
ATOM      1  C1  <0> d   1      28.046   4.045  31.970  0.00  0.00     0.011 C 
ATOM      2  C2  <0> d   1      28.983   2.874  31.666  0.00  0.00    -0.006 C 
ATOM      3  C4  <0> d   1      30.279   2.995  32.513  0.00  0.00     0.011 C 
ATOM      4  C5  <0> d   1      31.250   3.698  31.557  0.00  0.00     0.002 C 
ATOM      5  C7  <0> d   1      32.726   3.516  31.862  0.00  0.00     0.034 C 
ATOM      6  C9  <0> d   1      33.054   4.132  33.225  0.00  0.00     0.013 C 
ATOM      7  C10 <0> d   1      34.534   3.911  33.547  0.00  0.00     0.036 C 
ATOM      8  C11 <0> d   1      35.356   4.475  32.403  0.00  0.00    -0.061 A 
ATOM      9  C12 <0> d   1      36.337   5.324  32.673  0.00  0.00     0.058 A 
ATOM     10  C13 <0> d   1      37.141   5.908  31.588  0.00  0.00     0.172 A 
ATOM     11  O14 <0> d   1      38.068   6.657  31.833  0.00  0.00    -0.289 OA
ATOM     12  C15 <0> d   1      36.800   5.563  30.198  0.00  0.00     0.052 A 
ATOM     13  C16 <0> d   1      35.821   4.707  29.952  0.00  0.00    -0.006 A 
ATOM     14  C17 <0> d   1      35.014   4.036  31.009  0.00  0.00     0.036 A 
ATOM     15  C18 <0> d   1      35.276   2.532  30.915  0.00  0.00     0.028 C 
ATOM     16  C19 <0> d   1      33.517   4.225  30.752  0.00  0.00     0.147 C 
ATOM     17  F20 <0> d   1      33.212   5.590  30.793  0.00  0.00    -0.238 F 
ATOM     18  C21 <0> d   1      33.172   3.695  29.363  0.00  0.00     0.160 C 
ATOM     19  C24 <0> d   1      31.659   3.740  29.097  0.00  0.00     0.045 C 
ATOM     20  C25 <0> d   1      30.950   2.975  30.216  0.00  0.00    -0.027 C 
ATOM     21  C26 <0> d   1      31.528   1.564  30.327  0.00  0.00     0.016 C 
ATOM     22  C27 <0> d   1      29.424   2.919  30.181  0.00  0.00     0.070 C 
ENDROOT
BRANCH  22  23
ATOM     23  C29 <0> d   1      28.963   1.658  29.496  0.00  0.00     0.155 C 
ATOM     24  O30 <0> d   1      28.877   1.623  28.293  0.00  0.00    -0.295 OA
BRANCH  23  25
ATOM     25  C31 <0> d   1      28.608   0.444  30.314  0.00  0.00     0.242 C 
BRANCH  25  26
ATOM     26  O32 <0> d   1      27.287   0.015  29.981  0.00  0.00    -0.394 OA
ATOM     27  H56 <0> d   1      27.013   0.247  29.082  0.00  0.00     0.209 HD
ENDBRANCH  25  26
ENDBRANCH  23  25
ENDBRANCH  22  23
BRANCH  18  28
ATOM     28  O23 <0> d   1      33.623   2.344  29.256  0.00  0.00    -0.392 OA
ATOM     29  H48 <0> d   1      34.491   2.251  28.837  0.00  0.00     0.210 HD
ENDBRANCH  18  28
TORSDOF 4
ENDMDL
MODEL 48
REMARK CAVERDOCK RESULT:      10.6      0.000      0.000
REMARK CAVERDOCK CONSTRAINTS:       0.3      0.0      0.0      0.0
REMARK CAVERDOCK TUNNEL: 47     10.6      2.4     48.7
REMARK  4 active torsions:
REMARK  status: ('A' for Active; 'I' for Inactive)
REMARK    1  A    between atoms: C21_18  and  O23_19 
REMARK    2  A    between atoms: C27_23  and  C29_24 
REMARK    3  A    between atoms: C29_24  and  C31_26 
REMARK    4  A    between atoms: C31_26  and  O32_27 
ROOT
ATOM      1  C1  <0> d   1      27.836   3.952  31.906  0.00  0.00     0.011 C 
ATOM      2  C2  <0> d   1      28.776   2.798  31.552  0.00  0.00    -0.006 C 
ATOM      3  C4  <0> d   1      30.067   2.879  32.412  0.00  0.00     0.011 C 
ATOM      4  C5  <0> d   1      31.043   3.627  31.496  0.00  0.00     0.002 C 
ATOM      5  C7  <0> d   1      32.517   3.432  31.801  0.00  0.00     0.034 C 
ATOM      6  C9  <0> d   1      32.836   3.983  33.193  0.00  0.00     0.013 C 
ATOM      7  C10 <0> d   1      34.315   3.748  33.513  0.00  0.00     0.036 C 
ATOM      8  C11 <0> d   1      35.143   4.366  32.402  0.00  0.00    -0.061 A 
ATOM      9  C12 <0> d   1      36.121   5.202  32.717  0.00  0.00     0.058 A 
ATOM     10  C13 <0> d   1      36.931   5.836  31.665  0.00  0.00     0.172 A 
ATOM     11  O14 <0> d   1      37.856   6.574  31.951  0.00  0.00    -0.289 OA
ATOM     12  C15 <0> d   1      36.599   5.557  30.258  0.00  0.00     0.052 A 
ATOM     13  C16 <0> d   1      35.622   4.713  29.967  0.00  0.00    -0.006 A 
ATOM     14  C17 <0> d   1      34.809   3.993  30.987  0.00  0.00     0.036 A 
ATOM     15  C18 <0> d   1      35.074   2.495  30.824  0.00  0.00     0.028 C 
ATOM     16  C19 <0> d   1      33.313   4.193  30.730  0.00  0.00     0.147 C 
ATOM     17  F20 <0> d   1      33.007   5.554  30.833  0.00  0.00    -0.238 F 
ATOM     18  C21 <0> d   1      32.977   3.728  29.316  0.00  0.00     0.160 C 
ATOM     19  C24 <0> d   1      31.466   3.785  29.043  0.00  0.00     0.045 C 
ATOM     20  C25 <0> d   1      30.751   2.968  30.121  0.00  0.00    -0.027 C 
ATOM     21  C26 <0> d   1      31.330   1.553  30.168  0.00  0.00     0.016 C 
ATOM     22  C27 <0> d   1      29.226   2.913  30.074  0.00  0.00     0.070 C 
ENDROOT
BRANCH  22  23
ATOM     23  C29 <0> d   1      28.770   1.685  29.328  0.00  0.00     0.155 C 
ATOM     24  O30 <0> d   1      28.389   0.715  29.938  0.00  0.00    -0.295 OA
BRANCH  23  25
ATOM     25  C31 <0> d   1      28.791   1.668  27.822  0.00  0.00     0.242 C 
BRANCH  25  26
ATOM     26  O32 <0> d   1      29.166   0.368  27.365  0.00  0.00    -0.394 OA
ATOM     27  H56 <0> d   1      29.187  -0.303  28.062  0.00  0.00     0.209 HD
ENDBRANCH  25  26
ENDBRANCH  23  25
ENDBRANCH  22  23
BRANCH  18  28
ATOM     28  O23 <0> d   1      33.430   2.384  29.147  0.00  0.00    -0.392 OA
ATOM     29  H48 <0> d   1      33.202   1.997  28.290  0.00  0.00     0.210 HD
ENDBRANCH  18  28
TORSDOF 4
ENDMDL
MODEL 49
REMARK CAVERDOCK RESULT:       8.8      0.000      0.000
REMARK CAVERDOCK CONSTRAINTS:       0.1      0.0      0.0      0.0
REMARK CAVERDOCK TUNNEL: 48      8.8      2.4     49.4
REMARK  4 active torsions:
REMARK  status: ('A' for Active; 'I' for Inactive)
REMARK    1  A    between atoms: C21_18  and  O23_19 
REMARK    2  A    between atoms: C27_23  and  C29_24 
REMARK    3  A    between atoms: C29_24  and  C31_26 
REMARK    4  A    between atoms: C31_26  and  O32_27 
ROOT
ATOM      1  C1  <0> d   1      27.664   3.990  31.938  0.00  0.00     0.011 C 
ATOM      2  C2  <0> d   1      28.585   2.804  31.645  0.00  0.00    -0.006 C 
ATOM      3  C4  <0> d   1      29.880   2.913  32.495  0.00  0.00     0.011 C 
ATOM      4  C5  <0> d   1      30.863   3.594  31.537  0.00  0.00     0.002 C 
ATOM      5  C7  <0> d   1      32.335   3.394  31.848  0.00  0.00     0.034 C 
ATOM      6  C9  <0> d   1      32.668   4.016  33.206  0.00  0.00     0.013 C 
ATOM      7  C10 <0> d   1      34.145   3.777  33.535  0.00  0.00     0.036 C 
ATOM      8  C11 <0> d   1      34.977   4.320  32.389  0.00  0.00    -0.061 A 
ATOM      9  C12 <0> d   1      35.970   5.157  32.655  0.00  0.00     0.058 A 
ATOM     10  C13 <0> d   1      36.785   5.721  31.567  0.00  0.00     0.172 A 
ATOM     11  O14 <0> d   1      37.722   6.459  31.810  0.00  0.00    -0.289 OA
ATOM     12  C15 <0> d   1      36.444   5.369  30.179  0.00  0.00     0.052 A 
ATOM     13  C16 <0> d   1      35.453   4.525  29.937  0.00  0.00    -0.006 A 
ATOM     14  C17 <0> d   1      34.633   3.875  30.997  0.00  0.00     0.036 A 
ATOM     15  C18 <0> d   1      34.875   2.366  30.917  0.00  0.00     0.028 C 
ATOM     16  C19 <0> d   1      33.140   4.083  30.735  0.00  0.00     0.147 C 
ATOM     17  F20 <0> d   1      32.854   5.452  30.763  0.00  0.00    -0.238 F 
ATOM     18  C21 <0> d   1      32.791   3.546  29.349  0.00  0.00     0.160 C 
ATOM     19  C24 <0> d   1      31.280   3.611  29.078  0.00  0.00     0.045 C 
ATOM     20  C25 <0> d   1      30.557   2.865  30.201  0.00  0.00    -0.027 C 
ATOM     21  C26 <0> d   1      31.115   1.446  30.325  0.00  0.00     0.016 C 
ATOM     22  C27 <0> d   1      29.031   2.830  30.162  0.00  0.00     0.070 C 
ENDROOT
BRANCH  22  23
ATOM     23  C29 <0> d   1      28.554   1.571  29.486  0.00  0.00     0.155 C 
ATOM     24  O30 <0> d   1      28.009   0.709  30.132  0.00  0.00    -0.295 OA
BRANCH  23  25
ATOM     25  C31 <0> d   1      28.759   1.387  28.005  0.00  0.00     0.242 C 
BRANCH  25  26
ATOM     26  O32 <0> d   1      28.515   2.624  27.333  0.00  0.00    -0.394 OA
ATOM     27  H56 <0> d   1      29.311   3.041  26.974  0.00  0.00     0.209 HD
ENDBRANCH  25  26
ENDBRANCH  23  25
ENDBRANCH  22  23
BRANCH  18  28
ATOM     28  O23 <0> d   1      33.224   2.188  29.254  0.00  0.00    -0.392 OA
ATOM     29  H48 <0> d   1      32.612   1.552  29.651  0.00  0.00     0.210 HD
ENDBRANCH  18  28
TORSDOF 4
ENDMDL
MODEL 50
REMARK CAVERDOCK RESULT:       7.7      0.000      0.000
REMARK CAVERDOCK CONSTRAINTS:       0.1      0.0      0.0      0.0
REMARK CAVERDOCK TUNNEL: 49      7.7      2.3     50.4
REMARK  4 active torsions:
REMARK  status: ('A' for Active; 'I' for Inactive)
REMARK    1  A    between atoms: C21_18  and  O23_19 
REMARK    2  A    between atoms: C27_23  and  C29_24 
REMARK    3  A    between atoms: C29_24  and  C31_26 
REMARK    4  A    between atoms: C31_26  and  O32_27 
ROOT
ATOM      1  C1  <0> d   1      27.576   3.564  32.292  0.00  0.00     0.011 C 
ATOM      2  C2  <0> d   1      28.546   2.467  31.850  0.00  0.00    -0.006 C 
ATOM      3  C4  <0> d   1      29.877   2.581  32.643  0.00  0.00     0.011 C 
ATOM      4  C5  <0> d   1      30.767   3.403  31.704  0.00  0.00     0.002 C 
ATOM      5  C7  <0> d   1      32.263   3.268  31.924  0.00  0.00     0.034 C 
ATOM      6  C9  <0> d   1      32.631   3.788  33.315  0.00  0.00     0.013 C 
ATOM      7  C10 <0> d   1      34.135   3.613  33.550  0.00  0.00     0.036 C 
ATOM      8  C11 <0> d   1      34.872   4.304  32.418  0.00  0.00    -0.061 A 
ATOM      9  C12 <0> d   1      35.828   5.175  32.711  0.00  0.00     0.058 A 
ATOM     10  C13 <0> d   1      36.551   5.880  31.641  0.00  0.00     0.172 A 
ATOM     11  O14 <0> d   1      37.455   6.650  31.903  0.00  0.00    -0.289 OA
ATOM     12  C15 <0> d   1      36.156   5.630  30.244  0.00  0.00     0.052 A 
ATOM     13  C16 <0> d   1      35.204   4.752  29.975  0.00  0.00    -0.006 A 
ATOM     14  C17 <0> d   1      34.481   3.962  31.010  0.00  0.00     0.036 A 
ATOM     15  C18 <0> d   1      34.803   2.484  30.782  0.00  0.00     0.028 C 
ATOM     16  C19 <0> d   1      32.965   4.099  30.840  0.00  0.00     0.147 C 
ATOM     17  F20 <0> d   1      32.604   5.441  31.006  0.00  0.00    -0.238 F 
ATOM     18  C21 <0> d   1      32.575   3.665  29.430  0.00  0.00     0.160 C 
ATOM     19  C24 <0> d   1      31.050   3.660  29.239  0.00  0.00     0.045 C 
ATOM     20  C25 <0> d   1      30.431   2.776  30.323  0.00  0.00    -0.027 C 
ATOM     21  C26 <0> d   1      31.075   1.389  30.291  0.00  0.00     0.016 C 
ATOM     22  C27 <0> d   1      28.910   2.650  30.355  0.00  0.00     0.070 C 
ENDROOT
BRANCH  22  23
ATOM     23  C29 <0> d   1      28.471   1.427  29.592  0.00  0.00     0.155 C 
ATOM     24  O30 <0> d   1      28.004   0.483  30.182  0.00  0.00    -0.295 OA
BRANCH  23  25
ATOM     25  C31 <0> d   1      28.615   1.383  28.093  0.00  0.00     0.242 C 
BRANCH  25  26
ATOM     26  O32 <0> d   1      28.425   0.043  27.635  0.00  0.00    -0.394 OA
ATOM     27  H56 <0> d   1      28.740  -0.632  28.253  0.00  0.00     0.209 HD
ENDBRANCH  25  26
ENDBRANCH  23  25
ENDBRANCH  22  23
BRANCH  18  28
ATOM     28  O23 <0> d   1      33.078   2.350  29.191  0.00  0.00    -0.392 OA
ATOM     29  H48 <0> d   1      33.300   2.175  28.266  0.00  0.00     0.210 HD
ENDBRANCH  18  28
TORSDOF 4
ENDMDL
MODEL 51
REMARK CAVERDOCK RESULT:       6.1      0.000      0.000
REMARK CAVERDOCK CONSTRAINTS:       0.0      0.0      0.0      0.0
REMARK CAVERDOCK TUNNEL: 50      6.1      2.3     51.3
REMARK  4 active torsions:
REMARK  status: ('A' for Active; 'I' for Inactive)
REMARK    1  A    between atoms: C21_18  and  O23_19 
REMARK    2  A    between atoms: C27_23  and  C29_24 
REMARK    3  A    between atoms: C29_24  and  C31_26 
REMARK    4  A    between atoms: C31_26  and  O32_27 
ROOT
ATOM      1  C1  <0> d   1      27.272   3.942  32.034  0.00  0.00     0.011 C 
ATOM      2  C2  <0> d   1      28.176   2.756  31.691  0.00  0.00    -0.006 C 
ATOM      3  C4  <0> d   1      29.485   2.826  32.524  0.00  0.00     0.011 C 
ATOM      4  C5  <0> d   1      30.461   3.527  31.572  0.00  0.00     0.002 C 
ATOM      5  C7  <0> d   1      31.935   3.302  31.853  0.00  0.00     0.034 C 
ATOM      6  C9  <0> d   1      32.295   3.879  33.224  0.00  0.00     0.013 C 
ATOM      7  C10 <0> d   1      33.774   3.615  33.522  0.00  0.00     0.036 C 
ATOM      8  C11 <0> d   1      34.595   4.185  32.380  0.00  0.00    -0.061 A 
ATOM      9  C12 <0> d   1      35.600   5.003  32.656  0.00  0.00     0.058 A 
ATOM     10  C13 <0> d   1      36.404   5.592  31.574  0.00  0.00     0.172 A 
ATOM     11  O14 <0> d   1      37.352   6.313  31.824  0.00  0.00    -0.289 OA
ATOM     12  C15 <0> d   1      36.037   5.287  30.181  0.00  0.00     0.052 A 
ATOM     13  C16 <0> d   1      35.034   4.461  29.929  0.00  0.00    -0.006 A 
ATOM     14  C17 <0> d   1      34.225   3.786  30.981  0.00  0.00     0.036 A 
ATOM     15  C18 <0> d   1      34.449   2.279  30.850  0.00  0.00     0.028 C 
ATOM     16  C19 <0> d   1      32.729   4.018  30.749  0.00  0.00     0.147 C 
ATOM     17  F20 <0> d   1      32.459   5.388  30.824  0.00  0.00    -0.238 F 
ATOM     18  C21 <0> d   1      32.354   3.527  29.353  0.00  0.00     0.160 C 
ATOM     19  C24 <0> d   1      30.839   3.616  29.108  0.00  0.00     0.045 C 
ATOM     20  C25 <0> d   1      30.126   2.843  30.218  0.00  0.00    -0.027 C 
ATOM     21  C26 <0> d   1      30.671   1.415  30.289  0.00  0.00     0.016 C 
ATOM     22  C27 <0> d   1      28.599   2.824  30.202  0.00  0.00     0.070 C 
ENDROOT
BRANCH  22  23
ATOM     23  C29 <0> d   1      28.099   1.591  29.495  0.00  0.00     0.155 C 
ATOM     24  O30 <0> d   1      28.195   1.503  28.295  0.00  0.00    -0.295 OA
BRANCH  23  25
ATOM     25  C31 <0> d   1      27.476   0.470  30.286  0.00  0.00     0.242 C 
BRANCH  25  26
ATOM     26  O32 <0> d   1      27.739  -0.775  29.636  0.00  0.00    -0.394 OA
ATOM     27  H56 <0> d   1      28.161  -0.685  28.770  0.00  0.00     0.209 HD
ENDBRANCH  25  26
ENDBRANCH  23  25
ENDBRANCH  22  23
BRANCH  18  28
ATOM     28  O23 <0> d   1      32.770   2.169  29.209  0.00  0.00    -0.392 OA
ATOM     29  H48 <0> d   1      32.273   1.674  28.543  0.00  0.00     0.210 HD
ENDBRANCH  18  28
TORSDOF 4
ENDMDL
MODEL 52
REMARK CAVERDOCK RESULT:       5.6      0.000      0.000
REMARK CAVERDOCK CONSTRAINTS:       0.0      0.0      0.0      0.0
REMARK CAVERDOCK TUNNEL: 51      5.6      2.3     52.2
REMARK  4 active torsions:
REMARK  status: ('A' for Active; 'I' for Inactive)
REMARK    1  A    between atoms: C21_18  and  O23_19 
REMARK    2  A    between atoms: C27_23  and  C29_24 
REMARK    3  A    between atoms: C29_24  and  C31_26 
REMARK    4  A    between atoms: C31_26  and  O32_27 
ROOT
ATOM      1  C1  <0> d   1      27.164   3.908  32.000  0.00  0.00     0.011 C 
ATOM      2  C2  <0> d   1      28.064   2.714  31.679  0.00  0.00    -0.006 C 
ATOM      3  C4  <0> d   1      29.371   2.792  32.513  0.00  0.00     0.011 C 
ATOM      4  C5  <0> d   1      30.352   3.473  31.551  0.00  0.00     0.002 C 
ATOM      5  C7  <0> d   1      31.825   3.247  31.840  0.00  0.00     0.034 C 
ATOM      6  C9  <0> d   1      32.184   3.845  33.202  0.00  0.00     0.013 C 
ATOM      7  C10 <0> d   1      33.662   3.580  33.508  0.00  0.00     0.036 C 
ATOM      8  C11 <0> d   1      34.487   4.128  32.358  0.00  0.00    -0.061 A 
ATOM      9  C12 <0> d   1      35.495   4.947  32.622  0.00  0.00     0.058 A 
ATOM     10  C13 <0> d   1      36.304   5.514  31.532  0.00  0.00     0.172 A 
ATOM     11  O14 <0> d   1      37.254   6.235  31.772  0.00  0.00    -0.289 OA
ATOM     12  C15 <0> d   1      35.939   5.187  30.144  0.00  0.00     0.052 A 
ATOM     13  C16 <0> d   1      34.933   4.361  29.903  0.00  0.00    -0.006 A 
ATOM     14  C17 <0> d   1      34.118   3.707  30.965  0.00  0.00     0.036 A 
ATOM     15  C18 <0> d   1      34.337   2.197  30.860  0.00  0.00     0.028 C 
ATOM     16  C19 <0> d   1      32.624   3.940  30.725  0.00  0.00     0.147 C 
ATOM     17  F20 <0> d   1      32.359   5.313  30.777  0.00  0.00    -0.238 F 
ATOM     18  C21 <0> d   1      32.250   3.428  29.337  0.00  0.00     0.160 C 
ATOM     19  C24 <0> d   1      30.736   3.519  29.087  0.00  0.00     0.045 C 
ATOM     20  C25 <0> d   1      30.017   2.767  30.209  0.00  0.00    -0.027 C 
ATOM     21  C26 <0> d   1      30.556   1.339  30.305  0.00  0.00     0.016 C 
ATOM     22  C27 <0> d   1      28.491   2.755  30.190  0.00  0.00     0.070 C 
ENDROOT
BRANCH  22  23
ATOM     23  C29 <0> d   1      27.987   1.512  29.503  0.00  0.00     0.155 C 
ATOM     24  O30 <0> d   1      27.584   0.582  30.158  0.00  0.00    -0.295 OA
BRANCH  23  25
ATOM     25  C31 <0> d   1      27.988   1.430  27.998  0.00  0.00     0.242 C 
BRANCH  25  26
ATOM     26  O32 <0> d   1      28.849   0.369  27.580  0.00  0.00    -0.394 OA
ATOM     27  H56 <0> d   1      29.767   0.470  27.869  0.00  0.00     0.209 HD
ENDBRANCH  25  26
ENDBRANCH  23  25
ENDBRANCH  22  23
BRANCH  18  28
ATOM     28  O23 <0> d   1      32.662   2.066  29.217  0.00  0.00    -0.392 OA
ATOM     29  H48 <0> d   1      33.336   1.800  29.858  0.00  0.00     0.210 HD
ENDBRANCH  18  28
TORSDOF 4
ENDMDL
MODEL 53
REMARK CAVERDOCK RESULT:       4.8      0.000      0.000
REMARK CAVERDOCK CONSTRAINTS:       0.0      0.0      0.0      0.0
REMARK CAVERDOCK TUNNEL: 52      4.8      2.3     53.1
REMARK  4 active torsions:
REMARK  status: ('A' for Active; 'I' for Inactive)
REMARK    1  A    between atoms: C21_18  and  O23_19 
REMARK    2  A    between atoms: C27_23  and  C29_24 
REMARK    3  A    between atoms: C29_24  and  C31_26 
REMARK    4  A    between atoms: C31_26  and  O32_27 
ROOT
ATOM      1  C1  <0> d   1      26.947   3.469  32.116  0.00  0.00     0.011 C 
ATOM      2  C2  <0> d   1      27.895   2.326  31.745  0.00  0.00    -0.006 C 
ATOM      3  C4  <0> d   1      29.208   2.437  32.566  0.00  0.00     0.011 C 
ATOM      4  C5  <0> d   1      30.145   3.191  31.616  0.00  0.00     0.002 C 
ATOM      5  C7  <0> d   1      31.630   3.023  31.879  0.00  0.00     0.034 C 
ATOM      6  C9  <0> d   1      31.981   3.593  33.256  0.00  0.00     0.013 C 
ATOM      7  C10 <0> d   1      33.472   3.384  33.536  0.00  0.00     0.036 C 
ATOM      8  C11 <0> d   1      34.257   4.004  32.394  0.00  0.00    -0.061 A 
ATOM      9  C12 <0> d   1      35.231   4.859  32.673  0.00  0.00     0.058 A 
ATOM     10  C13 <0> d   1      36.000   5.496  31.593  0.00  0.00     0.172 A 
ATOM     11  O14 <0> d   1      36.920   6.251  31.845  0.00  0.00    -0.289 OA
ATOM     12  C15 <0> d   1      35.631   5.197  30.199  0.00  0.00     0.052 A 
ATOM     13  C16 <0> d   1      34.660   4.335  29.944  0.00  0.00    -0.006 A 
ATOM     14  C17 <0> d   1      33.889   3.612  30.993  0.00  0.00     0.036 A 
ATOM     15  C18 <0> d   1      34.173   2.117  30.837  0.00  0.00     0.028 C 
ATOM     16  C19 <0> d   1      32.383   3.786  30.779  0.00  0.00     0.147 C 
ATOM     17  F20 <0> d   1      32.058   5.143  30.877  0.00  0.00    -0.238 F 
ATOM     18  C21 <0> d   1      32.014   3.302  29.379  0.00  0.00     0.160 C 
ATOM     19  C24 <0> d   1      30.494   3.332  29.150  0.00  0.00     0.045 C 
ATOM     20  C25 <0> d   1      29.824   2.514  30.256  0.00  0.00    -0.027 C 
ATOM     21  C26 <0> d   1      30.427   1.109  30.299  0.00  0.00     0.016 C 
ATOM     22  C27 <0> d   1      28.300   2.434  30.254  0.00  0.00     0.070 C 
ENDROOT
BRANCH  22  23
ATOM     23  C29 <0> d   1      27.842   1.192  29.533  0.00  0.00     0.155 C 
ATOM     24  O30 <0> d   1      27.455   0.237  30.162  0.00  0.00    -0.295 OA
BRANCH  23  25
ATOM     25  C31 <0> d   1      27.870   1.142  28.027  0.00  0.00     0.242 C 
BRANCH  25  26
ATOM     26  O32 <0> d   1      28.610  -0.004  27.602  0.00  0.00    -0.394 OA
ATOM     27  H56 <0> d   1      29.042  -0.483  28.324  0.00  0.00     0.209 HD
ENDBRANCH  25  26
ENDBRANCH  23  25
ENDBRANCH  22  23
BRANCH  18  28
ATOM     28  O23 <0> d   1      32.484   1.963  29.210  0.00  0.00    -0.392 OA
ATOM     29  H48 <0> d   1      31.990   1.306  29.720  0.00  0.00     0.210 HD
ENDBRANCH  18  28
TORSDOF 4
ENDMDL
MODEL 54
REMARK CAVERDOCK RESULT:       4.5      0.000      0.000
REMARK CAVERDOCK CONSTRAINTS:       0.0      0.0      0.0      0.0
REMARK CAVERDOCK TUNNEL: 53      4.5      2.3     54.2
REMARK  4 active torsions:
REMARK  status: ('A' for Active; 'I' for Inactive)
REMARK    1  A    between atoms: C21_18  and  O23_19 
REMARK    2  A    between atoms: C27_23  and  C29_24 
REMARK    3  A    between atoms: C29_24  and  C31_26 
REMARK    4  A    between atoms: C31_26  and  O32_27 
ROOT
ATOM      1  C1  <0> d   1      26.743   3.547  32.007  0.00  0.00     0.011 C 
ATOM      2  C2  <0> d   1      27.679   2.378  31.691  0.00  0.00    -0.006 C 
ATOM      3  C4  <0> d   1      28.979   2.496  32.531  0.00  0.00     0.011 C 
ATOM      4  C5  <0> d   1      29.944   3.204  31.574  0.00  0.00     0.002 C 
ATOM      5  C7  <0> d   1      31.422   3.022  31.869  0.00  0.00     0.034 C 
ATOM      6  C9  <0> d   1      31.757   3.631  33.233  0.00  0.00     0.013 C 
ATOM      7  C10 <0> d   1      33.240   3.410  33.546  0.00  0.00     0.036 C 
ATOM      8  C11 <0> d   1      34.055   3.980  32.399  0.00  0.00    -0.061 A 
ATOM      9  C12 <0> d   1      35.036   4.828  32.668  0.00  0.00     0.058 A 
ATOM     10  C13 <0> d   1      35.834   5.418  31.581  0.00  0.00     0.172 A 
ATOM     11  O14 <0> d   1      36.762   6.166  31.825  0.00  0.00    -0.289 OA
ATOM     12  C15 <0> d   1      35.486   5.079  30.191  0.00  0.00     0.052 A 
ATOM     13  C16 <0> d   1      34.505   4.224  29.946  0.00  0.00    -0.006 A 
ATOM     14  C17 <0> d   1      33.705   3.548  31.005  0.00  0.00     0.036 A 
ATOM     15  C18 <0> d   1      33.968   2.044  30.902  0.00  0.00     0.028 C 
ATOM     16  C19 <0> d   1      32.206   3.737  30.758  0.00  0.00     0.147 C 
ATOM     17  F20 <0> d   1      31.901   5.102  30.807  0.00  0.00    -0.238 F 
ATOM     18  C21 <0> d   1      31.854   3.213  29.369  0.00  0.00     0.160 C 
ATOM     19  C24 <0> d   1      30.339   3.259  29.111  0.00  0.00     0.045 C 
ATOM     20  C25 <0> d   1      29.637   2.488  30.230  0.00  0.00    -0.027 C 
ATOM     21  C26 <0> d   1      30.217   1.076  30.330  0.00  0.00     0.016 C 
ATOM     22  C27 <0> d   1      28.111   2.431  30.204  0.00  0.00     0.070 C 
ENDROOT
BRANCH  22  23
ATOM     23  C29 <0> d   1      27.647   1.173  29.516  0.00  0.00     0.155 C 
ATOM     24  O30 <0> d   1      27.321   0.213  30.170  0.00  0.00    -0.295 OA
BRANCH  23  25
ATOM     25  C31 <0> d   1      27.593   1.115  28.011  0.00  0.00     0.242 C 
BRANCH  25  26
ATOM     26  O32 <0> d   1      28.221  -0.086  27.558  0.00  0.00    -0.394 OA
ATOM     27  H56 <0> d   1      28.403  -0.101  26.608  0.00  0.00     0.209 HD
ENDBRANCH  25  26
ENDBRANCH  23  25
ENDBRANCH  22  23
BRANCH  18  28
ATOM     28  O23 <0> d   1      32.305   1.863  29.251  0.00  0.00    -0.392 OA
ATOM     29  H48 <0> d   1      32.684   1.649  28.387  0.00  0.00     0.210 HD
ENDBRANCH  18  28
TORSDOF 4
ENDMDL
MODEL 55
REMARK CAVERDOCK RESULT:       4.6      0.000      0.000
REMARK CAVERDOCK CONSTRAINTS:       0.0      0.0      0.0      0.0
REMARK CAVERDOCK TUNNEL: 54      4.6      2.2     55.2
REMARK  4 active torsions:
REMARK  status: ('A' for Active; 'I' for Inactive)
REMARK    1  A    between atoms: C21_18  and  O23_19 
REMARK    2  A    between atoms: C27_23  and  C29_24 
REMARK    3  A    between atoms: C29_24  and  C31_26 
REMARK    4  A    between atoms: C31_26  and  O32_27 
ROOT
ATOM      1  C1  <0> d   1      26.521   3.352  31.975  0.00  0.00     0.011 C 
ATOM      2  C2  <0> d   1      27.480   2.210  31.632  0.00  0.00    -0.006 C 
ATOM      3  C4  <0> d   1      28.771   2.323  32.489  0.00  0.00     0.011 C 
ATOM      4  C5  <0> d   1      29.732   3.077  31.563  0.00  0.00     0.002 C 
ATOM      5  C7  <0> d   1      31.210   2.911  31.867  0.00  0.00     0.034 C 
ATOM      6  C9  <0> d   1      31.522   3.484  33.252  0.00  0.00     0.013 C 
ATOM      7  C10 <0> d   1      33.005   3.279  33.572  0.00  0.00     0.036 C 
ATOM      8  C11 <0> d   1      33.820   3.898  32.452  0.00  0.00    -0.061 A 
ATOM      9  C12 <0> d   1      34.785   4.754  32.756  0.00  0.00     0.058 A 
ATOM     10  C13 <0> d   1      35.582   5.390  31.695  0.00  0.00     0.172 A 
ATOM     11  O14 <0> d   1      36.494   6.147  31.971  0.00  0.00    -0.289 OA
ATOM     12  C15 <0> d   1      35.252   5.089  30.293  0.00  0.00     0.052 A 
ATOM     13  C16 <0> d   1      34.289   4.225  30.012  0.00  0.00    -0.006 A 
ATOM     14  C17 <0> d   1      33.491   3.503  31.042  0.00  0.00     0.036 A 
ATOM     15  C18 <0> d   1      33.781   2.008  30.896  0.00  0.00     0.028 C 
ATOM     16  C19 <0> d   1      31.992   3.674  30.786  0.00  0.00     0.147 C 
ATOM     17  F20 <0> d   1      31.662   5.031  30.874  0.00  0.00    -0.238 F 
ATOM     18  C21 <0> d   1      31.661   3.187  29.378  0.00  0.00     0.160 C 
ATOM     19  C24 <0> d   1      30.148   3.215  29.107  0.00  0.00     0.045 C 
ATOM     20  C25 <0> d   1      29.449   2.398  30.195  0.00  0.00    -0.027 C 
ATOM     21  C26 <0> d   1      30.053   0.994  30.258  0.00  0.00     0.016 C 
ATOM     22  C27 <0> d   1      27.926   2.315  30.152  0.00  0.00     0.070 C 
ENDROOT
BRANCH  22  23
ATOM     23  C29 <0> d   1      27.490   1.072  29.421  0.00  0.00     0.155 C 
ATOM     24  O30 <0> d   1      27.075   0.122  30.040  0.00  0.00    -0.295 OA
BRANCH  23  25
ATOM     25  C31 <0> d   1      27.573   1.014  27.918  0.00  0.00     0.242 C 
BRANCH  25  26
ATOM     26  O32 <0> d   1      28.676   0.190  27.534  0.00  0.00    -0.394 OA
ATOM     27  H56 <0> d   1      28.532  -0.304  26.714  0.00  0.00     0.209 HD
ENDBRANCH  25  26
ENDBRANCH  23  25
ENDBRANCH  22  23
BRANCH  18  28
ATOM     28  O23 <0> d   1      32.137   1.849  29.224  0.00  0.00    -0.392 OA
ATOM     29  H48 <0> d   1      31.588   1.300  28.647  0.00  0.00     0.210 HD
ENDBRANCH  18  28
TORSDOF 4
ENDMDL
MODEL 56
REMARK CAVERDOCK RESULT:       4.6      0.000      0.000
REMARK CAVERDOCK CONSTRAINTS:       0.0      0.0      0.0      0.0
REMARK CAVERDOCK TUNNEL: 55      4.6      2.2     56.2
REMARK  4 active torsions:
REMARK  status: ('A' for Active; 'I' for Inactive)
REMARK    1  A    between atoms: C21_18  and  O23_19 
REMARK    2  A    between atoms: C27_23  and  C29_24 
REMARK    3  A    between atoms: C29_24  and  C31_26 
REMARK    4  A    between atoms: C31_26  and  O32_27 
ROOT
ATOM      1  C1  <0> d   1      26.310   3.126  31.677  0.00  0.00     0.011 C 
ATOM      2  C2  <0> d   1      27.287   1.985  31.384  0.00  0.00    -0.006 C 
ATOM      3  C4  <0> d   1      28.538   2.108  32.294  0.00  0.00     0.011 C 
ATOM      4  C5  <0> d   1      29.537   2.859  31.406  0.00  0.00     0.002 C 
ATOM      5  C7  <0> d   1      31.000   2.700  31.775  0.00  0.00     0.034 C 
ATOM      6  C9  <0> d   1      31.250   3.282  33.169  0.00  0.00     0.013 C 
ATOM      7  C10 <0> d   1      32.719   3.083  33.555  0.00  0.00     0.036 C 
ATOM      8  C11 <0> d   1      33.580   3.698  32.467  0.00  0.00    -0.061 A 
ATOM      9  C12 <0> d   1      34.528   4.559  32.807  0.00  0.00     0.058 A 
ATOM     10  C13 <0> d   1      35.369   5.191  31.778  0.00  0.00     0.172 A 
ATOM     11  O14 <0> d   1      36.266   5.952  32.089  0.00  0.00    -0.289 OA
ATOM     12  C15 <0> d   1      35.101   4.880  30.364  0.00  0.00     0.052 A 
ATOM     13  C16 <0> d   1      34.154   4.012  30.048  0.00  0.00    -0.006 A 
ATOM     14  C17 <0> d   1      33.314   3.293  31.046  0.00  0.00     0.036 A 
ATOM     15  C18 <0> d   1      33.614   1.798  30.922  0.00  0.00     0.028 C 
ATOM     16  C19 <0> d   1      31.826   3.458  30.725  0.00  0.00     0.147 C 
ATOM     17  F20 <0> d   1      31.489   4.814  30.789  0.00  0.00    -0.238 F 
ATOM     18  C21 <0> d   1      31.559   2.961  29.307  0.00  0.00     0.160 C 
ATOM     19  C24 <0> d   1      30.059   2.983  28.971  0.00  0.00     0.045 C 
ATOM     20  C25 <0> d   1      29.316   2.170  30.032  0.00  0.00    -0.027 C 
ATOM     21  C26 <0> d   1      29.920   0.768  30.130  0.00  0.00     0.016 C 
ATOM     22  C27 <0> d   1      27.795   2.083  29.924  0.00  0.00     0.070 C 
ENDROOT
BRANCH  22  23
ATOM     23  C29 <0> d   1      27.395   0.833  29.182  0.00  0.00     0.155 C 
ATOM     24  O30 <0> d   1      27.448   0.805  27.976  0.00  0.00    -0.295 OA
BRANCH  23  25
ATOM     25  C31 <0> d   1      26.928  -0.378  29.946  0.00  0.00     0.242 C 
BRANCH  25  26
ATOM     26  O32 <0> d   1      27.798  -1.478  29.672  0.00  0.00    -0.394 OA
ATOM     27  H56 <0> d   1      27.687  -1.858  28.789  0.00  0.00     0.209 HD
ENDBRANCH  25  26
ENDBRANCH  23  25
ENDBRANCH  22  23
BRANCH  18  28
ATOM     28  O23 <0> d   1      32.045   1.624  29.182  0.00  0.00    -0.392 OA
ATOM     29  H48 <0> d   1      31.348   0.961  29.078  0.00  0.00     0.210 HD
ENDBRANCH  18  28
TORSDOF 4
ENDMDL
MODEL 57
REMARK CAVERDOCK RESULT:       4.5      0.000      0.000
REMARK CAVERDOCK CONSTRAINTS:       0.0      0.0      0.0      0.0
REMARK CAVERDOCK TUNNEL: 56      4.5      2.2     57.3
REMARK  4 active torsions:
REMARK  status: ('A' for Active; 'I' for Inactive)
REMARK    1  A    between atoms: C21_18  and  O23_19 
REMARK    2  A    between atoms: C27_23  and  C29_24 
REMARK    3  A    between atoms: C29_24  and  C31_26 
REMARK    4  A    between atoms: C31_26  and  O32_27 
ROOT
ATOM      1  C1  <0> d   1      26.098   2.910  31.577  0.00  0.00     0.011 C 
ATOM      2  C2  <0> d   1      27.114   1.798  31.307  0.00  0.00    -0.006 C 
ATOM      3  C4  <0> d   1      28.346   1.965  32.238  0.00  0.00     0.011 C 
ATOM      4  C5  <0> d   1      29.336   2.741  31.362  0.00  0.00     0.002 C 
ATOM      5  C7  <0> d   1      30.797   2.629  31.757  0.00  0.00     0.034 C 
ATOM      6  C9  <0> d   1      31.005   3.227  33.150  0.00  0.00     0.013 C 
ATOM      7  C10 <0> d   1      32.472   3.075  33.562  0.00  0.00     0.036 C 
ATOM      8  C11 <0> d   1      33.333   3.710  32.485  0.00  0.00    -0.061 A 
ATOM      9  C12 <0> d   1      34.248   4.602  32.836  0.00  0.00     0.058 A 
ATOM     10  C13 <0> d   1      35.086   5.254  31.817  0.00  0.00     0.172 A 
ATOM     11  O14 <0> d   1      35.954   6.044  32.138  0.00  0.00    -0.289 OA
ATOM     12  C15 <0> d   1      34.852   4.927  30.401  0.00  0.00     0.052 A 
ATOM     13  C16 <0> d   1      33.937   4.028  30.074  0.00  0.00    -0.006 A 
ATOM     14  C17 <0> d   1      33.103   3.289  31.063  0.00  0.00     0.036 A 
ATOM     15  C18 <0> d   1      33.451   1.804  30.953  0.00  0.00     0.028 C 
ATOM     16  C19 <0> d   1      31.616   3.407  30.715  0.00  0.00     0.147 C 
ATOM     17  F20 <0> d   1      31.237   4.752  30.766  0.00  0.00    -0.238 F 
ATOM     18  C21 <0> d   1      31.389   2.894  29.296  0.00  0.00     0.160 C 
ATOM     19  C24 <0> d   1      29.895   2.867  28.935  0.00  0.00     0.045 C 
ATOM     20  C25 <0> d   1      29.159   2.038  29.989  0.00  0.00    -0.027 C 
ATOM     21  C26 <0> d   1      29.804   0.656  30.105  0.00  0.00     0.016 C 
ATOM     22  C27 <0> d   1      27.644   1.903  29.855  0.00  0.00     0.070 C 
ENDROOT
BRANCH  22  23
ATOM     23  C29 <0> d   1      27.295   0.638  29.115  0.00  0.00     0.155 C 
ATOM     24  O30 <0> d   1      26.949  -0.343  29.727  0.00  0.00    -0.295 OA
BRANCH  23  25
ATOM     25  C31 <0> d   1      27.380   0.598  27.611  0.00  0.00     0.242 C 
BRANCH  25  26
ATOM     26  O32 <0> d   1      28.436  -0.280  27.217  0.00  0.00    -0.394 OA
ATOM     27  H56 <0> d   1      29.072   0.119  26.606  0.00  0.00     0.209 HD
ENDBRANCH  25  26
ENDBRANCH  23  25
ENDBRANCH  22  23
BRANCH  18  28
ATOM     28  O23 <0> d   1      31.917   1.572  29.188  0.00  0.00    -0.392 OA
ATOM     29  H48 <0> d   1      32.882   1.528  29.245  0.00  0.00     0.210 HD
ENDBRANCH  18  28
TORSDOF 4
ENDMDL
MODEL 58
REMARK CAVERDOCK RESULT:       4.3      0.000      0.000
REMARK CAVERDOCK CONSTRAINTS:       0.0      0.0      0.0      0.0
REMARK CAVERDOCK TUNNEL: 57      4.3      2.3     58.4
REMARK  4 active torsions:
REMARK  status: ('A' for Active; 'I' for Inactive)
REMARK    1  A    between atoms: C21_18  and  O23_19 
REMARK    2  A    between atoms: C27_23  and  C29_24 
REMARK    3  A    between atoms: C29_24  and  C31_26 
REMARK    4  A    between atoms: C31_26  and  O32_27 
ROOT
ATOM      1  C1  <0> d   1      25.946   2.753  31.609  0.00  0.00     0.011 C 
ATOM      2  C2  <0> d   1      26.959   1.637  31.347  0.00  0.00    -0.006 C 
ATOM      3  C4  <0> d   1      28.193   1.811  32.274  0.00  0.00     0.011 C 
ATOM      4  C5  <0> d   1      29.183   2.577  31.388  0.00  0.00     0.002 C 
ATOM      5  C7  <0> d   1      30.644   2.467  31.781  0.00  0.00     0.034 C 
ATOM      6  C9  <0> d   1      30.857   3.078  33.168  0.00  0.00     0.013 C 
ATOM      7  C10 <0> d   1      32.325   2.928  33.578  0.00  0.00     0.036 C 
ATOM      8  C11 <0> d   1      33.184   3.551  32.493  0.00  0.00    -0.061 A 
ATOM      9  C12 <0> d   1      34.101   4.445  32.832  0.00  0.00     0.058 A 
ATOM     10  C13 <0> d   1      34.938   5.085  31.806  0.00  0.00     0.172 A 
ATOM     11  O14 <0> d   1      35.808   5.877  32.117  0.00  0.00    -0.289 OA
ATOM     12  C15 <0> d   1      34.700   4.744  30.393  0.00  0.00     0.052 A 
ATOM     13  C16 <0> d   1      33.783   3.844  30.077  0.00  0.00    -0.006 A 
ATOM     14  C17 <0> d   1      32.950   3.116  31.075  0.00  0.00     0.036 A 
ATOM     15  C18 <0> d   1      33.295   1.629  30.979  0.00  0.00     0.028 C 
ATOM     16  C19 <0> d   1      31.463   3.232  30.730  0.00  0.00     0.147 C 
ATOM     17  F20 <0> d   1      31.086   4.579  30.768  0.00  0.00    -0.238 F 
ATOM     18  C21 <0> d   1      31.231   2.706  29.316  0.00  0.00     0.160 C 
ATOM     19  C24 <0> d   1      29.737   2.678  28.958  0.00  0.00     0.045 C 
ATOM     20  C25 <0> d   1      29.002   1.861  30.022  0.00  0.00    -0.027 C 
ATOM     21  C26 <0> d   1      29.645   0.479  30.151  0.00  0.00     0.016 C 
ATOM     22  C27 <0> d   1      27.486   1.727  29.893  0.00  0.00     0.070 C 
ENDROOT
BRANCH  22  23
ATOM     23  C29 <0> d   1      27.134   0.455  29.166  0.00  0.00     0.155 C 
ATOM     24  O30 <0> d   1      27.335   0.363  27.980  0.00  0.00    -0.295 OA
BRANCH  23  25
ATOM     25  C31 <0> d   1      26.528  -0.700  29.920  0.00  0.00     0.242 C 
BRANCH  25  26
ATOM     26  O32 <0> d   1      27.569  -1.474  30.522  0.00  0.00    -0.394 OA
ATOM     27  H56 <0> d   1      28.115  -0.979  31.148  0.00  0.00     0.209 HD
ENDBRANCH  25  26
ENDBRANCH  23  25
ENDBRANCH  22  23
BRANCH  18  28
ATOM     28  O23 <0> d   1      31.758   1.382  29.219  0.00  0.00    -0.392 OA
ATOM     29  H48 <0> d   1      32.144   1.174  28.357  0.00  0.00     0.210 HD
ENDBRANCH  18  28
TORSDOF 4
ENDMDL
MODEL 59
REMARK CAVERDOCK RESULT:       4.4      0.000      0.000
REMARK CAVERDOCK CONSTRAINTS:       0.0      0.0      0.0      0.0
REMARK CAVERDOCK TUNNEL: 58      4.4      2.4     59.4
REMARK  4 active torsions:
REMARK  status: ('A' for Active; 'I' for Inactive)
REMARK    1  A    between atoms: C21_18  and  O23_19 
REMARK    2  A    between atoms: C27_23  and  C29_24 
REMARK    3  A    between atoms: C29_24  and  C31_26 
REMARK    4  A    between atoms: C31_26  and  O32_27 
ROOT
ATOM      1  C1  <0> d   1      25.805   2.803  31.554  0.00  0.00     0.011 C 
ATOM      2  C2  <0> d   1      26.806   1.665  31.350  0.00  0.00    -0.006 C 
ATOM      3  C4  <0> d   1      28.033   1.862  32.282  0.00  0.00     0.011 C 
ATOM      4  C5  <0> d   1      29.041   2.577  31.375  0.00  0.00     0.002 C 
ATOM      5  C7  <0> d   1      30.497   2.465  31.787  0.00  0.00     0.034 C 
ATOM      6  C9  <0> d   1      30.704   3.131  33.150  0.00  0.00     0.013 C 
ATOM      7  C10 <0> d   1      32.165   2.980  33.581  0.00  0.00     0.036 C 
ATOM      8  C11 <0> d   1      33.043   3.546  32.480  0.00  0.00    -0.061 A 
ATOM      9  C12 <0> d   1      33.968   4.442  32.791  0.00  0.00     0.058 A 
ATOM     10  C13 <0> d   1      34.824   5.028  31.747  0.00  0.00     0.172 A 
ATOM     11  O14 <0> d   1      35.701   5.821  32.034  0.00  0.00    -0.289 OA
ATOM     12  C15 <0> d   1      34.596   4.631  30.348  0.00  0.00     0.052 A 
ATOM     13  C16 <0> d   1      33.670   3.730  30.061  0.00  0.00    -0.006 A 
ATOM     14  C17 <0> d   1      32.818   3.055  31.079  0.00  0.00     0.036 A 
ATOM     15  C18 <0> d   1      33.145   1.561  31.049  0.00  0.00     0.028 C 
ATOM     16  C19 <0> d   1      31.336   3.176  30.714  0.00  0.00     0.147 C 
ATOM     17  F20 <0> d   1      30.976   4.527  30.691  0.00  0.00    -0.238 F 
ATOM     18  C21 <0> d   1      31.111   2.593  29.321  0.00  0.00     0.160 C 
ATOM     19  C24 <0> d   1      29.620   2.569  28.949  0.00  0.00     0.045 C 
ATOM     20  C25 <0> d   1      28.864   1.807  30.038  0.00  0.00    -0.027 C 
ATOM     21  C26 <0> d   1      29.488   0.423  30.232  0.00  0.00     0.016 C 
ATOM     22  C27 <0> d   1      27.348   1.687  29.899  0.00  0.00     0.070 C 
ENDROOT
BRANCH  22  23
ATOM     23  C29 <0> d   1      26.987   0.390  29.223  0.00  0.00     0.155 C 
ATOM     24  O30 <0> d   1      26.972   0.322  28.018  0.00  0.00    -0.295 OA
BRANCH  23  25
ATOM     25  C31 <0> d   1      26.641  -0.821  30.051  0.00  0.00     0.242 C 
BRANCH  25  26
ATOM     26  O32 <0> d   1      27.797  -1.650  30.186  0.00  0.00    -0.394 OA
ATOM     27  H56 <0> d   1      27.882  -2.322  29.495  0.00  0.00     0.209 HD
ENDBRANCH  25  26
ENDBRANCH  23  25
ENDBRANCH  22  23
BRANCH  18  28
ATOM     28  O23 <0> d   1      31.621   1.260  29.285  0.00  0.00    -0.392 OA
ATOM     29  H48 <0> d   1      31.022   0.620  28.876  0.00  0.00     0.210 HD
ENDBRANCH  18  28
TORSDOF 4
ENDMDL
MODEL 60
REMARK CAVERDOCK RESULT:       4.3      0.000      0.000
REMARK CAVERDOCK CONSTRAINTS:       0.0      0.0      0.0      0.0
REMARK CAVERDOCK TUNNEL: 59      4.3      2.4     60.7
REMARK  4 active torsions:
REMARK  status: ('A' for Active; 'I' for Inactive)
REMARK    1  A    between atoms: C21_18  and  O23_19 
REMARK    2  A    between atoms: C27_23  and  C29_24 
REMARK    3  A    between atoms: C29_24  and  C31_26 
REMARK    4  A    between atoms: C31_26  and  O32_27 
ROOT
ATOM      1  C1  <0> d   1      25.599   2.649  31.597  0.00  0.00     0.011 C 
ATOM      2  C2  <0> d   1      26.614   1.527  31.365  0.00  0.00    -0.006 C 
ATOM      3  C4  <0> d   1      27.836   1.711  32.304  0.00  0.00     0.011 C 
ATOM      4  C5  <0> d   1      28.838   2.463  31.421  0.00  0.00     0.002 C 
ATOM      5  C7  <0> d   1      30.295   2.356  31.834  0.00  0.00     0.034 C 
ATOM      6  C9  <0> d   1      30.490   2.985  33.215  0.00  0.00     0.013 C 
ATOM      7  C10 <0> d   1      31.953   2.838  33.646  0.00  0.00     0.036 C 
ATOM      8  C11 <0> d   1      32.827   3.444  32.564  0.00  0.00    -0.061 A 
ATOM      9  C12 <0> d   1      33.741   4.341  32.904  0.00  0.00     0.058 A 
ATOM     10  C13 <0> d   1      34.593   4.966  31.879  0.00  0.00     0.172 A 
ATOM     11  O14 <0> d   1      35.460   5.760  32.191  0.00  0.00    -0.289 OA
ATOM     12  C15 <0> d   1      34.373   4.606  30.469  0.00  0.00     0.052 A 
ATOM     13  C16 <0> d   1      33.458   3.703  30.153  0.00  0.00    -0.006 A 
ATOM     14  C17 <0> d   1      32.611   2.991  31.150  0.00  0.00     0.036 A 
ATOM     15  C18 <0> d   1      32.954   1.502  31.079  0.00  0.00     0.028 C 
ATOM     16  C19 <0> d   1      31.128   3.105  30.784  0.00  0.00     0.147 C 
ATOM     17  F20 <0> d   1      30.754   4.453  30.799  0.00  0.00    -0.238 F 
ATOM     18  C21 <0> d   1      30.914   2.561  29.374  0.00  0.00     0.160 C 
ATOM     19  C24 <0> d   1      29.424   2.531  28.998  0.00  0.00     0.045 C 
ATOM     20  C25 <0> d   1      28.673   1.729  30.063  0.00  0.00    -0.027 C 
ATOM     21  C26 <0> d   1      29.312   0.348  30.218  0.00  0.00     0.016 C 
ATOM     22  C27 <0> d   1      27.160   1.597  29.916  0.00  0.00     0.070 C 
ENDROOT
BRANCH  22  23
ATOM     23  C29 <0> d   1      26.814   0.316  29.202  0.00  0.00     0.155 C 
ATOM     24  O30 <0> d   1      26.858   0.266  27.997  0.00  0.00    -0.295 OA
BRANCH  23  25
ATOM     25  C31 <0> d   1      26.411  -0.902  29.993  0.00  0.00     0.242 C 
BRANCH  25  26
ATOM     26  O32 <0> d   1      27.429  -1.899  29.882  0.00  0.00    -0.394 OA
ATOM     27  H56 <0> d   1      27.317  -2.494  29.127  0.00  0.00     0.209 HD
ENDBRANCH  25  26
ENDBRANCH  23  25
ENDBRANCH  22  23
BRANCH  18  28
ATOM     28  O23 <0> d   1      31.438   1.234  29.302  0.00  0.00    -0.392 OA
ATOM     29  H48 <0> d   1      32.399   1.185  29.406  0.00  0.00     0.210 HD
ENDBRANCH  18  28
TORSDOF 4
ENDMDL
MODEL 61
REMARK CAVERDOCK RESULT:       4.9      0.000      0.000
REMARK CAVERDOCK CONSTRAINTS:       0.0      0.0      0.0      0.0
REMARK CAVERDOCK TUNNEL: 60      4.9      2.5     61.3
REMARK  4 active torsions:
REMARK  status: ('A' for Active; 'I' for Inactive)
REMARK    1  A    between atoms: C21_18  and  O23_19 
REMARK    2  A    between atoms: C27_23  and  C29_24 
REMARK    3  A    between atoms: C29_24  and  C31_26 
REMARK    4  A    between atoms: C31_26  and  O32_27 
ROOT
ATOM      1  C1  <0> d   1      25.403   2.764  31.492  0.00  0.00     0.011 C 
ATOM      2  C2  <0> d   1      26.393   1.619  31.266  0.00  0.00    -0.006 C 
ATOM      3  C4  <0> d   1      27.611   1.772  32.217  0.00  0.00     0.011 C 
ATOM      4  C5  <0> d   1      28.638   2.503  31.346  0.00  0.00     0.002 C 
ATOM      5  C7  <0> d   1      30.088   2.360  31.772  0.00  0.00     0.034 C 
ATOM      6  C9  <0> d   1      30.285   2.980  33.157  0.00  0.00     0.013 C 
ATOM      7  C10 <0> d   1      31.740   2.798  33.601  0.00  0.00     0.036 C 
ATOM      8  C11 <0> d   1      32.638   3.387  32.529  0.00  0.00    -0.061 A 
ATOM      9  C12 <0> d   1      33.570   4.261  32.880  0.00  0.00     0.058 A 
ATOM     10  C13 <0> d   1      34.445   4.869  31.865  0.00  0.00     0.172 A 
ATOM     11  O14 <0> d   1      35.328   5.642  32.187  0.00  0.00    -0.289 OA
ATOM     12  C15 <0> d   1      34.230   4.519  30.452  0.00  0.00     0.052 A 
ATOM     13  C16 <0> d   1      33.298   3.638  30.125  0.00  0.00    -0.006 A 
ATOM     14  C17 <0> d   1      32.424   2.943  31.111  0.00  0.00     0.036 A 
ATOM     15  C18 <0> d   1      32.734   1.447  31.039  0.00  0.00     0.028 C 
ATOM     16  C19 <0> d   1      30.949   3.093  30.732  0.00  0.00     0.147 C 
ATOM     17  F20 <0> d   1      30.606   4.449  30.748  0.00  0.00    -0.238 F 
ATOM     18  C21 <0> d   1      30.735   2.558  29.319  0.00  0.00     0.160 C 
ATOM     19  C24 <0> d   1      29.248   2.564  28.928  0.00  0.00     0.045 C 
ATOM     20  C25 <0> d   1      28.469   1.777  29.984  0.00  0.00    -0.027 C 
ATOM     21  C26 <0> d   1      29.074   0.381  30.141  0.00  0.00     0.016 C 
ATOM     22  C27 <0> d   1      26.954   1.680  29.823  0.00  0.00     0.070 C 
ENDROOT
BRANCH  22  23
ATOM     23  C29 <0> d   1      26.585   0.410  29.101  0.00  0.00     0.155 C 
ATOM     24  O30 <0> d   1      26.079  -0.503  29.707  0.00  0.00    -0.295 OA
BRANCH  23  25
ATOM     25  C31 <0> d   1      26.851   0.278  27.624  0.00  0.00     0.242 C 
BRANCH  25  26
ATOM     26  O32 <0> d   1      27.753  -0.805  27.396  0.00  0.00    -0.394 OA
ATOM     27  H56 <0> d   1      28.636  -0.529  27.111  0.00  0.00     0.209 HD
ENDBRANCH  25  26
ENDBRANCH  23  25
ENDBRANCH  22  23
BRANCH  18  28
ATOM     28  O23 <0> d   1      31.229   1.220  29.247  0.00  0.00    -0.392 OA
ATOM     29  H48 <0> d   1      31.977   1.108  28.644  0.00  0.00     0.210 HD
ENDBRANCH  18  28
TORSDOF 4
ENDMDL
MODEL 62
REMARK CAVERDOCK RESULT:       4.4      0.000      0.000
REMARK CAVERDOCK CONSTRAINTS:       0.0      0.0      0.0      0.0
REMARK CAVERDOCK TUNNEL: 61      4.4      2.5     62.3
REMARK  4 active torsions:
REMARK  status: ('A' for Active; 'I' for Inactive)
REMARK    1  A    between atoms: C21_18  and  O23_19 
REMARK    2  A    between atoms: C27_23  and  C29_24 
REMARK    3  A    between atoms: C29_24  and  C31_26 
REMARK    4  A    between atoms: C31_26  and  O32_27 
ROOT
ATOM      1  C1  <0> d   1      25.350   2.420  31.330  0.00  0.00     0.011 C 
ATOM      2  C2  <0> d   1      26.387   1.313  31.134  0.00  0.00    -0.006 C 
ATOM      3  C4  <0> d   1      27.571   1.511  32.120  0.00  0.00     0.011 C 
ATOM      4  C5  <0> d   1      28.595   2.279  31.278  0.00  0.00     0.002 C 
ATOM      5  C7  <0> d   1      30.036   2.189  31.746  0.00  0.00     0.034 C 
ATOM      6  C9  <0> d   1      30.170   2.817  33.135  0.00  0.00     0.013 C 
ATOM      7  C10 <0> d   1      31.617   2.689  33.622  0.00  0.00     0.036 C 
ATOM      8  C11 <0> d   1      32.524   3.310  32.575  0.00  0.00    -0.061 A 
ATOM      9  C12 <0> d   1      33.412   4.218  32.952  0.00  0.00     0.058 A 
ATOM     10  C13 <0> d   1      34.294   4.858  31.962  0.00  0.00     0.172 A 
ATOM     11  O14 <0> d   1      35.138   5.663  32.309  0.00  0.00    -0.289 OA
ATOM     12  C15 <0> d   1      34.133   4.500  30.543  0.00  0.00     0.052 A 
ATOM     13  C16 <0> d   1      33.243   3.585  30.191  0.00  0.00    -0.006 A 
ATOM     14  C17 <0> d   1      32.368   2.858  31.152  0.00  0.00     0.036 A 
ATOM     15  C18 <0> d   1      32.734   1.375  31.091  0.00  0.00     0.028 C 
ATOM     16  C19 <0> d   1      30.899   2.954  30.730  0.00  0.00     0.147 C 
ATOM     17  F20 <0> d   1      30.506   4.296  30.734  0.00  0.00    -0.238 F 
ATOM     18  C21 <0> d   1      30.746   2.410  29.312  0.00  0.00     0.160 C 
ATOM     19  C24 <0> d   1      29.272   2.362  28.879  0.00  0.00     0.045 C 
ATOM     20  C25 <0> d   1      28.493   1.547  29.912  0.00  0.00    -0.027 C 
ATOM     21  C26 <0> d   1      29.144   0.174  30.089  0.00  0.00     0.016 C 
ATOM     22  C27 <0> d   1      26.988   1.394  29.708  0.00  0.00     0.070 C 
ENDROOT
BRANCH  22  23
ATOM     23  C29 <0> d   1      26.687   0.111  28.977  0.00  0.00     0.155 C 
ATOM     24  O30 <0> d   1      26.236  -0.834  29.578  0.00  0.00    -0.295 OA
BRANCH  23  25
ATOM     25  C31 <0> d   1      26.951   0.007  27.497  0.00  0.00     0.242 C 
BRANCH  25  26
ATOM     26  O32 <0> d   1      28.304  -0.398  27.283  0.00  0.00    -0.394 OA
ATOM     27  H56 <0> d   1      28.667  -0.122  26.429  0.00  0.00     0.209 HD
ENDBRANCH  25  26
ENDBRANCH  23  25
ENDBRANCH  22  23
BRANCH  18  28
ATOM     28  O23 <0> d   1      31.291   1.092  29.257  0.00  0.00    -0.392 OA
ATOM     29  H48 <0> d   1      31.198   0.593  30.081  0.00  0.00     0.210 HD
ENDBRANCH  18  28
TORSDOF 4
ENDMDL
MODEL 63
REMARK CAVERDOCK RESULT:       3.6      0.000      0.000
REMARK CAVERDOCK CONSTRAINTS:       0.5      0.0      0.0      0.0
REMARK CAVERDOCK TUNNEL: 62      3.6      2.6     63.5
REMARK  4 active torsions:
REMARK  status: ('A' for Active; 'I' for Inactive)
REMARK    1  A    between atoms: C21_18  and  O23_19 
REMARK    2  A    between atoms: C27_23  and  C29_24 
REMARK    3  A    between atoms: C29_24  and  C31_26 
REMARK    4  A    between atoms: C31_26  and  O32_27 
ROOT
ATOM      1  C1  <0> d   1      27.617  -2.206  31.913  0.00  0.00     0.011 C 
ATOM      2  C2  <0> d   1      27.245  -0.868  31.272  0.00  0.00    -0.006 C 
ATOM      3  C4  <0> d   1      28.377  -0.402  30.316  0.00  0.00     0.011 C 
ATOM      4  C5  <0> d   1      29.208   0.535  31.200  0.00  0.00     0.002 C 
ATOM      5  C7  <0> d   1      30.070   1.545  30.465  0.00  0.00     0.034 C 
ATOM      6  C9  <0> d   1      31.122   0.816  29.625  0.00  0.00     0.013 C 
ATOM      7  C10 <0> d   1      31.963   1.837  28.854  0.00  0.00     0.036 C 
ATOM      8  C11 <0> d   1      32.545   2.820  29.852  0.00  0.00    -0.061 A 
ATOM      9  C12 <0> d   1      33.849   3.058  29.836  0.00  0.00     0.058 A 
ATOM     10  C13 <0> d   1      34.452   3.989  30.802  0.00  0.00     0.172 A 
ATOM     11  O14 <0> d   1      35.642   4.240  30.765  0.00  0.00    -0.289 OA
ATOM     12  C15 <0> d   1      33.583   4.612  31.814  0.00  0.00     0.052 A 
ATOM     13  C16 <0> d   1      32.282   4.365  31.807  0.00  0.00    -0.006 A 
ATOM     14  C17 <0> d   1      31.605   3.483  30.816  0.00  0.00     0.036 A 
ATOM     15  C18 <0> d   1      30.636   4.345  30.006  0.00  0.00     0.028 C 
ATOM     16  C19 <0> d   1      30.750   2.428  31.523  0.00  0.00     0.147 C 
ATOM     17  F20 <0> d   1      31.575   1.620  32.312  0.00  0.00    -0.238 F 
ATOM     18  C21 <0> d   1      29.742   3.123  32.434  0.00  0.00     0.160 C 
ATOM     19  C24 <0> d   1      28.769   2.121  33.074  0.00  0.00     0.045 C 
ATOM     20  C25 <0> d   1      28.101   1.317  31.957  0.00  0.00    -0.027 C 
ATOM     21  C26 <0> d   1      27.453   2.269  30.950  0.00  0.00     0.016 C 
ATOM     22  C27 <0> d   1      27.113   0.225  32.362  0.00  0.00     0.070 C 
ENDROOT
BRANCH  22  23
ATOM     23  C29 <0> d   1      25.705   0.762  32.347  0.00  0.00     0.155 C 
ATOM     24  O30 <0> d   1      25.267   1.278  31.348  0.00  0.00    -0.295 OA
BRANCH  23  25
ATOM     25  C31 <0> d   1      24.846   0.657  33.581  0.00  0.00     0.242 C 
BRANCH  25  26
ATOM     26  O32 <0> d   1      25.649   0.238  34.685  0.00  0.00    -0.394 OA
ATOM     27  H56 <0> d   1      26.463  -0.220  34.430  0.00  0.00     0.209 HD
ENDBRANCH  25  26
ENDBRANCH  23  25
ENDBRANCH  22  23
BRANCH  18  28
ATOM     28  O23 <0> d   1      28.997   4.071  31.668  0.00  0.00    -0.392 OA
ATOM     29  H48 <0> d   1      28.286   4.503  32.161  0.00  0.00     0.210 HD
ENDBRANCH  18  28
TORSDOF 4
ENDMDL
MODEL 64
REMARK CAVERDOCK RESULT:       3.6      0.000      0.000
REMARK CAVERDOCK CONSTRAINTS:       0.0      0.0      0.0      0.0
REMARK CAVERDOCK TUNNEL: 63      3.6      2.6     64.3
REMARK  4 active torsions:
REMARK  status: ('A' for Active; 'I' for Inactive)
REMARK    1  A    between atoms: C21_18  and  O23_19 
REMARK    2  A    between atoms: C27_23  and  C29_24 
REMARK    3  A    between atoms: C29_24  and  C31_26 
REMARK    4  A    between atoms: C31_26  and  O32_27 
ROOT
ATOM      1  C1  <0> d   1      27.797  -2.447  31.452  0.00  0.00     0.011 C 
ATOM      2  C2  <0> d   1      27.336  -1.043  31.056  0.00  0.00    -0.006 C 
ATOM      3  C4  <0> d   1      28.381  -0.385  30.114  0.00  0.00     0.011 C 
ATOM      4  C5  <0> d   1      29.241   0.439  31.079  0.00  0.00     0.002 C 
ATOM      5  C7  <0> d   1      30.015   1.587  30.458  0.00  0.00     0.034 C 
ATOM      6  C9  <0> d   1      31.028   1.044  29.447  0.00  0.00     0.013 C 
ATOM      7  C10 <0> d   1      31.779   2.209  28.794  0.00  0.00     0.036 C 
ATOM      8  C11 <0> d   1      32.398   3.049  29.895  0.00  0.00    -0.061 A 
ATOM      9  C12 <0> d   1      33.688   3.343  29.831  0.00  0.00     0.058 A 
ATOM     10  C13 <0> d   1      34.328   4.138  30.892  0.00  0.00     0.172 A 
ATOM     11  O14 <0> d   1      35.503   4.443  30.818  0.00  0.00    -0.289 OA
ATOM     12  C15 <0> d   1      33.512   4.557  32.043  0.00  0.00     0.052 A 
ATOM     13  C16 <0> d   1      32.224   4.258  32.083  0.00  0.00    -0.006 A 
ATOM     14  C17 <0> d   1      31.507   3.512  31.011  0.00  0.00     0.036 A 
ATOM     15  C18 <0> d   1      30.455   4.447  30.412  0.00  0.00     0.028 C 
ATOM     16  C19 <0> d   1      30.739   2.324  31.596  0.00  0.00     0.147 C 
ATOM     17  F20 <0> d   1      31.645   1.439  32.192  0.00  0.00    -0.238 F 
ATOM     18  C21 <0> d   1      29.777   2.824  32.669  0.00  0.00     0.160 C 
ATOM     19  C24 <0> d   1      28.885   1.693  33.205  0.00  0.00     0.045 C 
ATOM     20  C25 <0> d   1      28.166   1.044  32.021  0.00  0.00    -0.027 C 
ATOM     21  C26 <0> d   1      27.417   2.112  31.221  0.00  0.00     0.016 C 
ATOM     22  C27 <0> d   1      27.246  -0.139  32.311  0.00  0.00     0.070 C 
ENDROOT
BRANCH  22  23
ATOM     23  C29 <0> d   1      25.824   0.332  32.473  0.00  0.00     0.155 C 
ATOM     24  O30 <0> d   1      25.293   0.964  31.592  0.00  0.00    -0.295 OA
BRANCH  23  25
ATOM     25  C31 <0> d   1      25.065   0.015  33.736  0.00  0.00     0.242 C 
BRANCH  25  26
ATOM     26  O32 <0> d   1      25.989  -0.225  34.799  0.00  0.00    -0.394 OA
ATOM     27  H56 <0> d   1      26.487  -1.050  34.708  0.00  0.00     0.209 HD
ENDBRANCH  25  26
ENDBRANCH  23  25
ENDBRANCH  22  23
BRANCH  18  28
ATOM     28  O23 <0> d   1      28.948   3.846  32.112  0.00  0.00    -0.392 OA
ATOM     29  H48 <0> d   1      28.029   3.813  32.412  0.00  0.00     0.210 HD
ENDBRANCH  18  28
TORSDOF 4
ENDMDL
MODEL 65
REMARK CAVERDOCK RESULT:       3.1      0.000      0.000
REMARK CAVERDOCK CONSTRAINTS:       0.0      0.0      0.0      0.0
REMARK CAVERDOCK TUNNEL: 64      3.1      2.7     65.1
REMARK  4 active torsions:
REMARK  status: ('A' for Active; 'I' for Inactive)
REMARK    1  A    between atoms: C21_18  and  O23_19 
REMARK    2  A    between atoms: C27_23  and  C29_24 
REMARK    3  A    between atoms: C29_24  and  C31_26 
REMARK    4  A    between atoms: C31_26  and  O32_27 
ROOT
ATOM      1  C1  <0> d   1      27.274  -2.104  31.173  0.00  0.00     0.011 C 
ATOM      2  C2  <0> d   1      26.919  -0.647  30.869  0.00  0.00    -0.006 C 
ATOM      3  C4  <0> d   1      27.991  -0.021  29.936  0.00  0.00     0.011 C 
ATOM      4  C5  <0> d   1      28.939   0.675  30.919  0.00  0.00     0.002 C 
ATOM      5  C7  <0> d   1      29.788   1.792  30.342  0.00  0.00     0.034 C 
ATOM      6  C9  <0> d   1      30.728   1.230  29.273  0.00  0.00     0.013 C 
ATOM      7  C10 <0> d   1      31.554   2.367  28.663  0.00  0.00     0.036 C 
ATOM      8  C11 <0> d   1      32.266   3.090  29.791  0.00  0.00    -0.061 A 
ATOM      9  C12 <0> d   1      33.575   3.283  29.706  0.00  0.00     0.058 A 
ATOM     10  C13 <0> d   1      34.303   3.962  30.790  0.00  0.00     0.172 A 
ATOM     11  O14 <0> d   1      35.497   4.176  30.698  0.00  0.00    -0.289 OA
ATOM     12  C15 <0> d   1      33.553   4.377  31.987  0.00  0.00     0.052 A 
ATOM     13  C16 <0> d   1      32.245   4.180  32.048  0.00  0.00    -0.006 A 
ATOM     14  C17 <0> d   1      31.444   3.557  30.957  0.00  0.00     0.036 A 
ATOM     15  C18 <0> d   1      30.457   4.605  30.443  0.00  0.00     0.028 C 
ATOM     16  C19 <0> d   1      30.597   2.401  31.497  0.00  0.00     0.147 C 
ATOM     17  F20 <0> d   1      31.443   1.414  32.015  0.00  0.00    -0.238 F 
ATOM     18  C21 <0> d   1      29.705   2.914  32.625  0.00  0.00     0.160 C 
ATOM     19  C24 <0> d   1      28.738   1.827  33.122  0.00  0.00     0.045 C 
ATOM     20  C25 <0> d   1      27.940   1.308  31.925  0.00  0.00    -0.027 C 
ATOM     21  C26 <0> d   1      27.261   2.477  31.209  0.00  0.00     0.016 C 
ATOM     22  C27 <0> d   1      26.934   0.187  32.175  0.00  0.00     0.070 C 
ENDROOT
BRANCH  22  23
ATOM     23  C29 <0> d   1      25.559   0.759  32.406  0.00  0.00     0.155 C 
ATOM     24  O30 <0> d   1      25.063   1.487  31.580  0.00  0.00    -0.295 OA
BRANCH  23  25
ATOM     25  C31 <0> d   1      24.806   0.424  33.667  0.00  0.00     0.242 C 
BRANCH  25  26
ATOM     26  O32 <0> d   1      25.051  -0.938  34.020  0.00  0.00    -0.394 OA
ATOM     27  H56 <0> d   1      25.982  -1.198  33.963  0.00  0.00     0.209 HD
ENDBRANCH  25  26
ENDBRANCH  23  25
ENDBRANCH  22  23
BRANCH  18  28
ATOM     28  O23 <0> d   1      28.949   4.028  32.150  0.00  0.00    -0.392 OA
ATOM     29  H48 <0> d   1      28.251   4.317  32.756  0.00  0.00     0.210 HD
ENDBRANCH  18  28
TORSDOF 4
ENDMDL
MODEL 66
REMARK CAVERDOCK RESULT:       2.2      0.000      0.000
REMARK CAVERDOCK CONSTRAINTS:       0.0      0.0      0.0      0.0
REMARK CAVERDOCK TUNNEL: 65      2.2      2.6     66.3
REMARK  4 active torsions:
REMARK  status: ('A' for Active; 'I' for Inactive)
REMARK    1  A    between atoms: C21_18  and  O23_19 
REMARK    2  A    between atoms: C27_23  and  C29_24 
REMARK    3  A    between atoms: C29_24  and  C31_26 
REMARK    4  A    between atoms: C31_26  and  O32_27 
ROOT
ATOM      1  C1  <0> d   1      27.564  -2.480  32.011  0.00  0.00     0.011 C 
ATOM      2  C2  <0> d   1      27.096  -1.138  31.446  0.00  0.00    -0.006 C 
ATOM      3  C4  <0> d   1      28.140  -0.594  30.433  0.00  0.00     0.011 C 
ATOM      4  C5  <0> d   1      28.994   0.347  31.291  0.00  0.00     0.002 C 
ATOM      5  C7  <0> d   1      29.763   1.416  30.536  0.00  0.00     0.034 C 
ATOM      6  C9  <0> d   1      30.782   0.760  29.602  0.00  0.00     0.013 C 
ATOM      7  C10 <0> d   1      31.527   1.839  28.812  0.00  0.00     0.036 C 
ATOM      8  C11 <0> d   1      32.139   2.812  29.803  0.00  0.00    -0.061 A 
ATOM      9  C12 <0> d   1      33.428   3.103  29.707  0.00  0.00     0.058 A 
ATOM     10  C13 <0> d   1      34.060   4.025  30.663  0.00  0.00     0.172 A 
ATOM     11  O14 <0> d   1      35.234   4.326  30.554  0.00  0.00    -0.289 OA
ATOM     12  C15 <0> d   1      33.239   4.578  31.753  0.00  0.00     0.052 A 
ATOM     13  C16 <0> d   1      31.952   4.278  31.827  0.00  0.00    -0.006 A 
ATOM     14  C17 <0> d   1      31.243   3.402  30.853  0.00  0.00     0.036 A 
ATOM     15  C18 <0> d   1      30.187   4.251  30.142  0.00  0.00     0.028 C 
ATOM     16  C19 <0> d   1      30.480   2.290  31.577  0.00  0.00     0.147 C 
ATOM     17  F20 <0> d   1      31.389   1.490  32.278  0.00  0.00    -0.238 F 
ATOM     18  C21 <0> d   1      29.512   2.912  32.579  0.00  0.00     0.160 C 
ATOM     19  C24 <0> d   1      28.625   1.850  33.248  0.00  0.00     0.045 C 
ATOM     20  C25 <0> d   1      27.912   1.057  32.150  0.00  0.00    -0.027 C 
ATOM     21  C26 <0> d   1      27.160   2.014  31.224  0.00  0.00     0.016 C 
ATOM     22  C27 <0> d   1      26.998  -0.087  32.581  0.00  0.00     0.070 C 
ENDROOT
BRANCH  22  23
ATOM     23  C29 <0> d   1      25.573   0.391  32.682  0.00  0.00     0.155 C 
ATOM     24  O30 <0> d   1      25.077   1.007  31.769  0.00  0.00    -0.295 OA
BRANCH  23  25
ATOM     25  C31 <0> d   1      24.768   0.103  33.922  0.00  0.00     0.242 C 
BRANCH  25  26
ATOM     26  O32 <0> d   1      25.578   0.325  35.078  0.00  0.00    -0.394 OA
ATOM     27  H56 <0> d   1      26.219   1.043  34.977  0.00  0.00     0.209 HD
ENDBRANCH  25  26
ENDBRANCH  23  25
ENDBRANCH  22  23
BRANCH  18  28
ATOM     28  O23 <0> d   1      28.679   3.853  31.900  0.00  0.00    -0.392 OA
ATOM     29  H48 <0> d   1      28.973   4.063  31.003  0.00  0.00     0.210 HD
ENDBRANCH  18  28
TORSDOF 4
ENDMDL
MODEL 67
REMARK CAVERDOCK RESULT:       2.1      0.000      0.000
REMARK CAVERDOCK CONSTRAINTS:       0.0      0.0      0.0      0.0
REMARK CAVERDOCK TUNNEL: 66      2.1      2.7     67.4
REMARK  4 active torsions:
REMARK  status: ('A' for Active; 'I' for Inactive)
REMARK    1  A    between atoms: C21_18  and  O23_19 
REMARK    2  A    between atoms: C27_23  and  C29_24 
REMARK    3  A    between atoms: C29_24  and  C31_26 
REMARK    4  A    between atoms: C31_26  and  O32_27 
ROOT
ATOM      1  C1  <0> d   1      27.189  -2.295  30.782  0.00  0.00     0.011 C 
ATOM      2  C2  <0> d   1      26.779  -0.822  30.731  0.00  0.00    -0.006 C 
ATOM      3  C4  <0> d   1      27.765  -0.025  29.834  0.00  0.00     0.011 C 
ATOM      4  C5  <0> d   1      28.765   0.545  30.846  0.00  0.00     0.002 C 
ATOM      5  C7  <0> d   1      29.544   1.765  30.391  0.00  0.00     0.034 C 
ATOM      6  C9  <0> d   1      30.418   1.404  29.187  0.00  0.00     0.013 C 
ATOM      7  C10 <0> d   1      31.171   2.647  28.705  0.00  0.00     0.036 C 
ATOM      8  C11 <0> d   1      31.946   3.215  29.880  0.00  0.00    -0.061 A 
ATOM      9  C12 <0> d   1      33.240   3.463  29.737  0.00  0.00     0.058 A 
ATOM     10  C13 <0> d   1      34.028   3.994  30.860  0.00  0.00     0.172 A 
ATOM     11  O14 <0> d   1      35.207   4.260  30.722  0.00  0.00    -0.289 OA
ATOM     12  C15 <0> d   1      33.357   4.197  32.155  0.00  0.00     0.052 A 
ATOM     13  C16 <0> d   1      32.062   3.949  32.273  0.00  0.00    -0.006 A 
ATOM     14  C17 <0> d   1      31.199   3.471  31.156  0.00  0.00     0.036 A 
ATOM     15  C18 <0> d   1      30.153   4.552  30.877  0.00  0.00     0.028 C 
ATOM     16  C19 <0> d   1      30.420   2.219  31.568  0.00  0.00     0.147 C 
ATOM     17  F20 <0> d   1      31.324   1.194  31.871  0.00  0.00    -0.238 F 
ATOM     18  C21 <0> d   1      29.600   2.524  32.819  0.00  0.00     0.160 C 
ATOM     19  C24 <0> d   1      28.697   1.343  33.208  0.00  0.00     0.045 C 
ATOM     20  C25 <0> d   1      27.827   0.984  32.003  0.00  0.00    -0.027 C 
ATOM     21  C26 <0> d   1      27.071   2.224  31.521  0.00  0.00     0.016 C 
ATOM     22  C27 <0> d   1      26.869  -0.196  32.145  0.00  0.00     0.070 C 
ENDROOT
BRANCH  22  23
ATOM     23  C29 <0> d   1      25.501   0.288  32.553  0.00  0.00     0.155 C 
ATOM     24  O30 <0> d   1      24.751   0.746  31.725  0.00  0.00    -0.295 OA
BRANCH  23  25
ATOM     25  C31 <0> d   1      25.070   0.201  33.994  0.00  0.00     0.242 C 
BRANCH  25  26
ATOM     26  O32 <0> d   1      25.969  -0.649  34.709  0.00  0.00    -0.394 OA
ATOM     27  H56 <0> d   1      26.844  -0.263  34.855  0.00  0.00     0.209 HD
ENDBRANCH  25  26
ENDBRANCH  23  25
ENDBRANCH  22  23
BRANCH  18  28
ATOM     28  O23 <0> d   1      28.786   3.671  32.574  0.00  0.00    -0.392 OA
ATOM     29  H48 <0> d   1      27.893   3.606  32.941  0.00  0.00     0.210 HD
ENDBRANCH  18  28
TORSDOF 4
ENDMDL
MODEL 68
REMARK CAVERDOCK RESULT:       1.4      0.000      0.000
REMARK CAVERDOCK CONSTRAINTS:       0.1      0.0      0.0      0.0
REMARK CAVERDOCK TUNNEL: 67      1.4      2.7     68.1
REMARK  4 active torsions:
REMARK  status: ('A' for Active; 'I' for Inactive)
REMARK    1  A    between atoms: C21_18  and  O23_19 
REMARK    2  A    between atoms: C27_23  and  C29_24 
REMARK    3  A    between atoms: C29_24  and  C31_26 
REMARK    4  A    between atoms: C31_26  and  O32_27 
ROOT
ATOM      1  C1  <0> d   1      26.905  -2.175  30.653  0.00  0.00     0.011 C 
ATOM      2  C2  <0> d   1      26.562  -0.686  30.594  0.00  0.00    -0.006 C 
ATOM      3  C4  <0> d   1      27.591   0.062  29.703  0.00  0.00     0.011 C 
ATOM      4  C5  <0> d   1      28.608   0.590  30.721  0.00  0.00     0.002 C 
ATOM      5  C7  <0> d   1      29.445   1.773  30.268  0.00  0.00     0.034 C 
ATOM      6  C9  <0> d   1      30.311   1.368  29.073  0.00  0.00     0.013 C 
ATOM      7  C10 <0> d   1      31.123   2.575  28.593  0.00  0.00     0.036 C 
ATOM      8  C11 <0> d   1      31.914   3.110  29.772  0.00  0.00    -0.061 A 
ATOM      9  C12 <0> d   1      33.218   3.299  29.639  0.00  0.00     0.058 A 
ATOM     10  C13 <0> d   1      34.021   3.797  30.767  0.00  0.00     0.172 A 
ATOM     11  O14 <0> d   1      35.212   4.010  30.638  0.00  0.00    -0.289 OA
ATOM     12  C15 <0> d   1      33.350   4.035  32.056  0.00  0.00     0.052 A 
ATOM     13  C16 <0> d   1      32.044   3.846  32.164  0.00  0.00    -0.006 A 
ATOM     14  C17 <0> d   1      31.169   3.404  31.042  0.00  0.00     0.036 A 
ATOM     15  C18 <0> d   1      30.176   4.530  30.751  0.00  0.00     0.028 C 
ATOM     16  C19 <0> d   1      30.331   2.190  31.452  0.00  0.00     0.147 C 
ATOM     17  F20 <0> d   1      31.185   1.127  31.764  0.00  0.00    -0.238 F 
ATOM     18  C21 <0> d   1      29.516   2.536  32.695  0.00  0.00     0.160 C 
ATOM     19  C24 <0> d   1      28.558   1.398  33.080  0.00  0.00     0.045 C 
ATOM     20  C25 <0> d   1      27.681   1.075  31.869  0.00  0.00    -0.027 C 
ATOM     21  C26 <0> d   1      26.986   2.346  31.378  0.00  0.00     0.016 C 
ATOM     22  C27 <0> d   1      26.669  -0.059  32.007  0.00  0.00     0.070 C 
ENDROOT
BRANCH  22  23
ATOM     23  C29 <0> d   1      25.322   0.487  32.403  0.00  0.00     0.155 C 
ATOM     24  O30 <0> d   1      24.694   1.164  31.625  0.00  0.00    -0.295 OA
BRANCH  23  25
ATOM     25  C31 <0> d   1      24.760   0.190  33.769  0.00  0.00     0.242 C 
BRANCH  25  26
ATOM     26  O32 <0> d   1      25.832   0.048  34.703  0.00  0.00    -0.394 OA
ATOM     27  H56 <0> d   1      25.636  -0.548  35.440  0.00  0.00     0.209 HD
ENDBRANCH  25  26
ENDBRANCH  23  25
ENDBRANCH  22  23
BRANCH  18  28
ATOM     28  O23 <0> d   1      28.757   3.718  32.440  0.00  0.00    -0.392 OA
ATOM     29  H48 <0> d   1      29.271   4.441  32.053  0.00  0.00     0.210 HD
ENDBRANCH  18  28
TORSDOF 4
ENDMDL
MODEL 69
REMARK CAVERDOCK RESULT:       0.9      0.000      0.000
REMARK CAVERDOCK CONSTRAINTS:       0.0      0.0      0.0      0.0
REMARK CAVERDOCK TUNNEL: 68      0.9      2.8     69.4
REMARK  4 active torsions:
REMARK  status: ('A' for Active; 'I' for Inactive)
REMARK    1  A    between atoms: C21_18  and  O23_19 
REMARK    2  A    between atoms: C27_23  and  C29_24 
REMARK    3  A    between atoms: C29_24  and  C31_26 
REMARK    4  A    between atoms: C31_26  and  O32_27 
ROOT
ATOM      1  C1  <0> d   1      26.948  -2.384  30.907  0.00  0.00     0.011 C 
ATOM      2  C2  <0> d   1      26.557  -0.907  30.829  0.00  0.00    -0.006 C 
ATOM      3  C4  <0> d   1      27.546  -0.142  29.908  0.00  0.00     0.011 C 
ATOM      4  C5  <0> d   1      28.563   0.435  30.900  0.00  0.00     0.002 C 
ATOM      5  C7  <0> d   1      29.353   1.636  30.413  0.00  0.00     0.034 C 
ATOM      6  C9  <0> d   1      30.211   1.239  29.209  0.00  0.00     0.013 C 
ATOM      7  C10 <0> d   1      30.976   2.462  28.696  0.00  0.00     0.036 C 
ATOM      8  C11 <0> d   1      31.769   3.043  29.852  0.00  0.00    -0.061 A 
ATOM      9  C12 <0> d   1      33.065   3.271  29.693  0.00  0.00     0.058 A 
ATOM     10  C13 <0> d   1      33.870   3.813  30.798  0.00  0.00     0.172 A 
ATOM     11  O14 <0> d   1      35.051   4.061  30.645  0.00  0.00    -0.289 OA
ATOM     12  C15 <0> d   1      33.214   4.051  32.094  0.00  0.00     0.052 A 
ATOM     13  C16 <0> d   1      31.917   3.823  32.229  0.00  0.00    -0.006 A 
ATOM     14  C17 <0> d   1      31.038   3.334  31.130  0.00  0.00     0.036 A 
ATOM     15  C18 <0> d   1      30.004   4.423  30.838  0.00  0.00     0.028 C 
ATOM     16  C19 <0> d   1      30.246   2.102  31.574  0.00  0.00     0.147 C 
ATOM     17  F20 <0> d   1      31.138   1.071  31.889  0.00  0.00    -0.238 F 
ATOM     18  C21 <0> d   1      29.442   2.443  32.825  0.00  0.00     0.160 C 
ATOM     19  C24 <0> d   1      28.526   1.281  33.246  0.00  0.00     0.045 C 
ATOM     20  C25 <0> d   1      27.641   0.910  32.055  0.00  0.00    -0.027 C 
ATOM     21  C26 <0> d   1      26.897   2.150  31.556  0.00  0.00     0.016 C 
ATOM     22  C27 <0> d   1      26.668  -0.253  32.230  0.00  0.00     0.070 C 
ENDROOT
BRANCH  22  23
ATOM     23  C29 <0> d   1      25.310   0.257  32.640  0.00  0.00     0.155 C 
ATOM     24  O30 <0> d   1      24.714   1.026  31.926  0.00  0.00    -0.295 OA
BRANCH  23  25
ATOM     25  C31 <0> d   1      24.699  -0.192  33.942  0.00  0.00     0.242 C 
BRANCH  25  26
ATOM     26  O32 <0> d   1      25.414   0.394  35.031  0.00  0.00    -0.394 OA
ATOM     27  H56 <0> d   1      26.053  -0.202  35.448  0.00  0.00     0.209 HD
ENDBRANCH  25  26
ENDBRANCH  23  25
ENDBRANCH  22  23
BRANCH  18  28
ATOM     28  O23 <0> d   1      28.640   3.596  32.564  0.00  0.00    -0.392 OA
ATOM     29  H48 <0> d   1      28.125   3.897  33.325  0.00  0.00     0.210 HD
ENDBRANCH  18  28
TORSDOF 4
ENDMDL
MODEL 70
REMARK CAVERDOCK RESULT:       0.5      0.000      0.000
REMARK CAVERDOCK CONSTRAINTS:       0.0      0.0      0.0      0.0
REMARK CAVERDOCK TUNNEL: 69      0.5      2.8     70.6
REMARK  4 active torsions:
REMARK  status: ('A' for Active; 'I' for Inactive)
REMARK    1  A    between atoms: C21_18  and  O23_19 
REMARK    2  A    between atoms: C27_23  and  C29_24 
REMARK    3  A    between atoms: C29_24  and  C31_26 
REMARK    4  A    between atoms: C31_26  and  O32_27 
ROOT
ATOM      1  C1  <0> d   1      26.500  -2.112  30.890  0.00  0.00     0.011 C 
ATOM      2  C2  <0> d   1      26.220  -0.609  30.851  0.00  0.00    -0.006 C 
ATOM      3  C4  <0> d   1      27.226   0.096  29.901  0.00  0.00     0.011 C 
ATOM      4  C5  <0> d   1      28.323   0.577  30.858  0.00  0.00     0.002 C 
ATOM      5  C7  <0> d   1      29.182   1.723  30.357  0.00  0.00     0.034 C 
ATOM      6  C9  <0> d   1      29.958   1.284  29.112  0.00  0.00     0.013 C 
ATOM      7  C10 <0> d   1      30.792   2.456  28.586  0.00  0.00     0.036 C 
ATOM      8  C11 <0> d   1      31.673   2.954  29.717  0.00  0.00    -0.061 A 
ATOM      9  C12 <0> d   1      32.975   3.086  29.507  0.00  0.00     0.058 A 
ATOM     10  C13 <0> d   1      33.863   3.546  30.586  0.00  0.00     0.172 A 
ATOM     11  O14 <0> d   1      35.053   3.707  30.387  0.00  0.00    -0.289 OA
ATOM     12  C15 <0> d   1      33.280   3.810  31.912  0.00  0.00     0.052 A 
ATOM     13  C16 <0> d   1      31.976   3.677  32.097  0.00  0.00    -0.006 A 
ATOM     14  C17 <0> d   1      31.018   3.276  31.028  0.00  0.00     0.036 A 
ATOM     15  C18 <0> d   1      30.059   4.445  30.796  0.00  0.00     0.028 C 
ATOM     16  C19 <0> d   1      30.154   2.099  31.486  0.00  0.00     0.147 C 
ATOM     17  F20 <0> d   1      30.977   0.998  31.748  0.00  0.00    -0.238 F 
ATOM     18  C21 <0> d   1      29.429   2.476  32.775  0.00  0.00     0.160 C 
ATOM     19  C24 <0> d   1      28.446   1.380  33.216  0.00  0.00     0.045 C 
ATOM     20  C25 <0> d   1      27.487   1.099  32.058  0.00  0.00    -0.027 C 
ATOM     21  C26 <0> d   1      26.820   2.400  31.609  0.00  0.00     0.016 C 
ATOM     22  C27 <0> d   1      26.437   0.008  32.256  0.00  0.00     0.070 C 
ENDROOT
BRANCH  22  23
ATOM     23  C29 <0> d   1      25.140   0.612  32.730  0.00  0.00     0.155 C 
ATOM     24  O30 <0> d   1      24.472   1.276  31.975  0.00  0.00    -0.295 OA
BRANCH  23  25
ATOM     25  C31 <0> d   1      24.678   0.388  34.147  0.00  0.00     0.242 C 
BRANCH  25  26
ATOM     26  O32 <0> d   1      25.809   0.127  34.980  0.00  0.00    -0.394 OA
ATOM     27  H56 <0> d   1      26.440   0.859  35.028  0.00  0.00     0.209 HD
ENDBRANCH  25  26
ENDBRANCH  23  25
ENDBRANCH  22  23
BRANCH  18  28
ATOM     28  O23 <0> d   1      28.708   3.691  32.565  0.00  0.00    -0.392 OA
ATOM     29  H48 <0> d   1      29.249   4.415  32.221  0.00  0.00     0.210 HD
ENDBRANCH  18  28
TORSDOF 4
ENDMDL
MODEL 71
REMARK CAVERDOCK RESULT:       0.4      0.000      0.000
REMARK CAVERDOCK CONSTRAINTS:       0.0      0.0      0.0      0.0
REMARK CAVERDOCK TUNNEL: 70      0.4      2.8     71.4
REMARK  4 active torsions:
REMARK  status: ('A' for Active; 'I' for Inactive)
REMARK    1  A    between atoms: C21_18  and  O23_19 
REMARK    2  A    between atoms: C27_23  and  C29_24 
REMARK    3  A    between atoms: C29_24  and  C31_26 
REMARK    4  A    between atoms: C31_26  and  O32_27 
ROOT
ATOM      1  C1  <0> d   1      26.440  -2.193  31.020  0.00  0.00     0.011 C 
ATOM      2  C2  <0> d   1      26.141  -0.694  30.952  0.00  0.00    -0.006 C 
ATOM      3  C4  <0> d   1      27.132   0.003  29.982  0.00  0.00     0.011 C 
ATOM      4  C5  <0> d   1      28.229   0.517  30.921  0.00  0.00     0.002 C 
ATOM      5  C7  <0> d   1      29.071   1.663  30.392  0.00  0.00     0.034 C 
ATOM      6  C9  <0> d   1      29.844   1.209  29.151  0.00  0.00     0.013 C 
ATOM      7  C10 <0> d   1      30.661   2.380  28.595  0.00  0.00     0.036 C 
ATOM      8  C11 <0> d   1      31.542   2.911  29.710  0.00  0.00    -0.061 A 
ATOM      9  C12 <0> d   1      32.841   3.056  29.490  0.00  0.00     0.058 A 
ATOM     10  C13 <0> d   1      33.730   3.549  30.553  0.00  0.00     0.172 A 
ATOM     11  O14 <0> d   1      34.916   3.721  30.343  0.00  0.00    -0.289 OA
ATOM     12  C15 <0> d   1      33.151   3.832  31.877  0.00  0.00     0.052 A 
ATOM     13  C16 <0> d   1      31.850   3.687  32.073  0.00  0.00    -0.006 A 
ATOM     14  C17 <0> d   1      30.891   3.253  31.019  0.00  0.00     0.036 A 
ATOM     15  C18 <0> d   1      29.916   4.405  30.769  0.00  0.00     0.028 C 
ATOM     16  C19 <0> d   1      30.045   2.074  31.507  0.00  0.00     0.147 C 
ATOM     17  F20 <0> d   1      30.883   0.990  31.785  0.00  0.00    -0.238 F 
ATOM     18  C21 <0> d   1      29.323   2.469  32.792  0.00  0.00     0.160 C 
ATOM     19  C24 <0> d   1      28.357   1.370  33.262  0.00  0.00     0.045 C 
ATOM     20  C25 <0> d   1      27.394   1.053  32.116  0.00  0.00    -0.027 C 
ATOM     21  C26 <0> d   1      26.708   2.337  31.645  0.00  0.00     0.016 C 
ATOM     22  C27 <0> d   1      26.359  -0.046  32.342  0.00  0.00     0.070 C 
ENDROOT
BRANCH  22  23
ATOM     23  C29 <0> d   1      25.057   0.551  32.812  0.00  0.00     0.155 C 
ATOM     24  O30 <0> d   1      24.362   1.166  32.040  0.00  0.00    -0.295 OA
BRANCH  23  25
ATOM     25  C31 <0> d   1      24.625   0.382  34.246  0.00  0.00     0.242 C 
BRANCH  25  26
ATOM     26  O32 <0> d   1      25.626  -0.345  34.962  0.00  0.00    -0.394 OA
ATOM     27  H56 <0> d   1      25.336  -1.216  35.268  0.00  0.00     0.209 HD
ENDBRANCH  25  26
ENDBRANCH  23  25
ENDBRANCH  22  23
BRANCH  18  28
ATOM     28  O23 <0> d   1      28.585   3.670  32.562  0.00  0.00    -0.392 OA
ATOM     29  H48 <0> d   1      28.530   4.252  33.333  0.00  0.00     0.210 HD
ENDBRANCH  18  28
TORSDOF 4
ENDMDL
MODEL 72
REMARK CAVERDOCK RESULT:       0.2      0.000      0.000
REMARK CAVERDOCK CONSTRAINTS:       0.0      0.0      0.0      0.0
REMARK CAVERDOCK TUNNEL: 71      0.2      2.9     72.1
REMARK  4 active torsions:
REMARK  status: ('A' for Active; 'I' for Inactive)
REMARK    1  A    between atoms: C21_18  and  O23_19 
REMARK    2  A    between atoms: C27_23  and  C29_24 
REMARK    3  A    between atoms: C29_24  and  C31_26 
REMARK    4  A    between atoms: C31_26  and  O32_27 
ROOT
ATOM      1  C1  <0> d   1      26.500  -2.323  30.911  0.00  0.00     0.011 C 
ATOM      2  C2  <0> d   1      26.174  -0.829  30.873  0.00  0.00    -0.006 C 
ATOM      3  C4  <0> d   1      27.155  -0.094  29.919  0.00  0.00     0.011 C 
ATOM      4  C5  <0> d   1      28.240   0.420  30.871  0.00  0.00     0.002 C 
ATOM      5  C7  <0> d   1      29.063   1.591  30.367  0.00  0.00     0.034 C 
ATOM      6  C9  <0> d   1      29.846   1.176  29.119  0.00  0.00     0.013 C 
ATOM      7  C10 <0> d   1      30.643   2.372  28.589  0.00  0.00     0.036 C 
ATOM      8  C11 <0> d   1      31.513   2.896  29.716  0.00  0.00    -0.061 A 
ATOM      9  C12 <0> d   1      32.809   3.068  29.502  0.00  0.00     0.058 A 
ATOM     10  C13 <0> d   1      33.688   3.555  30.577  0.00  0.00     0.172 A 
ATOM     11  O14 <0> d   1      34.871   3.751  30.373  0.00  0.00    -0.289 OA
ATOM     12  C15 <0> d   1      33.102   3.800  31.905  0.00  0.00     0.052 A 
ATOM     13  C16 <0> d   1      31.803   3.629  32.095  0.00  0.00    -0.006 A 
ATOM     14  C17 <0> d   1      30.854   3.199  31.030  0.00  0.00     0.036 A 
ATOM     15  C18 <0> d   1      29.859   4.338  30.802  0.00  0.00     0.028 C 
ATOM     16  C19 <0> d   1      30.027   1.996  31.492  0.00  0.00     0.147 C 
ATOM     17  F20 <0> d   1      30.885   0.921  31.750  0.00  0.00    -0.238 F 
ATOM     18  C21 <0> d   1      29.297   2.352  32.784  0.00  0.00     0.160 C 
ATOM     19  C24 <0> d   1      28.349   1.227  33.229  0.00  0.00     0.045 C 
ATOM     20  C25 <0> d   1      27.394   0.916  32.075  0.00  0.00    -0.027 C 
ATOM     21  C26 <0> d   1      26.686   2.197  31.628  0.00  0.00     0.016 C 
ATOM     22  C27 <0> d   1      26.378  -0.205  32.277  0.00  0.00     0.070 C 
ENDROOT
BRANCH  22  23
ATOM     23  C29 <0> d   1      25.065   0.359  32.756  0.00  0.00     0.155 C 
ATOM     24  O30 <0> d   1      24.316   0.891  31.973  0.00  0.00    -0.295 OA
BRANCH  23  25
ATOM     25  C31 <0> d   1      24.690   0.260  34.212  0.00  0.00     0.242 C 
BRANCH  25  26
ATOM     26  O32 <0> d   1      25.869   0.066  34.995  0.00  0.00    -0.394 OA
ATOM     27  H56 <0> d   1      26.691   0.103  34.486  0.00  0.00     0.209 HD
ENDBRANCH  25  26
ENDBRANCH  23  25
ENDBRANCH  22  23
BRANCH  18  28
ATOM     28  O23 <0> d   1      28.538   3.545  32.577  0.00  0.00    -0.392 OA
ATOM     29  H48 <0> d   1      27.589   3.393  32.468  0.00  0.00     0.210 HD
ENDBRANCH  18  28
TORSDOF 4
ENDMDL
MODEL 73
REMARK CAVERDOCK RESULT:       0.0      0.000      0.000
REMARK CAVERDOCK CONSTRAINTS:       0.0      0.0      0.0      0.0
REMARK CAVERDOCK TUNNEL: 72      0.0      3.0     73.2
REMARK  4 active torsions:
REMARK  status: ('A' for Active; 'I' for Inactive)
REMARK    1  A    between atoms: C21_18  and  O23_19 
REMARK    2  A    between atoms: C27_23  and  C29_24 
REMARK    3  A    between atoms: C29_24  and  C31_26 
REMARK    4  A    between atoms: C31_26  and  O32_27 
ROOT
ATOM      1  C1  <0> d   1      26.331  -2.350  31.033  0.00  0.00     0.011 C 
ATOM      2  C2  <0> d   1      26.027  -0.852  30.979  0.00  0.00    -0.006 C 
ATOM      3  C4  <0> d   1      27.009  -0.145  30.005  0.00  0.00     0.011 C 
ATOM      4  C5  <0> d   1      28.112   0.365  30.939  0.00  0.00     0.002 C 
ATOM      5  C7  <0> d   1      28.946   1.517  30.411  0.00  0.00     0.034 C 
ATOM      6  C9  <0> d   1      29.711   1.073  29.162  0.00  0.00     0.013 C 
ATOM      7  C10 <0> d   1      30.520   2.250  28.607  0.00  0.00     0.036 C 
ATOM      8  C11 <0> d   1      31.409   2.777  29.719  0.00  0.00    -0.061 A 
ATOM      9  C12 <0> d   1      32.705   2.926  29.489  0.00  0.00     0.058 A 
ATOM     10  C13 <0> d   1      33.602   3.414  30.549  0.00  0.00     0.172 A 
ATOM     11  O14 <0> d   1      34.786   3.590  30.331  0.00  0.00    -0.289 OA
ATOM     12  C15 <0> d   1      33.033   3.687  31.879  0.00  0.00     0.052 A 
ATOM     13  C16 <0> d   1      31.734   3.537  32.084  0.00  0.00    -0.006 A 
ATOM     14  C17 <0> d   1      30.768   3.107  31.035  0.00  0.00     0.036 A 
ATOM     15  C18 <0> d   1      29.787   4.258  30.801  0.00  0.00     0.028 C 
ATOM     16  C19 <0> d   1      29.928   1.923  31.521  0.00  0.00     0.147 C 
ATOM     17  F20 <0> d   1      30.772   0.839  31.786  0.00  0.00    -0.238 F 
ATOM     18  C21 <0> d   1      29.215   2.308  32.815  0.00  0.00     0.160 C 
ATOM     19  C24 <0> d   1      28.256   1.203  33.284  0.00  0.00     0.045 C 
ATOM     20  C25 <0> d   1      27.285   0.891  32.144  0.00  0.00    -0.027 C 
ATOM     21  C26 <0> d   1      26.592   2.176  31.687  0.00  0.00     0.016 C 
ATOM     22  C27 <0> d   1      26.254  -0.212  32.371  0.00  0.00     0.070 C 
ENDROOT
BRANCH  22  23
ATOM     23  C29 <0> d   1      24.955   0.378  32.855  0.00  0.00     0.155 C 
ATOM     24  O30 <0> d   1      24.264   1.017  32.100  0.00  0.00    -0.295 OA
BRANCH  23  25
ATOM     25  C31 <0> d   1      24.520   0.172  34.283  0.00  0.00     0.242 C 
BRANCH  25  26
ATOM     26  O32 <0> d   1      25.652   0.284  35.147  0.00  0.00    -0.394 OA
ATOM     27  H56 <0> d   1      26.502   0.169  34.699  0.00  0.00     0.209 HD
ENDBRANCH  25  26
ENDBRANCH  23  25
ENDBRANCH  22  23
BRANCH  18  28
ATOM     28  O23 <0> d   1      28.473   3.508  32.599  0.00  0.00    -0.392 OA
ATOM     29  H48 <0> d   1      28.219   3.654  31.676  0.00  0.00     0.210 HD
ENDBRANCH  18  28
TORSDOF 4
ENDMDL
MODEL 74
REMARK CAVERDOCK RESULT:       0.0      0.000      0.000
REMARK CAVERDOCK CONSTRAINTS:       0.1      0.0      0.0      0.0
REMARK CAVERDOCK TUNNEL: 73      0.0      3.0     74.3
REMARK  4 active torsions:
REMARK  status: ('A' for Active; 'I' for Inactive)
REMARK    1  A    between atoms: C21_18  and  O23_19 
REMARK    2  A    between atoms: C27_23  and  C29_24 
REMARK    3  A    between atoms: C29_24  and  C31_26 
REMARK    4  A    between atoms: C31_26  and  O32_27 
ROOT
ATOM      1  C1  <0> d   1      26.246  -2.277  30.821  0.00  0.00     0.011 C 
ATOM      2  C2  <0> d   1      25.962  -0.776  30.897  0.00  0.00    -0.006 C 
ATOM      3  C4  <0> d   1      26.921  -0.004  29.950  0.00  0.00     0.011 C 
ATOM      4  C5  <0> d   1      28.061   0.417  30.884  0.00  0.00     0.002 C 
ATOM      5  C7  <0> d   1      28.894   1.598  30.422  0.00  0.00     0.034 C 
ATOM      6  C9  <0> d   1      29.610   1.248  29.115  0.00  0.00     0.013 C 
ATOM      7  C10 <0> d   1      30.417   2.456  28.630  0.00  0.00     0.036 C 
ATOM      8  C11 <0> d   1      31.350   2.881  29.749  0.00  0.00    -0.061 A 
ATOM      9  C12 <0> d   1      32.640   3.033  29.488  0.00  0.00     0.058 A 
ATOM     10  C13 <0> d   1      33.578   3.424  30.552  0.00  0.00     0.172 A 
ATOM     11  O14 <0> d   1      34.756   3.604  30.308  0.00  0.00    -0.289 OA
ATOM     12  C15 <0> d   1      33.057   3.595  31.918  0.00  0.00     0.052 A 
ATOM     13  C16 <0> d   1      31.764   3.444  32.155  0.00  0.00    -0.006 A 
ATOM     14  C17 <0> d   1      30.757   3.112  31.108  0.00  0.00     0.036 A 
ATOM     15  C18 <0> d   1      29.786   4.289  31.001  0.00  0.00     0.028 C 
ATOM     16  C19 <0> d   1      29.918   1.902  31.527  0.00  0.00     0.147 C 
ATOM     17  F20 <0> d   1      30.754   0.791  31.674  0.00  0.00    -0.238 F 
ATOM     18  C21 <0> d   1      29.254   2.189  32.871  0.00  0.00     0.160 C 
ATOM     19  C24 <0> d   1      28.295   1.061  33.283  0.00  0.00     0.045 C 
ATOM     20  C25 <0> d   1      27.282   0.853  32.155  0.00  0.00    -0.027 C 
ATOM     21  C26 <0> d   1      26.593   2.178  31.826  0.00  0.00     0.016 C 
ATOM     22  C27 <0> d   1      26.244  -0.253  32.328  0.00  0.00     0.070 C 
ENDROOT
BRANCH  22  23
ATOM     23  C29 <0> d   1      24.970   0.311  32.902  0.00  0.00     0.155 C 
ATOM     24  O30 <0> d   1      24.225   0.952  32.202  0.00  0.00    -0.295 OA
BRANCH  23  25
ATOM     25  C31 <0> d   1      24.628   0.077  34.351  0.00  0.00     0.242 C 
BRANCH  25  26
ATOM     26  O32 <0> d   1      25.767   0.369  35.162  0.00  0.00    -0.394 OA
ATOM     27  H56 <0> d   1      25.633   1.104  35.778  0.00  0.00     0.209 HD
ENDBRANCH  25  26
ENDBRANCH  23  25
ENDBRANCH  22  23
BRANCH  18  28
ATOM     28  O23 <0> d   1      28.522   3.412  32.777  0.00  0.00    -0.392 OA
ATOM     29  H48 <0> d   1      27.867   3.424  32.065  0.00  0.00     0.210 HD
ENDBRANCH  18  28
TORSDOF 4
ENDMDL
MODEL 75
REMARK CAVERDOCK RESULT:       0.1      0.000      0.000
REMARK CAVERDOCK CONSTRAINTS:       0.0      0.0      0.0      0.0
REMARK CAVERDOCK TUNNEL: 74      0.1      3.0     75.5
REMARK  4 active torsions:
REMARK  status: ('A' for Active; 'I' for Inactive)
REMARK    1  A    between atoms: C21_18  and  O23_19 
REMARK    2  A    between atoms: C27_23  and  C29_24 
REMARK    3  A    between atoms: C29_24  and  C31_26 
REMARK    4  A    between atoms: C31_26  and  O32_27 
ROOT
ATOM      1  C1  <0> d   1      26.108  -2.316  30.892  0.00  0.00     0.011 C 
ATOM      2  C2  <0> d   1      25.823  -0.817  30.997  0.00  0.00    -0.006 C 
ATOM      3  C4  <0> d   1      26.738  -0.031  30.019  0.00  0.00     0.011 C 
ATOM      4  C5  <0> d   1      27.916   0.383  30.908  0.00  0.00     0.002 C 
ATOM      5  C7  <0> d   1      28.724   1.573  30.423  0.00  0.00     0.034 C 
ATOM      6  C9  <0> d   1      29.386   1.239  29.084  0.00  0.00     0.013 C 
ATOM      7  C10 <0> d   1      30.167   2.455  28.578  0.00  0.00     0.036 C 
ATOM      8  C11 <0> d   1      31.146   2.871  29.661  0.00  0.00    -0.061 A 
ATOM      9  C12 <0> d   1      32.423   3.031  29.347  0.00  0.00     0.058 A 
ATOM     10  C13 <0> d   1      33.404   3.414  30.374  0.00  0.00     0.172 A 
ATOM     11  O14 <0> d   1      34.570   3.600  30.082  0.00  0.00    -0.289 OA
ATOM     12  C15 <0> d   1      32.942   3.568  31.763  0.00  0.00     0.052 A 
ATOM     13  C16 <0> d   1      31.660   3.410  32.053  0.00  0.00    -0.006 A 
ATOM     14  C17 <0> d   1      30.611   3.085  31.047  0.00  0.00     0.036 A 
ATOM     15  C18 <0> d   1      29.633   4.260  30.994  0.00  0.00     0.028 C 
ATOM     16  C19 <0> d   1      29.793   1.868  31.487  0.00  0.00     0.147 C 
ATOM     17  F20 <0> d   1      30.639   0.758  31.587  0.00  0.00    -0.238 F 
ATOM     18  C21 <0> d   1      29.187   2.138  32.861  0.00  0.00     0.160 C 
ATOM     19  C24 <0> d   1      28.249   1.002  33.301  0.00  0.00     0.045 C 
ATOM     20  C25 <0> d   1      27.191   0.803  32.216  0.00  0.00    -0.027 C 
ATOM     21  C26 <0> d   1      26.483   2.129  31.931  0.00  0.00     0.016 C 
ATOM     22  C27 <0> d   1      26.164  -0.308  32.420  0.00  0.00     0.070 C 
ENDROOT
BRANCH  22  23
ATOM     23  C29 <0> d   1      24.914   0.245  33.054  0.00  0.00     0.155 C 
ATOM     24  O30 <0> d   1      24.175   0.953  32.414  0.00  0.00    -0.295 OA
BRANCH  23  25
ATOM     25  C31 <0> d   1      24.588  -0.084  34.488  0.00  0.00     0.242 C 
BRANCH  25  26
ATOM     26  O32 <0> d   1      23.560   0.792  34.956  0.00  0.00    -0.394 OA
ATOM     27  H56 <0> d   1      23.243   1.417  34.289  0.00  0.00     0.209 HD
ENDBRANCH  25  26
ENDBRANCH  23  25
ENDBRANCH  22  23
BRANCH  18  28
ATOM     28  O23 <0> d   1      28.447   3.359  32.812  0.00  0.00    -0.392 OA
ATOM     29  H48 <0> d   1      28.855   4.086  33.304  0.00  0.00     0.210 HD
ENDBRANCH  18  28
TORSDOF 4
ENDMDL
MODEL 76
REMARK CAVERDOCK RESULT:       0.5      0.000      0.000
REMARK CAVERDOCK CONSTRAINTS:       0.0      0.0      0.0      0.0
REMARK CAVERDOCK TUNNEL: 75      0.5      3.0     76.1
REMARK  4 active torsions:
REMARK  status: ('A' for Active; 'I' for Inactive)
REMARK    1  A    between atoms: C21_18  and  O23_19 
REMARK    2  A    between atoms: C27_23  and  C29_24 
REMARK    3  A    between atoms: C29_24  and  C31_26 
REMARK    4  A    between atoms: C31_26  and  O32_27 
ROOT
ATOM      1  C1  <0> d   1      26.371  -2.634  31.355  0.00  0.00     0.011 C 
ATOM      2  C2  <0> d   1      26.003  -1.150  31.289  0.00  0.00    -0.006 C 
ATOM      3  C4  <0> d   1      26.905  -0.423  30.255  0.00  0.00     0.011 C 
ATOM      4  C5  <0> d   1      28.031   0.149  31.124  0.00  0.00     0.002 C 
ATOM      5  C7  <0> d   1      28.789   1.324  30.534  0.00  0.00     0.034 C 
ATOM      6  C9  <0> d   1      29.509   0.887  29.255  0.00  0.00     0.013 C 
ATOM      7  C10 <0> d   1      30.240   2.084  28.640  0.00  0.00     0.036 C 
ATOM      8  C11 <0> d   1      31.160   2.668  29.696  0.00  0.00    -0.061 A 
ATOM      9  C12 <0> d   1      32.437   2.865  29.399  0.00  0.00     0.058 A 
ATOM     10  C13 <0> d   1      33.363   3.410  30.403  0.00  0.00     0.172 A 
ATOM     11  O14 <0> d   1      34.527   3.629  30.122  0.00  0.00    -0.289 OA
ATOM     12  C15 <0> d   1      32.850   3.685  31.755  0.00  0.00     0.052 A 
ATOM     13  C16 <0> d   1      31.571   3.487  32.028  0.00  0.00    -0.006 A 
ATOM     14  C17 <0> d   1      30.572   2.998  31.037  0.00  0.00     0.036 A 
ATOM     15  C18 <0> d   1      29.535   4.103  30.832  0.00  0.00     0.028 C 
ATOM     16  C19 <0> d   1      29.807   1.791  31.585  0.00  0.00     0.147 C 
ATOM     17  F20 <0> d   1      30.707   0.747  31.826  0.00  0.00    -0.238 F 
ATOM     18  C21 <0> d   1      29.145   2.171  32.906  0.00  0.00     0.160 C 
ATOM     19  C24 <0> d   1      28.256   1.038  33.443  0.00  0.00     0.045 C 
ATOM     20  C25 <0> d   1      27.244   0.665  32.359  0.00  0.00    -0.027 C 
ATOM     21  C26 <0> d   1      26.476   1.911  31.915  0.00  0.00     0.016 C 
ATOM     22  C27 <0> d   1      26.272  -0.475  32.657  0.00  0.00     0.070 C 
ENDROOT
BRANCH  22  23
ATOM     23  C29 <0> d   1      24.975   0.072  33.196  0.00  0.00     0.155 C 
ATOM     24  O30 <0> d   1      24.165   0.555  32.443  0.00  0.00    -0.295 OA
BRANCH  23  25
ATOM     25  C31 <0> d   1      24.691   0.017  34.675  0.00  0.00     0.242 C 
BRANCH  25  26
ATOM     26  O32 <0> d   1      23.495   0.747  34.957  0.00  0.00    -0.394 OA
ATOM     27  H56 <0> d   1      22.886   0.288  35.553  0.00  0.00     0.209 HD
ENDBRANCH  25  26
ENDBRANCH  23  25
ENDBRANCH  22  23
BRANCH  18  28
ATOM     28  O23 <0> d   1      28.343   3.336  32.707  0.00  0.00    -0.392 OA
ATOM     29  H48 <0> d   1      27.958   3.693  33.520  0.00  0.00     0.210 HD
ENDBRANCH  18  28
TORSDOF 4
ENDMDL
MODEL 77
REMARK CAVERDOCK RESULT:       0.2      0.000      0.000
REMARK CAVERDOCK CONSTRAINTS:       0.0      0.0      0.0      0.0
REMARK CAVERDOCK TUNNEL: 76      0.2      3.1     77.1
REMARK  4 active torsions:
REMARK  status: ('A' for Active; 'I' for Inactive)
REMARK    1  A    between atoms: C21_18  and  O23_19 
REMARK    2  A    between atoms: C27_23  and  C29_24 
REMARK    3  A    between atoms: C29_24  and  C31_26 
REMARK    4  A    between atoms: C31_26  and  O32_27 
ROOT
ATOM      1  C1  <0> d   1      25.872  -2.316  30.977  0.00  0.00     0.011 C 
ATOM      2  C2  <0> d   1      25.622  -0.808  31.031  0.00  0.00    -0.006 C 
ATOM      3  C4  <0> d   1      26.565  -0.075  30.039  0.00  0.00     0.011 C 
ATOM      4  C5  <0> d   1      27.743   0.340  30.928  0.00  0.00     0.002 C 
ATOM      5  C7  <0> d   1      28.585   1.494  30.416  0.00  0.00     0.034 C 
ATOM      6  C9  <0> d   1      29.252   1.102  29.095  0.00  0.00     0.013 C 
ATOM      7  C10 <0> d   1      30.068   2.283  28.560  0.00  0.00     0.036 C 
ATOM      8  C11 <0> d   1      31.044   2.711  29.640  0.00  0.00    -0.061 A 
ATOM      9  C12 <0> d   1      32.328   2.831  29.335  0.00  0.00     0.058 A 
ATOM     10  C13 <0> d   1      33.307   3.223  30.361  0.00  0.00     0.172 A 
ATOM     11  O14 <0> d   1      34.481   3.372  30.077  0.00  0.00    -0.289 OA
ATOM     12  C15 <0> d   1      32.834   3.432  31.739  0.00  0.00     0.052 A 
ATOM     13  C16 <0> d   1      31.546   3.313  32.020  0.00  0.00    -0.006 A 
ATOM     14  C17 <0> d   1      30.500   2.981  31.012  0.00  0.00     0.036 A 
ATOM     15  C18 <0> d   1      29.550   4.176  30.911  0.00  0.00     0.028 C 
ATOM     16  C19 <0> d   1      29.649   1.798  31.481  0.00  0.00     0.147 C 
ATOM     17  F20 <0> d   1      30.467   0.672  31.626  0.00  0.00    -0.238 F 
ATOM     18  C21 <0> d   1      29.035   2.125  32.839  0.00  0.00     0.160 C 
ATOM     19  C24 <0> d   1      28.066   1.026  33.304  0.00  0.00     0.045 C 
ATOM     20  C25 <0> d   1      27.014   0.817  32.214  0.00  0.00    -0.027 C 
ATOM     21  C26 <0> d   1      26.342   2.150  31.880  0.00  0.00     0.016 C 
ATOM     22  C27 <0> d   1      25.960  -0.263  32.442  0.00  0.00     0.070 C 
ENDROOT
BRANCH  22  23
ATOM     23  C29 <0> d   1      24.716   0.340  33.044  0.00  0.00     0.155 C 
ATOM     24  O30 <0> d   1      24.020   1.071  32.383  0.00  0.00    -0.295 OA
BRANCH  23  25
ATOM     25  C31 <0> d   1      24.345   0.030  34.471  0.00  0.00     0.242 C 
BRANCH  25  26
ATOM     26  O32 <0> d   1      25.455   0.313  35.324  0.00  0.00    -0.394 OA
ATOM     27  H56 <0> d   1      26.224  -0.255  35.172  0.00  0.00     0.209 HD
ENDBRANCH  25  26
ENDBRANCH  23  25
ENDBRANCH  22  23
BRANCH  18  28
ATOM     28  O23 <0> d   1      28.325   3.361  32.744  0.00  0.00    -0.392 OA
ATOM     29  H48 <0> d   1      28.673   3.964  32.072  0.00  0.00     0.210 HD
ENDBRANCH  18  28
TORSDOF 4
ENDMDL
MODEL 78
REMARK CAVERDOCK RESULT:       0.2      0.000      0.000
REMARK CAVERDOCK CONSTRAINTS:       0.0      0.0      0.0      0.0
REMARK CAVERDOCK TUNNEL: 77      0.2      3.1     78.1
REMARK  4 active torsions:
REMARK  status: ('A' for Active; 'I' for Inactive)
REMARK    1  A    between atoms: C21_18  and  O23_19 
REMARK    2  A    between atoms: C27_23  and  C29_24 
REMARK    3  A    between atoms: C29_24  and  C31_26 
REMARK    4  A    between atoms: C31_26  and  O32_27 
ROOT
ATOM      1  C1  <0> d   1      25.890  -2.433  31.444  0.00  0.00     0.011 C 
ATOM      2  C2  <0> d   1      25.624  -0.929  31.359  0.00  0.00    -0.006 C 
ATOM      3  C4  <0> d   1      26.561  -0.282  30.303  0.00  0.00     0.011 C 
ATOM      4  C5  <0> d   1      27.734   0.225  31.149  0.00  0.00     0.002 C 
ATOM      5  C7  <0> d   1      28.564   1.335  30.531  0.00  0.00     0.034 C 
ATOM      6  C9  <0> d   1      29.236   0.830  29.252  0.00  0.00     0.013 C 
ATOM      7  C10 <0> d   1      30.039   1.964  28.609  0.00  0.00     0.036 C 
ATOM      8  C11 <0> d   1      31.011   2.500  29.645  0.00  0.00    -0.061 A 
ATOM      9  C12 <0> d   1      32.294   2.604  29.330  0.00  0.00     0.058 A 
ATOM     10  C13 <0> d   1      33.269   3.099  30.314  0.00  0.00     0.172 A 
ATOM     11  O14 <0> d   1      34.441   3.234  30.017  0.00  0.00    -0.289 OA
ATOM     12  C15 <0> d   1      32.793   3.430  31.668  0.00  0.00     0.052 A 
ATOM     13  C16 <0> d   1      31.506   3.324  31.959  0.00  0.00    -0.006 A 
ATOM     14  C17 <0> d   1      30.464   2.890  30.987  0.00  0.00     0.036 A 
ATOM     15  C18 <0> d   1      29.502   4.061  30.776  0.00  0.00     0.028 C 
ATOM     16  C19 <0> d   1      29.625   1.747  31.564  0.00  0.00     0.147 C 
ATOM     17  F20 <0> d   1      30.454   0.648  31.811  0.00  0.00    -0.238 F 
ATOM     18  C21 <0> d   1      29.007   2.192  32.886  0.00  0.00     0.160 C 
ATOM     19  C24 <0> d   1      28.049   1.131  33.451  0.00  0.00     0.045 C 
ATOM     20  C25 <0> d   1      27.000   0.812  32.385  0.00  0.00    -0.027 C 
ATOM     21  C26 <0> d   1      26.314   2.101  31.930  0.00  0.00     0.016 C 
ATOM     22  C27 <0> d   1      25.956  -0.253  32.713  0.00  0.00     0.070 C 
ENDROOT
BRANCH  22  23
ATOM     23  C29 <0> d   1      24.706   0.390  33.257  0.00  0.00     0.155 C 
ATOM     24  O30 <0> d   1      24.009   1.060  32.535  0.00  0.00    -0.295 OA
BRANCH  23  25
ATOM     25  C31 <0> d   1      24.329   0.196  34.703  0.00  0.00     0.242 C 
BRANCH  25  26
ATOM     26  O32 <0> d   1      23.238   1.059  35.030  0.00  0.00    -0.394 OA
ATOM     27  H56 <0> d   1      22.851   0.892  35.901  0.00  0.00     0.209 HD
ENDBRANCH  25  26
ENDBRANCH  23  25
ENDBRANCH  22  23
BRANCH  18  28
ATOM     28  O23 <0> d   1      28.285   3.407  32.677  0.00  0.00    -0.392 OA
ATOM     29  H48 <0> d   1      28.521   3.870  31.861  0.00  0.00     0.210 HD
ENDBRANCH  18  28
TORSDOF 4
ENDMDL
MODEL 79
REMARK CAVERDOCK RESULT:       0.3      0.000      0.000
REMARK CAVERDOCK CONSTRAINTS:       0.1      0.0      0.0      0.0
REMARK CAVERDOCK TUNNEL: 78      0.3      3.2     79.2
REMARK  4 active torsions:
REMARK  status: ('A' for Active; 'I' for Inactive)
REMARK    1  A    between atoms: C21_18  and  O23_19 
REMARK    2  A    between atoms: C27_23  and  C29_24 
REMARK    3  A    between atoms: C29_24  and  C31_26 
REMARK    4  A    between atoms: C31_26  and  O32_27 
ROOT
ATOM      1  C1  <0> d   1      26.629  -3.032  30.892  0.00  0.00     0.011 C 
ATOM      2  C2  <0> d   1      26.098  -1.614  31.115  0.00  0.00    -0.006 C 
ATOM      3  C4  <0> d   1      26.812  -0.621  30.159  0.00  0.00     0.011 C 
ATOM      4  C5  <0> d   1      27.948  -0.065  31.025  0.00  0.00     0.002 C 
ATOM      5  C7  <0> d   1      28.515   1.274  30.593  0.00  0.00     0.034 C 
ATOM      6  C9  <0> d   1      29.151   1.146  29.207  0.00  0.00     0.013 C 
ATOM      7  C10 <0> d   1      29.685   2.509  28.757  0.00  0.00     0.036 C 
ATOM      8  C11 <0> d   1      30.635   3.019  29.825  0.00  0.00    -0.061 A 
ATOM      9  C12 <0> d   1      31.847   3.419  29.470  0.00  0.00     0.058 A 
ATOM     10  C13 <0> d   1      32.802   3.900  30.480  0.00  0.00     0.172 A 
ATOM     11  O14 <0> d   1      33.903   4.304  30.154  0.00  0.00    -0.289 OA
ATOM     12  C15 <0> d   1      32.395   3.884  31.895  0.00  0.00     0.052 A 
ATOM     13  C16 <0> d   1      31.177   3.487  32.226  0.00  0.00    -0.006 A 
ATOM     14  C17 <0> d   1      30.146   3.049  31.244  0.00  0.00     0.036 A 
ATOM     15  C18 <0> d   1      28.980   4.037  31.315  0.00  0.00     0.028 C 
ATOM     16  C19 <0> d   1      29.573   1.683  31.630  0.00  0.00     0.147 C 
ATOM     17  F20 <0> d   1      30.599   0.733  31.615  0.00  0.00    -0.238 F 
ATOM     18  C21 <0> d   1      29.003   1.757  33.044  0.00  0.00     0.160 C 
ATOM     19  C24 <0> d   1      28.298   0.450  33.440  0.00  0.00     0.045 C 
ATOM     20  C25 <0> d   1      27.232   0.138  32.388  0.00  0.00    -0.027 C 
ATOM     21  C26 <0> d   1      26.295   1.337  32.229  0.00  0.00     0.016 C 
ATOM     22  C27 <0> d   1      26.423  -1.145  32.556  0.00  0.00     0.070 C 
ENDROOT
BRANCH  22  23
ATOM     23  C29 <0> d   1      25.132  -0.859  33.279  0.00  0.00     0.155 C 
ATOM     24  O30 <0> d   1      24.713   0.271  33.339  0.00  0.00    -0.295 OA
BRANCH  23  25
ATOM     25  C31 <0> d   1      24.368  -1.983  33.929  0.00  0.00     0.242 C 
BRANCH  25  26
ATOM     26  O32 <0> d   1      25.251  -3.079  34.176  0.00  0.00    -0.394 OA
ATOM     27  H56 <0> d   1      24.803  -3.932  34.264  0.00  0.00     0.209 HD
ENDBRANCH  25  26
ENDBRANCH  23  25
ENDBRANCH  22  23
BRANCH  18  28
ATOM     28  O23 <0> d   1      28.065   2.831  33.113  0.00  0.00    -0.392 OA
ATOM     29  H48 <0> d   1      28.060   3.295  33.962  0.00  0.00     0.210 HD
ENDBRANCH  18  28
TORSDOF 4
ENDMDL
MODEL 80
REMARK CAVERDOCK RESULT:      -0.2      0.000      0.000
REMARK CAVERDOCK CONSTRAINTS:       0.1      0.0      0.0      0.0
REMARK CAVERDOCK TUNNEL: 79     -0.2      3.2     80.1
REMARK  4 active torsions:
REMARK  status: ('A' for Active; 'I' for Inactive)
REMARK    1  A    between atoms: C21_18  and  O23_19 
REMARK    2  A    between atoms: C27_23  and  C29_24 
REMARK    3  A    between atoms: C29_24  and  C31_26 
REMARK    4  A    between atoms: C31_26  and  O32_27 
ROOT
ATOM      1  C1  <0> d   1      26.734  -3.121  30.494  0.00  0.00     0.011 C 
ATOM      2  C2  <0> d   1      26.157  -1.747  30.838  0.00  0.00    -0.006 C 
ATOM      3  C4  <0> d   1      26.812  -0.656  29.948  0.00  0.00     0.011 C 
ATOM      4  C5  <0> d   1      27.946  -0.126  30.833  0.00  0.00     0.002 C 
ATOM      5  C7  <0> d   1      28.453   1.264  30.497  0.00  0.00     0.034 C 
ATOM      6  C9  <0> d   1      29.061   1.269  29.093  0.00  0.00     0.013 C 
ATOM      7  C10 <0> d   1      29.535   2.682  28.741  0.00  0.00     0.036 C 
ATOM      8  C11 <0> d   1      30.489   3.144  29.827  0.00  0.00    -0.061 A 
ATOM      9  C12 <0> d   1      31.678   3.616  29.480  0.00  0.00     0.058 A 
ATOM     10  C13 <0> d   1      32.637   4.054  30.506  0.00  0.00     0.172 A 
ATOM     11  O14 <0> d   1      33.714   4.525  30.191  0.00  0.00    -0.289 OA
ATOM     12  C15 <0> d   1      32.263   3.912  31.923  0.00  0.00     0.052 A 
ATOM     13  C16 <0> d   1      31.068   3.444  32.246  0.00  0.00    -0.006 A 
ATOM     14  C17 <0> d   1      30.032   3.045  31.253  0.00  0.00     0.036 A 
ATOM     15  C18 <0> d   1      28.833   3.978  31.425  0.00  0.00     0.028 C 
ATOM     16  C19 <0> d   1      29.519   1.632  31.541  0.00  0.00     0.147 C 
ATOM     17  F20 <0> d   1      30.579   0.726  31.431  0.00  0.00    -0.238 F 
ATOM     18  C21 <0> d   1      28.979   1.572  32.968  0.00  0.00     0.160 C 
ATOM     19  C24 <0> d   1      28.332   0.212  33.274  0.00  0.00     0.045 C 
ATOM     20  C25 <0> d   1      27.255  -0.057  32.222  0.00  0.00    -0.027 C 
ATOM     21  C26 <0> d   1      26.271   1.114  32.177  0.00  0.00     0.016 C 
ATOM     22  C27 <0> d   1      26.497  -1.380  32.304  0.00  0.00     0.070 C 
ENDROOT
BRANCH  22  23
ATOM     23  C29 <0> d   1      25.214  -1.200  33.074  0.00  0.00     0.155 C 
ATOM     24  O30 <0> d   1      24.776  -0.092  33.266  0.00  0.00    -0.295 OA
BRANCH  23  25
ATOM     25  C31 <0> d   1      24.479  -2.404  33.604  0.00  0.00     0.242 C 
BRANCH  25  26
ATOM     26  O32 <0> d   1      25.420  -3.422  33.951  0.00  0.00    -0.394 OA
ATOM     27  H56 <0> d   1      25.680  -3.988  33.210  0.00  0.00     0.209 HD
ENDBRANCH  25  26
ENDBRANCH  23  25
ENDBRANCH  22  23
BRANCH  18  28
ATOM     28  O23 <0> d   1      28.004   2.601  33.140  0.00  0.00    -0.392 OA
ATOM     29  H48 <0> d   1      27.771   3.064  32.323  0.00  0.00     0.210 HD
ENDBRANCH  18  28
TORSDOF 4
ENDMDL
MODEL 81
REMARK CAVERDOCK RESULT:       0.4      0.000      0.000
REMARK CAVERDOCK CONSTRAINTS:       0.0      0.0      0.0      0.0
REMARK CAVERDOCK TUNNEL: 80      0.4      3.2     81.5
REMARK  4 active torsions:
REMARK  status: ('A' for Active; 'I' for Inactive)
REMARK    1  A    between atoms: C21_18  and  O23_19 
REMARK    2  A    between atoms: C27_23  and  C29_24 
REMARK    3  A    between atoms: C29_24  and  C31_26 
REMARK    4  A    between atoms: C31_26  and  O32_27 
ROOT
ATOM      1  C1  <0> d   1      27.441  -3.649  30.789  0.00  0.00     0.011 C 
ATOM      2  C2  <0> d   1      26.703  -2.320  30.963  0.00  0.00    -0.006 C 
ATOM      3  C4  <0> d   1      27.302  -1.249  30.011  0.00  0.00     0.011 C 
ATOM      4  C5  <0> d   1      28.312  -0.521  30.906  0.00  0.00     0.002 C 
ATOM      5  C7  <0> d   1      28.695   0.880  30.466  0.00  0.00     0.034 C 
ATOM      6  C9  <0> d   1      29.395   0.823  29.106  0.00  0.00     0.013 C 
ATOM      7  C10 <0> d   1      29.744   2.242  28.646  0.00  0.00     0.036 C 
ATOM      8  C11 <0> d   1      30.568   2.902  29.736  0.00  0.00    -0.061 A 
ATOM      9  C12 <0> d   1      31.724   3.467  29.416  0.00  0.00     0.058 A 
ATOM     10  C13 <0> d   1      32.560   4.098  30.449  0.00  0.00     0.172 A 
ATOM     11  O14 <0> d   1      33.602   4.652  30.154  0.00  0.00    -0.289 OA
ATOM     12  C15 <0> d   1      32.106   4.045  31.849  0.00  0.00     0.052 A 
ATOM     13  C16 <0> d   1      30.945   3.481  32.145  0.00  0.00    -0.006 A 
ATOM     14  C17 <0> d   1      30.027   2.883  31.136  0.00  0.00     0.036 A 
ATOM     15  C18 <0> d   1      28.729   3.692  31.145  0.00  0.00     0.028 C 
ATOM     16  C19 <0> d   1      29.643   1.454  31.530  0.00  0.00     0.147 C 
ATOM     17  F20 <0> d   1      30.796   0.663  31.572  0.00  0.00    -0.238 F 
ATOM     18  C21 <0> d   1      29.015   1.466  32.921  0.00  0.00     0.160 C 
ATOM     19  C24 <0> d   1      28.492   0.077  33.320  0.00  0.00     0.045 C 
ATOM     20  C25 <0> d   1      27.523  -0.402  32.238  0.00  0.00    -0.027 C 
ATOM     21  C26 <0> d   1      26.429   0.645  32.021  0.00  0.00     0.016 C 
ATOM     22  C27 <0> d   1      26.902  -1.786  32.404  0.00  0.00     0.070 C 
ENDROOT
BRANCH  22  23
ATOM     23  C29 <0> d   1      25.557  -1.679  33.075  0.00  0.00     0.155 C 
ATOM     24  O30 <0> d   1      24.999  -0.610  33.141  0.00  0.00    -0.295 OA
BRANCH  23  25
ATOM     25  C31 <0> d   1      24.910  -2.905  33.666  0.00  0.00     0.242 C 
BRANCH  25  26
ATOM     26  O32 <0> d   1      25.900  -3.693  34.329  0.00  0.00    -0.394 OA
ATOM     27  H56 <0> d   1      25.850  -3.657  35.295  0.00  0.00     0.209 HD
ENDBRANCH  25  26
ENDBRANCH  23  25
ENDBRANCH  22  23
BRANCH  18  28
ATOM     28  O23 <0> d   1      27.930   2.394  32.935  0.00  0.00    -0.392 OA
ATOM     29  H48 <0> d   1      27.262   2.209  33.610  0.00  0.00     0.210 HD
ENDBRANCH  18  28
TORSDOF 4
ENDMDL
MODEL 82
REMARK CAVERDOCK RESULT:       0.2      0.000      0.000
REMARK CAVERDOCK CONSTRAINTS:       0.0      0.0      0.0      0.0
REMARK CAVERDOCK TUNNEL: 81      0.2      3.3     82.4
REMARK  4 active torsions:
REMARK  status: ('A' for Active; 'I' for Inactive)
REMARK    1  A    between atoms: C21_18  and  O23_19 
REMARK    2  A    between atoms: C27_23  and  C29_24 
REMARK    3  A    between atoms: C29_24  and  C31_26 
REMARK    4  A    between atoms: C31_26  and  O32_27 
ROOT
ATOM      1  C1  <0> d   1      26.162   0.975  34.881  0.00  0.00     0.011 C 
ATOM      2  C2  <0> d   1      27.131   0.123  34.059  0.00  0.00    -0.006 C 
ATOM      3  C4  <0> d   1      28.299   1.002  33.535  0.00  0.00     0.011 C 
ATOM      4  C5  <0> d   1      27.834   1.388  32.126  0.00  0.00     0.002 C 
ATOM      5  C7  <0> d   1      28.927   1.803  31.159  0.00  0.00     0.034 C 
ATOM      6  C9  <0> d   1      29.617   3.070  31.668  0.00  0.00     0.013 C 
ATOM      7  C10 <0> d   1      30.746   3.463  30.711  0.00  0.00     0.036 C 
ATOM      8  C11 <0> d   1      30.158   3.600  29.319  0.00  0.00    -0.061 A 
ATOM      9  C12 <0> d   1      30.386   4.709  28.630  0.00  0.00     0.058 A 
ATOM     10  C13 <0> d   1      29.815   4.886  27.286  0.00  0.00     0.172 A 
ATOM     11  O14 <0> d   1      30.054   5.886  26.635  0.00  0.00    -0.289 OA
ATOM     12  C15 <0> d   1      28.949   3.825  26.746  0.00  0.00     0.052 A 
ATOM     13  C16 <0> d   1      28.740   2.723  27.448  0.00  0.00    -0.006 A 
ATOM     14  C17 <0> d   1      29.341   2.459  28.785  0.00  0.00     0.036 A 
ATOM     15  C18 <0> d   1      30.263   1.246  28.654  0.00  0.00     0.028 C 
ATOM     16  C19 <0> d   1      28.262   2.068  29.799  0.00  0.00     0.147 C 
ATOM     17  F20 <0> d   1      27.362   3.129  29.944  0.00  0.00    -0.238 F 
ATOM     18  C21 <0> d   1      27.498   0.854  29.279  0.00  0.00     0.160 C 
ATOM     19  C24 <0> d   1      26.485   0.335  30.311  0.00  0.00     0.045 C 
ATOM     20  C25 <0> d   1      27.230   0.051  31.617  0.00  0.00    -0.027 C 
ATOM     21  C26 <0> d   1      28.400  -0.897  31.350  0.00  0.00     0.016 C 
ATOM     22  C27 <0> d   1      26.412  -0.442  32.808  0.00  0.00     0.070 C 
ENDROOT
BRANCH  22  23
ATOM     23  C29 <0> d   1      26.435  -1.947  32.870  0.00  0.00     0.155 C 
ATOM     24  O30 <0> d   1      25.651  -2.590  32.215  0.00  0.00    -0.295 OA
BRANCH  23  25
ATOM     25  C31 <0> d   1      27.434  -2.650  33.752  0.00  0.00     0.242 C 
BRANCH  25  26
ATOM     26  O32 <0> d   1      26.766  -3.644  34.531  0.00  0.00    -0.394 OA
ATOM     27  H56 <0> d   1      25.875  -3.392  34.810  0.00  0.00     0.209 HD
ENDBRANCH  25  26
ENDBRANCH  23  25
ENDBRANCH  22  23
BRANCH  18  28
ATOM     28  O23 <0> d   1      28.428  -0.187  28.975  0.00  0.00    -0.392 OA
ATOM     29  H48 <0> d   1      28.269  -0.622  28.126  0.00  0.00     0.210 HD
ENDBRANCH  18  28
TORSDOF 4
ENDMDL
MODEL 83
REMARK CAVERDOCK RESULT:      -1.4      0.000      0.000
REMARK CAVERDOCK CONSTRAINTS:       0.0      0.0      0.0      0.0
REMARK CAVERDOCK TUNNEL: 82     -1.4      3.3     83.1
REMARK  4 active torsions:
REMARK  status: ('A' for Active; 'I' for Inactive)
REMARK    1  A    between atoms: C21_18  and  O23_19 
REMARK    2  A    between atoms: C27_23  and  C29_24 
REMARK    3  A    between atoms: C29_24  and  C31_26 
REMARK    4  A    between atoms: C31_26  and  O32_27 
ROOT
ATOM      1  C1  <0> d   1      25.942   0.726  34.883  0.00  0.00     0.011 C 
ATOM      2  C2  <0> d   1      26.966  -0.094  34.095  0.00  0.00    -0.006 C 
ATOM      3  C4  <0> d   1      28.137   0.816  33.636  0.00  0.00     0.011 C 
ATOM      4  C5  <0> d   1      27.728   1.212  32.213  0.00  0.00     0.002 C 
ATOM      5  C7  <0> d   1      28.855   1.663  31.302  0.00  0.00     0.034 C 
ATOM      6  C9  <0> d   1      29.495   2.937  31.859  0.00  0.00     0.013 C 
ATOM      7  C10 <0> d   1      30.658   3.365  30.959  0.00  0.00     0.036 C 
ATOM      8  C11 <0> d   1      30.130   3.510  29.544  0.00  0.00    -0.061 A 
ATOM      9  C12 <0> d   1      30.366   4.633  28.881  0.00  0.00     0.058 A 
ATOM     10  C13 <0> d   1      29.853   4.817  27.514  0.00  0.00     0.172 A 
ATOM     11  O14 <0> d   1      30.100   5.830  26.888  0.00  0.00    -0.289 OA
ATOM     12  C15 <0> d   1      29.035   3.746  26.921  0.00  0.00     0.052 A 
ATOM     13  C16 <0> d   1      28.818   2.630  27.599  0.00  0.00    -0.006 A 
ATOM     14  C17 <0> d   1      29.363   2.360  28.959  0.00  0.00     0.036 A 
ATOM     15  C18 <0> d   1      30.315   1.168  28.854  0.00  0.00     0.028 C 
ATOM     16  C19 <0> d   1      28.248   1.933  29.916  0.00  0.00     0.147 C 
ATOM     17  F20 <0> d   1      27.319   2.973  30.034  0.00  0.00    -0.238 F 
ATOM     18  C21 <0> d   1      27.534   0.710  29.346  0.00  0.00     0.160 C 
ATOM     19  C24 <0> d   1      26.486   0.157  30.325  0.00  0.00     0.045 C 
ATOM     20  C25 <0> d   1      27.177  -0.130  31.659  0.00  0.00    -0.027 C 
ATOM     21  C26 <0> d   1      28.378  -1.050  31.434  0.00  0.00     0.016 C 
ATOM     22  C27 <0> d   1      26.317  -0.656  32.805  0.00  0.00     0.070 C 
ENDROOT
BRANCH  22  23
ATOM     23  C29 <0> d   1      26.368  -2.162  32.849  0.00  0.00     0.155 C 
ATOM     24  O30 <0> d   1      25.596  -2.811  32.186  0.00  0.00    -0.295 OA
BRANCH  23  25
ATOM     25  C31 <0> d   1      27.381  -2.856  33.722  0.00  0.00     0.242 C 
BRANCH  25  26
ATOM     26  O32 <0> d   1      26.784  -4.007  34.322  0.00  0.00    -0.394 OA
ATOM     27  H56 <0> d   1      27.245  -4.835  34.129  0.00  0.00     0.209 HD
ENDBRANCH  25  26
ENDBRANCH  23  25
ENDBRANCH  22  23
BRANCH  18  28
ATOM     28  O23 <0> d   1      28.499  -0.307  29.073  0.00  0.00    -0.392 OA
ATOM     29  H48 <0> d   1      28.781  -0.342  28.148  0.00  0.00     0.210 HD
ENDBRANCH  18  28
TORSDOF 4
ENDMDL
MODEL 84
REMARK CAVERDOCK RESULT:      -2.6      0.000      0.000
REMARK CAVERDOCK CONSTRAINTS:       0.0      0.0      0.0      0.0
REMARK CAVERDOCK TUNNEL: 83     -2.6      3.3     84.6
REMARK  4 active torsions:
REMARK  status: ('A' for Active; 'I' for Inactive)
REMARK    1  A    between atoms: C21_18  and  O23_19 
REMARK    2  A    between atoms: C27_23  and  C29_24 
REMARK    3  A    between atoms: C29_24  and  C31_26 
REMARK    4  A    between atoms: C31_26  and  O32_27 
ROOT
ATOM      1  C1  <0> d   1      25.779   0.730  34.769  0.00  0.00     0.011 C 
ATOM      2  C2  <0> d   1      26.820  -0.101  34.018  0.00  0.00    -0.006 C 
ATOM      3  C4  <0> d   1      27.994   0.805  33.557  0.00  0.00     0.011 C 
ATOM      4  C5  <0> d   1      27.607   1.164  32.118  0.00  0.00     0.002 C 
ATOM      5  C7  <0> d   1      28.746   1.600  31.215  0.00  0.00     0.034 C 
ATOM      6  C9  <0> d   1      29.369   2.891  31.753  0.00  0.00     0.013 C 
ATOM      7  C10 <0> d   1      30.544   3.306  30.862  0.00  0.00     0.036 C 
ATOM      8  C11 <0> d   1      30.040   3.413  29.435  0.00  0.00    -0.061 A 
ATOM      9  C12 <0> d   1      30.280   4.521  28.750  0.00  0.00     0.058 A 
ATOM     10  C13 <0> d   1      29.789   4.670  27.371  0.00  0.00     0.172 A 
ATOM     11  O14 <0> d   1      30.041   5.670  26.725  0.00  0.00    -0.289 OA
ATOM     12  C15 <0> d   1      28.988   3.580  26.790  0.00  0.00     0.052 A 
ATOM     13  C16 <0> d   1      28.766   2.479  27.490  0.00  0.00    -0.006 A 
ATOM     14  C17 <0> d   1      29.290   2.245  28.865  0.00  0.00     0.036 A 
ATOM     15  C18 <0> d   1      30.251   1.057  28.804  0.00  0.00     0.028 C 
ATOM     16  C19 <0> d   1      28.161   1.834  29.814  0.00  0.00     0.147 C 
ATOM     17  F20 <0> d   1      27.224   2.870  29.891  0.00  0.00    -0.238 F 
ATOM     18  C21 <0> d   1      27.464   0.593  29.261  0.00  0.00     0.160 C 
ATOM     19  C24 <0> d   1      26.403   0.057  30.235  0.00  0.00     0.045 C 
ATOM     20  C25 <0> d   1      27.073  -0.194  31.587  0.00  0.00    -0.027 C 
ATOM     21  C26 <0> d   1      28.283  -1.112  31.404  0.00  0.00     0.016 C 
ATOM     22  C27 <0> d   1      26.196  -0.698  32.731  0.00  0.00     0.070 C 
ENDROOT
BRANCH  22  23
ATOM     23  C29 <0> d   1      26.256  -2.202  32.812  0.00  0.00     0.155 C 
ATOM     24  O30 <0> d   1      25.893  -2.871  31.874  0.00  0.00    -0.295 OA
BRANCH  23  25
ATOM     25  C31 <0> d   1      26.767  -2.870  34.062  0.00  0.00     0.242 C 
BRANCH  25  26
ATOM     26  O32 <0> d   1      27.532  -4.023  33.707  0.00  0.00    -0.394 OA
ATOM     27  H56 <0> d   1      27.046  -4.856  33.784  0.00  0.00     0.209 HD
ENDBRANCH  25  26
ENDBRANCH  23  25
ENDBRANCH  22  23
BRANCH  18  28
ATOM     28  O23 <0> d   1      28.439  -0.424  29.028  0.00  0.00    -0.392 OA
ATOM     29  H48 <0> d   1      29.326  -0.084  28.846  0.00  0.00     0.210 HD
ENDBRANCH  18  28
TORSDOF 4
ENDMDL
MODEL 85
REMARK CAVERDOCK RESULT:      -3.8      0.000      0.000
REMARK CAVERDOCK CONSTRAINTS:       0.2      0.0      0.0      0.0
REMARK CAVERDOCK TUNNEL: 84     -3.8      3.3     85.5
REMARK  4 active torsions:
REMARK  status: ('A' for Active; 'I' for Inactive)
REMARK    1  A    between atoms: C21_18  and  O23_19 
REMARK    2  A    between atoms: C27_23  and  C29_24 
REMARK    3  A    between atoms: C29_24  and  C31_26 
REMARK    4  A    between atoms: C31_26  and  O32_27 
ROOT
ATOM      1  C1  <0> d   1      25.525   0.656  34.755  0.00  0.00     0.011 C 
ATOM      2  C2  <0> d   1      26.676  -0.124  34.117  0.00  0.00    -0.006 C 
ATOM      3  C4  <0> d   1      27.798   0.852  33.671  0.00  0.00     0.011 C 
ATOM      4  C5  <0> d   1      27.474   1.096  32.193  0.00  0.00     0.002 C 
ATOM      5  C7  <0> d   1      28.629   1.577  31.334  0.00  0.00     0.034 C 
ATOM      6  C9  <0> d   1      29.109   2.944  31.827  0.00  0.00     0.013 C 
ATOM      7  C10 <0> d   1      30.300   3.407  30.983  0.00  0.00     0.036 C 
ATOM      8  C11 <0> d   1      29.880   3.392  29.525  0.00  0.00    -0.061 A 
ATOM      9  C12 <0> d   1      30.072   4.477  28.789  0.00  0.00     0.058 A 
ATOM     10  C13 <0> d   1      29.658   4.506  27.377  0.00  0.00     0.172 A 
ATOM     11  O14 <0> d   1      29.868   5.486  26.688  0.00  0.00    -0.289 OA
ATOM     12  C15 <0> d   1      28.986   3.322  26.818  0.00  0.00     0.052 A 
ATOM     13  C16 <0> d   1      28.811   2.246  27.569  0.00  0.00    -0.006 A 
ATOM     14  C17 <0> d   1      29.265   2.134  28.984  0.00  0.00     0.036 A 
ATOM     15  C18 <0> d   1      30.322   1.031  29.052  0.00  0.00     0.028 C 
ATOM     16  C19 <0> d   1      28.116   1.682  29.889  0.00  0.00     0.147 C 
ATOM     17  F20 <0> d   1      27.095   2.637  29.849  0.00  0.00    -0.238 F 
ATOM     18  C21 <0> d   1      27.559   0.358  29.373  0.00  0.00     0.160 C 
ATOM     19  C24 <0> d   1      26.486  -0.212  30.314  0.00  0.00     0.045 C 
ATOM     20  C25 <0> d   1      27.087  -0.330  31.716  0.00  0.00    -0.027 C 
ATOM     21  C26 <0> d   1      28.378  -1.150  31.659  0.00  0.00     0.016 C 
ATOM     22  C27 <0> d   1      26.185  -0.842  32.835  0.00  0.00     0.070 C 
ENDROOT
BRANCH  22  23
ATOM     23  C29 <0> d   1      26.362  -2.329  33.010  0.00  0.00     0.155 C 
ATOM     24  O30 <0> d   1      27.076  -2.753  33.886  0.00  0.00    -0.295 OA
BRANCH  23  25
ATOM     25  C31 <0> d   1      25.649  -3.285  32.089  0.00  0.00     0.242 C 
BRANCH  25  26
ATOM     26  O32 <0> d   1      26.109  -4.615  32.335  0.00  0.00    -0.394 OA
ATOM     27  H56 <0> d   1      25.413  -5.287  32.296  0.00  0.00     0.209 HD
ENDBRANCH  25  26
ENDBRANCH  23  25
ENDBRANCH  22  23
BRANCH  18  28
ATOM     28  O23 <0> d   1      28.626  -0.584  29.259  0.00  0.00    -0.392 OA
ATOM     29  H48 <0> d   1      28.969  -0.684  28.359  0.00  0.00     0.210 HD
ENDBRANCH  18  28
TORSDOF 4
ENDMDL
MODEL 86
REMARK CAVERDOCK RESULT:      -5.0      0.000      0.000
REMARK CAVERDOCK CONSTRAINTS:       0.0      0.0      0.0      0.0
REMARK CAVERDOCK TUNNEL: 85     -5.0      3.4     86.3
REMARK  4 active torsions:
REMARK  status: ('A' for Active; 'I' for Inactive)
REMARK    1  A    between atoms: C21_18  and  O23_19 
REMARK    2  A    between atoms: C27_23  and  C29_24 
REMARK    3  A    between atoms: C29_24  and  C31_26 
REMARK    4  A    between atoms: C31_26  and  O32_27 
ROOT
ATOM      1  C1  <0> d   1      25.882   0.553  34.848  0.00  0.00     0.011 C 
ATOM      2  C2  <0> d   1      26.894  -0.293  34.074  0.00  0.00    -0.006 C 
ATOM      3  C4  <0> d   1      28.044   0.605  33.542  0.00  0.00     0.011 C 
ATOM      4  C5  <0> d   1      27.595   0.927  32.113  0.00  0.00     0.002 C 
ATOM      5  C7  <0> d   1      28.694   1.344  31.152  0.00  0.00     0.034 C 
ATOM      6  C9  <0> d   1      29.333   2.650  31.631  0.00  0.00     0.013 C 
ATOM      7  C10 <0> d   1      30.468   3.046  30.682  0.00  0.00     0.036 C 
ATOM      8  C11 <0> d   1      29.904   3.116  29.275  0.00  0.00    -0.061 A 
ATOM      9  C12 <0> d   1      30.111   4.208  28.553  0.00  0.00     0.058 A 
ATOM     10  C13 <0> d   1      29.562   4.321  27.193  0.00  0.00     0.172 A 
ATOM     11  O14 <0> d   1      29.782   5.305  26.512  0.00  0.00    -0.289 OA
ATOM     12  C15 <0> d   1      28.742   3.214  26.673  0.00  0.00     0.052 A 
ATOM     13  C16 <0> d   1      28.554   2.130  27.409  0.00  0.00    -0.006 A 
ATOM     14  C17 <0> d   1      29.136   1.932  28.766  0.00  0.00     0.036 A 
ATOM     15  C18 <0> d   1      30.099   0.746  28.695  0.00  0.00     0.028 C 
ATOM     16  C19 <0> d   1      28.049   1.541  29.772  0.00  0.00     0.147 C 
ATOM     17  F20 <0> d   1      27.112   2.576  29.862  0.00  0.00    -0.238 F 
ATOM     18  C21 <0> d   1      27.336   0.285  29.279  0.00  0.00     0.160 C 
ATOM     19  C24 <0> d   1      26.319  -0.231  30.310  0.00  0.00     0.045 C 
ATOM     20  C25 <0> d   1      27.045  -0.446  31.639  0.00  0.00    -0.027 C 
ATOM     21  C26 <0> d   1      28.251  -1.364  31.428  0.00  0.00     0.016 C 
ATOM     22  C27 <0> d   1      26.220  -0.924  32.830  0.00  0.00     0.070 C 
ENDROOT
BRANCH  22  23
ATOM     23  C29 <0> d   1      26.289  -2.425  32.945  0.00  0.00     0.155 C 
ATOM     24  O30 <0> d   1      25.908  -3.118  32.033  0.00  0.00    -0.295 OA
BRANCH  23  25
ATOM     25  C31 <0> d   1      26.832  -3.060  34.199  0.00  0.00     0.242 C 
BRANCH  25  26
ATOM     26  O32 <0> d   1      26.193  -4.321  34.410  0.00  0.00    -0.394 OA
ATOM     27  H56 <0> d   1      25.905  -4.468  35.321  0.00  0.00     0.209 HD
ENDBRANCH  25  26
ENDBRANCH  23  25
ENDBRANCH  22  23
BRANCH  18  28
ATOM     28  O23 <0> d   1      28.304  -0.735  29.031  0.00  0.00    -0.392 OA
ATOM     29  H48 <0> d   1      28.143  -1.242  28.223  0.00  0.00     0.210 HD
ENDBRANCH  18  28
TORSDOF 4
ENDMDL
MODEL 87
REMARK CAVERDOCK RESULT:      -5.7      0.000      0.000
REMARK CAVERDOCK CONSTRAINTS:       0.0      0.0      0.0      0.0
REMARK CAVERDOCK TUNNEL: 86     -5.7      3.4     87.2
REMARK  4 active torsions:
REMARK  status: ('A' for Active; 'I' for Inactive)
REMARK    1  A    between atoms: C21_18  and  O23_19 
REMARK    2  A    between atoms: C27_23  and  C29_24 
REMARK    3  A    between atoms: C29_24  and  C31_26 
REMARK    4  A    between atoms: C31_26  and  O32_27 
ROOT
ATOM      1  C1  <0> d   1      25.508   0.430  34.678  0.00  0.00     0.011 C 
ATOM      2  C2  <0> d   1      26.687  -0.329  34.066  0.00  0.00    -0.006 C 
ATOM      3  C4  <0> d   1      27.773   0.672  33.587  0.00  0.00     0.011 C 
ATOM      4  C5  <0> d   1      27.441   0.854  32.102  0.00  0.00     0.002 C 
ATOM      5  C7  <0> d   1      28.577   1.347  31.225  0.00  0.00     0.034 C 
ATOM      6  C9  <0> d   1      29.006   2.747  31.671  0.00  0.00     0.013 C 
ATOM      7  C10 <0> d   1      30.180   3.225  30.811  0.00  0.00     0.036 C 
ATOM      8  C11 <0> d   1      29.761   3.145  29.355  0.00  0.00    -0.061 A 
ATOM      9  C12 <0> d   1      29.913   4.210  28.582  0.00  0.00     0.058 A 
ATOM     10  C13 <0> d   1      29.499   4.176  27.170  0.00  0.00     0.172 A 
ATOM     11  O14 <0> d   1      29.672   5.139  26.447  0.00  0.00    -0.289 OA
ATOM     12  C15 <0> d   1      28.872   2.949  26.652  0.00  0.00     0.052 A 
ATOM     13  C16 <0> d   1      28.736   1.894  27.440  0.00  0.00    -0.006 A 
ATOM     14  C17 <0> d   1      29.193   1.847  28.857  0.00  0.00     0.036 A 
ATOM     15  C18 <0> d   1      30.290   0.786  28.962  0.00  0.00     0.028 C 
ATOM     16  C19 <0> d   1      28.061   1.384  29.778  0.00  0.00     0.147 C 
ATOM     17  F20 <0> d   1      27.005   2.299  29.706  0.00  0.00    -0.238 F 
ATOM     18  C21 <0> d   1      27.554   0.023  29.308  0.00  0.00     0.160 C 
ATOM     19  C24 <0> d   1      26.502  -0.554  30.269  0.00  0.00     0.045 C 
ATOM     20  C25 <0> d   1      27.107  -0.601  31.673  0.00  0.00    -0.027 C 
ATOM     21  C26 <0> d   1      28.427  -1.374  31.644  0.00  0.00     0.016 C 
ATOM     22  C27 <0> d   1      26.224  -1.108  32.810  0.00  0.00     0.070 C 
ENDROOT
BRANCH  22  23
ATOM     23  C29 <0> d   1      26.456  -2.580  33.035  0.00  0.00     0.155 C 
ATOM     24  O30 <0> d   1      27.224  -2.946  33.892  0.00  0.00    -0.295 OA
BRANCH  23  25
ATOM     25  C31 <0> d   1      25.730  -3.595  32.190  0.00  0.00     0.242 C 
BRANCH  25  26
ATOM     26  O32 <0> d   1      26.654  -4.587  31.739  0.00  0.00    -0.394 OA
ATOM     27  H56 <0> d   1      27.465  -4.225  31.355  0.00  0.00     0.209 HD
ENDBRANCH  25  26
ENDBRANCH  23  25
ENDBRANCH  22  23
BRANCH  18  28
ATOM     28  O23 <0> d   1      28.656  -0.882  29.225  0.00  0.00    -0.392 OA
ATOM     29  H48 <0> d   1      29.415  -0.533  28.737  0.00  0.00     0.210 HD
ENDBRANCH  18  28
TORSDOF 4
ENDMDL
MODEL 88
REMARK CAVERDOCK RESULT:      -6.6      0.000      0.000
REMARK CAVERDOCK CONSTRAINTS:       0.0      0.0      0.0      0.0
REMARK CAVERDOCK TUNNEL: 87     -6.6      3.4     88.3
REMARK  4 active torsions:
REMARK  status: ('A' for Active; 'I' for Inactive)
REMARK    1  A    between atoms: C21_18  and  O23_19 
REMARK    2  A    between atoms: C27_23  and  C29_24 
REMARK    3  A    between atoms: C29_24  and  C31_26 
REMARK    4  A    between atoms: C31_26  and  O32_27 
ROOT
ATOM      1  C1  <0> d   1      25.322   0.577  34.754  0.00  0.00     0.011 C 
ATOM      2  C2  <0> d   1      26.447  -0.260  34.143  0.00  0.00    -0.006 C 
ATOM      3  C4  <0> d   1      27.598   0.665  33.662  0.00  0.00     0.011 C 
ATOM      4  C5  <0> d   1      27.279   0.867  32.177  0.00  0.00     0.002 C 
ATOM      5  C7  <0> d   1      28.446   1.282  31.300  0.00  0.00     0.034 C 
ATOM      6  C9  <0> d   1      28.968   2.650  31.744  0.00  0.00     0.013 C 
ATOM      7  C10 <0> d   1      30.171   3.047  30.884  0.00  0.00     0.036 C 
ATOM      8  C11 <0> d   1      29.748   2.993  29.428  0.00  0.00    -0.061 A 
ATOM      9  C12 <0> d   1      29.971   4.045  28.654  0.00  0.00     0.058 A 
ATOM     10  C13 <0> d   1      29.556   4.038  27.242  0.00  0.00     0.172 A 
ATOM     11  O14 <0> d   1      29.794   4.986  26.518  0.00  0.00    -0.289 OA
ATOM     12  C15 <0> d   1      28.848   2.855  26.725  0.00  0.00     0.052 A 
ATOM     13  C16 <0> d   1      28.641   1.813  27.514  0.00  0.00    -0.006 A 
ATOM     14  C17 <0> d   1      29.094   1.737  28.932  0.00  0.00     0.036 A 
ATOM     15  C18 <0> d   1      30.117   0.604  29.037  0.00  0.00     0.028 C 
ATOM     16  C19 <0> d   1      27.933   1.351  29.853  0.00  0.00     0.147 C 
ATOM     17  F20 <0> d   1      26.942   2.335  29.780  0.00  0.00    -0.238 F 
ATOM     18  C21 <0> d   1      27.336   0.028  29.384  0.00  0.00     0.160 C 
ATOM     19  C24 <0> d   1      26.248  -0.476  30.346  0.00  0.00     0.045 C 
ATOM     20  C25 <0> d   1      26.848  -0.562  31.750  0.00  0.00    -0.027 C 
ATOM     21  C26 <0> d   1      28.112  -1.423  31.722  0.00  0.00     0.016 C 
ATOM     22  C27 <0> d   1      25.932  -1.008  32.888  0.00  0.00     0.070 C 
ENDROOT
BRANCH  22  23
ATOM     23  C29 <0> d   1      26.064  -2.492  33.114  0.00  0.00     0.155 C 
ATOM     24  O30 <0> d   1      25.653  -3.268  32.286  0.00  0.00    -0.295 OA
BRANCH  23  25
ATOM     25  C31 <0> d   1      26.707  -3.006  34.376  0.00  0.00     0.242 C 
BRANCH  25  26
ATOM     26  O32 <0> d   1      26.303  -4.359  34.599  0.00  0.00    -0.394 OA
ATOM     27  H56 <0> d   1      26.205  -4.879  33.789  0.00  0.00     0.209 HD
ENDBRANCH  25  26
ENDBRANCH  23  25
ENDBRANCH  22  23
BRANCH  18  28
ATOM     28  O23 <0> d   1      28.374  -0.950  29.303  0.00  0.00    -0.392 OA
ATOM     29  H48 <0> d   1      28.688  -1.116  28.403  0.00  0.00     0.210 HD
ENDBRANCH  18  28
TORSDOF 4
ENDMDL
MODEL 89
REMARK CAVERDOCK RESULT:      -7.4      0.000      0.000
REMARK CAVERDOCK CONSTRAINTS:       0.0      0.0      0.0      0.0
REMARK CAVERDOCK TUNNEL: 88     -7.4      3.4     89.1
REMARK  4 active torsions:
REMARK  status: ('A' for Active; 'I' for Inactive)
REMARK    1  A    between atoms: C21_18  and  O23_19 
REMARK    2  A    between atoms: C27_23  and  C29_24 
REMARK    3  A    between atoms: C29_24  and  C31_26 
REMARK    4  A    between atoms: C31_26  and  O32_27 
ROOT
ATOM      1  C1  <0> d   1      25.490   0.451  34.940  0.00  0.00     0.011 C 
ATOM      2  C2  <0> d   1      26.536  -0.428  34.252  0.00  0.00    -0.006 C 
ATOM      3  C4  <0> d   1      27.710   0.448  33.737  0.00  0.00     0.011 C 
ATOM      4  C5  <0> d   1      27.329   0.707  32.275  0.00  0.00     0.002 C 
ATOM      5  C7  <0> d   1      28.472   1.083  31.350  0.00  0.00     0.034 C 
ATOM      6  C9  <0> d   1      29.090   2.409  31.801  0.00  0.00     0.013 C 
ATOM      7  C10 <0> d   1      30.269   2.765  30.890  0.00  0.00     0.036 C 
ATOM      8  C11 <0> d   1      29.772   2.773  29.456  0.00  0.00    -0.061 A 
ATOM      9  C12 <0> d   1      30.013   3.833  28.698  0.00  0.00     0.058 A 
ATOM     10  C13 <0> d   1      29.529   3.886  27.310  0.00  0.00     0.172 A 
ATOM     11  O14 <0> d   1      29.782   4.840  26.598  0.00  0.00    -0.289 OA
ATOM     12  C15 <0> d   1      28.732   2.758  26.801  0.00  0.00     0.052 A 
ATOM     13  C16 <0> d   1      28.509   1.706  27.574  0.00  0.00    -0.006 A 
ATOM     14  C17 <0> d   1      29.026   1.568  28.964  0.00  0.00     0.036 A 
ATOM     15  C18 <0> d   1      29.990   0.380  28.989  0.00  0.00     0.028 C 
ATOM     16  C19 <0> d   1      27.893   1.219  29.933  0.00  0.00     0.147 C 
ATOM     17  F20 <0> d   1      26.955   2.257  29.935  0.00  0.00    -0.238 F 
ATOM     18  C21 <0> d   1      27.202  -0.057  29.463  0.00  0.00     0.160 C 
ATOM     19  C24 <0> d   1      26.137  -0.529  30.466  0.00  0.00     0.045 C 
ATOM     20  C25 <0> d   1      26.801  -0.685  31.835  0.00  0.00    -0.027 C 
ATOM     21  C26 <0> d   1      28.013  -1.611  31.721  0.00  0.00     0.016 C 
ATOM     22  C27 <0> d   1      25.919  -1.112  33.007  0.00  0.00     0.070 C 
ENDROOT
BRANCH  22  23
ATOM     23  C29 <0> d   1      25.981  -2.607  33.190  0.00  0.00     0.155 C 
ATOM     24  O30 <0> d   1      25.460  -3.336  32.381  0.00  0.00    -0.295 OA
BRANCH  23  25
ATOM     25  C31 <0> d   1      26.693  -3.190  34.383  0.00  0.00     0.242 C 
BRANCH  25  26
ATOM     26  O32 <0> d   1      26.614  -4.616  34.333  0.00  0.00    -0.394 OA
ATOM     27  H56 <0> d   1      25.710  -4.959  34.297  0.00  0.00     0.209 HD
ENDBRANCH  25  26
ENDBRANCH  23  25
ENDBRANCH  22  23
BRANCH  18  28
ATOM     28  O23 <0> d   1      28.180  -1.086  29.304  0.00  0.00    -0.392 OA
ATOM     29  H48 <0> d   1      27.809  -1.947  29.064  0.00  0.00     0.210 HD
ENDBRANCH  18  28
TORSDOF 4
ENDMDL
MODEL 90
REMARK CAVERDOCK RESULT:      -8.0      0.000      0.000
REMARK CAVERDOCK CONSTRAINTS:       0.0      0.0      0.0      0.0
REMARK CAVERDOCK TUNNEL: 89     -8.0      3.3     90.1
REMARK  4 active torsions:
REMARK  status: ('A' for Active; 'I' for Inactive)
REMARK    1  A    between atoms: C21_18  and  O23_19 
REMARK    2  A    between atoms: C27_23  and  C29_24 
REMARK    3  A    between atoms: C29_24  and  C31_26 
REMARK    4  A    between atoms: C31_26  and  O32_27 
ROOT
ATOM      1  C1  <0> d   1      25.571   0.311  34.969  0.00  0.00     0.011 C 
ATOM      2  C2  <0> d   1      26.664  -0.527  34.302  0.00  0.00    -0.006 C 
ATOM      3  C4  <0> d   1      27.775   0.400  33.738  0.00  0.00     0.011 C 
ATOM      4  C5  <0> d   1      27.363   0.578  32.272  0.00  0.00     0.002 C 
ATOM      5  C7  <0> d   1      28.471   0.988  31.319  0.00  0.00     0.034 C 
ATOM      6  C9  <0> d   1      29.008   2.367  31.711  0.00  0.00     0.013 C 
ATOM      7  C10 <0> d   1      30.152   2.760  30.772  0.00  0.00     0.036 C 
ATOM      8  C11 <0> d   1      29.641   2.681  29.346  0.00  0.00    -0.061 A 
ATOM      9  C12 <0> d   1      29.807   3.724  28.544  0.00  0.00     0.058 A 
ATOM     10  C13 <0> d   1      29.305   3.692  27.161  0.00  0.00     0.172 A 
ATOM     11  O14 <0> d   1      29.490   4.631  26.410  0.00  0.00    -0.289 OA
ATOM     12  C15 <0> d   1      28.577   2.496  26.706  0.00  0.00     0.052 A 
ATOM     13  C16 <0> d   1      28.429   1.464  27.521  0.00  0.00    -0.006 A 
ATOM     14  C17 <0> d   1      28.968   1.413  28.909  0.00  0.00     0.036 A 
ATOM     15  C18 <0> d   1      30.005   0.290  28.968  0.00  0.00     0.028 C 
ATOM     16  C19 <0> d   1      27.870   1.032  29.906  0.00  0.00     0.147 C 
ATOM     17  F20 <0> d   1      26.867   2.007  29.879  0.00  0.00    -0.238 F 
ATOM     18  C21 <0> d   1      27.256  -0.303  29.494  0.00  0.00     0.160 C 
ATOM     19  C24 <0> d   1      26.233  -0.801  30.528  0.00  0.00     0.045 C 
ATOM     20  C25 <0> d   1      26.920  -0.861  31.893  0.00  0.00    -0.027 C 
ATOM     21  C26 <0> d   1      28.187  -1.712  31.800  0.00  0.00     0.016 C 
ATOM     22  C27 <0> d   1      26.079  -1.297  33.091  0.00  0.00     0.070 C 
ENDROOT
BRANCH  22  23
ATOM     23  C29 <0> d   1      26.238  -2.776  33.331  0.00  0.00     0.155 C 
ATOM     24  O30 <0> d   1      25.754  -3.568  32.558  0.00  0.00    -0.295 OA
BRANCH  23  25
ATOM     25  C31 <0> d   1      26.999  -3.267  34.536  0.00  0.00     0.242 C 
BRANCH  25  26
ATOM     26  O32 <0> d   1      27.520  -4.571  34.271  0.00  0.00    -0.394 OA
ATOM     27  H56 <0> d   1      26.975  -5.291  34.617  0.00  0.00     0.209 HD
ENDBRANCH  25  26
ENDBRANCH  23  25
ENDBRANCH  22  23
BRANCH  18  28
ATOM     28  O23 <0> d   1      28.295  -1.273  29.362  0.00  0.00    -0.392 OA
ATOM     29  H48 <0> d   1      29.165  -0.895  29.171  0.00  0.00     0.210 HD
ENDBRANCH  18  28
TORSDOF 4
ENDMDL
MODEL 91
REMARK CAVERDOCK RESULT:      -8.1      0.000      0.000
REMARK CAVERDOCK CONSTRAINTS:       0.0      0.0      0.0      0.0
REMARK CAVERDOCK TUNNEL: 90     -8.1      3.3     91.1
REMARK  4 active torsions:
REMARK  status: ('A' for Active; 'I' for Inactive)
REMARK    1  A    between atoms: C21_18  and  O23_19 
REMARK    2  A    between atoms: C27_23  and  C29_24 
REMARK    3  A    between atoms: C29_24  and  C31_26 
REMARK    4  A    between atoms: C31_26  and  O32_27 
ROOT
ATOM      1  C1  <0> d   1      25.047   0.061  34.688  0.00  0.00     0.011 C 
ATOM      2  C2  <0> d   1      26.261  -0.706  34.160  0.00  0.00    -0.006 C 
ATOM      3  C4  <0> d   1      27.366   0.290  33.712  0.00  0.00     0.011 C 
ATOM      4  C5  <0> d   1      27.111   0.431  32.207  0.00  0.00     0.002 C 
ATOM      5  C7  <0> d   1      28.290   0.910  31.379  0.00  0.00     0.034 C 
ATOM      6  C9  <0> d   1      28.688   2.323  31.811  0.00  0.00     0.013 C 
ATOM      7  C10 <0> d   1      29.903   2.786  31.001  0.00  0.00     0.036 C 
ATOM      8  C11 <0> d   1      29.562   2.666  29.528  0.00  0.00    -0.061 A 
ATOM      9  C12 <0> d   1      29.749   3.712  28.736  0.00  0.00     0.058 A 
ATOM     10  C13 <0> d   1      29.410   3.639  27.307  0.00  0.00     0.172 A 
ATOM     11  O14 <0> d   1      29.617   4.584  26.569  0.00  0.00    -0.289 OA
ATOM     12  C15 <0> d   1      28.818   2.395  26.788  0.00  0.00     0.052 A 
ATOM     13  C16 <0> d   1      28.646   1.360  27.595  0.00  0.00    -0.006 A 
ATOM     14  C17 <0> d   1      29.028   1.353  29.035  0.00  0.00     0.036 A 
ATOM     15  C18 <0> d   1      30.123   0.302  29.224  0.00  0.00     0.028 C 
ATOM     16  C19 <0> d   1      27.851   0.905  29.907  0.00  0.00     0.147 C 
ATOM     17  F20 <0> d   1      26.796   1.811  29.755  0.00  0.00    -0.238 F 
ATOM     18  C21 <0> d   1      27.376  -0.470  29.446  0.00  0.00     0.160 C 
ATOM     19  C24 <0> d   1      26.278  -1.029  30.365  0.00  0.00     0.045 C 
ATOM     20  C25 <0> d   1      26.808  -1.036  31.800  0.00  0.00    -0.027 C 
ATOM     21  C26 <0> d   1      28.132  -1.801  31.860  0.00  0.00     0.016 C 
ATOM     22  C27 <0> d   1      25.869  -1.520  32.901  0.00  0.00     0.070 C 
ENDROOT
BRANCH  22  23
ATOM     23  C29 <0> d   1      26.096  -2.984  33.176  0.00  0.00     0.155 C 
ATOM     24  O30 <0> d   1      25.535  -3.818  32.507  0.00  0.00    -0.295 OA
BRANCH  23  25
ATOM     25  C31 <0> d   1      27.021  -3.407  34.288  0.00  0.00     0.242 C 
BRANCH  25  26
ATOM     26  O32 <0> d   1      27.618  -4.663  33.959  0.00  0.00    -0.394 OA
ATOM     27  H56 <0> d   1      27.017  -5.280  33.518  0.00  0.00     0.209 HD
ENDBRANCH  25  26
ENDBRANCH  23  25
ENDBRANCH  22  23
BRANCH  18  28
ATOM     28  O23 <0> d   1      28.485  -1.370  29.445  0.00  0.00    -0.392 OA
ATOM     29  H48 <0> d   1      28.815  -1.587  28.561  0.00  0.00     0.210 HD
ENDBRANCH  18  28
TORSDOF 4
ENDMDL
MODEL 92
REMARK CAVERDOCK RESULT:      -8.6      0.000      0.000
REMARK CAVERDOCK CONSTRAINTS:       0.0      0.0      0.0      0.0
REMARK CAVERDOCK TUNNEL: 91     -8.6      3.3     92.3
REMARK  4 active torsions:
REMARK  status: ('A' for Active; 'I' for Inactive)
REMARK    1  A    between atoms: C21_18  and  O23_19 
REMARK    2  A    between atoms: C27_23  and  C29_24 
REMARK    3  A    between atoms: C29_24  and  C31_26 
REMARK    4  A    between atoms: C31_26  and  O32_27 
ROOT
ATOM      1  C1  <0> d   1      25.123   0.357  35.032  0.00  0.00     0.011 C 
ATOM      2  C2  <0> d   1      26.288  -0.463  34.476  0.00  0.00    -0.006 C 
ATOM      3  C4  <0> d   1      27.397   0.483  33.940  0.00  0.00     0.011 C 
ATOM      4  C5  <0> d   1      27.075   0.578  32.445  0.00  0.00     0.002 C 
ATOM      5  C7  <0> d   1      28.225   0.992  31.545  0.00  0.00     0.034 C 
ATOM      6  C9  <0> d   1      28.682   2.408  31.905  0.00  0.00     0.013 C 
ATOM      7  C10 <0> d   1      29.869   2.806  31.023  0.00  0.00     0.036 C 
ATOM      8  C11 <0> d   1      29.454   2.643  29.572  0.00  0.00    -0.061 A 
ATOM      9  C12 <0> d   1      29.632   3.655  28.735  0.00  0.00     0.058 A 
ATOM     10  C13 <0> d   1      29.223   3.540  27.326  0.00  0.00     0.172 A 
ATOM     11  O14 <0> d   1      29.420   4.452  26.545  0.00  0.00    -0.289 OA
ATOM     12  C15 <0> d   1      28.572   2.297  26.882  0.00  0.00     0.052 A 
ATOM     13  C16 <0> d   1      28.411   1.296  27.734  0.00  0.00    -0.006 A 
ATOM     14  C17 <0> d   1      28.861   1.329  29.154  0.00  0.00     0.036 A 
ATOM     15  C18 <0> d   1      29.935   0.254  29.331  0.00  0.00     0.028 C 
ATOM     16  C19 <0> d   1      27.716   0.948  30.096  0.00  0.00     0.147 C 
ATOM     17  F20 <0> d   1      26.680   1.878  29.961  0.00  0.00    -0.238 F 
ATOM     18  C21 <0> d   1      27.182  -0.429  29.709  0.00  0.00     0.160 C 
ATOM     19  C24 <0> d   1      26.114  -0.922  30.699  0.00  0.00     0.045 C 
ATOM     20  C25 <0> d   1      26.712  -0.893  32.106  0.00  0.00    -0.027 C 
ATOM     21  C26 <0> d   1      28.015  -1.694  32.133  0.00  0.00     0.016 C 
ATOM     22  C27 <0> d   1      25.813  -1.310  33.268  0.00  0.00     0.070 C 
ENDROOT
BRANCH  22  23
ATOM     23  C29 <0> d   1      26.013  -2.769  33.587  0.00  0.00     0.155 C 
ATOM     24  O30 <0> d   1      26.578  -3.093  34.603  0.00  0.00    -0.295 OA
BRANCH  23  25
ATOM     25  C31 <0> d   1      25.509  -3.823  32.635  0.00  0.00     0.242 C 
BRANCH  25  26
ATOM     26  O32 <0> d   1      25.782  -5.119  33.172  0.00  0.00    -0.394 OA
ATOM     27  H56 <0> d   1      24.993  -5.598  33.464  0.00  0.00     0.209 HD
ENDBRANCH  25  26
ENDBRANCH  23  25
ENDBRANCH  22  23
BRANCH  18  28
ATOM     28  O23 <0> d   1      28.264  -1.360  29.689  0.00  0.00    -0.392 OA
ATOM     29  H48 <0> d   1      28.102  -2.163  30.204  0.00  0.00     0.210 HD
ENDBRANCH  18  28
TORSDOF 4
ENDMDL
MODEL 93
REMARK CAVERDOCK RESULT:      -8.6      0.000      0.000
REMARK CAVERDOCK CONSTRAINTS:       0.0      0.0      0.0      0.0
REMARK CAVERDOCK TUNNEL: 92     -8.6      3.3     93.4
REMARK  4 active torsions:
REMARK  status: ('A' for Active; 'I' for Inactive)
REMARK    1  A    between atoms: C21_18  and  O23_19 
REMARK    2  A    between atoms: C27_23  and  C29_24 
REMARK    3  A    between atoms: C29_24  and  C31_26 
REMARK    4  A    between atoms: C31_26  and  O32_27 
ROOT
ATOM      1  C1  <0> d   1      25.099   0.314  35.005  0.00  0.00     0.011 C 
ATOM      2  C2  <0> d   1      26.279  -0.494  34.463  0.00  0.00    -0.006 C 
ATOM      3  C4  <0> d   1      27.377   0.464  33.923  0.00  0.00     0.011 C 
ATOM      4  C5  <0> d   1      27.061   0.538  32.425  0.00  0.00     0.002 C 
ATOM      5  C7  <0> d   1      28.209   0.960  31.527  0.00  0.00     0.034 C 
ATOM      6  C9  <0> d   1      28.642   2.386  31.874  0.00  0.00     0.013 C 
ATOM      7  C10 <0> d   1      29.828   2.794  30.994  0.00  0.00     0.036 C 
ATOM      8  C11 <0> d   1      29.423   2.609  29.543  0.00  0.00    -0.061 A 
ATOM      9  C12 <0> d   1      29.589   3.615  28.696  0.00  0.00     0.058 A 
ATOM     10  C13 <0> d   1      29.190   3.480  27.286  0.00  0.00     0.172 A 
ATOM     11  O14 <0> d   1      29.377   4.386  26.496  0.00  0.00    -0.289 OA
ATOM     12  C15 <0> d   1      28.560   2.221  26.852  0.00  0.00     0.052 A 
ATOM     13  C16 <0> d   1      28.410   1.228  27.714  0.00  0.00    -0.006 A 
ATOM     14  C17 <0> d   1      28.852   1.282  29.135  0.00  0.00     0.036 A 
ATOM     15  C18 <0> d   1      29.941   0.226  29.329  0.00  0.00     0.028 C 
ATOM     16  C19 <0> d   1      27.708   0.893  30.076  0.00  0.00     0.147 C 
ATOM     17  F20 <0> d   1      26.659   1.807  29.925  0.00  0.00    -0.238 F 
ATOM     18  C21 <0> d   1      27.197  -0.495  29.701  0.00  0.00     0.160 C 
ATOM     19  C24 <0> d   1      26.132  -0.995  30.690  0.00  0.00     0.045 C 
ATOM     20  C25 <0> d   1      26.722  -0.942  32.100  0.00  0.00    -0.027 C 
ATOM     21  C26 <0> d   1      28.037  -1.723  32.142  0.00  0.00     0.016 C 
ATOM     22  C27 <0> d   1      25.824  -1.360  33.262  0.00  0.00     0.070 C 
ENDROOT
BRANCH  22  23
ATOM     23  C29 <0> d   1      26.044  -2.813  33.596  0.00  0.00     0.155 C 
ATOM     24  O30 <0> d   1      26.734  -3.117  34.539  0.00  0.00    -0.295 OA
BRANCH  23  25
ATOM     25  C31 <0> d   1      25.405  -3.885  32.753  0.00  0.00     0.242 C 
BRANCH  25  26
ATOM     26  O32 <0> d   1      25.101  -5.017  33.571  0.00  0.00    -0.394 OA
ATOM     27  H56 <0> d   1      25.261  -5.868  33.140  0.00  0.00     0.209 HD
ENDBRANCH  25  26
ENDBRANCH  23  25
ENDBRANCH  22  23
BRANCH  18  28
ATOM     28  O23 <0> d   1      28.294  -1.410  29.696  0.00  0.00    -0.392 OA
ATOM     29  H48 <0> d   1      28.462  -1.827  30.553  0.00  0.00     0.210 HD
ENDBRANCH  18  28
TORSDOF 4
ENDMDL
MODEL 94
REMARK CAVERDOCK RESULT:      -8.7      0.000      0.000
REMARK CAVERDOCK CONSTRAINTS:       0.0      0.0      0.0      0.0
REMARK CAVERDOCK TUNNEL: 93     -8.7      3.3     94.2
REMARK  4 active torsions:
REMARK  status: ('A' for Active; 'I' for Inactive)
REMARK    1  A    between atoms: C21_18  and  O23_19 
REMARK    2  A    between atoms: C27_23  and  C29_24 
REMARK    3  A    between atoms: C29_24  and  C31_26 
REMARK    4  A    between atoms: C31_26  and  O32_27 
ROOT
ATOM      1  C1  <0> d   1      24.704   0.067  34.863  0.00  0.00     0.011 C 
ATOM      2  C2  <0> d   1      25.954  -0.697  34.422  0.00  0.00    -0.006 C 
ATOM      3  C4  <0> d   1      27.050   0.299  33.954  0.00  0.00     0.011 C 
ATOM      4  C5  <0> d   1      26.845   0.347  32.436  0.00  0.00     0.002 C 
ATOM      5  C7  <0> d   1      28.040   0.806  31.621  0.00  0.00     0.034 C 
ATOM      6  C9  <0> d   1      28.389   2.252  31.982  0.00  0.00     0.013 C 
ATOM      7  C10 <0> d   1      29.620   2.699  31.189  0.00  0.00     0.036 C 
ATOM      8  C11 <0> d   1      29.334   2.485  29.714  0.00  0.00    -0.061 A 
ATOM      9  C12 <0> d   1      29.524   3.488  28.870  0.00  0.00     0.058 A 
ATOM     10  C13 <0> d   1      29.238   3.324  27.436  0.00  0.00     0.172 A 
ATOM     11  O14 <0> d   1      29.448   4.230  26.651  0.00  0.00    -0.289 OA
ATOM     12  C15 <0> d   1      28.693   2.037  26.971  0.00  0.00     0.052 A 
ATOM     13  C16 <0> d   1      28.518   1.047  27.831  0.00  0.00    -0.006 A 
ATOM     14  C17 <0> d   1      28.849   1.132  29.281  0.00  0.00     0.036 A 
ATOM     15  C18 <0> d   1      29.961   0.122  29.569  0.00  0.00     0.028 C 
ATOM     16  C19 <0> d   1      27.653   0.706  30.137  0.00  0.00     0.147 C 
ATOM     17  F20 <0> d   1      26.583   1.574  29.898  0.00  0.00    -0.238 F 
ATOM     18  C21 <0> d   1      27.228  -0.706  29.742  0.00  0.00     0.160 C 
ATOM     19  C24 <0> d   1      26.112  -1.239  30.655  0.00  0.00     0.045 C 
ATOM     20  C25 <0> d   1      26.591  -1.149  32.105  0.00  0.00    -0.027 C 
ATOM     21  C26 <0> d   1      27.929  -1.876  32.254  0.00  0.00     0.016 C 
ATOM     22  C27 <0> d   1      25.625  -1.593  33.201  0.00  0.00     0.070 C 
ENDROOT
BRANCH  22  23
ATOM     23  C29 <0> d   1      25.877  -3.032  33.569  0.00  0.00     0.155 C 
ATOM     24  O30 <0> d   1      26.557  -3.299  34.530  0.00  0.00    -0.295 OA
BRANCH  23  25
ATOM     25  C31 <0> d   1      25.281  -4.138  32.736  0.00  0.00     0.242 C 
BRANCH  25  26
ATOM     26  O32 <0> d   1      24.908  -5.225  33.584  0.00  0.00    -0.394 OA
ATOM     27  H56 <0> d   1      23.954  -5.307  33.723  0.00  0.00     0.209 HD
ENDBRANCH  25  26
ENDBRANCH  23  25
ENDBRANCH  22  23
BRANCH  18  28
ATOM     28  O23 <0> d   1      28.357  -1.575  29.831  0.00  0.00    -0.392 OA
ATOM     29  H48 <0> d   1      29.204  -1.138  29.666  0.00  0.00     0.210 HD
ENDBRANCH  18  28
TORSDOF 4
ENDMDL
MODEL 95
REMARK CAVERDOCK RESULT:      -8.9      0.000      0.000
REMARK CAVERDOCK CONSTRAINTS:       0.0      0.0      0.0      0.0
REMARK CAVERDOCK TUNNEL: 94     -8.9      3.3     95.4
REMARK  4 active torsions:
REMARK  status: ('A' for Active; 'I' for Inactive)
REMARK    1  A    between atoms: C21_18  and  O23_19 
REMARK    2  A    between atoms: C27_23  and  C29_24 
REMARK    3  A    between atoms: C29_24  and  C31_26 
REMARK    4  A    between atoms: C31_26  and  O32_27 
ROOT
ATOM      1  C1  <0> d   1      24.722   0.294  35.065  0.00  0.00     0.011 C 
ATOM      2  C2  <0> d   1      25.987  -0.469  34.668  0.00  0.00    -0.006 C 
ATOM      3  C4  <0> d   1      27.053   0.517  34.117  0.00  0.00     0.011 C 
ATOM      4  C5  <0> d   1      26.835   0.447  32.602  0.00  0.00     0.002 C 
ATOM      5  C7  <0> d   1      28.011   0.875  31.743  0.00  0.00     0.034 C 
ATOM      6  C9  <0> d   1      28.325   2.352  31.993  0.00  0.00     0.013 C 
ATOM      7  C10 <0> d   1      29.537   2.770  31.156  0.00  0.00     0.036 C 
ATOM      8  C11 <0> d   1      29.245   2.439  29.704  0.00  0.00    -0.061 A 
ATOM      9  C12 <0> d   1      29.401   3.382  28.786  0.00  0.00     0.058 A 
ATOM     10  C13 <0> d   1      29.107   3.105  27.371  0.00  0.00     0.172 A 
ATOM     11  O14 <0> d   1      29.287   3.955  26.520  0.00  0.00    -0.289 OA
ATOM     12  C15 <0> d   1      28.592   1.774  27.009  0.00  0.00     0.052 A 
ATOM     13  C16 <0> d   1      28.450   0.846  27.941  0.00  0.00    -0.006 A 
ATOM     14  C17 <0> d   1      28.791   1.047  29.377  0.00  0.00     0.036 A 
ATOM     15  C18 <0> d   1      29.931   0.089  29.727  0.00  0.00     0.028 C 
ATOM     16  C19 <0> d   1      27.614   0.655  30.275  0.00  0.00     0.147 C 
ATOM     17  F20 <0> d   1      26.520   1.476  29.983  0.00  0.00    -0.238 F 
ATOM     18  C21 <0> d   1      27.222  -0.792  29.990  0.00  0.00     0.160 C 
ATOM     19  C24 <0> d   1      26.128  -1.284  30.951  0.00  0.00     0.045 C 
ATOM     20  C25 <0> d   1      26.617  -1.075  32.385  0.00  0.00    -0.027 C 
ATOM     21  C26 <0> d   1      27.975  -1.754  32.574  0.00  0.00     0.016 C 
ATOM     22  C27 <0> d   1      25.672  -1.460  33.520  0.00  0.00     0.070 C 
ENDROOT
BRANCH  22  23
ATOM     23  C29 <0> d   1      25.964  -2.862  33.991  0.00  0.00     0.155 C 
ATOM     24  O30 <0> d   1      26.785  -3.049  34.856  0.00  0.00    -0.295 OA
BRANCH  23  25
ATOM     25  C31 <0> d   1      25.232  -4.029  33.381  0.00  0.00     0.242 C 
BRANCH  25  26
ATOM     26  O32 <0> d   1      23.901  -4.079  33.899  0.00  0.00    -0.394 OA
ATOM     27  H56 <0> d   1      23.274  -3.511  33.429  0.00  0.00     0.209 HD
ENDBRANCH  25  26
ENDBRANCH  23  25
ENDBRANCH  22  23
BRANCH  18  28
ATOM     28  O23 <0> d   1      28.374  -1.624  30.131  0.00  0.00    -0.392 OA
ATOM     29  H48 <0> d   1      29.204  -1.134  30.218  0.00  0.00     0.210 HD
ENDBRANCH  18  28
TORSDOF 4
ENDMDL
MODEL 96
REMARK CAVERDOCK RESULT:      -8.8      0.000      0.000
REMARK CAVERDOCK CONSTRAINTS:       0.0      0.0      0.0      0.0
REMARK CAVERDOCK TUNNEL: 95     -8.8      3.3     96.3
REMARK  4 active torsions:
REMARK  status: ('A' for Active; 'I' for Inactive)
REMARK    1  A    between atoms: C21_18  and  O23_19 
REMARK    2  A    between atoms: C27_23  and  C29_24 
REMARK    3  A    between atoms: C29_24  and  C31_26 
REMARK    4  A    between atoms: C31_26  and  O32_27 
ROOT
ATOM      1  C1  <0> d   1      25.037   0.257  35.278  0.00  0.00     0.011 C 
ATOM      2  C2  <0> d   1      26.238  -0.558  34.797  0.00  0.00    -0.006 C 
ATOM      3  C4  <0> d   1      27.310   0.384  34.184  0.00  0.00     0.011 C 
ATOM      4  C5  <0> d   1      26.993   0.338  32.686  0.00  0.00     0.002 C 
ATOM      5  C7  <0> d   1      28.130   0.720  31.756  0.00  0.00     0.034 C 
ATOM      6  C9  <0> d   1      28.526   2.180  31.994  0.00  0.00     0.013 C 
ATOM      7  C10 <0> d   1      29.701   2.550  31.084  0.00  0.00     0.036 C 
ATOM      8  C11 <0> d   1      29.302   2.246  29.652  0.00  0.00    -0.061 A 
ATOM      9  C12 <0> d   1      29.442   3.189  28.731  0.00  0.00     0.058 A 
ATOM     10  C13 <0> d   1      29.046   2.938  27.337  0.00  0.00     0.172 A 
ATOM     11  O14 <0> d   1      29.210   3.787  26.481  0.00  0.00    -0.289 OA
ATOM     12  C15 <0> d   1      28.450   1.634  27.000  0.00  0.00     0.052 A 
ATOM     13  C16 <0> d   1      28.326   0.705  27.934  0.00  0.00    -0.006 A 
ATOM     14  C17 <0> d   1      28.766   0.878  29.347  0.00  0.00     0.036 A 
ATOM     15  C18 <0> d   1      29.882  -0.132  29.617  0.00  0.00     0.028 C 
ATOM     16  C19 <0> d   1      27.632   0.531  30.315  0.00  0.00     0.147 C 
ATOM     17  F20 <0> d   1      26.559   1.403  30.098  0.00  0.00    -0.238 F 
ATOM     18  C21 <0> d   1      27.158  -0.894  30.047  0.00  0.00     0.160 C 
ATOM     19  C24 <0> d   1      26.106  -1.346  31.073  0.00  0.00     0.045 C 
ATOM     20  C25 <0> d   1      26.694  -1.171  32.474  0.00  0.00    -0.027 C 
ATOM     21  C26 <0> d   1      28.029  -1.912  32.572  0.00  0.00     0.016 C 
ATOM     22  C27 <0> d   1      25.806  -1.524  33.665  0.00  0.00     0.070 C 
ENDROOT
BRANCH  22  23
ATOM     23  C29 <0> d   1      26.064  -2.941  34.108  0.00  0.00     0.155 C 
ATOM     24  O30 <0> d   1      26.913  -3.170  34.936  0.00  0.00    -0.295 OA
BRANCH  23  25
ATOM     25  C31 <0> d   1      25.264  -4.073  33.516  0.00  0.00     0.242 C 
BRANCH  25  26
ATOM     26  O32 <0> d   1      23.885  -3.907  33.851  0.00  0.00    -0.394 OA
ATOM     27  H56 <0> d   1      23.275  -4.309  33.217  0.00  0.00     0.209 HD
ENDBRANCH  25  26
ENDBRANCH  23  25
ENDBRANCH  22  23
BRANCH  18  28
ATOM     28  O23 <0> d   1      28.278  -1.778  30.110  0.00  0.00    -0.392 OA
ATOM     29  H48 <0> d   1      28.533  -2.027  31.009  0.00  0.00     0.210 HD
ENDBRANCH  18  28
TORSDOF 4
ENDMDL
MODEL 97
REMARK CAVERDOCK RESULT:      -8.8      0.000      0.000
REMARK CAVERDOCK CONSTRAINTS:       0.0      0.0      0.0      0.0
REMARK CAVERDOCK TUNNEL: 96     -8.8      3.3     97.5
REMARK  4 active torsions:
REMARK  status: ('A' for Active; 'I' for Inactive)
REMARK    1  A    between atoms: C21_18  and  O23_19 
REMARK    2  A    between atoms: C27_23  and  C29_24 
REMARK    3  A    between atoms: C29_24  and  C31_26 
REMARK    4  A    between atoms: C31_26  and  O32_27 
ROOT
ATOM      1  C1  <0> d   1      28.944  -5.266  31.506  0.00  0.00     0.011 C 
ATOM      2  C2  <0> d   1      27.650  -4.450  31.496  0.00  0.00    -0.006 C 
ATOM      3  C4  <0> d   1      27.638  -3.487  30.277  0.00  0.00     0.011 C 
ATOM      4  C5  <0> d   1      28.168  -2.176  30.870  0.00  0.00     0.002 C 
ATOM      5  C7  <0> d   1      27.811  -0.913  30.108  0.00  0.00     0.034 C 
ATOM      6  C9  <0> d   1      28.436  -0.955  28.711  0.00  0.00     0.013 C 
ATOM      7  C10 <0> d   1      28.039   0.302  27.931  0.00  0.00     0.036 C 
ATOM      8  C11 <0> d   1      28.444   1.513  28.751  0.00  0.00    -0.061 A 
ATOM      9  C12 <0> d   1      29.169   2.463  28.179  0.00  0.00     0.058 A 
ATOM     10  C13 <0> d   1      29.598   3.642  28.948  0.00  0.00     0.172 A 
ATOM     11  O14 <0> d   1      30.231   4.535  28.417  0.00  0.00    -0.289 OA
ATOM     12  C15 <0> d   1      29.241   3.717  30.374  0.00  0.00     0.052 A 
ATOM     13  C16 <0> d   1      28.510   2.760  30.923  0.00  0.00    -0.006 A 
ATOM     14  C17 <0> d   1      27.994   1.576  30.181  0.00  0.00     0.036 A 
ATOM     15  C18 <0> d   1      26.466   1.647  30.188  0.00  0.00     0.028 C 
ATOM     16  C19 <0> d   1      28.364   0.278  30.905  0.00  0.00     0.147 C 
ATOM     17  F20 <0> d   1      29.758   0.165  30.962  0.00  0.00    -0.238 F 
ATOM     18  C21 <0> d   1      27.825   0.324  32.331  0.00  0.00     0.160 C 
ATOM     19  C24 <0> d   1      28.054  -1.005  33.069  0.00  0.00     0.045 C 
ATOM     20  C25 <0> d   1      27.435  -2.130  32.238  0.00  0.00    -0.027 C 
ATOM     21  C26 <0> d   1      25.966  -1.814  31.950  0.00  0.00     0.016 C 
ATOM     22  C27 <0> d   1      27.575  -3.558  32.760  0.00  0.00     0.070 C 
ENDROOT
BRANCH  22  23
ATOM     23  C29 <0> d   1      26.357  -3.944  33.559  0.00  0.00     0.155 C 
ATOM     24  O30 <0> d   1      26.175  -3.465  34.652  0.00  0.00    -0.295 OA
BRANCH  23  25
ATOM     25  C31 <0> d   1      25.367  -4.929  32.993  0.00  0.00     0.242 C 
BRANCH  25  26
ATOM     26  O32 <0> d   1      24.054  -4.603  33.455  0.00  0.00    -0.394 OA
ATOM     27  H56 <0> d   1      23.997  -4.462  34.411  0.00  0.00     0.209 HD
ENDBRANCH  25  26
ENDBRANCH  23  25
ENDBRANCH  22  23
BRANCH  18  28
ATOM     28  O23 <0> d   1      26.423   0.598  32.291  0.00  0.00    -0.392 OA
ATOM     29  H48 <0> d   1      25.911   0.130  32.965  0.00  0.00     0.210 HD
ENDBRANCH  18  28
TORSDOF 4
ENDMDL
MODEL 98
REMARK CAVERDOCK RESULT:      -8.9      0.000      0.000
REMARK CAVERDOCK CONSTRAINTS:       0.0      0.0      0.0      0.0
REMARK CAVERDOCK TUNNEL: 97     -8.9      3.3     98.1
REMARK  4 active torsions:
REMARK  status: ('A' for Active; 'I' for Inactive)
REMARK    1  A    between atoms: C21_18  and  O23_19 
REMARK    2  A    between atoms: C27_23  and  C29_24 
REMARK    3  A    between atoms: C29_24  and  C31_26 
REMARK    4  A    between atoms: C31_26  and  O32_27 
ROOT
ATOM      1  C1  <0> d   1      28.660  -5.310  31.542  0.00  0.00     0.011 C 
ATOM      2  C2  <0> d   1      27.406  -4.435  31.605  0.00  0.00    -0.006 C 
ATOM      3  C4  <0> d   1      27.374  -3.464  30.393  0.00  0.00     0.011 C 
ATOM      4  C5  <0> d   1      27.994  -2.183  30.963  0.00  0.00     0.002 C 
ATOM      5  C7  <0> d   1      27.655  -0.900  30.227  0.00  0.00     0.034 C 
ATOM      6  C9  <0> d   1      28.203  -0.960  28.799  0.00  0.00     0.013 C 
ATOM      7  C10 <0> d   1      27.824   0.319  28.047  0.00  0.00     0.036 C 
ATOM      8  C11 <0> d   1      28.326   1.505  28.849  0.00  0.00    -0.061 A 
ATOM      9  C12 <0> d   1      29.063   2.425  28.245  0.00  0.00     0.058 A 
ATOM     10  C13 <0> d   1      29.585   3.577  28.995  0.00  0.00     0.172 A 
ATOM     11  O14 <0> d   1      30.229   4.445  28.435  0.00  0.00    -0.289 OA
ATOM     12  C15 <0> d   1      29.308   3.659  30.439  0.00  0.00     0.052 A 
ATOM     13  C16 <0> d   1      28.564   2.732  31.021  0.00  0.00    -0.006 A 
ATOM     14  C17 <0> d   1      27.956   1.578  30.302  0.00  0.00     0.036 A 
ATOM     15  C18 <0> d   1      26.435   1.718  30.390  0.00  0.00     0.028 C 
ATOM     16  C19 <0> d   1      28.304   0.259  30.999  0.00  0.00     0.147 C 
ATOM     17  F20 <0> d   1      29.692   0.083  30.981  0.00  0.00    -0.238 F 
ATOM     18  C21 <0> d   1      27.843   0.320  32.452  0.00  0.00     0.160 C 
ATOM     19  C24 <0> d   1      28.050  -1.023  33.170  0.00  0.00     0.045 C 
ATOM     20  C25 <0> d   1      27.337  -2.113  32.368  0.00  0.00    -0.027 C 
ATOM     21  C26 <0> d   1      25.871  -1.729  32.160  0.00  0.00     0.016 C 
ATOM     22  C27 <0> d   1      27.439  -3.550  32.876  0.00  0.00     0.070 C 
ENDROOT
BRANCH  22  23
ATOM     23  C29 <0> d   1      26.248  -3.886  33.736  0.00  0.00     0.155 C 
ATOM     24  O30 <0> d   1      26.103  -3.343  34.804  0.00  0.00    -0.295 OA
BRANCH  23  25
ATOM     25  C31 <0> d   1      25.240  -4.901  33.263  0.00  0.00     0.242 C 
BRANCH  25  26
ATOM     26  O32 <0> d   1      24.044  -4.781  34.036  0.00  0.00    -0.394 OA
ATOM     27  H56 <0> d   1      23.445  -5.536  33.955  0.00  0.00     0.209 HD
ENDBRANCH  25  26
ENDBRANCH  23  25
ENDBRANCH  22  23
BRANCH  18  28
ATOM     28  O23 <0> d   1      26.456   0.658  32.487  0.00  0.00    -0.392 OA
ATOM     29  H48 <0> d   1      26.283   1.609  32.534  0.00  0.00     0.210 HD
ENDBRANCH  18  28
TORSDOF 4
ENDMDL
MODEL 99
REMARK CAVERDOCK RESULT:      -9.0      0.000      0.000
REMARK CAVERDOCK CONSTRAINTS:       0.0      0.0      0.0      0.0
REMARK CAVERDOCK TUNNEL: 98     -9.0      3.2     99.4
REMARK  4 active torsions:
REMARK  status: ('A' for Active; 'I' for Inactive)
REMARK    1  A    between atoms: C21_18  and  O23_19 
REMARK    2  A    between atoms: C27_23  and  C29_24 
REMARK    3  A    between atoms: C29_24  and  C31_26 
REMARK    4  A    between atoms: C31_26  and  O32_27 
ROOT
ATOM      1  C1  <0> d   1      28.672  -5.306  31.534  0.00  0.00     0.011 C 
ATOM      2  C2  <0> d   1      27.404  -4.450  31.542  0.00  0.00    -0.006 C 
ATOM      3  C4  <0> d   1      27.437  -3.438  30.364  0.00  0.00     0.011 C 
ATOM      4  C5  <0> d   1      27.999  -2.170  31.017  0.00  0.00     0.002 C 
ATOM      5  C7  <0> d   1      27.690  -0.867  30.304  0.00  0.00     0.034 C 
ATOM      6  C9  <0> d   1      28.333  -0.870  28.915  0.00  0.00     0.013 C 
ATOM      7  C10 <0> d   1      27.985   0.429  28.182  0.00  0.00     0.036 C 
ATOM      8  C11 <0> d   1      28.414   1.593  29.056  0.00  0.00    -0.061 A 
ATOM      9  C12 <0> d   1      29.176   2.543  28.534  0.00  0.00     0.058 A 
ATOM     10  C13 <0> d   1      29.630   3.676  29.356  0.00  0.00     0.172 A 
ATOM     11  O14 <0> d   1      30.296   4.570  28.870  0.00  0.00    -0.289 OA
ATOM     12  C15 <0> d   1      29.256   3.703  30.780  0.00  0.00     0.052 A 
ATOM     13  C16 <0> d   1      28.489   2.747  31.279  0.00  0.00    -0.006 A 
ATOM     14  C17 <0> d   1      27.948   1.611  30.483  0.00  0.00     0.036 A 
ATOM     15  C18 <0> d   1      26.422   1.729  30.474  0.00  0.00     0.028 C 
ATOM     16  C19 <0> d   1      28.268   0.274  31.156  0.00  0.00     0.147 C 
ATOM     17  F20 <0> d   1      29.657   0.116  31.226  0.00  0.00    -0.238 F 
ATOM     18  C21 <0> d   1      27.711   0.278  32.577  0.00  0.00     0.160 C 
ATOM     19  C24 <0> d   1      27.890  -1.087  33.261  0.00  0.00     0.045 C 
ATOM     20  C25 <0> d   1      27.249  -2.157  32.377  0.00  0.00    -0.027 C 
ATOM     21  C26 <0> d   1      25.794  -1.785  32.084  0.00  0.00     0.016 C 
ATOM     22  C27 <0> d   1      27.338  -3.609  32.841  0.00  0.00     0.070 C 
ENDROOT
BRANCH  22  23
ATOM     23  C29 <0> d   1      26.098  -3.990  33.608  0.00  0.00     0.155 C 
ATOM     24  O30 <0> d   1      25.898  -3.522  34.702  0.00  0.00    -0.295 OA
BRANCH  23  25
ATOM     25  C31 <0> d   1      25.110  -4.957  33.009  0.00  0.00     0.242 C 
BRANCH  25  26
ATOM     26  O32 <0> d   1      23.887  -4.905  33.746  0.00  0.00    -0.394 OA
ATOM     27  H56 <0> d   1      23.887  -4.258  34.465  0.00  0.00     0.209 HD
ENDBRANCH  25  26
ENDBRANCH  23  25
ENDBRANCH  22  23
BRANCH  18  28
ATOM     28  O23 <0> d   1      26.319   0.596  32.530  0.00  0.00    -0.392 OA
ATOM     29  H48 <0> d   1      26.027   1.184  33.241  0.00  0.00     0.210 HD
ENDBRANCH  18  28
TORSDOF 4
ENDMDL
MODEL 100
REMARK CAVERDOCK RESULT:      -9.7      0.000      0.000
REMARK CAVERDOCK CONSTRAINTS:       0.0      0.0      0.0      0.0
REMARK CAVERDOCK TUNNEL: 99     -9.7      3.3    100.1
REMARK  4 active torsions:
REMARK  status: ('A' for Active; 'I' for Inactive)
REMARK    1  A    between atoms: C21_18  and  O23_19 
REMARK    2  A    between atoms: C27_23  and  C29_24 
REMARK    3  A    between atoms: C29_24  and  C31_26 
REMARK    4  A    between atoms: C31_26  and  O32_27 
ROOT
ATOM      1  C1  <0> d   1      28.866  -5.555  31.597  0.00  0.00     0.011 C 
ATOM      2  C2  <0> d   1      27.577  -4.732  31.589  0.00  0.00    -0.006 C 
ATOM      3  C4  <0> d   1      27.601  -3.715  30.416  0.00  0.00     0.011 C 
ATOM      4  C5  <0> d   1      28.121  -2.435  31.080  0.00  0.00     0.002 C 
ATOM      5  C7  <0> d   1      27.789  -1.138  30.367  0.00  0.00     0.034 C 
ATOM      6  C9  <0> d   1      28.452  -1.120  28.987  0.00  0.00     0.013 C 
ATOM      7  C10 <0> d   1      28.081   0.172  28.253  0.00  0.00     0.036 C 
ATOM      8  C11 <0> d   1      28.469   1.343  29.137  0.00  0.00    -0.061 A 
ATOM      9  C12 <0> d   1      29.214   2.314  28.628  0.00  0.00     0.058 A 
ATOM     10  C13 <0> d   1      29.626   3.455  29.460  0.00  0.00     0.172 A 
ATOM     11  O14 <0> d   1      30.277   4.368  28.987  0.00  0.00    -0.289 OA
ATOM     12  C15 <0> d   1      29.232   3.469  30.879  0.00  0.00     0.052 A 
ATOM     13  C16 <0> d   1      28.483   2.492  31.364  0.00  0.00    -0.006 A 
ATOM     14  C17 <0> d   1      27.982   1.345  30.557  0.00  0.00     0.036 A 
ATOM     15  C18 <0> d   1      26.454   1.424  30.526  0.00  0.00     0.028 C 
ATOM     16  C19 <0> d   1      28.327   0.014  31.230  0.00  0.00     0.147 C 
ATOM     17  F20 <0> d   1      29.717  -0.109  31.319  0.00  0.00    -0.238 F 
ATOM     18  C21 <0> d   1      27.749  -0.001  32.643  0.00  0.00     0.160 C 
ATOM     19  C24 <0> d   1      27.954  -1.363  33.326  0.00  0.00     0.045 C 
ATOM     20  C25 <0> d   1      27.352  -2.446  32.429  0.00  0.00    -0.027 C 
ATOM     21  C26 <0> d   1      25.893  -2.110  32.117  0.00  0.00     0.016 C 
ATOM     22  C27 <0> d   1      27.472  -3.897  32.890  0.00  0.00     0.070 C 
ENDROOT
BRANCH  22  23
ATOM     23  C29 <0> d   1      26.231  -4.312  33.638  0.00  0.00     0.155 C 
ATOM     24  O30 <0> d   1      26.142  -4.100  34.823  0.00  0.00    -0.295 OA
BRANCH  23  25
ATOM     25  C31 <0> d   1      25.103  -4.992  32.907  0.00  0.00     0.242 C 
BRANCH  25  26
ATOM     26  O32 <0> d   1      23.919  -4.943  33.705  0.00  0.00    -0.394 OA
ATOM     27  H56 <0> d   1      23.712  -5.776  34.154  0.00  0.00     0.209 HD
ENDBRANCH  25  26
ENDBRANCH  23  25
ENDBRANCH  22  23
BRANCH  18  28
ATOM     28  O23 <0> d   1      26.351   0.282  32.578  0.00  0.00    -0.392 OA
ATOM     29  H48 <0> d   1      26.114   0.940  31.909  0.00  0.00     0.210 HD
ENDBRANCH  18  28
TORSDOF 4
ENDMDL
MODEL 101
REMARK CAVERDOCK RESULT:      -9.4      0.000      0.000
REMARK CAVERDOCK CONSTRAINTS:       0.0      0.0      0.0      0.0
REMARK CAVERDOCK TUNNEL: 100     -9.4      3.3    101.1
REMARK  4 active torsions:
REMARK  status: ('A' for Active; 'I' for Inactive)
REMARK    1  A    between atoms: C21_18  and  O23_19 
REMARK    2  A    between atoms: C27_23  and  C29_24 
REMARK    3  A    between atoms: C29_24  and  C31_26 
REMARK    4  A    between atoms: C31_26  and  O32_27 
ROOT
ATOM      1  C1  <0> d   1      24.201  -3.680  33.619  0.00  0.00     0.011 C 
ATOM      2  C2  <0> d   1      25.729  -3.640  33.660  0.00  0.00    -0.006 C 
ATOM      3  C4  <0> d   1      26.231  -2.187  33.444  0.00  0.00     0.011 C 
ATOM      4  C5  <0> d   1      26.518  -2.143  31.939  0.00  0.00     0.002 C 
ATOM      5  C7  <0> d   1      27.485  -1.066  31.481  0.00  0.00     0.034 C 
ATOM      6  C9  <0> d   1      26.899   0.317  31.775  0.00  0.00     0.013 C 
ATOM      7  C10 <0> d   1      27.895   1.400  31.349  0.00  0.00     0.036 C 
ATOM      8  C11 <0> d   1      28.240   1.175  29.889  0.00  0.00    -0.061 A 
ATOM      9  C12 <0> d   1      28.134   2.187  29.040  0.00  0.00     0.058 A 
ATOM     10  C13 <0> d   1      28.440   2.002  27.613  0.00  0.00     0.172 A 
ATOM     11  O14 <0> d   1      28.382   2.938  26.837  0.00  0.00    -0.289 OA
ATOM     12  C15 <0> d   1      28.820   0.659  27.145  0.00  0.00     0.052 A 
ATOM     13  C16 <0> d   1      28.926  -0.336  28.011  0.00  0.00    -0.006 A 
ATOM     14  C17 <0> d   1      28.691  -0.195  29.475  0.00  0.00     0.036 A 
ATOM     15  C18 <0> d   1      30.010  -0.489  30.192  0.00  0.00     0.028 C 
ATOM     16  C19 <0> d   1      27.694  -1.247  29.969  0.00  0.00     0.147 C 
ATOM     17  F20 <0> d   1      26.467  -1.054  29.326  0.00  0.00    -0.238 F 
ATOM     18  C21 <0> d   1      28.211  -2.638  29.616  0.00  0.00     0.160 C 
ATOM     19  C24 <0> d   1      27.315  -3.742  30.199  0.00  0.00     0.045 C 
ATOM     20  C25 <0> d   1      27.196  -3.521  31.708  0.00  0.00    -0.027 C 
ATOM     21  C26 <0> d   1      28.591  -3.445  32.332  0.00  0.00     0.016 C 
ATOM     22  C27 <0> d   1      26.315  -4.483  32.500  0.00  0.00     0.070 C 
ENDROOT
BRANCH  22  23
ATOM     23  C29 <0> d   1      27.147  -5.599  33.077  0.00  0.00     0.155 C 
ATOM     24  O30 <0> d   1      27.665  -6.407  32.345  0.00  0.00    -0.295 OA
BRANCH  23  25
ATOM     25  C31 <0> d   1      27.332  -5.706  34.569  0.00  0.00     0.242 C 
BRANCH  25  26
ATOM     26  O32 <0> d   1      26.570  -6.809  35.065  0.00  0.00    -0.394 OA
ATOM     27  H56 <0> d   1      25.624  -6.627  35.149  0.00  0.00     0.209 HD
ENDBRANCH  25  26
ENDBRANCH  23  25
ENDBRANCH  22  23
BRANCH  18  28
ATOM     28  O23 <0> d   1      29.533  -2.790  30.135  0.00  0.00    -0.392 OA
ATOM     29  H48 <0> d   1      30.219  -2.378  29.590  0.00  0.00     0.210 HD
ENDBRANCH  18  28
TORSDOF 4
ENDMDL
MODEL 102
REMARK CAVERDOCK RESULT:      -9.7      0.000      0.000
REMARK CAVERDOCK CONSTRAINTS:       0.0      0.0      0.0      0.0
REMARK CAVERDOCK TUNNEL: 101     -9.7      3.2    102.4
REMARK  4 active torsions:
REMARK  status: ('A' for Active; 'I' for Inactive)
REMARK    1  A    between atoms: C21_18  and  O23_19 
REMARK    2  A    between atoms: C27_23  and  C29_24 
REMARK    3  A    between atoms: C29_24  and  C31_26 
REMARK    4  A    between atoms: C31_26  and  O32_27 
ROOT
ATOM      1  C1  <0> d   1      24.262  -3.634  33.954  0.00  0.00     0.011 C 
ATOM      2  C2  <0> d   1      25.788  -3.715  33.875  0.00  0.00    -0.006 C 
ATOM      3  C4  <0> d   1      26.387  -2.297  33.672  0.00  0.00     0.011 C 
ATOM      4  C5  <0> d   1      26.561  -2.211  32.152  0.00  0.00     0.002 C 
ATOM      5  C7  <0> d   1      27.574  -1.194  31.658  0.00  0.00     0.034 C 
ATOM      6  C9  <0> d   1      27.126   0.216  32.048  0.00  0.00     0.013 C 
ATOM      7  C10 <0> d   1      28.170   1.236  31.584  0.00  0.00     0.036 C 
ATOM      8  C11 <0> d   1      28.383   1.048  30.094  0.00  0.00    -0.061 A 
ATOM      9  C12 <0> d   1      28.295   2.101  29.294  0.00  0.00     0.058 A 
ATOM     10  C13 <0> d   1      28.475   1.954  27.841  0.00  0.00     0.172 A 
ATOM     11  O14 <0> d   1      28.433   2.923  27.107  0.00  0.00    -0.289 OA
ATOM     12  C15 <0> d   1      28.708   0.606  27.295  0.00  0.00     0.052 A 
ATOM     13  C16 <0> d   1      28.799  -0.430  28.113  0.00  0.00    -0.006 A 
ATOM     14  C17 <0> d   1      28.689  -0.335  29.596  0.00  0.00     0.036 A 
ATOM     15  C18 <0> d   1      30.031  -0.760  30.194  0.00  0.00     0.028 C 
ATOM     16  C19 <0> d   1      27.651  -1.325  30.129  0.00  0.00     0.147 C 
ATOM     17  F20 <0> d   1      26.398  -1.011  29.592  0.00  0.00    -0.238 F 
ATOM     18  C21 <0> d   1      28.026  -2.736  29.685  0.00  0.00     0.160 C 
ATOM     19  C24 <0> d   1      27.090  -3.792  30.296  0.00  0.00     0.045 C 
ATOM     20  C25 <0> d   1      27.106  -3.626  31.817  0.00  0.00    -0.027 C 
ATOM     21  C26 <0> d   1      28.545  -3.686  32.330  0.00  0.00     0.016 C 
ATOM     22  C27 <0> d   1      26.213  -4.550  32.641  0.00  0.00     0.070 C 
ENDROOT
BRANCH  22  23
ATOM     23  C29 <0> d   1      26.994  -5.751  33.109  0.00  0.00     0.155 C 
ATOM     24  O30 <0> d   1      27.341  -6.592  32.316  0.00  0.00    -0.295 OA
BRANCH  23  25
ATOM     25  C31 <0> d   1      27.340  -5.902  34.568  0.00  0.00     0.242 C 
BRANCH  25  26
ATOM     26  O32 <0> d   1      26.330  -6.674  35.220  0.00  0.00    -0.394 OA
ATOM     27  H56 <0> d   1      26.077  -7.476  34.740  0.00  0.00     0.209 HD
ENDBRANCH  25  26
ENDBRANCH  23  25
ENDBRANCH  22  23
BRANCH  18  28
ATOM     28  O23 <0> d   1      29.367  -3.012  30.091  0.00  0.00    -0.392 OA
ATOM     29  H48 <0> d   1      29.444  -3.333  31.000  0.00  0.00     0.210 HD
ENDBRANCH  18  28
TORSDOF 4
ENDMDL
MODEL 103
REMARK CAVERDOCK RESULT:     -10.4      0.000      0.000
REMARK CAVERDOCK CONSTRAINTS:       0.0      0.0      0.0      0.0
REMARK CAVERDOCK TUNNEL: 102    -10.4      3.3    103.4
REMARK  4 active torsions:
REMARK  status: ('A' for Active; 'I' for Inactive)
REMARK    1  A    between atoms: C21_18  and  O23_19 
REMARK    2  A    between atoms: C27_23  and  C29_24 
REMARK    3  A    between atoms: C29_24  and  C31_26 
REMARK    4  A    between atoms: C31_26  and  O32_27 
ROOT
ATOM      1  C1  <0> d   1      28.441  -5.703  31.969  0.00  0.00     0.011 C 
ATOM      2  C2  <0> d   1      27.175  -4.845  32.010  0.00  0.00    -0.006 C 
ATOM      3  C4  <0> d   1      27.180  -3.832  30.832  0.00  0.00     0.011 C 
ATOM      4  C5  <0> d   1      27.761  -2.565  31.471  0.00  0.00     0.002 C 
ATOM      5  C7  <0> d   1      27.436  -1.261  30.766  0.00  0.00     0.034 C 
ATOM      6  C9  <0> d   1      28.043  -1.265  29.361  0.00  0.00     0.013 C 
ATOM      7  C10 <0> d   1      27.679   0.035  28.638  0.00  0.00     0.036 C 
ATOM      8  C11 <0> d   1      28.133   1.198  29.502  0.00  0.00    -0.061 A 
ATOM      9  C12 <0> d   1      28.883   2.147  28.960  0.00  0.00     0.058 A 
ATOM     10  C13 <0> d   1      29.359   3.278  29.771  0.00  0.00     0.172 A 
ATOM     11  O14 <0> d   1      30.015   4.172  29.269  0.00  0.00    -0.289 OA
ATOM     12  C15 <0> d   1      29.022   3.306  31.204  0.00  0.00     0.052 A 
ATOM     13  C16 <0> d   1      28.266   2.351  31.722  0.00  0.00    -0.006 A 
ATOM     14  C17 <0> d   1      27.702   1.216  30.939  0.00  0.00     0.036 A 
ATOM     15  C18 <0> d   1      26.178   1.337  30.969  0.00  0.00     0.028 C 
ATOM     16  C19 <0> d   1      28.038  -0.122  31.604  0.00  0.00     0.147 C 
ATOM     17  F20 <0> d   1      29.427  -0.283  31.638  0.00  0.00    -0.238 F 
ATOM     18  C21 <0> d   1      27.517  -0.117  33.038  0.00  0.00     0.160 C 
ATOM     19  C24 <0> d   1      27.711  -1.483  33.717  0.00  0.00     0.045 C 
ATOM     20  C25 <0> d   1      27.045  -2.552  32.849  0.00  0.00    -0.027 C 
ATOM     21  C26 <0> d   1      25.584  -2.177  32.593  0.00  0.00     0.016 C 
ATOM     22  C27 <0> d   1      27.144  -4.004  33.310  0.00  0.00     0.070 C 
ENDROOT
BRANCH  22  23
ATOM     23  C29 <0> d   1      25.923  -4.383  34.108  0.00  0.00     0.155 C 
ATOM     24  O30 <0> d   1      25.885  -4.163  35.294  0.00  0.00    -0.295 OA
BRANCH  23  25
ATOM     25  C31 <0> d   1      24.751  -5.038  33.425  0.00  0.00     0.242 C 
BRANCH  25  26
ATOM     26  O32 <0> d   1      23.535  -4.580  34.021  0.00  0.00    -0.394 OA
ATOM     27  H56 <0> d   1      23.629  -4.304  34.943  0.00  0.00     0.209 HD
ENDBRANCH  25  26
ENDBRANCH  23  25
ENDBRANCH  22  23
BRANCH  18  28
ATOM     28  O23 <0> d   1      26.125   0.203  33.027  0.00  0.00    -0.392 OA
ATOM     29  H48 <0> d   1      25.544  -0.563  33.136  0.00  0.00     0.210 HD
ENDBRANCH  18  28
TORSDOF 4
ENDMDL
MODEL 104
REMARK CAVERDOCK RESULT:     -10.5      0.000      0.000
REMARK CAVERDOCK CONSTRAINTS:       0.0      0.0      0.0      0.0
REMARK CAVERDOCK TUNNEL: 103    -10.5      3.3    104.1
REMARK  4 active torsions:
REMARK  status: ('A' for Active; 'I' for Inactive)
REMARK    1  A    between atoms: C21_18  and  O23_19 
REMARK    2  A    between atoms: C27_23  and  C29_24 
REMARK    3  A    between atoms: C29_24  and  C31_26 
REMARK    4  A    between atoms: C31_26  and  O32_27 
ROOT
ATOM      1  C1  <0> d   1      28.038  -5.870  31.738  0.00  0.00     0.011 C 
ATOM      2  C2  <0> d   1      26.840  -4.933  31.906  0.00  0.00    -0.006 C 
ATOM      3  C4  <0> d   1      26.844  -3.857  30.787  0.00  0.00     0.011 C 
ATOM      4  C5  <0> d   1      27.550  -2.671  31.454  0.00  0.00     0.002 C 
ATOM      5  C7  <0> d   1      27.275  -1.309  30.843  0.00  0.00     0.034 C 
ATOM      6  C9  <0> d   1      27.794  -1.272  29.404  0.00  0.00     0.013 C 
ATOM      7  C10 <0> d   1      27.479   0.090  28.777  0.00  0.00     0.036 C 
ATOM      8  C11 <0> d   1      28.064   1.168  29.671  0.00  0.00    -0.061 A 
ATOM      9  C12 <0> d   1      28.845   2.094  29.134  0.00  0.00     0.058 A 
ATOM     10  C13 <0> d   1      29.447   3.143  29.972  0.00  0.00     0.172 A 
ATOM     11  O14 <0> d   1      30.132   4.018  29.478  0.00  0.00    -0.289 OA
ATOM     12  C15 <0> d   1      29.201   3.109  31.423  0.00  0.00     0.052 A 
ATOM     13  C16 <0> d   1      28.412   2.178  31.937  0.00  0.00    -0.006 A 
ATOM     14  C17 <0> d   1      27.725   1.131  31.132  0.00  0.00     0.036 A 
ATOM     15  C18 <0> d   1      26.217   1.351  31.267  0.00  0.00     0.028 C 
ATOM     16  C19 <0> d   1      28.005  -0.263  31.701  0.00  0.00     0.147 C 
ATOM     17  F20 <0> d   1      29.379  -0.518  31.636  0.00  0.00    -0.238 F 
ATOM     18  C21 <0> d   1      27.574  -0.307  33.164  0.00  0.00     0.160 C 
ATOM     19  C24 <0> d   1      27.713  -1.720  33.754  0.00  0.00     0.045 C 
ATOM     20  C25 <0> d   1      26.922  -2.690  32.875  0.00  0.00    -0.027 C 
ATOM     21  C26 <0> d   1      25.478  -2.204  32.734  0.00  0.00     0.016 C 
ATOM     22  C27 <0> d   1      26.947  -4.169  33.250  0.00  0.00     0.070 C 
ENDROOT
BRANCH  22  23
ATOM     23  C29 <0> d   1      25.753  -4.512  34.103  0.00  0.00     0.155 C 
ATOM     24  O30 <0> d   1      25.836  -4.457  35.306  0.00  0.00    -0.295 OA
BRANCH  23  25
ATOM     25  C31 <0> d   1      24.458  -4.926  33.454  0.00  0.00     0.242 C 
BRANCH  25  26
ATOM     26  O32 <0> d   1      23.439  -5.035  34.451  0.00  0.00    -0.394 OA
ATOM     27  H56 <0> d   1      22.889  -5.826  34.367  0.00  0.00     0.209 HD
ENDBRANCH  25  26
ENDBRANCH  23  25
ENDBRANCH  22  23
BRANCH  18  28
ATOM     28  O23 <0> d   1      26.210   0.105  33.260  0.00  0.00    -0.392 OA
ATOM     29  H48 <0> d   1      25.599  -0.427  32.730  0.00  0.00     0.210 HD
ENDBRANCH  18  28
TORSDOF 4
ENDMDL
MODEL 105
REMARK CAVERDOCK RESULT:     -10.5      0.000      0.000
REMARK CAVERDOCK CONSTRAINTS:       0.0      0.0      0.0      0.0
REMARK CAVERDOCK TUNNEL: 104    -10.5      3.3    105.4
REMARK  4 active torsions:
REMARK  status: ('A' for Active; 'I' for Inactive)
REMARK    1  A    between atoms: C21_18  and  O23_19 
REMARK    2  A    between atoms: C27_23  and  C29_24 
REMARK    3  A    between atoms: C29_24  and  C31_26 
REMARK    4  A    between atoms: C31_26  and  O32_27 
ROOT
ATOM      1  C1  <0> d   1      28.099  -5.935  31.919  0.00  0.00     0.011 C 
ATOM      2  C2  <0> d   1      26.877  -5.019  32.013  0.00  0.00    -0.006 C 
ATOM      3  C4  <0> d   1      26.910  -3.968  30.870  0.00  0.00     0.011 C 
ATOM      4  C5  <0> d   1      27.563  -2.753  31.539  0.00  0.00     0.002 C 
ATOM      5  C7  <0> d   1      27.288  -1.411  30.885  0.00  0.00     0.034 C 
ATOM      6  C9  <0> d   1      27.868  -1.397  29.468  0.00  0.00     0.013 C 
ATOM      7  C10 <0> d   1      27.554  -0.057  28.796  0.00  0.00     0.036 C 
ATOM      8  C11 <0> d   1      28.080   1.053  29.688  0.00  0.00    -0.061 A 
ATOM      9  C12 <0> d   1      28.865   1.983  29.164  0.00  0.00     0.058 A 
ATOM     10  C13 <0> d   1      29.410   3.062  30.002  0.00  0.00     0.172 A 
ATOM     11  O14 <0> d   1      30.099   3.940  29.516  0.00  0.00    -0.289 OA
ATOM     12  C15 <0> d   1      29.102   3.057  31.441  0.00  0.00     0.052 A 
ATOM     13  C16 <0> d   1      28.310   2.122  31.943  0.00  0.00    -0.006 A 
ATOM     14  C17 <0> d   1      27.678   1.042  31.134  0.00  0.00     0.036 A 
ATOM     15  C18 <0> d   1      26.162   1.235  31.199  0.00  0.00     0.028 C 
ATOM     16  C19 <0> d   1      27.960  -0.332  31.747  0.00  0.00     0.147 C 
ATOM     17  F20 <0> d   1      29.341  -0.560  31.748  0.00  0.00    -0.238 F 
ATOM     18  C21 <0> d   1      27.467  -0.351  33.191  0.00  0.00     0.160 C 
ATOM     19  C24 <0> d   1      27.607  -1.747  33.820  0.00  0.00     0.045 C 
ATOM     20  C25 <0> d   1      26.875  -2.753  32.931  0.00  0.00    -0.027 C 
ATOM     21  C26 <0> d   1      25.429  -2.300  32.718  0.00  0.00     0.016 C 
ATOM     22  C27 <0> d   1      26.912  -4.222  33.342  0.00  0.00     0.070 C 
ENDROOT
BRANCH  22  23
ATOM     23  C29 <0> d   1      25.689  -4.570  34.151  0.00  0.00     0.155 C 
ATOM     24  O30 <0> d   1      25.660  -4.331  35.334  0.00  0.00    -0.295 OA
BRANCH  23  25
ATOM     25  C31 <0> d   1      24.503  -5.217  33.484  0.00  0.00     0.242 C 
BRANCH  25  26
ATOM     26  O32 <0> d   1      23.320  -4.927  34.230  0.00  0.00    -0.394 OA
ATOM     27  H56 <0> d   1      22.863  -4.122  33.946  0.00  0.00     0.209 HD
ENDBRANCH  25  26
ENDBRANCH  23  25
ENDBRANCH  22  23
BRANCH  18  28
ATOM     28  O23 <0> d   1      26.093   0.036  33.219  0.00  0.00    -0.392 OA
ATOM     29  H48 <0> d   1      25.482  -0.661  32.940  0.00  0.00     0.210 HD
ENDBRANCH  18  28
TORSDOF 4
ENDMDL
MODEL 106
REMARK CAVERDOCK RESULT:      -9.2      0.000      0.000
REMARK CAVERDOCK CONSTRAINTS:       0.0      0.0      0.0      0.0
REMARK CAVERDOCK TUNNEL: 105     -9.2      3.3    106.1
REMARK  4 active torsions:
REMARK  status: ('A' for Active; 'I' for Inactive)
REMARK    1  A    between atoms: C21_18  and  O23_19 
REMARK    2  A    between atoms: C27_23  and  C29_24 
REMARK    3  A    between atoms: C29_24  and  C31_26 
REMARK    4  A    between atoms: C31_26  and  O32_27 
ROOT
ATOM      1  C1  <0> d   1      23.579  -4.187  33.890  0.00  0.00     0.011 C 
ATOM      2  C2  <0> d   1      25.103  -4.159  34.013  0.00  0.00    -0.006 C 
ATOM      3  C4  <0> d   1      25.626  -2.707  33.839  0.00  0.00     0.011 C 
ATOM      4  C5  <0> d   1      25.992  -2.650  32.352  0.00  0.00     0.002 C 
ATOM      5  C7  <0> d   1      26.990  -1.577  31.957  0.00  0.00     0.034 C 
ATOM      6  C9  <0> d   1      26.399  -0.192  32.235  0.00  0.00     0.013 C 
ATOM      7  C10 <0> d   1      27.424   0.887  31.874  0.00  0.00     0.036 C 
ATOM      8  C11 <0> d   1      27.844   0.675  30.431  0.00  0.00    -0.061 A 
ATOM      9  C12 <0> d   1      27.791   1.697  29.589  0.00  0.00     0.058 A 
ATOM     10  C13 <0> d   1      28.171   1.525  28.178  0.00  0.00     0.172 A 
ATOM     11  O14 <0> d   1      28.161   2.469  27.411  0.00  0.00    -0.289 OA
ATOM     12  C15 <0> d   1      28.565   0.184  27.717  0.00  0.00     0.052 A 
ATOM     13  C16 <0> d   1      28.618  -0.821  28.577  0.00  0.00    -0.006 A 
ATOM     14  C17 <0> d   1      28.307  -0.694  30.028  0.00  0.00     0.036 A 
ATOM     15  C18 <0> d   1      29.584  -1.005  30.810  0.00  0.00     0.028 C 
ATOM     16  C19 <0> d   1      27.277  -1.743  30.457  0.00  0.00     0.147 C 
ATOM     17  F20 <0> d   1      26.087  -1.534  29.751  0.00  0.00    -0.238 F 
ATOM     18  C21 <0> d   1      27.803  -3.134  30.116  0.00  0.00     0.160 C 
ATOM     19  C24 <0> d   1      26.869  -4.238  30.639  0.00  0.00     0.045 C 
ATOM     20  C25 <0> d   1      26.672  -4.031  32.142  0.00  0.00    -0.027 C 
ATOM     21  C26 <0> d   1      28.032  -3.973  32.840  0.00  0.00     0.016 C 
ATOM     22  C27 <0> d   1      25.743  -4.995  32.876  0.00  0.00     0.070 C 
ENDROOT
BRANCH  22  23
ATOM     23  C29 <0> d   1      26.536  -6.123  33.484  0.00  0.00     0.155 C 
ATOM     24  O30 <0> d   1      27.281  -6.777  32.796  0.00  0.00    -0.295 OA
BRANCH  23  25
ATOM     25  C31 <0> d   1      26.396  -6.435  34.952  0.00  0.00     0.242 C 
BRANCH  25  26
ATOM     26  O32 <0> d   1      27.674  -6.335  35.583  0.00  0.00    -0.394 OA
ATOM     27  H56 <0> d   1      27.633  -6.095  36.520  0.00  0.00     0.209 HD
ENDBRANCH  25  26
ENDBRANCH  23  25
ENDBRANCH  22  23
BRANCH  18  28
ATOM     28  O23 <0> d   1      29.094  -3.301  30.703  0.00  0.00    -0.392 OA
ATOM     29  H48 <0> d   1      29.253  -4.187  31.060  0.00  0.00     0.210 HD
ENDBRANCH  18  28
TORSDOF 4
ENDMDL
MODEL 107
REMARK CAVERDOCK RESULT:      -9.5      0.000      0.000
REMARK CAVERDOCK CONSTRAINTS:       0.0      0.0      0.0      0.0
REMARK CAVERDOCK TUNNEL: 106     -9.5      3.3    107.1
REMARK  4 active torsions:
REMARK  status: ('A' for Active; 'I' for Inactive)
REMARK    1  A    between atoms: C21_18  and  O23_19 
REMARK    2  A    between atoms: C27_23  and  C29_24 
REMARK    3  A    between atoms: C29_24  and  C31_26 
REMARK    4  A    between atoms: C31_26  and  O32_27 
ROOT
ATOM      1  C1  <0> d   1      28.405   2.415  27.012  0.00  0.00     0.011 C 
ATOM      2  C2  <0> d   1      29.152   2.179  28.325  0.00  0.00    -0.006 C 
ATOM      3  C4  <0> d   1      29.211   0.659  28.639  0.00  0.00     0.011 C 
ATOM      4  C5  <0> d   1      28.012   0.454  29.572  0.00  0.00     0.002 C 
ATOM      5  C7  <0> d   1      28.069  -0.773  30.462  0.00  0.00     0.034 C 
ATOM      6  C9  <0> d   1      28.074  -2.039  29.601  0.00  0.00     0.013 C 
ATOM      7  C10 <0> d   1      28.173  -3.274  30.500  0.00  0.00     0.036 C 
ATOM      8  C11 <0> d   1      27.037  -3.218  31.506  0.00  0.00    -0.061 A 
ATOM      9  C12 <0> d   1      26.249  -4.274  31.645  0.00  0.00     0.058 A 
ATOM     10  C13 <0> d   1      25.125  -4.249  32.594  0.00  0.00     0.172 A 
ATOM     11  O14 <0> d   1      24.423  -5.229  32.754  0.00  0.00    -0.289 OA
ATOM     12  C15 <0> d   1      24.871  -3.010  33.348  0.00  0.00     0.052 A 
ATOM     13  C16 <0> d   1      25.675  -1.970  33.199  0.00  0.00    -0.006 A 
ATOM     14  C17 <0> d   1      26.865  -1.957  32.301  0.00  0.00     0.036 A 
ATOM     15  C18 <0> d   1      28.108  -1.781  33.174  0.00  0.00     0.028 C 
ATOM     16  C19 <0> d   1      26.826  -0.747  31.364  0.00  0.00     0.147 C 
ATOM     17  F20 <0> d   1      25.688  -0.829  30.554  0.00  0.00    -0.238 F 
ATOM     18  C21 <0> d   1      26.736   0.531  32.194  0.00  0.00     0.160 C 
ATOM     19  C24 <0> d   1      26.823   1.787  31.313  0.00  0.00     0.045 C 
ATOM     20  C25 <0> d   1      28.106   1.708  30.484  0.00  0.00    -0.027 C 
ATOM     21  C26 <0> d   1      29.308   1.502  31.408  0.00  0.00     0.016 C 
ATOM     22  C27 <0> d   1      28.386   2.840  29.499  0.00  0.00     0.070 C 
ENDROOT
BRANCH  22  23
ATOM     23  C29 <0> d   1      29.271   3.880  30.136  0.00  0.00     0.155 C 
ATOM     24  O30 <0> d   1      28.841   4.577  31.023  0.00  0.00    -0.295 OA
BRANCH  23  25
ATOM     25  C31 <0> d   1      30.692   4.052  29.664  0.00  0.00     0.242 C 
BRANCH  25  26
ATOM     26  O32 <0> d   1      31.570   4.063  30.791  0.00  0.00    -0.394 OA
ATOM     27  H56 <0> d   1      31.577   3.236  31.293  0.00  0.00     0.209 HD
ENDBRANCH  25  26
ENDBRANCH  23  25
ENDBRANCH  22  23
BRANCH  18  28
ATOM     28  O23 <0> d   1      27.808   0.549  33.137  0.00  0.00    -0.392 OA
ATOM     29  H48 <0> d   1      27.554   0.867  34.015  0.00  0.00     0.210 HD
ENDBRANCH  18  28
TORSDOF 4
ENDMDL
MODEL 108
REMARK CAVERDOCK RESULT:     -10.7      0.000      0.000
REMARK CAVERDOCK CONSTRAINTS:       0.0      0.0      0.0      0.0
REMARK CAVERDOCK TUNNEL: 107    -10.7      3.3    108.3
REMARK  4 active torsions:
REMARK  status: ('A' for Active; 'I' for Inactive)
REMARK    1  A    between atoms: C21_18  and  O23_19 
REMARK    2  A    between atoms: C27_23  and  C29_24 
REMARK    3  A    between atoms: C29_24  and  C31_26 
REMARK    4  A    between atoms: C31_26  and  O32_27 
ROOT
ATOM      1  C1  <0> d   1      28.072  -6.047  32.119  0.00  0.00     0.011 C 
ATOM      2  C2  <0> d   1      26.813  -5.189  32.251  0.00  0.00    -0.006 C 
ATOM      3  C4  <0> d   1      26.791  -4.102  31.143  0.00  0.00     0.011 C 
ATOM      4  C5  <0> d   1      27.395  -2.882  31.846  0.00  0.00     0.002 C 
ATOM      5  C7  <0> d   1      27.058  -1.533  31.238  0.00  0.00     0.034 C 
ATOM      6  C9  <0> d   1      27.626  -1.447  29.819  0.00  0.00     0.013 C 
ATOM      7  C10 <0> d   1      27.249  -0.101  29.193  0.00  0.00     0.036 C 
ATOM      8  C11 <0> d   1      27.732   1.001  30.117  0.00  0.00    -0.061 A 
ATOM      9  C12 <0> d   1      28.472   1.981  29.618  0.00  0.00     0.058 A 
ATOM     10  C13 <0> d   1      28.976   3.055  30.488  0.00  0.00     0.172 A 
ATOM     11  O14 <0> d   1      29.622   3.977  30.027  0.00  0.00    -0.289 OA
ATOM     12  C15 <0> d   1      28.679   2.990  31.928  0.00  0.00     0.052 A 
ATOM     13  C16 <0> d   1      27.933   2.006  32.404  0.00  0.00    -0.006 A 
ATOM     14  C17 <0> d   1      27.342   0.926  31.565  0.00  0.00     0.036 A 
ATOM     15  C18 <0> d   1      25.819   1.050  31.645  0.00  0.00     0.028 C 
ATOM     16  C19 <0> d   1      27.689  -0.453  32.131  0.00  0.00     0.147 C 
ATOM     17  F20 <0> d   1      29.078  -0.621  32.116  0.00  0.00    -0.238 F 
ATOM     18  C21 <0> d   1      27.207  -0.541  33.576  0.00  0.00     0.160 C 
ATOM     19  C24 <0> d   1      27.413  -1.948  34.159  0.00  0.00     0.045 C 
ATOM     20  C25 <0> d   1      26.718  -2.956  33.242  0.00  0.00    -0.027 C 
ATOM     21  C26 <0> d   1      25.253  -2.560  33.052  0.00  0.00     0.016 C 
ATOM     22  C27 <0> d   1      26.822  -4.435  33.605  0.00  0.00     0.070 C 
ENDROOT
BRANCH  22  23
ATOM     23  C29 <0> d   1      25.622  -4.862  34.410  0.00  0.00     0.155 C 
ATOM     24  O30 <0> d   1      25.629  -4.745  35.611  0.00  0.00    -0.295 OA
BRANCH  23  25
ATOM     25  C31 <0> d   1      24.414  -5.435  33.715  0.00  0.00     0.242 C 
BRANCH  25  26
ATOM     26  O32 <0> d   1      23.265  -5.276  34.549  0.00  0.00    -0.394 OA
ATOM     27  H56 <0> d   1      23.411  -5.524  35.472  0.00  0.00     0.209 HD
ENDBRANCH  25  26
ENDBRANCH  23  25
ENDBRANCH  22  23
BRANCH  18  28
ATOM     28  O23 <0> d   1      25.818  -0.215  33.625  0.00  0.00    -0.392 OA
ATOM     29  H48 <0> d   1      25.612   0.546  34.186  0.00  0.00     0.210 HD
ENDBRANCH  18  28
TORSDOF 4
ENDMDL
MODEL 109
REMARK CAVERDOCK RESULT:     -10.7      0.000      0.000
REMARK CAVERDOCK CONSTRAINTS:       0.0      0.0      0.0      0.0
REMARK CAVERDOCK TUNNEL: 108    -10.7      3.3    109.1
REMARK  4 active torsions:
REMARK  status: ('A' for Active; 'I' for Inactive)
REMARK    1  A    between atoms: C21_18  and  O23_19 
REMARK    2  A    between atoms: C27_23  and  C29_24 
REMARK    3  A    between atoms: C29_24  and  C31_26 
REMARK    4  A    between atoms: C31_26  and  O32_27 
ROOT
ATOM      1  C1  <0> d   1      27.866  -6.029  31.958  0.00  0.00     0.011 C 
ATOM      2  C2  <0> d   1      26.634  -5.161  32.221  0.00  0.00    -0.006 C 
ATOM      3  C4  <0> d   1      26.562  -4.010  31.181  0.00  0.00     0.011 C 
ATOM      4  C5  <0> d   1      27.233  -2.843  31.913  0.00  0.00     0.002 C 
ATOM      5  C7  <0> d   1      26.883  -1.456  31.406  0.00  0.00     0.034 C 
ATOM      6  C9  <0> d   1      27.360  -1.295  29.961  0.00  0.00     0.013 C 
ATOM      7  C10 <0> d   1      26.969   0.091  29.439  0.00  0.00     0.036 C 
ATOM      8  C11 <0> d   1      27.532   1.129  30.392  0.00  0.00    -0.061 A 
ATOM      9  C12 <0> d   1      28.256   2.125  29.903  0.00  0.00     0.058 A 
ATOM     10  C13 <0> d   1      28.835   3.139  30.798  0.00  0.00     0.172 A 
ATOM     11  O14 <0> d   1      29.468   4.077  30.350  0.00  0.00    -0.289 OA
ATOM     12  C15 <0> d   1      28.630   2.994  32.249  0.00  0.00     0.052 A 
ATOM     13  C16 <0> d   1      27.897   1.995  32.715  0.00  0.00    -0.006 A 
ATOM     14  C17 <0> d   1      27.233   0.976  31.855  0.00  0.00     0.036 A 
ATOM     15  C18 <0> d   1      25.722   1.117  32.041  0.00  0.00     0.028 C 
ATOM     16  C19 <0> d   1      27.590  -0.440  32.317  0.00  0.00     0.147 C 
ATOM     17  F20 <0> d   1      28.971  -0.627  32.202  0.00  0.00    -0.238 F 
ATOM     18  C21 <0> d   1      27.201  -0.605  33.783  0.00  0.00     0.160 C 
ATOM     19  C24 <0> d   1      27.417  -2.047  34.269  0.00  0.00     0.045 C 
ATOM     20  C25 <0> d   1      26.646  -2.989  33.343  0.00  0.00    -0.027 C 
ATOM     21  C26 <0> d   1      25.179  -2.560  33.272  0.00  0.00     0.016 C 
ATOM     22  C27 <0> d   1      26.745  -4.488  33.612  0.00  0.00     0.070 C 
ENDROOT
BRANCH  22  23
ATOM     23  C29 <0> d   1      25.590  -4.943  34.468  0.00  0.00     0.155 C 
ATOM     24  O30 <0> d   1      25.638  -4.807  35.666  0.00  0.00    -0.295 OA
BRANCH  23  25
ATOM     25  C31 <0> d   1      24.379  -5.569  33.827  0.00  0.00     0.242 C 
BRANCH  25  26
ATOM     26  O32 <0> d   1      23.196  -5.063  34.450  0.00  0.00    -0.394 OA
ATOM     27  H56 <0> d   1      22.664  -4.491  33.878  0.00  0.00     0.209 HD
ENDBRANCH  25  26
ENDBRANCH  23  25
ENDBRANCH  22  23
BRANCH  18  28
ATOM     28  O23 <0> d   1      25.823  -0.262  33.941  0.00  0.00    -0.392 OA
ATOM     29  H48 <0> d   1      25.225  -1.023  33.937  0.00  0.00     0.210 HD
ENDBRANCH  18  28
TORSDOF 4
ENDMDL
MODEL 110
REMARK CAVERDOCK RESULT:     -10.0      0.000      0.000
REMARK CAVERDOCK CONSTRAINTS:       0.0      0.0      0.0      0.0
REMARK CAVERDOCK TUNNEL: 109    -10.0      3.3    110.3
REMARK  4 active torsions:
REMARK  status: ('A' for Active; 'I' for Inactive)
REMARK    1  A    between atoms: C21_18  and  O23_19 
REMARK    2  A    between atoms: C27_23  and  C29_24 
REMARK    3  A    between atoms: C29_24  and  C31_26 
REMARK    4  A    between atoms: C31_26  and  O32_27 
ROOT
ATOM      1  C1  <0> d   1      28.421   1.994  27.312  0.00  0.00     0.011 C 
ATOM      2  C2  <0> d   1      29.080   1.851  28.685  0.00  0.00    -0.006 C 
ATOM      3  C4  <0> d   1      29.160   0.352  29.084  0.00  0.00     0.011 C 
ATOM      4  C5  <0> d   1      27.904   0.158  29.942  0.00  0.00     0.002 C 
ATOM      5  C7  <0> d   1      27.933  -1.019  30.899  0.00  0.00     0.034 C 
ATOM      6  C9  <0> d   1      28.035  -2.327  30.110  0.00  0.00     0.013 C 
ATOM      7  C10 <0> d   1      28.104  -3.510  31.080  0.00  0.00     0.036 C 
ATOM      8  C11 <0> d   1      26.899  -3.438  32.000  0.00  0.00    -0.061 A 
ATOM      9  C12 <0> d   1      26.133  -4.510  32.141  0.00  0.00     0.058 A 
ATOM     10  C13 <0> d   1      24.945  -4.472  33.008  0.00  0.00     0.172 A 
ATOM     11  O14 <0> d   1      24.261  -5.465  33.171  0.00  0.00    -0.289 OA
ATOM     12  C15 <0> d   1      24.603  -3.204  33.674  0.00  0.00     0.052 A 
ATOM     13  C16 <0> d   1      25.386  -2.148  33.524  0.00  0.00    -0.006 A 
ATOM     14  C17 <0> d   1      26.635  -2.144  32.712  0.00  0.00     0.036 A 
ATOM     15  C18 <0> d   1      27.808  -1.883  33.658  0.00  0.00     0.028 C 
ATOM     16  C19 <0> d   1      26.628  -0.986  31.710  0.00  0.00     0.147 C 
ATOM     17  F20 <0> d   1      25.553  -1.147  30.829  0.00  0.00    -0.238 F 
ATOM     18  C21 <0> d   1      26.444   0.330  32.461  0.00  0.00     0.160 C 
ATOM     19  C24 <0> d   1      26.557   1.541  31.521  0.00  0.00     0.045 C 
ATOM     20  C25 <0> d   1      27.897   1.459  30.789  0.00  0.00    -0.027 C 
ATOM     21  C26 <0> d   1      29.036   1.341  31.803  0.00  0.00     0.016 C 
ATOM     22  C27 <0> d   1      28.214   2.547  29.765  0.00  0.00     0.070 C 
ENDROOT
BRANCH  22  23
ATOM     23  C29 <0> d   1      29.022   3.647  30.404  0.00  0.00     0.155 C 
ATOM     24  O30 <0> d   1      28.524   4.344  31.254  0.00  0.00    -0.295 OA
BRANCH  23  25
ATOM     25  C31 <0> d   1      30.449   3.877  29.980  0.00  0.00     0.242 C 
BRANCH  25  26
ATOM     26  O32 <0> d   1      31.322   3.609  31.080  0.00  0.00    -0.394 OA
ATOM     27  H56 <0> d   1      31.333   4.305  31.752  0.00  0.00     0.209 HD
ENDBRANCH  25  26
ENDBRANCH  23  25
ENDBRANCH  22  23
BRANCH  18  28
ATOM     28  O23 <0> d   1      27.445   0.432  33.474  0.00  0.00    -0.392 OA
ATOM     29  H48 <0> d   1      27.804  -0.420  33.760  0.00  0.00     0.210 HD
ENDBRANCH  18  28
TORSDOF 4
ENDMDL
MODEL 111
REMARK CAVERDOCK RESULT:     -10.8      0.000      0.000
REMARK CAVERDOCK CONSTRAINTS:       0.0      0.0      0.0      0.0
REMARK CAVERDOCK TUNNEL: 110    -10.8      3.3    111.3
REMARK  4 active torsions:
REMARK  status: ('A' for Active; 'I' for Inactive)
REMARK    1  A    between atoms: C21_18  and  O23_19 
REMARK    2  A    between atoms: C27_23  and  C29_24 
REMARK    3  A    between atoms: C29_24  and  C31_26 
REMARK    4  A    between atoms: C31_26  and  O32_27 
ROOT
ATOM      1  C1  <0> d   1      27.706  -6.282  31.956  0.00  0.00     0.011 C 
ATOM      2  C2  <0> d   1      26.484  -5.412  32.258  0.00  0.00    -0.006 C 
ATOM      3  C4  <0> d   1      26.409  -4.233  31.251  0.00  0.00     0.011 C 
ATOM      4  C5  <0> d   1      27.098  -3.091  32.006  0.00  0.00     0.002 C 
ATOM      5  C7  <0> d   1      26.753  -1.688  31.543  0.00  0.00     0.034 C 
ATOM      6  C9  <0> d   1      27.215  -1.491  30.096  0.00  0.00     0.013 C 
ATOM      7  C10 <0> d   1      26.829  -0.088  29.618  0.00  0.00     0.036 C 
ATOM      8  C11 <0> d   1      27.411   0.919  30.593  0.00  0.00    -0.061 A 
ATOM      9  C12 <0> d   1      28.138   1.922  30.123  0.00  0.00     0.058 A 
ATOM     10  C13 <0> d   1      28.736   2.906  31.038  0.00  0.00     0.172 A 
ATOM     11  O14 <0> d   1      29.371   3.851  30.609  0.00  0.00    -0.289 OA
ATOM     12  C15 <0> d   1      28.547   2.723  32.487  0.00  0.00     0.052 A 
ATOM     13  C16 <0> d   1      27.812   1.717  32.934  0.00  0.00    -0.006 A 
ATOM     14  C17 <0> d   1      27.130   0.727  32.054  0.00  0.00     0.036 A 
ATOM     15  C18 <0> d   1      25.621   0.876  32.263  0.00  0.00     0.028 C 
ATOM     16  C19 <0> d   1      27.480  -0.703  32.472  0.00  0.00     0.147 C 
ATOM     17  F20 <0> d   1      28.858  -0.898  32.335  0.00  0.00    -0.238 F 
ATOM     18  C21 <0> d   1      27.107  -0.906  33.938  0.00  0.00     0.160 C 
ATOM     19  C24 <0> d   1      27.317  -2.363  34.382  0.00  0.00     0.045 C 
ATOM     20  C25 <0> d   1      26.527  -3.272  33.439  0.00  0.00    -0.027 C 
ATOM     21  C26 <0> d   1      25.063  -2.830  33.398  0.00  0.00     0.016 C 
ATOM     22  C27 <0> d   1      26.617  -4.779  33.666  0.00  0.00     0.070 C 
ENDROOT
BRANCH  22  23
ATOM     23  C29 <0> d   1      25.469  -5.248  34.522  0.00  0.00     0.155 C 
ATOM     24  O30 <0> d   1      25.546  -5.179  35.725  0.00  0.00    -0.295 OA
BRANCH  23  25
ATOM     25  C31 <0> d   1      24.227  -5.806  33.877  0.00  0.00     0.242 C 
BRANCH  25  26
ATOM     26  O32 <0> d   1      23.083  -5.441  34.653  0.00  0.00    -0.394 OA
ATOM     27  H56 <0> d   1      22.263  -5.387  34.143  0.00  0.00     0.209 HD
ENDBRANCH  25  26
ENDBRANCH  23  25
ENDBRANCH  22  23
BRANCH  18  28
ATOM     28  O23 <0> d   1      25.734  -0.557  34.123  0.00  0.00    -0.392 OA
ATOM     29  H48 <0> d   1      25.542  -0.157  34.983  0.00  0.00     0.210 HD
ENDBRANCH  18  28
TORSDOF 4
ENDMDL
MODEL 112
REMARK CAVERDOCK RESULT:     -10.1      0.000      0.000
REMARK CAVERDOCK CONSTRAINTS:       0.0      0.0      0.0      0.0
REMARK CAVERDOCK TUNNEL: 111    -10.1      3.3    112.1
REMARK  4 active torsions:
REMARK  status: ('A' for Active; 'I' for Inactive)
REMARK    1  A    between atoms: C21_18  and  O23_19 
REMARK    2  A    between atoms: C27_23  and  C29_24 
REMARK    3  A    between atoms: C29_24  and  C31_26 
REMARK    4  A    between atoms: C31_26  and  O32_27 
ROOT
ATOM      1  C1  <0> d   1      28.608   1.447  27.422  0.00  0.00     0.011 C 
ATOM      2  C2  <0> d   1      29.144   1.462  28.855  0.00  0.00    -0.006 C 
ATOM      3  C4  <0> d   1      29.296   0.010  29.382  0.00  0.00     0.011 C 
ATOM      4  C5  <0> d   1      27.983  -0.221  30.139  0.00  0.00     0.002 C 
ATOM      5  C7  <0> d   1      28.009  -1.316  31.189  0.00  0.00     0.034 C 
ATOM      6  C9  <0> d   1      28.282  -2.667  30.524  0.00  0.00     0.013 C 
ATOM      7  C10 <0> d   1      28.348  -3.764  31.591  0.00  0.00     0.036 C 
ATOM      8  C11 <0> d   1      27.059  -3.721  32.391  0.00  0.00    -0.061 A 
ATOM      9  C12 <0> d   1      26.365  -4.838  32.553  0.00  0.00     0.058 A 
ATOM     10  C13 <0> d   1      25.101  -4.831  33.305  0.00  0.00     0.172 A 
ATOM     11  O14 <0> d   1      24.480  -5.862  33.490  0.00  0.00    -0.289 OA
ATOM     12  C15 <0> d   1      24.604  -3.549  33.831  0.00  0.00     0.052 A 
ATOM     13  C16 <0> d   1      25.317  -2.447  33.664  0.00  0.00    -0.006 A 
ATOM     14  C17 <0> d   1      26.633  -2.402  32.968  0.00  0.00     0.036 A 
ATOM     15  C18 <0> d   1      27.689  -1.975  33.988  0.00  0.00     0.028 C 
ATOM     16  C19 <0> d   1      26.635  -1.328  31.876  0.00  0.00     0.147 C 
ATOM     17  F20 <0> d   1      25.663  -1.643  30.920  0.00  0.00    -0.238 F 
ATOM     18  C21 <0> d   1      26.283   0.021  32.496  0.00  0.00     0.160 C 
ATOM     19  C24 <0> d   1      26.394   1.162  31.473  0.00  0.00     0.045 C 
ATOM     20  C25 <0> d   1      27.800   1.136  30.871  0.00  0.00    -0.027 C 
ATOM     21  C26 <0> d   1      28.843   1.188  31.989  0.00  0.00     0.016 C 
ATOM     22  C27 <0> d   1      28.130   2.165  29.793  0.00  0.00     0.070 C 
ENDROOT
BRANCH  22  23
ATOM     23  C29 <0> d   1      28.790   3.373  30.408  0.00  0.00     0.155 C 
ATOM     24  O30 <0> d   1      28.200   4.027  31.233  0.00  0.00    -0.295 OA
BRANCH  23  25
ATOM     25  C31 <0> d   1      30.184   3.764  29.990  0.00  0.00     0.242 C 
BRANCH  25  26
ATOM     26  O32 <0> d   1      31.104   3.425  31.029  0.00  0.00    -0.394 OA
ATOM     27  H56 <0> d   1      31.353   4.172  31.593  0.00  0.00     0.209 HD
ENDBRANCH  25  26
ENDBRANCH  23  25
ENDBRANCH  22  23
BRANCH  18  28
ATOM     28  O23 <0> d   1      27.174   0.281  33.582  0.00  0.00    -0.392 OA
ATOM     29  H48 <0> d   1      27.394   1.217  33.695  0.00  0.00     0.210 HD
ENDBRANCH  18  28
TORSDOF 4
ENDMDL
MODEL 113
REMARK CAVERDOCK RESULT:     -10.5      0.000      0.000
REMARK CAVERDOCK CONSTRAINTS:       0.0      0.0      0.0      0.0
REMARK CAVERDOCK TUNNEL: 112    -10.5      3.3    113.1
REMARK  4 active torsions:
REMARK  status: ('A' for Active; 'I' for Inactive)
REMARK    1  A    between atoms: C21_18  and  O23_19 
REMARK    2  A    between atoms: C27_23  and  C29_24 
REMARK    3  A    between atoms: C29_24  and  C31_26 
REMARK    4  A    between atoms: C31_26  and  O32_27 
ROOT
ATOM      1  C1  <0> d   1      27.435  -6.477  32.112  0.00  0.00     0.011 C 
ATOM      2  C2  <0> d   1      26.266  -5.577  32.515  0.00  0.00    -0.006 C 
ATOM      3  C4  <0> d   1      26.164  -4.370  31.542  0.00  0.00     0.011 C 
ATOM      4  C5  <0> d   1      26.940  -3.271  32.276  0.00  0.00     0.002 C 
ATOM      5  C7  <0> d   1      26.612  -1.846  31.869  0.00  0.00     0.034 C 
ATOM      6  C9  <0> d   1      26.984  -1.628  30.400  0.00  0.00     0.013 C 
ATOM      7  C10 <0> d   1      26.614  -0.201  29.982  0.00  0.00     0.036 C 
ATOM      8  C11 <0> d   1      27.294   0.762  30.938  0.00  0.00    -0.061 A 
ATOM      9  C12 <0> d   1      28.021   1.753  30.444  0.00  0.00     0.058 A 
ATOM     10  C13 <0> d   1      28.711   2.694  31.340  0.00  0.00     0.172 A 
ATOM     11  O14 <0> d   1      29.348   3.628  30.891  0.00  0.00    -0.289 OA
ATOM     12  C15 <0> d   1      28.612   2.480  32.793  0.00  0.00     0.052 A 
ATOM     13  C16 <0> d   1      27.874   1.487  33.265  0.00  0.00    -0.006 A 
ATOM     14  C17 <0> d   1      27.103   0.542  32.410  0.00  0.00     0.036 A 
ATOM     15  C18 <0> d   1      25.617   0.734  32.723  0.00  0.00     0.028 C 
ATOM     16  C19 <0> d   1      27.431  -0.909  32.771  0.00  0.00     0.147 C 
ATOM     17  F20 <0> d   1      28.790  -1.144  32.538  0.00  0.00    -0.238 F 
ATOM     18  C21 <0> d   1      27.149  -1.137  34.253  0.00  0.00     0.160 C 
ATOM     19  C24 <0> d   1      27.339  -2.610  34.648  0.00  0.00     0.045 C 
ATOM     20  C25 <0> d   1      26.459  -3.469  33.739  0.00  0.00    -0.027 C 
ATOM     21  C26 <0> d   1      25.011  -2.980  33.807  0.00  0.00     0.016 C 
ATOM     22  C27 <0> d   1      26.512  -4.984  33.925  0.00  0.00     0.070 C 
ENDROOT
BRANCH  22  23
ATOM     23  C29 <0> d   1      25.409  -5.438  34.845  0.00  0.00     0.155 C 
ATOM     24  O30 <0> d   1      25.491  -5.232  36.032  0.00  0.00    -0.295 OA
BRANCH  23  25
ATOM     25  C31 <0> d   1      24.205  -6.149  34.284  0.00  0.00     0.242 C 
BRANCH  25  26
ATOM     26  O32 <0> d   1      24.320  -7.551  34.537  0.00  0.00    -0.394 OA
ATOM     27  H56 <0> d   1      25.156  -7.809  34.949  0.00  0.00     0.209 HD
ENDBRANCH  25  26
ENDBRANCH  23  25
ENDBRANCH  22  23
BRANCH  18  28
ATOM     28  O23 <0> d   1      25.805  -0.748  34.537  0.00  0.00    -0.392 OA
ATOM     29  H48 <0> d   1      25.137  -1.272  34.072  0.00  0.00     0.210 HD
ENDBRANCH  18  28
TORSDOF 4
ENDMDL
MODEL 114
REMARK CAVERDOCK RESULT:     -10.0      0.000      0.000
REMARK CAVERDOCK CONSTRAINTS:       0.0      0.0      0.0      0.0
REMARK CAVERDOCK TUNNEL: 113    -10.0      3.3    114.2
REMARK  4 active torsions:
REMARK  status: ('A' for Active; 'I' for Inactive)
REMARK    1  A    between atoms: C21_18  and  O23_19 
REMARK    2  A    between atoms: C27_23  and  C29_24 
REMARK    3  A    between atoms: C29_24  and  C31_26 
REMARK    4  A    between atoms: C31_26  and  O32_27 
ROOT
ATOM      1  C1  <0> d   1      28.413   1.224  27.550  0.00  0.00     0.011 C 
ATOM      2  C2  <0> d   1      28.964   1.225  28.977  0.00  0.00    -0.006 C 
ATOM      3  C4  <0> d   1      29.087  -0.231  29.502  0.00  0.00     0.011 C 
ATOM      4  C5  <0> d   1      27.777  -0.430  30.273  0.00  0.00     0.002 C 
ATOM      5  C7  <0> d   1      27.788  -1.527  31.322  0.00  0.00     0.034 C 
ATOM      6  C9  <0> d   1      28.020  -2.883  30.653  0.00  0.00     0.013 C 
ATOM      7  C10 <0> d   1      28.071  -3.982  31.719  0.00  0.00     0.036 C 
ATOM      8  C11 <0> d   1      26.793  -3.908  32.533  0.00  0.00    -0.061 A 
ATOM      9  C12 <0> d   1      26.073  -5.008  32.702  0.00  0.00     0.058 A 
ATOM     10  C13 <0> d   1      24.818  -4.971  33.468  0.00  0.00     0.172 A 
ATOM     11  O14 <0> d   1      24.174  -5.986  33.659  0.00  0.00    -0.289 OA
ATOM     12  C15 <0> d   1      24.358  -3.678  34.001  0.00  0.00     0.052 A 
ATOM     13  C16 <0> d   1      25.096  -2.593  33.826  0.00  0.00    -0.006 A 
ATOM     14  C17 <0> d   1      26.405  -2.580  33.115  0.00  0.00     0.036 A 
ATOM     15  C18 <0> d   1      27.483  -2.180  34.124  0.00  0.00     0.028 C 
ATOM     16  C19 <0> d   1      26.421  -1.506  32.025  0.00  0.00     0.147 C 
ATOM     17  F20 <0> d   1      25.431  -1.795  31.079  0.00  0.00    -0.238 F 
ATOM     18  C21 <0> d   1      26.110  -0.148  32.649  0.00  0.00     0.160 C 
ATOM     19  C24 <0> d   1      26.237   0.991  31.625  0.00  0.00     0.045 C 
ATOM     20  C25 <0> d   1      27.635   0.930  31.008  0.00  0.00    -0.027 C 
ATOM     21  C26 <0> d   1      28.692   0.956  32.114  0.00  0.00     0.016 C 
ATOM     22  C27 <0> d   1      27.979   1.952  29.927  0.00  0.00     0.070 C 
ENDROOT
BRANCH  22  23
ATOM     23  C29 <0> d   1      28.674   3.142  30.535  0.00  0.00     0.155 C 
ATOM     24  O30 <0> d   1      28.102   3.824  31.350  0.00  0.00    -0.295 OA
BRANCH  23  25
ATOM     25  C31 <0> d   1      30.083   3.482  30.123  0.00  0.00     0.242 C 
BRANCH  25  26
ATOM     26  O32 <0> d   1      30.931   3.473  31.273  0.00  0.00    -0.394 OA
ATOM     27  H56 <0> d   1      31.427   4.294  31.403  0.00  0.00     0.209 HD
ENDBRANCH  25  26
ENDBRANCH  23  25
ENDBRANCH  22  23
BRANCH  18  28
ATOM     28  O23 <0> d   1      27.019   0.089  33.725  0.00  0.00    -0.392 OA
ATOM     29  H48 <0> d   1      27.894  -0.303  33.595  0.00  0.00     0.210 HD
ENDBRANCH  18  28
TORSDOF 4
ENDMDL
MODEL 115
REMARK CAVERDOCK RESULT:     -10.0      0.000      0.000
REMARK CAVERDOCK CONSTRAINTS:       0.0      0.0      0.0      0.0
REMARK CAVERDOCK TUNNEL: 114    -10.0      3.2    115.4
REMARK  4 active torsions:
REMARK  status: ('A' for Active; 'I' for Inactive)
REMARK    1  A    between atoms: C21_18  and  O23_19 
REMARK    2  A    between atoms: C27_23  and  C29_24 
REMARK    3  A    between atoms: C29_24  and  C31_26 
REMARK    4  A    between atoms: C31_26  and  O32_27 
ROOT
ATOM      1  C1  <0> d   1      28.379   0.791  27.457  0.00  0.00     0.011 C 
ATOM      2  C2  <0> d   1      28.928   0.847  28.884  0.00  0.00    -0.006 C 
ATOM      3  C4  <0> d   1      29.055  -0.588  29.462  0.00  0.00     0.011 C 
ATOM      4  C5  <0> d   1      27.745  -0.763  30.238  0.00  0.00     0.002 C 
ATOM      5  C7  <0> d   1      27.757  -1.820  31.328  0.00  0.00     0.034 C 
ATOM      6  C9  <0> d   1      27.996  -3.200  30.710  0.00  0.00     0.013 C 
ATOM      7  C10 <0> d   1      28.049  -4.258  31.816  0.00  0.00     0.036 C 
ATOM      8  C11 <0> d   1      26.769  -4.159  32.625  0.00  0.00    -0.061 A 
ATOM      9  C12 <0> d   1      26.053  -5.254  32.834  0.00  0.00     0.058 A 
ATOM     10  C13 <0> d   1      24.796  -5.193  33.596  0.00  0.00     0.172 A 
ATOM     11  O14 <0> d   1      24.156  -6.203  33.824  0.00  0.00    -0.289 OA
ATOM     12  C15 <0> d   1      24.331  -3.882  34.079  0.00  0.00     0.052 A 
ATOM     13  C16 <0> d   1      25.066  -2.802  33.865  0.00  0.00    -0.006 A 
ATOM     14  C17 <0> d   1      26.376  -2.811  33.157  0.00  0.00     0.036 A 
ATOM     15  C18 <0> d   1      27.450  -2.370  34.152  0.00  0.00     0.028 C 
ATOM     16  C19 <0> d   1      26.390  -1.778  32.027  0.00  0.00     0.147 C 
ATOM     17  F20 <0> d   1      25.403  -2.106  31.091  0.00  0.00    -0.238 F 
ATOM     18  C21 <0> d   1      26.072  -0.399  32.600  0.00  0.00     0.160 C 
ATOM     19  C24 <0> d   1      26.197   0.701  31.535  0.00  0.00     0.045 C 
ATOM     20  C25 <0> d   1      27.597   0.623  30.922  0.00  0.00    -0.027 C 
ATOM     21  C26 <0> d   1      28.651   0.693  32.028  0.00  0.00     0.016 C 
ATOM     22  C27 <0> d   1      27.938   1.605  29.804  0.00  0.00     0.070 C 
ENDROOT
BRANCH  22  23
ATOM     23  C29 <0> d   1      28.629   2.820  30.368  0.00  0.00     0.155 C 
ATOM     24  O30 <0> d   1      28.023   3.580  31.084  0.00  0.00    -0.295 OA
BRANCH  23  25
ATOM     25  C31 <0> d   1      30.074   3.086  30.037  0.00  0.00     0.242 C 
BRANCH  25  26
ATOM     26  O32 <0> d   1      30.429   4.398  30.477  0.00  0.00    -0.394 OA
ATOM     27  H56 <0> d   1      31.059   4.850  29.898  0.00  0.00     0.209 HD
ENDBRANCH  25  26
ENDBRANCH  23  25
ENDBRANCH  22  23
BRANCH  18  28
ATOM     28  O23 <0> d   1      26.979  -0.119  33.668  0.00  0.00    -0.392 OA
ATOM     29  H48 <0> d   1      26.550  -0.006  34.528  0.00  0.00     0.210 HD
ENDBRANCH  18  28
TORSDOF 4
ENDMDL
MODEL 116
REMARK CAVERDOCK RESULT:      -9.9      0.000      0.000
REMARK CAVERDOCK CONSTRAINTS:       0.0      0.0      0.0      0.0
REMARK CAVERDOCK TUNNEL: 115     -9.9      3.2    116.3
REMARK  4 active torsions:
REMARK  status: ('A' for Active; 'I' for Inactive)
REMARK    1  A    between atoms: C21_18  and  O23_19 
REMARK    2  A    between atoms: C27_23  and  C29_24 
REMARK    3  A    between atoms: C29_24  and  C31_26 
REMARK    4  A    between atoms: C31_26  and  O32_27 
ROOT
ATOM      1  C1  <0> d   1      29.130   3.073  31.389  0.00  0.00     0.011 C 
ATOM      2  C2  <0> d   1      28.269   2.208  30.466  0.00  0.00    -0.006 C 
ATOM      3  C4  <0> d   1      27.246   1.392  31.303  0.00  0.00     0.011 C 
ATOM      4  C5  <0> d   1      27.954   0.046  31.494  0.00  0.00     0.002 C 
ATOM      5  C7  <0> d   1      27.056  -1.135  31.812  0.00  0.00     0.034 C 
ATOM      6  C9  <0> d   1      26.352  -0.906  33.152  0.00  0.00     0.013 C 
ATOM      7  C10 <0> d   1      25.416  -2.081  33.449  0.00  0.00     0.036 C 
ATOM      8  C11 <0> d   1      26.230  -3.360  33.392  0.00  0.00    -0.061 A 
ATOM      9  C12 <0> d   1      26.171  -4.206  34.411  0.00  0.00     0.058 A 
ATOM     10  C13 <0> d   1      26.963  -5.446  34.400  0.00  0.00     0.172 A 
ATOM     11  O14 <0> d   1      26.881  -6.244  35.315  0.00  0.00    -0.289 OA
ATOM     12  C15 <0> d   1      27.854  -5.700  33.256  0.00  0.00     0.052 A 
ATOM     13  C16 <0> d   1      27.892  -4.845  32.247  0.00  0.00    -0.006 A 
ATOM     14  C17 <0> d   1      27.068  -3.606  32.172  0.00  0.00     0.036 A 
ATOM     15  C18 <0> d   1      26.123  -3.744  30.977  0.00  0.00     0.028 C 
ATOM     16  C19 <0> d   1      27.946  -2.386  31.884  0.00  0.00     0.147 C 
ATOM     17  F20 <0> d   1      28.860  -2.220  32.929  0.00  0.00    -0.238 F 
ATOM     18  C21 <0> d   1      28.726  -2.619  30.593  0.00  0.00     0.160 C 
ATOM     19  C24 <0> d   1      29.530  -1.375  30.183  0.00  0.00     0.045 C 
ATOM     20  C25 <0> d   1      28.568  -0.189  30.087  0.00  0.00    -0.027 C 
ATOM     21  C26 <0> d   1      27.414  -0.533  29.144  0.00  0.00     0.016 C 
ATOM     22  C27 <0> d   1      29.155   1.173  29.728  0.00  0.00     0.070 C 
ENDROOT
BRANCH  22  23
ATOM     23  C29 <0> d   1      29.051   1.412  28.243  0.00  0.00     0.155 C 
ATOM     24  O30 <0> d   1      29.366   0.542  27.469  0.00  0.00    -0.295 OA
BRANCH  23  25
ATOM     25  C31 <0> d   1      28.555   2.738  27.727  0.00  0.00     0.242 C 
BRANCH  25  26
ATOM     26  O32 <0> d   1      28.532   2.715  26.299  0.00  0.00    -0.394 OA
ATOM     27  H56 <0> d   1      27.666   2.916  25.916  0.00  0.00     0.209 HD
ENDBRANCH  25  26
ENDBRANCH  23  25
ENDBRANCH  22  23
BRANCH  18  28
ATOM     28  O23 <0> d   1      27.809  -2.946  29.547  0.00  0.00    -0.392 OA
ATOM     29  H48 <0> d   1      26.920  -3.166  29.859  0.00  0.00     0.210 HD
ENDBRANCH  18  28
TORSDOF 4
ENDMDL
MODEL 117
REMARK CAVERDOCK RESULT:     -10.1      0.000      0.000
REMARK CAVERDOCK CONSTRAINTS:       0.0      0.0      0.0      0.0
REMARK CAVERDOCK TUNNEL: 116    -10.1      3.2    117.1
REMARK  4 active torsions:
REMARK  status: ('A' for Active; 'I' for Inactive)
REMARK    1  A    between atoms: C21_18  and  O23_19 
REMARK    2  A    between atoms: C27_23  and  C29_24 
REMARK    3  A    between atoms: C29_24  and  C31_26 
REMARK    4  A    between atoms: C31_26  and  O32_27 
ROOT
ATOM      1  C1  <0> d   1      28.453   0.336  27.457  0.00  0.00     0.011 C 
ATOM      2  C2  <0> d   1      28.933   0.483  28.903  0.00  0.00    -0.006 C 
ATOM      3  C4  <0> d   1      29.075  -0.916  29.561  0.00  0.00     0.011 C 
ATOM      4  C5  <0> d   1      27.736  -1.092  30.286  0.00  0.00     0.002 C 
ATOM      5  C7  <0> d   1      27.728  -2.090  31.429  0.00  0.00     0.034 C 
ATOM      6  C9  <0> d   1      28.035  -3.492  30.896  0.00  0.00     0.013 C 
ATOM      7  C10 <0> d   1      28.067  -4.490  32.057  0.00  0.00     0.036 C 
ATOM      8  C11 <0> d   1      26.749  -4.389  32.802  0.00  0.00    -0.061 A 
ATOM      9  C12 <0> d   1      26.056  -5.495  33.036  0.00  0.00     0.058 A 
ATOM     10  C13 <0> d   1      24.764  -5.434  33.736  0.00  0.00     0.172 A 
ATOM     11  O14 <0> d   1      24.144  -6.450  33.988  0.00  0.00    -0.289 OA
ATOM     12  C15 <0> d   1      24.239  -4.116  34.128  0.00  0.00     0.052 A 
ATOM     13  C16 <0> d   1      24.951  -3.025  33.891  0.00  0.00    -0.006 A 
ATOM     14  C17 <0> d   1      26.292  -3.029  33.243  0.00  0.00     0.036 A 
ATOM     15  C18 <0> d   1      27.306  -2.504  34.261  0.00  0.00     0.028 C 
ATOM     16  C19 <0> d   1      26.329  -2.056  32.063  0.00  0.00     0.147 C 
ATOM     17  F20 <0> d   1      25.396  -2.462  31.102  0.00  0.00    -0.238 F 
ATOM     18  C21 <0> d   1      25.945  -0.660  32.547  0.00  0.00     0.160 C 
ATOM     19  C24 <0> d   1      26.087   0.388  31.432  0.00  0.00     0.045 C 
ATOM     20  C25 <0> d   1      27.515   0.322  30.888  0.00  0.00    -0.027 C 
ATOM     21  C26 <0> d   1      28.515   0.482  32.035  0.00  0.00     0.016 C 
ATOM     22  C27 <0> d   1      27.880   1.255  29.737  0.00  0.00     0.070 C 
ENDROOT
BRANCH  22  23
ATOM     23  C29 <0> d   1      28.508   2.519  30.266  0.00  0.00     0.155 C 
ATOM     24  O30 <0> d   1      27.911   3.200  31.065  0.00  0.00    -0.295 OA
BRANCH  23  25
ATOM     25  C31 <0> d   1      29.879   2.932  29.798  0.00  0.00     0.242 C 
BRANCH  25  26
ATOM     26  O32 <0> d   1      30.291   4.103  30.505  0.00  0.00    -0.394 OA
ATOM     27  H56 <0> d   1      30.855   4.697  29.990  0.00  0.00     0.209 HD
ENDBRANCH  25  26
ENDBRANCH  23  25
ENDBRANCH  22  23
BRANCH  18  28
ATOM     28  O23 <0> d   1      26.792  -0.297  33.638  0.00  0.00    -0.392 OA
ATOM     29  H48 <0> d   1      26.424  -0.506  34.509  0.00  0.00     0.210 HD
ENDBRANCH  18  28
TORSDOF 4
ENDMDL
MODEL 118
REMARK CAVERDOCK RESULT:     -10.0      0.000      0.000
REMARK CAVERDOCK CONSTRAINTS:       0.0      0.0      0.0      0.0
REMARK CAVERDOCK TUNNEL: 117    -10.0      3.2    118.2
REMARK  4 active torsions:
REMARK  status: ('A' for Active; 'I' for Inactive)
REMARK    1  A    between atoms: C21_18  and  O23_19 
REMARK    2  A    between atoms: C27_23  and  C29_24 
REMARK    3  A    between atoms: C29_24  and  C31_26 
REMARK    4  A    between atoms: C31_26  and  O32_27 
ROOT
ATOM      1  C1  <0> d   1      28.395   0.562  27.640  0.00  0.00     0.011 C 
ATOM      2  C2  <0> d   1      28.865   0.676  29.091  0.00  0.00    -0.006 C 
ATOM      3  C4  <0> d   1      29.039  -0.739  29.707  0.00  0.00     0.011 C 
ATOM      4  C5  <0> d   1      27.701  -0.970  30.419  0.00  0.00     0.002 C 
ATOM      5  C7  <0> d   1      27.713  -2.003  31.531  0.00  0.00     0.034 C 
ATOM      6  C9  <0> d   1      28.057  -3.380  30.956  0.00  0.00     0.013 C 
ATOM      7  C10 <0> d   1      28.109  -4.412  32.087  0.00  0.00     0.036 C 
ATOM      8  C11 <0> d   1      26.785  -4.367  32.827  0.00  0.00    -0.061 A 
ATOM      9  C12 <0> d   1      26.119  -5.496  33.023  0.00  0.00     0.058 A 
ATOM     10  C13 <0> d   1      24.822  -5.488  33.719  0.00  0.00     0.172 A 
ATOM     11  O14 <0> d   1      24.226  -6.527  33.935  0.00  0.00    -0.289 OA
ATOM     12  C15 <0> d   1      24.264  -4.196  34.149  0.00  0.00     0.052 A 
ATOM     13  C16 <0> d   1      24.949  -3.082  33.949  0.00  0.00    -0.006 A 
ATOM     14  C17 <0> d   1      26.293  -3.033  33.308  0.00  0.00     0.036 A 
ATOM     15  C18 <0> d   1      27.289  -2.514  34.347  0.00  0.00     0.028 C 
ATOM     16  C19 <0> d   1      26.311  -2.022  32.158  0.00  0.00     0.147 C 
ATOM     17  F20 <0> d   1      25.393  -2.422  31.181  0.00  0.00    -0.238 F 
ATOM     18  C21 <0> d   1      25.891  -0.652  32.684  0.00  0.00     0.160 C 
ATOM     19  C24 <0> d   1      26.012   0.433  31.602  0.00  0.00     0.045 C 
ATOM     20  C25 <0> d   1      27.443   0.419  31.064  0.00  0.00    -0.027 C 
ATOM     21  C26 <0> d   1      28.434   0.568  32.220  0.00  0.00     0.016 C 
ATOM     22  C27 <0> d   1      27.790   1.396  29.943  0.00  0.00     0.070 C 
ENDROOT
BRANCH  22  23
ATOM     23  C29 <0> d   1      28.384   2.658  30.515  0.00  0.00     0.155 C 
ATOM     24  O30 <0> d   1      27.733   3.346  31.263  0.00  0.00    -0.295 OA
BRANCH  23  25
ATOM     25  C31 <0> d   1      29.790   3.060  30.151  0.00  0.00     0.242 C 
BRANCH  25  26
ATOM     26  O32 <0> d   1      30.441   3.606  31.300  0.00  0.00    -0.394 OA
ATOM     27  H56 <0> d   1      31.395   3.446  31.325  0.00  0.00     0.209 HD
ENDBRANCH  25  26
ENDBRANCH  23  25
ENDBRANCH  22  23
BRANCH  18  28
ATOM     28  O23 <0> d   1      26.724  -0.302  33.790  0.00  0.00    -0.392 OA
ATOM     29  H48 <0> d   1      27.388  -0.971  34.009  0.00  0.00     0.210 HD
ENDBRANCH  18  28
TORSDOF 4
ENDMDL
MODEL 119
REMARK CAVERDOCK RESULT:     -10.1      0.000      0.000
REMARK CAVERDOCK CONSTRAINTS:       0.0      0.0      0.0      0.0
REMARK CAVERDOCK TUNNEL: 118    -10.1      3.2    119.2
REMARK  4 active torsions:
REMARK  status: ('A' for Active; 'I' for Inactive)
REMARK    1  A    between atoms: C21_18  and  O23_19 
REMARK    2  A    between atoms: C27_23  and  C29_24 
REMARK    3  A    between atoms: C29_24  and  C31_26 
REMARK    4  A    between atoms: C31_26  and  O32_27 
ROOT
ATOM      1  C1  <0> d   1      28.507   2.975  31.523  0.00  0.00     0.011 C 
ATOM      2  C2  <0> d   1      27.842   2.004  30.546  0.00  0.00    -0.006 C 
ATOM      3  C4  <0> d   1      26.807   1.121  31.295  0.00  0.00     0.011 C 
ATOM      4  C5  <0> d   1      27.607  -0.145  31.622  0.00  0.00     0.002 C 
ATOM      5  C7  <0> d   1      26.789  -1.396  31.885  0.00  0.00     0.034 C 
ATOM      6  C9  <0> d   1      25.916  -1.193  33.126  0.00  0.00     0.013 C 
ATOM      7  C10 <0> d   1      25.062  -2.441  33.365  0.00  0.00     0.036 C 
ATOM      8  C11 <0> d   1      25.991  -3.638  33.455  0.00  0.00    -0.061 A 
ATOM      9  C12 <0> d   1      25.891  -4.454  34.495  0.00  0.00     0.058 A 
ATOM     10  C13 <0> d   1      26.787  -5.612  34.626  0.00  0.00     0.172 A 
ATOM     11  O14 <0> d   1      26.673  -6.385  35.559  0.00  0.00    -0.289 OA
ATOM     12  C15 <0> d   1      27.825  -5.816  33.602  0.00  0.00     0.052 A 
ATOM     13  C16 <0> d   1      27.903  -4.994  32.568  0.00  0.00    -0.006 A 
ATOM     14  C17 <0> d   1      26.984  -3.842  32.348  0.00  0.00     0.036 A 
ATOM     15  C18 <0> d   1      26.201  -4.106  31.061  0.00  0.00     0.028 C 
ATOM     16  C19 <0> d   1      27.775  -2.553  32.110  0.00  0.00     0.147 C 
ATOM     17  F20 <0> d   1      28.542  -2.268  33.245  0.00  0.00    -0.238 F 
ATOM     18  C21 <0> d   1      28.718  -2.751  30.927  0.00  0.00     0.160 C 
ATOM     19  C24 <0> d   1      29.448  -1.450  30.558  0.00  0.00     0.045 C 
ATOM     20  C25 <0> d   1      28.400  -0.365  30.305  0.00  0.00    -0.027 C 
ATOM     21  C26 <0> d   1      27.399  -0.846  29.253  0.00  0.00     0.016 C 
ATOM     22  C27 <0> d   1      28.898   1.036  29.957  0.00  0.00     0.070 C 
ENDROOT
BRANCH  22  23
ATOM     23  C29 <0> d   1      28.946   1.217  28.461  0.00  0.00     0.155 C 
ATOM     24  O30 <0> d   1      29.631   0.487  27.787  0.00  0.00    -0.295 OA
BRANCH  23  25
ATOM     25  C31 <0> d   1      28.141   2.311  27.809  0.00  0.00     0.242 C 
BRANCH  25  26
ATOM     26  O32 <0> d   1      28.485   2.395  26.425  0.00  0.00    -0.394 OA
ATOM     27  H56 <0> d   1      29.296   1.922  26.192  0.00  0.00     0.209 HD
ENDBRANCH  25  26
ENDBRANCH  23  25
ENDBRANCH  22  23
BRANCH  18  28
ATOM     28  O23 <0> d   1      27.963  -3.197  29.799  0.00  0.00    -0.392 OA
ATOM     29  H48 <0> d   1      27.131  -3.634  30.030  0.00  0.00     0.210 HD
ENDBRANCH  18  28
TORSDOF 4
ENDMDL
MODEL 120
REMARK CAVERDOCK RESULT:     -10.2      0.000      0.000
REMARK CAVERDOCK CONSTRAINTS:       0.0      0.0      0.0      0.0
REMARK CAVERDOCK TUNNEL: 119    -10.2      3.2    120.2
REMARK  4 active torsions:
REMARK  status: ('A' for Active; 'I' for Inactive)
REMARK    1  A    between atoms: C21_18  and  O23_19 
REMARK    2  A    between atoms: C27_23  and  C29_24 
REMARK    3  A    between atoms: C29_24  and  C31_26 
REMARK    4  A    between atoms: C31_26  and  O32_27 
ROOT
ATOM      1  C1  <0> d   1      28.621   2.873  31.434  0.00  0.00     0.011 C 
ATOM      2  C2  <0> d   1      27.898   1.910  30.491  0.00  0.00    -0.006 C 
ATOM      3  C4  <0> d   1      26.848   1.080  31.279  0.00  0.00     0.011 C 
ATOM      4  C5  <0> d   1      27.608  -0.209  31.611  0.00  0.00     0.002 C 
ATOM      5  C7  <0> d   1      26.750  -1.423  31.917  0.00  0.00     0.034 C 
ATOM      6  C9  <0> d   1      25.915  -1.165  33.173  0.00  0.00     0.013 C 
ATOM      7  C10 <0> d   1      25.020  -2.376  33.454  0.00  0.00     0.036 C 
ATOM      8  C11 <0> d   1      25.905  -3.605  33.545  0.00  0.00    -0.061 A 
ATOM      9  C12 <0> d   1      25.799  -4.398  34.602  0.00  0.00     0.058 A 
ATOM     10  C13 <0> d   1      26.654  -5.587  34.735  0.00  0.00     0.172 A 
ATOM     11  O14 <0> d   1      26.533  -6.339  35.684  0.00  0.00    -0.289 OA
ATOM     12  C15 <0> d   1      27.660  -5.848  33.692  0.00  0.00     0.052 A 
ATOM     13  C16 <0> d   1      27.744  -5.047  32.641  0.00  0.00    -0.006 A 
ATOM     14  C17 <0> d   1      26.864  -3.866  32.420  0.00  0.00     0.036 A 
ATOM     15  C18 <0> d   1      26.042  -4.123  31.156  0.00  0.00     0.028 C 
ATOM     16  C19 <0> d   1      27.697  -2.612  32.141  0.00  0.00     0.147 C 
ATOM     17  F20 <0> d   1      28.501  -2.337  33.252  0.00  0.00    -0.238 F 
ATOM     18  C21 <0> d   1      28.604  -2.867  30.940  0.00  0.00     0.160 C 
ATOM     19  C24 <0> d   1      29.374  -1.601  30.531  0.00  0.00     0.045 C 
ATOM     20  C25 <0> d   1      28.362  -0.482  30.281  0.00  0.00    -0.027 C 
ATOM     21  C26 <0> d   1      27.319  -0.943  29.261  0.00  0.00     0.016 C 
ATOM     22  C27 <0> d   1      28.904   0.893  29.896  0.00  0.00     0.070 C 
ENDROOT
BRANCH  22  23
ATOM     23  C29 <0> d   1      28.924   1.045  28.397  0.00  0.00     0.155 C 
ATOM     24  O30 <0> d   1      29.604   0.309  27.725  0.00  0.00    -0.295 OA
BRANCH  23  25
ATOM     25  C31 <0> d   1      28.096   2.118  27.738  0.00  0.00     0.242 C 
BRANCH  25  26
ATOM     26  O32 <0> d   1      28.753   2.565  26.551  0.00  0.00    -0.394 OA
ATOM     27  H56 <0> d   1      28.164   2.987  25.909  0.00  0.00     0.209 HD
ENDBRANCH  25  26
ENDBRANCH  23  25
ENDBRANCH  22  23
BRANCH  18  28
ATOM     28  O23 <0> d   1      27.807  -3.304  29.838  0.00  0.00    -0.392 OA
ATOM     29  H48 <0> d   1      28.286  -3.344  28.998  0.00  0.00     0.210 HD
ENDBRANCH  18  28
TORSDOF 4
ENDMDL
MODEL 121
REMARK CAVERDOCK RESULT:     -10.3      0.000      0.000
REMARK CAVERDOCK CONSTRAINTS:       0.0      0.0      0.0      0.0
REMARK CAVERDOCK TUNNEL: 120    -10.3      3.3    121.4
REMARK  4 active torsions:
REMARK  status: ('A' for Active; 'I' for Inactive)
REMARK    1  A    between atoms: C21_18  and  O23_19 
REMARK    2  A    between atoms: C27_23  and  C29_24 
REMARK    3  A    between atoms: C29_24  and  C31_26 
REMARK    4  A    between atoms: C31_26  and  O32_27 
ROOT
ATOM      1  C1  <0> d   1      28.861   2.858  31.926  0.00  0.00     0.011 C 
ATOM      2  C2  <0> d   1      28.133   1.974  30.912  0.00  0.00    -0.006 C 
ATOM      3  C4  <0> d   1      27.029   1.146  31.623  0.00  0.00     0.011 C 
ATOM      4  C5  <0> d   1      27.729  -0.187  31.909  0.00  0.00     0.002 C 
ATOM      5  C7  <0> d   1      26.818  -1.381  32.124  0.00  0.00     0.034 C 
ATOM      6  C9  <0> d   1      25.952  -1.157  33.366  0.00  0.00     0.013 C 
ATOM      7  C10 <0> d   1      25.005  -2.345  33.557  0.00  0.00     0.036 C 
ATOM      8  C11 <0> d   1      25.840  -3.611  33.608  0.00  0.00    -0.061 A 
ATOM      9  C12 <0> d   1      25.671  -4.452  34.618  0.00  0.00     0.058 A 
ATOM     10  C13 <0> d   1      26.478  -5.679  34.713  0.00  0.00     0.172 A 
ATOM     11  O14 <0> d   1      26.298  -6.473  35.617  0.00  0.00    -0.289 OA
ATOM     12  C15 <0> d   1      27.505  -5.925  33.688  0.00  0.00     0.052 A 
ATOM     13  C16 <0> d   1      27.653  -5.074  32.685  0.00  0.00    -0.006 A 
ATOM     14  C17 <0> d   1      26.824  -3.850  32.501  0.00  0.00     0.036 A 
ATOM     15  C18 <0> d   1      26.035  -4.009  31.201  0.00  0.00     0.028 C 
ATOM     16  C19 <0> d   1      27.712  -2.616  32.313  0.00  0.00     0.147 C 
ATOM     17  F20 <0> d   1      28.489  -2.430  33.461  0.00  0.00    -0.238 F 
ATOM     18  C21 <0> d   1      28.647  -2.843  31.128  0.00  0.00     0.160 C 
ATOM     19  C24 <0> d   1      29.475  -1.589  30.810  0.00  0.00     0.045 C 
ATOM     20  C25 <0> d   1      28.514  -0.420  30.590  0.00  0.00    -0.027 C 
ATOM     21  C26 <0> d   1      27.488  -0.787  29.516  0.00  0.00     0.016 C 
ATOM     22  C27 <0> d   1      29.119   0.951  30.294  0.00  0.00     0.070 C 
ENDROOT
BRANCH  22  23
ATOM     23  C29 <0> d   1      29.192   1.180  28.807  0.00  0.00     0.155 C 
ATOM     24  O30 <0> d   1      29.776   0.392  28.103  0.00  0.00    -0.295 OA
BRANCH  23  25
ATOM     25  C31 <0> d   1      28.539   2.394  28.199  0.00  0.00     0.242 C 
BRANCH  25  26
ATOM     26  O32 <0> d   1      28.582   2.295  26.774  0.00  0.00    -0.394 OA
ATOM     27  H56 <0> d   1      29.173   1.603  26.445  0.00  0.00     0.209 HD
ENDBRANCH  25  26
ENDBRANCH  23  25
ENDBRANCH  22  23
BRANCH  18  28
ATOM     28  O23 <0> d   1      27.870  -3.192  29.982  0.00  0.00    -0.392 OA
ATOM     29  H48 <0> d   1      27.620  -2.436  29.432  0.00  0.00     0.210 HD
ENDBRANCH  18  28
TORSDOF 4
ENDMDL
MODEL 122
REMARK CAVERDOCK RESULT:     -10.5      0.000      0.000
REMARK CAVERDOCK CONSTRAINTS:       0.0      0.0      0.0      0.0
REMARK CAVERDOCK TUNNEL: 121    -10.5      3.3    122.4
REMARK  4 active torsions:
REMARK  status: ('A' for Active; 'I' for Inactive)
REMARK    1  A    between atoms: C21_18  and  O23_19 
REMARK    2  A    between atoms: C27_23  and  C29_24 
REMARK    3  A    between atoms: C29_24  and  C31_26 
REMARK    4  A    between atoms: C31_26  and  O32_27 
ROOT
ATOM      1  C1  <0> d   1      28.290   2.762  31.785  0.00  0.00     0.011 C 
ATOM      2  C2  <0> d   1      27.705   1.775  30.774  0.00  0.00    -0.006 C 
ATOM      3  C4  <0> d   1      26.639   0.878  31.460  0.00  0.00     0.011 C 
ATOM      4  C5  <0> d   1      27.438  -0.372  31.844  0.00  0.00     0.002 C 
ATOM      5  C7  <0> d   1      26.626  -1.635  32.063  0.00  0.00     0.034 C 
ATOM      6  C9  <0> d   1      25.673  -1.441  33.244  0.00  0.00     0.013 C 
ATOM      7  C10 <0> d   1      24.826  -2.703  33.436  0.00  0.00     0.036 C 
ATOM      8  C11 <0> d   1      25.767  -3.884  33.591  0.00  0.00    -0.061 A 
ATOM      9  C12 <0> d   1      25.614  -4.695  34.628  0.00  0.00     0.058 A 
ATOM     10  C13 <0> d   1      26.520  -5.838  34.823  0.00  0.00     0.172 A 
ATOM     11  O14 <0> d   1      26.360  -6.609  35.750  0.00  0.00    -0.289 OA
ATOM     12  C15 <0> d   1      27.624  -6.029  33.868  0.00  0.00     0.052 A 
ATOM     13  C16 <0> d   1      27.754  -5.210  32.836  0.00  0.00    -0.006 A 
ATOM     14  C17 <0> d   1      26.831  -4.076  32.551  0.00  0.00     0.036 A 
ATOM     15  C18 <0> d   1      26.137  -4.359  31.218  0.00  0.00     0.028 C 
ATOM     16  C19 <0> d   1      27.615  -2.774  32.357  0.00  0.00     0.147 C 
ATOM     17  F20 <0> d   1      28.303  -2.472  33.536  0.00  0.00    -0.238 F 
ATOM     18  C21 <0> d   1      28.634  -2.962  31.237  0.00  0.00     0.160 C 
ATOM     19  C24 <0> d   1      29.365  -1.650  30.908  0.00  0.00     0.045 C 
ATOM     20  C25 <0> d   1      28.317  -0.584  30.582  0.00  0.00    -0.027 C 
ATOM     21  C26 <0> d   1      27.393  -1.088  29.471  0.00  0.00     0.016 C 
ATOM     22  C27 <0> d   1      28.813   0.823  30.258  0.00  0.00     0.070 C 
ENDROOT
BRANCH  22  23
ATOM     23  C29 <0> d   1      28.953   0.998  28.768  0.00  0.00     0.155 C 
ATOM     24  O30 <0> d   1      29.624   0.223  28.130  0.00  0.00    -0.295 OA
BRANCH  23  25
ATOM     25  C31 <0> d   1      28.258   2.141  28.075  0.00  0.00     0.242 C 
BRANCH  25  26
ATOM     26  O32 <0> d   1      28.656   2.179  26.703  0.00  0.00    -0.394 OA
ATOM     27  H56 <0> d   1      28.899   3.061  26.389  0.00  0.00     0.209 HD
ENDBRANCH  25  26
ENDBRANCH  23  25
ENDBRANCH  22  23
BRANCH  18  28
ATOM     28  O23 <0> d   1      27.960  -3.426  30.066  0.00  0.00    -0.392 OA
ATOM     29  H48 <0> d   1      27.955  -2.790  29.337  0.00  0.00     0.210 HD
ENDBRANCH  18  28
TORSDOF 4
ENDMDL
MODEL 123
REMARK CAVERDOCK RESULT:     -10.5      0.000      0.000
REMARK CAVERDOCK CONSTRAINTS:       0.0      0.0      0.0      0.0
REMARK CAVERDOCK TUNNEL: 122    -10.5      3.3    123.2
REMARK  4 active torsions:
REMARK  status: ('A' for Active; 'I' for Inactive)
REMARK    1  A    between atoms: C21_18  and  O23_19 
REMARK    2  A    between atoms: C27_23  and  C29_24 
REMARK    3  A    between atoms: C29_24  and  C31_26 
REMARK    4  A    between atoms: C31_26  and  O32_27 
ROOT
ATOM      1  C1  <0> d   1      28.309   2.761  32.106  0.00  0.00     0.011 C 
ATOM      2  C2  <0> d   1      27.666   1.815  31.091  0.00  0.00    -0.006 C 
ATOM      3  C4  <0> d   1      26.605   0.923  31.792  0.00  0.00     0.011 C 
ATOM      4  C5  <0> d   1      27.388  -0.354  32.114  0.00  0.00     0.002 C 
ATOM      5  C7  <0> d   1      26.554  -1.605  32.328  0.00  0.00     0.034 C 
ATOM      6  C9  <0> d   1      25.648  -1.422  33.548  0.00  0.00     0.013 C 
ATOM      7  C10 <0> d   1      24.780  -2.669  33.737  0.00  0.00     0.036 C 
ATOM      8  C11 <0> d   1      25.698  -3.874  33.827  0.00  0.00    -0.061 A 
ATOM      9  C12 <0> d   1      25.563  -4.710  34.846  0.00  0.00     0.058 A 
ATOM     10  C13 <0> d   1      26.449  -5.878  34.978  0.00  0.00     0.172 A 
ATOM     11  O14 <0> d   1      26.304  -6.669  35.890  0.00  0.00    -0.289 OA
ATOM     12  C15 <0> d   1      27.514  -6.067  33.979  0.00  0.00     0.052 A 
ATOM     13  C16 <0> d   1      27.625  -5.224  32.965  0.00  0.00    -0.006 A 
ATOM     14  C17 <0> d   1      26.720  -4.061  32.744  0.00  0.00     0.036 A 
ATOM     15  C18 <0> d   1      25.972  -4.293  31.430  0.00  0.00     0.028 C 
ATOM     16  C19 <0> d   1      27.526  -2.773  32.556  0.00  0.00     0.147 C 
ATOM     17  F20 <0> d   1      28.263  -2.518  33.717  0.00  0.00    -0.238 F 
ATOM     18  C21 <0> d   1      28.501  -2.953  31.395  0.00  0.00     0.160 C 
ATOM     19  C24 <0> d   1      29.249  -1.649  31.074  0.00  0.00     0.045 C 
ATOM     20  C25 <0> d   1      28.216  -0.552  30.815  0.00  0.00    -0.027 C 
ATOM     21  C26 <0> d   1      27.241  -1.004  29.725  0.00  0.00     0.016 C 
ATOM     22  C27 <0> d   1      28.732   0.852  30.511  0.00  0.00     0.070 C 
ENDROOT
BRANCH  22  23
ATOM     23  C29 <0> d   1      28.824   1.064  29.021  0.00  0.00     0.155 C 
ATOM     24  O30 <0> d   1      28.071   1.834  28.475  0.00  0.00    -0.295 OA
BRANCH  23  25
ATOM     25  C31 <0> d   1      29.853   0.315  28.216  0.00  0.00     0.242 C 
BRANCH  25  26
ATOM     26  O32 <0> d   1      29.236  -0.235  27.050  0.00  0.00    -0.394 OA
ATOM     27  H56 <0> d   1      29.497   0.199  26.225  0.00  0.00     0.209 HD
ENDBRANCH  25  26
ENDBRANCH  23  25
ENDBRANCH  22  23
BRANCH  18  28
ATOM     28  O23 <0> d   1      27.775  -3.370  30.238  0.00  0.00    -0.392 OA
ATOM     29  H48 <0> d   1      27.561  -2.650  29.627  0.00  0.00     0.210 HD
ENDBRANCH  18  28
TORSDOF 4
ENDMDL
MODEL 124
REMARK CAVERDOCK RESULT:     -10.6      0.000      0.000
REMARK CAVERDOCK CONSTRAINTS:       0.0      0.0      0.0      0.0
REMARK CAVERDOCK TUNNEL: 123    -10.6      3.3    124.5
REMARK  4 active torsions:
REMARK  status: ('A' for Active; 'I' for Inactive)
REMARK    1  A    between atoms: C21_18  and  O23_19 
REMARK    2  A    between atoms: C27_23  and  C29_24 
REMARK    3  A    between atoms: C29_24  and  C31_26 
REMARK    4  A    between atoms: C31_26  and  O32_27 
ROOT
ATOM      1  C1  <0> d   1      28.285  -0.454  27.722  0.00  0.00     0.011 C 
ATOM      2  C2  <0> d   1      28.699  -0.207  29.174  0.00  0.00    -0.006 C 
ATOM      3  C4  <0> d   1      28.949  -1.560  29.894  0.00  0.00     0.011 C 
ATOM      4  C5  <0> d   1      27.608  -1.835  30.583  0.00  0.00     0.002 C 
ATOM      5  C7  <0> d   1      27.655  -2.786  31.766  0.00  0.00     0.034 C 
ATOM      6  C9  <0> d   1      28.111  -4.171  31.301  0.00  0.00     0.013 C 
ATOM      7  C10 <0> d   1      28.197  -5.116  32.503  0.00  0.00     0.036 C 
ATOM      8  C11 <0> d   1      26.850  -5.114  33.202  0.00  0.00    -0.061 A 
ATOM      9  C12 <0> d   1      26.257  -6.270  33.459  0.00  0.00     0.058 A 
ATOM     10  C13 <0> d   1      24.942  -6.307  34.117  0.00  0.00     0.172 A 
ATOM     11  O14 <0> d   1      24.412  -7.367  34.391  0.00  0.00    -0.289 OA
ATOM     12  C15 <0> d   1      24.282  -5.031  34.438  0.00  0.00     0.052 A 
ATOM     13  C16 <0> d   1      24.895  -3.887  34.178  0.00  0.00    -0.006 A 
ATOM     14  C17 <0> d   1      26.253  -3.788  33.573  0.00  0.00     0.036 A 
ATOM     15  C18 <0> d   1      27.177  -3.130  34.599  0.00  0.00     0.028 C 
ATOM     16  C19 <0> d   1      26.238  -2.860  32.354  0.00  0.00     0.147 C 
ATOM     17  F20 <0> d   1      25.382  -3.391  31.384  0.00  0.00    -0.238 F 
ATOM     18  C21 <0> d   1      25.708  -1.491  32.769  0.00  0.00     0.160 C 
ATOM     19  C24 <0> d   1      25.789  -0.477  31.617  0.00  0.00     0.045 C 
ATOM     20  C25 <0> d   1      27.235  -0.427  31.120  0.00  0.00    -0.027 C 
ATOM     21  C26 <0> d   1      28.175  -0.128  32.290  0.00  0.00     0.016 C 
ATOM     22  C27 <0> d   1      27.550   0.493  29.943  0.00  0.00     0.070 C 
ENDROOT
BRANCH  22  23
ATOM     23  C29 <0> d   1      28.037   1.829  30.439  0.00  0.00     0.155 C 
ATOM     24  O30 <0> d   1      27.374   2.458  31.228  0.00  0.00    -0.295 OA
BRANCH  23  25
ATOM     25  C31 <0> d   1      29.350   2.382  29.949  0.00  0.00     0.242 C 
BRANCH  25  26
ATOM     26  O32 <0> d   1      29.974   3.128  30.995  0.00  0.00    -0.394 OA
ATOM     27  H56 <0> d   1      30.027   4.079  30.823  0.00  0.00     0.209 HD
ENDBRANCH  25  26
ENDBRANCH  23  25
ENDBRANCH  22  23
BRANCH  18  28
ATOM     28  O23 <0> d   1      26.479  -1.007  33.870  0.00  0.00    -0.392 OA
ATOM     29  H48 <0> d   1      26.811  -1.703  34.454  0.00  0.00     0.210 HD
ENDBRANCH  18  28
TORSDOF 4
ENDMDL
MODEL 125
REMARK CAVERDOCK RESULT:     -10.8      0.000      0.000
REMARK CAVERDOCK CONSTRAINTS:       0.0      0.0      0.0      0.0
REMARK CAVERDOCK TUNNEL: 124    -10.8      3.3    125.5
REMARK  4 active torsions:
REMARK  status: ('A' for Active; 'I' for Inactive)
REMARK    1  A    between atoms: C21_18  and  O23_19 
REMARK    2  A    between atoms: C27_23  and  C29_24 
REMARK    3  A    between atoms: C29_24  and  C31_26 
REMARK    4  A    between atoms: C31_26  and  O32_27 
ROOT
ATOM      1  C1  <0> d   1      28.416  -0.625  27.935  0.00  0.00     0.011 C 
ATOM      2  C2  <0> d   1      28.788  -0.386  29.399  0.00  0.00    -0.006 C 
ATOM      3  C4  <0> d   1      29.009  -1.744  30.121  0.00  0.00     0.011 C 
ATOM      4  C5  <0> d   1      27.647  -2.014  30.769  0.00  0.00     0.002 C 
ATOM      5  C7  <0> d   1      27.653  -2.969  31.948  0.00  0.00     0.034 C 
ATOM      6  C9  <0> d   1      28.114  -4.355  31.491  0.00  0.00     0.013 C 
ATOM      7  C10 <0> d   1      28.159  -5.306  32.691  0.00  0.00     0.036 C 
ATOM      8  C11 <0> d   1      26.792  -5.298  33.350  0.00  0.00    -0.061 A 
ATOM      9  C12 <0> d   1      26.185  -6.453  33.585  0.00  0.00     0.058 A 
ATOM     10  C13 <0> d   1      24.850  -6.484  34.203  0.00  0.00     0.172 A 
ATOM     11  O14 <0> d   1      24.306  -7.542  34.456  0.00  0.00    -0.289 OA
ATOM     12  C15 <0> d   1      24.189  -5.205  34.510  0.00  0.00     0.052 A 
ATOM     13  C16 <0> d   1      24.816  -4.064  34.273  0.00  0.00    -0.006 A 
ATOM     14  C17 <0> d   1      26.192  -3.970  33.708  0.00  0.00     0.036 A 
ATOM     15  C18 <0> d   1      27.089  -3.322  34.764  0.00  0.00     0.028 C 
ATOM     16  C19 <0> d   1      26.218  -3.038  32.494  0.00  0.00     0.147 C 
ATOM     17  F20 <0> d   1      25.388  -3.559  31.496  0.00  0.00    -0.238 F 
ATOM     18  C21 <0> d   1      25.685  -1.667  32.899  0.00  0.00     0.160 C 
ATOM     19  C24 <0> d   1      25.806  -0.649  31.754  0.00  0.00     0.045 C 
ATOM     20  C25 <0> d   1      27.266  -0.606  31.300  0.00  0.00    -0.027 C 
ATOM     21  C26 <0> d   1      28.173  -0.317  32.499  0.00  0.00     0.016 C 
ATOM     22  C27 <0> d   1      27.621   0.317  30.137  0.00  0.00     0.070 C 
ENDROOT
BRANCH  22  23
ATOM     23  C29 <0> d   1      28.101   1.649  30.653  0.00  0.00     0.155 C 
ATOM     24  O30 <0> d   1      27.314   2.430  31.131  0.00  0.00    -0.295 OA
BRANCH  23  25
ATOM     25  C31 <0> d   1      29.562   2.006  30.570  0.00  0.00     0.242 C 
BRANCH  25  26
ATOM     26  O32 <0> d   1      29.829   3.120  31.425  0.00  0.00    -0.394 OA
ATOM     27  H56 <0> d   1      30.687   3.077  31.871  0.00  0.00     0.209 HD
ENDBRANCH  25  26
ENDBRANCH  23  25
ENDBRANCH  22  23
BRANCH  18  28
ATOM     28  O23 <0> d   1      26.425  -1.192  34.024  0.00  0.00    -0.392 OA
ATOM     29  H48 <0> d   1      27.195  -0.655  33.790  0.00  0.00     0.210 HD
ENDBRANCH  18  28
TORSDOF 4
ENDMDL
MODEL 126
REMARK CAVERDOCK RESULT:     -10.8      0.000      0.000
REMARK CAVERDOCK CONSTRAINTS:       0.0      0.0      0.0      0.0
REMARK CAVERDOCK TUNNEL: 125    -10.8      3.3    126.4
REMARK  4 active torsions:
REMARK  status: ('A' for Active; 'I' for Inactive)
REMARK    1  A    between atoms: C21_18  and  O23_19 
REMARK    2  A    between atoms: C27_23  and  C29_24 
REMARK    3  A    between atoms: C29_24  and  C31_26 
REMARK    4  A    between atoms: C31_26  and  O32_27 
ROOT
ATOM      1  C1  <0> d   1      28.335  -0.863  27.845  0.00  0.00     0.011 C 
ATOM      2  C2  <0> d   1      28.735  -0.604  29.298  0.00  0.00    -0.006 C 
ATOM      3  C4  <0> d   1      28.942  -1.952  30.042  0.00  0.00     0.011 C 
ATOM      4  C5  <0> d   1      27.586  -2.183  30.717  0.00  0.00     0.002 C 
ATOM      5  C7  <0> d   1      27.594  -3.116  31.914  0.00  0.00     0.034 C 
ATOM      6  C9  <0> d   1      28.020  -4.519  31.476  0.00  0.00     0.013 C 
ATOM      7  C10 <0> d   1      28.066  -5.448  32.693  0.00  0.00     0.036 C 
ATOM      8  C11 <0> d   1      26.711  -5.401  33.374  0.00  0.00    -0.061 A 
ATOM      9  C12 <0> d   1      26.086  -6.539  33.641  0.00  0.00     0.058 A 
ATOM     10  C13 <0> d   1      24.761  -6.532  34.281  0.00  0.00     0.172 A 
ATOM     11  O14 <0> d   1      24.201  -7.575  34.563  0.00  0.00    -0.289 OA
ATOM     12  C15 <0> d   1      24.130  -5.235  34.574  0.00  0.00     0.052 A 
ATOM     13  C16 <0> d   1      24.775  -4.111  34.305  0.00  0.00    -0.006 A 
ATOM     14  C17 <0> d   1      26.142  -4.055  33.717  0.00  0.00     0.036 A 
ATOM     15  C18 <0> d   1      27.069  -3.405  34.745  0.00  0.00     0.028 C 
ATOM     16  C19 <0> d   1      26.167  -3.147  32.485  0.00  0.00     0.147 C 
ATOM     17  F20 <0> d   1      25.310  -3.670  31.510  0.00  0.00    -0.238 F 
ATOM     18  C21 <0> d   1      25.666  -1.758  32.872  0.00  0.00     0.160 C 
ATOM     19  C24 <0> d   1      25.788  -0.764  31.705  0.00  0.00     0.045 C 
ATOM     20  C25 <0> d   1      27.241  -0.758  31.228  0.00  0.00    -0.027 C 
ATOM     21  C26 <0> d   1      28.173  -0.465  32.405  0.00  0.00     0.016 C 
ATOM     22  C27 <0> d   1      27.595   0.135  30.041  0.00  0.00     0.070 C 
ENDROOT
BRANCH  22  23
ATOM     23  C29 <0> d   1      28.109   1.467  30.524  0.00  0.00     0.155 C 
ATOM     24  O30 <0> d   1      27.352   2.256  31.035  0.00  0.00    -0.295 OA
BRANCH  23  25
ATOM     25  C31 <0> d   1      29.567   1.813  30.366  0.00  0.00     0.242 C 
BRANCH  25  26
ATOM     26  O32 <0> d   1      29.883   2.931  31.198  0.00  0.00    -0.394 OA
ATOM     27  H56 <0> d   1      30.270   2.690  32.051  0.00  0.00     0.209 HD
ENDBRANCH  25  26
ENDBRANCH  23  25
ENDBRANCH  22  23
BRANCH  18  28
ATOM     28  O23 <0> d   1      26.435  -1.276  33.975  0.00  0.00    -0.392 OA
ATOM     29  H48 <0> d   1      27.283  -1.728  34.091  0.00  0.00     0.210 HD
ENDBRANCH  18  28
TORSDOF 4
ENDMDL
MODEL 127
REMARK CAVERDOCK RESULT:     -10.8      0.000      0.000
REMARK CAVERDOCK CONSTRAINTS:       0.0      0.0      0.0      0.0
REMARK CAVERDOCK TUNNEL: 126    -10.8      3.3    127.2
REMARK  4 active torsions:
REMARK  status: ('A' for Active; 'I' for Inactive)
REMARK    1  A    between atoms: C21_18  and  O23_19 
REMARK    2  A    between atoms: C27_23  and  C29_24 
REMARK    3  A    between atoms: C29_24  and  C31_26 
REMARK    4  A    between atoms: C31_26  and  O32_27 
ROOT
ATOM      1  C1  <0> d   1      28.390  -1.044  27.934  0.00  0.00     0.011 C 
ATOM      2  C2  <0> d   1      28.764  -0.773  29.393  0.00  0.00    -0.006 C 
ATOM      3  C4  <0> d   1      28.954  -2.115  30.151  0.00  0.00     0.011 C 
ATOM      4  C5  <0> d   1      27.585  -2.338  30.803  0.00  0.00     0.002 C 
ATOM      5  C7  <0> d   1      27.568  -3.260  32.008  0.00  0.00     0.034 C 
ATOM      6  C9  <0> d   1      27.999  -4.668  31.591  0.00  0.00     0.013 C 
ATOM      7  C10 <0> d   1      28.021  -5.585  32.816  0.00  0.00     0.036 C 
ATOM      8  C11 <0> d   1      26.653  -5.530  33.471  0.00  0.00    -0.061 A 
ATOM      9  C12 <0> d   1      26.020  -6.664  33.736  0.00  0.00     0.058 A 
ATOM     10  C13 <0> d   1      24.683  -6.649  34.351  0.00  0.00     0.172 A 
ATOM     11  O14 <0> d   1      24.116  -7.688  34.632  0.00  0.00    -0.289 OA
ATOM     12  C15 <0> d   1      24.049  -5.348  34.620  0.00  0.00     0.052 A 
ATOM     13  C16 <0> d   1      24.702  -4.228  34.354  0.00  0.00    -0.006 A 
ATOM     14  C17 <0> d   1      26.081  -4.180  33.791  0.00  0.00     0.036 A 
ATOM     15  C18 <0> d   1      26.989  -3.522  34.831  0.00  0.00     0.028 C 
ATOM     16  C19 <0> d   1      26.130  -3.282  32.552  0.00  0.00     0.147 C 
ATOM     17  F20 <0> d   1      25.291  -3.812  31.566  0.00  0.00    -0.238 F 
ATOM     18  C21 <0> d   1      25.626  -1.889  32.917  0.00  0.00     0.160 C 
ATOM     19  C24 <0> d   1      25.772  -0.906  31.745  0.00  0.00     0.045 C 
ATOM     20  C25 <0> d   1      27.234  -0.907  31.294  0.00  0.00    -0.027 C 
ATOM     21  C26 <0> d   1      28.143  -0.606  32.487  0.00  0.00     0.016 C 
ATOM     22  C27 <0> d   1      27.611  -0.025  30.107  0.00  0.00     0.070 C 
ENDROOT
BRANCH  22  23
ATOM     23  C29 <0> d   1      28.119   1.310  30.588  0.00  0.00     0.155 C 
ATOM     24  O30 <0> d   1      27.358   2.099  31.093  0.00  0.00    -0.295 OA
BRANCH  23  25
ATOM     25  C31 <0> d   1      29.577   1.660  30.436  0.00  0.00     0.242 C 
BRANCH  25  26
ATOM     26  O32 <0> d   1      29.854   2.864  31.154  0.00  0.00    -0.394 OA
ATOM     27  H56 <0> d   1      29.699   3.671  30.643  0.00  0.00     0.209 HD
ENDBRANCH  25  26
ENDBRANCH  23  25
ENDBRANCH  22  23
BRANCH  18  28
ATOM     28  O23 <0> d   1      26.374  -1.400  34.031  0.00  0.00    -0.392 OA
ATOM     29  H48 <0> d   1      26.010  -0.595  34.427  0.00  0.00     0.210 HD
ENDBRANCH  18  28
TORSDOF 4
ENDMDL
MODEL 128
REMARK CAVERDOCK RESULT:     -10.4      0.000      0.000
REMARK CAVERDOCK CONSTRAINTS:       0.0      0.0      0.0      0.0
REMARK CAVERDOCK TUNNEL: 127    -10.4      3.2    128.1
REMARK  4 active torsions:
REMARK  status: ('A' for Active; 'I' for Inactive)
REMARK    1  A    between atoms: C21_18  and  O23_19 
REMARK    2  A    between atoms: C27_23  and  C29_24 
REMARK    3  A    between atoms: C29_24  and  C31_26 
REMARK    4  A    between atoms: C31_26  and  O32_27 
ROOT
ATOM      1  C1  <0> d   1      28.432  -1.263  28.115  0.00  0.00     0.011 C 
ATOM      2  C2  <0> d   1      28.801  -1.034  29.581  0.00  0.00    -0.006 C 
ATOM      3  C4  <0> d   1      28.942  -2.396  30.315  0.00  0.00     0.011 C 
ATOM      4  C5  <0> d   1      27.560  -2.588  30.950  0.00  0.00     0.002 C 
ATOM      5  C7  <0> d   1      27.503  -3.533  32.136  0.00  0.00     0.034 C 
ATOM      6  C9  <0> d   1      27.895  -4.945  31.693  0.00  0.00     0.013 C 
ATOM      7  C10 <0> d   1      27.876  -5.888  32.900  0.00  0.00     0.036 C 
ATOM      8  C11 <0> d   1      26.505  -5.802  33.544  0.00  0.00    -0.061 A 
ATOM      9  C12 <0> d   1      25.835  -6.921  33.781  0.00  0.00     0.058 A 
ATOM     10  C13 <0> d   1      24.494  -6.877  34.384  0.00  0.00     0.172 A 
ATOM     11  O14 <0> d   1      23.891  -7.903  34.639  0.00  0.00    -0.289 OA
ATOM     12  C15 <0> d   1      23.898  -5.562  34.675  0.00  0.00     0.052 A 
ATOM     13  C16 <0> d   1      24.588  -4.458  34.437  0.00  0.00    -0.006 A 
ATOM     14  C17 <0> d   1      25.972  -4.442  33.887  0.00  0.00     0.036 A 
ATOM     15  C18 <0> d   1      26.891  -3.834  34.948  0.00  0.00     0.028 C 
ATOM     16  C19 <0> d   1      26.061  -3.522  32.667  0.00  0.00     0.147 C 
ATOM     17  F20 <0> d   1      25.215  -4.005  31.663  0.00  0.00    -0.238 F 
ATOM     18  C21 <0> d   1      25.597  -2.121  33.056  0.00  0.00     0.160 C 
ATOM     19  C24 <0> d   1      25.784  -1.120  31.905  0.00  0.00     0.045 C 
ATOM     20  C25 <0> d   1      27.249  -1.157  31.467  0.00  0.00    -0.027 C 
ATOM     21  C26 <0> d   1      28.157  -0.909  32.673  0.00  0.00     0.016 C 
ATOM     22  C27 <0> d   1      27.665  -0.264  30.301  0.00  0.00     0.070 C 
ENDROOT
BRANCH  22  23
ATOM     23  C29 <0> d   1      28.210   1.044  30.813  0.00  0.00     0.155 C 
ATOM     24  O30 <0> d   1      29.395   1.266  30.760  0.00  0.00    -0.295 OA
BRANCH  23  25
ATOM     25  C31 <0> d   1      27.275   2.074  31.393  0.00  0.00     0.242 C 
BRANCH  25  26
ATOM     26  O32 <0> d   1      27.995   2.917  32.295  0.00  0.00    -0.394 OA
ATOM     27  H56 <0> d   1      27.440   3.346  32.961  0.00  0.00     0.209 HD
ENDBRANCH  25  26
ENDBRANCH  23  25
ENDBRANCH  22  23
BRANCH  18  28
ATOM     28  O23 <0> d   1      26.350  -1.678  34.186  0.00  0.00    -0.392 OA
ATOM     29  H48 <0> d   1      27.103  -1.113  33.960  0.00  0.00     0.210 HD
ENDBRANCH  18  28
TORSDOF 4
ENDMDL
MODEL 129
REMARK CAVERDOCK RESULT:      -9.8      0.000      0.000
REMARK CAVERDOCK CONSTRAINTS:       0.0      0.0      0.0      0.0
REMARK CAVERDOCK TUNNEL: 128     -9.8      3.2    129.1
REMARK  4 active torsions:
REMARK  status: ('A' for Active; 'I' for Inactive)
REMARK    1  A    between atoms: C21_18  and  O23_19 
REMARK    2  A    between atoms: C27_23  and  C29_24 
REMARK    3  A    between atoms: C29_24  and  C31_26 
REMARK    4  A    between atoms: C31_26  and  O32_27 
ROOT
ATOM      1  C1  <0> d   1      28.416  -1.484  28.298  0.00  0.00     0.011 C 
ATOM      2  C2  <0> d   1      28.770  -1.246  29.767  0.00  0.00    -0.006 C 
ATOM      3  C4  <0> d   1      28.881  -2.603  30.515  0.00  0.00     0.011 C 
ATOM      4  C5  <0> d   1      27.489  -2.768  31.135  0.00  0.00     0.002 C 
ATOM      5  C7  <0> d   1      27.403  -3.701  32.329  0.00  0.00     0.034 C 
ATOM      6  C9  <0> d   1      27.778  -5.123  31.904  0.00  0.00     0.013 C 
ATOM      7  C10 <0> d   1      27.730  -6.053  33.120  0.00  0.00     0.036 C 
ATOM      8  C11 <0> d   1      26.352  -5.940  33.746  0.00  0.00    -0.061 A 
ATOM      9  C12 <0> d   1      25.662  -7.046  33.985  0.00  0.00     0.058 A 
ATOM     10  C13 <0> d   1      24.314  -6.975  34.571  0.00  0.00     0.172 A 
ATOM     11  O14 <0> d   1      23.693  -7.989  34.828  0.00  0.00    -0.289 OA
ATOM     12  C15 <0> d   1      23.736  -5.649  34.842  0.00  0.00     0.052 A 
ATOM     13  C16 <0> d   1      24.446  -4.558  34.602  0.00  0.00    -0.006 A 
ATOM     14  C17 <0> d   1      25.837  -4.568  34.069  0.00  0.00     0.036 A 
ATOM     15  C18 <0> d   1      26.752  -3.965  35.135  0.00  0.00     0.028 C 
ATOM     16  C19 <0> d   1      25.955  -3.661  32.841  0.00  0.00     0.147 C 
ATOM     17  F20 <0> d   1      25.114  -4.142  31.832  0.00  0.00    -0.238 F 
ATOM     18  C21 <0> d   1      25.508  -2.250  33.212  0.00  0.00     0.160 C 
ATOM     19  C24 <0> d   1      25.725  -1.263  32.054  0.00  0.00     0.045 C 
ATOM     20  C25 <0> d   1      27.194  -1.327  31.635  0.00  0.00    -0.027 C 
ATOM     21  C26 <0> d   1      28.091  -1.081  32.849  0.00  0.00     0.016 C 
ATOM     22  C27 <0> d   1      27.638  -0.452  30.465  0.00  0.00     0.070 C 
ENDROOT
BRANCH  22  23
ATOM     23  C29 <0> d   1      28.197   0.853  30.972  0.00  0.00     0.155 C 
ATOM     24  O30 <0> d   1      29.352   1.136  30.763  0.00  0.00    -0.295 OA
BRANCH  23  25
ATOM     25  C31 <0> d   1      27.315   1.802  31.740  0.00  0.00     0.242 C 
BRANCH  25  26
ATOM     26  O32 <0> d   1      28.119   2.602  32.609  0.00  0.00    -0.394 OA
ATOM     27  H56 <0> d   1      28.348   2.169  33.443  0.00  0.00     0.209 HD
ENDBRANCH  25  26
ENDBRANCH  23  25
ENDBRANCH  22  23
BRANCH  18  28
ATOM     28  O23 <0> d   1      26.254  -1.808  34.346  0.00  0.00    -0.392 OA
ATOM     29  H48 <0> d   1      26.919  -2.441  34.651  0.00  0.00     0.210 HD
ENDBRANCH  18  28
TORSDOF 4
ENDMDL
MODEL 130
REMARK CAVERDOCK RESULT:      -9.4      0.000      0.000
REMARK CAVERDOCK CONSTRAINTS:       0.0      0.0      0.0      0.0
REMARK CAVERDOCK TUNNEL: 129     -9.4      3.1    130.3
REMARK  4 active torsions:
REMARK  status: ('A' for Active; 'I' for Inactive)
REMARK    1  A    between atoms: C21_18  and  O23_19 
REMARK    2  A    between atoms: C27_23  and  C29_24 
REMARK    3  A    between atoms: C29_24  and  C31_26 
REMARK    4  A    between atoms: C31_26  and  O32_27 
ROOT
ATOM      1  C1  <0> d   1      26.056   1.189  30.836  0.00  0.00     0.011 C 
ATOM      2  C2  <0> d   1      26.463  -0.117  30.151  0.00  0.00    -0.006 C 
ATOM      3  C4  <0> d   1      25.518  -1.268  30.592  0.00  0.00     0.011 C 
ATOM      4  C5  <0> d   1      26.288  -1.922  31.745  0.00  0.00     0.002 C 
ATOM      5  C7  <0> d   1      25.909  -3.357  32.063  0.00  0.00     0.034 C 
ATOM      6  C9  <0> d   1      24.451  -3.419  32.523  0.00  0.00     0.013 C 
ATOM      7  C10 <0> d   1      24.061  -4.874  32.803  0.00  0.00     0.036 C 
ATOM      8  C11 <0> d   1      25.048  -5.442  33.806  0.00  0.00    -0.061 A 
ATOM      9  C12 <0> d   1      24.586  -6.038  34.896  0.00  0.00     0.058 A 
ATOM     10  C13 <0> d   1      25.513  -6.583  35.900  0.00  0.00     0.172 A 
ATOM     11  O14 <0> d   1      25.094  -7.165  36.883  0.00  0.00    -0.289 OA
ATOM     12  C15 <0> d   1      26.959  -6.409  35.688  0.00  0.00     0.052 A 
ATOM     13  C16 <0> d   1      27.398  -5.816  34.589  0.00  0.00    -0.006 A 
ATOM     14  C17 <0> d   1      26.512  -5.302  33.508  0.00  0.00     0.036 A 
ATOM     15  C18 <0> d   1      26.809  -6.101  32.238  0.00  0.00     0.028 C 
ATOM     16  C19 <0> d   1      26.843  -3.843  33.182  0.00  0.00     0.147 C 
ATOM     17  F20 <0> d   1      26.622  -3.057  34.317  0.00  0.00    -0.238 F 
ATOM     18  C21 <0> d   1      28.316  -3.734  32.798  0.00  0.00     0.160 C 
ATOM     19  C24 <0> d   1      28.679  -2.314  32.335  0.00  0.00     0.045 C 
ATOM     20  C25 <0> d   1      27.739  -1.924  31.193  0.00  0.00    -0.027 C 
ATOM     21  C26 <0> d   1      27.799  -2.981  30.089  0.00  0.00     0.016 C 
ATOM     22  C27 <0> d   1      27.890  -0.527  30.595  0.00  0.00     0.070 C 
ENDROOT
BRANCH  22  23
ATOM     23  C29 <0> d   1      28.785  -0.571  29.384  0.00  0.00     0.155 C 
ATOM     24  O30 <0> d   1      29.967  -0.779  29.514  0.00  0.00    -0.295 OA
BRANCH  23  25
ATOM     25  C31 <0> d   1      28.205  -0.353  28.010  0.00  0.00     0.242 C 
BRANCH  25  26
ATOM     26  O32 <0> d   1      29.247  -0.428  27.036  0.00  0.00    -0.394 OA
ATOM     27  H56 <0> d   1      28.984  -0.860  26.211  0.00  0.00     0.209 HD
ENDBRANCH  25  26
ENDBRANCH  23  25
ENDBRANCH  22  23
BRANCH  18  28
ATOM     28  O23 <0> d   1      28.591  -4.653  31.739  0.00  0.00    -0.392 OA
ATOM     29  H48 <0> d   1      27.832  -5.194  31.481  0.00  0.00     0.210 HD
ENDBRANCH  18  28
TORSDOF 4
ENDMDL
MODEL 131
REMARK CAVERDOCK RESULT:      -8.9      0.000      0.000
REMARK CAVERDOCK CONSTRAINTS:       0.0      0.0      0.0      0.0
REMARK CAVERDOCK TUNNEL: 130     -8.9      3.1    131.3
REMARK  4 active torsions:
REMARK  status: ('A' for Active; 'I' for Inactive)
REMARK    1  A    between atoms: C21_18  and  O23_19 
REMARK    2  A    between atoms: C27_23  and  C29_24 
REMARK    3  A    between atoms: C29_24  and  C31_26 
REMARK    4  A    between atoms: C31_26  and  O32_27 
ROOT
ATOM      1  C1  <0> d   1      25.948   1.142  31.158  0.00  0.00     0.011 C 
ATOM      2  C2  <0> d   1      26.378  -0.150  30.462  0.00  0.00    -0.006 C 
ATOM      3  C4  <0> d   1      25.406  -1.304  30.832  0.00  0.00     0.011 C 
ATOM      4  C5  <0> d   1      26.119  -1.990  32.003  0.00  0.00     0.002 C 
ATOM      5  C7  <0> d   1      25.717  -3.430  32.269  0.00  0.00     0.034 C 
ATOM      6  C9  <0> d   1      24.239  -3.492  32.661  0.00  0.00     0.013 C 
ATOM      7  C10 <0> d   1      23.827  -4.949  32.889  0.00  0.00     0.036 C 
ATOM      8  C11 <0> d   1      24.764  -5.548  33.922  0.00  0.00    -0.061 A 
ATOM      9  C12 <0> d   1      24.250  -6.166  34.976  0.00  0.00     0.058 A 
ATOM     10  C13 <0> d   1      25.126  -6.741  36.008  0.00  0.00     0.172 A 
ATOM     11  O14 <0> d   1      24.660  -7.343  36.956  0.00  0.00    -0.289 OA
ATOM     12  C15 <0> d   1      26.582  -6.573  35.865  0.00  0.00     0.052 A 
ATOM     13  C16 <0> d   1      27.074  -5.958  34.801  0.00  0.00    -0.006 A 
ATOM     14  C17 <0> d   1      26.241  -5.412  33.694  0.00  0.00     0.036 A 
ATOM     15  C18 <0> d   1      26.590  -6.184  32.420  0.00  0.00     0.028 C 
ATOM     16  C19 <0> d   1      26.596  -3.949  33.417  0.00  0.00     0.147 C 
ATOM     17  F20 <0> d   1      26.329  -3.187  34.560  0.00  0.00    -0.238 F 
ATOM     18  C21 <0> d   1      28.086  -3.842  33.103  0.00  0.00     0.160 C 
ATOM     19  C24 <0> d   1      28.478  -2.414  32.691  0.00  0.00     0.045 C 
ATOM     20  C25 <0> d   1      27.594  -1.990  31.517  0.00  0.00    -0.027 C 
ATOM     21  C26 <0> d   1      27.696  -3.022  30.392  0.00  0.00     0.016 C 
ATOM     22  C27 <0> d   1      27.780  -0.581  30.960  0.00  0.00     0.070 C 
ENDROOT
BRANCH  22  23
ATOM     23  C29 <0> d   1      28.729  -0.604  29.789  0.00  0.00     0.155 C 
ATOM     24  O30 <0> d   1      29.884  -0.914  29.955  0.00  0.00    -0.295 OA
BRANCH  23  25
ATOM     25  C31 <0> d   1      28.237  -0.237  28.413  0.00  0.00     0.242 C 
BRANCH  25  26
ATOM     26  O32 <0> d   1      29.045  -0.886  27.430  0.00  0.00    -0.394 OA
ATOM     27  H56 <0> d   1      29.251  -1.809  27.636  0.00  0.00     0.209 HD
ENDBRANCH  25  26
ENDBRANCH  23  25
ENDBRANCH  22  23
BRANCH  18  28
ATOM     28  O23 <0> d   1      28.402  -4.737  32.037  0.00  0.00    -0.392 OA
ATOM     29  H48 <0> d   1      27.628  -5.114  31.596  0.00  0.00     0.210 HD
ENDBRANCH  18  28
TORSDOF 4
ENDMDL
MODEL 132
REMARK CAVERDOCK RESULT:      -8.4      0.000      0.000
REMARK CAVERDOCK CONSTRAINTS:       0.0      0.0      0.0      0.0
REMARK CAVERDOCK TUNNEL: 131     -8.4      3.0    132.3
REMARK  4 active torsions:
REMARK  status: ('A' for Active; 'I' for Inactive)
REMARK    1  A    between atoms: C21_18  and  O23_19 
REMARK    2  A    between atoms: C27_23  and  C29_24 
REMARK    3  A    between atoms: C29_24  and  C31_26 
REMARK    4  A    between atoms: C31_26  and  O32_27 
ROOT
ATOM      1  C1  <0> d   1      26.118   0.896  31.133  0.00  0.00     0.011 C 
ATOM      2  C2  <0> d   1      26.462  -0.432  30.457  0.00  0.00    -0.006 C 
ATOM      3  C4  <0> d   1      25.442  -1.525  30.877  0.00  0.00     0.011 C 
ATOM      4  C5  <0> d   1      26.147  -2.222  32.045  0.00  0.00     0.002 C 
ATOM      5  C7  <0> d   1      25.679  -3.632  32.354  0.00  0.00     0.034 C 
ATOM      6  C9  <0> d   1      24.210  -3.608  32.784  0.00  0.00     0.013 C 
ATOM      7  C10 <0> d   1      23.729  -5.037  33.056  0.00  0.00     0.036 C 
ATOM      8  C11 <0> d   1      24.659  -5.662  34.078  0.00  0.00    -0.061 A 
ATOM      9  C12 <0> d   1      24.141  -6.228  35.158  0.00  0.00     0.058 A 
ATOM     10  C13 <0> d   1      25.013  -6.826  36.182  0.00  0.00     0.172 A 
ATOM     11  O14 <0> d   1      24.540  -7.382  37.155  0.00  0.00    -0.289 OA
ATOM     12  C15 <0> d   1      26.471  -6.738  36.000  0.00  0.00     0.052 A 
ATOM     13  C16 <0> d   1      26.967  -6.173  34.910  0.00  0.00    -0.006 A 
ATOM     14  C17 <0> d   1      26.135  -5.608  33.811  0.00  0.00     0.036 A 
ATOM     15  C18 <0> d   1      26.411  -6.424  32.547  0.00  0.00     0.028 C 
ATOM     16  C19 <0> d   1      26.559  -4.172  33.493  0.00  0.00     0.147 C 
ATOM     17  F20 <0> d   1      26.361  -3.372  34.624  0.00  0.00    -0.238 F 
ATOM     18  C21 <0> d   1      28.043  -4.150  33.139  0.00  0.00     0.160 C 
ATOM     19  C24 <0> d   1      28.499  -2.754  32.686  0.00  0.00     0.045 C 
ATOM     20  C25 <0> d   1      27.607  -2.310  31.524  0.00  0.00    -0.027 C 
ATOM     21  C26 <0> d   1      27.628  -3.370  30.421  0.00  0.00     0.016 C 
ATOM     22  C27 <0> d   1      27.853  -0.925  30.930  0.00  0.00     0.070 C 
ENDROOT
BRANCH  22  23
ATOM     23  C29 <0> d   1      28.769  -1.023  29.738  0.00  0.00     0.155 C 
ATOM     24  O30 <0> d   1      29.936  -1.290  29.893  0.00  0.00    -0.295 OA
BRANCH  23  25
ATOM     25  C31 <0> d   1      28.228  -0.785  28.351  0.00  0.00     0.242 C 
BRANCH  25  26
ATOM     26  O32 <0> d   1      29.314  -0.565  27.448  0.00  0.00    -0.394 OA
ATOM     27  H56 <0> d   1      29.654   0.340  27.455  0.00  0.00     0.209 HD
ENDBRANCH  25  26
ENDBRANCH  23  25
ENDBRANCH  22  23
BRANCH  18  28
ATOM     28  O23 <0> d   1      28.285  -5.084  32.086  0.00  0.00    -0.392 OA
ATOM     29  H48 <0> d   1      27.514  -5.618  31.849  0.00  0.00     0.210 HD
ENDBRANCH  18  28
TORSDOF 4
ENDMDL
MODEL 133
REMARK CAVERDOCK RESULT:      -7.9      0.000      0.000
REMARK CAVERDOCK CONSTRAINTS:       0.0      0.0      0.0      0.0
REMARK CAVERDOCK TUNNEL: 132     -7.9      3.0    133.2
REMARK  4 active torsions:
REMARK  status: ('A' for Active; 'I' for Inactive)
REMARK    1  A    between atoms: C21_18  and  O23_19 
REMARK    2  A    between atoms: C27_23  and  C29_24 
REMARK    3  A    between atoms: C29_24  and  C31_26 
REMARK    4  A    between atoms: C31_26  and  O32_27 
ROOT
ATOM      1  C1  <0> d   1      25.991   0.662  31.085  0.00  0.00     0.011 C 
ATOM      2  C2  <0> d   1      26.412  -0.680  30.482  0.00  0.00    -0.006 C 
ATOM      3  C4  <0> d   1      25.398  -1.785  30.883  0.00  0.00     0.011 C 
ATOM      4  C5  <0> d   1      26.049  -2.418  32.119  0.00  0.00     0.002 C 
ATOM      5  C7  <0> d   1      25.601  -3.828  32.454  0.00  0.00     0.034 C 
ATOM      6  C9  <0> d   1      24.108  -3.831  32.794  0.00  0.00     0.013 C 
ATOM      7  C10 <0> d   1      23.650  -5.262  33.092  0.00  0.00     0.036 C 
ATOM      8  C11 <0> d   1      24.533  -5.820  34.193  0.00  0.00    -0.061 A 
ATOM      9  C12 <0> d   1      23.966  -6.361  35.261  0.00  0.00     0.058 A 
ATOM     10  C13 <0> d   1      24.789  -6.894  36.357  0.00  0.00     0.172 A 
ATOM     11  O14 <0> d   1      24.273  -7.426  37.322  0.00  0.00    -0.289 OA
ATOM     12  C15 <0> d   1      26.253  -6.770  36.260  0.00  0.00     0.052 A 
ATOM     13  C16 <0> d   1      26.799  -6.232  35.181  0.00  0.00    -0.006 A 
ATOM     14  C17 <0> d   1      26.021  -5.734  34.012  0.00  0.00     0.036 A 
ATOM     15  C18 <0> d   1      26.395  -6.589  32.800  0.00  0.00     0.028 C 
ATOM     16  C19 <0> d   1      26.424  -4.298  33.663  0.00  0.00     0.147 C 
ATOM     17  F20 <0> d   1      26.136  -3.463  34.748  0.00  0.00    -0.238 F 
ATOM     18  C21 <0> d   1      27.926  -4.246  33.399  0.00  0.00     0.160 C 
ATOM     19  C24 <0> d   1      28.370  -2.856  32.919  0.00  0.00     0.045 C 
ATOM     20  C25 <0> d   1      27.540  -2.482  31.690  0.00  0.00    -0.027 C 
ATOM     21  C26 <0> d   1      27.656  -3.581  30.632  0.00  0.00     0.016 C 
ATOM     22  C27 <0> d   1      27.784  -1.114  31.057  0.00  0.00     0.070 C 
ENDROOT
BRANCH  22  23
ATOM     23  C29 <0> d   1      28.773  -1.230  29.927  0.00  0.00     0.155 C 
ATOM     24  O30 <0> d   1      29.881  -1.661  30.136  0.00  0.00    -0.295 OA
BRANCH  23  25
ATOM     25  C31 <0> d   1      28.380  -0.804  28.536  0.00  0.00     0.242 C 
BRANCH  25  26
ATOM     26  O32 <0> d   1      29.556  -0.555  27.763  0.00  0.00    -0.394 OA
ATOM     27  H56 <0> d   1      29.673   0.372  27.511  0.00  0.00     0.209 HD
ENDBRANCH  25  26
ENDBRANCH  23  25
ENDBRANCH  22  23
BRANCH  18  28
ATOM     28  O23 <0> d   1      28.257  -5.212  32.400  0.00  0.00    -0.392 OA
ATOM     29  H48 <0> d   1      27.551  -5.847  32.218  0.00  0.00     0.210 HD
ENDBRANCH  18  28
TORSDOF 4
ENDMDL
MODEL 134
REMARK CAVERDOCK RESULT:      -6.8      0.000      0.000
REMARK CAVERDOCK CONSTRAINTS:       0.1      0.0      0.0      0.0
REMARK CAVERDOCK TUNNEL: 133     -6.8      3.0    134.2
REMARK  4 active torsions:
REMARK  status: ('A' for Active; 'I' for Inactive)
REMARK    1  A    between atoms: C21_18  and  O23_19 
REMARK    2  A    between atoms: C27_23  and  C29_24 
REMARK    3  A    between atoms: C29_24  and  C31_26 
REMARK    4  A    between atoms: C31_26  and  O32_27 
ROOT
ATOM      1  C1  <0> d   1      25.873   0.540  31.312  0.00  0.00     0.011 C 
ATOM      2  C2  <0> d   1      26.337  -0.798  30.734  0.00  0.00    -0.006 C 
ATOM      3  C4  <0> d   1      25.317  -1.914  31.087  0.00  0.00     0.011 C 
ATOM      4  C5  <0> d   1      25.914  -2.537  32.354  0.00  0.00     0.002 C 
ATOM      5  C7  <0> d   1      25.465  -3.952  32.670  0.00  0.00     0.034 C 
ATOM      6  C9  <0> d   1      23.958  -3.971  32.937  0.00  0.00     0.013 C 
ATOM      7  C10 <0> d   1      23.502  -5.406  33.215  0.00  0.00     0.036 C 
ATOM      8  C11 <0> d   1      24.337  -5.953  34.358  0.00  0.00    -0.061 A 
ATOM      9  C12 <0> d   1      23.723  -6.499  35.398  0.00  0.00     0.058 A 
ATOM     10  C13 <0> d   1      24.499  -7.021  36.534  0.00  0.00     0.172 A 
ATOM     11  O14 <0> d   1      23.942  -7.558  37.474  0.00  0.00    -0.289 OA
ATOM     12  C15 <0> d   1      25.964  -6.881  36.508  0.00  0.00     0.052 A 
ATOM     13  C16 <0> d   1      26.556  -6.340  35.455  0.00  0.00    -0.006 A 
ATOM     14  C17 <0> d   1      25.830  -5.851  34.250  0.00  0.00     0.036 A 
ATOM     15  C18 <0> d   1      26.272  -6.703  33.059  0.00  0.00     0.028 C 
ATOM     16  C19 <0> d   1      26.234  -4.412  33.918  0.00  0.00     0.147 C 
ATOM     17  F20 <0> d   1      25.885  -3.579  34.986  0.00  0.00    -0.238 F 
ATOM     18  C21 <0> d   1      27.746  -4.344  33.727  0.00  0.00     0.160 C 
ATOM     19  C24 <0> d   1      28.199  -2.949  33.266  0.00  0.00     0.045 C 
ATOM     20  C25 <0> d   1      27.425  -2.586  31.997  0.00  0.00    -0.027 C 
ATOM     21  C26 <0> d   1      27.604  -3.685  30.949  0.00  0.00     0.016 C 
ATOM     22  C27 <0> d   1      27.684  -1.216  31.375  0.00  0.00     0.070 C 
ENDROOT
BRANCH  22  23
ATOM     23  C29 <0> d   1      28.728  -1.322  30.294  0.00  0.00     0.155 C 
ATOM     24  O30 <0> d   1      29.884  -1.507  30.588  0.00  0.00    -0.295 OA
BRANCH  23  25
ATOM     25  C31 <0> d   1      28.329  -1.196  28.846  0.00  0.00     0.242 C 
BRANCH  25  26
ATOM     26  O32 <0> d   1      29.462  -0.796  28.073  0.00  0.00    -0.394 OA
ATOM     27  H56 <0> d   1      29.687   0.141  28.159  0.00  0.00     0.209 HD
ENDBRANCH  25  26
ENDBRANCH  23  25
ENDBRANCH  22  23
BRANCH  18  28
ATOM     28  O23 <0> d   1      28.136  -5.307  32.747  0.00  0.00    -0.392 OA
ATOM     29  H48 <0> d   1      28.260  -4.938  31.861  0.00  0.00     0.210 HD
ENDBRANCH  18  28
TORSDOF 4
ENDMDL
MODEL 135
REMARK CAVERDOCK RESULT:      -6.0      0.000      0.000
REMARK CAVERDOCK CONSTRAINTS:       0.2      0.0      0.0      0.0
REMARK CAVERDOCK TUNNEL: 134     -6.0      3.0    135.2
REMARK  4 active torsions:
REMARK  status: ('A' for Active; 'I' for Inactive)
REMARK    1  A    between atoms: C21_18  and  O23_19 
REMARK    2  A    between atoms: C27_23  and  C29_24 
REMARK    3  A    between atoms: C29_24  and  C31_26 
REMARK    4  A    between atoms: C31_26  and  O32_27 
ROOT
ATOM      1  C1  <0> d   1      25.843   0.346  31.294  0.00  0.00     0.011 C 
ATOM      2  C2  <0> d   1      26.277  -1.013  30.741  0.00  0.00    -0.006 C 
ATOM      3  C4  <0> d   1      25.252  -2.106  31.147  0.00  0.00     0.011 C 
ATOM      4  C5  <0> d   1      25.870  -2.703  32.416  0.00  0.00     0.002 C 
ATOM      5  C7  <0> d   1      25.411  -4.103  32.780  0.00  0.00     0.034 C 
ATOM      6  C9  <0> d   1      23.910  -4.095  33.081  0.00  0.00     0.013 C 
ATOM      7  C10 <0> d   1      23.443  -5.517  33.407  0.00  0.00     0.036 C 
ATOM      8  C11 <0> d   1      24.297  -6.044  34.546  0.00  0.00    -0.061 A 
ATOM      9  C12 <0> d   1      23.701  -6.554  35.614  0.00  0.00     0.058 A 
ATOM     10  C13 <0> d   1      24.495  -7.056  36.746  0.00  0.00     0.172 A 
ATOM     11  O14 <0> d   1      23.953  -7.561  37.711  0.00  0.00    -0.289 OA
ATOM     12  C15 <0> d   1      25.961  -6.936  36.683  0.00  0.00     0.052 A 
ATOM     13  C16 <0> d   1      26.535  -6.430  35.603  0.00  0.00    -0.006 A 
ATOM     14  C17 <0> d   1      25.788  -5.964  34.401  0.00  0.00     0.036 A 
ATOM     15  C18 <0> d   1      26.193  -6.853  33.224  0.00  0.00     0.028 C 
ATOM     16  C19 <0> d   1      26.202  -4.539  34.023  0.00  0.00     0.147 C 
ATOM     17  F20 <0> d   1      25.887  -3.674  35.076  0.00  0.00    -0.238 F 
ATOM     18  C21 <0> d   1      27.711  -4.496  33.796  0.00  0.00     0.160 C 
ATOM     19  C24 <0> d   1      28.169  -3.119  33.288  0.00  0.00     0.045 C 
ATOM     20  C25 <0> d   1      27.371  -2.780  32.028  0.00  0.00    -0.027 C 
ATOM     21  C26 <0> d   1      27.513  -3.909  31.005  0.00  0.00     0.016 C 
ATOM     22  C27 <0> d   1      27.633  -1.431  31.364  0.00  0.00     0.070 C 
ENDROOT
BRANCH  22  23
ATOM     23  C29 <0> d   1      28.651  -1.579  30.262  0.00  0.00     0.155 C 
ATOM     24  O30 <0> d   1      29.808  -1.788  30.535  0.00  0.00    -0.295 OA
BRANCH  23  25
ATOM     25  C31 <0> d   1      28.225  -1.464  28.822  0.00  0.00     0.242 C 
BRANCH  25  26
ATOM     26  O32 <0> d   1      29.239  -0.788  28.077  0.00  0.00    -0.394 OA
ATOM     27  H56 <0> d   1      29.162   0.177  28.094  0.00  0.00     0.209 HD
ENDBRANCH  25  26
ENDBRANCH  23  25
ENDBRANCH  22  23
BRANCH  18  28
[truncated: 83,244 more chars]
