# Supplementary material for: Fully automated virtual screening pipeline of FDA-approved drugs using Caver Web
Source: Comput Struct Biotechnol J. 2022 Nov 17;20:6512–8. doi: 10.1016/j.csbj.2022.11.031 (PMC9705369; doi:10.1016/j.csbj.2022.11.031)
Supplement: Supplementary data 1 [file mmc1.zip › supplementary_data/pymol/ZINC000004212939.pdbqt]

MODEL 1
REMARK CAVERDOCK RESULT:      28.7      0.000      0.000
REMARK CAVERDOCK CONSTRAINTS:       1.2      0.0      0.0      0.0
REMARK CAVERDOCK TUNNEL: 0     28.7      1.7      1.7
REMARK  4 active torsions:
REMARK  status: ('A' for Active; 'I' for Inactive)
REMARK    1  A    between atoms: C23_19  and  O25_20 
REMARK    2  A    between atoms: C29_24  and  C31_25 
REMARK    3  A    between atoms: C31_25  and  C33_27 
REMARK    4  A    between atoms: C33_27  and  O34_28 
ROOT
ATOM      1  C1  ZIN A   1      47.736   6.751  34.593  0.00  0.00     0.011 C 
ATOM      2  C2  ZIN A   1      46.678   7.811  34.279  0.00  0.00    -0.006 C 
ATOM      3  C4  ZIN A   1      45.262   7.264  34.609  0.00  0.00     0.011 C 
ATOM      4  C5  ZIN A   1      44.776   6.734  33.255  0.00  0.00     0.002 C 
ATOM      5  C7  ZIN A   1      43.272   6.604  33.098  0.00  0.00     0.037 C 
ATOM      6  C9  ZIN A   1      42.732   5.580  34.100  0.00  0.00     0.050 C 
ATOM      7  C10 ZIN A   1      41.210   5.481  33.967  0.00  0.00     0.201 C 
ATOM      8  F12 ZIN A   1      40.728   4.463  34.798  0.00  0.00    -0.245 F 
ATOM      9  C13 ZIN A   1      40.883   5.158  32.520  0.00  0.00    -0.027 A 
ATOM     10  C14 ZIN A   1      40.085   4.134  32.254  0.00  0.00     0.061 A 
ATOM     11  C15 ZIN A   1      39.762   3.779  30.863  0.00  0.00     0.172 A 
ATOM     12  O16 ZIN A   1      38.999   2.865  30.616  0.00  0.00    -0.289 OA
ATOM     13  C17 ZIN A   1      40.382   4.556  29.778  0.00  0.00     0.052 A 
ATOM     14  C18 ZIN A   1      41.171   5.579  30.067  0.00  0.00    -0.006 A 
ATOM     15  C19 ZIN A   1      41.484   6.026  31.453  0.00  0.00     0.039 A 
ATOM     16  C20 ZIN A   1      40.923   7.438  31.628  0.00  0.00     0.028 C 
ATOM     17  C21 ZIN A   1      42.997   6.138  31.660  0.00  0.00     0.147 C 
ATOM     18  F22 ZIN A   1      43.580   4.879  31.481  0.00  0.00    -0.238 F 
ATOM     19  C23 ZIN A   1      43.579   7.092  30.620  0.00  0.00     0.160 C 
ATOM     20  C26 ZIN A   1      45.076   7.345  30.856  0.00  0.00     0.045 C 
ATOM     21  C27 ZIN A   1      45.260   7.849  32.288  0.00  0.00    -0.027 C 
ATOM     22  C28 ZIN A   1      44.368   9.069  32.527  0.00  0.00     0.016 C 
ATOM     23  C29 ZIN A   1      46.682   8.133  32.764  0.00  0.00     0.070 C 
ENDROOT
BRANCH  23  24
ATOM     24  C31 ZIN A   1      47.014   9.591  32.574  0.00  0.00     0.155 C 
ATOM     25  O32 ZIN A   1      46.929  10.355  33.507  0.00  0.00    -0.295 OA
BRANCH  24  26
ATOM     26  C33 ZIN A   1      47.451  10.095  31.224  0.00  0.00     0.242 C 
BRANCH  26  27
ATOM     27  O34 ZIN A   1      48.640   9.413  30.822  0.00  0.00    -0.394 OA
ATOM     28  H56 ZIN A   1      49.379  10.000  30.612  0.00  0.00     0.209 HD
ENDBRANCH  26  27
ENDBRANCH  24  26
ENDBRANCH  23  24
BRANCH  19  29
ATOM     29  O25 ZIN A   1      42.880   8.336  30.685  0.00  0.00    -0.392 OA
ATOM     30  H48 ZIN A   1      43.206   9.003  30.065  0.00  0.00     0.210 HD
ENDBRANCH  19  29
TORSDOF 4
ENDMDL
MODEL 2
REMARK CAVERDOCK RESULT:      27.4      0.000      0.000
REMARK CAVERDOCK CONSTRAINTS:       0.3      0.0      0.0      0.0
REMARK CAVERDOCK TUNNEL: 1     27.4      1.8      2.4
REMARK  4 active torsions:
REMARK  status: ('A' for Active; 'I' for Inactive)
REMARK    1  A    between atoms: C23_19  and  O25_20 
REMARK    2  A    between atoms: C29_24  and  C31_25 
REMARK    3  A    between atoms: C31_25  and  C33_27 
REMARK    4  A    between atoms: C33_27  and  O34_28 
ROOT
ATOM      1  C1  ZIN A   1      47.449   8.097  29.881  0.00  0.00     0.011 C 
ATOM      2  C2  ZIN A   1      47.160   7.341  31.179  0.00  0.00    -0.006 C 
ATOM      3  C4  ZIN A   1      46.120   6.218  30.921  0.00  0.00     0.011 C 
ATOM      4  C5  ZIN A   1      44.793   6.883  31.304  0.00  0.00     0.002 C 
ATOM      5  C7  ZIN A   1      43.658   5.940  31.659  0.00  0.00     0.037 C 
ATOM      6  C9  ZIN A   1      43.293   5.086  30.443  0.00  0.00     0.050 C 
ATOM      7  C10 ZIN A   1      42.176   4.108  30.816  0.00  0.00     0.201 C 
ATOM      8  F12 ZIN A   1      41.761   3.408  29.678  0.00  0.00    -0.245 F 
ATOM      9  C13 ZIN A   1      41.015   4.909  31.377  0.00  0.00    -0.027 A 
ATOM     10  C14 ZIN A   1      39.803   4.721  30.876  0.00  0.00     0.061 A 
ATOM     11  C15 ZIN A   1      38.657   5.494  31.380  0.00  0.00     0.172 A 
ATOM     12  O16 ZIN A   1      37.536   5.296  30.951  0.00  0.00    -0.289 OA
ATOM     13  C17 ZIN A   1      38.898   6.511  32.417  0.00  0.00     0.052 A 
ATOM     14  C18 ZIN A   1      40.116   6.677  32.907  0.00  0.00    -0.006 A 
ATOM     15  C19 ZIN A   1      41.302   5.882  32.483  0.00  0.00     0.039 A 
ATOM     16  C20 ZIN A   1      41.788   5.083  33.694  0.00  0.00     0.028 C 
ATOM     17  C21 ZIN A   1      42.459   6.802  32.085  0.00  0.00     0.147 C 
ATOM     18  F22 ZIN A   1      42.068   7.588  30.997  0.00  0.00    -0.238 F 
ATOM     19  C23 ZIN A   1      42.793   7.726  33.253  0.00  0.00     0.160 C 
ATOM     20  C26 ZIN A   1      44.032   8.587  32.960  0.00  0.00     0.045 C 
ATOM     21  C27 ZIN A   1      45.189   7.656  32.591  0.00  0.00    -0.027 C 
ATOM     22  C28 ZIN A   1      45.391   6.617  33.696  0.00  0.00     0.016 C 
ATOM     23  C29 ZIN A   1      46.524   8.297  32.220  0.00  0.00     0.070 C 
ENDROOT
BRANCH  23  24
ATOM     24  C31 ZIN A   1      47.422   8.372  33.428  0.00  0.00     0.155 C 
ATOM     25  O32 ZIN A   1      48.504   7.835  33.409  0.00  0.00    -0.295 OA
BRANCH  24  26
ATOM     26  C33 ZIN A   1      46.970   9.113  34.658  0.00  0.00     0.242 C 
BRANCH  26  27
ATOM     27  O34 ZIN A   1      47.712   8.655  35.790  0.00  0.00    -0.394 OA
ATOM     28  H56 ZIN A   1      48.458   9.223  36.028  0.00  0.00     0.209 HD
ENDBRANCH  26  27
ENDBRANCH  24  26
ENDBRANCH  23  24
BRANCH  19  29
ATOM     29  O25 ZIN A   1      43.041   6.935  34.417  0.00  0.00    -0.392 OA
ATOM     30  H48 ZIN A   1      42.391   7.061  35.123  0.00  0.00     0.210 HD
ENDBRANCH  19  29
TORSDOF 4
ENDMDL
MODEL 3
REMARK CAVERDOCK RESULT:      27.5      0.000      0.000
REMARK CAVERDOCK CONSTRAINTS:       0.0      0.0      0.0      0.0
REMARK CAVERDOCK TUNNEL: 2     27.5      1.8      3.5
REMARK  4 active torsions:
REMARK  status: ('A' for Active; 'I' for Inactive)
REMARK    1  A    between atoms: C23_19  and  O25_20 
REMARK    2  A    between atoms: C29_24  and  C31_25 
REMARK    3  A    between atoms: C31_25  and  C33_27 
REMARK    4  A    between atoms: C33_27  and  O34_28 
ROOT
ATOM      1  C1  ZIN A   1      47.263   7.428  30.029  0.00  0.00     0.011 C 
ATOM      2  C2  ZIN A   1      46.924   6.634  31.292  0.00  0.00    -0.006 C 
ATOM      3  C4  ZIN A   1      45.796   5.611  30.991  0.00  0.00     0.011 C 
ATOM      4  C5  ZIN A   1      44.529   6.359  31.420  0.00  0.00     0.002 C 
ATOM      5  C7  ZIN A   1      43.325   5.492  31.741  0.00  0.00     0.037 C 
ATOM      6  C9  ZIN A   1      42.885   4.731  30.488  0.00  0.00     0.050 C 
ATOM      7  C10 ZIN A   1      41.696   3.826  30.825  0.00  0.00     0.201 C 
ATOM      8  F12 ZIN A   1      41.219   3.218  29.658  0.00  0.00    -0.245 F 
ATOM      9  C13 ZIN A   1      40.607   4.687  31.437  0.00  0.00    -0.027 A 
ATOM     10  C14 ZIN A   1      39.380   4.620  30.941  0.00  0.00     0.061 A 
ATOM     11  C15 ZIN A   1      38.302   5.455  31.494  0.00  0.00     0.172 A 
ATOM     12  O16 ZIN A   1      37.166   5.368  31.068  0.00  0.00    -0.289 OA
ATOM     13  C17 ZIN A   1      38.630   6.398  32.577  0.00  0.00     0.052 A 
ATOM     14  C18 ZIN A   1      39.861   6.443  33.062  0.00  0.00    -0.006 A 
ATOM     15  C19 ZIN A   1      40.977   5.578  32.586  0.00  0.00     0.039 A 
ATOM     16  C20 ZIN A   1      41.407   4.685  33.751  0.00  0.00     0.028 C 
ATOM     17  C21 ZIN A   1      42.201   6.423  32.221  0.00  0.00     0.147 C 
ATOM     18  F22 ZIN A   1      41.866   7.291  31.177  0.00  0.00    -0.238 F 
ATOM     19  C23 ZIN A   1      42.615   7.258  33.429  0.00  0.00     0.160 C 
ATOM     20  C26 ZIN A   1      43.916   8.033  33.165  0.00  0.00     0.045 C 
ATOM     21  C27 ZIN A   1      44.994   7.033  32.739  0.00  0.00    -0.027 C 
ATOM     22  C28 ZIN A   1      45.120   5.928  33.789  0.00  0.00     0.016 C 
ATOM     23  C29 ZIN A   1      46.373   7.584  32.385  0.00  0.00     0.070 C 
ENDROOT
BRANCH  23  24
ATOM     24  C31 ZIN A   1      47.282   7.528  33.586  0.00  0.00     0.155 C 
ATOM     25  O32 ZIN A   1      48.327   6.926  33.522  0.00  0.00    -0.295 OA
BRANCH  24  26
ATOM     26  C33 ZIN A   1      46.887   8.221  34.863  0.00  0.00     0.242 C 
BRANCH  26  27
ATOM     27  O34 ZIN A   1      46.962   7.296  35.950  0.00  0.00    -0.394 OA
ATOM     28  H56 ZIN A   1      46.131   7.188  36.433  0.00  0.00     0.209 HD
ENDBRANCH  26  27
ENDBRANCH  24  26
ENDBRANCH  23  24
BRANCH  19  29
ATOM     29  O25 ZIN A   1      42.807   6.394  34.550  0.00  0.00    -0.392 OA
ATOM     30  H48 ZIN A   1      42.824   6.853  35.402  0.00  0.00     0.210 HD
ENDBRANCH  19  29
TORSDOF 4
ENDMDL
MODEL 4
REMARK CAVERDOCK RESULT:      29.6      0.000      0.000
REMARK CAVERDOCK CONSTRAINTS:       0.1      0.0      0.0      0.0
REMARK CAVERDOCK TUNNEL: 3     29.6      1.9      4.4
REMARK  4 active torsions:
REMARK  status: ('A' for Active; 'I' for Inactive)
REMARK    1  A    between atoms: C23_19  and  O25_20 
REMARK    2  A    between atoms: C29_24  and  C31_25 
REMARK    3  A    between atoms: C31_25  and  C33_27 
REMARK    4  A    between atoms: C33_27  and  O34_28 
ROOT
ATOM      1  C1  ZIN A   1      47.089   7.892  30.323  0.00  0.00     0.011 C 
ATOM      2  C2  ZIN A   1      46.764   7.046  31.555  0.00  0.00    -0.006 C 
ATOM      3  C4  ZIN A   1      45.753   5.928  31.183  0.00  0.00     0.011 C 
ATOM      4  C5  ZIN A   1      44.402   6.547  31.559  0.00  0.00     0.002 C 
ATOM      5  C7  ZIN A   1      43.271   5.566  31.806  0.00  0.00     0.037 C 
ATOM      6  C9  ZIN A   1      42.965   4.792  30.522  0.00  0.00     0.050 C 
ATOM      7  C10 ZIN A   1      41.851   3.774  30.786  0.00  0.00     0.201 C 
ATOM      8  F12 ZIN A   1      41.490   3.148  29.587  0.00  0.00    -0.245 F 
ATOM      9  C13 ZIN A   1      40.657   4.519  31.354  0.00  0.00    -0.027 A 
ATOM     10  C14 ZIN A   1      39.468   4.348  30.795  0.00  0.00     0.061 A 
ATOM     11  C15 ZIN A   1      38.291   5.069  31.306  0.00  0.00     0.172 A 
ATOM     12  O16 ZIN A   1      37.190   4.886  30.822  0.00  0.00    -0.289 OA
ATOM     13  C17 ZIN A   1      38.476   6.017  32.417  0.00  0.00     0.052 A 
ATOM     14  C18 ZIN A   1      39.672   6.167  32.964  0.00  0.00    -0.006 A 
ATOM     15  C19 ZIN A   1      40.886   5.419  32.533  0.00  0.00     0.039 A 
ATOM     16  C20 ZIN A   1      41.340   4.547  33.705  0.00  0.00     0.028 C 
ATOM     17  C21 ZIN A   1      42.042   6.380  32.243  0.00  0.00     0.147 C 
ATOM     18  F22 ZIN A   1      41.679   7.233  31.195  0.00  0.00    -0.238 F 
ATOM     19  C23 ZIN A   1      42.317   7.227  33.482  0.00  0.00     0.160 C 
ATOM     20  C26 ZIN A   1      43.552   8.123  33.294  0.00  0.00     0.045 C 
ATOM     21  C27 ZIN A   1      44.737   7.237  32.909  0.00  0.00    -0.027 C 
ATOM     22  C28 ZIN A   1      44.914   6.128  33.948  0.00  0.00     0.016 C 
ATOM     23  C29 ZIN A   1      46.074   7.920  32.633  0.00  0.00     0.070 C 
ENDROOT
BRANCH  23  24
ATOM     24  C31 ZIN A   1      46.925   7.925  33.877  0.00  0.00     0.155 C 
ATOM     25  O32 ZIN A   1      47.568   6.946  34.171  0.00  0.00    -0.295 OA
BRANCH  24  26
ATOM     26  C33 ZIN A   1      46.972   9.150  34.752  0.00  0.00     0.242 C 
BRANCH  26  27
ATOM     27  O34 ZIN A   1      48.197   9.163  35.487  0.00  0.00    -0.394 OA
ATOM     28  H56 ZIN A   1      48.869   8.556  35.144  0.00  0.00     0.209 HD
ENDBRANCH  26  27
ENDBRANCH  24  26
ENDBRANCH  23  24
BRANCH  19  29
ATOM     29  O25 ZIN A   1      42.534   6.364  34.598  0.00  0.00    -0.392 OA
ATOM     30  H48 ZIN A   1      41.846   6.417  35.276  0.00  0.00     0.210 HD
ENDBRANCH  19  29
TORSDOF 4
ENDMDL
MODEL 5
REMARK CAVERDOCK RESULT:      30.7      0.000      0.000
REMARK CAVERDOCK CONSTRAINTS:       0.0      0.0      0.0      0.0
REMARK CAVERDOCK TUNNEL: 4     30.7      1.9      5.1
REMARK  4 active torsions:
REMARK  status: ('A' for Active; 'I' for Inactive)
REMARK    1  A    between atoms: C23_19  and  O25_20 
REMARK    2  A    between atoms: C29_24  and  C31_25 
REMARK    3  A    between atoms: C31_25  and  C33_27 
REMARK    4  A    between atoms: C33_27  and  O34_28 
ROOT
ATOM      1  C1  ZIN A   1      38.574   1.728  30.938  0.00  0.00     0.011 C 
ATOM      2  C2  ZIN A   1      38.768   3.083  30.254  0.00  0.00    -0.006 C 
ATOM      3  C4  ZIN A   1      40.283   3.399  30.120  0.00  0.00     0.011 C 
ATOM      4  C5  ZIN A   1      40.564   4.262  31.355  0.00  0.00     0.002 C 
ATOM      5  C7  ZIN A   1      41.789   5.154  31.274  0.00  0.00     0.037 C 
ATOM      6  C9  ZIN A   1      43.049   4.295  31.142  0.00  0.00     0.050 C 
ATOM      7  C10 ZIN A   1      44.279   5.199  31.019  0.00  0.00     0.201 C 
ATOM      8  F12 ZIN A   1      45.441   4.418  31.016  0.00  0.00    -0.245 F 
ATOM      9  C13 ZIN A   1      44.296   6.137  32.212  0.00  0.00    -0.027 A 
ATOM     10  C14 ZIN A   1      45.399   6.231  32.940  0.00  0.00     0.061 A 
ATOM     11  C15 ZIN A   1      45.446   7.114  34.116  0.00  0.00     0.172 A 
ATOM     12  O16 ZIN A   1      46.469   7.233  34.765  0.00  0.00    -0.289 OA
ATOM     13  C17 ZIN A   1      44.228   7.852  34.489  0.00  0.00     0.052 A 
ATOM     14  C18 ZIN A   1      43.140   7.748  33.743  0.00  0.00    -0.006 A 
ATOM     15  C19 ZIN A   1      43.051   6.921  32.507  0.00  0.00     0.039 A 
ATOM     16  C20 ZIN A   1      42.802   7.864  31.328  0.00  0.00     0.028 C 
ATOM     17  C21 ZIN A   1      41.843   5.983  32.567  0.00  0.00     0.147 C 
ATOM     18  F22 ZIN A   1      41.992   5.109  33.649  0.00  0.00    -0.238 F 
ATOM     19  C23 ZIN A   1      40.576   6.806  32.782  0.00  0.00     0.160 C 
ATOM     20  C26 ZIN A   1      39.313   5.931  32.723  0.00  0.00     0.045 C 
ATOM     21  C27 ZIN A   1      39.311   5.178  31.391  0.00  0.00    -0.027 C 
ATOM     22  C28 ZIN A   1      39.446   6.170  30.234  0.00  0.00     0.016 C 
ATOM     23  C29 ZIN A   1      38.160   4.210  31.125  0.00  0.00     0.070 C 
ENDROOT
BRANCH  23  24
ATOM     24  C31 ZIN A   1      37.070   4.897  30.345  0.00  0.00     0.155 C 
ATOM     25  O32 ZIN A   1      37.342   5.814  29.607  0.00  0.00    -0.295 OA
BRANCH  24  26
ATOM     26  C33 ZIN A   1      35.641   4.443  30.486  0.00  0.00     0.242 C 
BRANCH  26  27
ATOM     27  O34 ZIN A   1      35.420   3.299  29.660  0.00  0.00    -0.394 OA
ATOM     28  H56 ZIN A   1      36.144   2.657  29.674  0.00  0.00     0.209 HD
ENDBRANCH  26  27
ENDBRANCH  24  26
ENDBRANCH  23  24
BRANCH  19  29
ATOM     29  O25 ZIN A   1      40.494   7.810  31.769  0.00  0.00    -0.392 OA
ATOM     30  H48 ZIN A   1      39.765   8.434  31.892  0.00  0.00     0.210 HD
ENDBRANCH  19  29
TORSDOF 4
ENDMDL
MODEL 6
REMARK CAVERDOCK RESULT:      31.9      0.000      0.000
REMARK CAVERDOCK CONSTRAINTS:       0.0      0.0      0.0      0.0
REMARK CAVERDOCK TUNNEL: 5     31.9      1.8      6.1
REMARK  4 active torsions:
REMARK  status: ('A' for Active; 'I' for Inactive)
REMARK    1  A    between atoms: C23_19  and  O25_20 
REMARK    2  A    between atoms: C29_24  and  C31_25 
REMARK    3  A    between atoms: C31_25  and  C33_27 
REMARK    4  A    between atoms: C33_27  and  O34_28 
ROOT
ATOM      1  C1  ZIN A   1      38.372   1.575  30.861  0.00  0.00     0.011 C 
ATOM      2  C2  ZIN A   1      38.529   2.935  30.179  0.00  0.00    -0.006 C 
ATOM      3  C4  ZIN A   1      40.035   3.272  30.005  0.00  0.00     0.011 C 
ATOM      4  C5  ZIN A   1      40.340   4.132  31.236  0.00  0.00     0.002 C 
ATOM      5  C7  ZIN A   1      41.551   5.040  31.125  0.00  0.00     0.037 C 
ATOM      6  C9  ZIN A   1      42.817   4.198  30.954  0.00  0.00     0.050 C 
ATOM      7  C10 ZIN A   1      44.032   5.118  30.801  0.00  0.00     0.201 C 
ATOM      8  F12 ZIN A   1      45.203   4.352  30.761  0.00  0.00    -0.245 F 
ATOM      9  C13 ZIN A   1      44.071   6.051  31.998  0.00  0.00    -0.027 A 
ATOM     10  C14 ZIN A   1      45.192   6.155  32.696  0.00  0.00     0.061 A 
ATOM     11  C15 ZIN A   1      45.261   7.033  33.875  0.00  0.00     0.172 A 
ATOM     12  O16 ZIN A   1      46.299   7.162  34.495  0.00  0.00    -0.289 OA
ATOM     13  C17 ZIN A   1      44.044   7.754  34.285  0.00  0.00     0.052 A 
ATOM     14  C18 ZIN A   1      42.937   7.640  33.569  0.00  0.00    -0.006 A 
ATOM     15  C19 ZIN A   1      42.824   6.817  32.332  0.00  0.00     0.039 A 
ATOM     16  C20 ZIN A   1      42.530   7.762  31.166  0.00  0.00     0.028 C 
ATOM     17  C21 ZIN A   1      41.630   5.864  32.420  0.00  0.00     0.147 C 
ATOM     18  F22 ZIN A   1      41.820   4.986  33.493  0.00  0.00    -0.238 F 
ATOM     19  C23 ZIN A   1      40.359   6.669  32.675  0.00  0.00     0.160 C 
ATOM     20  C26 ZIN A   1      39.107   5.778  32.647  0.00  0.00     0.045 C 
ATOM     21  C27 ZIN A   1      39.077   5.032  31.312  0.00  0.00    -0.027 C 
ATOM     22  C28 ZIN A   1      39.166   6.030  30.157  0.00  0.00     0.016 C 
ATOM     23  C29 ZIN A   1      37.932   4.050  31.073  0.00  0.00     0.070 C 
ENDROOT
BRANCH  23  24
ATOM     24  C31 ZIN A   1      36.811   4.727  30.327  0.00  0.00     0.155 C 
ATOM     25  O32 ZIN A   1      37.029   5.733  29.695  0.00  0.00    -0.295 OA
BRANCH  24  26
ATOM     26  C33 ZIN A   1      35.420   4.151  30.371  0.00  0.00     0.242 C 
BRANCH  26  27
ATOM     27  O34 ZIN A   1      34.738   4.638  31.529  0.00  0.00    -0.394 OA
ATOM     28  H56 ZIN A   1      35.151   4.382  32.365  0.00  0.00     0.209 HD
ENDBRANCH  26  27
ENDBRANCH  24  26
ENDBRANCH  23  24
BRANCH  19  29
ATOM     29  O25 ZIN A   1      40.237   7.676  31.670  0.00  0.00    -0.392 OA
ATOM     30  H48 ZIN A   1      39.406   8.171  31.708  0.00  0.00     0.210 HD
ENDBRANCH  19  29
TORSDOF 4
ENDMDL
MODEL 7
REMARK CAVERDOCK RESULT:      32.6      0.000      0.000
REMARK CAVERDOCK CONSTRAINTS:       0.1      0.0      0.0      0.0
REMARK CAVERDOCK TUNNEL: 6     32.6      1.8      7.2
REMARK  4 active torsions:
REMARK  status: ('A' for Active; 'I' for Inactive)
REMARK    1  A    between atoms: C23_19  and  O25_20 
REMARK    2  A    between atoms: C29_24  and  C31_25 
REMARK    3  A    between atoms: C31_25  and  C33_27 
REMARK    4  A    between atoms: C33_27  and  O34_28 
ROOT
ATOM      1  C1  ZIN A   1      38.176   1.589  30.660  0.00  0.00     0.011 C 
ATOM      2  C2  ZIN A   1      38.361   2.984  30.059  0.00  0.00    -0.006 C 
ATOM      3  C4  ZIN A   1      39.873   3.308  29.921  0.00  0.00     0.011 C 
ATOM      4  C5  ZIN A   1      40.175   4.092  31.204  0.00  0.00     0.002 C 
ATOM      5  C7  ZIN A   1      41.399   4.987  31.159  0.00  0.00     0.037 C 
ATOM      6  C9  ZIN A   1      42.656   4.138  30.954  0.00  0.00     0.050 C 
ATOM      7  C10 ZIN A   1      43.885   5.047  30.869  0.00  0.00     0.201 C 
ATOM      8  F12 ZIN A   1      45.045   4.268  30.799  0.00  0.00    -0.245 F 
ATOM      9  C13 ZIN A   1      43.922   5.909  32.118  0.00  0.00    -0.027 A 
ATOM     10  C14 ZIN A   1      45.036   5.957  32.834  0.00  0.00     0.061 A 
ATOM     11  C15 ZIN A   1      45.102   6.765  34.062  0.00  0.00     0.172 A 
ATOM     12  O16 ZIN A   1      46.134   6.843  34.700  0.00  0.00    -0.289 OA
ATOM     13  C17 ZIN A   1      43.891   7.478  34.499  0.00  0.00     0.052 A 
ATOM     14  C18 ZIN A   1      42.791   7.422  33.764  0.00  0.00    -0.006 A 
ATOM     15  C19 ZIN A   1      42.682   6.673  32.481  0.00  0.00     0.039 A 
ATOM     16  C20 ZIN A   1      42.416   7.688  31.368  0.00  0.00     0.028 C 
ATOM     17  C21 ZIN A   1      41.474   5.733  32.500  0.00  0.00     0.147 C 
ATOM     18  F22 ZIN A   1      41.639   4.794  33.523  0.00  0.00    -0.238 F 
ATOM     19  C23 ZIN A   1      40.211   6.541  32.786  0.00  0.00     0.160 C 
ATOM     20  C26 ZIN A   1      38.947   5.672  32.692  0.00  0.00     0.045 C 
ATOM     21  C27 ZIN A   1      38.923   5.004  31.317  0.00  0.00    -0.027 C 
ATOM     22  C28 ZIN A   1      39.041   6.066  30.222  0.00  0.00     0.016 C 
ATOM     23  C29 ZIN A   1      37.768   4.054  31.008  0.00  0.00     0.070 C 
ENDROOT
BRANCH  23  24
ATOM     24  C31 ZIN A   1      36.666   4.789  30.290  0.00  0.00     0.155 C 
ATOM     25  O32 ZIN A   1      36.912   5.808  29.689  0.00  0.00    -0.295 OA
BRANCH  24  26
ATOM     26  C33 ZIN A   1      35.258   4.255  30.321  0.00  0.00     0.242 C 
BRANCH  26  27
ATOM     27  O34 ZIN A   1      34.525   4.903  31.362  0.00  0.00    -0.394 OA
ATOM     28  H56 ZIN A   1      34.104   4.295  31.985  0.00  0.00     0.209 HD
ENDBRANCH  26  27
ENDBRANCH  24  26
ENDBRANCH  23  24
BRANCH  19  29
ATOM     29  O25 ZIN A   1      40.115   7.607  31.840  0.00  0.00    -0.392 OA
ATOM     30  H48 ZIN A   1      40.149   7.317  30.917  0.00  0.00     0.210 HD
ENDBRANCH  19  29
TORSDOF 4
ENDMDL
MODEL 8
REMARK CAVERDOCK RESULT:      31.9      0.000      0.000
REMARK CAVERDOCK CONSTRAINTS:       0.5      0.0      0.0      0.0
REMARK CAVERDOCK TUNNEL: 7     31.9      1.8      8.1
REMARK  4 active torsions:
REMARK  status: ('A' for Active; 'I' for Inactive)
REMARK    1  A    between atoms: C23_19  and  O25_20 
REMARK    2  A    between atoms: C29_24  and  C31_25 
REMARK    3  A    between atoms: C31_25  and  C33_27 
REMARK    4  A    between atoms: C33_27  and  O34_28 
ROOT
ATOM      1  C1  ZIN A   1      46.210   8.266  29.811  0.00  0.00     0.011 C 
ATOM      2  C2  ZIN A   1      46.030   7.215  30.908  0.00  0.00    -0.006 C 
ATOM      3  C4  ZIN A   1      45.024   6.127  30.443  0.00  0.00     0.011 C 
ATOM      4  C5  ZIN A   1      43.696   6.612  31.035  0.00  0.00     0.002 C 
ATOM      5  C7  ZIN A   1      42.625   5.551  31.212  0.00  0.00     0.037 C 
ATOM      6  C9  ZIN A   1      42.224   4.985  29.847  0.00  0.00     0.050 C 
ATOM      7  C10 ZIN A   1      41.173   3.887  30.033  0.00  0.00     0.201 C 
ATOM      8  F12 ZIN A   1      40.721   3.450  28.783  0.00  0.00    -0.245 F 
ATOM      9  C13 ZIN A   1      40.015   4.471  30.821  0.00  0.00    -0.027 A 
ATOM     10  C14 ZIN A   1      38.784   4.339  30.349  0.00  0.00     0.061 A 
ATOM     11  C15 ZIN A   1      37.639   4.910  31.074  0.00  0.00     0.172 A 
ATOM     12  O16 ZIN A   1      36.503   4.757  30.665  0.00  0.00    -0.289 OA
ATOM     13  C17 ZIN A   1      37.898   5.670  32.309  0.00  0.00     0.052 A 
ATOM     14  C18 ZIN A   1      39.135   5.784  32.766  0.00  0.00    -0.006 A 
ATOM     15  C19 ZIN A   1      40.325   5.174  32.110  0.00  0.00     0.039 A 
ATOM     16  C20 ZIN A   1      40.916   4.144  33.074  0.00  0.00     0.028 C 
ATOM     17  C21 ZIN A   1      41.418   6.223  31.885  0.00  0.00     0.147 C 
ATOM     18  F22 ZIN A   1      40.931   7.219  31.032  0.00  0.00    -0.238 F 
ATOM     19  C23 ZIN A   1      41.782   6.867  33.220  0.00  0.00     0.160 C 
ATOM     20  C26 ZIN A   1      42.964   7.839  33.079  0.00  0.00     0.045 C 
ATOM     21  C27 ZIN A   1      44.135   7.085  32.447  0.00  0.00    -0.027 C 
ATOM     22  C28 ZIN A   1      44.445   5.829  33.265  0.00  0.00     0.016 C 
ATOM     23  C29 ZIN A   1      45.418   7.866  32.173  0.00  0.00     0.070 C 
ENDROOT
BRANCH  23  24
ATOM     24  C31 ZIN A   1      46.381   7.707  33.321  0.00  0.00     0.155 C 
ATOM     25  O32 ZIN A   1      45.963   7.591  34.448  0.00  0.00    -0.295 OA
BRANCH  24  26
ATOM     26  C33 ZIN A   1      47.865   7.693  33.063  0.00  0.00     0.242 C 
BRANCH  26  27
ATOM     27  O34 ZIN A   1      48.105   7.488  31.670  0.00  0.00    -0.394 OA
ATOM     28  H56 ZIN A   1      48.198   8.306  31.161  0.00  0.00     0.209 HD
ENDBRANCH  26  27
ENDBRANCH  24  26
ENDBRANCH  23  24
BRANCH  19  29
ATOM     29  O25 ZIN A   1      42.130   5.843  34.152  0.00  0.00    -0.392 OA
ATOM     30  H48 ZIN A   1      42.296   6.166  35.049  0.00  0.00     0.210 HD
ENDBRANCH  19  29
TORSDOF 4
ENDMDL
MODEL 9
REMARK CAVERDOCK RESULT:      33.9      0.000      0.000
REMARK CAVERDOCK CONSTRAINTS:       0.0      0.0      0.0      0.0
REMARK CAVERDOCK TUNNEL: 8     33.9      1.8      9.3
REMARK  4 active torsions:
REMARK  status: ('A' for Active; 'I' for Inactive)
REMARK    1  A    between atoms: C23_19  and  O25_20 
REMARK    2  A    between atoms: C29_24  and  C31_25 
REMARK    3  A    between atoms: C31_25  and  C33_27 
REMARK    4  A    between atoms: C33_27  and  O34_28 
ROOT
ATOM      1  C1  ZIN A   1      46.047   8.360  30.359  0.00  0.00     0.011 C 
ATOM      2  C2  ZIN A   1      45.810   7.284  31.420  0.00  0.00    -0.006 C 
ATOM      3  C4  ZIN A   1      44.850   6.195  30.870  0.00  0.00     0.011 C 
ATOM      4  C5  ZIN A   1      43.480   6.652  31.384  0.00  0.00     0.002 C 
ATOM      5  C7  ZIN A   1      42.413   5.577  31.470  0.00  0.00     0.037 C 
ATOM      6  C9  ZIN A   1      42.109   5.034  30.072  0.00  0.00     0.050 C 
ATOM      7  C10 ZIN A   1      41.062   3.921  30.167  0.00  0.00     0.201 C 
ATOM      8  F12 ZIN A   1      40.697   3.505  28.882  0.00  0.00    -0.245 F 
ATOM      9  C13 ZIN A   1      39.848   4.475  30.890  0.00  0.00    -0.027 A 
ATOM     10  C14 ZIN A   1      38.652   4.339  30.337  0.00  0.00     0.061 A 
ATOM     11  C15 ZIN A   1      37.455   4.882  30.998  0.00  0.00     0.172 A 
ATOM     12  O16 ZIN A   1      36.350   4.724  30.513  0.00  0.00    -0.289 OA
ATOM     13  C17 ZIN A   1      37.624   5.618  32.261  0.00  0.00     0.052 A 
ATOM     14  C18 ZIN A   1      38.828   5.737  32.799  0.00  0.00    -0.006 A 
ATOM     15  C19 ZIN A   1      40.066   5.155  32.210  0.00  0.00     0.039 A 
ATOM     16  C20 ZIN A   1      40.606   4.112  33.190  0.00  0.00     0.028 C 
ATOM     17  C21 ZIN A   1      41.157   6.221  32.077  0.00  0.00     0.147 C 
ATOM     18  F22 ZIN A   1      40.713   7.228  31.214  0.00  0.00    -0.238 F 
ATOM     19  C23 ZIN A   1      41.426   6.841  33.446  0.00  0.00     0.160 C 
ATOM     20  C26 ZIN A   1      42.603   7.829  33.400  0.00  0.00     0.045 C 
ATOM     21  C27 ZIN A   1      43.821   7.101  32.831  0.00  0.00    -0.027 C 
ATOM     22  C28 ZIN A   1      44.094   5.833  33.642  0.00  0.00     0.016 C 
ATOM     23  C29 ZIN A   1      45.109   7.902  32.656  0.00  0.00     0.070 C 
ENDROOT
BRANCH  23  24
ATOM     24  C31 ZIN A   1      45.999   7.730  33.860  0.00  0.00     0.155 C 
ATOM     25  O32 ZIN A   1      47.022   7.095  33.768  0.00  0.00    -0.295 OA
BRANCH  24  26
ATOM     26  C33 ZIN A   1      45.612   8.348  35.178  0.00  0.00     0.242 C 
BRANCH  26  27
ATOM     27  O34 ZIN A   1      46.270   9.607  35.326  0.00  0.00    -0.394 OA
ATOM     28  H56 ZIN A   1      46.937   9.623  36.028  0.00  0.00     0.209 HD
ENDBRANCH  26  27
ENDBRANCH  24  26
ENDBRANCH  23  24
BRANCH  19  29
ATOM     29  O25 ZIN A   1      41.727   5.801  34.378  0.00  0.00    -0.392 OA
ATOM     30  H48 ZIN A   1      41.195   5.831  35.186  0.00  0.00     0.210 HD
ENDBRANCH  19  29
TORSDOF 4
ENDMDL
MODEL 10
REMARK CAVERDOCK RESULT:      35.6      0.000      0.000
REMARK CAVERDOCK CONSTRAINTS:       0.0      0.0      0.0      0.0
REMARK CAVERDOCK TUNNEL: 9     35.6      1.7     10.1
REMARK  4 active torsions:
REMARK  status: ('A' for Active; 'I' for Inactive)
REMARK    1  A    between atoms: C23_19  and  O25_20 
REMARK    2  A    between atoms: C29_24  and  C31_25 
REMARK    3  A    between atoms: C31_25  and  C33_27 
REMARK    4  A    between atoms: C33_27  and  O34_28 
ROOT
ATOM      1  C1  ZIN A   1      44.363   6.604  35.669  0.00  0.00     0.011 C 
ATOM      2  C2  ZIN A   1      44.230   7.129  34.238  0.00  0.00    -0.006 C 
ATOM      3  C4  ZIN A   1      42.730   7.231  33.847  0.00  0.00     0.011 C 
ATOM      4  C5  ZIN A   1      42.474   5.906  33.120  0.00  0.00     0.002 C 
ATOM      5  C7  ZIN A   1      41.286   5.888  32.175  0.00  0.00     0.037 C 
ATOM      6  C9  ZIN A   1      39.994   6.123  32.961  0.00  0.00     0.050 C 
ATOM      7  C10 ZIN A   1      38.803   6.146  31.999  0.00  0.00     0.201 C 
ATOM      8  F12 ZIN A   1      37.611   6.243  32.726  0.00  0.00    -0.245 F 
ATOM      9  C13 ZIN A   1      38.814   4.853  31.204  0.00  0.00    -0.027 A 
ATOM     10  C14 ZIN A   1      37.709   4.123  31.149  0.00  0.00     0.061 A 
ATOM     11  C15 ZIN A   1      37.688   2.853  30.406  0.00  0.00     0.172 A 
ATOM     12  O16 ZIN A   1      36.666   2.199  30.320  0.00  0.00    -0.289 OA
ATOM     13  C17 ZIN A   1      38.932   2.394  29.766  0.00  0.00     0.052 A 
ATOM     14  C18 ZIN A   1      40.021   3.143  29.828  0.00  0.00    -0.006 A 
ATOM     15  C19 ZIN A   1      40.087   4.465  30.511  0.00  0.00     0.039 A 
ATOM     16  C20 ZIN A   1      40.384   5.527  29.450  0.00  0.00     0.028 C 
ATOM     17  C21 ZIN A   1      41.256   4.509  31.498  0.00  0.00     0.147 C 
ATOM     18  F22 ZIN A   1      41.062   3.535  32.484  0.00  0.00    -0.238 F 
ATOM     19  C23 ZIN A   1      42.553   4.196  30.758  0.00  0.00     0.160 C 
ATOM     20  C26 ZIN A   1      43.780   4.351  31.672  0.00  0.00     0.045 C 
ATOM     21  C27 ZIN A   1      43.763   5.760  32.267  0.00  0.00    -0.027 C 
ATOM     22  C28 ZIN A   1      43.678   6.796  31.144  0.00  0.00     0.016 C 
ATOM     23  C29 ZIN A   1      44.875   6.131  33.244  0.00  0.00     0.070 C 
ENDROOT
BRANCH  23  24
ATOM     24  C31 ZIN A   1      46.000   6.823  32.518  0.00  0.00     0.155 C 
ATOM     25  O32 ZIN A   1      46.481   6.318  31.532  0.00  0.00    -0.295 OA
BRANCH  24  26
ATOM     26  C33 ZIN A   1      46.523   8.143  33.021  0.00  0.00     0.242 C 
BRANCH  26  27
ATOM     27  O34 ZIN A   1      47.401   7.918  34.126  0.00  0.00    -0.394 OA
ATOM     28  H56 ZIN A   1      47.139   8.377  34.936  0.00  0.00     0.209 HD
ENDBRANCH  26  27
ENDBRANCH  24  26
ENDBRANCH  23  24
BRANCH  19  29
ATOM     29  O25 ZIN A   1      42.684   5.087  29.649  0.00  0.00    -0.392 OA
ATOM     30  H48 ZIN A   1      41.944   5.703  29.550  0.00  0.00     0.210 HD
ENDBRANCH  19  29
TORSDOF 4
ENDMDL
MODEL 11
REMARK CAVERDOCK RESULT:      34.6      0.000      0.000
REMARK CAVERDOCK CONSTRAINTS:       0.1      0.0      0.0      0.0
REMARK CAVERDOCK TUNNEL: 10     34.6      1.7     11.1
REMARK  4 active torsions:
REMARK  status: ('A' for Active; 'I' for Inactive)
REMARK    1  A    between atoms: C23_19  and  O25_20 
REMARK    2  A    between atoms: C29_24  and  C31_25 
REMARK    3  A    between atoms: C31_25  and  C33_27 
REMARK    4  A    between atoms: C33_27  and  O34_28 
ROOT
ATOM      1  C1  ZIN A   1      44.829   7.027  35.218  0.00  0.00     0.011 C 
ATOM      2  C2  ZIN A   1      44.739   7.157  33.697  0.00  0.00    -0.006 C 
ATOM      3  C4  ZIN A   1      43.323   7.643  33.286  0.00  0.00     0.011 C 
ATOM      4  C5  ZIN A   1      42.589   6.335  32.969  0.00  0.00     0.002 C 
ATOM      5  C7  ZIN A   1      41.377   6.458  32.064  0.00  0.00     0.037 C 
ATOM      6  C9  ZIN A   1      40.307   7.315  32.745  0.00  0.00     0.050 C 
ATOM      7  C10 ZIN A   1      39.102   7.471  31.812  0.00  0.00     0.201 C 
ATOM      8  F12 ZIN A   1      38.077   8.154  32.476  0.00  0.00    -0.245 F 
ATOM      9  C13 ZIN A   1      38.625   6.085  31.421  0.00  0.00    -0.027 A 
ATOM     10  C14 ZIN A   1      37.344   5.779  31.574  0.00  0.00     0.061 A 
ATOM     11  C15 ZIN A   1      36.849   4.438  31.226  0.00  0.00     0.172 A 
ATOM     12  O16 ZIN A   1      35.668   4.165  31.327  0.00  0.00    -0.289 OA
ATOM     13  C17 ZIN A   1      37.815   3.434  30.749  0.00  0.00     0.052 A 
ATOM     14  C18 ZIN A   1      39.088   3.764  30.598  0.00  0.00    -0.006 A 
ATOM     15  C19 ZIN A   1      39.637   5.121  30.873  0.00  0.00     0.039 A 
ATOM     16  C20 ZIN A   1      40.159   5.693  29.554  0.00  0.00     0.028 C 
ATOM     17  C21 ZIN A   1      40.844   5.040  31.811  0.00  0.00     0.147 C 
ATOM     18  F22 ZIN A   1      40.440   4.492  33.034  0.00  0.00    -0.238 F 
ATOM     19  C23 ZIN A   1      41.899   4.123  31.197  0.00  0.00     0.160 C 
ATOM     20  C26 ZIN A   1      43.188   4.102  32.033  0.00  0.00     0.045 C 
ATOM     21  C27 ZIN A   1      43.679   5.541  32.199  0.00  0.00    -0.027 C 
ATOM     22  C28 ZIN A   1      43.828   6.200  30.826  0.00  0.00     0.016 C 
ATOM     23  C29 ZIN A   1      44.937   5.771  33.033  0.00  0.00     0.070 C 
ENDROOT
BRANCH  23  24
ATOM     24  C31 ZIN A   1      46.152   5.823  32.143  0.00  0.00     0.155 C 
ATOM     25  O32 ZIN A   1      46.541   4.820  31.594  0.00  0.00    -0.295 OA
BRANCH  24  26
ATOM     26  C33 ZIN A   1      46.881   7.125  31.939  0.00  0.00     0.242 C 
BRANCH  26  27
ATOM     27  O34 ZIN A   1      47.268   7.659  33.206  0.00  0.00    -0.394 OA
ATOM     28  H56 ZIN A   1      46.621   8.268  33.591  0.00  0.00     0.209 HD
ENDBRANCH  26  27
ENDBRANCH  24  26
ENDBRANCH  23  24
BRANCH  19  29
ATOM     29  O25 ZIN A   1      42.205   4.582  29.880  0.00  0.00    -0.392 OA
ATOM     30  H48 ZIN A   1      43.099   4.941  29.786  0.00  0.00     0.210 HD
ENDBRANCH  19  29
TORSDOF 4
ENDMDL
MODEL 12
REMARK CAVERDOCK RESULT:      35.7      0.000      0.000
REMARK CAVERDOCK CONSTRAINTS:       0.0      0.0      0.0      0.0
REMARK CAVERDOCK TUNNEL: 11     35.7      1.8     12.6
REMARK  4 active torsions:
REMARK  status: ('A' for Active; 'I' for Inactive)
REMARK    1  A    between atoms: C23_19  and  O25_20 
REMARK    2  A    between atoms: C29_24  and  C31_25 
REMARK    3  A    between atoms: C31_25  and  C33_27 
REMARK    4  A    between atoms: C33_27  and  O34_28 
ROOT
ATOM      1  C1  ZIN A   1      43.913   6.295  35.764  0.00  0.00     0.011 C 
ATOM      2  C2  ZIN A   1      43.813   6.859  34.346  0.00  0.00    -0.006 C 
ATOM      3  C4  ZIN A   1      42.323   7.028  33.943  0.00  0.00     0.011 C 
ATOM      4  C5  ZIN A   1      42.024   5.732  33.182  0.00  0.00     0.002 C 
ATOM      5  C7  ZIN A   1      40.846   5.784  32.226  0.00  0.00     0.037 C 
ATOM      6  C9  ZIN A   1      39.556   6.048  33.006  0.00  0.00     0.050 C 
ATOM      7  C10 ZIN A   1      38.376   6.140  32.034  0.00  0.00     0.201 C 
ATOM      8  F12 ZIN A   1      37.181   6.264  32.753  0.00  0.00    -0.245 F 
ATOM      9  C13 ZIN A   1      38.345   4.868  31.207  0.00  0.00    -0.027 A 
ATOM     10  C14 ZIN A   1      37.215   4.181  31.124  0.00  0.00     0.061 A 
ATOM     11  C15 ZIN A   1      37.153   2.933  30.348  0.00  0.00     0.172 A 
ATOM     12  O16 ZIN A   1      36.108   2.320  30.237  0.00  0.00    -0.289 OA
ATOM     13  C17 ZIN A   1      38.385   2.442  29.708  0.00  0.00     0.052 A 
ATOM     14  C18 ZIN A   1      39.501   3.147  29.799  0.00  0.00    -0.006 A 
ATOM     15  C19 ZIN A   1      39.610   4.449  30.515  0.00  0.00     0.039 A 
ATOM     16  C20 ZIN A   1      39.957   5.524  29.485  0.00  0.00     0.028 C 
ATOM     17  C21 ZIN A   1      40.770   4.424  31.514  0.00  0.00     0.147 C 
ATOM     18  F22 ZIN A   1      40.530   3.434  32.473  0.00  0.00    -0.238 F 
ATOM     19  C23 ZIN A   1      42.062   4.080  30.778  0.00  0.00     0.160 C 
ATOM     20  C26 ZIN A   1      43.284   4.165  31.706  0.00  0.00     0.045 C 
ATOM     21  C27 ZIN A   1      43.315   5.559  32.336  0.00  0.00    -0.027 C 
ATOM     22  C28 ZIN A   1      43.280   6.625  31.240  0.00  0.00     0.016 C 
ATOM     23  C29 ZIN A   1      44.431   5.863  33.332  0.00  0.00     0.070 C 
ENDROOT
BRANCH  23  24
ATOM     24  C31 ZIN A   1      45.587   6.530  32.634  0.00  0.00     0.155 C 
ATOM     25  O32 ZIN A   1      46.226   5.920  31.809  0.00  0.00    -0.295 OA
BRANCH  24  26
ATOM     26  C33 ZIN A   1      45.948   7.954  32.963  0.00  0.00     0.242 C 
BRANCH  26  27
ATOM     27  O34 ZIN A   1      44.930   8.829  32.475  0.00  0.00    -0.394 OA
ATOM     28  H56 ZIN A   1      44.880   9.675  32.941  0.00  0.00     0.209 HD
ENDBRANCH  26  27
ENDBRANCH  24  26
ENDBRANCH  23  24
BRANCH  19  29
ATOM     29  O25 ZIN A   1      42.237   4.992  29.693  0.00  0.00    -0.392 OA
ATOM     30  H48 ZIN A   1      43.018   4.813  29.150  0.00  0.00     0.210 HD
ENDBRANCH  19  29
TORSDOF 4
ENDMDL
MODEL 13
REMARK CAVERDOCK RESULT:      34.8      0.000      0.000
REMARK CAVERDOCK CONSTRAINTS:       0.1      0.0      0.0      0.0
REMARK CAVERDOCK TUNNEL: 12     34.8      1.8     13.7
REMARK  4 active torsions:
REMARK  status: ('A' for Active; 'I' for Inactive)
REMARK    1  A    between atoms: C23_19  and  O25_20 
REMARK    2  A    between atoms: C29_24  and  C31_25 
REMARK    3  A    between atoms: C31_25  and  C33_27 
REMARK    4  A    between atoms: C33_27  and  O34_28 
ROOT
ATOM      1  C1  ZIN A   1      44.487   7.088  34.884  0.00  0.00     0.011 C 
ATOM      2  C2  ZIN A   1      44.356   7.179  33.362  0.00  0.00    -0.006 C 
ATOM      3  C4  ZIN A   1      42.920   7.627  32.977  0.00  0.00     0.011 C 
ATOM      4  C5  ZIN A   1      42.205   6.297  32.710  0.00  0.00     0.002 C 
ATOM      5  C7  ZIN A   1      40.969   6.375  31.834  0.00  0.00     0.037 C 
ATOM      6  C9  ZIN A   1      39.898   7.226  32.522  0.00  0.00     0.050 C 
ATOM      7  C10 ZIN A   1      38.668   7.336  31.617  0.00  0.00     0.201 C 
ATOM      8  F12 ZIN A   1      37.645   8.014  32.291  0.00  0.00    -0.245 F 
ATOM      9  C13 ZIN A   1      38.209   5.931  31.271  0.00  0.00    -0.027 A 
ATOM     10  C14 ZIN A   1      36.939   5.604  31.464  0.00  0.00     0.061 A 
ATOM     11  C15 ZIN A   1      36.463   4.245  31.161  0.00  0.00     0.172 A 
ATOM     12  O16 ZIN A   1      35.290   3.952  31.299  0.00  0.00    -0.289 OA
ATOM     13  C17 ZIN A   1      37.437   3.250  30.683  0.00  0.00     0.052 A 
ATOM     14  C18 ZIN A   1      38.698   3.601  30.492  0.00  0.00    -0.006 A 
ATOM     15  C19 ZIN A   1      39.226   4.975  30.721  0.00  0.00     0.039 A 
ATOM     16  C20 ZIN A   1      39.703   5.524  29.375  0.00  0.00     0.028 C 
ATOM     17  C21 ZIN A   1      40.458   4.940  31.629  0.00  0.00     0.147 C 
ATOM     18  F22 ZIN A   1      40.097   4.415  32.874  0.00  0.00    -0.238 F 
ATOM     19  C23 ZIN A   1      41.515   4.030  31.010  0.00  0.00     0.160 C 
ATOM     20  C26 ZIN A   1      42.826   4.055  31.812  0.00  0.00     0.045 C 
ATOM     21  C27 ZIN A   1      43.291   5.507  31.931  0.00  0.00    -0.027 C 
ATOM     22  C28 ZIN A   1      43.392   6.135  30.540  0.00  0.00     0.016 C 
ATOM     23  C29 ZIN A   1      44.565   5.782  32.727  0.00  0.00     0.070 C 
ENDROOT
BRANCH  23  24
ATOM     24  C31 ZIN A   1      45.755   5.836  31.805  0.00  0.00     0.155 C 
ATOM     25  O32 ZIN A   1      46.271   4.812  31.424  0.00  0.00    -0.295 OA
BRANCH  24  26
ATOM     26  C33 ZIN A   1      46.304   7.167  31.359  0.00  0.00     0.242 C 
BRANCH  26  27
ATOM     27  O34 ZIN A   1      47.586   6.977  30.759  0.00  0.00    -0.394 OA
ATOM     28  H56 ZIN A   1      47.921   7.755  30.291  0.00  0.00     0.209 HD
ENDBRANCH  26  27
ENDBRANCH  24  26
ENDBRANCH  23  24
BRANCH  19  29
ATOM     29  O25 ZIN A   1      41.779   4.463  29.674  0.00  0.00    -0.392 OA
ATOM     30  H48 ZIN A   1      41.053   4.960  29.272  0.00  0.00     0.210 HD
ENDBRANCH  19  29
TORSDOF 4
ENDMDL
MODEL 14
REMARK CAVERDOCK RESULT:      35.0      0.000      0.000
REMARK CAVERDOCK CONSTRAINTS:       0.0      0.0      0.0      0.0
REMARK CAVERDOCK TUNNEL: 13     35.0      1.8     14.7
REMARK  4 active torsions:
REMARK  status: ('A' for Active; 'I' for Inactive)
REMARK    1  A    between atoms: C23_19  and  O25_20 
REMARK    2  A    between atoms: C29_24  and  C31_25 
REMARK    3  A    between atoms: C31_25  and  C33_27 
REMARK    4  A    between atoms: C33_27  and  O34_28 
ROOT
ATOM      1  C1  ZIN A   1      43.793   6.261  35.456  0.00  0.00     0.011 C 
ATOM      2  C2  ZIN A   1      43.717   6.710  33.996  0.00  0.00    -0.006 C 
ATOM      3  C4  ZIN A   1      42.248   7.041  33.616  0.00  0.00     0.011 C 
ATOM      4  C5  ZIN A   1      41.755   5.736  32.982  0.00  0.00     0.002 C 
ATOM      5  C7  ZIN A   1      40.560   5.862  32.054  0.00  0.00     0.037 C 
ATOM      6  C9  ZIN A   1      39.345   6.363  32.838  0.00  0.00     0.050 C 
ATOM      7  C10 ZIN A   1      38.152   6.527  31.891  0.00  0.00     0.201 C 
ATOM      8  F12 ZIN A   1      37.011   6.872  32.624  0.00  0.00    -0.245 F 
ATOM      9  C13 ZIN A   1      37.926   5.205  31.182  0.00  0.00    -0.027 A 
ATOM     10  C14 ZIN A   1      36.713   4.671  31.189  0.00  0.00     0.061 A 
ATOM     11  C15 ZIN A   1      36.460   3.380  30.531  0.00  0.00     0.172 A 
ATOM     12  O16 ZIN A   1      35.340   2.905  30.501  0.00  0.00    -0.289 OA
ATOM     13  C17 ZIN A   1      37.593   2.675  29.908  0.00  0.00     0.052 A 
ATOM     14  C18 ZIN A   1      38.795   3.230  29.908  0.00  0.00    -0.006 A 
ATOM     15  C19 ZIN A   1      39.099   4.562  30.501  0.00  0.00     0.039 A 
ATOM     16  C20 ZIN A   1      39.547   5.488  29.370  0.00  0.00     0.028 C 
ATOM     17  C21 ZIN A   1      40.281   4.468  31.470  0.00  0.00     0.147 C 
ATOM     18  F22 ZIN A   1      39.948   3.606  32.520  0.00  0.00    -0.238 F 
ATOM     19  C23 ZIN A   1      41.489   3.893  30.737  0.00  0.00     0.160 C 
ATOM     20  C26 ZIN A   1      42.745   3.893  31.624  0.00  0.00     0.045 C 
ATOM     21  C27 ZIN A   1      42.980   5.319  32.124  0.00  0.00    -0.027 C 
ATOM     22  C28 ZIN A   1      43.047   6.282  30.937  0.00  0.00     0.016 C 
ATOM     23  C29 ZIN A   1      44.162   5.556  33.062  0.00  0.00     0.070 C 
ENDROOT
BRANCH  23  24
ATOM     24  C31 ZIN A   1      45.370   5.999  32.278  0.00  0.00     0.155 C 
ATOM     25  O32 ZIN A   1      45.954   5.210  31.573  0.00  0.00    -0.295 OA
BRANCH  24  26
ATOM     26  C33 ZIN A   1      45.851   7.423  32.374  0.00  0.00     0.242 C 
BRANCH  26  27
ATOM     27  O34 ZIN A   1      45.897   8.000  31.068  0.00  0.00    -0.394 OA
ATOM     28  H56 ZIN A   1      45.437   8.848  30.995  0.00  0.00     0.209 HD
ENDBRANCH  26  27
ENDBRANCH  24  26
ENDBRANCH  23  24
BRANCH  19  29
ATOM     29  O25 ZIN A   1      41.743   4.676  29.570  0.00  0.00    -0.392 OA
ATOM     30  H48 ZIN A   1      40.943   4.991  29.126  0.00  0.00     0.210 HD
ENDBRANCH  19  29
TORSDOF 4
ENDMDL
MODEL 15
REMARK CAVERDOCK RESULT:      34.2      0.000      0.000
REMARK CAVERDOCK CONSTRAINTS:       0.1      0.0      0.0      0.0
REMARK CAVERDOCK TUNNEL: 14     34.2      1.8     15.4
REMARK  4 active torsions:
REMARK  status: ('A' for Active; 'I' for Inactive)
REMARK    1  A    between atoms: C23_19  and  O25_20 
REMARK    2  A    between atoms: C29_24  and  C31_25 
REMARK    3  A    between atoms: C31_25  and  C33_27 
REMARK    4  A    between atoms: C33_27  and  O34_28 
ROOT
ATOM      1  C1  ZIN A   1      45.749   5.345  31.051  0.00  0.00     0.011 C 
ATOM      2  C2  ZIN A   1      44.872   5.484  32.297  0.00  0.00    -0.006 C 
ATOM      3  C4  ZIN A   1      43.672   4.502  32.217  0.00  0.00     0.011 C 
ATOM      4  C5  ZIN A   1      42.553   5.374  31.636  0.00  0.00     0.002 C 
ATOM      5  C7  ZIN A   1      41.137   4.895  31.899  0.00  0.00     0.037 C 
ATOM      6  C9  ZIN A   1      40.917   3.536  31.231  0.00  0.00     0.050 C 
ATOM      7  C10 ZIN A   1      39.501   3.037  31.532  0.00  0.00     0.201 C 
ATOM      8  F12 ZIN A   1      39.257   1.852  30.828  0.00  0.00    -0.245 F 
ATOM      9  C13 ZIN A   1      38.519   4.106  31.090  0.00  0.00    -0.027 A 
ATOM     10  C14 ZIN A   1      37.515   3.768  30.295  0.00  0.00     0.061 A 
ATOM     11  C15 ZIN A   1      36.555   4.782  29.829  0.00  0.00     0.172 A 
ATOM     12  O16 ZIN A   1      35.609   4.469  29.131  0.00  0.00    -0.289 OA
ATOM     13  C17 ZIN A   1      36.766   6.183  30.228  0.00  0.00     0.052 A 
ATOM     14  C18 ZIN A   1      37.772   6.497  31.028  0.00  0.00    -0.006 A 
ATOM     15  C19 ZIN A   1      38.737   5.507  31.583  0.00  0.00     0.039 A 
ATOM     16  C20 ZIN A   1      38.577   5.498  33.104  0.00  0.00     0.028 C 
ATOM     17  C21 ZIN A   1      40.180   5.941  31.308  0.00  0.00     0.147 C 
ATOM     18  F22 ZIN A   1      40.386   6.001  29.925  0.00  0.00    -0.238 F 
ATOM     19  C23 ZIN A   1      40.407   7.333  31.891  0.00  0.00     0.160 C 
ATOM     20  C26 ZIN A   1      41.875   7.771  31.759  0.00  0.00     0.045 C 
ATOM     21  C27 ZIN A   1      42.757   6.704  32.410  0.00  0.00    -0.027 C 
ATOM     22  C28 ZIN A   1      42.299   6.461  33.849  0.00  0.00     0.016 C 
ATOM     23  C29 ZIN A   1      44.269   6.909  32.365  0.00  0.00     0.070 C 
ENDROOT
BRANCH  23  24
ATOM     24  C31 ZIN A   1      44.743   7.581  33.628  0.00  0.00     0.155 C 
ATOM     25  O32 ZIN A   1      44.577   7.042  34.697  0.00  0.00    -0.295 OA
BRANCH  24  26
ATOM     26  C33 ZIN A   1      45.421   8.924  33.559  0.00  0.00     0.242 C 
BRANCH  26  27
ATOM     27  O34 ZIN A   1      45.105   9.679  34.731  0.00  0.00    -0.394 OA
ATOM     28  H56 ZIN A   1      45.453  10.582  34.723  0.00  0.00     0.209 HD
ENDBRANCH  26  27
ENDBRANCH  24  26
ENDBRANCH  23  24
BRANCH  19  29
ATOM     29  O25 ZIN A   1      40.047   7.324  33.273  0.00  0.00    -0.392 OA
ATOM     30  H48 ZIN A   1      39.093   7.293  33.431  0.00  0.00     0.210 HD
ENDBRANCH  19  29
TORSDOF 4
ENDMDL
MODEL 16
REMARK CAVERDOCK RESULT:      33.7      0.000      0.000
REMARK CAVERDOCK CONSTRAINTS:       0.0      0.0      0.0      0.0
REMARK CAVERDOCK TUNNEL: 15     33.7      1.8     16.3
REMARK  4 active torsions:
REMARK  status: ('A' for Active; 'I' for Inactive)
REMARK    1  A    between atoms: C23_19  and  O25_20 
REMARK    2  A    between atoms: C29_24  and  C31_25 
REMARK    3  A    between atoms: C31_25  and  C33_27 
REMARK    4  A    between atoms: C33_27  and  O34_28 
ROOT
ATOM      1  C1  ZIN A   1      45.542   5.033  30.970  0.00  0.00     0.011 C 
ATOM      2  C2  ZIN A   1      44.654   5.250  32.196  0.00  0.00    -0.006 C 
ATOM      3  C4  ZIN A   1      43.429   4.298  32.142  0.00  0.00     0.011 C 
ATOM      4  C5  ZIN A   1      42.342   5.174  31.509  0.00  0.00     0.002 C 
ATOM      5  C7  ZIN A   1      40.910   4.745  31.773  0.00  0.00     0.037 C 
ATOM      6  C9  ZIN A   1      40.661   3.364  31.161  0.00  0.00     0.050 C 
ATOM      7  C10 ZIN A   1      39.228   2.917  31.465  0.00  0.00     0.201 C 
ATOM      8  F12 ZIN A   1      38.961   1.709  30.809  0.00  0.00    -0.245 F 
ATOM      9  C13 ZIN A   1      38.282   3.992  30.963  0.00  0.00    -0.027 A 
ATOM     10  C14 ZIN A   1      37.278   3.646  30.170  0.00  0.00     0.061 A 
ATOM     11  C15 ZIN A   1      36.353   4.664  29.647  0.00  0.00     0.172 A 
ATOM     12  O16 ZIN A   1      35.407   4.346  28.950  0.00  0.00    -0.289 OA
ATOM     13  C17 ZIN A   1      36.596   6.075  29.988  0.00  0.00     0.052 A 
ATOM     14  C18 ZIN A   1      37.601   6.397  30.787  0.00  0.00    -0.006 A 
ATOM     15  C19 ZIN A   1      38.531   5.407  31.397  0.00  0.00     0.039 A 
ATOM     16  C20 ZIN A   1      38.352   5.468  32.915  0.00  0.00     0.028 C 
ATOM     17  C21 ZIN A   1      39.988   5.789  31.124  0.00  0.00     0.147 C 
ATOM     18  F22 ZIN A   1      40.214   5.784  29.743  0.00  0.00    -0.238 F 
ATOM     19  C23 ZIN A   1      40.247   7.199  31.649  0.00  0.00     0.160 C 
ATOM     20  C26 ZIN A   1      41.727   7.591  31.518  0.00  0.00     0.045 C 
ATOM     21  C27 ZIN A   1      42.571   6.531  32.227  0.00  0.00    -0.027 C 
ATOM     22  C28 ZIN A   1      42.089   6.362  33.669  0.00  0.00     0.016 C 
ATOM     23  C29 ZIN A   1      44.089   6.693  32.195  0.00  0.00     0.070 C 
ENDROOT
BRANCH  23  24
ATOM     24  C31 ZIN A   1      44.565   7.406  33.434  0.00  0.00     0.155 C 
ATOM     25  O32 ZIN A   1      44.728   8.603  33.415  0.00  0.00    -0.295 OA
BRANCH  24  26
ATOM     26  C33 ZIN A   1      44.839   6.628  34.694  0.00  0.00     0.242 C 
BRANCH  26  27
ATOM     27  O34 ZIN A   1      44.445   7.403  35.828  0.00  0.00    -0.394 OA
ATOM     28  H56 ZIN A   1      43.553   7.206  36.148  0.00  0.00     0.209 HD
ENDBRANCH  26  27
ENDBRANCH  24  26
ENDBRANCH  23  24
BRANCH  19  29
ATOM     29  O25 ZIN A   1      39.869   7.259  33.025  0.00  0.00    -0.392 OA
ATOM     30  H48 ZIN A   1      40.392   7.883  33.550  0.00  0.00     0.210 HD
ENDBRANCH  19  29
TORSDOF 4
ENDMDL
MODEL 17
REMARK CAVERDOCK RESULT:      33.6      0.000      0.000
REMARK CAVERDOCK CONSTRAINTS:       0.0      0.0      0.0      0.0
REMARK CAVERDOCK TUNNEL: 16     33.6      1.9     17.6
REMARK  4 active torsions:
REMARK  status: ('A' for Active; 'I' for Inactive)
REMARK    1  A    between atoms: C23_19  and  O25_20 
REMARK    2  A    between atoms: C29_24  and  C31_25 
REMARK    3  A    between atoms: C31_25  and  C33_27 
REMARK    4  A    between atoms: C33_27  and  O34_28 
ROOT
ATOM      1  C1  ZIN A   1      45.421   5.436  31.009  0.00  0.00     0.011 C 
ATOM      2  C2  ZIN A   1      44.506   5.608  32.223  0.00  0.00    -0.006 C 
ATOM      3  C4  ZIN A   1      43.353   4.569  32.174  0.00  0.00     0.011 C 
ATOM      4  C5  ZIN A   1      42.212   5.352  31.515  0.00  0.00     0.002 C 
ATOM      5  C7  ZIN A   1      40.813   4.824  31.772  0.00  0.00     0.037 C 
ATOM      6  C9  ZIN A   1      40.671   3.419  31.182  0.00  0.00     0.050 C 
ATOM      7  C10 ZIN A   1      39.271   2.874  31.479  0.00  0.00     0.201 C 
ATOM      8  F12 ZIN A   1      39.100   1.640  30.841  0.00  0.00    -0.245 F 
ATOM      9  C13 ZIN A   1      38.255   3.869  30.950  0.00  0.00    -0.027 A 
ATOM     10  C14 ZIN A   1      37.288   3.439  30.153  0.00  0.00     0.061 A 
ATOM     11  C15 ZIN A   1      36.297   4.378  29.604  0.00  0.00     0.172 A 
ATOM     12  O16 ZIN A   1      35.385   3.981  28.904  0.00  0.00    -0.289 OA
ATOM     13  C17 ZIN A   1      36.434   5.808  29.923  0.00  0.00     0.052 A 
ATOM     14  C18 ZIN A   1      37.404   6.215  30.727  0.00  0.00    -0.006 A 
ATOM     15  C19 ZIN A   1      38.397   5.305  31.363  0.00  0.00     0.039 A 
ATOM     16  C20 ZIN A   1      38.197   5.378  32.877  0.00  0.00     0.028 C 
ATOM     17  C21 ZIN A   1      39.825   5.788  31.097  0.00  0.00     0.147 C 
ATOM     18  F22 ZIN A   1      40.065   5.777  29.719  0.00  0.00    -0.238 F 
ATOM     19  C23 ZIN A   1      39.975   7.221  31.601  0.00  0.00     0.160 C 
ATOM     20  C26 ZIN A   1      41.424   7.718  31.477  0.00  0.00     0.045 C 
ATOM     21  C27 ZIN A   1      42.335   6.734  32.213  0.00  0.00    -0.027 C 
ATOM     22  C28 ZIN A   1      41.851   6.554  33.652  0.00  0.00     0.016 C 
ATOM     23  C29 ZIN A   1      43.838   7.005  32.192  0.00  0.00     0.070 C 
ENDROOT
BRANCH  23  24
ATOM     24  C31 ZIN A   1      44.247   7.772  33.423  0.00  0.00     0.155 C 
ATOM     25  O32 ZIN A   1      44.030   8.958  33.495  0.00  0.00    -0.295 OA
BRANCH  24  26
ATOM     26  C33 ZIN A   1      44.927   7.060  34.563  0.00  0.00     0.242 C 
BRANCH  26  27
ATOM     27  O34 ZIN A   1      44.903   7.890  35.725  0.00  0.00    -0.394 OA
ATOM     28  H56 ZIN A   1      44.583   7.443  36.522  0.00  0.00     0.209 HD
ENDBRANCH  26  27
ENDBRANCH  24  26
ENDBRANCH  23  24
BRANCH  19  29
ATOM     29  O25 ZIN A   1      39.579   7.277  32.972  0.00  0.00    -0.392 OA
ATOM     30  H48 ZIN A   1      39.645   8.158  33.365  0.00  0.00     0.210 HD
ENDBRANCH  19  29
TORSDOF 4
ENDMDL
MODEL 18
REMARK CAVERDOCK RESULT:      35.3      0.000      0.000
REMARK CAVERDOCK CONSTRAINTS:       0.0      0.0      0.0      0.0
REMARK CAVERDOCK TUNNEL: 17     35.3      1.9     18.1
REMARK  4 active torsions:
REMARK  status: ('A' for Active; 'I' for Inactive)
REMARK    1  A    between atoms: C23_19  and  O25_20 
REMARK    2  A    between atoms: C29_24  and  C31_25 
REMARK    3  A    between atoms: C31_25  and  C33_27 
REMARK    4  A    between atoms: C33_27  and  O34_28 
ROOT
ATOM      1  C1  ZIN A   1      43.821   4.127  34.873  0.00  0.00     0.011 C 
ATOM      2  C2  ZIN A   1      43.467   5.381  34.070  0.00  0.00    -0.006 C 
ATOM      3  C4  ZIN A   1      41.990   5.782  34.334  0.00  0.00     0.011 C 
ATOM      4  C5  ZIN A   1      41.242   5.126  33.168  0.00  0.00     0.002 C 
ATOM      5  C7  ZIN A   1      39.890   5.725  32.829  0.00  0.00     0.037 C 
ATOM      6  C9  ZIN A   1      38.934   5.550  34.012  0.00  0.00     0.050 C 
ATOM      7  C10 ZIN A   1      37.583   6.192  33.682  0.00  0.00     0.201 C 
ATOM      8  F12 ZIN A   1      36.673   5.932  34.713  0.00  0.00    -0.245 F 
ATOM      9  C13 ZIN A   1      37.076   5.585  32.387  0.00  0.00    -0.027 A 
ATOM     10  C14 ZIN A   1      35.849   5.087  32.347  0.00  0.00     0.061 A 
ATOM     11  C15 ZIN A   1      35.331   4.472  31.115  0.00  0.00     0.172 A 
ATOM     12  O16 ZIN A   1      34.191   4.049  31.062  0.00  0.00    -0.289 OA
ATOM     13  C17 ZIN A   1      36.222   4.382  29.947  0.00  0.00     0.052 A 
ATOM     14  C18 ZIN A   1      37.442   4.892  30.007  0.00  0.00    -0.006 A 
ATOM     15  C19 ZIN A   1      37.999   5.582  31.204  0.00  0.00     0.039 A 
ATOM     16  C20 ZIN A   1      38.273   7.037  30.821  0.00  0.00     0.028 C 
ATOM     17  C21 ZIN A   1      39.352   4.982  31.596  0.00  0.00     0.147 C 
ATOM     18  F22 ZIN A   1      39.179   3.635  31.930  0.00  0.00    -0.238 F 
ATOM     19  C23 ZIN A   1      40.305   5.066  30.407  0.00  0.00     0.160 C 
ATOM     20  C26 ZIN A   1      41.720   4.596  30.778  0.00  0.00     0.045 C 
ATOM     21  C27 ZIN A   1      42.200   5.412  31.980  0.00  0.00    -0.027 C 
ATOM     22  C28 ZIN A   1      42.094   6.906  31.667  0.00  0.00     0.016 C 
ATOM     23  C29 ZIN A   1      43.578   5.090  32.553  0.00  0.00     0.070 C 
ENDROOT
BRANCH  23  24
ATOM     24  C31 ZIN A   1      44.618   6.000  31.954  0.00  0.00     0.155 C 
ATOM     25  O32 ZIN A   1      45.356   5.588  31.091  0.00  0.00    -0.295 OA
BRANCH  24  26
ATOM     26  C33 ZIN A   1      44.741   7.423  32.433  0.00  0.00     0.242 C 
BRANCH  26  27
ATOM     27  O34 ZIN A   1      45.968   7.582  33.147  0.00  0.00    -0.394 OA
ATOM     28  H56 ZIN A   1      46.472   6.762  33.251  0.00  0.00     0.209 HD
ENDBRANCH  26  27
ENDBRANCH  24  26
ENDBRANCH  23  24
BRANCH  19  29
ATOM     29  O25 ZIN A   1      40.368   6.420  29.955  0.00  0.00    -0.392 OA
ATOM     30  H48 ZIN A   1      39.520   6.885  29.986  0.00  0.00     0.210 HD
ENDBRANCH  19  29
TORSDOF 4
ENDMDL
MODEL 19
REMARK CAVERDOCK RESULT:      33.4      0.000      0.000
REMARK CAVERDOCK CONSTRAINTS:       0.4      0.0      0.0      0.0
REMARK CAVERDOCK TUNNEL: 18     33.4      1.9     19.1
REMARK  4 active torsions:
REMARK  status: ('A' for Active; 'I' for Inactive)
REMARK    1  A    between atoms: C23_19  and  O25_20 
REMARK    2  A    between atoms: C29_24  and  C31_25 
REMARK    3  A    between atoms: C31_25  and  C33_27 
REMARK    4  A    between atoms: C33_27  and  O34_28 
ROOT
ATOM      1  C1  ZIN A   1      44.953   5.087  30.742  0.00  0.00     0.011 C 
ATOM      2  C2  ZIN A   1      44.089   5.158  32.003  0.00  0.00    -0.006 C 
ATOM      3  C4  ZIN A   1      42.902   4.163  31.892  0.00  0.00     0.011 C 
ATOM      4  C5  ZIN A   1      41.764   5.043  31.364  0.00  0.00     0.002 C 
ATOM      5  C7  ZIN A   1      40.358   4.532  31.621  0.00  0.00     0.037 C 
ATOM      6  C9  ZIN A   1      40.149   3.201  30.895  0.00  0.00     0.050 C 
ATOM      7  C10 ZIN A   1      38.744   2.668  31.190  0.00  0.00     0.201 C 
ATOM      8  F12 ZIN A   1      38.509   1.513  30.436  0.00  0.00    -0.245 F 
ATOM      9  C13 ZIN A   1      37.742   3.742  30.807  0.00  0.00    -0.027 A 
ATOM     10  C14 ZIN A   1      36.733   3.425  30.009  0.00  0.00     0.061 A 
ATOM     11  C15 ZIN A   1      35.754   4.444  29.600  0.00  0.00     0.172 A 
ATOM     12  O16 ZIN A   1      34.804   4.149  28.900  0.00  0.00    -0.289 OA
ATOM     13  C17 ZIN A   1      35.949   5.830  30.059  0.00  0.00     0.052 A 
ATOM     14  C18 ZIN A   1      36.961   6.122  30.861  0.00  0.00    -0.006 A 
ATOM     15  C19 ZIN A   1      37.946   5.123  31.360  0.00  0.00     0.039 A 
ATOM     16  C20 ZIN A   1      37.804   5.043  32.881  0.00  0.00     0.028 C 
ATOM     17  C21 ZIN A   1      39.379   5.590  31.088  0.00  0.00     0.147 C 
ATOM     18  F22 ZIN A   1      39.568   5.715  29.708  0.00  0.00    -0.238 F 
ATOM     19  C23 ZIN A   1      39.594   6.957  31.731  0.00  0.00     0.160 C 
ATOM     20  C26 ZIN A   1      41.053   7.422  31.602  0.00  0.00     0.045 C 
ATOM     21  C27 ZIN A   1      41.958   6.340  32.195  0.00  0.00    -0.027 C 
ATOM     22  C28 ZIN A   1      41.521   6.026  33.627  0.00  0.00     0.016 C 
ATOM     23  C29 ZIN A   1      43.466   6.569  32.142  0.00  0.00     0.070 C 
ENDROOT
BRANCH  23  24
ATOM     24  C31 ZIN A   1      43.946   7.191  33.429  0.00  0.00     0.155 C 
ATOM     25  O32 ZIN A   1      43.988   8.393  33.538  0.00  0.00    -0.295 OA
BRANCH  24  26
ATOM     26  C33 ZIN A   1      44.372   6.314  34.577  0.00  0.00     0.242 C 
BRANCH  26  27
ATOM     27  O34 ZIN A   1      44.324   7.064  35.792  0.00  0.00    -0.394 OA
ATOM     28  H56 ZIN A   1      45.146   7.530  36.000  0.00  0.00     0.209 HD
ENDBRANCH  26  27
ENDBRANCH  24  26
ENDBRANCH  23  24
BRANCH  19  29
ATOM     29  O25 ZIN A   1      39.250   6.880  33.115  0.00  0.00    -0.392 OA
ATOM     30  H48 ZIN A   1      38.588   6.205  33.320  0.00  0.00     0.210 HD
ENDBRANCH  19  29
TORSDOF 4
ENDMDL
MODEL 20
REMARK CAVERDOCK RESULT:      33.8      0.000      0.000
REMARK CAVERDOCK CONSTRAINTS:       0.1      0.0      0.0      0.0
REMARK CAVERDOCK TUNNEL: 19     33.8      1.9     20.7
REMARK  4 active torsions:
REMARK  status: ('A' for Active; 'I' for Inactive)
REMARK    1  A    between atoms: C23_19  and  O25_20 
REMARK    2  A    between atoms: C29_24  and  C31_25 
REMARK    3  A    between atoms: C31_25  and  C33_27 
REMARK    4  A    between atoms: C33_27  and  O34_28 
ROOT
ATOM      1  C1  ZIN A   1      43.269   4.638  34.916  0.00  0.00     0.011 C 
ATOM      2  C2  ZIN A   1      42.925   5.717  33.888  0.00  0.00    -0.006 C 
ATOM      3  C4  ZIN A   1      41.423   6.098  33.998  0.00  0.00     0.011 C 
ATOM      4  C5  ZIN A   1      40.767   5.219  32.928  0.00  0.00     0.002 C 
ATOM      5  C7  ZIN A   1      39.419   5.695  32.417  0.00  0.00     0.037 C 
ATOM      6  C9  ZIN A   1      38.400   5.690  33.560  0.00  0.00     0.050 C 
ATOM      7  C10 ZIN A   1      37.052   6.209  33.051  0.00  0.00     0.201 C 
ATOM      8  F12 ZIN A   1      36.091   6.096  34.061  0.00  0.00    -0.245 F 
ATOM      9  C13 ZIN A   1      36.643   5.366  31.857  0.00  0.00    -0.027 A 
ATOM     10  C14 ZIN A   1      35.436   4.819  31.840  0.00  0.00     0.061 A 
ATOM     11  C15 ZIN A   1      35.011   3.979  30.710  0.00  0.00     0.172 A 
ATOM     12  O16 ZIN A   1      33.890   3.507  30.671  0.00  0.00    -0.289 OA
ATOM     13  C17 ZIN A   1      35.972   3.723  29.625  0.00  0.00     0.052 A 
ATOM     14  C18 ZIN A   1      37.170   4.285  29.659  0.00  0.00    -0.006 A 
ATOM     15  C19 ZIN A   1      37.634   5.195  30.744  0.00  0.00     0.039 A 
ATOM     16  C20 ZIN A   1      37.885   6.571  30.126  0.00  0.00     0.028 C 
ATOM     17  C21 ZIN A   1      38.979   4.728  31.307  0.00  0.00     0.147 C 
ATOM     18  F22 ZIN A   1      38.827   3.453  31.863  0.00  0.00    -0.238 F 
ATOM     19  C23 ZIN A   1      39.998   4.642  30.174  0.00  0.00     0.160 C 
ATOM     20  C26 ZIN A   1      41.402   4.301  30.697  0.00  0.00     0.045 C 
ATOM     21  C27 ZIN A   1      41.784   5.333  31.760  0.00  0.00    -0.027 C 
ATOM     22  C28 ZIN A   1      41.651   6.744  31.184  0.00  0.00     0.016 C 
ATOM     23  C29 ZIN A   1      43.135   5.171  32.454  0.00  0.00     0.070 C 
ENDROOT
BRANCH  23  24
ATOM     24  C31 ZIN A   1      44.181   6.005  31.761  0.00  0.00     0.155 C 
ATOM     25  O32 ZIN A   1      44.963   5.483  31.002  0.00  0.00    -0.295 OA
BRANCH  24  26
ATOM     26  C33 ZIN A   1      44.253   7.488  32.014  0.00  0.00     0.242 C 
BRANCH  26  27
ATOM     27  O34 ZIN A   1      45.620   7.882  32.152  0.00  0.00    -0.394 OA
ATOM     28  H56 ZIN A   1      45.767   8.565  32.822  0.00  0.00     0.209 HD
ENDBRANCH  26  27
ENDBRANCH  24  26
ENDBRANCH  23  24
BRANCH  19  29
ATOM     29  O25 ZIN A   1      40.047   5.897  29.495  0.00  0.00    -0.392 OA
ATOM     30  H48 ZIN A   1      40.553   6.577  29.961  0.00  0.00     0.210 HD
ENDBRANCH  19  29
TORSDOF 4
ENDMDL
MODEL 21
REMARK CAVERDOCK RESULT:      34.5      0.000      0.000
REMARK CAVERDOCK CONSTRAINTS:       0.0      0.0      0.0      0.0
REMARK CAVERDOCK TUNNEL: 20     34.5      1.9     21.8
REMARK  4 active torsions:
REMARK  status: ('A' for Active; 'I' for Inactive)
REMARK    1  A    between atoms: C23_19  and  O25_20 
REMARK    2  A    between atoms: C29_24  and  C31_25 
REMARK    3  A    between atoms: C31_25  and  C33_27 
REMARK    4  A    between atoms: C33_27  and  O34_28 
ROOT
ATOM      1  C1  ZIN A   1      43.081   4.575  34.959  0.00  0.00     0.011 C 
ATOM      2  C2  ZIN A   1      42.697   5.724  34.024  0.00  0.00    -0.006 C 
ATOM      3  C4  ZIN A   1      41.190   6.061  34.185  0.00  0.00     0.011 C 
ATOM      4  C5  ZIN A   1      40.535   5.254  33.059  0.00  0.00     0.002 C 
ATOM      5  C7  ZIN A   1      39.169   5.738  32.606  0.00  0.00     0.037 C 
ATOM      6  C9  ZIN A   1      38.169   5.621  33.759  0.00  0.00     0.050 C 
ATOM      7  C10 ZIN A   1      36.803   6.148  33.312  0.00  0.00     0.201 C 
ATOM      8  F12 ZIN A   1      35.860   5.934  34.324  0.00  0.00    -0.245 F 
ATOM      9  C13 ZIN A   1      36.392   5.392  32.062  0.00  0.00    -0.027 A 
ATOM     10  C14 ZIN A   1      35.197   4.821  32.019  0.00  0.00     0.061 A 
ATOM     11  C15 ZIN A   1      34.772   4.062  30.832  0.00  0.00     0.172 A 
ATOM     12  O16 ZIN A   1      33.661   3.570  30.773  0.00  0.00    -0.289 OA
ATOM     13  C17 ZIN A   1      35.721   3.914  29.717  0.00  0.00     0.052 A 
ATOM     14  C18 ZIN A   1      36.907   4.499  29.778  0.00  0.00    -0.006 A 
ATOM     15  C19 ZIN A   1      37.369   5.331  30.924  0.00  0.00     0.039 A 
ATOM     16  C20 ZIN A   1      37.581   6.757  30.413  0.00  0.00     0.028 C 
ATOM     17  C21 ZIN A   1      38.732   4.851  31.430  0.00  0.00     0.147 C 
ATOM     18  F22 ZIN A   1      38.616   3.534  31.886  0.00  0.00    -0.238 F 
ATOM     19  C23 ZIN A   1      39.734   4.877  30.279  0.00  0.00     0.160 C 
ATOM     20  C26 ZIN A   1      41.154   4.528  30.754  0.00  0.00     0.045 C 
ATOM     21  C27 ZIN A   1      41.531   5.482  31.889  0.00  0.00    -0.027 C 
ATOM     22  C28 ZIN A   1      41.359   6.930  31.428  0.00  0.00     0.016 C 
ATOM     23  C29 ZIN A   1      42.895   5.297  32.548  0.00  0.00     0.070 C 
ENDROOT
BRANCH  23  24
ATOM     24  C31 ZIN A   1      43.912   6.206  31.908  0.00  0.00     0.155 C 
ATOM     25  O32 ZIN A   1      44.692   5.762  31.099  0.00  0.00    -0.295 OA
BRANCH  24  26
ATOM     26  C33 ZIN A   1      43.958   7.665  32.277  0.00  0.00     0.242 C 
BRANCH  26  27
ATOM     27  O34 ZIN A   1      44.518   8.413  31.196  0.00  0.00    -0.394 OA
ATOM     28  H56 ZIN A   1      44.469   7.965  30.340  0.00  0.00     0.209 HD
ENDBRANCH  26  27
ENDBRANCH  24  26
ENDBRANCH  23  24
BRANCH  19  29
ATOM     29  O25 ZIN A   1      39.745   6.183  29.700  0.00  0.00    -0.392 OA
ATOM     30  H48 ZIN A   1      40.259   6.246  28.883  0.00  0.00     0.210 HD
ENDBRANCH  19  29
TORSDOF 4
ENDMDL
MODEL 22
REMARK CAVERDOCK RESULT:      34.3      0.000      0.000
REMARK CAVERDOCK CONSTRAINTS:       0.0      0.0      0.0      0.0
REMARK CAVERDOCK TUNNEL: 21     34.3      1.8     22.7
REMARK  4 active torsions:
REMARK  status: ('A' for Active; 'I' for Inactive)
REMARK    1  A    between atoms: C23_19  and  O25_20 
REMARK    2  A    between atoms: C29_24  and  C31_25 
REMARK    3  A    between atoms: C31_25  and  C33_27 
REMARK    4  A    between atoms: C33_27  and  O34_28 
ROOT
ATOM      1  C1  ZIN A   1      42.498   5.105  35.058  0.00  0.00     0.011 C 
ATOM      2  C2  ZIN A   1      42.238   5.945  33.806  0.00  0.00    -0.006 C 
ATOM      3  C4  ZIN A   1      40.732   6.310  33.712  0.00  0.00     0.011 C 
ATOM      4  C5  ZIN A   1      40.170   5.218  32.795  0.00  0.00     0.002 C 
ATOM      5  C7  ZIN A   1      38.868   5.552  32.089  0.00  0.00     0.037 C 
ATOM      6  C9  ZIN A   1      37.757   5.760  33.122  0.00  0.00     0.050 C 
ATOM      7  C10 ZIN A   1      36.455   6.136  32.409  0.00  0.00     0.201 C 
ATOM      8  F12 ZIN A   1      35.412   6.212  33.339  0.00  0.00    -0.245 F 
ATOM      9  C13 ZIN A   1      36.150   5.059  31.384  0.00  0.00    -0.027 A 
ATOM     10  C14 ZIN A   1      34.950   4.496  31.381  0.00  0.00     0.061 A 
ATOM     11  C15 ZIN A   1      34.624   3.434  30.417  0.00  0.00     0.172 A 
ATOM     12  O16 ZIN A   1      33.512   2.942  30.384  0.00  0.00    -0.289 OA
ATOM     13  C17 ZIN A   1      35.675   2.982  29.489  0.00  0.00     0.052 A 
ATOM     14  C18 ZIN A   1      36.863   3.563  29.505  0.00  0.00    -0.006 A 
ATOM     15  C19 ZIN A   1      37.232   4.684  30.414  0.00  0.00     0.039 A 
ATOM     16  C20 ZIN A   1      37.530   5.911  29.550  0.00  0.00     0.028 C 
ATOM     17  C21 ZIN A   1      38.526   4.370  31.169  0.00  0.00     0.147 C 
ATOM     18  F22 ZIN A   1      38.332   3.232  31.960  0.00  0.00    -0.238 F 
ATOM     19  C23 ZIN A   1      39.637   4.075  30.165  0.00  0.00     0.160 C 
ATOM     20  C26 ZIN A   1      40.993   3.876  30.860  0.00  0.00     0.045 C 
ATOM     21  C27 ZIN A   1      41.281   5.111  31.716  0.00  0.00    -0.027 C 
ATOM     22  C28 ZIN A   1      41.193   6.372  30.854  0.00  0.00     0.016 C 
ATOM     23  C29 ZIN A   1      42.569   5.122  32.535  0.00  0.00     0.070 C 
ENDROOT
BRANCH  23  24
ATOM     24  C31 ZIN A   1      43.668   5.818  31.774  0.00  0.00     0.155 C 
ATOM     25  O32 ZIN A   1      44.342   5.197  30.986  0.00  0.00    -0.295 OA
BRANCH  24  26
ATOM     26  C33 ZIN A   1      43.926   7.285  31.995  0.00  0.00     0.242 C 
BRANCH  26  27
ATOM     27  O34 ZIN A   1      45.184   7.639  31.419  0.00  0.00    -0.394 OA
ATOM     28  H56 ZIN A   1      45.938   7.513  32.012  0.00  0.00     0.209 HD
ENDBRANCH  26  27
ENDBRANCH  24  26
ENDBRANCH  23  24
BRANCH  19  29
ATOM     29  O25 ZIN A   1      39.738   5.166  29.249  0.00  0.00    -0.392 OA
ATOM     30  H48 ZIN A   1      40.229   5.925  29.594  0.00  0.00     0.210 HD
ENDBRANCH  19  29
TORSDOF 4
ENDMDL
MODEL 23
REMARK CAVERDOCK RESULT:      34.2      0.000      0.000
REMARK CAVERDOCK CONSTRAINTS:       0.0      0.0      0.0      0.0
REMARK CAVERDOCK TUNNEL: 22     34.2      1.8     23.5
REMARK  4 active torsions:
REMARK  status: ('A' for Active; 'I' for Inactive)
REMARK    1  A    between atoms: C23_19  and  O25_20 
REMARK    2  A    between atoms: C29_24  and  C31_25 
REMARK    3  A    between atoms: C31_25  and  C33_27 
REMARK    4  A    between atoms: C33_27  and  O34_28 
ROOT
ATOM      1  C1  ZIN A   1      42.254   4.964  35.132  0.00  0.00     0.011 C 
ATOM      2  C2  ZIN A   1      41.965   5.917  33.972  0.00  0.00    -0.006 C 
ATOM      3  C4  ZIN A   1      40.444   6.225  33.902  0.00  0.00     0.011 C 
ATOM      4  C5  ZIN A   1      39.935   5.212  32.871  0.00  0.00     0.002 C 
ATOM      5  C7  ZIN A   1      38.624   5.561  32.191  0.00  0.00     0.037 C 
ATOM      6  C9  ZIN A   1      37.500   5.613  33.229  0.00  0.00     0.050 C 
ATOM      7  C10 ZIN A   1      36.186   6.006  32.546  0.00  0.00     0.201 C 
ATOM      8  F12 ZIN A   1      35.136   5.939  33.470  0.00  0.00    -0.245 F 
ATOM      9  C13 ZIN A   1      35.933   5.029  31.413  0.00  0.00    -0.027 A 
ATOM     10  C14 ZIN A   1      34.759   4.419  31.339  0.00  0.00     0.061 A 
ATOM     11  C15 ZIN A   1      34.485   3.450  30.266  0.00  0.00     0.172 A 
ATOM     12  O16 ZIN A   1      33.396   2.917  30.172  0.00  0.00    -0.289 OA
ATOM     13  C17 ZIN A   1      35.559   3.142  29.307  0.00  0.00     0.052 A 
ATOM     14  C18 ZIN A   1      36.721   3.769  29.395  0.00  0.00    -0.006 A 
ATOM     15  C19 ZIN A   1      37.036   4.804  30.419  0.00  0.00     0.039 A 
ATOM     16  C20 ZIN A   1      37.284   6.126  29.690  0.00  0.00     0.028 C 
ATOM     17  C21 ZIN A   1      38.338   4.468  31.150  0.00  0.00     0.147 C 
ATOM     18  F22 ZIN A   1      38.190   3.247  31.817  0.00  0.00    -0.238 F 
ATOM     19  C23 ZIN A   1      39.466   4.328  30.131  0.00  0.00     0.160 C 
ATOM     20  C26 ZIN A   1      40.826   4.116  30.815  0.00  0.00     0.045 C 
ATOM     21  C27 ZIN A   1      41.056   5.266  31.797  0.00  0.00    -0.027 C 
ATOM     22  C28 ZIN A   1      40.917   6.605  31.070  0.00  0.00     0.016 C 
ATOM     23  C29 ZIN A   1      42.338   5.246  32.626  0.00  0.00     0.070 C 
ENDROOT
BRANCH  23  24
ATOM     24  C31 ZIN A   1      43.409   6.064  31.952  0.00  0.00     0.155 C 
ATOM     25  O32 ZIN A   1      43.288   7.263  31.868  0.00  0.00    -0.295 OA
BRANCH  24  26
ATOM     26  C33 ZIN A   1      44.627   5.387  31.381  0.00  0.00     0.242 C 
BRANCH  26  27
ATOM     27  O34 ZIN A   1      45.663   5.363  32.365  0.00  0.00    -0.394 OA
ATOM     28  H56 ZIN A   1      46.438   5.894  32.134  0.00  0.00     0.209 HD
ENDBRANCH  26  27
ENDBRANCH  24  26
ENDBRANCH  23  24
BRANCH  19  29
ATOM     29  O25 ZIN A   1      39.525   5.512  29.335  0.00  0.00    -0.392 OA
ATOM     30  H48 ZIN A   1      38.745   6.079  29.416  0.00  0.00     0.210 HD
ENDBRANCH  19  29
TORSDOF 4
ENDMDL
MODEL 24
REMARK CAVERDOCK RESULT:      33.5      0.000      0.000
REMARK CAVERDOCK CONSTRAINTS:       0.1      0.0      0.0      0.0
REMARK CAVERDOCK TUNNEL: 23     33.5      1.8     24.1
REMARK  4 active torsions:
REMARK  status: ('A' for Active; 'I' for Inactive)
REMARK    1  A    between atoms: C23_19  and  O25_20 
REMARK    2  A    between atoms: C29_24  and  C31_25 
REMARK    3  A    between atoms: C31_25  and  C33_27 
REMARK    4  A    between atoms: C33_27  and  O34_28 
ROOT
ATOM      1  C1  ZIN A   1      41.758   4.914  35.205  0.00  0.00     0.011 C 
ATOM      2  C2  ZIN A   1      41.597   5.792  33.963  0.00  0.00    -0.006 C 
ATOM      3  C4  ZIN A   1      40.106   6.181  33.775  0.00  0.00     0.011 C 
ATOM      4  C5  ZIN A   1      39.597   5.124  32.789  0.00  0.00     0.002 C 
ATOM      5  C7  ZIN A   1      38.352   5.497  32.004  0.00  0.00     0.037 C 
ATOM      6  C9  ZIN A   1      37.174   5.692  32.961  0.00  0.00     0.050 C 
ATOM      7  C10 ZIN A   1      35.930   6.108  32.170  0.00  0.00     0.201 C 
ATOM      8  F12 ZIN A   1      34.826   6.173  33.026  0.00  0.00    -0.245 F 
ATOM      9  C13 ZIN A   1      35.684   5.065  31.095  0.00  0.00    -0.027 A 
ATOM     10  C14 ZIN A   1      34.481   4.520  30.992  0.00  0.00     0.061 A 
ATOM     11  C15 ZIN A   1      34.210   3.490  29.976  0.00  0.00     0.172 A 
ATOM     12  O16 ZIN A   1      33.097   3.015  29.851  0.00  0.00    -0.289 OA
ATOM     13  C17 ZIN A   1      35.318   3.049  29.112  0.00  0.00     0.052 A 
ATOM     14  C18 ZIN A   1      36.510   3.612  29.228  0.00  0.00    -0.006 A 
ATOM     15  C19 ZIN A   1      36.827   4.701  30.193  0.00  0.00     0.039 A 
ATOM     16  C20 ZIN A   1      37.201   5.947  29.388  0.00  0.00     0.028 C 
ATOM     17  C21 ZIN A   1      38.061   4.346  31.027  0.00  0.00     0.147 C 
ATOM     18  F22 ZIN A   1      37.797   3.190  31.770  0.00  0.00    -0.238 F 
ATOM     19  C23 ZIN A   1      39.236   4.064  30.095  0.00  0.00     0.160 C 
ATOM     20  C26 ZIN A   1      40.537   3.826  30.878  0.00  0.00     0.045 C 
ATOM     21  C27 ZIN A   1      40.780   5.031  31.787  0.00  0.00    -0.027 C 
ATOM     22  C28 ZIN A   1      40.769   6.317  30.958  0.00  0.00     0.016 C 
ATOM     23  C29 ZIN A   1      42.007   5.000  32.696  0.00  0.00     0.070 C 
ENDROOT
BRANCH  23  24
ATOM     24  C31 ZIN A   1      43.165   5.701  32.034  0.00  0.00     0.155 C 
ATOM     25  O32 ZIN A   1      43.901   5.086  31.299  0.00  0.00    -0.295 OA
BRANCH  24  26
ATOM     26  C33 ZIN A   1      43.406   7.166  32.289  0.00  0.00     0.242 C 
BRANCH  26  27
ATOM     27  O34 ZIN A   1      44.485   7.318  33.212  0.00  0.00    -0.394 OA
ATOM     28  H56 ZIN A   1      45.261   6.777  33.003  0.00  0.00     0.209 HD
ENDBRANCH  26  27
ENDBRANCH  24  26
ENDBRANCH  23  24
BRANCH  19  29
ATOM     29  O25 ZIN A   1      39.416   5.179  29.221  0.00  0.00    -0.392 OA
ATOM     30  H48 ZIN A   1      40.335   5.471  29.140  0.00  0.00     0.210 HD
ENDBRANCH  19  29
TORSDOF 4
ENDMDL
MODEL 25
REMARK CAVERDOCK RESULT:      33.4      0.000      0.000
REMARK CAVERDOCK CONSTRAINTS:       0.0      0.0      0.0      0.0
REMARK CAVERDOCK TUNNEL: 24     33.4      1.8     25.7
REMARK  4 active torsions:
REMARK  status: ('A' for Active; 'I' for Inactive)
REMARK    1  A    between atoms: C23_19  and  O25_20 
REMARK    2  A    between atoms: C29_24  and  C31_25 
REMARK    3  A    between atoms: C31_25  and  C33_27 
REMARK    4  A    between atoms: C33_27  and  O34_28 
ROOT
ATOM      1  C1  ZIN A   1      41.873   4.808  35.036  0.00  0.00     0.011 C 
ATOM      2  C2  ZIN A   1      41.621   5.712  33.827  0.00  0.00    -0.006 C 
ATOM      3  C4  ZIN A   1      40.113   6.069  33.735  0.00  0.00     0.011 C 
ATOM      4  C5  ZIN A   1      39.572   5.024  32.752  0.00  0.00     0.002 C 
ATOM      5  C7  ZIN A   1      38.277   5.384  32.049  0.00  0.00     0.037 C 
ATOM      6  C9  ZIN A   1      37.151   5.527  33.077  0.00  0.00     0.050 C 
ATOM      7  C10 ZIN A   1      35.855   5.931  32.368  0.00  0.00     0.201 C 
ATOM      8  F12 ZIN A   1      34.800   5.948  33.288  0.00  0.00    -0.245 F 
ATOM      9  C13 ZIN A   1      35.572   4.908  31.283  0.00  0.00    -0.027 A 
ATOM     10  C14 ZIN A   1      34.377   4.336  31.235  0.00  0.00     0.061 A 
ATOM     11  C15 ZIN A   1      34.073   3.325  30.210  0.00  0.00     0.172 A 
ATOM     12  O16 ZIN A   1      32.966   2.826  30.137  0.00  0.00    -0.289 OA
ATOM     13  C17 ZIN A   1      35.139   2.933  29.273  0.00  0.00     0.052 A 
ATOM     14  C18 ZIN A   1      36.322   3.522  29.336  0.00  0.00    -0.006 A 
ATOM     15  C19 ZIN A   1      36.669   4.595  30.309  0.00  0.00     0.039 A 
ATOM     16  C20 ZIN A   1      36.967   5.869  29.515  0.00  0.00     0.028 C 
ATOM     17  C21 ZIN A   1      37.957   4.251  31.062  0.00  0.00     0.147 C 
ATOM     18  F22 ZIN A   1      37.763   3.071  31.788  0.00  0.00    -0.238 F 
ATOM     19  C23 ZIN A   1      39.082   4.020  30.058  0.00  0.00     0.160 C 
ATOM     20  C26 ZIN A   1      40.432   3.796  30.759  0.00  0.00     0.045 C 
ATOM     21  C27 ZIN A   1      40.698   4.984  31.683  0.00  0.00    -0.027 C 
ATOM     22  C28 ZIN A   1      40.609   6.289  30.890  0.00  0.00     0.016 C 
ATOM     23  C29 ZIN A   1      41.976   4.962  32.519  0.00  0.00     0.070 C 
ENDROOT
BRANCH  23  24
ATOM     24  C31 ZIN A   1      43.077   5.707  31.810  0.00  0.00     0.155 C 
ATOM     25  O32 ZIN A   1      43.856   5.106  31.109  0.00  0.00    -0.295 OA
BRANCH  24  26
ATOM     26  C33 ZIN A   1      43.207   7.198  31.977  0.00  0.00     0.242 C 
BRANCH  26  27
ATOM     27  O34 ZIN A   1      44.289   7.486  32.865  0.00  0.00    -0.394 OA
ATOM     28  H56 ZIN A   1      45.140   7.126  32.578  0.00  0.00     0.209 HD
ENDBRANCH  26  27
ENDBRANCH  24  26
ENDBRANCH  23  24
BRANCH  19  29
ATOM     29  O25 ZIN A   1      39.186   5.160  29.203  0.00  0.00    -0.392 OA
ATOM     30  H48 ZIN A   1      40.096   5.421  29.004  0.00  0.00     0.210 HD
ENDBRANCH  19  29
TORSDOF 4
ENDMDL
MODEL 26
REMARK CAVERDOCK RESULT:      33.1      0.000      0.000
REMARK CAVERDOCK CONSTRAINTS:       0.0      0.0      0.0      0.0
REMARK CAVERDOCK TUNNEL: 25     33.1      1.8     26.5
REMARK  4 active torsions:
REMARK  status: ('A' for Active; 'I' for Inactive)
REMARK    1  A    between atoms: C23_19  and  O25_20 
REMARK    2  A    between atoms: C29_24  and  C31_25 
REMARK    3  A    between atoms: C31_25  and  C33_27 
REMARK    4  A    between atoms: C33_27  and  O34_28 
ROOT
ATOM      1  C1  ZIN A   1      41.638   4.837  35.099  0.00  0.00     0.011 C 
ATOM      2  C2  ZIN A   1      41.367   5.811  33.951  0.00  0.00    -0.006 C 
ATOM      3  C4  ZIN A   1      39.848   6.125  33.867  0.00  0.00     0.011 C 
ATOM      4  C5  ZIN A   1      39.349   5.131  32.812  0.00  0.00     0.002 C 
ATOM      5  C7  ZIN A   1      38.048   5.496  32.122  0.00  0.00     0.037 C 
ATOM      6  C9  ZIN A   1      36.911   5.534  33.146  0.00  0.00     0.050 C 
ATOM      7  C10 ZIN A   1      35.607   5.943  32.453  0.00  0.00     0.201 C 
ATOM      8  F12 ZIN A   1      34.545   5.864  33.361  0.00  0.00    -0.245 F 
ATOM      9  C13 ZIN A   1      35.366   4.987  31.299  0.00  0.00    -0.027 A 
ATOM     10  C14 ZIN A   1      34.191   4.381  31.201  0.00  0.00     0.061 A 
ATOM     11  C15 ZIN A   1      33.928   3.432  30.108  0.00  0.00     0.172 A 
ATOM     12  O16 ZIN A   1      32.838   2.904  29.991  0.00  0.00    -0.289 OA
ATOM     13  C17 ZIN A   1      35.013   3.137  29.158  0.00  0.00     0.052 A 
ATOM     14  C18 ZIN A   1      36.176   3.759  29.271  0.00  0.00    -0.006 A 
ATOM     15  C19 ZIN A   1      36.481   4.775  30.317  0.00  0.00     0.039 A 
ATOM     16  C20 ZIN A   1      36.743   6.108  29.613  0.00  0.00     0.028 C 
ATOM     17  C21 ZIN A   1      37.773   4.422  31.058  0.00  0.00     0.147 C 
ATOM     18  F22 ZIN A   1      37.612   3.191  31.702  0.00  0.00    -0.238 F 
ATOM     19  C23 ZIN A   1      38.913   4.295  30.052  0.00  0.00     0.160 C 
ATOM     20  C26 ZIN A   1      40.264   4.068  30.750  0.00  0.00     0.045 C 
ATOM     21  C27 ZIN A   1      40.484   5.200  31.754  0.00  0.00    -0.027 C 
ATOM     22  C28 ZIN A   1      40.359   6.551  31.048  0.00  0.00     0.016 C 
ATOM     23  C29 ZIN A   1      41.755   5.162  32.599  0.00  0.00     0.070 C 
ENDROOT
BRANCH  23  24
ATOM     24  C31 ZIN A   1      42.837   5.988  31.953  0.00  0.00     0.155 C 
ATOM     25  O32 ZIN A   1      42.699   7.183  31.843  0.00  0.00    -0.295 OA
BRANCH  24  26
ATOM     26  C33 ZIN A   1      44.089   5.324  31.442  0.00  0.00     0.242 C 
BRANCH  26  27
ATOM     27  O34 ZIN A   1      45.116   6.304  31.281  0.00  0.00    -0.394 OA
ATOM     28  H56 ZIN A   1      44.785   7.205  31.164  0.00  0.00     0.209 HD
ENDBRANCH  26  27
ENDBRANCH  24  26
ENDBRANCH  23  24
BRANCH  19  29
ATOM     29  O25 ZIN A   1      38.986   5.493  29.277  0.00  0.00    -0.392 OA
ATOM     30  H48 ZIN A   1      39.870   5.687  28.936  0.00  0.00     0.210 HD
ENDBRANCH  19  29
TORSDOF 4
ENDMDL
MODEL 27
REMARK CAVERDOCK RESULT:      32.3      0.000      0.000
REMARK CAVERDOCK CONSTRAINTS:       0.0      0.0      0.0      0.0
REMARK CAVERDOCK TUNNEL: 26     32.3      1.8     27.5
REMARK  4 active torsions:
REMARK  status: ('A' for Active; 'I' for Inactive)
REMARK    1  A    between atoms: C23_19  and  O25_20 
REMARK    2  A    between atoms: C29_24  and  C31_25 
REMARK    3  A    between atoms: C31_25  and  C33_27 
REMARK    4  A    between atoms: C33_27  and  O34_28 
ROOT
ATOM      1  C1  ZIN A   1      41.412   4.834  35.047  0.00  0.00     0.011 C 
ATOM      2  C2  ZIN A   1      41.161   5.762  33.857  0.00  0.00    -0.006 C 
ATOM      3  C4  ZIN A   1      39.645   6.080  33.740  0.00  0.00     0.011 C 
ATOM      4  C5  ZIN A   1      39.155   5.046  32.720  0.00  0.00     0.002 C 
ATOM      5  C7  ZIN A   1      37.865   5.389  31.998  0.00  0.00     0.037 C 
ATOM      6  C9  ZIN A   1      36.715   5.474  33.004  0.00  0.00     0.050 C 
ATOM      7  C10 ZIN A   1      35.423   5.861  32.278  0.00  0.00     0.201 C 
ATOM      8  F12 ZIN A   1      34.349   5.825  33.175  0.00  0.00    -0.245 F 
ATOM      9  C13 ZIN A   1      35.191   4.860  31.162  0.00  0.00    -0.027 A 
ATOM     10  C14 ZIN A   1      34.015   4.257  31.072  0.00  0.00     0.061 A 
ATOM     11  C15 ZIN A   1      33.761   3.265  30.016  0.00  0.00     0.172 A 
ATOM     12  O16 ZIN A   1      32.670   2.738  29.906  0.00  0.00    -0.289 OA
ATOM     13  C17 ZIN A   1      34.857   2.926  29.093  0.00  0.00     0.052 A 
ATOM     14  C18 ZIN A   1      36.021   3.545  29.196  0.00  0.00    -0.006 A 
ATOM     15  C19 ZIN A   1      36.318   4.602  30.204  0.00  0.00     0.039 A 
ATOM     16  C20 ZIN A   1      36.596   5.904  29.450  0.00  0.00     0.028 C 
ATOM     17  C21 ZIN A   1      37.598   4.274  30.976  0.00  0.00     0.147 C 
ATOM     18  F22 ZIN A   1      37.422   3.070  31.667  0.00  0.00    -0.238 F 
ATOM     19  C23 ZIN A   1      38.751   4.100  29.991  0.00  0.00     0.160 C 
ATOM     20  C26 ZIN A   1      40.091   3.894  30.715  0.00  0.00     0.045 C 
ATOM     21  C27 ZIN A   1      40.304   5.065  31.676  0.00  0.00    -0.027 C 
ATOM     22  C28 ZIN A   1      40.196   6.387  30.914  0.00  0.00     0.016 C 
ATOM     23  C29 ZIN A   1      41.564   5.056  32.538  0.00  0.00     0.070 C 
ENDROOT
BRANCH  23  24
ATOM     24  C31 ZIN A   1      42.659   5.849  31.873  0.00  0.00     0.155 C 
ATOM     25  O32 ZIN A   1      42.400   6.898  31.332  0.00  0.00    -0.295 OA
BRANCH  24  26
ATOM     26  C33 ZIN A   1      44.074   5.334  31.881  0.00  0.00     0.242 C 
BRANCH  26  27
ATOM     27  O34 ZIN A   1      44.859   6.112  32.787  0.00  0.00    -0.394 OA
ATOM     28  H56 ZIN A   1      45.110   6.981  32.444  0.00  0.00     0.209 HD
ENDBRANCH  26  27
ENDBRANCH  24  26
ENDBRANCH  23  24
BRANCH  19  29
ATOM     29  O25 ZIN A   1      38.840   5.264  29.168  0.00  0.00    -0.392 OA
ATOM     30  H48 ZIN A   1      38.000   5.729  29.052  0.00  0.00     0.210 HD
ENDBRANCH  19  29
TORSDOF 4
ENDMDL
MODEL 28
REMARK CAVERDOCK RESULT:      32.2      0.000      0.000
REMARK CAVERDOCK CONSTRAINTS:       0.0      0.0      0.0      0.0
REMARK CAVERDOCK TUNNEL: 27     32.2      1.8     28.1
REMARK  4 active torsions:
REMARK  status: ('A' for Active; 'I' for Inactive)
REMARK    1  A    between atoms: C23_19  and  O25_20 
REMARK    2  A    between atoms: C29_24  and  C31_25 
REMARK    3  A    between atoms: C31_25  and  C33_27 
REMARK    4  A    between atoms: C33_27  and  O34_28 
ROOT
ATOM      1  C1  ZIN A   1      40.989   4.948  35.280  0.00  0.00     0.011 C 
ATOM      2  C2  ZIN A   1      40.803   5.845  34.055  0.00  0.00    -0.006 C 
ATOM      3  C4  ZIN A   1      39.296   6.156  33.847  0.00  0.00     0.011 C 
ATOM      4  C5  ZIN A   1      38.864   5.097  32.827  0.00  0.00     0.002 C 
ATOM      5  C7  ZIN A   1      37.616   5.419  32.027  0.00  0.00     0.037 C 
ATOM      6  C9  ZIN A   1      36.411   5.527  32.966  0.00  0.00     0.050 C 
ATOM      7  C10 ZIN A   1      35.161   5.892  32.160  0.00  0.00     0.201 C 
ATOM      8  F12 ZIN A   1      34.039   5.876  32.996  0.00  0.00    -0.245 F 
ATOM      9  C13 ZIN A   1      34.992   4.863  31.057  0.00  0.00    -0.027 A 
ATOM     10  C14 ZIN A   1      33.823   4.256  30.918  0.00  0.00     0.061 A 
ATOM     11  C15 ZIN A   1      33.629   3.238  29.874  0.00  0.00     0.172 A 
ATOM     12  O16 ZIN A   1      32.546   2.706  29.717  0.00  0.00    -0.289 OA
ATOM     13  C17 ZIN A   1      34.774   2.878  29.022  0.00  0.00     0.052 A 
ATOM     14  C18 ZIN A   1      35.931   3.503  29.174  0.00  0.00    -0.006 A 
ATOM     15  C19 ZIN A   1      36.170   4.585  30.170  0.00  0.00     0.039 A 
ATOM     16  C20 ZIN A   1      36.489   5.868  29.400  0.00  0.00     0.028 C 
ATOM     17  C21 ZIN A   1      37.406   4.278  31.019  0.00  0.00     0.147 C 
ATOM     18  F22 ZIN A   1      37.193   3.092  31.730  0.00  0.00    -0.238 F 
ATOM     19  C23 ZIN A   1      38.612   4.083  30.104  0.00  0.00     0.160 C 
ATOM     20  C26 ZIN A   1      39.910   3.898  30.906  0.00  0.00     0.045 C 
ATOM     21  C27 ZIN A   1      40.069   5.093  31.848  0.00  0.00    -0.027 C 
ATOM     22  C28 ZIN A   1      40.002   6.396  31.048  0.00  0.00     0.016 C 
ATOM     23  C29 ZIN A   1      41.279   5.107  32.778  0.00  0.00     0.070 C 
ENDROOT
BRANCH  23  24
ATOM     24  C31 ZIN A   1      42.408   5.886  32.155  0.00  0.00     0.155 C 
ATOM     25  O32 ZIN A   1      42.272   7.064  31.922  0.00  0.00    -0.295 OA
BRANCH  24  26
ATOM     26  C33 ZIN A   1      43.705   5.198  31.822  0.00  0.00     0.242 C 
BRANCH  26  27
ATOM     27  O34 ZIN A   1      44.778   5.839  32.515  0.00  0.00    -0.394 OA
ATOM     28  H56 ZIN A   1      44.939   6.750  32.233  0.00  0.00     0.209 HD
ENDBRANCH  26  27
ENDBRANCH  24  26
ENDBRANCH  23  24
BRANCH  19  29
ATOM     29  O25 ZIN A   1      38.745   5.227  29.259  0.00  0.00    -0.392 OA
ATOM     30  H48 ZIN A   1      37.951   5.432  28.747  0.00  0.00     0.210 HD
ENDBRANCH  19  29
TORSDOF 4
ENDMDL
MODEL 29
REMARK CAVERDOCK RESULT:      31.4      0.000      0.000
REMARK CAVERDOCK CONSTRAINTS:       0.0      0.0      0.0      0.0
REMARK CAVERDOCK TUNNEL: 28     31.4      1.8     29.4
REMARK  4 active torsions:
REMARK  status: ('A' for Active; 'I' for Inactive)
REMARK    1  A    between atoms: C23_19  and  O25_20 
REMARK    2  A    between atoms: C29_24  and  C31_25 
REMARK    3  A    between atoms: C31_25  and  C33_27 
REMARK    4  A    between atoms: C33_27  and  O34_28 
ROOT
ATOM      1  C1  ZIN A   1      32.629   1.311  31.337  0.00  0.00     0.011 C 
ATOM      2  C2  ZIN A   1      32.955   2.481  30.407  0.00  0.00    -0.006 C 
ATOM      3  C4  ZIN A   1      34.437   2.399  29.949  0.00  0.00     0.011 C 
ATOM      4  C5  ZIN A   1      35.156   3.314  30.946  0.00  0.00     0.002 C 
ATOM      5  C7  ZIN A   1      36.496   3.863  30.492  0.00  0.00     0.037 C 
ATOM      6  C9  ZIN A   1      37.484   2.713  30.283  0.00  0.00     0.050 C 
ATOM      7  C10 ZIN A   1      38.823   3.267  29.786  0.00  0.00     0.201 C 
ATOM      8  F12 ZIN A   1      39.762   2.233  29.706  0.00  0.00    -0.245 F 
ATOM      9  C13 ZIN A   1      39.297   4.314  30.777  0.00  0.00    -0.027 A 
ATOM     10  C14 ZIN A   1      40.525   4.226  31.267  0.00  0.00     0.061 A 
ATOM     11  C15 ZIN A   1      41.013   5.211  32.245  0.00  0.00     0.172 A 
ATOM     12  O16 ZIN A   1      42.153   5.157  32.667  0.00  0.00    -0.289 OA
ATOM     13  C17 ZIN A   1      40.091   6.264  32.700  0.00  0.00     0.052 A 
ATOM     14  C18 ZIN A   1      38.870   6.337  32.193  0.00  0.00    -0.006 A 
ATOM     15  C19 ZIN A   1      38.342   5.409  31.154  0.00  0.00     0.039 A 
ATOM     16  C20 ZIN A   1      38.051   6.229  29.896  0.00  0.00     0.028 C 
ATOM     17  C21 ZIN A   1      37.003   4.809  31.592  0.00  0.00     0.147 C 
ATOM     18  F22 ZIN A   1      37.193   4.067  32.763  0.00  0.00    -0.238 F 
ATOM     19  C23 ZIN A   1      36.018   5.936  31.889  0.00  0.00     0.160 C 
ATOM     20  C26 ZIN A   1      34.616   5.395  32.210  0.00  0.00     0.045 C 
ATOM     21  C27 ZIN A   1      34.165   4.505  31.051  0.00  0.00    -0.027 C 
ATOM     22  C28 ZIN A   1      34.255   5.282  29.736  0.00  0.00     0.016 C 
ATOM     23  C29 ZIN A   1      32.805   3.822  31.168  0.00  0.00     0.070 C 
ENDROOT
BRANCH  23  24
ATOM     24  C31 ZIN A   1      31.744   4.651  30.492  0.00  0.00     0.155 C 
ATOM     25  O32 ZIN A   1      31.722   5.849  30.651  0.00  0.00    -0.295 OA
BRANCH  24  26
ATOM     26  C33 ZIN A   1      30.710   3.988  29.620  0.00  0.00     0.242 C 
BRANCH  26  27
ATOM     27  O34 ZIN A   1      29.648   3.489  30.436  0.00  0.00    -0.394 OA
ATOM     28  H56 ZIN A   1      29.370   2.589  30.212  0.00  0.00     0.209 HD
ENDBRANCH  26  27
ENDBRANCH  24  26
ENDBRANCH  23  24
BRANCH  19  29
ATOM     29  O25 ZIN A   1      35.936   6.795  30.750  0.00  0.00    -0.392 OA
ATOM     30  H48 ZIN A   1      36.005   6.333  29.903  0.00  0.00     0.210 HD
ENDBRANCH  19  29
TORSDOF 4
ENDMDL
MODEL 30
REMARK CAVERDOCK RESULT:      30.5      0.000      0.000
REMARK CAVERDOCK CONSTRAINTS:       0.1      0.0      0.0      0.0
REMARK CAVERDOCK TUNNEL: 29     30.5      1.9     30.7
REMARK  4 active torsions:
REMARK  status: ('A' for Active; 'I' for Inactive)
REMARK    1  A    between atoms: C23_19  and  O25_20 
REMARK    2  A    between atoms: C29_24  and  C31_25 
REMARK    3  A    between atoms: C31_25  and  C33_27 
REMARK    4  A    between atoms: C33_27  and  O34_28 
ROOT
ATOM      1  C1  ZIN A   1      32.399   1.363  31.481  0.00  0.00     0.011 C 
ATOM      2  C2  ZIN A   1      32.766   2.428  30.445  0.00  0.00    -0.006 C 
ATOM      3  C4  ZIN A   1      34.254   2.273  30.027  0.00  0.00     0.011 C 
ATOM      4  C5  ZIN A   1      34.974   3.270  30.942  0.00  0.00     0.002 C 
ATOM      5  C7  ZIN A   1      36.333   3.746  30.463  0.00  0.00     0.037 C 
ATOM      6  C9  ZIN A   1      37.301   2.562  30.390  0.00  0.00     0.050 C 
ATOM      7  C10 ZIN A   1      38.659   3.038  29.867  0.00  0.00     0.201 C 
ATOM      8  F12 ZIN A   1      39.578   1.984  29.910  0.00  0.00    -0.245 F 
ATOM      9  C13 ZIN A   1      39.137   4.170  30.758  0.00  0.00    -0.027 A 
ATOM     10  C14 ZIN A   1      40.354   4.109  31.278  0.00  0.00     0.061 A 
ATOM     11  C15 ZIN A   1      40.844   5.178  32.163  0.00  0.00     0.172 A 
ATOM     12  O16 ZIN A   1      41.974   5.145  32.612  0.00  0.00    -0.289 OA
ATOM     13  C17 ZIN A   1      39.935   6.289  32.492  0.00  0.00     0.052 A 
ATOM     14  C18 ZIN A   1      38.726   6.333  31.955  0.00  0.00    -0.006 A 
ATOM     15  C19 ZIN A   1      38.198   5.315  31.004  0.00  0.00     0.039 A 
ATOM     16  C20 ZIN A   1      37.947   6.010  29.665  0.00  0.00     0.028 C 
ATOM     17  C21 ZIN A   1      36.839   4.787  31.473  0.00  0.00     0.147 C 
ATOM     18  F22 ZIN A   1      36.992   4.163  32.715  0.00  0.00    -0.238 F 
ATOM     19  C23 ZIN A   1      35.873   5.957  31.635  0.00  0.00     0.160 C 
ATOM     20  C26 ZIN A   1      34.454   5.477  31.981  0.00  0.00     0.045 C 
ATOM     21  C27 ZIN A   1      34.006   4.484  30.907  0.00  0.00    -0.027 C 
ATOM     22  C28 ZIN A   1      34.136   5.123  29.523  0.00  0.00     0.016 C 
ATOM     23  C29 ZIN A   1      32.630   3.841  31.065  0.00  0.00     0.070 C 
ENDROOT
BRANCH  23  24
ATOM     24  C31 ZIN A   1      31.599   4.618  30.288  0.00  0.00     0.155 C 
ATOM     25  O32 ZIN A   1      31.496   5.811  30.448  0.00  0.00    -0.295 OA
BRANCH  24  26
ATOM     26  C33 ZIN A   1      30.696   3.908  29.314  0.00  0.00     0.242 C 
BRANCH  26  27
ATOM     27  O34 ZIN A   1      29.391   3.778  29.882  0.00  0.00    -0.394 OA
ATOM     28  H56 ZIN A   1      29.276   4.253  30.717  0.00  0.00     0.209 HD
ENDBRANCH  26  27
ENDBRANCH  24  26
ENDBRANCH  23  24
BRANCH  19  29
ATOM     29  O25 ZIN A   1      35.829   6.698  30.415  0.00  0.00    -0.392 OA
ATOM     30  H48 ZIN A   1      36.394   6.340  29.717  0.00  0.00     0.210 HD
ENDBRANCH  19  29
TORSDOF 4
ENDMDL
MODEL 31
REMARK CAVERDOCK RESULT:      29.5      0.000      0.000
REMARK CAVERDOCK CONSTRAINTS:       0.0      0.0      0.0      0.0
REMARK CAVERDOCK TUNNEL: 30     29.5      1.9     31.3
REMARK  4 active torsions:
REMARK  status: ('A' for Active; 'I' for Inactive)
REMARK    1  A    between atoms: C23_19  and  O25_20 
REMARK    2  A    between atoms: C29_24  and  C31_25 
REMARK    3  A    between atoms: C31_25  and  C33_27 
REMARK    4  A    between atoms: C33_27  and  O34_28 
ROOT
ATOM      1  C1  ZIN A   1      32.268   1.181  31.403  0.00  0.00     0.011 C 
ATOM      2  C2  ZIN A   1      32.592   2.315  30.429  0.00  0.00    -0.006 C 
ATOM      3  C4  ZIN A   1      34.078   2.227  29.986  0.00  0.00     0.011 C 
ATOM      4  C5  ZIN A   1      34.782   3.188  30.950  0.00  0.00     0.002 C 
ATOM      5  C7  ZIN A   1      36.121   3.729  30.485  0.00  0.00     0.037 C 
ATOM      6  C9  ZIN A   1      37.120   2.580  30.331  0.00  0.00     0.050 C 
ATOM      7  C10 ZIN A   1      38.458   3.124  29.822  0.00  0.00     0.201 C 
ATOM      8  F12 ZIN A   1      39.406   2.095  29.792  0.00  0.00    -0.245 F 
ATOM      9  C13 ZIN A   1      38.916   4.214  30.773  0.00  0.00    -0.027 A 
ATOM     10  C14 ZIN A   1      40.141   4.157  31.276  0.00  0.00     0.061 A 
ATOM     11  C15 ZIN A   1      40.613   5.184  32.217  0.00  0.00     0.172 A 
ATOM     12  O16 ZIN A   1      41.749   5.157  32.650  0.00  0.00    -0.289 OA
ATOM     13  C17 ZIN A   1      39.678   6.248  32.622  0.00  0.00     0.052 A 
ATOM     14  C18 ZIN A   1      38.462   6.290  32.102  0.00  0.00    -0.006 A 
ATOM     15  C19 ZIN A   1      37.949   5.316  31.098  0.00  0.00     0.039 A 
ATOM     16  C20 ZIN A   1      37.662   6.082  29.806  0.00  0.00     0.028 C 
ATOM     17  C21 ZIN A   1      36.612   4.723  31.549  0.00  0.00     0.147 C 
ATOM     18  F22 ZIN A   1      36.798   4.031  32.751  0.00  0.00    -0.238 F 
ATOM     19  C23 ZIN A   1      35.616   5.853  31.792  0.00  0.00     0.160 C 
ATOM     20  C26 ZIN A   1      34.215   5.314  32.125  0.00  0.00     0.045 C 
ATOM     21  C27 ZIN A   1      33.781   4.374  30.999  0.00  0.00    -0.027 C 
ATOM     22  C28 ZIN A   1      33.875   5.097  29.654  0.00  0.00     0.016 C 
ATOM     23  C29 ZIN A   1      32.425   3.685  31.133  0.00  0.00     0.070 C 
ENDROOT
BRANCH  23  24
ATOM     24  C31 ZIN A   1      31.363   4.477  30.416  0.00  0.00     0.155 C 
ATOM     25  O32 ZIN A   1      31.245   5.660  30.631  0.00  0.00    -0.295 OA
BRANCH  24  26
ATOM     26  C33 ZIN A   1      30.448   3.795  29.433  0.00  0.00     0.242 C 
BRANCH  26  27
ATOM     27  O34 ZIN A   1      29.169   3.589  30.036  0.00  0.00    -0.394 OA
ATOM     28  H56 ZIN A   1      28.425   3.701  29.428  0.00  0.00     0.209 HD
ENDBRANCH  26  27
ENDBRANCH  24  26
ENDBRANCH  23  24
BRANCH  19  29
ATOM     29  O25 ZIN A   1      35.536   6.664  30.619  0.00  0.00    -0.392 OA
ATOM     30  H48 ZIN A   1      35.889   7.558  30.734  0.00  0.00     0.210 HD
ENDBRANCH  19  29
TORSDOF 4
ENDMDL
MODEL 32
REMARK CAVERDOCK RESULT:      29.1      0.000      0.000
REMARK CAVERDOCK CONSTRAINTS:       0.0      0.0      0.0      0.0
REMARK CAVERDOCK TUNNEL: 31     29.1      1.9     32.2
REMARK  4 active torsions:
REMARK  status: ('A' for Active; 'I' for Inactive)
REMARK    1  A    between atoms: C23_19  and  O25_20 
REMARK    2  A    between atoms: C29_24  and  C31_25 
REMARK    3  A    between atoms: C31_25  and  C33_27 
REMARK    4  A    between atoms: C33_27  and  O34_28 
ROOT
ATOM      1  C1  ZIN A   1      32.103   1.226  31.199  0.00  0.00     0.011 C 
ATOM      2  C2  ZIN A   1      32.478   2.332  30.211  0.00  0.00    -0.006 C 
ATOM      3  C4  ZIN A   1      33.973   2.204  29.810  0.00  0.00     0.011 C 
ATOM      4  C5  ZIN A   1      34.670   3.171  30.774  0.00  0.00     0.002 C 
ATOM      5  C7  ZIN A   1      36.033   3.675  30.335  0.00  0.00     0.037 C 
ATOM      6  C9  ZIN A   1      37.011   2.502  30.232  0.00  0.00     0.050 C 
ATOM      7  C10 ZIN A   1      38.373   3.008  29.749  0.00  0.00     0.201 C 
ATOM      8  F12 ZIN A   1      39.300   1.960  29.766  0.00  0.00    -0.245 F 
ATOM      9  C13 ZIN A   1      38.828   4.109  30.690  0.00  0.00    -0.027 A 
ATOM     10  C14 ZIN A   1      40.038   4.037  31.227  0.00  0.00     0.061 A 
ATOM     11  C15 ZIN A   1      40.505   5.075  32.159  0.00  0.00     0.172 A 
ATOM     12  O16 ZIN A   1      41.629   5.033  32.624  0.00  0.00    -0.289 OA
ATOM     13  C17 ZIN A   1      39.583   6.165  32.516  0.00  0.00     0.052 A 
ATOM     14  C18 ZIN A   1      38.382   6.221  31.962  0.00  0.00    -0.006 A 
ATOM     15  C19 ZIN A   1      37.876   5.236  30.965  0.00  0.00     0.039 A 
ATOM     16  C20 ZIN A   1      37.641   5.980  29.649  0.00  0.00     0.028 C 
ATOM     17  C21 ZIN A   1      36.515   4.681  31.391  0.00  0.00     0.147 C 
ATOM     18  F22 ZIN A   1      36.654   4.011  32.612  0.00  0.00    -0.238 F 
ATOM     19  C23 ZIN A   1      35.536   5.836  31.583  0.00  0.00     0.160 C 
ATOM     20  C26 ZIN A   1      34.116   5.333  31.888  0.00  0.00     0.045 C 
ATOM     21  C27 ZIN A   1      33.693   4.378  30.771  0.00  0.00    -0.027 C 
ATOM     22  C28 ZIN A   1      33.839   5.070  29.414  0.00  0.00     0.016 C 
ATOM     23  C29 ZIN A   1      32.320   3.720  30.881  0.00  0.00     0.070 C 
ENDROOT
BRANCH  23  24
ATOM     24  C31 ZIN A   1      31.295   4.518  30.119  0.00  0.00     0.155 C 
ATOM     25  O32 ZIN A   1      31.064   5.661  30.435  0.00  0.00    -0.295 OA
BRANCH  24  26
ATOM     26  C33 ZIN A   1      30.557   3.892  28.965  0.00  0.00     0.242 C 
BRANCH  26  27
ATOM     27  O34 ZIN A   1      29.167   3.797  29.283  0.00  0.00    -0.394 OA
ATOM     28  H56 ZIN A   1      28.590   3.736  28.509  0.00  0.00     0.209 HD
ENDBRANCH  26  27
ENDBRANCH  24  26
ENDBRANCH  23  24
BRANCH  19  29
ATOM     29  O25 ZIN A   1      35.506   6.623  30.392  0.00  0.00    -0.392 OA
ATOM     30  H48 ZIN A   1      34.735   7.205  30.325  0.00  0.00     0.210 HD
ENDBRANCH  19  29
TORSDOF 4
ENDMDL
MODEL 33
REMARK CAVERDOCK RESULT:      28.4      0.000      0.000
REMARK CAVERDOCK CONSTRAINTS:       0.0      0.0      0.0      0.0
REMARK CAVERDOCK TUNNEL: 32     28.4      2.0     33.2
REMARK  4 active torsions:
REMARK  status: ('A' for Active; 'I' for Inactive)
REMARK    1  A    between atoms: C23_19  and  O25_20 
REMARK    2  A    between atoms: C29_24  and  C31_25 
REMARK    3  A    between atoms: C31_25  and  C33_27 
REMARK    4  A    between atoms: C33_27  and  O34_28 
ROOT
ATOM      1  C1  ZIN A   1      32.058   1.122  31.100  0.00  0.00     0.011 C 
ATOM      2  C2  ZIN A   1      32.434   2.247  30.135  0.00  0.00    -0.006 C 
ATOM      3  C4  ZIN A   1      33.935   2.138  29.749  0.00  0.00     0.011 C 
ATOM      4  C5  ZIN A   1      34.613   3.094  30.736  0.00  0.00     0.002 C 
ATOM      5  C7  ZIN A   1      35.976   3.616  30.321  0.00  0.00     0.037 C 
ATOM      6  C9  ZIN A   1      36.966   2.453  30.210  0.00  0.00     0.050 C 
ATOM      7  C10 ZIN A   1      38.329   2.979  29.751  0.00  0.00     0.201 C 
ATOM      8  F12 ZIN A   1      39.264   1.937  29.761  0.00  0.00    -0.245 F 
ATOM      9  C13 ZIN A   1      38.764   4.067  30.714  0.00  0.00    -0.027 A 
ATOM     10  C14 ZIN A   1      39.968   3.996  31.264  0.00  0.00     0.061 A 
ATOM     11  C15 ZIN A   1      40.417   5.022  32.218  0.00  0.00     0.172 A 
ATOM     12  O16 ZIN A   1      41.536   4.982  32.695  0.00  0.00    -0.289 OA
ATOM     13  C17 ZIN A   1      39.482   6.099  32.582  0.00  0.00     0.052 A 
ATOM     14  C18 ZIN A   1      38.286   6.154  32.016  0.00  0.00    -0.006 A 
ATOM     15  C19 ZIN A   1      37.800   5.182  30.998  0.00  0.00     0.039 A 
ATOM     16  C20 ZIN A   1      37.573   5.946  29.692  0.00  0.00     0.028 C 
ATOM     17  C21 ZIN A   1      36.439   4.608  31.399  0.00  0.00     0.147 C 
ATOM     18  F22 ZIN A   1      36.569   3.919  32.610  0.00  0.00    -0.238 F 
ATOM     19  C23 ZIN A   1      35.449   5.752  31.599  0.00  0.00     0.160 C 
ATOM     20  C26 ZIN A   1      34.030   5.233  31.880  0.00  0.00     0.045 C 
ATOM     21  C27 ZIN A   1      33.627   4.293  30.742  0.00  0.00    -0.027 C 
ATOM     22  C28 ZIN A   1      33.782   5.009  29.399  0.00  0.00     0.016 C 
ATOM     23  C29 ZIN A   1      32.258   3.622  30.827  0.00  0.00     0.070 C 
ENDROOT
BRANCH  23  24
ATOM     24  C31 ZIN A   1      31.235   4.425  30.066  0.00  0.00     0.155 C 
ATOM     25  O32 ZIN A   1      31.242   5.631  30.135  0.00  0.00    -0.295 OA
BRANCH  24  26
ATOM     26  C33 ZIN A   1      30.202   3.724  29.222  0.00  0.00     0.242 C 
BRANCH  26  27
ATOM     27  O34 ZIN A   1      28.940   3.752  29.892  0.00  0.00    -0.394 OA
ATOM     28  H56 ZIN A   1      29.007   3.852  30.852  0.00  0.00     0.209 HD
ENDBRANCH  26  27
ENDBRANCH  24  26
ENDBRANCH  23  24
BRANCH  19  29
ATOM     29  O25 ZIN A   1      35.425   6.559  30.421  0.00  0.00    -0.392 OA
ATOM     30  H48 ZIN A   1      36.077   7.274  30.420  0.00  0.00     0.210 HD
ENDBRANCH  19  29
TORSDOF 4
ENDMDL
MODEL 34
REMARK CAVERDOCK RESULT:      27.4      0.000      0.000
REMARK CAVERDOCK CONSTRAINTS:       0.1      0.0      0.0      0.0
REMARK CAVERDOCK TUNNEL: 33     27.4      2.0     34.4
REMARK  4 active torsions:
REMARK  status: ('A' for Active; 'I' for Inactive)
REMARK    1  A    between atoms: C23_19  and  O25_20 
REMARK    2  A    between atoms: C29_24  and  C31_25 
REMARK    3  A    between atoms: C31_25  and  C33_27 
REMARK    4  A    between atoms: C33_27  and  O34_28 
ROOT
ATOM      1  C1  ZIN A   1      31.731   1.257  31.549  0.00  0.00     0.011 C 
ATOM      2  C2  ZIN A   1      32.108   2.246  30.444  0.00  0.00    -0.006 C 
ATOM      3  C4  ZIN A   1      33.597   2.057  30.046  0.00  0.00     0.011 C 
ATOM      4  C5  ZIN A   1      34.316   3.113  30.893  0.00  0.00     0.002 C 
ATOM      5  C7  ZIN A   1      35.679   3.549  30.390  0.00  0.00     0.037 C 
ATOM      6  C9  ZIN A   1      36.643   2.360  30.404  0.00  0.00     0.050 C 
ATOM      7  C10 ZIN A   1      38.006   2.795  29.857  0.00  0.00     0.201 C 
ATOM      8  F12 ZIN A   1      38.920   1.742  29.977  0.00  0.00    -0.245 F 
ATOM      9  C13 ZIN A   1      38.483   3.984  30.669  0.00  0.00    -0.027 A 
ATOM     10  C14 ZIN A   1      39.698   3.954  31.199  0.00  0.00     0.061 A 
ATOM     11  C15 ZIN A   1      40.187   5.080  32.011  0.00  0.00     0.172 A 
ATOM     12  O16 ZIN A   1      41.315   5.074  32.466  0.00  0.00    -0.289 OA
ATOM     13  C17 ZIN A   1      39.281   6.214  32.257  0.00  0.00     0.052 A 
ATOM     14  C18 ZIN A   1      38.075   6.225  31.712  0.00  0.00    -0.006 A 
ATOM     15  C19 ZIN A   1      37.548   5.146  30.831  0.00  0.00     0.039 A 
ATOM     16  C20 ZIN A   1      37.306   5.748  29.446  0.00  0.00     0.028 C 
ATOM     17  C21 ZIN A   1      36.185   4.656  31.328  0.00  0.00     0.147 C 
ATOM     18  F22 ZIN A   1      36.329   4.119  32.611  0.00  0.00    -0.238 F 
ATOM     19  C23 ZIN A   1      35.222   5.838  31.404  0.00  0.00     0.160 C 
ATOM     20  C26 ZIN A   1      33.799   5.388  31.775  0.00  0.00     0.045 C 
ATOM     21  C27 ZIN A   1      33.353   4.325  30.770  0.00  0.00    -0.027 C 
ATOM     22  C28 ZIN A   1      33.492   4.866  29.346  0.00  0.00     0.016 C 
ATOM     23  C29 ZIN A   1      31.974   3.700  30.964  0.00  0.00     0.070 C 
ENDROOT
BRANCH  23  24
ATOM     24  C31 ZIN A   1      30.949   4.425  30.130  0.00  0.00     0.155 C 
ATOM     25  O32 ZIN A   1      30.713   5.590  30.345  0.00  0.00    -0.295 OA
BRANCH  24  26
ATOM     26  C33 ZIN A   1      30.220   3.698  29.031  0.00  0.00     0.242 C 
BRANCH  26  27
ATOM     27  O34 ZIN A   1      28.911   3.343  29.481  0.00  0.00    -0.394 OA
ATOM     28  H56 ZIN A   1      28.242   3.341  28.782  0.00  0.00     0.209 HD
ENDBRANCH  26  27
ENDBRANCH  24  26
ENDBRANCH  23  24
BRANCH  19  29
ATOM     29  O25 ZIN A   1      35.187   6.494  30.136  0.00  0.00    -0.392 OA
ATOM     30  H48 ZIN A   1      35.322   5.901  29.383  0.00  0.00     0.210 HD
ENDBRANCH  19  29
TORSDOF 4
ENDMDL
MODEL 35
REMARK CAVERDOCK RESULT:      26.8      0.000      0.000
REMARK CAVERDOCK CONSTRAINTS:       0.1      0.0      0.0      0.0
REMARK CAVERDOCK TUNNEL: 34     26.8      2.0     35.4
REMARK  4 active torsions:
REMARK  status: ('A' for Active; 'I' for Inactive)
REMARK    1  A    between atoms: C23_19  and  O25_20 
REMARK    2  A    between atoms: C29_24  and  C31_25 
REMARK    3  A    between atoms: C31_25  and  C33_27 
REMARK    4  A    between atoms: C33_27  and  O34_28 
ROOT
ATOM      1  C1  ZIN A   1      31.858   0.903  31.253  0.00  0.00     0.011 C 
ATOM      2  C2  ZIN A   1      32.178   2.009  30.246  0.00  0.00    -0.006 C 
ATOM      3  C4  ZIN A   1      33.677   1.944  29.842  0.00  0.00     0.011 C 
ATOM      4  C5  ZIN A   1      34.332   2.957  30.788  0.00  0.00     0.002 C 
ATOM      5  C7  ZIN A   1      35.668   3.516  30.335  0.00  0.00     0.037 C 
ATOM      6  C9  ZIN A   1      36.699   2.388  30.247  0.00  0.00     0.050 C 
ATOM      7  C10 ZIN A   1      38.035   2.949  29.751  0.00  0.00     0.201 C 
ATOM      8  F12 ZIN A   1      39.009   1.945  29.781  0.00  0.00    -0.245 F 
ATOM      9  C13 ZIN A   1      38.442   4.084  30.673  0.00  0.00    -0.027 A 
ATOM     10  C14 ZIN A   1      39.655   4.076  31.206  0.00  0.00     0.061 A 
ATOM     11  C15 ZIN A   1      40.077   5.149  32.120  0.00  0.00     0.172 A 
ATOM     12  O16 ZIN A   1      41.203   5.167  32.581  0.00  0.00    -0.289 OA
ATOM     13  C17 ZIN A   1      39.107   6.201  32.464  0.00  0.00     0.052 A 
ATOM     14  C18 ZIN A   1      37.903   6.193  31.914  0.00  0.00    -0.006 A 
ATOM     15  C19 ZIN A   1      37.440   5.171  30.934  0.00  0.00     0.039 A 
ATOM     16  C20 ZIN A   1      37.166   5.882  29.608  0.00  0.00     0.028 C 
ATOM     17  C21 ZIN A   1      36.107   4.560  31.374  0.00  0.00     0.147 C 
ATOM     18  F22 ZIN A   1      36.280   3.916  32.604  0.00  0.00    -0.238 F 
ATOM     19  C23 ZIN A   1      35.077   5.672  31.552  0.00  0.00     0.160 C 
ATOM     20  C26 ZIN A   1      33.683   5.108  31.870  0.00  0.00     0.045 C 
ATOM     21  C27 ZIN A   1      33.300   4.118  30.769  0.00  0.00    -0.027 C 
ATOM     22  C28 ZIN A   1      33.410   4.795  29.402  0.00  0.00     0.016 C 
ATOM     23  C29 ZIN A   1      31.960   3.399  30.896  0.00  0.00     0.070 C 
ENDROOT
BRANCH  23  24
ATOM     24  C31 ZIN A   1      30.896   4.137  30.125  0.00  0.00     0.155 C 
ATOM     25  O32 ZIN A   1      30.564   5.247  30.468  0.00  0.00    -0.295 OA
BRANCH  24  26
ATOM     26  C33 ZIN A   1      30.246   3.492  28.929  0.00  0.00     0.242 C 
BRANCH  26  27
ATOM     27  O34 ZIN A   1      29.047   2.831  29.337  0.00  0.00    -0.394 OA
ATOM     28  H56 ZIN A   1      29.164   1.893  29.541  0.00  0.00     0.209 HD
ENDBRANCH  26  27
ENDBRANCH  24  26
ENDBRANCH  23  24
BRANCH  19  29
ATOM     29  O25 ZIN A   1      35.006   6.438  30.349  0.00  0.00    -0.392 OA
ATOM     30  H48 ZIN A   1      35.691   7.117  30.274  0.00  0.00     0.210 HD
ENDBRANCH  19  29
TORSDOF 4
ENDMDL
MODEL 36
REMARK CAVERDOCK RESULT:      25.9      0.000      0.000
REMARK CAVERDOCK CONSTRAINTS:       0.0      0.0      0.0      0.0
REMARK CAVERDOCK TUNNEL: 35     25.9      2.0     36.2
REMARK  4 active torsions:
REMARK  status: ('A' for Active; 'I' for Inactive)
REMARK    1  A    between atoms: C23_19  and  O25_20 
REMARK    2  A    between atoms: C29_24  and  C31_25 
REMARK    3  A    between atoms: C31_25  and  C33_27 
REMARK    4  A    between atoms: C33_27  and  O34_28 
ROOT
ATOM      1  C1  ZIN A   1      31.623   0.996  31.284  0.00  0.00     0.011 C 
ATOM      2  C2  ZIN A   1      31.954   2.100  30.277  0.00  0.00    -0.006 C 
ATOM      3  C4  ZIN A   1      33.443   1.999  29.847  0.00  0.00     0.011 C 
ATOM      4  C5  ZIN A   1      34.140   2.990  30.786  0.00  0.00     0.002 C 
ATOM      5  C7  ZIN A   1      35.482   3.517  30.314  0.00  0.00     0.037 C 
ATOM      6  C9  ZIN A   1      36.483   2.364  30.203  0.00  0.00     0.050 C 
ATOM      7  C10 ZIN A   1      37.824   2.893  29.687  0.00  0.00     0.201 C 
ATOM      8  F12 ZIN A   1      38.772   1.864  29.696  0.00  0.00    -0.245 F 
ATOM      9  C13 ZIN A   1      38.275   4.013  30.607  0.00  0.00    -0.027 A 
ATOM     10  C14 ZIN A   1      39.496   3.972  31.120  0.00  0.00     0.061 A 
ATOM     11  C15 ZIN A   1      39.961   5.028  32.032  0.00  0.00     0.172 A 
ATOM     12  O16 ZIN A   1      41.094   5.015  32.474  0.00  0.00    -0.289 OA
ATOM     13  C17 ZIN A   1      39.023   6.103  32.397  0.00  0.00     0.052 A 
ATOM     14  C18 ZIN A   1      37.810   6.128  31.867  0.00  0.00    -0.006 A 
ATOM     15  C19 ZIN A   1      37.305   5.123  30.891  0.00  0.00     0.039 A 
ATOM     16  C20 ZIN A   1      37.027   5.848  29.573  0.00  0.00     0.028 C 
ATOM     17  C21 ZIN A   1      35.965   4.544  31.351  0.00  0.00     0.147 C 
ATOM     18  F22 ZIN A   1      36.142   3.890  32.574  0.00  0.00    -0.238 F 
ATOM     19  C23 ZIN A   1      34.966   5.681  31.551  0.00  0.00     0.160 C 
ATOM     20  C26 ZIN A   1      33.564   5.151  31.890  0.00  0.00     0.045 C 
ATOM     21  C27 ZIN A   1      33.138   4.176  30.791  0.00  0.00    -0.027 C 
ATOM     22  C28 ZIN A   1      33.242   4.857  29.425  0.00  0.00     0.016 C 
ATOM     23  C29 ZIN A   1      31.782   3.491  30.937  0.00  0.00     0.070 C 
ENDROOT
BRANCH  23  24
ATOM     24  C31 ZIN A   1      30.724   4.260  30.188  0.00  0.00     0.155 C 
ATOM     25  O32 ZIN A   1      30.172   5.196  30.716  0.00  0.00    -0.295 OA
BRANCH  24  26
ATOM     26  C33 ZIN A   1      30.355   3.862  28.783  0.00  0.00     0.242 C 
BRANCH  26  27
ATOM     27  O34 ZIN A   1      29.269   2.935  28.820  0.00  0.00    -0.394 OA
ATOM     28  H56 ZIN A   1      28.473   3.278  29.250  0.00  0.00     0.209 HD
ENDBRANCH  26  27
ENDBRANCH  24  26
ENDBRANCH  23  24
BRANCH  19  29
ATOM     29  O25 ZIN A   1      34.895   6.455  30.353  0.00  0.00    -0.392 OA
ATOM     30  H48 ZIN A   1      35.486   7.221  30.343  0.00  0.00     0.210 HD
ENDBRANCH  19  29
TORSDOF 4
ENDMDL
MODEL 37
REMARK CAVERDOCK RESULT:      25.0      0.000      0.000
REMARK CAVERDOCK CONSTRAINTS:       0.5      0.0      0.0      0.0
REMARK CAVERDOCK TUNNEL: 36     25.0      2.0     37.1
REMARK  4 active torsions:
REMARK  status: ('A' for Active; 'I' for Inactive)
REMARK    1  A    between atoms: C23_19  and  O25_20 
REMARK    2  A    between atoms: C29_24  and  C31_25 
REMARK    3  A    between atoms: C31_25  and  C33_27 
REMARK    4  A    between atoms: C33_27  and  O34_28 
ROOT
ATOM      1  C1  ZIN A   1      31.310   1.057  31.501  0.00  0.00     0.011 C 
ATOM      2  C2  ZIN A   1      31.671   2.086  30.428  0.00  0.00    -0.006 C 
ATOM      3  C4  ZIN A   1      33.162   1.930  30.021  0.00  0.00     0.011 C 
ATOM      4  C5  ZIN A   1      33.868   2.968  30.901  0.00  0.00     0.002 C 
ATOM      5  C7  ZIN A   1      35.224   3.439  30.410  0.00  0.00     0.037 C 
ATOM      6  C9  ZIN A   1      36.204   2.263  30.385  0.00  0.00     0.050 C 
ATOM      7  C10 ZIN A   1      37.560   2.733  29.850  0.00  0.00     0.201 C 
ATOM      8  F12 ZIN A   1      38.489   1.690  29.936  0.00  0.00    -0.245 F 
ATOM      9  C13 ZIN A   1      38.022   3.902  30.700  0.00  0.00    -0.027 A 
ATOM     10  C14 ZIN A   1      39.238   3.873  31.227  0.00  0.00     0.061 A 
ATOM     11  C15 ZIN A   1      39.713   4.978  32.073  0.00  0.00     0.172 A 
ATOM     12  O16 ZIN A   1      40.842   4.974  32.527  0.00  0.00    -0.289 OA
ATOM     13  C17 ZIN A   1      38.793   6.092  32.357  0.00  0.00     0.052 A 
ATOM     14  C18 ZIN A   1      37.586   6.104  31.814  0.00  0.00    -0.006 A 
ATOM     15  C19 ZIN A   1      37.071   5.046  30.900  0.00  0.00     0.039 A 
ATOM     16  C20 ZIN A   1      36.819   5.688  29.535  0.00  0.00     0.028 C 
ATOM     17  C21 ZIN A   1      35.716   4.522  31.382  0.00  0.00     0.147 C 
ATOM     18  F22 ZIN A   1      35.870   3.947  32.648  0.00  0.00    -0.238 F 
ATOM     19  C23 ZIN A   1      34.737   5.688  31.497  0.00  0.00     0.160 C 
ATOM     20  C26 ZIN A   1      33.322   5.207  31.855  0.00  0.00     0.045 C 
ATOM     21  C27 ZIN A   1      32.888   4.170  30.818  0.00  0.00    -0.027 C 
ATOM     22  C28 ZIN A   1      33.018   4.758  29.411  0.00  0.00     0.016 C 
ATOM     23  C29 ZIN A   1      31.518   3.520  30.993  0.00  0.00     0.070 C 
ENDROOT
BRANCH  23  24
ATOM     24  C31 ZIN A   1      30.482   4.257  30.184  0.00  0.00     0.155 C 
ATOM     25  O32 ZIN A   1      30.222   5.408  30.444  0.00  0.00    -0.295 OA
BRANCH  24  26
ATOM     26  C33 ZIN A   1      29.771   3.560  29.055  0.00  0.00     0.242 C 
BRANCH  26  27
ATOM     27  O34 ZIN A   1      28.442   3.227  29.462  0.00  0.00    -0.394 OA
ATOM     28  H56 ZIN A   1      28.123   2.383  29.111  0.00  0.00     0.209 HD
ENDBRANCH  26  27
ENDBRANCH  24  26
ENDBRANCH  23  24
BRANCH  19  29
ATOM     29  O25 ZIN A   1      34.691   6.383  30.251  0.00  0.00    -0.392 OA
ATOM     30  H48 ZIN A   1      34.477   7.323  30.332  0.00  0.00     0.210 HD
ENDBRANCH  19  29
TORSDOF 4
ENDMDL
MODEL 38
REMARK CAVERDOCK RESULT:      23.5      0.000      0.000
REMARK CAVERDOCK CONSTRAINTS:       0.0      0.0      0.0      0.0
REMARK CAVERDOCK TUNNEL: 37     23.5      2.0     38.5
REMARK  4 active torsions:
REMARK  status: ('A' for Active; 'I' for Inactive)
REMARK    1  A    between atoms: C23_19  and  O25_20 
REMARK    2  A    between atoms: C29_24  and  C31_25 
REMARK    3  A    between atoms: C31_25  and  C33_27 
REMARK    4  A    between atoms: C33_27  and  O34_28 
ROOT
ATOM      1  C1  ZIN A   1      31.260   0.873  31.216  0.00  0.00     0.011 C 
ATOM      2  C2  ZIN A   1      31.572   2.007  30.238  0.00  0.00    -0.006 C 
ATOM      3  C4  ZIN A   1      33.051   1.918  29.774  0.00  0.00     0.011 C 
ATOM      4  C5  ZIN A   1      33.770   2.877  30.729  0.00  0.00     0.002 C 
ATOM      5  C7  ZIN A   1      35.103   3.417  30.245  0.00  0.00     0.037 C 
ATOM      6  C9  ZIN A   1      36.098   2.266  30.076  0.00  0.00     0.050 C 
ATOM      7  C10 ZIN A   1      37.430   2.809  29.549  0.00  0.00     0.201 C 
ATOM      8  F12 ZIN A   1      38.376   1.779  29.505  0.00  0.00    -0.245 F 
ATOM      9  C13 ZIN A   1      37.903   3.898  30.494  0.00  0.00    -0.027 A 
ATOM     10  C14 ZIN A   1      39.134   3.839  30.979  0.00  0.00     0.061 A 
ATOM     11  C15 ZIN A   1      39.621   4.865  31.915  0.00  0.00     0.172 A 
ATOM     12  O16 ZIN A   1      40.763   4.836  32.332  0.00  0.00    -0.289 OA
ATOM     13  C17 ZIN A   1      38.694   5.929  32.333  0.00  0.00     0.052 A 
ATOM     14  C18 ZIN A   1      37.470   5.973  31.831  0.00  0.00    -0.006 A 
ATOM     15  C19 ZIN A   1      36.942   5.000  30.834  0.00  0.00     0.039 A 
ATOM     16  C20 ZIN A   1      36.638   5.768  29.546  0.00  0.00     0.028 C 
ATOM     17  C21 ZIN A   1      35.610   4.409  31.303  0.00  0.00     0.147 C 
ATOM     18  F22 ZIN A   1      35.812   3.716  32.501  0.00  0.00    -0.238 F 
ATOM     19  C23 ZIN A   1      34.619   5.541  31.561  0.00  0.00     0.160 C 
ATOM     20  C26 ZIN A   1      33.223   5.003  31.913  0.00  0.00     0.045 C 
ATOM     21  C27 ZIN A   1      32.771   4.065  30.792  0.00  0.00    -0.027 C 
ATOM     22  C28 ZIN A   1      32.848   4.788  29.447  0.00  0.00     0.016 C 
ATOM     23  C29 ZIN A   1      31.417   3.377  30.945  0.00  0.00     0.070 C 
ENDROOT
BRANCH  23  24
ATOM     24  C31 ZIN A   1      30.346   4.171  30.244  0.00  0.00     0.155 C 
ATOM     25  O32 ZIN A   1      29.779   5.065  30.826  0.00  0.00    -0.295 OA
BRANCH  24  26
ATOM     26  C33 ZIN A   1      29.980   3.850  28.818  0.00  0.00     0.242 C 
BRANCH  26  27
ATOM     27  O34 ZIN A   1      29.363   2.563  28.763  0.00  0.00    -0.394 OA
ATOM     28  H56 ZIN A   1      29.743   1.918  29.375  0.00  0.00     0.209 HD
ENDBRANCH  26  27
ENDBRANCH  24  26
ENDBRANCH  23  24
BRANCH  19  29
ATOM     29  O25 ZIN A   1      34.524   6.353  30.390  0.00  0.00    -0.392 OA
ATOM     30  H48 ZIN A   1      35.324   6.861  30.198  0.00  0.00     0.210 HD
ENDBRANCH  19  29
TORSDOF 4
ENDMDL
MODEL 39
REMARK CAVERDOCK RESULT:      21.7      0.000      0.000
REMARK CAVERDOCK CONSTRAINTS:       0.1      0.0      0.0      0.0
REMARK CAVERDOCK TUNNEL: 38     21.7      2.1     39.3
REMARK  4 active torsions:
REMARK  status: ('A' for Active; 'I' for Inactive)
REMARK    1  A    between atoms: C23_19  and  O25_20 
REMARK    2  A    between atoms: C29_24  and  C31_25 
REMARK    3  A    between atoms: C31_25  and  C33_27 
REMARK    4  A    between atoms: C33_27  and  O34_28 
ROOT
ATOM      1  C1  ZIN A   1      30.911   0.987  31.510  0.00  0.00     0.011 C 
ATOM      2  C2  ZIN A   1      31.244   2.007  30.419  0.00  0.00    -0.006 C 
ATOM      3  C4  ZIN A   1      32.716   1.832  29.958  0.00  0.00     0.011 C 
ATOM      4  C5  ZIN A   1      33.467   2.865  30.806  0.00  0.00     0.002 C 
ATOM      5  C7  ZIN A   1      34.810   3.317  30.262  0.00  0.00     0.037 C 
ATOM      6  C9  ZIN A   1      35.774   2.129  30.206  0.00  0.00     0.050 C 
ATOM      7  C10 ZIN A   1      37.114   2.580  29.619  0.00  0.00     0.201 C 
ATOM      8  F12 ZIN A   1      38.033   1.526  29.675  0.00  0.00    -0.245 F 
ATOM      9  C13 ZIN A   1      37.622   3.747  30.445  0.00  0.00    -0.027 A 
ATOM     10  C14 ZIN A   1      38.856   3.705  30.927  0.00  0.00     0.061 A 
ATOM     11  C15 ZIN A   1      39.377   4.809  31.749  0.00  0.00     0.172 A 
ATOM     12  O16 ZIN A   1      40.521   4.792  32.161  0.00  0.00    -0.289 OA
ATOM     13  C17 ZIN A   1      38.480   5.934  32.062  0.00  0.00     0.052 A 
ATOM     14  C18 ZIN A   1      37.254   5.959  31.565  0.00  0.00    -0.006 A 
ATOM     15  C19 ZIN A   1      36.693   4.903  30.675  0.00  0.00     0.039 A 
ATOM     16  C20 ZIN A   1      36.398   5.543  29.317  0.00  0.00     0.028 C 
ATOM     17  C21 ZIN A   1      35.351   4.398  31.210  0.00  0.00     0.147 C 
ATOM     18  F22 ZIN A   1      35.545   3.826  32.472  0.00  0.00    -0.238 F 
ATOM     19  C23 ZIN A   1      34.391   5.576  31.356  0.00  0.00     0.160 C 
ATOM     20  C26 ZIN A   1      32.984   5.114  31.769  0.00  0.00     0.045 C 
ATOM     21  C27 ZIN A   1      32.500   4.078  30.753  0.00  0.00    -0.027 C 
ATOM     22  C28 ZIN A   1      32.584   4.658  29.340  0.00  0.00     0.016 C 
ATOM     23  C29 ZIN A   1      31.129   3.446  30.983  0.00  0.00     0.070 C 
ENDROOT
BRANCH  23  24
ATOM     24  C31 ZIN A   1      30.073   4.192  30.210  0.00  0.00     0.155 C 
ATOM     25  O32 ZIN A   1      29.625   5.226  30.645  0.00  0.00    -0.295 OA
BRANCH  24  26
ATOM     26  C33 ZIN A   1      29.575   3.649  28.897  0.00  0.00     0.242 C 
BRANCH  26  27
ATOM     27  O34 ZIN A   1      28.769   2.493  29.134  0.00  0.00    -0.394 OA
ATOM     28  H56 ZIN A   1      29.052   1.965  29.894  0.00  0.00     0.209 HD
ENDBRANCH  26  27
ENDBRANCH  24  26
ENDBRANCH  23  24
BRANCH  19  29
ATOM     29  O25 ZIN A   1      34.307   6.266  30.109  0.00  0.00    -0.392 OA
ATOM     30  H48 ZIN A   1      35.093   6.788  29.894  0.00  0.00     0.210 HD
ENDBRANCH  19  29
TORSDOF 4
ENDMDL
MODEL 40
REMARK CAVERDOCK RESULT:      19.9      0.000      0.000
REMARK CAVERDOCK CONSTRAINTS:       0.0      0.0      0.0      0.0
REMARK CAVERDOCK TUNNEL: 39     19.9      2.2     40.4
REMARK  4 active torsions:
REMARK  status: ('A' for Active; 'I' for Inactive)
REMARK    1  A    between atoms: C23_19  and  O25_20 
REMARK    2  A    between atoms: C29_24  and  C31_25 
REMARK    3  A    between atoms: C31_25  and  C33_27 
REMARK    4  A    between atoms: C33_27  and  O34_28 
ROOT
ATOM      1  C1  ZIN A   1      30.913   0.658  31.432  0.00  0.00     0.011 C 
ATOM      2  C2  ZIN A   1      31.151   1.809  30.452  0.00  0.00    -0.006 C 
ATOM      3  C4  ZIN A   1      32.600   1.743  29.897  0.00  0.00     0.011 C 
ATOM      4  C5  ZIN A   1      33.365   2.698  30.819  0.00  0.00     0.002 C 
ATOM      5  C7  ZIN A   1      34.660   3.261  30.262  0.00  0.00     0.037 C 
ATOM      6  C9  ZIN A   1      35.656   2.124  30.016  0.00  0.00     0.050 C 
ATOM      7  C10 ZIN A   1      36.946   2.690  29.416  0.00  0.00     0.201 C 
ATOM      8  F12 ZIN A   1      37.899   1.672  29.299  0.00  0.00    -0.245 F 
ATOM      9  C13 ZIN A   1      37.464   3.772  30.345  0.00  0.00    -0.027 A 
ATOM     10  C14 ZIN A   1      38.724   3.721  30.753  0.00  0.00     0.061 A 
ATOM     11  C15 ZIN A   1      39.256   4.740  31.671  0.00  0.00     0.172 A 
ATOM     12  O16 ZIN A   1      40.422   4.720  32.016  0.00  0.00    -0.289 OA
ATOM     13  C17 ZIN A   1      38.344   5.788  32.160  0.00  0.00     0.052 A 
ATOM     14  C18 ZIN A   1      37.092   5.824  31.735  0.00  0.00    -0.006 A 
ATOM     15  C19 ZIN A   1      36.514   4.858  30.758  0.00  0.00     0.039 A 
ATOM     16  C20 ZIN A   1      36.123   5.639  29.503  0.00  0.00     0.028 C 
ATOM     17  C21 ZIN A   1      35.221   4.245  31.301  0.00  0.00     0.147 C 
ATOM     18  F22 ZIN A   1      35.504   3.538  32.474  0.00  0.00    -0.238 F 
ATOM     19  C23 ZIN A   1      34.234   5.361  31.635  0.00  0.00     0.160 C 
ATOM     20  C26 ZIN A   1      32.869   4.802  32.064  0.00  0.00     0.045 C 
ATOM     21  C27 ZIN A   1      32.359   3.873  30.961  0.00  0.00    -0.027 C 
ATOM     22  C28 ZIN A   1      32.345   4.615  29.624  0.00  0.00     0.016 C 
ATOM     23  C29 ZIN A   1      31.025   3.167  31.187  0.00  0.00     0.070 C 
ENDROOT
BRANCH  23  24
ATOM     24  C31 ZIN A   1      29.903   3.957  30.564  0.00  0.00     0.155 C 
ATOM     25  O32 ZIN A   1      30.091   4.560  29.534  0.00  0.00    -0.295 OA
BRANCH  24  26
ATOM     26  C33 ZIN A   1      28.551   3.998  31.225  0.00  0.00     0.242 C 
BRANCH  26  27
ATOM     27  O34 ZIN A   1      27.910   2.729  31.078  0.00  0.00    -0.394 OA
ATOM     28  H56 ZIN A   1      28.209   2.061  31.711  0.00  0.00     0.209 HD
ENDBRANCH  26  27
ENDBRANCH  24  26
ENDBRANCH  23  24
BRANCH  19  29
ATOM     29  O25 ZIN A   1      34.058   6.187  30.483  0.00  0.00    -0.392 OA
ATOM     30  H48 ZIN A   1      33.154   6.511  30.367  0.00  0.00     0.210 HD
ENDBRANCH  19  29
TORSDOF 4
ENDMDL
MODEL 41
REMARK CAVERDOCK RESULT:      19.2      0.000      0.000
REMARK CAVERDOCK CONSTRAINTS:       0.0      0.0      0.0      0.0
REMARK CAVERDOCK TUNNEL: 40     19.2      2.3     41.5
REMARK  4 active torsions:
REMARK  status: ('A' for Active; 'I' for Inactive)
REMARK    1  A    between atoms: C23_19  and  O25_20 
REMARK    2  A    between atoms: C29_24  and  C31_25 
REMARK    3  A    between atoms: C31_25  and  C33_27 
REMARK    4  A    between atoms: C33_27  and  O34_28 
ROOT
ATOM      1  C1  ZIN A   1      30.709   0.636  31.566  0.00  0.00     0.011 C 
ATOM      2  C2  ZIN A   1      30.940   1.716  30.508  0.00  0.00    -0.006 C 
ATOM      3  C4  ZIN A   1      32.396   1.634  29.973  0.00  0.00     0.011 C 
ATOM      4  C5  ZIN A   1      33.135   2.667  30.831  0.00  0.00     0.002 C 
ATOM      5  C7  ZIN A   1      34.427   3.209  30.247  0.00  0.00     0.037 C 
ATOM      6  C9  ZIN A   1      35.444   2.075  30.095  0.00  0.00     0.050 C 
ATOM      7  C10 ZIN A   1      36.731   2.617  29.468  0.00  0.00     0.201 C 
ATOM      8  F12 ZIN A   1      37.702   1.609  29.436  0.00  0.00    -0.245 F 
ATOM      9  C13 ZIN A   1      37.221   3.773  30.321  0.00  0.00    -0.027 A 
ATOM     10  C14 ZIN A   1      38.477   3.773  30.744  0.00  0.00     0.061 A 
ATOM     11  C15 ZIN A   1      38.982   4.865  31.590  0.00  0.00     0.172 A 
ATOM     12  O16 ZIN A   1      40.144   4.890  31.948  0.00  0.00    -0.289 OA
ATOM     13  C17 ZIN A   1      38.048   5.930  31.993  0.00  0.00     0.052 A 
ATOM     14  C18 ZIN A   1      36.800   5.914  31.553  0.00  0.00    -0.006 A 
ATOM     15  C19 ZIN A   1      36.249   4.870  30.644  0.00  0.00     0.039 A 
ATOM     16  C20 ZIN A   1      35.859   5.550  29.331  0.00  0.00     0.028 C 
ATOM     17  C21 ZIN A   1      34.960   4.276  31.217  0.00  0.00     0.147 C 
ATOM     18  F22 ZIN A   1      35.241   3.662  32.442  0.00  0.00    -0.238 F 
ATOM     19  C23 ZIN A   1      33.952   5.396  31.458  0.00  0.00     0.160 C 
ATOM     20  C26 ZIN A   1      32.590   4.847  31.913  0.00  0.00     0.045 C 
ATOM     21  C27 ZIN A   1      32.109   3.831  30.876  0.00  0.00    -0.027 C 
ATOM     22  C28 ZIN A   1      32.097   4.474  29.488  0.00  0.00     0.016 C 
ATOM     23  C29 ZIN A   1      30.783   3.121  31.139  0.00  0.00     0.070 C 
ENDROOT
BRANCH  23  24
ATOM     24  C31 ZIN A   1      29.657   3.845  30.449  0.00  0.00     0.155 C 
ATOM     25  O32 ZIN A   1      29.629   5.053  30.445  0.00  0.00    -0.295 OA
BRANCH  24  26
ATOM     26  C33 ZIN A   1      28.566   3.064  29.765  0.00  0.00     0.242 C 
BRANCH  26  27
ATOM     27  O34 ZIN A   1      27.930   2.204  30.712  0.00  0.00    -0.394 OA
ATOM     28  H56 ZIN A   1      27.983   2.517  31.626  0.00  0.00     0.209 HD
ENDBRANCH  26  27
ENDBRANCH  24  26
ENDBRANCH  23  24
BRANCH  19  29
ATOM     29  O25 ZIN A   1      33.775   6.133  30.247  0.00  0.00    -0.392 OA
ATOM     30  H48 ZIN A   1      33.293   6.964  30.360  0.00  0.00     0.210 HD
ENDBRANCH  19  29
TORSDOF 4
ENDMDL
MODEL 42
REMARK CAVERDOCK RESULT:      18.2      0.000      0.000
REMARK CAVERDOCK CONSTRAINTS:       0.1      0.0      0.0      0.0
REMARK CAVERDOCK TUNNEL: 41     18.2      2.3     42.1
REMARK  4 active torsions:
REMARK  status: ('A' for Active; 'I' for Inactive)
REMARK    1  A    between atoms: C23_19  and  O25_20 
REMARK    2  A    between atoms: C29_24  and  C31_25 
REMARK    3  A    between atoms: C31_25  and  C33_27 
REMARK    4  A    between atoms: C33_27  and  O34_28 
ROOT
ATOM      1  C1  ZIN A   1      30.449   0.655  31.552  0.00  0.00     0.011 C 
ATOM      2  C2  ZIN A   1      30.686   1.730  30.490  0.00  0.00    -0.006 C 
ATOM      3  C4  ZIN A   1      32.143   1.642  29.959  0.00  0.00     0.011 C 
ATOM      4  C5  ZIN A   1      32.884   2.676  30.815  0.00  0.00     0.002 C 
ATOM      5  C7  ZIN A   1      34.179   3.211  30.232  0.00  0.00     0.037 C 
ATOM      6  C9  ZIN A   1      35.192   2.073  30.086  0.00  0.00     0.050 C 
ATOM      7  C10 ZIN A   1      36.483   2.609  29.460  0.00  0.00     0.201 C 
ATOM      8  F12 ZIN A   1      37.450   1.597  29.434  0.00  0.00    -0.245 F 
ATOM      9  C13 ZIN A   1      36.974   3.766  30.310  0.00  0.00    -0.027 A 
ATOM     10  C14 ZIN A   1      38.229   3.763  30.736  0.00  0.00     0.061 A 
ATOM     11  C15 ZIN A   1      38.736   4.857  31.579  0.00  0.00     0.172 A 
ATOM     12  O16 ZIN A   1      39.898   4.879  31.939  0.00  0.00    -0.289 OA
ATOM     13  C17 ZIN A   1      37.805   5.926  31.975  0.00  0.00     0.052 A 
ATOM     14  C18 ZIN A   1      36.557   5.913  31.533  0.00  0.00    -0.006 A 
ATOM     15  C19 ZIN A   1      36.005   4.867  30.627  0.00  0.00     0.039 A 
ATOM     16  C20 ZIN A   1      35.621   5.544  29.310  0.00  0.00     0.028 C 
ATOM     17  C21 ZIN A   1      34.712   4.279  31.199  0.00  0.00     0.147 C 
ATOM     18  F22 ZIN A   1      34.989   3.669  32.427  0.00  0.00    -0.238 F 
ATOM     19  C23 ZIN A   1      33.708   5.404  31.434  0.00  0.00     0.160 C 
ATOM     20  C26 ZIN A   1      32.344   4.861  31.888  0.00  0.00     0.045 C 
ATOM     21  C27 ZIN A   1      31.861   3.844  30.853  0.00  0.00    -0.027 C 
ATOM     22  C28 ZIN A   1      31.855   4.481  29.462  0.00  0.00     0.016 C 
ATOM     23  C29 ZIN A   1      30.532   3.139  31.116  0.00  0.00     0.070 C 
ENDROOT
BRANCH  23  24
ATOM     24  C31 ZIN A   1      29.410   3.864  30.420  0.00  0.00     0.155 C 
ATOM     25  O32 ZIN A   1      29.281   3.769  29.223  0.00  0.00    -0.295 OA
BRANCH  24  26
ATOM     26  C33 ZIN A   1      28.450   4.708  31.216  0.00  0.00     0.242 C 
BRANCH  26  27
ATOM     27  O34 ZIN A   1      27.372   3.894  31.683  0.00  0.00    -0.394 OA
ATOM     28  H56 ZIN A   1      27.638   3.000  31.942  0.00  0.00     0.209 HD
ENDBRANCH  26  27
ENDBRANCH  24  26
ENDBRANCH  23  24
BRANCH  19  29
ATOM     29  O25 ZIN A   1      33.537   6.137  30.220  0.00  0.00    -0.392 OA
ATOM     30  H48 ZIN A   1      34.334   6.597  29.922  0.00  0.00     0.210 HD
ENDBRANCH  19  29
TORSDOF 4
ENDMDL
MODEL 43
REMARK CAVERDOCK RESULT:      16.5      0.000      0.000
REMARK CAVERDOCK CONSTRAINTS:       0.1      0.0      0.0      0.0
REMARK CAVERDOCK TUNNEL: 42     16.5      2.3     43.1
REMARK  4 active torsions:
REMARK  status: ('A' for Active; 'I' for Inactive)
REMARK    1  A    between atoms: C23_19  and  O25_20 
REMARK    2  A    between atoms: C29_24  and  C31_25 
REMARK    3  A    between atoms: C31_25  and  C33_27 
REMARK    4  A    between atoms: C33_27  and  O34_28 
ROOT
ATOM      1  C1  ZIN A   1      30.375   0.332  31.168  0.00  0.00     0.011 C 
ATOM      2  C2  ZIN A   1      30.561   1.552  30.264  0.00  0.00    -0.006 C 
ATOM      3  C4  ZIN A   1      31.998   1.564  29.674  0.00  0.00     0.011 C 
ATOM      4  C5  ZIN A   1      32.759   2.476  30.643  0.00  0.00     0.002 C 
ATOM      5  C7  ZIN A   1      34.026   3.110  30.098  0.00  0.00     0.037 C 
ATOM      6  C9  ZIN A   1      35.045   2.021  29.754  0.00  0.00     0.050 C 
ATOM      7  C10 ZIN A   1      36.306   2.662  29.167  0.00  0.00     0.201 C 
ATOM      8  F12 ZIN A   1      37.282   1.680  28.961  0.00  0.00    -0.245 F 
ATOM      9  C13 ZIN A   1      36.816   3.692  30.156  0.00  0.00    -0.027 A 
ATOM     10  C14 ZIN A   1      38.086   3.649  30.532  0.00  0.00     0.061 A 
ATOM     11  C15 ZIN A   1      38.612   4.619  31.506  0.00  0.00     0.172 A 
ATOM     12  O16 ZIN A   1      39.786   4.607  31.824  0.00  0.00    -0.289 OA
ATOM     13  C17 ZIN A   1      37.685   5.605  32.084  0.00  0.00     0.052 A 
ATOM     14  C18 ZIN A   1      36.422   5.635  31.689  0.00  0.00    -0.006 A 
ATOM     15  C19 ZIN A   1      35.848   4.722  30.662  0.00  0.00     0.039 A 
ATOM     16  C20 ZIN A   1      35.407   5.574  29.470  0.00  0.00     0.028 C 
ATOM     17  C21 ZIN A   1      34.584   4.037  31.189  0.00  0.00     0.147 C 
ATOM     18  F22 ZIN A   1      34.912   3.262  32.306  0.00  0.00    -0.238 F 
ATOM     19  C23 ZIN A   1      33.577   5.101  31.618  0.00  0.00     0.160 C 
ATOM     20  C26 ZIN A   1      32.236   4.477  32.038  0.00  0.00     0.045 C 
ATOM     21  C27 ZIN A   1      31.726   3.610  30.885  0.00  0.00    -0.027 C 
ATOM     22  C28 ZIN A   1      31.661   4.440  29.602  0.00  0.00     0.016 C 
ATOM     23  C29 ZIN A   1      30.416   2.854  31.091  0.00  0.00     0.070 C 
ENDROOT
BRANCH  23  24
ATOM     24  C31 ZIN A   1      29.261   3.653  30.547  0.00  0.00     0.155 C 
ATOM     25  O32 ZIN A   1      29.256   3.994  29.388  0.00  0.00    -0.295 OA
BRANCH  24  26
ATOM     26  C33 ZIN A   1      28.113   4.028  31.447  0.00  0.00     0.242 C 
BRANCH  26  27
ATOM     27  O34 ZIN A   1      27.274   2.889  31.649  0.00  0.00    -0.394 OA
ATOM     28  H56 ZIN A   1      26.330   3.098  31.695  0.00  0.00     0.209 HD
ENDBRANCH  26  27
ENDBRANCH  24  26
ENDBRANCH  23  24
BRANCH  19  29
ATOM     29  O25 ZIN A   1      33.353   5.997  30.530  0.00  0.00    -0.392 OA
ATOM     30  H48 ZIN A   1      34.160   6.271  30.072  0.00  0.00     0.210 HD
ENDBRANCH  19  29
TORSDOF 4
ENDMDL
MODEL 44
REMARK CAVERDOCK RESULT:      15.7      0.000      0.000
REMARK CAVERDOCK CONSTRAINTS:       0.1      0.0      0.0      0.0
REMARK CAVERDOCK TUNNEL: 43     15.7      2.4     44.3
REMARK  4 active torsions:
REMARK  status: ('A' for Active; 'I' for Inactive)
REMARK    1  A    between atoms: C23_19  and  O25_20 
REMARK    2  A    between atoms: C29_24  and  C31_25 
REMARK    3  A    between atoms: C31_25  and  C33_27 
REMARK    4  A    between atoms: C33_27  and  O34_28 
ROOT
ATOM      1  C1  ZIN A   1      30.224   0.152  31.249  0.00  0.00     0.011 C 
ATOM      2  C2  ZIN A   1      30.358   1.373  30.338  0.00  0.00    -0.006 C 
ATOM      3  C4  ZIN A   1      31.788   1.432  29.734  0.00  0.00     0.011 C 
ATOM      4  C5  ZIN A   1      32.525   2.376  30.691  0.00  0.00     0.002 C 
ATOM      5  C7  ZIN A   1      33.764   3.051  30.131  0.00  0.00     0.037 C 
ATOM      6  C9  ZIN A   1      34.817   1.997  29.783  0.00  0.00     0.050 C 
ATOM      7  C10 ZIN A   1      36.049   2.679  29.180  0.00  0.00     0.201 C 
ATOM      8  F12 ZIN A   1      37.058   1.731  28.970  0.00  0.00    -0.245 F 
ATOM      9  C13 ZIN A   1      36.532   3.732  30.159  0.00  0.00    -0.027 A 
ATOM     10  C14 ZIN A   1      37.806   3.736  30.523  0.00  0.00     0.061 A 
ATOM     11  C15 ZIN A   1      38.307   4.729  31.487  0.00  0.00     0.172 A 
ATOM     12  O16 ZIN A   1      39.483   4.760  31.794  0.00  0.00    -0.289 OA
ATOM     13  C17 ZIN A   1      37.351   5.685  32.069  0.00  0.00     0.052 A 
ATOM     14  C18 ZIN A   1      36.084   5.668  31.686  0.00  0.00    -0.006 A 
ATOM     15  C19 ZIN A   1      35.533   4.729  30.669  0.00  0.00     0.039 A 
ATOM     16  C20 ZIN A   1      35.051   5.559  29.478  0.00  0.00     0.028 C 
ATOM     17  C21 ZIN A   1      34.299   4.004  31.211  0.00  0.00     0.147 C 
ATOM     18  F22 ZIN A   1      34.665   3.246  32.329  0.00  0.00    -0.238 F 
ATOM     19  C23 ZIN A   1      33.259   5.033  31.645  0.00  0.00     0.160 C 
ATOM     20  C26 ZIN A   1      31.945   4.364  32.081  0.00  0.00     0.045 C 
ATOM     21  C27 ZIN A   1      31.455   3.474  30.937  0.00  0.00    -0.027 C 
ATOM     22  C28 ZIN A   1      31.349   4.294  29.650  0.00  0.00     0.016 C 
ATOM     23  C29 ZIN A   1      30.175   2.673  31.160  0.00  0.00     0.070 C 
ENDROOT
BRANCH  23  24
ATOM     24  C31 ZIN A   1      28.987   3.428  30.623  0.00  0.00     0.155 C 
ATOM     25  O32 ZIN A   1      28.667   4.482  31.120  0.00  0.00    -0.295 OA
BRANCH  24  26
ATOM     26  C33 ZIN A   1      28.197   2.869  29.468  0.00  0.00     0.242 C 
BRANCH  26  27
ATOM     27  O34 ZIN A   1      27.524   1.679  29.883  0.00  0.00    -0.394 OA
ATOM     28  H56 ZIN A   1      27.186   1.143  29.152  0.00  0.00     0.209 HD
ENDBRANCH  26  27
ENDBRANCH  24  26
ENDBRANCH  23  24
BRANCH  19  29
ATOM     29  O25 ZIN A   1      32.992   5.915  30.554  0.00  0.00    -0.392 OA
ATOM     30  H48 ZIN A   1      33.315   6.817  30.690  0.00  0.00     0.210 HD
ENDBRANCH  19  29
TORSDOF 4
ENDMDL
MODEL 45
REMARK CAVERDOCK RESULT:      14.8      0.000      0.000
REMARK CAVERDOCK CONSTRAINTS:       0.0      0.0      0.0      0.0
REMARK CAVERDOCK TUNNEL: 44     14.8      2.4     45.1
REMARK  4 active torsions:
REMARK  status: ('A' for Active; 'I' for Inactive)
REMARK    1  A    between atoms: C23_19  and  O25_20 
REMARK    2  A    between atoms: C29_24  and  C31_25 
REMARK    3  A    between atoms: C31_25  and  C33_27 
REMARK    4  A    between atoms: C33_27  and  O34_28 
ROOT
ATOM      1  C1  ZIN A   1      30.047   0.031  31.298  0.00  0.00     0.011 C 
ATOM      2  C2  ZIN A   1      30.179   1.217  30.341  0.00  0.00    -0.006 C 
ATOM      3  C4  ZIN A   1      31.615   1.271  29.754  0.00  0.00     0.011 C 
ATOM      4  C5  ZIN A   1      32.329   2.260  30.682  0.00  0.00     0.002 C 
ATOM      5  C7  ZIN A   1      33.566   2.929  30.111  0.00  0.00     0.037 C 
ATOM      6  C9  ZIN A   1      34.637   1.875  29.817  0.00  0.00     0.050 C 
ATOM      7  C10 ZIN A   1      35.868   2.548  29.203  0.00  0.00     0.201 C 
ATOM      8  F12 ZIN A   1      36.890   1.605  29.043  0.00  0.00    -0.245 F 
ATOM      9  C13 ZIN A   1      36.326   3.644  30.147  0.00  0.00    -0.027 A 
ATOM     10  C14 ZIN A   1      37.595   3.678  30.526  0.00  0.00     0.061 A 
ATOM     11  C15 ZIN A   1      38.071   4.714  31.456  0.00  0.00     0.172 A 
ATOM     12  O16 ZIN A   1      39.243   4.772  31.776  0.00  0.00    -0.289 OA
ATOM     13  C17 ZIN A   1      37.096   5.680  31.989  0.00  0.00     0.052 A 
ATOM     14  C18 ZIN A   1      35.835   5.633  31.591  0.00  0.00    -0.006 A 
ATOM     15  C19 ZIN A   1      35.308   4.648  30.605  0.00  0.00     0.039 A 
ATOM     16  C20 ZIN A   1      34.832   5.425  29.376  0.00  0.00     0.028 C 
ATOM     17  C21 ZIN A   1      34.076   3.929  31.160  0.00  0.00     0.147 C 
ATOM     18  F22 ZIN A   1      34.437   3.220  32.311  0.00  0.00    -0.238 F 
ATOM     19  C23 ZIN A   1      33.018   4.961  31.540  0.00  0.00     0.160 C 
ATOM     20  C26 ZIN A   1      31.707   4.294  31.985  0.00  0.00     0.045 C 
ATOM     21  C27 ZIN A   1      31.243   3.354  30.872  0.00  0.00    -0.027 C 
ATOM     22  C28 ZIN A   1      31.143   4.122  29.552  0.00  0.00     0.016 C 
ATOM     23  C29 ZIN A   1      29.969   2.546  31.109  0.00  0.00     0.070 C 
ENDROOT
BRANCH  23  24
ATOM     24  C31 ZIN A   1      28.779   3.265  30.528  0.00  0.00     0.155 C 
ATOM     25  O32 ZIN A   1      28.393   2.991  29.417  0.00  0.00    -0.295 OA
BRANCH  24  26
ATOM     26  C33 ZIN A   1      28.072   4.325  31.332  0.00  0.00     0.242 C 
BRANCH  26  27
ATOM     27  O34 ZIN A   1      27.770   3.816  32.632  0.00  0.00    -0.394 OA
ATOM     28  H56 ZIN A   1      27.035   3.187  32.647  0.00  0.00     0.209 HD
ENDBRANCH  26  27
ENDBRANCH  24  26
ENDBRANCH  23  24
BRANCH  19  29
ATOM     29  O25 ZIN A   1      32.756   5.797  30.412  0.00  0.00    -0.392 OA
ATOM     30  H48 ZIN A   1      32.859   6.742  30.590  0.00  0.00     0.210 HD
ENDBRANCH  19  29
TORSDOF 4
ENDMDL
MODEL 46
REMARK CAVERDOCK RESULT:      14.7      0.000      0.000
REMARK CAVERDOCK CONSTRAINTS:       0.0      0.0      0.0      0.0
REMARK CAVERDOCK TUNNEL: 45     14.7      2.3     46.5
REMARK  4 active torsions:
REMARK  status: ('A' for Active; 'I' for Inactive)
REMARK    1  A    between atoms: C23_19  and  O25_20 
REMARK    2  A    between atoms: C29_24  and  C31_25 
REMARK    3  A    between atoms: C31_25  and  C33_27 
REMARK    4  A    between atoms: C33_27  and  O34_28 
ROOT
ATOM      1  C1  ZIN A   1      29.970  -0.116  31.224  0.00  0.00     0.011 C 
ATOM      2  C2  ZIN A   1      30.053   1.113  30.317  0.00  0.00    -0.006 C 
ATOM      3  C4  ZIN A   1      31.475   1.226  29.703  0.00  0.00     0.011 C 
ATOM      4  C5  ZIN A   1      32.186   2.191  30.658  0.00  0.00     0.002 C 
ATOM      5  C7  ZIN A   1      33.395   2.912  30.091  0.00  0.00     0.037 C 
ATOM      6  C9  ZIN A   1      34.482   1.898  29.730  0.00  0.00     0.050 C 
ATOM      7  C10 ZIN A   1      35.684   2.625  29.120  0.00  0.00     0.201 C 
ATOM      8  F12 ZIN A   1      36.724   1.715  28.897  0.00  0.00    -0.245 F 
ATOM      9  C13 ZIN A   1      36.138   3.691  30.101  0.00  0.00    -0.027 A 
ATOM     10  C14 ZIN A   1      37.414   3.738  30.455  0.00  0.00     0.061 A 
ATOM     11  C15 ZIN A   1      37.887   4.743  31.419  0.00  0.00     0.172 A 
ATOM     12  O16 ZIN A   1      39.064   4.815  31.717  0.00  0.00    -0.289 OA
ATOM     13  C17 ZIN A   1      36.902   5.662  32.014  0.00  0.00     0.052 A 
ATOM     14  C18 ZIN A   1      35.634   5.602  31.641  0.00  0.00    -0.006 A 
ATOM     15  C19 ZIN A   1      35.108   4.649  30.624  0.00  0.00     0.039 A 
ATOM     16  C20 ZIN A   1      34.587   5.467  29.441  0.00  0.00     0.028 C 
ATOM     17  C21 ZIN A   1      33.905   3.878  31.173  0.00  0.00     0.147 C 
ATOM     18  F22 ZIN A   1      34.307   3.128  32.283  0.00  0.00    -0.238 F 
ATOM     19  C23 ZIN A   1      32.833   4.867  31.620  0.00  0.00     0.160 C 
ATOM     20  C26 ZIN A   1      31.547   4.150  32.063  0.00  0.00     0.045 C 
ATOM     21  C27 ZIN A   1      31.080   3.249  30.919  0.00  0.00    -0.027 C 
ATOM     22  C28 ZIN A   1      30.934   4.071  29.637  0.00  0.00     0.016 C 
ATOM     23  C29 ZIN A   1      29.830   2.402  31.147  0.00  0.00     0.070 C 
ENDROOT
BRANCH  23  24
ATOM     24  C31 ZIN A   1      28.612   3.117  30.624  0.00  0.00     0.155 C 
ATOM     25  O32 ZIN A   1      28.112   2.771  29.580  0.00  0.00    -0.295 OA
BRANCH  24  26
ATOM     26  C33 ZIN A   1      28.018   4.263  31.400  0.00  0.00     0.242 C 
BRANCH  26  27
ATOM     27  O34 ZIN A   1      27.363   3.760  32.566  0.00  0.00    -0.394 OA
ATOM     28  H56 ZIN A   1      27.860   3.894  33.385  0.00  0.00     0.209 HD
ENDBRANCH  26  27
ENDBRANCH  24  26
ENDBRANCH  23  24
BRANCH  19  29
ATOM     29  O25 ZIN A   1      32.526   5.745  30.536  0.00  0.00    -0.392 OA
ATOM     30  H48 ZIN A   1      33.002   6.587  30.565  0.00  0.00     0.210 HD
ENDBRANCH  19  29
TORSDOF 4
ENDMDL
MODEL 47
REMARK CAVERDOCK RESULT:      13.3      0.000      0.000
REMARK CAVERDOCK CONSTRAINTS:       0.3      0.0      0.0      0.0
REMARK CAVERDOCK TUNNEL: 46     13.3      2.4     47.7
REMARK  4 active torsions:
REMARK  status: ('A' for Active; 'I' for Inactive)
REMARK    1  A    between atoms: C23_19  and  O25_20 
REMARK    2  A    between atoms: C29_24  and  C31_25 
REMARK    3  A    between atoms: C31_25  and  C33_27 
REMARK    4  A    between atoms: C33_27  and  O34_28 
ROOT
ATOM      1  C1  ZIN A   1      27.998   4.116  31.953  0.00  0.00     0.011 C 
ATOM      2  C2  ZIN A   1      28.930   2.940  31.651  0.00  0.00    -0.006 C 
ATOM      3  C4  ZIN A   1      30.222   3.052  32.505  0.00  0.00     0.011 C 
ATOM      4  C5  ZIN A   1      31.202   3.750  31.555  0.00  0.00     0.002 C 
ATOM      5  C7  ZIN A   1      32.675   3.559  31.867  0.00  0.00     0.037 C 
ATOM      6  C9  ZIN A   1      33.000   4.172  33.231  0.00  0.00     0.050 C 
ATOM      7  C10 ZIN A   1      34.478   3.942  33.561  0.00  0.00     0.201 C 
ATOM      8  F12 ZIN A   1      34.804   4.601  34.751  0.00  0.00    -0.245 F 
ATOM      9  C13 ZIN A   1      35.308   4.502  32.421  0.00  0.00    -0.027 A 
ATOM     10  C14 ZIN A   1      36.293   5.345  32.696  0.00  0.00     0.061 A 
ATOM     11  C15 ZIN A   1      37.106   5.925  31.616  0.00  0.00     0.172 A 
ATOM     12  O16 ZIN A   1      38.036   6.668  31.866  0.00  0.00    -0.289 OA
ATOM     13  C17 ZIN A   1      36.769   5.583  30.224  0.00  0.00     0.052 A 
ATOM     14  C18 ZIN A   1      35.786   4.734  29.972  0.00  0.00    -0.006 A 
ATOM     15  C19 ZIN A   1      34.970   4.066  31.025  0.00  0.00     0.039 A 
ATOM     16  C20 ZIN A   1      35.224   2.561  30.931  0.00  0.00     0.028 C 
ATOM     17  C21 ZIN A   1      33.475   4.265  30.761  0.00  0.00     0.147 C 
ATOM     18  F22 ZIN A   1      33.179   5.631  30.801  0.00  0.00    -0.238 F 
ATOM     19  C23 ZIN A   1      33.134   3.738  29.370  0.00  0.00     0.160 C 
ATOM     20  C26 ZIN A   1      31.623   3.793  29.097  0.00  0.00     0.045 C 
ATOM     21  C27 ZIN A   1      30.903   3.031  30.211  0.00  0.00    -0.027 C 
ATOM     22  C28 ZIN A   1      31.473   1.615  30.323  0.00  0.00     0.016 C 
ATOM     23  C29 ZIN A   1      29.378   2.984  30.169  0.00  0.00     0.070 C 
ENDROOT
BRANCH  23  24
ATOM     24  C31 ZIN A   1      28.913   1.727  29.480  0.00  0.00     0.155 C 
ATOM     25  O32 ZIN A   1      28.757   1.719  28.282  0.00  0.00    -0.295 OA
BRANCH  24  26
ATOM     26  C33 ZIN A   1      28.642   0.482  30.284  0.00  0.00     0.242 C 
BRANCH  26  27
ATOM     27  O34 ZIN A   1      27.249   0.168  30.221  0.00  0.00    -0.394 OA
ATOM     28  H56 ZIN A   1      26.761   0.675  29.556  0.00  0.00     0.209 HD
ENDBRANCH  26  27
ENDBRANCH  24  26
ENDBRANCH  23  24
BRANCH  19  29
ATOM     29  O25 ZIN A   1      33.578   2.384  29.263  0.00  0.00    -0.392 OA
ATOM     30  H48 ZIN A   1      34.082   2.074  30.028  0.00  0.00     0.210 HD
ENDBRANCH  19  29
TORSDOF 4
ENDMDL
MODEL 48
REMARK CAVERDOCK RESULT:      10.9      0.000      0.000
REMARK CAVERDOCK CONSTRAINTS:       0.4      0.0      0.0      0.0
REMARK CAVERDOCK TUNNEL: 47     10.9      2.4     48.2
REMARK  4 active torsions:
REMARK  status: ('A' for Active; 'I' for Inactive)
REMARK    1  A    between atoms: C23_19  and  O25_20 
REMARK    2  A    between atoms: C29_24  and  C31_25 
REMARK    3  A    between atoms: C31_25  and  C33_27 
REMARK    4  A    between atoms: C33_27  and  O34_28 
ROOT
ATOM      1  C1  ZIN A   1      27.828   3.925  31.932  0.00  0.00     0.011 C 
ATOM      2  C2  ZIN A   1      28.778   2.777  31.587  0.00  0.00    -0.006 C 
ATOM      3  C4  ZIN A   1      30.070   2.880  32.444  0.00  0.00     0.011 C 
ATOM      4  C5  ZIN A   1      31.036   3.628  31.519  0.00  0.00     0.002 C 
ATOM      5  C7  ZIN A   1      32.513   3.452  31.822  0.00  0.00     0.037 C 
ATOM      6  C9  ZIN A   1      32.829   4.020  33.208  0.00  0.00     0.050 C 
ATOM      7  C10 ZIN A   1      34.311   3.803  33.528  0.00  0.00     0.201 C 
ATOM      8  F12 ZIN A   1      34.628   4.425  34.741  0.00  0.00    -0.245 F 
ATOM      9  C13 ZIN A   1      35.130   4.418  32.408  0.00  0.00    -0.027 A 
ATOM     10  C14 ZIN A   1      36.101   5.267  32.713  0.00  0.00     0.061 A 
ATOM     11  C15 ZIN A   1      36.903   5.899  31.654  0.00  0.00     0.172 A 
ATOM     12  O16 ZIN A   1      37.820   6.649  31.931  0.00  0.00    -0.289 OA
ATOM     13  C17 ZIN A   1      36.571   5.602  30.251  0.00  0.00     0.052 A 
ATOM     14  C18 ZIN A   1      35.601   4.746  29.969  0.00  0.00    -0.006 A 
ATOM     15  C19 ZIN A   1      34.798   4.028  30.998  0.00  0.00     0.039 A 
ATOM     16  C20 ZIN A   1      35.077   2.531  30.850  0.00  0.00     0.028 C 
ATOM     17  C21 ZIN A   1      33.300   4.210  30.742  0.00  0.00     0.147 C 
ATOM     18  F22 ZIN A   1      32.980   5.569  30.832  0.00  0.00    -0.238 F 
ATOM     19  C23 ZIN A   1      32.966   3.728  29.334  0.00  0.00     0.160 C 
ATOM     20  C26 ZIN A   1      31.453   3.767  29.063  0.00  0.00     0.045 C 
ATOM     21  C27 ZIN A   1      30.748   2.953  30.150  0.00  0.00    -0.027 C 
ATOM     22  C28 ZIN A   1      31.342   1.545  30.211  0.00  0.00     0.016 C 
ATOM     23  C29 ZIN A   1      29.224   2.882  30.107  0.00  0.00     0.070 C 
ENDROOT
BRANCH  23  24
ATOM     24  C31 ZIN A   1      28.779   1.643  29.374  0.00  0.00     0.155 C 
ATOM     25  O32 ZIN A   1      28.372   0.689  29.993  0.00  0.00    -0.295 OA
BRANCH  24  26
ATOM     26  C33 ZIN A   1      28.844   1.593  27.870  0.00  0.00     0.242 C 
BRANCH  26  27
ATOM     27  O34 ZIN A   1      28.426   2.850  27.333  0.00  0.00    -0.394 OA
ATOM     28  H56 ZIN A   1      28.685   3.613  27.869  0.00  0.00     0.209 HD
ENDBRANCH  26  27
ENDBRANCH  24  26
ENDBRANCH  23  24
BRANCH  19  29
ATOM     29  O25 ZIN A   1      33.432   2.387  29.177  0.00  0.00    -0.392 OA
ATOM     30  H48 ZIN A   1      34.279   2.316  28.716  0.00  0.00     0.210 HD
ENDBRANCH  19  29
TORSDOF 4
ENDMDL
MODEL 49
REMARK CAVERDOCK RESULT:       9.0      0.000      0.000
REMARK CAVERDOCK CONSTRAINTS:       0.2      0.0      0.0      0.0
REMARK CAVERDOCK TUNNEL: 48      9.0      2.4     49.2
REMARK  4 active torsions:
REMARK  status: ('A' for Active; 'I' for Inactive)
REMARK    1  A    between atoms: C23_19  and  O25_20 
REMARK    2  A    between atoms: C29_24  and  C31_25 
REMARK    3  A    between atoms: C31_25  and  C33_27 
REMARK    4  A    between atoms: C33_27  and  O34_28 
ROOT
ATOM      1  C1  ZIN A   1      27.633   4.035  32.025  0.00  0.00     0.011 C 
ATOM      2  C2  ZIN A   1      28.549   2.851  31.711  0.00  0.00    -0.006 C 
ATOM      3  C4  ZIN A   1      29.841   2.936  32.568  0.00  0.00     0.011 C 
ATOM      4  C5  ZIN A   1      30.832   3.632  31.627  0.00  0.00     0.002 C 
ATOM      5  C7  ZIN A   1      32.302   3.418  31.939  0.00  0.00     0.037 C 
ATOM      6  C9  ZIN A   1      32.632   4.010  33.311  0.00  0.00     0.050 C 
ATOM      7  C10 ZIN A   1      34.107   3.757  33.640  0.00  0.00     0.201 C 
ATOM      8  F12 ZIN A   1      34.440   4.397  34.839  0.00  0.00    -0.245 F 
ATOM      9  C13 ZIN A   1      34.946   4.319  32.508  0.00  0.00    -0.027 A 
ATOM     10  C14 ZIN A   1      35.941   5.146  32.795  0.00  0.00     0.061 A 
ATOM     11  C15 ZIN A   1      36.764   5.728  31.723  0.00  0.00     0.172 A 
ATOM     12  O16 ZIN A   1      37.703   6.456  31.984  0.00  0.00    -0.289 OA
ATOM     13  C17 ZIN A   1      36.425   5.407  30.327  0.00  0.00     0.052 A 
ATOM     14  C18 ZIN A   1      35.431   4.574  30.063  0.00  0.00    -0.006 A 
ATOM     15  C19 ZIN A   1      34.605   3.905  31.107  0.00  0.00     0.039 A 
ATOM     16  C20 ZIN A   1      34.839   2.398  30.995  0.00  0.00     0.028 C 
ATOM     17  C21 ZIN A   1      33.113   4.126  30.843  0.00  0.00     0.147 C 
ATOM     18  F22 ZIN A   1      32.835   5.496  30.899  0.00  0.00    -0.238 F 
ATOM     19  C23 ZIN A   1      32.767   3.620  29.446  0.00  0.00     0.160 C 
ATOM     20  C26 ZIN A   1      31.257   3.699  29.171  0.00  0.00     0.045 C 
ATOM     21  C27 ZIN A   1      30.526   2.933  30.275  0.00  0.00    -0.027 C 
ATOM     22  C28 ZIN A   1      31.077   1.509  30.371  0.00  0.00     0.016 C 
ATOM     23  C29 ZIN A   1      29.000   2.907  30.230  0.00  0.00     0.070 C 
ENDROOT
BRANCH  23  24
ATOM     24  C31 ZIN A   1      28.520   1.664  29.525  0.00  0.00     0.155 C 
ATOM     25  O32 ZIN A   1      27.975   0.788  30.153  0.00  0.00    -0.295 OA
BRANCH  24  26
ATOM     26  C33 ZIN A   1      28.720   1.515  28.040  0.00  0.00     0.242 C 
BRANCH  26  27
ATOM     27  O34 ZIN A   1      27.777   0.574  27.524  0.00  0.00    -0.394 OA
ATOM     28  H56 ZIN A   1      28.144  -0.031  26.864  0.00  0.00     0.209 HD
ENDBRANCH  26  27
ENDBRANCH  24  26
ENDBRANCH  23  24
BRANCH  19  29
ATOM     29  O25 ZIN A   1      33.193   2.263  29.323  0.00  0.00    -0.392 OA
ATOM     30  H48 ZIN A   1      32.804   1.667  29.979  0.00  0.00     0.210 HD
ENDBRANCH  19  29
TORSDOF 4
ENDMDL
MODEL 50
REMARK CAVERDOCK RESULT:       7.7      0.000      0.000
REMARK CAVERDOCK CONSTRAINTS:       0.1      0.0      0.0      0.0
REMARK CAVERDOCK TUNNEL: 49      7.7      2.3     50.1
REMARK  4 active torsions:
REMARK  status: ('A' for Active; 'I' for Inactive)
REMARK    1  A    between atoms: C23_19  and  O25_20 
REMARK    2  A    between atoms: C29_24  and  C31_25 
REMARK    3  A    between atoms: C31_25  and  C33_27 
REMARK    4  A    between atoms: C33_27  and  O34_28 
ROOT
ATOM      1  C1  ZIN A   1      27.543   3.737  32.269  0.00  0.00     0.011 C 
ATOM      2  C2  ZIN A   1      28.495   2.609  31.865  0.00  0.00    -0.006 C 
ATOM      3  C4  ZIN A   1      29.820   2.718  32.667  0.00  0.00     0.011 C 
ATOM      4  C5  ZIN A   1      30.735   3.495  31.715  0.00  0.00     0.002 C 
ATOM      5  C7  ZIN A   1      32.226   3.336  31.952  0.00  0.00     0.037 C 
ATOM      6  C9  ZIN A   1      32.593   3.887  33.332  0.00  0.00     0.050 C 
ATOM      7  C10 ZIN A   1      34.090   3.688  33.586  0.00  0.00     0.201 C 
ATOM      8  F12 ZIN A   1      34.449   4.294  34.794  0.00  0.00    -0.245 F 
ATOM      9  C13 ZIN A   1      34.852   4.332  32.443  0.00  0.00    -0.027 A 
ATOM     10  C14 ZIN A   1      35.822   5.191  32.720  0.00  0.00     0.061 A 
ATOM     11  C15 ZIN A   1      36.569   5.852  31.638  0.00  0.00     0.172 A 
ATOM     12  O16 ZIN A   1      37.486   6.611  31.888  0.00  0.00    -0.289 OA
ATOM     13  C17 ZIN A   1      36.181   5.572  30.245  0.00  0.00     0.052 A 
ATOM     14  C18 ZIN A   1      35.213   4.706  29.991  0.00  0.00    -0.006 A 
ATOM     15  C19 ZIN A   1      34.465   3.959  31.041  0.00  0.00     0.039 A 
ATOM     16  C20 ZIN A   1      34.759   2.470  30.856  0.00  0.00     0.028 C 
ATOM     17  C21 ZIN A   1      32.955   4.123  30.853  0.00  0.00     0.147 C 
ATOM     18  F22 ZIN A   1      32.620   5.476  30.978  0.00  0.00    -0.238 F 
ATOM     19  C23 ZIN A   1      32.568   3.658  29.452  0.00  0.00     0.160 C 
ATOM     20  C26 ZIN A   1      31.045   3.679  29.247  0.00  0.00     0.045 C 
ATOM     21  C27 ZIN A   1      30.399   2.838  30.349  0.00  0.00    -0.027 C 
ATOM     22  C28 ZIN A   1      31.015   1.437  30.361  0.00  0.00     0.016 C 
ATOM     23  C29 ZIN A   1      28.875   2.744  30.370  0.00  0.00     0.070 C 
ENDROOT
BRANCH  23  24
ATOM     24  C31 ZIN A   1      28.417   1.511  29.635  0.00  0.00     0.155 C 
ATOM     25  O32 ZIN A   1      28.100   0.523  30.255  0.00  0.00    -0.295 OA
BRANCH  24  26
ATOM     26  C33 ZIN A   1      28.357   1.508  28.130  0.00  0.00     0.242 C 
BRANCH  26  27
ATOM     27  O34 ZIN A   1      27.320   0.625  27.697  0.00  0.00    -0.394 OA
ATOM     28  H56 ZIN A   1      26.591   0.535  28.326  0.00  0.00     0.209 HD
ENDBRANCH  26  27
ENDBRANCH  24  26
ENDBRANCH  23  24
BRANCH  19  29
ATOM     29  O25 ZIN A   1      33.046   2.327  29.254  0.00  0.00    -0.392 OA
ATOM     30  H48 ZIN A   1      33.502   1.955  30.021  0.00  0.00     0.210 HD
ENDBRANCH  19  29
TORSDOF 4
ENDMDL
MODEL 51
REMARK CAVERDOCK RESULT:       5.8      0.000      0.000
REMARK CAVERDOCK CONSTRAINTS:       0.0      0.0      0.0      0.0
REMARK CAVERDOCK TUNNEL: 50      5.8      2.3     51.3
REMARK  4 active torsions:
REMARK  status: ('A' for Active; 'I' for Inactive)
REMARK    1  A    between atoms: C23_19  and  O25_20 
REMARK    2  A    between atoms: C29_24  and  C31_25 
REMARK    3  A    between atoms: C31_25  and  C33_27 
REMARK    4  A    between atoms: C33_27  and  O34_28 
ROOT
ATOM      1  C1  ZIN A   1      27.283   3.808  32.016  0.00  0.00     0.011 C 
ATOM      2  C2  ZIN A   1      28.205   2.635  31.676  0.00  0.00    -0.006 C 
ATOM      3  C4  ZIN A   1      29.509   2.721  32.515  0.00  0.00     0.011 C 
ATOM      4  C5  ZIN A   1      30.479   3.435  31.568  0.00  0.00     0.002 C 
ATOM      5  C7  ZIN A   1      31.955   3.231  31.856  0.00  0.00     0.037 C 
ATOM      6  C9  ZIN A   1      32.301   3.810  33.230  0.00  0.00     0.050 C 
ATOM      7  C10 ZIN A   1      33.782   3.566  33.535  0.00  0.00     0.201 C 
ATOM      8  F12 ZIN A   1      34.127   4.196  34.736  0.00  0.00    -0.245 F 
ATOM      9  C13 ZIN A   1      34.600   4.148  32.397  0.00  0.00    -0.027 A 
ATOM     10  C14 ZIN A   1      35.593   4.980  32.679  0.00  0.00     0.061 A 
ATOM     11  C15 ZIN A   1      36.395   5.580  31.601  0.00  0.00     0.172 A 
ATOM     12  O16 ZIN A   1      37.332   6.313  31.857  0.00  0.00    -0.289 OA
ATOM     13  C17 ZIN A   1      36.039   5.272  30.206  0.00  0.00     0.052 A 
ATOM     14  C18 ZIN A   1      35.048   4.433  29.948  0.00  0.00    -0.006 A 
ATOM     15  C19 ZIN A   1      34.242   3.746  30.996  0.00  0.00     0.039 A 
ATOM     16  C20 ZIN A   1      34.487   2.242  30.865  0.00  0.00     0.028 C 
ATOM     17  C21 ZIN A   1      32.745   3.958  30.757  0.00  0.00     0.147 C 
ATOM     18  F22 ZIN A   1      32.456   5.324  30.832  0.00  0.00    -0.238 F 
ATOM     19  C23 ZIN A   1      32.383   3.464  29.359  0.00  0.00     0.160 C 
ATOM     20  C26 ZIN A   1      30.869   3.533  29.106  0.00  0.00     0.045 C 
ATOM     21  C27 ZIN A   1      30.160   2.749  30.212  0.00  0.00    -0.027 C 
ATOM     22  C28 ZIN A   1      30.724   1.329  30.285  0.00  0.00     0.016 C 
ATOM     23  C29 ZIN A   1      28.634   2.710  30.189  0.00  0.00     0.070 C 
ENDROOT
BRANCH  23  24
ATOM     24  C31 ZIN A   1      28.154   1.472  29.478  0.00  0.00     0.155 C 
ATOM     25  O32 ZIN A   1      27.472   0.665  30.065  0.00  0.00    -0.295 OA
BRANCH  24  26
ATOM     26  C33 ZIN A   1      28.524   1.238  28.037  0.00  0.00     0.242 C 
BRANCH  26  27
ATOM     27  O34 ZIN A   1      28.365  -0.146  27.722  0.00  0.00    -0.394 OA
ATOM     28  H56 ZIN A   1      28.738  -0.746  28.383  0.00  0.00     0.209 HD
ENDBRANCH  26  27
ENDBRANCH  24  26
ENDBRANCH  23  24
BRANCH  19  29
ATOM     29  O25 ZIN A   1      32.818   2.111  29.215  0.00  0.00    -0.392 OA
ATOM     30  H48 ZIN A   1      32.681   1.568  30.004  0.00  0.00     0.210 HD
ENDBRANCH  19  29
TORSDOF 4
ENDMDL
MODEL 52
REMARK CAVERDOCK RESULT:       5.3      0.000      0.000
REMARK CAVERDOCK CONSTRAINTS:       0.0      0.0      0.0      0.0
REMARK CAVERDOCK TUNNEL: 51      5.3      2.3     52.4
REMARK  4 active torsions:
REMARK  status: ('A' for Active; 'I' for Inactive)
REMARK    1  A    between atoms: C23_19  and  O25_20 
REMARK    2  A    between atoms: C29_24  and  C31_25 
REMARK    3  A    between atoms: C31_25  and  C33_27 
REMARK    4  A    between atoms: C33_27  and  O34_28 
ROOT
ATOM      1  C1  ZIN A   1      27.195   3.868  32.103  0.00  0.00     0.011 C 
ATOM      2  C2  ZIN A   1      28.102   2.672  31.806  0.00  0.00    -0.006 C 
ATOM      3  C4  ZIN A   1      29.418   2.788  32.622  0.00  0.00     0.011 C 
ATOM      4  C5  ZIN A   1      30.381   3.448  31.630  0.00  0.00     0.002 C 
ATOM      5  C7  ZIN A   1      31.860   3.245  31.907  0.00  0.00     0.037 C 
ATOM      6  C9  ZIN A   1      32.229   3.887  33.247  0.00  0.00     0.050 C 
ATOM      7  C10 ZIN A   1      33.712   3.645  33.543  0.00  0.00     0.201 C 
ATOM      8  F12 ZIN A   1      34.079   4.329  34.708  0.00  0.00    -0.245 F 
ATOM      9  C13 ZIN A   1      34.519   4.165  32.368  0.00  0.00    -0.027 A 
ATOM     10  C14 ZIN A   1      35.521   5.001  32.596  0.00  0.00     0.061 A 
ATOM     11  C15 ZIN A   1      36.313   5.543  31.480  0.00  0.00     0.172 A 
ATOM     12  O16 ZIN A   1      37.258   6.280  31.688  0.00  0.00    -0.289 OA
ATOM     13  C17 ZIN A   1      35.935   5.172  30.107  0.00  0.00     0.052 A 
ATOM     14  C18 ZIN A   1      34.934   4.330  29.902  0.00  0.00    -0.006 A 
ATOM     15  C19 ZIN A   1      34.138   3.700  30.992  0.00  0.00     0.039 A 
ATOM     16  C20 ZIN A   1      34.370   2.190  30.929  0.00  0.00     0.028 C 
ATOM     17  C21 ZIN A   1      32.639   3.913  30.763  0.00  0.00     0.147 C 
ATOM     18  F22 ZIN A   1      32.362   5.284  30.778  0.00  0.00    -0.238 F 
ATOM     19  C23 ZIN A   1      32.254   3.356  29.396  0.00  0.00     0.160 C 
ATOM     20  C26 ZIN A   1      30.737   3.425  29.161  0.00  0.00     0.045 C 
ATOM     21  C27 ZIN A   1      30.038   2.701  30.313  0.00  0.00    -0.027 C 
ATOM     22  C28 ZIN A   1      30.592   1.281  30.445  0.00  0.00     0.016 C 
ATOM     23  C29 ZIN A   1      28.511   2.673  30.312  0.00  0.00     0.070 C 
ENDROOT
BRANCH  23  24
ATOM     24  C31 ZIN A   1      28.012   1.406  29.667  0.00  0.00     0.155 C 
ATOM     25  O32 ZIN A   1      27.655   0.480  30.355  0.00  0.00    -0.295 OA
BRANCH  24  26
ATOM     26  C33 ZIN A   1      27.958   1.295  28.166  0.00  0.00     0.242 C 
BRANCH  26  27
ATOM     27  O34 ZIN A   1      28.727   0.167  27.744  0.00  0.00    -0.394 OA
ATOM     28  H56 ZIN A   1      29.671   0.352  27.636  0.00  0.00     0.209 HD
ENDBRANCH  26  27
ENDBRANCH  24  26
ENDBRANCH  23  24
BRANCH  19  29
ATOM     29  O25 ZIN A   1      32.677   1.995  29.311  0.00  0.00    -0.392 OA
ATOM     30  H48 ZIN A   1      31.968   1.353  29.458  0.00  0.00     0.210 HD
ENDBRANCH  19  29
TORSDOF 4
ENDMDL
MODEL 53
REMARK CAVERDOCK RESULT:       4.3      0.000      0.000
REMARK CAVERDOCK CONSTRAINTS:       0.0      0.0      0.0      0.0
REMARK CAVERDOCK TUNNEL: 52      4.3      2.3     53.2
REMARK  4 active torsions:
REMARK  status: ('A' for Active; 'I' for Inactive)
REMARK    1  A    between atoms: C23_19  and  O25_20 
REMARK    2  A    between atoms: C29_24  and  C31_25 
REMARK    3  A    between atoms: C31_25  and  C33_27 
REMARK    4  A    between atoms: C33_27  and  O34_28 
ROOT
ATOM      1  C1  ZIN A   1      26.892   3.698  32.031  0.00  0.00     0.011 C 
ATOM      2  C2  ZIN A   1      27.813   2.517  31.719  0.00  0.00    -0.006 C 
ATOM      3  C4  ZIN A   1      29.114   2.620  32.561  0.00  0.00     0.011 C 
ATOM      4  C5  ZIN A   1      30.090   3.313  31.603  0.00  0.00     0.002 C 
ATOM      5  C7  ZIN A   1      31.564   3.113  31.901  0.00  0.00     0.037 C 
ATOM      6  C9  ZIN A   1      31.906   3.721  33.263  0.00  0.00     0.050 C 
ATOM      7  C10 ZIN A   1      33.385   3.481  33.579  0.00  0.00     0.201 C 
ATOM      8  F12 ZIN A   1      33.726   4.137  34.767  0.00  0.00    -0.245 F 
ATOM      9  C13 ZIN A   1      34.208   4.038  32.432  0.00  0.00    -0.027 A 
ATOM     10  C14 ZIN A   1      35.201   4.875  32.700  0.00  0.00     0.061 A 
ATOM     11  C15 ZIN A   1      36.007   5.451  31.613  0.00  0.00     0.172 A 
ATOM     12  O16 ZIN A   1      36.944   6.189  31.856  0.00  0.00    -0.289 OA
ATOM     13  C17 ZIN A   1      35.656   5.114  30.223  0.00  0.00     0.052 A 
ATOM     14  C18 ZIN A   1      34.665   4.271  29.979  0.00  0.00    -0.006 A 
ATOM     15  C19 ZIN A   1      33.855   3.607  31.038  0.00  0.00     0.039 A 
ATOM     16  C20 ZIN A   1      34.098   2.101  30.940  0.00  0.00     0.028 C 
ATOM     17  C21 ZIN A   1      32.359   3.815  30.789  0.00  0.00     0.147 C 
ATOM     18  F22 ZIN A   1      32.071   5.184  30.834  0.00  0.00    -0.238 F 
ATOM     19  C23 ZIN A   1      32.001   3.293  29.400  0.00  0.00     0.160 C 
ATOM     20  C26 ZIN A   1      30.488   3.357  29.141  0.00  0.00     0.045 C 
ATOM     21  C27 ZIN A   1      29.774   2.598  30.261  0.00  0.00    -0.027 C 
ATOM     22  C28 ZIN A   1      30.336   1.179  30.365  0.00  0.00     0.016 C 
ATOM     23  C29 ZIN A   1      28.248   2.561  30.233  0.00  0.00     0.070 C 
ENDROOT
BRANCH  23  24
ATOM     24  C31 ZIN A   1      27.769   1.308  29.546  0.00  0.00     0.155 C 
ATOM     25  O32 ZIN A   1      27.314   0.399  30.199  0.00  0.00    -0.295 OA
BRANCH  24  26
ATOM     26  C33 ZIN A   1      27.859   1.188  28.047  0.00  0.00     0.242 C 
BRANCH  26  27
ATOM     27  O34 ZIN A   1      27.559  -0.153  27.657  0.00  0.00    -0.394 OA
ATOM     28  H56 ZIN A   1      28.315  -0.756  27.706  0.00  0.00     0.209 HD
ENDBRANCH  26  27
ENDBRANCH  24  26
ENDBRANCH  23  24
BRANCH  19  29
ATOM     29  O25 ZIN A   1      32.436   1.937  29.287  0.00  0.00    -0.392 OA
ATOM     30  H48 ZIN A   1      33.180   1.812  28.682  0.00  0.00     0.210 HD
ENDBRANCH  19  29
TORSDOF 4
ENDMDL
MODEL 54
REMARK CAVERDOCK RESULT:       4.1      0.000      0.000
REMARK CAVERDOCK CONSTRAINTS:       0.0      0.0      0.0      0.0
REMARK CAVERDOCK TUNNEL: 53      4.1      2.3     54.2
REMARK  4 active torsions:
REMARK  status: ('A' for Active; 'I' for Inactive)
REMARK    1  A    between atoms: C23_19  and  O25_20 
REMARK    2  A    between atoms: C29_24  and  C31_25 
REMARK    3  A    between atoms: C31_25  and  C33_27 
REMARK    4  A    between atoms: C33_27  and  O34_28 
ROOT
ATOM      1  C1  ZIN A   1      26.758   3.456  32.044  0.00  0.00     0.011 C 
ATOM      2  C2  ZIN A   1      27.701   2.297  31.712  0.00  0.00    -0.006 C 
ATOM      3  C4  ZIN A   1      29.003   2.413  32.551  0.00  0.00     0.011 C 
ATOM      4  C5  ZIN A   1      29.961   3.139  31.600  0.00  0.00     0.002 C 
ATOM      5  C7  ZIN A   1      31.440   2.963  31.890  0.00  0.00     0.037 C 
ATOM      6  C9  ZIN A   1      31.774   3.559  33.260  0.00  0.00     0.050 C 
ATOM      7  C10 ZIN A   1      33.259   3.343  33.567  0.00  0.00     0.201 C 
ATOM      8  F12 ZIN A   1      33.592   3.988  34.763  0.00  0.00    -0.245 F 
ATOM      9  C13 ZIN A   1      34.068   3.932  32.425  0.00  0.00    -0.027 A 
ATOM     10  C14 ZIN A   1      35.045   4.784  32.702  0.00  0.00     0.061 A 
ATOM     11  C15 ZIN A   1      35.836   5.391  31.620  0.00  0.00     0.172 A 
ATOM     12  O16 ZIN A   1      36.759   6.143  31.871  0.00  0.00    -0.289 OA
ATOM     13  C17 ZIN A   1      35.487   5.067  30.227  0.00  0.00     0.052 A 
ATOM     14  C18 ZIN A   1      34.511   4.208  29.975  0.00  0.00    -0.006 A 
ATOM     15  C19 ZIN A   1      33.718   3.514  31.027  0.00  0.00     0.039 A 
ATOM     16  C20 ZIN A   1      33.990   2.014  30.906  0.00  0.00     0.028 C 
ATOM     17  C21 ZIN A   1      32.217   3.697  30.785  0.00  0.00     0.147 C 
ATOM     18  F22 ZIN A   1      31.903   5.058  30.851  0.00  0.00    -0.238 F 
ATOM     19  C23 ZIN A   1      31.865   3.187  29.391  0.00  0.00     0.160 C 
ATOM     20  C26 ZIN A   1      30.350   3.226  29.137  0.00  0.00     0.045 C 
ATOM     21  C27 ZIN A   1      29.655   2.437  30.249  0.00  0.00    -0.027 C 
ATOM     22  C28 ZIN A   1      30.244   1.028  30.331  0.00  0.00     0.016 C 
ATOM     23  C29 ZIN A   1      28.130   2.370  30.225  0.00  0.00     0.070 C 
ENDROOT
BRANCH  23  24
ATOM     24  C31 ZIN A   1      27.673   1.118  29.522  0.00  0.00     0.155 C 
ATOM     25  O32 ZIN A   1      27.528   0.094  30.147  0.00  0.00    -0.295 OA
BRANCH  24  26
ATOM     26  C33 ZIN A   1      27.397   1.142  28.042  0.00  0.00     0.242 C 
BRANCH  26  27
ATOM     27  O34 ZIN A   1      28.253   0.207  27.382  0.00  0.00    -0.394 OA
ATOM     28  H56 ZIN A   1      29.135   0.552  27.185  0.00  0.00     0.209 HD
ENDBRANCH  26  27
ENDBRANCH  24  26
ENDBRANCH  23  24
BRANCH  19  29
ATOM     29  O25 ZIN A   1      32.325   1.841  29.257  0.00  0.00    -0.392 OA
ATOM     30  H48 ZIN A   1      33.200   1.763  28.852  0.00  0.00     0.210 HD
ENDBRANCH  19  29
TORSDOF 4
ENDMDL
MODEL 55
REMARK CAVERDOCK RESULT:       4.2      0.000      0.000
REMARK CAVERDOCK CONSTRAINTS:       0.1      0.0      0.0      0.0
REMARK CAVERDOCK TUNNEL: 54      4.2      2.2     55.2
REMARK  4 active torsions:
REMARK  status: ('A' for Active; 'I' for Inactive)
REMARK    1  A    between atoms: C23_19  and  O25_20 
REMARK    2  A    between atoms: C29_24  and  C31_25 
REMARK    3  A    between atoms: C31_25  and  C33_27 
REMARK    4  A    between atoms: C33_27  and  O34_28 
ROOT
ATOM      1  C1  ZIN A   1      26.553   3.439  31.886  0.00  0.00     0.011 C 
ATOM      2  C2  ZIN A   1      27.478   2.259  31.583  0.00  0.00    -0.006 C 
ATOM      3  C4  ZIN A   1      28.769   2.360  32.440  0.00  0.00     0.011 C 
ATOM      4  C5  ZIN A   1      29.756   3.056  31.496  0.00  0.00     0.002 C 
ATOM      5  C7  ZIN A   1      31.227   2.855  31.811  0.00  0.00     0.037 C 
ATOM      6  C9  ZIN A   1      31.552   3.461  33.178  0.00  0.00     0.050 C 
ATOM      7  C10 ZIN A   1      33.027   3.221  33.511  0.00  0.00     0.201 C 
ATOM      8  F12 ZIN A   1      33.355   3.873  34.705  0.00  0.00    -0.245 F 
ATOM      9  C13 ZIN A   1      33.864   3.780  32.375  0.00  0.00    -0.027 A 
ATOM     10  C14 ZIN A   1      34.853   4.616  32.656  0.00  0.00     0.061 A 
ATOM     11  C15 ZIN A   1      35.672   5.195  31.580  0.00  0.00     0.172 A 
ATOM     12  O16 ZIN A   1      36.606   5.932  31.836  0.00  0.00    -0.289 OA
ATOM     13  C17 ZIN A   1      35.338   4.861  30.186  0.00  0.00     0.052 A 
ATOM     14  C18 ZIN A   1      34.350   4.018  29.929  0.00  0.00    -0.006 A 
ATOM     15  C19 ZIN A   1      33.528   3.352  30.977  0.00  0.00     0.039 A 
ATOM     16  C20 ZIN A   1      33.773   1.845  30.878  0.00  0.00     0.028 C 
ATOM     17  C21 ZIN A   1      32.034   3.560  30.710  0.00  0.00     0.147 C 
ATOM     18  F22 ZIN A   1      31.746   4.928  30.754  0.00  0.00    -0.238 F 
ATOM     19  C23 ZIN A   1      31.694   3.040  29.316  0.00  0.00     0.160 C 
ATOM     20  C26 ZIN A   1      30.183   3.105  29.039  0.00  0.00     0.045 C 
ATOM     21  C27 ZIN A   1      29.457   2.344  30.149  0.00  0.00    -0.027 C 
ATOM     22  C28 ZIN A   1      30.017   0.924  30.257  0.00  0.00     0.016 C 
ATOM     23  C29 ZIN A   1      27.931   2.306  30.102  0.00  0.00     0.070 C 
ENDROOT
BRANCH  23  24
ATOM     24  C31 ZIN A   1      27.461   1.054  29.407  0.00  0.00     0.155 C 
ATOM     25  O32 ZIN A   1      26.790   0.248  30.006  0.00  0.00    -0.295 OA
BRANCH  24  26
ATOM     26  C33 ZIN A   1      27.827   0.808  27.967  0.00  0.00     0.242 C 
BRANCH  26  27
ATOM     27  O34 ZIN A   1      28.334  -0.520  27.825  0.00  0.00    -0.394 OA
ATOM     28  H56 ZIN A   1      29.061  -0.731  28.428  0.00  0.00     0.209 HD
ENDBRANCH  26  27
ENDBRANCH  24  26
ENDBRANCH  23  24
BRANCH  19  29
ATOM     29  O25 ZIN A   1      32.130   1.685  29.205  0.00  0.00    -0.392 OA
ATOM     30  H48 ZIN A   1      32.762   1.532  28.489  0.00  0.00     0.210 HD
ENDBRANCH  19  29
TORSDOF 4
ENDMDL
MODEL 56
REMARK CAVERDOCK RESULT:       4.5      0.000      0.000
REMARK CAVERDOCK CONSTRAINTS:       0.0      0.0      0.0      0.0
REMARK CAVERDOCK TUNNEL: 55      4.5      2.2     56.4
REMARK  4 active torsions:
REMARK  status: ('A' for Active; 'I' for Inactive)
REMARK    1  A    between atoms: C23_19  and  O25_20 
REMARK    2  A    between atoms: C29_24  and  C31_25 
REMARK    3  A    between atoms: C31_25  and  C33_27 
REMARK    4  A    between atoms: C33_27  and  O34_28 
ROOT
ATOM      1  C1  ZIN A   1      26.309   3.419  31.852  0.00  0.00     0.011 C 
ATOM      2  C2  ZIN A   1      27.234   2.238  31.553  0.00  0.00    -0.006 C 
ATOM      3  C4  ZIN A   1      28.522   2.338  32.416  0.00  0.00     0.011 C 
ATOM      4  C5  ZIN A   1      29.513   3.032  31.476  0.00  0.00     0.002 C 
ATOM      5  C7  ZIN A   1      30.982   2.830  31.797  0.00  0.00     0.037 C 
ATOM      6  C9  ZIN A   1      31.302   3.435  33.166  0.00  0.00     0.050 C 
ATOM      7  C10 ZIN A   1      32.776   3.193  33.505  0.00  0.00     0.201 C 
ATOM      8  F12 ZIN A   1      33.098   3.846  34.700  0.00  0.00    -0.245 F 
ATOM      9  C13 ZIN A   1      33.618   3.752  32.373  0.00  0.00    -0.027 A 
ATOM     10  C14 ZIN A   1      34.607   4.587  32.659  0.00  0.00     0.061 A 
ATOM     11  C15 ZIN A   1      35.431   5.166  31.586  0.00  0.00     0.172 A 
ATOM     12  O16 ZIN A   1      36.364   5.902  31.847  0.00  0.00    -0.289 OA
ATOM     13  C17 ZIN A   1      35.102   4.832  30.191  0.00  0.00     0.052 A 
ATOM     14  C18 ZIN A   1      34.115   3.990  29.929  0.00  0.00    -0.006 A 
ATOM     15  C19 ZIN A   1      33.287   3.325  30.973  0.00  0.00     0.039 A 
ATOM     16  C20 ZIN A   1      33.531   1.818  30.875  0.00  0.00     0.028 C 
ATOM     17  C21 ZIN A   1      31.795   3.535  30.700  0.00  0.00     0.147 C 
ATOM     18  F22 ZIN A   1      31.508   4.903  30.743  0.00  0.00    -0.238 F 
ATOM     19  C23 ZIN A   1      31.460   3.015  29.304  0.00  0.00     0.160 C 
ATOM     20  C26 ZIN A   1      29.951   3.082  29.021  0.00  0.00     0.045 C 
ATOM     21  C27 ZIN A   1      29.219   2.321  30.127  0.00  0.00    -0.027 C 
ATOM     22  C28 ZIN A   1      29.778   0.901  30.237  0.00  0.00     0.016 C 
ATOM     23  C29 ZIN A   1      27.694   2.284  30.074  0.00  0.00     0.070 C 
ENDROOT
BRANCH  23  24
ATOM     24  C31 ZIN A   1      27.225   1.033  29.377  0.00  0.00     0.155 C 
ATOM     25  O32 ZIN A   1      26.843   0.089  30.026  0.00  0.00    -0.295 OA
BRANCH  24  26
ATOM     26  C33 ZIN A   1      27.234   0.960  27.872  0.00  0.00     0.242 C 
BRANCH  26  27
ATOM     27  O34 ZIN A   1      28.007  -0.166  27.454  0.00  0.00    -0.394 OA
ATOM     28  H56 ZIN A   1      28.310  -0.727  28.182  0.00  0.00     0.209 HD
ENDBRANCH  26  27
ENDBRANCH  24  26
ENDBRANCH  23  24
BRANCH  19  29
ATOM     29  O25 ZIN A   1      31.895   1.659  29.195  0.00  0.00    -0.392 OA
ATOM     30  H48 ZIN A   1      32.823   1.523  29.434  0.00  0.00     0.210 HD
ENDBRANCH  19  29
TORSDOF 4
ENDMDL
MODEL 57
REMARK CAVERDOCK RESULT:       4.5      0.000      0.000
REMARK CAVERDOCK CONSTRAINTS:       0.0      0.0      0.0      0.0
REMARK CAVERDOCK TUNNEL: 56      4.5      2.2     57.4
REMARK  4 active torsions:
REMARK  status: ('A' for Active; 'I' for Inactive)
REMARK    1  A    between atoms: C23_19  and  O25_20 
REMARK    2  A    between atoms: C29_24  and  C31_25 
REMARK    3  A    between atoms: C31_25  and  C33_27 
REMARK    4  A    between atoms: C33_27  and  O34_28 
ROOT
ATOM      1  C1  ZIN A   1      26.150   2.721  31.782  0.00  0.00     0.011 C 
ATOM      2  C2  ZIN A   1      27.178   1.646  31.426  0.00  0.00    -0.006 C 
ATOM      3  C4  ZIN A   1      28.437   1.795  32.323  0.00  0.00     0.011 C 
ATOM      4  C5  ZIN A   1      29.381   2.634  31.454  0.00  0.00     0.002 C 
ATOM      5  C7  ZIN A   1      30.856   2.536  31.794  0.00  0.00     0.037 C 
ATOM      6  C9  ZIN A   1      31.099   3.071  33.207  0.00  0.00     0.050 C 
ATOM      7  C10 ZIN A   1      32.583   2.933  33.563  0.00  0.00     0.201 C 
ATOM      8  F12 ZIN A   1      32.827   3.527  34.806  0.00  0.00    -0.245 F 
ATOM      9  C13 ZIN A   1      33.393   3.637  32.490  0.00  0.00    -0.027 A 
ATOM     10  C14 ZIN A   1      34.300   4.532  32.853  0.00  0.00     0.061 A 
ATOM     11  C15 ZIN A   1      35.090   5.250  31.841  0.00  0.00     0.172 A 
ATOM     12  O16 ZIN A   1      35.952   6.043  32.171  0.00  0.00    -0.289 OA
ATOM     13  C17 ZIN A   1      34.815   4.985  30.419  0.00  0.00     0.052 A 
ATOM     14  C18 ZIN A   1      33.909   4.083  30.079  0.00  0.00    -0.006 A 
ATOM     15  C19 ZIN A   1      33.124   3.280  31.058  0.00  0.00     0.039 A 
ATOM     16  C20 ZIN A   1      33.498   1.809  30.865  0.00  0.00     0.028 C 
ATOM     17  C21 ZIN A   1      31.624   3.380  30.765  0.00  0.00     0.147 C 
ATOM     18  F22 ZIN A   1      31.219   4.713  30.893  0.00  0.00    -0.238 F 
ATOM     19  C23 ZIN A   1      31.359   2.931  29.331  0.00  0.00     0.160 C 
ATOM     20  C26 ZIN A   1      29.855   2.888  29.018  0.00  0.00     0.045 C 
ATOM     21  C27 ZIN A   1      29.172   1.994  30.054  0.00  0.00    -0.027 C 
ATOM     22  C28 ZIN A   1      29.849   0.622  30.083  0.00  0.00     0.016 C 
ATOM     23  C29 ZIN A   1      27.657   1.832  29.964  0.00  0.00     0.070 C 
ENDROOT
BRANCH  23  24
ATOM     24  C31 ZIN A   1      27.310   0.596  29.175  0.00  0.00     0.155 C 
ATOM     25  O32 ZIN A   1      27.704   0.476  28.039  0.00  0.00    -0.295 OA
BRANCH  24  26
ATOM     26  C33 ZIN A   1      26.471  -0.487  29.800  0.00  0.00     0.242 C 
BRANCH  26  27
ATOM     27  O34 ZIN A   1      27.283  -1.637  30.046  0.00  0.00    -0.394 OA
ATOM     28  H56 ZIN A   1      27.172  -2.015  30.930  0.00  0.00     0.209 HD
ENDBRANCH  26  27
ENDBRANCH  24  26
ENDBRANCH  23  24
BRANCH  19  29
ATOM     29  O25 ZIN A   1      31.911   1.627  29.142  0.00  0.00    -0.392 OA
ATOM     30  H48 ZIN A   1      31.319   1.012  28.686  0.00  0.00     0.210 HD
ENDBRANCH  19  29
TORSDOF 4
ENDMDL
MODEL 58
REMARK CAVERDOCK RESULT:       4.4      0.000      0.000
REMARK CAVERDOCK CONSTRAINTS:       0.1      0.0      0.0      0.0
REMARK CAVERDOCK TUNNEL: 57      4.4      2.3     58.4
REMARK  4 active torsions:
REMARK  status: ('A' for Active; 'I' for Inactive)
REMARK    1  A    between atoms: C23_19  and  O25_20 
REMARK    2  A    between atoms: C29_24  and  C31_25 
REMARK    3  A    between atoms: C31_25  and  C33_27 
REMARK    4  A    between atoms: C33_27  and  O34_28 
ROOT
ATOM      1  C1  ZIN A   1      25.957   2.774  31.653  0.00  0.00     0.011 C 
ATOM      2  C2  ZIN A   1      26.968   1.672  31.330  0.00  0.00    -0.006 C 
ATOM      3  C4  ZIN A   1      28.217   1.812  32.242  0.00  0.00     0.011 C 
ATOM      4  C5  ZIN A   1      29.190   2.615  31.371  0.00  0.00     0.002 C 
ATOM      5  C7  ZIN A   1      30.658   2.493  31.733  0.00  0.00     0.037 C 
ATOM      6  C9  ZIN A   1      30.893   3.049  33.140  0.00  0.00     0.050 C 
ATOM      7  C10 ZIN A   1      32.368   2.887  33.519  0.00  0.00     0.201 C 
ATOM      8  F12 ZIN A   1      32.609   3.499  34.754  0.00  0.00    -0.245 F 
ATOM      9  C13 ZIN A   1      33.207   3.555  32.444  0.00  0.00    -0.027 A 
ATOM     10  C14 ZIN A   1      34.129   4.437  32.804  0.00  0.00     0.061 A 
ATOM     11  C15 ZIN A   1      34.947   5.120  31.789  0.00  0.00     0.172 A 
ATOM     12  O16 ZIN A   1      35.820   5.901  32.117  0.00  0.00    -0.289 OA
ATOM     13  C17 ZIN A   1      34.685   4.834  30.369  0.00  0.00     0.052 A 
ATOM     14  C18 ZIN A   1      33.765   3.945  30.033  0.00  0.00    -0.006 A 
ATOM     15  C19 ZIN A   1      32.950   3.176  31.015  0.00  0.00     0.039 A 
ATOM     16  C20 ZIN A   1      33.297   1.695  30.855  0.00  0.00     0.028 C 
ATOM     17  C21 ZIN A   1      31.457   3.302  30.700  0.00  0.00     0.147 C 
ATOM     18  F22 ZIN A   1      31.079   4.645  30.798  0.00  0.00    -0.238 F 
ATOM     19  C23 ZIN A   1      31.202   2.832  29.271  0.00  0.00     0.160 C 
ATOM     20  C26 ZIN A   1      29.702   2.814  28.938  0.00  0.00     0.045 C 
ATOM     21  C27 ZIN A   1      28.987   1.954  29.981  0.00  0.00    -0.027 C 
ATOM     22  C28 ZIN A   1      29.635   0.569  30.043  0.00  0.00     0.016 C 
ATOM     23  C29 ZIN A   1      27.470   1.821  29.872  0.00  0.00     0.070 C 
ENDROOT
BRANCH  23  24
ATOM     24  C31 ZIN A   1      27.107   0.579  29.101  0.00  0.00     0.155 C 
ATOM     25  O32 ZIN A   1      27.319   0.524  27.913  0.00  0.00    -0.295 OA
BRANCH  24  26
ATOM     26  C33 ZIN A   1      26.481  -0.593  29.809  0.00  0.00     0.242 C 
BRANCH  26  27
ATOM     27  O34 ZIN A   1      27.462  -1.615  30.001  0.00  0.00    -0.394 OA
ATOM     28  H56 ZIN A   1      28.205  -1.568  29.383  0.00  0.00     0.209 HD
ENDBRANCH  26  27
ENDBRANCH  24  26
ENDBRANCH  23  24
BRANCH  19  29
ATOM     29  O25 ZIN A   1      31.729   1.514  29.113  0.00  0.00    -0.392 OA
ATOM     30  H48 ZIN A   1      32.569   1.368  29.572  0.00  0.00     0.210 HD
ENDBRANCH  19  29
TORSDOF 4
ENDMDL
MODEL 59
REMARK CAVERDOCK RESULT:       4.6      0.000      0.000
REMARK CAVERDOCK CONSTRAINTS:       0.1      0.0      0.0      0.0
REMARK CAVERDOCK TUNNEL: 58      4.6      2.4     59.2
REMARK  4 active torsions:
REMARK  status: ('A' for Active; 'I' for Inactive)
REMARK    1  A    between atoms: C23_19  and  O25_20 
REMARK    2  A    between atoms: C29_24  and  C31_25 
REMARK    3  A    between atoms: C31_25  and  C33_27 
REMARK    4  A    between atoms: C33_27  and  O34_28 
ROOT
ATOM      1  C1  ZIN A   1      25.813   2.505  31.607  0.00  0.00     0.011 C 
ATOM      2  C2  ZIN A   1      26.857   1.424  31.319  0.00  0.00    -0.006 C 
ATOM      3  C4  ZIN A   1      28.086   1.608  32.251  0.00  0.00     0.011 C 
ATOM      4  C5  ZIN A   1      29.053   2.423  31.385  0.00  0.00     0.002 C 
ATOM      5  C7  ZIN A   1      30.518   2.343  31.776  0.00  0.00     0.037 C 
ATOM      6  C9  ZIN A   1      30.713   2.925  33.178  0.00  0.00     0.050 C 
ATOM      7  C10 ZIN A   1      32.185   2.806  33.585  0.00  0.00     0.201 C 
ATOM      8  F12 ZIN A   1      32.387   3.441  34.815  0.00  0.00    -0.245 F 
ATOM      9  C13 ZIN A   1      33.026   3.479  32.516  0.00  0.00    -0.027 A 
ATOM     10  C14 ZIN A   1      33.918   4.389  32.879  0.00  0.00     0.061 A 
ATOM     11  C15 ZIN A   1      34.737   5.078  31.869  0.00  0.00     0.172 A 
ATOM     12  O16 ZIN A   1      35.585   5.885  32.200  0.00  0.00    -0.289 OA
ATOM     13  C17 ZIN A   1      34.509   4.766  30.448  0.00  0.00     0.052 A 
ATOM     14  C18 ZIN A   1      33.617   3.848  30.109  0.00  0.00    -0.006 A 
ATOM     15  C19 ZIN A   1      32.804   3.074  31.088  0.00  0.00     0.039 A 
ATOM     16  C20 ZIN A   1      33.191   1.599  30.956  0.00  0.00     0.028 C 
ATOM     17  C21 ZIN A   1      31.315   3.157  30.745  0.00  0.00     0.147 C 
ATOM     18  F22 ZIN A   1      30.901   4.492  30.816  0.00  0.00    -0.238 F 
ATOM     19  C23 ZIN A   1      31.097   2.660  29.318  0.00  0.00     0.160 C 
ATOM     20  C26 ZIN A   1      29.604   2.600  28.959  0.00  0.00     0.045 C 
ATOM     21  C27 ZIN A   1      28.892   1.737  30.002  0.00  0.00    -0.027 C 
ATOM     22  C28 ZIN A   1      29.573   0.370  30.096  0.00  0.00     0.016 C 
ATOM     23  C29 ZIN A   1      27.381   1.564  29.868  0.00  0.00     0.070 C 
ENDROOT
BRANCH  23  24
ATOM     24  C31 ZIN A   1      27.064   0.302  29.109  0.00  0.00     0.155 C 
ATOM     25  O32 ZIN A   1      26.726  -0.692  29.706  0.00  0.00    -0.295 OA
BRANCH  24  26
ATOM     26  C33 ZIN A   1      27.170   0.279  27.607  0.00  0.00     0.242 C 
BRANCH  26  27
ATOM     27  O34 ZIN A   1      28.453  -0.222  27.227  0.00  0.00    -0.394 OA
ATOM     28  H56 ZIN A   1      29.139   0.458  27.166  0.00  0.00     0.209 HD
ENDBRANCH  26  27
ENDBRANCH  24  26
ENDBRANCH  23  24
BRANCH  19  29
ATOM     29  O25 ZIN A   1      31.660   1.354  29.189  0.00  0.00    -0.392 OA
ATOM     30  H48 ZIN A   1      32.487   1.232  29.677  0.00  0.00     0.210 HD
ENDBRANCH  19  29
TORSDOF 4
ENDMDL
MODEL 60
REMARK CAVERDOCK RESULT:       4.9      0.000      0.000
REMARK CAVERDOCK CONSTRAINTS:       0.1      0.0      0.0      0.0
REMARK CAVERDOCK TUNNEL: 59      4.9      2.4     60.3
REMARK  4 active torsions:
REMARK  status: ('A' for Active; 'I' for Inactive)
REMARK    1  A    between atoms: C23_19  and  O25_20 
REMARK    2  A    between atoms: C29_24  and  C31_25 
REMARK    3  A    between atoms: C31_25  and  C33_27 
REMARK    4  A    between atoms: C33_27  and  O34_28 
ROOT
ATOM      1  C1  ZIN A   1      25.612   2.266  31.359  0.00  0.00     0.011 C 
ATOM      2  C2  ZIN A   1      26.686   1.207  31.100  0.00  0.00    -0.006 C 
ATOM      3  C4  ZIN A   1      27.863   1.388  32.096  0.00  0.00     0.011 C 
ATOM      4  C5  ZIN A   1      28.860   2.237  31.299  0.00  0.00     0.002 C 
ATOM      5  C7  ZIN A   1      30.304   2.170  31.761  0.00  0.00     0.037 C 
ATOM      6  C9  ZIN A   1      30.420   2.722  33.184  0.00  0.00     0.050 C 
ATOM      7  C10 ZIN A   1      31.871   2.615  33.662  0.00  0.00     0.201 C 
ATOM      8  F12 ZIN A   1      32.002   3.226  34.914  0.00  0.00    -0.245 F 
ATOM      9  C13 ZIN A   1      32.754   3.325  32.652  0.00  0.00    -0.027 A 
ATOM     10  C14 ZIN A   1      33.613   4.240  33.079  0.00  0.00     0.061 A 
ATOM     11  C15 ZIN A   1      34.470   4.963  32.127  0.00  0.00     0.172 A 
ATOM     12  O16 ZIN A   1      35.287   5.775  32.519  0.00  0.00    -0.289 OA
ATOM     13  C17 ZIN A   1      34.319   4.680  30.691  0.00  0.00     0.052 A 
ATOM     14  C18 ZIN A   1      33.460   3.758  30.287  0.00  0.00    -0.006 A 
ATOM     15  C19 ZIN A   1      32.611   2.949  31.206  0.00  0.00     0.039 A 
ATOM     16  C20 ZIN A   1      33.027   1.484  31.061  0.00  0.00     0.028 C 
ATOM     17  C21 ZIN A   1      31.139   3.019  30.790  0.00  0.00     0.147 C 
ATOM     18  F22 ZIN A   1      30.701   4.345  30.870  0.00  0.00    -0.238 F 
ATOM     19  C23 ZIN A   1      31.002   2.551  29.343  0.00  0.00     0.160 C 
ATOM     20  C26 ZIN A   1      29.530   2.477  28.908  0.00  0.00     0.045 C 
ATOM     21  C27 ZIN A   1      28.780   1.580  29.894  0.00  0.00    -0.027 C 
ATOM     22  C28 ZIN A   1      29.477   0.222  29.993  0.00  0.00     0.016 C 
ATOM     23  C29 ZIN A   1      27.280   1.388  29.681  0.00  0.00     0.070 C 
ENDROOT
BRANCH  23  24
ATOM     24  C31 ZIN A   1      27.022   0.139  28.879  0.00  0.00     0.155 C 
ATOM     25  O32 ZIN A   1      26.316  -0.731  29.330  0.00  0.00    -0.295 OA
BRANCH  24  26
ATOM     26  C33 ZIN A   1      27.643  -0.024  27.517  0.00  0.00     0.242 C 
BRANCH  26  27
ATOM     27  O34 ZIN A   1      28.543  -1.134  27.534  0.00  0.00    -0.394 OA
ATOM     28  H56 ZIN A   1      28.357  -1.781  28.229  0.00  0.00     0.209 HD
ENDBRANCH  26  27
ENDBRANCH  24  26
ENDBRANCH  23  24
BRANCH  19  29
ATOM     29  O25 ZIN A   1      31.591   1.256  29.214  0.00  0.00    -0.392 OA
ATOM     30  H48 ZIN A   1      31.461   0.686  29.985  0.00  0.00     0.210 HD
ENDBRANCH  19  29
TORSDOF 4
ENDMDL
MODEL 61
REMARK CAVERDOCK RESULT:       4.8      0.000      0.000
REMARK CAVERDOCK CONSTRAINTS:       0.0      0.0      0.0      0.0
REMARK CAVERDOCK TUNNEL: 60      4.8      2.5     61.2
REMARK  4 active torsions:
REMARK  status: ('A' for Active; 'I' for Inactive)
REMARK    1  A    between atoms: C23_19  and  O25_20 
REMARK    2  A    between atoms: C29_24  and  C31_25 
REMARK    3  A    between atoms: C31_25  and  C33_27 
REMARK    4  A    between atoms: C33_27  and  O34_28 
ROOT
ATOM      1  C1  ZIN A   1      25.459   2.398  31.578  0.00  0.00     0.011 C 
ATOM      2  C2  ZIN A   1      26.499   1.316  31.279  0.00  0.00    -0.006 C 
ATOM      3  C4  ZIN A   1      27.720   1.477  32.224  0.00  0.00     0.011 C 
ATOM      4  C5  ZIN A   1      28.700   2.301  31.382  0.00  0.00     0.002 C 
ATOM      5  C7  ZIN A   1      30.161   2.206  31.784  0.00  0.00     0.037 C 
ATOM      6  C9  ZIN A   1      30.347   2.761  33.198  0.00  0.00     0.050 C 
ATOM      7  C10 ZIN A   1      31.814   2.626  33.616  0.00  0.00     0.201 C 
ATOM      8  F12 ZIN A   1      32.009   3.237  34.859  0.00  0.00    -0.245 F 
ATOM      9  C13 ZIN A   1      32.669   3.313  32.567  0.00  0.00    -0.027 A 
ATOM     10  C14 ZIN A   1      33.563   4.211  32.954  0.00  0.00     0.061 A 
ATOM     11  C15 ZIN A   1      34.395   4.913  31.964  0.00  0.00     0.172 A 
ATOM     12  O16 ZIN A   1      35.244   5.710  32.317  0.00  0.00    -0.289 OA
ATOM     13  C17 ZIN A   1      34.178   4.628  30.536  0.00  0.00     0.052 A 
ATOM     14  C18 ZIN A   1      33.284   3.722  30.173  0.00  0.00    -0.006 A 
ATOM     15  C19 ZIN A   1      32.458   2.935  31.130  0.00  0.00     0.039 A 
ATOM     16  C20 ZIN A   1      32.837   1.461  30.974  0.00  0.00     0.028 C 
ATOM     17  C21 ZIN A   1      30.972   3.034  30.775  0.00  0.00     0.147 C 
ATOM     18  F22 ZIN A   1      30.565   4.369  30.867  0.00  0.00    -0.238 F 
ATOM     19  C23 ZIN A   1      30.764   2.564  29.338  0.00  0.00     0.160 C 
ATOM     20  C26 ZIN A   1      29.274   2.519  28.965  0.00  0.00     0.045 C 
ATOM     21  C27 ZIN A   1      28.548   1.641  29.985  0.00  0.00    -0.027 C 
ATOM     22  C28 ZIN A   1      29.220   0.269  30.061  0.00  0.00     0.016 C 
ATOM     23  C29 ZIN A   1      27.037   1.480  29.836  0.00  0.00     0.070 C 
ENDROOT
BRANCH  23  24
ATOM     24  C31 ZIN A   1      26.719   0.234  29.051  0.00  0.00     0.155 C 
ATOM     25  O32 ZIN A   1      26.318  -0.753  29.622  0.00  0.00    -0.295 OA
BRANCH  24  26
ATOM     26  C33 ZIN A   1      26.903   0.217  27.556  0.00  0.00     0.242 C 
BRANCH  26  27
ATOM     27  O34 ZIN A   1      28.130  -0.441  27.234  0.00  0.00    -0.394 OA
ATOM     28  H56 ZIN A   1      28.044  -1.398  27.113  0.00  0.00     0.209 HD
ENDBRANCH  26  27
ENDBRANCH  24  26
ENDBRANCH  23  24
BRANCH  19  29
ATOM     29  O25 ZIN A   1      31.320   1.257  29.190  0.00  0.00    -0.392 OA
ATOM     30  H48 ZIN A   1      32.108   1.225  28.628  0.00  0.00     0.210 HD
ENDBRANCH  19  29
TORSDOF 4
ENDMDL
MODEL 62
REMARK CAVERDOCK RESULT:       5.3      0.000      0.000
REMARK CAVERDOCK CONSTRAINTS:       0.0      0.0      0.0      0.0
REMARK CAVERDOCK TUNNEL: 61      5.3      2.5     62.1
REMARK  4 active torsions:
REMARK  status: ('A' for Active; 'I' for Inactive)
REMARK    1  A    between atoms: C23_19  and  O25_20 
REMARK    2  A    between atoms: C29_24  and  C31_25 
REMARK    3  A    between atoms: C31_25  and  C33_27 
REMARK    4  A    between atoms: C33_27  and  O34_28 
ROOT
ATOM      1  C1  ZIN A   1      25.368   2.537  31.599  0.00  0.00     0.011 C 
ATOM      2  C2  ZIN A   1      26.373   1.410  31.352  0.00  0.00    -0.006 C 
ATOM      3  C4  ZIN A   1      27.596   1.572  32.295  0.00  0.00     0.011 C 
ATOM      4  C5  ZIN A   1      28.605   2.327  31.422  0.00  0.00     0.002 C 
ATOM      5  C7  ZIN A   1      30.061   2.201  31.834  0.00  0.00     0.037 C 
ATOM      6  C9  ZIN A   1      30.261   2.811  33.223  0.00  0.00     0.050 C 
ATOM      7  C10 ZIN A   1      31.722   2.646  33.653  0.00  0.00     0.201 C 
ATOM      8  F12 ZIN A   1      31.933   3.305  34.869  0.00  0.00    -0.245 F 
ATOM      9  C13 ZIN A   1      32.601   3.259  32.579  0.00  0.00    -0.027 A 
ATOM     10  C14 ZIN A   1      33.523   4.144  32.930  0.00  0.00     0.061 A 
ATOM     11  C15 ZIN A   1      34.381   4.775  31.914  0.00  0.00     0.172 A 
ATOM     12  O16 ZIN A   1      35.254   5.558  32.236  0.00  0.00    -0.289 OA
ATOM     13  C17 ZIN A   1      34.158   4.435  30.499  0.00  0.00     0.052 A 
ATOM     14  C18 ZIN A   1      33.236   3.544  30.171  0.00  0.00    -0.006 A 
ATOM     15  C19 ZIN A   1      32.382   2.826  31.159  0.00  0.00     0.039 A 
ATOM     16  C20 ZIN A   1      32.713   1.335  31.068  0.00  0.00     0.028 C 
ATOM     17  C21 ZIN A   1      30.901   2.958  30.793  0.00  0.00     0.147 C 
ATOM     18  F22 ZIN A   1      30.538   4.308  30.826  0.00  0.00    -0.238 F 
ATOM     19  C23 ZIN A   1      30.682   2.433  29.377  0.00  0.00     0.160 C 
ATOM     20  C26 ZIN A   1      29.192   2.420  29.000  0.00  0.00     0.045 C 
ATOM     21  C27 ZIN A   1      28.435   1.611  30.054  0.00  0.00    -0.027 C 
ATOM     22  C28 ZIN A   1      29.062   0.223  30.192  0.00  0.00     0.016 C 
ATOM     23  C29 ZIN A   1      26.920   1.493  29.905  0.00  0.00     0.070 C 
ENDROOT
BRANCH  23  24
ATOM     24  C31 ZIN A   1      26.564   0.225  29.174  0.00  0.00     0.155 C 
ATOM     25  O32 ZIN A   1      26.836   0.108  28.003  0.00  0.00    -0.295 OA
BRANCH  24  26
ATOM     26  C33 ZIN A   1      25.869  -0.895  29.901  0.00  0.00     0.242 C 
BRANCH  26  27
ATOM     27  O34 ZIN A   1      26.843  -1.794  30.435  0.00  0.00    -0.394 OA
ATOM     28  H56 ZIN A   1      26.720  -1.996  31.374  0.00  0.00     0.209 HD
ENDBRANCH  26  27
ENDBRANCH  24  26
ENDBRANCH  23  24
BRANCH  19  29
ATOM     29  O25 ZIN A   1      31.196   1.103  29.288  0.00  0.00    -0.392 OA
ATOM     30  H48 ZIN A   1      31.032   0.564  30.075  0.00  0.00     0.210 HD
ENDBRANCH  19  29
TORSDOF 4
ENDMDL
MODEL 63
REMARK CAVERDOCK RESULT:       5.5      0.000      0.000
REMARK CAVERDOCK CONSTRAINTS:       0.0      0.0      0.0      0.0
REMARK CAVERDOCK TUNNEL: 62      5.5      2.6     63.5
REMARK  4 active torsions:
REMARK  status: ('A' for Active; 'I' for Inactive)
REMARK    1  A    between atoms: C23_19  and  O25_20 
REMARK    2  A    between atoms: C29_24  and  C31_25 
REMARK    3  A    between atoms: C31_25  and  C33_27 
REMARK    4  A    between atoms: C33_27  and  O34_28 
ROOT
ATOM      1  C1  ZIN A   1      25.218   2.225  31.649  0.00  0.00     0.011 C 
ATOM      2  C2  ZIN A   1      26.259   1.143  31.356  0.00  0.00    -0.006 C 
ATOM      3  C4  ZIN A   1      27.486   1.317  32.292  0.00  0.00     0.011 C 
ATOM      4  C5  ZIN A   1      28.458   2.135  31.435  0.00  0.00     0.002 C 
ATOM      5  C7  ZIN A   1      29.921   2.048  31.829  0.00  0.00     0.037 C 
ATOM      6  C9  ZIN A   1      30.114   2.619  33.236  0.00  0.00     0.050 C 
ATOM      7  C10 ZIN A   1      31.585   2.492  33.647  0.00  0.00     0.201 C 
ATOM      8  F12 ZIN A   1      31.785   3.118  34.882  0.00  0.00    -0.245 F 
ATOM      9  C13 ZIN A   1      32.431   3.171  32.586  0.00  0.00    -0.027 A 
ATOM     10  C14 ZIN A   1      33.325   4.075  32.957  0.00  0.00     0.061 A 
ATOM     11  C15 ZIN A   1      34.149   4.769  31.955  0.00  0.00     0.172 A 
ATOM     12  O16 ZIN A   1      34.998   5.572  32.295  0.00  0.00    -0.289 OA
ATOM     13  C17 ZIN A   1      33.924   4.468  30.532  0.00  0.00     0.052 A 
ATOM     14  C18 ZIN A   1      33.030   3.556  30.183  0.00  0.00    -0.006 A 
ATOM     15  C19 ZIN A   1      32.212   2.776  31.154  0.00  0.00     0.039 A 
ATOM     16  C20 ZIN A   1      32.595   1.302  31.012  0.00  0.00     0.028 C 
ATOM     17  C21 ZIN A   1      30.724   2.867  30.807  0.00  0.00     0.147 C 
ATOM     18  F22 ZIN A   1      30.314   4.202  30.887  0.00  0.00    -0.238 F 
ATOM     19  C23 ZIN A   1      30.509   2.381  29.376  0.00  0.00     0.160 C 
ATOM     20  C26 ZIN A   1      29.017   2.328  29.012  0.00  0.00     0.045 C 
ATOM     21  C27 ZIN A   1      28.299   1.459  30.046  0.00  0.00    -0.027 C 
ATOM     22  C28 ZIN A   1      28.976   0.090  30.133  0.00  0.00     0.016 C 
ATOM     23  C29 ZIN A   1      26.788   1.293  29.907  0.00  0.00     0.070 C 
ENDROOT
BRANCH  23  24
ATOM     24  C31 ZIN A   1      26.469   0.037  29.138  0.00  0.00     0.155 C 
ATOM     25  O32 ZIN A   1      26.731  -0.031  27.960  0.00  0.00    -0.295 OA
BRANCH  24  26
ATOM     26  C33 ZIN A   1      25.825  -1.132  29.835  0.00  0.00     0.242 C 
BRANCH  26  27
ATOM     27  O34 ZIN A   1      26.836  -1.962  30.409  0.00  0.00    -0.394 OA
ATOM     28  H56 ZIN A   1      27.731  -1.602  30.332  0.00  0.00     0.209 HD
ENDBRANCH  26  27
ENDBRANCH  24  26
ENDBRANCH  23  24
BRANCH  19  29
ATOM     29  O25 ZIN A   1      31.069   1.074  29.239  0.00  0.00    -0.392 OA
ATOM     30  H48 ZIN A   1      30.626   0.399  29.772  0.00  0.00     0.210 HD
ENDBRANCH  19  29
TORSDOF 4
ENDMDL
MODEL 64
REMARK CAVERDOCK RESULT:       5.7      0.000      0.000
REMARK CAVERDOCK CONSTRAINTS:       0.0      0.0      0.0      0.0
REMARK CAVERDOCK TUNNEL: 63      5.7      2.6     64.1
REMARK  4 active torsions:
REMARK  status: ('A' for Active; 'I' for Inactive)
REMARK    1  A    between atoms: C23_19  and  O25_20 
REMARK    2  A    between atoms: C29_24  and  C31_25 
REMARK    3  A    between atoms: C31_25  and  C33_27 
REMARK    4  A    between atoms: C33_27  and  O34_28 
ROOT
ATOM      1  C1  ZIN A   1      25.045   2.419  31.355  0.00  0.00     0.011 C 
ATOM      2  C2  ZIN A   1      26.060   1.295  31.136  0.00  0.00    -0.006 C 
ATOM      3  C4  ZIN A   1      27.252   1.455  32.118  0.00  0.00     0.011 C 
ATOM      4  C5  ZIN A   1      28.287   2.215  31.281  0.00  0.00     0.002 C 
ATOM      5  C7  ZIN A   1      29.728   2.091  31.740  0.00  0.00     0.037 C 
ATOM      6  C9  ZIN A   1      29.882   2.696  33.137  0.00  0.00     0.050 C 
ATOM      7  C10 ZIN A   1      31.329   2.532  33.613  0.00  0.00     0.201 C 
ATOM      8  F12 ZIN A   1      31.499   3.186  34.839  0.00  0.00    -0.245 F 
ATOM      9  C13 ZIN A   1      32.241   3.151  32.571  0.00  0.00    -0.027 A 
ATOM     10  C14 ZIN A   1      33.150   4.036  32.955  0.00  0.00     0.061 A 
ATOM     11  C15 ZIN A   1      34.038   4.672  31.970  0.00  0.00     0.172 A 
ATOM     12  O16 ZIN A   1      34.900   5.455  32.323  0.00  0.00    -0.289 OA
ATOM     13  C17 ZIN A   1      33.862   4.338  30.547  0.00  0.00     0.052 A 
ATOM     14  C18 ZIN A   1      32.953   3.446  30.186  0.00  0.00    -0.006 A 
ATOM     15  C19 ZIN A   1      32.069   2.723  31.143  0.00  0.00     0.039 A 
ATOM     16  C20 ZIN A   1      32.406   1.233  31.058  0.00  0.00     0.028 C 
ATOM     17  C21 ZIN A   1      30.600   2.853  30.730  0.00  0.00     0.147 C 
ATOM     18  F22 ZIN A   1      30.233   4.203  30.756  0.00  0.00    -0.238 F 
ATOM     19  C23 ZIN A   1      30.429   2.333  29.305  0.00  0.00     0.160 C 
ATOM     20  C26 ZIN A   1      28.952   2.319  28.880  0.00  0.00     0.045 C 
ATOM     21  C27 ZIN A   1      28.162   1.505  29.906  0.00  0.00    -0.027 C 
ATOM     22  C28 ZIN A   1      28.787   0.117  30.059  0.00  0.00     0.016 C 
ATOM     23  C29 ZIN A   1      26.653   1.385  29.708  0.00  0.00     0.070 C 
ENDROOT
BRANCH  23  24
ATOM     24  C31 ZIN A   1      26.324   0.119  28.960  0.00  0.00     0.155 C 
ATOM     25  O32 ZIN A   1      25.939  -0.855  29.564  0.00  0.00    -0.295 OA
BRANCH  24  26
ATOM     26  C33 ZIN A   1      26.475   0.066  27.463  0.00  0.00     0.242 C 
BRANCH  26  27
ATOM     27  O34 ZIN A   1      27.844  -0.172  27.130  0.00  0.00    -0.394 OA
ATOM     28  H56 ZIN A   1      28.442  -0.161  27.891  0.00  0.00     0.209 HD
ENDBRANCH  26  27
ENDBRANCH  24  26
ENDBRANCH  23  24
BRANCH  19  29
ATOM     29  O25 ZIN A   1      30.948   1.005  29.228  0.00  0.00    -0.392 OA
ATOM     30  H48 ZIN A   1      31.068   0.579  30.089  0.00  0.00     0.210 HD
ENDBRANCH  19  29
TORSDOF 4
ENDMDL
MODEL 65
REMARK CAVERDOCK RESULT:       6.0      0.000      0.000
REMARK CAVERDOCK CONSTRAINTS:       0.0      0.0      0.0      0.0
REMARK CAVERDOCK TUNNEL: 64      6.0      2.7     65.7
REMARK  4 active torsions:
REMARK  status: ('A' for Active; 'I' for Inactive)
REMARK    1  A    between atoms: C23_19  and  O25_20 
REMARK    2  A    between atoms: C29_24  and  C31_25 
REMARK    3  A    between atoms: C31_25  and  C33_27 
REMARK    4  A    between atoms: C33_27  and  O34_28 
ROOT
ATOM      1  C1  ZIN A   1      24.974   2.048  31.531  0.00  0.00     0.011 C 
ATOM      2  C2  ZIN A   1      26.039   0.980  31.276  0.00  0.00    -0.006 C 
ATOM      3  C4  ZIN A   1      27.234   1.176  32.249  0.00  0.00     0.011 C 
ATOM      4  C5  ZIN A   1      28.221   2.003  31.418  0.00  0.00     0.002 C 
ATOM      5  C7  ZIN A   1      29.672   1.939  31.857  0.00  0.00     0.037 C 
ATOM      6  C9  ZIN A   1      29.813   2.520  33.266  0.00  0.00     0.050 C 
ATOM      7  C10 ZIN A   1      31.272   2.417  33.723  0.00  0.00     0.201 C 
ATOM      8  F12 ZIN A   1      31.425   3.052  34.960  0.00  0.00    -0.245 F 
ATOM      9  C13 ZIN A   1      32.141   3.101  32.684  0.00  0.00    -0.027 A 
ATOM     10  C14 ZIN A   1      33.010   4.021  33.078  0.00  0.00     0.061 A 
ATOM     11  C15 ZIN A   1      33.855   4.720  32.098  0.00  0.00     0.172 A 
ATOM     12  O16 ZIN A   1      34.682   5.537  32.458  0.00  0.00    -0.289 OA
ATOM     13  C17 ZIN A   1      33.678   4.409  30.670  0.00  0.00     0.052 A 
ATOM     14  C18 ZIN A   1      32.809   3.482  30.299  0.00  0.00    -0.006 A 
ATOM     15  C19 ZIN A   1      31.972   2.696  31.249  0.00  0.00     0.039 A 
ATOM     16  C20 ZIN A   1      32.379   1.227  31.127  0.00  0.00     0.028 C 
ATOM     17  C21 ZIN A   1      30.494   2.764  30.855  0.00  0.00     0.147 C 
ATOM     18  F22 ZIN A   1      30.063   4.094  30.915  0.00  0.00    -0.238 F 
ATOM     19  C23 ZIN A   1      30.331   2.268  29.421  0.00  0.00     0.160 C 
ATOM     20  C26 ZIN A   1      28.851   2.192  29.012  0.00  0.00     0.045 C 
ATOM     21  C27 ZIN A   1      28.114   1.318  30.029  0.00  0.00    -0.027 C 
ATOM     22  C28 ZIN A   1      28.807  -0.041  30.144  0.00  0.00     0.016 C 
ATOM     23  C29 ZIN A   1      26.610   1.129  29.844  0.00  0.00     0.070 C 
ENDROOT
BRANCH  23  24
ATOM     24  C31 ZIN A   1      26.333  -0.135  29.072  0.00  0.00     0.155 C 
ATOM     25  O32 ZIN A   1      26.009  -1.140  29.658  0.00  0.00    -0.295 OA
BRANCH  24  26
ATOM     26  C33 ZIN A   1      26.461  -0.145  27.572  0.00  0.00     0.242 C 
BRANCH  26  27
ATOM     27  O34 ZIN A   1      27.841  -0.223  27.211  0.00  0.00    -0.394 OA
ATOM     28  H56 ZIN A   1      28.169   0.555  26.739  0.00  0.00     0.209 HD
ENDBRANCH  26  27
ENDBRANCH  24  26
ENDBRANCH  23  24
BRANCH  19  29
ATOM     29  O25 ZIN A   1      30.912   0.968  29.309  0.00  0.00    -0.392 OA
ATOM     30  H48 ZIN A   1      30.961   0.636  28.402  0.00  0.00     0.210 HD
ENDBRANCH  19  29
TORSDOF 4
ENDMDL
MODEL 66
REMARK CAVERDOCK RESULT:       6.5      0.000      0.000
REMARK CAVERDOCK CONSTRAINTS:       0.0      0.0      0.0      0.0
REMARK CAVERDOCK TUNNEL: 65      6.5      2.6     66.6
REMARK  4 active torsions:
REMARK  status: ('A' for Active; 'I' for Inactive)
REMARK    1  A    between atoms: C23_19  and  O25_20 
REMARK    2  A    between atoms: C29_24  and  C31_25 
REMARK    3  A    between atoms: C31_25  and  C33_27 
REMARK    4  A    between atoms: C33_27  and  O34_28 
ROOT
ATOM      1  C1  ZIN A   1      24.927   2.032  31.694  0.00  0.00     0.011 C 
ATOM      2  C2  ZIN A   1      25.966   0.927  31.492  0.00  0.00    -0.006 C 
ATOM      3  C4  ZIN A   1      27.191   1.174  32.413  0.00  0.00     0.011 C 
ATOM      4  C5  ZIN A   1      28.168   1.918  31.495  0.00  0.00     0.002 C 
ATOM      5  C7  ZIN A   1      29.630   1.860  31.899  0.00  0.00     0.037 C 
ATOM      6  C9  ZIN A   1      29.821   2.542  33.255  0.00  0.00     0.050 C 
ATOM      7  C10 ZIN A   1      31.290   2.446  33.678  0.00  0.00     0.201 C 
ATOM      8  F12 ZIN A   1      31.490   3.169  34.859  0.00  0.00    -0.245 F 
ATOM      9  C13 ZIN A   1      32.140   3.034  32.567  0.00  0.00    -0.027 A 
ATOM     10  C14 ZIN A   1      33.036   3.964  32.866  0.00  0.00     0.061 A 
ATOM     11  C15 ZIN A   1      33.863   4.572  31.813  0.00  0.00     0.172 A 
ATOM     12  O16 ZIN A   1      34.714   5.398  32.088  0.00  0.00    -0.289 OA
ATOM     13  C17 ZIN A   1      33.641   4.157  30.418  0.00  0.00     0.052 A 
ATOM     14  C18 ZIN A   1      32.746   3.222  30.143  0.00  0.00    -0.006 A 
ATOM     15  C19 ZIN A   1      31.924   2.526  31.172  0.00  0.00     0.039 A 
ATOM     16  C20 ZIN A   1      32.303   1.044  31.150  0.00  0.00     0.028 C 
ATOM     17  C21 ZIN A   1      30.436   2.591  30.815  0.00  0.00     0.147 C 
ATOM     18  F22 ZIN A   1      30.029   3.929  30.786  0.00  0.00    -0.238 F 
ATOM     19  C23 ZIN A   1      30.224   1.992  29.428  0.00  0.00     0.160 C 
ATOM     20  C26 ZIN A   1      28.732   1.913  29.066  0.00  0.00     0.045 C 
ATOM     21  C27 ZIN A   1      28.010   1.132  30.165  0.00  0.00    -0.027 C 
ATOM     22  C28 ZIN A   1      28.683  -0.227  30.364  0.00  0.00     0.016 C 
ATOM     23  C29 ZIN A   1      26.499   0.958  30.037  0.00  0.00     0.070 C 
ENDROOT
BRANCH  23  24
ATOM     24  C31 ZIN A   1      26.178  -0.355  29.371  0.00  0.00     0.155 C 
ATOM     25  O32 ZIN A   1      26.254  -0.456  28.169  0.00  0.00    -0.295 OA
BRANCH  24  26
ATOM     26  C33 ZIN A   1      25.763  -1.541  30.202  0.00  0.00     0.242 C 
BRANCH  26  27
ATOM     27  O34 ZIN A   1      26.926  -2.232  30.661  0.00  0.00    -0.394 OA
ATOM     28  H56 ZIN A   1      27.697  -2.131  30.085  0.00  0.00     0.209 HD
ENDBRANCH  26  27
ENDBRANCH  24  26
ENDBRANCH  23  24
BRANCH  19  29
ATOM     29  O25 ZIN A   1      30.780   0.676  29.398  0.00  0.00    -0.392 OA
ATOM     30  H48 ZIN A   1      30.374   0.063  30.027  0.00  0.00     0.210 HD
ENDBRANCH  19  29
TORSDOF 4
ENDMDL
MODEL 67
REMARK CAVERDOCK RESULT:       5.9      0.000      0.000
REMARK CAVERDOCK CONSTRAINTS:       0.0      0.0      0.0      0.0
REMARK CAVERDOCK TUNNEL: 66      5.9      2.7     67.6
REMARK  4 active torsions:
REMARK  status: ('A' for Active; 'I' for Inactive)
REMARK    1  A    between atoms: C23_19  and  O25_20 
REMARK    2  A    between atoms: C29_24  and  C31_25 
REMARK    3  A    between atoms: C31_25  and  C33_27 
REMARK    4  A    between atoms: C33_27  and  O34_28 
ROOT
ATOM      1  C1  ZIN A   1      27.162  -2.298  32.400  0.00  0.00     0.011 C 
ATOM      2  C2  ZIN A   1      26.735  -0.932  31.859  0.00  0.00    -0.006 C 
ATOM      3  C4  ZIN A   1      27.743  -0.446  30.783  0.00  0.00     0.011 C 
ATOM      4  C5  ZIN A   1      28.698   0.447  31.584  0.00  0.00     0.002 C 
ATOM      5  C7  ZIN A   1      29.477   1.471  30.780  0.00  0.00     0.037 C 
ATOM      6  C9  ZIN A   1      30.399   0.760  29.788  0.00  0.00     0.050 C 
ATOM      7  C10 ZIN A   1      31.154   1.797  28.951  0.00  0.00     0.201 C 
ATOM      8  F12 ZIN A   1      32.082   1.152  28.125  0.00  0.00    -0.245 F 
ATOM      9  C13 ZIN A   1      31.877   2.734  29.900  0.00  0.00    -0.027 A 
ATOM     10  C14 ZIN A   1      33.171   2.955  29.724  0.00  0.00     0.061 A 
ATOM     11  C15 ZIN A   1      33.910   3.841  30.637  0.00  0.00     0.172 A 
ATOM     12  O16 ZIN A   1      35.090   4.077  30.457  0.00  0.00    -0.289 OA
ATOM     13  C17 ZIN A   1      33.189   4.437  31.773  0.00  0.00     0.052 A 
ATOM     14  C18 ZIN A   1      31.894   4.209  31.926  0.00  0.00    -0.006 A 
ATOM     15  C19 ZIN A   1      31.080   3.373  30.999  0.00  0.00     0.039 A 
ATOM     16  C20 ZIN A   1      30.031   4.278  30.351  0.00  0.00     0.028 C 
ATOM     17  C21 ZIN A   1      30.302   2.305  31.773  0.00  0.00     0.147 C 
ATOM     18  F22 ZIN A   1      31.207   1.457  32.420  0.00  0.00    -0.238 F 
ATOM     19  C23 ZIN A   1      29.432   2.980  32.829  0.00  0.00     0.160 C 
ATOM     20  C26 ZIN A   1      28.531   1.967  33.554  0.00  0.00     0.045 C 
ATOM     21  C27 ZIN A   1      27.711   1.215  32.505  0.00  0.00    -0.027 C 
ATOM     22  C28 ZIN A   1      26.957   2.212  31.623  0.00  0.00     0.016 C 
ATOM     23  C29 ZIN A   1      26.763   0.122  32.994  0.00  0.00     0.070 C 
ENDROOT
BRANCH  23  24
ATOM     24  C31 ZIN A   1      25.376   0.679  33.180  0.00  0.00     0.155 C 
ATOM     25  O32 ZIN A   1      24.773   1.125  32.233  0.00  0.00    -0.295 OA
BRANCH  24  26
ATOM     26  C33 ZIN A   1      24.741   0.681  34.546  0.00  0.00     0.242 C 
BRANCH  26  27
ATOM     27  O34 ZIN A   1      25.760   0.728  35.545  0.00  0.00    -0.394 OA
ATOM     28  H56 ZIN A   1      25.445   1.008  36.416  0.00  0.00     0.209 HD
ENDBRANCH  26  27
ENDBRANCH  24  26
ENDBRANCH  23  24
BRANCH  19  29
ATOM     29  O25 ZIN A   1      28.613   3.965  32.199  0.00  0.00    -0.392 OA
ATOM     30  H48 ZIN A   1      28.102   4.506  32.817  0.00  0.00     0.210 HD
ENDBRANCH  19  29
TORSDOF 4
ENDMDL
MODEL 68
REMARK CAVERDOCK RESULT:       5.7      0.000      0.000
REMARK CAVERDOCK CONSTRAINTS:       0.0      0.0      0.0      0.0
REMARK CAVERDOCK TUNNEL: 67      5.7      2.7     68.1
REMARK  4 active torsions:
REMARK  status: ('A' for Active; 'I' for Inactive)
REMARK    1  A    between atoms: C23_19  and  O25_20 
REMARK    2  A    between atoms: C29_24  and  C31_25 
REMARK    3  A    between atoms: C31_25  and  C33_27 
REMARK    4  A    between atoms: C33_27  and  O34_28 
ROOT
ATOM      1  C1  ZIN A   1      34.085   2.950  34.678  0.00  0.00     0.011 C 
ATOM      2  C2  ZIN A   1      33.580   3.987  33.674  0.00  0.00    -0.006 C 
ATOM      3  C4  ZIN A   1      32.036   3.893  33.542  0.00  0.00     0.011 C 
ATOM      4  C5  ZIN A   1      31.850   2.986  32.321  0.00  0.00     0.002 C 
ATOM      5  C7  ZIN A   1      30.513   3.096  31.612  0.00  0.00     0.037 C 
ATOM      6  C9  ZIN A   1      29.388   2.662  32.555  0.00  0.00     0.050 C 
ATOM      7  C10 ZIN A   1      28.037   2.814  31.851  0.00  0.00     0.201 C 
ATOM      8  F12 ZIN A   1      27.019   2.309  32.668  0.00  0.00    -0.245 F 
ATOM      9  C13 ZIN A   1      28.090   2.027  30.554  0.00  0.00    -0.027 A 
ATOM     10  C14 ZIN A   1      27.129   1.153  30.292  0.00  0.00     0.061 A 
ATOM     11  C15 ZIN A   1      27.158   0.357  29.055  0.00  0.00     0.172 A 
ATOM     12  O16 ZIN A   1      26.257  -0.417  28.791  0.00  0.00    -0.289 OA
ATOM     13  C17 ZIN A   1      28.301   0.521  28.142  0.00  0.00     0.052 A 
ATOM     14  C18 ZIN A   1      29.247   1.404  28.420  0.00  0.00    -0.006 A 
ATOM     15  C19 ZIN A   1      29.240   2.282  29.624  0.00  0.00     0.039 A 
ATOM     16  C20 ZIN A   1      29.140   3.732  29.145  0.00  0.00     0.028 C 
ATOM     17  C21 ZIN A   1      30.564   2.173  30.384  0.00  0.00     0.147 C 
ATOM     18  F22 ZIN A   1      30.734   0.856  30.825  0.00  0.00    -0.238 F 
ATOM     19  C23 ZIN A   1      31.715   2.520  29.444  0.00  0.00     0.160 C 
ATOM     20  C26 ZIN A   1      33.062   2.552  30.184  0.00  0.00     0.045 C 
ATOM     21  C27 ZIN A   1      32.944   3.525  31.359  0.00  0.00    -0.027 C 
ATOM     22  C28 ZIN A   1      32.467   4.889  30.857  0.00  0.00     0.016 C 
ATOM     23  C29 ZIN A   1      34.159   3.692  32.267  0.00  0.00     0.070 C 
ENDROOT
BRANCH  23  24
ATOM     24  C31 ZIN A   1      34.986   4.870  31.821  0.00  0.00     0.155 C 
ATOM     25  O32 ZIN A   1      34.851   5.941  32.364  0.00  0.00    -0.295 OA
BRANCH  24  26
ATOM     26  C33 ZIN A   1      35.979   4.714  30.700  0.00  0.00     0.242 C 
BRANCH  26  27
ATOM     27  O34 ZIN A   1      37.300   4.928  31.199  0.00  0.00    -0.394 OA
ATOM     28  H56 ZIN A   1      37.855   5.472  30.622  0.00  0.00     0.209 HD
ENDBRANCH  26  27
ENDBRANCH  24  26
ENDBRANCH  23  24
BRANCH  19  29
ATOM     29  O25 ZIN A   1      31.473   3.802  28.863  0.00  0.00    -0.392 OA
ATOM     30  H48 ZIN A   1      32.173   4.102  28.266  0.00  0.00     0.210 HD
ENDBRANCH  19  29
TORSDOF 4
ENDMDL
MODEL 69
REMARK CAVERDOCK RESULT:       4.9      0.000      0.000
REMARK CAVERDOCK CONSTRAINTS:       0.0      0.0      0.0      0.0
REMARK CAVERDOCK TUNNEL: 68      4.9      2.8    69.12
REMARK  4 active torsions:
REMARK  status: ('A' for Active; 'I' for Inactive)
REMARK    1  A    between atoms: C23_19  and  O25_20 
REMARK    2  A    between atoms: C29_24  and  C31_25 
REMARK    3  A    between atoms: C31_25  and  C33_27 
REMARK    4  A    between atoms: C33_27  and  O34_28 
ROOT
ATOM      1  C1  ZIN A   1      27.279  -0.661  27.115  0.00  0.00     0.011 C 
ATOM      2  C2  ZIN A   1      26.809   0.045  28.387  0.00  0.00    -0.006 C 
ATOM      3  C4  ZIN A   1      27.434   1.464  28.471  0.00  0.00     0.011 C 
ATOM      4  C5  ZIN A   1      28.671   1.243  29.349  0.00  0.00     0.002 C 
ATOM      5  C7  ZIN A   1      29.216   2.476  30.046  0.00  0.00     0.037 C 
ATOM      6  C9  ZIN A   1      29.692   3.493  29.006  0.00  0.00     0.050 C 
ATOM      7  C10 ZIN A   1      30.203   4.752  29.712  0.00  0.00     0.201 C 
ATOM      8  F12 ZIN A   1      30.745   5.634  28.771  0.00  0.00    -0.245 F 
ATOM      9  C13 ZIN A   1      31.276   4.335  30.701  0.00  0.00    -0.027 A 
ATOM     10  C14 ZIN A   1      32.451   4.948  30.671  0.00  0.00     0.061 A 
ATOM     11  C15 ZIN A   1      33.523   4.557  31.600  0.00  0.00     0.172 A 
ATOM     12  O16 ZIN A   1      34.589   5.144  31.603  0.00  0.00    -0.289 OA
ATOM     13  C17 ZIN A   1      33.275   3.441  32.528  0.00  0.00     0.052 A 
ATOM     14  C18 ZIN A   1      32.092   2.847  32.545  0.00  0.00    -0.006 A 
ATOM     15  C19 ZIN A   1      30.949   3.240  31.674  0.00  0.00     0.039 A 
ATOM     16  C20 ZIN A   1      29.821   3.740  32.578  0.00  0.00     0.028 C 
ATOM     17  C21 ZIN A   1      30.392   2.025  30.927  0.00  0.00     0.147 C 
ATOM     18  F22 ZIN A   1      31.389   1.496  30.101  0.00  0.00    -0.238 F 
ATOM     19  C23 ZIN A   1      29.985   0.956  31.937  0.00  0.00     0.160 C 
ATOM     20  C26 ZIN A   1      29.299  -0.239  31.255  0.00  0.00     0.045 C 
ATOM     21  C27 ZIN A   1      28.117   0.286  30.439  0.00  0.00    -0.027 C 
ATOM     22  C28 ZIN A   1      27.195   1.114  31.336  0.00  0.00     0.016 C 
ATOM     23  C29 ZIN A   1      27.302  -0.726  29.637  0.00  0.00     0.070 C 
ENDROOT
BRANCH  23  24
ATOM     24  C31 ZIN A   1      26.108  -1.183  30.433  0.00  0.00     0.155 C 
ATOM     25  O32 ZIN A   1      25.101  -0.515  30.448  0.00  0.00    -0.295 OA
BRANCH  24  26
ATOM     26  C33 ZIN A   1      26.168  -2.472  31.211  0.00  0.00     0.242 C 
BRANCH  26  27
ATOM     27  O34 ZIN A   1      25.807  -2.226  32.571  0.00  0.00    -0.394 OA
ATOM     28  H56 ZIN A   1      25.066  -1.612  32.676  0.00  0.00     0.209 HD
ENDBRANCH  26  27
ENDBRANCH  24  26
ENDBRANCH  23  24
BRANCH  19  29
ATOM     29  O25 ZIN A   1      29.085   1.530  32.886  0.00  0.00    -0.392 OA
ATOM     30  H48 ZIN A   1      28.947   2.481  32.772  0.00  0.00     0.210 HD
ENDBRANCH  19  29
TORSDOF 4
ENDMDL
MODEL 70
REMARK CAVERDOCK RESULT:       4.3      0.000      0.000
REMARK CAVERDOCK CONSTRAINTS:       0.1      0.0      0.0      0.0
REMARK CAVERDOCK TUNNEL: 69      4.3      2.8     70.9
REMARK  4 active torsions:
REMARK  status: ('A' for Active; 'I' for Inactive)
REMARK    1  A    between atoms: C23_19  and  O25_20 
REMARK    2  A    between atoms: C29_24  and  C31_25 
REMARK    3  A    between atoms: C31_25  and  C33_27 
REMARK    4  A    between atoms: C33_27  and  O34_28 
ROOT
ATOM      1  C1  ZIN A   1      27.530  -1.114  27.277  0.00  0.00     0.011 C 
ATOM      2  C2  ZIN A   1      26.959  -0.241  28.396  0.00  0.00    -0.006 C 
ATOM      3  C4  ZIN A   1      27.630   1.160  28.374  0.00  0.00     0.011 C 
ATOM      4  C5  ZIN A   1      28.759   1.016  29.401  0.00  0.00     0.002 C 
ATOM      5  C7  ZIN A   1      29.278   2.311  29.998  0.00  0.00     0.037 C 
ATOM      6  C9  ZIN A   1      29.900   3.176  28.899  0.00  0.00     0.050 C 
ATOM      7  C10 ZIN A   1      30.387   4.499  29.498  0.00  0.00     0.201 C 
ATOM      8  F12 ZIN A   1      31.060   5.241  28.520  0.00  0.00    -0.245 F 
ATOM      9  C13 ZIN A   1      31.334   4.180  30.640  0.00  0.00    -0.027 A 
ATOM     10  C14 ZIN A   1      32.529   4.752  30.664  0.00  0.00     0.061 A 
ATOM     11  C15 ZIN A   1      33.481   4.451  31.744  0.00  0.00     0.172 A 
ATOM     12  O16 ZIN A   1      34.564   5.003  31.791  0.00  0.00    -0.289 OA
ATOM     13  C17 ZIN A   1      33.093   3.467  32.768  0.00  0.00     0.052 A 
ATOM     14  C18 ZIN A   1      31.891   2.913  32.729  0.00  0.00    -0.006 A 
ATOM     15  C19 ZIN A   1      30.862   3.225  31.698  0.00  0.00     0.039 A 
ATOM     16  C20 ZIN A   1      29.668   3.865  32.407  0.00  0.00     0.028 C 
ATOM     17  C21 ZIN A   1      30.337   1.942  31.049  0.00  0.00     0.147 C 
ATOM     18  F22 ZIN A   1      31.392   1.286  30.406  0.00  0.00    -0.238 F 
ATOM     19  C23 ZIN A   1      29.783   1.019  32.131  0.00  0.00     0.160 C 
ATOM     20  C26 ZIN A   1      29.124  -0.232  31.529  0.00  0.00     0.045 C 
ATOM     21  C27 ZIN A   1      28.055   0.219  30.532  0.00  0.00    -0.027 C 
ATOM     22  C28 ZIN A   1      27.079   1.178  31.217  0.00  0.00     0.016 C 
ATOM     23  C29 ZIN A   1      27.288  -0.862  29.776  0.00  0.00     0.070 C 
ENDROOT
BRANCH  23  24
ATOM     24  C31 ZIN A   1      25.999  -1.183  30.488  0.00  0.00     0.155 C 
ATOM     25  O32 ZIN A   1      25.002  -0.545  30.247  0.00  0.00    -0.295 OA
BRANCH  24  26
ATOM     26  C33 ZIN A   1      25.954  -2.298  31.500  0.00  0.00     0.242 C 
BRANCH  26  27
ATOM     27  O34 ZIN A   1      26.121  -1.757  32.812  0.00  0.00    -0.394 OA
ATOM     28  H56 ZIN A   1      25.307  -1.731  33.334  0.00  0.00     0.209 HD
ENDBRANCH  26  27
ENDBRANCH  24  26
ENDBRANCH  23  24
BRANCH  19  29
ATOM     29  O25 ZIN A   1      28.813   1.732  32.900  0.00  0.00    -0.392 OA
ATOM     30  H48 ZIN A   1      27.898   1.561  32.635  0.00  0.00     0.210 HD
ENDBRANCH  19  29
TORSDOF 4
ENDMDL
MODEL 71
REMARK CAVERDOCK RESULT:       3.7      0.000      0.000
REMARK CAVERDOCK CONSTRAINTS:       0.0      0.0      0.0      0.0
REMARK CAVERDOCK TUNNEL: 70      3.7      2.8     71.5
REMARK  4 active torsions:
REMARK  status: ('A' for Active; 'I' for Inactive)
REMARK    1  A    between atoms: C23_19  and  O25_20 
REMARK    2  A    between atoms: C29_24  and  C31_25 
REMARK    3  A    between atoms: C31_25  and  C33_27 
REMARK    4  A    between atoms: C33_27  and  O34_28 
ROOT
ATOM      1  C1  ZIN A   1      27.115  -0.817  27.133  0.00  0.00     0.011 C 
ATOM      2  C2  ZIN A   1      26.660  -0.049  28.376  0.00  0.00    -0.006 C 
ATOM      3  C4  ZIN A   1      27.327   1.353  28.410  0.00  0.00     0.011 C 
ATOM      4  C5  ZIN A   1      28.553   1.128  29.302  0.00  0.00     0.002 C 
ATOM      5  C7  ZIN A   1      29.132   2.369  29.956  0.00  0.00     0.037 C 
ATOM      6  C9  ZIN A   1      29.641   3.332  28.881  0.00  0.00     0.050 C 
ATOM      7  C10 ZIN A   1      30.187   4.601  29.543  0.00  0.00     0.201 C 
ATOM      8  F12 ZIN A   1      30.759   5.431  28.572  0.00  0.00    -0.245 F 
ATOM      9  C13 ZIN A   1      31.243   4.190  30.552  0.00  0.00    -0.027 A 
ATOM     10  C14 ZIN A   1      32.436   4.766  30.506  0.00  0.00     0.061 A 
ATOM     11  C15 ZIN A   1      33.491   4.379  31.455  0.00  0.00     0.172 A 
ATOM     12  O16 ZIN A   1      34.574   4.933  31.442  0.00  0.00    -0.289 OA
ATOM     13  C17 ZIN A   1      33.206   3.306  32.422  0.00  0.00     0.052 A 
ATOM     14  C18 ZIN A   1      32.006   2.749  32.454  0.00  0.00    -0.006 A 
ATOM     15  C19 ZIN A   1      30.880   3.142  31.563  0.00  0.00     0.039 A 
ATOM     16  C20 ZIN A   1      29.763   3.709  32.442  0.00  0.00     0.028 C 
ATOM     17  C21 ZIN A   1      30.289   1.917  30.860  0.00  0.00     0.147 C 
ATOM     18  F22 ZIN A   1      31.274   1.329  30.059  0.00  0.00    -0.238 F 
ATOM     19  C23 ZIN A   1      29.846   0.899  31.907  0.00  0.00     0.160 C 
ATOM     20  C26 ZIN A   1      29.128  -0.299  31.265  0.00  0.00     0.045 C 
ATOM     21  C27 ZIN A   1      27.965   0.230  30.424  0.00  0.00    -0.027 C 
ATOM     22  C28 ZIN A   1      27.065   1.118  31.285  0.00  0.00     0.016 C 
ATOM     23  C29 ZIN A   1      27.125  -0.787  29.657  0.00  0.00     0.070 C 
ENDROOT
BRANCH  23  24
ATOM     24  C31 ZIN A   1      25.913  -1.179  30.463  0.00  0.00     0.155 C 
ATOM     25  O32 ZIN A   1      24.850  -0.646  30.251  0.00  0.00    -0.295 OA
BRANCH  24  26
ATOM     26  C33 ZIN A   1      26.028  -2.234  31.532  0.00  0.00     0.242 C 
BRANCH  26  27
ATOM     27  O34 ZIN A   1      25.498  -1.728  32.759  0.00  0.00    -0.394 OA
ATOM     28  H56 ZIN A   1      25.842  -0.858  33.007  0.00  0.00     0.209 HD
ENDBRANCH  26  27
ENDBRANCH  24  26
ENDBRANCH  23  24
BRANCH  19  29
ATOM     29  O25 ZIN A   1      28.959   1.535  32.828  0.00  0.00    -0.392 OA
ATOM     30  H48 ZIN A   1      28.814   1.033  33.643  0.00  0.00     0.210 HD
ENDBRANCH  19  29
TORSDOF 4
ENDMDL
MODEL 72
REMARK CAVERDOCK RESULT:       3.5      0.000      0.000
REMARK CAVERDOCK CONSTRAINTS:       0.0      0.0      0.0      0.0
REMARK CAVERDOCK TUNNEL: 71      3.5      2.9     72.9
REMARK  4 active torsions:
REMARK  status: ('A' for Active; 'I' for Inactive)
REMARK    1  A    between atoms: C23_19  and  O25_20 
REMARK    2  A    between atoms: C29_24  and  C31_25 
REMARK    3  A    between atoms: C31_25  and  C33_27 
REMARK    4  A    between atoms: C33_27  and  O34_28 
ROOT
ATOM      1  C1  ZIN A   1      27.582  -1.209  26.974  0.00  0.00     0.011 C 
ATOM      2  C2  ZIN A   1      27.004  -0.465  28.180  0.00  0.00    -0.006 C 
ATOM      3  C4  ZIN A   1      27.575   0.978  28.240  0.00  0.00     0.011 C 
ATOM      4  C5  ZIN A   1      28.757   0.840  29.206  0.00  0.00     0.002 C 
ATOM      5  C7  ZIN A   1      29.213   2.120  29.881  0.00  0.00     0.037 C 
ATOM      6  C9  ZIN A   1      29.722   3.108  28.828  0.00  0.00     0.050 C 
ATOM      7  C10 ZIN A   1      30.143   4.414  29.509  0.00  0.00     0.201 C 
ATOM      8  F12 ZIN A   1      30.717   5.274  28.565  0.00  0.00    -0.245 F 
ATOM      9  C13 ZIN A   1      31.161   4.080  30.583  0.00  0.00    -0.027 A 
ATOM     10  C14 ZIN A   1      32.314   4.734  30.603  0.00  0.00     0.061 A 
ATOM     11  C15 ZIN A   1      33.333   4.422  31.616  0.00  0.00     0.172 A 
ATOM     12  O16 ZIN A   1      34.376   5.046  31.663  0.00  0.00    -0.289 OA
ATOM     13  C17 ZIN A   1      33.061   3.339  32.576  0.00  0.00     0.052 A 
ATOM     14  C18 ZIN A   1      31.901   2.704  32.542  0.00  0.00    -0.006 A 
ATOM     15  C19 ZIN A   1      30.806   3.017  31.581  0.00  0.00     0.039 A 
ATOM     16  C20 ZIN A   1      29.604   3.514  32.386  0.00  0.00     0.028 C 
ATOM     17  C21 ZIN A   1      30.341   1.751  30.856  0.00  0.00     0.147 C 
ATOM     18  F22 ZIN A   1      31.408   1.224  30.121  0.00  0.00    -0.238 F 
ATOM     19  C23 ZIN A   1      29.903   0.712  31.885  0.00  0.00     0.160 C 
ATOM     20  C26 ZIN A   1      29.305  -0.534  31.214  0.00  0.00     0.045 C 
ATOM     21  C27 ZIN A   1      28.163  -0.089  30.300  0.00  0.00    -0.027 C 
ATOM     22  C28 ZIN A   1      27.156   0.743  31.096  0.00  0.00     0.016 C 
ATOM     23  C29 ZIN A   1      27.438  -1.163  29.493  0.00  0.00     0.070 C 
ENDROOT
BRANCH  23  24
ATOM     24  C31 ZIN A   1      26.209  -1.629  30.229  0.00  0.00     0.155 C 
ATOM     25  O32 ZIN A   1      25.154  -1.065  30.059  0.00  0.00    -0.295 OA
BRANCH  24  26
ATOM     26  C33 ZIN A   1      26.295  -2.796  31.178  0.00  0.00     0.242 C 
BRANCH  26  27
ATOM     27  O34 ZIN A   1      25.989  -2.357  32.503  0.00  0.00    -0.394 OA
ATOM     28  H56 ZIN A   1      26.493  -2.810  33.194  0.00  0.00     0.209 HD
ENDBRANCH  26  27
ENDBRANCH  24  26
ENDBRANCH  23  24
BRANCH  19  29
ATOM     29  O25 ZIN A   1      28.923   1.293  32.745  0.00  0.00    -0.392 OA
ATOM     30  H48 ZIN A   1      28.290   1.867  32.290  0.00  0.00     0.210 HD
ENDBRANCH  19  29
TORSDOF 4
ENDMDL
MODEL 73
REMARK CAVERDOCK RESULT:       2.9      0.000      0.000
REMARK CAVERDOCK CONSTRAINTS:       0.0      0.0      0.0      0.0
REMARK CAVERDOCK TUNNEL: 72      2.9      3.0     73.8
REMARK  4 active torsions:
REMARK  status: ('A' for Active; 'I' for Inactive)
REMARK    1  A    between atoms: C23_19  and  O25_20 
REMARK    2  A    between atoms: C29_24  and  C31_25 
REMARK    3  A    between atoms: C31_25  and  C33_27 
REMARK    4  A    between atoms: C33_27  and  O34_28 
ROOT
ATOM      1  C1  ZIN A   1      26.575  -2.436  32.911  0.00  0.00     0.011 C 
ATOM      2  C2  ZIN A   1      26.152  -1.084  32.333  0.00  0.00    -0.006 C 
ATOM      3  C4  ZIN A   1      27.091  -0.690  31.160  0.00  0.00     0.011 C 
ATOM      4  C5  ZIN A   1      28.133   0.206  31.840  0.00  0.00     0.002 C 
ATOM      5  C7  ZIN A   1      28.881   1.160  30.927  0.00  0.00     0.037 C 
ATOM      6  C9  ZIN A   1      29.700   0.367  29.906  0.00  0.00     0.050 C 
ATOM      7  C10 ZIN A   1      30.422   1.333  28.962  0.00  0.00     0.201 C 
ATOM      8  F12 ZIN A   1      31.262   0.614  28.103  0.00  0.00    -0.245 F 
ATOM      9  C13 ZIN A   1      31.246   2.289  29.804  0.00  0.00    -0.027 A 
ATOM     10  C14 ZIN A   1      32.530   2.452  29.520  0.00  0.00     0.061 A 
ATOM     11  C15 ZIN A   1      33.366   3.354  30.327  0.00  0.00     0.172 A 
ATOM     12  O16 ZIN A   1      34.536   3.537  30.046  0.00  0.00    -0.289 OA
ATOM     13  C17 ZIN A   1      32.754   4.033  31.482  0.00  0.00     0.052 A 
ATOM     14  C18 ZIN A   1      31.468   3.860  31.743  0.00  0.00    -0.006 A 
ATOM     15  C19 ZIN A   1      30.558   3.010  30.925  0.00  0.00     0.039 A 
ATOM     16  C20 ZIN A   1      29.493   3.920  30.312  0.00  0.00     0.028 C 
ATOM     17  C21 ZIN A   1      29.808   2.010  31.810  0.00  0.00     0.147 C 
ATOM     18  F22 ZIN A   1      30.731   1.162  32.430  0.00  0.00    -0.238 F 
ATOM     19  C23 ZIN A   1      29.045   2.768  32.892  0.00  0.00     0.160 C 
ATOM     20  C26 ZIN A   1      28.169   1.827  33.735  0.00  0.00     0.045 C 
ATOM     21  C27 ZIN A   1      27.246   1.054  32.791  0.00  0.00    -0.027 C 
ATOM     22  C28 ZIN A   1      26.460   2.034  31.917  0.00  0.00     0.016 C 
ATOM     23  C29 ZIN A   1      26.303   0.023  33.406  0.00  0.00     0.070 C 
ENDROOT
BRANCH  23  24
ATOM     24  C31 ZIN A   1      24.953   0.639  33.667  0.00  0.00     0.155 C 
ATOM     25  O32 ZIN A   1      24.366   1.203  32.775  0.00  0.00    -0.295 OA
BRANCH  24  26
ATOM     26  C33 ZIN A   1      24.337   0.553  35.039  0.00  0.00     0.242 C 
BRANCH  26  27
ATOM     27  O34 ZIN A   1      22.999   1.052  34.993  0.00  0.00    -0.394 OA
ATOM     28  H56 ZIN A   1      22.724   1.361  34.118  0.00  0.00     0.209 HD
ENDBRANCH  26  27
ENDBRANCH  24  26
ENDBRANCH  23  24
BRANCH  19  29
ATOM     29  O25 ZIN A   1      28.212   3.750  32.275  0.00  0.00    -0.392 OA
ATOM     30  H48 ZIN A   1      28.437   4.662  32.511  0.00  0.00     0.210 HD
ENDBRANCH  19  29
TORSDOF 4
ENDMDL
MODEL 74
REMARK CAVERDOCK RESULT:       3.1      0.000      0.000
REMARK CAVERDOCK CONSTRAINTS:       0.0      0.0      0.0      0.0
REMARK CAVERDOCK TUNNEL: 73      3.1      3.0    74.11
REMARK  4 active torsions:
REMARK  status: ('A' for Active; 'I' for Inactive)
REMARK    1  A    between atoms: C23_19  and  O25_20 
REMARK    2  A    between atoms: C29_24  and  C31_25 
REMARK    3  A    between atoms: C31_25  and  C33_27 
REMARK    4  A    between atoms: C33_27  and  O34_28 
ROOT
ATOM      1  C1  ZIN A   1      27.010  -1.155  27.171  0.00  0.00     0.011 C 
ATOM      2  C2  ZIN A   1      26.505  -0.328  28.355  0.00  0.00    -0.006 C 
ATOM      3  C4  ZIN A   1      27.157   1.081  28.337  0.00  0.00     0.011 C 
ATOM      4  C5  ZIN A   1      28.353   0.918  29.281  0.00  0.00     0.002 C 
ATOM      5  C7  ZIN A   1      28.897   2.199  29.887  0.00  0.00     0.037 C 
ATOM      6  C9  ZIN A   1      29.435   3.109  28.780  0.00  0.00     0.050 C 
ATOM      7  C10 ZIN A   1      29.945   4.418  29.391  0.00  0.00     0.201 C 
ATOM      8  F12 ZIN A   1      30.543   5.201  28.397  0.00  0.00    -0.245 F 
ATOM      9  C13 ZIN A   1      30.969   4.073  30.457  0.00  0.00    -0.027 A 
ATOM     10  C14 ZIN A   1      32.156   4.660  30.421  0.00  0.00     0.061 A 
ATOM     11  C15 ZIN A   1      33.182   4.335  31.425  0.00  0.00     0.172 A 
ATOM     12  O16 ZIN A   1      34.259   4.901  31.420  0.00  0.00    -0.289 OA
ATOM     13  C17 ZIN A   1      32.873   3.313  32.438  0.00  0.00     0.052 A 
ATOM     14  C18 ZIN A   1      31.678   2.744  32.459  0.00  0.00    -0.006 A 
ATOM     15  C19 ZIN A   1      30.580   3.077  31.510  0.00  0.00     0.039 A 
ATOM     16  C20 ZIN A   1      29.427   3.677  32.317  0.00  0.00     0.028 C 
ATOM     17  C21 ZIN A   1      30.026   1.809  30.853  0.00  0.00     0.147 C 
ATOM     18  F22 ZIN A   1      31.044   1.190  30.119  0.00  0.00    -0.238 F 
ATOM     19  C23 ZIN A   1      29.556   0.843  31.937  0.00  0.00     0.160 C 
ATOM     20  C26 ZIN A   1      28.873  -0.395  31.337  0.00  0.00     0.045 C 
ATOM     21  C27 ZIN A   1      27.735   0.075  30.429  0.00  0.00    -0.027 C 
ATOM     22  C28 ZIN A   1      26.796   0.997  31.209  0.00  0.00     0.016 C 
ATOM     23  C29 ZIN A   1      26.931  -0.991  29.688  0.00  0.00     0.070 C 
ENDROOT
BRANCH  23  24
ATOM     24  C31 ZIN A   1      25.696  -1.354  30.472  0.00  0.00     0.155 C 
ATOM     25  O32 ZIN A   1      24.734  -0.624  30.450  0.00  0.00    -0.295 OA
BRANCH  24  26
ATOM     26  C33 ZIN A   1      25.663  -2.623  31.282  0.00  0.00     0.242 C 
BRANCH  26  27
ATOM     27  O34 ZIN A   1      26.889  -3.334  31.104  0.00  0.00    -0.394 OA
ATOM     28  H56 ZIN A   1      26.970  -3.769  30.244  0.00  0.00     0.209 HD
ENDBRANCH  26  27
ENDBRANCH  24  26
ENDBRANCH  23  24
BRANCH  19  29
ATOM     29  O25 ZIN A   1      28.632   1.517  32.792  0.00  0.00    -0.392 OA
ATOM     30  H48 ZIN A   1      27.735   1.153  32.767  0.00  0.00     0.210 HD
ENDBRANCH  19  29
TORSDOF 4
ENDMDL
MODEL 75
REMARK CAVERDOCK RESULT:       2.6      0.000      0.000
REMARK CAVERDOCK CONSTRAINTS:       0.2      0.0      0.0      0.0
REMARK CAVERDOCK TUNNEL: 74      2.6      3.0     75.5
REMARK  4 active torsions:
REMARK  status: ('A' for Active; 'I' for Inactive)
REMARK    1  A    between atoms: C23_19  and  O25_20 
REMARK    2  A    between atoms: C29_24  and  C31_25 
REMARK    3  A    between atoms: C31_25  and  C33_27 
REMARK    4  A    between atoms: C33_27  and  O34_28 
ROOT
ATOM      1  C1  ZIN A   1      26.429  -2.307  29.960  0.00  0.00     0.011 C 
ATOM      2  C2  ZIN A   1      26.069  -0.981  30.631  0.00  0.00    -0.006 C 
ATOM      3  C4  ZIN A   1      26.747   0.197  29.879  0.00  0.00     0.011 C 
ATOM      4  C5  ZIN A   1      28.032   0.424  30.683  0.00  0.00     0.002 C 
ATOM      5  C7  ZIN A   1      28.665   1.797  30.546  0.00  0.00     0.037 C 
ATOM      6  C9  ZIN A   1      29.103   2.024  29.097  0.00  0.00     0.050 C 
ATOM      7  C10 ZIN A   1      29.704   3.425  28.954  0.00  0.00     0.201 C 
ATOM      8  F12 ZIN A   1      30.211   3.591  27.660  0.00  0.00    -0.245 F 
ATOM      9  C13 ZIN A   1      30.826   3.563  29.966  0.00  0.00    -0.027 A 
ATOM     10  C14 ZIN A   1      32.016   3.976  29.553  0.00  0.00     0.061 A 
ATOM     11  C15 ZIN A   1      33.134   4.102  30.502  0.00  0.00     0.172 A 
ATOM     12  O16 ZIN A   1      34.217   4.518  30.135  0.00  0.00    -0.289 OA
ATOM     13  C17 ZIN A   1      32.911   3.715  31.905  0.00  0.00     0.052 A 
ATOM     14  C18 ZIN A   1      31.713   3.313  32.296  0.00  0.00    -0.006 A 
ATOM     15  C19 ZIN A   1      30.528   3.225  31.397  0.00  0.00     0.039 A 
ATOM     16  C20 ZIN A   1      29.481   4.218  31.904  0.00  0.00     0.028 C 
ATOM     17  C21 ZIN A   1      29.881   1.840  31.484  0.00  0.00     0.147 C 
ATOM     18  F22 ZIN A   1      30.801   0.875  31.063  0.00  0.00    -0.238 F 
ATOM     19  C23 ZIN A   1      29.506   1.549  32.935  0.00  0.00     0.160 C 
ATOM     20  C26 ZIN A   1      28.736   0.225  33.068  0.00  0.00     0.045 C 
ATOM     21  C27 ZIN A   1      27.520   0.281  32.142  0.00  0.00    -0.027 C 
ATOM     22  C28 ZIN A   1      26.689   1.528  32.451  0.00  0.00     0.016 C 
ATOM     23  C29 ZIN A   1      26.619  -0.951  32.079  0.00  0.00     0.070 C 
ENDROOT
BRANCH  23  24
ATOM     24  C31 ZIN A   1      25.466  -0.804  33.038  0.00  0.00     0.155 C 
ATOM     25  O32 ZIN A   1      24.921   0.266  33.166  0.00  0.00    -0.295 OA
BRANCH  24  26
ATOM     26  C33 ZIN A   1      24.994  -1.991  33.836  0.00  0.00     0.242 C 
BRANCH  26  27
ATOM     27  O34 ZIN A   1      25.999  -3.005  33.822  0.00  0.00    -0.394 OA
ATOM     28  H56 ZIN A   1      26.902  -2.666  33.898  0.00  0.00     0.209 HD
ENDBRANCH  26  27
ENDBRANCH  24  26
ENDBRANCH  23  24
BRANCH  19  29
ATOM     29  O25 ZIN A   1      28.692   2.613  33.428  0.00  0.00    -0.392 OA
ATOM     30  H48 ZIN A   1      29.167   3.248  33.983  0.00  0.00     0.210 HD
ENDBRANCH  19  29
TORSDOF 4
ENDMDL
MODEL 76
REMARK CAVERDOCK RESULT:       2.3      0.000      0.000
REMARK CAVERDOCK CONSTRAINTS:       0.1      0.0      0.0      0.0
REMARK CAVERDOCK TUNNEL: 75      2.3      3.0     76.8
REMARK  4 active torsions:
REMARK  status: ('A' for Active; 'I' for Inactive)
REMARK    1  A    between atoms: C23_19  and  O25_20 
REMARK    2  A    between atoms: C29_24  and  C31_25 
REMARK    3  A    between atoms: C31_25  and  C33_27 
REMARK    4  A    between atoms: C33_27  and  O34_28 
ROOT
ATOM      1  C1  ZIN A   1      26.456  -2.605  32.765  0.00  0.00     0.011 C 
ATOM      2  C2  ZIN A   1      26.045  -1.220  32.262  0.00  0.00    -0.006 C 
ATOM      3  C4  ZIN A   1      26.939  -0.802  31.063  0.00  0.00     0.011 C 
ATOM      4  C5  ZIN A   1      28.035   0.038  31.728  0.00  0.00     0.002 C 
ATOM      5  C7  ZIN A   1      28.766   1.009  30.820  0.00  0.00     0.037 C 
ATOM      6  C9  ZIN A   1      29.516   0.238  29.731  0.00  0.00     0.050 C 
ATOM      7  C10 ZIN A   1      30.219   1.223  28.793  0.00  0.00     0.201 C 
ATOM      8  F12 ZIN A   1      30.999   0.519  27.868  0.00  0.00    -0.245 F 
ATOM      9  C13 ZIN A   1      31.108   2.122  29.632  0.00  0.00    -0.027 A 
ATOM     10  C14 ZIN A   1      32.381   2.264  29.295  0.00  0.00     0.061 A 
ATOM     11  C15 ZIN A   1      33.278   3.111  30.098  0.00  0.00     0.172 A 
ATOM     12  O16 ZIN A   1      34.438   3.276  29.770  0.00  0.00    -0.289 OA
ATOM     13  C17 ZIN A   1      32.738   3.757  31.306  0.00  0.00     0.052 A 
ATOM     14  C18 ZIN A   1      31.461   3.607  31.620  0.00  0.00    -0.006 A 
ATOM     15  C19 ZIN A   1      30.492   2.815  30.813  0.00  0.00     0.039 A 
ATOM     16  C20 ZIN A   1      29.425   3.776  30.286  0.00  0.00     0.028 C 
ATOM     17  C21 ZIN A   1      29.756   1.799  31.691  0.00  0.00     0.147 C 
ATOM     18  F22 ZIN A   1      30.683   0.903  32.234  0.00  0.00    -0.238 F 
ATOM     19  C23 ZIN A   1      29.064   2.531  32.838  0.00  0.00     0.160 C 
ATOM     20  C26 ZIN A   1      28.202   1.579  33.682  0.00  0.00     0.045 C 
ATOM     21  C27 ZIN A   1      27.216   0.869  32.752  0.00  0.00    -0.027 C 
ATOM     22  C28 ZIN A   1      26.418   1.903  31.956  0.00  0.00     0.016 C 
ATOM     23  C29 ZIN A   1      26.275  -0.162  33.370  0.00  0.00     0.070 C 
ENDROOT
BRANCH  23  24
ATOM     24  C31 ZIN A   1      24.956   0.477  33.718  0.00  0.00     0.155 C 
ATOM     25  O32 ZIN A   1      24.361   1.123  32.888  0.00  0.00    -0.295 OA
BRANCH  24  26
ATOM     26  C33 ZIN A   1      24.379   0.313  35.100  0.00  0.00     0.242 C 
BRANCH  26  27
ATOM     27  O34 ZIN A   1      23.135   1.010  35.183  0.00  0.00    -0.394 OA
ATOM     28  H56 ZIN A   1      22.560   0.881  34.416  0.00  0.00     0.209 HD
ENDBRANCH  26  27
ENDBRANCH  24  26
ENDBRANCH  23  24
BRANCH  19  29
ATOM     29  O25 ZIN A   1      28.231   3.559  32.299  0.00  0.00    -0.392 OA
ATOM     30  H48 ZIN A   1      27.590   3.916  32.930  0.00  0.00     0.210 HD
ENDBRANCH  19  29
TORSDOF 4
ENDMDL
MODEL 77
REMARK CAVERDOCK RESULT:       1.3      0.000      0.000
REMARK CAVERDOCK CONSTRAINTS:       0.1      0.0      0.0      0.0
REMARK CAVERDOCK TUNNEL: 76      1.3      3.1     77.1
REMARK  4 active torsions:
REMARK  status: ('A' for Active; 'I' for Inactive)
REMARK    1  A    between atoms: C23_19  and  O25_20 
REMARK    2  A    between atoms: C29_24  and  C31_25 
REMARK    3  A    between atoms: C31_25  and  C33_27 
REMARK    4  A    between atoms: C33_27  and  O34_28 
ROOT
ATOM      1  C1  ZIN A   1      26.586  -2.816  30.552  0.00  0.00     0.011 C 
ATOM      2  C2  ZIN A   1      26.095  -1.446  31.025  0.00  0.00    -0.006 C 
ATOM      3  C4  ZIN A   1      26.703  -0.327  30.136  0.00  0.00     0.011 C 
ATOM      4  C5  ZIN A   1      27.934   0.115  30.935  0.00  0.00     0.002 C 
ATOM      5  C7  ZIN A   1      28.459   1.505  30.627  0.00  0.00     0.037 C 
ATOM      6  C9  ZIN A   1      28.932   1.571  29.173  0.00  0.00     0.050 C 
ATOM      7  C10 ZIN A   1      29.422   2.986  28.854  0.00  0.00     0.201 C 
ATOM      8  F12 ZIN A   1      29.962   3.019  27.563  0.00  0.00    -0.245 F 
ATOM      9  C13 ZIN A   1      30.491   3.355  29.866  0.00  0.00    -0.027 A 
ATOM     10  C14 ZIN A   1      31.658   3.808  29.433  0.00  0.00     0.061 A 
ATOM     11  C15 ZIN A   1      32.726   4.155  30.384  0.00  0.00     0.172 A 
ATOM     12  O16 ZIN A   1      33.785   4.608  29.992  0.00  0.00    -0.289 OA
ATOM     13  C17 ZIN A   1      32.483   3.944  31.820  0.00  0.00     0.052 A 
ATOM     14  C18 ZIN A   1      31.307   3.496  32.231  0.00  0.00    -0.006 A 
ATOM     15  C19 ZIN A   1      30.168   3.188  31.322  0.00  0.00     0.039 A 
ATOM     16  C20 ZIN A   1      29.025   4.148  31.660  0.00  0.00     0.028 C 
ATOM     17  C21 ZIN A   1      29.631   1.778  31.582  0.00  0.00     0.147 C 
ATOM     18  F22 ZIN A   1      30.642   0.846  31.321  0.00  0.00    -0.238 F 
ATOM     19  C23 ZIN A   1      29.227   1.654  33.049  0.00  0.00     0.160 C 
ATOM     20  C26 ZIN A   1      28.562   0.300  33.342  0.00  0.00     0.045 C 
ATOM     21  C27 ZIN A   1      27.381   0.126  32.386  0.00  0.00    -0.027 C 
ATOM     22  C28 ZIN A   1      26.441   1.328  32.499  0.00  0.00     0.016 C 
ATOM     23  C29 ZIN A   1      26.586  -1.175  32.469  0.00  0.00     0.070 C 
ENDROOT
BRANCH  23  24
ATOM     24  C31 ZIN A   1      25.389  -0.999  33.368  0.00  0.00     0.155 C 
ATOM     25  O32 ZIN A   1      24.838   0.074  33.435  0.00  0.00    -0.295 OA
BRANCH  24  26
ATOM     26  C33 ZIN A   1      24.882  -2.160  34.183  0.00  0.00     0.242 C 
BRANCH  26  27
ATOM     27  O34 ZIN A   1      25.319  -3.385  33.592  0.00  0.00    -0.394 OA
ATOM     28  H56 ZIN A   1      24.779  -3.676  32.844  0.00  0.00     0.209 HD
ENDBRANCH  26  27
ENDBRANCH  24  26
ENDBRANCH  23  24
BRANCH  19  29
ATOM     29  O25 ZIN A   1      28.312   2.702  33.370  0.00  0.00    -0.392 OA
ATOM     30  H48 ZIN A   1      27.749   2.512  34.134  0.00  0.00     0.210 HD
ENDBRANCH  19  29
TORSDOF 4
ENDMDL
MODEL 78
REMARK CAVERDOCK RESULT:       0.9      0.000      0.000
REMARK CAVERDOCK CONSTRAINTS:       0.1      0.0      0.0      0.0
REMARK CAVERDOCK TUNNEL: 77      0.9      3.1     78.3
REMARK  4 active torsions:
REMARK  status: ('A' for Active; 'I' for Inactive)
REMARK    1  A    between atoms: C23_19  and  O25_20 
REMARK    2  A    between atoms: C29_24  and  C31_25 
REMARK    3  A    between atoms: C31_25  and  C33_27 
REMARK    4  A    between atoms: C33_27  and  O34_28 
ROOT
ATOM      1  C1  ZIN A   1      26.330  -2.592  30.067  0.00  0.00     0.011 C 
ATOM      2  C2  ZIN A   1      25.917  -1.265  30.707  0.00  0.00    -0.006 C 
ATOM      3  C4  ZIN A   1      26.557  -0.080  29.935  0.00  0.00     0.011 C 
ATOM      4  C5  ZIN A   1      27.827   0.211  30.743  0.00  0.00     0.002 C 
ATOM      5  C7  ZIN A   1      28.410   1.603  30.581  0.00  0.00     0.037 C 
ATOM      6  C9  ZIN A   1      28.851   1.815  29.130  0.00  0.00     0.050 C 
ATOM      7  C10 ZIN A   1      29.401   3.234  28.961  0.00  0.00     0.201 C 
ATOM      8  F12 ZIN A   1      29.911   3.391  27.667  0.00  0.00    -0.245 F 
ATOM      9  C13 ZIN A   1      30.510   3.434  29.977  0.00  0.00    -0.027 A 
ATOM     10  C14 ZIN A   1      31.687   3.881  29.564  0.00  0.00     0.061 A 
ATOM     11  C15 ZIN A   1      32.793   4.068  30.517  0.00  0.00     0.172 A 
ATOM     12  O16 ZIN A   1      33.863   4.516  30.149  0.00  0.00    -0.289 OA
ATOM     13  C17 ZIN A   1      32.574   3.704  31.926  0.00  0.00     0.052 A 
ATOM     14  C18 ZIN A   1      31.388   3.265  32.318  0.00  0.00    -0.006 A 
ATOM     15  C19 ZIN A   1      30.214   3.115  31.413  0.00  0.00     0.039 A 
ATOM     16  C20 ZIN A   1      29.128   4.080  31.892  0.00  0.00     0.028 C 
ATOM     17  C21 ZIN A   1      29.617   1.710  31.526  0.00  0.00     0.147 C 
ATOM     18  F22 ZIN A   1      30.575   0.771  31.131  0.00  0.00    -0.238 F 
ATOM     19  C23 ZIN A   1      29.243   1.436  32.980  0.00  0.00     0.160 C 
ATOM     20  C26 ZIN A   1      28.520   0.088  33.136  0.00  0.00     0.045 C 
ATOM     21  C27 ZIN A   1      27.309   0.080  32.201  0.00  0.00    -0.027 C 
ATOM     22  C28 ZIN A   1      26.431   1.301  32.478  0.00  0.00     0.016 C 
ATOM     23  C29 ZIN A   1      26.455  -1.185  32.158  0.00  0.00     0.070 C 
ENDROOT
BRANCH  23  24
ATOM     24  C31 ZIN A   1      25.290  -1.061  33.106  0.00  0.00     0.155 C 
ATOM     25  O32 ZIN A   1      24.697  -0.012  33.198  0.00  0.00    -0.295 OA
BRANCH  24  26
ATOM     26  C33 ZIN A   1      24.866  -2.242  33.938  0.00  0.00     0.242 C 
BRANCH  26  27
ATOM     27  O34 ZIN A   1      25.786  -3.317  33.744  0.00  0.00    -0.394 OA
ATOM     28  H56 ZIN A   1      25.991  -3.810  34.551  0.00  0.00     0.209 HD
ENDBRANCH  26  27
ENDBRANCH  24  26
ENDBRANCH  23  24
BRANCH  19  29
ATOM     29  O25 ZIN A   1      28.386   2.480  33.445  0.00  0.00    -0.392 OA
ATOM     30  H48 ZIN A   1      27.516   2.174  33.737  0.00  0.00     0.210 HD
ENDBRANCH  19  29
TORSDOF 4
ENDMDL
MODEL 79
REMARK CAVERDOCK RESULT:       0.9      0.000      0.000
REMARK CAVERDOCK CONSTRAINTS:       0.0      0.0      0.0      0.0
REMARK CAVERDOCK TUNNEL: 78      0.9      3.2    79.11
REMARK  4 active torsions:
REMARK  status: ('A' for Active; 'I' for Inactive)
REMARK    1  A    between atoms: C23_19  and  O25_20 
REMARK    2  A    between atoms: C29_24  and  C31_25 
REMARK    3  A    between atoms: C31_25  and  C33_27 
REMARK    4  A    between atoms: C33_27  and  O34_28 
ROOT
ATOM      1  C1  ZIN A   1      26.810  -3.099  30.504  0.00  0.00     0.011 C 
ATOM      2  C2  ZIN A   1      26.246  -1.754  30.965  0.00  0.00    -0.006 C 
ATOM      3  C4  ZIN A   1      26.795  -0.611  30.069  0.00  0.00     0.011 C 
ATOM      4  C5  ZIN A   1      27.999  -0.098  30.867  0.00  0.00     0.002 C 
ATOM      5  C7  ZIN A   1      28.449   1.317  30.549  0.00  0.00     0.037 C 
ATOM      6  C9  ZIN A   1      28.920   1.397  29.095  0.00  0.00     0.050 C 
ATOM      7  C10 ZIN A   1      29.335   2.834  28.766  0.00  0.00     0.201 C 
ATOM      8  F12 ZIN A   1      29.875   2.887  27.476  0.00  0.00    -0.245 F 
ATOM      9  C13 ZIN A   1      30.381   3.267  29.777  0.00  0.00    -0.027 A 
ATOM     10  C14 ZIN A   1      31.523   3.779  29.342  0.00  0.00     0.061 A 
ATOM     11  C15 ZIN A   1      32.569   4.190  30.292  0.00  0.00     0.172 A 
ATOM     12  O16 ZIN A   1      33.602   4.696  29.899  0.00  0.00    -0.289 OA
ATOM     13  C17 ZIN A   1      32.334   3.976  31.730  0.00  0.00     0.052 A 
ATOM     14  C18 ZIN A   1      31.183   3.470  32.142  0.00  0.00    -0.006 A 
ATOM     15  C19 ZIN A   1      30.064   3.094  31.234  0.00  0.00     0.039 A 
ATOM     16  C20 ZIN A   1      28.871   3.994  31.563  0.00  0.00     0.028 C 
ATOM     17  C21 ZIN A   1      29.604   1.659  31.504  0.00  0.00     0.147 C 
ATOM     18  F22 ZIN A   1      30.663   0.781  31.251  0.00  0.00    -0.238 F 
ATOM     19  C23 ZIN A   1      29.204   1.524  32.970  0.00  0.00     0.160 C 
ATOM     20  C26 ZIN A   1      28.612   0.139  33.273  0.00  0.00     0.045 C 
ATOM     21  C27 ZIN A   1      27.443  -0.105  32.316  0.00  0.00    -0.027 C 
ATOM     22  C28 ZIN A   1      26.440   1.045  32.419  0.00  0.00     0.016 C 
ATOM     23  C29 ZIN A   1      26.719  -1.446  32.408  0.00  0.00     0.070 C 
ENDROOT
BRANCH  23  24
ATOM     24  C31 ZIN A   1      25.513  -1.328  33.304  0.00  0.00     0.155 C 
ATOM     25  O32 ZIN A   1      24.766  -2.269  33.436  0.00  0.00    -0.295 OA
BRANCH  24  26
ATOM     26  C33 ZIN A   1      25.237  -0.039  34.032  0.00  0.00     0.242 C 
BRANCH  26  27
ATOM     27  O34 ZIN A   1      25.817  -0.095  35.337  0.00  0.00    -0.394 OA
ATOM     28  H56 ZIN A   1      25.772   0.740  35.824  0.00  0.00     0.209 HD
ENDBRANCH  26  27
ENDBRANCH  24  26
ENDBRANCH  23  24
BRANCH  19  29
ATOM     29  O25 ZIN A   1      28.233   2.524  33.282  0.00  0.00    -0.392 OA
ATOM     30  H48 ZIN A   1      28.612   3.356  33.599  0.00  0.00     0.210 HD
ENDBRANCH  19  29
TORSDOF 4
ENDMDL
MODEL 80
REMARK CAVERDOCK RESULT:       1.8      0.000      0.000
REMARK CAVERDOCK CONSTRAINTS:       0.0      0.0      0.0      0.0
REMARK CAVERDOCK TUNNEL: 79      1.8      3.2     80.5
REMARK  4 active torsions:
REMARK  status: ('A' for Active; 'I' for Inactive)
REMARK    1  A    between atoms: C23_19  and  O25_20 
REMARK    2  A    between atoms: C29_24  and  C31_25 
REMARK    3  A    between atoms: C31_25  and  C33_27 
REMARK    4  A    between atoms: C33_27  and  O34_28 
ROOT
ATOM      1  C1  ZIN A   1      26.219  -2.838  31.273  0.00  0.00     0.011 C 
ATOM      2  C2  ZIN A   1      25.797  -1.397  31.566  0.00  0.00    -0.006 C 
ATOM      3  C4  ZIN A   1      26.444  -0.432  30.535  0.00  0.00     0.011 C 
ATOM      4  C5  ZIN A   1      27.705   0.051  31.261  0.00  0.00     0.002 C 
ATOM      5  C7  ZIN A   1      28.288   1.364  30.771  0.00  0.00     0.037 C 
ATOM      6  C9  ZIN A   1      28.744   1.218  29.317  0.00  0.00     0.050 C 
ATOM      7  C10 ZIN A   1      29.294   2.556  28.813  0.00  0.00     0.201 C 
ATOM      8  F12 ZIN A   1      29.818   2.396  27.525  0.00  0.00    -0.245 F 
ATOM      9  C13 ZIN A   1      30.391   3.002  29.761  0.00  0.00    -0.027 A 
ATOM     10  C14 ZIN A   1      31.573   3.340  29.264  0.00  0.00     0.061 A 
ATOM     11  C15 ZIN A   1      32.667   3.757  30.153  0.00  0.00     0.172 A 
ATOM     12  O16 ZIN A   1      33.741   4.106  29.699  0.00  0.00    -0.289 OA
ATOM     13  C17 ZIN A   1      32.434   3.746  31.607  0.00  0.00     0.052 A 
ATOM     14  C18 ZIN A   1      31.244   3.411  32.081  0.00  0.00    -0.006 A 
ATOM     15  C19 ZIN A   1      30.080   3.041  31.228  0.00  0.00     0.039 A 
ATOM     16  C20 ZIN A   1      28.987   4.089  31.446  0.00  0.00     0.028 C 
ATOM     17  C21 ZIN A   1      29.484   1.703  31.674  0.00  0.00     0.147 C 
ATOM     18  F22 ZIN A   1      30.448   0.700  31.529  0.00  0.00    -0.238 F 
ATOM     19  C23 ZIN A   1      29.094   1.790  33.147  0.00  0.00     0.160 C 
ATOM     20  C26 ZIN A   1      28.372   0.518  33.619  0.00  0.00     0.045 C 
ATOM     21  C27 ZIN A   1      27.171   0.277  32.702  0.00  0.00    -0.027 C 
ATOM     22  C28 ZIN A   1      26.289   1.526  32.664  0.00  0.00     0.016 C 
ATOM     23  C29 ZIN A   1      26.319  -0.963  32.959  0.00  0.00     0.070 C 
ENDROOT
BRANCH  23  24
ATOM     24  C31 ZIN A   1      25.144  -0.617  33.836  0.00  0.00     0.155 C 
ATOM     25  O32 ZIN A   1      24.152  -1.307  33.815  0.00  0.00    -0.295 OA
BRANCH  24  26
ATOM     26  C33 ZIN A   1      25.204   0.589  34.737  0.00  0.00     0.242 C 
BRANCH  26  27
ATOM     27  O34 ZIN A   1      25.644   0.191  36.037  0.00  0.00    -0.394 OA
ATOM     28  H56 ZIN A   1      25.488   0.854  36.725  0.00  0.00     0.209 HD
ENDBRANCH  26  27
ENDBRANCH  24  26
ENDBRANCH  23  24
BRANCH  19  29
ATOM     29  O25 ZIN A   1      28.231   2.912  33.335  0.00  0.00    -0.392 OA
ATOM     30  H48 ZIN A   1      28.152   3.482  32.557  0.00  0.00     0.210 HD
ENDBRANCH  19  29
TORSDOF 4
ENDMDL
MODEL 81
REMARK CAVERDOCK RESULT:      -0.1      0.000      0.000
REMARK CAVERDOCK CONSTRAINTS:       0.1      0.0      0.0      0.0
REMARK CAVERDOCK TUNNEL: 80     -0.1      3.2     81.1
REMARK  4 active torsions:
REMARK  status: ('A' for Active; 'I' for Inactive)
REMARK    1  A    between atoms: C23_19  and  O25_20 
REMARK    2  A    between atoms: C29_24  and  C31_25 
REMARK    3  A    between atoms: C31_25  and  C33_27 
REMARK    4  A    between atoms: C33_27  and  O34_28 
ROOT
ATOM      1  C1  ZIN A   1      26.510  -2.991  30.205  0.00  0.00     0.011 C 
ATOM      2  C2  ZIN A   1      26.038  -1.681  30.837  0.00  0.00    -0.006 C 
ATOM      3  C4  ZIN A   1      26.603  -0.472  30.042  0.00  0.00     0.011 C 
ATOM      4  C5  ZIN A   1      27.867  -0.106  30.827  0.00  0.00     0.002 C 
ATOM      5  C7  ZIN A   1      28.374   1.313  30.640  0.00  0.00     0.037 C 
ATOM      6  C9  ZIN A   1      28.782   1.530  29.181  0.00  0.00     0.050 C 
ATOM      7  C10 ZIN A   1      29.254   2.974  28.988  0.00  0.00     0.201 C 
ATOM      8  F12 ZIN A   1      29.736   3.143  27.685  0.00  0.00    -0.245 F 
ATOM      9  C13 ZIN A   1      30.366   3.244  29.984  0.00  0.00    -0.027 A 
ATOM     10  C14 ZIN A   1      31.512   3.748  29.548  0.00  0.00     0.061 A 
ATOM     11  C15 ZIN A   1      32.620   4.003  30.482  0.00  0.00     0.172 A 
ATOM     12  O16 ZIN A   1      33.659   4.502  30.092  0.00  0.00    -0.289 OA
ATOM     13  C17 ZIN A   1      32.441   3.644  31.898  0.00  0.00     0.052 A 
ATOM     14  C18 ZIN A   1      31.286   3.149  32.313  0.00  0.00    -0.006 A 
ATOM     15  C19 ZIN A   1      30.108   2.927  31.428  0.00  0.00     0.039 A 
ATOM     16  C20 ZIN A   1      28.980   3.839  31.913  0.00  0.00     0.028 C 
ATOM     17  C21 ZIN A   1      29.588   1.494  31.565  0.00  0.00     0.147 C 
ATOM     18  F22 ZIN A   1      30.588   0.601  31.166  0.00  0.00    -0.238 F 
ATOM     19  C23 ZIN A   1      29.250   1.218  33.028  0.00  0.00     0.160 C 
ATOM     20  C26 ZIN A   1      28.601  -0.164  33.210  0.00  0.00     0.045 C 
ATOM     21  C27 ZIN A   1      27.379  -0.247  32.294  0.00  0.00    -0.027 C 
ATOM     22  C28 ZIN A   1      26.442   0.930  32.571  0.00  0.00     0.016 C 
ATOM     23  C29 ZIN A   1      26.592  -1.555  32.278  0.00  0.00     0.070 C 
ENDROOT
BRANCH  23  24
ATOM     24  C31 ZIN A   1      25.436  -1.481  33.242  0.00  0.00     0.155 C 
ATOM     25  O32 ZIN A   1      24.841  -0.440  33.390  0.00  0.00    -0.295 OA
BRANCH  24  26
ATOM     26  C33 ZIN A   1      25.024  -2.702  34.021  0.00  0.00     0.242 C 
BRANCH  26  27
ATOM     27  O34 ZIN A   1      26.148  -3.572  34.173  0.00  0.00    -0.394 OA
ATOM     28  H56 ZIN A   1      27.003  -3.131  34.072  0.00  0.00     0.209 HD
ENDBRANCH  26  27
ENDBRANCH  24  26
ENDBRANCH  23  24
BRANCH  19  29
ATOM     29  O25 ZIN A   1      28.347   2.221  33.495  0.00  0.00    -0.392 OA
ATOM     30  H48 ZIN A   1      28.782   2.984  33.901  0.00  0.00     0.210 HD
ENDBRANCH  19  29
TORSDOF 4
ENDMDL
MODEL 82
REMARK CAVERDOCK RESULT:      -0.7      0.000      0.000
REMARK CAVERDOCK CONSTRAINTS:       0.0      0.0      0.0      0.0
REMARK CAVERDOCK TUNNEL: 81     -0.7      3.3     82.7
REMARK  4 active torsions:
REMARK  status: ('A' for Active; 'I' for Inactive)
REMARK    1  A    between atoms: C23_19  and  O25_20 
REMARK    2  A    between atoms: C29_24  and  C31_25 
REMARK    3  A    between atoms: C31_25  and  C33_27 
REMARK    4  A    between atoms: C33_27  and  O34_28 
ROOT
ATOM      1  C1  ZIN A   1      26.870  -3.318  30.353  0.00  0.00     0.011 C 
ATOM      2  C2  ZIN A   1      26.250  -2.010  30.849  0.00  0.00    -0.006 C 
ATOM      3  C4  ZIN A   1      26.761  -0.820  29.993  0.00  0.00     0.011 C 
ATOM      4  C5  ZIN A   1      27.937  -0.284  30.816  0.00  0.00     0.002 C 
ATOM      5  C7  ZIN A   1      28.334   1.155  30.545  0.00  0.00     0.037 C 
ATOM      6  C9  ZIN A   1      28.813   1.298  29.098  0.00  0.00     0.050 C 
ATOM      7  C10 ZIN A   1      29.174   2.759  28.816  0.00  0.00     0.201 C 
ATOM      8  F12 ZIN A   1      29.722   2.871  27.533  0.00  0.00    -0.245 F 
ATOM      9  C13 ZIN A   1      30.193   3.202  29.849  0.00  0.00    -0.027 A 
ATOM     10  C14 ZIN A   1      31.318   3.770  29.440  0.00  0.00     0.061 A 
ATOM     11  C15 ZIN A   1      32.339   4.193  30.411  0.00  0.00     0.172 A 
ATOM     12  O16 ZIN A   1      33.355   4.752  30.043  0.00  0.00    -0.289 OA
ATOM     13  C17 ZIN A   1      32.102   3.928  31.840  0.00  0.00     0.052 A 
ATOM     14  C18 ZIN A   1      30.968   3.365  32.226  0.00  0.00    -0.006 A 
ATOM     15  C19 ZIN A   1      29.872   2.973  31.297  0.00  0.00     0.039 A 
ATOM     16  C20 ZIN A   1      28.642   3.815  31.642  0.00  0.00     0.028 C 
ATOM     17  C21 ZIN A   1      29.466   1.513  31.520  0.00  0.00     0.147 C 
ATOM     18  F22 ZIN A   1      30.561   0.686  31.251  0.00  0.00    -0.238 F 
ATOM     19  C23 ZIN A   1      29.060   1.319  32.978  0.00  0.00     0.160 C 
ATOM     20  C26 ZIN A   1      28.520  -0.097  33.234  0.00  0.00     0.045 C 
ATOM     21  C27 ZIN A   1      27.370  -0.357  32.260  0.00  0.00    -0.027 C 
ATOM     22  C28 ZIN A   1      26.322   0.750  32.387  0.00  0.00     0.016 C 
ATOM     23  C29 ZIN A   1      26.698  -1.727  32.305  0.00  0.00     0.070 C 
ENDROOT
BRANCH  23  24
ATOM     24  C31 ZIN A   1      25.482  -1.684  33.192  0.00  0.00     0.155 C 
ATOM     25  O32 ZIN A   1      25.070  -0.623  33.599  0.00  0.00    -0.295 OA
BRANCH  24  26
ATOM     26  C33 ZIN A   1      24.780  -2.961  33.574  0.00  0.00     0.242 C 
BRANCH  26  27
ATOM     27  O34 ZIN A   1      25.745  -3.929  33.991  0.00  0.00    -0.394 OA
ATOM     28  H56 ZIN A   1      26.287  -4.280  33.270  0.00  0.00     0.209 HD
ENDBRANCH  26  27
ENDBRANCH  24  26
ENDBRANCH  23  24
BRANCH  19  29
ATOM     29  O25 ZIN A   1      28.048   2.271  33.311  0.00  0.00    -0.392 OA
ATOM     30  H48 ZIN A   1      27.158   2.010  33.035  0.00  0.00     0.210 HD
ENDBRANCH  19  29
TORSDOF 4
ENDMDL
MODEL 83
REMARK CAVERDOCK RESULT:      -1.2      0.000      0.000
REMARK CAVERDOCK CONSTRAINTS:       0.1      0.0      0.0      0.0
REMARK CAVERDOCK TUNNEL: 82     -1.2      3.3     83.4
REMARK  4 active torsions:
REMARK  status: ('A' for Active; 'I' for Inactive)
REMARK    1  A    between atoms: C23_19  and  O25_20 
REMARK    2  A    between atoms: C29_24  and  C31_25 
REMARK    3  A    between atoms: C31_25  and  C33_27 
REMARK    4  A    between atoms: C33_27  and  O34_28 
ROOT
ATOM      1  C1  ZIN A   1      26.254   0.795  34.777  0.00  0.00     0.011 C 
ATOM      2  C2  ZIN A   1      27.262  -0.049  33.995  0.00  0.00    -0.006 C 
ATOM      3  C4  ZIN A   1      28.396   0.854  33.440  0.00  0.00     0.011 C 
ATOM      4  C5  ZIN A   1      27.924   1.163  32.015  0.00  0.00     0.002 C 
ATOM      5  C7  ZIN A   1      29.005   1.582  31.035  0.00  0.00     0.037 C 
ATOM      6  C9  ZIN A   1      29.640   2.896  31.496  0.00  0.00     0.050 C 
ATOM      7  C10 ZIN A   1      30.758   3.295  30.528  0.00  0.00     0.201 C 
ATOM      8  F12 ZIN A   1      31.262   4.552  30.880  0.00  0.00    -0.245 F 
ATOM      9  C13 ZIN A   1      30.173   3.351  29.129  0.00  0.00    -0.027 A 
ATOM     10  C14 ZIN A   1      30.361   4.439  28.396  0.00  0.00     0.061 A 
ATOM     11  C15 ZIN A   1      29.791   4.538  27.043  0.00  0.00     0.172 A 
ATOM     12  O16 ZIN A   1      29.993   5.519  26.353  0.00  0.00    -0.289 OA
ATOM     13  C17 ZIN A   1      28.971   3.422  26.544  0.00  0.00     0.052 A 
ATOM     14  C18 ZIN A   1      28.803   2.341  27.289  0.00  0.00    -0.006 A 
ATOM     15  C19 ZIN A   1      29.406   2.157  28.639  0.00  0.00     0.039 A 
ATOM     16  C20 ZIN A   1      30.377   0.978  28.561  0.00  0.00     0.028 C 
ATOM     17  C21 ZIN A   1      28.338   1.764  29.663  0.00  0.00     0.147 C 
ATOM     18  F22 ZIN A   1      27.395   2.792  29.760  0.00  0.00    -0.238 F 
ATOM     19  C23 ZIN A   1      27.627   0.499  29.190  0.00  0.00     0.160 C 
ATOM     20  C26 ZIN A   1      26.630  -0.017  30.239  0.00  0.00     0.045 C 
ATOM     21  C27 ZIN A   1      27.378  -0.217  31.558  0.00  0.00    -0.027 C 
ATOM     22  C28 ZIN A   1      28.587  -1.127  31.336  0.00  0.00     0.016 C 
ATOM     23  C29 ZIN A   1      26.574  -0.694  32.765  0.00  0.00     0.070 C 
ENDROOT
BRANCH  23  24
ATOM     24  C31 ZIN A   1      26.656  -2.193  32.888  0.00  0.00     0.155 C 
ATOM     25  O32 ZIN A   1      26.202  -2.896  32.017  0.00  0.00    -0.295 OA
BRANCH  24  26
ATOM     26  C33 ZIN A   1      27.302  -2.816  34.098  0.00  0.00     0.242 C 
BRANCH  26  27
ATOM     27  O34 ZIN A   1      26.301  -3.435  34.908  0.00  0.00    -0.394 OA
ATOM     28  H56 ZIN A   1      25.395  -3.259  34.617  0.00  0.00     0.209 HD
ENDBRANCH  26  27
ENDBRANCH  24  26
ENDBRANCH  23  24
BRANCH  19  29
ATOM     29  O25 ZIN A   1      28.600  -0.514  28.934  0.00  0.00    -0.392 OA
ATOM     30  H48 ZIN A   1      28.594  -1.237  29.577  0.00  0.00     0.210 HD
ENDBRANCH  19  29
TORSDOF 4
ENDMDL
MODEL 84
REMARK CAVERDOCK RESULT:      -2.3      0.000      0.000
REMARK CAVERDOCK CONSTRAINTS:       0.0      0.0      0.0      0.0
REMARK CAVERDOCK TUNNEL: 83     -2.3      3.3     84.3
REMARK  4 active torsions:
REMARK  status: ('A' for Active; 'I' for Inactive)
REMARK    1  A    between atoms: C23_19  and  O25_20 
REMARK    2  A    between atoms: C29_24  and  C31_25 
REMARK    3  A    between atoms: C31_25  and  C33_27 
REMARK    4  A    between atoms: C33_27  and  O34_28 
ROOT
ATOM      1  C1  ZIN A   1      26.099   0.781  34.815  0.00  0.00     0.011 C 
ATOM      2  C2  ZIN A   1      27.153  -0.047  34.077  0.00  0.00    -0.006 C 
ATOM      3  C4  ZIN A   1      28.273   0.881  33.533  0.00  0.00     0.011 C 
ATOM      4  C5  ZIN A   1      27.829   1.145  32.090  0.00  0.00     0.002 C 
ATOM      5  C7  ZIN A   1      28.922   1.578  31.130  0.00  0.00     0.037 C 
ATOM      6  C9  ZIN A   1      29.504   2.921  31.578  0.00  0.00     0.050 C 
ATOM      7  C10 ZIN A   1      30.634   3.335  30.631  0.00  0.00     0.201 C 
ATOM      8  F12 ZIN A   1      31.088   4.615  30.969  0.00  0.00    -0.245 F 
ATOM      9  C13 ZIN A   1      30.085   3.343  29.217  0.00  0.00    -0.027 A 
ATOM     10  C14 ZIN A   1      30.257   4.422  28.466  0.00  0.00     0.061 A 
ATOM     11  C15 ZIN A   1      29.721   4.475  27.097  0.00  0.00     0.172 A 
ATOM     12  O16 ZIN A   1      29.910   5.447  26.391  0.00  0.00    -0.289 OA
ATOM     13  C17 ZIN A   1      28.950   3.323  26.600  0.00  0.00     0.052 A 
ATOM     14  C18 ZIN A   1      28.796   2.253  27.365  0.00  0.00    -0.006 A 
ATOM     15  C19 ZIN A   1      29.369   2.116  28.733  0.00  0.00     0.039 A 
ATOM     16  C20 ZIN A   1      30.378   0.967  28.706  0.00  0.00     0.028 C 
ATOM     17  C21 ZIN A   1      28.287   1.710  29.737  0.00  0.00     0.147 C 
ATOM     18  F22 ZIN A   1      27.309   2.710  29.788  0.00  0.00    -0.238 F 
ATOM     19  C23 ZIN A   1      27.628   0.414  29.273  0.00  0.00     0.160 C 
ATOM     20  C26 ZIN A   1      26.620  -0.112  30.307  0.00  0.00     0.045 C 
ATOM     21  C27 ZIN A   1      27.339  -0.261  31.649  0.00  0.00    -0.027 C 
ATOM     22  C28 ZIN A   1      28.581  -1.137  31.477  0.00  0.00     0.016 C 
ATOM     23  C29 ZIN A   1      26.518  -0.738  32.844  0.00  0.00     0.070 C 
ENDROOT
BRANCH  23  24
ATOM     24  C31 ZIN A   1      26.644  -2.231  33.002  0.00  0.00     0.155 C 
ATOM     25  O32 ZIN A   1      26.434  -2.957  32.059  0.00  0.00    -0.295 OA
BRANCH  24  26
ATOM     26  C33 ZIN A   1      27.029  -2.819  34.334  0.00  0.00     0.242 C 
BRANCH  26  27
ATOM     27  O34 ZIN A   1      27.371  -4.197  34.166  0.00  0.00    -0.394 OA
ATOM     28  H56 ZIN A   1      28.313  -4.351  34.005  0.00  0.00     0.209 HD
ENDBRANCH  26  27
ENDBRANCH  24  26
ENDBRANCH  23  24
BRANCH  19  29
ATOM     29  O25 ZIN A   1      28.639  -0.573  29.064  0.00  0.00    -0.392 OA
ATOM     30  H48 ZIN A   1      29.007  -0.938  29.881  0.00  0.00     0.210 HD
ENDBRANCH  19  29
TORSDOF 4
ENDMDL
MODEL 85
REMARK CAVERDOCK RESULT:      -3.7      0.000      0.000
REMARK CAVERDOCK CONSTRAINTS:       0.0      0.0      0.0      0.0
REMARK CAVERDOCK TUNNEL: 84     -3.7      3.3     85.5
REMARK  4 active torsions:
REMARK  status: ('A' for Active; 'I' for Inactive)
REMARK    1  A    between atoms: C23_19  and  O25_20 
REMARK    2  A    between atoms: C29_24  and  C31_25 
REMARK    3  A    between atoms: C31_25  and  C33_27 
REMARK    4  A    between atoms: C33_27  and  O34_28 
ROOT
ATOM      1  C1  ZIN A   1      25.758   0.715  34.601  0.00  0.00     0.011 C 
ATOM      2  C2  ZIN A   1      26.823  -0.121  33.891  0.00  0.00    -0.006 C 
ATOM      3  C4  ZIN A   1      27.965   0.797  33.376  0.00  0.00     0.011 C 
ATOM      4  C5  ZIN A   1      27.562   1.065  31.922  0.00  0.00     0.002 C 
ATOM      5  C7  ZIN A   1      28.683   1.489  30.992  0.00  0.00     0.037 C 
ATOM      6  C9  ZIN A   1      29.265   2.827  31.456  0.00  0.00     0.050 C 
ATOM      7  C10 ZIN A   1      30.423   3.231  30.539  0.00  0.00     0.201 C 
ATOM      8  F12 ZIN A   1      30.879   4.507  30.889  0.00  0.00    -0.245 F 
ATOM      9  C13 ZIN A   1      29.911   3.245  29.110  0.00  0.00    -0.027 A 
ATOM     10  C14 ZIN A   1      30.112   4.322  28.365  0.00  0.00     0.061 A 
ATOM     11  C15 ZIN A   1      29.612   4.380  26.983  0.00  0.00     0.172 A 
ATOM     12  O16 ZIN A   1      29.829   5.351  26.282  0.00  0.00    -0.289 OA
ATOM     13  C17 ZIN A   1      28.845   3.234  26.465  0.00  0.00     0.052 A 
ATOM     14  C18 ZIN A   1      28.662   2.166  27.225  0.00  0.00    -0.006 A 
ATOM     15  C19 ZIN A   1      29.197   2.024  28.607  0.00  0.00     0.039 A 
ATOM     16  C20 ZIN A   1      30.197   0.866  28.606  0.00  0.00     0.028 C 
ATOM     17  C21 ZIN A   1      28.086   1.627  29.583  0.00  0.00     0.147 C 
ATOM     18  F22 ZIN A   1      27.116   2.635  29.608  0.00  0.00    -0.238 F 
ATOM     19  C23 ZIN A   1      27.429   0.337  29.101  0.00  0.00     0.160 C 
ATOM     20  C26 ZIN A   1      26.389  -0.181  30.108  0.00  0.00     0.045 C 
ATOM     21  C27 ZIN A   1      27.071  -0.336  31.468  0.00  0.00    -0.027 C 
ATOM     22  C28 ZIN A   1      28.310  -1.223  31.329  0.00  0.00     0.016 C 
ATOM     23  C29 ZIN A   1      26.215  -0.807  32.641  0.00  0.00     0.070 C 
ENDROOT
BRANCH  23  24
ATOM     24  C31 ZIN A   1      26.324  -2.301  32.802  0.00  0.00     0.155 C 
ATOM     25  O32 ZIN A   1      25.575  -3.029  32.194  0.00  0.00    -0.295 OA
BRANCH  24  26
ATOM     26  C33 ZIN A   1      27.364  -2.888  33.719  0.00  0.00     0.242 C 
BRANCH  26  27
ATOM     27  O34 ZIN A   1      26.724  -3.680  34.721  0.00  0.00    -0.394 OA
ATOM     28  H56 ZIN A   1      26.231  -3.164  35.375  0.00  0.00     0.209 HD
ENDBRANCH  26  27
ENDBRANCH  24  26
ENDBRANCH  23  24
BRANCH  19  29
ATOM     29  O25 ZIN A   1      28.436  -0.659  28.918  0.00  0.00    -0.392 OA
ATOM     30  H48 ZIN A   1      28.811  -0.680  28.026  0.00  0.00     0.210 HD
ENDBRANCH  19  29
TORSDOF 4
ENDMDL
MODEL 86
REMARK CAVERDOCK RESULT:      -5.0      0.000      0.000
REMARK CAVERDOCK CONSTRAINTS:       0.0      0.0      0.0      0.0
REMARK CAVERDOCK TUNNEL: 85     -5.0      3.4     86.7
REMARK  4 active torsions:
REMARK  status: ('A' for Active; 'I' for Inactive)
REMARK    1  A    between atoms: C23_19  and  O25_20 
REMARK    2  A    between atoms: C29_24  and  C31_25 
REMARK    3  A    between atoms: C31_25  and  C33_27 
REMARK    4  A    between atoms: C33_27  and  O34_28 
ROOT
ATOM      1  C1  ZIN A   1      25.801   0.592  34.816  0.00  0.00     0.011 C 
ATOM      2  C2  ZIN A   1      26.827  -0.263  34.069  0.00  0.00    -0.006 C 
ATOM      3  C4  ZIN A   1      27.986   0.630  33.549  0.00  0.00     0.011 C 
ATOM      4  C5  ZIN A   1      27.563   0.938  32.109  0.00  0.00     0.002 C 
ATOM      5  C7  ZIN A   1      28.678   1.346  31.164  0.00  0.00     0.037 C 
ATOM      6  C9  ZIN A   1      29.309   2.657  31.641  0.00  0.00     0.050 C 
ATOM      7  C10 ZIN A   1      30.461   3.043  30.709  0.00  0.00     0.201 C 
ATOM      8  F12 ZIN A   1      30.963   4.298  31.074  0.00  0.00    -0.245 F 
ATOM      9  C13 ZIN A   1      29.923   3.099  29.291  0.00  0.00    -0.027 A 
ATOM     10  C14 ZIN A   1      30.142   4.184  28.563  0.00  0.00     0.061 A 
ATOM     11  C15 ZIN A   1      29.618   4.283  27.191  0.00  0.00     0.172 A 
ATOM     12  O16 ZIN A   1      29.851   5.260  26.505  0.00  0.00    -0.289 OA
ATOM     13  C17 ZIN A   1      28.807   3.172  26.668  0.00  0.00     0.052 A 
ATOM     14  C18 ZIN A   1      28.606   2.095  27.411  0.00  0.00    -0.006 A 
ATOM     15  C19 ZIN A   1      29.163   1.910  28.780  0.00  0.00     0.039 A 
ATOM     16  C20 ZIN A   1      30.127   0.723  28.738  0.00  0.00     0.028 C 
ATOM     17  C21 ZIN A   1      28.059   1.529  29.770  0.00  0.00     0.147 C 
ATOM     18  F22 ZIN A   1      27.121   2.565  29.833  0.00  0.00    -0.238 F 
ATOM     19  C23 ZIN A   1      27.354   0.268  29.278  0.00  0.00     0.160 C 
ATOM     20  C26 ZIN A   1      26.318  -0.238  30.295  0.00  0.00     0.045 C 
ATOM     21  C27 ZIN A   1      27.021  -0.439  31.638  0.00  0.00    -0.027 C 
ATOM     22  C28 ZIN A   1      28.230  -1.359  31.458  0.00  0.00     0.016 C 
ATOM     23  C29 ZIN A   1      26.174  -0.906  32.820  0.00  0.00     0.070 C 
ENDROOT
BRANCH  23  24
ATOM     24  C31 ZIN A   1      26.241  -2.405  32.950  0.00  0.00     0.155 C 
ATOM     25  O32 ZIN A   1      25.839  -3.107  32.052  0.00  0.00    -0.295 OA
BRANCH  24  26
ATOM     26  C33 ZIN A   1      26.807  -3.030  34.198  0.00  0.00     0.242 C 
BRANCH  26  27
ATOM     27  O34 ZIN A   1      27.545  -4.203  33.852  0.00  0.00    -0.394 OA
ATOM     28  H56 ZIN A   1      28.410  -4.264  34.282  0.00  0.00     0.209 HD
ENDBRANCH  26  27
ENDBRANCH  24  26
ENDBRANCH  23  24
BRANCH  19  29
ATOM     29  O25 ZIN A   1      28.327  -0.754  29.056  0.00  0.00    -0.392 OA
ATOM     30  H48 ZIN A   1      29.157  -0.616  29.534  0.00  0.00     0.210 HD
ENDBRANCH  19  29
TORSDOF 4
ENDMDL
MODEL 87
REMARK CAVERDOCK RESULT:      -5.6      0.000      0.000
REMARK CAVERDOCK CONSTRAINTS:       0.0      0.0      0.0      0.0
REMARK CAVERDOCK TUNNEL: 86     -5.6      3.4     87.5
REMARK  4 active torsions:
REMARK  status: ('A' for Active; 'I' for Inactive)
REMARK    1  A    between atoms: C23_19  and  O25_20 
REMARK    2  A    between atoms: C29_24  and  C31_25 
REMARK    3  A    between atoms: C31_25  and  C33_27 
REMARK    4  A    between atoms: C33_27  and  O34_28 
ROOT
ATOM      1  C1  ZIN A   1      25.810   0.215  34.633  0.00  0.00     0.011 C 
ATOM      2  C2  ZIN A   1      26.808  -0.625  33.835  0.00  0.00    -0.006 C 
ATOM      3  C4  ZIN A   1      27.980   0.266  33.342  0.00  0.00     0.011 C 
ATOM      4  C5  ZIN A   1      27.547   0.650  31.923  0.00  0.00     0.002 C 
ATOM      5  C7  ZIN A   1      28.660   1.078  30.984  0.00  0.00     0.037 C 
ATOM      6  C9  ZIN A   1      29.325   2.351  31.513  0.00  0.00     0.050 C 
ATOM      7  C10 ZIN A   1      30.474   2.757  30.586  0.00  0.00     0.201 C 
ATOM      8  F12 ZIN A   1      31.006   3.982  31.002  0.00  0.00    -0.245 F 
ATOM      9  C13 ZIN A   1      29.920   2.890  29.179  0.00  0.00    -0.027 A 
ATOM     10  C14 ZIN A   1      30.155   4.003  28.499  0.00  0.00     0.061 A 
ATOM     11  C15 ZIN A   1      29.617   4.177  27.140  0.00  0.00     0.172 A 
ATOM     12  O16 ZIN A   1      29.862   5.180  26.497  0.00  0.00    -0.289 OA
ATOM     13  C17 ZIN A   1      28.776   3.108  26.576  0.00  0.00     0.052 A 
ATOM     14  C18 ZIN A   1      28.560   2.002  27.271  0.00  0.00    -0.006 A 
ATOM     15  C19 ZIN A   1      29.129   1.742  28.623  0.00  0.00     0.039 A 
ATOM     16  C20 ZIN A   1      30.066   0.539  28.514  0.00  0.00     0.028 C 
ATOM     17  C21 ZIN A   1      28.029   1.339  29.608  0.00  0.00     0.147 C 
ATOM     18  F22 ZIN A   1      27.114   2.390  29.731  0.00  0.00    -0.238 F 
ATOM     19  C23 ZIN A   1      27.291   0.117  29.066  0.00  0.00     0.160 C 
ATOM     20  C26 ZIN A   1      26.257  -0.413  30.072  0.00  0.00     0.045 C 
ATOM     21  C27 ZIN A   1      26.971  -0.692  31.396  0.00  0.00    -0.027 C 
ATOM     22  C28 ZIN A   1      28.157  -1.628  31.158  0.00  0.00     0.016 C 
ATOM     23  C29 ZIN A   1      26.128  -1.196  32.565  0.00  0.00     0.070 C 
ENDROOT
BRANCH  23  24
ATOM     24  C31 ZIN A   1      26.163  -2.701  32.625  0.00  0.00     0.155 C 
ATOM     25  O32 ZIN A   1      25.777  -3.351  31.682  0.00  0.00    -0.295 OA
BRANCH  24  26
ATOM     26  C33 ZIN A   1      26.678  -3.395  33.858  0.00  0.00     0.242 C 
BRANCH  26  27
ATOM     27  O34 ZIN A   1      27.677  -4.346  33.488  0.00  0.00    -0.394 OA
ATOM     28  H56 ZIN A   1      28.578  -4.083  33.725  0.00  0.00     0.209 HD
ENDBRANCH  26  27
ENDBRANCH  24  26
ENDBRANCH  23  24
BRANCH  19  29
ATOM     29  O25 ZIN A   1      28.239  -0.913  28.786  0.00  0.00    -0.392 OA
ATOM     30  H48 ZIN A   1      29.159  -0.616  28.801  0.00  0.00     0.210 HD
ENDBRANCH  19  29
TORSDOF 4
ENDMDL
MODEL 88
REMARK CAVERDOCK RESULT:      -6.7      0.000      0.000
REMARK CAVERDOCK CONSTRAINTS:       0.0      0.0      0.0      0.0
REMARK CAVERDOCK TUNNEL: 87     -6.7      3.4     88.2
REMARK  4 active torsions:
REMARK  status: ('A' for Active; 'I' for Inactive)
REMARK    1  A    between atoms: C23_19  and  O25_20 
REMARK    2  A    between atoms: C29_24  and  C31_25 
REMARK    3  A    between atoms: C31_25  and  C33_27 
REMARK    4  A    between atoms: C33_27  and  O34_28 
ROOT
ATOM      1  C1  ZIN A   1      25.443   0.433  34.666  0.00  0.00     0.011 C 
ATOM      2  C2  ZIN A   1      26.545  -0.401  34.011  0.00  0.00    -0.006 C 
ATOM      3  C4  ZIN A   1      27.688   0.524  33.510  0.00  0.00     0.011 C 
ATOM      4  C5  ZIN A   1      27.327   0.750  32.038  0.00  0.00     0.002 C 
ATOM      5  C7  ZIN A   1      28.471   1.171  31.134  0.00  0.00     0.037 C 
ATOM      6  C9  ZIN A   1      29.014   2.530  31.583  0.00  0.00     0.050 C 
ATOM      7  C10 ZIN A   1      30.195   2.932  30.694  0.00  0.00     0.201 C 
ATOM      8  F12 ZIN A   1      30.618   4.224  31.027  0.00  0.00    -0.245 F 
ATOM      9  C13 ZIN A   1      29.730   2.902  29.250  0.00  0.00    -0.027 A 
ATOM     10  C14 ZIN A   1      29.937   3.965  28.485  0.00  0.00     0.061 A 
ATOM     11  C15 ZIN A   1      29.481   3.980  27.087  0.00  0.00     0.172 A 
ATOM     12  O16 ZIN A   1      29.704   4.938  26.370  0.00  0.00    -0.289 OA
ATOM     13  C17 ZIN A   1      28.751   2.810  26.573  0.00  0.00     0.052 A 
ATOM     14  C18 ZIN A   1      28.561   1.757  27.352  0.00  0.00    -0.006 A 
ATOM     15  C19 ZIN A   1      29.053   1.657  28.755  0.00  0.00     0.039 A 
ATOM     16  C20 ZIN A   1      30.072   0.518  28.814  0.00  0.00     0.028 C 
ATOM     17  C21 ZIN A   1      27.918   1.265  29.703  0.00  0.00     0.147 C 
ATOM     18  F22 ZIN A   1      26.930   2.256  29.673  0.00  0.00    -0.238 F 
ATOM     19  C23 ZIN A   1      27.298  -0.048  29.233  0.00  0.00     0.160 C 
ATOM     20  C26 ZIN A   1      26.235  -0.560  30.218  0.00  0.00     0.045 C 
ATOM     21  C27 ZIN A   1      26.875  -0.670  31.603  0.00  0.00    -0.027 C 
ATOM     22  C28 ZIN A   1      28.133  -1.538  31.525  0.00  0.00     0.016 C 
ATOM     23  C29 ZIN A   1      25.990  -1.127  32.760  0.00  0.00     0.070 C 
ENDROOT
BRANCH  23  24
ATOM     24  C31 ZIN A   1      26.118  -2.615  32.960  0.00  0.00     0.155 C 
ATOM     25  O32 ZIN A   1      25.411  -3.371  32.336  0.00  0.00    -0.295 OA
BRANCH  24  26
ATOM     26  C33 ZIN A   1      27.126  -3.160  33.937  0.00  0.00     0.242 C 
BRANCH  26  27
ATOM     27  O34 ZIN A   1      26.625  -4.367  34.515  0.00  0.00    -0.394 OA
ATOM     28  H56 ZIN A   1      26.553  -4.342  35.479  0.00  0.00     0.209 HD
ENDBRANCH  26  27
ENDBRANCH  24  26
ENDBRANCH  23  24
BRANCH  19  29
ATOM     29  O25 ZIN A   1      28.327  -1.030  29.107  0.00  0.00    -0.392 OA
ATOM     30  H48 ZIN A   1      28.933  -1.064  29.861  0.00  0.00     0.210 HD
ENDBRANCH  19  29
TORSDOF 4
ENDMDL
MODEL 89
REMARK CAVERDOCK RESULT:      -7.4      0.000      0.000
REMARK CAVERDOCK CONSTRAINTS:       0.0      0.0      0.0      0.0
REMARK CAVERDOCK TUNNEL: 88     -7.4      3.4     89.5
REMARK  4 active torsions:
REMARK  status: ('A' for Active; 'I' for Inactive)
REMARK    1  A    between atoms: C23_19  and  O25_20 
REMARK    2  A    between atoms: C29_24  and  C31_25 
REMARK    3  A    between atoms: C31_25  and  C33_27 
REMARK    4  A    between atoms: C33_27  and  O34_28 
ROOT
ATOM      1  C1  ZIN A   1      25.357   0.349  34.774  0.00  0.00     0.011 C 
ATOM      2  C2  ZIN A   1      26.415  -0.510  34.079  0.00  0.00    -0.006 C 
ATOM      3  C4  ZIN A   1      27.586   0.382  33.587  0.00  0.00     0.011 C 
ATOM      4  C5  ZIN A   1      27.214   0.664  32.127  0.00  0.00     0.002 C 
ATOM      5  C7  ZIN A   1      28.361   1.064  31.217  0.00  0.00     0.037 C 
ATOM      6  C9  ZIN A   1      28.965   2.387  31.695  0.00  0.00     0.050 C 
ATOM      7  C10 ZIN A   1      30.148   2.767  30.799  0.00  0.00     0.201 C 
ATOM      8  F12 ZIN A   1      30.627   4.031  31.161  0.00  0.00    -0.245 F 
ATOM      9  C13 ZIN A   1      29.661   2.796  29.362  0.00  0.00    -0.027 A 
ATOM     10  C14 ZIN A   1      29.899   3.870  28.624  0.00  0.00     0.061 A 
ATOM     11  C15 ZIN A   1      29.425   3.944  27.234  0.00  0.00     0.172 A 
ATOM     12  O16 ZIN A   1      29.676   4.911  26.540  0.00  0.00    -0.289 OA
ATOM     13  C17 ZIN A   1      28.640   2.818  26.700  0.00  0.00     0.052 A 
ATOM     14  C18 ZIN A   1      28.419   1.752  27.452  0.00  0.00    -0.006 A 
ATOM     15  C19 ZIN A   1      28.928   1.593  28.844  0.00  0.00     0.039 A 
ATOM     16  C20 ZIN A   1      29.900   0.413  28.856  0.00  0.00     0.028 C 
ATOM     17  C21 ZIN A   1      27.791   1.220  29.799  0.00  0.00     0.147 C 
ATOM     18  F22 ZIN A   1      26.844   2.250  29.811  0.00  0.00    -0.238 F 
ATOM     19  C23 ZIN A   1      27.112  -0.053  29.302  0.00  0.00     0.160 C 
ATOM     20  C26 ZIN A   1      26.044  -0.550  30.289  0.00  0.00     0.045 C 
ATOM     21  C27 ZIN A   1      26.699  -0.725  31.660  0.00  0.00    -0.027 C 
ATOM     22  C28 ZIN A   1      27.919  -1.639  31.539  0.00  0.00     0.016 C 
ATOM     23  C29 ZIN A   1      25.813  -1.178  32.818  0.00  0.00     0.070 C 
ENDROOT
BRANCH  23  24
ATOM     24  C31 ZIN A   1      25.884  -2.675  32.975  0.00  0.00     0.155 C 
ATOM     25  O32 ZIN A   1      25.255  -3.390  32.232  0.00  0.00    -0.295 OA
BRANCH  24  26
ATOM     26  C33 ZIN A   1      26.738  -3.280  34.058  0.00  0.00     0.242 C 
BRANCH  26  27
ATOM     27  O34 ZIN A   1      26.043  -4.375  34.657  0.00  0.00    -0.394 OA
ATOM     28  H56 ZIN A   1      26.389  -4.635  35.523  0.00  0.00     0.209 HD
ENDBRANCH  26  27
ENDBRANCH  24  26
ENDBRANCH  23  24
BRANCH  19  29
ATOM     29  O25 ZIN A   1      28.099  -1.072  29.133  0.00  0.00    -0.392 OA
ATOM     30  H48 ZIN A   1      27.835  -1.780  28.529  0.00  0.00     0.210 HD
ENDBRANCH  19  29
TORSDOF 4
ENDMDL
MODEL 90
REMARK CAVERDOCK RESULT:      -8.0      0.000      0.000
REMARK CAVERDOCK CONSTRAINTS:       0.0      0.0      0.0      0.0
REMARK CAVERDOCK TUNNEL: 89     -8.0      3.3     90.4
REMARK  4 active torsions:
REMARK  status: ('A' for Active; 'I' for Inactive)
REMARK    1  A    between atoms: C23_19  and  O25_20 
REMARK    2  A    between atoms: C29_24  and  C31_25 
REMARK    3  A    between atoms: C31_25  and  C33_27 
REMARK    4  A    between atoms: C33_27  and  O34_28 
ROOT
ATOM      1  C1  ZIN A   1      25.335   0.291  34.770  0.00  0.00     0.011 C 
ATOM      2  C2  ZIN A   1      26.441  -0.553  34.133  0.00  0.00    -0.006 C 
ATOM      3  C4  ZIN A   1      27.578   0.366  33.609  0.00  0.00     0.011 C 
ATOM      4  C5  ZIN A   1      27.214   0.554  32.132  0.00  0.00     0.002 C 
ATOM      5  C7  ZIN A   1      28.355   0.960  31.217  0.00  0.00     0.037 C 
ATOM      6  C9  ZIN A   1      28.891   2.331  31.632  0.00  0.00     0.050 C 
ATOM      7  C10 ZIN A   1      30.068   2.719  30.732  0.00  0.00     0.201 C 
ATOM      8  F12 ZIN A   1      30.485   4.021  31.034  0.00  0.00    -0.245 F 
ATOM      9  C13 ZIN A   1      29.601   2.651  29.290  0.00  0.00    -0.027 A 
ATOM     10  C14 ZIN A   1      29.802   3.696  28.500  0.00  0.00     0.061 A 
ATOM     11  C15 ZIN A   1      29.344   3.675  27.101  0.00  0.00     0.172 A 
ATOM     12  O16 ZIN A   1      29.561   4.616  26.361  0.00  0.00    -0.289 OA
ATOM     13  C17 ZIN A   1      28.620   2.489  26.617  0.00  0.00     0.052 A 
ATOM     14  C18 ZIN A   1      28.437   1.454  27.422  0.00  0.00    -0.006 A 
ATOM     15  C19 ZIN A   1      28.932   1.391  28.826  0.00  0.00     0.039 A 
ATOM     16  C20 ZIN A   1      29.956   0.259  28.911  0.00  0.00     0.028 C 
ATOM     17  C21 ZIN A   1      27.799   1.016  29.785  0.00  0.00     0.147 C 
ATOM     18  F22 ZIN A   1      26.806   2.000  29.732  0.00  0.00    -0.238 F 
ATOM     19  C23 ZIN A   1      27.186  -0.312  29.347  0.00  0.00     0.160 C 
ATOM     20  C26 ZIN A   1      26.127  -0.805  30.346  0.00  0.00     0.045 C 
ATOM     21  C27 ZIN A   1      26.770  -0.879  31.732  0.00  0.00    -0.027 C 
ATOM     22  C28 ZIN A   1      28.032  -1.741  31.674  0.00  0.00     0.016 C 
ATOM     23  C29 ZIN A   1      25.888  -1.312  32.901  0.00  0.00     0.070 C 
ENDROOT
BRANCH  23  24
ATOM     24  C31 ZIN A   1      26.025  -2.794  33.137  0.00  0.00     0.155 C 
ATOM     25  O32 ZIN A   1      25.415  -3.574  32.445  0.00  0.00    -0.295 OA
BRANCH  24  26
ATOM     26  C33 ZIN A   1      26.921  -3.303  34.236  0.00  0.00     0.242 C 
BRANCH  26  27
ATOM     27  O34 ZIN A   1      26.832  -4.728  34.302  0.00  0.00    -0.394 OA
ATOM     28  H56 ZIN A   1      27.689  -5.174  34.351  0.00  0.00     0.209 HD
ENDBRANCH  26  27
ENDBRANCH  24  26
ENDBRANCH  23  24
BRANCH  19  29
ATOM     29  O25 ZIN A   1      28.221  -1.291  29.244  0.00  0.00    -0.392 OA
ATOM     30  H48 ZIN A   1      28.795  -1.177  28.473  0.00  0.00     0.210 HD
ENDBRANCH  19  29
TORSDOF 4
ENDMDL
MODEL 91
REMARK CAVERDOCK RESULT:      -8.4      0.000      0.000
REMARK CAVERDOCK CONSTRAINTS:       0.0      0.0      0.0      0.0
REMARK CAVERDOCK TUNNEL: 90     -8.4      3.3     91.4
REMARK  4 active torsions:
REMARK  status: ('A' for Active; 'I' for Inactive)
REMARK    1  A    between atoms: C23_19  and  O25_20 
REMARK    2  A    between atoms: C29_24  and  C31_25 
REMARK    3  A    between atoms: C31_25  and  C33_27 
REMARK    4  A    between atoms: C33_27  and  O34_28 
ROOT
ATOM      1  C1  ZIN A   1      25.509   0.211  35.026  0.00  0.00     0.011 C 
ATOM      2  C2  ZIN A   1      26.538  -0.657  34.299  0.00  0.00    -0.006 C 
ATOM      3  C4  ZIN A   1      27.688   0.229  33.748  0.00  0.00     0.011 C 
ATOM      4  C5  ZIN A   1      27.257   0.493  32.302  0.00  0.00     0.002 C 
ATOM      5  C7  ZIN A   1      28.365   0.881  31.341  0.00  0.00     0.037 C 
ATOM      6  C9  ZIN A   1      28.988   2.209  31.777  0.00  0.00     0.050 C 
ATOM      7  C10 ZIN A   1      30.134   2.577  30.829  0.00  0.00     0.201 C 
ATOM      8  F12 ZIN A   1      30.627   3.846  31.155  0.00  0.00    -0.245 F 
ATOM      9  C13 ZIN A   1      29.588   2.589  29.413  0.00  0.00    -0.027 A 
ATOM     10  C14 ZIN A   1      29.797   3.654  28.652  0.00  0.00     0.061 A 
ATOM     11  C15 ZIN A   1      29.266   3.710  27.281  0.00  0.00     0.172 A 
ATOM     12  O16 ZIN A   1      29.488   4.668  26.566  0.00  0.00    -0.289 OA
ATOM     13  C17 ZIN A   1      28.460   2.577  26.794  0.00  0.00     0.052 A 
ATOM     14  C18 ZIN A   1      28.271   1.521  27.568  0.00  0.00    -0.006 A 
ATOM     15  C19 ZIN A   1      28.835   1.380  28.939  0.00  0.00     0.039 A 
ATOM     16  C20 ZIN A   1      29.808   0.199  28.927  0.00  0.00     0.028 C 
ATOM     17  C21 ZIN A   1      27.738   1.019  29.945  0.00  0.00     0.147 C 
ATOM     18  F22 ZIN A   1      26.793   2.050  29.983  0.00  0.00    -0.238 F 
ATOM     19  C23 ZIN A   1      27.040  -0.260  29.492  0.00  0.00     0.160 C 
ATOM     20  C26 ZIN A   1      26.013  -0.744  30.528  0.00  0.00     0.045 C 
ATOM     21  C27 ZIN A   1      26.723  -0.902  31.873  0.00  0.00    -0.027 C 
ATOM     22  C28 ZIN A   1      27.938  -1.818  31.715  0.00  0.00     0.016 C 
ATOM     23  C29 ZIN A   1      25.885  -1.340  33.072  0.00  0.00     0.070 C 
ENDROOT
BRANCH  23  24
ATOM     24  C31 ZIN A   1      25.963  -2.835  33.245  0.00  0.00     0.155 C 
ATOM     25  O32 ZIN A   1      25.337  -3.561  32.509  0.00  0.00    -0.295 OA
BRANCH  24  26
ATOM     26  C33 ZIN A   1      26.819  -3.424  34.335  0.00  0.00     0.242 C 
BRANCH  26  27
ATOM     27  O34 ZIN A   1      27.381  -4.659  33.885  0.00  0.00    -0.394 OA
ATOM     28  H56 ZIN A   1      27.491  -5.319  34.583  0.00  0.00     0.209 HD
ENDBRANCH  26  27
ENDBRANCH  24  26
ENDBRANCH  23  24
BRANCH  19  29
ATOM     29  O25 ZIN A   1      28.020  -1.281  29.296  0.00  0.00    -0.392 OA
ATOM     30  H48 ZIN A   1      27.869  -2.077  29.824  0.00  0.00     0.210 HD
ENDBRANCH  19  29
TORSDOF 4
ENDMDL
MODEL 92
REMARK CAVERDOCK RESULT:      -8.8      0.000      0.000
REMARK CAVERDOCK CONSTRAINTS:       0.0      0.0      0.0      0.0
REMARK CAVERDOCK TUNNEL: 91     -8.8      3.3     92.3
REMARK  4 active torsions:
REMARK  status: ('A' for Active; 'I' for Inactive)
REMARK    1  A    between atoms: C23_19  and  O25_20 
REMARK    2  A    between atoms: C29_24  and  C31_25 
REMARK    3  A    between atoms: C31_25  and  C33_27 
REMARK    4  A    between atoms: C33_27  and  O34_28 
ROOT
ATOM      1  C1  ZIN A   1      25.196   0.293  34.954  0.00  0.00     0.011 C 
ATOM      2  C2  ZIN A   1      26.297  -0.578  34.346  0.00  0.00    -0.006 C 
ATOM      3  C4  ZIN A   1      27.445   0.316  33.803  0.00  0.00     0.011 C 
ATOM      4  C5  ZIN A   1      27.090   0.469  32.320  0.00  0.00     0.002 C 
ATOM      5  C7  ZIN A   1      28.238   0.838  31.399  0.00  0.00     0.037 C 
ATOM      6  C9  ZIN A   1      28.787   2.215  31.781  0.00  0.00     0.050 C 
ATOM      7  C10 ZIN A   1      29.972   2.567  30.877  0.00  0.00     0.201 C 
ATOM      8  F12 ZIN A   1      30.400   3.872  31.146  0.00  0.00    -0.245 F 
ATOM      9  C13 ZIN A   1      29.511   2.466  29.435  0.00  0.00    -0.027 A 
ATOM     10  C14 ZIN A   1      29.725   3.488  28.618  0.00  0.00     0.061 A 
ATOM     11  C15 ZIN A   1      29.274   3.435  27.219  0.00  0.00     0.172 A 
ATOM     12  O16 ZIN A   1      29.503   4.354  26.455  0.00  0.00    -0.289 OA
ATOM     13  C17 ZIN A   1      28.540   2.243  26.763  0.00  0.00     0.052 A 
ATOM     14  C18 ZIN A   1      28.343   1.232  27.593  0.00  0.00    -0.006 A 
ATOM     15  C19 ZIN A   1      28.831   1.201  29.001  0.00  0.00     0.039 A 
ATOM     16  C20 ZIN A   1      29.843   0.061  29.121  0.00  0.00     0.028 C 
ATOM     17  C21 ZIN A   1      27.690   0.862  29.964  0.00  0.00     0.147 C 
ATOM     18  F22 ZIN A   1      26.707   1.855  29.881  0.00  0.00    -0.238 F 
ATOM     19  C23 ZIN A   1      27.066  -0.470  29.558  0.00  0.00     0.160 C 
ATOM     20  C26 ZIN A   1      25.998  -0.927  30.565  0.00  0.00     0.045 C 
ATOM     21  C27 ZIN A   1      26.633  -0.970  31.956  0.00  0.00    -0.027 C 
ATOM     22  C28 ZIN A   1      27.887  -1.846  31.926  0.00  0.00     0.016 C 
ATOM     23  C29 ZIN A   1      25.742  -1.364  33.131  0.00  0.00     0.070 C 
ENDROOT
BRANCH  23  24
ATOM     24  C31 ZIN A   1      25.863  -2.840  33.407  0.00  0.00     0.155 C 
ATOM     25  O32 ZIN A   1      25.295  -3.635  32.696  0.00  0.00    -0.295 OA
BRANCH  24  26
ATOM     26  C33 ZIN A   1      26.691  -3.325  34.568  0.00  0.00     0.242 C 
BRANCH  26  27
ATOM     27  O34 ZIN A   1      27.423  -4.489  34.178  0.00  0.00    -0.394 OA
ATOM     28  H56 ZIN A   1      26.988  -5.017  33.494  0.00  0.00     0.209 HD
ENDBRANCH  26  27
ENDBRANCH  24  26
ENDBRANCH  23  24
BRANCH  19  29
ATOM     29  O25 ZIN A   1      28.091  -1.462  29.486  0.00  0.00    -0.392 OA
ATOM     30  H48 ZIN A   1      28.483  -1.686  30.342  0.00  0.00     0.210 HD
ENDBRANCH  19  29
TORSDOF 4
ENDMDL
MODEL 93
REMARK CAVERDOCK RESULT:      -8.8      0.000      0.000
REMARK CAVERDOCK CONSTRAINTS:       0.0      0.0      0.0      0.0
REMARK CAVERDOCK TUNNEL: 92     -8.8      3.3     93.3
REMARK  4 active torsions:
REMARK  status: ('A' for Active; 'I' for Inactive)
REMARK    1  A    between atoms: C23_19  and  O25_20 
REMARK    2  A    between atoms: C29_24  and  C31_25 
REMARK    3  A    between atoms: C31_25  and  C33_27 
REMARK    4  A    between atoms: C33_27  and  O34_28 
ROOT
ATOM      1  C1  ZIN A   1      25.275   0.278  35.027  0.00  0.00     0.011 C 
ATOM      2  C2  ZIN A   1      26.341  -0.613  34.386  0.00  0.00    -0.006 C 
ATOM      3  C4  ZIN A   1      27.499   0.259  33.829  0.00  0.00     0.011 C 
ATOM      4  C5  ZIN A   1      27.116   0.438  32.355  0.00  0.00     0.002 C 
ATOM      5  C7  ZIN A   1      28.254   0.791  31.414  0.00  0.00     0.037 C 
ATOM      6  C9  ZIN A   1      28.843   2.149  31.800  0.00  0.00     0.050 C 
ATOM      7  C10 ZIN A   1      30.017   2.483  30.874  0.00  0.00     0.201 C 
ATOM      8  F12 ZIN A   1      30.482   3.774  31.148  0.00  0.00    -0.245 F 
ATOM      9  C13 ZIN A   1      29.523   2.410  29.441  0.00  0.00    -0.027 A 
ATOM     10  C14 ZIN A   1      29.745   3.435  28.631  0.00  0.00     0.061 A 
ATOM     11  C15 ZIN A   1      29.263   3.409  27.241  0.00  0.00     0.172 A 
ATOM     12  O16 ZIN A   1      29.499   4.331  26.483  0.00  0.00    -0.289 OA
ATOM     13  C17 ZIN A   1      28.491   2.241  26.788  0.00  0.00     0.052 A 
ATOM     14  C18 ZIN A   1      28.287   1.225  27.612  0.00  0.00    -0.006 A 
ATOM     15  C19 ZIN A   1      28.803   1.166  29.008  0.00  0.00     0.039 A 
ATOM     16  C20 ZIN A   1      29.791   0.001  29.094  0.00  0.00     0.028 C 
ATOM     17  C21 ZIN A   1      27.676   0.844  29.992  0.00  0.00     0.147 C 
ATOM     18  F22 ZIN A   1      26.716   1.861  29.940  0.00  0.00    -0.238 F 
ATOM     19  C23 ZIN A   1      27.011  -0.468  29.585  0.00  0.00     0.160 C 
ATOM     20  C26 ZIN A   1      25.953  -0.911  30.609  0.00  0.00     0.045 C 
ATOM     21  C27 ZIN A   1      26.617  -0.985  31.985  0.00  0.00    -0.027 C 
ATOM     22  C28 ZIN A   1      27.848  -1.890  31.919  0.00  0.00     0.016 C 
ATOM     23  C29 ZIN A   1      25.741  -1.371  33.175  0.00  0.00     0.070 C 
ENDROOT
BRANCH  23  24
ATOM     24  C31 ZIN A   1      25.833  -2.853  33.432  0.00  0.00     0.155 C 
ATOM     25  O32 ZIN A   1      25.125  -3.615  32.818  0.00  0.00    -0.295 OA
BRANCH  24  26
ATOM     26  C33 ZIN A   1      26.804  -3.383  34.453  0.00  0.00     0.242 C 
BRANCH  26  27
ATOM     27  O34 ZIN A   1      26.709  -4.808  34.507  0.00  0.00    -0.394 OA
ATOM     28  H56 ZIN A   1      27.548  -5.264  34.352  0.00  0.00     0.209 HD
ENDBRANCH  26  27
ENDBRANCH  24  26
ENDBRANCH  23  24
BRANCH  19  29
ATOM     29  O25 ZIN A   1      28.010  -1.483  29.479  0.00  0.00    -0.392 OA
ATOM     30  H48 ZIN A   1      27.897  -2.069  28.717  0.00  0.00     0.210 HD
ENDBRANCH  19  29
TORSDOF 4
ENDMDL
MODEL 94
REMARK CAVERDOCK RESULT:      -8.8      0.000      0.000
REMARK CAVERDOCK CONSTRAINTS:       0.0      0.0      0.0      0.0
REMARK CAVERDOCK TUNNEL: 93     -8.8      3.3     94.1
REMARK  4 active torsions:
REMARK  status: ('A' for Active; 'I' for Inactive)
REMARK    1  A    between atoms: C23_19  and  O25_20 
REMARK    2  A    between atoms: C29_24  and  C31_25 
REMARK    3  A    between atoms: C31_25  and  C33_27 
REMARK    4  A    between atoms: C33_27  and  O34_28 
ROOT
ATOM      1  C1  ZIN A   1      25.460   0.349  35.292  0.00  0.00     0.011 C 
ATOM      2  C2  ZIN A   1      26.558  -0.517  34.673  0.00  0.00    -0.006 C 
ATOM      3  C4  ZIN A   1      27.641   0.383  34.018  0.00  0.00     0.011 C 
ATOM      4  C5  ZIN A   1      27.201   0.436  32.550  0.00  0.00     0.002 C 
ATOM      5  C7  ZIN A   1      28.283   0.792  31.548  0.00  0.00     0.037 C 
ATOM      6  C9  ZIN A   1      28.798   2.207  31.820  0.00  0.00     0.050 C 
ATOM      7  C10 ZIN A   1      29.919   2.547  30.832  0.00  0.00     0.201 C 
ATOM      8  F12 ZIN A   1      30.311   3.879  31.003  0.00  0.00    -0.245 F 
ATOM      9  C13 ZIN A   1      29.385   2.346  29.426  0.00  0.00    -0.027 A 
ATOM     10  C14 ZIN A   1      29.516   3.325  28.543  0.00  0.00     0.061 A 
ATOM     11  C15 ZIN A   1      28.992   3.174  27.176  0.00  0.00     0.172 A 
ATOM     12  O16 ZIN A   1      29.145   4.055  26.350  0.00  0.00    -0.289 OA
ATOM     13  C17 ZIN A   1      28.281   1.933  26.830  0.00  0.00     0.052 A 
ATOM     14  C18 ZIN A   1      28.167   0.966  27.726  0.00  0.00    -0.006 A 
ATOM     15  C19 ZIN A   1      28.731   1.034  29.103  0.00  0.00     0.039 A 
ATOM     16  C20 ZIN A   1      29.792  -0.061  29.231  0.00  0.00     0.028 C 
ATOM     17  C21 ZIN A   1      27.658   0.712  30.146  0.00  0.00     0.147 C 
ATOM     18  F22 ZIN A   1      26.635   1.663  30.062  0.00  0.00    -0.238 F 
ATOM     19  C23 ZIN A   1      27.064  -0.662  29.852  0.00  0.00     0.160 C 
ATOM     20  C26 ZIN A   1      26.070  -1.097  30.941  0.00  0.00     0.045 C 
ATOM     21  C27 ZIN A   1      26.780  -1.036  32.294  0.00  0.00    -0.027 C 
ATOM     22  C28 ZIN A   1      28.063  -1.868  32.244  0.00  0.00     0.016 C 
ATOM     23  C29 ZIN A   1      25.969  -1.392  33.538  0.00  0.00     0.070 C 
ENDROOT
BRANCH  23  24
ATOM     24  C31 ZIN A   1      26.161  -2.844  33.889  0.00  0.00     0.155 C 
ATOM     25  O32 ZIN A   1      27.025  -3.167  34.670  0.00  0.00    -0.295 OA
BRANCH  24  26
ATOM     26  C33 ZIN A   1      25.278  -3.894  33.267  0.00  0.00     0.242 C 
BRANCH  26  27
ATOM     27  O34 ZIN A   1      26.086  -4.961  32.767  0.00  0.00    -0.394 OA
ATOM     28  H56 ZIN A   1      27.024  -4.882  32.990  0.00  0.00     0.209 HD
ENDBRANCH  26  27
ENDBRANCH  24  26
ENDBRANCH  23  24
BRANCH  19  29
ATOM     29  O25 ZIN A   1      28.121  -1.620  29.778  0.00  0.00    -0.392 OA
ATOM     30  H48 ZIN A   1      28.132  -2.132  28.957  0.00  0.00     0.210 HD
ENDBRANCH  19  29
TORSDOF 4
ENDMDL
MODEL 95
REMARK CAVERDOCK RESULT:      -9.2      0.000      0.000
REMARK CAVERDOCK CONSTRAINTS:       0.0      0.0      0.0      0.0
REMARK CAVERDOCK TUNNEL: 94     -9.2      3.3     95.4
REMARK  4 active torsions:
REMARK  status: ('A' for Active; 'I' for Inactive)
REMARK    1  A    between atoms: C23_19  and  O25_20 
REMARK    2  A    between atoms: C29_24  and  C31_25 
REMARK    3  A    between atoms: C31_25  and  C33_27 
REMARK    4  A    between atoms: C33_27  and  O34_28 
ROOT
ATOM      1  C1  ZIN A   1      24.550   0.383  34.900  0.00  0.00     0.011 C 
ATOM      2  C2  ZIN A   1      25.866  -0.332  34.591  0.00  0.00    -0.006 C 
ATOM      3  C4  ZIN A   1      26.895   0.675  34.008  0.00  0.00     0.011 C 
ATOM      4  C5  ZIN A   1      26.731   0.497  32.495  0.00  0.00     0.002 C 
ATOM      5  C7  ZIN A   1      27.910   0.935  31.645  0.00  0.00     0.037 C 
ATOM      6  C9  ZIN A   1      28.135   2.440  31.807  0.00  0.00     0.050 C 
ATOM      7  C10 ZIN A   1      29.351   2.871  30.981  0.00  0.00     0.201 C 
ATOM      8  F12 ZIN A   1      29.488   4.263  31.034  0.00  0.00    -0.245 F 
ATOM      9  C13 ZIN A   1      29.125   2.433  29.545  0.00  0.00    -0.027 A 
ATOM     10  C14 ZIN A   1      29.260   3.323  28.573  0.00  0.00     0.061 A 
ATOM     11  C15 ZIN A   1      29.028   2.941  27.171  0.00  0.00     0.172 A 
ATOM     12  O16 ZIN A   1      29.190   3.744  26.272  0.00  0.00    -0.289 OA
ATOM     13  C17 ZIN A   1      28.599   1.563  26.881  0.00  0.00     0.052 A 
ATOM     14  C18 ZIN A   1      28.476   0.689  27.868  0.00  0.00    -0.006 A 
ATOM     15  C19 ZIN A   1      28.757   1.000  29.297  0.00  0.00     0.039 A 
ATOM     16  C20 ZIN A   1      29.936   0.132  29.742  0.00  0.00     0.028 C 
ATOM     17  C21 ZIN A   1      27.574   0.600  30.183  0.00  0.00     0.147 C 
ATOM     18  F22 ZIN A   1      26.448   1.339  29.806  0.00  0.00    -0.238 F 
ATOM     19  C23 ZIN A   1      27.271  -0.882  29.981  0.00  0.00     0.160 C 
ATOM     20  C26 ZIN A   1      26.174  -1.372  30.940  0.00  0.00     0.045 C 
ATOM     21  C27 ZIN A   1      26.603  -1.046  32.371  0.00  0.00    -0.027 C 
ATOM     22  C28 ZIN A   1      27.988  -1.634  32.644  0.00  0.00     0.016 C 
ATOM     23  C29 ZIN A   1      25.643  -1.410  33.501  0.00  0.00     0.070 C 
ENDROOT
BRANCH  23  24
ATOM     24  C31 ZIN A   1      25.994  -2.761  34.070  0.00  0.00     0.155 C 
ATOM     25  O32 ZIN A   1      26.866  -2.857  34.900  0.00  0.00    -0.295 OA
BRANCH  24  26
ATOM     26  C33 ZIN A   1      25.260  -3.990  33.602  0.00  0.00     0.242 C 
BRANCH  26  27
ATOM     27  O34 ZIN A   1      23.941  -3.995  34.150  0.00  0.00    -0.394 OA
ATOM     28  H56 ZIN A   1      23.507  -3.129  34.140  0.00  0.00     0.209 HD
ENDBRANCH  26  27
ENDBRANCH  24  26
ENDBRANCH  23  24
BRANCH  19  29
ATOM     29  O25 ZIN A   1      28.461  -1.637  30.211  0.00  0.00    -0.392 OA
ATOM     30  H48 ZIN A   1      28.568  -2.392  29.616  0.00  0.00     0.210 HD
ENDBRANCH  19  29
TORSDOF 4
ENDMDL
MODEL 96
REMARK CAVERDOCK RESULT:      -9.1      0.000      0.000
REMARK CAVERDOCK CONSTRAINTS:       0.0      0.0      0.0      0.0
REMARK CAVERDOCK TUNNEL: 95     -9.1      3.3     96.4
REMARK  4 active torsions:
REMARK  status: ('A' for Active; 'I' for Inactive)
REMARK    1  A    between atoms: C23_19  and  O25_20 
REMARK    2  A    between atoms: C29_24  and  C31_25 
REMARK    3  A    between atoms: C31_25  and  C33_27 
REMARK    4  A    between atoms: C33_27  and  O34_28 
ROOT
ATOM      1  C1  ZIN A   1      25.058   0.299  35.282  0.00  0.00     0.011 C 
ATOM      2  C2  ZIN A   1      26.206  -0.560  34.751  0.00  0.00    -0.006 C 
ATOM      3  C4  ZIN A   1      27.301   0.344  34.122  0.00  0.00     0.011 C 
ATOM      4  C5  ZIN A   1      26.937   0.339  32.633  0.00  0.00     0.002 C 
ATOM      5  C7  ZIN A   1      28.062   0.687  31.676  0.00  0.00     0.037 C 
ATOM      6  C9  ZIN A   1      28.530   2.123  31.926  0.00  0.00     0.050 C 
ATOM      7  C10 ZIN A   1      29.693   2.457  30.986  0.00  0.00     0.201 C 
ATOM      8  F12 ZIN A   1      30.045   3.804  31.131  0.00  0.00    -0.245 F 
ATOM      9  C13 ZIN A   1      29.238   2.197  29.562  0.00  0.00    -0.027 A 
ATOM     10  C14 ZIN A   1      29.393   3.149  28.654  0.00  0.00     0.061 A 
ATOM     11  C15 ZIN A   1      28.945   2.941  27.268  0.00  0.00     0.172 A 
ATOM     12  O16 ZIN A   1      29.121   3.798  26.421  0.00  0.00    -0.289 OA
ATOM     13  C17 ZIN A   1      28.281   1.672  26.928  0.00  0.00     0.052 A 
ATOM     14  C18 ZIN A   1      28.143   0.733  27.849  0.00  0.00    -0.006 A 
ATOM     15  C19 ZIN A   1      28.632   0.860  29.250  0.00  0.00     0.039 A 
ATOM     16  C20 ZIN A   1      29.709  -0.204  29.470  0.00  0.00     0.028 C 
ATOM     17  C21 ZIN A   1      27.513   0.547  30.247  0.00  0.00     0.147 C 
ATOM     18  F22 ZIN A   1      26.475   1.469  30.078  0.00  0.00    -0.238 F 
ATOM     19  C23 ZIN A   1      26.967  -0.851  29.970  0.00  0.00     0.160 C 
ATOM     20  C26 ZIN A   1      25.927  -1.274  31.020  0.00  0.00     0.045 C 
ATOM     21  C27 ZIN A   1      26.564  -1.151  32.405  0.00  0.00    -0.027 C 
ATOM     22  C28 ZIN A   1      27.866  -1.953  32.450  0.00  0.00     0.016 C 
ATOM     23  C29 ZIN A   1      25.697  -1.486  33.617  0.00  0.00     0.070 C 
ENDROOT
BRANCH  23  24
ATOM     24  C31 ZIN A   1      25.904  -2.921  34.027  0.00  0.00     0.155 C 
ATOM     25  O32 ZIN A   1      26.817  -3.212  34.762  0.00  0.00    -0.295 OA
BRANCH  24  26
ATOM     26  C33 ZIN A   1      24.974  -3.991  33.519  0.00  0.00     0.242 C 
BRANCH  26  27
ATOM     27  O34 ZIN A   1      25.702  -5.207  33.334  0.00  0.00    -0.394 OA
ATOM     28  H56 ZIN A   1      26.278  -5.437  34.077  0.00  0.00     0.209 HD
ENDBRANCH  26  27
ENDBRANCH  24  26
ENDBRANCH  23  24
BRANCH  19  29
ATOM     29  O25 ZIN A   1      28.048  -1.785  29.983  0.00  0.00    -0.392 OA
ATOM     30  H48 ZIN A   1      28.913  -1.382  30.142  0.00  0.00     0.210 HD
ENDBRANCH  19  29
TORSDOF 4
ENDMDL
MODEL 97
REMARK CAVERDOCK RESULT:      -9.0      0.000      0.000
REMARK CAVERDOCK CONSTRAINTS:       0.0      0.0      0.0      0.0
REMARK CAVERDOCK TUNNEL: 96     -9.0      3.3     97.2
REMARK  4 active torsions:
REMARK  status: ('A' for Active; 'I' for Inactive)
REMARK    1  A    between atoms: C23_19  and  O25_20 
REMARK    2  A    between atoms: C29_24  and  C31_25 
REMARK    3  A    between atoms: C31_25  and  C33_27 
REMARK    4  A    between atoms: C33_27  and  O34_28 
ROOT
ATOM      1  C1  ZIN A   1      24.741   0.124  35.196  0.00  0.00     0.011 C 
ATOM      2  C2  ZIN A   1      25.978  -0.656  34.748  0.00  0.00    -0.006 C 
ATOM      3  C4  ZIN A   1      27.030   0.315  34.146  0.00  0.00     0.011 C 
ATOM      4  C5  ZIN A   1      26.745   0.241  32.642  0.00  0.00     0.002 C 
ATOM      5  C7  ZIN A   1      27.887   0.652  31.731  0.00  0.00     0.037 C 
ATOM      6  C9  ZIN A   1      28.229   2.126  31.960  0.00  0.00     0.050 C 
ATOM      7  C10 ZIN A   1      29.409   2.526  31.068  0.00  0.00     0.201 C 
ATOM      8  F12 ZIN A   1      29.647   3.900  31.189  0.00  0.00    -0.245 F 
ATOM      9  C13 ZIN A   1      29.049   2.193  29.632  0.00  0.00    -0.027 A 
ATOM     10  C14 ZIN A   1      29.176   3.130  28.704  0.00  0.00     0.061 A 
ATOM     11  C15 ZIN A   1      28.817   2.851  27.304  0.00  0.00     0.172 A 
ATOM     12  O16 ZIN A   1      28.969   3.696  26.442  0.00  0.00    -0.289 OA
ATOM     13  C17 ZIN A   1      28.271   1.525  26.971  0.00  0.00     0.052 A 
ATOM     14  C18 ZIN A   1      28.159   0.602  27.913  0.00  0.00    -0.006 A 
ATOM     15  C19 ZIN A   1      28.565   0.805  29.332  0.00  0.00     0.039 A 
ATOM     16  C20 ZIN A   1      29.708  -0.164  29.636  0.00  0.00     0.028 C 
ATOM     17  C21 ZIN A   1      27.424   0.431  30.282  0.00  0.00     0.147 C 
ATOM     18  F22 ZIN A   1      26.327   1.263  30.035  0.00  0.00    -0.238 F 
ATOM     19  C23 ZIN A   1      27.003  -1.013  30.021  0.00  0.00     0.160 C 
ATOM     20  C26 ZIN A   1      25.946  -1.488  31.032  0.00  0.00     0.045 C 
ATOM     21  C27 ZIN A   1      26.500  -1.279  32.442  0.00  0.00    -0.027 C 
ATOM     22  C28 ZIN A   1      27.857  -1.973  32.575  0.00  0.00     0.016 C 
ATOM     23  C29 ZIN A   1      25.601  -1.648  33.619  0.00  0.00     0.070 C 
ENDROOT
BRANCH  23  24
ATOM     24  C31 ZIN A   1      25.897  -3.051  34.083  0.00  0.00     0.155 C 
ATOM     25  O32 ZIN A   1      26.707  -3.239  34.959  0.00  0.00    -0.295 OA
BRANCH  24  26
ATOM     26  C33 ZIN A   1      25.185  -4.219  33.452  0.00  0.00     0.242 C 
BRANCH  26  27
ATOM     27  O34 ZIN A   1      23.896  -4.370  34.049  0.00  0.00    -0.394 OA
ATOM     28  H56 ZIN A   1      23.285  -4.915  33.534  0.00  0.00     0.209 HD
ENDBRANCH  26  27
ENDBRANCH  24  26
ENDBRANCH  23  24
BRANCH  19  29
ATOM     29  O25 ZIN A   1      28.151  -1.857  30.116  0.00  0.00    -0.392 OA
ATOM     30  H48 ZIN A   1      28.715  -1.844  29.330  0.00  0.00     0.210 HD
ENDBRANCH  19  29
TORSDOF 4
ENDMDL
MODEL 98
REMARK CAVERDOCK RESULT:      -9.1      0.000      0.000
REMARK CAVERDOCK CONSTRAINTS:       0.0      0.0      0.0      0.0
REMARK CAVERDOCK TUNNEL: 97     -9.1      3.3     98.2
REMARK  4 active torsions:
REMARK  status: ('A' for Active; 'I' for Inactive)
REMARK    1  A    between atoms: C23_19  and  O25_20 
REMARK    2  A    between atoms: C29_24  and  C31_25 
REMARK    3  A    between atoms: C31_25  and  C33_27 
REMARK    4  A    between atoms: C33_27  and  O34_28 
ROOT
ATOM      1  C1  ZIN A   1      29.038  -5.286  31.523  0.00  0.00     0.011 C 
ATOM      2  C2  ZIN A   1      27.731  -4.494  31.444  0.00  0.00    -0.006 C 
ATOM      3  C4  ZIN A   1      27.791  -3.487  30.263  0.00  0.00     0.011 C 
ATOM      4  C5  ZIN A   1      28.246  -2.190  30.940  0.00  0.00     0.002 C 
ATOM      5  C7  ZIN A   1      27.920  -0.906  30.198  0.00  0.00     0.037 C 
ATOM      6  C9  ZIN A   1      28.650  -0.885  28.853  0.00  0.00     0.050 C 
ATOM      7  C10 ZIN A   1      28.287   0.392  28.089  0.00  0.00     0.201 C 
ATOM      8  F12 ZIN A   1      29.041   0.470  26.913  0.00  0.00    -0.245 F 
ATOM      9  C13 ZIN A   1      28.602   1.580  28.980  0.00  0.00    -0.027 A 
ATOM     10  C14 ZIN A   1      29.348   2.564  28.499  0.00  0.00     0.061 A 
ATOM     11  C15 ZIN A   1      29.692   3.721  29.339  0.00  0.00     0.172 A 
ATOM     12  O16 ZIN A   1      30.344   4.645  28.890  0.00  0.00    -0.289 OA
ATOM     13  C17 ZIN A   1      29.227   3.737  30.736  0.00  0.00     0.052 A 
ATOM     14  C18 ZIN A   1      28.477   2.747  31.193  0.00  0.00    -0.006 A 
ATOM     15  C19 ZIN A   1      28.044   1.582  30.373  0.00  0.00     0.039 A 
ATOM     16  C20 ZIN A   1      26.519   1.624  30.266  0.00  0.00     0.028 C 
ATOM     17  C21 ZIN A   1      28.387   0.265  31.076  0.00  0.00     0.147 C 
ATOM     18  F22 ZIN A   1      29.774   0.176  31.235  0.00  0.00    -0.238 F 
ATOM     19  C23 ZIN A   1      27.740   0.249  32.458  0.00  0.00     0.160 C 
ATOM     20  C26 ZIN A   1      27.941  -1.102  33.163  0.00  0.00     0.045 C 
ATOM     21  C27 ZIN A   1      27.411  -2.207  32.249  0.00  0.00    -0.027 C 
ATOM     22  C28 ZIN A   1      25.962  -1.909  31.861  0.00  0.00     0.016 C 
ATOM     23  C29 ZIN A   1      27.542  -3.650  32.729  0.00  0.00     0.070 C 
ENDROOT
BRANCH  23  24
ATOM     24  C31 ZIN A   1      26.276  -4.088  33.419  0.00  0.00     0.155 C 
ATOM     25  O32 ZIN A   1      26.092  -3.804  34.579  0.00  0.00    -0.295 OA
BRANCH  24  26
ATOM     26  C33 ZIN A   1      25.240  -4.879  32.664  0.00  0.00     0.242 C 
BRANCH  26  27
ATOM     27  O34 ZIN A   1      24.077  -5.042  33.478  0.00  0.00    -0.394 OA
ATOM     28  H56 ZIN A   1      23.347  -4.452  33.244  0.00  0.00     0.209 HD
ENDBRANCH  26  27
ENDBRANCH  24  26
ENDBRANCH  23  24
BRANCH  19  29
ATOM     29  O25 ZIN A   1      26.340   0.498  32.321  0.00  0.00    -0.392 OA
ATOM     30  H48 ZIN A   1      26.125   1.188  31.678  0.00  0.00     0.210 HD
ENDBRANCH  19  29
TORSDOF 4
ENDMDL
MODEL 99
REMARK CAVERDOCK RESULT:      -9.4      0.000      0.000
REMARK CAVERDOCK CONSTRAINTS:       0.0      0.0      0.0      0.0
REMARK CAVERDOCK TUNNEL: 98     -9.4      3.2     99.1
REMARK  4 active torsions:
REMARK  status: ('A' for Active; 'I' for Inactive)
REMARK    1  A    between atoms: C23_19  and  O25_20 
REMARK    2  A    between atoms: C29_24  and  C31_25 
REMARK    3  A    between atoms: C31_25  and  C33_27 
REMARK    4  A    between atoms: C33_27  and  O34_28 
ROOT
ATOM      1  C1  ZIN A   1      28.911  -5.399  31.550  0.00  0.00     0.011 C 
ATOM      2  C2  ZIN A   1      27.618  -4.581  31.569  0.00  0.00    -0.006 C 
ATOM      3  C4  ZIN A   1      27.601  -3.586  30.377  0.00  0.00     0.011 C 
ATOM      4  C5  ZIN A   1      28.136  -2.292  31.001  0.00  0.00     0.002 C 
ATOM      5  C7  ZIN A   1      27.776  -1.009  30.274  0.00  0.00     0.037 C 
ATOM      6  C9  ZIN A   1      28.394  -1.015  28.874  0.00  0.00     0.050 C 
ATOM      7  C10 ZIN A   1      27.995   0.263  28.129  0.00  0.00     0.201 C 
ATOM      8  F12 ZIN A   1      28.652   0.315  26.895  0.00  0.00    -0.245 F 
ATOM      9  C13 ZIN A   1      28.405   1.452  28.979  0.00  0.00    -0.027 A 
ATOM     10  C14 ZIN A   1      29.129   2.416  28.428  0.00  0.00     0.061 A 
ATOM     11  C15 ZIN A   1      29.564   3.573  29.226  0.00  0.00     0.172 A 
ATOM     12  O16 ZIN A   1      30.195   4.479  28.715  0.00  0.00    -0.289 OA
ATOM     13  C17 ZIN A   1      29.215   3.611  30.656  0.00  0.00     0.052 A 
ATOM     14  C18 ZIN A   1      28.485   2.641  31.183  0.00  0.00    -0.006 A 
ATOM     15  C19 ZIN A   1      27.964   1.477  30.413  0.00  0.00     0.039 A 
ATOM     16  C20 ZIN A   1      26.436   1.550  30.430  0.00  0.00     0.028 C 
ATOM     17  C21 ZIN A   1      28.336   0.160  31.099  0.00  0.00     0.147 C 
ATOM     18  F22 ZIN A   1      29.729   0.044  31.146  0.00  0.00    -0.238 F 
ATOM     19  C23 ZIN A   1      27.804   0.169  32.530  0.00  0.00     0.160 C 
ATOM     20  C26 ZIN A   1      28.036  -1.179  33.230  0.00  0.00     0.045 C 
ATOM     21  C27 ZIN A   1      27.411  -2.281  32.373  0.00  0.00    -0.027 C 
ATOM     22  C28 ZIN A   1      25.941  -1.956  32.102  0.00  0.00     0.016 C 
ATOM     23  C29 ZIN A   1      27.551  -3.722  32.857  0.00  0.00     0.070 C 
ENDROOT
BRANCH  23  24
ATOM     24  C31 ZIN A   1      26.337  -4.128  33.652  0.00  0.00     0.155 C 
ATOM     25  O32 ZIN A   1      26.162  -3.674  34.758  0.00  0.00    -0.295 OA
BRANCH  24  26
ATOM     26  C33 ZIN A   1      25.344  -5.098  33.070  0.00  0.00     0.242 C 
BRANCH  26  27
ATOM     27  O34 ZIN A   1      24.057  -4.866  33.646  0.00  0.00    -0.394 OA
ATOM     28  H56 ZIN A   1      23.607  -5.671  33.941  0.00  0.00     0.209 HD
ENDBRANCH  26  27
ENDBRANCH  24  26
ENDBRANCH  23  24
BRANCH  19  29
ATOM     29  O25 ZIN A   1      26.403   0.446  32.504  0.00  0.00    -0.392 OA
ATOM     30  H48 ZIN A   1      25.856  -0.261  32.875  0.00  0.00     0.210 HD
ENDBRANCH  19  29
TORSDOF 4
ENDMDL
MODEL 100
REMARK CAVERDOCK RESULT:     -10.0      0.000      0.000
REMARK CAVERDOCK CONSTRAINTS:       0.0      0.0      0.0      0.0
REMARK CAVERDOCK TUNNEL: 99    -10.0      3.3    100.5
REMARK  4 active torsions:
REMARK  status: ('A' for Active; 'I' for Inactive)
REMARK    1  A    between atoms: C23_19  and  O25_20 
REMARK    2  A    between atoms: C29_24  and  C31_25 
REMARK    3  A    between atoms: C31_25  and  C33_27 
REMARK    4  A    between atoms: C33_27  and  O34_28 
ROOT
ATOM      1  C1  ZIN A   1      28.742  -5.570  31.593  0.00  0.00     0.011 C 
ATOM      2  C2  ZIN A   1      27.465  -4.729  31.584  0.00  0.00    -0.006 C 
ATOM      3  C4  ZIN A   1      27.501  -3.719  30.405  0.00  0.00     0.011 C 
ATOM      4  C5  ZIN A   1      28.040  -2.443  31.061  0.00  0.00     0.002 C 
ATOM      5  C7  ZIN A   1      27.725  -1.145  30.341  0.00  0.00     0.037 C 
ATOM      6  C9  ZIN A   1      28.384  -1.144  28.960  0.00  0.00     0.050 C 
ATOM      7  C10 ZIN A   1      28.031   0.149  28.221  0.00  0.00     0.201 C 
ATOM      8  F12 ZIN A   1      28.726   0.205  27.007  0.00  0.00    -0.245 F 
ATOM      9  C13 ZIN A   1      28.436   1.320  29.097  0.00  0.00    -0.027 A 
ATOM     10  C14 ZIN A   1      29.193   2.277  28.581  0.00  0.00     0.061 A 
ATOM     11  C15 ZIN A   1      29.624   3.417  29.407  0.00  0.00     0.172 A 
ATOM     12  O16 ZIN A   1      30.286   4.318  28.927  0.00  0.00    -0.289 OA
ATOM     13  C17 ZIN A   1      29.233   3.443  30.826  0.00  0.00     0.052 A 
ATOM     14  C18 ZIN A   1      28.470   2.480  31.318  0.00  0.00    -0.006 A 
ATOM     15  C19 ZIN A   1      27.952   1.335  30.518  0.00  0.00     0.039 A 
ATOM     16  C20 ZIN A   1      26.426   1.436  30.490  0.00  0.00     0.028 C 
ATOM     17  C21 ZIN A   1      28.280   0.004  31.198  0.00  0.00     0.147 C 
ATOM     18  F22 ZIN A   1      29.669  -0.138  31.285  0.00  0.00    -0.238 F 
ATOM     19  C23 ZIN A   1      27.705   0.004  32.612  0.00  0.00     0.160 C 
ATOM     20  C26 ZIN A   1      27.892  -1.357  33.301  0.00  0.00     0.045 C 
ATOM     21  C27 ZIN A   1      27.273  -2.436  32.412  0.00  0.00    -0.027 C 
ATOM     22  C28 ZIN A   1      25.818  -2.081  32.100  0.00  0.00     0.016 C 
ATOM     23  C29 ZIN A   1      27.374  -3.886  32.880  0.00  0.00     0.070 C 
ENDROOT
BRANCH  23  24
ATOM     24  C31 ZIN A   1      26.129  -4.279  33.633  0.00  0.00     0.155 C 
ATOM     25  O32 ZIN A   1      26.084  -4.147  34.834  0.00  0.00    -0.295 OA
BRANCH  24  26
ATOM     26  C33 ZIN A   1      24.943  -4.836  32.891  0.00  0.00     0.242 C 
BRANCH  26  27
ATOM     27  O34 ZIN A   1      23.815  -4.887  33.766  0.00  0.00    -0.394 OA
ATOM     28  H56 ZIN A   1      22.992  -4.570  33.366  0.00  0.00     0.209 HD
ENDBRANCH  26  27
ENDBRANCH  24  26
ENDBRANCH  23  24
BRANCH  19  29
ATOM     29  O25 ZIN A   1      26.311   0.307  32.548  0.00  0.00    -0.392 OA
ATOM     30  H48 ZIN A   1      26.118   1.240  32.380  0.00  0.00     0.210 HD
ENDBRANCH  19  29
TORSDOF 4
ENDMDL
MODEL 101
REMARK CAVERDOCK RESULT:     -10.4      0.000      0.000
REMARK CAVERDOCK CONSTRAINTS:       0.0      0.0      0.0      0.0
REMARK CAVERDOCK TUNNEL: 100    -10.4      3.3    101.3
REMARK  4 active torsions:
REMARK  status: ('A' for Active; 'I' for Inactive)
REMARK    1  A    between atoms: C23_19  and  O25_20 
REMARK    2  A    between atoms: C29_24  and  C31_25 
REMARK    3  A    between atoms: C31_25  and  C33_27 
REMARK    4  A    between atoms: C33_27  and  O34_28 
ROOT
ATOM      1  C1  ZIN A   1      28.416  -5.687  31.745  0.00  0.00     0.011 C 
ATOM      2  C2  ZIN A   1      27.182  -4.787  31.822  0.00  0.00    -0.006 C 
ATOM      3  C4  ZIN A   1      27.169  -3.798  30.626  0.00  0.00     0.011 C 
ATOM      4  C5  ZIN A   1      27.816  -2.539  31.214  0.00  0.00     0.002 C 
ATOM      5  C7  ZIN A   1      27.504  -1.238  30.498  0.00  0.00     0.037 C 
ATOM      6  C9  ZIN A   1      28.050  -1.288  29.069  0.00  0.00     0.050 C 
ATOM      7  C10 ZIN A   1      27.697   0.010  28.336  0.00  0.00     0.201 C 
ATOM      8  F12 ZIN A   1      28.294   0.015  27.070  0.00  0.00    -0.245 F 
ATOM      9  C13 ZIN A   1      28.225   1.173  29.156  0.00  0.00    -0.027 A 
ATOM     10  C14 ZIN A   1      28.981   2.086  28.564  0.00  0.00     0.061 A 
ATOM     11  C15 ZIN A   1      29.528   3.216  29.332  0.00  0.00     0.172 A 
ATOM     12  O16 ZIN A   1      30.190   4.078  28.785  0.00  0.00    -0.289 OA
ATOM     13  C17 ZIN A   1      29.254   3.281  30.777  0.00  0.00     0.052 A 
ATOM     14  C18 ZIN A   1      28.490   2.362  31.345  0.00  0.00    -0.006 A 
ATOM     15  C19 ZIN A   1      27.857   1.231  30.610  0.00  0.00     0.039 A 
ATOM     16  C20 ZIN A   1      26.340   1.403  30.702  0.00  0.00     0.028 C 
ATOM     17  C21 ZIN A   1      28.178  -0.104  31.286  0.00  0.00     0.147 C 
ATOM     18  F22 ZIN A   1      29.561  -0.310  31.265  0.00  0.00    -0.238 F 
ATOM     19  C23 ZIN A   1      27.719  -0.056  32.741  0.00  0.00     0.160 C 
ATOM     20  C26 ZIN A   1      27.898  -1.414  33.438  0.00  0.00     0.045 C 
ATOM     21  C27 ZIN A   1      27.162  -2.476  32.621  0.00  0.00    -0.027 C 
ATOM     22  C28 ZIN A   1      25.704  -2.058  32.419  0.00  0.00     0.016 C 
ATOM     23  C29 ZIN A   1      27.234  -3.922  33.106  0.00  0.00     0.070 C 
ENDROOT
BRANCH  23  24
ATOM     24  C31 ZIN A   1      26.037  -4.245  33.963  0.00  0.00     0.155 C 
ATOM     25  O32 ZIN A   1      26.053  -3.987  35.143  0.00  0.00    -0.295 OA
BRANCH  24  26
ATOM     26  C33 ZIN A   1      24.822  -4.890  33.349  0.00  0.00     0.242 C 
BRANCH  26  27
ATOM     27  O34 ZIN A   1      23.684  -4.650  34.179  0.00  0.00    -0.394 OA
ATOM     28  H56 ZIN A   1      22.875  -5.082  33.872  0.00  0.00     0.209 HD
ENDBRANCH  26  27
ENDBRANCH  24  26
ENDBRANCH  23  24
BRANCH  19  29
ATOM     29  O25 ZIN A   1      26.339   0.310  32.783  0.00  0.00    -0.392 OA
ATOM     30  H48 ZIN A   1      25.917   0.353  31.913  0.00  0.00     0.210 HD
ENDBRANCH  19  29
TORSDOF 4
ENDMDL
MODEL 102
REMARK CAVERDOCK RESULT:     -10.4      0.000      0.000
REMARK CAVERDOCK CONSTRAINTS:       0.0      0.0      0.0      0.0
REMARK CAVERDOCK TUNNEL: 101    -10.4      3.2    102.5
REMARK  4 active torsions:
REMARK  status: ('A' for Active; 'I' for Inactive)
REMARK    1  A    between atoms: C23_19  and  O25_20 
REMARK    2  A    between atoms: C29_24  and  C31_25 
REMARK    3  A    between atoms: C31_25  and  C33_27 
REMARK    4  A    between atoms: C33_27  and  O34_28 
ROOT
ATOM      1  C1  ZIN A   1      28.480  -5.611  31.914  0.00  0.00     0.011 C 
ATOM      2  C2  ZIN A   1      27.218  -4.747  31.925  0.00  0.00    -0.006 C 
ATOM      3  C4  ZIN A   1      27.243  -3.753  30.732  0.00  0.00     0.011 C 
ATOM      4  C5  ZIN A   1      27.821  -2.479  31.359  0.00  0.00     0.002 C 
ATOM      5  C7  ZIN A   1      27.512  -1.184  30.630  0.00  0.00     0.037 C 
ATOM      6  C9  ZIN A   1      28.137  -1.213  29.233  0.00  0.00     0.050 C 
ATOM      7  C10 ZIN A   1      27.788   0.078  28.486  0.00  0.00     0.201 C 
ATOM      8  F12 ZIN A   1      28.454   0.105  27.255  0.00  0.00    -0.245 F 
ATOM      9  C13 ZIN A   1      28.236   1.252  29.337  0.00  0.00    -0.027 A 
ATOM     10  C14 ZIN A   1      28.998   2.188  28.791  0.00  0.00     0.061 A 
ATOM     11  C15 ZIN A   1      29.469   3.330  29.590  0.00  0.00     0.172 A 
ATOM     12  O16 ZIN A   1      30.136   4.213  29.083  0.00  0.00    -0.289 OA
ATOM     13  C17 ZIN A   1      29.114   3.381  31.018  0.00  0.00     0.052 A 
ATOM     14  C18 ZIN A   1      28.347   2.439  31.541  0.00  0.00    -0.006 A 
ATOM     15  C19 ZIN A   1      27.788   1.294  30.769  0.00  0.00     0.039 A 
ATOM     16  C20 ZIN A   1      26.264   1.422  30.777  0.00  0.00     0.028 C 
ATOM     17  C21 ZIN A   1      28.109  -0.035  31.458  0.00  0.00     0.147 C 
ATOM     18  F22 ZIN A   1      29.497  -0.202  31.512  0.00  0.00    -0.238 F 
ATOM     19  C23 ZIN A   1      27.570  -0.006  32.885  0.00  0.00     0.160 C 
ATOM     20  C26 ZIN A   1      27.748  -1.362  33.588  0.00  0.00     0.045 C 
ATOM     21  C27 ZIN A   1      27.089  -2.441  32.728  0.00  0.00    -0.027 C 
ATOM     22  C28 ZIN A   1      25.633  -2.063  32.448  0.00  0.00     0.016 C 
ATOM     23  C29 ZIN A   1      27.174  -3.886  33.212  0.00  0.00     0.070 C 
ENDROOT
BRANCH  23  24
ATOM     24  C31 ZIN A   1      25.942  -4.246  34.001  0.00  0.00     0.155 C 
ATOM     25  O32 ZIN A   1      25.876  -3.971  35.176  0.00  0.00    -0.295 OA
BRANCH  24  26
ATOM     26  C33 ZIN A   1      24.794  -4.950  33.326  0.00  0.00     0.242 C 
BRANCH  26  27
ATOM     27  O34 ZIN A   1      23.559  -4.460  33.853  0.00  0.00    -0.394 OA
ATOM     28  H56 ZIN A   1      22.883  -5.142  33.968  0.00  0.00     0.209 HD
ENDBRANCH  26  27
ENDBRANCH  24  26
ENDBRANCH  23  24
BRANCH  19  29
ATOM     29  O25 ZIN A   1      26.180   0.321  32.852  0.00  0.00    -0.392 OA
ATOM     30  H48 ZIN A   1      25.968   1.177  33.249  0.00  0.00     0.210 HD
ENDBRANCH  19  29
TORSDOF 4
ENDMDL
MODEL 103
REMARK CAVERDOCK RESULT:     -10.6      0.000      0.000
REMARK CAVERDOCK CONSTRAINTS:       0.0      0.0      0.0      0.0
REMARK CAVERDOCK TUNNEL: 102    -10.6      3.3    103.3
REMARK  4 active torsions:
REMARK  status: ('A' for Active; 'I' for Inactive)
REMARK    1  A    between atoms: C23_19  and  O25_20 
REMARK    2  A    between atoms: C29_24  and  C31_25 
REMARK    3  A    between atoms: C31_25  and  C33_27 
REMARK    4  A    between atoms: C33_27  and  O34_28 
ROOT
ATOM      1  C1  ZIN A   1      28.471  -5.710  31.941  0.00  0.00     0.011 C 
ATOM      2  C2  ZIN A   1      27.199  -4.861  31.962  0.00  0.00    -0.006 C 
ATOM      3  C4  ZIN A   1      27.220  -3.842  30.790  0.00  0.00     0.011 C 
ATOM      4  C5  ZIN A   1      27.779  -2.575  31.446  0.00  0.00     0.002 C 
ATOM      5  C7  ZIN A   1      27.459  -1.269  30.742  0.00  0.00     0.037 C 
ATOM      6  C9  ZIN A   1      28.092  -1.262  29.349  0.00  0.00     0.050 C 
ATOM      7  C10 ZIN A   1      27.733   0.040  28.626  0.00  0.00     0.201 C 
ATOM      8  F12 ZIN A   1      28.405   0.100  27.400  0.00  0.00    -0.245 F 
ATOM      9  C13 ZIN A   1      28.162   1.201  29.504  0.00  0.00    -0.027 A 
ATOM     10  C14 ZIN A   1      28.916   2.158  28.981  0.00  0.00     0.061 A 
ATOM     11  C15 ZIN A   1      29.369   3.288  29.807  0.00  0.00     0.172 A 
ATOM     12  O16 ZIN A   1      30.028   4.189  29.322  0.00  0.00    -0.289 OA
ATOM     13  C17 ZIN A   1      29.004   3.306  31.233  0.00  0.00     0.052 A 
ATOM     14  C18 ZIN A   1      28.245   2.343  31.732  0.00  0.00    -0.006 A 
ATOM     15  C19 ZIN A   1      27.705   1.208  30.933  0.00  0.00     0.039 A 
ATOM     16  C20 ZIN A   1      26.179   1.319  30.935  0.00  0.00     0.028 C 
ATOM     17  C21 ZIN A   1      28.037  -0.131  31.597  0.00  0.00     0.147 C 
ATOM     18  F22 ZIN A   1      29.426  -0.282  31.657  0.00  0.00    -0.238 F 
ATOM     19  C23 ZIN A   1      27.489  -0.137  33.021  0.00  0.00     0.160 C 
ATOM     20  C26 ZIN A   1      27.680  -1.505  33.697  0.00  0.00     0.045 C 
ATOM     21  C27 ZIN A   1      27.038  -2.574  32.811  0.00  0.00    -0.027 C 
ATOM     22  C28 ZIN A   1      25.580  -2.207  32.530  0.00  0.00     0.016 C 
ATOM     23  C29 ZIN A   1      27.138  -4.027  33.267  0.00  0.00     0.070 C 
ENDROOT
BRANCH  23  24
ATOM     24  C31 ZIN A   1      25.905  -4.418  34.040  0.00  0.00     0.155 C 
ATOM     25  O32 ZIN A   1      25.833  -4.177  35.222  0.00  0.00    -0.295 OA
BRANCH  24  26
ATOM     26  C33 ZIN A   1      24.765  -5.111  33.341  0.00  0.00     0.242 C 
BRANCH  26  27
ATOM     27  O34 ZIN A   1      23.525  -4.665  33.895  0.00  0.00    -0.394 OA
ATOM     28  H56 ZIN A   1      23.382  -4.939  34.812  0.00  0.00     0.209 HD
ENDBRANCH  26  27
ENDBRANCH  24  26
ENDBRANCH  23  24
BRANCH  19  29
ATOM     29  O25 ZIN A   1      26.095   0.174  32.986  0.00  0.00    -0.392 OA
ATOM     30  H48 ZIN A   1      25.533  -0.568  32.724  0.00  0.00     0.210 HD
ENDBRANCH  19  29
TORSDOF 4
ENDMDL
MODEL 104
REMARK CAVERDOCK RESULT:     -10.6      0.000      0.000
REMARK CAVERDOCK CONSTRAINTS:       0.0      0.0      0.0      0.0
REMARK CAVERDOCK TUNNEL: 103    -10.6      3.3    104.3
REMARK  4 active torsions:
REMARK  status: ('A' for Active; 'I' for Inactive)
REMARK    1  A    between atoms: C23_19  and  O25_20 
REMARK    2  A    between atoms: C29_24  and  C31_25 
REMARK    3  A    between atoms: C31_25  and  C33_27 
REMARK    4  A    between atoms: C33_27  and  O34_28 
ROOT
ATOM      1  C1  ZIN A   1      28.116  -5.893  31.847  0.00  0.00     0.011 C 
ATOM      2  C2  ZIN A   1      26.908  -4.965  31.987  0.00  0.00    -0.006 C 
ATOM      3  C4  ZIN A   1      26.911  -3.912  30.845  0.00  0.00     0.011 C 
ATOM      4  C5  ZIN A   1      27.599  -2.705  31.493  0.00  0.00     0.002 C 
ATOM      5  C7  ZIN A   1      27.316  -1.359  30.851  0.00  0.00     0.037 C 
ATOM      6  C9  ZIN A   1      27.845  -1.347  29.415  0.00  0.00     0.050 C 
ATOM      7  C10 ZIN A   1      27.521  -0.002  28.758  0.00  0.00     0.201 C 
ATOM      8  F12 ZIN A   1      28.106   0.055  27.487  0.00  0.00    -0.245 F 
ATOM      9  C13 ZIN A   1      28.089   1.100  29.633  0.00  0.00    -0.027 A 
ATOM     10  C14 ZIN A   1      28.865   2.023  29.082  0.00  0.00     0.061 A 
ATOM     11  C15 ZIN A   1      29.450   3.095  29.903  0.00  0.00     0.172 A 
ATOM     12  O16 ZIN A   1      30.131   3.966  29.395  0.00  0.00    -0.289 OA
ATOM     13  C17 ZIN A   1      29.193   3.089  31.352  0.00  0.00     0.052 A 
ATOM     14  C18 ZIN A   1      28.410   2.162  31.880  0.00  0.00    -0.006 A 
ATOM     15  C19 ZIN A   1      27.739   1.090  31.092  0.00  0.00     0.039 A 
ATOM     16  C20 ZIN A   1      26.228   1.298  31.211  0.00  0.00     0.028 C 
ATOM     17  C21 ZIN A   1      28.029  -0.288  31.692  0.00  0.00     0.147 C 
ATOM     18  F22 ZIN A   1      29.406  -0.530  31.643  0.00  0.00    -0.238 F 
ATOM     19  C23 ZIN A   1      27.586  -0.306  33.152  0.00  0.00     0.160 C 
ATOM     20  C26 ZIN A   1      27.735  -1.705  33.773  0.00  0.00     0.045 C 
ATOM     21  C27 ZIN A   1      26.961  -2.701  32.908  0.00  0.00    -0.027 C 
ATOM     22  C28 ZIN A   1      25.513  -2.233  32.747  0.00  0.00     0.016 C 
ATOM     23  C29 ZIN A   1      26.997  -4.172  33.315  0.00  0.00     0.070 C 
ENDROOT
BRANCH  23  24
ATOM     24  C31 ZIN A   1      25.801  -4.508  34.167  0.00  0.00     0.155 C 
ATOM     25  O32 ZIN A   1      25.746  -4.119  35.309  0.00  0.00    -0.295 OA
BRANCH  24  26
ATOM     26  C33 ZIN A   1      24.675  -5.330  33.595  0.00  0.00     0.242 C 
BRANCH  26  27
ATOM     27  O34 ZIN A   1      23.454  -4.989  34.254  0.00  0.00    -0.394 OA
ATOM     28  H56 ZIN A   1      23.118  -5.679  34.842  0.00  0.00     0.209 HD
ENDBRANCH  26  27
ENDBRANCH  24  26
ENDBRANCH  23  24
BRANCH  19  29
ATOM     29  O25 ZIN A   1      26.218   0.095  33.230  0.00  0.00    -0.392 OA
ATOM     30  H48 ZIN A   1      25.906   0.257  34.131  0.00  0.00     0.210 HD
ENDBRANCH  19  29
TORSDOF 4
ENDMDL
MODEL 105
REMARK CAVERDOCK RESULT:      -9.8      0.000      0.000
REMARK CAVERDOCK CONSTRAINTS:       0.0      0.0      0.0      0.0
REMARK CAVERDOCK TUNNEL: 104     -9.8      3.3    105.2
REMARK  4 active torsions:
REMARK  status: ('A' for Active; 'I' for Inactive)
REMARK    1  A    between atoms: C23_19  and  O25_20 
REMARK    2  A    between atoms: C29_24  and  C31_25 
REMARK    3  A    between atoms: C31_25  and  C33_27 
REMARK    4  A    between atoms: C33_27  and  O34_28 
ROOT
ATOM      1  C1  ZIN A   1      23.806  -4.106  33.887  0.00  0.00     0.011 C 
ATOM      2  C2  ZIN A   1      25.334  -4.139  33.963  0.00  0.00    -0.006 C 
ATOM      3  C4  ZIN A   1      25.905  -2.700  33.842  0.00  0.00     0.011 C 
ATOM      4  C5  ZIN A   1      26.229  -2.583  32.348  0.00  0.00     0.002 C 
ATOM      5  C7  ZIN A   1      27.253  -1.528  31.974  0.00  0.00     0.037 C 
ATOM      6  C9  ZIN A   1      26.723  -0.139  32.337  0.00  0.00     0.050 C 
ATOM      7  C10 ZIN A   1      27.776   0.920  31.996  0.00  0.00     0.201 C 
ATOM      8  F12 ZIN A   1      27.250   2.198  32.217  0.00  0.00    -0.245 F 
ATOM      9  C13 ZIN A   1      28.145   0.764  30.532  0.00  0.00    -0.027 A 
ATOM     10  C14 ZIN A   1      28.105   1.827  29.742  0.00  0.00     0.061 A 
ATOM     11  C15 ZIN A   1      28.435   1.710  28.313  0.00  0.00     0.172 A 
ATOM     12  O16 ZIN A   1      28.438   2.691  27.592  0.00  0.00    -0.289 OA
ATOM     13  C17 ZIN A   1      28.765   0.380  27.775  0.00  0.00     0.052 A 
ATOM     14  C18 ZIN A   1      28.806  -0.667  28.584  0.00  0.00    -0.006 A 
ATOM     15  C19 ZIN A   1      28.544  -0.600  30.049  0.00  0.00     0.039 A 
ATOM     16  C20 ZIN A   1      29.831  -0.995  30.774  0.00  0.00     0.028 C 
ATOM     17  C21 ZIN A   1      27.489  -1.631  30.460  0.00  0.00     0.147 C 
ATOM     18  F22 ZIN A   1      26.287  -1.345  29.803  0.00  0.00    -0.238 F 
ATOM     19  C23 ZIN A   1      27.952  -3.022  30.036  0.00  0.00     0.160 C 
ATOM     20  C26 ZIN A   1      26.993  -4.115  30.535  0.00  0.00     0.045 C 
ATOM     21  C27 ZIN A   1      26.849  -3.975  32.051  0.00  0.00    -0.027 C 
ATOM     22  C28 ZIN A   1      28.231  -4.000  32.708  0.00  0.00     0.016 C 
ATOM     23  C29 ZIN A   1      25.907  -4.940  32.767  0.00  0.00     0.070 C 
ENDROOT
BRANCH  23  24
ATOM     24  C31 ZIN A   1      26.675  -6.124  33.295  0.00  0.00     0.155 C 
ATOM     25  O32 ZIN A   1      27.312  -6.816  32.537  0.00  0.00    -0.295 OA
BRANCH  24  26
ATOM     26  C33 ZIN A   1      26.647  -6.447  34.766  0.00  0.00     0.242 C 
BRANCH  26  27
ATOM     27  O34 ZIN A   1      27.851  -5.981  35.379  0.00  0.00    -0.394 OA
ATOM     28  H56 ZIN A   1      27.774  -5.104  35.781  0.00  0.00     0.209 HD
ENDBRANCH  26  27
ENDBRANCH  24  26
ENDBRANCH  23  24
BRANCH  19  29
ATOM     29  O25 ZIN A   1      29.253  -3.264  30.573  0.00  0.00    -0.392 OA
ATOM     30  H48 ZIN A   1      29.969  -2.851  30.069  0.00  0.00     0.210 HD
ENDBRANCH  19  29
TORSDOF 4
ENDMDL
MODEL 106
REMARK CAVERDOCK RESULT:     -10.7      0.000      0.000
REMARK CAVERDOCK CONSTRAINTS:       0.0      0.0      0.0      0.0
REMARK CAVERDOCK TUNNEL: 105    -10.7      3.3    106.3
REMARK  4 active torsions:
REMARK  status: ('A' for Active; 'I' for Inactive)
REMARK    1  A    between atoms: C23_19  and  O25_20 
REMARK    2  A    between atoms: C29_24  and  C31_25 
REMARK    3  A    between atoms: C31_25  and  C33_27 
REMARK    4  A    between atoms: C33_27  and  O34_28 
ROOT
ATOM      1  C1  ZIN A   1      27.974  -5.978  31.755  0.00  0.00     0.011 C 
ATOM      2  C2  ZIN A   1      26.770  -5.057  31.958  0.00  0.00    -0.006 C 
ATOM      3  C4  ZIN A   1      26.761  -3.945  30.874  0.00  0.00     0.011 C 
ATOM      4  C5  ZIN A   1      27.460  -2.775  31.576  0.00  0.00     0.002 C 
ATOM      5  C7  ZIN A   1      27.172  -1.397  31.010  0.00  0.00     0.037 C 
ATOM      6  C9  ZIN A   1      27.684  -1.309  29.570  0.00  0.00     0.050 C 
ATOM      7  C10 ZIN A   1      27.355   0.069  28.989  0.00  0.00     0.201 C 
ATOM      8  F12 ZIN A   1      27.923   0.192  27.716  0.00  0.00    -0.245 F 
ATOM      9  C13 ZIN A   1      27.936   1.122  29.914  0.00  0.00    -0.027 A 
ATOM     10  C14 ZIN A   1      28.707   2.072  29.403  0.00  0.00     0.061 A 
ATOM     11  C15 ZIN A   1      29.305   3.097  30.272  0.00  0.00     0.172 A 
ATOM     12  O16 ZIN A   1      29.981   3.993  29.802  0.00  0.00    -0.289 OA
ATOM     13  C17 ZIN A   1      29.066   3.016  31.722  0.00  0.00     0.052 A 
ATOM     14  C18 ZIN A   1      28.287   2.063  32.210  0.00  0.00    -0.006 A 
ATOM     15  C19 ZIN A   1      27.604   1.036  31.375  0.00  0.00     0.039 A 
ATOM     16  C20 ZIN A   1      26.095   1.239  31.523  0.00  0.00     0.028 C 
ATOM     17  C21 ZIN A   1      27.898  -0.373  31.897  0.00  0.00     0.147 C 
ATOM     18  F22 ZIN A   1      29.274  -0.615  31.819  0.00  0.00    -0.238 F 
ATOM     19  C23 ZIN A   1      27.474  -0.468  33.360  0.00  0.00     0.160 C 
ATOM     20  C26 ZIN A   1      27.626  -1.897  33.904  0.00  0.00     0.045 C 
ATOM     21  C27 ZIN A   1      26.839  -2.845  32.998  0.00  0.00    -0.027 C 
ATOM     22  C28 ZIN A   1      25.391  -2.366  32.880  0.00  0.00     0.016 C 
ATOM     23  C29 ZIN A   1      26.877  -4.335  33.325  0.00  0.00     0.070 C 
ENDROOT
BRANCH  23  24
ATOM     24  C31 ZIN A   1      25.691  -4.714  34.173  0.00  0.00     0.155 C 
ATOM     25  O32 ZIN A   1      25.728  -4.551  35.370  0.00  0.00    -0.295 OA
BRANCH  24  26
ATOM     26  C33 ZIN A   1      24.460  -5.297  33.530  0.00  0.00     0.242 C 
BRANCH  26  27
ATOM     27  O34 ZIN A   1      23.383  -5.291  34.470  0.00  0.00    -0.394 OA
ATOM     28  H56 ZIN A   1      22.589  -4.837  34.155  0.00  0.00     0.209 HD
ENDBRANCH  26  27
ENDBRANCH  24  26
ENDBRANCH  23  24
BRANCH  19  29
ATOM     29  O25 ZIN A   1      26.107  -0.069  33.476  0.00  0.00    -0.392 OA
ATOM     30  H48 ZIN A   1      25.499  -0.799  33.659  0.00  0.00     0.210 HD
ENDBRANCH  19  29
TORSDOF 4
ENDMDL
MODEL 107
REMARK CAVERDOCK RESULT:      -9.5      0.000      0.000
REMARK CAVERDOCK CONSTRAINTS:       0.0      0.0      0.0      0.0
REMARK CAVERDOCK TUNNEL: 106     -9.5      3.3    107.1
REMARK  4 active torsions:
REMARK  status: ('A' for Active; 'I' for Inactive)
REMARK    1  A    between atoms: C23_19  and  O25_20 
REMARK    2  A    between atoms: C29_24  and  C31_25 
REMARK    3  A    between atoms: C31_25  and  C33_27 
REMARK    4  A    between atoms: C33_27  and  O34_28 
ROOT
ATOM      1  C1  ZIN A   1      23.430  -4.910  33.124  0.00  0.00     0.011 C 
ATOM      2  C2  ZIN A   1      24.694  -4.330  33.760  0.00  0.00    -0.006 C 
ATOM      3  C4  ZIN A   1      24.830  -2.826  33.398  0.00  0.00     0.011 C 
ATOM      4  C5  ZIN A   1      25.755  -2.849  32.176  0.00  0.00     0.002 C 
ATOM      5  C7  ZIN A   1      26.497  -1.557  31.884  0.00  0.00     0.037 C 
ATOM      6  C9  ZIN A   1      25.496  -0.447  31.556  0.00  0.00     0.050 C 
ATOM      7  C10 ZIN A   1      26.246   0.864  31.302  0.00  0.00     0.201 C 
ATOM      8  F12 ZIN A   1      25.345   1.852  30.888  0.00  0.00    -0.245 F 
ATOM      9  C13 ZIN A   1      27.271   0.617  30.210  0.00  0.00    -0.027 A 
ATOM     10  C14 ZIN A   1      27.303   1.428  29.162  0.00  0.00     0.061 A 
ATOM     11  C15 ZIN A   1      28.269   1.207  28.074  0.00  0.00     0.172 A 
ATOM     12  O16 ZIN A   1      28.327   1.971  27.130  0.00  0.00    -0.289 OA
ATOM     13  C17 ZIN A   1      29.164   0.042  28.157  0.00  0.00     0.052 A 
ATOM     14  C18 ZIN A   1      29.121  -0.750  29.216  0.00  0.00    -0.006 A 
ATOM     15  C19 ZIN A   1      28.209  -0.542  30.376  0.00  0.00     0.039 A 
ATOM     16  C20 ZIN A   1      29.074  -0.271  31.609  0.00  0.00     0.028 C 
ATOM     17  C21 ZIN A   1      27.418  -1.817  30.682  0.00  0.00     0.147 C 
ATOM     18  F22 ZIN A   1      26.625  -2.141  29.576  0.00  0.00    -0.238 F 
ATOM     19  C23 ZIN A   1      28.391  -2.966  30.932  0.00  0.00     0.160 C 
ATOM     20  C26 ZIN A   1      27.658  -4.245  31.370  0.00  0.00     0.045 C 
ATOM     21  C27 ZIN A   1      26.803  -3.915  32.594  0.00  0.00    -0.027 C 
ATOM     22  C28 ZIN A   1      27.676  -3.285  33.682  0.00  0.00     0.016 C 
ATOM     23  C29 ZIN A   1      25.949  -5.034  33.186  0.00  0.00     0.070 C 
ENDROOT
BRANCH  23  24
ATOM     24  C31 ZIN A   1      26.686  -5.714  34.311  0.00  0.00     0.155 C 
ATOM     25  O32 ZIN A   1      27.828  -6.076  34.152  0.00  0.00    -0.295 OA
BRANCH  24  26
ATOM     26  C33 ZIN A   1      26.000  -5.944  35.632  0.00  0.00     0.242 C 
BRANCH  26  27
ATOM     27  O34 ZIN A   1      25.175  -7.108  35.544  0.00  0.00    -0.394 OA
ATOM     28  H56 ZIN A   1      24.710  -7.198  34.701  0.00  0.00     0.209 HD
ENDBRANCH  26  27
ENDBRANCH  24  26
ENDBRANCH  23  24
BRANCH  19  29
ATOM     29  O25 ZIN A   1      29.311  -2.584  31.955  0.00  0.00    -0.392 OA
ATOM     30  H48 ZIN A   1      28.912  -2.502  32.833  0.00  0.00     0.210 HD
ENDBRANCH  19  29
TORSDOF 4
ENDMDL
MODEL 108
REMARK CAVERDOCK RESULT:     -10.9      0.000      0.000
REMARK CAVERDOCK CONSTRAINTS:       0.0      0.0      0.0      0.0
REMARK CAVERDOCK TUNNEL: 107    -10.9      3.3    108.2
REMARK  4 active torsions:
REMARK  status: ('A' for Active; 'I' for Inactive)
REMARK    1  A    between atoms: C23_19  and  O25_20 
REMARK    2  A    between atoms: C29_24  and  C31_25 
REMARK    3  A    between atoms: C31_25  and  C33_27 
REMARK    4  A    between atoms: C33_27  and  O34_28 
ROOT
ATOM      1  C1  ZIN A   1      27.965  -6.062  31.954  0.00  0.00     0.011 C 
ATOM      2  C2  ZIN A   1      26.740  -5.178  32.192  0.00  0.00    -0.006 C 
ATOM      3  C4  ZIN A   1      26.673  -4.060  31.116  0.00  0.00     0.011 C 
ATOM      4  C5  ZIN A   1      27.354  -2.875  31.810  0.00  0.00     0.002 C 
ATOM      5  C7  ZIN A   1      27.013  -1.502  31.261  0.00  0.00     0.037 C 
ATOM      6  C9  ZIN A   1      27.488  -1.390  29.810  0.00  0.00     0.050 C 
ATOM      7  C10 ZIN A   1      27.106  -0.018  29.246  0.00  0.00     0.201 C 
ATOM      8  F12 ZIN A   1      27.640   0.130  27.961  0.00  0.00    -0.245 F 
ATOM      9  C13 ZIN A   1      27.678   1.045  30.165  0.00  0.00    -0.027 A 
ATOM     10  C14 ZIN A   1      28.409   2.020  29.643  0.00  0.00     0.061 A 
ATOM     11  C15 ZIN A   1      28.997   3.057  30.505  0.00  0.00     0.172 A 
ATOM     12  O16 ZIN A   1      29.636   3.976  30.026  0.00  0.00    -0.289 OA
ATOM     13  C17 ZIN A   1      28.794   2.959  31.960  0.00  0.00     0.052 A 
ATOM     14  C18 ZIN A   1      28.056   1.981  32.459  0.00  0.00    -0.006 A 
ATOM     15  C19 ZIN A   1      27.383   0.940  31.633  0.00  0.00     0.039 A 
ATOM     16  C20 ZIN A   1      25.872   1.098  31.818  0.00  0.00     0.028 C 
ATOM     17  C21 ZIN A   1      27.730  -0.463  32.138  0.00  0.00     0.147 C 
ATOM     18  F22 ZIN A   1      29.110  -0.664  32.025  0.00  0.00    -0.238 F 
ATOM     19  C23 ZIN A   1      27.343  -0.579  33.609  0.00  0.00     0.160 C 
ATOM     20  C26 ZIN A   1      27.550  -2.007  34.140  0.00  0.00     0.045 C 
ATOM     21  C27 ZIN A   1      26.770  -2.972  33.245  0.00  0.00    -0.027 C 
ATOM     22  C28 ZIN A   1      25.306  -2.535  33.164  0.00  0.00     0.016 C 
ATOM     23  C29 ZIN A   1      26.858  -4.463  33.561  0.00  0.00     0.070 C 
ENDROOT
BRANCH  23  24
ATOM     24  C31 ZIN A   1      25.704  -4.881  34.434  0.00  0.00     0.155 C 
ATOM     25  O32 ZIN A   1      25.732  -4.656  35.620  0.00  0.00    -0.295 OA
BRANCH  24  26
ATOM     26  C33 ZIN A   1      24.516  -5.582  33.828  0.00  0.00     0.242 C 
BRANCH  26  27
ATOM     27  O34 ZIN A   1      23.321  -5.137  34.472  0.00  0.00    -0.394 OA
ATOM     28  H56 ZIN A   1      23.190  -5.507  35.357  0.00  0.00     0.209 HD
ENDBRANCH  26  27
ENDBRANCH  24  26
ENDBRANCH  23  24
BRANCH  19  29
ATOM     29  O25 ZIN A   1      25.969  -0.222  33.760  0.00  0.00    -0.392 OA
ATOM     30  H48 ZIN A   1      25.830   0.679  34.087  0.00  0.00     0.210 HD
ENDBRANCH  19  29
TORSDOF 4
ENDMDL
MODEL 109
REMARK CAVERDOCK RESULT:     -11.0      0.000      0.000
REMARK CAVERDOCK CONSTRAINTS:       0.0      0.0      0.0      0.0
REMARK CAVERDOCK TUNNEL: 108    -11.0      3.3    109.2
REMARK  4 active torsions:
REMARK  status: ('A' for Active; 'I' for Inactive)
REMARK    1  A    between atoms: C23_19  and  O25_20 
REMARK    2  A    between atoms: C29_24  and  C31_25 
REMARK    3  A    between atoms: C31_25  and  C33_27 
REMARK    4  A    between atoms: C33_27  and  O34_28 
ROOT
ATOM      1  C1  ZIN A   1      27.890  -6.048  31.977  0.00  0.00     0.011 C 
ATOM      2  C2  ZIN A   1      26.656  -5.184  32.242  0.00  0.00    -0.006 C 
ATOM      3  C4  ZIN A   1      26.571  -4.040  31.196  0.00  0.00     0.011 C 
ATOM      4  C5  ZIN A   1      27.241  -2.865  31.916  0.00  0.00     0.002 C 
ATOM      5  C7  ZIN A   1      26.882  -1.483  31.403  0.00  0.00     0.037 C 
ATOM      6  C9  ZIN A   1      27.349  -1.330  29.954  0.00  0.00     0.050 C 
ATOM      7  C10 ZIN A   1      26.949   0.051  29.426  0.00  0.00     0.201 C 
ATOM      8  F12 ZIN A   1      27.476   0.238  28.143  0.00  0.00    -0.245 F 
ATOM      9  C13 ZIN A   1      27.512   1.098  30.369  0.00  0.00    -0.027 A 
ATOM     10  C14 ZIN A   1      28.229   2.095  29.869  0.00  0.00     0.061 A 
ATOM     11  C15 ZIN A   1      28.809   3.117  30.755  0.00  0.00     0.172 A 
ATOM     12  O16 ZIN A   1      29.435   4.054  30.297  0.00  0.00    -0.289 OA
ATOM     13  C17 ZIN A   1      28.614   2.980  32.207  0.00  0.00     0.052 A 
ATOM     14  C18 ZIN A   1      27.888   1.981  32.684  0.00  0.00    -0.006 A 
ATOM     15  C19 ZIN A   1      27.224   0.953  31.835  0.00  0.00     0.039 A 
ATOM     16  C20 ZIN A   1      25.713   1.089  32.030  0.00  0.00     0.028 C 
ATOM     17  C21 ZIN A   1      27.590  -0.458  32.303  0.00  0.00     0.147 C 
ATOM     18  F22 ZIN A   1      28.972  -0.640  32.180  0.00  0.00    -0.238 F 
ATOM     19  C23 ZIN A   1      27.211  -0.616  33.773  0.00  0.00     0.160 C 
ATOM     20  C26 ZIN A   1      27.437  -2.054  34.266  0.00  0.00     0.045 C 
ATOM     21  C27 ZIN A   1      26.664  -3.005  33.351  0.00  0.00    -0.027 C 
ATOM     22  C28 ZIN A   1      25.195  -2.584  33.286  0.00  0.00     0.016 C 
ATOM     23  C29 ZIN A   1      26.772  -4.502  33.629  0.00  0.00     0.070 C 
ENDROOT
BRANCH  23  24
ATOM     24  C31 ZIN A   1      25.626  -4.957  34.495  0.00  0.00     0.155 C 
ATOM     25  O32 ZIN A   1      25.628  -4.708  35.677  0.00  0.00    -0.295 OA
BRANCH  24  26
ATOM     26  C33 ZIN A   1      24.478  -5.721  33.888  0.00  0.00     0.242 C 
BRANCH  26  27
ATOM     27  O34 ZIN A   1      23.247  -5.250  34.440  0.00  0.00    -0.394 OA
ATOM     28  H56 ZIN A   1      23.274  -4.328  34.733  0.00  0.00     0.209 HD
ENDBRANCH  26  27
ENDBRANCH  24  26
ENDBRANCH  23  24
BRANCH  19  29
ATOM     29  O25 ZIN A   1      25.833  -0.278  33.938  0.00  0.00    -0.392 OA
ATOM     30  H48 ZIN A   1      25.312  -0.959  34.387  0.00  0.00     0.210 HD
ENDBRANCH  19  29
TORSDOF 4
ENDMDL
MODEL 110
REMARK CAVERDOCK RESULT:     -11.1      0.000      0.000
REMARK CAVERDOCK CONSTRAINTS:       0.0      0.0      0.0      0.0
REMARK CAVERDOCK TUNNEL: 109    -11.1      3.3    110.5
REMARK  4 active torsions:
REMARK  status: ('A' for Active; 'I' for Inactive)
REMARK    1  A    between atoms: C23_19  and  O25_20 
REMARK    2  A    between atoms: C29_24  and  C31_25 
REMARK    3  A    between atoms: C31_25  and  C33_27 
REMARK    4  A    between atoms: C33_27  and  O34_28 
ROOT
ATOM      1  C1  ZIN A   1      27.748  -6.125  31.934  0.00  0.00     0.011 C 
ATOM      2  C2  ZIN A   1      26.525  -5.257  32.236  0.00  0.00    -0.006 C 
ATOM      3  C4  ZIN A   1      26.446  -4.079  31.228  0.00  0.00     0.011 C 
ATOM      4  C5  ZIN A   1      27.134  -2.935  31.982  0.00  0.00     0.002 C 
ATOM      5  C7  ZIN A   1      26.786  -1.533  31.518  0.00  0.00     0.037 C 
ATOM      6  C9  ZIN A   1      27.246  -1.336  30.071  0.00  0.00     0.050 C 
ATOM      7  C10 ZIN A   1      26.857   0.066  29.593  0.00  0.00     0.201 C 
ATOM      8  F12 ZIN A   1      27.379   0.289  28.313  0.00  0.00    -0.245 F 
ATOM      9  C13 ZIN A   1      27.438   1.075  30.566  0.00  0.00    -0.027 A 
ATOM     10  C14 ZIN A   1      28.163   2.079  30.095  0.00  0.00     0.061 A 
ATOM     11  C15 ZIN A   1      28.759   3.065  31.009  0.00  0.00     0.172 A 
ATOM     12  O16 ZIN A   1      29.392   4.011  30.579  0.00  0.00    -0.289 OA
ATOM     13  C17 ZIN A   1      28.571   2.882  32.458  0.00  0.00     0.052 A 
ATOM     14  C18 ZIN A   1      27.838   1.875  32.906  0.00  0.00    -0.006 A 
ATOM     15  C19 ZIN A   1      27.158   0.883  32.028  0.00  0.00     0.039 A 
ATOM     16  C20 ZIN A   1      25.649   1.029  32.237  0.00  0.00     0.028 C 
ATOM     17  C21 ZIN A   1      27.511  -0.546  32.447  0.00  0.00     0.147 C 
ATOM     18  F22 ZIN A   1      28.890  -0.738  32.309  0.00  0.00    -0.238 F 
ATOM     19  C23 ZIN A   1      27.139  -0.749  33.913  0.00  0.00     0.160 C 
ATOM     20  C26 ZIN A   1      27.352  -2.205  34.357  0.00  0.00     0.045 C 
ATOM     21  C27 ZIN A   1      26.564  -3.116  33.415  0.00  0.00    -0.027 C 
ATOM     22  C28 ZIN A   1      25.099  -2.677  33.375  0.00  0.00     0.016 C 
ATOM     23  C29 ZIN A   1      26.657  -4.623  33.643  0.00  0.00     0.070 C 
ENDROOT
BRANCH  23  24
ATOM     24  C31 ZIN A   1      25.511  -5.093  34.501  0.00  0.00     0.155 C 
ATOM     25  O32 ZIN A   1      25.577  -4.991  35.703  0.00  0.00    -0.295 OA
BRANCH  24  26
ATOM     26  C33 ZIN A   1      24.286  -5.691  33.862  0.00  0.00     0.242 C 
BRANCH  26  27
ATOM     27  O34 ZIN A   1      23.115  -5.165  34.490  0.00  0.00    -0.394 OA
ATOM     28  H56 ZIN A   1      22.312  -5.244  33.955  0.00  0.00     0.209 HD
ENDBRANCH  26  27
ENDBRANCH  24  26
ENDBRANCH  23  24
BRANCH  19  29
ATOM     29  O25 ZIN A   1      25.766  -0.402  34.098  0.00  0.00    -0.392 OA
ATOM     30  H48 ZIN A   1      25.395   0.132  33.381  0.00  0.00     0.210 HD
ENDBRANCH  19  29
TORSDOF 4
ENDMDL
MODEL 111
REMARK CAVERDOCK RESULT:     -11.1      0.000      0.000
REMARK CAVERDOCK CONSTRAINTS:       0.0      0.0      0.0      0.0
REMARK CAVERDOCK TUNNEL: 110    -11.1      3.3    111.3
REMARK  4 active torsions:
REMARK  status: ('A' for Active; 'I' for Inactive)
REMARK    1  A    between atoms: C23_19  and  O25_20 
REMARK    2  A    between atoms: C29_24  and  C31_25 
REMARK    3  A    between atoms: C31_25  and  C33_27 
REMARK    4  A    between atoms: C33_27  and  O34_28 
ROOT
ATOM      1  C1  ZIN A   1      27.758  -6.279  31.996  0.00  0.00     0.011 C 
ATOM      2  C2  ZIN A   1      26.532  -5.422  32.315  0.00  0.00    -0.006 C 
ATOM      3  C4  ZIN A   1      26.420  -4.252  31.300  0.00  0.00     0.011 C 
ATOM      4  C5  ZIN A   1      27.110  -3.096  32.032  0.00  0.00     0.002 C 
ATOM      5  C7  ZIN A   1      26.738  -1.701  31.564  0.00  0.00     0.037 C 
ATOM      6  C9  ZIN A   1      27.168  -1.511  30.107  0.00  0.00     0.050 C 
ATOM      7  C10 ZIN A   1      26.754  -0.117  29.626  0.00  0.00     0.201 C 
ATOM      8  F12 ZIN A   1      27.247   0.102  28.335  0.00  0.00    -0.245 F 
ATOM      9  C13 ZIN A   1      27.343   0.906  30.580  0.00  0.00    -0.027 A 
ATOM     10  C14 ZIN A   1      28.048   1.914  30.086  0.00  0.00     0.061 A 
ATOM     11  C15 ZIN A   1      28.652   2.913  30.982  0.00  0.00     0.172 A 
ATOM     12  O16 ZIN A   1      29.266   3.862  30.531  0.00  0.00    -0.289 OA
ATOM     13  C17 ZIN A   1      28.495   2.740  32.435  0.00  0.00     0.052 A 
ATOM     14  C18 ZIN A   1      27.782   1.729  32.905  0.00  0.00    -0.006 A 
ATOM     15  C19 ZIN A   1      27.094   0.723  32.048  0.00  0.00     0.039 A 
ATOM     16  C20 ZIN A   1      25.589   0.854  32.287  0.00  0.00     0.028 C 
ATOM     17  C21 ZIN A   1      27.471  -0.700  32.471  0.00  0.00     0.147 C 
ATOM     18  F22 ZIN A   1      28.849  -0.878  32.307  0.00  0.00    -0.238 F 
ATOM     19  C23 ZIN A   1      27.131  -0.895  33.946  0.00  0.00     0.160 C 
ATOM     20  C26 ZIN A   1      27.369  -2.345  34.397  0.00  0.00     0.045 C 
ATOM     21  C27 ZIN A   1      26.571  -3.272  33.478  0.00  0.00    -0.027 C 
ATOM     22  C28 ZIN A   1      25.101  -2.849  33.463  0.00  0.00     0.016 C 
ATOM     23  C29 ZIN A   1      26.685  -4.776  33.715  0.00  0.00     0.070 C 
ENDROOT
BRANCH  23  24
ATOM     24  C31 ZIN A   1      25.562  -5.252  34.600  0.00  0.00     0.155 C 
ATOM     25  O32 ZIN A   1      25.629  -5.094  35.796  0.00  0.00    -0.295 OA
BRANCH  24  26
ATOM     26  C33 ZIN A   1      24.358  -5.924  33.994  0.00  0.00     0.242 C 
BRANCH  26  27
ATOM     27  O34 ZIN A   1      23.173  -5.447  34.634  0.00  0.00    -0.394 OA
ATOM     28  H56 ZIN A   1      22.356  -5.673  34.168  0.00  0.00     0.209 HD
ENDBRANCH  26  27
ENDBRANCH  24  26
ENDBRANCH  23  24
BRANCH  19  29
ATOM     29  O25 ZIN A   1      25.758  -0.561  34.155  0.00  0.00    -0.392 OA
ATOM     30  H48 ZIN A   1      25.140  -1.092  33.634  0.00  0.00     0.210 HD
ENDBRANCH  19  29
TORSDOF 4
ENDMDL
MODEL 112
REMARK CAVERDOCK RESULT:     -10.9      0.000      0.000
REMARK CAVERDOCK CONSTRAINTS:       0.0      0.0      0.0      0.0
REMARK CAVERDOCK TUNNEL: 111    -10.9      3.3    112.4
REMARK  4 active torsions:
REMARK  status: ('A' for Active; 'I' for Inactive)
REMARK    1  A    between atoms: C23_19  and  O25_20 
REMARK    2  A    between atoms: C29_24  and  C31_25 
REMARK    3  A    between atoms: C31_25  and  C33_27 
REMARK    4  A    between atoms: C33_27  and  O34_28 
ROOT
ATOM      1  C1  ZIN A   1      27.694  -6.433  32.197  0.00  0.00     0.011 C 
ATOM      2  C2  ZIN A   1      26.471  -5.565  32.499  0.00  0.00    -0.006 C 
ATOM      3  C4  ZIN A   1      26.378  -4.401  31.475  0.00  0.00     0.011 C 
ATOM      4  C5  ZIN A   1      27.069  -3.244  32.205  0.00  0.00     0.002 C 
ATOM      5  C7  ZIN A   1      26.712  -1.850  31.723  0.00  0.00     0.037 C 
ATOM      6  C9  ZIN A   1      27.156  -1.674  30.269  0.00  0.00     0.050 C 
ATOM      7  C10 ZIN A   1      26.758  -0.280  29.774  0.00  0.00     0.201 C 
ATOM      8  F12 ZIN A   1      27.265  -0.074  28.486  0.00  0.00    -0.245 F 
ATOM      9  C13 ZIN A   1      27.346   0.745  30.726  0.00  0.00    -0.027 A 
ATOM     10  C14 ZIN A   1      28.062   1.744  30.232  0.00  0.00     0.061 A 
ATOM     11  C15 ZIN A   1      28.665   2.746  31.126  0.00  0.00     0.172 A 
ATOM     12  O16 ZIN A   1      29.290   3.687  30.675  0.00  0.00    -0.289 OA
ATOM     13  C17 ZIN A   1      28.493   2.584  32.579  0.00  0.00     0.052 A 
ATOM     14  C18 ZIN A   1      27.768   1.581  33.050  0.00  0.00    -0.006 A 
ATOM     15  C19 ZIN A   1      27.081   0.574  32.193  0.00  0.00     0.039 A 
ATOM     16  C20 ZIN A   1      25.575   0.718  32.416  0.00  0.00     0.028 C 
ATOM     17  C21 ZIN A   1      27.443  -0.848  32.630  0.00  0.00     0.147 C 
ATOM     18  F22 ZIN A   1      28.821  -1.037  32.480  0.00  0.00    -0.238 F 
ATOM     19  C23 ZIN A   1      27.088  -1.030  34.103  0.00  0.00     0.160 C 
ATOM     20  C26 ZIN A   1      27.310  -2.478  34.566  0.00  0.00     0.045 C 
ATOM     21  C27 ZIN A   1      26.515  -3.406  33.646  0.00  0.00    -0.027 C 
ATOM     22  C28 ZIN A   1      25.048  -2.972  33.615  0.00  0.00     0.016 C 
ATOM     23  C29 ZIN A   1      26.615  -4.909  33.895  0.00  0.00     0.070 C 
ENDROOT
BRANCH  23  24
ATOM     24  C31 ZIN A   1      25.480  -5.370  34.772  0.00  0.00     0.155 C 
ATOM     25  O32 ZIN A   1      25.561  -5.255  35.972  0.00  0.00    -0.295 OA
BRANCH  24  26
ATOM     26  C33 ZIN A   1      24.248  -5.976  34.154  0.00  0.00     0.242 C 
BRANCH  26  27
ATOM     27  O34 ZIN A   1      24.143  -7.346  34.545  0.00  0.00    -0.394 OA
ATOM     28  H56 ZIN A   1      24.035  -7.477  35.498  0.00  0.00     0.209 HD
ENDBRANCH  26  27
ENDBRANCH  24  26
ENDBRANCH  23  24
BRANCH  19  29
ATOM     29  O25 ZIN A   1      25.716  -0.684  34.297  0.00  0.00    -0.392 OA
ATOM     30  H48 ZIN A   1      25.094  -1.379  34.035  0.00  0.00     0.210 HD
ENDBRANCH  19  29
TORSDOF 4
ENDMDL
MODEL 113
REMARK CAVERDOCK RESULT:     -10.8      0.000      0.000
REMARK CAVERDOCK CONSTRAINTS:       0.0      0.0      0.0      0.0
REMARK CAVERDOCK TUNNEL: 112    -10.8      3.3    113.5
REMARK  4 active torsions:
REMARK  status: ('A' for Active; 'I' for Inactive)
REMARK    1  A    between atoms: C23_19  and  O25_20 
REMARK    2  A    between atoms: C29_24  and  C31_25 
REMARK    3  A    between atoms: C31_25  and  C33_27 
REMARK    4  A    between atoms: C33_27  and  O34_28 
ROOT
ATOM      1  C1  ZIN A   1      27.319  -6.501  32.064  0.00  0.00     0.011 C 
ATOM      2  C2  ZIN A   1      26.173  -5.571  32.465  0.00  0.00    -0.006 C 
ATOM      3  C4  ZIN A   1      26.108  -4.357  31.499  0.00  0.00     0.011 C 
ATOM      4  C5  ZIN A   1      26.910  -3.283  32.242  0.00  0.00     0.002 C 
ATOM      5  C7  ZIN A   1      26.624  -1.848  31.841  0.00  0.00     0.037 C 
ATOM      6  C9  ZIN A   1      27.009  -1.633  30.375  0.00  0.00     0.050 C 
ATOM      7  C10 ZIN A   1      26.681  -0.195  29.962  0.00  0.00     0.201 C 
ATOM      8  F12 ZIN A   1      27.138   0.038  28.660  0.00  0.00    -0.245 F 
ATOM      9  C13 ZIN A   1      27.381   0.745  30.926  0.00  0.00    -0.027 A 
ATOM     10  C14 ZIN A   1      28.138   1.718  30.441  0.00  0.00     0.061 A 
ATOM     11  C15 ZIN A   1      28.849   2.635  31.345  0.00  0.00     0.172 A 
ATOM     12  O16 ZIN A   1      29.513   3.554  30.904  0.00  0.00    -0.289 OA
ATOM     13  C17 ZIN A   1      28.737   2.417  32.797  0.00  0.00     0.052 A 
ATOM     14  C18 ZIN A   1      27.970   1.443  33.260  0.00  0.00    -0.006 A 
ATOM     15  C19 ZIN A   1      27.177   0.523  32.396  0.00  0.00     0.039 A 
ATOM     16  C20 ZIN A   1      25.696   0.754  32.702  0.00  0.00     0.028 C 
ATOM     17  C21 ZIN A   1      27.464  -0.938  32.751  0.00  0.00     0.147 C 
ATOM     18  F22 ZIN A   1      28.817  -1.209  32.523  0.00  0.00    -0.238 F 
ATOM     19  C23 ZIN A   1      27.168  -1.166  34.231  0.00  0.00     0.160 C 
ATOM     20  C26 ZIN A   1      27.316  -2.646  34.619  0.00  0.00     0.045 C 
ATOM     21  C27 ZIN A   1      26.417  -3.476  33.702  0.00  0.00    -0.027 C 
ATOM     22  C28 ZIN A   1      24.982  -2.948  33.764  0.00  0.00     0.016 C 
ATOM     23  C29 ZIN A   1      26.428  -4.992  33.879  0.00  0.00     0.070 C 
ENDROOT
BRANCH  23  24
ATOM     24  C31 ZIN A   1      25.309  -5.420  34.793  0.00  0.00     0.155 C 
ATOM     25  O32 ZIN A   1      25.470  -5.407  35.990  0.00  0.00    -0.295 OA
BRANCH  24  26
ATOM     26  C33 ZIN A   1      23.991  -5.864  34.214  0.00  0.00     0.242 C 
BRANCH  26  27
ATOM     27  O34 ZIN A   1      22.922  -5.338  35.003  0.00  0.00    -0.394 OA
ATOM     28  H56 ZIN A   1      23.062  -4.427  35.298  0.00  0.00     0.209 HD
ENDBRANCH  26  27
ENDBRANCH  24  26
ENDBRANCH  23  24
BRANCH  19  29
ATOM     29  O25 ZIN A   1      25.833  -0.742  34.510  0.00  0.00    -0.392 OA
ATOM     30  H48 ZIN A   1      25.233  -0.809  33.754  0.00  0.00     0.210 HD
ENDBRANCH  19  29
TORSDOF 4
ENDMDL
MODEL 114
REMARK CAVERDOCK RESULT:      -9.4      0.000      0.000
REMARK CAVERDOCK CONSTRAINTS:       0.0      0.0      0.0      0.0
REMARK CAVERDOCK TUNNEL: 113     -9.4      3.3    114.2
REMARK  4 active torsions:
REMARK  status: ('A' for Active; 'I' for Inactive)
REMARK    1  A    between atoms: C23_19  and  O25_20 
REMARK    2  A    between atoms: C29_24  and  C31_25 
REMARK    3  A    between atoms: C31_25  and  C33_27 
REMARK    4  A    between atoms: C33_27  and  O34_28 
ROOT
ATOM      1  C1  ZIN A   1      28.756   3.256  31.155  0.00  0.00     0.011 C 
ATOM      2  C2  ZIN A   1      28.092   2.300  30.162  0.00  0.00    -0.006 C 
ATOM      3  C4  ZIN A   1      27.088   1.376  30.903  0.00  0.00     0.011 C 
ATOM      4  C5  ZIN A   1      27.918   0.118  31.179  0.00  0.00     0.002 C 
ATOM      5  C7  ZIN A   1      27.129  -1.156  31.420  0.00  0.00     0.037 C 
ATOM      6  C9  ZIN A   1      26.275  -1.006  32.682  0.00  0.00     0.050 C 
ATOM      7  C10 ZIN A   1      25.449  -2.277  32.899  0.00  0.00     0.201 C 
ATOM      8  F12 ZIN A   1      24.757  -2.189  34.113  0.00  0.00    -0.245 F 
ATOM      9  C13 ZIN A   1      26.402  -3.458  32.938  0.00  0.00    -0.027 A 
ATOM     10  C14 ZIN A   1      26.336  -4.304  33.955  0.00  0.00     0.061 A 
ATOM     11  C15 ZIN A   1      27.257  -5.449  34.038  0.00  0.00     0.172 A 
ATOM     12  O16 ZIN A   1      27.175  -6.250  34.949  0.00  0.00    -0.289 OA
ATOM     13  C17 ZIN A   1      28.280  -5.603  32.990  0.00  0.00     0.052 A 
ATOM     14  C18 ZIN A   1      28.323  -4.749  31.979  0.00  0.00    -0.006 A 
ATOM     15  C19 ZIN A   1      27.379  -3.610  31.809  0.00  0.00     0.039 A 
ATOM     16  C20 ZIN A   1      26.578  -3.853  30.528  0.00  0.00     0.028 C 
ATOM     17  C21 ZIN A   1      28.141  -2.299  31.595  0.00  0.00     0.147 C 
ATOM     18  F22 ZIN A   1      28.923  -2.033  32.723  0.00  0.00    -0.238 F 
ATOM     19  C23 ZIN A   1      29.066  -2.445  30.390  0.00  0.00     0.160 C 
ATOM     20  C26 ZIN A   1      29.764  -1.120  30.046  0.00  0.00     0.045 C 
ATOM     21  C27 ZIN A   1      28.691  -0.048  29.843  0.00  0.00    -0.027 C 
ATOM     22  C28 ZIN A   1      27.681  -0.519  28.795  0.00  0.00     0.016 C 
ATOM     23  C29 ZIN A   1      29.157   1.371  29.527  0.00  0.00     0.070 C 
ENDROOT
BRANCH  23  24
ATOM     24  C31 ZIN A   1      29.175   1.595  28.037  0.00  0.00     0.155 C 
ATOM     25  O32 ZIN A   1      29.633   0.750  27.306  0.00  0.00    -0.295 OA
BRANCH  24  26
ATOM     26  C33 ZIN A   1      28.625   2.873  27.460  0.00  0.00     0.242 C 
BRANCH  26  27
ATOM     27  O34 ZIN A   1      28.588   2.776  26.035  0.00  0.00    -0.394 OA
ATOM     28  H56 ZIN A   1      27.694   2.763  25.664  0.00  0.00     0.209 HD
ENDBRANCH  26  27
ENDBRANCH  24  26
ENDBRANCH  23  24
BRANCH  19  29
ATOM     29  O25 ZIN A   1      28.300  -2.873  29.263  0.00  0.00    -0.392 OA
ATOM     30  H48 ZIN A   1      27.573  -3.473  29.486  0.00  0.00     0.210 HD
ENDBRANCH  19  29
TORSDOF 4
ENDMDL
MODEL 115
REMARK CAVERDOCK RESULT:     -10.0      0.000      0.000
REMARK CAVERDOCK CONSTRAINTS:       0.0      0.0      0.0      0.0
REMARK CAVERDOCK TUNNEL: 114    -10.0      3.2    115.1
REMARK  4 active torsions:
REMARK  status: ('A' for Active; 'I' for Inactive)
REMARK    1  A    between atoms: C23_19  and  O25_20 
REMARK    2  A    between atoms: C29_24  and  C31_25 
REMARK    3  A    between atoms: C31_25  and  C33_27 
REMARK    4  A    between atoms: C33_27  and  O34_28 
ROOT
ATOM      1  C1  ZIN A   1      27.385  -6.802  32.321  0.00  0.00     0.011 C 
ATOM      2  C2  ZIN A   1      26.194  -5.895  32.633  0.00  0.00    -0.006 C 
ATOM      3  C4  ZIN A   1      26.166  -4.696  31.646  0.00  0.00     0.011 C 
ATOM      4  C5  ZIN A   1      26.892  -3.593  32.425  0.00  0.00     0.002 C 
ATOM      5  C7  ZIN A   1      26.601  -2.170  31.985  0.00  0.00     0.037 C 
ATOM      6  C9  ZIN A   1      27.077  -1.965  30.545  0.00  0.00     0.050 C 
ATOM      7  C10 ZIN A   1      26.744  -0.541  30.090  0.00  0.00     0.201 C 
ATOM      8  F12 ZIN A   1      27.281  -0.314  28.818  0.00  0.00    -0.245 F 
ATOM      9  C13 ZIN A   1      27.357   0.427  31.085  0.00  0.00    -0.027 A 
ATOM     10  C14 ZIN A   1      28.122   1.412  30.636  0.00  0.00     0.061 A 
ATOM     11  C15 ZIN A   1      28.750   2.358  31.572  0.00  0.00     0.172 A 
ATOM     12  O16 ZIN A   1      29.421   3.286  31.162  0.00  0.00    -0.289 OA
ATOM     13  C17 ZIN A   1      28.547   2.156  33.016  0.00  0.00     0.052 A 
ATOM     14  C18 ZIN A   1      27.773   1.170  33.441  0.00  0.00    -0.006 A 
ATOM     15  C19 ZIN A   1      27.061   0.220  32.541  0.00  0.00     0.039 A 
ATOM     16  C20 ZIN A   1      25.558   0.419  32.745  0.00  0.00     0.028 C 
ATOM     17  C21 ZIN A   1      27.357  -1.229  32.935  0.00  0.00     0.147 C 
ATOM     18  F22 ZIN A   1      28.728  -1.471  32.801  0.00  0.00    -0.238 F 
ATOM     19  C23 ZIN A   1      26.969  -1.444  34.396  0.00  0.00     0.160 C 
ATOM     20  C26 ZIN A   1      27.125  -2.915  34.814  0.00  0.00     0.045 C 
ATOM     21  C27 ZIN A   1      26.308  -3.778  33.852  0.00  0.00    -0.027 C 
ATOM     22  C28 ZIN A   1      24.861  -3.283  33.812  0.00  0.00     0.016 C 
ATOM     23  C29 ZIN A   1      26.342  -5.291  34.052  0.00  0.00     0.070 C 
ENDROOT
BRANCH  23  24
ATOM     24  C31 ZIN A   1      25.174  -5.734  34.896  0.00  0.00     0.155 C 
ATOM     25  O32 ZIN A   1      25.174  -5.517  36.084  0.00  0.00    -0.295 OA
BRANCH  24  26
ATOM     26  C33 ZIN A   1      24.010  -6.446  34.258  0.00  0.00     0.242 C 
BRANCH  26  27
ATOM     27  O34 ZIN A   1      22.866  -5.590  34.267  0.00  0.00    -0.394 OA
ATOM     28  H56 ZIN A   1      22.878  -4.924  34.968  0.00  0.00     0.209 HD
ENDBRANCH  26  27
ENDBRANCH  24  26
ENDBRANCH  23  24
BRANCH  19  29
ATOM     29  O25 ZIN A   1      25.609  -1.049  34.580  0.00  0.00    -0.392 OA
ATOM     30  H48 ZIN A   1      25.489  -0.096  34.699  0.00  0.00     0.210 HD
ENDBRANCH  19  29
TORSDOF 4
ENDMDL
MODEL 116
REMARK CAVERDOCK RESULT:      -9.8      0.000      0.000
REMARK CAVERDOCK CONSTRAINTS:       0.0      0.0      0.0      0.0
REMARK CAVERDOCK TUNNEL: 115     -9.8      3.2    116.6
REMARK  4 active torsions:
REMARK  status: ('A' for Active; 'I' for Inactive)
REMARK    1  A    between atoms: C23_19  and  O25_20 
REMARK    2  A    between atoms: C29_24  and  C31_25 
REMARK    3  A    between atoms: C31_25  and  C33_27 
REMARK    4  A    between atoms: C33_27  and  O34_28 
ROOT
ATOM      1  C1  ZIN A   1      28.628   3.181  31.430  0.00  0.00     0.011 C 
ATOM      2  C2  ZIN A   1      28.013   2.218  30.412  0.00  0.00    -0.006 C 
ATOM      3  C4  ZIN A   1      26.957   1.314  31.105  0.00  0.00     0.011 C 
ATOM      4  C5  ZIN A   1      27.756   0.051  31.445  0.00  0.00     0.002 C 
ATOM      5  C7  ZIN A   1      26.940  -1.211  31.656  0.00  0.00     0.037 C 
ATOM      6  C9  ZIN A   1      26.016  -1.036  32.863  0.00  0.00     0.050 C 
ATOM      7  C10 ZIN A   1      25.165  -2.296  33.048  0.00  0.00     0.201 C 
ATOM      8  F12 ZIN A   1      24.404  -2.184  34.218  0.00  0.00    -0.245 F 
ATOM      9  C13 ZIN A   1      26.101  -3.485  33.157  0.00  0.00    -0.027 A 
ATOM     10  C14 ZIN A   1      25.967  -4.317  34.180  0.00  0.00     0.061 A 
ATOM     11  C15 ZIN A   1      26.869  -5.469  34.331  0.00  0.00     0.172 A 
ATOM     12  O16 ZIN A   1      26.724  -6.258  35.246  0.00  0.00    -0.289 OA
ATOM     13  C17 ZIN A   1      27.949  -5.648  33.347  0.00  0.00     0.052 A 
ATOM     14  C18 ZIN A   1      28.061  -4.809  32.330  0.00  0.00    -0.006 A 
ATOM     15  C19 ZIN A   1      27.140  -3.662  32.089  0.00  0.00     0.039 A 
ATOM     16  C20 ZIN A   1      26.413  -3.914  30.767  0.00  0.00     0.028 C 
ATOM     17  C21 ZIN A   1      27.927  -2.362  31.903  0.00  0.00     0.147 C 
ATOM     18  F22 ZIN A   1      28.645  -2.088  33.072  0.00  0.00    -0.238 F 
ATOM     19  C23 ZIN A   1      28.920  -2.534  30.757  0.00  0.00     0.160 C 
ATOM     20  C26 ZIN A   1      29.651  -1.220  30.438  0.00  0.00     0.045 C 
ATOM     21  C27 ZIN A   1      28.604  -0.141  30.158  0.00  0.00    -0.027 C 
ATOM     22  C28 ZIN A   1      27.651  -0.615  29.059  0.00  0.00     0.016 C 
ATOM     23  C29 ZIN A   1      29.102   1.269  29.852  0.00  0.00     0.070 C 
ENDROOT
BRANCH  23  24
ATOM     24  C31 ZIN A   1      29.210   1.474  28.363  0.00  0.00     0.155 C 
ATOM     25  O32 ZIN A   1      29.761   0.644  27.679  0.00  0.00    -0.295 OA
BRANCH  24  26
ATOM     26  C33 ZIN A   1      28.633   2.711  27.727  0.00  0.00     0.242 C 
BRANCH  26  27
ATOM     27  O34 ZIN A   1      28.635   2.563  26.306  0.00  0.00    -0.394 OA
ATOM     28  H56 ZIN A   1      28.680   1.644  26.006  0.00  0.00     0.209 HD
ENDBRANCH  26  27
ENDBRANCH  24  26
ENDBRANCH  23  24
BRANCH  19  29
ATOM     29  O25 ZIN A   1      28.216  -2.969  29.592  0.00  0.00    -0.392 OA
ATOM     30  H48 ZIN A   1      28.076  -3.926  29.553  0.00  0.00     0.210 HD
ENDBRANCH  19  29
TORSDOF 4
ENDMDL
MODEL 117
REMARK CAVERDOCK RESULT:     -10.5      0.000      0.000
REMARK CAVERDOCK CONSTRAINTS:       0.0      0.0      0.0      0.0
REMARK CAVERDOCK TUNNEL: 116    -10.5      3.2    117.2
REMARK  4 active torsions:
REMARK  status: ('A' for Active; 'I' for Inactive)
REMARK    1  A    between atoms: C23_19  and  O25_20 
REMARK    2  A    between atoms: C29_24  and  C31_25 
REMARK    3  A    between atoms: C31_25  and  C33_27 
REMARK    4  A    between atoms: C33_27  and  O34_28 
ROOT
ATOM      1  C1  ZIN A   1      28.669   0.658  27.833  0.00  0.00     0.011 C 
ATOM      2  C2  ZIN A   1      29.042   0.801  29.310  0.00  0.00    -0.006 C 
ATOM      3  C4  ZIN A   1      29.219  -0.601  29.953  0.00  0.00     0.011 C 
ATOM      4  C5  ZIN A   1      27.847  -0.866  30.582  0.00  0.00     0.002 C 
ATOM      5  C7  ZIN A   1      27.821  -1.886  31.705  0.00  0.00     0.037 C 
ATOM      6  C9  ZIN A   1      28.242  -3.258  31.171  0.00  0.00     0.050 C 
ATOM      7  C10 ZIN A   1      28.253  -4.275  32.315  0.00  0.00     0.201 C 
ATOM      8  F12 ZIN A   1      28.524  -5.552  31.809  0.00  0.00    -0.245 F 
ATOM      9  C13 ZIN A   1      26.884  -4.264  32.971  0.00  0.00    -0.027 A 
ATOM     10  C14 ZIN A   1      26.242  -5.411  33.138  0.00  0.00     0.061 A 
ATOM     11  C15 ZIN A   1      24.905  -5.437  33.751  0.00  0.00     0.172 A 
ATOM     12  O16 ZIN A   1      24.328  -6.491  33.943  0.00  0.00    -0.289 OA
ATOM     13  C17 ZIN A   1      24.281  -4.158  34.129  0.00  0.00     0.052 A 
ATOM     14  C18 ZIN A   1      24.943  -3.025  33.958  0.00  0.00    -0.006 A 
ATOM     15  C19 ZIN A   1      26.323  -2.941  33.403  0.00  0.00     0.039 A 
ATOM     16  C20 ZIN A   1      27.235  -2.381  34.495  0.00  0.00     0.028 C 
ATOM     17  C21 ZIN A   1      26.382  -1.943  32.243  0.00  0.00     0.147 C 
ATOM     18  F22 ZIN A   1      25.541  -2.381  31.216  0.00  0.00    -0.238 F 
ATOM     19  C23 ZIN A   1      25.888  -0.581  32.724  0.00  0.00     0.160 C 
ATOM     20  C26 ZIN A   1      26.044   0.496  31.639  0.00  0.00     0.045 C 
ATOM     21  C27 ZIN A   1      27.507   0.521  31.192  0.00  0.00    -0.027 C 
ATOM     22  C28 ZIN A   1      28.417   0.713  32.406  0.00  0.00     0.016 C 
ATOM     23  C29 ZIN A   1      27.894   1.497  30.083  0.00  0.00     0.070 C 
ENDROOT
BRANCH  23  24
ATOM     24  C31 ZIN A   1      28.411   2.782  30.675  0.00  0.00     0.155 C 
ATOM     25  O32 ZIN A   1      27.711   3.427  31.419  0.00  0.00    -0.295 OA
BRANCH  24  26
ATOM     26  C33 ZIN A   1      29.798   3.263  30.339  0.00  0.00     0.242 C 
BRANCH  26  27
ATOM     27  O34 ZIN A   1      30.581   3.330  31.532  0.00  0.00    -0.394 OA
ATOM     28  H56 ZIN A   1      31.264   2.647  31.593  0.00  0.00     0.209 HD
ENDBRANCH  26  27
ENDBRANCH  24  26
ENDBRANCH  23  24
BRANCH  19  29
ATOM     29  O25 ZIN A   1      26.639  -0.193  33.876  0.00  0.00    -0.392 OA
ATOM     30  H48 ZIN A   1      26.212  -0.413  34.716  0.00  0.00     0.210 HD
ENDBRANCH  19  29
TORSDOF 4
ENDMDL
MODEL 118
REMARK CAVERDOCK RESULT:     -10.6      0.000      0.000
REMARK CAVERDOCK CONSTRAINTS:       0.0      0.0      0.0      0.0
REMARK CAVERDOCK TUNNEL: 117    -10.6      3.2    118.1
REMARK  4 active torsions:
REMARK  status: ('A' for Active; 'I' for Inactive)
REMARK    1  A    between atoms: C23_19  and  O25_20 
REMARK    2  A    between atoms: C29_24  and  C31_25 
REMARK    3  A    between atoms: C31_25  and  C33_27 
REMARK    4  A    between atoms: C33_27  and  O34_28 
ROOT
ATOM      1  C1  ZIN A   1      28.572   0.508  27.696  0.00  0.00     0.011 C 
ATOM      2  C2  ZIN A   1      28.984   0.676  29.159  0.00  0.00    -0.006 C 
ATOM      3  C4  ZIN A   1      29.178  -0.715  29.821  0.00  0.00     0.011 C 
ATOM      4  C5  ZIN A   1      27.822  -0.970  30.490  0.00  0.00     0.002 C 
ATOM      5  C7  ZIN A   1      27.825  -1.971  31.630  0.00  0.00     0.037 C 
ATOM      6  C9  ZIN A   1      28.232  -3.351  31.107  0.00  0.00     0.050 C 
ATOM      7  C10 ZIN A   1      28.273  -4.350  32.267  0.00  0.00     0.201 C 
ATOM      8  F12 ZIN A   1      28.530  -5.635  31.775  0.00  0.00    -0.245 F 
ATOM      9  C13 ZIN A   1      26.922  -4.328  32.958  0.00  0.00    -0.027 A 
ATOM     10  C14 ZIN A   1      26.284  -5.471  33.161  0.00  0.00     0.061 A 
ATOM     11  C15 ZIN A   1      24.963  -5.486  33.808  0.00  0.00     0.172 A 
ATOM     12  O16 ZIN A   1      24.391  -6.537  34.032  0.00  0.00    -0.289 OA
ATOM     13  C17 ZIN A   1      24.349  -4.201  34.181  0.00  0.00     0.052 A 
ATOM     14  C18 ZIN A   1      25.007  -3.072  33.975  0.00  0.00    -0.006 A 
ATOM     15  C19 ZIN A   1      26.372  -2.997  33.383  0.00  0.00     0.039 A 
ATOM     16  C20 ZIN A   1      27.312  -2.420  34.442  0.00  0.00     0.028 C 
ATOM     17  C21 ZIN A   1      26.401  -2.018  32.206  0.00  0.00     0.147 C 
ATOM     18  F22 ZIN A   1      25.533  -2.473  31.208  0.00  0.00    -0.238 F 
ATOM     19  C23 ZIN A   1      25.920  -0.649  32.677  0.00  0.00     0.160 C 
ATOM     20  C26 ZIN A   1      26.048   0.410  31.570  0.00  0.00     0.045 C 
ATOM     21  C27 ZIN A   1      27.498   0.427  31.085  0.00  0.00    -0.027 C 
ATOM     22  C28 ZIN A   1      28.440   0.639  32.272  0.00  0.00     0.016 C 
ATOM     23  C29 ZIN A   1      27.856   1.384  29.951  0.00  0.00     0.070 C 
ENDROOT
BRANCH  23  24
ATOM     24  C31 ZIN A   1      28.388   2.679  30.509  0.00  0.00     0.155 C 
ATOM     25  O32 ZIN A   1      27.757   3.280  31.345  0.00  0.00    -0.295 OA
BRANCH  24  26
ATOM     26  C33 ZIN A   1      29.706   3.224  30.023  0.00  0.00     0.242 C 
BRANCH  26  27
ATOM     27  O34 ZIN A   1      30.481   3.664  31.140  0.00  0.00    -0.394 OA
ATOM     28  H56 ZIN A   1      31.352   3.249  31.202  0.00  0.00     0.209 HD
ENDBRANCH  26  27
ENDBRANCH  24  26
ENDBRANCH  23  24
BRANCH  19  29
ATOM     29  O25 ZIN A   1      26.700  -0.242  33.802  0.00  0.00    -0.392 OA
ATOM     30  H48 ZIN A   1      26.450   0.620  34.164  0.00  0.00     0.210 HD
ENDBRANCH  19  29
TORSDOF 4
ENDMDL
MODEL 119
REMARK CAVERDOCK RESULT:     -10.7      0.000      0.000
REMARK CAVERDOCK CONSTRAINTS:       0.0      0.0      0.0      0.0
REMARK CAVERDOCK TUNNEL: 118    -10.7      3.2    119.3
REMARK  4 active torsions:
REMARK  status: ('A' for Active; 'I' for Inactive)
REMARK    1  A    between atoms: C23_19  and  O25_20 
REMARK    2  A    between atoms: C29_24  and  C31_25 
REMARK    3  A    between atoms: C31_25  and  C33_27 
REMARK    4  A    between atoms: C33_27  and  O34_28 
ROOT
ATOM      1  C1  ZIN A   1      28.582   0.218  27.696  0.00  0.00     0.011 C 
ATOM      2  C2  ZIN A   1      28.977   0.398  29.162  0.00  0.00    -0.006 C 
ATOM      3  C4  ZIN A   1      29.150  -0.988  29.841  0.00  0.00     0.011 C 
ATOM      4  C5  ZIN A   1      27.784  -1.223  30.496  0.00  0.00     0.002 C 
ATOM      5  C7  ZIN A   1      27.763  -2.212  31.647  0.00  0.00     0.037 C 
ATOM      6  C9  ZIN A   1      28.164  -3.601  31.144  0.00  0.00     0.050 C 
ATOM      7  C10 ZIN A   1      28.182  -4.588  32.316  0.00  0.00     0.201 C 
ATOM      8  F12 ZIN A   1      28.433  -5.880  31.841  0.00  0.00    -0.245 F 
ATOM      9  C13 ZIN A   1      26.822  -4.545  32.989  0.00  0.00    -0.027 A 
ATOM     10  C14 ZIN A   1      26.172  -5.681  33.197  0.00  0.00     0.061 A 
ATOM     11  C15 ZIN A   1      24.843  -5.677  33.828  0.00  0.00     0.172 A 
ATOM     12  O16 ZIN A   1      24.259  -6.720  34.056  0.00  0.00    -0.289 OA
ATOM     13  C17 ZIN A   1      24.236  -4.382  34.179  0.00  0.00     0.052 A 
ATOM     14  C18 ZIN A   1      24.907  -3.261  33.969  0.00  0.00    -0.006 A 
ATOM     15  C19 ZIN A   1      26.279  -3.206  33.392  0.00  0.00     0.039 A 
ATOM     16  C20 ZIN A   1      27.212  -2.625  34.457  0.00  0.00     0.028 C 
ATOM     17  C21 ZIN A   1      26.332  -2.240  32.206  0.00  0.00     0.147 C 
ATOM     18  F22 ZIN A   1      25.472  -2.697  31.202  0.00  0.00    -0.238 F 
ATOM     19  C23 ZIN A   1      25.858  -0.861  32.656  0.00  0.00     0.160 C 
ATOM     20  C26 ZIN A   1      26.009   0.185  31.540  0.00  0.00     0.045 C 
ATOM     21  C27 ZIN A   1      27.465   0.183  31.072  0.00  0.00    -0.027 C 
ATOM     22  C28 ZIN A   1      28.394   0.400  32.269  0.00  0.00     0.016 C 
ATOM     23  C29 ZIN A   1      27.846   1.125  29.932  0.00  0.00     0.070 C 
ENDROOT
BRANCH  23  24
ATOM     24  C31 ZIN A   1      28.383   2.421  30.482  0.00  0.00     0.155 C 
ATOM     25  O32 ZIN A   1      27.674   3.130  31.156  0.00  0.00    -0.295 OA
BRANCH  24  26
ATOM     26  C33 ZIN A   1      29.802   2.833  30.191  0.00  0.00     0.242 C 
BRANCH  26  27
ATOM     27  O34 ZIN A   1      30.449   3.207  31.409  0.00  0.00    -0.394 OA
ATOM     28  H56 ZIN A   1      30.253   4.110  31.697  0.00  0.00     0.209 HD
ENDBRANCH  26  27
ENDBRANCH  24  26
ENDBRANCH  23  24
BRANCH  19  29
ATOM     29  O25 ZIN A   1      26.628  -0.449  33.786  0.00  0.00    -0.392 OA
ATOM     30  H48 ZIN A   1      26.740   0.509  33.858  0.00  0.00     0.210 HD
ENDBRANCH  19  29
TORSDOF 4
ENDMDL
MODEL 120
REMARK CAVERDOCK RESULT:     -10.1      0.000      0.000
REMARK CAVERDOCK CONSTRAINTS:       0.0      0.0      0.0      0.0
REMARK CAVERDOCK TUNNEL: 119    -10.1      3.2    120.6
REMARK  4 active torsions:
REMARK  status: ('A' for Active; 'I' for Inactive)
REMARK    1  A    between atoms: C23_19  and  O25_20 
REMARK    2  A    between atoms: C29_24  and  C31_25 
REMARK    3  A    between atoms: C31_25  and  C33_27 
REMARK    4  A    between atoms: C33_27  and  O34_28 
ROOT
ATOM      1  C1  ZIN A   1      28.346   2.814  31.538  0.00  0.00     0.011 C 
ATOM      2  C2  ZIN A   1      27.799   1.838  30.495  0.00  0.00    -0.006 C 
ATOM      3  C4  ZIN A   1      26.747   0.898  31.146  0.00  0.00     0.011 C 
ATOM      4  C5  ZIN A   1      27.573  -0.341  31.510  0.00  0.00     0.002 C 
ATOM      5  C7  ZIN A   1      26.790  -1.629  31.687  0.00  0.00     0.037 C 
ATOM      6  C9  ZIN A   1      25.817  -1.488  32.860  0.00  0.00     0.050 C 
ATOM      7  C10 ZIN A   1      25.000  -2.775  33.010  0.00  0.00     0.201 C 
ATOM      8  F12 ZIN A   1      24.194  -2.692  34.151  0.00  0.00    -0.245 F 
ATOM      9  C13 ZIN A   1      25.968  -3.935  33.149  0.00  0.00    -0.027 A 
ATOM     10  C14 ZIN A   1      25.823  -4.775  34.164  0.00  0.00     0.061 A 
ATOM     11  C15 ZIN A   1      26.755  -5.900  34.343  0.00  0.00     0.172 A 
ATOM     12  O16 ZIN A   1      26.602  -6.696  35.250  0.00  0.00    -0.289 OA
ATOM     13  C17 ZIN A   1      27.876  -6.040  33.399  0.00  0.00     0.052 A 
ATOM     14  C18 ZIN A   1      27.998  -5.193  32.389  0.00  0.00    -0.006 A 
ATOM     15  C19 ZIN A   1      27.051  -4.075  32.120  0.00  0.00     0.039 A 
ATOM     16  C20 ZIN A   1      26.381  -4.343  30.771  0.00  0.00     0.028 C 
ATOM     17  C21 ZIN A   1      27.803  -2.750  31.967  0.00  0.00     0.147 C 
ATOM     18  F22 ZIN A   1      28.469  -2.459  33.162  0.00  0.00    -0.238 F 
ATOM     19  C23 ZIN A   1      28.842  -2.885  30.857  0.00  0.00     0.160 C 
ATOM     20  C26 ZIN A   1      29.543  -1.548  30.569  0.00  0.00     0.045 C 
ATOM     21  C27 ZIN A   1      28.473  -0.500  30.255  0.00  0.00    -0.027 C 
ATOM     22  C28 ZIN A   1      27.577  -0.999  29.120  0.00  0.00     0.016 C 
ATOM     23  C29 ZIN A   1      28.937   0.926  29.972  0.00  0.00     0.070 C 
ENDROOT
BRANCH  23  24
ATOM     24  C31 ZIN A   1      29.093   1.140  28.489  0.00  0.00     0.155 C 
ATOM     25  O32 ZIN A   1      29.644   0.304  27.813  0.00  0.00    -0.295 OA
BRANCH  24  26
ATOM     26  C33 ZIN A   1      28.564   2.396  27.848  0.00  0.00     0.242 C 
BRANCH  26  27
ATOM     27  O34 ZIN A   1      28.533   2.232  26.429  0.00  0.00    -0.394 OA
ATOM     28  H56 ZIN A   1      29.312   1.786  26.068  0.00  0.00     0.209 HD
ENDBRANCH  26  27
ENDBRANCH  24  26
ENDBRANCH  23  24
BRANCH  19  29
ATOM     29  O25 ZIN A   1      28.195  -3.337  29.666  0.00  0.00    -0.392 OA
ATOM     30  H48 ZIN A   1      27.722  -4.174  29.769  0.00  0.00     0.210 HD
ENDBRANCH  19  29
TORSDOF 4
ENDMDL
MODEL 121
REMARK CAVERDOCK RESULT:     -10.9      0.000      0.000
REMARK CAVERDOCK CONSTRAINTS:       0.0      0.0      0.0      0.0
REMARK CAVERDOCK TUNNEL: 120    -10.9      3.3    121.3
REMARK  4 active torsions:
REMARK  status: ('A' for Active; 'I' for Inactive)
REMARK    1  A    between atoms: C23_19  and  O25_20 
REMARK    2  A    between atoms: C29_24  and  C31_25 
REMARK    3  A    between atoms: C31_25  and  C33_27 
REMARK    4  A    between atoms: C33_27  and  O34_28 
ROOT
ATOM      1  C1  ZIN A   1      28.362   0.010  27.653  0.00  0.00     0.011 C 
ATOM      2  C2  ZIN A   1      28.792   0.228  29.105  0.00  0.00    -0.006 C 
ATOM      3  C4  ZIN A   1      29.027  -1.139  29.803  0.00  0.00     0.011 C 
ATOM      4  C5  ZIN A   1      27.687  -1.405  30.499  0.00  0.00     0.002 C 
ATOM      5  C7  ZIN A   1      27.729  -2.373  31.667  0.00  0.00     0.037 C 
ATOM      6  C9  ZIN A   1      28.160  -3.758  31.177  0.00  0.00     0.050 C 
ATOM      7  C10 ZIN A   1      28.240  -4.723  32.364  0.00  0.00     0.201 C 
ATOM      8  F12 ZIN A   1      28.520  -6.015  31.904  0.00  0.00    -0.245 F 
ATOM      9  C13 ZIN A   1      26.899  -4.710  33.074  0.00  0.00    -0.027 A 
ATOM     10  C14 ZIN A   1      26.291  -5.862  33.318  0.00  0.00     0.061 A 
ATOM     11  C15 ZIN A   1      24.980  -5.888  33.986  0.00  0.00     0.172 A 
ATOM     12  O16 ZIN A   1      24.436  -6.944  34.248  0.00  0.00    -0.289 OA
ATOM     13  C17 ZIN A   1      24.342  -4.607  34.332  0.00  0.00     0.052 A 
ATOM     14  C18 ZIN A   1      24.971  -3.469  34.084  0.00  0.00    -0.006 A 
ATOM     15  C19 ZIN A   1      26.325  -3.381  33.469  0.00  0.00     0.039 A 
ATOM     16  C20 ZIN A   1      27.267  -2.753  34.497  0.00  0.00     0.028 C 
ATOM     17  C21 ZIN A   1      26.315  -2.435  32.265  0.00  0.00     0.147 C 
ATOM     18  F22 ZIN A   1      25.443  -2.938  31.293  0.00  0.00    -0.238 F 
ATOM     19  C23 ZIN A   1      25.810  -1.064  32.705  0.00  0.00     0.160 C 
ATOM     20  C26 ZIN A   1      25.898  -0.035  31.567  0.00  0.00     0.045 C 
ATOM     21  C27 ZIN A   1      27.340   0.001  31.060  0.00  0.00    -0.027 C 
ATOM     22  C28 ZIN A   1      28.294   0.267  32.226  0.00  0.00     0.016 C 
ATOM     23  C29 ZIN A   1      27.660   0.933  29.894  0.00  0.00     0.070 C 
ENDROOT
BRANCH  23  24
ATOM     24  C31 ZIN A   1      28.170   2.255  30.407  0.00  0.00     0.155 C 
ATOM     25  O32 ZIN A   1      27.513   2.890  31.197  0.00  0.00    -0.295 OA
BRANCH  24  26
ATOM     26  C33 ZIN A   1      29.498   2.785  29.933  0.00  0.00     0.242 C 
BRANCH  26  27
ATOM     27  O34 ZIN A   1      29.772   4.030  30.579  0.00  0.00    -0.394 OA
ATOM     28  H56 ZIN A   1      28.998   4.436  30.995  0.00  0.00     0.209 HD
ENDBRANCH  26  27
ENDBRANCH  24  26
ENDBRANCH  23  24
BRANCH  19  29
ATOM     29  O25 ZIN A   1      26.597  -0.609  33.807  0.00  0.00    -0.392 OA
ATOM     30  H48 ZIN A   1      26.115  -0.046  34.429  0.00  0.00     0.210 HD
ENDBRANCH  19  29
TORSDOF 4
ENDMDL
MODEL 122
REMARK CAVERDOCK RESULT:     -10.1      0.000      0.000
REMARK CAVERDOCK CONSTRAINTS:       0.0      0.0      0.0      0.0
REMARK CAVERDOCK TUNNEL: 121    -10.1      3.3    122.4
REMARK  4 active torsions:
REMARK  status: ('A' for Active; 'I' for Inactive)
REMARK    1  A    between atoms: C23_19  and  O25_20 
REMARK    2  A    between atoms: C29_24  and  C31_25 
REMARK    3  A    between atoms: C31_25  and  C33_27 
REMARK    4  A    between atoms: C33_27  and  O34_28 
ROOT
ATOM      1  C1  ZIN A   1      27.885   2.743  31.749  0.00  0.00     0.011 C 
ATOM      2  C2  ZIN A   1      27.472   1.710  30.699  0.00  0.00    -0.006 C 
ATOM      3  C4  ZIN A   1      26.455   0.708  31.309  0.00  0.00     0.011 C 
ATOM      4  C5  ZIN A   1      27.344  -0.461  31.748  0.00  0.00     0.002 C 
ATOM      5  C7  ZIN A   1      26.647  -1.799  31.908  0.00  0.00     0.037 C 
ATOM      6  C9  ZIN A   1      25.599  -1.708  33.020  0.00  0.00     0.050 C 
ATOM      7  C10 ZIN A   1      24.869  -3.049  33.151  0.00  0.00     0.201 C 
ATOM      8  F12 ZIN A   1      23.993  -3.005  34.242  0.00  0.00    -0.245 F 
ATOM      9  C13 ZIN A   1      25.909  -4.132  33.372  0.00  0.00    -0.027 A 
ATOM     10  C14 ZIN A   1      25.765  -4.962  34.395  0.00  0.00     0.061 A 
ATOM     11  C15 ZIN A   1      26.763  -6.012  34.653  0.00  0.00     0.172 A 
ATOM     12  O16 ZIN A   1      26.614  -6.801  35.567  0.00  0.00    -0.289 OA
ATOM     13  C17 ZIN A   1      27.945  -6.087  33.778  0.00  0.00     0.052 A 
ATOM     14  C18 ZIN A   1      28.065  -5.251  32.759  0.00  0.00    -0.006 A 
ATOM     15  C19 ZIN A   1      27.058  -4.211  32.410  0.00  0.00     0.039 A 
ATOM     16  C20 ZIN A   1      26.490  -4.552  31.031  0.00  0.00     0.028 C 
ATOM     17  C21 ZIN A   1      27.720  -2.838  32.271  0.00  0.00     0.147 C 
ATOM     18  F22 ZIN A   1      28.291  -2.477  33.496  0.00  0.00    -0.238 F 
ATOM     19  C23 ZIN A   1      28.830  -2.916  31.226  0.00  0.00     0.160 C 
ATOM     20  C26 ZIN A   1      29.448  -1.536  30.949  0.00  0.00     0.045 C 
ATOM     21  C27 ZIN A   1      28.326  -0.576  30.551  0.00  0.00    -0.027 C 
ATOM     22  C28 ZIN A   1      27.537  -1.160  29.377  0.00  0.00     0.016 C 
ATOM     23  C29 ZIN A   1      28.702   0.875  30.263  0.00  0.00     0.070 C 
ENDROOT
BRANCH  23  24
ATOM     24  C31 ZIN A   1      28.930   1.073  28.787  0.00  0.00     0.155 C 
ATOM     25  O32 ZIN A   1      29.676   0.336  28.187  0.00  0.00    -0.295 OA
BRANCH  24  26
ATOM     26  C33 ZIN A   1      28.229   2.190  28.059  0.00  0.00     0.242 C 
BRANCH  26  27
ATOM     27  O34 ZIN A   1      28.753   2.298  26.734  0.00  0.00    -0.394 OA
ATOM     28  H56 ZIN A   1      28.180   2.783  26.123  0.00  0.00     0.209 HD
ENDBRANCH  26  27
ENDBRANCH  24  26
ENDBRANCH  23  24
BRANCH  19  29
ATOM     29  O25 ZIN A   1      28.289  -3.436  30.010  0.00  0.00    -0.392 OA
ATOM     30  H48 ZIN A   1      27.997  -2.755  29.387  0.00  0.00     0.210 HD
ENDBRANCH  19  29
TORSDOF 4
ENDMDL
MODEL 123
REMARK CAVERDOCK RESULT:     -11.0      0.000      0.000
REMARK CAVERDOCK CONSTRAINTS:       0.0      0.0      0.0      0.0
REMARK CAVERDOCK TUNNEL: 122    -11.0      3.3    123.4
REMARK  4 active torsions:
REMARK  status: ('A' for Active; 'I' for Inactive)
REMARK    1  A    between atoms: C23_19  and  O25_20 
REMARK    2  A    between atoms: C29_24  and  C31_25 
REMARK    3  A    between atoms: C31_25  and  C33_27 
REMARK    4  A    between atoms: C33_27  and  O34_28 
ROOT
ATOM      1  C1  ZIN A   1      28.250  -0.225  27.741  0.00  0.00     0.011 C 
ATOM      2  C2  ZIN A   1      28.689  -0.015  29.191  0.00  0.00    -0.006 C 
ATOM      3  C4  ZIN A   1      28.939  -1.387  29.875  0.00  0.00     0.011 C 
ATOM      4  C5  ZIN A   1      27.607  -1.667  30.580  0.00  0.00     0.002 C 
ATOM      5  C7  ZIN A   1      27.664  -2.645  31.739  0.00  0.00     0.037 C 
ATOM      6  C9  ZIN A   1      28.100  -4.023  31.234  0.00  0.00     0.050 C 
ATOM      7  C10 ZIN A   1      28.196  -4.996  32.413  0.00  0.00     0.201 C 
ATOM      8  F12 ZIN A   1      28.480  -6.283  31.940  0.00  0.00    -0.245 F 
ATOM      9  C13 ZIN A   1      26.861  -4.999  33.133  0.00  0.00    -0.027 A 
ATOM     10  C14 ZIN A   1      26.261  -6.156  33.373  0.00  0.00     0.061 A 
ATOM     11  C15 ZIN A   1      24.956  -6.196  34.051  0.00  0.00     0.172 A 
ATOM     12  O16 ZIN A   1      24.421  -7.258  34.309  0.00  0.00    -0.289 OA
ATOM     13  C17 ZIN A   1      24.313  -4.922  34.413  0.00  0.00     0.052 A 
ATOM     14  C18 ZIN A   1      24.933  -3.778  34.169  0.00  0.00    -0.006 A 
ATOM     15  C19 ZIN A   1      26.281  -3.677  33.544  0.00  0.00     0.039 A 
ATOM     16  C20 ZIN A   1      27.228  -3.051  34.570  0.00  0.00     0.028 C 
ATOM     17  C21 ZIN A   1      26.255  -2.721  32.348  0.00  0.00     0.147 C 
ATOM     18  F22 ZIN A   1      25.379  -3.221  31.379  0.00  0.00    -0.238 F 
ATOM     19  C23 ZIN A   1      25.745  -1.357  32.804  0.00  0.00     0.160 C 
ATOM     20  C26 ZIN A   1      25.817  -0.317  31.674  0.00  0.00     0.045 C 
ATOM     21  C27 ZIN A   1      27.255  -0.268  31.155  0.00  0.00    -0.027 C 
ATOM     22  C28 ZIN A   1      28.216  -0.005  32.316  0.00  0.00     0.016 C 
ATOM     23  C29 ZIN A   1      27.559   0.676  29.994  0.00  0.00     0.070 C 
ENDROOT
BRANCH  23  24
ATOM     24  C31 ZIN A   1      28.065   1.997  30.514  0.00  0.00     0.155 C 
ATOM     25  O32 ZIN A   1      27.343   2.698  31.181  0.00  0.00    -0.295 OA
BRANCH  24  26
ATOM     26  C33 ZIN A   1      29.469   2.442  30.200  0.00  0.00     0.242 C 
BRANCH  26  27
ATOM     27  O34 ZIN A   1      29.731   3.687  30.851  0.00  0.00    -0.394 OA
ATOM     28  H56 ZIN A   1      29.963   4.406  30.246  0.00  0.00     0.209 HD
ENDBRANCH  26  27
ENDBRANCH  24  26
ENDBRANCH  23  24
BRANCH  19  29
ATOM     29  O25 ZIN A   1      26.538  -0.905  33.902  0.00  0.00    -0.392 OA
ATOM     30  H48 ZIN A   1      26.853   0.005  33.812  0.00  0.00     0.210 HD
ENDBRANCH  19  29
TORSDOF 4
ENDMDL
MODEL 124
REMARK CAVERDOCK RESULT:     -11.1      0.000      0.000
REMARK CAVERDOCK CONSTRAINTS:       0.0      0.0      0.0      0.0
REMARK CAVERDOCK TUNNEL: 123    -11.1      3.3    124.1
REMARK  4 active torsions:
REMARK  status: ('A' for Active; 'I' for Inactive)
REMARK    1  A    between atoms: C23_19  and  O25_20 
REMARK    2  A    between atoms: C29_24  and  C31_25 
REMARK    3  A    between atoms: C31_25  and  C33_27 
REMARK    4  A    between atoms: C33_27  and  O34_28 
ROOT
ATOM      1  C1  ZIN A   1      28.242  -0.364  27.803  0.00  0.00     0.011 C 
ATOM      2  C2  ZIN A   1      28.674  -0.153  29.255  0.00  0.00    -0.006 C 
ATOM      3  C4  ZIN A   1      28.907  -1.524  29.946  0.00  0.00     0.011 C 
ATOM      4  C5  ZIN A   1      27.569  -1.789  30.644  0.00  0.00     0.002 C 
ATOM      5  C7  ZIN A   1      27.610  -2.763  31.807  0.00  0.00     0.037 C 
ATOM      6  C9  ZIN A   1      28.037  -4.147  31.310  0.00  0.00     0.050 C 
ATOM      7  C10 ZIN A   1      28.117  -5.117  32.493  0.00  0.00     0.201 C 
ATOM      8  F12 ZIN A   1      28.393  -6.408  32.027  0.00  0.00    -0.245 F 
ATOM      9  C13 ZIN A   1      26.778  -5.104  33.205  0.00  0.00    -0.027 A 
ATOM     10  C14 ZIN A   1      26.167  -6.256  33.446  0.00  0.00     0.061 A 
ATOM     11  C15 ZIN A   1      24.857  -6.282  34.116  0.00  0.00     0.172 A 
ATOM     12  O16 ZIN A   1      24.311  -7.338  34.375  0.00  0.00    -0.289 OA
ATOM     13  C17 ZIN A   1      24.224  -5.000  34.469  0.00  0.00     0.052 A 
ATOM     14  C18 ZIN A   1      24.855  -3.863  34.225  0.00  0.00    -0.006 A 
ATOM     15  C19 ZIN A   1      26.208  -3.776  33.608  0.00  0.00     0.039 A 
ATOM     16  C20 ZIN A   1      27.153  -3.154  34.637  0.00  0.00     0.028 C 
ATOM     17  C21 ZIN A   1      26.198  -2.825  32.408  0.00  0.00     0.147 C 
ATOM     18  F22 ZIN A   1      25.322  -3.320  31.436  0.00  0.00    -0.238 F 
ATOM     19  C23 ZIN A   1      25.696  -1.454  32.855  0.00  0.00     0.160 C 
ATOM     20  C26 ZIN A   1      25.784  -0.420  31.721  0.00  0.00     0.045 C 
ATOM     21  C27 ZIN A   1      27.226  -0.385  31.211  0.00  0.00    -0.027 C 
ATOM     22  C28 ZIN A   1      28.182  -0.126  32.377  0.00  0.00     0.016 C 
ATOM     23  C29 ZIN A   1      27.545   0.551  30.049  0.00  0.00     0.070 C 
ENDROOT
BRANCH  23  24
ATOM     24  C31 ZIN A   1      28.060   1.870  30.566  0.00  0.00     0.155 C 
ATOM     25  O32 ZIN A   1      27.339   2.582  31.223  0.00  0.00    -0.295 OA
BRANCH  24  26
ATOM     26  C33 ZIN A   1      29.472   2.299  30.264  0.00  0.00     0.242 C 
BRANCH  26  27
ATOM     27  O34 ZIN A   1      29.759   3.515  30.957  0.00  0.00    -0.394 OA
ATOM     28  H56 ZIN A   1      30.657   3.561  31.316  0.00  0.00     0.209 HD
ENDBRANCH  26  27
ENDBRANCH  24  26
ENDBRANCH  23  24
BRANCH  19  29
ATOM     29  O25 ZIN A   1      26.487  -1.006  33.957  0.00  0.00    -0.392 OA
ATOM     30  H48 ZIN A   1      26.432  -1.575  34.737  0.00  0.00     0.210 HD
ENDBRANCH  19  29
TORSDOF 4
ENDMDL
MODEL 125
REMARK CAVERDOCK RESULT:     -11.0      0.000      0.000
REMARK CAVERDOCK CONSTRAINTS:       0.0      0.0      0.0      0.0
REMARK CAVERDOCK TUNNEL: 124    -11.0      3.3    125.4
REMARK  4 active torsions:
REMARK  status: ('A' for Active; 'I' for Inactive)
REMARK    1  A    between atoms: C23_19  and  O25_20 
REMARK    2  A    between atoms: C29_24  and  C31_25 
REMARK    3  A    between atoms: C31_25  and  C33_27 
REMARK    4  A    between atoms: C33_27  and  O34_28 
ROOT
ATOM      1  C1  ZIN A   1      27.705  -0.182  28.065  0.00  0.00     0.011 C 
ATOM      2  C2  ZIN A   1      28.262  -0.052  29.484  0.00  0.00    -0.006 C 
ATOM      3  C4  ZIN A   1      28.559  -1.459  30.071  0.00  0.00     0.011 C 
ATOM      4  C5  ZIN A   1      27.288  -1.775  30.866  0.00  0.00     0.002 C 
ATOM      5  C7  ZIN A   1      27.435  -2.814  31.962  0.00  0.00     0.037 C 
ATOM      6  C9  ZIN A   1      27.821  -4.163  31.350  0.00  0.00     0.050 C 
ATOM      7  C10 ZIN A   1      28.008  -5.199  32.463  0.00  0.00     0.201 C 
ATOM      8  F12 ZIN A   1      28.246  -6.458  31.900  0.00  0.00    -0.245 F 
ATOM      9  C13 ZIN A   1      26.736  -5.239  33.289  0.00  0.00    -0.027 A 
ATOM     10  C14 ZIN A   1      26.152  -6.407  33.515  0.00  0.00     0.061 A 
ATOM     11  C15 ZIN A   1      24.907  -6.483  34.294  0.00  0.00     0.172 A 
ATOM     12  O16 ZIN A   1      24.389  -7.557  34.537  0.00  0.00    -0.289 OA
ATOM     13  C17 ZIN A   1      24.302  -5.230  34.775  0.00  0.00     0.052 A 
ATOM     14  C18 ZIN A   1      24.906  -4.075  34.544  0.00  0.00    -0.006 A 
ATOM     15  C19 ZIN A   1      26.199  -3.941  33.817  0.00  0.00     0.039 A 
ATOM     16  C20 ZIN A   1      27.229  -3.372  34.794  0.00  0.00     0.028 C 
ATOM     17  C21 ZIN A   1      26.080  -2.922  32.680  0.00  0.00     0.147 C 
ATOM     18  F22 ZIN A   1      25.125  -3.368  31.760  0.00  0.00    -0.238 F 
ATOM     19  C23 ZIN A   1      25.616  -1.584  33.248  0.00  0.00     0.160 C 
ATOM     20  C26 ZIN A   1      25.600  -0.485  32.173  0.00  0.00     0.045 C 
ATOM     21  C27 ZIN A   1      26.992  -0.409  31.542  0.00  0.00    -0.027 C 
ATOM     22  C28 ZIN A   1      28.046  -0.210  32.633  0.00  0.00     0.016 C 
ATOM     23  C29 ZIN A   1      27.205   0.596  30.413  0.00  0.00     0.070 C 
ENDROOT
BRANCH  23  24
ATOM     24  C31 ZIN A   1      27.759   1.886  30.959  0.00  0.00     0.155 C 
ATOM     25  O32 ZIN A   1      27.055   2.611  31.622  0.00  0.00    -0.295 OA
BRANCH  24  26
ATOM     26  C33 ZIN A   1      29.187   2.272  30.679  0.00  0.00     0.242 C 
BRANCH  26  27
ATOM     27  O34 ZIN A   1      29.633   3.201  31.669  0.00  0.00    -0.394 OA
ATOM     28  H56 ZIN A   1      30.346   3.783  31.370  0.00  0.00     0.209 HD
ENDBRANCH  26  27
ENDBRANCH  24  26
ENDBRANCH  23  24
BRANCH  19  29
ATOM     29  O25 ZIN A   1      26.498  -1.193  34.301  0.00  0.00    -0.392 OA
ATOM     30  H48 ZIN A   1      27.365  -1.621  34.267  0.00  0.00     0.210 HD
ENDBRANCH  19  29
TORSDOF 4
ENDMDL
MODEL 126
REMARK CAVERDOCK RESULT:     -10.9      0.000      0.000
REMARK CAVERDOCK CONSTRAINTS:       0.0      0.0      0.0      0.0
REMARK CAVERDOCK TUNNEL: 125    -10.9      3.3    126.5
REMARK  4 active torsions:
REMARK  status: ('A' for Active; 'I' for Inactive)
REMARK    1  A    between atoms: C23_19  and  O25_20 
REMARK    2  A    between atoms: C29_24  and  C31_25 
REMARK    3  A    between atoms: C31_25  and  C33_27 
REMARK    4  A    between atoms: C33_27  and  O34_28 
ROOT
ATOM      1  C1  ZIN A   1      27.829  -0.263  28.212  0.00  0.00     0.011 C 
ATOM      2  C2  ZIN A   1      28.343  -0.130  29.647  0.00  0.00    -0.006 C 
ATOM      3  C4  ZIN A   1      28.620  -1.536  30.246  0.00  0.00     0.011 C 
ATOM      4  C5  ZIN A   1      27.324  -1.847  31.003  0.00  0.00     0.002 C 
ATOM      5  C7  ZIN A   1      27.435  -2.884  32.106  0.00  0.00     0.037 C 
ATOM      6  C9  ZIN A   1      27.837  -4.235  31.510  0.00  0.00     0.050 C 
ATOM      7  C10 ZIN A   1      27.988  -5.269  32.630  0.00  0.00     0.201 C 
ATOM      8  F12 ZIN A   1      28.240  -6.530  32.078  0.00  0.00    -0.245 F 
ATOM      9  C13 ZIN A   1      26.691  -5.304  33.417  0.00  0.00    -0.027 A 
ATOM     10  C14 ZIN A   1      26.099  -6.470  33.628  0.00  0.00     0.061 A 
ATOM     11  C15 ZIN A   1      24.830  -6.542  34.369  0.00  0.00     0.172 A 
ATOM     12  O16 ZIN A   1      24.303  -7.614  34.599  0.00  0.00    -0.289 OA
ATOM     13  C17 ZIN A   1      24.213  -5.286  34.828  0.00  0.00     0.052 A 
ATOM     14  C18 ZIN A   1      24.826  -4.133  34.612  0.00  0.00    -0.006 A 
ATOM     15  C19 ZIN A   1      26.141  -4.003  33.925  0.00  0.00     0.039 A 
ATOM     16  C20 ZIN A   1      27.142  -3.434  34.931  0.00  0.00     0.028 C 
ATOM     17  C21 ZIN A   1      26.059  -2.987  32.782  0.00  0.00     0.147 C 
ATOM     18  F22 ZIN A   1      25.132  -3.434  31.835  0.00  0.00    -0.238 F 
ATOM     19  C23 ZIN A   1      25.580  -1.647  33.333  0.00  0.00     0.160 C 
ATOM     20  C26 ZIN A   1      25.600  -0.551  32.255  0.00  0.00     0.045 C 
ATOM     21  C27 ZIN A   1      27.010  -0.479  31.667  0.00  0.00    -0.027 C 
ATOM     22  C28 ZIN A   1      28.031  -0.279  32.788  0.00  0.00     0.016 C 
ATOM     23  C29 ZIN A   1      27.259   0.523  30.542  0.00  0.00     0.070 C 
ENDROOT
BRANCH  23  24
ATOM     24  C31 ZIN A   1      27.799   1.813  31.102  0.00  0.00     0.155 C 
ATOM     25  O32 ZIN A   1      27.098   2.508  31.799  0.00  0.00    -0.295 OA
BRANCH  24  26
ATOM     26  C33 ZIN A   1      29.210   2.238  30.792  0.00  0.00     0.242 C 
BRANCH  26  27
ATOM     27  O34 ZIN A   1      29.615   3.254  31.711  0.00  0.00    -0.394 OA
ATOM     28  H56 ZIN A   1      29.938   4.062  31.287  0.00  0.00     0.209 HD
ENDBRANCH  26  27
ENDBRANCH  24  26
ENDBRANCH  23  24
BRANCH  19  29
ATOM     29  O25 ZIN A   1      26.431  -1.255  34.411  0.00  0.00    -0.392 OA
ATOM     30  H48 ZIN A   1      25.975  -1.170  35.260  0.00  0.00     0.210 HD
ENDBRANCH  19  29
TORSDOF 4
ENDMDL
MODEL 127
REMARK CAVERDOCK RESULT:     -10.6      0.000      0.000
REMARK CAVERDOCK CONSTRAINTS:       0.0      0.0      0.0      0.0
REMARK CAVERDOCK TUNNEL: 126    -10.6      3.3    127.4
REMARK  4 active torsions:
REMARK  status: ('A' for Active; 'I' for Inactive)
REMARK    1  A    between atoms: C23_19  and  O25_20 
REMARK    2  A    between atoms: C29_24  and  C31_25 
REMARK    3  A    between atoms: C31_25  and  C33_27 
REMARK    4  A    between atoms: C33_27  and  O34_28 
ROOT
ATOM      1  C1  ZIN A   1      27.749  -0.371  28.256  0.00  0.00     0.011 C 
ATOM      2  C2  ZIN A   1      28.333  -0.301  29.668  0.00  0.00    -0.006 C 
ATOM      3  C4  ZIN A   1      28.568  -1.733  30.219  0.00  0.00     0.011 C 
ATOM      4  C5  ZIN A   1      27.294  -2.003  31.028  0.00  0.00     0.002 C 
ATOM      5  C7  ZIN A   1      27.404  -3.073  32.099  0.00  0.00     0.037 C 
ATOM      6  C9  ZIN A   1      27.713  -4.425  31.452  0.00  0.00     0.050 C 
ATOM      7  C10 ZIN A   1      27.864  -5.494  32.539  0.00  0.00     0.201 C 
ATOM      8  F12 ZIN A   1      28.030  -6.750  31.946  0.00  0.00    -0.245 F 
ATOM      9  C13 ZIN A   1      26.604  -5.489  33.384  0.00  0.00    -0.027 A 
ATOM     10  C14 ZIN A   1      25.966  -6.631  33.594  0.00  0.00     0.061 A 
ATOM     11  C15 ZIN A   1      24.730  -6.662  34.391  0.00  0.00     0.172 A 
ATOM     12  O16 ZIN A   1      24.162  -7.714  34.619  0.00  0.00    -0.289 OA
ATOM     13  C17 ZIN A   1      24.196  -5.391  34.908  0.00  0.00     0.052 A 
ATOM     14  C18 ZIN A   1      24.853  -4.263  34.692  0.00  0.00    -0.006 A 
ATOM     15  C19 ZIN A   1      26.141  -4.177  33.948  0.00  0.00     0.039 A 
ATOM     16  C20 ZIN A   1      27.212  -3.682  34.921  0.00  0.00     0.028 C 
ATOM     17  C21 ZIN A   1      26.057  -3.129  32.835  0.00  0.00     0.147 C 
ATOM     18  F22 ZIN A   1      25.067  -3.506  31.922  0.00  0.00    -0.238 F 
ATOM     19  C23 ZIN A   1      25.668  -1.782  33.439  0.00  0.00     0.160 C 
ATOM     20  C26 ZIN A   1      25.692  -0.661  32.389  0.00  0.00     0.045 C 
ATOM     21  C27 ZIN A   1      27.076  -0.640  31.738  0.00  0.00    -0.027 C 
ATOM     22  C28 ZIN A   1      28.155  -0.518  32.816  0.00  0.00     0.016 C 
ATOM     23  C29 ZIN A   1      27.323   0.378  30.627  0.00  0.00     0.070 C 
ENDROOT
BRANCH  23  24
ATOM     24  C31 ZIN A   1      27.949   1.627  31.193  0.00  0.00     0.155 C 
ATOM     25  O32 ZIN A   1      27.323   2.322  31.957  0.00  0.00    -0.295 OA
BRANCH  24  26
ATOM     26  C33 ZIN A   1      29.353   2.009  30.804  0.00  0.00     0.242 C 
BRANCH  26  27
ATOM     27  O34 ZIN A   1      29.799   3.087  31.629  0.00  0.00    -0.394 OA
ATOM     28  H56 ZIN A   1      30.537   2.858  32.212  0.00  0.00     0.209 HD
ENDBRANCH  26  27
ENDBRANCH  24  26
ENDBRANCH  23  24
BRANCH  19  29
ATOM     29  O25 ZIN A   1      26.584  -1.460  34.486  0.00  0.00    -0.392 OA
ATOM     30  H48 ZIN A   1      26.326  -1.802  35.354  0.00  0.00     0.210 HD
ENDBRANCH  19  29
TORSDOF 4
ENDMDL
MODEL 128
REMARK CAVERDOCK RESULT:     -10.1      0.000      0.000
REMARK CAVERDOCK CONSTRAINTS:       0.0      0.0      0.0      0.0
REMARK CAVERDOCK TUNNEL: 127    -10.1      3.2    128.3
REMARK  4 active torsions:
REMARK  status: ('A' for Active; 'I' for Inactive)
REMARK    1  A    between atoms: C23_19  and  O25_20 
REMARK    2  A    between atoms: C29_24  and  C31_25 
REMARK    3  A    between atoms: C31_25  and  C33_27 
REMARK    4  A    between atoms: C33_27  and  O34_28 
ROOT
ATOM      1  C1  ZIN A   1      26.232   1.513  30.649  0.00  0.00     0.011 C 
ATOM      2  C2  ZIN A   1      26.632   0.235  29.911  0.00  0.00    -0.006 C 
ATOM      3  C4  ZIN A   1      25.736  -0.948  30.370  0.00  0.00     0.011 C 
ATOM      4  C5  ZIN A   1      26.578  -1.613  31.464  0.00  0.00     0.002 C 
ATOM      5  C7  ZIN A   1      26.248  -3.063  31.763  0.00  0.00     0.037 C 
ATOM      6  C9  ZIN A   1      24.817  -3.170  32.297  0.00  0.00     0.050 C 
ATOM      7  C10 ZIN A   1      24.473  -4.640  32.559  0.00  0.00     0.201 C 
ATOM      8  F12 ZIN A   1      23.211  -4.730  33.155  0.00  0.00    -0.245 F 
ATOM      9  C13 ZIN A   1      25.523  -5.210  33.494  0.00  0.00    -0.027 A 
ATOM     10  C14 ZIN A   1      25.132  -5.843  34.591  0.00  0.00     0.061 A 
ATOM     11  C15 ZIN A   1      26.121  -6.391  35.532  0.00  0.00     0.172 A 
ATOM     12  O16 ZIN A   1      25.767  -7.007  36.520  0.00  0.00    -0.289 OA
ATOM     13  C17 ZIN A   1      27.551  -6.179  35.250  0.00  0.00     0.052 A 
ATOM     14  C18 ZIN A   1      27.919  -5.550  34.146  0.00  0.00    -0.006 A 
ATOM     15  C19 ZIN A   1      26.967  -5.029  33.125  0.00  0.00     0.039 A 
ATOM     16  C20 ZIN A   1      27.214  -5.790  31.821  0.00  0.00     0.028 C 
ATOM     17  C21 ZIN A   1      27.249  -3.556  32.820  0.00  0.00     0.147 C 
ATOM     18  F22 ZIN A   1      27.071  -2.803  33.986  0.00  0.00    -0.238 F 
ATOM     19  C23 ZIN A   1      28.697  -3.403  32.364  0.00  0.00     0.160 C 
ATOM     20  C26 ZIN A   1      29.005  -1.964  31.920  0.00  0.00     0.045 C 
ATOM     21  C27 ZIN A   1      27.999  -1.568  30.839  0.00  0.00    -0.027 C 
ATOM     22  C28 ZIN A   1      28.023  -2.595  29.706  0.00  0.00     0.016 C 
ATOM     23  C29 ZIN A   1      28.088  -0.154  30.270  0.00  0.00     0.070 C 
ENDROOT
BRANCH  23  24
ATOM     24  C31 ZIN A   1      28.920  -0.147  29.014  0.00  0.00     0.155 C 
ATOM     25  O32 ZIN A   1      30.120  -0.270  29.085  0.00  0.00    -0.295 OA
BRANCH  24  26
ATOM     26  C33 ZIN A   1      28.258   0.013  27.671  0.00  0.00     0.242 C 
BRANCH  26  27
ATOM     27  O34 ZIN A   1      28.876  -0.863  26.727  0.00  0.00    -0.394 OA
ATOM     28  H56 ZIN A   1      29.842  -0.877  26.776  0.00  0.00     0.209 HD
ENDBRANCH  26  27
ENDBRANCH  24  26
ENDBRANCH  23  24
BRANCH  19  29
ATOM     29  O25 ZIN A   1      28.936  -4.289  31.269  0.00  0.00    -0.392 OA
ATOM     30  H48 ZIN A   1      28.847  -3.873  30.400  0.00  0.00     0.210 HD
ENDBRANCH  19  29
TORSDOF 4
ENDMDL
MODEL 129
REMARK CAVERDOCK RESULT:     -10.0      0.000      0.000
REMARK CAVERDOCK CONSTRAINTS:       0.0      0.0      0.0      0.0
REMARK CAVERDOCK TUNNEL: 128    -10.0      3.2    129.2
REMARK  4 active torsions:
REMARK  status: ('A' for Active; 'I' for Inactive)
REMARK    1  A    between atoms: C23_19  and  O25_20 
REMARK    2  A    between atoms: C29_24  and  C31_25 
REMARK    3  A    between atoms: C31_25  and  C33_27 
REMARK    4  A    between atoms: C33_27  and  O34_28 
ROOT
ATOM      1  C1  ZIN A   1      26.201   1.331  30.663  0.00  0.00     0.011 C 
ATOM      2  C2  ZIN A   1      26.569   0.027  29.954  0.00  0.00    -0.006 C 
ATOM      3  C4  ZIN A   1      25.641  -1.121  30.435  0.00  0.00     0.011 C 
ATOM      4  C5  ZIN A   1      26.463  -1.784  31.547  0.00  0.00     0.002 C 
ATOM      5  C7  ZIN A   1      26.095  -3.219  31.877  0.00  0.00     0.037 C 
ATOM      6  C9  ZIN A   1      24.660  -3.277  32.407  0.00  0.00     0.050 C 
ATOM      7  C10 ZIN A   1      24.278  -4.731  32.700  0.00  0.00     0.201 C 
ATOM      8  F12 ZIN A   1      23.011  -4.775  33.294  0.00  0.00    -0.245 F 
ATOM      9  C13 ZIN A   1      25.310  -5.308  33.651  0.00  0.00    -0.027 A 
ATOM     10  C14 ZIN A   1      24.899  -5.906  34.760  0.00  0.00     0.061 A 
ATOM     11  C15 ZIN A   1      25.872  -6.459  35.716  0.00  0.00     0.172 A 
ATOM     12  O16 ZIN A   1      25.498  -7.044  36.716  0.00  0.00    -0.289 OA
ATOM     13  C17 ZIN A   1      27.307  -6.290  35.434  0.00  0.00     0.052 A 
ATOM     14  C18 ZIN A   1      27.694  -5.695  34.317  0.00  0.00    -0.006 A 
ATOM     15  C19 ZIN A   1      26.758  -5.172  33.283  0.00  0.00     0.039 A 
ATOM     16  C20 ZIN A   1      26.990  -5.967  31.997  0.00  0.00     0.028 C 
ATOM     17  C21 ZIN A   1      27.080  -3.714  32.947  0.00  0.00     0.147 C 
ATOM     18  F22 ZIN A   1      26.918  -2.931  34.095  0.00  0.00    -0.238 F 
ATOM     19  C23 ZIN A   1      28.533  -3.609  32.492  0.00  0.00     0.160 C 
ATOM     20  C26 ZIN A   1      28.879  -2.188  32.018  0.00  0.00     0.045 C 
ATOM     21  C27 ZIN A   1      27.886  -1.790  30.925  0.00  0.00    -0.027 C 
ATOM     22  C28 ZIN A   1      27.887  -2.842  29.815  0.00  0.00     0.016 C 
ATOM     23  C29 ZIN A   1      28.014  -0.391  30.326  0.00  0.00     0.070 C 
ENDROOT
BRANCH  23  24
ATOM     24  C31 ZIN A   1      28.849  -0.434  29.073  0.00  0.00     0.155 C 
ATOM     25  O32 ZIN A   1      30.054  -0.483  29.153  0.00  0.00    -0.295 OA
BRANCH  24  26
ATOM     26  C33 ZIN A   1      28.184  -0.414  27.722  0.00  0.00     0.242 C 
BRANCH  26  27
ATOM     27  O34 ZIN A   1      29.123  -0.814  26.722  0.00  0.00    -0.394 OA
ATOM     28  H56 ZIN A   1      29.794  -1.435  27.039  0.00  0.00     0.209 HD
ENDBRANCH  26  27
ENDBRANCH  24  26
ENDBRANCH  23  24
BRANCH  19  29
ATOM     29  O25 ZIN A   1      28.752  -4.524  31.417  0.00  0.00    -0.392 OA
ATOM     30  H48 ZIN A   1      28.792  -5.451  31.692  0.00  0.00     0.210 HD
ENDBRANCH  19  29
TORSDOF 4
ENDMDL
MODEL 130
REMARK CAVERDOCK RESULT:      -9.7      0.000      0.000
REMARK CAVERDOCK CONSTRAINTS:       0.0      0.0      0.0      0.0
REMARK CAVERDOCK TUNNEL: 129     -9.7      3.1    130.1
REMARK  4 active torsions:
REMARK  status: ('A' for Active; 'I' for Inactive)
REMARK    1  A    between atoms: C23_19  and  O25_20 
REMARK    2  A    between atoms: C29_24  and  C31_25 
REMARK    3  A    between atoms: C31_25  and  C33_27 
REMARK    4  A    between atoms: C33_27  and  O34_28 
ROOT
ATOM      1  C1  ZIN A   1      26.124   1.128  30.714  0.00  0.00     0.011 C 
ATOM      2  C2  ZIN A   1      26.563  -0.179  30.051  0.00  0.00    -0.006 C 
ATOM      3  C4  ZIN A   1      25.616  -1.334  30.473  0.00  0.00     0.011 C 
ATOM      4  C5  ZIN A   1      26.357  -1.973  31.653  0.00  0.00     0.002 C 
ATOM      5  C7  ZIN A   1      25.983  -3.409  31.971  0.00  0.00     0.037 C 
ATOM      6  C9  ZIN A   1      24.512  -3.481  32.389  0.00  0.00     0.050 C 
ATOM      7  C10 ZIN A   1      24.127  -4.937  32.669  0.00  0.00     0.201 C 
ATOM      8  F12 ZIN A   1      22.819  -4.992  33.164  0.00  0.00    -0.245 F 
ATOM      9  C13 ZIN A   1      25.090  -5.489  33.705  0.00  0.00    -0.027 A 
ATOM     10  C14 ZIN A   1      24.602  -6.080  34.785  0.00  0.00     0.061 A 
ATOM     11  C15 ZIN A   1      25.504  -6.609  35.821  0.00  0.00     0.172 A 
ATOM     12  O16 ZIN A   1      25.062  -7.188  36.795  0.00  0.00    -0.289 OA
ATOM     13  C17 ZIN A   1      26.954  -6.423  35.649  0.00  0.00     0.052 A 
ATOM     14  C18 ZIN A   1      27.420  -5.836  34.559  0.00  0.00    -0.006 A 
ATOM     15  C19 ZIN A   1      26.561  -5.337  33.448  0.00  0.00     0.039 A 
ATOM     16  C20 ZIN A   1      26.902  -6.143  32.194  0.00  0.00     0.028 C 
ATOM     17  C21 ZIN A   1      26.888  -3.878  33.120  0.00  0.00     0.147 C 
ATOM     18  F22 ZIN A   1      26.627  -3.085  34.243  0.00  0.00    -0.238 F 
ATOM     19  C23 ZIN A   1      28.371  -3.758  32.779  0.00  0.00     0.160 C 
ATOM     20  C26 ZIN A   1      28.734  -2.338  32.316  0.00  0.00     0.045 C 
ATOM     21  C27 ZIN A   1      27.824  -1.966  31.144  0.00  0.00    -0.027 C 
ATOM     22  C28 ZIN A   1      27.925  -3.030  30.050  0.00  0.00     0.016 C 
ATOM     23  C29 ZIN A   1      27.980  -0.572  30.540  0.00  0.00     0.070 C 
ENDROOT
BRANCH  23  24
ATOM     24  C31 ZIN A   1      28.911  -0.617  29.356  0.00  0.00     0.155 C 
ATOM     25  O32 ZIN A   1      30.092  -0.808  29.525  0.00  0.00    -0.295 OA
BRANCH  24  26
ATOM     26  C33 ZIN A   1      28.370  -0.424  27.964  0.00  0.00     0.242 C 
BRANCH  26  27
ATOM     27  O34 ZIN A   1      29.426  -0.590  27.015  0.00  0.00    -0.394 OA
ATOM     28  H56 ZIN A   1      29.453  -1.467  26.606  0.00  0.00     0.209 HD
ENDBRANCH  26  27
ENDBRANCH  24  26
ENDBRANCH  23  24
BRANCH  19  29
ATOM     29  O25 ZIN A   1      28.684  -4.682  31.736  0.00  0.00    -0.392 OA
ATOM     30  H48 ZIN A   1      28.155  -4.565  30.934  0.00  0.00     0.210 HD
ENDBRANCH  19  29
TORSDOF 4
ENDMDL
MODEL 131
REMARK CAVERDOCK RESULT:      -9.3      0.000      0.000
REMARK CAVERDOCK CONSTRAINTS:       0.0      0.0      0.0      0.0
REMARK CAVERDOCK TUNNEL: 130     -9.3      3.1    131.3
REMARK  4 active torsions:
REMARK  status: ('A' for Active; 'I' for Inactive)
REMARK    1  A    between atoms: C23_19  and  O25_20 
REMARK    2  A    between atoms: C29_24  and  C31_25 
REMARK    3  A    between atoms: C31_25  and  C33_27 
REMARK    4  A    between atoms: C33_27  and  O34_28 
ROOT
ATOM      1  C1  ZIN A   1      25.948   0.954  30.794  0.00  0.00     0.011 C 
ATOM      2  C2  ZIN A   1      26.430  -0.357  30.171  0.00  0.00    -0.006 C 
ATOM      3  C4  ZIN A   1      25.476  -1.517  30.567  0.00  0.00     0.011 C 
ATOM      4  C5  ZIN A   1      26.171  -2.131  31.788  0.00  0.00     0.002 C 
ATOM      5  C7  ZIN A   1      25.798  -3.566  32.109  0.00  0.00     0.037 C 
ATOM      6  C9  ZIN A   1      24.311  -3.649  32.464  0.00  0.00     0.050 C 
ATOM      7  C10 ZIN A   1      23.929  -5.105  32.748  0.00  0.00     0.201 C 
ATOM      8  F12 ZIN A   1      22.601  -5.167  33.184  0.00  0.00    -0.245 F 
ATOM      9  C13 ZIN A   1      24.850  -5.631  33.832  0.00  0.00    -0.027 A 
ATOM     10  C14 ZIN A   1      24.321  -6.213  34.899  0.00  0.00     0.061 A 
ATOM     11  C15 ZIN A   1      25.182  -6.717  35.981  0.00  0.00     0.172 A 
ATOM     12  O16 ZIN A   1      24.703  -7.287  36.943  0.00  0.00    -0.289 OA
ATOM     13  C17 ZIN A   1      26.636  -6.518  35.871  0.00  0.00     0.052 A 
ATOM     14  C18 ZIN A   1      27.143  -5.941  34.793  0.00  0.00    -0.006 A 
ATOM     15  C19 ZIN A   1      26.329  -5.467  33.639  0.00  0.00     0.039 A 
ATOM     16  C20 ZIN A   1      26.734  -6.287  32.413  0.00  0.00     0.028 C 
ATOM     17  C21 ZIN A   1      26.656  -4.009  33.305  0.00  0.00     0.147 C 
ATOM     18  F22 ZIN A   1      26.338  -3.204  34.403  0.00  0.00    -0.238 F 
ATOM     19  C23 ZIN A   1      28.151  -3.878  33.027  0.00  0.00     0.160 C 
ATOM     20  C26 ZIN A   1      28.520  -2.461  32.560  0.00  0.00     0.045 C 
ATOM     21  C27 ZIN A   1      27.659  -2.115  31.344  0.00  0.00    -0.027 C 
ATOM     22  C28 ZIN A   1      27.820  -3.194  30.271  0.00  0.00     0.016 C 
ATOM     23  C29 ZIN A   1      27.827  -0.729  30.727  0.00  0.00     0.070 C 
ENDROOT
BRANCH  23  24
ATOM     24  C31 ZIN A   1      28.810  -0.780  29.586  0.00  0.00     0.155 C 
ATOM     25  O32 ZIN A   1      29.992  -0.882  29.813  0.00  0.00    -0.295 OA
BRANCH  24  26
ATOM     26  C33 ZIN A   1      28.320  -0.703  28.164  0.00  0.00     0.242 C 
BRANCH  26  27
ATOM     27  O34 ZIN A   1      29.423  -0.447  27.293  0.00  0.00    -0.394 OA
ATOM     28  H56 ZIN A   1      29.345   0.377  26.791  0.00  0.00     0.209 HD
ENDBRANCH  26  27
ENDBRANCH  24  26
ENDBRANCH  23  24
BRANCH  19  29
ATOM     29  O25 ZIN A   1      28.520  -4.813  32.012  0.00  0.00    -0.392 OA
ATOM     30  H48 ZIN A   1      29.442  -5.102  32.060  0.00  0.00     0.210 HD
ENDBRANCH  19  29
TORSDOF 4
ENDMDL
MODEL 132
REMARK CAVERDOCK RESULT:      -8.7      0.000      0.000
REMARK CAVERDOCK CONSTRAINTS:       0.0      0.0      0.0      0.0
REMARK CAVERDOCK TUNNEL: 131     -8.7      3.0    132.3
REMARK  4 active torsions:
REMARK  status: ('A' for Active; 'I' for Inactive)
REMARK    1  A    between atoms: C23_19  and  O25_20 
REMARK    2  A    between atoms: C29_24  and  C31_25 
REMARK    3  A    between atoms: C31_25  and  C33_27 
REMARK    4  A    between atoms: C33_27  and  O34_28 
ROOT
ATOM      1  C1  ZIN A   1      25.990   0.834  31.013  0.00  0.00     0.011 C 
ATOM      2  C2  ZIN A   1      26.469  -0.484  30.400  0.00  0.00    -0.006 C 
ATOM      3  C4  ZIN A   1      25.482  -1.628  30.758  0.00  0.00     0.011 C 
ATOM      4  C5  ZIN A   1      26.124  -2.259  31.999  0.00  0.00     0.002 C 
ATOM      5  C7  ZIN A   1      25.714  -3.689  32.300  0.00  0.00     0.037 C 
ATOM      6  C9  ZIN A   1      24.214  -3.746  32.604  0.00  0.00     0.050 C 
ATOM      7  C10 ZIN A   1      23.796  -5.195  32.867  0.00  0.00     0.201 C 
ATOM      8  F12 ZIN A   1      22.453  -5.235  33.259  0.00  0.00    -0.245 F
[truncated: 96,344 more chars]
