# Supplementary material for: Fully automated virtual screening pipeline of FDA-approved drugs using Caver Web
Source: Comput Struct Biotechnol J. 2022 Nov 17;20:6512–8. doi: 10.1016/j.csbj.2022.11.031 (PMC9705369; doi:10.1016/j.csbj.2022.11.031)
Supplement: Supplementary data 1 [file mmc1.zip › supplementary_data/pymol/ZINC000004213057.pdbqt]

MODEL 1
REMARK CAVERDOCK RESULT:      18.0      0.000      0.000
REMARK CAVERDOCK CONSTRAINTS:       0.8      0.0      0.0      0.0
REMARK CAVERDOCK TUNNEL: 0     18.0      1.7      1.3
REMARK  3 active torsions:
REMARK  status: ('A' for Active; 'I' for Inactive)
REMARK    1  A    between atoms: C2_2  and  C3_3 
REMARK    2  A    between atoms: C3_3  and  O5_5 
REMARK    3  A    between atoms: O5_5  and  C6_6 
ROOT
ATOM      1  C6  <0> d   1      38.824   4.580  31.457  0.00  0.00     0.140 C 
ATOM      2  C8  <0> d   1      39.362   3.453  30.542  0.00  0.00     0.034 C 
ATOM      3  C9  <0> d   1      40.882   3.714  30.372  0.00  0.00     0.008 C 
ATOM      4  C10 <0> d   1      41.232   4.532  31.619  0.00  0.00     0.001 C 
ATOM      5  C12 <0> d   1      42.486   5.382  31.525  0.00  0.00    -0.005 C 
ATOM      6  C14 <0> d   1      43.719   4.493  31.352  0.00  0.00     0.006 C 
ATOM      7  C15 <0> d   1      44.968   5.373  31.294  0.00  0.00     0.006 C 
ATOM      8  C16 <0> d   1      45.103   6.171  32.593  0.00  0.00     0.001 C 
ATOM      9  C18 <0> d   1      46.345   7.065  32.491  0.00  0.00     0.084 C 
ATOM     10  C19 <0> d   1      46.401   7.960  33.709  0.00  0.00     0.131 C 
ATOM     11  O20 <0> d   1      47.404   8.035  34.378  0.00  0.00    -0.298 OA
ATOM     12  C21 <0> d   1      45.167   8.760  34.065  0.00  0.00     0.052 C 
ATOM     13  C23 <0> d   1      45.360   9.426  35.429  0.00  0.00     0.018 C 
ATOM     14  C24 <0> d   1      43.974   7.803  34.121  0.00  0.00     0.021 C 
ATOM     15  C25 <0> d   1      43.859   7.035  32.803  0.00  0.00    -0.035 C 
ATOM     16  C26 <0> d   1      43.737   8.026  31.644  0.00  0.00     0.016 C 
ATOM     17  C27 <0> d   1      42.606   6.167  32.839  0.00  0.00    -0.002 C 
ATOM     18  C29 <0> d   1      41.378   7.041  33.076  0.00  0.00     0.007 C 
ATOM     19  C30 <0> d   1      40.083   6.214  33.027  0.00  0.00     0.012 C 
ATOM     20  C31 <0> d   1      40.016   5.496  31.715  0.00  0.00    -0.013 C 
ATOM     21  C32 <0> d   1      40.152   6.500  30.569  0.00  0.00     0.018 C 
ENDROOT
BRANCH   1  22
ATOM     22  O5  <0> d   1      37.764   5.312  30.786  0.00  0.00    -0.315 OA
BRANCH  22  23
ATOM     23  C3  <0> d   1      36.548   5.279  31.353  0.00  0.00     0.258 C 
ATOM     24  O4  <0> d   1      36.317   5.952  32.330  0.00  0.00    -0.265 OA
BRANCH  23  25
ATOM     25  C2  <0> d   1      35.468   4.403  30.770  0.00  0.00     0.106 C 
ATOM     26  C1  <0> d   1      34.296   4.317  31.750  0.00  0.00     0.015 C 
ENDBRANCH  23  25
ENDBRANCH  22  23
ENDBRANCH   1  22
TORSDOF 3
ENDMDL
MODEL 2
REMARK CAVERDOCK RESULT:      18.1      0.000      0.000
REMARK CAVERDOCK CONSTRAINTS:       0.2      0.0      0.0      0.0
REMARK CAVERDOCK TUNNEL: 1     18.1      1.8      2.1
REMARK  3 active torsions:
REMARK  status: ('A' for Active; 'I' for Inactive)
REMARK    1  A    between atoms: C2_2  and  C3_3 
REMARK    2  A    between atoms: C3_3  and  O5_5 
REMARK    3  A    between atoms: O5_5  and  C6_6 
ROOT
ATOM      1  C6  <0> d   1      38.644   4.352  31.391  0.00  0.00     0.140 C 
ATOM      2  C8  <0> d   1      39.184   3.239  30.460  0.00  0.00     0.034 C 
ATOM      3  C9  <0> d   1      40.701   3.514  30.280  0.00  0.00     0.008 C 
ATOM      4  C10 <0> d   1      41.054   4.322  31.533  0.00  0.00     0.001 C 
ATOM      5  C12 <0> d   1      42.300   5.183  31.437  0.00  0.00    -0.005 C 
ATOM      6  C14 <0> d   1      43.539   4.306  31.245  0.00  0.00     0.006 C 
ATOM      7  C15 <0> d   1      44.780   5.197  31.185  0.00  0.00     0.006 C 
ATOM      8  C16 <0> d   1      44.919   5.983  32.492  0.00  0.00     0.001 C 
ATOM      9  C18 <0> d   1      46.153   6.889  32.389  0.00  0.00     0.084 C 
ATOM     10  C19 <0> d   1      46.212   7.771  33.616  0.00  0.00     0.131 C 
ATOM     11  O20 <0> d   1      47.219   7.847  34.278  0.00  0.00    -0.298 OA
ATOM     12  C21 <0> d   1      44.974   8.556  33.991  0.00  0.00     0.052 C 
ATOM     13  C23 <0> d   1      45.173   9.210  35.359  0.00  0.00     0.018 C 
ATOM     14  C24 <0> d   1      43.789   7.589  34.047  0.00  0.00     0.021 C 
ATOM     15  C25 <0> d   1      43.670   6.834  32.721  0.00  0.00    -0.035 C 
ATOM     16  C26 <0> d   1      43.530   7.836  31.574  0.00  0.00     0.016 C 
ATOM     17  C27 <0> d   1      42.424   5.955  32.759  0.00  0.00    -0.002 C 
ATOM     18  C29 <0> d   1      41.191   6.816  33.015  0.00  0.00     0.007 C 
ATOM     19  C30 <0> d   1      39.903   5.979  32.968  0.00  0.00     0.012 C 
ATOM     20  C31 <0> d   1      39.831   5.275  31.649  0.00  0.00    -0.013 C 
ATOM     21  C32 <0> d   1      39.949   6.292  30.512  0.00  0.00     0.018 C 
ENDROOT
BRANCH   1  22
ATOM     22  O5  <0> d   1      37.573   5.081  30.737  0.00  0.00    -0.315 OA
BRANCH  22  23
ATOM     23  C3  <0> d   1      36.341   4.948  31.253  0.00  0.00     0.258 C 
ATOM     24  O4  <0> d   1      36.033   5.561  32.248  0.00  0.00    -0.265 OA
BRANCH  23  25
ATOM     25  C2  <0> d   1      35.341   4.035  30.591  0.00  0.00     0.106 C 
ATOM     26  C1  <0> d   1      33.961   4.253  31.214  0.00  0.00     0.015 C 
ENDBRANCH  23  25
ENDBRANCH  22  23
ENDBRANCH   1  22
TORSDOF 3
ENDMDL
MODEL 3
REMARK CAVERDOCK RESULT:      18.8      0.000      0.000
REMARK CAVERDOCK CONSTRAINTS:       0.1      0.0      0.0      0.0
REMARK CAVERDOCK TUNNEL: 2     18.8      1.8      3.5
REMARK  3 active torsions:
REMARK  status: ('A' for Active; 'I' for Inactive)
REMARK    1  A    between atoms: C2_2  and  C3_3 
REMARK    2  A    between atoms: C3_3  and  O5_5 
REMARK    3  A    between atoms: O5_5  and  C6_6 
ROOT
ATOM      1  C6  <0> d   1      38.334   4.471  31.411  0.00  0.00     0.140 C 
ATOM      2  C8  <0> d   1      38.841   3.312  30.520  0.00  0.00     0.034 C 
ATOM      3  C9  <0> d   1      40.369   3.524  30.349  0.00  0.00     0.008 C 
ATOM      4  C10 <0> d   1      40.740   4.356  31.582  0.00  0.00     0.001 C 
ATOM      5  C12 <0> d   1      42.018   5.166  31.475  0.00  0.00    -0.005 C 
ATOM      6  C14 <0> d   1      43.225   4.238  31.324  0.00  0.00     0.006 C 
ATOM      7  C15 <0> d   1      44.499   5.080  31.252  0.00  0.00     0.006 C 
ATOM      8  C16 <0> d   1      44.654   5.899  32.537  0.00  0.00     0.001 C 
ATOM      9  C18 <0> d   1      45.922   6.755  32.422  0.00  0.00     0.084 C 
ATOM     10  C19 <0> d   1      46.002   7.670  33.622  0.00  0.00     0.131 C 
ATOM     11  O20 <0> d   1      47.004   7.729  34.293  0.00  0.00    -0.298 OA
ATOM     12  C21 <0> d   1      44.791   8.513  33.959  0.00  0.00     0.052 C 
ATOM     13  C23 <0> d   1      44.999   9.199  35.310  0.00  0.00     0.018 C 
ATOM     14  C24 <0> d   1      43.569   7.592  34.030  0.00  0.00     0.021 C 
ATOM     15  C25 <0> d   1      43.436   6.803  32.726  0.00  0.00    -0.035 C 
ATOM     16  C26 <0> d   1      43.346   7.774  31.548  0.00  0.00     0.016 C 
ATOM     17  C27 <0> d   1      42.158   5.973  32.775  0.00  0.00    -0.002 C 
ATOM     18  C29 <0> d   1      40.955   6.887  32.991  0.00  0.00     0.007 C 
ATOM     19  C30 <0> d   1      39.637   6.097  32.954  0.00  0.00     0.012 C 
ATOM     20  C31 <0> d   1      39.552   5.357  31.655  0.00  0.00    -0.013 C 
ATOM     21  C32 <0> d   1      39.721   6.334  30.490  0.00  0.00     0.018 C 
ENDROOT
BRANCH   1  22
ATOM     22  O5  <0> d   1      37.298   5.221  30.723  0.00  0.00    -0.315 OA
BRANCH  22  23
ATOM     23  C3  <0> d   1      36.041   5.071  31.168  0.00  0.00     0.258 C 
ATOM     24  O4  <0> d   1      35.654   5.714  32.115  0.00  0.00    -0.265 OA
BRANCH  23  25
ATOM     25  C2  <0> d   1      35.110   4.101  30.485  0.00  0.00     0.106 C 
ATOM     26  C1  <0> d   1      33.711   4.223  31.091  0.00  0.00     0.015 C 
ENDBRANCH  23  25
ENDBRANCH  22  23
ENDBRANCH   1  22
TORSDOF 3
ENDMDL
MODEL 4
REMARK CAVERDOCK RESULT:      19.7      0.000      0.000
REMARK CAVERDOCK CONSTRAINTS:       0.1      0.0      0.0      0.0
REMARK CAVERDOCK TUNNEL: 3     19.7      1.9      4.2
REMARK  3 active torsions:
REMARK  status: ('A' for Active; 'I' for Inactive)
REMARK    1  A    between atoms: C2_2  and  C3_3 
REMARK    2  A    between atoms: C3_3  and  O5_5 
REMARK    3  A    between atoms: O5_5  and  C6_6 
ROOT
ATOM      1  C6  <0> d   1      38.190   4.511  31.271  0.00  0.00     0.140 C 
ATOM      2  C8  <0> d   1      38.710   3.207  30.619  0.00  0.00     0.034 C 
ATOM      3  C9  <0> d   1      40.251   3.359  30.501  0.00  0.00     0.008 C 
ATOM      4  C10 <0> d   1      40.579   4.382  31.595  0.00  0.00     0.001 C 
ATOM      5  C12 <0> d   1      41.883   5.138  31.425  0.00  0.00    -0.005 C 
ATOM      6  C14 <0> d   1      43.070   4.176  31.500  0.00  0.00     0.006 C 
ATOM      7  C15 <0> d   1      44.369   4.970  31.360  0.00  0.00     0.006 C 
ATOM      8  C16 <0> d   1      44.479   5.992  32.494  0.00  0.00     0.001 C 
ATOM      9  C18 <0> d   1      45.775   6.792  32.308  0.00  0.00     0.084 C 
ATOM     10  C19 <0> d   1      45.816   7.897  33.339  0.00  0.00     0.131 C 
ATOM     11  O20 <0> d   1      46.784   8.051  34.046  0.00  0.00    -0.298 OA
ATOM     12  C21 <0> d   1      44.613   8.807  33.460  0.00  0.00     0.052 C 
ATOM     13  C23 <0> d   1      44.770   9.709  34.685  0.00  0.00     0.018 C 
ATOM     14  C24 <0> d   1      43.365   7.935  33.616  0.00  0.00     0.021 C 
ATOM     15  C25 <0> d   1      43.278   6.937  32.459  0.00  0.00    -0.035 C 
ATOM     16  C26 <0> d   1      43.277   7.695  31.130  0.00  0.00     0.016 C 
ATOM     17  C27 <0> d   1      41.977   6.152  32.575  0.00  0.00    -0.002 C 
ATOM     18  C29 <0> d   1      40.790   7.111  32.565  0.00  0.00     0.007 C 
ATOM     19  C30 <0> d   1      39.454   6.351  32.588  0.00  0.00     0.012 C 
ATOM     20  C31 <0> d   1      39.417   5.402  31.431  0.00  0.00    -0.013 C 
ATOM     21  C32 <0> d   1      39.674   6.163  30.129  0.00  0.00     0.018 C 
ENDROOT
BRANCH   1  22
ATOM     22  O5  <0> d   1      37.213   5.151  30.409  0.00  0.00    -0.315 OA
BRANCH  22  23
ATOM     23  C3  <0> d   1      35.967   4.653  30.426  0.00  0.00     0.258 C 
ATOM     24  O4  <0> d   1      35.568   3.988  29.499  0.00  0.00    -0.265 OA
BRANCH  23  25
ATOM     25  C2  <0> d   1      35.063   4.920  31.603  0.00  0.00     0.106 C 
ATOM     26  C1  <0> d   1      33.871   3.963  31.560  0.00  0.00     0.015 C 
ENDBRANCH  23  25
ENDBRANCH  22  23
ENDBRANCH   1  22
TORSDOF 3
ENDMDL
MODEL 5
REMARK CAVERDOCK RESULT:      20.4      0.000      0.000
REMARK CAVERDOCK CONSTRAINTS:       0.1      0.0      0.0      0.0
REMARK CAVERDOCK TUNNEL: 4     20.4      1.9      5.5
REMARK  3 active torsions:
REMARK  status: ('A' for Active; 'I' for Inactive)
REMARK    1  A    between atoms: C2_2  and  C3_3 
REMARK    2  A    between atoms: C3_3  and  O5_5 
REMARK    3  A    between atoms: O5_5  and  C6_6 
ROOT
ATOM      1  C6  <0> d   1      37.988   4.377  31.388  0.00  0.00     0.140 C 
ATOM      2  C8  <0> d   1      38.461   3.161  30.555  0.00  0.00     0.034 C 
ATOM      3  C9  <0> d   1      39.993   3.329  30.364  0.00  0.00     0.008 C 
ATOM      4  C10 <0> d   1      40.391   4.216  31.549  0.00  0.00     0.001 C 
ATOM      5  C12 <0> d   1      41.687   4.990  31.392  0.00  0.00    -0.005 C 
ATOM      6  C14 <0> d   1      42.871   4.027  31.281  0.00  0.00     0.006 C 
ATOM      7  C15 <0> d   1      44.164   4.835  31.158  0.00  0.00     0.006 C 
ATOM      8  C16 <0> d   1      44.347   5.716  32.396  0.00  0.00     0.001 C 
ATOM      9  C18 <0> d   1      45.633   6.535  32.228  0.00  0.00     0.084 C 
ATOM     10  C19 <0> d   1      45.742   7.511  33.378  0.00  0.00     0.131 C 
ATOM     11  O20 <0> d   1      46.751   7.581  34.038  0.00  0.00    -0.298 OA
ATOM     12  C21 <0> d   1      44.553   8.397  33.677  0.00  0.00     0.052 C 
ATOM     13  C23 <0> d   1      44.788   9.149  34.989  0.00  0.00     0.018 C 
ATOM     14  C24 <0> d   1      43.312   7.510  33.804  0.00  0.00     0.021 C 
ATOM     15  C25 <0> d   1      43.151   6.657  32.545  0.00  0.00    -0.035 C 
ATOM     16  C26 <0> d   1      43.074   7.566  31.318  0.00  0.00     0.016 C 
ATOM     17  C27 <0> d   1      41.855   5.860  32.646  0.00  0.00    -0.002 C 
ATOM     18  C29 <0> d   1      40.675   6.812  32.821  0.00  0.00     0.007 C 
ATOM     19  C30 <0> d   1      39.338   6.052  32.834  0.00  0.00     0.012 C 
ATOM     20  C31 <0> d   1      39.227   5.246  31.577  0.00  0.00    -0.013 C 
ATOM     21  C32 <0> d   1      39.409   6.156  30.361  0.00  0.00     0.018 C 
ENDROOT
BRANCH   1  22
ATOM     22  O5  <0> d   1      36.964   5.113  30.668  0.00  0.00    -0.315 OA
BRANCH  22  23
ATOM     23  C3  <0> d   1      35.735   4.575  30.638  0.00  0.00     0.258 C 
ATOM     24  O4  <0> d   1      35.349   4.002  29.646  0.00  0.00    -0.265 OA
BRANCH  23  25
ATOM     25  C2  <0> d   1      34.835   4.684  31.842  0.00  0.00     0.106 C 
ATOM     26  C1  <0> d   1      33.539   3.914  31.583  0.00  0.00     0.015 C 
ENDBRANCH  23  25
ENDBRANCH  22  23
ENDBRANCH   1  22
TORSDOF 3
ENDMDL
MODEL 6
REMARK CAVERDOCK RESULT:      22.0      0.000      0.000
REMARK CAVERDOCK CONSTRAINTS:       0.1      0.0      0.0      0.0
REMARK CAVERDOCK TUNNEL: 5     22.0      1.8      6.6
REMARK  3 active torsions:
REMARK  status: ('A' for Active; 'I' for Inactive)
REMARK    1  A    between atoms: C2_2  and  C3_3 
REMARK    2  A    between atoms: C3_3  and  O5_5 
REMARK    3  A    between atoms: O5_5  and  C6_6 
ROOT
ATOM      1  C6  <0> d   1      45.878   7.566  32.712  0.00  0.00     0.140 C 
ATOM      2  C8  <0> d   1      46.600   6.347  32.087  0.00  0.00     0.034 C 
ATOM      3  C9  <0> d   1      45.499   5.297  31.778  0.00  0.00     0.008 C 
ATOM      4  C10 <0> d   1      44.234   6.153  31.650  0.00  0.00     0.001 C 
ATOM      5  C12 <0> d   1      42.919   5.427  31.863  0.00  0.00    -0.005 C 
ATOM      6  C14 <0> d   1      42.715   4.367  30.778  0.00  0.00     0.006 C 
ATOM      7  C15 <0> d   1      41.368   3.677  30.998  0.00  0.00     0.006 C 
ATOM      8  C16 <0> d   1      40.237   4.705  30.914  0.00  0.00     0.001 C 
ATOM      9  C18 <0> d   1      38.905   3.988  31.169  0.00  0.00     0.084 C 
ATOM     10  C19 <0> d   1      37.801   5.021  31.231  0.00  0.00     0.131 C 
ATOM     11  O20 <0> d   1      36.803   4.902  30.562  0.00  0.00    -0.298 OA
ATOM     12  C21 <0> d   1      37.983   6.205  32.155  0.00  0.00     0.052 C 
ATOM     13  C23 <0> d   1      36.866   7.222  31.915  0.00  0.00     0.018 C 
ATOM     14  C24 <0> d   1      39.340   6.846  31.856  0.00  0.00     0.021 C 
ATOM     15  C25 <0> d   1      40.448   5.795  31.965  0.00  0.00    -0.035 C 
ATOM     16  C26 <0> d   1      40.415   5.161  33.356  0.00  0.00     0.016 C 
ATOM     17  C27 <0> d   1      41.799   6.474  31.767  0.00  0.00    -0.002 C 
ATOM     18  C29 <0> d   1      41.981   7.576  32.806  0.00  0.00     0.007 C 
ATOM     19  C30 <0> d   1      43.371   8.224  32.698  0.00  0.00     0.012 C 
ATOM     20  C31 <0> d   1      44.413   7.156  32.825  0.00  0.00    -0.013 C 
ATOM     21  C32 <0> d   1      44.195   6.370  34.119  0.00  0.00     0.018 C 
ENDROOT
BRANCH   1  22
ATOM     22  O5  <0> d   1      46.422   7.852  34.028  0.00  0.00    -0.315 OA
BRANCH  22  23
ATOM     23  C3  <0> d   1      46.736   9.130  34.292  0.00  0.00     0.258 C 
ATOM     24  O4  <0> d   1      47.520   9.718  33.585  0.00  0.00    -0.265 OA
BRANCH  23  25
ATOM     25  C2  <0> d   1      46.110   9.833  35.469  0.00  0.00     0.106 C 
ATOM     26  C1  <0> d   1      45.490  11.152  35.005  0.00  0.00     0.015 C 
ENDBRANCH  23  25
ENDBRANCH  22  23
ENDBRANCH   1  22
TORSDOF 3
ENDMDL
MODEL 7
REMARK CAVERDOCK RESULT:      22.3      0.000      0.000
REMARK CAVERDOCK CONSTRAINTS:       0.0      0.0      0.0      0.0
REMARK CAVERDOCK TUNNEL: 6     22.3      1.8      7.9
REMARK  3 active torsions:
REMARK  status: ('A' for Active; 'I' for Inactive)
REMARK    1  A    between atoms: C2_2  and  C3_3 
REMARK    2  A    between atoms: C3_3  and  O5_5 
REMARK    3  A    between atoms: O5_5  and  C6_6 
ROOT
ATOM      1  C6  <0> d   1      45.823   7.492  32.575  0.00  0.00     0.140 C 
ATOM      2  C8  <0> d   1      46.570   6.308  31.913  0.00  0.00     0.034 C 
ATOM      3  C9  <0> d   1      45.496   5.236  31.590  0.00  0.00     0.008 C 
ATOM      4  C10 <0> d   1      44.206   6.059  31.497  0.00  0.00     0.001 C 
ATOM      5  C12 <0> d   1      42.914   5.293  31.706  0.00  0.00    -0.005 C 
ATOM      6  C14 <0> d   1      42.727   4.253  30.599  0.00  0.00     0.006 C 
ATOM      7  C15 <0> d   1      41.403   3.521  30.816  0.00  0.00     0.006 C 
ATOM      8  C16 <0> d   1      40.243   4.519  30.768  0.00  0.00     0.001 C 
ATOM      9  C18 <0> d   1      38.934   3.760  31.021  0.00  0.00     0.084 C 
ATOM     10  C19 <0> d   1      37.803   4.759  31.118  0.00  0.00     0.131 C 
ATOM     11  O20 <0> d   1      36.801   4.629  30.457  0.00  0.00    -0.298 OA
ATOM     12  C21 <0> d   1      37.962   5.926  32.069  0.00  0.00     0.052 C 
ATOM     13  C23 <0> d   1      36.815   6.917  31.864  0.00  0.00     0.018 C 
ATOM     14  C24 <0> d   1      39.298   6.611  31.770  0.00  0.00     0.021 C 
ATOM     15  C25 <0> d   1      40.435   5.589  31.842  0.00  0.00    -0.035 C 
ATOM     16  C26 <0> d   1      40.435   4.923  33.219  0.00  0.00     0.016 C 
ATOM     17  C27 <0> d   1      41.764   6.309  31.647  0.00  0.00    -0.002 C 
ATOM     18  C29 <0> d   1      41.928   7.392  32.709  0.00  0.00     0.007 C 
ATOM     19  C30 <0> d   1      43.299   8.080  32.603  0.00  0.00     0.012 C 
ATOM     20  C31 <0> d   1      44.371   7.039  32.693  0.00  0.00    -0.013 C 
ATOM     21  C32 <0> d   1      44.189   6.218  33.970  0.00  0.00     0.018 C 
ENDROOT
BRANCH   1  22
ATOM     22  O5  <0> d   1      46.373   7.762  33.891  0.00  0.00    -0.315 OA
BRANCH  22  23
ATOM     23  C3  <0> d   1      46.557   9.050  34.221  0.00  0.00     0.258 C 
ATOM     24  O4  <0> d   1      46.247   9.443  35.321  0.00  0.00    -0.265 OA
BRANCH  23  25
ATOM     25  C2  <0> d   1      47.154  10.007  33.221  0.00  0.00     0.106 C 
ATOM     26  C1  <0> d   1      47.965  11.075  33.956  0.00  0.00     0.015 C 
ENDBRANCH  23  25
ENDBRANCH  22  23
ENDBRANCH   1  22
TORSDOF 3
ENDMDL
MODEL 8
REMARK CAVERDOCK RESULT:      24.1      0.000      0.000
REMARK CAVERDOCK CONSTRAINTS:       0.1      0.0      0.0      0.0
REMARK CAVERDOCK TUNNEL: 7     24.1      1.8      8.4
REMARK  3 active torsions:
REMARK  status: ('A' for Active; 'I' for Inactive)
REMARK    1  A    between atoms: C2_2  and  C3_3 
REMARK    2  A    between atoms: C3_3  and  O5_5 
REMARK    3  A    between atoms: O5_5  and  C6_6 
ROOT
ATOM      1  C6  <0> d   1      45.440   7.555  32.858  0.00  0.00     0.140 C 
ATOM      2  C8  <0> d   1      46.215   6.298  32.392  0.00  0.00     0.034 C 
ATOM      3  C9  <0> d   1      45.148   5.210  32.097  0.00  0.00     0.008 C 
ATOM      4  C10 <0> d   1      43.888   6.033  31.808  0.00  0.00     0.001 C 
ATOM      5  C12 <0> d   1      42.568   5.308  31.989  0.00  0.00    -0.005 C 
ATOM      6  C14 <0> d   1      42.451   4.157  30.988  0.00  0.00     0.006 C 
ATOM      7  C15 <0> d   1      41.099   3.468  31.171  0.00  0.00     0.006 C 
ATOM      8  C16 <0> d   1      39.967   4.468  30.919  0.00  0.00     0.001 C 
ATOM      9  C18 <0> d   1      38.626   3.756  31.141  0.00  0.00     0.084 C 
ATOM     10  C19 <0> d   1      37.512   4.773  31.036  0.00  0.00     0.131 C 
ATOM     11  O20 <0> d   1      36.565   4.583  30.311  0.00  0.00    -0.298 OA
ATOM     12  C21 <0> d   1      37.617   6.034  31.866  0.00  0.00     0.052 C 
ATOM     13  C23 <0> d   1      36.511   7.010  31.460  0.00  0.00     0.018 C 
ATOM     14  C24 <0> d   1      38.986   6.667  31.608  0.00  0.00     0.021 C 
ATOM     15  C25 <0> d   1      40.092   5.647  31.885  0.00  0.00    -0.035 C 
ATOM     16  C26 <0> d   1      39.966   5.133  33.320  0.00  0.00     0.016 C 
ATOM     17  C27 <0> d   1      41.448   6.326  31.725  0.00  0.00    -0.002 C 
ATOM     18  C29 <0> d   1      41.546   7.515  32.675  0.00  0.00     0.007 C 
ATOM     19  C30 <0> d   1      42.934   8.172  32.611  0.00  0.00     0.012 C 
ATOM     20  C31 <0> d   1      43.974   7.135  32.901  0.00  0.00    -0.013 C 
ATOM     21  C32 <0> d   1      43.672   6.459  34.240  0.00  0.00     0.018 C 
ENDROOT
BRANCH   1  22
ATOM     22  O5  <0> d   1      45.886   7.961  34.179  0.00  0.00    -0.315 OA
BRANCH  22  23
ATOM     23  C3  <0> d   1      46.872   8.868  34.237  0.00  0.00     0.258 C 
ATOM     24  O4  <0> d   1      47.514   9.001  35.253  0.00  0.00    -0.265 OA
BRANCH  23  25
ATOM     25  C2  <0> d   1      47.183   9.722  33.034  0.00  0.00     0.106 C 
ATOM     26  C1  <0> d   1      46.674  11.145  33.272  0.00  0.00     0.015 C 
ENDBRANCH  23  25
ENDBRANCH  22  23
ENDBRANCH   1  22
TORSDOF 3
ENDMDL
MODEL 9
REMARK CAVERDOCK RESULT:      24.4      0.000      0.000
REMARK CAVERDOCK CONSTRAINTS:       0.8      0.0      0.0      0.0
REMARK CAVERDOCK TUNNEL: 8     24.4      1.8      9.5
REMARK  3 active torsions:
REMARK  status: ('A' for Active; 'I' for Inactive)
REMARK    1  A    between atoms: C2_2  and  C3_3 
REMARK    2  A    between atoms: C3_3  and  O5_5 
REMARK    3  A    between atoms: O5_5  and  C6_6 
ROOT
ATOM      1  C6  <0> d   1      45.659   6.942  32.352  0.00  0.00     0.140 C 
ATOM      2  C8  <0> d   1      46.320   5.853  31.471  0.00  0.00     0.034 C 
ATOM      3  C9  <0> d   1      45.185   4.882  31.049  0.00  0.00     0.008 C 
ATOM      4  C10 <0> d   1      43.929   5.752  31.162  0.00  0.00     0.001 C 
ATOM      5  C12 <0> d   1      42.618   5.006  31.325  0.00  0.00    -0.005 C 
ATOM      6  C14 <0> d   1      42.328   4.161  30.082  0.00  0.00     0.006 C 
ATOM      7  C15 <0> d   1      40.988   3.448  30.261  0.00  0.00     0.006 C 
ATOM      8  C16 <0> d   1      39.870   4.479  30.438  0.00  0.00     0.001 C 
ATOM      9  C18 <0> d   1      38.545   3.734  30.646  0.00  0.00     0.084 C 
ATOM     10  C19 <0> d   1      37.465   4.743  30.965  0.00  0.00     0.131 C 
ATOM     11  O20 <0> d   1      36.424   4.752  30.352  0.00  0.00    -0.298 OA
ATOM     12  C21 <0> d   1      37.723   5.739  32.074  0.00  0.00     0.052 C 
ATOM     13  C23 <0> d   1      36.610   6.788  32.094  0.00  0.00     0.018 C 
ATOM     14  C24 <0> d   1      39.069   6.418  31.807  0.00  0.00     0.021 C 
ATOM     15  C25 <0> d   1      40.164   5.360  31.652  0.00  0.00    -0.035 C 
ATOM     16  C26 <0> d   1      40.210   4.485  32.906  0.00  0.00     0.016 C 
ATOM     17  C27 <0> d   1      41.511   6.057  31.493  0.00  0.00    -0.002 C 
ATOM     18  C29 <0> d   1      41.776   6.952  32.699  0.00  0.00     0.007 C 
ATOM     19  C30 <0> d   1      43.167   7.602  32.620  0.00  0.00     0.012 C 
ATOM     20  C31 <0> d   1      44.198   6.525  32.483  0.00  0.00    -0.013 C 
ATOM     21  C32 <0> d   1      44.049   5.519  33.626  0.00  0.00     0.018 C 
ENDROOT
BRANCH   1  22
ATOM     22  O5  <0> d   1      46.289   6.983  33.659  0.00  0.00    -0.315 OA
BRANCH  22  23
ATOM     23  C3  <0> d   1      46.968   8.097  33.974  0.00  0.00     0.258 C 
ATOM     24  O4  <0> d   1      47.720   8.101  34.919  0.00  0.00    -0.265 OA
BRANCH  23  25
ATOM     25  C2  <0> d   1      46.794   9.345  33.146  0.00  0.00     0.106 C 
ATOM     26  C1  <0> d   1      47.812   9.346  32.003  0.00  0.00     0.015 C 
ENDBRANCH  23  25
ENDBRANCH  22  23
ENDBRANCH   1  22
TORSDOF 3
ENDMDL
MODEL 10
REMARK CAVERDOCK RESULT:      24.7      0.000      0.000
REMARK CAVERDOCK CONSTRAINTS:       0.2      0.0      0.0      0.0
REMARK CAVERDOCK TUNNEL: 9     24.7      1.7    10.11
REMARK  3 active torsions:
REMARK  status: ('A' for Active; 'I' for Inactive)
REMARK    1  A    between atoms: C2_2  and  C3_3 
REMARK    2  A    between atoms: C3_3  and  O5_5 
REMARK    3  A    between atoms: O5_5  and  C6_6 
ROOT
ATOM      1  C6  <0> d   1      45.223   6.979  32.612  0.00  0.00     0.140 C 
ATOM      2  C8  <0> d   1      45.908   5.880  31.764  0.00  0.00     0.034 C 
ATOM      3  C9  <0> d   1      44.785   4.905  31.320  0.00  0.00     0.008 C 
ATOM      4  C10 <0> d   1      43.527   5.778  31.384  0.00  0.00     0.001 C 
ATOM      5  C12 <0> d   1      42.210   5.036  31.517  0.00  0.00    -0.005 C 
ATOM      6  C14 <0> d   1      41.957   4.177  30.276  0.00  0.00     0.006 C 
ATOM      7  C15 <0> d   1      40.610   3.468  30.423  0.00  0.00     0.006 C 
ATOM      8  C16 <0> d   1      39.490   4.503  30.553  0.00  0.00     0.001 C 
ATOM      9  C18 <0> d   1      38.158   3.762  30.730  0.00  0.00     0.084 C 
ATOM     10  C19 <0> d   1      37.070   4.775  31.005  0.00  0.00     0.131 C 
ATOM     11  O20 <0> d   1      36.048   4.779  30.361  0.00  0.00    -0.298 OA
ATOM     12  C21 <0> d   1      37.297   5.784  32.110  0.00  0.00     0.052 C 
ATOM     13  C23 <0> d   1      36.185   6.835  32.084  0.00  0.00     0.018 C 
ATOM     14  C24 <0> d   1      38.651   6.458  31.876  0.00  0.00     0.021 C 
ATOM     15  C25 <0> d   1      39.749   5.397  31.766  0.00  0.00    -0.035 C 
ATOM     16  C26 <0> d   1      39.755   4.536  33.030  0.00  0.00     0.016 C 
ATOM     17  C27 <0> d   1      41.101   6.090  31.639  0.00  0.00    -0.002 C 
ATOM     18  C29 <0> d   1      41.331   6.999  32.843  0.00  0.00     0.007 C 
ATOM     19  C30 <0> d   1      42.725   7.646  32.798  0.00  0.00     0.012 C 
ATOM     20  C31 <0> d   1      43.758   6.566  32.705  0.00  0.00    -0.013 C 
ATOM     21  C32 <0> d   1      43.573   5.573  33.854  0.00  0.00     0.018 C 
ENDROOT
BRANCH   1  22
ATOM     22  O5  <0> d   1      45.814   7.035  33.938  0.00  0.00    -0.315 OA
BRANCH  22  23
ATOM     23  C3  <0> d   1      45.934   8.247  34.500  0.00  0.00     0.258 C 
ATOM     24  O4  <0> d   1      45.709   8.392  35.679  0.00  0.00    -0.265 OA
BRANCH  23  25
ATOM     25  C2  <0> d   1      46.353   9.429  33.663  0.00  0.00     0.106 C 
ATOM     26  C1  <0> d   1      45.265  10.502  33.715  0.00  0.00     0.015 C 
ENDBRANCH  23  25
ENDBRANCH  22  23
ENDBRANCH   1  22
TORSDOF 3
ENDMDL
MODEL 11
REMARK CAVERDOCK RESULT:      25.2      0.000      0.000
REMARK CAVERDOCK CONSTRAINTS:       0.8      0.0      0.0      0.0
REMARK CAVERDOCK TUNNEL: 10     25.2      1.7     11.1
REMARK  3 active torsions:
REMARK  status: ('A' for Active; 'I' for Inactive)
REMARK    1  A    between atoms: C2_2  and  C3_3 
REMARK    2  A    between atoms: C3_3  and  O5_5 
REMARK    3  A    between atoms: O5_5  and  C6_6 
ROOT
ATOM      1  C6  <0> d   1      44.812   6.619  32.958  0.00  0.00     0.140 C 
ATOM      2  C8  <0> d   1      44.406   7.983  33.566  0.00  0.00     0.034 C 
ATOM      3  C9  <0> d   1      42.918   8.207  33.188  0.00  0.00     0.008 C 
ATOM      4  C10 <0> d   1      42.404   6.781  32.960  0.00  0.00     0.001 C 
ATOM      5  C12 <0> d   1      41.164   6.654  32.093  0.00  0.00    -0.005 C 
ATOM      6  C14 <0> d   1      39.972   7.335  32.768  0.00  0.00     0.006 C 
ATOM      7  C15 <0> d   1      38.732   7.162  31.890  0.00  0.00     0.006 C 
ATOM      8  C16 <0> d   1      38.425   5.673  31.711  0.00  0.00     0.001 C 
ATOM      9  C18 <0> d   1      37.198   5.532  30.802  0.00  0.00     0.084 C 
ATOM     10  C19 <0> d   1      36.978   4.066  30.505  0.00  0.00     0.131 C 
ATOM     11  O20 <0> d   1      35.897   3.554  30.674  0.00  0.00    -0.298 OA
ATOM     12  C21 <0> d   1      38.149   3.259  29.988  0.00  0.00     0.052 C 
ATOM     13  C23 <0> d   1      37.777   1.775  29.953  0.00  0.00     0.018 C 
ATOM     14  C24 <0> d   1      39.335   3.473  30.932  0.00  0.00     0.021 C 
ATOM     15  C25 <0> d   1      39.624   4.969  31.075  0.00  0.00    -0.035 C 
ATOM     16  C26 <0> d   1      39.883   5.573  29.694  0.00  0.00     0.016 C 
ATOM     17  C27 <0> d   1      40.870   5.156  31.933  0.00  0.00    -0.002 C 
ATOM     18  C29 <0> d   1      42.049   4.425  31.299  0.00  0.00     0.007 C 
ATOM     19  C30 <0> d   1      43.348   4.665  32.086  0.00  0.00     0.012 C 
ATOM     20  C31 <0> d   1      43.588   6.140  32.183  0.00  0.00    -0.013 C 
ATOM     21  C32 <0> d   1      43.590   6.758  30.784  0.00  0.00     0.018 C 
ENDROOT
BRANCH   1  22
ATOM     22  O5  <0> d   1      45.942   6.783  32.060  0.00  0.00    -0.315 OA
BRANCH  22  23
ATOM     23  C3  <0> d   1      46.665   7.906  32.191  0.00  0.00     0.258 C 
ATOM     24  O4  <0> d   1      47.188   8.169  33.249  0.00  0.00    -0.265 OA
BRANCH  23  25
ATOM     25  C2  <0> d   1      46.828   8.839  31.018  0.00  0.00     0.106 C 
ATOM     26  C1  <0> d   1      47.114   8.025  29.755  0.00  0.00     0.015 C 
ENDBRANCH  23  25
ENDBRANCH  22  23
ENDBRANCH   1  22
TORSDOF 3
ENDMDL
MODEL 12
REMARK CAVERDOCK RESULT:      25.6      0.000      0.000
REMARK CAVERDOCK CONSTRAINTS:       0.1      0.0      0.0      0.0
REMARK CAVERDOCK TUNNEL: 11     25.6      1.8     12.4
REMARK  3 active torsions:
REMARK  status: ('A' for Active; 'I' for Inactive)
REMARK    1  A    between atoms: C2_2  and  C3_3 
REMARK    2  A    between atoms: C3_3  and  O5_5 
REMARK    3  A    between atoms: O5_5  and  C6_6 
ROOT
ATOM      1  C6  <0> d   1      44.853   7.013  32.375  0.00  0.00     0.140 C 
ATOM      2  C8  <0> d   1      45.552   5.798  31.717  0.00  0.00     0.034 C 
ATOM      3  C9  <0> d   1      44.434   4.771  31.393  0.00  0.00     0.008 C 
ATOM      4  C10 <0> d   1      43.181   5.648  31.295  0.00  0.00     0.001 C 
ATOM      5  C12 <0> d   1      41.856   4.937  31.501  0.00  0.00    -0.005 C 
ATOM      6  C14 <0> d   1      41.629   3.904  30.395  0.00  0.00     0.006 C 
ATOM      7  C15 <0> d   1      40.274   3.228  30.610  0.00  0.00     0.006 C 
ATOM      8  C16 <0> d   1      39.157   4.274  30.557  0.00  0.00     0.001 C 
ATOM      9  C18 <0> d   1      37.817   3.571  30.807  0.00  0.00     0.084 C 
ATOM     10  C19 <0> d   1      36.729   4.617  30.900  0.00  0.00     0.131 C 
ATOM     11  O20 <0> d   1      35.724   4.528  30.237  0.00  0.00    -0.298 OA
ATOM     12  C21 <0> d   1      36.934   5.778  31.850  0.00  0.00     0.052 C 
ATOM     13  C23 <0> d   1      35.831   6.817  31.640  0.00  0.00     0.018 C 
ATOM     14  C24 <0> d   1      38.299   6.406  31.553  0.00  0.00     0.021 C 
ATOM     15  C25 <0> d   1      39.392   5.338  31.631  0.00  0.00    -0.035 C 
ATOM     16  C26 <0> d   1      39.360   4.673  33.008  0.00  0.00     0.016 C 
ATOM     17  C27 <0> d   1      40.751   6.001  31.437  0.00  0.00    -0.002 C 
ATOM     18  C29 <0> d   1      40.957   7.077  32.499  0.00  0.00     0.007 C 
ATOM     19  C30 <0> d   1      42.355   7.707  32.395  0.00  0.00     0.012 C 
ATOM     20  C31 <0> d   1      43.383   6.622  32.490  0.00  0.00    -0.013 C 
ATOM     21  C32 <0> d   1      43.163   5.811  33.768  0.00  0.00     0.018 C 
ENDROOT
BRANCH   1  22
ATOM     22  O5  <0> d   1      45.410   7.262  33.693  0.00  0.00    -0.315 OA
BRANCH  22  23
ATOM     23  C3  <0> d   1      45.872   8.499  33.935  0.00  0.00     0.258 C 
ATOM     24  O4  <0> d   1      46.885   8.882  33.399  0.00  0.00    -0.265 OA
BRANCH  23  25
ATOM     25  C2  <0> d   1      45.125   9.412  34.873  0.00  0.00     0.106 C 
ATOM     26  C1  <0> d   1      45.927   9.583  36.165  0.00  0.00     0.015 C 
ENDBRANCH  23  25
ENDBRANCH  22  23
ENDBRANCH   1  22
TORSDOF 3
ENDMDL
MODEL 13
REMARK CAVERDOCK RESULT:      24.5      0.000      0.000
REMARK CAVERDOCK CONSTRAINTS:       0.1      0.0      0.0      0.0
REMARK CAVERDOCK TUNNEL: 12     24.5      1.8     13.8
REMARK  3 active torsions:
REMARK  status: ('A' for Active; 'I' for Inactive)
REMARK    1  A    between atoms: C2_2  and  C3_3 
REMARK    2  A    between atoms: C3_3  and  O5_5 
REMARK    3  A    between atoms: O5_5  and  C6_6 
ROOT
ATOM      1  C6  <0> d   1      36.388   5.388  30.369  0.00  0.00     0.140 C 
ATOM      2  C8  <0> d   1      35.605   5.456  31.703  0.00  0.00     0.034 C 
ATOM      3  C9  <0> d   1      36.662   5.380  32.837  0.00  0.00     0.008 C 
ATOM      4  C10 <0> d   1      37.936   5.887  32.152  0.00  0.00     0.001 C 
ATOM      5  C12 <0> d   1      39.246   5.467  32.794  0.00  0.00    -0.005 C 
ATOM      6  C14 <0> d   1      39.363   6.060  34.200  0.00  0.00     0.006 C 
ATOM      7  C15 <0> d   1      40.704   5.648  34.807  0.00  0.00     0.006 C 
ATOM      8  C16 <0> d   1      41.852   6.178  33.942  0.00  0.00     0.001 C 
ATOM      9  C18 <0> d   1      43.180   5.723  34.560  0.00  0.00     0.084 C 
ATOM     10  C19 <0> d   1      44.308   6.118  33.633  0.00  0.00     0.131 C 
ATOM     11  O20 <0> d   1      45.263   6.731  34.045  0.00  0.00    -0.298 OA
ATOM     12  C21 <0> d   1      44.206   5.722  32.176  0.00  0.00     0.052 C 
ATOM     13  C23 <0> d   1      45.329   6.390  31.381  0.00  0.00     0.018 C 
ATOM     14  C24 <0> d   1      42.848   6.187  31.645  0.00  0.00     0.021 C 
ATOM     15  C25 <0> d   1      41.726   5.627  32.522  0.00  0.00    -0.035 C 
ATOM     16  C26 <0> d   1      41.825   4.102  32.566  0.00  0.00     0.016 C 
ATOM     17  C27 <0> d   1      40.381   6.014  31.916  0.00  0.00    -0.002 C 
ATOM     18  C29 <0> d   1      40.283   5.481  30.490  0.00  0.00     0.007 C 
ATOM     19  C30 <0> d   1      38.904   5.770  29.876  0.00  0.00     0.012 C 
ATOM     20  C31 <0> d   1      37.848   5.191  30.765  0.00  0.00    -0.013 C 
ATOM     21  C32 <0> d   1      38.123   3.704  30.995  0.00  0.00     0.018 C 
ENDROOT
BRANCH   1  22
ATOM     22  O5  <0> d   1      35.928   4.266  29.571  0.00  0.00    -0.315 OA
BRANCH  22  23
ATOM     23  C3  <0> d   1      34.878   3.574  30.041  0.00  0.00     0.258 C 
ATOM     24  O4  <0> d   1      34.763   2.400  29.781  0.00  0.00    -0.265 OA
BRANCH  23  25
ATOM     25  C2  <0> d   1      33.844   4.261  30.895  0.00  0.00     0.106 C 
ATOM     26  C1  <0> d   1      32.616   3.359  31.034  0.00  0.00     0.015 C 
ENDBRANCH  23  25
ENDBRANCH  22  23
ENDBRANCH   1  22
TORSDOF 3
ENDMDL
MODEL 14
REMARK CAVERDOCK RESULT:      24.8      0.000      0.000
REMARK CAVERDOCK CONSTRAINTS:       0.1      0.0      0.0      0.0
REMARK CAVERDOCK TUNNEL: 13     24.8      1.8     14.1
REMARK  3 active torsions:
REMARK  status: ('A' for Active; 'I' for Inactive)
REMARK    1  A    between atoms: C2_2  and  C3_3 
REMARK    2  A    between atoms: C3_3  and  O5_5 
REMARK    3  A    between atoms: O5_5  and  C6_6 
ROOT
ATOM      1  C6  <0> d   1      36.134   5.430  30.344  0.00  0.00     0.140 C 
ATOM      2  C8  <0> d   1      35.340   5.440  31.673  0.00  0.00     0.034 C 
ATOM      3  C9  <0> d   1      36.388   5.320  32.811  0.00  0.00     0.008 C 
ATOM      4  C10 <0> d   1      37.667   5.858  32.159  0.00  0.00     0.001 C 
ATOM      5  C12 <0> d   1      38.972   5.416  32.794  0.00  0.00    -0.005 C 
ATOM      6  C14 <0> d   1      39.076   5.950  34.224  0.00  0.00     0.006 C 
ATOM      7  C15 <0> d   1      40.413   5.517  34.825  0.00  0.00     0.006 C 
ATOM      8  C16 <0> d   1      41.566   6.084  33.992  0.00  0.00     0.001 C 
ATOM      9  C18 <0> d   1      42.890   5.607  34.602  0.00  0.00     0.084 C 
ATOM     10  C19 <0> d   1      44.025   6.043  33.701  0.00  0.00     0.131 C 
ATOM     11  O20 <0> d   1      44.975   6.641  34.146  0.00  0.00    -0.298 OA
ATOM     12  C21 <0> d   1      43.936   5.707  32.229  0.00  0.00     0.052 C 
ATOM     13  C23 <0> d   1      45.064   6.411  31.471  0.00  0.00     0.018 C 
ATOM     14  C24 <0> d   1      42.581   6.191  31.705  0.00  0.00     0.021 C 
ATOM     15  C25 <0> d   1      41.454   5.593  32.549  0.00  0.00    -0.035 C 
ATOM     16  C26 <0> d   1      41.557   4.067  32.531  0.00  0.00     0.016 C 
ATOM     17  C27 <0> d   1      40.113   6.001  31.949  0.00  0.00    -0.002 C 
ATOM     18  C29 <0> d   1      40.028   5.527  30.501  0.00  0.00     0.007 C 
ATOM     19  C30 <0> d   1      38.653   5.838  29.888  0.00  0.00     0.012 C 
ATOM     20  C31 <0> d   1      37.591   5.220  30.743  0.00  0.00    -0.013 C 
ATOM     21  C32 <0> d   1      37.868   3.725  30.914  0.00  0.00     0.018 C 
ENDROOT
BRANCH   1  22
ATOM     22  O5  <0> d   1      35.684   4.341  29.496  0.00  0.00    -0.315 OA
BRANCH  22  23
ATOM     23  C3  <0> d   1      34.651   3.610  29.941  0.00  0.00     0.258 C 
ATOM     24  O4  <0> d   1      34.641   2.412  29.776  0.00  0.00    -0.265 OA
BRANCH  23  25
ATOM     25  C2  <0> d   1      33.502   4.280  30.651  0.00  0.00     0.106 C 
ATOM     26  C1  <0> d   1      32.751   3.249  31.495  0.00  0.00     0.015 C 
ENDBRANCH  23  25
ENDBRANCH  22  23
ENDBRANCH   1  22
TORSDOF 3
ENDMDL
MODEL 15
REMARK CAVERDOCK RESULT:      24.4      0.000      0.000
REMARK CAVERDOCK CONSTRAINTS:       0.0      0.0      0.0      0.0
REMARK CAVERDOCK TUNNEL: 14     24.4      1.8     15.1
REMARK  3 active torsions:
REMARK  status: ('A' for Active; 'I' for Inactive)
REMARK    1  A    between atoms: C2_2  and  C3_3 
REMARK    2  A    between atoms: C3_3  and  O5_5 
REMARK    3  A    between atoms: O5_5  and  C6_6 
ROOT
ATOM      1  C6  <0> d   1      36.001   5.379  30.315  0.00  0.00     0.140 C 
ATOM      2  C8  <0> d   1      35.214   5.498  31.643  0.00  0.00     0.034 C 
ATOM      3  C9  <0> d   1      36.262   5.402  32.784  0.00  0.00     0.008 C 
ATOM      4  C10 <0> d   1      37.557   5.851  32.099  0.00  0.00     0.001 C 
ATOM      5  C12 <0> d   1      38.847   5.395  32.755  0.00  0.00    -0.005 C 
ATOM      6  C14 <0> d   1      38.979   6.006  34.151  0.00  0.00     0.006 C 
ATOM      7  C15 <0> d   1      40.301   5.556  34.773  0.00  0.00     0.006 C 
ATOM      8  C16 <0> d   1      41.471   6.028  33.906  0.00  0.00     0.001 C 
ATOM      9  C18 <0> d   1      42.779   5.535  34.539  0.00  0.00     0.084 C 
ATOM     10  C19 <0> d   1      43.925   5.873  33.612  0.00  0.00     0.131 C 
ATOM     11  O20 <0> d   1      44.900   6.458  34.019  0.00  0.00    -0.298 OA
ATOM     12  C21 <0> d   1      43.817   5.456  32.162  0.00  0.00     0.052 C 
ATOM     13  C23 <0> d   1      44.968   6.069  31.362  0.00  0.00     0.018 C 
ATOM     14  C24 <0> d   1      42.479   5.962  31.615  0.00  0.00     0.021 C 
ATOM     15  C25 <0> d   1      41.333   5.459  32.494  0.00  0.00    -0.035 C 
ATOM     16  C26 <0> d   1      41.375   3.931  32.565  0.00  0.00     0.016 C 
ATOM     17  C27 <0> d   1      40.006   5.884  31.875  0.00  0.00    -0.002 C 
ATOM     18  C29 <0> d   1      39.896   5.330  30.457  0.00  0.00     0.007 C 
ATOM     19  C30 <0> d   1      38.532   5.660  29.830  0.00  0.00     0.012 C 
ATOM     20  C31 <0> d   1      37.450   5.135  30.723  0.00  0.00    -0.013 C 
ATOM     21  C32 <0> d   1      37.669   3.643  30.979  0.00  0.00     0.018 C 
ENDROOT
BRANCH   1  22
ATOM     22  O5  <0> d   1      35.504   4.261  29.533  0.00  0.00    -0.315 OA
BRANCH  22  23
ATOM     23  C3  <0> d   1      34.424   3.619  30.006  0.00  0.00     0.258 C 
ATOM     24  O4  <0> d   1      34.207   2.477  29.677  0.00  0.00    -0.265 OA
BRANCH  23  25
ATOM     25  C2  <0> d   1      33.482   4.323  30.949  0.00  0.00     0.106 C 
ATOM     26  C1  <0> d   1      33.037   3.353  32.045  0.00  0.00     0.015 C 
ENDBRANCH  23  25
ENDBRANCH  22  23
ENDBRANCH   1  22
TORSDOF 3
ENDMDL
MODEL 16
REMARK CAVERDOCK RESULT:      24.0      0.000      0.000
REMARK CAVERDOCK CONSTRAINTS:       0.4      0.0      0.0      0.0
REMARK CAVERDOCK TUNNEL: 15     24.0      1.8     16.8
REMARK  3 active torsions:
REMARK  status: ('A' for Active; 'I' for Inactive)
REMARK    1  A    between atoms: C2_2  and  C3_3 
REMARK    2  A    between atoms: C3_3  and  O5_5 
REMARK    3  A    between atoms: O5_5  and  C6_6 
ROOT
ATOM      1  C6  <0> d   1      43.905   5.349  32.212  0.00  0.00     0.140 C 
ATOM      2  C8  <0> d   1      44.009   5.842  33.676  0.00  0.00     0.034 C 
ATOM      3  C9  <0> d   1      42.566   6.202  34.121  0.00  0.00     0.008 C 
ATOM      4  C10 <0> d   1      41.697   5.352  33.188  0.00  0.00     0.001 C 
ATOM      5  C12 <0> d   1      40.270   5.829  32.994  0.00  0.00    -0.005 C 
ATOM      6  C14 <0> d   1      39.502   5.764  34.316  0.00  0.00     0.006 C 
ATOM      7  C15 <0> d   1      38.061   6.218  34.083  0.00  0.00     0.006 C 
ATOM      8  C16 <0> d   1      37.384   5.297  33.064  0.00  0.00     0.001 C 
ATOM      9  C18 <0> d   1      35.953   5.797  32.828  0.00  0.00     0.084 C 
ATOM     10  C19 <0> d   1      35.330   4.981  31.718  0.00  0.00     0.131 C 
ATOM     11  O20 <0> d   1      34.253   4.454  31.864  0.00  0.00    -0.298 OA
ATOM     12  C21 <0> d   1      36.092   4.844  30.418  0.00  0.00     0.052 C 
ATOM     13  C23 <0> d   1      35.397   3.821  29.518  0.00  0.00     0.018 C 
ATOM     14  C24 <0> d   1      37.511   4.369  30.741  0.00  0.00     0.021 C 
ATOM     15  C25 <0> d   1      38.163   5.319  31.748  0.00  0.00    -0.035 C 
ATOM     16  C26 <0> d   1      38.156   6.741  31.186  0.00  0.00     0.016 C 
ATOM     17  C27 <0> d   1      39.608   4.889  31.975  0.00  0.00    -0.002 C 
ATOM     18  C29 <0> d   1      40.362   4.890  30.649  0.00  0.00     0.007 C 
ATOM     19  C30 <0> d   1      41.848   4.551  30.850  0.00  0.00     0.012 C 
ATOM     20  C31 <0> d   1      42.437   5.517  31.831  0.00  0.00    -0.013 C 
ATOM     21  C32 <0> d   1      42.188   6.951  31.359  0.00  0.00     0.018 C 
ENDROOT
BRANCH   1  22
ATOM     22  O5  <0> d   1      44.744   6.158  31.346  0.00  0.00    -0.315 OA
BRANCH  22  23
ATOM     23  C3  <0> d   1      46.070   6.075  31.533  0.00  0.00     0.258 C 
ATOM     24  O4  <0> d   1      46.685   7.034  31.937  0.00  0.00    -0.265 OA
BRANCH  23  25
ATOM     25  C2  <0> d   1      46.794   4.785  31.241  0.00  0.00     0.106 C 
ATOM     26  C1  <0> d   1      48.031   5.075  30.389  0.00  0.00     0.015 C 
ENDBRANCH  23  25
ENDBRANCH  22  23
ENDBRANCH   1  22
TORSDOF 3
ENDMDL
MODEL 17
REMARK CAVERDOCK RESULT:      24.0      0.000      0.000
REMARK CAVERDOCK CONSTRAINTS:       0.0      0.0      0.0      0.0
REMARK CAVERDOCK TUNNEL: 16     24.0      1.9     17.6
REMARK  3 active torsions:
REMARK  status: ('A' for Active; 'I' for Inactive)
REMARK    1  A    between atoms: C2_2  and  C3_3 
REMARK    2  A    between atoms: C3_3  and  O5_5 
REMARK    3  A    between atoms: O5_5  and  C6_6 
ROOT
ATOM      1  C6  <0> d   1      43.818   5.328  32.181  0.00  0.00     0.140 C 
ATOM      2  C8  <0> d   1      43.876   5.977  33.586  0.00  0.00     0.034 C 
ATOM      3  C9  <0> d   1      42.417   6.358  33.954  0.00  0.00     0.008 C 
ATOM      4  C10 <0> d   1      41.585   5.397  33.096  0.00  0.00     0.001 C 
ATOM      5  C12 <0> d   1      40.157   5.826  32.817  0.00  0.00    -0.005 C 
ATOM      6  C14 <0> d   1      39.356   5.890  34.119  0.00  0.00     0.006 C 
ATOM      7  C15 <0> d   1      37.915   6.292  33.802  0.00  0.00     0.006 C 
ATOM      8  C16 <0> d   1      37.279   5.256  32.872  0.00  0.00     0.001 C 
ATOM      9  C18 <0> d   1      35.847   5.702  32.548  0.00  0.00     0.084 C 
ATOM     10  C19 <0> d   1      35.266   4.761  31.518  0.00  0.00     0.131 C 
ATOM     11  O20 <0> d   1      34.193   4.235  31.693  0.00  0.00    -0.298 OA
ATOM     12  C21 <0> d   1      36.064   4.499  30.260  0.00  0.00     0.052 C 
ATOM     13  C23 <0> d   1      35.408   3.373  29.458  0.00  0.00     0.018 C 
ATOM     14  C24 <0> d   1      37.481   4.085  30.667  0.00  0.00     0.021 C 
ATOM     15  C25 <0> d   1      38.092   5.149  31.581  0.00  0.00    -0.035 C 
ATOM     16  C26 <0> d   1      38.079   6.503  30.869  0.00  0.00     0.016 C 
ATOM     17  C27 <0> d   1      39.536   4.772  31.889  0.00  0.00    -0.002 C 
ATOM     18  C29 <0> d   1      40.326   4.643  30.590  0.00  0.00     0.007 C 
ATOM     19  C30 <0> d   1      41.811   4.353  30.863  0.00  0.00     0.012 C 
ATOM     20  C31 <0> d   1      42.359   5.428  31.748  0.00  0.00    -0.013 C 
ATOM     21  C32 <0> d   1      42.102   6.799  31.119  0.00  0.00     0.018 C 
ENDROOT
BRANCH   1  22
ATOM     22  O5  <0> d   1      44.668   6.054  31.255  0.00  0.00    -0.315 OA
BRANCH  22  23
ATOM     23  C3  <0> d   1      45.508   6.959  31.780  0.00  0.00     0.258 C 
ATOM     24  O4  <0> d   1      46.519   6.597  32.334  0.00  0.00    -0.265 OA
BRANCH  23  25
ATOM     25  C2  <0> d   1      45.191   8.430  31.678  0.00  0.00     0.106 C 
ATOM     26  C1  <0> d   1      46.336   9.242  32.288  0.00  0.00     0.015 C 
ENDBRANCH  23  25
ENDBRANCH  22  23
ENDBRANCH   1  22
TORSDOF 3
ENDMDL
MODEL 18
REMARK CAVERDOCK RESULT:      23.3      0.000      0.000
REMARK CAVERDOCK CONSTRAINTS:       0.0      0.0      0.0      0.0
REMARK CAVERDOCK TUNNEL: 17     23.3      1.9     18.4
REMARK  3 active torsions:
REMARK  status: ('A' for Active; 'I' for Inactive)
REMARK    1  A    between atoms: C2_2  and  C3_3 
REMARK    2  A    between atoms: C3_3  and  O5_5 
REMARK    3  A    between atoms: O5_5  and  C6_6 
ROOT
ATOM      1  C6  <0> d   1      43.537   5.341  32.307  0.00  0.00     0.140 C 
ATOM      2  C8  <0> d   1      43.501   6.161  33.619  0.00  0.00     0.034 C 
ATOM      3  C9  <0> d   1      42.019   6.566  33.843  0.00  0.00     0.008 C 
ATOM      4  C10 <0> d   1      41.249   5.496  33.061  0.00  0.00     0.001 C 
ATOM      5  C12 <0> d   1      39.840   5.868  32.639  0.00  0.00    -0.005 C 
ATOM      6  C14 <0> d   1      38.956   6.084  33.869  0.00  0.00     0.006 C 
ATOM      7  C15 <0> d   1      37.537   6.425  33.413  0.00  0.00     0.006 C 
ATOM      8  C16 <0> d   1      36.967   5.272  32.582  0.00  0.00     0.001 C 
ATOM      9  C18 <0> d   1      35.558   5.657  32.114  0.00  0.00     0.084 C 
ATOM     10  C19 <0> d   1      35.048   4.587  31.174  0.00  0.00     0.131 C 
ATOM     11  O20 <0> d   1      33.969   4.074  31.346  0.00  0.00    -0.298 OA
ATOM     12  C21 <0> d   1      35.928   4.179  30.013  0.00  0.00     0.052 C 
ATOM     13  C23 <0> d   1      35.330   2.954  29.318  0.00  0.00     0.018 C 
ATOM     14  C24 <0> d   1      37.317   3.838  30.559  0.00  0.00     0.021 C 
ATOM     15  C25 <0> d   1      37.862   5.016  31.369  0.00  0.00    -0.035 C 
ATOM     16  C26 <0> d   1      37.890   6.269  30.493  0.00  0.00     0.016 C 
ATOM     17  C27 <0> d   1      39.285   4.698  31.814  0.00  0.00    -0.002 C 
ATOM     18  C29 <0> d   1      40.158   4.418  30.594  0.00  0.00     0.007 C 
ATOM     19  C30 <0> d   1      41.624   4.183  30.995  0.00  0.00     0.012 C 
ATOM     20  C31 <0> d   1      42.109   5.368  31.772  0.00  0.00    -0.013 C 
ATOM     21  C32 <0> d   1      41.886   6.645  30.960  0.00  0.00     0.018 C 
ENDROOT
BRANCH   1  22
ATOM     22  O5  <0> d   1      44.442   5.955  31.352  0.00  0.00    -0.315 OA
BRANCH  22  23
ATOM     23  C3  <0> d   1      45.243   6.929  31.813  0.00  0.00     0.258 C 
ATOM     24  O4  <0> d   1      46.326   6.653  32.275  0.00  0.00    -0.265 OA
BRANCH  23  25
ATOM     25  C2  <0> d   1      44.794   8.367  31.753  0.00  0.00     0.106 C 
ATOM     26  C1  <0> d   1      46.019   9.283  31.728  0.00  0.00     0.015 C 
ENDBRANCH  23  25
ENDBRANCH  22  23
ENDBRANCH   1  22
TORSDOF 3
ENDMDL
MODEL 19
REMARK CAVERDOCK RESULT:      23.1      0.000      0.000
REMARK CAVERDOCK CONSTRAINTS:       0.2      0.0      0.0      0.0
REMARK CAVERDOCK TUNNEL: 18     23.1      1.9     19.5
REMARK  3 active torsions:
REMARK  status: ('A' for Active; 'I' for Inactive)
REMARK    1  A    between atoms: C2_2  and  C3_3 
REMARK    2  A    between atoms: C3_3  and  O5_5 
REMARK    3  A    between atoms: O5_5  and  C6_6 
ROOT
ATOM      1  C6  <0> d   1      43.360   5.106  32.216  0.00  0.00     0.140 C 
ATOM      2  C8  <0> d   1      43.335   6.016  33.469  0.00  0.00     0.034 C 
ATOM      3  C9  <0> d   1      41.868   6.493  33.636  0.00  0.00     0.008 C 
ATOM      4  C10 <0> d   1      41.068   5.403  32.914  0.00  0.00     0.001 C 
ATOM      5  C12 <0> d   1      39.683   5.801  32.440  0.00  0.00    -0.005 C 
ATOM      6  C14 <0> d   1      38.788   6.135  33.635  0.00  0.00     0.006 C 
ATOM      7  C15 <0> d   1      37.392   6.499  33.129  0.00  0.00     0.006 C 
ATOM      8  C16 <0> d   1      36.789   5.316  32.367  0.00  0.00     0.001 C 
ATOM      9  C18 <0> d   1      35.405   5.723  31.847  0.00  0.00     0.084 C 
ATOM     10  C19 <0> d   1      34.868   4.612  30.972  0.00  0.00     0.131 C 
ATOM     11  O20 <0> d   1      33.766   4.154  31.157  0.00  0.00    -0.298 OA
ATOM     12  C21 <0> d   1      35.750   4.091  29.859  0.00  0.00     0.052 C 
ATOM     13  C23 <0> d   1      35.115   2.845  29.237  0.00  0.00     0.018 C 
ATOM     14  C24 <0> d   1      37.115   3.733  30.453  0.00  0.00     0.021 C 
ATOM     15  C25 <0> d   1      37.694   4.942  31.192  0.00  0.00    -0.035 C 
ATOM     16  C26 <0> d   1      37.787   6.130  30.234  0.00  0.00     0.016 C 
ATOM     17  C27 <0> d   1      39.095   4.599  31.685  0.00  0.00    -0.002 C 
ATOM     18  C29 <0> d   1      39.976   4.202  30.505  0.00  0.00     0.007 C 
ATOM     19  C30 <0> d   1      41.424   3.938  30.949  0.00  0.00     0.012 C 
ATOM     20  C31 <0> d   1      41.944   5.153  31.653  0.00  0.00    -0.013 C 
ATOM     21  C32 <0> d   1      41.787   6.379  30.752  0.00  0.00     0.018 C 
ENDROOT
BRANCH   1  22
ATOM     22  O5  <0> d   1      44.306   5.618  31.240  0.00  0.00    -0.315 OA
BRANCH  22  23
ATOM     23  C3  <0> d   1      45.609   5.529  31.549  0.00  0.00     0.258 C 
ATOM     24  O4  <0> d   1      46.110   4.447  31.750  0.00  0.00    -0.265 OA
BRANCH  23  25
ATOM     25  C2  <0> d   1      46.449   6.777  31.644  0.00  0.00     0.106 C 
ATOM     26  C1  <0> d   1      45.539   8.006  31.642  0.00  0.00     0.015 C 
ENDBRANCH  23  25
ENDBRANCH  22  23
ENDBRANCH   1  22
TORSDOF 3
ENDMDL
MODEL 20
REMARK CAVERDOCK RESULT:      22.6      0.000      0.000
REMARK CAVERDOCK CONSTRAINTS:       0.0      0.0      0.0      0.0
REMARK CAVERDOCK TUNNEL: 19     22.6      1.9     20.4
REMARK  3 active torsions:
REMARK  status: ('A' for Active; 'I' for Inactive)
REMARK    1  A    between atoms: C2_2  and  C3_3 
REMARK    2  A    between atoms: C3_3  and  O5_5 
REMARK    3  A    between atoms: O5_5  and  C6_6 
ROOT
ATOM      1  C6  <0> d   1      43.114   4.841  32.246  0.00  0.00     0.140 C 
ATOM      2  C8  <0> d   1      43.108   5.842  33.427  0.00  0.00     0.034 C 
ATOM      3  C9  <0> d   1      41.662   6.394  33.528  0.00  0.00     0.008 C 
ATOM      4  C10 <0> d   1      40.826   5.290  32.872  0.00  0.00     0.001 C 
ATOM      5  C12 <0> d   1      39.469   5.712  32.341  0.00  0.00    -0.005 C 
ATOM      6  C14 <0> d   1      38.569   6.174  33.489  0.00  0.00     0.006 C 
ATOM      7  C15 <0> d   1      37.200   6.561  32.929  0.00  0.00     0.006 C 
ATOM      8  C16 <0> d   1      36.557   5.352  32.244  0.00  0.00     0.001 C 
ATOM      9  C18 <0> d   1      35.202   5.780  31.666  0.00  0.00     0.084 C 
ATOM     10  C19 <0> d   1      34.631   4.632  30.865  0.00  0.00     0.131 C 
ATOM     11  O20 <0> d   1      33.506   4.239  31.060  0.00  0.00    -0.298 OA
ATOM     12  C21 <0> d   1      35.507   3.991  29.811  0.00  0.00     0.052 C 
ATOM     13  C23 <0> d   1      34.826   2.732  29.271  0.00  0.00     0.018 C 
ATOM     14  C24 <0> d   1      36.843   3.619  30.459  0.00  0.00     0.021 C 
ATOM     15  C25 <0> d   1      37.464   4.852  31.119  0.00  0.00    -0.035 C 
ATOM     16  C26 <0> d   1      37.628   5.960  30.078  0.00  0.00     0.016 C 
ATOM     17  C27 <0> d   1      38.839   4.485  31.665  0.00  0.00    -0.002 C 
ATOM     18  C29 <0> d   1      39.722   3.962  30.536  0.00  0.00     0.007 C 
ATOM     19  C30 <0> d   1      41.148   3.668  31.028  0.00  0.00     0.012 C 
ATOM     20  C31 <0> d   1      41.710   4.908  31.651  0.00  0.00    -0.013 C 
ATOM     21  C32 <0> d   1      41.626   6.070  30.659  0.00  0.00     0.018 C 
ENDROOT
BRANCH   1  22
ATOM     22  O5  <0> d   1      44.098   5.236  31.254  0.00  0.00    -0.315 OA
BRANCH  22  23
ATOM     23  C3  <0> d   1      45.337   5.500  31.698  0.00  0.00     0.258 C 
ATOM     24  O4  <0> d   1      46.213   4.676  31.573  0.00  0.00    -0.265 OA
BRANCH  23  25
ATOM     25  C2  <0> d   1      45.638   6.825  32.352  0.00  0.00     0.106 C 
ATOM     26  C1  <0> d   1      46.913   7.415  31.746  0.00  0.00     0.015 C 
ENDBRANCH  23  25
ENDBRANCH  22  23
ENDBRANCH   1  22
TORSDOF 3
ENDMDL
MODEL 21
REMARK CAVERDOCK RESULT:      22.7      0.000      0.000
REMARK CAVERDOCK CONSTRAINTS:       0.0      0.0      0.0      0.0
REMARK CAVERDOCK TUNNEL: 20     22.7      1.9     21.3
REMARK  3 active torsions:
REMARK  status: ('A' for Active; 'I' for Inactive)
REMARK    1  A    between atoms: C2_2  and  C3_3 
REMARK    2  A    between atoms: C3_3  and  O5_5 
REMARK    3  A    between atoms: O5_5  and  C6_6 
ROOT
ATOM      1  C6  <0> d   1      42.929   5.141  32.236  0.00  0.00     0.140 C 
ATOM      2  C8  <0> d   1      42.891   5.943  33.560  0.00  0.00     0.034 C 
ATOM      3  C9  <0> d   1      41.413   6.369  33.773  0.00  0.00     0.008 C 
ATOM      4  C10 <0> d   1      40.635   5.323  32.967  0.00  0.00     0.001 C 
ATOM      5  C12 <0> d   1      39.238   5.726  32.534  0.00  0.00    -0.005 C 
ATOM      6  C14 <0> d   1      38.343   5.938  33.757  0.00  0.00     0.006 C 
ATOM      7  C15 <0> d   1      36.935   6.309  33.290  0.00  0.00     0.006 C 
ATOM      8  C16 <0> d   1      36.356   5.179  32.435  0.00  0.00     0.001 C 
ATOM      9  C18 <0> d   1      34.959   5.594  31.957  0.00  0.00     0.084 C 
ATOM     10  C19 <0> d   1      34.442   4.547  30.996  0.00  0.00     0.131 C 
ATOM     11  O20 <0> d   1      33.352   4.049  31.147  0.00  0.00    -0.298 OA
ATOM     12  C21 <0> d   1      35.329   4.142  29.838  0.00  0.00     0.052 C 
ATOM     13  C23 <0> d   1      34.719   2.938  29.119  0.00  0.00     0.018 C 
ATOM     14  C24 <0> d   1      36.706   3.769  30.395  0.00  0.00     0.021 C 
ATOM     15  C25 <0> d   1      37.261   4.926  31.229  0.00  0.00    -0.035 C 
ATOM     16  C26 <0> d   1      37.319   6.191  30.373  0.00  0.00     0.016 C 
ATOM     17  C27 <0> d   1      38.673   4.577  31.685  0.00  0.00    -0.002 C 
ATOM     18  C29 <0> d   1      39.555   4.301  30.472  0.00  0.00     0.007 C 
ATOM     19  C30 <0> d   1      41.012   4.035  30.886  0.00  0.00     0.012 C 
ATOM     20  C31 <0> d   1      41.507   5.200  31.686  0.00  0.00    -0.013 C 
ATOM     21  C32 <0> d   1      41.316   6.493  30.891  0.00  0.00     0.018 C 
ENDROOT
BRANCH   1  22
ATOM     22  O5  <0> d   1      43.855   5.755  31.302  0.00  0.00    -0.315 OA
BRANCH  22  23
ATOM     23  C3  <0> d   1      44.809   6.544  31.820  0.00  0.00     0.258 C 
ATOM     24  O4  <0> d   1      44.510   7.440  32.573  0.00  0.00    -0.265 OA
BRANCH  23  25
ATOM     25  C2  <0> d   1      46.256   6.311  31.464  0.00  0.00     0.106 C 
ATOM     26  C1  <0> d   1      46.941   7.654  31.207  0.00  0.00     0.015 C 
ENDBRANCH  23  25
ENDBRANCH  22  23
ENDBRANCH   1  22
TORSDOF 3
ENDMDL
MODEL 22
REMARK CAVERDOCK RESULT:      23.0      0.000      0.000
REMARK CAVERDOCK CONSTRAINTS:       0.1      0.0      0.0      0.0
REMARK CAVERDOCK TUNNEL: 21     23.0      1.8     22.7
REMARK  3 active torsions:
REMARK  status: ('A' for Active; 'I' for Inactive)
REMARK    1  A    between atoms: C2_2  and  C3_3 
REMARK    2  A    between atoms: C3_3  and  O5_5 
REMARK    3  A    between atoms: O5_5  and  C6_6 
ROOT
ATOM      1  C6  <0> d   1      42.683   5.064  32.255  0.00  0.00     0.140 C 
ATOM      2  C8  <0> d   1      42.585   5.975  33.503  0.00  0.00     0.034 C 
ATOM      3  C9  <0> d   1      41.100   6.413  33.612  0.00  0.00     0.008 C 
ATOM      4  C10 <0> d   1      40.359   5.300  32.864  0.00  0.00     0.001 C 
ATOM      5  C12 <0> d   1      38.982   5.659  32.336  0.00  0.00    -0.005 C 
ATOM      6  C14 <0> d   1      38.033   5.971  33.495  0.00  0.00     0.006 C 
ATOM      7  C15 <0> d   1      36.648   6.296  32.935  0.00  0.00     0.006 C 
ATOM      8  C16 <0> d   1      36.107   5.096  32.154  0.00  0.00     0.001 C 
ATOM      9  C18 <0> d   1      34.733   5.464  31.581  0.00  0.00     0.084 C 
ATOM     10  C19 <0> d   1      34.261   4.337  30.689  0.00  0.00     0.131 C 
ATOM     11  O20 <0> d   1      33.165   3.850  30.833  0.00  0.00    -0.298 OA
ATOM     12  C21 <0> d   1      35.198   3.838  29.612  0.00  0.00     0.052 C 
ATOM     13  C23 <0> d   1      34.621   2.575  28.970  0.00  0.00     0.018 C 
ATOM     14  C24 <0> d   1      36.548   3.519  30.259  0.00  0.00     0.021 C 
ATOM     15  C25 <0> d   1      37.066   4.744  31.016  0.00  0.00    -0.035 C 
ATOM     16  C26 <0> d   1      37.163   5.933  30.059  0.00  0.00     0.016 C 
ATOM     17  C27 <0> d   1      38.456   4.441  31.563  0.00  0.00    -0.002 C 
ATOM     18  C29 <0> d   1      39.392   4.065  30.418  0.00  0.00     0.007 C 
ATOM     19  C30 <0> d   1      40.828   3.841  30.918  0.00  0.00     0.012 C 
ATOM     20  C31 <0> d   1      41.288   5.071  31.638  0.00  0.00    -0.013 C 
ATOM     21  C32 <0> d   1      41.132   6.292  30.728  0.00  0.00     0.018 C 
ENDROOT
BRANCH   1  22
ATOM     22  O5  <0> d   1      43.650   5.600  31.314  0.00  0.00    -0.315 OA
BRANCH  22  23
ATOM     23  C3  <0> d   1      44.712   6.239  31.830  0.00  0.00     0.258 C 
ATOM     24  O4  <0> d   1      45.816   5.760  31.724  0.00  0.00    -0.265 OA
BRANCH  23  25
ATOM     25  C2  <0> d   1      44.528   7.556  32.540  0.00  0.00     0.106 C 
ATOM     26  C1  <0> d   1      45.877   8.269  32.652  0.00  0.00     0.015 C 
ENDBRANCH  23  25
ENDBRANCH  22  23
ENDBRANCH   1  22
TORSDOF 3
ENDMDL
MODEL 23
REMARK CAVERDOCK RESULT:      22.7      0.000      0.000
REMARK CAVERDOCK CONSTRAINTS:       0.1      0.0      0.0      0.0
REMARK CAVERDOCK TUNNEL: 22     22.7      1.8     23.5
REMARK  3 active torsions:
REMARK  status: ('A' for Active; 'I' for Inactive)
REMARK    1  A    between atoms: C2_2  and  C3_3 
REMARK    2  A    between atoms: C3_3  and  O5_5 
REMARK    3  A    between atoms: O5_5  and  C6_6 
ROOT
ATOM      1  C6  <0> d   1      33.991   3.808  31.019  0.00  0.00     0.140 C 
ATOM      2  C8  <0> d   1      34.049   2.562  30.101  0.00  0.00     0.034 C 
ATOM      3  C9  <0> d   1      35.519   2.442  29.618  0.00  0.00     0.008 C 
ATOM      4  C10 <0> d   1      36.301   3.180  30.710  0.00  0.00     0.001 C 
ATOM      5  C12 <0> d   1      37.671   3.697  30.310  0.00  0.00    -0.005 C 
ATOM      6  C14 <0> d   1      38.599   2.531  29.965  0.00  0.00     0.006 C 
ATOM      7  C15 <0> d   1      39.979   3.079  29.599  0.00  0.00     0.006 C 
ATOM      8  C16 <0> d   1      40.563   3.852  30.786  0.00  0.00     0.001 C 
ATOM      9  C18 <0> d   1      41.930   4.415  30.377  0.00  0.00     0.084 C 
ATOM     10  C19 <0> d   1      42.445   5.298  31.492  0.00  0.00     0.131 C 
ATOM     11  O20 <0> d   1      43.554   5.143  31.944  0.00  0.00    -0.298 OA
ATOM     12  C21 <0> d   1      41.532   6.382  32.023  0.00  0.00     0.052 C 
ATOM     13  C23 <0> d   1      42.154   7.014  33.270  0.00  0.00     0.018 C 
ATOM     14  C24 <0> d   1      40.187   5.745  32.381  0.00  0.00     0.021 C 
ATOM     15  C25 <0> d   1      39.626   4.997  31.170  0.00  0.00    -0.035 C 
ATOM     16  C26 <0> d   1      39.500   5.959  29.988  0.00  0.00     0.016 C 
ATOM     17  C27 <0> d   1      38.241   4.461  31.515  0.00  0.00    -0.002 C 
ATOM     18  C29 <0> d   1      37.327   5.612  31.922  0.00  0.00     0.007 C 
ATOM     19  C30 <0> d   1      35.894   5.124  32.189  0.00  0.00     0.012 C 
ATOM     20  C31 <0> d   1      35.390   4.413  30.971  0.00  0.00    -0.013 C 
ATOM     21  C32 <0> d   1      35.516   5.326  29.750  0.00  0.00     0.018 C 
ENDROOT
BRANCH   1  22
ATOM     22  O5  <0> d   1      33.015   4.759  30.516  0.00  0.00    -0.315 OA
BRANCH  22  23
ATOM     23  C3  <0> d   1      31.755   4.320  30.373  0.00  0.00     0.258 C 
ATOM     24  O4  <0> d   1      30.932   5.014  29.824  0.00  0.00    -0.265 OA
BRANCH  23  25
ATOM     25  C2  <0> d   1      31.366   2.961  30.896  0.00  0.00     0.106 C 
ATOM     26  C1  <0> d   1      29.913   2.666  30.519  0.00  0.00     0.015 C 
ENDBRANCH  23  25
ENDBRANCH  22  23
ENDBRANCH   1  22
TORSDOF 3
ENDMDL
MODEL 24
REMARK CAVERDOCK RESULT:      21.8      0.000      0.000
REMARK CAVERDOCK CONSTRAINTS:       0.1      0.0      0.0      0.0
REMARK CAVERDOCK TUNNEL: 23     21.8      1.8     24.7
REMARK  3 active torsions:
REMARK  status: ('A' for Active; 'I' for Inactive)
REMARK    1  A    between atoms: C2_2  and  C3_3 
REMARK    2  A    between atoms: C3_3  and  O5_5 
REMARK    3  A    between atoms: O5_5  and  C6_6 
ROOT
ATOM      1  C6  <0> d   1      33.720   3.853  31.044  0.00  0.00     0.140 C 
ATOM      2  C8  <0> d   1      33.758   2.538  30.227  0.00  0.00     0.034 C 
ATOM      3  C9  <0> d   1      35.225   2.360  29.751  0.00  0.00     0.008 C 
ATOM      4  C10 <0> d   1      36.021   3.172  30.779  0.00  0.00     0.001 C 
ATOM      5  C12 <0> d   1      37.395   3.638  30.336  0.00  0.00    -0.005 C 
ATOM      6  C14 <0> d   1      38.307   2.436  30.081  0.00  0.00     0.006 C 
ATOM      7  C15 <0> d   1      39.692   2.936  29.670  0.00  0.00     0.006 C 
ATOM      8  C16 <0> d   1      40.290   3.791  30.790  0.00  0.00     0.001 C 
ATOM      9  C18 <0> d   1      41.663   4.303  30.334  0.00  0.00     0.084 C 
ATOM     10  C19 <0> d   1      42.194   5.264  31.374  0.00  0.00     0.131 C 
ATOM     11  O20 <0> d   1      43.302   5.130  31.835  0.00  0.00    -0.298 OA
ATOM     12  C21 <0> d   1      41.297   6.398  31.821  0.00  0.00     0.052 C 
ATOM     13  C23 <0> d   1      41.932   7.118  33.012  0.00  0.00     0.018 C 
ATOM     14  C24 <0> d   1      39.945   5.810  32.232  0.00  0.00     0.021 C 
ATOM     15  C25 <0> d   1      39.370   4.976  31.086  0.00  0.00    -0.035 C 
ATOM     16  C26 <0> d   1      39.252   5.844  29.832  0.00  0.00     0.016 C 
ATOM     17  C27 <0> d   1      37.979   4.486  31.475  0.00  0.00    -0.002 C 
ATOM     18  C29 <0> d   1      37.082   5.678  31.793  0.00  0.00     0.007 C 
ATOM     19  C30 <0> d   1      35.644   5.232  32.101  0.00  0.00     0.012 C 
ATOM     20  C31 <0> d   1      35.127   4.433  30.945  0.00  0.00    -0.013 C 
ATOM     21  C32 <0> d   1      35.259   5.245  29.655  0.00  0.00     0.018 C 
ENDROOT
BRANCH   1  22
ATOM     22  O5  <0> d   1      32.755   4.774  30.471  0.00  0.00    -0.315 OA
BRANCH  22  23
ATOM     23  C3  <0> d   1      31.524   4.295  30.231  0.00  0.00     0.258 C 
ATOM     24  O4  <0> d   1      30.886   4.710  29.293  0.00  0.00    -0.265 OA
BRANCH  23  25
ATOM     25  C2  <0> d   1      30.937   3.238  31.132  0.00  0.00     0.106 C 
ATOM     26  C1  <0> d   1      30.074   2.284  30.305  0.00  0.00     0.015 C 
ENDBRANCH  23  25
ENDBRANCH  22  23
ENDBRANCH   1  22
TORSDOF 3
ENDMDL
MODEL 25
REMARK CAVERDOCK RESULT:      21.2      0.000      0.000
REMARK CAVERDOCK CONSTRAINTS:       0.3      0.0      0.0      0.0
REMARK CAVERDOCK TUNNEL: 24     21.2      1.8     25.3
REMARK  3 active torsions:
REMARK  status: ('A' for Active; 'I' for Inactive)
REMARK    1  A    between atoms: C2_2  and  C3_3 
REMARK    2  A    between atoms: C3_3  and  O5_5 
REMARK    3  A    between atoms: O5_5  and  C6_6 
ROOT
ATOM      1  C6  <0> d   1      33.573   3.781  31.057  0.00  0.00     0.140 C 
ATOM      2  C8  <0> d   1      33.591   2.468  30.236  0.00  0.00     0.034 C 
ATOM      3  C9  <0> d   1      35.051   2.280  29.742  0.00  0.00     0.008 C 
ATOM      4  C10 <0> d   1      35.865   3.082  30.762  0.00  0.00     0.001 C 
ATOM      5  C12 <0> d   1      37.238   3.538  30.304  0.00  0.00    -0.005 C 
ATOM      6  C14 <0> d   1      38.137   2.329  30.035  0.00  0.00     0.006 C 
ATOM      7  C15 <0> d   1      39.521   2.819  29.609  0.00  0.00     0.006 C 
ATOM      8  C16 <0> d   1      40.140   3.666  30.724  0.00  0.00     0.001 C 
ATOM      9  C18 <0> d   1      41.511   4.167  30.253  0.00  0.00     0.084 C 
ATOM     10  C19 <0> d   1      42.062   5.121  31.290  0.00  0.00     0.131 C 
ATOM     11  O20 <0> d   1      43.175   4.977  31.737  0.00  0.00    -0.298 OA
ATOM     12  C21 <0> d   1      41.181   6.261  31.750  0.00  0.00     0.052 C 
ATOM     13  C23 <0> d   1      41.835   6.973  32.936  0.00  0.00     0.018 C 
ATOM     14  C24 <0> d   1      39.829   5.683  32.176  0.00  0.00     0.021 C 
ATOM     15  C25 <0> d   1      39.232   4.857  31.034  0.00  0.00    -0.035 C 
ATOM     16  C26 <0> d   1      39.107   5.729  29.784  0.00  0.00     0.016 C 
ATOM     17  C27 <0> d   1      37.843   4.378  31.438  0.00  0.00    -0.002 C 
ATOM     18  C29 <0> d   1      36.959   5.577  31.770  0.00  0.00     0.007 C 
ATOM     19  C30 <0> d   1      35.521   5.141  32.094  0.00  0.00     0.012 C 
ATOM     20  C31 <0> d   1      34.984   4.350  30.942  0.00  0.00    -0.013 C 
ATOM     21  C32 <0> d   1      35.108   5.165  29.653  0.00  0.00     0.018 C 
ENDROOT
BRANCH   1  22
ATOM     22  O5  <0> d   1      32.609   4.712  30.497  0.00  0.00    -0.315 OA
BRANCH  22  23
ATOM     23  C3  <0> d   1      31.367   4.249  30.287  0.00  0.00     0.258 C 
ATOM     24  O4  <0> d   1      30.666   4.758  29.444  0.00  0.00    -0.265 OA
BRANCH  23  25
ATOM     25  C2  <0> d   1      30.845   3.092  31.101  0.00  0.00     0.106 C 
ATOM     26  C1  <0> d   1      29.344   2.929  30.853  0.00  0.00     0.015 C 
ENDBRANCH  23  25
ENDBRANCH  22  23
ENDBRANCH   1  22
TORSDOF 3
ENDMDL
MODEL 26
REMARK CAVERDOCK RESULT:      20.8      0.000      0.000
REMARK CAVERDOCK CONSTRAINTS:       0.2      0.0      0.0      0.0
REMARK CAVERDOCK TUNNEL: 25     20.8      1.8     26.1
REMARK  3 active torsions:
REMARK  status: ('A' for Active; 'I' for Inactive)
REMARK    1  A    between atoms: C2_2  and  C3_3 
REMARK    2  A    between atoms: C3_3  and  O5_5 
REMARK    3  A    between atoms: O5_5  and  C6_6 
ROOT
ATOM      1  C6  <0> d   1      33.402   3.818  30.976  0.00  0.00     0.140 C 
ATOM      2  C8  <0> d   1      33.421   2.478  30.201  0.00  0.00     0.034 C 
ATOM      3  C9  <0> d   1      34.887   2.259  29.739  0.00  0.00     0.008 C 
ATOM      4  C10 <0> d   1      35.691   3.088  30.747  0.00  0.00     0.001 C 
ATOM      5  C12 <0> d   1      37.076   3.514  30.298  0.00  0.00    -0.005 C 
ATOM      6  C14 <0> d   1      37.968   2.289  30.086  0.00  0.00     0.006 C 
ATOM      7  C15 <0> d   1      39.364   2.751  29.667  0.00  0.00     0.006 C 
ATOM      8  C16 <0> d   1      39.972   3.629  30.764  0.00  0.00     0.001 C 
ATOM      9  C18 <0> d   1      41.356   4.101  30.302  0.00  0.00     0.084 C 
ATOM     10  C19 <0> d   1      41.898   5.084  31.315  0.00  0.00     0.131 C 
ATOM     11  O20 <0> d   1      43.001   4.945  31.786  0.00  0.00    -0.298 OA
ATOM     12  C21 <0> d   1      41.020   6.248  31.721  0.00  0.00     0.052 C 
ATOM     13  C23 <0> d   1      41.661   6.993  32.893  0.00  0.00     0.018 C 
ATOM     14  C24 <0> d   1      39.655   5.697  32.142  0.00  0.00     0.021 C 
ATOM     15  C25 <0> d   1      39.071   4.839  31.018  0.00  0.00    -0.035 C 
ATOM     16  C26 <0> d   1      38.977   5.669  29.737  0.00  0.00     0.016 C 
ATOM     17  C27 <0> d   1      37.670   4.387  31.413  0.00  0.00    -0.002 C 
ATOM     18  C29 <0> d   1      36.792   5.605  31.689  0.00  0.00     0.007 C 
ATOM     19  C30 <0> d   1      35.345   5.194  32.002  0.00  0.00     0.012 C 
ATOM     20  C31 <0> d   1      34.820   4.370  30.868  0.00  0.00    -0.013 C 
ATOM     21  C32 <0> d   1      34.974   5.139  29.554  0.00  0.00     0.018 C 
ENDROOT
BRANCH   1  22
ATOM     22  O5  <0> d   1      32.457   4.738  30.369  0.00  0.00    -0.315 OA
BRANCH  22  23
ATOM     23  C3  <0> d   1      31.216   4.278  30.147  0.00  0.00     0.258 C 
ATOM     24  O4  <0> d   1      30.419   4.956  29.540  0.00  0.00    -0.265 OA
BRANCH  23  25
ATOM     25  C2  <0> d   1      30.815   2.916  30.652  0.00  0.00     0.106 C 
ATOM     26  C1  <0> d   1      29.533   2.467  29.948  0.00  0.00     0.015 C 
ENDBRANCH  23  25
ENDBRANCH  22  23
ENDBRANCH   1  22
TORSDOF 3
ENDMDL
MODEL 27
REMARK CAVERDOCK RESULT:      20.4      0.000      0.000
REMARK CAVERDOCK CONSTRAINTS:       0.2      0.0      0.0      0.0
REMARK CAVERDOCK TUNNEL: 26     20.4      1.8     27.5
REMARK  3 active torsions:
REMARK  status: ('A' for Active; 'I' for Inactive)
REMARK    1  A    between atoms: C2_2  and  C3_3 
REMARK    2  A    between atoms: C3_3  and  O5_5 
REMARK    3  A    between atoms: O5_5  and  C6_6 
ROOT
ATOM      1  C6  <0> d   1      33.198   3.826  30.990  0.00  0.00     0.140 C 
ATOM      2  C8  <0> d   1      33.194   2.523  30.153  0.00  0.00     0.034 C 
ATOM      3  C9  <0> d   1      34.651   2.312  29.662  0.00  0.00     0.008 C 
ATOM      4  C10 <0> d   1      35.477   3.085  30.696  0.00  0.00     0.001 C 
ATOM      5  C12 <0> d   1      36.861   3.518  30.250  0.00  0.00    -0.005 C 
ATOM      6  C14 <0> d   1      37.736   2.296  29.969  0.00  0.00     0.006 C 
ATOM      7  C15 <0> d   1      39.132   2.763  29.554  0.00  0.00     0.006 C 
ATOM      8  C16 <0> d   1      39.763   3.583  30.682  0.00  0.00     0.001 C 
ATOM      9  C18 <0> d   1      41.146   4.062  30.224  0.00  0.00     0.084 C 
ATOM     10  C19 <0> d   1      41.711   4.992  31.274  0.00  0.00     0.131 C 
ATOM     11  O20 <0> d   1      42.819   4.820  31.724  0.00  0.00    -0.298 OA
ATOM     12  C21 <0> d   1      40.851   6.144  31.745  0.00  0.00     0.052 C 
ATOM     13  C23 <0> d   1      41.514   6.827  32.943  0.00  0.00     0.018 C 
ATOM     14  C24 <0> d   1      39.486   5.587  32.159  0.00  0.00     0.021 C 
ATOM     15  C25 <0> d   1      38.878   4.788  31.004  0.00  0.00    -0.035 C 
ATOM     16  C26 <0> d   1      38.776   5.679  29.764  0.00  0.00     0.016 C 
ATOM     17  C27 <0> d   1      37.477   4.332  31.397  0.00  0.00    -0.002 C 
ATOM     18  C29 <0> d   1      36.616   5.544  31.741  0.00  0.00     0.007 C 
ATOM     19  C30 <0> d   1      35.169   5.133  32.053  0.00  0.00     0.012 C 
ATOM     20  C31 <0> d   1      34.620   4.368  30.889  0.00  0.00    -0.013 C 
ATOM     21  C32 <0> d   1      34.766   5.196  29.611  0.00  0.00     0.018 C 
ENDROOT
BRANCH   1  22
ATOM     22  O5  <0> d   1      32.255   4.783  30.439  0.00  0.00    -0.315 OA
BRANCH  22  23
ATOM     23  C3  <0> d   1      30.978   4.385  30.331  0.00  0.00     0.258 C 
ATOM     24  O4  <0> d   1      30.151   5.131  29.862  0.00  0.00    -0.265 OA
BRANCH  23  25
ATOM     25  C2  <0> d   1      30.575   3.008  30.791  0.00  0.00     0.106 C 
ATOM     26  C1  <0> d   1      29.062   2.967  31.016  0.00  0.00     0.015 C 
ENDBRANCH  23  25
ENDBRANCH  22  23
ENDBRANCH   1  22
TORSDOF 3
ENDMDL
MODEL 28
REMARK CAVERDOCK RESULT:      20.1      0.000      0.000
REMARK CAVERDOCK CONSTRAINTS:       0.0      0.0      0.0      0.0
REMARK CAVERDOCK TUNNEL: 27     20.1      1.8     28.5
REMARK  3 active torsions:
REMARK  status: ('A' for Active; 'I' for Inactive)
REMARK    1  A    between atoms: C2_2  and  C3_3 
REMARK    2  A    between atoms: C3_3  and  O5_5 
REMARK    3  A    between atoms: O5_5  and  C6_6 
ROOT
ATOM      1  C6  <0> d   1      33.055   3.793  30.935  0.00  0.00     0.140 C 
ATOM      2  C8  <0> d   1      33.059   2.460  30.147  0.00  0.00     0.034 C 
ATOM      3  C9  <0> d   1      34.522   2.230  29.682  0.00  0.00     0.008 C 
ATOM      4  C10 <0> d   1      35.336   3.041  30.696  0.00  0.00     0.001 C 
ATOM      5  C12 <0> d   1      36.726   3.457  30.251  0.00  0.00    -0.005 C 
ATOM      6  C14 <0> d   1      37.604   2.225  30.026  0.00  0.00     0.006 C 
ATOM      7  C15 <0> d   1      39.005   2.675  29.611  0.00  0.00     0.006 C 
ATOM      8  C16 <0> d   1      39.622   3.538  30.715  0.00  0.00     0.001 C 
ATOM      9  C18 <0> d   1      41.011   3.999  30.256  0.00  0.00     0.084 C 
ATOM     10  C19 <0> d   1      41.564   4.967  31.278  0.00  0.00     0.131 C 
ATOM     11  O20 <0> d   1      42.667   4.812  31.747  0.00  0.00    -0.298 OA
ATOM     12  C21 <0> d   1      40.699   6.136  31.695  0.00  0.00     0.052 C 
ATOM     13  C23 <0> d   1      41.349   6.863  32.874  0.00  0.00     0.018 C 
ATOM     14  C24 <0> d   1      39.329   5.596  32.112  0.00  0.00     0.021 C 
ATOM     15  C25 <0> d   1      38.735   4.754  30.981  0.00  0.00    -0.035 C 
ATOM     16  C26 <0> d   1      38.648   5.597  29.708  0.00  0.00     0.016 C 
ATOM     17  C27 <0> d   1      37.329   4.313  31.374  0.00  0.00    -0.002 C 
ATOM     18  C29 <0> d   1      36.465   5.537  31.661  0.00  0.00     0.007 C 
ATOM     19  C30 <0> d   1      35.013   5.139  31.972  0.00  0.00     0.012 C 
ATOM     20  C31 <0> d   1      34.478   4.331  30.830  0.00  0.00    -0.013 C 
ATOM     21  C32 <0> d   1      34.640   5.110  29.524  0.00  0.00     0.018 C 
ENDROOT
BRANCH   1  22
ATOM     22  O5  <0> d   1      32.119   4.729  30.337  0.00  0.00    -0.315 OA
BRANCH  22  23
ATOM     23  C3  <0> d   1      30.848   4.319  30.207  0.00  0.00     0.258 C 
ATOM     24  O4  <0> d   1      30.067   4.970  29.553  0.00  0.00    -0.265 OA
BRANCH  23  25
ATOM     25  C2  <0> d   1      30.393   3.047  30.874  0.00  0.00     0.106 C 
ATOM     26  C1  <0> d   1      28.957   2.732  30.451  0.00  0.00     0.015 C 
ENDBRANCH  23  25
ENDBRANCH  22  23
ENDBRANCH   1  22
TORSDOF 3
ENDMDL
MODEL 29
REMARK CAVERDOCK RESULT:      19.4      0.000      0.000
REMARK CAVERDOCK CONSTRAINTS:       0.0      0.0      0.0      0.0
REMARK CAVERDOCK TUNNEL: 28     19.4      1.8     29.5
REMARK  3 active torsions:
REMARK  status: ('A' for Active; 'I' for Inactive)
REMARK    1  A    between atoms: C2_2  and  C3_3 
REMARK    2  A    between atoms: C3_3  and  O5_5 
REMARK    3  A    between atoms: O5_5  and  C6_6 
ROOT
ATOM      1  C6  <0> d   1      32.833   3.797  31.092  0.00  0.00     0.140 C 
ATOM      2  C8  <0> d   1      32.814   2.492  30.259  0.00  0.00     0.034 C 
ATOM      3  C9  <0> d   1      34.263   2.280  29.743  0.00  0.00     0.008 C 
ATOM      4  C10 <0> d   1      35.106   3.057  30.759  0.00  0.00     0.001 C 
ATOM      5  C12 <0> d   1      36.481   3.490  30.286  0.00  0.00    -0.005 C 
ATOM      6  C14 <0> d   1      37.353   2.267  29.994  0.00  0.00     0.006 C 
ATOM      7  C15 <0> d   1      38.740   2.734  29.552  0.00  0.00     0.006 C 
ATOM      8  C16 <0> d   1      39.391   3.559  30.666  0.00  0.00     0.001 C 
ATOM      9  C18 <0> d   1      40.765   4.038  30.180  0.00  0.00     0.084 C 
ATOM     10  C19 <0> d   1      41.349   4.971  31.217  0.00  0.00     0.131 C 
ATOM     11  O20 <0> d   1      42.464   4.802  31.647  0.00  0.00    -0.298 OA
ATOM     12  C21 <0> d   1      40.496   6.124  31.700  0.00  0.00     0.052 C 
ATOM     13  C23 <0> d   1      41.181   6.812  32.883  0.00  0.00     0.018 C 
ATOM     14  C24 <0> d   1      39.139   5.568  32.140  0.00  0.00     0.021 C 
ATOM     15  C25 <0> d   1      38.511   4.764  30.999  0.00  0.00    -0.035 C 
ATOM     16  C26 <0> d   1      38.386   5.650  29.758  0.00  0.00     0.016 C 
ATOM     17  C27 <0> d   1      37.118   4.309  31.419  0.00  0.00    -0.002 C 
ATOM     18  C29 <0> d   1      36.263   5.521  31.774  0.00  0.00     0.007 C 
ATOM     19  C30 <0> d   1      34.821   5.110  32.114  0.00  0.00     0.012 C 
ATOM     20  C31 <0> d   1      34.252   4.340  30.963  0.00  0.00    -0.013 C 
ATOM     21  C32 <0> d   1      34.374   5.164  29.679  0.00  0.00     0.018 C 
ENDROOT
BRANCH   1  22
ATOM     22  O5  <0> d   1      31.879   4.752  30.555  0.00  0.00    -0.315 OA
BRANCH  22  23
ATOM     23  C3  <0> d   1      30.639   4.301  30.309  0.00  0.00     0.258 C 
ATOM     24  O4  <0> d   1      29.778   5.067  29.948  0.00  0.00    -0.265 OA
BRANCH  23  25
ATOM     25  C2  <0> d   1      30.321   2.837  30.481  0.00  0.00     0.106 C 
ATOM     26  C1  <0> d   1      28.851   2.591  30.138  0.00  0.00     0.015 C 
ENDBRANCH  23  25
ENDBRANCH  22  23
ENDBRANCH   1  22
TORSDOF 3
ENDMDL
MODEL 30
REMARK CAVERDOCK RESULT:      18.9      0.000      0.000
REMARK CAVERDOCK CONSTRAINTS:       0.3      0.0      0.0      0.0
REMARK CAVERDOCK TUNNEL: 29     18.9      1.9     30.3
REMARK  3 active torsions:
REMARK  status: ('A' for Active; 'I' for Inactive)
REMARK    1  A    between atoms: C2_2  and  C3_3 
REMARK    2  A    between atoms: C3_3  and  O5_5 
REMARK    3  A    between atoms: O5_5  and  C6_6 
ROOT
ATOM      1  C6  <0> d   1      32.638   3.846  31.036  0.00  0.00     0.140 C 
ATOM      2  C8  <0> d   1      32.678   2.476  30.315  0.00  0.00     0.034 C 
ATOM      3  C9  <0> d   1      34.150   2.254  29.875  0.00  0.00     0.008 C 
ATOM      4  C10 <0> d   1      34.937   3.131  30.854  0.00  0.00     0.001 C 
ATOM      5  C12 <0> d   1      36.321   3.555  30.400  0.00  0.00    -0.005 C 
ATOM      6  C14 <0> d   1      37.227   2.331  30.245  0.00  0.00     0.006 C 
ATOM      7  C15 <0> d   1      38.622   2.791  29.819  0.00  0.00     0.006 C 
ATOM      8  C16 <0> d   1      39.211   3.719  30.885  0.00  0.00     0.001 C 
ATOM      9  C18 <0> d   1      40.595   4.187  30.415  0.00  0.00     0.084 C 
ATOM     10  C19 <0> d   1      41.118   5.216  31.391  0.00  0.00     0.131 C 
ATOM     11  O20 <0> d   1      42.218   5.108  31.877  0.00  0.00    -0.298 OA
ATOM     12  C21 <0> d   1      40.224   6.386  31.743  0.00  0.00     0.052 C 
ATOM     13  C23 <0> d   1      40.847   7.184  32.889  0.00  0.00     0.018 C 
ATOM     14  C24 <0> d   1      38.862   5.838  32.175  0.00  0.00     0.021 C 
ATOM     15  C25 <0> d   1      38.296   4.928  31.082  0.00  0.00    -0.035 C 
ATOM     16  C26 <0> d   1      38.204   5.706  29.768  0.00  0.00     0.016 C 
ATOM     17  C27 <0> d   1      36.896   4.478  31.484  0.00  0.00    -0.002 C 
ATOM     18  C29 <0> d   1      36.004   5.696  31.703  0.00  0.00     0.007 C 
ATOM     19  C30 <0> d   1      34.558   5.282  32.021  0.00  0.00     0.012 C 
ATOM     20  C31 <0> d   1      34.051   4.408  30.916  0.00  0.00    -0.013 C 
ATOM     21  C32 <0> d   1      34.209   5.125  29.574  0.00  0.00     0.018 C 
ENDROOT
BRANCH   1  22
ATOM     22  O5  <0> d   1      31.689   4.730  30.384  0.00  0.00    -0.315 OA
BRANCH  22  23
ATOM     23  C3  <0> d   1      30.519   4.194  30.003  0.00  0.00     0.258 C 
ATOM     24  O4  <0> d   1      30.419   3.672  28.917  0.00  0.00    -0.265 OA
BRANCH  23  25
ATOM     25  C2  <0> d   1      29.330   4.241  30.929  0.00  0.00     0.106 C 
ATOM     26  C1  <0> d   1      28.597   2.899  30.886  0.00  0.00     0.015 C 
ENDBRANCH  23  25
ENDBRANCH  22  23
ENDBRANCH   1  22
TORSDOF 3
ENDMDL
MODEL 31
REMARK CAVERDOCK RESULT:      17.8      0.000      0.000
REMARK CAVERDOCK CONSTRAINTS:       0.9      0.0      0.0      0.0
REMARK CAVERDOCK TUNNEL: 30     17.8      1.9     31.3
REMARK  3 active torsions:
REMARK  status: ('A' for Active; 'I' for Inactive)
REMARK    1  A    between atoms: C2_2  and  C3_3 
REMARK    2  A    between atoms: C3_3  and  O5_5 
REMARK    3  A    between atoms: O5_5  and  C6_6 
ROOT
ATOM      1  C6  <0> d   1      32.402   3.661  31.176  0.00  0.00     0.140 C 
ATOM      2  C8  <0> d   1      32.397   2.311  30.418  0.00  0.00     0.034 C 
ATOM      3  C9  <0> d   1      33.839   2.104  29.883  0.00  0.00     0.008 C 
ATOM      4  C10 <0> d   1      34.685   2.955  30.835  0.00  0.00     0.001 C 
ATOM      5  C12 <0> d   1      36.039   3.393  30.308  0.00  0.00    -0.005 C 
ATOM      6  C14 <0> d   1      36.933   2.175  30.065  0.00  0.00     0.006 C 
ATOM      7  C15 <0> d   1      38.300   2.648  29.567  0.00  0.00     0.006 C 
ATOM      8  C16 <0> d   1      38.953   3.549  30.619  0.00  0.00     0.001 C 
ATOM      9  C18 <0> d   1      40.305   4.031  30.078  0.00  0.00     0.084 C 
ATOM     10  C19 <0> d   1      40.888   5.034  31.048  0.00  0.00     0.131 C 
ATOM     11  O20 <0> d   1      42.016   4.914  31.461  0.00  0.00    -0.298 OA
ATOM     12  C21 <0> d   1      40.018   6.192  31.484  0.00  0.00     0.052 C 
ATOM     13  C23 <0> d   1      40.710   6.961  32.611  0.00  0.00     0.018 C 
ATOM     14  C24 <0> d   1      38.684   5.631  31.984  0.00  0.00     0.021 C 
ATOM     15  C25 <0> d   1      38.052   4.750  30.904  0.00  0.00    -0.035 C 
ATOM     16  C26 <0> d   1      37.879   5.562  29.619  0.00  0.00     0.016 C 
ATOM     17  C27 <0> d   1      36.679   4.287  31.379  0.00  0.00    -0.002 C 
ATOM     18  C29 <0> d   1      35.803   5.498  31.685  0.00  0.00     0.007 C 
ATOM     19  C30 <0> d   1      34.379   5.074  32.080  0.00  0.00     0.012 C 
ATOM     20  C31 <0> d   1      33.805   4.228  30.986  0.00  0.00    -0.013 C 
ATOM     21  C32 <0> d   1      33.880   4.981  29.656  0.00  0.00     0.018 C 
ENDROOT
BRANCH   1  22
ATOM     22  O5  <0> d   1      31.415   4.562  30.608  0.00  0.00    -0.315 OA
BRANCH  22  23
ATOM     23  C3  <0> d   1      30.247   4.022  30.224  0.00  0.00     0.258 C 
ATOM     24  O4  <0> d   1      29.318   3.980  30.996  0.00  0.00    -0.265 OA
BRANCH  23  25
ATOM     25  C2  <0> d   1      30.094   3.469  28.830  0.00  0.00     0.106 C 
ATOM     26  C1  <0> d   1      29.067   2.336  28.840  0.00  0.00     0.015 C 
ENDBRANCH  23  25
ENDBRANCH  22  23
ENDBRANCH   1  22
TORSDOF 3
ENDMDL
MODEL 32
REMARK CAVERDOCK RESULT:      17.1      0.000      0.000
REMARK CAVERDOCK CONSTRAINTS:       0.4      0.0      0.0      0.0
REMARK CAVERDOCK TUNNEL: 31     17.1      1.9     32.1
REMARK  3 active torsions:
REMARK  status: ('A' for Active; 'I' for Inactive)
REMARK    1  A    between atoms: C2_2  and  C3_3 
REMARK    2  A    between atoms: C3_3  and  O5_5 
REMARK    3  A    between atoms: O5_5  and  C6_6 
ROOT
ATOM      1  C6  <0> d   1      32.356   3.624  31.082  0.00  0.00     0.140 C 
ATOM      2  C8  <0> d   1      32.360   2.329  30.233  0.00  0.00     0.034 C 
ATOM      3  C9  <0> d   1      33.811   2.152  29.709  0.00  0.00     0.008 C 
ATOM      4  C10 <0> d   1      34.643   2.933  30.733  0.00  0.00     0.001 C 
ATOM      5  C12 <0> d   1      36.007   3.399  30.261  0.00  0.00    -0.005 C 
ATOM      6  C14 <0> d   1      36.902   2.197  29.950  0.00  0.00     0.006 C 
ATOM      7  C15 <0> d   1      38.278   2.697  29.510  0.00  0.00     0.006 C 
ATOM      8  C16 <0> d   1      38.916   3.520  30.632  0.00  0.00     0.001 C 
ATOM      9  C18 <0> d   1      40.279   4.033  30.149  0.00  0.00     0.084 C 
ATOM     10  C19 <0> d   1      40.847   4.964  31.196  0.00  0.00     0.131 C 
ATOM     11  O20 <0> d   1      41.968   4.811  31.620  0.00  0.00    -0.298 OA
ATOM     12  C21 <0> d   1      39.974   6.094  31.696  0.00  0.00     0.052 C 
ATOM     13  C23 <0> d   1      40.649   6.779  32.886  0.00  0.00     0.018 C 
ATOM     14  C24 <0> d   1      38.630   5.505  32.133  0.00  0.00     0.021 C 
ATOM     15  C25 <0> d   1      38.014   4.704  30.984  0.00  0.00    -0.035 C 
ATOM     16  C26 <0> d   1      37.867   5.603  29.756  0.00  0.00     0.016 C 
ATOM     17  C27 <0> d   1      36.632   4.215  31.402  0.00  0.00    -0.002 C 
ATOM     18  C29 <0> d   1      35.753   5.406  31.776  0.00  0.00     0.007 C 
ATOM     19  C30 <0> d   1      34.321   4.962  32.115  0.00  0.00     0.012 C 
ATOM     20  C31 <0> d   1      33.764   4.196  30.955  0.00  0.00    -0.013 C 
ATOM     21  C32 <0> d   1      33.866   5.039  29.682  0.00  0.00     0.018 C 
ENDROOT
BRANCH   1  22
ATOM     22  O5  <0> d   1      31.382   4.565  30.560  0.00  0.00    -0.315 OA
BRANCH  22  23
ATOM     23  C3  <0> d   1      30.291   4.050  29.973  0.00  0.00     0.258 C 
ATOM     24  O4  <0> d   1      30.377   3.535  28.883  0.00  0.00    -0.265 OA
BRANCH  23  25
ATOM     25  C2  <0> d   1      28.957   4.113  30.673  0.00  0.00     0.106 C 
ATOM     26  C1  <0> d   1      28.625   2.741  31.262  0.00  0.00     0.015 C 
ENDBRANCH  23  25
ENDBRANCH  22  23
ENDBRANCH   1  22
TORSDOF 3
ENDMDL
MODEL 33
REMARK CAVERDOCK RESULT:      16.6      0.000      0.000
REMARK CAVERDOCK CONSTRAINTS:       0.0      0.0      0.0      0.0
REMARK CAVERDOCK TUNNEL: 32     16.6      2.0     33.3
REMARK  3 active torsions:
REMARK  status: ('A' for Active; 'I' for Inactive)
REMARK    1  A    between atoms: C2_2  and  C3_3 
REMARK    2  A    between atoms: C3_3  and  O5_5 
REMARK    3  A    between atoms: O5_5  and  C6_6 
ROOT
ATOM      1  C6  <0> d   1      32.222   3.649  31.133  0.00  0.00     0.140 C 
ATOM      2  C8  <0> d   1      32.273   2.323  30.336  0.00  0.00     0.034 C 
ATOM      3  C9  <0> d   1      33.734   2.170  29.832  0.00  0.00     0.008 C 
ATOM      4  C10 <0> d   1      34.531   3.014  30.832  0.00  0.00     0.001 C 
ATOM      5  C12 <0> d   1      35.886   3.503  30.355  0.00  0.00    -0.005 C 
ATOM      6  C14 <0> d   1      36.819   2.318  30.099  0.00  0.00     0.006 C 
ATOM      7  C15 <0> d   1      38.185   2.841  29.652  0.00  0.00     0.006 C 
ATOM      8  C16 <0> d   1      38.786   3.727  30.747  0.00  0.00     0.001 C 
ATOM      9  C18 <0> d   1      40.138   4.261  30.257  0.00  0.00     0.084 C 
ATOM     10  C19 <0> d   1      40.667   5.249  31.271  0.00  0.00     0.131 C 
ATOM     11  O20 <0> d   1      41.787   5.147  31.711  0.00  0.00    -0.298 OA
ATOM     12  C21 <0> d   1      39.755   6.370  31.719  0.00  0.00     0.052 C 
ATOM     13  C23 <0> d   1      40.397   7.122  32.886  0.00  0.00     0.018 C 
ATOM     14  C24 <0> d   1      38.425   5.759  32.166  0.00  0.00     0.021 C 
ATOM     15  C25 <0> d   1      37.845   4.895  31.044  0.00  0.00    -0.035 C 
ATOM     16  C26 <0> d   1      37.684   5.741  29.780  0.00  0.00     0.016 C 
ATOM     17  C27 <0> d   1      36.474   4.382  31.468  0.00  0.00    -0.002 C 
ATOM     18  C29 <0> d   1      35.557   5.558  31.787  0.00  0.00     0.007 C 
ATOM     19  C30 <0> d   1      34.135   5.085  32.131  0.00  0.00     0.012 C 
ATOM     20  C31 <0> d   1      33.613   4.258  30.997  0.00  0.00    -0.013 C 
ATOM     21  C32 <0> d   1      33.702   5.053  29.693  0.00  0.00     0.018 C 
ENDROOT
BRANCH   1  22
ATOM     22  O5  <0> d   1      31.225   4.540  30.566  0.00  0.00    -0.315 OA
BRANCH  22  23
ATOM     23  C3  <0> d   1      30.182   3.969  29.944  0.00  0.00     0.258 C 
ATOM     24  O4  <0> d   1      30.255   3.695  28.769  0.00  0.00    -0.265 OA
BRANCH  23  25
ATOM     25  C2  <0> d   1      28.919   3.668  30.710  0.00  0.00     0.106 C 
ATOM     26  C1  <0> d   1      28.233   2.443  30.103  0.00  0.00     0.015 C 
ENDBRANCH  23  25
ENDBRANCH  22  23
ENDBRANCH   1  22
TORSDOF 3
ENDMDL
MODEL 34
REMARK CAVERDOCK RESULT:      15.4      0.000      0.000
REMARK CAVERDOCK CONSTRAINTS:       0.2      0.0      0.0      0.0
REMARK CAVERDOCK TUNNEL: 33     15.4      2.0     34.3
REMARK  3 active torsions:
REMARK  status: ('A' for Active; 'I' for Inactive)
REMARK    1  A    between atoms: C2_2  and  C3_3 
REMARK    2  A    between atoms: C3_3  and  O5_5 
REMARK    3  A    between atoms: O5_5  and  C6_6 
ROOT
ATOM      1  C6  <0> d   1      32.038   3.503  31.104  0.00  0.00     0.140 C 
ATOM      2  C8  <0> d   1      32.086   2.230  30.226  0.00  0.00     0.034 C 
ATOM      3  C9  <0> d   1      33.543   2.112  29.702  0.00  0.00     0.008 C 
ATOM      4  C10 <0> d   1      34.347   2.896  30.746  0.00  0.00     0.001 C 
ATOM      5  C12 <0> d   1      35.696   3.417  30.288  0.00  0.00    -0.005 C 
ATOM      6  C14 <0> d   1      36.630   2.253  29.952  0.00  0.00     0.006 C 
ATOM      7  C15 <0> d   1      37.990   2.807  29.527  0.00  0.00     0.006 C 
ATOM      8  C16 <0> d   1      38.599   3.624  30.670  0.00  0.00     0.001 C 
ATOM      9  C18 <0> d   1      39.945   4.192  30.203  0.00  0.00     0.084 C 
ATOM     10  C19 <0> d   1      40.481   5.117  31.272  0.00  0.00     0.131 C 
ATOM     11  O20 <0> d   1      41.605   4.991  31.696  0.00  0.00    -0.298 OA
ATOM     12  C21 <0> d   1      39.570   6.206  31.796  0.00  0.00     0.052 C 
ATOM     13  C23 <0> d   1      40.220   6.885  33.003  0.00  0.00     0.018 C 
ATOM     14  C24 <0> d   1      38.245   5.564  32.215  0.00  0.00     0.021 C 
ATOM     15  C25 <0> d   1      37.658   4.769  31.046  0.00  0.00    -0.035 C 
ATOM     16  C26 <0> d   1      37.484   5.691  29.839  0.00  0.00     0.016 C 
ATOM     17  C27 <0> d   1      36.291   4.227  31.450  0.00  0.00    -0.002 C 
ATOM     18  C29 <0> d   1      35.374   5.379  31.848  0.00  0.00     0.007 C 
ATOM     19  C30 <0> d   1      33.957   4.881  32.173  0.00  0.00     0.012 C 
ATOM     20  C31 <0> d   1      33.427   4.124  30.995  0.00  0.00    -0.013 C 
ATOM     21  C32 <0> d   1      33.503   4.999  29.742  0.00  0.00     0.018 C 
ENDROOT
BRANCH   1  22
ATOM     22  O5  <0> d   1      31.035   4.425  30.602  0.00  0.00    -0.315 OA
BRANCH  22  23
ATOM     23  C3  <0> d   1      29.820   3.918  30.338  0.00  0.00     0.258 C 
ATOM     24  O4  <0> d   1      29.022   3.763  31.233  0.00  0.00    -0.265 OA
BRANCH  23  25
ATOM     25  C2  <0> d   1      29.450   3.544  28.926  0.00  0.00     0.106 C 
ATOM     26  C1  <0> d   1      29.020   2.076  28.882  0.00  0.00     0.015 C 
ENDBRANCH  23  25
ENDBRANCH  22  23
ENDBRANCH   1  22
TORSDOF 3
ENDMDL
MODEL 35
REMARK CAVERDOCK RESULT:      14.5      0.000      0.000
REMARK CAVERDOCK CONSTRAINTS:       0.2      0.0      0.0      0.0
REMARK CAVERDOCK TUNNEL: 34     14.5      2.0     35.3
REMARK  3 active torsions:
REMARK  status: ('A' for Active; 'I' for Inactive)
REMARK    1  A    between atoms: C2_2  and  C3_3 
REMARK    2  A    between atoms: C3_3  and  O5_5 
REMARK    3  A    between atoms: O5_5  and  C6_6 
ROOT
ATOM      1  C6  <0> d   1      31.941   3.561  31.158  0.00  0.00     0.140 C 
ATOM      2  C8  <0> d   1      31.971   2.239  30.353  0.00  0.00     0.034 C 
ATOM      3  C9  <0> d   1      33.429   2.064  29.850  0.00  0.00     0.008 C 
ATOM      4  C10 <0> d   1      34.240   2.890  30.855  0.00  0.00     0.001 C 
ATOM      5  C12 <0> d   1      35.603   3.359  30.381  0.00  0.00    -0.005 C 
ATOM      6  C14 <0> d   1      36.517   2.160  30.120  0.00  0.00     0.006 C 
ATOM      7  C15 <0> d   1      37.891   2.663  29.677  0.00  0.00     0.006 C 
ATOM      8  C16 <0> d   1      38.506   3.532  30.777  0.00  0.00     0.001 C 
ATOM      9  C18 <0> d   1      39.867   4.047  30.290  0.00  0.00     0.084 C 
ATOM     10  C19 <0> d   1      40.412   5.021  31.311  0.00  0.00     0.131 C 
ATOM     11  O20 <0> d   1      41.530   4.897  31.751  0.00  0.00    -0.298 OA
ATOM     12  C21 <0> d   1      39.518   6.154  31.764  0.00  0.00     0.052 C 
ATOM     13  C23 <0> d   1      40.171   6.889  32.936  0.00  0.00     0.018 C 
ATOM     14  C24 <0> d   1      38.177   5.562  32.207  0.00  0.00     0.021 C 
ATOM     15  C25 <0> d   1      37.584   4.714  31.080  0.00  0.00    -0.035 C 
ATOM     16  C26 <0> d   1      37.438   5.570  29.820  0.00  0.00     0.016 C 
ATOM     17  C27 <0> d   1      36.204   4.222  31.500  0.00  0.00    -0.002 C 
ATOM     18  C29 <0> d   1      35.307   5.412  31.825  0.00  0.00     0.007 C 
ATOM     19  C30 <0> d   1      33.877   4.960  32.165  0.00  0.00     0.012 C 
ATOM     20  C31 <0> d   1      33.342   4.148  31.026  0.00  0.00    -0.013 C 
ATOM     21  C32 <0> d   1      33.446   4.948  29.726  0.00  0.00     0.018 C 
ENDROOT
BRANCH   1  22
ATOM     22  O5  <0> d   1      30.960   4.471  30.595  0.00  0.00    -0.315 OA
BRANCH  22  23
ATOM     23  C3  <0> d   1      29.752   3.962  30.306  0.00  0.00     0.258 C 
ATOM     24  O4  <0> d   1      29.472   3.678  29.165  0.00  0.00    -0.265 OA
BRANCH  23  25
ATOM     25  C2  <0> d   1      28.744   3.743  31.405  0.00  0.00     0.106 C 
ATOM     26  C1  <0> d   1      28.673   2.253  31.744  0.00  0.00     0.015 C 
ENDBRANCH  23  25
ENDBRANCH  22  23
ENDBRANCH   1  22
TORSDOF 3
ENDMDL
MODEL 36
REMARK CAVERDOCK RESULT:      13.9      0.000      0.000
REMARK CAVERDOCK CONSTRAINTS:       0.1      0.0      0.0      0.0
REMARK CAVERDOCK TUNNEL: 35     13.9      2.0     36.1
REMARK  3 active torsions:
REMARK  status: ('A' for Active; 'I' for Inactive)
REMARK    1  A    between atoms: C2_2  and  C3_3 
REMARK    2  A    between atoms: C3_3  and  O5_5 
REMARK    3  A    between atoms: O5_5  and  C6_6 
ROOT
ATOM      1  C6  <0> d   1      31.815   3.417  31.208  0.00  0.00     0.140 C 
ATOM      2  C8  <0> d   1      31.889   2.091  30.413  0.00  0.00     0.034 C 
ATOM      3  C9  <0> d   1      33.349   1.967  29.900  0.00  0.00     0.008 C 
ATOM      4  C10 <0> d   1      34.135   2.831  30.892  0.00  0.00     0.001 C 
ATOM      5  C12 <0> d   1      35.476   3.347  30.404  0.00  0.00    -0.005 C 
ATOM      6  C14 <0> d   1      36.432   2.182  30.145  0.00  0.00     0.006 C 
ATOM      7  C15 <0> d   1      37.783   2.733  29.687  0.00  0.00     0.006 C 
ATOM      8  C16 <0> d   1      38.373   3.634  30.775  0.00  0.00     0.001 C 
ATOM      9  C18 <0> d   1      39.710   4.195  30.274  0.00  0.00     0.084 C 
ATOM     10  C19 <0> d   1      40.225   5.197  31.282  0.00  0.00     0.131 C 
ATOM     11  O20 <0> d   1      41.350   5.120  31.715  0.00  0.00    -0.298 OA
ATOM     12  C21 <0> d   1      39.293   6.300  31.733  0.00  0.00     0.052 C 
ATOM     13  C23 <0> d   1      39.926   7.069  32.894  0.00  0.00     0.018 C 
ATOM     14  C24 <0> d   1      37.979   5.662  32.191  0.00  0.00     0.021 C 
ATOM     15  C25 <0> d   1      37.410   4.783  31.076  0.00  0.00    -0.035 C 
ATOM     16  C26 <0> d   1      37.221   5.621  29.810  0.00  0.00     0.016 C 
ATOM     17  C27 <0> d   1      36.053   4.241  31.511  0.00  0.00    -0.002 C 
ATOM     18  C29 <0> d   1      35.113   5.400  31.833  0.00  0.00     0.007 C 
ATOM     19  C30 <0> d   1      33.704   4.897  32.188  0.00  0.00     0.012 C 
ATOM     20  C31 <0> d   1      33.192   4.056  31.060  0.00  0.00    -0.013 C 
ATOM     21  C32 <0> d   1      33.255   4.849  29.753  0.00  0.00     0.018 C 
ENDROOT
BRANCH   1  22
ATOM     22  O5  <0> d   1      30.796   4.285  30.645  0.00  0.00    -0.315 OA
BRANCH  22  23
ATOM     23  C3  <0> d   1      29.655   3.704  30.243  0.00  0.00     0.258 C 
ATOM     24  O4  <0> d   1      29.445   3.532  29.065  0.00  0.00    -0.265 OA
BRANCH  23  25
ATOM     25  C2  <0> d   1      28.634   3.263  31.261  0.00  0.00     0.106 C 
ATOM     26  C1  <0> d   1      27.840   2.079  30.708  0.00  0.00     0.015 C 
ENDBRANCH  23  25
ENDBRANCH  22  23
ENDBRANCH   1  22
TORSDOF 3
ENDMDL
MODEL 37
REMARK CAVERDOCK RESULT:      12.5      0.000      0.000
REMARK CAVERDOCK CONSTRAINTS:       0.4      0.0      0.0      0.0
REMARK CAVERDOCK TUNNEL: 36     12.5      2.0     37.2
REMARK  3 active torsions:
REMARK  status: ('A' for Active; 'I' for Inactive)
REMARK    1  A    between atoms: C2_2  and  C3_3 
REMARK    2  A    between atoms: C3_3  and  O5_5 
REMARK    3  A    between atoms: O5_5  and  C6_6 
ROOT
ATOM      1  C6  <0> d   1      31.573   3.434  31.333  0.00  0.00     0.140 C 
ATOM      2  C8  <0> d   1      31.609   2.141  30.483  0.00  0.00     0.034 C 
ATOM      3  C9  <0> d   1      33.049   2.028  29.916  0.00  0.00     0.008 C 
ATOM      4  C10 <0> d   1      33.876   2.846  30.914  0.00  0.00     0.001 C 
ATOM      5  C12 <0> d   1      35.204   3.372  30.401  0.00  0.00    -0.005 C 
ATOM      6  C14 <0> d   1      36.141   2.211  30.063  0.00  0.00     0.006 C 
ATOM      7  C15 <0> d   1      37.480   2.772  29.581  0.00  0.00     0.006 C 
ATOM      8  C16 <0> d   1      38.114   3.623  30.684  0.00  0.00     0.001 C 
ATOM      9  C18 <0> d   1      39.437   4.195  30.160  0.00  0.00     0.084 C 
ATOM     10  C19 <0> d   1      39.995   5.152  31.190  0.00  0.00     0.131 C 
ATOM     11  O20 <0> d   1      41.134   5.049  31.579  0.00  0.00    -0.298 OA
ATOM     12  C21 <0> d   1      39.088   6.242  31.717  0.00  0.00     0.052 C 
ATOM     13  C23 <0> d   1      39.767   6.958  32.886  0.00  0.00     0.018 C 
ATOM     14  C24 <0> d   1      37.785   5.594  32.194  0.00  0.00     0.021 C 
ATOM     15  C25 <0> d   1      37.171   4.765  31.064  0.00  0.00    -0.035 C 
ATOM     16  C26 <0> d   1      36.947   5.656  29.841  0.00  0.00     0.016 C 
ATOM     17  C27 <0> d   1      35.825   4.216  31.523  0.00  0.00    -0.002 C 
ATOM     18  C29 <0> d   1      34.907   5.367  31.924  0.00  0.00     0.007 C 
ATOM     19  C30 <0> d   1      33.507   4.860  32.307  0.00  0.00     0.012 C 
ATOM     20  C31 <0> d   1      32.949   4.069  31.164  0.00  0.00    -0.013 C 
ATOM     21  C32 <0> d   1      32.974   4.914  29.889  0.00  0.00     0.018 C 
ENDROOT
BRANCH   1  22
ATOM     22  O5  <0> d   1      30.542   4.332  30.842  0.00  0.00    -0.315 OA
BRANCH  22  23
ATOM     23  C3  <0> d   1      29.500   3.773  30.208  0.00  0.00     0.258 C 
ATOM     24  O4  <0> d   1      29.610   3.420  29.057  0.00  0.00    -0.265 OA
BRANCH  23  25
ATOM     25  C2  <0> d   1      28.191   3.583  30.932  0.00  0.00     0.106 C 
ATOM     26  C1  <0> d   1      27.680   2.160  30.699  0.00  0.00     0.015 C 
ENDBRANCH  23  25
ENDBRANCH  22  23
ENDBRANCH   1  22
TORSDOF 3
ENDMDL
MODEL 38
REMARK CAVERDOCK RESULT:      11.8      0.000      0.000
REMARK CAVERDOCK CONSTRAINTS:       0.1      0.0      0.0      0.0
REMARK CAVERDOCK TUNNEL: 37     11.8      2.0     38.3
REMARK  3 active torsions:
REMARK  status: ('A' for Active; 'I' for Inactive)
REMARK    1  A    between atoms: C2_2  and  C3_3 
REMARK    2  A    between atoms: C3_3  and  O5_5 
REMARK    3  A    between atoms: O5_5  and  C6_6 
ROOT
ATOM      1  C6  <0> d   1      31.456   3.315  31.123  0.00  0.00     0.140 C 
ATOM      2  C8  <0> d   1      31.539   2.057  30.225  0.00  0.00     0.034 C 
ATOM      3  C9  <0> d   1      32.994   1.996  29.687  0.00  0.00     0.008 C 
ATOM      4  C10 <0> d   1      33.781   2.791  30.736  0.00  0.00     0.001 C 
ATOM      5  C12 <0> d   1      35.108   3.364  30.275  0.00  0.00    -0.005 C 
ATOM      6  C14 <0> d   1      36.077   2.237  29.914  0.00  0.00     0.006 C 
ATOM      7  C15 <0> d   1      37.414   2.843  29.486  0.00  0.00     0.006 C 
ATOM      8  C16 <0> d   1      38.005   3.664  30.635  0.00  0.00     0.001 C 
ATOM      9  C18 <0> d   1      39.328   4.283  30.165  0.00  0.00     0.084 C 
ATOM     10  C19 <0> d   1      39.841   5.210  31.244  0.00  0.00     0.131 C 
ATOM     11  O20 <0> d   1      40.973   5.115  31.656  0.00  0.00    -0.298 OA
ATOM     12  C21 <0> d   1      38.899   6.259  31.791  0.00  0.00     0.052 C 
ATOM     13  C23 <0> d   1      39.536   6.943  33.002  0.00  0.00     0.018 C 
ATOM     14  C24 <0> d   1      37.600   5.567  32.212  0.00  0.00     0.021 C 
ATOM     15  C25 <0> d   1      37.030   4.770  31.037  0.00  0.00    -0.035 C 
ATOM     16  C26 <0> d   1      36.814   5.704  29.844  0.00  0.00     0.016 C 
ATOM     17  C27 <0> d   1      35.686   4.176  31.443  0.00  0.00    -0.002 C 
ATOM     18  C29 <0> d   1      34.734   5.291  31.866  0.00  0.00     0.007 C 
ATOM     19  C30 <0> d   1      33.337   4.741  32.196  0.00  0.00     0.012 C 
ATOM     20  C31 <0> d   1      32.823   3.984  31.011  0.00  0.00    -0.013 C 
ATOM     21  C32 <0> d   1      32.858   4.879  29.770  0.00  0.00     0.018 C 
ENDROOT
BRANCH   1  22
ATOM     22  O5  <0> d   1      30.418   4.210  30.642  0.00  0.00    -0.315 OA
BRANCH  22  23
ATOM     23  C3  <0> d   1      29.203   3.678  30.439  0.00  0.00     0.258 C 
ATOM     24  O4  <0> d   1      28.852   3.381  29.321  0.00  0.00    -0.265 OA
BRANCH  23  25
ATOM     25  C2  <0> d   1      28.275   3.450  31.605  0.00  0.00     0.106 C 
ATOM     26  C1  <0> d   1      27.204   2.430  31.213  0.00  0.00     0.015 C 
ENDBRANCH  23  25
ENDBRANCH  22  23
ENDBRANCH   1  22
TORSDOF 3
ENDMDL
MODEL 39
REMARK CAVERDOCK RESULT:      10.1      0.000      0.000
REMARK CAVERDOCK CONSTRAINTS:       0.1      0.0      0.0      0.0
REMARK CAVERDOCK TUNNEL: 38     10.1      2.1     39.2
REMARK  3 active torsions:
REMARK  status: ('A' for Active; 'I' for Inactive)
REMARK    1  A    between atoms: C2_2  and  C3_3 
REMARK    2  A    between atoms: C3_3  and  O5_5 
REMARK    3  A    between atoms: O5_5  and  C6_6 
ROOT
ATOM      1  C6  <0> d   1      31.219   3.313  31.357  0.00  0.00     0.140 C 
ATOM      2  C8  <0> d   1      31.251   2.036  30.482  0.00  0.00     0.034 C 
ATOM      3  C9  <0> d   1      32.690   1.933  29.909  0.00  0.00     0.008 C 
ATOM      4  C10 <0> d   1      33.520   2.729  30.921  0.00  0.00     0.001 C 
ATOM      5  C12 <0> d   1      34.847   3.263  30.415  0.00  0.00    -0.005 C 
ATOM      6  C14 <0> d   1      35.782   2.107  30.052  0.00  0.00     0.006 C 
ATOM      7  C15 <0> d   1      37.121   2.675  29.578  0.00  0.00     0.006 C 
ATOM      8  C16 <0> d   1      37.759   3.504  30.696  0.00  0.00     0.001 C 
ATOM      9  C18 <0> d   1      39.082   4.084  30.181  0.00  0.00     0.084 C 
ATOM     10  C19 <0> d   1      39.644   5.019  31.228  0.00  0.00     0.131 C 
ATOM     11  O20 <0> d   1      40.783   4.907  31.613  0.00  0.00    -0.298 OA
ATOM     12  C21 <0> d   1      38.740   6.100  31.778  0.00  0.00     0.052 C 
ATOM     13  C23 <0> d   1      39.423   6.792  32.959  0.00  0.00     0.018 C 
ATOM     14  C24 <0> d   1      37.437   5.445  32.245  0.00  0.00     0.021 C 
ATOM     15  C25 <0> d   1      36.819   4.640  31.100  0.00  0.00    -0.035 C 
ATOM     16  C26 <0> d   1      36.593   5.555  29.896  0.00  0.00     0.016 C 
ATOM     17  C27 <0> d   1      35.473   4.084  31.552  0.00  0.00    -0.002 C 
ATOM     18  C29 <0> d   1      34.558   5.228  31.978  0.00  0.00     0.007 C 
ATOM     19  C30 <0> d   1      33.158   4.716  32.354  0.00  0.00     0.012 C 
ATOM     20  C31 <0> d   1      32.596   3.949  31.197  0.00  0.00    -0.013 C 
ATOM     21  C32 <0> d   1      32.620   4.818  29.939  0.00  0.00     0.018 C 
ENDROOT
BRANCH   1  22
ATOM     22  O5  <0> d   1      30.189   4.221  30.885  0.00  0.00    -0.315 OA
BRANCH  22  23
ATOM     23  C3  <0> d   1      29.023   3.676  30.507  0.00  0.00     0.258 C 
ATOM     24  O4  <0> d   1      28.811   3.450  29.338  0.00  0.00    -0.265 OA
BRANCH  23  25
ATOM     25  C2  <0> d   1      27.975   3.343  31.539  0.00  0.00     0.106 C 
ATOM     26  C1  <0> d   1      27.356   1.981  31.218  0.00  0.00     0.015 C 
ENDBRANCH  23  25
ENDBRANCH  22  23
ENDBRANCH   1  22
TORSDOF 3
ENDMDL
MODEL 40
REMARK CAVERDOCK RESULT:       9.2      0.000      0.000
REMARK CAVERDOCK CONSTRAINTS:       0.1      0.0      0.0      0.0
REMARK CAVERDOCK TUNNEL: 39      9.2      2.2     40.3
REMARK  3 active torsions:
REMARK  status: ('A' for Active; 'I' for Inactive)
REMARK    1  A    between atoms: C2_2  and  C3_3 
REMARK    2  A    between atoms: C3_3  and  O5_5 
REMARK    3  A    between atoms: O5_5  and  C6_6 
ROOT
ATOM      1  C6  <0> d   1      31.019   3.250  31.114  0.00  0.00     0.140 C 
ATOM      2  C8  <0> d   1      31.104   1.994  30.212  0.00  0.00     0.034 C 
ATOM      3  C9  <0> d   1      32.561   1.936  29.678  0.00  0.00     0.008 C 
ATOM      4  C10 <0> d   1      33.344   2.728  30.731  0.00  0.00     0.001 C 
ATOM      5  C12 <0> d   1      34.672   3.303  30.275  0.00  0.00    -0.005 C 
ATOM      6  C14 <0> d   1      35.643   2.177  29.912  0.00  0.00     0.006 C 
ATOM      7  C15 <0> d   1      36.981   2.785  29.489  0.00  0.00     0.006 C 
ATOM      8  C16 <0> d   1      37.568   3.602  30.643  0.00  0.00     0.001 C 
ATOM      9  C18 <0> d   1      38.892   4.224  30.178  0.00  0.00     0.084 C 
ATOM     10  C19 <0> d   1      39.403   5.147  31.261  0.00  0.00     0.131 C 
ATOM     11  O20 <0> d   1      40.533   5.052  31.675  0.00  0.00    -0.298 OA
ATOM     12  C21 <0> d   1      38.459   6.195  31.810  0.00  0.00     0.052 C 
ATOM     13  C23 <0> d   1      39.093   6.874  33.025  0.00  0.00     0.018 C 
ATOM     14  C24 <0> d   1      37.159   5.500  32.225  0.00  0.00     0.021 C 
ATOM     15  C25 <0> d   1      36.592   4.708  31.046  0.00  0.00    -0.035 C 
ATOM     16  C26 <0> d   1      36.378   5.645  29.856  0.00  0.00     0.016 C 
ATOM     17  C27 <0> d   1      35.247   4.111  31.447  0.00  0.00    -0.002 C 
ATOM     18  C29 <0> d   1      34.294   5.224  31.872  0.00  0.00     0.007 C 
ATOM     19  C30 <0> d   1      32.896   4.673  32.196  0.00  0.00     0.012 C 
ATOM     20  C31 <0> d   1      32.385   3.920  31.007  0.00  0.00    -0.013 C 
ATOM     21  C32 <0> d   1      32.423   4.819  29.770  0.00  0.00     0.018 C 
ENDROOT
BRANCH   1  22
ATOM     22  O5  <0> d   1      29.982   4.146  30.634  0.00  0.00    -0.315 OA
BRANCH  22  23
ATOM     23  C3  <0> d   1      28.725   3.673  30.625  0.00  0.00     0.258 C 
ATOM     24  O4  <0> d   1      28.280   3.159  29.626  0.00  0.00    -0.265 OA
BRANCH  23  25
ATOM     25  C2  <0> d   1      27.870   3.781  31.861  0.00  0.00     0.106 C 
ATOM     26  C1  <0> d   1      28.523   3.001  33.004  0.00  0.00     0.015 C 
ENDBRANCH  23  25
ENDBRANCH  22  23
ENDBRANCH   1  22
TORSDOF 3
ENDMDL
MODEL 41
REMARK CAVERDOCK RESULT:       9.0      0.000      0.000
REMARK CAVERDOCK CONSTRAINTS:       0.0      0.0      0.0      0.0
REMARK CAVERDOCK TUNNEL: 40      9.0      2.3     41.2
REMARK  3 active torsions:
REMARK  status: ('A' for Active; 'I' for Inactive)
REMARK    1  A    between atoms: C2_2  and  C3_3 
REMARK    2  A    between atoms: C3_3  and  O5_5 
REMARK    3  A    between atoms: O5_5  and  C6_6 
ROOT
ATOM      1  C6  <0> d   1      30.870   3.019  31.218  0.00  0.00     0.140 C 
ATOM      2  C8  <0> d   1      30.987   1.804  30.265  0.00  0.00     0.034 C 
ATOM      3  C9  <0> d   1      32.433   1.825  29.702  0.00  0.00     0.008 C 
ATOM      4  C10 <0> d   1      33.206   2.605  30.772  0.00  0.00     0.001 C 
ATOM      5  C12 <0> d   1      34.501   3.250  30.315  0.00  0.00    -0.005 C 
ATOM      6  C14 <0> d   1      35.508   2.179  29.890  0.00  0.00     0.006 C 
ATOM      7  C15 <0> d   1      36.812   2.856  29.467  0.00  0.00     0.006 C 
ATOM      8  C16 <0> d   1      37.390   3.650  30.642  0.00  0.00     0.001 C 
ATOM      9  C18 <0> d   1      38.679   4.341  30.178  0.00  0.00     0.084 C 
ATOM     10  C19 <0> d   1      39.175   5.241  31.288  0.00  0.00     0.131 C 
ATOM     11  O20 <0> d   1      40.316   5.175  31.677  0.00  0.00    -0.298 OA
ATOM     12  C21 <0> d   1      38.201   6.228  31.895  0.00  0.00     0.052 C 
ATOM     13  C23 <0> d   1      38.832   6.884  33.124  0.00  0.00     0.018 C 
ATOM     14  C24 <0> d   1      36.938   5.467  32.306  0.00  0.00     0.021 C 
ATOM     15  C25 <0> d   1      36.379   4.699  31.106  0.00  0.00    -0.035 C 
ATOM     16  C26 <0> d   1      36.106   5.673  29.959  0.00  0.00     0.016 C 
ATOM     17  C27 <0> d   1      35.067   4.034  31.508  0.00  0.00    -0.002 C 
ATOM     18  C29 <0> d   1      34.080   5.091  31.994  0.00  0.00     0.007 C 
ATOM     19  C30 <0> d   1      32.711   4.472  32.322  0.00  0.00     0.012 C 
ATOM     20  C31 <0> d   1      32.207   3.746  31.113  0.00  0.00    -0.013 C 
ATOM     21  C32 <0> d   1      32.185   4.694  29.912  0.00  0.00     0.018 C 
ENDROOT
BRANCH   1  22
ATOM     22  O5  <0> d   1      29.789   3.891  30.793  0.00  0.00    -0.315 OA
BRANCH  22  23
ATOM     23  C3  <0> d   1      28.555   3.583  31.220  0.00  0.00     0.258 C 
ATOM     24  O4  <0> d   1      27.844   4.442  31.687  0.00  0.00    -0.265 OA
BRANCH  23  25
ATOM     25  C2  <0> d   1      28.053   2.165  31.116  0.00  0.00     0.106 C 
ATOM     26  C1  <0> d   1      27.702   1.643  32.511  0.00  0.00     0.015 C 
ENDBRANCH  23  25
ENDBRANCH  22  23
ENDBRANCH   1  22
TORSDOF 3
ENDMDL
MODEL 42
REMARK CAVERDOCK RESULT:       8.7      0.000      0.000
REMARK CAVERDOCK CONSTRAINTS:       0.0      0.0      0.0      0.0
REMARK CAVERDOCK TUNNEL: 41      8.7      2.3     42.1
REMARK  3 active torsions:
REMARK  status: ('A' for Active; 'I' for Inactive)
REMARK    1  A    between atoms: C2_2  and  C3_3 
REMARK    2  A    between atoms: C3_3  and  O5_5 
REMARK    3  A    between atoms: O5_5  and  C6_6 
ROOT
ATOM      1  C6  <0> d   1      30.691   2.951  31.109  0.00  0.00     0.140 C 
ATOM      2  C8  <0> d   1      30.810   1.725  30.171  0.00  0.00     0.034 C 
ATOM      3  C9  <0> d   1      32.263   1.729  29.627  0.00  0.00     0.008 C 
ATOM      4  C10 <0> d   1      33.029   2.515  30.696  0.00  0.00     0.001 C 
ATOM      5  C12 <0> d   1      34.334   3.146  30.249  0.00  0.00    -0.005 C 
ATOM      6  C14 <0> d   1      35.338   2.062  29.849  0.00  0.00     0.006 C 
ATOM      7  C15 <0> d   1      36.653   2.725  29.435  0.00  0.00     0.006 C 
ATOM      8  C16 <0> d   1      37.222   3.528  30.607  0.00  0.00     0.001 C 
ATOM      9  C18 <0> d   1      38.521   4.204  30.152  0.00  0.00     0.084 C 
ATOM     10  C19 <0> d   1      39.010   5.113  31.257  0.00  0.00     0.131 C 
ATOM     11  O20 <0> d   1      40.146   5.042  31.662  0.00  0.00    -0.298 OA
ATOM     12  C21 <0> d   1      38.037   6.113  31.841  0.00  0.00     0.052 C 
ATOM     13  C23 <0> d   1      38.658   6.779  33.071  0.00  0.00     0.018 C 
ATOM     14  C24 <0> d   1      36.763   5.366  32.245  0.00  0.00     0.021 C 
ATOM     15  C25 <0> d   1      36.213   4.589  31.047  0.00  0.00    -0.035 C 
ATOM     16  C26 <0> d   1      35.962   5.552  29.885  0.00  0.00     0.016 C 
ATOM     17  C27 <0> d   1      34.891   3.939  31.440  0.00  0.00    -0.002 C 
ATOM     18  C29 <0> d   1      33.906   5.008  31.901  0.00  0.00     0.007 C 
ATOM     19  C30 <0> d   1      32.529   4.403  32.219  0.00  0.00     0.012 C 
ATOM     20  C31 <0> d   1      32.034   3.668  31.013  0.00  0.00    -0.013 C 
ATOM     21  C32 <0> d   1      32.034   4.601  29.801  0.00  0.00     0.018 C 
ENDROOT
BRANCH   1  22
ATOM     22  O5  <0> d   1      29.622   3.826  30.661  0.00  0.00    -0.315 OA
BRANCH  22  23
ATOM     23  C3  <0> d   1      28.403   3.614  31.180  0.00  0.00     0.258 C 
ATOM     24  O4  <0> d   1      27.856   4.484  31.816  0.00  0.00    -0.265 OA
BRANCH  23  25
ATOM     25  C2  <0> d   1      27.713   2.290  30.969  0.00  0.00     0.106 C 
ATOM     26  C1  <0> d   1      27.857   1.433  32.229  0.00  0.00     0.015 C 
ENDBRANCH  23  25
ENDBRANCH  22  23
ENDBRANCH   1  22
TORSDOF 3
ENDMDL
MODEL 43
REMARK CAVERDOCK RESULT:       8.2      0.000      0.000
REMARK CAVERDOCK CONSTRAINTS:       0.0      0.0      0.0      0.0
REMARK CAVERDOCK TUNNEL: 42      8.2      2.3     43.1
REMARK  3 active torsions:
REMARK  status: ('A' for Active; 'I' for Inactive)
REMARK    1  A    between atoms: C2_2  and  C3_3 
REMARK    2  A    between atoms: C3_3  and  O5_5 
REMARK    3  A    between atoms: O5_5  and  C6_6 
ROOT
ATOM      1  C6  <0> d   1      30.446   2.885  31.216  0.00  0.00     0.140 C 
ATOM      2  C8  <0> d   1      30.514   1.690  30.235  0.00  0.00     0.034 C 
ATOM      3  C9  <0> d   1      31.945   1.696  29.634  0.00  0.00     0.008 C 
ATOM      4  C10 <0> d   1      32.761   2.438  30.699  0.00  0.00     0.001 C 
ATOM      5  C12 <0> d   1      34.056   3.069  30.222  0.00  0.00    -0.005 C 
ATOM      6  C14 <0> d   1      35.030   1.989  29.747  0.00  0.00     0.006 C 
ATOM      7  C15 <0> d   1      36.336   2.650  29.305  0.00  0.00     0.006 C 
ATOM      8  C16 <0> d   1      36.960   3.407  30.481  0.00  0.00     0.001 C 
ATOM      9  C18 <0> d   1      38.249   4.084  29.997  0.00  0.00     0.084 C 
ATOM     10  C19 <0> d   1      38.791   4.950  31.113  0.00  0.00     0.131 C 
ATOM     11  O20 <0> d   1      39.940   4.853  31.470  0.00  0.00    -0.298 OA
ATOM     12  C21 <0> d   1      37.853   5.941  31.767  0.00  0.00     0.052 C 
ATOM     13  C23 <0> d   1      38.529   6.558  32.993  0.00  0.00     0.018 C 
ATOM     14  C24 <0> d   1      36.587   5.194  32.195  0.00  0.00     0.021 C 
ATOM     15  C25 <0> d   1      35.982   4.464  30.994  0.00  0.00    -0.035 C 
ATOM     16  C26 <0> d   1      35.697   5.468  29.876  0.00  0.00     0.016 C 
ATOM     17  C27 <0> d   1      34.668   3.815  31.416  0.00  0.00    -0.002 C 
ATOM     18  C29 <0> d   1      33.714   4.879  31.951  0.00  0.00     0.007 C 
ATOM     19  C30 <0> d   1      32.343   4.279  32.302  0.00  0.00     0.012 C 
ATOM     20  C31 <0> d   1      31.793   3.590  31.092  0.00  0.00    -0.013 C 
ATOM     21  C32 <0> d   1      31.758   4.564  29.913  0.00  0.00     0.018 C 
ENDROOT
BRANCH   1  22
ATOM     22  O5  <0> d   1      29.371   3.786  30.840  0.00  0.00    -0.315 OA
BRANCH  22  23
ATOM     23  C3  <0> d   1      28.119   3.392  31.120  0.00  0.00     0.258 C 
ATOM     24  O4  <0> d   1      27.397   4.098  31.783  0.00  0.00    -0.265 OA
BRANCH  23  25
ATOM     25  C2  <0> d   1      27.613   2.069  30.605  0.00  0.00     0.106 C 
ATOM     26  C1  <0> d   1      26.401   1.630  31.430  0.00  0.00     0.015 C 
ENDBRANCH  23  25
ENDBRANCH  22  23
ENDBRANCH   1  22
TORSDOF 3
ENDMDL
MODEL 44
REMARK CAVERDOCK RESULT:       8.5      0.000      0.000
REMARK CAVERDOCK CONSTRAINTS:       0.1      0.0      0.0      0.0
REMARK CAVERDOCK TUNNEL: 43      8.5      2.4     44.2
REMARK  3 active torsions:
REMARK  status: ('A' for Active; 'I' for Inactive)
REMARK    1  A    between atoms: C2_2  and  C3_3 
REMARK    2  A    between atoms: C3_3  and  O5_5 
REMARK    3  A    between atoms: O5_5  and  C6_6 
ROOT
ATOM      1  C6  <0> d   1      30.206   2.874  31.198  0.00  0.00     0.140 C 
ATOM      2  C8  <0> d   1      30.287   1.617  30.298  0.00  0.00     0.034 C 
ATOM      3  C9  <0> d   1      31.726   1.584  29.717  0.00  0.00     0.008 C 
ATOM      4  C10 <0> d   1      32.527   2.395  30.742  0.00  0.00     0.001 C 
ATOM      5  C12 <0> d   1      33.828   2.994  30.241  0.00  0.00    -0.005 C 
ATOM      6  C14 <0> d   1      34.809   1.886  29.852  0.00  0.00     0.006 C 
ATOM      7  C15 <0> d   1      36.120   2.518  29.384  0.00  0.00     0.006 C 
ATOM      8  C16 <0> d   1      36.729   3.351  30.515  0.00  0.00     0.001 C 
ATOM      9  C18 <0> d   1      38.024   3.996  30.005  0.00  0.00     0.084 C 
ATOM     10  C19 <0> d   1      38.551   4.933  31.068  0.00  0.00     0.131 C 
ATOM     11  O20 <0> d   1      39.696   4.862  31.446  0.00  0.00    -0.298 OA
ATOM     12  C21 <0> d   1      37.605   5.965  31.643  0.00  0.00     0.052 C 
ATOM     13  C23 <0> d   1      38.265   6.662  32.834  0.00  0.00     0.018 C 
ATOM     14  C24 <0> d   1      36.333   5.247  32.103  0.00  0.00     0.021 C 
ATOM     15  C25 <0> d   1      35.744   4.439  30.945  0.00  0.00    -0.035 C 
ATOM     16  C26 <0> d   1      35.474   5.366  29.759  0.00  0.00     0.016 C 
ATOM     17  C27 <0> d   1      34.425   3.818  31.391  0.00  0.00    -0.002 C 
ATOM     18  C29 <0> d   1      33.464   4.915  31.843  0.00  0.00     0.007 C 
ATOM     19  C30 <0> d   1      32.089   4.337  32.214  0.00  0.00     0.012 C 
ATOM     20  C31 <0> d   1      31.554   3.570  31.045  0.00  0.00    -0.013 C 
ATOM     21  C32 <0> d   1      31.535   4.464  29.804  0.00  0.00     0.018 C 
ENDROOT
BRANCH   1  22
ATOM     22  O5  <0> d   1      29.136   3.747  30.748  0.00  0.00    -0.315 OA
BRANCH  22  23
ATOM     23  C3  <0> d   1      27.889   3.428  31.128  0.00  0.00     0.258 C 
ATOM     24  O4  <0> d   1      27.284   4.150  31.885  0.00  0.00    -0.265 OA
BRANCH  23  25
ATOM     25  C2  <0> d   1      27.242   2.169  30.608  0.00  0.00     0.106 C 
ATOM     26  C1  <0> d   1      25.868   1.996  31.259  0.00  0.00     0.015 C 
ENDBRANCH  23  25
ENDBRANCH  22  23
ENDBRANCH   1  22
TORSDOF 3
ENDMDL
MODEL 45
REMARK CAVERDOCK RESULT:       8.6      0.000      0.000
REMARK CAVERDOCK CONSTRAINTS:       0.3      0.0      0.0      0.0
REMARK CAVERDOCK TUNNEL: 44      8.6      2.4     45.4
REMARK  3 active torsions:
REMARK  status: ('A' for Active; 'I' for Inactive)
REMARK    1  A    between atoms: C2_2  and  C3_3 
REMARK    2  A    between atoms: C3_3  and  O5_5 
REMARK    3  A    between atoms: O5_5  and  C6_6 
ROOT
ATOM      1  C6  <0> d   1      30.007   2.699  31.158  0.00  0.00     0.140 C 
ATOM      2  C8  <0> d   1      30.098   1.524  30.154  0.00  0.00     0.034 C 
ATOM      3  C9  <0> d   1      31.528   1.572  29.551  0.00  0.00     0.008 C 
ATOM      4  C10 <0> d   1      32.330   2.310  30.629  0.00  0.00     0.001 C 
ATOM      5  C12 <0> d   1      33.610   2.977  30.162  0.00  0.00    -0.005 C 
ATOM      6  C14 <0> d   1      34.606   1.926  29.665  0.00  0.00     0.006 C 
ATOM      7  C15 <0> d   1      35.897   2.623  29.234  0.00  0.00     0.006 C 
ATOM      8  C16 <0> d   1      36.507   3.370  30.423  0.00  0.00     0.001 C 
ATOM      9  C18 <0> d   1      37.781   4.083  29.950  0.00  0.00     0.084 C 
ATOM     10  C19 <0> d   1      38.307   4.939  31.081  0.00  0.00     0.131 C 
ATOM     11  O20 <0> d   1      39.459   4.860  31.435  0.00  0.00    -0.298 OA
ATOM     12  C21 <0> d   1      37.350   5.897  31.755  0.00  0.00     0.052 C 
ATOM     13  C23 <0> d   1      38.015   6.505  32.992  0.00  0.00     0.018 C 
ATOM     14  C24 <0> d   1      36.100   5.117  32.171  0.00  0.00     0.021 C 
ATOM     15  C25 <0> d   1      35.508   4.397  30.957  0.00  0.00    -0.035 C 
ATOM     16  C26 <0> d   1      35.201   5.415  29.859  0.00  0.00     0.016 C 
ATOM     17  C27 <0> d   1      34.209   3.713  31.369  0.00  0.00    -0.002 C 
ATOM     18  C29 <0> d   1      33.234   4.747  31.925  0.00  0.00     0.007 C 
ATOM     19  C30 <0> d   1      31.877   4.111  32.267  0.00  0.00     0.012 C 
ATOM     20  C31 <0> d   1      31.339   3.434  31.045  0.00  0.00    -0.013 C 
ATOM     21  C32 <0> d   1      31.282   4.429  29.884  0.00  0.00     0.018 C 
ENDROOT
BRANCH   1  22
ATOM     22  O5  <0> d   1      28.913   3.585  30.800  0.00  0.00    -0.315 OA
BRANCH  22  23
ATOM     23  C3  <0> d   1      27.737   3.380  31.414  0.00  0.00     0.258 C 
ATOM     24  O4  <0> d   1      27.360   4.147  32.268  0.00  0.00    -0.265 OA
BRANCH  23  25
ATOM     25  C2  <0> d   1      26.886   2.194  31.039  0.00  0.00     0.106 C 
ATOM     26  C1  <0> d   1      26.836   1.210  32.209  0.00  0.00     0.015 C 
ENDBRANCH  23  25
ENDBRANCH  22  23
ENDBRANCH   1  22
TORSDOF 3
ENDMDL
MODEL 46
REMARK CAVERDOCK RESULT:       9.0      0.000      0.000
REMARK CAVERDOCK CONSTRAINTS:       0.2      0.0      0.0      0.0
REMARK CAVERDOCK TUNNEL: 45      9.0      2.3     46.1
REMARK  3 active torsions:
REMARK  status: ('A' for Active; 'I' for Inactive)
REMARK    1  A    between atoms: C2_2  and  C3_3 
REMARK    2  A    between atoms: C3_3  and  O5_5 
REMARK    3  A    between atoms: O5_5  and  C6_6 
ROOT
ATOM      1  C6  <0> d   1      29.862   2.520  31.110  0.00  0.00     0.140 C 
ATOM      2  C8  <0> d   1      29.955   1.388  30.058  0.00  0.00     0.034 C 
ATOM      3  C9  <0> d   1      31.377   1.478  29.441  0.00  0.00     0.008 C 
ATOM      4  C10 <0> d   1      32.183   2.182  30.538  0.00  0.00     0.001 C 
ATOM      5  C12 <0> d   1      33.449   2.883  30.083  0.00  0.00    -0.005 C 
ATOM      6  C14 <0> d   1      34.452   1.866  29.533  0.00  0.00     0.006 C 
ATOM      7  C15 <0> d   1      35.729   2.596  29.115  0.00  0.00     0.006 C 
ATOM      8  C16 <0> d   1      36.344   3.303  30.325  0.00  0.00     0.001 C 
ATOM      9  C18 <0> d   1      37.603   4.050  29.867  0.00  0.00     0.084 C 
ATOM     10  C19 <0> d   1      38.132   4.867  31.025  0.00  0.00     0.131 C 
ATOM     11  O20 <0> d   1      39.289   4.788  31.362  0.00  0.00    -0.298 OA
ATOM     12  C21 <0> d   1      37.172   5.785  31.748  0.00  0.00     0.052 C 
ATOM     13  C23 <0> d   1      37.845   6.351  33.001  0.00  0.00     0.018 C 
ATOM     14  C24 <0> d   1      35.937   4.973  32.147  0.00  0.00     0.021 C 
ATOM     15  C25 <0> d   1      35.339   4.294  30.913  0.00  0.00    -0.035 C 
ATOM     16  C26 <0> d   1      35.006   5.353  29.860  0.00  0.00     0.016 C 
ATOM     17  C27 <0> d   1      34.054   3.578  31.312  0.00  0.00    -0.002 C 
ATOM     18  C29 <0> d   1      33.073   4.576  31.921  0.00  0.00     0.007 C 
ATOM     19  C30 <0> d   1      31.728   3.910  32.252  0.00  0.00     0.012 C 
ATOM     20  C31 <0> d   1      31.183   3.276  31.011  0.00  0.00    -0.013 C 
ATOM     21  C32 <0> d   1      31.100   4.316  29.892  0.00  0.00     0.018 C 
ENDROOT
BRANCH   1  22
ATOM     22  O5  <0> d   1      28.753   3.405  30.801  0.00  0.00    -0.315 OA
BRANCH  22  23
ATOM     23  C3  <0> d   1      27.586   3.157  31.415  0.00  0.00     0.258 C 
ATOM     24  O4  <0> d   1      27.196   3.891  32.292  0.00  0.00    -0.265 OA
BRANCH  23  25
ATOM     25  C2  <0> d   1      26.760   1.963  31.010  0.00  0.00     0.106 C 
ATOM     26  C1  <0> d   1      26.405   1.143  32.252  0.00  0.00     0.015 C 
ENDBRANCH  23  25
ENDBRANCH  22  23
ENDBRANCH   1  22
TORSDOF 3
ENDMDL
MODEL 47
REMARK CAVERDOCK RESULT:       9.6      0.000      0.000
REMARK CAVERDOCK CONSTRAINTS:       0.1      0.0      0.0      0.0
REMARK CAVERDOCK TUNNEL: 46      9.6      2.4     47.1
REMARK  3 active torsions:
REMARK  status: ('A' for Active; 'I' for Inactive)
REMARK    1  A    between atoms: C2_2  and  C3_3 
REMARK    2  A    between atoms: C3_3  and  O5_5 
REMARK    3  A    between atoms: O5_5  and  C6_6 
ROOT
ATOM      1  C6  <0> d   1      29.645   2.418  31.079  0.00  0.00     0.140 C 
ATOM      2  C8  <0> d   1      29.750   1.320  29.993  0.00  0.00     0.034 C 
ATOM      3  C9  <0> d   1      31.167   1.452  29.371  0.00  0.00     0.008 C 
ATOM      4  C10 <0> d   1      31.968   2.136  30.484  0.00  0.00     0.001 C 
ATOM      5  C12 <0> d   1      33.220   2.872  30.044  0.00  0.00    -0.005 C 
ATOM      6  C14 <0> d   1      34.235   1.889  29.458  0.00  0.00     0.006 C 
ATOM      7  C15 <0> d   1      35.497   2.652  29.054  0.00  0.00     0.006 C 
ATOM      8  C16 <0> d   1      36.108   3.332  30.283  0.00  0.00     0.001 C 
ATOM      9  C18 <0> d   1      37.352   4.114  29.840  0.00  0.00     0.084 C 
ATOM     10  C19 <0> d   1      37.875   4.903  31.020  0.00  0.00     0.131 C 
ATOM     11  O20 <0> d   1      39.035   4.834  31.347  0.00  0.00    -0.298 OA
ATOM     12  C21 <0> d   1      36.904   5.783  31.776  0.00  0.00     0.052 C 
ATOM     13  C23 <0> d   1      37.575   6.322  33.041  0.00  0.00     0.018 C 
ATOM     14  C24 <0> d   1      35.685   4.939  32.157  0.00  0.00     0.021 C 
ATOM     15  C25 <0> d   1      35.091   4.288  30.906  0.00  0.00    -0.035 C 
ATOM     16  C26 <0> d   1      34.734   5.372  29.887  0.00  0.00     0.016 C 
ATOM     17  C27 <0> d   1      33.820   3.539  31.290  0.00  0.00    -0.002 C 
ATOM     18  C29 <0> d   1      32.827   4.501  31.935  0.00  0.00     0.007 C 
ATOM     19  C30 <0> d   1      31.495   3.803  32.253  0.00  0.00     0.012 C 
ATOM     20  C31 <0> d   1      30.953   3.198  30.995  0.00  0.00    -0.013 C 
ATOM     21  C32 <0> d   1      30.845   4.270  29.910  0.00  0.00     0.018 C 
ENDROOT
BRANCH   1  22
ATOM     22  O5  <0> d   1      28.520   3.293  30.803  0.00  0.00    -0.315 OA
BRANCH  22  23
ATOM     23  C3  <0> d   1      27.504   3.274  31.680  0.00  0.00     0.258 C 
ATOM     24  O4  <0> d   1      27.038   4.312  32.088  0.00  0.00    -0.265 OA
BRANCH  23  25
ATOM     25  C2  <0> d   1      26.943   1.959  32.156  0.00  0.00     0.106 C 
ATOM     26  C1  <0> d   1      27.525   1.622  33.531  0.00  0.00     0.015 C 
ENDBRANCH  23  25
ENDBRANCH  22  23
ENDBRANCH   1  22
TORSDOF 3
ENDMDL
MODEL 48
REMARK CAVERDOCK RESULT:       9.9      0.000      0.000
REMARK CAVERDOCK CONSTRAINTS:       0.0      0.0      0.0      0.0
REMARK CAVERDOCK TUNNEL: 47      9.9      2.4     48.3
REMARK  3 active torsions:
REMARK  status: ('A' for Active; 'I' for Inactive)
REMARK    1  A    between atoms: C2_2  and  C3_3 
REMARK    2  A    between atoms: C3_3  and  O5_5 
REMARK    3  A    between atoms: O5_5  and  C6_6 
ROOT
ATOM      1  C6  <0> d   1      29.549   1.966  31.302  0.00  0.00     0.140 C 
ATOM      2  C8  <0> d   1      29.664   1.082  30.036  0.00  0.00     0.034 C 
ATOM      3  C9  <0> d   1      31.009   1.460  29.359  0.00  0.00     0.008 C 
ATOM      4  C10 <0> d   1      31.832   2.025  30.521  0.00  0.00     0.001 C 
ATOM      5  C12 <0> d   1      32.975   2.947  30.138  0.00  0.00    -0.005 C 
ATOM      6  C14 <0> d   1      34.023   2.185  29.326  0.00  0.00     0.006 C 
ATOM      7  C15 <0> d   1      35.176   3.129  28.983  0.00  0.00     0.006 C 
ATOM      8  C16 <0> d   1      35.821   3.651  30.270  0.00  0.00     0.001 C 
ATOM      9  C18 <0> d   1      36.951   4.618  29.894  0.00  0.00     0.084 C 
ATOM     10  C19 <0> d   1      37.494   5.246  31.158  0.00  0.00     0.131 C 
ATOM     11  O20 <0> d   1      38.678   5.240  31.394  0.00  0.00    -0.298 OA
ATOM     12  C21 <0> d   1      36.512   5.883  32.117  0.00  0.00     0.052 C 
ATOM     13  C23 <0> d   1      37.232   6.267  33.412  0.00  0.00     0.018 C 
ATOM     14  C24 <0> d   1      35.408   4.868  32.420  0.00  0.00     0.021 C 
ATOM     15  C25 <0> d   1      34.775   4.380  31.115  0.00  0.00    -0.035 C 
ATOM     16  C26 <0> d   1      34.243   5.578  30.326  0.00  0.00     0.016 C 
ATOM     17  C27 <0> d   1      33.611   3.452  31.441  0.00  0.00    -0.002 C 
ATOM     18  C29 <0> d   1      32.591   4.187  32.306  0.00  0.00     0.007 C 
ATOM     19  C30 <0> d   1      31.356   3.314  32.581  0.00  0.00     0.012 C 
ATOM     20  C31 <0> d   1      30.771   2.877  31.274  0.00  0.00    -0.013 C 
ATOM     21  C32 <0> d   1      30.483   4.100  30.402  0.00  0.00     0.018 C 
ENDROOT
BRANCH   1  22
ATOM     22  O5  <0> d   1      28.332   2.757  31.256  0.00  0.00    -0.315 OA
BRANCH  22  23
ATOM     23  C3  <0> d   1      27.206   2.168  31.688  0.00  0.00     0.258 C 
ATOM     24  O4  <0> d   1      26.130   2.571  31.313  0.00  0.00    -0.265 OA
BRANCH  23  25
ATOM     25  C2  <0> d   1      27.282   1.001  32.639  0.00  0.00     0.106 C 
ATOM     26  C1  <0> d   1      25.956   0.238  32.620  0.00  0.00     0.015 C 
ENDBRANCH  23  25
ENDBRANCH  22  23
ENDBRANCH   1  22
TORSDOF 3
ENDMDL
MODEL 49
REMARK CAVERDOCK RESULT:       9.3      0.000      0.000
REMARK CAVERDOCK CONSTRAINTS:       0.3      0.0      0.0      0.0
REMARK CAVERDOCK TUNNEL: 48      9.3      2.4     49.5
REMARK  3 active torsions:
REMARK  status: ('A' for Active; 'I' for Inactive)
REMARK    1  A    between atoms: C2_2  and  C3_3 
REMARK    2  A    between atoms: C3_3  and  O5_5 
REMARK    3  A    between atoms: O5_5  and  C6_6 
ROOT
ATOM      1  C6  <0> d   1      29.352   1.770  31.345  0.00  0.00     0.140 C 
ATOM      2  C8  <0> d   1      29.452   0.920  30.055  0.00  0.00     0.034 C 
ATOM      3  C9  <0> d   1      30.776   1.334  29.358  0.00  0.00     0.008 C 
ATOM      4  C10 <0> d   1      31.616   1.882  30.516  0.00  0.00     0.001 C 
ATOM      5  C12 <0> d   1      32.737   2.829  30.132  0.00  0.00    -0.005 C 
ATOM      6  C14 <0> d   1      33.778   2.103  29.278  0.00  0.00     0.006 C 
ATOM      7  C15 <0> d   1      34.910   3.071  28.934  0.00  0.00     0.006 C 
ATOM      8  C16 <0> d   1      35.576   3.571  30.219  0.00  0.00     0.001 C 
ATOM      9  C18 <0> d   1      36.683   4.563  29.843  0.00  0.00     0.084 C 
ATOM     10  C19 <0> d   1      37.246   5.168  31.110  0.00  0.00     0.131 C 
ATOM     11  O20 <0> d   1      38.435   5.174  31.320  0.00  0.00    -0.298 OA
ATOM     12  C21 <0> d   1      36.277   5.767  32.105  0.00  0.00     0.052 C 
ATOM     13  C23 <0> d   1      37.019   6.129  33.393  0.00  0.00     0.018 C 
ATOM     14  C24 <0> d   1      35.193   4.729  32.407  0.00  0.00     0.021 C 
ATOM     15  C25 <0> d   1      34.539   4.264  31.104  0.00  0.00    -0.035 C 
ATOM     16  C26 <0> d   1      33.973   5.473  30.358  0.00  0.00     0.016 C 
ATOM     17  C27 <0> d   1      33.395   3.312  31.433  0.00  0.00    -0.002 C 
ATOM     18  C29 <0> d   1      32.384   4.010  32.338  0.00  0.00     0.007 C 
ATOM     19  C30 <0> d   1      31.168   3.113  32.618  0.00  0.00     0.012 C 
ATOM     20  C31 <0> d   1      30.561   2.700  31.313  0.00  0.00    -0.013 C 
ATOM     21  C32 <0> d   1      30.236   3.940  30.478  0.00  0.00     0.018 C 
ENDROOT
BRANCH   1  22
ATOM     22  O5  <0> d   1      28.123   2.544  31.345  0.00  0.00    -0.315 OA
BRANCH  22  23
ATOM     23  C3  <0> d   1      26.997   1.899  31.686  0.00  0.00     0.258 C 
ATOM     24  O4  <0> d   1      25.964   2.138  31.106  0.00  0.00    -0.265 OA
BRANCH  23  25
ATOM     25  C2  <0> d   1      27.020   0.876  32.792  0.00  0.00     0.106 C 
ATOM     26  C1  <0> d   1      25.737   0.044  32.745  0.00  0.00     0.015 C 
ENDBRANCH  23  25
ENDBRANCH  22  23
ENDBRANCH   1  22
TORSDOF 3
ENDMDL
MODEL 50
REMARK CAVERDOCK RESULT:       8.9      0.000      0.000
REMARK CAVERDOCK CONSTRAINTS:       0.1      0.0      0.0      0.0
REMARK CAVERDOCK TUNNEL: 49      8.9      2.3     50.7
REMARK  3 active torsions:
REMARK  status: ('A' for Active; 'I' for Inactive)
REMARK    1  A    between atoms: C2_2  and  C3_3 
REMARK    2  A    between atoms: C3_3  and  O5_5 
REMARK    3  A    between atoms: O5_5  and  C6_6 
ROOT
ATOM      1  C6  <0> d   1      28.921   2.590  30.507  0.00  0.00     0.140 C 
ATOM      2  C8  <0> d   1      28.640   2.308  32.003  0.00  0.00     0.034 C 
ATOM      3  C9  <0> d   1      29.990   2.489  32.745  0.00  0.00     0.008 C 
ATOM      4  C10 <0> d   1      30.772   3.423  31.814  0.00  0.00     0.001 C 
ATOM      5  C12 <0> d   1      32.281   3.395  31.962  0.00  0.00    -0.005 C 
ATOM      6  C14 <0> d   1      32.690   3.890  33.350  0.00  0.00     0.006 C 
ATOM      7  C15 <0> d   1      34.215   3.883  33.458  0.00  0.00     0.006 C 
ATOM      8  C16 <0> d   1      34.815   4.810  32.398  0.00  0.00     0.001 C 
ATOM      9  C18 <0> d   1      36.344   4.756  32.511  0.00  0.00     0.084 C 
ATOM     10  C19 <0> d   1      36.944   5.555  31.375  0.00  0.00     0.131 C 
ATOM     11  O20 <0> d   1      37.772   6.408  31.587  0.00  0.00    -0.298 OA
ATOM     12  C21 <0> d   1      36.479   5.254  29.967  0.00  0.00     0.052 C 
ATOM     13  C23 <0> d   1      37.042   6.300  29.004  0.00  0.00     0.018 C 
ATOM     14  C24 <0> d   1      34.949   5.302  29.946  0.00  0.00     0.021 C 
ATOM     15  C25 <0> d   1      34.383   4.353  31.004  0.00  0.00    -0.035 C 
ATOM     16  C26 <0> d   1      34.910   2.938  30.756  0.00  0.00     0.016 C 
ATOM     17  C27 <0> d   1      32.863   4.336  30.896  0.00  0.00    -0.002 C 
ATOM     18  C29 <0> d   1      32.449   3.904  29.492  0.00  0.00     0.007 C 
ATOM     19  C30 <0> d   1      30.921   3.785  29.369  0.00  0.00     0.012 C 
ATOM     20  C31 <0> d   1      30.424   2.838  30.417  0.00  0.00    -0.013 C 
ATOM     21  C32 <0> d   1      31.160   1.502  30.298  0.00  0.00     0.018 C 
ENDROOT
BRANCH   1  22
ATOM     22  O5  <0> d   1      28.553   1.441  29.699  0.00  0.00    -0.315 OA
BRANCH  22  23
ATOM     23  C3  <0> d   1      27.329   0.926  29.896  0.00  0.00     0.258 C 
ATOM     24  O4  <0> d   1      26.408   1.650  30.194  0.00  0.00    -0.265 OA
BRANCH  23  25
ATOM     25  C2  <0> d   1      27.101  -0.557  29.744  0.00  0.00     0.106 C 
ATOM     26  C1  <0> d   1      25.728  -0.923  30.310  0.00  0.00     0.015 C 
ENDBRANCH  23  25
ENDBRANCH  22  23
ENDBRANCH   1  22
TORSDOF 3
ENDMDL
MODEL 51
REMARK CAVERDOCK RESULT:       6.8      0.000      0.000
REMARK CAVERDOCK CONSTRAINTS:       0.1      0.0      0.0      0.0
REMARK CAVERDOCK TUNNEL: 50      6.8      2.3     51.7
REMARK  3 active torsions:
REMARK  status: ('A' for Active; 'I' for Inactive)
REMARK    1  A    between atoms: C2_2  and  C3_3 
REMARK    2  A    between atoms: C3_3  and  O5_5 
REMARK    3  A    between atoms: O5_5  and  C6_6 
ROOT
ATOM      1  C6  <0> d   1      28.652   2.485  30.752  0.00  0.00     0.140 C 
ATOM      2  C8  <0> d   1      28.445   2.242  32.267  0.00  0.00     0.034 C 
ATOM      3  C9  <0> d   1      29.828   2.451  32.938  0.00  0.00     0.008 C 
ATOM      4  C10 <0> d   1      30.558   3.363  31.946  0.00  0.00     0.001 C 
ATOM      5  C12 <0> d   1      32.073   3.347  32.020  0.00  0.00    -0.005 C 
ATOM      6  C14 <0> d   1      32.544   3.882  33.374  0.00  0.00     0.006 C 
ATOM      7  C15 <0> d   1      34.073   3.885  33.408  0.00  0.00     0.006 C 
ATOM      8  C16 <0> d   1      34.616   4.786  32.295  0.00  0.00     0.001 C 
ATOM      9  C18 <0> d   1      36.149   4.743  32.335  0.00  0.00     0.084 C 
ATOM     10  C19 <0> d   1      36.688   5.514  31.151  0.00  0.00     0.131 C 
ATOM     11  O20 <0> d   1      37.519   6.377  31.299  0.00  0.00    -0.298 OA
ATOM     12  C21 <0> d   1      36.157   5.173  29.776  0.00  0.00     0.052 C 
ATOM     13  C23 <0> d   1      36.666   6.196  28.758  0.00  0.00     0.018 C 
ATOM     14  C24 <0> d   1      34.627   5.212  29.827  0.00  0.00     0.021 C 
ATOM     15  C25 <0> d   1      34.120   4.289  30.937  0.00  0.00    -0.035 C 
ATOM     16  C26 <0> d   1      34.643   2.871  30.702  0.00  0.00     0.016 C 
ATOM     17  C27 <0> d   1      32.596   4.261  30.903  0.00  0.00    -0.002 C 
ATOM     18  C29 <0> d   1      32.118   3.790  29.533  0.00  0.00     0.007 C 
ATOM     19  C30 <0> d   1      30.587   3.659  29.488  0.00  0.00     0.012 C 
ATOM     20  C31 <0> d   1      30.147   2.738  30.583  0.00  0.00    -0.013 C 
ATOM     21  C32 <0> d   1      30.885   1.403  30.464  0.00  0.00     0.018 C 
ENDROOT
BRANCH   1  22
ATOM     22  O5  <0> d   1      28.252   1.312  29.995  0.00  0.00    -0.315 OA
BRANCH  22  23
ATOM     23  C3  <0> d   1      27.307   0.529  30.538  0.00  0.00     0.258 C 
ATOM     24  O4  <0> d   1      26.167   0.922  30.616  0.00  0.00    -0.265 OA
BRANCH  23  25
ATOM     25  C2  <0> d   1      27.667  -0.842  31.050  0.00  0.00     0.106 C 
ATOM     26  C1  <0> d   1      27.675  -0.830  32.580  0.00  0.00     0.015 C 
ENDBRANCH  23  25
ENDBRANCH  22  23
ENDBRANCH   1  22
TORSDOF 3
ENDMDL
MODEL 52
REMARK CAVERDOCK RESULT:       5.7      0.000      0.000
REMARK CAVERDOCK CONSTRAINTS:       0.3      0.0      0.0      0.0
REMARK CAVERDOCK TUNNEL: 51      5.7      2.3     52.1
REMARK  3 active torsions:
REMARK  status: ('A' for Active; 'I' for Inactive)
REMARK    1  A    between atoms: C2_2  and  C3_3 
REMARK    2  A    between atoms: C3_3  and  O5_5 
REMARK    3  A    between atoms: O5_5  and  C6_6 
ROOT
ATOM      1  C6  <0> d   1      28.442   2.579  30.833  0.00  0.00     0.140 C 
ATOM      2  C8  <0> d   1      28.255   2.315  32.347  0.00  0.00     0.034 C 
ATOM      3  C9  <0> d   1      29.662   2.443  32.992  0.00  0.00     0.008 C 
ATOM      4  C10 <0> d   1      30.413   3.340  32.002  0.00  0.00     0.001 C 
ATOM      5  C12 <0> d   1      31.927   3.250  32.043  0.00  0.00    -0.005 C 
ATOM      6  C14 <0> d   1      32.452   3.733  33.396  0.00  0.00     0.006 C 
ATOM      7  C15 <0> d   1      33.979   3.662  33.396  0.00  0.00     0.006 C 
ATOM      8  C16 <0> d   1      34.541   4.560  32.290  0.00  0.00     0.001 C 
ATOM      9  C18 <0> d   1      36.071   4.443  32.296  0.00  0.00     0.084 C 
ATOM     10  C19 <0> d   1      36.622   5.212  31.116  0.00  0.00     0.131 C 
ATOM     11  O20 <0> d   1      37.497   6.031  31.262  0.00  0.00    -0.298 OA
ATOM     12  C21 <0> d   1      36.046   4.925  29.746  0.00  0.00     0.052 C 
ATOM     13  C23 <0> d   1      36.583   5.943  28.738  0.00  0.00     0.018 C 
ATOM     14  C24 <0> d   1      34.522   5.036  29.831  0.00  0.00     0.021 C 
ATOM     15  C25 <0> d   1      33.994   4.116  30.934  0.00  0.00    -0.035 C 
ATOM     16  C26 <0> d   1      34.443   2.680  30.659  0.00  0.00     0.016 C 
ATOM     17  C27 <0> d   1      32.470   4.161  30.933  0.00  0.00    -0.002 C 
ATOM     18  C29 <0> d   1      31.941   3.742  29.564  0.00  0.00     0.007 C 
ATOM     19  C30 <0> d   1      30.404   3.686  29.550  0.00  0.00     0.012 C 
ATOM     20  C31 <0> d   1      29.944   2.764  30.636  0.00  0.00    -0.013 C 
ATOM     21  C32 <0> d   1      30.614   1.398  30.475  0.00  0.00     0.018 C 
ENDROOT
BRANCH   1  22
ATOM     22  O5  <0> d   1      27.971   1.443  30.062  0.00  0.00    -0.315 OA
BRANCH  22  23
ATOM     23  C3  <0> d   1      27.153   0.581  30.685  0.00  0.00     0.258 C 
ATOM     24  O4  <0> d   1      25.983   0.849  30.823  0.00  0.00    -0.265 OA
BRANCH  23  25
ATOM     25  C2  <0> d   1      27.694  -0.724  31.212  0.00  0.00     0.106 C 
ATOM     26  C1  <0> d   1      27.116  -1.883  30.397  0.00  0.00     0.015 C 
ENDBRANCH  23  25
ENDBRANCH  22  23
ENDBRANCH   1  22
TORSDOF 3
ENDMDL
MODEL 53
REMARK CAVERDOCK RESULT:       4.3      0.000      0.000
REMARK CAVERDOCK CONSTRAINTS:       0.1      0.0      0.0      0.0
REMARK CAVERDOCK TUNNEL: 52      4.3      2.3     53.2
REMARK  3 active torsions:
REMARK  status: ('A' for Active; 'I' for Inactive)
REMARK    1  A    between atoms: C2_2  and  C3_3 
REMARK    2  A    between atoms: C3_3  and  O5_5 
REMARK    3  A    between atoms: O5_5  and  C6_6 
ROOT
ATOM      1  C6  <0> d   1      28.203   2.478  30.701  0.00  0.00     0.140 C 
ATOM      2  C8  <0> d   1      27.961   2.217  32.208  0.00  0.00     0.034 C 
ATOM      3  C9  <0> d   1      29.342   2.351  32.904  0.00  0.00     0.008 C 
ATOM      4  C10 <0> d   1      30.127   3.248  31.940  0.00  0.00     0.001 C 
ATOM      5  C12 <0> d   1      31.639   3.162  32.037  0.00  0.00    -0.005 C 
ATOM      6  C14 <0> d   1      32.112   3.650  33.408  0.00  0.00     0.006 C 
ATOM      7  C15 <0> d   1      33.639   3.584  33.464  0.00  0.00     0.006 C 
ATOM      8  C16 <0> d   1      34.238   4.481  32.378  0.00  0.00     0.001 C 
ATOM      9  C18 <0> d   1      35.767   4.369  32.440  0.00  0.00     0.084 C 
ATOM     10  C19 <0> d   1      36.359   5.137  31.279  0.00  0.00     0.131 C 
ATOM     11  O20 <0> d   1      37.225   5.959  31.456  0.00  0.00    -0.298 OA
ATOM     12  C21 <0> d   1      35.835   4.845  29.890  0.00  0.00     0.052 C 
ATOM     13  C23 <0> d   1      36.406   5.862  28.900  0.00  0.00     0.018 C 
ATOM     14  C24 <0> d   1      34.308   4.951  29.919  0.00  0.00     0.021 C 
ATOM     15  C25 <0> d   1      33.742   4.032  31.003  0.00  0.00    -0.035 C 
ATOM     16  C26 <0> d   1      34.206   2.597  30.748  0.00  0.00     0.016 C 
ATOM     17  C27 <0> d   1      32.219   4.073  30.945  0.00  0.00    -0.002 C 
ATOM     18  C29 <0> d   1      31.743   3.648  29.560  0.00  0.00     0.007 C 
ATOM     19  C30 <0> d   1      30.208   3.587  29.489  0.00  0.00     0.012 C 
ATOM     20  C31 <0> d   1      29.710   2.667  30.559  0.00  0.00    -0.013 C 
ATOM     21  C32 <0> d   1      30.390   1.303  30.426  0.00  0.00     0.018 C 
ENDROOT
BRANCH   1  22
ATOM     22  O5  <0> d   1      27.764   1.339  29.916  0.00  0.00    -0.315 OA
BRANCH  22  23
ATOM     23  C3  <0> d   1      27.009   0.422  30.541  0.00  0.00     0.258 C 
ATOM     24  O4  <0> d   1      25.969   0.749  31.062  0.00  0.00    -0.265 OA
BRANCH  23  25
ATOM     25  C2  <0> d   1      27.458  -1.016  30.594  0.00  0.00     0.106 C 
ATOM     26  C1  <0> d   1      26.338  -1.880  31.177  0.00  0.00     0.015 C 
ENDBRANCH  23  25
ENDBRANCH  22  23
ENDBRANCH   1  22
TORSDOF 3
ENDMDL
MODEL 54
REMARK CAVERDOCK RESULT:       3.9      0.000      0.000
REMARK CAVERDOCK CONSTRAINTS:       0.0      0.0      0.0      0.0
REMARK CAVERDOCK TUNNEL: 53      3.9      2.3     54.3
REMARK  3 active torsions:
REMARK  status: ('A' for Active; 'I' for Inactive)
REMARK    1  A    between atoms: C2_2  and  C3_3 
REMARK    2  A    between atoms: C3_3  and  O5_5 
REMARK    3  A    between atoms: O5_5  and  C6_6 
ROOT
ATOM      1  C6  <0> d   1      28.179   2.076  30.672  0.00  0.00     0.140 C 
ATOM      2  C8  <0> d   1      27.924   1.847  32.182  0.00  0.00     0.034 C 
ATOM      3  C9  <0> d   1      29.283   2.075  32.896  0.00  0.00     0.008 C 
ATOM      4  C10 <0> d   1      30.036   2.984  31.919  0.00  0.00     0.001 C 
ATOM      5  C12 <0> d   1      31.548   2.984  32.044  0.00  0.00    -0.005 C 
ATOM      6  C14 <0> d   1      31.969   3.536  33.407  0.00  0.00     0.006 C 
ATOM      7  C15 <0> d   1      33.496   3.555  33.491  0.00  0.00     0.006 C 
ATOM      8  C16 <0> d   1      34.067   4.450  32.388  0.00  0.00     0.001 C 
ATOM      9  C18 <0> d   1      35.598   4.423  32.479  0.00  0.00     0.084 C 
ATOM     10  C19 <0> d   1      36.168   5.187  31.306  0.00  0.00     0.131 C 
ATOM     11  O20 <0> d   1      36.987   6.060  31.473  0.00  0.00    -0.298 OA
ATOM     12  C21 <0> d   1      35.687   4.827  29.918  0.00  0.00     0.052 C 
ATOM     13  C23 <0> d   1      36.220   5.845  28.907  0.00  0.00     0.018 C 
ATOM     14  C24 <0> d   1      34.156   4.852  29.918  0.00  0.00     0.021 C 
ATOM     15  C25 <0> d   1      33.621   3.935  31.020  0.00  0.00    -0.035 C 
ATOM     16  C26 <0> d   1      34.165   2.520  30.816  0.00  0.00     0.016 C 
ATOM     17  C27 <0> d   1      32.099   3.892  30.935  0.00  0.00    -0.002 C 
ATOM     18  C29 <0> d   1      31.671   3.402  29.555  0.00  0.00     0.007 C 
ATOM     19  C30 <0> d   1      30.144   3.257  29.460  0.00  0.00     0.012 C 
ATOM     20  C31 <0> d   1      29.676   2.342  30.550  0.00  0.00    -0.013 C 
ATOM     21  C32 <0> d   1      30.431   1.013  30.469  0.00  0.00     0.018 C 
ENDROOT
BRANCH   1  22
ATOM     22  O5  <0> d   1      27.816   0.893  29.914  0.00  0.00    -0.315 OA
BRANCH  22  23
ATOM     23  C3  <0> d   1      27.022  -0.002  30.523  0.00  0.00     0.258 C 
ATOM     24  O4  <0> d   1      25.865   0.269  30.745  0.00  0.00    -0.265 OA
BRANCH  23  25
ATOM     25  C2  <0> d   1      27.572  -1.345  30.931  0.00  0.00     0.106 C 
ATOM     26  C1  <0> d   1      28.233  -2.013  29.723  0.00  0.00     0.015 C 
ENDBRANCH  23  25
ENDBRANCH  22  23
ENDBRANCH   1  22
TORSDOF 3
ENDMDL
MODEL 55
REMARK CAVERDOCK RESULT:       3.2      0.000      0.000
REMARK CAVERDOCK CONSTRAINTS:       0.0      0.0      0.0      0.0
REMARK CAVERDOCK TUNNEL: 54      3.2      2.2     55.1
REMARK  3 active torsions:
REMARK  status: ('A' for Active; 'I' for Inactive)
REMARK    1  A    between atoms: C2_2  and  C3_3 
REMARK    2  A    between atoms: C3_3  and  O5_5 
REMARK    3  A    between atoms: O5_5  and  C6_6 
ROOT
ATOM      1  C6  <0> d   1      27.884   2.282  30.461  0.00  0.00     0.140 C 
ATOM      2  C8  <0> d   1      27.592   2.003  31.956  0.00  0.00     0.034 C 
ATOM      3  C9  <0> d   1      28.947   2.144  32.701  0.00  0.00     0.008 C 
ATOM      4  C10 <0> d   1      29.755   3.059  31.773  0.00  0.00     0.001 C 
ATOM      5  C12 <0> d   1      31.263   2.989  31.922  0.00  0.00    -0.005 C 
ATOM      6  C14 <0> d   1      31.683   3.468  33.313  0.00  0.00     0.006 C 
ATOM      7  C15 <0> d   1      33.208   3.418  33.422  0.00  0.00     0.006 C 
ATOM      8  C16 <0> d   1      33.835   4.331  32.366  0.00  0.00     0.001 C 
ATOM      9  C18 <0> d   1      35.362   4.235  32.480  0.00  0.00     0.084 C 
ATOM     10  C19 <0> d   1      35.985   5.020  31.348  0.00  0.00     0.131 C 
ATOM     11  O20 <0> d   1      36.836   5.849  31.563  0.00  0.00    -0.298 OA
ATOM     12  C21 <0> d   1      35.513   4.737  29.938  0.00  0.00     0.052 C 
ATOM     13  C23 <0> d   1      36.106   5.770  28.979  0.00  0.00     0.018 C 
ATOM     14  C24 <0> d   1      33.985   4.827  29.915  0.00  0.00     0.021 C 
ATOM     15  C25 <0> d   1      33.392   3.891  30.970  0.00  0.00    -0.035 C 
ATOM     16  C26 <0> d   1      33.879   2.463  30.718  0.00  0.00     0.016 C 
ATOM     17  C27 <0> d   1      31.871   3.916  30.860  0.00  0.00    -0.002 C 
ATOM     18  C29 <0> d   1      31.447   3.501  29.455  0.00  0.00     0.007 C 
ATOM     19  C30 <0> d   1      29.917   3.424  29.330  0.00  0.00     0.012 C 
ATOM     20  C31 <0> d   1      29.393   2.488  30.373  0.00  0.00    -0.013 C 
ATOM     21  C32 <0> d   1      30.092   1.133  30.251  0.00  0.00     0.018 C 
ENDROOT
BRANCH   1  22
ATOM     22  O5  <0> d   1      27.484   1.146  29.650  0.00  0.00    -0.315 OA
BRANCH  22  23
ATOM     23  C3  <0> d   1      26.817   0.159  30.269  0.00  0.00     0.258 C 
ATOM     24  O4  <0> d   1      25.774   0.395  30.831  0.00  0.00    -0.265 OA
BRANCH  23  25
ATOM     25  C2  <0> d   1      27.369  -1.244  30.262  0.00  0.00     0.106 C 
ATOM     26  C1  <0> d   1      28.069  -1.524  31.593  0.00  0.00     0.015 C 
ENDBRANCH  23  25
ENDBRANCH  22  23
ENDBRANCH   1  22
TORSDOF 3
ENDMDL
MODEL 56
REMARK CAVERDOCK RESULT:       3.0      0.000      0.000
REMARK CAVERDOCK CONSTRAINTS:       0.0      0.0      0.0      0.0
REMARK CAVERDOCK TUNNEL: 55      3.0      2.2     56.2
REMARK  3 active torsions:
REMARK  status: ('A' for Active; 'I' for Inactive)
REMARK    1  A    between atoms: C2_2  and  C3_3 
REMARK    2  A    between atoms: C3_3  and  O5_5 
REMARK    3  A    between atoms: O5_5  and  C6_6 
ROOT
ATOM      1  C6  <0> d   1      27.656   2.122  30.620  0.00  0.00     0.140 C 
ATOM      2  C8  <0> d   1      27.379   1.876  32.123  0.00  0.00     0.034 C 
ATOM      3  C9  <0> d   1      28.739   2.041  32.853  0.00  0.00     0.008 C 
ATOM      4  C10 <0> d   1      29.535   2.937  31.898  0.00  0.00     0.001 C 
ATOM      5  C12 <0> d   1      31.045   2.877  32.035  0.00  0.00    -0.005 C 
ATOM      6  C14 <0> d   1      31.474   3.390  33.411  0.00  0.00     0.006 C 
ATOM      7  C15 <0> d   1      33.000   3.349  33.508  0.00  0.00     0.006 C 
ATOM      8  C16 <0> d   1      33.614   4.241  32.425  0.00  0.00     0.001 C 
ATOM      9  C18 <0> d   1      35.142   4.153  32.529  0.00  0.00     0.084 C 
ATOM     10  C19 <0> d   1      35.752   4.915  31.374  0.00  0.00     0.131 C 
ATOM     11  O20 <0> d   1      36.601   5.753  31.562  0.00  0.00    -0.298 OA
ATOM     12  C21 <0> d   1      35.269   4.598  29.975  0.00  0.00     0.052 C 
ATOM     13  C23 <0> d   1      35.850   5.611  28.987  0.00  0.00     0.018 C 
ATOM     14  C24 <0> d   1      33.741   4.681  29.963  0.00  0.00     0.021 C 
ATOM     15  C25 <0> d   1      33.161   3.766  31.044  0.00  0.00    -0.035 C 
ATOM     16  C26 <0> d   1      33.653   2.335  30.821  0.00  0.00     0.016 C 
ATOM     17  C27 <0> d   1      31.640   3.782  30.947  0.00  0.00    -0.002 C 
ATOM     18  C29 <0> d   1      31.206   3.333  29.555  0.00  0.00     0.007 C 
ATOM     19  C30 <0> d   1      29.675   3.247  29.445  0.00  0.00     0.012 C 
ATOM     20  C31 <0> d   1      29.163   2.332  30.514  0.00  0.00    -0.013 C 
ATOM     21  C32 <0> d   1      29.868   0.978  30.417  0.00  0.00     0.018 C 
ENDROOT
BRANCH   1  22
ATOM     22  O5  <0> d   1      27.255   0.966  29.838  0.00  0.00    -0.315 OA
BRANCH  22  23
ATOM     23  C3  <0> d   1      26.431   0.087  30.430  0.00  0.00     0.258 C 
ATOM     24  O4  <0> d   1      25.425   0.474  30.976  0.00  0.00    -0.265 OA
BRANCH  23  25
ATOM     25  C2  <0> d   1      26.759  -1.385  30.411  0.00  0.00     0.106 C 
ATOM     26  C1  <0> d   1      26.263  -2.035  31.704  0.00  0.00     0.015 C 
ENDBRANCH  23  25
ENDBRANCH  22  23
ENDBRANCH   1  22
TORSDOF 3
ENDMDL
MODEL 57
REMARK CAVERDOCK RESULT:       3.0      0.000      0.000
REMARK CAVERDOCK CONSTRAINTS:       0.0      0.0      0.0      0.0
REMARK CAVERDOCK TUNNEL: 56      3.0      2.2     57.5
REMARK  3 active torsions:
REMARK  status: ('A' for Active; 'I' for Inactive)
REMARK    1  A    between atoms: C2_2  and  C3_3 
REMARK    2  A    between atoms: C3_3  and  O5_5 
REMARK    3  A    between atoms: O5_5  and  C6_6 
ROOT
ATOM      1  C6  <0> d   1      27.639   1.694  30.526  0.00  0.00     0.140 C 
ATOM      2  C8  <0> d   1      27.300   1.537  32.028  0.00  0.00     0.034 C 
ATOM      3  C9  <0> d   1      28.616   1.804  32.806  0.00  0.00     0.008 C 
ATOM      4  C10 <0> d   1      29.422   2.668  31.829  0.00  0.00     0.001 C 
ATOM      5  C12 <0> d   1      30.925   2.678  32.038  0.00  0.00    -0.005 C 
ATOM      6  C14 <0> d   1      31.269   3.297  33.395  0.00  0.00     0.006 C 
ATOM      7  C15 <0> d   1      32.789   3.324  33.563  0.00  0.00     0.006 C 
ATOM      8  C16 <0> d   1      33.420   4.168  32.452  0.00  0.00     0.001 C 
ATOM      9  C18 <0> d   1      34.944   4.149  32.629  0.00  0.00     0.084 C 
ATOM     10  C19 <0> d   1      35.579   4.858  31.454  0.00  0.00     0.131 C 
ATOM     11  O20 <0> d   1      36.386   5.740  31.624  0.00  0.00    -0.298 OA
ATOM     12  C21 <0> d   1      35.176   4.430  30.060  0.00  0.00     0.052 C 
ATOM     13  C23 <0> d   1      35.765   5.399  29.033  0.00  0.00     0.018 C 
ATOM     14  C24 <0> d   1      33.648   4.450  29.973  0.00  0.00     0.021 C 
ATOM     15  C25 <0> d   1      33.052   3.586  31.087  0.00  0.00    -0.035 C 
ATOM     16  C26 <0> d   1      33.607   2.164  30.982  0.00  0.00     0.016 C 
ATOM     17  C27 <0> d   1      31.537   3.533  30.920  0.00  0.00    -0.002 C 
ATOM     18  C29 <0> d   1      31.187   2.976  29.543  0.00  0.00     0.007 C 
ATOM     19  C30 <0> d   1      29.668   2.821  29.370  0.00  0.00     0.012 C 
ATOM     20  C31 <0> d   1      29.140   1.959  30.475  0.00  0.00    -0.013 C 
ATOM     21  C32 <0> d   1      29.899   0.630  30.501  0.00  0.00     0.018 C 
ENDROOT
BRANCH   1  22
ATOM     22  O5  <0> d   1      27.319   0.474  29.806  0.00  0.00    -0.315 OA
BRANCH  22  23
ATOM     23  C3  <0> d   1      26.459  -0.371  30.394  0.00  0.00     0.258 C 
ATOM     24  O4  <0> d   1      25.370   0.020  30.743  0.00  0.00    -0.265 OA
BRANCH  23  25
ATOM     25  C2  <0> d   1      26.849  -1.810  30.617  0.00  0.00     0.106 C 
ATOM     26  C1  <0> d   1      25.961  -2.417  31.705  0.00  0.00     0.015 C 
ENDBRANCH  23  25
ENDBRANCH  22  23
ENDBRANCH   1  22
TORSDOF 3
ENDMDL
MODEL 58
REMARK CAVERDOCK RESULT:       2.7      0.000      0.000
REMARK CAVERDOCK CONSTRAINTS:       0.1      0.0      0.0      0.0
REMARK CAVERDOCK TUNNEL: 57      2.7      2.3     58.5
REMARK  3 active torsions:
REMARK  status: ('A' for Active; 'I' for Inactive)
REMARK    1  A    between atoms: C2_2  and  C3_3 
REMARK    2  A    between atoms: C3_3  and  O5_5 
REMARK    3  A    between atoms: O5_5  and  C6_6 
ROOT
ATOM      1  C6  <0> d   1      27.461   1.680  30.280  0.00  0.00     0.140 C 
ATOM      2  C8  <0> d   1      27.058   1.475  31.761  0.00  0.00     0.034 C 
ATOM      3  C9  <0> d   1      28.340   1.715  32.602  0.00  0.00     0.008 C 
ATOM      4  C10 <0> d   1      29.186   2.610  31.690  0.00  0.00     0.001 C 
ATOM      5  C12 <0> d   1      30.679   2.612  31.964  0.00  0.00    -0.005 C 
ATOM      6  C14 <0> d   1      30.964   3.187  33.353  0.00  0.00     0.006 C 
ATOM      7  C15 <0> d   1      32.475   3.208  33.587  0.00  0.00     0.006 C 
ATOM      8  C16 <0> d   1      33.152   4.087  32.531  0.00  0.00     0.001 C 
ATOM      9  C18 <0> d   1      34.667   4.062  32.774  0.00  0.00     0.084 C 
ATOM     10  C19 <0> d   1      35.351   4.808  31.650  0.00  0.00     0.131 C 
ATOM     11  O20 <0> d   1      36.149   5.684  31.883  0.00  0.00    -0.298 OA
ATOM     12  C21 <0> d   1      35.009   4.426  30.227  0.00  0.00     0.052 C 
ATOM     13  C23 <0> d   1      35.640   5.427  29.258  0.00  0.00     0.018 C 
ATOM     14  C24 <0> d   1      33.486   4.449  30.076  0.00  0.00     0.021 C 
ATOM     15  C25 <0> d   1      32.843   3.549  31.134  0.00  0.00    -0.035 C 
ATOM     16  C26 <0> d   1      33.404   2.132  31.008  0.00  0.00     0.016 C 
ATOM     17  C27 <0> d   1      31.337   3.503  30.900  0.00  0.00    -0.002 C 
ATOM     18  C29 <0> d   1      31.047   2.991  29.493  0.00  0.00     0.007 C 
ATOM     19  C30 <0> d   1      29.537   2.843  29.250  0.00  0.00     0.012 C 
ATOM     20  C31 <0> d   1      28.963   1.945  30.302  0.00  0.00    -0.013 C 
ATOM     21  C32 <0> d   1      29.721   0.616  30.318  0.00  0.00     0.018 C 
ENDROOT
BRANCH   1  22
ATOM     22  O5  <0> d   1      27.174   0.484  29.509  0.00  0.00    -0.315 OA
BRANCH  22  23
ATOM     23  C3  <0> d   1      26.613  -0.544  30.165  0.00  0.00     0.258 C 
ATOM     24  O4  <0> d   1      25.434  -0.521  30.429  0.00  0.00    -0.265 OA
BRANCH  23  25
ATOM     25  C2  <0> d   1      27.453  -1.728  30.571  0.00  0.00     0.106 C 
ATOM     26  C1  <0> d   1      26.836  -2.393  31.803  0.00  0.00     0.015 C 
ENDBRANCH  23  25
ENDBRANCH  22  23
ENDBRANCH   1  22
TORSDOF 3
ENDMDL
MODEL 59
REMARK CAVERDOCK RESULT:       2.7      0.000      0.000
REMARK CAVERDOCK CONSTRAINTS:       0.1      0.0      0.0      0.0
REMARK CAVERDOCK TUNNEL: 58      2.7      2.4     59.3
REMARK  3 active torsions:
REMARK  status: ('A' for Active; 'I' for Inactive)
REMARK    1  A    between atoms: C2_2  and  C3_3 
REMARK    2  A    between atoms: C3_3  and  O5_5 
REMARK    3  A    between atoms: O5_5  and  C6_6 
ROOT
ATOM      1  C6  <0> d   1      27.382   1.525  30.179  0.00  0.00     0.140 C 
ATOM      2  C8  <0> d   1      26.915   1.419  31.651  0.00  0.00     0.034 C 
ATOM      3  C9  <0> d   1      28.161   1.714  32.529  0.00  0.00     0.008 C 
ATOM      4  C10 <0> d   1      29.048   2.545  31.596  0.00  0.00     0.001 C 
ATOM      5  C12 <0> d   1      30.528   2.565  31.932  0.00  0.00    -0.005 C 
ATOM      6  C14 <0> d   1      30.755   3.231  33.291  0.00  0.00     0.006 C 
ATOM      7  C15 <0> d   1      32.255   3.267  33.587  0.00  0.00     0.006 C 
ATOM      8  C16 <0> d   1      32.980   4.072  32.506  0.00  0.00     0.001 C 
ATOM      9  C18 <0> d   1      34.483   4.063  32.813  0.00  0.00     0.084 C 
ATOM     10  C19 <0> d   1      35.217   4.732  31.673  0.00  0.00     0.131 C 
ATOM     11  O20 <0> d   1      36.008   5.621  31.881  0.00  0.00    -0.298 OA
ATOM     12  C21 <0> d   1      34.934   4.255  30.265  0.00  0.00     0.052 C 
ATOM     13  C23 <0> d   1      35.610   5.190  29.260  0.00  0.00     0.018 C 
ATOM     14  C24 <0> d   1      33.419   4.270  30.048  0.00  0.00     0.021 C 
ATOM     15  C25 <0> d   1      32.729   3.443  31.135  0.00  0.00    -0.035 C 
ATOM     16  C26 <0> d   1      33.289   2.020  31.127  0.00  0.00     0.016 C 
ATOM     17  C27 <0> d   1      31.234   3.383  30.841  0.00  0.00    -0.002 C 
ATOM     18  C29 <0> d   1      31.002   2.778  29.459  0.00  0.00     0.007 C 
ATOM     19  C30 <0> d   1      29.503   2.615  29.163  0.00  0.00     0.012 C 
ATOM     20  C31 <0> d   1      28.882   1.790  30.247  0.00  0.00    -0.013 C 
ATOM     21  C32 <0> d   1      29.634   0.464  30.384  0.00  0.00     0.018 C 
ENDROOT
BRANCH   1  22
ATOM     22  O5  <0> d   1      27.123   0.280  29.477  0.00  0.00    -0.315 OA
BRANCH  22  23
ATOM     23  C3  <0> d   1      26.507  -0.692  30.168  0.00  0.00     0.258 C 
ATOM     24  O4  <0> d   1      25.353  -0.559  30.501  0.00  0.00    -0.265 OA
BRANCH  23  25
ATOM     25  C2  <0> d   1      27.254  -1.951  30.527  0.00  0.00     0.106 C 
ATOM     26  C1  <0> d   1      26.345  -2.867  31.349  0.00  0.00     0.015 C 
ENDBRANCH  23  25
ENDBRANCH  22  23
ENDBRANCH   1  22
TORSDOF 3
ENDMDL
MODEL 60
REMARK CAVERDOCK RESULT:       2.4      0.000      0.000
REMARK CAVERDOCK CONSTRAINTS:       0.0      0.0      0.0      0.0
REMARK CAVERDOCK TUNNEL: 59      2.4      2.4     60.1
REMARK  3 active torsions:
REMARK  status: ('A' for Active; 'I' for Inactive)
REMARK    1  A    between atoms: C2_2  and  C3_3 
REMARK    2  A    between atoms: C3_3  and  O5_5 
REMARK    3  A    between atoms: O5_5  and  C6_6 
ROOT
ATOM      1  C6  <0> d   1      35.281   4.148  31.794  0.00  0.00     0.140 C 
ATOM      2  C8  <0> d   1      34.857   4.647  33.197  0.00  0.00     0.034 C 
ATOM      3  C9  <0> d   1      33.315   4.488  33.272  0.00  0.00     0.008 C 
ATOM      4  C10 <0> d   1      33.033   3.391  32.239  0.00  0.00     0.001 C 
ATOM      5  C12 <0> d   1      31.620   3.349  31.687  0.00  0.00    -0.005 C 
ATOM      6  C14 <0> d   1      30.623   3.023  32.801  0.00  0.00     0.006 C 
ATOM      7  C15 <0> d   1      29.215   2.955  32.209  0.00  0.00     0.006 C 
ATOM      8  C16 <0> d   1      29.152   1.858  31.143  0.00  0.00     0.001 C 
ATOM      9  C18 <0> d   1      27.738   1.835  30.547  0.00  0.00     0.084 C 
ATOM     10  C19 <0> d   1      27.711   0.856  29.396  0.00  0.00     0.131 C 
ATOM     11  O20 <0> d   1      26.869  -0.009  29.336  0.00  0.00    -0.298 OA
ATOM     12  C21 <0> d   1      28.765   0.990  28.320  0.00  0.00     0.052 C 
ATOM     13  C23 <0> d   1      28.691  -0.209  27.372  0.00  0.00     0.018 C 
ATOM     14  C24 <0> d   1      30.139   1.031  28.995  0.00  0.00     0.021 C 
ATOM     15  C25 <0> d   1      30.172   2.147  30.041  0.00  0.00    -0.035 C 
ATOM     16  C26 <0> d   1      29.827   3.480  29.377  0.00  0.00     0.016 C 
ATOM     17  C27 <0> d   1      31.577   2.240  30.626  0.00  0.00    -0.002 C 
ATOM     18  C29 <0> d   1      32.585   2.501  29.511  0.00  0.00     0.007 C 
ATOM     19  C30 <0> d   1      34.004   2.693  30.071  0.00  0.00     0.012 C 
ATOM     20  C31 <0> d   1      33.981   3.802  31.077  0.00  0.00    -0.013 C 
ATOM     21  C32 <0> d   1      33.389   5.063  30.444  0.00  0.00     0.018 C 
ENDROOT
BRANCH   1  22
ATOM     22  O5  <0> d   1      35.985   5.197  31.078  0.00  0.00    -0.315 OA
BRANCH  22  23
ATOM     23  C3  <0> d   1      37.278   5.383  31.387  0.00  0.00     0.258 C 
ATOM     24  O4  <0> d   1      37.610   6.339  32.049  0.00  0.00    -0.265 OA
BRANCH  23  25
ATOM     25  C2  <0> d   1      38.317   4.400  30.911  0.00  0.00     0.106 C 
ATOM     26  C1  <0> d   1      39.713   4.942  31.221  0.00  0.00     0.015 C 
ENDBRANCH  23  25
ENDBRANCH  22  23
ENDBRANCH   1  22
TORSDOF 3
ENDMDL
MODEL 61
REMARK CAVERDOCK RESULT:       1.6      0.000      0.000
REMARK CAVERDOCK CONSTRAINTS:       0.1      0.0      0.0      0.0
REMARK CAVERDOCK TUNNEL: 60      1.6      2.5     61.5
REMARK  3 active torsions:
REMARK  status: ('A' for Active; 'I' for Inactive)
REMARK    1  A    between atoms: C2_2  and  C3_3 
REMARK    2  A    between atoms: C3_3  and  O5_5 
REMARK    3  A    between atoms: O5_5  and  C6_6 
ROOT
ATOM      1  C6  <0> d   1      35.089   4.148  31.877  0.00  0.00     0.140 C 
ATOM      2  C8  <0> d   1      34.704   4.552  33.321  0.00  0.00     0.034 C 
ATOM      3  C9  <0> d   1      33.168   4.356  33.436  0.00  0.00     0.008 C 
ATOM      4  C10 <0> d   1      32.872   3.318  32.348  0.00  0.00     0.001 C 
ATOM      5  C12 <0> d   1      31.443   3.278  31.841  0.00  0.00    -0.005 C 
ATOM      6  C14 <0> d   1      30.491   2.865  32.965  0.00  0.00     0.006 C 
ATOM      7  C15 <0> d   1      29.065   2.801  32.418  0.00  0.00     0.006 C 
ATOM      8  C16 <0> d   1      28.987   1.770  31.289  0.00  0.00     0.001 C 
ATOM      9  C18 <0> d   1      27.554   1.753  30.740  0.00  0.00     0.084 C 
ATOM     10  C19 <0> d   1      27.507   0.843  29.533  0.00  0.00     0.131 C 
ATOM     11  O20 <0> d   1      26.681  -0.034  29.449  0.00  0.00    -0.298 OA
ATOM     12  C21 <0> d   1      28.521   1.065  28.433  0.00  0.00     0.052 C 
ATOM     13  C23 <0> d   1      28.438  -0.076  27.417  0.00  0.00     0.018 C 
ATOM     14  C24 <0> d   1      29.916   1.095  29.063  0.00  0.00     0.021 C 
ATOM     15  C25 <0> d   1      29.963   2.146  30.174  0.00  0.00    -0.035 C 
ATOM     16  C26 <0> d   1      29.569   3.510  29.604  0.00  0.00     0.016 C 
ATOM     17  C27 <0> d   1      31.385   2.234  30.717  0.00  0.00    -0.002 C 
ATOM     18  C29 <0> d   1      32.349   2.583  29.587  0.00  0.00     0.007 C 
ATOM     19  C30 <0> d   1      33.782   2.772  30.111  0.00  0.00     0.012 C 
ATOM     20  C31 <0> d   1      33.772   3.818  31.183  0.00  0.00    -0.013 C 
ATOM     21  C32 <0> d   1      33.134   5.101  30.648  0.00  0.00     0.018 C 
ENDROOT
BRANCH   1  22
ATOM     22  O5  <0> d   1      35.748   5.253  31.203  0.00  0.00    -0.315 OA
BRANCH  22  23
ATOM     23  C3  <0> d   1      37.072   5.375  31.385  0.00  0.00     0.258 C 
ATOM     24  O4  <0> d   1      37.510   6.277  32.059  0.00  0.00    -0.265 OA
BRANCH  23  25
ATOM     25  C2  <0> d   1      38.014   4.384  30.749  0.00  0.00     0.106 C 
ATOM     26  C1  <0> d   1      39.424   4.591  31.306  0.00  0.00     0.015 C 
ENDBRANCH  23  25
ENDBRANCH  22  23
ENDBRANCH   1  22
TORSDOF 3
ENDMDL
MODEL 62
REMARK CAVERDOCK RESULT:       1.5      0.000      0.000
REMARK CAVERDOCK CONSTRAINTS:       0.0      0.0      0.0      0.0
REMARK CAVERDOCK TUNNEL: 61      1.5      2.5     62.1
REMARK  3 active torsions:
REMARK  status: ('A' for Active; 'I' for Inactive)
REMARK    1  A    between atoms: C2_2  and  C3_3 
REMARK    2  A    between atoms: C3_3  and  O5_5 
REMARK    3  A    between atoms: O5_5  and  C6_6 
ROOT
ATOM      1  C6  <0> d   1      35.015   4.165  31.897  0.00  0.00     0.140 C 
ATOM      2  C8  <0> d   1      34.661   4.517  33.362  0.00  0.00     0.034 C 
ATOM      3  C9  <0> d   1      33.128   4.316  33.503  0.00  0.00     0.008 C 
ATOM      4  C10 <0> d   1      32.809   3.317  32.386  0.00  0.00     0.001 C 
ATOM      5  C12 <0> d   1      31.369   3.294  31.909  0.00  0.00    -0.005 C 
ATOM      6  C14 <0> d   1      30.441   2.840  33.038  0.00  0.00     0.006 C 
ATOM      7  C15 <0> d   1      29.004   2.795  32.518  0.00  0.00     0.006 C 
ATOM      8  C16 <0> d   1      28.901   1.804  31.356  0.00  0.00     0.001 C 
ATOM      9  C18 <0> d   1      27.457   1.806  30.838  0.00  0.00     0.084 C 
ATOM     10  C19 <0> d   1      27.384   0.940  29.600  0.00  0.00     0.131 C 
ATOM     11  O20 <0> d   1      26.557   0.065  29.503  0.00  0.00    -0.298 OA
ATOM     12  C21 <0> d   1      28.375   1.201  28.487  0.00  0.00     0.052 C 
ATOM     13  C23 <0> d   1      28.270   0.096  27.434  0.00  0.00     0.018 C 
ATOM     14  C24 <0> d   1      29.783   1.209  29.088  0.00  0.00     0.021 C 
ATOM     15  C25 <0> d   1      29.853   2.221  30.235  0.00  0.00    -0.035 C 
ATOM     16  C26 <0> d   1      29.448   3.603  29.721  0.00  0.00     0.016 C 
ATOM     17  C27 <0> d   1      31.287   2.290  30.749  0.00  0.00    -0.002 C 
ATOM     18  C29 <0> d   1      32.227   2.680  29.613  0.00  0.00     0.007 C 
ATOM     19  C30 <0> d   1      33.670   2.851  30.112  0.00  0.00     0.012 C 
ATOM     20  C31 <0> d   1      33.683   3.858  31.220  0.00  0.00    -0.013 C 
ATOM     21  C32 <0> d   1      33.034   5.160  30.744  0.00  0.00     0.018 C 
ENDROOT
BRANCH   1  22
ATOM     22  O5  <0> d   1      35.659   5.294  31.249  0.00  0.00    -0.315 OA
BRANCH  22  23
ATOM     23  C3  <0> d   1      36.978   5.440  31.450  0.00  0.00     0.258 C 
ATOM     24  O4  <0> d   1      37.388   6.347  32.136  0.00  0.00    -0.265 OA
BRANCH  23  25
ATOM     25  C2  <0> d   1      37.949   4.473  30.822  0.00  0.00     0.106 C 
ATOM     26  C1  <0> d   1      39.356   4.740  31.360  0.00  0.00     0.015 C 
ENDBRANCH  23  25
ENDBRANCH  22  23
ENDBRANCH   1  22
TORSDOF 3
ENDMDL
MODEL 63
REMARK CAVERDOCK RESULT:       0.9      0.000      0.000
REMARK CAVERDOCK CONSTRAINTS:       0.1      0.0      0.0      0.0
REMARK CAVERDOCK TUNNEL: 62      0.9      2.6     63.2
REMARK  3 active torsions:
REMARK  status: ('A' for Active; 'I' for Inactive)
REMARK    1  A    between atoms: C2_2  and  C3_3 
REMARK    2  A    between atoms: C3_3  and  O5_5 
REMARK    3  A    between atoms: O5_5  and  C6_6 
ROOT
ATOM      1  C6  <0> d   1      34.657   4.097  32.383  0.00  0.00     0.140 C 
ATOM      2  C8  <0> d   1      34.256   4.298  33.865  0.00  0.00     0.034 C 
ATOM      3  C9  <0> d   1      32.726   4.049  33.944  0.00  0.00     0.008 C 
ATOM      4  C10 <0> d   1      32.460   3.156  32.728  0.00  0.00     0.001 C 
ATOM      5  C12 <0> d   1      31.034   3.147  32.210  0.00  0.00    -0.005 C 
ATOM      6  C14 <0> d   1      30.090   2.566  33.265  0.00  0.00     0.006 C 
ATOM      7  C15 <0> d   1      28.667   2.539  32.704  0.00  0.00     0.006 C 
ATOM      8  C16 <0> d   1      28.620   1.662  31.449  0.00  0.00     0.001 C 
ATOM      9  C18 <0> d   1      27.190   1.681  30.894  0.00  0.00     0.084 C 
ATOM     10  C19 <0> d   1      27.170   0.937  29.577  0.00  0.00     0.131 C 
ATOM     11  O20 <0> d   1      26.367   0.058  29.374  0.00  0.00    -0.298 OA
ATOM     12  C21 <0> d   1      28.182   1.327  28.522  0.00  0.00     0.052 C 
ATOM     13  C23 <0> d   1      28.131   0.327  27.365  0.00  0.00     0.018 C 
ATOM     14  C24 <0> d   1      29.573   1.309  29.160  0.00  0.00     0.021 C 
ATOM     15  C25 <0> d   1      29.589   2.206  30.400  0.00  0.00    -0.035 C 
ATOM     16  C26 <0> d   1      29.162   3.623  30.010  0.00  0.00     0.016 C 
ATOM     17  C27 <0> d   1      31.007   2.258  30.959  0.00  0.00    -0.002 C 
ATOM     18  C29 <0> d   1      31.965   2.777  29.891  0.00  0.00     0.007 C 
ATOM     19  C30 <0> d   1      33.391   2.932  30.444  0.00  0.00     0.012 C 
ATOM     20  C31 <0> d   1      33.350   3.827  31.643  0.00  0.00    -0.013 C 
ATOM     21  C32 <0> d   1      32.682   5.153  31.277  0.00  0.00     0.018 C 
ENDROOT
BRANCH   1  22
ATOM     22  O5  <0> d   1      35.289   5.297  31.865  0.00  0.00    -0.315 OA
BRANCH  22  23
ATOM     23  C3  <0> d   1      36.358   5.128  31.071  0.00  0.00     0.258 C 
ATOM     24  O4  <0> d   1      36.229   4.617  29.983  0.00  0.00    -0.265 OA
BRANCH  23  25
ATOM     25  C2  <0> d   1      37.720   5.577  31.535  0.00  0.00     0.106 C 
ATOM     26  C1  <0> d   1      38.784   4.620  30.995  0.00  0.00     0.015 C 
ENDBRANCH  23  25
ENDBRANCH  22  23
ENDBRANCH   1  22
TORSDOF 3
ENDMDL
MODEL 64
REMARK CAVERDOCK RESULT:       0.7      0.000      0.000
REMARK CAVERDOCK CONSTRAINTS:       0.0      0.0      0.0      0.0
REMARK CAVERDOCK TUNNEL: 63      0.7      2.6     64.1
REMARK  3 active torsions:
REMARK  status: ('A' for Active; 'I' for Inactive)
REMARK    1  A    between atoms: C2_2  and  C3_3 
REMARK    2  A    between atoms: C3_3  and  O5_5 
REMARK    3  A    between atoms: O5_5  and  C6_6 
ROOT
ATOM      1  C6  <0> d   1      34.796   4.039  31.761  0.00  0.00     0.140 C 
ATOM      2  C8  <0> d   1      34.509   4.374  33.245  0.00  0.00     0.034 C 
ATOM      3  C9  <0> d   1      32.986   4.162  33.457  0.00  0.00     0.008 C 
ATOM      4  C10 <0> d   1      32.620   3.173  32.345  0.00  0.00     0.001 C 
ATOM      5  C12 <0> d   1      31.159   3.148  31.936  0.00  0.00    -0.005 C 
ATOM      6  C14 <0> d   1      30.288   2.677  33.103  0.00  0.00     0.006 C 
ATOM      7  C15 <0> d   1      28.828   2.629  32.652  0.00  0.00     0.006 C 
ATOM      8  C16 <0> d   1      28.676   1.649  31.485  0.00  0.00     0.001 C 
ATOM      9  C18 <0> d   1      27.209   1.648  31.036  0.00  0.00     0.084 C 
ATOM     10  C19 <0> d   1      27.081   0.794  29.794  0.00  0.00     0.131 C 
ATOM     11  O20 <0> d   1      26.255  -0.084  29.726  0.00  0.00    -0.298 OA
ATOM     12  C21 <0> d   1      28.017   1.073  28.638  0.00  0.00     0.052 C 
ATOM     13  C23 <0> d   1      27.868  -0.022  27.579  0.00  0.00     0.018 C 
ATOM     14  C24 <0> d   1      29.452   1.083  29.172  0.00  0.00     0.021 C 
ATOM     15  C25 <0> d   1      29.571   2.083  30.324  0.00  0.00    -0.035 C 
ATOM     16  C26 <0> d   1      29.135   3.468  29.845  0.00  0.00     0.016 C 
ATOM     17  C27 <0> d   1      31.027   2.155  30.771  0.00  0.00    -0.002 C 
ATOM     18  C29 <0> d   1      31.910   2.562  29.595  0.00  0.00     0.007 C 
ATOM     19  C30 <0> d   1      33.375   2.736  30.028  0.00  0.00     0.012 C 
ATOM     20  C31 <0> d   1      33.435   3.732  31.144  0.00  0.00    -0.013 C 
ATOM     21  C32 <0> d   1      32.758   5.034  30.714  0.00  0.00     0.018 C 
ENDROOT
BRANCH   1  22
ATOM     22  O5  <0> d   1      35.403   5.178  31.095  0.00  0.00    -0.315 OA
BRANCH  22  23
ATOM     23  C3  <0> d   1      36.692   5.429  31.371  0.00  0.00     0.258 C 
ATOM     24  O4  <0> d   1      36.984   6.305  32.151  0.00  0.00    -0.265 OA
BRANCH  23  25
ATOM     25  C2  <0> d   1      37.776   4.617  30.709  0.00  0.00     0.106 C 
ATOM     26  C1  <0> d   1      39.112   4.885  31.406  0.00  0.00     0.015 C 
ENDBRANCH  23  25
ENDBRANCH  22  23
ENDBRANCH   1  22
TORSDOF 3
ENDMDL
MODEL 65
REMARK CAVERDOCK RESULT:       0.6      0.000      0.000
REMARK CAVERDOCK CONSTRAINTS:       0.0      0.0      0.0      0.0
REMARK CAVERDOCK TUNNEL: 64      0.6      2.7     65.2
REMARK  3 active torsions:
REMARK  status: ('A' for Active; 'I' for Inactive)
REMARK    1  A    between atoms: C2_2  and  C3_3 
REMARK    2  A    between atoms: C3_3  and  O5_5 
REMARK    3  A    between atoms: O5_5  and  C6_6 
ROOT
ATOM      1  C6  <0> d   1      34.589   4.007  32.138  0.00  0.00     0.140 C 
ATOM      2  C8  <0> d   1      34.238   4.203  33.633  0.00  0.00     0.034 C 
ATOM      3  C9  <0> d   1      32.710   3.961  33.761  0.00  0.00     0.008 C 
ATOM      4  C10 <0> d   1      32.401   3.075  32.550  0.00  0.00     0.001 C 
ATOM      5  C12 <0> d   1      30.958   3.075  32.080  0.00  0.00    -0.005 C 
ATOM      6  C14 <0> d   1      30.046   2.493  33.162  0.00  0.00     0.006 C 
ATOM      7  C15 <0> d   1      28.606   2.475  32.648  0.00  0.00     0.006 C 
ATOM      8  C16 <0> d   1      28.513   1.605  31.392  0.00  0.00     0.001 C 
ATOM      9  C18 <0> d   1      27.065   1.633  30.884  0.00  0.00     0.084 C 
ATOM     10  C19 <0> d   1      26.998   0.896  29.566  0.00  0.00     0.131 C 
ATOM     11  O20 <0> d   1      26.186   0.021  29.384  0.00  0.00    -0.298 OA
ATOM     12  C21 <0> d   1      27.977   1.286  28.479  0.00  0.00     0.052 C 
ATOM     13  C23 <0> d   1      27.883   0.292  27.320  0.00  0.00     0.018 C 
ATOM     14  C24 <0> d   1      29.389   1.259  29.071  0.00  0.00     0.021 C 
ATOM     15  C25 <0> d   1      29.450   2.150  30.314  0.00  0.00    -0.035 C 
ATOM     16  C26 <0> d   1      29.017   3.570  29.945  0.00  0.00     0.016 C 
ATOM     17  C27 <0> d   1      30.885   2.192  30.826  0.00  0.00    -0.002 C 
ATOM     18  C29 <0> d   1      31.810   2.712  29.729  0.00  0.00     0.007 C 
ATOM     19  C30 <0> d   1      33.254   2.857  30.236  0.00  0.00     0.012 C 
ATOM     20  C31 <0> d   1      33.257   3.747  31.440  0.00  0.00    -0.013 C 
ATOM     21  C32 <0> d   1      32.583   5.078  31.102  0.00  0.00     0.018 C 
ENDROOT
BRANCH   1  22
ATOM     22  O5  <0> d   1      35.209   5.207  31.604  0.00  0.00    -0.315 OA
BRANCH  22  23
ATOM     23  C3  <0> d   1      36.444   5.079  31.096  0.00  0.00     0.258 C 
ATOM     24  O4  <0> d   1      36.621   4.427  30.094  0.00  0.00    -0.265 OA
BRANCH  23  25
ATOM     25  C2  <0> d   1      37.612   5.751  31.772  0.00  0.00     0.106 C 
ATOM     26  C1  <0> d   1      38.915   5.100  31.307  0.00  0.00     0.015 C 
ENDBRANCH  23  25
ENDBRANCH  22  23
ENDBRANCH   1  22
TORSDOF 3
ENDMDL
MODEL 66
REMARK CAVERDOCK RESULT:       0.2      0.000      0.000
REMARK CAVERDOCK CONSTRAINTS:       0.0      0.0      0.0      0.0
REMARK CAVERDOCK TUNNEL: 65      0.2      2.6     66.6
REMARK  3 active torsions:
REMARK  status: ('A' for Active; 'I' for Inactive)
REMARK    1  A    between atoms: C2_2  and  C3_3 
REMARK    2  A    between atoms: C3_3  and  O5_5 
REMARK    3  A    between atoms: O5_5  and  C6_6 
ROOT
ATOM      1  C6  <0> d   1      34.453   3.921  32.232  0.00  0.00     0.140 C 
ATOM      2  C8  <0> d   1      34.034   4.173  33.702  0.00  0.00     0.034 C 
ATOM      3  C9  <0> d   1      32.503   3.924  33.770  0.00  0.00     0.008 C 
ATOM      4  C10 <0> d   1      32.254   2.989  32.583  0.00  0.00     0.001 C 
ATOM      5  C12 <0> d   1      30.834   2.960  32.049  0.00  0.00    -0.005 C 
ATOM      6  C14 <0> d   1      29.877   2.413  33.111  0.00  0.00     0.006 C 
ATOM      7  C15 <0> d   1      28.462   2.364  32.534  0.00  0.00     0.006 C 
ATOM      8  C16 <0> d   1      28.431   1.445  31.310  0.00  0.00     0.001 C 
ATOM      9  C18 <0> d   1      27.008   1.442  30.737  0.00  0.00     0.084 C 
ATOM     10  C19 <0> d   1      27.005   0.652  29.447  0.00  0.00     0.131 C 
ATOM     11  O20 <0> d   1      26.207  -0.235  29.264  0.00  0.00    -0.298 OA
ATOM     12  C21 <0> d   1      28.029   1.007  28.391  0.00  0.00     0.052 C 
ATOM     13  C23 <0> d   1      27.994  -0.033  27.269  0.00  0.00     0.018 C 
ATOM     14  C24 <0> d   1      29.413   1.014  29.047  0.00  0.00     0.021 C 
ATOM     15  C25 <0> d   1      29.413   1.954  30.254  0.00  0.00    -0.035 C 
ATOM     16  C26 <0> d   1      28.988   3.355  29.811  0.00  0.00     0.016 C 
ATOM     17  C27 <0> d   1      30.823   2.028  30.828  0.00  0.00    -0.002 C 
ATOM     18  C29 <0> d   1      31.794   2.511  29.755  0.00  0.00     0.007 C 
ATOM     19  C30 <0> d   1      33.213   2.687  30.320  0.00  0.00     0.012 C 
ATOM     20  C31 <0> d   1      33.156   3.623  31.487  0.00  0.00    -0.013 C 
ATOM     21  C32 <0> d   1      32.490   4.935  31.066  0.00  0.00     0.018 C 
ENDROOT
BRANCH   1  22
ATOM     22  O5  <0> d   1      35.089   5.104  31.680  0.00  0.00    -0.315 OA
BRANCH  22  23
ATOM     23  C3  <0> d   1      36.273   4.930  31.072  0.00  0.00     0.258 C 
ATOM     24  O4  <0> d   1      36.384   4.114  30.187  0.00  0.00    -0.265 OA
BRANCH  23  25
ATOM     25  C2  <0> d   1      37.464   5.755  31.489  0.00  0.00     0.106 C 
ATOM     26  C1  <0> d   1      38.751   5.021  31.109  0.00  0.00     0.015 C 
ENDBRANCH  23  25
ENDBRANCH  22  23
ENDBRANCH   1  22
TORSDOF 3
ENDMDL
MODEL 67
REMARK CAVERDOCK RESULT:       0.4      0.000      0.000
REMARK CAVERDOCK CONSTRAINTS:       0.0      0.0      0.0      0.0
REMARK CAVERDOCK TUNNEL: 66      0.4      2.7     67.2
REMARK  3 active torsions:
REMARK  status: ('A' for Active; 'I' for Inactive)
REMARK    1  A    between atoms: C2_2  and  C3_3 
REMARK    2  A    between atoms: C3_3  and  O5_5 
REMARK    3  A    between atoms: O5_5  and  C6_6 
ROOT
ATOM      1  C6  <0> d   1      34.557   3.758  31.897  0.00  0.00     0.140 C 
ATOM      2  C8  <0> d   1      34.237   4.086  33.376  0.00  0.00     0.034 C 
ATOM      3  C9  <0> d   1      32.703   3.914  33.541  0.00  0.00     0.008 C 
ATOM      4  C10 <0> d   1      32.343   2.946  32.409  0.00  0.00     0.001 C 
ATOM      5  C12 <0> d   1      30.894   2.963  31.957  0.00  0.00    -0.005 C 
ATOM      6  C14 <0> d   1      29.978   2.505  33.094  0.00  0.00     0.006 C 
ATOM      7  C15 <0> d   1      28.530   2.501  32.600  0.00  0.00     0.006 C 
ATOM      8  C16 <0> d   1      28.386   1.537  31.419  0.00  0.00     0.001 C 
ATOM      9  C18 <0> d   1      26.934   1.580  30.928  0.00  0.00     0.084 C 
ATOM     10  C19 <0> d   1      26.820   0.742  29.674  0.00  0.00     0.131 C 
ATOM     11  O20 <0> d   1      25.973  -0.113  29.573  0.00  0.00    -0.298 OA
ATOM     12  C21 <0> d   1      27.796   1.006  28.548  0.00  0.00     0.052 C 
ATOM     13  C23 <0> d   1      27.648  -0.073  27.474  0.00  0.00     0.018 C 
ATOM     14  C24 <0> d   1      29.214   0.973  29.124  0.00  0.00     0.021 C 
ATOM     15  C25 <0> d   1      29.327   1.958  30.289  0.00  0.00    -0.035 C 
ATOM     16  C26 <0> d   1      28.941   3.359  29.813  0.00  0.00     0.016 C 
ATOM     17  C27 <0> d   1      30.770   1.987  30.779  0.00  0.00    -0.002 C 
ATOM     18  C29 <0> d   1      31.697   2.381  29.634  0.00  0.00     0.007 C 
ATOM     19  C30 <0> d   1      33.153   2.511  30.110  0.00  0.00     0.012 C 
ATOM     20  C31 <0> d   1      33.207   3.494  31.238  0.00  0.00    -0.013 C 
ATOM     21  C32 <0> d   1      32.578   4.818  30.802  0.00  0.00     0.018 C 
ENDROOT
BRANCH   1  22
ATOM     22  O5  <0> d   1      35.214   4.887  31.261  0.00  0.00    -0.315 OA
BRANCH  22  23
ATOM     23  C3  <0> d   1      36.520   4.756  30.985  0.00  0.00     0.258 C 
ATOM     24  O4  <0> d   1      36.924   3.761  30.430  0.00  0.00    -0.265 OA
BRANCH  23  25
ATOM     25  C2  <0> d   1      37.485   5.849  31.367  0.00  0.00     0.106 C 
ATOM     26  C1  <0> d   1      38.893   5.266  31.496  0.00  0.00     0.015 C 
ENDBRANCH  23  25
ENDBRANCH  22  23
ENDBRANCH   1  22
TORSDOF 3
ENDMDL
MODEL 68
REMARK CAVERDOCK RESULT:       0.1      0.000      0.000
REMARK CAVERDOCK CONSTRAINTS:       0.0      0.0      0.0      0.0
REMARK CAVERDOCK TUNNEL: 67      0.1      2.7     68.5
REMARK  3 active torsions:
REMARK  status: ('A' for Active; 'I' for Inactive)
REMARK    1  A    between atoms: C2_2  and  C3_3 
REMARK    2  A    between atoms: C3_3  and  O5_5 
REMARK    3  A    between atoms: O5_5  and  C6_6 
ROOT
ATOM      1  C6  <0> d   1      34.310   3.864  32.197  0.00  0.00     0.140 C 
ATOM      2  C8  <0> d   1      33.883   4.149  33.657  0.00  0.00     0.034 C 
ATOM      3  C9  <0> d   1      32.349   3.919  33.718  0.00  0.00     0.008 C 
ATOM      4  C10 <0> d   1      32.098   2.963  32.547  0.00  0.00     0.001 C 
ATOM      5  C12 <0> d   1      30.683   2.939  32.002  0.00  0.00    -0.005 C 
ATOM      6  C14 <0> d   1      29.711   2.425  33.066  0.00  0.00     0.006 C 
ATOM      7  C15 <0> d   1      28.300   2.380  32.479  0.00  0.00     0.006 C 
ATOM      8  C16 <0> d   1      28.269   1.437  31.273  0.00  0.00     0.001 C 
ATOM      9  C18 <0> d   1      26.851   1.438  30.688  0.00  0.00     0.084 C 
ATOM     10  C19 <0> d   1      26.849   0.624  29.414  0.00  0.00     0.131 C 
ATOM     11  O20 <0> d   1      26.042  -0.258  29.242  0.00  0.00    -0.298 OA
ATOM     12  C21 <0> d   1      27.886   0.946  28.360  0.00  0.00     0.052 C 
ATOM     13  C23 <0> d   1      27.848  -0.115  27.258  0.00  0.00     0.018 C 
ATOM     14  C24 <0> d   1      29.264   0.951  29.027  0.00  0.00     0.021 C 
ATOM     15  C25 <0> d   1      29.265   1.914  30.215  0.00  0.00    -0.035 C 
ATOM     16  C26 <0> d   1      28.860   3.311  29.741  0.00  0.00     0.016 C 
ATOM     17  C27 <0> d   1      30.671   1.984  30.800  0.00  0.00    -0.002 C 
ATOM     18  C29 <0> d   1      31.656   2.434  29.725  0.00  0.00     0.007 C 
ATOM     19  C30 <0> d   1      33.072   2.606  30.298  0.00  0.00     0.012 C 
ATOM     20  C31 <0> d   1      33.017   3.566  31.446  0.00  0.00    -0.013 C 
ATOM     21  C32 <0> d   1      32.369   4.876  30.994  0.00  0.00     0.018 C 
ENDROOT
BRANCH   1  22
ATOM     22  O5  <0> d   1      34.965   5.028  31.627  0.00  0.00    -0.315 OA
BRANCH  22  23
ATOM     23  C3  <0> d   1      36.147   4.828  31.023  0.00  0.00     0.258 C 
ATOM     24  O4  <0> d   1      36.267   3.946  30.206  0.00  0.00    -0.265 OA
BRANCH  23  25
ATOM     25  C2  <0> d   1      37.325   5.704  31.364  0.00  0.00     0.106 C 
ATOM     26  C1  <0> d   1      38.621   4.914  31.173  0.00  0.00     0.015 C 
ENDBRANCH  23  25
ENDBRANCH  22  23
ENDBRANCH   1  22
TORSDOF 3
ENDMDL
MODEL 69
REMARK CAVERDOCK RESULT:       0.1      0.000      0.000
REMARK CAVERDOCK CONSTRAINTS:       0.0      0.0      0.0      0.0
REMARK CAVERDOCK TUNNEL: 68      0.1      2.8     69.8
REMARK  3 active torsions:
REMARK  status: ('A' for Active; 'I' for Inactive)
REMARK    1  A    between atoms: C2_2  and  C3_3 
REMARK    2  A    between atoms: C3_3  and  O5_5 
REMARK    3  A    between atoms: O5_5  and  C6_6 
ROOT
ATOM      1  C6  <0> d   1      34.278   3.702  32.007  0.00  0.00     0.140 C 
ATOM      2  C8  <0> d   1      33.914   4.038  33.474  0.00  0.00     0.034 C 
ATOM      3  C9  <0> d   1      32.377   3.860  33.597  0.00  0.00     0.008 C 
ATOM      4  C10 <0> d   1      32.054   2.882  32.462  0.00  0.00     0.001 C 
ATOM      5  C12 <0> d   1      30.618   2.890  31.969  0.00  0.00    -0.005 C 
ATOM      6  C14 <0> d   1      29.672   2.435  33.082  0.00  0.00     0.006 C 
ATOM      7  C15 <0> d   1      28.239   2.421  32.548  0.00  0.00     0.006 C 
ATOM      8  C16 <0> d   1      28.133   1.449  31.370  0.00  0.00     0.001 C 
ATOM      9  C18 <0> d   1      26.695   1.481  30.837  0.00  0.00     0.084 C 
ATOM     10  C19 <0> d   1      26.621   0.635  29.586  0.00  0.00     0.131 C 
ATOM     11  O20 <0> d   1      25.780  -0.225  29.468  0.00  0.00    -0.298 OA
ATOM     12  C21 <0> d   1      27.627   0.896  28.487  0.00  0.00     0.052 C 
ATOM     13  C23 <0> d   1      27.515  -0.192  27.417  0.00  0.00     0.018 C 
ATOM     14  C24 <0> d   1      29.028   0.873  29.103  0.00  0.00     0.021 C 
ATOM     15  C25 <0> d   1      29.104   1.866  30.264  0.00  0.00    -0.035 C 
ATOM     16  C26 <0> d   1      28.726   3.262  29.767  0.00  0.00     0.016 C 
ATOM     17  C27 <0> d   1      30.532   1.905  30.795  0.00  0.00    -0.002 C 
ATOM     18  C29 <0> d   1      31.490   2.296  29.673  0.00  0.00     0.007 C 
ATOM     19  C30 <0> d   1      32.931   2.436  30.190  0.00  0.00     0.012 C 
ATOM     20  C31 <0> d   1      32.949   3.426  31.313  0.00  0.00    -0.013 C 
ATOM     21  C32 <0> d   1      32.326   4.745  30.850  0.00  0.00     0.018 C 
ENDROOT
BRANCH   1  22
ATOM     22  O5  <0> d   1      34.947   4.829  31.383  0.00  0.00    -0.315 OA
BRANCH  22  23
ATOM     23  C3  <0> d   1      36.118   4.582  30.774  0.00  0.00     0.258 C 
ATOM     24  O4  <0> d   1      36.236   3.613  30.062  0.00  0.00    -0.265 OA
BRANCH  23  25
ATOM     25  C2  <0> d   1      37.285   5.513  30.978  0.00  0.00     0.106 C 
ATOM     26  C1  <0> d   1      38.570   4.697  31.130  0.00  0.00     0.015 C 
ENDBRANCH  23  25
ENDBRANCH  22  23
ENDBRANCH   1  22
TORSDOF 3
ENDMDL
MODEL 70
REMARK CAVERDOCK RESULT:       0.1      0.000      0.000
REMARK CAVERDOCK CONSTRAINTS:       0.0      0.0      0.0      0.0
REMARK CAVERDOCK TUNNEL: 69      0.1      2.8     70.3
REMARK  3 active torsions:
REMARK  status: ('A' for Active; 'I' for Inactive)
REMARK    1  A    between atoms: C2_2  and  C3_3 
REMARK    2  A    between atoms: C3_3  and  O5_5 
REMARK    3  A    between atoms: O5_5  and  C6_6 
ROOT
ATOM      1  C6  <0> d   1      34.136   3.818  32.056  0.00  0.00     0.140 C 
ATOM      2  C8  <0> d   1      33.844   4.029  33.562  0.00  0.00     0.034 C 
ATOM      3  C9  <0> d   1      32.328   3.759  33.757  0.00  0.00     0.008 C 
ATOM      4  C10 <0> d   1      31.986   2.849  32.572  0.00  0.00     0.001 C 
ATOM      5  C12 <0> d   1      30.525   2.814  32.163  0.00  0.00    -0.005 C 
ATOM      6  C14 <0> d   1      29.671   2.230  33.290  0.00  0.00     0.006 C 
ATOM      7  C15 <0> d   1      28.212   2.177  32.837  0.00  0.00     0.006 C 
ATOM      8  C16 <0> d   1      28.084   1.287  31.598  0.00  0.00     0.001 C 
ATOM      9  C18 <0> d   1      26.617   1.279  31.151  0.00  0.00     0.084 C 
ATOM     10  C19 <0> d   1      26.510   0.521  29.846  0.00  0.00     0.131 C 
ATOM     11  O20 <0> d   1      25.708  -0.372  29.711  0.00  0.00    -0.298 OA
ATOM     12  C21 <0> d   1      27.435   0.914  28.715  0.00  0.00     0.052 C 
ATOM     13  C23 <0> d   1      27.313  -0.098  27.575  0.00  0.00     0.018 C 
ATOM     14  C24 <0> d   1      28.870   0.923  29.248  0.00  0.00     0.021 C 
ATOM     15  C25 <0> d   1      28.964   1.834  30.474  0.00  0.00    -0.035 C 
ATOM     16  C26 <0> d   1      28.488   3.239  30.104  0.00  0.00     0.016 C 
ATOM     17  C27 <0> d   1      30.419   1.912  30.925  0.00  0.00    -0.002 C 
ATOM     18  C29 <0> d   1      31.287   2.433  29.784  0.00  0.00     0.007 C 
ATOM     19  C30 <0> d   1      32.747   2.615  30.228  0.00  0.00     0.012 C 
ATOM     20  C31 <0> d   1      32.782   3.522  31.418  0.00  0.00    -0.013 C 
ATOM     21  C32 <0> d   1      32.068   4.834  31.090  0.00  0.00     0.018 C 
ENDROOT
BRANCH   1  22
ATOM     22  O5  <0> d   1      34.709   5.022  31.481  0.00  0.00    -0.315 OA
BRANCH  22  23
ATOM     23  C3  <0> d   1      35.926   4.912  30.926  0.00  0.00     0.258 C 
ATOM     24  O4  <0> d   1      36.072   4.277  29.908  0.00  0.00    -0.265 OA
BRANCH  23  25
ATOM     25  C2  <0> d   1      37.112   5.582  31.572  0.00  0.00     0.106 C 
ATOM     26  C1  <0> d   1      38.384   4.800  31.239  0.00  0.00     0.015 C 
ENDBRANCH  23  25
ENDBRANCH  22  23
ENDBRANCH   1  22
TORSDOF 3
ENDMDL
MODEL 71
REMARK CAVERDOCK RESULT:       0.1      0.000      0.000
REMARK CAVERDOCK CONSTRAINTS:       0.0      0.0      0.0      0.0
REMARK CAVERDOCK TUNNEL: 70      0.1      2.8     71.4
REMARK  3 active torsions:
REMARK  status: ('A' for Active; 'I' for Inactive)
REMARK    1  A    between atoms: C2_2  and  C3_3 
REMARK    2  A    between atoms: C3_3  and  O5_5 
REMARK    3  A    between atoms: O5_5  and  C6_6 
ROOT
ATOM      1  C6  <0> d   1      26.945  -0.690  30.049  0.00  0.00     0.140 C 
ATOM      2  C8  <0> d   1      25.861   0.416  30.064  0.00  0.00     0.034 C 
ATOM      3  C9  <0> d   1      26.591   1.743  30.400  0.00  0.00     0.008 C 
ATOM      4  C10 <0> d   1      28.031   1.464  29.957  0.00  0.00     0.001 C 
ATOM      5  C12 <0> d   1      29.102   2.327  30.598  0.00  0.00    -0.005 C 
ATOM      6  C14 <0> d   1      28.909   3.793  30.205  0.00  0.00     0.006 C 
ATOM      7  C15 <0> d   1      30.019   4.633  30.838  0.00  0.00     0.006 C 
ATOM      8  C16 <0> d   1      31.384   4.154  30.335  0.00  0.00     0.001 C 
ATOM      9  C18 <0> d   1      32.476   4.993  31.011  0.00  0.00     0.084 C 
ATOM     10  C19 <0> d   1      33.827   4.430  30.631  0.00  0.00     0.131 C 
ATOM     11  O20 <0> d   1      34.693   5.144  30.185  0.00  0.00    -0.298 OA
ATOM     12  C21 <0> d   1      34.063   2.948  30.825  0.00  0.00     0.052 C 
ATOM     13  C23 <0> d   1      35.398   2.552  30.192  0.00  0.00     0.018 C 
ATOM     14  C24 <0> d   1      32.922   2.186  30.147  0.00  0.00     0.021 C 
ATOM     15  C25 <0> d   1      31.576   2.678  30.684  0.00  0.00    -0.035 C 
ATOM     16  C26 <0> d   1      31.542   2.514  32.205  0.00  0.00     0.016 C 
ATOM     17  C27 <0> d   1      30.459   1.836  30.076  0.00  0.00    -0.002 C 
ATOM     18  C29 <0> d   1      30.681   0.364  30.410  0.00  0.00     0.007 C 
ATOM     19  C30 <0> d   1      29.526  -0.509  29.892  0.00  0.00     0.012 C 
ATOM     20  C31 <0> d   1      28.239   0.007  30.457  0.00  0.00    -0.013 C 
ATOM     21  C32 <0> d   1      28.332   0.069  31.983  0.00  0.00     0.018 C 
ENDROOT
BRANCH   1  22
ATOM     22  O5  <0> d   1      26.614  -1.733  31.002  0.00  0.00    -0.315 OA
BRANCH  22  23
ATOM     23  C3  <0> d   1      27.088  -2.963  30.749  0.00  0.00     0.258 C 
ATOM     24  O4  <0> d   1      27.820  -3.146  29.805  0.00  0.00    -0.265 OA
BRANCH  23  25
ATOM     25  C2  <0> d   1      26.710  -4.116  31.643  0.00  0.00     0.106 C 
ATOM     26  C1  <0> d   1      25.201  -4.095  31.893  0.00  0.00     0.015 C 
ENDBRANCH  23  25
ENDBRANCH  22  23
ENDBRANCH   1  22
TORSDOF 3
ENDMDL
MODEL 72
REMARK CAVERDOCK RESULT:       0.3      0.000      0.000
REMARK CAVERDOCK CONSTRAINTS:       0.0      0.0      0.0      0.0
REMARK CAVERDOCK TUNNEL: 71      0.3      2.9     72.4
REMARK  3 active torsions:
REMARK  status: ('A' for Active; 'I' for Inactive)
REMARK    1  A    between atoms: C2_2  and  C3_3 
REMARK    2  A    between atoms: C3_3  and  O5_5 
REMARK    3  A    between atoms: O5_5  and  C6_6 
ROOT
ATOM      1  C6  <0> d   1      34.181   3.564  31.477  0.00  0.00     0.140 C 
ATOM      2  C8  <0> d   1      34.012   4.028  32.945  0.00  0.00     0.034 C 
ATOM      3  C9  <0> d   1      32.496   3.925  33.265  0.00  0.00     0.008 C 
ATOM      4  C10 <0> d   1      32.003   2.878  32.261  0.00  0.00     0.001 C 
ATOM      5  C12 <0> d   1      30.519   2.910  31.945  0.00  0.00    -0.005 C 
ATOM      6  C14 <0> d   1      29.702   2.583  33.197  0.00  0.00     0.006 C 
ATOM      7  C15 <0> d   1      28.215   2.589  32.842  0.00  0.00     0.006 C 
ATOM      8  C16 <0> d   1      27.932   1.534  31.768  0.00  0.00     0.001 C 
ATOM      9  C18 <0> d   1      26.441   1.587  31.412  0.00  0.00     0.084 C 
ATOM     10  C19 <0> d   1      26.186   0.651  30.252  0.00  0.00     0.131 C 
ATOM     11  O20 <0> d   1      25.309  -0.178  30.305  0.00  0.00    -0.298 OA
ATOM     12  C21 <0> d   1      27.057   0.783  29.022  0.00  0.00     0.052 C 
ATOM     13  C23 <0> d   1      26.778  -0.377  28.065  0.00  0.00     0.018 C 
ATOM     14  C24 <0> d   1      28.522   0.748  29.465  0.00  0.00     0.021 C 
ATOM     15  C25 <0> d   1      28.773   1.823  30.524  0.00  0.00    -0.035 C 
ATOM     16  C26 <0> d   1      28.383   3.192  29.964  0.00  0.00     0.016 C 
ATOM     17  C27 <0> d   1      30.256   1.842  30.874  0.00  0.00    -0.002 C 
ATOM     18  C29 <0> d   1      31.081   2.104  29.618  0.00  0.00     0.007 C 
ATOM     19  C30 <0> d   1      32.579   2.221  29.944  0.00  0.00     0.012 C 
ATOM     20  C31 <0> d   1      32.767   3.293  30.972  0.00  0.00    -0.013 C 
ATOM     21  C32 <0> d   1      32.136   4.598  30.481  0.00  0.00     0.018 C 
ENDROOT
BRANCH   1  22
ATOM     22  O5  <0> d   1      34.805   4.610  30.687  0.00  0.00    -0.315 OA
BRANCH  22  23
ATOM     23  C3  <0> d   1      36.146   4.613  30.630  0.00  0.00     0.258 C 
ATOM     24  O4  <0> d   1      36.727   3.746  30.023  0.00  0.00    -0.265 OA
BRANCH  23  25
ATOM     25  C2  <0> d   1      36.927   5.700  31.324  0.00  0.00     0.106 C 
ATOM     26  C1  <0> d   1      38.412   5.334  31.334  0.00  0.00     0.015 C 
ENDBRANCH  23  25
ENDBRANCH  22  23
ENDBRANCH   1  22
TORSDOF 3
ENDMDL
MODEL 73
REMARK CAVERDOCK RESULT:      -0.0      0.000      0.000
REMARK CAVERDOCK CONSTRAINTS:       0.0      0.0      0.0      0.0
REMARK CAVERDOCK TUNNEL: 72     -0.0      3.0     73.5
REMARK  3 active torsions:
REMARK  status: ('A' for Active; 'I' for Inactive)
REMARK    1  A    between atoms: C2_2  and  C3_3 
REMARK    2  A    between atoms: C3_3  and  O5_5 
REMARK    3  A    between atoms: O5_5  and  C6_6 
ROOT
ATOM      1  C6  <0> d   1      26.833  -0.934  30.081  0.00  0.00     0.140 C 
ATOM      2  C8  <0> d   1      25.714   0.136  30.048  0.00  0.00     0.034 C 
ATOM      3  C9  <0> d   1      26.397   1.494  30.361  0.00  0.00     0.008 C 
ATOM      4  C10 <0> d   1      27.853   1.250  29.947  0.00  0.00     0.001 C 
ATOM      5  C12 <0> d   1      28.884   2.163  30.582  0.00  0.00    -0.005 C 
ATOM      6  C14 <0> d   1      28.652   3.612  30.146  0.00  0.00     0.006 C 
ATOM      7  C15 <0> d   1      29.725   4.503  30.773  0.00  0.00     0.006 C 
ATOM      8  C16 <0> d   1      31.112   4.054  30.306  0.00  0.00     0.001 C 
ATOM      9  C18 <0> d   1      32.166   4.945  30.976  0.00  0.00     0.084 C 
ATOM     10  C19 <0> d   1      33.540   4.416  30.632  0.00  0.00     0.131 C 
ATOM     11  O20 <0> d   1      34.391   5.144  30.181  0.00  0.00    -0.298 OA
ATOM     12  C21 <0> d   1      33.819   2.948  30.871  0.00  0.00     0.052 C 
ATOM     13  C23 <0> d   1      35.176   2.577  30.269  0.00  0.00     0.018 C 
ATOM     14  C24 <0> d   1      32.714   2.132  30.196  0.00  0.00     0.021 C 
ATOM     15  C25 <0> d   1      31.345   2.595  30.698  0.00  0.00    -0.035 C 
ATOM     16  C26 <0> d   1      31.290   2.471  32.221  0.00  0.00     0.016 C 
ATOM     17  C27 <0> d   1      30.266   1.702  30.095  0.00  0.00    -0.002 C 
ATOM     18  C29 <0> d   1      30.528   0.247  30.472  0.00  0.00     0.007 C 
ATOM     19  C30 <0> d   1      29.410  -0.676  29.961  0.00  0.00     0.012 C 
ATOM     20  C31 <0> d   1      28.098  -0.186  30.491  0.00  0.00    -0.013 C 
ATOM     21  C32 <0> d   1      28.163  -0.080  32.015  0.00  0.00     0.018 C 
ENDROOT
BRANCH   1  22
ATOM     22  O5  <0> d   1      26.519  -1.962  31.057  0.00  0.00    -0.315 OA
BRANCH  22  23
ATOM     23  C3  <0> d   1      27.173  -3.128  30.946  0.00  0.00     0.258 C 
ATOM     24  O4  <0> d   1      27.820  -3.366  29.953  0.00  0.00    -0.265 OA
BRANCH  23  25
ATOM     25  C2  <0> d   1      27.104  -4.142  32.059  0.00  0.00     0.106 C 
ATOM     26  C1  <0> d   1      25.747  -4.039  32.759  0.00  0.00     0.015 C 
ENDBRANCH  23  25
ENDBRANCH  22  23
ENDBRANCH   1  22
TORSDOF 3
ENDMDL
MODEL 74
REMARK CAVERDOCK RESULT:      -0.2      0.000      0.000
REMARK CAVERDOCK CONSTRAINTS:       0.0      0.0      0.0      0.0
REMARK CAVERDOCK TUNNEL: 73     -0.2      3.0     74.5
REMARK  3 active torsions:
REMARK  status: ('A' for Active; 'I' for Inactive)
REMARK    1  A    between atoms: C2_2  and  C3_3 
REMARK    2  A    between atoms: C3_3  and  O5_5 
REMARK    3  A    between atoms: O5_5  and  C6_6 
ROOT
ATOM      1  C6  <0> d   1      26.877  -1.109  30.250  0.00  0.00     0.140 C 
ATOM      2  C8  <0> d   1      25.727  -0.073  30.201  0.00  0.00     0.034 C 
ATOM      3  C9  <0> d   1      26.373   1.312  30.471  0.00  0.00     0.008 C 
ATOM      4  C10 <0> d   1      27.831   1.099  30.051  0.00  0.00     0.001 C 
ATOM      5  C12 <0> d   1      28.842   2.058  30.652  0.00  0.00    -0.005 C 
ATOM      6  C14 <0> d   1      28.564   3.487  30.182  0.00  0.00     0.006 C 
ATOM      7  C15 <0> d   1      29.616   4.425  30.776  0.00  0.00     0.006 C 
ATOM      8  C16 <0> d   1      31.011   4.004  30.307  0.00  0.00     0.001 C 
ATOM      9  C18 <0> d   1      32.045   4.942  30.944  0.00  0.00     0.084 C 
ATOM     10  C19 <0> d   1      33.431   4.444  30.601  0.00  0.00     0.131 C 
ATOM     11  O20 <0> d   1      34.256   5.184  30.123  0.00  0.00    -0.298 OA
ATOM     12  C21 <0> d   1      33.754   2.991  30.874  0.00  0.00     0.052 C 
ATOM     13  C23 <0> d   1      35.116   2.644  30.270  0.00  0.00     0.018 C 
ATOM     14  C24 <0> d   1      32.667   2.126  30.231  0.00  0.00     0.021 C 
ATOM     15  C25 <0> d   1      31.289   2.562  30.733  0.00  0.00    -0.035 C 
ATOM     16  C26 <0> d   1      31.252   2.477  32.260  0.00  0.00     0.016 C 
ATOM     17  C27 <0> d   1      30.231   1.624  30.164  0.00  0.00    -0.002 C 
ATOM     18  C29 <0> d   1      30.539   0.187  30.576  0.00  0.00     0.007 C 
ATOM     19  C30 <0> d   1      29.443  -0.780  30.099  0.00  0.00     0.012 C 
ATOM     20  C31 <0> d   1      28.122  -0.315  30.628  0.00  0.00    -0.013 C 
ATOM     21  C32 <0> d   1      28.198  -0.168  32.149  0.00  0.00     0.018 C 
ENDROOT
BRANCH   1  22
ATOM     22  O5  <0> d   1      26.601  -2.120  31.255  0.00  0.00    -0.315 OA
BRANCH  22  23
ATOM     23  C3  <0> d   1      26.915  -3.388  30.946  0.00  0.00     0.258 C 
ATOM     24  O4  <0> d   1      27.754  -3.615  30.107  0.00  0.00    -0.265 OA
BRANCH  23  25
ATOM     25  C2  <0> d   1      26.222  -4.529  31.647  0.00  0.00     0.106 C 
ATOM     26  C1  <0> d   1      27.253  -5.590  32.035  0.00  0.00     0.015 C 
ENDBRANCH  23  25
ENDBRANCH  22  23
ENDBRANCH   1  22
TORSDOF 3
ENDMDL
MODEL 75
REMARK CAVERDOCK RESULT:      -0.1      0.000      0.000
REMARK CAVERDOCK CONSTRAINTS:       0.0      0.0      0.0      0.0
REMARK CAVERDOCK TUNNEL: 74     -0.1      3.0     75.5
REMARK  3 active torsions:
REMARK  status: ('A' for Active; 'I' for Inactive)
REMARK    1  A    between atoms: C2_2  and  C3_3 
REMARK    2  A    between atoms: C3_3  and  O5_5 
REMARK    3  A    between atoms: O5_5  and  C6_6 
ROOT
ATOM      1  C6  <0> d   1      26.248  -0.469  31.807  0.00  0.00     0.140 C 
ATOM      2  C8  <0> d   1      25.863  -0.604  30.314  0.00  0.00     0.034 C 
ATOM      3  C9  <0> d   1      26.784   0.371  29.533  0.00  0.00     0.008 C 
ATOM      4  C10 <0> d   1      27.992   0.522  30.464  0.00  0.00     0.001 C 
ATOM      5  C12 <0> d   1      28.828   1.772  30.267  0.00  0.00    -0.005 C 
ATOM      6  C14 <0> d   1      29.474   1.768  28.880  0.00  0.00     0.006 C 
ATOM      7  C15 <0> d   1      30.336   3.021  28.723  0.00  0.00     0.006 C 
ATOM      8  C16 <0> d   1      31.436   3.032  29.788  0.00  0.00     0.001 C 
ATOM      9  C18 <0> d   1      32.262   4.315  29.624  0.00  0.00     0.084 C 
ATOM     10  C19 <0> d   1      33.255   4.402  30.761  0.00  0.00     0.131 C 
ATOM     11  O20 <0> d   1      34.429   4.588  30.547  0.00  0.00    -0.298 OA
ATOM     12  C21 <0> d   1      32.737   4.250  32.175  0.00  0.00     0.052 C 
ATOM     13  C23 <0> d   1      33.913   4.159  33.148  0.00  0.00     0.018 C 
ATOM     14  C24 <0> d   1      31.905   2.967  32.247  0.00  0.00     0.021 C 
ATOM     15  C25 <0> d   1      30.808   2.996  31.182  0.00  0.00    -0.035 C 
ATOM     16  C26 <0> d   1      29.943   4.243  31.373  0.00  0.00     0.016 C 
ATOM     17  C27 <0> d   1      29.928   1.761  31.339  0.00  0.00    -0.002 C 
ATOM     18  C29 <0> d   1      29.332   1.725  32.743  0.00  0.00     0.007 C 
ATOM     19  C30 <0> d   1      28.364   0.543  32.912  0.00  0.00     0.012 C 
ATOM     20  C31 <0> d   1      27.306   0.628  31.855  0.00  0.00    -0.013 C 
ATOM     21  C32 <0> d   1      26.626   1.998  31.913  0.00  0.00     0.018 C 
ENDROOT
BRANCH   1  22
ATOM     22  O5  <0> d   1      25.090  -0.085  32.594  0.00  0.00    -0.315 OA
BRANCH  22  23
ATOM     23  C3  <0> d   1      25.055  -0.501  33.869  0.00  0.00     0.258 C 
ATOM     24  O4  <0> d   1      24.653   0.239  34.736  0.00  0.00    -0.265 OA
BRANCH  23  25
ATOM     25  C2  <0> d   1      25.515  -1.893  34.222  0.00  0.00     0.106 C 
ATOM     26  C1  <0> d   1      26.912  -1.827  34.842  0.00  0.00     0.015 C 
ENDBRANCH  23  25
ENDBRANCH  22  23
ENDBRANCH   1  22
TORSDOF 3
ENDMDL
MODEL 76
REMARK CAVERDOCK RESULT:      -0.2      0.000      0.000
REMARK CAVERDOCK CONSTRAINTS:       0.0      0.0      0.0      0.0
REMARK CAVERDOCK TUNNEL: 75     -0.2      3.0     76.5
REMARK  3 active torsions:
REMARK  status: ('A' for Active; 'I' for Inactive)
REMARK    1  A    between atoms: C2_2  and  C3_3 
REMARK    2  A    between atoms: C3_3  and  O5_5 
REMARK    3  A    between atoms: O5_5  and  C6_6 
ROOT
ATOM      1  C6  <0> d   1      26.863  -1.344  30.254  0.00  0.00     0.140 C 
ATOM      2  C8  <0> d   1      25.680  -0.346  30.200  0.00  0.00     0.034 C 
ATOM      3  C9  <0> d   1      26.279   1.061  30.467  0.00  0.00     0.008 C 
ATOM      4  C10 <0> d   1      27.744   0.894  30.048  0.00  0.00     0.001 C 
ATOM      5  C12 <0> d   1      28.722   1.888  30.647  0.00  0.00    -0.005 C 
ATOM      6  C14 <0> d   1      28.397   3.306  30.171  0.00  0.00     0.006 C 
ATOM      7  C15 <0> d   1      29.417   4.279  30.763  0.00  0.00     0.006 C 
ATOM      8  C16 <0> d   1      30.826   3.904  30.296  0.00  0.00     0.001 C 
ATOM      9  C18 <0> d   1      31.827   4.878  30.931  0.00  0.00     0.084 C 
ATOM     10  C19 <0> d   1      33.229   4.424  30.591  0.00  0.00     0.131 C 
ATOM     11  O20 <0> d   1      34.030   5.190  30.111  0.00  0.00    -0.298 OA
ATOM     12  C21 <0> d   1      33.601   2.984  30.870  0.00  0.00     0.052 C 
ATOM     13  C23 <0> d   1      34.974   2.680  30.268  0.00  0.00     0.018 C 
ATOM     14  C24 <0> d   1      32.543   2.081  30.228  0.00  0.00     0.021 C 
ATOM     15  C25 <0> d   1      31.151   2.473  30.728  0.00  0.00    -0.035 C 
ATOM     16  C26 <0> d   1      31.115   2.392  32.255  0.00  0.00     0.016 C 
ATOM     17  C27 <0> d   1      30.126   1.498  30.161  0.00  0.00    -0.002 C 
ATOM     18  C29 <0> d   1      30.480   0.074  30.579  0.00  0.00     0.007 C 
ATOM     19  C30 <0> d   1      29.417  -0.930  30.104  0.00  0.00     0.012 C 
ATOM     20  C31 <0> d   1      28.081  -0.507  30.631  0.00  0.00    -0.013 C 
ATOM     21  C32 <0> d   1      28.150  -0.352  32.151  0.00  0.00     0.018 C 
ENDROOT
BRANCH   1  22
ATOM     22  O5  <0> d   1      26.620  -2.360  31.263  0.00  0.00    -0.315 OA
BRANCH  22  23
ATOM     23  C3  <0> d   1      27.182  -3.562  31.064  0.00  0.00     0.258 C 
ATOM     24  O4  <0> d   1      27.566  -3.875  29.962  0.00  0.00    -0.265 OA
BRANCH  23  25
ATOM     25  C2  <0> d   1      27.337  -4.522  32.216  0.00  0.00     0.106 C 
ATOM     26  C1  <0> d   1      28.192  -5.712  31.778  0.00  0.00     0.015 C 
ENDBRANCH  23  25
ENDBRANCH  22  23
ENDBRANCH   1  22
TORSDOF 3
ENDMDL
MODEL 77
REMARK CAVERDOCK RESULT:      -0.4      0.000      0.000
REMARK CAVERDOCK CONSTRAINTS:       0.1      0.0      0.0      0.0
REMARK CAVERDOCK TUNNEL: 76     -0.4      3.1     77.3
REMARK  3 active torsions:
REMARK  status: ('A' for Active; 'I' for Inactive)
REMARK    1  A    between atoms: C2_2  and  C3_3 
REMARK    2  A    between atoms: C3_3  and  O5_5 
REMARK    3  A    between atoms: O5_5  and  C6_6 
ROOT
ATOM      1  C6  <0> d   1      26.322  -0.919  31.207  0.00  0.00     0.140 C 
ATOM      2  C8  <0> d   1      25.881  -0.762  29.732  0.00  0.00     0.034 C 
ATOM      3  C9  <0> d   1      26.725   0.400  29.142  0.00  0.00     0.008 C 
ATOM      4  C10 <0> d   1      27.963   0.417  30.045  0.00  0.00     0.001 C 
ATOM      5  C12 <0> d   1      28.735   1.722  30.087  0.00  0.00    -0.005 C 
ATOM      6  C14 <0> d   1      29.322   2.037  28.709  0.00  0.00     0.006 C 
ATOM      7  C15 <0> d   1      30.121   3.338  28.790  0.00  0.00     0.006 C 
ATOM      8  C16 <0> d   1      31.263   3.186  29.798  0.00  0.00     0.001 C 
ATOM      9  C18 <0> d   1      32.025   4.515  29.879  0.00  0.00     0.084 C 
ATOM     10  C19 <0> d   1      33.060   4.416  30.977  0.00  0.00     0.131 C 
ATOM     11  O20 <0> d   1      34.214   4.703  30.769  0.00  0.00    -0.298 OA
ATOM     12  C21 <0> d   1      32.608   3.949  32.344  0.00  0.00     0.052 C 
ATOM     13  C23 <0> d   1      33.828   3.720  33.239  0.00  0.00     0.018 C 
ATOM     14  C24 <0> d   1      31.838   2.637  32.174  0.00  0.00     0.021 C 
ATOM     15  C25 <0> d   1      30.696   2.830  31.173  0.00  0.00    -0.035 C 
ATOM     16  C26 <0> d   1      29.787   3.964  31.648  0.00  0.00     0.016 C 
ATOM     17  C27 <0> d   1      29.878   1.545  31.097  0.00  0.00    -0.002 C 
ATOM     18  C29 <0> d   1      29.343   1.190  32.481  0.00  0.00     0.007 C 
ATOM     19  C30 <0> d   1      28.436  -0.050  32.431  0.00  0.00     0.012 C 
ATOM     20  C31 <0> d   1      27.332   0.198  31.449  0.00  0.00    -0.013 C 
ATOM     21  C32 <0> d   1      26.596   1.489  31.813  0.00  0.00     0.018 C 
ENDROOT
BRANCH   1  22
ATOM     22  O5  <0> d   1      25.182  -0.766  32.093  0.00  0.00    -0.315 OA
BRANCH  22  23
ATOM     23  C3  <0> d   1      25.325  -1.209  33.352  0.00  0.00     0.258 C 
ATOM     24  O4  <0> d   1      24.774  -0.635  34.262  0.00  0.00    -0.265 OA
BRANCH  23  25
ATOM     25  C2  <0> d   1      26.172  -2.424  33.632  0.00  0.00     0.106 C 
ATOM     26  C1  <0> d   1      25.386  -3.688  33.277  0.00  0.00     0.015 C 
ENDBRANCH  23  25
ENDBRANCH  22  23
ENDBRANCH   1  22
TORSDOF 3
ENDMDL
MODEL 78
REMARK CAVERDOCK RESULT:      -0.7      0.000      0.000
REMARK CAVERDOCK CONSTRAINTS:       0.1      0.0      0.0      0.0
REMARK CAVERDOCK TUNNEL: 77     -0.7      3.1     78.5
REMARK  3 active torsions:
REMARK  status: ('A' for Active; 'I' for Inactive)
REMARK    1  A    between atoms: C2_2  and  C3_3 
REMARK    2  A    between atoms: C3_3  and  O5_5 
REMARK    3  A    between atoms: O5_5  and  C6_6 
ROOT
ATOM      1  C6  <0> d   1      26.282  -0.994  31.236  0.00  0.00     0.140 C 
ATOM      2  C8  <0> d   1      25.839  -0.875  29.757  0.00  0.00     0.034 C 
ATOM      3  C9  <0> d   1      26.668   0.285  29.143  0.00  0.00     0.008 C 
ATOM      4  C10 <0> d   1      27.905   0.338  30.045  0.00  0.00     0.001 C 
ATOM      5  C12 <0> d   1      28.660   1.654  30.058  0.00  0.00    -0.005 C 
ATOM      6  C14 <0> d   1      29.243   1.946  28.674  0.00  0.00     0.006 C 
ATOM      7  C15 <0> d   1      30.025   3.259  28.726  0.00  0.00     0.006 C 
ATOM      8  C16 <0> d   1      31.169   3.144  29.737  0.00  0.00     0.001 C 
ATOM      9  C18 <0> d   1      31.913   4.484  29.789  0.00  0.00     0.084 C 
ATOM     10  C19 <0> d   1      32.949   4.423  30.889  0.00  0.00     0.131 C 
ATOM     11  O20 <0> d   1      34.100   4.720  30.675  0.00  0.00    -0.298 OA
ATOM     12  C21 <0> d   1      32.503   3.980  32.265  0.00  0.00     0.052 C 
ATOM     13  C23 <0> d   1      33.725   3.786  33.165  0.00  0.00     0.018 C 
ATOM     14  C24 <0> d   1      31.750   2.655  32.124  0.00  0.00     0.021 C 
ATOM     15  C25 <0> d   1      30.606   2.811  31.119  0.00  0.00    -0.035 C 
ATOM     16  C26 <0> d   1      29.682   3.943  31.570  0.00  0.00     0.016 C 
ATOM     17  C27 <0> d   1      29.805   1.514  31.072  0.00  0.00    -0.002 C 
ATOM     18  C29 <0> d   1      29.275   1.182  32.463  0.00  0.00     0.007 C 
ATOM     19  C30 <0> d   1      28.384  -0.070  32.440  0.00  0.00     0.012 C 
ATOM     20  C31 <0> d   1      27.277   0.141  31.454  0.00  0.00    -0.013 C 
ATOM     21  C32 <0> d   1      26.524   1.430  31.789  0.00  0.00     0.018 C 
ENDROOT
BRANCH   1  22
ATOM     22  O5  <0> d   1      25.140  -0.836  32.119  0.00  0.00    -0.315 OA
BRANCH  22  23
ATOM     23  C3  <0> d   1      25.306  -1.198  33.400  0.00  0.00     0.258 C 
ATOM     24  O4  <0> d   1      25.149  -0.388  34.283  0.00  0.00    -0.265 OA
BRANCH  23  25
ATOM     25  C2  <0> d   1      25.687  -2.617  33.740  0.00  0.00     0.106 C 
ATOM     26  C1  <0> d   1      24.823  -3.585  32.930  0.00  0.00     0.015 C 
ENDBRANCH  23  25
ENDBRANCH  22  23
ENDBRANCH   1  22
TORSDOF 3
ENDMDL
MODEL 79
REMARK CAVERDOCK RESULT:      -0.7      0.000      0.000
REMARK CAVERDOCK CONSTRAINTS:       0.0      0.0      0.0      0.0
REMARK CAVERDOCK TUNNEL: 78     -0.7      3.2     79.5
REMARK  3 active torsions:
REMARK  status: ('A' for Active; 'I' for Inactive)
REMARK    1  A    between atoms: C2_2  and  C3_3 
REMARK    2  A    between atoms: C3_3  and  O5_5 
REMARK    3  A    between atoms: O5_5  and  C6_6 
ROOT
ATOM      1  C6  <0> d   1      26.148  -0.850  31.825  0.00  0.00     0.140 C 
ATOM      2  C8  <0> d   1      25.685  -0.915  30.349  0.00  0.00     0.034 C 
ATOM      3  C9  <0> d   1      26.530   0.133  29.576  0.00  0.00     0.008 C 
ATOM      4  C10 <0> d   1      27.782   0.273  30.448  0.00  0.00     0.001 C 
ATOM      5  C12 <0> d   1      28.567   1.561  30.278  0.00  0.00    -0.005 C 
ATOM      6  C14 <0> d   1      29.135   1.654  28.861  0.00  0.00     0.006 C 
ATOM      7  C15 <0> d   1      29.947   2.943  28.729  0.00  0.00     0.006 C 
ATOM      8  C16 <0> d   1      31.103   2.934  29.733  0.00  0.00     0.001 C 
ATOM      9  C18 <0> d   1      31.878   4.251  29.599  0.00  0.00     0.084 C 
ATOM     10  C19 <0> d   1      32.930   4.309  30.684  0.00  0.00     0.131 C 
ATOM     11  O20 <0> d   1      34.084   4.547  30.418  0.00  0.00    -0.298 OA
ATOM     12  C21 <0> d   1      32.496   4.062  32.112  0.00  0.00     0.052 C 
ATOM     13  C23 <0> d   1      33.727   3.959  33.014  0.00  0.00     0.018 C 
ATOM     14  C24 <0> d   1      31.710   2.749  32.156  0.00  0.00     0.021 C 
ATOM     15  C25 <0> d   1      30.555   2.799  31.154  0.00  0.00    -0.035 C 
ATOM     16  C26 <0> d   1      29.663   4.003  31.462  0.00  0.00     0.016 C 
ATOM     17  C27 <0> d   1      29.724   1.528  31.287  0.00  0.00    -0.002 C 
ATOM     18  C29 <0> d   1      29.208   1.395  32.717  0.00  0.00     0.007 C 
ATOM     19  C30 <0> d   1      28.288   0.172  32.870  0.00  0.00     0.012 C 
ATOM     20  C31 <0> d   1      27.172   0.279  31.878  0.00  0.00    -0.013 C 
ATOM     21  C32 <0> d   1      26.454   1.619  32.050  0.00  0.00     0.018 C 
ENDROOT
BRANCH   1  22
ATOM     22  O5  <0> d   1      25.023  -0.549  32.693  0.00  0.00    -0.315 OA
BRANCH  22  23
ATOM     23  C3  <0> d   1      25.156  -0.862  33.991  0.00  0.00     0.258 C 
ATOM     24  O4  <0> d   1      25.233   0.014  34.820  0.00  0.00    -0.265 OA
BRANCH  23  25
ATOM     25  C2  <0> d   1      25.207  -2.307  34.417  0.00  0.00     0.106 C 
ATOM     26  C1  <0> d   1      26.655  -2.800  34.380  0.00  0.00     0.015 C 
ENDBRANCH  23  25
ENDBRANCH  22  23
ENDBRANCH   1  22
TORSDOF 3
ENDMDL
MODEL 80
REMARK CAVERDOCK RESULT:      -0.7      0.000      0.000
REMARK CAVERDOCK CONSTRAINTS:       0.0      0.0      0.0      0.0
REMARK CAVERDOCK TUNNEL: 79     -0.7      3.2     80.6
REMARK  3 active torsions:
REMARK  status: ('A' for Active; 'I' for Inactive)
REMARK    1  A    between atoms: C2_2  and  C3_3 
REMARK    2  A    between atoms: C3_3  and  O5_5 
REMARK    3  A    between atoms: O5_5  and  C6_6 
ROOT
ATOM      1  C6  <0> d   1      26.192  -1.106  31.103  0.00  0.00     0.140 C 
ATOM      2  C8  <0> d   1      25.770  -0.979  29.619  0.00  0.00     0.034 C 
ATOM      3  C9  <0> d   1      26.592   0.198  29.028  0.00  0.00     0.008 C 
ATOM      4  C10 <0> d   1      27.815   0.258  29.950  0.00  0.00     0.001 C 
ATOM      5  C12 <0> d   1      28.552   1.584  29.987  0.00  0.00    -0.005 C 
ATOM      6  C14 <0> d   1      29.152   1.898  28.615  0.00  0.00     0.006 C 
ATOM      7  C15 <0> d   1      29.915   3.221  28.691  0.00  0.00     0.006 C 
ATOM      8  C16 <0> d   1      31.044   3.111  29.720  0.00  0.00     0.001 C 
ATOM      9  C18 <0> d   1      31.769   4.461  29.796  0.00  0.00     0.084 C 
ATOM     10  C19 <0> d   1      32.789   4.403  30.911  0.00  0.00     0.131 C 
ATOM     11  O20 <0> d   1      33.938   4.718  30.717  0.00  0.00    -0.298 OA
ATOM     12  C21 <0> d   1      32.328   3.941  32.276  0.00  0.00     0.052 C 
ATOM     13  C23 <0> d   1      33.539   3.755  33.193  0.00  0.00     0.018 C 
ATOM     14  C24 <0> d   1      31.595   2.607  32.110  0.00  0.00     0.021 C 
ATOM     15  C25 <0> d   1      30.465   2.757  31.090  0.00  0.00    -0.035 C 
ATOM     16  C26 <0> d   1      29.518   3.873  31.536  0.00  0.00     0.016 C 
ATOM     17  C27 <0> d   1      29.683   1.451  31.017  0.00  0.00    -0.002 C 
ATOM     18  C29 <0> d   1      29.135   1.098  32.397  0.00  0.00     0.007 C 
ATOM     19  C30 <0> d   1      28.262  -0.166  32.348  0.00  0.00     0.012 C 
ATOM     20  C31 <0> d   1      27.168   0.040  31.347  0.00  0.00    -0.013 C 
ATOM     21  C32 <0> d   1      26.392   1.315  31.683  0.00  0.00     0.018 C 
ENDROOT
BRANCH   1  22
ATOM     22  O5  <0> d   1      25.034  -0.973  31.969  0.00  0.00    -0.315 OA
BRANCH  22  23
ATOM     23  C3  <0> d   1      25.106  -1.555  33.176  0.00  0.00     0.258 C 
ATOM     24  O4  <0> d   1      25.301  -0.883  34.162  0.00  0.00    -0.265 OA
BRANCH  23  25
ATOM     25  C2  <0> d   1      24.941  -3.049  33.304  0.00  0.00     0.106 C 
ATOM     26  C1  <0> d   1      26.161  -3.638  34.015  0.00  0.00     0.015 C 
ENDBRANCH  23  25
ENDBRANCH  22  23
ENDBRANCH   1  22
TORSDOF 3
ENDMDL
MODEL 81
REMARK CAVERDOCK RESULT:      -1.2      0.000      0.000
REMARK CAVERDOCK CONSTRAINTS:       0.1      0.0      0.0      0.0
REMARK CAVERDOCK TUNNEL: 80     -1.2      3.2     81.4
REMARK  3 active torsions:
REMARK  status: ('A' for Active; 'I' for Inactive)
REMARK    1  A    between atoms: C2_2  and  C3_3 
REMARK    2  A    between atoms: C3_3  and  O5_5 
REMARK    3  A    between atoms: O5_5  and  C6_6 
ROOT
ATOM      1  C6  <0> d   1      26.148  -1.229  31.274  0.00  0.00     0.140 C 
ATOM      2  C8  <0> d   1      25.629  -1.114  29.820  0.00  0.00     0.034 C 
ATOM      3  C9  <0> d   1      26.397   0.069  29.172  0.00  0.00     0.008 C 
ATOM      4  C10 <0> d   1      27.677   0.148  30.012  0.00  0.00     0.001 C 
ATOM      5  C12 <0> d   1      28.399   1.482  29.995  0.00  0.00    -0.005 C 
ATOM      6  C14 <0> d   1      28.904   1.796  28.585  0.00  0.00     0.006 C 
ATOM      7  C15 <0> d   1      29.655   3.128  28.606  0.00  0.00     0.006 C 
ATOM      8  C16 <0> d   1      30.851   3.035  29.559  0.00  0.00     0.001 C 
ATOM      9  C18 <0> d   1      31.564   4.394  29.582  0.00  0.00     0.084 C 
ATOM     10  C19 <0> d   1      32.655   4.352  30.627  0.00  0.00     0.131 C 
ATOM     11  O20 <0> d   1      33.786   4.679  30.358  0.00  0.00    -0.298 OA
ATOM     12  C21 <0> d   1      32.290   3.892  32.022  0.00  0.00     0.052 C 
ATOM     13  C23 <0> d   1      33.560   3.724  32.858  0.00  0.00     0.018 C 
ATOM     14  C24 <0> d   1      31.563   2.549  31.910  0.00  0.00     0.021 C 
ATOM     15  C25 <0> d   1      30.367   2.682  30.965  0.00  0.00    -0.035 C 
ATOM     16  C26 <0> d   1      29.439   3.788  31.468  0.00  0.00     0.016 C 
ATOM     17  C27 <0> d   1      29.597   1.366  30.949  0.00  0.00    -0.002 C 
ATOM     18  C29 <0> d   1      29.145   1.014  32.364  0.00  0.00     0.007 C 
ATOM     19  C30 <0> d   1      28.285  -0.260  32.377  0.00  0.00     0.012 C 
ATOM     20  C31 <0> d   1      27.125  -0.071  31.449  0.00  0.00    -0.013 C 
ATOM     21  C32 <0> d   1      26.359   1.197  31.830  0.00  0.00     0.018 C 
ENDROOT
BRANCH   1  22
ATOM     22  O5  <0> d   1      25.048  -1.104  32.214  0.00  0.00    -0.315 OA
BRANCH  22  23
ATOM     23  C3  <0> d   1      25.260  -1.550  33.462  0.00  0.00     0.258 C 
ATOM     24  O4  <0> d   1      24.965  -0.860  34.409  0.00  0.00    -0.265 OA
BRANCH  23  25
ATOM     25  C2  <0> d   1      25.864  -2.914  33.683  0.00  0.00     0.106 C 
ATOM     26  C1  <0> d   1      24.759  -3.911  34.034  0.00  0.00     0.015 C 
ENDBRANCH  23  25
ENDBRANCH  22  23
ENDBRANCH   1  22
TORSDOF 3
ENDMDL
MODEL 82
REMARK CAVERDOCK RESULT:      -1.3      0.000      0.000
REMARK CAVERDOCK CONSTRAINTS:       0.0      0.0      0.0      0.0
REMARK CAVERDOCK TUNNEL: 81     -1.3      3.3     82.2
REMARK  3 active torsions:
REMARK  status: ('A' for Active; 'I' for Inactive)
REMARK    1  A    between atoms: C2_2  and  C3_3 
REMARK    2  A    between atoms: C3_3  and  O5_5 
REMARK    3  A    between atoms: O5_5  and  C6_6 
ROOT
ATOM      1  C6  <0> d   1      26.229  -1.437  31.236  0.00  0.00     0.140 C 
ATOM      2  C8  <0> d   1      25.649  -1.259  29.811  0.00  0.00     0.034 C 
ATOM      3  C9  <0> d   1      26.354  -0.016  29.203  0.00  0.00     0.008 C 
ATOM      4  C10 <0> d   1      27.662   0.059  29.997  0.00  0.00     0.001 C 
ATOM      5  C12 <0> d   1      28.341   1.416  30.029  0.00  0.00    -0.005 C 
ATOM      6  C14 <0> d   1      28.780   1.825  28.621  0.00  0.00     0.006 C 
ATOM      7  C15 <0> d   1      29.489   3.178  28.690  0.00  0.00     0.006 C 
ATOM      8  C16 <0> d   1      30.723   3.073  29.590  0.00  0.00     0.001 C 
ATOM      9  C18 <0> d   1      31.392   4.452  29.663  0.00  0.00     0.084 C 
ATOM     10  C19 <0> d   1      32.525   4.390  30.664  0.00  0.00     0.131 C 
ATOM     11  O20 <0> d   1      33.633   4.769  30.371  0.00  0.00    -0.298 OA
ATOM     12  C21 <0> d   1      32.230   3.840  32.042  0.00  0.00     0.052 C 
ATOM     13  C23 <0> d   1      33.536   3.669  32.820  0.00  0.00     0.018 C 
ATOM     14  C24 <0> d   1      31.542   2.482  31.882  0.00  0.00     0.021 C 
ATOM     15  C25 <0> d   1      30.306   2.626  30.991  0.00  0.00    -0.035 C 
ATOM     16  C26 <0> d   1      29.364   3.671  31.591  0.00  0.00     0.016 C 
ATOM     17  C27 <0> d   1      29.578   1.288  30.930  0.00  0.00    -0.002 C 
ATOM     18  C29 <0> d   1      29.193   0.843  32.338  0.00  0.00     0.007 C 
ATOM     19  C30 <0> d   1      28.375  -0.458  32.311  0.00  0.00     0.012 C 
ATOM     20  C31 <0> d   1      27.175  -0.257  31.439  0.00  0.00    -0.013 C 
ATOM     21  C32 <0> d   1      26.384   0.961  31.919  0.00  0.00     0.018 C 
ENDROOT
BRANCH   1  22
ATOM     22  O5  <0> d   1      25.163  -1.402  32.221  0.00  0.00    -0.315 OA
BRANCH  22  23
ATOM     23  C3  <0> d   1      25.456  -1.854  33.451  0.00  0.00     0.258 C 
ATOM     24  O4  <0> d   1      25.464  -1.092  34.389  0.00  0.00    -0.265 OA
BRANCH  23  25
ATOM     25  C2  <0> d   1      25.772  -3.313  33.662  0.00  0.00     0.106 C 
ATOM     26  C1  <0> d   1      24.796  -4.169  32.853  0.00  0.00     0.015 C 
ENDBRANCH  23  25
ENDBRANCH  22  23
ENDBRANCH   1  22
TORSDOF 3
ENDMDL
MODEL 83
REMARK CAVERDOCK RESULT:      -0.6      0.000      0.000
REMARK CAVERDOCK CONSTRAINTS:       0.1      0.0      0.0      0.0
REMARK CAVERDOCK TUNNEL: 82     -0.6      3.3     83.1
REMARK  3 active torsions:
REMARK  status: ('A' for Active; 'I' for Inactive)
REMARK    1  A    between atoms: C2_2  and  C3_3 
REMARK    2  A    between atoms: C3_3  and  O5_5 
REMARK    3  A    between atoms: O5_5  and  C6_6 
ROOT
ATOM      1  C6  <0> d   1      26.149  -1.559  31.256  0.00  0.00     0.140 C 
ATOM      2  C8  <0> d   1      25.406  -1.288  29.925  0.00  0.00     0.034 C 
ATOM      3  C9  <0> d   1      26.012   0.017  29.342  0.00  0.00     0.008 C 
ATOM      4  C10 <0> d   1      27.401   0.068  29.986  0.00  0.00     0.001 C 
ATOM      5  C12 <0> d   1      28.053   1.436  30.050  0.00  0.00    -0.005 C 
ATOM      6  C14 <0> d   1      28.320   1.964  28.638  0.00  0.00     0.006 C 
ATOM      7  C15 <0> d   1      29.006   3.327  28.734  0.00  0.00     0.006 C 
ATOM      8  C16 <0> d   1      30.337   3.188  29.477  0.00  0.00     0.001 C 
ATOM      9  C18 <0> d   1      30.985   4.575  29.584  0.00  0.00     0.084 C 
ATOM     10  C19 <0> d   1      32.225   4.468  30.441  0.00  0.00     0.131 C 
ATOM     11  O20 <0> d   1      33.285   4.899  30.056  0.00  0.00    -0.298 OA
ATOM     12  C21 <0> d   1      32.101   3.806  31.796  0.00  0.00     0.052 C 
ATOM     13  C23 <0> d   1      33.492   3.612  32.405  0.00  0.00     0.018 C 
ATOM     14  C24 <0> d   1      31.425   2.445  31.607  0.00  0.00     0.021 C 
ATOM     15  C25 <0> d   1      30.093   2.623  30.877  0.00  0.00    -0.035 C 
ATOM     16  C26 <0> d   1      29.206   3.592  31.660  0.00  0.00     0.016 C 
ATOM     17  C27 <0> d   1      29.388   1.274  30.791  0.00  0.00    -0.002 C 
ATOM     18  C29 <0> d   1      29.176   0.711  32.194  0.00  0.00     0.007 C 
ATOM     19  C30 <0> d   1      28.385  -0.607  32.156  0.00  0.00     0.012 C 
ATOM     20  C31 <0> d   1      27.089  -0.373  31.445  0.00  0.00    -0.013 C 
ATOM     21  C32 <0> d   1      26.336   0.782  32.107  0.00  0.00     0.018 C 
ENDROOT
BRANCH   1  22
ATOM     22  O5  <0> d   1      25.203  -1.629  32.356  0.00  0.00    -0.315 OA
BRANCH  22  23
ATOM     23  C3  <0> d   1      25.312  -2.678  33.187  0.00  0.00     0.258 C 
ATOM     24  O4  <0> d   1      25.498  -2.497  34.367  0.00  0.00    -0.265 OA
BRANCH  23  25
ATOM     25  C2  <0> d   1      25.202  -4.082  32.648  0.00  0.00     0.106 C 
ATOM     26  C1  <0> d   1      26.527  -4.816  32.862  0.00  0.00     0.015 C 
ENDBRANCH  23  25
ENDBRANCH  22  23
ENDBRANCH   1  22
TORSDOF 3
ENDMDL
MODEL 84
REMARK CAVERDOCK RESULT:      -1.1      0.000      0.000
REMARK CAVERDOCK CONSTRAINTS:       0.1      0.0      0.0      0.0
REMARK CAVERDOCK TUNNEL: 83     -1.1      3.3     84.9
REMARK  3 active torsions:
REMARK  status: ('A' for Active; 'I' for Inactive)
REMARK    1  A    between atoms: C2_2  and  C3_3 
REMARK    2  A    between atoms: C3_3  and  O5_5 
REMARK    3  A    between atoms: O5_5  and  C6_6 
ROOT
ATOM      1  C6  <0> d   1      26.261  -1.612  31.655  0.00  0.00     0.140 C 
ATOM      2  C8  <0> d   1      25.608  -1.495  30.256  0.00  0.00     0.034 C 
ATOM      3  C9  <0> d   1      26.252  -0.258  29.574  0.00  0.00     0.008 C 
ATOM      4  C10 <0> d   1      27.596  -0.127  30.298  0.00  0.00     0.001 C 
ATOM      5  C12 <0> d   1      28.243   1.244  30.252  0.00  0.00    -0.005 C 
ATOM      6  C14 <0> d   1      28.602   1.615  28.812  0.00  0.00     0.006 C 
ATOM      7  C15 <0> d   1      29.282   2.985  28.801  0.00  0.00     0.006 C 
ATOM      8  C16 <0> d   1      30.561   2.938  29.641  0.00  0.00     0.001 C 
ATOM      9  C18 <0> d   1      31.201   4.332  29.636  0.00  0.00     0.084 C 
ATOM     10  C19 <0> d   1      32.382   4.328  30.579  0.00  0.00     0.131 C 
ATOM     11  O20 <0> d   1      33.466   4.722  30.219  0.00  0.00    -0.298 OA
ATOM     12  C21 <0> d   1      32.168   3.819  31.988  0.00  0.00     0.052 C 
ATOM     13  C23 <0> d   1      33.515   3.703  32.704  0.00  0.00     0.018 C 
ATOM     14  C24 <0> d   1      31.506   2.441  31.907  0.00  0.00     0.021 C 
ATOM     15  C25 <0> d   1      30.224   2.528  31.075  0.00  0.00    -0.035 C 
ATOM     16  C26 <0> d   1      29.288   3.572  31.687  0.00  0.00     0.016 C 
ATOM     17  C27 <0> d   1      29.526   1.173  31.093  0.00  0.00    -0.002 C 
ATOM     18  C29 <0> d   1      29.222   0.768  32.532  0.00  0.00     0.007 C 
ATOM     19  C30 <0> d   1      28.434  -0.551  32.589  0.00  0.00     0.012 C 
ATOM     20  C31 <0> d   1      27.188  -0.406  31.772  0.00  0.00    -0.013 C 
ATOM     21  C32 <0> d   1      26.393   0.810  32.252  0.00  0.00     0.018 C 
ENDROOT
BRANCH   1  22
ATOM     22  O5  <0> d   1      25.245  -1.567  32.691  0.00  0.00    -0.315 OA
BRANCH  22  23
ATOM     23  C3  <0> d   1      25.390  -2.413  33.723  0.00  0.00     0.258 C 
ATOM     24  O4  <0> d   1      25.696  -1.991  34.813  0.00  0.00    -0.265 OA
BRANCH  23  25
ATOM     25  C2  <0> d   1      25.169  -3.891  33.524  0.00  0.00     0.106 C 
ATOM     26  C1  <0> d   1      26.479  -4.548  33.084  0.00  0.00     0.015 C 
ENDBRANCH  23  25
ENDBRANCH  22  23
ENDBRANCH   1  22
TORSDOF 3
ENDMDL
MODEL 85
REMARK CAVERDOCK RESULT:      -1.2      0.000      0.000
REMARK CAVERDOCK CONSTRAINTS:       0.0      0.0      0.0      0.0
REMARK CAVERDOCK TUNNEL: 84     -1.2      3.3     85.5
REMARK  3 active torsions:
REMARK  status: ('A' for Active; 'I' for Inactive)
REMARK    1  A    between atoms: C2_2  and  C3_3 
REMARK    2  A    between atoms: C3_3  and  O5_5 
REMARK    3  A    between atoms: O5_5  and  C6_6 
ROOT
ATOM      1  C6  <0> d   1      26.615  -2.368  30.895  0.00  0.00     0.140 C 
ATOM      2  C8  <0> d   1      25.283  -1.603  30.699  0.00  0.00     0.034 C 
ATOM      3  C9  <0> d   1      25.633  -0.092  30.757  0.00  0.00     0.008 C 
ATOM      4  C10 <0> d   1      27.114  -0.067  30.364  0.00  0.00     0.001 C 
ATOM      5  C12 <0> d   1      27.898   1.153  30.809  0.00  0.00    -0.005 C 
ATOM      6  C14 <0> d   1      27.352   2.412  30.134  0.00  0.00     0.006 C 
ATOM      7  C15 <0> d   1      28.181   3.619  30.575  0.00  0.00     0.006 C 
ATOM      8  C16 <0> d   1      29.643   3.423  30.165  0.00  0.00     0.001 C 
ATOM      9  C18 <0> d   1      30.453   4.633  30.649  0.00  0.00     0.084 C 
ATOM     10  C19 <0> d   1      31.918   4.378  30.375  0.00  0.00     0.131 C 
ATOM     11  O20 <0> d   1      32.590   5.191  29.787  0.00  0.00    -0.298 OA
ATOM     12  C21 <0> d   1      32.519   3.076  30.859  0.00  0.00     0.052 C 
ATOM     13  C23 <0> d   1      33.936   2.925  30.304  0.00  0.00     0.018 C 
ATOM     14  C24 <0> d   1      31.641   1.926  30.358  0.00  0.00     0.021 C 
ATOM     15  C25 <0> d   1      30.193   2.145  30.799  0.00  0.00    -0.035 C 
ATOM     16  C26 <0> d   1      30.137   2.279  32.322  0.00  0.00     0.016 C 
ATOM     17  C27 <0> d   1      29.357   0.940  30.382  0.00  0.00    -0.002 C 
ATOM     18  C29 <0> d   1      29.935  -0.329  31.001  0.00  0.00     0.007 C 
ATOM     19  C30 <0> d   1      29.067  -1.556  30.680  0.00  0.00     0.012 C 
ATOM     20  C31 <0> d   1      27.668  -1.293  31.143  0.00  0.00    -0.013 C 
ATOM     21  C32 <0> d   1      27.676  -0.912  32.625  0.00  0.00     0.018 C 
ENDROOT
BRANCH   1  22
ATOM     22  O5  <0> d   1      26.523  -3.255  32.041  0.00  0.00    -0.315 OA
BRANCH  22  23
ATOM     23  C3  <0> d   1      26.518  -4.574  31.791  0.00  0.00     0.258 C 
ATOM     24  O4  <0> d   1      25.783  -5.027  30.946  0.00  0.00    -0.265 OA
BRANCH  23  25
ATOM     25  C2  <0> d   1      27.431  -5.491  32.565  0.00  0.00     0.106 C 
ATOM     26  C1  <0> d   1      28.731  -5.694  31.784  0.00  0.00     0.015 C 
ENDBRANCH  23  25
ENDBRANCH  22  23
ENDBRANCH   1  22
TORSDOF 3
ENDMDL
MODEL 86
REMARK CAVERDOCK RESULT:      -1.5      0.000      0.000
REMARK CAVERDOCK CONSTRAINTS:       0.0      0.0      0.0      0.0
REMARK CAVERDOCK TUNNEL: 85     -1.5      3.4     86.6
REMARK  3 active torsions:
REMARK  status: ('A' for Active; 'I' for Inactive)
REMARK    1  A    between atoms: C2_2  and  C3_3 
REMARK    2  A    between atoms: C3_3  and  O5_5 
REMARK    3  A    between atoms: O5_5  and  C6_6 
ROOT
ATOM      1  C6  <0> d   1      26.492  -1.111  32.930  0.00  0.00     0.140 C 
ATOM      2  C8  <0> d   1      26.907  -0.367  34.222  0.00  0.00     0.034 C 
ATOM      3  C9  <0> d   1      27.844   0.790  33.781  0.00  0.00     0.008 C 
ATOM      4  C10 <0> d   1      27.431   1.029  32.324  0.00  0.00     0.001 C 
ATOM      5  C12 <0> d   1      28.463   1.712  31.447  0.00  0.00    -0.005 C 
ATOM      6  C14 <0> d   1      28.737   3.130  31.953  0.00  0.00     0.006 C 
ATOM      7  C15 <0> d   1      29.754   3.804  31.032  0.00  0.00     0.006 C 
ATOM      8  C16 <0> d   1      29.196   3.879  29.608  0.00  0.00     0.001 C 
ATOM      9  C18 <0> d   1      30.249   4.531  28.703  0.00  0.00     0.084 C 
ATOM     10  C19 <0> d   1      29.763   4.475  27.272  0.00  0.00     0.131 C 
ATOM     11  O20 <0> d   1      29.740   5.469  26.586  0.00  0.00    -0.298 OA
ATOM     12  C21 <0> d   1      29.308   3.140  26.724  0.00  0.00     0.052 C 
ATOM     13  C23 <0> d   1      28.666   3.339  25.350  0.00  0.00     0.018 C 
ATOM     14  C24 <0> d   1      28.282   2.547  27.694  0.00  0.00     0.021 C 
ATOM     15  C25 <0> d   1      28.878   2.472  29.101  0.00  0.00    -0.035 C 
ATOM     16  C26 <0> d   1      30.167   1.649  29.067  0.00  0.00     0.016 C 
ATOM     17  C27 <0> d   1      27.882   1.783  30.027  0.00  0.00    -0.002 C 
ATOM     18  C29 <0> d   1      27.555   0.392  29.493  0.00  0.00     0.007 C 
ATOM     19  C30 <0> d   1      26.623  -0.371  30.449  0.00  0.00     0.012 C 
ATOM     20  C31 <0> d   1      27.259  -0.426  31.803  0.00  0.00    -0.013 C 
ATOM     21  C32 <0> d   1      28.661  -1.028  31.693  0.00  0.00     0.018 C 
ENDROOT
BRANCH   1  22
ATOM     22  O5  <0> d   1      26.867  -2.512  33.012  0.00  0.00    -0.315 OA
BRANCH  22  23
ATOM     23  C3  <0> d   1      25.918  -3.414  32.715  0.00  0.00     0.258 C 
ATOM     24  O4  <0> d   1      25.043  -3.656  33.512  0.00  0.00    -0.265 OA
BRANCH  23  25
ATOM     25  C2  <0> d   1      25.944  -4.125  31.386  0.00  0.00     0.106 C 
ATOM     26  C1  <0> d   1      27.077  -5.153  31.379  0.00  0.00     0.015 C 
ENDBRANCH  23  25
ENDBRANCH  22  23
ENDBRANCH   1  22
TORSDOF 3
ENDMDL
MODEL 87
REMARK CAVERDOCK RESULT:      -2.7      0.000      0.000
REMARK CAVERDOCK CONSTRAINTS:       0.2      0.0      0.0      0.0
REMARK CAVERDOCK TUNNEL: 86     -2.7      3.4     87.4
REMARK  3 active torsions:
REMARK  status: ('A' for Active; 'I' for Inactive)
REMARK    1  A    between atoms: C2_2  and  C3_3 
REMARK    2  A    between atoms: C3_3  and  O5_5 
REMARK    3  A    between atoms: O5_5  and  C6_6 
ROOT
ATOM      1  C6  <0> d   1      26.487  -1.186  33.084  0.00  0.00     0.140 C 
ATOM      2  C8  <0> d   1      27.003  -0.488  34.366  0.00  0.00     0.034 C 
ATOM      3  C9  <0> d   1      27.974   0.628  33.897  0.00  0.00     0.008 C 
ATOM      4  C10 <0> d   1      27.502   0.915  32.467  0.00  0.00     0.001 C 
ATOM      5  C12 <0> d   1      28.523   1.562  31.550  0.00  0.00    -0.005 C 
ATOM      6  C14 <0> d   1      28.894   2.954  32.065  0.00  0.00     0.006 C 
ATOM      7  C15 <0> d   1      29.896   3.594  31.104  0.00  0.00     0.006 C 
ATOM      8  C16 <0> d   1      29.272   3.724  29.712  0.00  0.00     0.001 C 
ATOM      9  C18 <0> d   1      30.312   4.339  28.765  0.00  0.00     0.084 C 
ATOM     10  C19 <0> d   1      29.752   4.335  27.360  0.00  0.00     0.131 C 
ATOM     11  O20 <0> d   1      29.746   5.341  26.692  0.00  0.00    -0.298 OA
ATOM     12  C21 <0> d   1      29.203   3.035  26.815  0.00  0.00     0.052 C 
ATOM     13  C23 <0> d   1      28.504   3.291  25.478  0.00  0.00     0.018 C 
ATOM     14  C24 <0> d   1      28.198   2.476  27.825  0.00  0.00     0.021 C 
ATOM     15  C25 <0> d   1      28.858   2.344  29.199  0.00  0.00    -0.035 C 
ATOM     16  C26 <0> d   1      30.100   1.459  29.086  0.00  0.00     0.016 C 
ATOM     17  C27 <0> d   1      27.876   1.689  30.163  0.00  0.00    -0.002 C 
ATOM     18  C29 <0> d   1      27.452   0.327  29.623  0.00  0.00     0.007 C 
ATOM     19  C30 <0> d   1      26.531  -0.407  30.612  0.00  0.00     0.012 C 
ATOM     20  C31 <0> d   1      27.230  -0.519  31.932  0.00  0.00    -0.013 C 
ATOM     21  C32 <0> d   1      28.592  -1.189  31.740  0.00  0.00     0.018 C 
ENDROOT
BRANCH   1  22
ATOM     22  O5  <0> d   1      26.792  -2.605  33.125  0.00  0.00    -0.315 OA
BRANCH  22  23
ATOM     23  C3  <0> d   1      25.807  -3.450  32.784  0.00  0.00     0.258 C 
ATOM     24  O4  <0> d   1      25.610  -3.711  31.620  0.00  0.00    -0.265 OA
BRANCH  23  25
ATOM     25  C2  <0> d   1      24.948  -4.077  33.852  0.00  0.00     0.106 C 
ATOM     26  C1  <0> d   1      25.840  -4.773  34.882  0.00  0.00     0.015 C 
ENDBRANCH  23  25
ENDBRANCH  22  23
ENDBRANCH   1  22
TORSDOF 3
ENDMDL
MODEL 88
REMARK CAVERDOCK RESULT:      -3.7      0.000      0.000
REMARK CAVERDOCK CONSTRAINTS:       0.2      0.0      0.0      0.0
REMARK CAVERDOCK TUNNEL: 87     -3.7      3.4     88.1
REMARK  3 active torsions:
REMARK  status: ('A' for Active; 'I' for Inactive)
REMARK    1  A    between atoms: C2_2  and  C3_3 
REMARK    2  A    between atoms: C3_3  and  O5_5 
REMARK    3  A    between atoms: O5_5  and  C6_6 
ROOT
ATOM      1  C6  <0> d   1      26.055  -1.127  33.043  0.00  0.00     0.140 C 
ATOM      2  C8  <0> d   1      26.561  -0.461  34.346  0.00  0.00     0.034 C 
ATOM      3  C9  <0> d   1      27.597   0.613  33.916  0.00  0.00     0.008 C 
ATOM      4  C10 <0> d   1      27.185   0.929  32.474  0.00  0.00     0.001 C 
ATOM      5  C12 <0> d   1      28.264   1.534  31.594  0.00  0.00    -0.005 C 
ATOM      6  C14 <0> d   1      28.681   2.905  32.131  0.00  0.00     0.006 C 
ATOM      7  C15 <0> d   1      29.742   3.503  31.208  0.00  0.00     0.006 C 
ATOM      8  C16 <0> d   1      29.170   3.669  29.797  0.00  0.00     0.001 C 
ATOM      9  C18 <0> d   1      30.267   4.241  28.889  0.00  0.00     0.084 C 
ATOM     10  C19 <0> d   1      29.754   4.271  27.467  0.00  0.00     0.131 C 
ATOM     11  O20 <0> d   1      29.815   5.280  26.806  0.00  0.00    -0.298 OA
ATOM     12  C21 <0> d   1      29.164   3.001  26.894  0.00  0.00     0.052 C 
ATOM     13  C23 <0> d   1      28.521   3.297  25.538  0.00  0.00     0.018 C 
ATOM     14  C24 <0> d   1      28.102   2.483  27.868  0.00  0.00     0.021 C 
ATOM     15  C25 <0> d   1      28.710   2.313  29.261  0.00  0.00    -0.035 C 
ATOM     16  C26 <0> d   1      29.914   1.372  29.182  0.00  0.00     0.016 C 
ATOM     17  C27 <0> d   1      27.668   1.698  30.189  0.00  0.00    -0.002 C 
ATOM     18  C29 <0> d   1      27.200   0.360  29.626  0.00  0.00     0.007 C 
ATOM     19  C30 <0> d   1      26.216  -0.337  30.579  0.00  0.00     0.012 C 
ATOM     20  C31 <0> d   1      26.866  -0.488  31.920  0.00  0.00    -0.013 C 
ATOM     21  C32 <0> d   1      28.201  -1.219  31.768  0.00  0.00     0.018 C 
ENDROOT
BRANCH   1  22
ATOM     22  O5  <0> d   1      26.295  -2.559  33.083  0.00  0.00    -0.315 OA
BRANCH  22  23
ATOM     23  C3  <0> d   1      25.224  -3.359  32.958  0.00  0.00     0.258 C 
ATOM     24  O4  <0> d   1      24.278  -3.223  33.697  0.00  0.00    -0.265 OA
BRANCH  23  25
ATOM     25  C2  <0> d   1      25.202  -4.427  31.895  0.00  0.00     0.106 C 
ATOM     26  C1  <0> d   1      26.636  -4.802  31.517  0.00  0.00     0.015 C 
ENDBRANCH  23  25
ENDBRANCH  22  23
ENDBRANCH   1  22
TORSDOF 3
ENDMDL
MODEL 89
REMARK CAVERDOCK RESULT:      -4.4      0.000      0.000
REMARK CAVERDOCK CONSTRAINTS:       0.0      0.0      0.0      0.0
REMARK CAVERDOCK TUNNEL: 88     -4.4      3.4     89.1
REMARK  3 active torsions:
REMARK  status: ('A' for Active; 'I' for Inactive)
REMARK    1  A    between atoms: C2_2  and  C3_3 
REMARK    2  A    between atoms: C3_3  and  O5_5 
REMARK    3  A    between atoms: O5_5  and  C6_6 
ROOT
ATOM      1  C6  <0> d   1      26.255  -1.238  33.227  0.00  0.00     0.140 C 
ATOM      2  C8  <0> d   1      26.831  -0.571  34.499  0.00  0.00     0.034 C 
ATOM      3  C9  <0> d   1      27.854   0.491  34.014  0.00  0.00     0.008 C 
ATOM      4  C10 <0> d   1      27.375   0.804  32.592  0.00  0.00     0.001 C 
ATOM      5  C12 <0> d   1      28.414   1.395  31.657  0.00  0.00    -0.005 C 
ATOM      6  C14 <0> d   1      28.869   2.764  32.166  0.00  0.00     0.006 C 
ATOM      7  C15 <0> d   1      29.890   3.348  31.188  0.00  0.00     0.006 C 
ATOM      8  C16 <0> d   1      29.250   3.513  29.806  0.00  0.00     0.001 C 
ATOM      9  C18 <0> d   1      30.306   4.070  28.843  0.00  0.00     0.084 C 
ATOM     10  C19 <0> d   1      29.723   4.098  27.447  0.00  0.00     0.131 C 
ATOM     11  O20 <0> d   1      29.761   5.104  26.779  0.00  0.00    -0.298 OA
ATOM     12  C21 <0> d   1      29.094   2.831  26.911  0.00  0.00     0.052 C 
ATOM     13  C23 <0> d   1      28.388   3.127  25.586  0.00  0.00     0.018 C 
ATOM     14  C24 <0> d   1      28.076   2.328  27.938  0.00  0.00     0.021 C 
ATOM     15  C25 <0> d   1      28.752   2.159  29.301  0.00  0.00    -0.035 C 
ATOM     16  C26 <0> d   1      29.941   1.206  29.167  0.00  0.00     0.016 C 
ATOM     17  C27 <0> d   1      27.751   1.559  30.282  0.00  0.00    -0.002 C 
ATOM     18  C29 <0> d   1      27.243   0.222  29.750  0.00  0.00     0.007 C 
ATOM     19  C30 <0> d   1      26.301  -0.461  30.754  0.00  0.00     0.012 C 
ATOM     20  C31 <0> d   1      27.015  -0.612  32.062  0.00  0.00    -0.013 C 
ATOM     21  C32 <0> d   1      28.334  -1.356  31.847  0.00  0.00     0.018 C 
ENDROOT
BRANCH   1  22
ATOM     22  O5  <0> d   1      26.483  -2.672  33.262  0.00  0.00    -0.315 OA
BRANCH  22  23
ATOM     23  C3  <0> d   1      25.398  -3.461  33.235  0.00  0.00     0.258 C 
ATOM     24  O4  <0> d   1      24.509  -3.296  34.037  0.00  0.00    -0.265 OA
BRANCH  23  25
ATOM     25  C2  <0> d   1      25.286  -4.554  32.203  0.00  0.00     0.106 C 
ATOM     26  C1  <0> d   1      26.610  -5.316  32.121  0.00  0.00     0.015 C 
ENDBRANCH  23  25
ENDBRANCH  22  23
ENDBRANCH   1  22
TORSDOF 3
ENDMDL
MODEL 90
REMARK CAVERDOCK RESULT:      -5.4      0.000      0.000
REMARK CAVERDOCK CONSTRAINTS:       0.2      0.0      0.0      0.0
REMARK CAVERDOCK TUNNEL: 89     -5.4      3.3     90.1
REMARK  3 active torsions:
REMARK  status: ('A' for Active; 'I' for Inactive)
REMARK    1  A    between atoms: C2_2  and  C3_3 
REMARK    2  A    between atoms: C3_3  and  O5_5 
REMARK    3  A    between atoms: O5_5  and  C6_6 
ROOT
ATOM      1  C6  <0> d   1      26.064  -1.341  33.285  0.00  0.00     0.140 C 
ATOM      2  C8  <0> d   1      26.469  -0.611  34.589  0.00  0.00     0.034 C 
ATOM      3  C9  <0> d   1      27.469   0.502  34.176  0.00  0.00     0.008 C 
ATOM      4  C10 <0> d   1      27.115   0.754  32.706  0.00  0.00     0.001 C 
ATOM      5  C12 <0> d   1      28.204   1.388  31.861  0.00  0.00    -0.005 C 
ATOM      6  C14 <0> d   1      28.523   2.794  32.373  0.00  0.00     0.006 C 
ATOM      7  C15 <0> d   1      29.598   3.420  31.484  0.00  0.00     0.006 C 
ATOM      8  C16 <0> d   1      29.090   3.514  30.042  0.00  0.00     0.001 C 
ATOM      9  C18 <0> d   1      30.200   4.116  29.171  0.00  0.00     0.084 C 
ATOM     10  C19 <0> d   1      29.759   4.076  27.725  0.00  0.00     0.131 C 
ATOM     11  O20 <0> d   1      29.801   5.067  27.036  0.00  0.00    -0.298 OA
ATOM     12  C21 <0> d   1      29.263   2.761  27.166  0.00  0.00     0.052 C 
ATOM     13  C23 <0> d   1      28.676   2.982  25.771  0.00  0.00     0.018 C 
ATOM     14  C24 <0> d   1      28.181   2.217  28.102  0.00  0.00     0.021 C 
ATOM     15  C25 <0> d   1      28.727   2.120  29.529  0.00  0.00    -0.035 C 
ATOM     16  C26 <0> d   1      29.979   1.242  29.538  0.00  0.00     0.016 C 
ATOM     17  C27 <0> d   1      27.672   1.479  30.423  0.00  0.00    -0.002 C 
ATOM     18  C29 <0> d   1      27.302   0.102  29.882  0.00  0.00     0.007 C 
ATOM     19  C30 <0> d   1      26.308  -0.616  30.808  0.00  0.00     0.012 C 
ATOM     20  C31 <0> d   1      26.896  -0.694  32.183  0.00  0.00    -0.013 C 
ATOM     21  C32 <0> d   1      28.273  -1.358  32.119  0.00  0.00     0.018 C 
ENDROOT
BRANCH   1  22
ATOM     22  O5  <0> d   1      26.373  -2.756  33.383  0.00  0.00    -0.315 OA
BRANCH  22  23
ATOM     23  C3  <0> d   1      25.384  -3.617  33.097  0.00  0.00     0.258 C 
ATOM     24  O4  <0> d   1      24.429  -3.706  33.832  0.00  0.00    -0.265 OA
BRANCH  23  25
ATOM     25  C2  <0> d   1      25.463  -4.473  31.859  0.00  0.00     0.106 C 
ATOM     26  C1  <0> d   1      26.914  -4.896  31.622  0.00  0.00     0.015 C 
ENDBRANCH  23  25
ENDBRANCH  22  23
ENDBRANCH   1  22
TORSDOF 3
ENDMDL
MODEL 91
REMARK CAVERDOCK RESULT:      -5.7      0.000      0.000
REMARK CAVERDOCK CONSTRAINTS:       0.0      0.0      0.0      0.0
REMARK CAVERDOCK TUNNEL: 90     -5.7      3.3     91.6
REMARK  3 active torsions:
REMARK  status: ('A' for Active; 'I' for Inactive)
REMARK    1  A    between atoms: C2_2  and  C3_3 
REMARK    2  A    between atoms: C3_3  and  O5_5 
REMARK    3  A    between atoms: O5_5  and  C6_6 
ROOT
ATOM      1  C6  <0> d   1      25.952  -1.651  32.944  0.00  0.00     0.140 C 
ATOM      2  C8  <0> d   1      26.453  -1.083  34.294  0.00  0.00     0.034 C 
ATOM      3  C9  <0> d   1      27.494   0.016  33.950  0.00  0.00     0.008 C 
ATOM      4  C10 <0> d   1      27.090   0.438  32.533  0.00  0.00     0.001 C 
ATOM      5  C12 <0> d   1      28.175   1.102  31.705  0.00  0.00    -0.005 C 
ATOM      6  C14 <0> d   1      28.592   2.429  32.343  0.00  0.00     0.006 C 
ATOM      7  C15 <0> d   1      29.660   3.091  31.471  0.00  0.00     0.006 C 
ATOM      8  C16 <0> d   1      29.096   3.361  30.073  0.00  0.00     0.001 C 
ATOM      9  C18 <0> d   1      30.199   3.995  29.215  0.00  0.00     0.084 C 
ATOM     10  C19 <0> d   1      29.694   4.130  27.797  0.00  0.00     0.131 C 
ATOM     11  O20 <0> d   1      29.761   5.184  27.212  0.00  0.00    -0.298 OA
ATOM     12  C21 <0> d   1      29.103   2.907  27.130  0.00  0.00     0.052 C 
ATOM     13  C23 <0> d   1      28.469   3.303  25.795  0.00  0.00     0.018 C 
ATOM     14  C24 <0> d   1      28.035   2.322  28.057  0.00  0.00     0.021 C 
ATOM     15  C25 <0> d   1      28.636   2.049  29.438  0.00  0.00    -0.035 C 
ATOM     16  C26 <0> d   1      29.837   1.113  29.296  0.00  0.00     0.016 C 
ATOM     17  C27 <0> d   1      27.587   1.371  30.312  0.00  0.00    -0.002 C 
ATOM     18  C29 <0> d   1      27.119   0.078  29.651  0.00  0.00     0.007 C 
ATOM     19  C30 <0> d   1      26.128  -0.683  30.546  0.00  0.00     0.012 C 
ATOM     20  C31 <0> d   1      26.770  -0.934  31.875  0.00  0.00    -0.013 C 
ATOM     21  C32 <0> d   1      28.105  -1.655  31.676  0.00  0.00     0.018 C 
ENDROOT
BRANCH   1  22
ATOM     22  O5  <0> d   1      26.188  -3.082  32.881  0.00  0.00    -0.315 OA
BRANCH  22  23
ATOM     23  C3  <0> d   1      25.631  -3.834  33.843  0.00  0.00     0.258 C 
ATOM     24  O4  <0> d   1      24.472  -3.672  34.143  0.00  0.00    -0.265 OA
BRANCH  23  25
ATOM     25  C2  <0> d   1      26.452  -4.883  34.550  0.00  0.00     0.106 C 
ATOM     26  C1  <0> d   1      27.315  -5.629  33.530  0.00  0.00     0.015 C 
ENDBRANCH  23  25
ENDBRANCH  22  23
ENDBRANCH   1  22
TORSDOF 3
ENDMDL
MODEL 92
REMARK CAVERDOCK RESULT:      -6.2      0.000      0.000
REMARK CAVERDOCK CONSTRAINTS:       0.0      0.0      0.0      0.0
REMARK CAVERDOCK TUNNEL: 91     -6.2      3.3     92.5
REMARK  3 active torsions:
REMARK  status: ('A' for Active; 'I' for Inactive)
REMARK    1  A    between atoms: C2_2  and  C3_3 
REMARK    2  A    between atoms: C3_3  and  O5_5 
REMARK    3  A    between atoms: O5_5  and  C6_6 
ROOT
ATOM      1  C6  <0> d   1      25.940  -1.319  33.519  0.00  0.00     0.140 C 
ATOM      2  C8  <0> d   1      26.443  -0.618  34.804  0.00  0.00     0.034 C 
ATOM      3  C9  <0> d   1      27.485   0.438  34.349  0.00  0.00     0.008 C 
ATOM      4  C10 <0> d   1      27.081   0.715  32.897  0.00  0.00     0.001 C 
ATOM      5  C12 <0> d   1      28.166   1.290  32.005  0.00  0.00    -0.005 C 
ATOM      6  C14 <0> d   1      28.586   2.674  32.504  0.00  0.00     0.006 C 
ATOM      7  C15 <0> d   1      29.654   3.242  31.569  0.00  0.00     0.006 C 
ATOM      8  C16 <0> d   1      29.089   3.370  30.152  0.00  0.00     0.001 C 
ATOM      9  C18 <0> d   1      30.192   3.911  29.233  0.00  0.00     0.084 C 
ATOM     10  C19 <0> d   1      29.685   3.903  27.808  0.00  0.00     0.131 C 
ATOM     11  O20 <0> d   1      29.753   4.893  27.119  0.00  0.00    -0.298 OA
ATOM     12  C21 <0> d   1      29.091   2.619  27.269  0.00  0.00     0.052 C 
ATOM     13  C23 <0> d   1      28.456   2.879  25.902  0.00  0.00     0.018 C 
ATOM     14  C24 <0> d   1      28.023   2.134  28.252  0.00  0.00     0.021 C 
ATOM     15  C25 <0> d   1      28.625   2.001  29.653  0.00  0.00    -0.035 C 
ATOM     16  C26 <0> d   1      29.825   1.054  29.605  0.00  0.00     0.016 C 
ATOM     17  C27 <0> d   1      27.577   1.418  30.593  0.00  0.00    -0.002 C 
ATOM     18  C29 <0> d   1      27.105   0.065  30.066  0.00  0.00     0.007 C 
ATOM     19  C30 <0> d   1      26.114  -0.599  31.035  0.00  0.00     0.012 C 
ATOM     20  C31 <0> d   1      26.757  -0.716  32.382  0.00  0.00    -0.013 C 
ATOM     21  C32 <0> d   1      28.090  -1.456  32.256  0.00  0.00     0.018 C 
ENDROOT
BRANCH   1  22
ATOM     22  O5  <0> d   1      26.172  -2.750  33.601  0.00  0.00    -0.315 OA
BRANCH  22  23
ATOM     23  C3  <0> d   1      25.237  -3.550  33.067  0.00  0.00     0.258 C 
ATOM     24  O4  <0> d   1      25.265  -3.809  31.887  0.00  0.00    -0.265 OA
BRANCH  23  25
ATOM     25  C2  <0> d   1      24.152  -4.129  33.939  0.00  0.00     0.106 C 
ATOM     26  C1  <0> d   1      24.524  -5.560  34.334  0.00  0.00     0.015 C 
ENDBRANCH  23  25
ENDBRANCH  22  23
ENDBRANCH   1  22
TORSDOF 3
ENDMDL
MODEL 93
REMARK CAVERDOCK RESULT:      -6.5      0.000      0.000
REMARK CAVERDOCK CONSTRAINTS:       0.1      0.0      0.0      0.0
REMARK CAVERDOCK TUNNEL: 92     -6.5      3.3     93.3
REMARK  3 active torsions:
REMARK  status: ('A' for Active; 'I' for Inactive)
REMARK    1  A    between atoms: C2_2  and  C3_3 
REMARK    2  A    between atoms: C3_3  and  O5_5 
REMARK    3  A    between atoms: O5_5  and  C6_6 
ROOT
ATOM      1  C6  <0> d   1      26.003  -1.596  33.330  0.00  0.00     0.140 C 
ATOM      2  C8  <0> d   1      26.479  -0.938  34.648  0.00  0.00     0.034 C 
ATOM      3  C9  <0> d   1      27.506   0.155  34.247  0.00  0.00     0.008 C 
ATOM      4  C10 <0> d   1      27.112   0.482  32.802  0.00  0.00     0.001 C 
ATOM      5  C12 <0> d   1      28.195   1.112  31.946  0.00  0.00    -0.005 C 
ATOM      6  C14 <0> d   1      28.584   2.482  32.505  0.00  0.00     0.006 C 
ATOM      7  C15 <0> d   1      29.650   3.106  31.604  0.00  0.00     0.006 C 
ATOM      8  C16 <0> d   1      29.098   3.281  30.187  0.00  0.00     0.001 C 
ATOM      9  C18 <0> d   1      30.199   3.878  29.303  0.00  0.00     0.084 C 
ATOM     10  C19 <0> d   1      29.708   3.917  27.873  0.00  0.00     0.131 C 
ATOM     11  O20 <0> d   1      29.764   4.935  27.225  0.00  0.00    -0.298 OA
ATOM     12  C21 <0> d   1      29.145   2.646  27.277  0.00  0.00     0.052 C 
ATOM     13  C23 <0> d   1      28.519   2.948  25.915  0.00  0.00     0.018 C 
ATOM     14  C24 <0> d   1      28.075   2.101  28.228  0.00  0.00     0.021 C 
ATOM     15  C25 <0> d   1      28.665   1.925  29.629  0.00  0.00    -0.035 C 
ATOM     16  C26 <0> d   1      29.883   1.002  29.557  0.00  0.00     0.016 C 
ATOM     17  C27 <0> d   1      27.618   1.284  30.533  0.00  0.00    -0.002 C 
ATOM     18  C29 <0> d   1      27.178  -0.054  29.948  0.00  0.00     0.007 C 
ATOM     19  C30 <0> d   1      26.189  -0.775  30.879  0.00  0.00     0.012 C 
ATOM     20  C31 <0> d   1      26.821  -0.933  32.227  0.00  0.00    -0.013 C 
ATOM     21  C32 <0> d   1      28.169  -1.643  32.087  0.00  0.00     0.018 C 
ENDROOT
BRANCH   1  22
ATOM     22  O5  <0> d   1      26.262  -3.025  33.358  0.00  0.00    -0.315 OA
BRANCH  22  23
ATOM     23  C3  <0> d   1      25.302  -3.827  32.873  0.00  0.00     0.258 C 
ATOM     24  O4  <0> d   1      25.296  -4.123  31.701  0.00  0.00    -0.265 OA
BRANCH  23  25
ATOM     25  C2  <0> d   1      24.232  -4.363  33.789  0.00  0.00     0.106 C 
ATOM     26  C1  <0> d   1      24.884  -5.005  35.015  0.00  0.00     0.015 C 
ENDBRANCH  23  25
ENDBRANCH  22  23
ENDBRANCH   1  22
TORSDOF 3
ENDMDL
MODEL 94
REMARK CAVERDOCK RESULT:      -7.1      0.000      0.000
REMARK CAVERDOCK CONSTRAINTS:       0.1      0.0      0.0      0.0
REMARK CAVERDOCK TUNNEL: 93     -7.1      3.3     94.1
REMARK  3 active torsions:
REMARK  status: ('A' for Active; 'I' for Inactive)
REMARK    1  A    between atoms: C2_2  and  C3_3 
REMARK    2  A    between atoms: C3_3  and  O5_5 
REMARK    3  A    between atoms: O5_5  and  C6_6 
ROOT
ATOM      1  C6  <0> d   1      27.798  -3.684  32.474  0.00  0.00     0.140 C 
ATOM      2  C8  <0> d   1      27.571  -4.627  31.267  0.00  0.00     0.034 C 
ATOM      3  C9  <0> d   1      27.512  -3.721  30.008  0.00  0.00     0.008 C 
ATOM      4  C10 <0> d   1      28.293  -2.476  30.444  0.00  0.00     0.001 C 
ATOM      5  C12 <0> d   1      28.000  -1.205  29.669  0.00  0.00    -0.005 C 
ATOM      6  C14 <0> d   1      28.417  -1.366  28.206  0.00  0.00     0.006 C 
ATOM      7  C15 <0> d   1      28.141  -0.060  27.459  0.00  0.00     0.006 C 
ATOM      8  C16 <0> d   1      28.948   1.079  28.088  0.00  0.00     0.001 C 
ATOM      9  C18 <0> d   1      28.626   2.378  27.339  0.00  0.00     0.084 C 
ATOM     10  C19 <0> d   1      29.306   3.529  28.046  0.00  0.00     0.131 C 
ATOM     11  O20 <0> d   1      30.000   4.308  27.438  0.00  0.00    -0.298 OA
ATOM     12  C21 <0> d   1      29.091   3.678  29.536  0.00  0.00     0.052 C 
ATOM     13  C23 <0> d   1      30.021   4.762  30.085  0.00  0.00     0.018 C 
ATOM     14  C24 <0> d   1      29.407   2.338  30.204  0.00  0.00     0.021 C 
ATOM     15  C25 <0> d   1      28.573   1.226  29.563  0.00  0.00    -0.035 C 
ATOM     16  C26 <0> d   1      27.088   1.577  29.670  0.00  0.00     0.016 C 
ATOM     17  C27 <0> d   1      28.823  -0.078  30.311  0.00  0.00    -0.002 C 
ATOM     18  C29 <0> d   1      28.470   0.094  31.785  0.00  0.00     0.007 C 
ATOM     19  C30 <0> d   1      28.622  -1.227  32.556  0.00  0.00     0.012 C 
ATOM     20  C31 <0> d   1      27.777  -2.273  31.896  0.00  0.00    -0.013 C 
ATOM     21  C32 <0> d   1      26.333  -1.780  31.790  0.00  0.00     0.018 C 
ENDROOT
BRANCH   1  22
ATOM     22  O5  <0> d   1      26.731  -3.844  33.446  0.00  0.00    -0.315 OA
BRANCH  22  23
ATOM     23  C3  <0> d   1      26.683  -5.008  34.112  0.00  0.00     0.258 C 
ATOM     24  O4  <0> d   1      27.629  -5.366  34.774  0.00  0.00    -0.265 OA
BRANCH  23  25
ATOM     25  C2  <0> d   1      25.449  -5.871  34.035  0.00  0.00     0.106 C 
ATOM     26  C1  <0> d   1      24.251  -5.013  33.623  0.00  0.00     0.015 C 
ENDBRANCH  23  25
ENDBRANCH  22  23
ENDBRANCH   1  22
TORSDOF 3
ENDMDL
MODEL 95
REMARK CAVERDOCK RESULT:      -7.6      0.000      0.000
REMARK CAVERDOCK CONSTRAINTS:       0.0      0.0      0.0      0.0
REMARK CAVERDOCK TUNNEL: 94     -7.6      3.3     95.1
REMARK  3 active torsions:
REMARK  status: ('A' for Active; 'I' for Inactive)
REMARK    1  A    between atoms: C2_2  and  C3_3 
REMARK    2  A    between atoms: C3_3  and  O5_5 
REMARK    3  A    between atoms: O5_5  and  C6_6 
ROOT
ATOM      1  C6  <0> d   1      27.676  -3.691  32.587  0.00  0.00     0.140 C 
ATOM      2  C8  <0> d   1      27.585  -4.677  31.397  0.00  0.00     0.034 C 
ATOM      3  C9  <0> d   1      27.589  -3.812  30.109  0.00  0.00     0.008 C 
ATOM      4  C10 <0> d   1      28.281  -2.522  30.564  0.00  0.00     0.001 C 
ATOM      5  C12 <0> d   1      27.998  -1.288  29.728  0.00  0.00    -0.005 C 
ATOM      6  C14 <0> d   1      28.536  -1.472  28.308  0.00  0.00     0.006 C 
ATOM      7  C15 <0> d   1      28.267  -0.202  27.500  0.00  0.00     0.006 C 
ATOM      8  C16 <0> d   1      28.972   0.989  28.154  0.00  0.00     0.001 C 
ATOM      9  C18 <0> d   1      28.658   2.251  27.340  0.00  0.00     0.084 C 
ATOM     10  C19 <0> d   1      29.231   3.450  28.061  0.00  0.00     0.131 C 
ATOM     11  O20 <0> d   1      29.938   4.241  27.484  0.00  0.00    -0.298 OA
ATOM     12  C21 <0> d   1      28.891   3.633  29.524  0.00  0.00     0.052 C 
ATOM     13  C23 <0> d   1      29.729   4.772  30.109  0.00  0.00     0.018 C 
ATOM     14  C24 <0> d   1      29.208   2.328  30.258  0.00  0.00     0.021 C 
ATOM     15  C25 <0> d   1      28.475   1.163  29.589  0.00  0.00    -0.035 C 
ATOM     16  C26 <0> d   1      26.973   1.450  29.567  0.00  0.00     0.016 C 
ATOM     17  C27 <0> d   1      28.719  -0.108  30.396  0.00  0.00    -0.002 C 
ATOM     18  C29 <0> d   1      28.243   0.091  31.831  0.00  0.00     0.007 C 
ATOM     19  C30 <0> d   1      28.387  -1.199  32.654  0.00  0.00     0.012 C 
ATOM     20  C31 <0> d   1      27.642  -2.299  31.964  0.00  0.00    -0.013 C 
ATOM     21  C32 <0> d   1      26.192  -1.874  31.729  0.00  0.00     0.018 C 
ENDROOT
BRANCH   1  22
ATOM     22  O5  <0> d   1      26.542  -3.870  33.477  0.00  0.00    -0.315 OA
BRANCH  22  23
ATOM     23  C3  <0> d   1      26.594  -4.906  34.329  0.00  0.00     0.258 C 
ATOM     24  O4  <0> d   1      27.632  -5.502  34.494  0.00  0.00    -0.265 OA
BRANCH  23  25
ATOM     25  C2  <0> d   1      25.357  -5.325  35.082  0.00  0.00     0.106 C 
ATOM     26  C1  <0> d   1      25.009  -6.772  34.726  0.00  0.00     0.015 C 
ENDBRANCH  23  25
ENDBRANCH  22  23
ENDBRANCH   1  22
TORSDOF 3
ENDMDL
MODEL 96
REMARK CAVERDOCK RESULT:      -8.0      0.000      0.000
REMARK CAVERDOCK CONSTRAINTS:       0.0      0.0      0.0      0.0
REMARK CAVERDOCK TUNNEL: 95     -8.0      3.3     96.2
REMARK  3 active torsions:
REMARK  status: ('A' for Active; 'I' for Inactive)
REMARK    1  A    between atoms: C2_2  and  C3_3 
REMARK    2  A    between atoms: C3_3  and  O5_5 
REMARK    3  A    between atoms: O5_5  and  C6_6 
ROOT
ATOM      1  C6  <0> d   1      27.696  -3.826  32.601  0.00  0.00     0.140 C 
ATOM      2  C8  <0> d   1      27.438  -4.789  31.416  0.00  0.00     0.034 C 
ATOM      3  C9  <0> d   1      27.363  -3.907  30.141  0.00  0.00     0.008 C 
ATOM      4  C10 <0> d   1      28.163  -2.661  30.538  0.00  0.00     0.001 C 
ATOM      5  C12 <0> d   1      27.866  -1.402  29.745  0.00  0.00    -0.005 C 
ATOM      6  C14 <0> d   1      28.253  -1.594  28.278  0.00  0.00     0.006 C 
ATOM      7  C15 <0> d   1      27.974  -0.301  27.512  0.00  0.00     0.006 C 
ATOM      8  C16 <0> d   1      28.802   0.843  28.104  0.00  0.00     0.001 C 
ATOM      9  C18 <0> d   1      28.477   2.131  27.336  0.00  0.00     0.084 C 
ATOM     10  C19 <0> d   1      29.180   3.288  28.008  0.00  0.00     0.131 C 
ATOM     11  O20 <0> d   1      29.870   4.049  27.372  0.00  0.00    -0.298 OA
ATOM     12  C21 <0> d   1      28.995   3.468  29.499  0.00  0.00     0.052 C 
ATOM     13  C23 <0> d   1      29.944   4.553  30.009  0.00  0.00     0.018 C 
ATOM     14  C24 <0> d   1      29.312   2.137  30.186  0.00  0.00     0.021 C 
ATOM     15  C25 <0> d   1      28.457   1.022  29.582  0.00  0.00    -0.035 C 
ATOM     16  C26 <0> d   1      26.977   1.387  29.710  0.00  0.00     0.016 C 
ATOM     17  C27 <0> d   1      28.710  -0.271  30.350  0.00  0.00    -0.002 C 
ATOM     18  C29 <0> d   1      28.387  -0.068  31.827  0.00  0.00     0.007 C 
ATOM     19  C30 <0> d   1      28.541  -1.375  32.620  0.00  0.00     0.012 C 
ATOM     20  C31 <0> d   1      27.676  -2.425  31.996  0.00  0.00    -0.013 C 
ATOM     21  C32 <0> d   1      26.234  -1.922  31.908  0.00  0.00     0.018 C 
ENDROOT
BRANCH   1  22
ATOM     22  O5  <0> d   1      26.646  -3.958  33.595  0.00  0.00    -0.315 OA
BRANCH  22  23
ATOM     23  C3  <0> d   1      26.333  -5.202  33.989  0.00  0.00     0.258 C 
ATOM     24  O4  <0> d   1      27.208  -5.979  34.291  0.00  0.00    -0.265 OA
BRANCH  23  25
ATOM     25  C2  <0> d   1      24.889  -5.631  34.056  0.00  0.00     0.106 C 
ATOM     26  C1  <0> d   1      24.753  -6.819  35.010  0.00  0.00     0.015 C 
ENDBRANCH  23  25
ENDBRANCH  22  23
ENDBRANCH   1  22
TORSDOF 3
ENDMDL
MODEL 97
REMARK CAVERDOCK RESULT:      -8.1      0.000      0.000
REMARK CAVERDOCK CONSTRAINTS:       0.0      0.0      0.0      0.0
REMARK CAVERDOCK TUNNEL: 96     -8.1      3.3     97.4
REMARK  3 active torsions:
REMARK  status: ('A' for Active; 'I' for Inactive)
REMARK    1  A    between atoms: C2_2  and  C3_3 
REMARK    2  A    between atoms: C3_3  and  O5_5 
REMARK    3  A    between atoms: O5_5  and  C6_6 
ROOT
ATOM      1  C6  <0> d   1      25.813  -2.355  33.210  0.00  0.00     0.140 C 
ATOM      2  C8  <0> d   1      26.211  -1.818  34.607  0.00  0.00     0.034 C 
ATOM      3  C9  <0> d   1      27.239  -0.680  34.362  0.00  0.00     0.008 C 
ATOM      4  C10 <0> d   1      26.913  -0.224  32.936  0.00  0.00     0.001 C 
ATOM      5  C12 <0> d   1      28.027   0.496  32.200  0.00  0.00    -0.005 C 
ATOM      6  C14 <0> d   1      28.365   1.813  32.902  0.00  0.00     0.006 C 
ATOM      7  C15 <0> d   1      29.465   2.531  32.121  0.00  0.00     0.006 C 
ATOM      8  C16 <0> d   1      28.983   2.830  30.699  0.00  0.00     0.001 C 
ATOM      9  C18 <0> d   1      30.118   3.521  29.933  0.00  0.00     0.084 C 
ATOM     10  C19 <0> d   1      29.699   3.688  28.489  0.00  0.00     0.131 C 
ATOM     11  O20 <0> d   1      29.771   4.762  27.942  0.00  0.00    -0.298 OA
ATOM     12  C21 <0> d   1      29.188   2.471  27.749  0.00  0.00     0.052 C 
ATOM     13  C23 <0> d   1      28.627   2.892  26.390  0.00  0.00     0.018 C 
ATOM     14  C24 <0> d   1      28.081   1.828  28.589  0.00  0.00     0.021 C 
ATOM     15  C25 <0> d   1      28.602   1.527  29.996  0.00  0.00    -0.035 C 
ATOM     16  C26 <0> d   1      29.837   0.630  29.903  0.00  0.00     0.016 C 
ATOM     17  C27 <0> d   1      27.521   0.793  30.781  0.00  0.00    -0.002 C 
ATOM     18  C29 <0> d   1      27.133  -0.490  30.052  0.00  0.00     0.007 C 
ATOM     19  C30 <0> d   1      26.111  -1.307  30.858  0.00  0.00     0.012 C 
ATOM     20  C31 <0> d   1      26.675  -1.582  32.217  0.00  0.00    -0.013 C 
ATOM     21  C32 <0> d   1      28.040  -2.260  32.083  0.00  0.00     0.018 C 
ENDROOT
BRANCH   1  22
ATOM     22  O5  <0> d   1      26.094  -3.777  33.119  0.00  0.00    -0.315 OA
BRANCH  22  23
ATOM     23  C3  <0> d   1      25.251  -4.607  33.754  0.00  0.00     0.258 C 
ATOM     24  O4  <0> d   1      24.076  -4.606  33.473  0.00  0.00    -0.265 OA
BRANCH  23  25
ATOM     25  C2  <0> d   1      25.771  -5.541  34.816  0.00  0.00     0.106 C 
ATOM     26  C1  <0> d   1      24.865  -6.772  34.901  0.00  0.00     0.015 C 
ENDBRANCH  23  25
ENDBRANCH  22  23
ENDBRANCH   1  22
TORSDOF 3
ENDMDL
MODEL 98
REMARK CAVERDOCK RESULT:      -8.8      0.000      0.000
REMARK CAVERDOCK CONSTRAINTS:       0.0      0.0      0.0      0.0
REMARK CAVERDOCK TUNNEL: 97     -8.8      3.3     98.4
REMARK  3 active torsions:
REMARK  status: ('A' for Active; 'I' for Inactive)
REMARK    1  A    between atoms: C2_2  and  C3_3 
REMARK    2  A    between atoms: C3_3  and  O5_5 
REMARK    3  A    between atoms: O5_5  and  C6_6 
ROOT
ATOM      1  C6  <0> d   1      27.475  -3.908  32.825  0.00  0.00     0.140 C 
ATOM      2  C8  <0> d   1      27.322  -4.886  31.635  0.00  0.00     0.034 C 
ATOM      3  C9  <0> d   1      27.328  -4.016  30.349  0.00  0.00     0.008 C 
ATOM      4  C10 <0> d   1      28.076  -2.754  30.792  0.00  0.00     0.001 C 
ATOM      5  C12 <0> d   1      27.819  -1.507  29.967  0.00  0.00    -0.005 C 
ATOM      6  C14 <0> d   1      28.317  -1.705  28.534  0.00  0.00     0.006 C 
ATOM      7  C15 <0> d   1      28.076  -0.423  27.737  0.00  0.00     0.006 C 
ATOM      8  C16 <0> d   1      28.839   0.740  28.377  0.00  0.00     0.001 C 
ATOM      9  C18 <0> d   1      28.552   2.015  27.574  0.00  0.00     0.084 C 
ATOM     10  C19 <0> d   1      29.184   3.190  28.285  0.00  0.00     0.131 C 
ATOM     11  O20 <0> d   1      29.907   3.957  27.695  0.00  0.00    -0.298 OA
ATOM     12  C21 <0> d   1      28.885   3.379  29.756  0.00  0.00     0.052 C 
ATOM     13  C23 <0> d   1      29.777   4.485  30.326  0.00  0.00     0.018 C 
ATOM     14  C24 <0> d   1      29.172   2.060  30.479  0.00  0.00     0.021 C 
ATOM     15  C25 <0> d   1      28.382   0.925  29.824  0.00  0.00    -0.035 C 
ATOM     16  C26 <0> d   1      26.891   1.267  29.838  0.00  0.00     0.016 C 
ATOM     17  C27 <0> d   1      28.598  -0.356  30.621  0.00  0.00    -0.002 C 
ATOM     18  C29 <0> d   1      28.162  -0.146  32.068  0.00  0.00     0.007 C 
ATOM     19  C30 <0> d   1      28.278  -1.444  32.883  0.00  0.00     0.012 C 
ATOM     20  C31 <0> d   1      27.478  -2.513  32.207  0.00  0.00    -0.013 C 
ATOM     21  C32 <0> d   1      26.039  -2.035  32.007  0.00  0.00     0.018 C 
ENDROOT
BRANCH   1  22
ATOM     22  O5  <0> d   1      26.357  -4.049  33.741  0.00  0.00    -0.315 OA
BRANCH  22  23
ATOM     23  C3  <0> d   1      26.461  -4.993  34.689  0.00  0.00     0.258 C 
ATOM     24  O4  <0> d   1      27.536  -5.490  34.932  0.00  0.00    -0.265 OA
BRANCH  23  25
ATOM     25  C2  <0> d   1      25.238  -5.433  35.452  0.00  0.00     0.106 C 
ATOM     26  C1  <0> d   1      24.704  -6.736  34.854  0.00  0.00     0.015 C 
ENDBRANCH  23  25
ENDBRANCH  22  23
ENDBRANCH   1  22
TORSDOF 3
ENDMDL
MODEL 99
REMARK CAVERDOCK RESULT:      -9.1      0.000      0.000
REMARK CAVERDOCK CONSTRAINTS:       0.0      0.0      0.0      0.0
REMARK CAVERDOCK TUNNEL: 98     -9.1      3.2     99.1
REMARK  3 active torsions:
REMARK  status: ('A' for Active; 'I' for Inactive)
REMARK    1  A    between atoms: C2_2  and  C3_3 
REMARK    2  A    between atoms: C3_3  and  O5_5 
REMARK    3  A    between atoms: O5_5  and  C6_6 
ROOT
ATOM      1  C6  <0> d   1      27.395  -4.047  32.780  0.00  0.00     0.140 C 
ATOM      2  C8  <0> d   1      27.299  -5.010  31.572  0.00  0.00     0.034 C 
ATOM      3  C9  <0> d   1      27.337  -4.122  30.299  0.00  0.00     0.008 C 
ATOM      4  C10 <0> d   1      28.050  -2.856  30.786  0.00  0.00     0.001 C 
ATOM      5  C12 <0> d   1      27.803  -1.601  29.968  0.00  0.00    -0.005 C 
ATOM      6  C14 <0> d   1      28.355  -1.772  28.552  0.00  0.00     0.006 C 
ATOM      7  C15 <0> d   1      28.122  -0.483  27.764  0.00  0.00     0.006 C 
ATOM      8  C16 <0> d   1      28.845   0.682  28.447  0.00  0.00     0.001 C 
ATOM      9  C18 <0> d   1      28.567   1.964  27.651  0.00  0.00     0.084 C 
ATOM     10  C19 <0> d   1      29.156   3.138  28.400  0.00  0.00     0.131 C 
ATOM     11  O20 <0> d   1      29.887   3.924  27.846  0.00  0.00    -0.298 OA
ATOM     12  C21 <0> d   1      28.802   3.302  29.862  0.00  0.00     0.052 C 
ATOM     13  C23 <0> d   1      29.656   4.413  30.477  0.00  0.00     0.018 C 
ATOM     14  C24 <0> d   1      29.083   1.978  30.577  0.00  0.00     0.021 C 
ATOM     15  C25 <0> d   1      28.334   0.840  29.879  0.00  0.00    -0.035 C 
ATOM     16  C26 <0> d   1      26.838   1.160  29.844  0.00  0.00     0.016 C 
ATOM     17  C27 <0> d   1      28.541  -0.449  30.665  0.00  0.00    -0.002 C 
ATOM     18  C29 <0> d   1      28.051  -0.265  32.099  0.00  0.00     0.007 C 
ATOM     19  C30 <0> d   1      28.158  -1.572  32.900  0.00  0.00     0.012 C 
ATOM     20  C31 <0> d   1      27.399  -2.644  32.182  0.00  0.00    -0.013 C 
ATOM     21  C32 <0> d   1      25.960  -2.184  31.937  0.00  0.00     0.018 C 
ENDROOT
BRANCH   1  22
ATOM     22  O5  <0> d   1      26.247  -4.217  33.653  0.00  0.00    -0.315 OA
BRANCH  22  23
ATOM     23  C3  <0> d   1      26.348  -5.145  34.618  0.00  0.00     0.258 C 
ATOM     24  O4  <0> d   1      27.389  -5.736  34.782  0.00  0.00    -0.265 OA
BRANCH  23  25
ATOM     25  C2  <0> d   1      25.163  -5.448  35.499  0.00  0.00     0.106 C 
ATOM     26  C1  <0> d   1      24.493  -6.740  35.027  0.00  0.00     0.015 C 
ENDBRANCH  23  25
ENDBRANCH  22  23
ENDBRANCH   1  22
TORSDOF 3
ENDMDL
MODEL 100
REMARK CAVERDOCK RESULT:      -9.3      0.000      0.000
REMARK CAVERDOCK CONSTRAINTS:       0.0      0.0      0.0      0.0
REMARK CAVERDOCK TUNNEL: 99     -9.3      3.3    100.1
REMARK  3 active torsions:
REMARK  status: ('A' for Active; 'I' for Inactive)
REMARK    1  A    between atoms: C2_2  and  C3_3 
REMARK    2  A    between atoms: C3_3  and  O5_5 
REMARK    3  A    between atoms: O5_5  and  C6_6 
ROOT
ATOM      1  C6  <0> d   1      27.546  -4.266  32.931  0.00  0.00     0.140 C 
ATOM      2  C8  <0> d   1      27.389  -5.219  31.721  0.00  0.00     0.034 C 
ATOM      3  C9  <0> d   1      27.355  -4.320  30.456  0.00  0.00     0.008 C 
ATOM      4  C10 <0> d   1      28.088  -3.054  30.914  0.00  0.00     0.001 C 
ATOM      5  C12 <0> d   1      27.792  -1.794  30.123  0.00  0.00    -0.005 C 
ATOM      6  C14 <0> d   1      28.268  -1.949  28.678  0.00  0.00     0.006 C 
ATOM      7  C15 <0> d   1      27.988  -0.654  27.915  0.00  0.00     0.006 C 
ATOM      8  C16 <0> d   1      28.741   0.508  28.569  0.00  0.00     0.001 C 
ATOM      9  C18 <0> d   1      28.415   1.795  27.801  0.00  0.00     0.084 C 
ATOM     10  C19 <0> d   1      29.039   2.966  28.528  0.00  0.00     0.131 C 
ATOM     11  O20 <0> d   1      29.736   3.759  27.943  0.00  0.00    -0.298 OA
ATOM     12  C21 <0> d   1      28.764   3.115  30.008  0.00  0.00     0.052 C 
ATOM     13  C23 <0> d   1      29.645   4.224  30.587  0.00  0.00     0.018 C 
ATOM     14  C24 <0> d   1      29.088   1.786  30.694  0.00  0.00     0.021 C 
ATOM     15  C25 <0> d   1      28.307   0.651  30.027  0.00  0.00    -0.035 C 
ATOM     16  C26 <0> d   1      26.811   0.964  30.076  0.00  0.00     0.016 C 
ATOM     17  C27 <0> d   1      28.562  -0.644  30.790  0.00  0.00    -0.002 C 
ATOM     18  C29 <0> d   1      28.149  -0.475  32.249  0.00  0.00     0.007 C 
ATOM     19  C30 <0> d   1      28.304  -1.789  33.032  0.00  0.00     0.012 C 
ATOM     20  C31 <0> d   1      27.512  -2.858  32.345  0.00  0.00    -0.013 C 
ATOM     21  C32 <0> d   1      26.060  -2.402  32.182  0.00  0.00     0.018 C 
ENDROOT
BRANCH   1  22
ATOM     22  O5  <0> d   1      26.447  -4.449  33.862  0.00  0.00    -0.315 OA
BRANCH  22  23
ATOM     23  C3  <0> d   1      26.396  -5.618  34.521  0.00  0.00     0.258 C 
ATOM     24  O4  <0> d   1      27.354  -6.000  35.150  0.00  0.00    -0.265 OA
BRANCH  23  25
ATOM     25  C2  <0> d   1      25.141  -6.453  34.477  0.00  0.00     0.106 C 
ATOM     26  C1  <0> d   1      24.736  -6.839  35.901  0.00  0.00     0.015 C 
ENDBRANCH  23  25
ENDBRANCH  22  23
ENDBRANCH   1  22
TORSDOF 3
ENDMDL
MODEL 101
REMARK CAVERDOCK RESULT:      -9.7      0.000      0.000
REMARK CAVERDOCK CONSTRAINTS:       0.0      0.0      0.0      0.0
REMARK CAVERDOCK TUNNEL: 100     -9.7      3.3    101.1
REMARK  3 active torsions:
REMARK  status: ('A' for Active; 'I' for Inactive)
REMARK    1  A    between atoms: C2_2  and  C3_3 
REMARK    2  A    between atoms: C3_3  and  O5_5 
REMARK    3  A    between atoms: O5_5  and  C6_6 
ROOT
ATOM      1  C6  <0> d   1      27.206  -4.204  33.076  0.00  0.00     0.140 C 
ATOM      2  C8  <0> d   1      27.225  -5.195  31.886  0.00  0.00     0.034 C 
ATOM      3  C9  <0> d   1      27.335  -4.334  30.599  0.00  0.00     0.008 C 
ATOM      4  C10 <0> d   1      27.976  -3.038  31.107  0.00  0.00     0.001 C 
ATOM      5  C12 <0> d   1      27.759  -1.808  30.246  0.00  0.00    -0.005 C 
ATOM      6  C14 <0> d   1      28.419  -1.994  28.878  0.00  0.00     0.006 C 
ATOM      7  C15 <0> d   1      28.213  -0.728  28.045  0.00  0.00     0.006 C 
ATOM      8  C16 <0> d   1      28.852   0.470  28.753  0.00  0.00     0.001 C 
ATOM      9  C18 <0> d   1      28.601   1.727  27.910  0.00  0.00     0.084 C 
ATOM     10  C19 <0> d   1      29.102   2.932  28.673  0.00  0.00     0.131 C 
ATOM     11  O20 <0> d   1      29.852   3.725  28.156  0.00  0.00    -0.298 OA
ATOM     12  C21 <0> d   1      28.636   3.117  30.100  0.00  0.00     0.052 C 
ATOM     13  C23 <0> d   1      29.413   4.263  30.751  0.00  0.00     0.018 C 
ATOM     14  C24 <0> d   1      28.897   1.816  30.864  0.00  0.00     0.021 C 
ATOM     15  C25 <0> d   1      28.232   0.644  30.139  0.00  0.00    -0.035 C 
ATOM     16  C26 <0> d   1      26.735   0.922  29.986  0.00  0.00     0.016 C 
ATOM     17  C27 <0> d   1      28.413  -0.622  30.969  0.00  0.00    -0.002 C 
ATOM     18  C29 <0> d   1      27.813  -0.421  32.357  0.00  0.00     0.007 C 
ATOM     19  C30 <0> d   1      27.894  -1.708  33.194  0.00  0.00     0.012 C 
ATOM     20  C31 <0> d   1      27.218  -2.815  32.446  0.00  0.00    -0.013 C 
ATOM     21  C32 <0> d   1      25.790  -2.400  32.086  0.00  0.00     0.018 C 
ENDROOT
BRANCH   1  22
ATOM     22  O5  <0> d   1      26.001  -4.388  33.865  0.00  0.00    -0.315 OA
BRANCH  22  23
ATOM     23  C3  <0> d   1      26.044  -5.312  34.837  0.00  0.00     0.258 C 
ATOM     24  O4  <0> d   1      27.110  -5.720  35.236  0.00  0.00    -0.265 OA
BRANCH  23  25
ATOM     25  C2  <0> d   1      24.764  -5.840  35.433  0.00  0.00     0.106 C 
ATOM     26  C1  <0> d   1      24.437  -7.201  34.815  0.00  0.00     0.015 C 
ENDBRANCH  23  25
ENDBRANCH  22  23
ENDBRANCH   1  22
TORSDOF 3
ENDMDL
MODEL 102
REMARK CAVERDOCK RESULT:      -9.8      0.000      0.000
REMARK CAVERDOCK CONSTRAINTS:       0.0      0.0      0.0      0.0
REMARK CAVERDOCK TUNNEL: 101     -9.8      3.2    102.4
REMARK  3 active torsions:
REMARK  status: ('A' for Active; 'I' for Inactive)
REMARK    1  A    between atoms: C2_2  and  C3_3 
REMARK    2  A    between atoms: C3_3  and  O5_5 
REMARK    3  A    between atoms: O5_5  and  C6_6 
ROOT
ATOM      1  C6  <0> d   1      27.296  -4.162  33.366  0.00  0.00     0.140 C 
ATOM      2  C8  <0> d   1      27.373  -5.191  32.212  0.00  0.00     0.034 C 
ATOM      3  C9  <0> d   1      27.487  -4.370  30.899  0.00  0.00     0.008 C 
ATOM      4  C10 <0> d   1      28.077  -3.039  31.377  0.00  0.00     0.001 C 
ATOM      5  C12 <0> d   1      27.842  -1.846  30.469  0.00  0.00    -0.005 C 
ATOM      6  C14 <0> d   1      28.539  -2.056  29.124  0.00  0.00     0.006 C 
ATOM      7  C15 <0> d   1      28.313  -0.826  28.244  0.00  0.00     0.006 C 
ATOM      8  C16 <0> d   1      28.899   0.414  28.925  0.00  0.00     0.001 C 
ATOM      9  C18 <0> d   1      28.629   1.634  28.034  0.00  0.00     0.084 C 
ATOM     10  C19 <0> d   1      29.075   2.879  28.766  0.00  0.00     0.131 C 
ATOM     11  O20 <0> d   1      29.813   3.678  28.240  0.00  0.00    -0.298 OA
ATOM     12  C21 <0> d   1      28.571   3.097  30.176  0.00  0.00     0.052 C 
ATOM     13  C23 <0> d   1      29.297   4.288  30.805  0.00  0.00     0.018 C 
ATOM     14  C24 <0> d   1      28.854   1.831  30.989  0.00  0.00     0.021 C 
ATOM     15  C25 <0> d   1      28.241   0.616  30.290  0.00  0.00    -0.035 C 
ATOM     16  C26 <0> d   1      26.741   0.841  30.095  0.00  0.00     0.016 C 
ATOM     17  C27 <0> d   1      28.442  -0.616  31.166  0.00  0.00    -0.002 C 
ATOM     18  C29 <0> d   1      27.804  -0.388  32.533  0.00  0.00     0.007 C 
ATOM     19  C30 <0> d   1      27.904  -1.643  33.415  0.00  0.00     0.012 C 
ATOM     20  C31 <0> d   1      27.281  -2.795  32.690  0.00  0.00    -0.013 C 
ATOM     21  C32 <0> d   1      25.850  -2.437  32.284  0.00  0.00     0.018 C 
ENDROOT
BRANCH   1  22
ATOM     22  O5  <0> d   1      26.079  -4.357  34.134  0.00  0.00    -0.315 OA
BRANCH  22  23
ATOM     23  C3  <0> d   1      25.869  -5.581  34.643  0.00  0.00     0.258 C 
ATOM     24  O4  <0> d   1      26.744  -6.135  35.267  0.00  0.00    -0.265 OA
BRANCH  23  25
ATOM     25  C2  <0> d   1      24.542  -6.265  34.437  0.00  0.00     0.106 C 
ATOM     26  C1  <0> d   1      23.521  -5.253  33.915  0.00  0.00     0.015 C 
ENDBRANCH  23  25
ENDBRANCH  22  23
ENDBRANCH   1  22
TORSDOF 3
ENDMDL
MODEL 103
REMARK CAVERDOCK RESULT:     -10.1      0.000      0.000
REMARK CAVERDOCK CONSTRAINTS:       0.0      0.0      0.0      0.0
REMARK CAVERDOCK TUNNEL: 102    -10.1      3.3    103.1
REMARK  3 active torsions:
REMARK  status: ('A' for Active; 'I' for Inactive)
REMARK    1  A    between atoms: C2_2  and  C3_3 
REMARK    2  A    between atoms: C3_3  and  O5_5 
REMARK    3  A    between atoms: O5_5  and  C6_6 
ROOT
ATOM      1  C6  <0> d   1      27.248  -4.099  33.715  0.00  0.00     0.140 C 
ATOM      2  C8  <0> d   1      27.299  -5.175  32.602  0.00  0.00     0.034 C 
ATOM      3  C9  <0> d   1      27.400  -4.409  31.256  0.00  0.00     0.008 C 
ATOM      4  C10 <0> d   1      28.007  -3.064  31.670  0.00  0.00     0.001 C 
ATOM      5  C12 <0> d   1      27.768  -1.907  30.718  0.00  0.00    -0.005 C 
ATOM      6  C14 <0> d   1      28.444  -2.178  29.372  0.00  0.00     0.006 C 
ATOM      7  C15 <0> d   1      28.215  -0.983  28.447  0.00  0.00     0.006 C 
ATOM      8  C16 <0> d   1      28.820   0.279  29.067  0.00  0.00     0.001 C 
ATOM      9  C18 <0> d   1      28.547   1.464  28.131  0.00  0.00     0.084 C 
ATOM     10  C19 <0> d   1      29.014   2.734  28.806  0.00  0.00     0.131 C 
ATOM     11  O20 <0> d   1      29.750   3.504  28.237  0.00  0.00    -0.298 OA
ATOM     12  C21 <0> d   1      28.533   3.013  30.213  0.00  0.00     0.052 C 
ATOM     13  C23 <0> d   1      29.278   4.223  30.782  0.00  0.00     0.018 C 
ATOM     14  C24 <0> d   1      28.818   1.779  31.073  0.00  0.00     0.021 C 
ATOM     15  C25 <0> d   1      28.185   0.541  30.433  0.00  0.00    -0.035 C 
ATOM     16  C26 <0> d   1      26.684   0.771  30.250  0.00  0.00     0.016 C 
ATOM     17  C27 <0> d   1      28.389  -0.655  31.355  0.00  0.00    -0.002 C 
ATOM     18  C29 <0> d   1      27.774  -0.366  32.721  0.00  0.00     0.007 C 
ATOM     19  C30 <0> d   1      27.877  -1.585  33.652  0.00  0.00     0.012 C 
ATOM     20  C31 <0> d   1      27.233  -2.760  32.984  0.00  0.00    -0.013 C 
ATOM     21  C32 <0> d   1      25.799  -2.407  32.585  0.00  0.00     0.018 C 
ENDROOT
BRANCH   1  22
ATOM     22  O5  <0> d   1      26.041  -4.252  34.508  0.00  0.00    -0.315 OA
BRANCH  22  23
ATOM     23  C3  <0> d   1      25.735  -5.492  34.919  0.00  0.00     0.258 C 
ATOM     24  O4  <0> d   1      26.575  -6.176  35.456  0.00  0.00    -0.265 OA
BRANCH  23  25
ATOM     25  C2  <0> d   1      24.344  -6.033  34.713  0.00  0.00     0.106 C 
ATOM     26  C1  <0> d   1      23.626  -5.204  33.647  0.00  0.00     0.015 C 
ENDBRANCH  23  25
ENDBRANCH  22  23
ENDBRANCH   1  22
TORSDOF 3
ENDMDL
MODEL 104
REMARK CAVERDOCK RESULT:     -10.3      0.000      0.000
REMARK CAVERDOCK CONSTRAINTS:       0.0      0.0      0.0      0.0
REMARK CAVERDOCK TUNNEL: 103    -10.3      3.3    104.4
REMARK  3 active torsions:
REMARK  status: ('A' for Active; 'I' for Inactive)
REMARK    1  A    between atoms: C2_2  and  C3_3 
REMARK    2  A    between atoms: C3_3  and  O5_5 
REMARK    3  A    between atoms: O5_5  and  C6_6 
ROOT
ATOM      1  C6  <0> d   1      27.333  -4.275  33.779  0.00  0.00     0.140 C 
ATOM      2  C8  <0> d   1      27.459  -5.336  32.659  0.00  0.00     0.034 C 
ATOM      3  C9  <0> d   1      27.562  -4.554  31.323  0.00  0.00     0.008 C 
ATOM      4  C10 <0> d   1      28.101  -3.189  31.765  0.00  0.00     0.001 C 
ATOM      5  C12 <0> d   1      27.838  -2.034  30.816  0.00  0.00    -0.005 C 
ATOM      6  C14 <0> d   1      28.560  -2.263  29.487  0.00  0.00     0.006 C 
ATOM      7  C15 <0> d   1      28.304  -1.070  28.565  0.00  0.00     0.006 C 
ATOM      8  C16 <0> d   1      28.840   0.210  29.212  0.00  0.00     0.001 C 
ATOM      9  C18 <0> d   1      28.541   1.391  28.280  0.00  0.00     0.084 C 
ATOM     10  C19 <0> d   1      28.936   2.674  28.977  0.00  0.00     0.131 C 
ATOM     11  O20 <0> d   1      29.653   3.480  28.434  0.00  0.00    -0.298 OA
ATOM     12  C21 <0> d   1      28.407   2.919  30.373  0.00  0.00     0.052 C 
ATOM     13  C23 <0> d   1      29.085   4.153  30.972  0.00  0.00     0.018 C 
ATOM     14  C24 <0> d   1      28.721   1.690  31.230  0.00  0.00     0.021 C 
ATOM     15  C25 <0> d   1      28.158   0.433  30.563  0.00  0.00    -0.035 C 
ATOM     16  C26 <0> d   1      26.654   0.601  30.343  0.00  0.00     0.016 C 
ATOM     17  C27 <0> d   1      28.388  -0.763  31.480  0.00  0.00    -0.002 C 
ATOM     18  C29 <0> d   1      27.726  -0.514  32.832  0.00  0.00     0.007 C 
ATOM     19  C30 <0> d   1      27.856  -1.736  33.755  0.00  0.00     0.012 C 
ATOM     20  C31 <0> d   1      27.281  -2.931  33.060  0.00  0.00    -0.013 C 
ATOM     21  C32 <0> d   1      25.844  -2.634  32.625  0.00  0.00     0.018 C 
ENDROOT
BRANCH   1  22
ATOM     22  O5  <0> d   1      26.113  -4.485  34.539  0.00  0.00    -0.315 OA
BRANCH  22  23
ATOM     23  C3  <0> d   1      25.811  -5.752  34.865  0.00  0.00     0.258 C 
ATOM     24  O4  <0> d   1      26.642  -6.457  35.386  0.00  0.00    -0.265 OA
BRANCH  23  25
ATOM     25  C2  <0> d   1      24.432  -6.294  34.585  0.00  0.00     0.106 C 
ATOM     26  C1  <0> d   1      23.638  -5.271  33.770  0.00  0.00     0.015 C 
ENDBRANCH  23  25
ENDBRANCH  22  23
ENDBRANCH   1  22
TORSDOF 3
ENDMDL
MODEL 105
REMARK CAVERDOCK RESULT:     -10.3      0.000      0.000
REMARK CAVERDOCK CONSTRAINTS:       0.0      0.0      0.0      0.0
REMARK CAVERDOCK TUNNEL: 104    -10.3      3.3    105.1
REMARK  3 active torsions:
REMARK  status: ('A' for Active; 'I' for Inactive)
REMARK    1  A    between atoms: C2_2  and  C3_3 
REMARK    2  A    between atoms: C3_3  and  O5_5 
REMARK    3  A    between atoms: O5_5  and  C6_6 
ROOT
ATOM      1  C6  <0> d   1      27.406  -4.436  33.778  0.00  0.00     0.140 C 
ATOM      2  C8  <0> d   1      27.556  -5.493  32.657  0.00  0.00     0.034 C 
ATOM      3  C9  <0> d   1      27.643  -4.707  31.321  0.00  0.00     0.008 C 
ATOM      4  C10 <0> d   1      28.152  -3.331  31.766  0.00  0.00     0.001 C 
ATOM      5  C12 <0> d   1      27.864  -2.180  30.819  0.00  0.00    -0.005 C 
ATOM      6  C14 <0> d   1      28.591  -2.391  29.489  0.00  0.00     0.006 C 
ATOM      7  C15 <0> d   1      28.310  -1.202  28.570  0.00  0.00     0.006 C 
ATOM      8  C16 <0> d   1      28.817   0.088  29.219  0.00  0.00     0.001 C 
ATOM      9  C18 <0> d   1      28.492   1.264  28.288  0.00  0.00     0.084 C 
ATOM     10  C19 <0> d   1      28.859   2.553  28.988  0.00  0.00     0.131 C 
ATOM     11  O20 <0> d   1      29.558   3.376  28.447  0.00  0.00    -0.298 OA
ATOM     12  C21 <0> d   1      28.323   2.785  30.384  0.00  0.00     0.052 C 
ATOM     13  C23 <0> d   1      28.973   4.033  30.985  0.00  0.00     0.018 C 
ATOM     14  C24 <0> d   1      28.664   1.561  31.239  0.00  0.00     0.021 C 
ATOM     15  C25 <0> d   1      28.130   0.293  30.570  0.00  0.00    -0.035 C 
ATOM     16  C26 <0> d   1      26.622   0.429  30.349  0.00  0.00     0.016 C 
ATOM     17  C27 <0> d   1      28.385  -0.899  31.485  0.00  0.00    -0.002 C 
ATOM     18  C29 <0> d   1      27.717  -0.666  32.837  0.00  0.00     0.007 C 
ATOM     19  C30 <0> d   1      27.874  -1.886  33.758  0.00  0.00     0.012 C 
ATOM     20  C31 <0> d   1      27.325  -3.093  33.061  0.00  0.00    -0.013 C 
ATOM     21  C32 <0> d   1      25.882  -2.827  32.626  0.00  0.00     0.018 C 
ENDROOT
BRANCH   1  22
ATOM     22  O5  <0> d   1      26.191  -4.675  34.536  0.00  0.00    -0.315 OA
BRANCH  22  23
ATOM     23  C3  <0> d   1      26.140  -5.801  35.266  0.00  0.00     0.258 C 
ATOM     24  O4  <0> d   1      27.160  -6.300  35.680  0.00  0.00    -0.265 OA
BRANCH  23  25
ATOM     25  C2  <0> d   1      24.810  -6.442  35.570  0.00  0.00     0.106 C 
ATOM     26  C1  <0> d   1      23.712  -5.749  34.761  0.00  0.00     0.015 C 
ENDBRANCH  23  25
ENDBRANCH  22  23
ENDBRANCH   1  22
TORSDOF 3
ENDMDL
MODEL 106
REMARK CAVERDOCK RESULT:     -10.8      0.000      0.000
REMARK CAVERDOCK CONSTRAINTS:       0.0      0.0      0.0      0.0
REMARK CAVERDOCK TUNNEL: 105    -10.8      3.3    106.1
REMARK  3 active torsions:
REMARK  status: ('A' for Active; 'I' for Inactive)
REMARK    1  A    between atoms: C2_2  and  C3_3 
REMARK    2  A    between atoms: C3_3  and  O5_5 
REMARK    3  A    between atoms: O5_5  and  C6_6 
ROOT
ATOM      1  C6  <0> d   1      27.352  -4.400  34.044  0.00  0.00     0.140 C 
ATOM      2  C8  <0> d   1      27.531  -5.497  32.966  0.00  0.00     0.034 C 
ATOM      3  C9  <0> d   1      27.634  -4.762  31.603  0.00  0.00     0.008 C 
ATOM      4  C10 <0> d   1      28.121  -3.365  32.003  0.00  0.00     0.001 C 
ATOM      5  C12 <0> d   1      27.840  -2.254  31.008  0.00  0.00    -0.005 C 
ATOM      6  C14 <0> d   1      28.592  -2.509  29.700  0.00  0.00     0.006 C 
ATOM      7  C15 <0> d   1      28.316  -1.359  28.731  0.00  0.00     0.006 C 
ATOM      8  C16 <0> d   1      28.799  -0.040  29.338  0.00  0.00     0.001 C 
ATOM      9  C18 <0> d   1      28.480   1.096  28.358  0.00  0.00     0.084 C 
ATOM     10  C19 <0> d   1      28.822   2.415  29.013  0.00  0.00     0.131 C 
ATOM     11  O20 <0> d   1      29.523   3.223  28.453  0.00  0.00    -0.298 OA
ATOM     12  C21 <0> d   1      28.261   2.695  30.390  0.00  0.00     0.052 C 
ATOM     13  C23 <0> d   1      28.889   3.971  30.954  0.00  0.00     0.018 C 
ATOM     14  C24 <0> d   1      28.598   1.508  31.297  0.00  0.00     0.021 C 
ATOM     15  C25 <0> d   1      28.087   0.210  30.668  0.00  0.00    -0.035 C 
ATOM     16  C26 <0> d   1      26.582   0.322  30.417  0.00  0.00     0.016 C 
ATOM     17  C27 <0> d   1      28.338  -0.943  31.633  0.00  0.00    -0.002 C 
ATOM     18  C29 <0> d   1      27.644  -0.665  32.963  0.00  0.00     0.007 C 
ATOM     19  C30 <0> d   1      27.796  -1.848  33.933  0.00  0.00     0.012 C 
ATOM     20  C31 <0> d   1      27.270  -3.085  33.274  0.00  0.00    -0.013 C 
ATOM     21  C32 <0> d   1      25.833  -2.851  32.805  0.00  0.00     0.018 C 
ENDROOT
BRANCH   1  22
ATOM     22  O5  <0> d   1      26.126  -4.621  34.790  0.00  0.00    -0.315 OA
BRANCH  22  23
ATOM     23  C3  <0> d   1      25.862  -5.882  35.167  0.00  0.00     0.258 C 
ATOM     24  O4  <0> d   1      26.663  -6.494  35.835  0.00  0.00    -0.265 OA
BRANCH  23  25
ATOM     25  C2  <0> d   1      24.566  -6.536  34.760  0.00  0.00     0.106 C 
ATOM     26  C1  <0> d   1      23.697  -5.523  34.013  0.00  0.00     0.015 C 
ENDBRANCH  23  25
ENDBRANCH  22  23
ENDBRANCH   1  22
TORSDOF 3
ENDMDL
MODEL 107
REMARK CAVERDOCK RESULT:     -10.9      0.000      0.000
REMARK CAVERDOCK CONSTRAINTS:       0.0      0.0      0.0      0.0
REMARK CAVERDOCK TUNNEL: 106    -10.9      3.3    107.1
REMARK  3 active torsions:
REMARK  status: ('A' for Active; 'I' for Inactive)
REMARK    1  A    between atoms: C2_2  and  C3_3 
REMARK    2  A    between atoms: C3_3  and  O5_5 
REMARK    3  A    between atoms: O5_5  and  C6_6 
ROOT
ATOM      1  C6  <0> d   1      27.332  -4.469  34.152  0.00  0.00     0.140 C 
ATOM      2  C8  <0> d   1      27.588  -5.546  33.069  0.00  0.00     0.034 C 
ATOM      3  C9  <0> d   1      27.716  -4.789  31.720  0.00  0.00     0.008 C 
ATOM      4  C10 <0> d   1      28.141  -3.382  32.154  0.00  0.00     0.001 C 
ATOM      5  C12 <0> d   1      27.860  -2.269  31.162  0.00  0.00    -0.005 C 
ATOM      6  C14 <0> d   1      28.668  -2.481  29.880  0.00  0.00     0.006 C 
ATOM      7  C15 <0> d   1      28.389  -1.329  28.915  0.00  0.00     0.006 C 
ATOM      8  C16 <0> d   1      28.805  -0.002  29.556  0.00  0.00     0.001 C 
ATOM      9  C18 <0> d   1      28.484   1.135  28.578  0.00  0.00     0.084 C 
ATOM     10  C19 <0> d   1      28.757   2.456  29.261  0.00  0.00     0.131 C 
ATOM     11  O20 <0> d   1      29.451   3.295  28.737  0.00  0.00    -0.298 OA
ATOM     12  C21 <0> d   1      28.136   2.699  30.619  0.00  0.00     0.052 C 
ATOM     13  C23 <0> d   1      28.699   3.988  31.221  0.00  0.00     0.018 C 
ATOM     14  C24 <0> d   1      28.479   1.513  31.524  0.00  0.00     0.021 C 
ATOM     15  C25 <0> d   1      28.036   0.207  30.861  0.00  0.00    -0.035 C 
ATOM     16  C26 <0> d   1      26.538   0.272  30.554  0.00  0.00     0.016 C 
ATOM     17  C27 <0> d   1      28.289  -0.950  31.821  0.00  0.00    -0.002 C 
ATOM     18  C29 <0> d   1      27.537  -0.713  33.127  0.00  0.00     0.007 C 
ATOM     19  C30 <0> d   1      27.693  -1.903  34.088  0.00  0.00     0.012 C 
ATOM     20  C31 <0> d   1      27.235  -3.148  33.395  0.00  0.00    -0.013 C 
ATOM     21  C32 <0> d   1      25.809  -2.956  32.875  0.00  0.00     0.018 C 
ENDROOT
BRANCH   1  22
ATOM     22  O5  <0> d   1      26.088  -4.741  34.849  0.00  0.00    -0.315 OA
BRANCH  22  23
ATOM     23  C3  <0> d   1      25.898  -5.995  35.289  0.00  0.00     0.258 C 
ATOM     24  O4  <0> d   1      26.679  -6.486  36.070  0.00  0.00    -0.265 OA
BRANCH  23  25
ATOM     25  C2  <0> d   1      24.709  -6.790  34.812  0.00  0.00     0.106 C 
ATOM     26  C1  <0> d   1      23.718  -5.857  34.113  0.00  0.00     0.015 C 
ENDBRANCH  23  25
ENDBRANCH  22  23
ENDBRANCH   1  22
TORSDOF 3
ENDMDL
MODEL 108
REMARK CAVERDOCK RESULT:     -10.9      0.000      0.000
REMARK CAVERDOCK CONSTRAINTS:       0.0      0.0      0.0      0.0
REMARK CAVERDOCK TUNNEL: 107    -10.9      3.3    108.1
REMARK  3 active torsions:
REMARK  status: ('A' for Active; 'I' for Inactive)
REMARK    1  A    between atoms: C2_2  and  C3_3 
REMARK    2  A    between atoms: C3_3  and  O5_5 
REMARK    3  A    between atoms: O5_5  and  C6_6 
ROOT
ATOM      1  C6  <0> d   1      27.215  -4.637  34.074  0.00  0.00     0.140 C 
ATOM      2  C8  <0> d   1      27.499  -5.721  33.005  0.00  0.00     0.034 C 
ATOM      3  C9  <0> d   1      27.668  -4.972  31.656  0.00  0.00     0.008 C 
ATOM      4  C10 <0> d   1      28.086  -3.564  32.095  0.00  0.00     0.001 C 
ATOM      5  C12 <0> d   1      27.836  -2.455  31.090  0.00  0.00    -0.005 C 
ATOM      6  C14 <0> d   1      28.680  -2.677  29.833  0.00  0.00     0.006 C 
ATOM      7  C15 <0> d   1      28.434  -1.529  28.854  0.00  0.00     0.006 C 
ATOM      8  C16 <0> d   1      28.835  -0.200  29.500  0.00  0.00     0.001 C 
ATOM      9  C18 <0> d   1      28.547   0.933  28.506  0.00  0.00     0.084 C 
ATOM     10  C19 <0> d   1      28.804   2.257  29.190  0.00  0.00     0.131 C 
ATOM     11  O20 <0> d   1      29.516   3.090  28.682  0.00  0.00    -0.298 OA
ATOM     12  C21 <0> d   1      28.144   2.509  30.528  0.00  0.00     0.052 C 
ATOM     13  C23 <0> d   1      28.694   3.799  31.140  0.00  0.00     0.018 C 
ATOM     14  C24 <0> d   1      28.457   1.326  31.449  0.00  0.00     0.021 C 
ATOM     15  C25 <0> d   1      28.029   0.018  30.781  0.00  0.00    -0.035 C 
ATOM     16  C26 <0> d   1      26.542   0.086  30.431  0.00  0.00     0.016 C 
ATOM     17  C27 <0> d   1      28.251  -1.134  31.754  0.00  0.00    -0.002 C 
ATOM     18  C29 <0> d   1      27.463  -0.888  33.036  0.00  0.00     0.007 C 
ATOM     19  C30 <0> d   1      27.587  -2.073  34.008  0.00  0.00     0.012 C 
ATOM     20  C31 <0> d   1      27.144  -3.320  33.308  0.00  0.00    -0.013 C 
ATOM     21  C32 <0> d   1      25.735  -3.126  32.746  0.00  0.00     0.018 C 
ENDROOT
BRANCH   1  22
ATOM     22  O5  <0> d   1      25.950  -4.902  34.737  0.00  0.00    -0.315 OA
BRANCH  22  23
ATOM     23  C3  <0> d   1      25.715  -6.167  35.117  0.00  0.00     0.258 C 
ATOM     24  O4  <0> d   1      26.480  -6.725  35.869  0.00  0.00    -0.265 OA
BRANCH  23  25
ATOM     25  C2  <0> d   1      24.495  -6.893  34.609  0.00  0.00     0.106 C 
ATOM     26  C1  <0> d   1      23.359  -5.892  34.392  0.00  0.00     0.015 C 
ENDBRANCH  23  25
ENDBRANCH  22  23
ENDBRANCH   1  22
TORSDOF 3
ENDMDL
MODEL 109
REMARK CAVERDOCK RESULT:     -11.2      0.000      0.000
REMARK CAVERDOCK CONSTRAINTS:       0.0      0.0      0.0      0.0
REMARK CAVERDOCK TUNNEL: 108    -11.2      3.3    109.2
REMARK  3 active torsions:
REMARK  status: ('A' for Active; 'I' for Inactive)
REMARK    1  A    between atoms: C2_2  and  C3_3 
REMARK    2  A    between atoms: C3_3  and  O5_5 
REMARK    3  A    between atoms: O5_5  and  C6_6 
ROOT
ATOM      1  C6  <0> d   1      27.237  -4.636  34.277  0.00  0.00     0.140 C 
ATOM      2  C8  <0> d   1      27.508  -5.707  33.193  0.00  0.00     0.034 C 
ATOM      3  C9  <0> d   1      27.640  -4.946  31.847  0.00  0.00     0.008 C 
ATOM      4  C10 <0> d   1      28.052  -3.537  32.288  0.00  0.00     0.001 C 
ATOM      5  C12 <0> d   1      27.769  -2.423  31.298  0.00  0.00    -0.005 C 
ATOM      6  C14 <0> d   1      28.587  -2.625  30.021  0.00  0.00     0.006 C 
ATOM      7  C15 <0> d   1      28.307  -1.472  29.058  0.00  0.00     0.006 C 
ATOM      8  C16 <0> d   1      28.709  -0.144  29.705  0.00  0.00     0.001 C 
ATOM      9  C18 <0> d   1      28.387   0.994  28.728  0.00  0.00     0.084 C 
ATOM     10  C19 <0> d   1      28.645   2.315  29.418  0.00  0.00     0.131 C 
ATOM     11  O20 <0> d   1      29.336   3.160  28.901  0.00  0.00    -0.298 OA
ATOM     12  C21 <0> d   1      28.012   2.549  30.772  0.00  0.00     0.052 C 
ATOM     13  C23 <0> d   1      28.562   3.840  31.382  0.00  0.00     0.018 C 
ATOM     14  C24 <0> d   1      28.358   1.362  31.676  0.00  0.00     0.021 C 
ATOM     15  C25 <0> d   1      27.929   0.055  31.006  0.00  0.00    -0.035 C 
ATOM     16  C26 <0> d   1      26.434   0.110  30.689  0.00  0.00     0.016 C 
ATOM     17  C27 <0> d   1      28.185  -1.103  31.964  0.00  0.00    -0.002 C 
ATOM     18  C29 <0> d   1      27.422  -0.876  33.265  0.00  0.00     0.007 C 
ATOM     19  C30 <0> d   1      27.580  -2.067  34.224  0.00  0.00     0.012 C 
ATOM     20  C31 <0> d   1      27.135  -3.314  33.524  0.00  0.00    -0.013 C 
ATOM     21  C32 <0> d   1      25.711  -3.130  32.994  0.00  0.00     0.018 C 
ENDROOT
BRANCH   1  22
ATOM     22  O5  <0> d   1      25.989  -4.919  34.965  0.00  0.00    -0.315 OA
BRANCH  22  23
ATOM     23  C3  <0> d   1      25.750  -6.200  35.290  0.00  0.00     0.258 C 
ATOM     24  O4  <0> d   1      26.534  -6.804  35.984  0.00  0.00    -0.265 OA
BRANCH  23  25
ATOM     25  C2  <0> d   1      24.504  -6.884  34.791  0.00  0.00     0.106 C 
ATOM     26  C1  <0> d   1      23.508  -5.834  34.295  0.00  0.00     0.015 C 
ENDBRANCH  23  25
ENDBRANCH  22  23
ENDBRANCH   1  22
TORSDOF 3
ENDMDL
MODEL 110
REMARK CAVERDOCK RESULT:     -11.3      0.000      0.000
REMARK CAVERDOCK CONSTRAINTS:       0.0      0.0      0.0      0.0
REMARK CAVERDOCK TUNNEL: 109    -11.3      3.3    110.4
REMARK  3 active torsions:
REMARK  status: ('A' for Active; 'I' for Inactive)
REMARK    1  A    between atoms: C2_2  and  C3_3 
REMARK    2  A    between atoms: C3_3  and  O5_5 
REMARK    3  A    between atoms: O5_5  and  C6_6 
ROOT
ATOM      1  C6  <0> d   1      27.084  -4.576  34.524  0.00  0.00     0.140 C 
ATOM      2  C8  <0> d   1      27.410  -5.687  33.497  0.00  0.00     0.034 C 
ATOM      3  C9  <0> d   1      27.603  -4.978  32.129  0.00  0.00     0.008 C 
ATOM      4  C10 <0> d   1      27.989  -3.551  32.534  0.00  0.00     0.001 C 
ATOM      5  C12 <0> d   1      27.750  -2.478  31.489  0.00  0.00    -0.005 C 
ATOM      6  C14 <0> d   1      28.628  -2.726  30.261  0.00  0.00     0.006 C 
ATOM      7  C15 <0> d   1      28.390  -1.612  29.241  0.00  0.00     0.006 C 
ATOM      8  C16 <0> d   1      28.756  -0.258  29.854  0.00  0.00     0.001 C 
ATOM      9  C18 <0> d   1      28.477   0.839  28.819  0.00  0.00     0.084 C 
ATOM     10  C19 <0> d   1      28.698   2.187  29.467  0.00  0.00     0.131 C 
ATOM     11  O20 <0> d   1      29.410   3.015  28.951  0.00  0.00    -0.298 OA
ATOM     12  C21 <0> d   1      28.001   2.470  30.780  0.00  0.00     0.052 C 
ATOM     13  C23 <0> d   1      28.517   3.787  31.364  0.00  0.00     0.018 C 
ATOM     14  C24 <0> d   1      28.307   1.322  31.745  0.00  0.00     0.021 C 
ATOM     15  C25 <0> d   1      27.915  -0.013  31.107  0.00  0.00    -0.035 C 
ATOM     16  C26 <0> d   1      26.436   0.022  30.718  0.00  0.00     0.016 C 
ATOM     17  C27 <0> d   1      28.129  -1.131  32.121  0.00  0.00    -0.002 C 
ATOM     18  C29 <0> d   1      27.305  -0.857  33.375  0.00  0.00     0.007 C 
ATOM     19  C30 <0> d   1      27.421  -2.009  34.386  0.00  0.00     0.012 C 
ATOM     20  C31 <0> d   1      27.014  -3.284  33.715  0.00  0.00    -0.013 C 
ATOM     21  C32 <0> d   1      25.617  -3.129  33.112  0.00  0.00     0.018 C 
ENDROOT
BRANCH   1  22
ATOM     22  O5  <0> d   1      25.807  -4.838  35.163  0.00  0.00    -0.315 OA
BRANCH  22  23
ATOM     23  C3  <0> d   1      25.515  -6.119  35.436  0.00  0.00     0.258 C 
ATOM     24  O4  <0> d   1      26.120  -6.706  36.303  0.00  0.00    -0.265 OA
BRANCH  23  25
ATOM     25  C2  <0> d   1      24.431  -6.827  34.665  0.00  0.00     0.106 C 
ATOM     26  C1  <0> d   1      23.413  -5.804  34.158  0.00  0.00     0.015 C 
ENDBRANCH  23  25
ENDBRANCH  22  23
ENDBRANCH   1  22
TORSDOF 3
ENDMDL
MODEL 111
REMARK CAVERDOCK RESULT:     -11.2      0.000      0.000
REMARK CAVERDOCK CONSTRAINTS:       0.0      0.0      0.0      0.0
REMARK CAVERDOCK TUNNEL: 110    -11.2      3.3    111.1
REMARK  3 active torsions:
REMARK  status: ('A' for Active; 'I' for Inactive)
REMARK    1  A    between atoms: C2_2  and  C3_3 
REMARK    2  A    between atoms: C3_3  and  O5_5 
REMARK    3  A    between atoms: O5_5  and  C6_6 
ROOT
ATOM      1  C6  <0> d   1      27.007  -4.524  34.713  0.00  0.00     0.140 C 
ATOM      2  C8  <0> d   1      27.334  -5.653  33.705  0.00  0.00     0.034 C 
ATOM      3  C9  <0> d   1      27.533  -4.967  32.327  0.00  0.00     0.008 C 
ATOM      4  C10 <0> d   1      27.921  -3.534  32.709  0.00  0.00     0.001 C 
ATOM      5  C12 <0> d   1      27.687  -2.478  31.646  0.00  0.00    -0.005 C 
ATOM      6  C14 <0> d   1      28.568  -2.747  30.425  0.00  0.00     0.006 C 
ATOM      7  C15 <0> d   1      28.336  -1.650  29.385  0.00  0.00     0.006 C 
ATOM      8  C16 <0> d   1      28.703  -0.287  29.978  0.00  0.00     0.001 C 
ATOM      9  C18 <0> d   1      28.429   0.794  28.924  0.00  0.00     0.084 C 
ATOM     10  C19 <0> d   1      28.652   2.152  29.551  0.00  0.00     0.131 C 
ATOM     11  O20 <0> d   1      29.367   2.969  29.024  0.00  0.00    -0.298 OA
ATOM     12  C21 <0> d   1      27.952   2.458  30.857  0.00  0.00     0.052 C 
ATOM     13  C23 <0> d   1      28.469   3.783  31.421  0.00  0.00     0.018 C 
ATOM     14  C24 <0> d   1      28.252   1.325  31.841  0.00  0.00     0.021 C 
ATOM     15  C25 <0> d   1      27.859  -0.019  31.224  0.00  0.00    -0.035 C 
ATOM     16  C26 <0> d   1      26.381   0.013  30.831  0.00  0.00     0.016 C 
ATOM     17  C27 <0> d   1      28.067  -1.121  32.257  0.00  0.00    -0.002 C 
ATOM     18  C29 <0> d   1      27.240  -0.825  33.504  0.00  0.00     0.007 C 
ATOM     19  C30 <0> d   1      27.350  -1.961  34.534  0.00  0.00     0.012 C 
ATOM     20  C31 <0> d   1      26.942  -3.246  33.883  0.00  0.00    -0.013 C 
ATOM     21  C32 <0> d   1      25.547  -3.097  33.273  0.00  0.00     0.018 C 
ENDROOT
BRANCH   1  22
ATOM     22  O5  <0> d   1      25.728  -4.773  35.352  0.00  0.00    -0.315 OA
BRANCH  22  23
ATOM     23  C3  <0> d   1      25.389  -6.056  35.556  0.00  0.00     0.258 C 
ATOM     24  O4  <0> d   1      25.961  -6.706  36.399  0.00  0.00    -0.265 OA
BRANCH  23  25
ATOM     25  C2  <0> d   1      24.292  -6.686  34.735  0.00  0.00     0.106 C 
ATOM     26  C1  <0> d   1      23.510  -5.594  34.004  0.00  0.00     0.015 C 
ENDBRANCH  23  25
ENDBRANCH  22  23
ENDBRANCH   1  22
TORSDOF 3
ENDMDL
MODEL 112
REMARK CAVERDOCK RESULT:     -11.2      0.000      0.000
REMARK CAVERDOCK CONSTRAINTS:       0.0      0.0      0.0      0.0
REMARK CAVERDOCK TUNNEL: 111    -11.2      3.3    112.4
REMARK  3 active torsions:
REMARK  status: ('A' for Active; 'I' for Inactive)
REMARK    1  A    between atoms: C2_2  and  C3_3 
REMARK    2  A    between atoms: C3_3  and  O5_5 
REMARK    3  A    between atoms: O5_5  and  C6_6 
ROOT
ATOM      1  C6  <0> d   1      26.936  -4.693  34.800  0.00  0.00     0.140 C 
ATOM      2  C8  <0> d   1      27.279  -5.810  33.784  0.00  0.00     0.034 C 
ATOM      3  C9  <0> d   1      27.491  -5.109  32.416  0.00  0.00     0.008 C 
ATOM      4  C10 <0> d   1      27.869  -3.679  32.818  0.00  0.00     0.001 C 
ATOM      5  C12 <0> d   1      27.643  -2.612  31.762  0.00  0.00    -0.005 C 
ATOM      6  C14 <0> d   1      28.540  -2.866  30.549  0.00  0.00     0.006 C 
ATOM      7  C15 <0> d   1      28.316  -1.759  29.519  0.00  0.00     0.006 C 
ATOM      8  C16 <0> d   1      28.670  -0.401  30.129  0.00  0.00     0.001 C 
ATOM      9  C18 <0> d   1      28.405   0.690  29.083  0.00  0.00     0.084 C 
ATOM     10  C19 <0> d   1      28.614   2.042  29.727  0.00  0.00     0.131 C 
ATOM     11  O20 <0> d   1      29.332   2.868  29.216  0.00  0.00    -0.298 OA
ATOM     12  C21 <0> d   1      27.897   2.332  31.027  0.00  0.00     0.052 C 
ATOM     13  C23 <0> d   1      28.402   3.653  31.611  0.00  0.00     0.018 C 
ATOM     14  C24 <0> d   1      28.191   1.190  32.004  0.00  0.00     0.021 C 
ATOM     15  C25 <0> d   1      27.810  -0.149  31.368  0.00  0.00    -0.035 C 
ATOM     16  C26 <0> d   1      26.337  -0.119  30.957  0.00  0.00     0.016 C 
ATOM     17  C27 <0> d   1      28.011  -1.261  32.392  0.00  0.00    -0.002 C 
ATOM     18  C29 <0> d   1      27.167  -0.981  33.632  0.00  0.00     0.007 C 
ATOM     19  C30 <0> d   1      27.270  -2.127  34.652  0.00  0.00     0.012 C 
ATOM     20  C31 <0> d   1      26.876  -3.406  33.983  0.00  0.00    -0.013 C 
ATOM     21  C32 <0> d   1      25.487  -3.257  33.358  0.00  0.00     0.018 C 
ENDROOT
BRANCH   1  22
ATOM     22  O5  <0> d   1      25.650  -4.954  35.421  0.00  0.00    -0.315 OA
BRANCH  22  23
ATOM     23  C3  <0> d   1      25.339  -6.237  35.663  0.00  0.00     0.258 C 
ATOM     24  O4  <0> d   1      25.846  -6.817  36.594  0.00  0.00    -0.265 OA
BRANCH  23  25
ATOM     25  C2  <0> d   1      24.357  -6.956  34.773  0.00  0.00     0.106 C 
ATOM     26  C1  <0> d   1      23.418  -5.938  34.123  0.00  0.00     0.015 C 
ENDBRANCH  23  25
ENDBRANCH  22  23
ENDBRANCH   1  22
TORSDOF 3
ENDMDL
MODEL 113
REMARK CAVERDOCK RESULT:     -10.9      0.000      0.000
REMARK CAVERDOCK CONSTRAINTS:       0.0      0.0      0.0      0.0
REMARK CAVERDOCK TUNNEL: 112    -10.9      3.3    113.2
REMARK  3 active torsions:
REMARK  status: ('A' for Active; 'I' for Inactive)
REMARK    1  A    between atoms: C2_2  and  C3_3 
REMARK    2  A    between atoms: C3_3  and  O5_5 
REMARK    3  A    between atoms: O5_5  and  C6_6 
ROOT
ATOM      1  C6  <0> d   1      26.704  -4.895  34.677  0.00  0.00     0.140 C 
ATOM      2  C8  <0> d   1      27.008  -6.009  33.645  0.00  0.00     0.034 C 
ATOM      3  C9  <0> d   1      27.245  -5.296  32.287  0.00  0.00     0.008 C 
ATOM      4  C10 <0> d   1      27.673  -3.886  32.710  0.00  0.00     0.001 C 
ATOM      5  C12 <0> d   1      27.485  -2.797  31.670  0.00  0.00    -0.005 C 
ATOM      6  C14 <0> d   1      28.373  -3.064  30.454  0.00  0.00     0.006 C 
ATOM      7  C15 <0> d   1      28.188  -1.934  29.440  0.00  0.00     0.006 C 
ATOM      8  C16 <0> d   1      28.590  -0.598  30.070  0.00  0.00     0.001 C 
ATOM      9  C18 <0> d   1      28.363   0.516  29.041  0.00  0.00     0.084 C 
ATOM     10  C19 <0> d   1      28.620   1.850  29.704  0.00  0.00     0.131 C 
ATOM     11  O20 <0> d   1      29.367   2.658  29.206  0.00  0.00    -0.298 OA
ATOM     12  C21 <0> d   1      27.913   2.146  31.009  0.00  0.00     0.052 C 
ATOM     13  C23 <0> d   1      28.464   3.440  31.612  0.00  0.00     0.018 C 
ATOM     14  C24 <0> d   1      28.166   0.980  31.968  0.00  0.00     0.021 C 
ATOM     15  C25 <0> d   1      27.739  -0.335  31.313  0.00  0.00    -0.035 C 
ATOM     16  C26 <0> d   1      26.268  -0.247  30.902  0.00  0.00     0.016 C 
ATOM     17  C27 <0> d   1      27.900  -1.468  32.320  0.00  0.00    -0.002 C 
ATOM     18  C29 <0> d   1      27.066  -1.177  33.564  0.00  0.00     0.007 C 
ATOM     19  C30 <0> d   1      27.128  -2.341  34.567  0.00  0.00     0.012 C 
ATOM     20  C31 <0> d   1      26.689  -3.596  33.879  0.00  0.00    -0.013 C 
ATOM     21  C32 <0> d   1      25.307  -3.389  33.256  0.00  0.00     0.018 C 
ENDROOT
BRANCH   1  22
ATOM     22  O5  <0> d   1      25.409  -5.120  35.294  0.00  0.00    -0.315 OA
BRANCH  22  23
ATOM     23  C3  <0> d   1      25.008  -6.395  35.421  0.00  0.00     0.258 C 
ATOM     24  O4  <0> d   1      25.400  -7.062  36.350  0.00  0.00    -0.265 OA
BRANCH  23  25
ATOM     25  C2  <0> d   1      24.067  -6.994  34.408  0.00  0.00     0.106 C 
ATOM     26  C1  <0> d   1      22.990  -5.971  34.043  0.00  0.00     0.015 C 
ENDBRANCH  23  25
ENDBRANCH  22  23
ENDBRANCH   1  22
TORSDOF 3
ENDMDL
MODEL 114
REMARK CAVERDOCK RESULT:     -10.3      0.000      0.000
REMARK CAVERDOCK CONSTRAINTS:       0.0      0.0      0.0      0.0
REMARK CAVERDOCK TUNNEL: 113    -10.3      3.3    114.1
REMARK  3 active torsions:
REMARK  status: ('A' for Active; 'I' for Inactive)
REMARK    1  A    between atoms: C2_2  and  C3_3 
REMARK    2  A    between atoms: C3_3  and  O5_5 
REMARK    3  A    between atoms: O5_5  and  C6_6 
ROOT
ATOM      1  C6  <0> d   1      28.053   1.173  28.971  0.00  0.00     0.140 C 
ATOM      2  C8  <0> d   1      29.366   0.644  28.346  0.00  0.00     0.034 C 
ATOM      3  C9  <0> d   1      29.692  -0.689  29.072  0.00  0.00     0.008 C 
ATOM      4  C10 <0> d   1      28.321  -1.148  29.579  0.00  0.00     0.001 C 
ATOM      5  C12 <0> d   1      28.336  -2.117  30.746  0.00  0.00    -0.005 C 
ATOM      6  C14 <0> d   1      28.998  -3.434  30.336  0.00  0.00     0.006 C 
ATOM      7  C15 <0> d   1      28.969  -4.401  31.520  0.00  0.00     0.006 C 
ATOM      8  C16 <0> d   1      27.520  -4.675  31.932  0.00  0.00     0.001 C 
ATOM      9  C18 <0> d   1      27.526  -5.621  33.139  0.00  0.00     0.084 C 
ATOM     10  C19 <0> d   1      26.108  -5.780  33.640  0.00  0.00     0.131 C 
ATOM     11  O20 <0> d   1      25.630  -6.875  33.814  0.00  0.00    -0.298 OA
ATOM     12  C21 <0> d   1      25.306  -4.527  33.918  0.00  0.00     0.052 C 
ATOM     13  C23 <0> d   1      23.851  -4.901  34.209  0.00  0.00     0.018 C 
ATOM     14  C24 <0> d   1      25.371  -3.629  32.680  0.00  0.00     0.021 C 
ATOM     15  C25 <0> d   1      26.831  -3.363  32.306  0.00  0.00    -0.035 C 
ATOM     16  C26 <0> d   1      27.558  -2.739  33.499  0.00  0.00     0.016 C 
ATOM     17  C27 <0> d   1      26.876  -2.384  31.139  0.00  0.00    -0.002 C 
ATOM     18  C29 <0> d   1      26.160  -1.091  31.519  0.00  0.00     0.007 C 
ATOM     19  C30 <0> d   1      26.263  -0.043  30.400  0.00  0.00     0.012 C 
ATOM     20  C31 <0> d   1      27.708   0.188  30.085  0.00  0.00    -0.013 C 
ATOM     21  C32 <0> d   1      28.462   0.569  31.360  0.00  0.00     0.018 C 
ENDROOT
BRANCH   1  22
ATOM     22  O5  <0> d   1      28.255   2.501  29.521  0.00  0.00    -0.315 OA
BRANCH  22  23
ATOM     23  C3  <0> d   1      29.245   3.236  28.989  0.00  0.00     0.258 C 
ATOM     24  O4  <0> d   1      29.329   3.360  27.790  0.00  0.00    -0.265 OA
BRANCH  23  25
ATOM     25  C2  <0> d   1      30.251   3.908  29.887  0.00  0.00     0.106 C 
ATOM     26  C1  <0> d   1      31.330   2.901  30.290  0.00  0.00     0.015 C 
ENDBRANCH  23  25
ENDBRANCH  22  23
ENDBRANCH   1  22
TORSDOF 3
ENDMDL
MODEL 115
REMARK CAVERDOCK RESULT:     -10.7      0.000      0.000
REMARK CAVERDOCK CONSTRAINTS:       0.0      0.0      0.0      0.0
REMARK CAVERDOCK TUNNEL: 114    -10.7      3.2    115.4
REMARK  3 active torsions:
REMARK  status: ('A' for Active; 'I' for Inactive)
REMARK    1  A    between atoms: C2_2  and  C3_3 
REMARK    2  A    between atoms: C3_3  and  O5_5 
REMARK    3  A    between atoms: O5_5  and  C6_6 
ROOT
ATOM      1  C6  <0> d   1      27.984   1.040  29.108  0.00  0.00     0.140 C 
ATOM      2  C8  <0> d   1      29.249   0.462  28.429  0.00  0.00     0.034 C 
ATOM      3  C9  <0> d   1      29.548  -0.888  29.136  0.00  0.00     0.008 C 
ATOM      4  C10 <0> d   1      28.180  -1.293  29.695  0.00  0.00     0.001 C 
ATOM      5  C12 <0> d   1      28.201  -2.269  30.856  0.00  0.00    -0.005 C 
ATOM      6  C14 <0> d   1      28.792  -3.609  30.414  0.00  0.00     0.006 C 
ATOM      7  C15 <0> d   1      28.769  -4.581  31.595  0.00  0.00     0.006 C 
ATOM      8  C16 <0> d   1      27.328  -4.798  32.062  0.00  0.00     0.001 C 
ATOM      9  C18 <0> d   1      27.342  -5.751  33.264  0.00  0.00     0.084 C 
ATOM     10  C19 <0> d   1      25.939  -5.854  33.819  0.00  0.00     0.131 C 
ATOM     11  O20 <0> d   1      25.423  -6.930  34.007  0.00  0.00    -0.298 OA
ATOM     12  C21 <0> d   1      25.200  -4.572  34.134  0.00  0.00     0.052 C 
ATOM     13  C23 <0> d   1      23.743  -4.887  34.480  0.00  0.00     0.018 C 
ATOM     14  C24 <0> d   1      25.254  -3.670  32.898  0.00  0.00     0.021 C 
ATOM     15  C25 <0> d   1      26.708  -3.461  32.469  0.00  0.00    -0.035 C 
ATOM     16  C26 <0> d   1      27.505  -2.874  33.635  0.00  0.00     0.016 C 
ATOM     17  C27 <0> d   1      26.747  -2.478  31.304  0.00  0.00    -0.002 C 
ATOM     18  C29 <0> d   1      26.101  -1.159  31.718  0.00  0.00     0.007 C 
ATOM     19  C30 <0> d   1      26.203  -0.109  30.601  0.00  0.00     0.012 C 
ATOM     20  C31 <0> d   1      27.643   0.064  30.230  0.00  0.00    -0.013 C 
ATOM     21  C32 <0> d   1      28.461   0.406  31.477  0.00  0.00     0.018 C 
ENDROOT
BRANCH   1  22
ATOM     22  O5  <0> d   1      28.262   2.356  29.655  0.00  0.00    -0.315 OA
BRANCH  22  23
ATOM     23  C3  <0> d   1      29.185   3.096  29.021  0.00  0.00     0.258 C 
ATOM     24  O4  <0> d   1      29.197   3.144  27.813  0.00  0.00    -0.265 OA
BRANCH  23  25
ATOM     25  C2  <0> d   1      30.207   3.870  29.815  0.00  0.00     0.106 C 
ATOM     26  C1  <0> d   1      31.080   2.897  30.608  0.00  0.00     0.015 C 
ENDBRANCH  23  25
ENDBRANCH  22  23
ENDBRANCH   1  22
TORSDOF 3
ENDMDL
MODEL 116
REMARK CAVERDOCK RESULT:     -10.5      0.000      0.000
REMARK CAVERDOCK CONSTRAINTS:       0.0      0.0      0.0      0.0
REMARK CAVERDOCK TUNNEL: 115    -10.5      3.2    116.5
REMARK  3 active torsions:
REMARK  status: ('A' for Active; 'I' for Inactive)
REMARK    1  A    between atoms: C2_2  and  C3_3 
REMARK    2  A    between atoms: C3_3  and  O5_5 
REMARK    3  A    between atoms: O5_5  and  C6_6 
ROOT
ATOM      1  C6  <0> d   1      26.552  -5.142  34.983  0.00  0.00     0.140 C 
ATOM      2  C8  <0> d   1      26.826  -6.324  34.020  0.00  0.00     0.034 C 
ATOM      3  C9  <0> d   1      27.139  -5.698  32.635  0.00  0.00     0.008 C 
ATOM      4  C10 <0> d   1      27.627  -4.290  32.996  0.00  0.00     0.001 C 
ATOM      5  C12 <0> d   1      27.526  -3.251  31.896  0.00  0.00    -0.005 C 
ATOM      6  C14 <0> d   1      28.434  -3.628  30.723  0.00  0.00     0.006 C 
ATOM      7  C15 <0> d   1      28.337  -2.547  29.646  0.00  0.00     0.006 C 
ATOM      8  C16 <0> d   1      28.790  -1.201  30.218  0.00  0.00     0.001 C 
ATOM      9  C18 <0> d   1      28.651  -0.134  29.125  0.00  0.00     0.084 C 
ATOM     10  C19 <0> d   1      28.958   1.220  29.725  0.00  0.00     0.131 C 
ATOM     11  O20 <0> d   1      29.760   1.960  29.208  0.00  0.00    -0.298 OA
ATOM     12  C21 <0> d   1      28.231   1.621  30.990  0.00  0.00     0.052 C 
ATOM     13  C23 <0> d   1      28.832   2.916  31.541  0.00  0.00     0.018 C 
ATOM     14  C24 <0> d   1      28.395   0.497  32.016  0.00  0.00     0.021 C 
ATOM     15  C25 <0> d   1      27.919  -0.828  31.418  0.00  0.00    -0.035 C 
ATOM     16  C26 <0> d   1      26.467  -0.688  30.958  0.00  0.00     0.016 C 
ATOM     17  C27 <0> d   1      27.991  -1.912  32.488  0.00  0.00    -0.002 C 
ATOM     18  C29 <0> d   1      27.139  -1.512  33.688  0.00  0.00     0.007 C 
ATOM     19  C30 <0> d   1      27.112  -2.622  34.752  0.00  0.00     0.012 C 
ATOM     20  C31 <0> d   1      26.628  -3.888  34.117  0.00  0.00    -0.013 C 
ATOM     21  C32 <0> d   1      25.276  -3.645  33.443  0.00  0.00     0.018 C 
ENDROOT
BRANCH   1  22
ATOM     22  O5  <0> d   1      25.230  -5.267  35.570  0.00  0.00    -0.315 OA
BRANCH  22  23
ATOM     23  C3  <0> d   1      24.682  -6.492  35.581  0.00  0.00     0.258 C 
ATOM     24  O4  <0> d   1      24.841  -7.218  36.535  0.00  0.00    -0.265 OA
BRANCH  23  25
ATOM     25  C2  <0> d   1      23.866  -6.964  34.405  0.00  0.00     0.106 C 
ATOM     26  C1  <0> d   1      22.774  -5.938  34.097  0.00  0.00     0.015 C 
ENDBRANCH  23  25
ENDBRANCH  22  23
ENDBRANCH   1  22
TORSDOF 3
ENDMDL
MODEL 117
REMARK CAVERDOCK RESULT:     -10.8      0.000      0.000
REMARK CAVERDOCK CONSTRAINTS:       0.1      0.0      0.0      0.0
REMARK CAVERDOCK TUNNEL: 116    -10.8      3.2    117.2
REMARK  3 active torsions:
REMARK  status: ('A' for Active; 'I' for Inactive)
REMARK    1  A    between atoms: C2_2  and  C3_3 
REMARK    2  A    between atoms: C3_3  and  O5_5 
REMARK    3  A    between atoms: O5_5  and  C6_6 
ROOT
ATOM      1  C6  <0> d   1      27.957   0.926  29.258  0.00  0.00     0.140 C 
ATOM      2  C8  <0> d   1      29.230   0.358  28.586  0.00  0.00     0.034 C 
ATOM      3  C9  <0> d   1      29.537  -0.988  29.295  0.00  0.00     0.008 C 
ATOM      4  C10 <0> d   1      28.170  -1.405  29.847  0.00  0.00     0.001 C 
ATOM      5  C12 <0> d   1      28.193  -2.379  31.010  0.00  0.00    -0.005 C 
ATOM      6  C14 <0> d   1      28.797  -3.715  30.572  0.00  0.00     0.006 C 
ATOM      7  C15 <0> d   1      28.777  -4.686  31.753  0.00  0.00     0.006 C 
ATOM      8  C16 <0> d   1      27.335  -4.915  32.214  0.00  0.00     0.001 C 
ATOM      9  C18 <0> d   1      27.351  -5.867  33.417  0.00  0.00     0.084 C 
ATOM     10  C19 <0> d   1      25.946  -5.981  33.965  0.00  0.00     0.131 C 
ATOM     11  O20 <0> d   1      25.439  -7.061  34.151  0.00  0.00    -0.298 OA
ATOM     12  C21 <0> d   1      25.195  -4.705  34.275  0.00  0.00     0.052 C 
ATOM     13  C23 <0> d   1      23.740  -5.033  34.614  0.00  0.00     0.018 C 
ATOM     14  C24 <0> d   1      25.248  -3.803  33.039  0.00  0.00     0.021 C 
ATOM     15  C25 <0> d   1      26.702  -3.583  32.616  0.00  0.00    -0.035 C 
ATOM     16  C26 <0> d   1      27.489  -2.988  33.786  0.00  0.00     0.016 C 
ATOM     17  C27 <0> d   1      26.739  -2.600  31.451  0.00  0.00    -0.002 C 
ATOM     18  C29 <0> d   1      26.079  -1.287  31.861  0.00  0.00     0.007 C 
ATOM     19  C30 <0> d   1      26.178  -0.237  30.743  0.00  0.00     0.012 C 
ATOM     20  C31 <0> d   1      27.619  -0.051  30.379  0.00  0.00    -0.013 C 
ATOM     21  C32 <0> d   1      28.427   0.298  31.629  0.00  0.00     0.018 C 
ENDROOT
BRANCH   1  22
ATOM     22  O5  <0> d   1      28.221   2.245  29.805  0.00  0.00    -0.315 OA
BRANCH  22  23
ATOM     23  C3  <0> d   1      29.090   3.019  29.136  0.00  0.00     0.258 C 
ATOM     24  O4  <0> d   1      29.003   3.129  27.936  0.00  0.00    -0.265 OA
BRANCH  23  25
ATOM     25  C2  <0> d   1      30.176   3.752  29.882  0.00  0.00     0.106 C 
ATOM     26  C1  <0> d   1      31.162   2.742  30.472  0.00  0.00     0.015 C 
ENDBRANCH  23  25
ENDBRANCH  22  23
ENDBRANCH   1  22
TORSDOF 3
ENDMDL
MODEL 118
REMARK CAVERDOCK RESULT:     -10.8      0.000      0.000
REMARK CAVERDOCK CONSTRAINTS:       0.0      0.0      0.0      0.0
REMARK CAVERDOCK TUNNEL: 117    -10.8      3.2    118.2
REMARK  3 active torsions:
REMARK  status: ('A' for Active; 'I' for Inactive)
REMARK    1  A    between atoms: C2_2  and  C3_3 
REMARK    2  A    between atoms: C3_3  and  O5_5 
REMARK    3  A    between atoms: O5_5  and  C6_6 
ROOT
ATOM      1  C6  <0> d   1      27.957   0.792  29.090  0.00  0.00     0.140 C 
ATOM      2  C8  <0> d   1      29.246   0.219  28.452  0.00  0.00     0.034 C 
ATOM      3  C9  <0> d   1      29.555  -1.105  29.200  0.00  0.00     0.008 C 
ATOM      4  C10 <0> d   1      28.184  -1.521  29.743  0.00  0.00     0.001 C 
ATOM      5  C12 <0> d   1      28.200  -2.466  30.930  0.00  0.00    -0.005 C 
ATOM      6  C14 <0> d   1      28.823  -3.806  30.535  0.00  0.00     0.006 C 
ATOM      7  C15 <0> d   1      28.795  -4.747  31.740  0.00  0.00     0.006 C 
ATOM      8  C16 <0> d   1      27.348  -4.978  32.186  0.00  0.00     0.001 C 
ATOM      9  C18 <0> d   1      27.356  -5.898  33.413  0.00  0.00     0.084 C 
ATOM     10  C19 <0> d   1      25.944  -6.013  33.944  0.00  0.00     0.131 C 
ATOM     11  O20 <0> d   1      25.445  -7.093  34.151  0.00  0.00    -0.298 OA
ATOM     12  C21 <0> d   1      25.177  -4.736  34.210  0.00  0.00     0.052 C 
ATOM     13  C23 <0> d   1      23.720  -5.070  34.536  0.00  0.00     0.018 C 
ATOM     14  C24 <0> d   1      25.239  -3.866  32.952  0.00  0.00     0.021 C 
ATOM     15  C25 <0> d   1      26.697  -3.642  32.545  0.00  0.00    -0.035 C 
ATOM     16  C26 <0> d   1      27.461  -3.010  33.710  0.00  0.00     0.016 C 
ATOM     17  C27 <0> d   1      26.741  -2.690  31.356  0.00  0.00    -0.002 C 
ATOM     18  C29 <0> d   1      26.063  -1.373  31.722  0.00  0.00     0.007 C 
ATOM     19  C30 <0> d   1      26.169  -0.351  30.579  0.00  0.00     0.012 C 
ATOM     20  C31 <0> d   1      27.612  -0.160  30.231  0.00  0.00    -0.013 C 
ATOM     21  C32 <0> d   1      28.399   0.229  31.484  0.00  0.00     0.018 C 
ENDROOT
BRANCH   1  22
ATOM     22  O5  <0> d   1      28.201   2.127  29.607  0.00  0.00    -0.315 OA
BRANCH  22  23
ATOM     23  C3  <0> d   1      29.033   2.910  28.902  0.00  0.00     0.258 C 
ATOM     24  O4  <0> d   1      28.925   2.980  27.701  0.00  0.00    -0.265 OA
BRANCH  23  25
ATOM     25  C2  <0> d   1      30.102   3.703  29.610  0.00  0.00     0.106 C 
ATOM     26  C1  <0> d   1      30.953   2.764  30.466  0.00  0.00     0.015 C 
ENDBRANCH  23  25
ENDBRANCH  22  23
ENDBRANCH   1  22
TORSDOF 3
ENDMDL
MODEL 119
REMARK CAVERDOCK RESULT:     -11.0      0.000      0.000
REMARK CAVERDOCK CONSTRAINTS:       0.0      0.0      0.0      0.0
REMARK CAVERDOCK TUNNEL: 118    -11.0      3.2    119.1
REMARK  3 active torsions:
REMARK  status: ('A' for Active; 'I' for Inactive)
REMARK    1  A    between atoms: C2_2  and  C3_3 
REMARK    2  A    between atoms: C3_3  and  O5_5 
REMARK    3  A    between atoms: O5_5  and  C6_6 
ROOT
ATOM      1  C6  <0> d   1      27.746   0.868  29.456  0.00  0.00     0.140 C 
ATOM      2  C8  <0> d   1      28.977   0.298  28.710  0.00  0.00     0.034 C 
ATOM      3  C9  <0> d   1      29.303  -1.064  29.378  0.00  0.00     0.008 C 
ATOM      4  C10 <0> d   1      27.960  -1.477  29.991  0.00  0.00     0.001 C 
ATOM      5  C12 <0> d   1      28.031  -2.473  31.132  0.00  0.00    -0.005 C 
ATOM      6  C14 <0> d   1      28.596  -3.807  30.640  0.00  0.00     0.006 C 
ATOM      7  C15 <0> d   1      28.624  -4.800  31.802  0.00  0.00     0.006 C 
ATOM      8  C16 <0> d   1      27.204  -5.022  32.331  0.00  0.00     0.001 C 
ATOM      9  C18 <0> d   1      27.270  -5.996  33.514  0.00  0.00     0.084 C 
ATOM     10  C19 <0> d   1      25.893  -6.106  34.130  0.00  0.00     0.131 C 
ATOM     11  O20 <0> d   1      25.383  -7.183  34.322  0.00  0.00    -0.298 OA
ATOM     12  C21 <0> d   1      25.174  -4.827  34.501  0.00  0.00     0.052 C 
ATOM     13  C23 <0> d   1      23.734  -5.145  34.908  0.00  0.00     0.018 C 
ATOM     14  C24 <0> d   1      25.175  -3.903  33.281  0.00  0.00     0.021 C 
ATOM     15  C25 <0> d   1      26.609  -3.691  32.790  0.00  0.00    -0.035 C 
ATOM     16  C26 <0> d   1      27.460  -3.127  33.928  0.00  0.00     0.016 C 
ATOM     17  C27 <0> d   1      26.598  -2.687  31.642  0.00  0.00    -0.002 C 
ATOM     18  C29 <0> d   1      25.976  -1.374  32.109  0.00  0.00     0.007 C 
ATOM     19  C30 <0> d   1      26.031  -0.304  31.007  0.00  0.00     0.012 C 
ATOM     20  C31 <0> d   1      27.453  -0.127  30.574  0.00  0.00    -0.013 C 
ATOM     21  C32 <0> d   1      28.328   0.190  31.788  0.00  0.00     0.018 C 
ENDROOT
BRANCH   1  22
ATOM     22  O5  <0> d   1      28.053   2.173  30.013  0.00  0.00    -0.315 OA
BRANCH  22  23
ATOM     23  C3  <0> d   1      28.986   2.901  29.379  0.00  0.00     0.258 C 
ATOM     24  O4  <0> d   1      28.999   2.949  28.172  0.00  0.00    -0.265 OA
BRANCH  23  25
ATOM     25  C2  <0> d   1      30.017   3.662  30.174  0.00  0.00     0.106 C 
ATOM     26  C1  <0> d   1      31.291   2.823  30.293  0.00  0.00     0.015 C 
ENDBRANCH  23  25
ENDBRANCH  22  23
ENDBRANCH   1  22
TORSDOF 3
ENDMDL
MODEL 120
REMARK CAVERDOCK RESULT:      -9.8      0.000      0.000
REMARK CAVERDOCK CONSTRAINTS:       0.0      0.0      0.0      0.0
REMARK CAVERDOCK TUNNEL: 119     -9.8      3.2    120.2
REMARK  3 active torsions:
REMARK  status: ('A' for Active; 'I' for Inactive)
REMARK    1  A    between atoms: C2_2  and  C3_3 
REMARK    2  A    between atoms: C3_3  and  O5_5 
REMARK    3  A    between atoms: O5_5  and  C6_6 
ROOT
ATOM      1  C6  <0> d   1      26.429  -5.447  35.192  0.00  0.00     0.140 C 
ATOM      2  C8  <0> d   1      26.639  -6.669  34.264  0.00  0.00     0.034 C 
ATOM      3  C9  <0> d   1      26.970  -6.100  32.858  0.00  0.00     0.008 C 
ATOM      4  C10 <0> d   1      27.529  -4.708  33.174  0.00  0.00     0.001 C 
ATOM      5  C12 <0> d   1      27.469  -3.698  32.044  0.00  0.00    -0.005 C 
ATOM      6  C14 <0> d   1      28.347  -4.153  30.876  0.00  0.00     0.006 C 
ATOM      7  C15 <0> d   1      28.294  -3.101  29.768  0.00  0.00     0.006 C 
ATOM      8  C16 <0> d   1      28.816  -1.762  30.296  0.00  0.00     0.001 C 
ATOM      9  C18 <0> d   1      28.720  -0.722  29.173  0.00  0.00     0.084 C 
ATOM     10  C19 <0> d   1      29.096   0.632  29.730  0.00  0.00     0.131 C 
ATOM     11  O20 <0> d   1      29.929   1.317  29.186  0.00  0.00    -0.298 OA
ATOM     12  C21 <0> d   1      28.400   1.105  30.987  0.00  0.00     0.052 C 
ATOM     13  C23 <0> d   1      29.067   2.385  31.495  0.00  0.00     0.018 C 
ATOM     14  C24 <0> d   1      28.518   0.006  32.045  0.00  0.00     0.021 C 
ATOM     15  C25 <0> d   1      27.973  -1.312  31.490  0.00  0.00    -0.035 C 
ATOM     16  C26 <0> d   1      26.526  -1.116  31.036  0.00  0.00     0.016 C 
ATOM     17  C27 <0> d   1      28.003  -2.366  32.592  0.00  0.00    -0.002 C 
ATOM     18  C29 <0> d   1      27.181  -1.890  33.786  0.00  0.00     0.007 C 
ATOM     19  C30 <0> d   1      27.109  -2.965  34.882  0.00  0.00     0.012 C 
ATOM     20  C31 <0> d   1      26.559  -4.225  34.289  0.00  0.00    -0.013 C 
ATOM     21  C32 <0> d   1      25.215  -3.937  33.616  0.00  0.00     0.018 C 
ENDROOT
BRANCH   1  22
ATOM     22  O5  <0> d   1      25.108  -5.491  35.792  0.00  0.00    -0.315 OA
BRANCH  22  23
ATOM     23  C3  <0> d   1      24.519  -6.694  35.881  0.00  0.00     0.258 C 
ATOM     24  O4  <0> d   1      24.473  -7.268  36.944  0.00  0.00    -0.265 OA
BRANCH  23  25
ATOM     25  C2  <0> d   1      23.912  -7.329  34.656  0.00  0.00     0.106 C 
ATOM     26  C1  <0> d   1      22.875  -6.381  34.050  0.00  0.00     0.015 C 
ENDBRANCH  23  25
ENDBRANCH  22  23
ENDBRANCH   1  22
TORSDOF 3
ENDMDL
MODEL 121
REMARK CAVERDOCK RESULT:     -10.9      0.000      0.000
REMARK CAVERDOCK CONSTRAINTS:       0.0      0.0      0.0      0.0
REMARK CAVERDOCK TUNNEL: 120    -10.9      3.3    121.2
REMARK  3 active torsions:
REMARK  status: ('A' for Active; 'I' for Inactive)
REMARK    1  A    between atoms: C2_2  and  C3_3 
REMARK    2  A    between atoms: C3_3  and  O5_5 
REMARK    3  A    between atoms: O5_5  and  C6_6 
ROOT
ATOM      1  C6  <0> d   1      27.895   0.759  29.670  0.00  0.00     0.140 C 
ATOM      2  C8  <0> d   1      29.186   0.193  29.029  0.00  0.00     0.034 C 
ATOM      3  C9  <0> d   1      29.461  -1.167  29.725  0.00  0.00     0.008 C 
ATOM      4  C10 <0> d   1      28.073  -1.583  30.225  0.00  0.00     0.001 C 
ATOM      5  C12 <0> d   1      28.053  -2.578  31.370  0.00  0.00    -0.005 C 
ATOM      6  C14 <0> d   1      28.662  -3.910  30.929  0.00  0.00     0.006 C 
ATOM      7  C15 <0> d   1      28.597  -4.902  32.091  0.00  0.00     0.006 C 
ATOM      8  C16 <0> d   1      27.140  -5.128  32.501  0.00  0.00     0.001 C 
ATOM      9  C18 <0> d   1      27.110  -6.100  33.687  0.00  0.00     0.084 C 
ATOM     10  C19 <0> d   1      25.688  -6.214  34.188  0.00  0.00     0.131 C 
ATOM     11  O20 <0> d   1      25.168  -7.294  34.339  0.00  0.00    -0.298 OA
ATOM     12  C21 <0> d   1      24.935  -4.938  34.495  0.00  0.00     0.052 C 
ATOM     13  C23 <0> d   1      23.468  -5.261  34.781  0.00  0.00     0.018 C 
ATOM     14  C24 <0> d   1      25.034  -4.016  33.278  0.00  0.00     0.021 C 
ATOM     15  C25 <0> d   1      26.503  -3.798  32.906  0.00  0.00    -0.035 C 
ATOM     16  C26 <0> d   1      27.255  -3.230  34.111  0.00  0.00     0.016 C 
ATOM     17  C27 <0> d   1      26.584  -2.796  31.760  0.00  0.00    -0.002 C 
ATOM     18  C29 <0> d   1      25.920  -1.486  32.171  0.00  0.00     0.007 C 
ATOM     19  C30 <0> d   1      26.062  -0.417  31.076  0.00  0.00     0.012 C 
ATOM     20  C31 <0> d   1      27.514  -0.235  30.762  0.00  0.00    -0.013 C 
ATOM     21  C32 <0> d   1      28.284   0.087  32.044  0.00  0.00     0.018 C 
ENDROOT
BRANCH   1  22
ATOM     22  O5  <0> d   1      28.150   2.066  30.248  0.00  0.00    -0.315 OA
BRANCH  22  23
ATOM     23  C3  <0> d   1      29.028   2.854  29.608  0.00  0.00     0.258 C 
ATOM     24  O4  <0> d   1      29.031   2.901  28.400  0.00  0.00    -0.265 OA
BRANCH  23  25
ATOM     25  C2  <0> d   1      30.011   3.683  30.395  0.00  0.00     0.106 C 
ATOM     26  C1  <0> d   1      31.252   2.844  30.707  0.00  0.00     0.015 C 
ENDBRANCH  23  25
ENDBRANCH  22  23
ENDBRANCH   1  22
TORSDOF 3
ENDMDL
MODEL 122
REMARK CAVERDOCK RESULT:     -11.0      0.000      0.000
REMARK CAVERDOCK CONSTRAINTS:       0.0      0.0      0.0      0.0
REMARK CAVERDOCK TUNNEL: 121    -11.0      3.3    122.3
REMARK  3 active torsions:
REMARK  status: ('A' for Active; 'I' for Inactive)
REMARK    1  A    between atoms: C2_2  and  C3_3 
REMARK    2  A    between atoms: C3_3  and  O5_5 
REMARK    3  A    between atoms: O5_5  and  C6_6 
ROOT
ATOM      1  C6  <0> d   1      27.554   0.560  29.539  0.00  0.00     0.140 C 
ATOM      2  C8  <0> d   1      28.727  -0.075  28.752  0.00  0.00     0.034 C 
ATOM      3  C9  <0> d   1      29.004  -1.453  29.411  0.00  0.00     0.008 C 
ATOM      4  C10 <0> d   1      27.663  -1.792  30.071  0.00  0.00     0.001 C 
ATOM      5  C12 <0> d   1      27.720  -2.791  31.212  0.00  0.00    -0.005 C 
ATOM      6  C14 <0> d   1      28.196  -4.153  30.704  0.00  0.00     0.006 C 
ATOM      7  C15 <0> d   1      28.211  -5.146  31.867  0.00  0.00     0.006 C 
ATOM      8  C16 <0> d   1      26.801  -5.291  32.445  0.00  0.00     0.001 C 
ATOM      9  C18 <0> d   1      26.855  -6.267  33.627  0.00  0.00     0.084 C 
ATOM     10  C19 <0> d   1      25.497  -6.303  34.291  0.00  0.00     0.131 C 
ATOM     11  O20 <0> d   1      24.937  -7.352  34.503  0.00  0.00    -0.298 OA
ATOM     12  C21 <0> d   1      24.860  -4.988  34.684  0.00  0.00     0.052 C 
ATOM     13  C23 <0> d   1      23.420  -5.229  35.140  0.00  0.00     0.018 C 
ATOM     14  C24 <0> d   1      24.868  -4.066  33.462  0.00  0.00     0.021 C 
ATOM     15  C25 <0> d   1      26.293  -3.930  32.921  0.00  0.00    -0.035 C 
ATOM     16  C26 <0> d   1      27.213  -3.412  34.028  0.00  0.00     0.016 C 
ATOM     17  C27 <0> d   1      26.296  -2.927  31.772  0.00  0.00    -0.002 C 
ATOM     18  C29 <0> d   1      25.761  -1.583  32.257  0.00  0.00     0.007 C 
ATOM     19  C30 <0> d   1      25.835  -0.518  31.151  0.00  0.00     0.012 C 
ATOM     20  C31 <0> d   1      27.248  -0.418  30.669  0.00  0.00    -0.013 C 
ATOM     21  C32 <0> d   1      28.181  -0.147  31.851  0.00  0.00     0.018 C 
ENDROOT
BRANCH   1  22
ATOM     22  O5  <0> d   1      27.950   1.847  30.082  0.00  0.00    -0.315 OA
BRANCH  22  23
ATOM     23  C3  <0> d   1      29.068   2.400  29.585  0.00  0.00     0.258 C 
ATOM     24  O4  <0> d   1      29.020   3.052  28.569  0.00  0.00    -0.265 OA
BRANCH  23  25
ATOM     25  C2  <0> d   1      30.383   2.209  30.296  0.00  0.00     0.106 C 
ATOM     26  C1  <0> d   1      31.171   3.520  30.273  0.00  0.00     0.015 C 
ENDBRANCH  23  25
ENDBRANCH  22  23
ENDBRANCH   1  22
TORSDOF 3
ENDMDL
MODEL 123
REMARK CAVERDOCK RESULT:     -11.1      0.000      0.000
REMARK CAVERDOCK CONSTRAINTS:       0.0      0.0      0.0      0.0
REMARK CAVERDOCK TUNNEL: 122    -11.1      3.3    123.3
REMARK  3 active torsions:
REMARK  status: ('A' for Active; 'I' for Inactive)
REMARK    1  A    between atoms: C2_2  and  C3_3 
REMARK    2  A    between atoms: C3_3  and  O5_5 
REMARK    3  A    between atoms: O5_5  and  C6_6 
ROOT
ATOM      1  C6  <0> d   1      27.377   0.568  29.725  0.00  0.00     0.140 C 
ATOM      2  C8  <0> d   1      28.508  -0.063  28.876  0.00  0.00     0.034 C 
ATOM      3  C9  <0> d   1      28.791  -1.460  29.491  0.00  0.00     0.008 C 
ATOM      4  C10 <0> d   1      27.474  -1.798  30.197  0.00  0.00     0.001 C 
ATOM      5  C12 <0> d   1      27.562  -2.824  31.311  0.00  0.00    -0.005 C 
ATOM      6  C14 <0> d   1      27.999  -4.180  30.751  0.00  0.00     0.006 C 
ATOM      7  C15 <0> d   1      28.047  -5.200  31.889  0.00  0.00     0.006 C 
ATOM      8  C16 <0> d   1      26.659  -5.341  32.520  0.00  0.00     0.001 C 
ATOM      9  C18 <0> d   1      26.748  -6.346  33.676  0.00  0.00     0.084 C 
ATOM     10  C19 <0> d   1      25.417  -6.380  34.393  0.00  0.00     0.131 C 
ATOM     11  O20 <0> d   1      24.851  -7.426  34.603  0.00  0.00    -0.298 OA
ATOM     12  C21 <0> d   1      24.815  -5.066  34.843  0.00  0.00     0.052 C 
ATOM     13  C23 <0> d   1      23.391  -5.299  35.352  0.00  0.00     0.018 C 
ATOM     14  C24 <0> d   1      24.786  -4.115  33.644  0.00  0.00     0.021 C 
ATOM     15  C25 <0> d   1      26.190  -3.985  33.048  0.00  0.00    -0.035 C 
ATOM     16  C26 <0> d   1      27.161  -3.506  34.129  0.00  0.00     0.016 C 
ATOM     17  C27 <0> d   1      26.161  -2.955  31.925  0.00  0.00    -0.002 C 
ATOM     18  C29 <0> d   1      25.665  -1.616  32.462  0.00  0.00     0.007 C 
ATOM     19  C30 <0> d   1      25.709  -0.526  31.380  0.00  0.00     0.012 C 
ATOM     20  C31 <0> d   1      27.103  -0.433  30.843  0.00  0.00    -0.013 C 
ATOM     21  C32 <0> d   1      28.086  -0.203  31.992  0.00  0.00     0.018 C 
ENDROOT
BRANCH   1  22
ATOM     22  O5  <0> d   1      27.812   1.836  30.281  0.00  0.00    -0.315 OA
BRANCH  22  23
ATOM     23  C3  <0> d   1      28.936   2.370  29.776  0.00  0.00     0.258 C 
ATOM     24  O4  <0> d   1      28.980   2.696  28.613  0.00  0.00    -0.265 OA
BRANCH  23  25
ATOM     25  C2  <0> d   1      30.142   2.565  30.659  0.00  0.00     0.106 C 
ATOM     26  C1  <0> d   1      30.872   3.845  30.251  0.00  0.00     0.015 C 
ENDBRANCH  23  25
ENDBRANCH  22  23
ENDBRANCH   1  22
TORSDOF 3
ENDMDL
MODEL 124
REMARK CAVERDOCK RESULT:     -11.0      0.000      0.000
REMARK CAVERDOCK CONSTRAINTS:       0.0      0.0      0.0      0.0
REMARK CAVERDOCK TUNNEL: 123    -11.0      3.3    124.4
REMARK  3 active torsions:
REMARK  status: ('A' for Active; 'I' for Inactive)
REMARK    1  A    between atoms: C2_2  and  C3_3 
REMARK    2  A    between atoms: C3_3  and  O5_5 
REMARK    3  A    between atoms: O5_5  and  C6_6 
ROOT
ATOM      1  C6  <0> d   1      27.574   0.397  29.735  0.00  0.00     0.140 C 
ATOM      2  C8  <0> d   1      28.706  -0.270  28.915  0.00  0.00     0.034 C 
ATOM      3  C9  <0> d   1      28.953  -1.660  29.560  0.00  0.00     0.008 C 
ATOM      4  C10 <0> d   1      27.618  -1.960  30.251  0.00  0.00     0.001 C 
ATOM      5  C12 <0> d   1      27.670  -2.968  31.384  0.00  0.00    -0.005 C 
ATOM      6  C14 <0> d   1      28.088  -4.341  30.856  0.00  0.00     0.006 C 
ATOM      7  C15 <0> d   1      28.100  -5.342  32.012  0.00  0.00     0.006 C 
ATOM      8  C16 <0> d   1      26.700  -5.445  32.624  0.00  0.00     0.001 C 
ATOM      9  C18 <0> d   1      26.751  -6.430  33.799  0.00  0.00     0.084 C 
ATOM     10  C19 <0> d   1      25.409  -6.425  34.496  0.00  0.00     0.131 C 
ATOM     11  O20 <0> d   1      24.820  -7.457  34.715  0.00  0.00    -0.298 OA
ATOM     12  C21 <0> d   1      24.825  -5.093  34.912  0.00  0.00     0.052 C 
ATOM     13  C23 <0> d   1      23.390  -5.290  35.402  0.00  0.00     0.018 C 
ATOM     14  C24 <0> d   1      24.834  -4.163  33.696  0.00  0.00     0.021 C 
ATOM     15  C25 <0> d   1      26.249  -4.071  33.120  0.00  0.00    -0.035 C 
ATOM     16  C26 <0> d   1      27.212  -3.591  34.207  0.00  0.00     0.016 C 
ATOM     17  C27 <0> d   1      26.257  -3.061  31.978  0.00  0.00    -0.002 C 
ATOM     18  C29 <0> d   1      25.778  -1.704  32.484  0.00  0.00     0.007 C 
ATOM     19  C30 <0> d   1      25.860  -0.634  31.383  0.00  0.00     0.012 C 
ATOM     20  C31 <0> d   1      27.264  -0.577  30.866  0.00  0.00    -0.013 C 
ATOM     21  C32 <0> d   1      28.233  -0.345  32.027  0.00  0.00     0.018 C 
ENDROOT
BRANCH   1  22
ATOM     22  O5  <0> d   1      28.025   1.667  30.275  0.00  0.00    -0.315 OA
BRANCH  22  23
ATOM     23  C3  <0> d   1      29.087   2.238  29.685  0.00  0.00     0.258 C 
ATOM     24  O4  <0> d   1      28.970   2.760  28.602  0.00  0.00    -0.265 OA
BRANCH  23  25
ATOM     25  C2  <0> d   1      30.428   2.228  30.375  0.00  0.00     0.106 C 
ATOM     26  C1  <0> d   1      31.084   3.603  30.235  0.00  0.00     0.015 C 
ENDBRANCH  23  25
ENDBRANCH  22  23
ENDBRANCH   1  22
TORSDOF 3
ENDMDL
MODEL 125
REMARK CAVERDOCK RESULT:     -11.0      0.000      0.000
REMARK CAVERDOCK CONSTRAINTS:       0.0      0.0      0.0      0.0
REMARK CAVERDOCK TUNNEL: 124    -11.0      3.3    125.3
REMARK  3 active torsions:
REMARK  status: ('A' for Active; 'I' for Inactive)
REMARK    1  A    between atoms: C2_2  and  C3_3 
REMARK    2  A    between atoms: C3_3  and  O5_5 
REMARK    3  A    between atoms: O5_5  and  C6_6 
ROOT
ATOM      1  C6  <0> d   1      27.321   0.114  29.645  0.00  0.00     0.140 C 
ATOM      2  C8  <0> d   1      28.484  -0.563  28.880  0.00  0.00     0.034 C 
ATOM      3  C9  <0> d   1      28.780  -1.895  29.620  0.00  0.00     0.008 C 
ATOM      4  C10 <0> d   1      27.453  -2.199  30.324  0.00  0.00     0.001 C 
ATOM      5  C12 <0> d   1      27.536  -3.123  31.525  0.00  0.00    -0.005 C 
ATOM      6  C14 <0> d   1      28.012  -4.512  31.095  0.00  0.00     0.006 C 
ATOM      7  C15 <0> d   1      28.054  -5.429  32.318  0.00  0.00     0.006 C 
ATOM      8  C16 <0> d   1      26.654  -5.544  32.929  0.00  0.00     0.001 C 
ATOM      9  C18 <0> d   1      26.736  -6.443  34.170  0.00  0.00     0.084 C 
ATOM     10  C19 <0> d   1      25.390  -6.443  34.859  0.00  0.00     0.131 C 
ATOM     11  O20 <0> d   1      24.840  -7.479  35.147  0.00  0.00    -0.298 OA
ATOM     12  C21 <0> d   1      24.751  -5.109  35.179  0.00  0.00     0.052 C 
ATOM     13  C23 <0> d   1      23.321  -5.328  35.676  0.00  0.00     0.018 C 
ATOM     14  C24 <0> d   1      24.732  -4.266  33.901  0.00  0.00     0.021 C 
ATOM     15  C25 <0> d   1      26.147  -4.158  33.327  0.00  0.00    -0.035 C 
ATOM     16  C26 <0> d   1      27.082  -3.566  34.383  0.00  0.00     0.016 C 
ATOM     17  C27 <0> d   1      26.124  -3.230  32.118  0.00  0.00    -0.002 C 
ATOM     18  C29 <0> d   1      25.589  -1.861  32.526  0.00  0.00     0.007 C 
ATOM     19  C30 <0> d   1      25.636  -0.868  31.353  0.00  0.00     0.012 C 
ATOM     20  C31 <0> d   1      27.041  -0.791  30.841  0.00  0.00    -0.013 C 
ATOM     21  C32 <0> d   1      27.992  -0.441  31.987  0.00  0.00     0.018 C 
ENDROOT
BRANCH   1  22
ATOM     22  O5  <0> d   1      27.718   1.435  30.098  0.00  0.00    -0.315 OA
BRANCH  22  23
ATOM     23  C3  <0> d   1      28.787   1.988  29.503  0.00  0.00     0.258 C 
ATOM     24  O4  <0> d   1      28.753   2.249  28.323  0.00  0.00    -0.265 OA
BRANCH  23  25
ATOM     25  C2  <0> d   1      30.028   2.285  30.305  0.00  0.00     0.106 C 
ATOM     26  C1  <0> d   1      30.512   3.701  29.992  0.00  0.00     0.015 C 
ENDBRANCH  23  25
ENDBRANCH  22  23
ENDBRANCH   1  22
TORSDOF 3
ENDMDL
MODEL 126
REMARK CAVERDOCK RESULT:     -11.0      0.000      0.000
REMARK CAVERDOCK CONSTRAINTS:       0.0      0.0      0.0      0.0
REMARK CAVERDOCK TUNNEL: 125    -11.0      3.3    126.1
REMARK  3 active torsions:
REMARK  status: ('A' for Active; 'I' for Inactive)
REMARK    1  A    between atoms: C2_2  and  C3_3 
REMARK    2  A    between atoms: C3_3  and  O5_5 
REMARK    3  A    between atoms: O5_5  and  C6_6 
ROOT
ATOM      1  C6  <0> d   1      27.405  -0.126  29.471  0.00  0.00     0.140 C 
ATOM      2  C8  <0> d   1      28.638  -0.813  28.833  0.00  0.00     0.034 C 
ATOM      3  C9  <0> d   1      28.923  -2.080  29.683  0.00  0.00     0.008 C 
ATOM      4  C10 <0> d   1      27.560  -2.382  30.316  0.00  0.00     0.001 C 
ATOM      5  C12 <0> d   1      27.588  -3.220  31.581  0.00  0.00    -0.005 C 
ATOM      6  C14 <0> d   1      28.134  -4.617  31.281  0.00  0.00     0.006 C 
ATOM      7  C15 <0> d   1      28.118  -5.448  32.565  0.00  0.00     0.006 C 
ATOM      8  C16 <0> d   1      26.685  -5.571  33.088  0.00  0.00     0.001 C 
ATOM      9  C18 <0> d   1      26.707  -6.381  34.390  0.00  0.00     0.084 C 
ATOM     10  C19 <0> d   1      25.317  -6.382  34.986  0.00  0.00     0.131 C 
ATOM     11  O20 <0> d   1      24.780  -7.415  35.308  0.00  0.00    -0.298 OA
ATOM     12  C21 <0> d   1      24.618  -5.052  35.169  0.00  0.00     0.052 C 
ATOM     13  C23 <0> d   1      23.164  -5.287  35.583  0.00  0.00     0.018 C 
ATOM     14  C24 <0> d   1      24.662  -4.299  33.837  0.00  0.00     0.021 C 
ATOM     15  C25 <0> d   1      26.109  -4.180  33.353  0.00  0.00    -0.035 C 
ATOM     16  C26 <0> d   1      26.951  -3.486  34.425  0.00  0.00     0.016 C 
ATOM     17  C27 <0> d   1      26.141  -3.337  32.083  0.00  0.00    -0.002 C 
ATOM     18  C29 <0> d   1      25.538  -1.963  32.359  0.00  0.00     0.007 C 
ATOM     19  C30 <0> d   1      25.637  -1.050  31.126  0.00  0.00     0.012 C 
ATOM     20  C31 <0> d   1      27.071  -0.959  30.704  0.00  0.00    -0.013 C 
ATOM     21  C32 <0> d   1      27.929  -0.500  31.885  0.00  0.00     0.018 C 
ENDROOT
BRANCH   1  22
ATOM     22  O5  <0> d   1      27.730   1.235  29.857  0.00  0.00    -0.315 OA
BRANCH  22  23
ATOM     23  C3  <0> d   1      28.586   1.904  29.069  0.00  0.00     0.258 C 
ATOM     24  O4  <0> d   1      28.518   1.790  27.867  0.00  0.00    -0.265 OA
BRANCH  23  25
ATOM     25  C2  <0> d   1      29.634   2.799  29.681  0.00  0.00     0.106 C 
ATOM     26  C1  <0> d   1      28.999   3.643  30.788  0.00  0.00     0.015 C 
ENDBRANCH  23  25
ENDBRANCH  22  23
ENDBRANCH   1  22
TORSDOF 3
ENDMDL
MODEL 127
REMARK CAVERDOCK RESULT:     -10.9      0.000      0.000
REMARK CAVERDOCK CONSTRAINTS:       0.0      0.0      0.0      0.0
REMARK CAVERDOCK TUNNEL: 126    -10.9      3.3    127.2
REMARK  3 active torsions:
REMARK  status: ('A' for Active; 'I' for Inactive)
REMARK    1  A    between atoms: C2_2  and  C3_3 
REMARK    2  A    between atoms: C3_3  and  O5_5 
REMARK    3  A    between atoms: O5_5  and  C6_6 
ROOT
ATOM      1  C6  <0> d   1      27.728  -0.189  29.832  0.00  0.00     0.140 C 
ATOM      2  C8  <0> d   1      28.904  -0.938  29.158  0.00  0.00     0.034 C 
ATOM      3  C9  <0> d   1      29.078  -2.270  29.936  0.00  0.00     0.008 C 
ATOM      4  C10 <0> d   1      27.692  -2.493  30.550  0.00  0.00     0.001 C 
ATOM      5  C12 <0> d   1      27.644  -3.399  31.766  0.00  0.00    -0.005 C 
ATOM      6  C14 <0> d   1      28.075  -4.818  31.390  0.00  0.00     0.006 C 
ATOM      7  C15 <0> d   1      27.984  -5.714  32.626  0.00  0.00     0.006 C 
ATOM      8  C16 <0> d   1      26.542  -5.747  33.140  0.00  0.00     0.001 C 
ATOM      9  C18 <0> d   1      26.491  -6.627  34.395  0.00  0.00     0.084 C 
ATOM     10  C19 <0> d   1      25.102  -6.546  34.989  0.00  0.00     0.131 C 
ATOM     11  O20 <0> d   1      24.481  -7.548  35.252  0.00  0.00    -0.298 OA
ATOM     12  C21 <0> d   1      24.514  -5.176  35.245  0.00  0.00     0.052 C 
ATOM     13  C23 <0> d   1      23.043  -5.312  35.644  0.00  0.00     0.018 C 
ATOM     14  C24 <0> d   1      24.627  -4.356  33.957  0.00  0.00     0.021 C 
ATOM     15  C25 <0> d   1      26.081  -4.330  33.482  0.00  0.00    -0.035 C 
ATOM     16  C26 <0> d   1      26.972  -3.769  34.592  0.00  0.00     0.016 C 
ATOM     17  C27 <0> d   1      26.190  -3.424  32.261  0.00  0.00    -0.002 C 
ATOM     18  C29 <0> d   1      25.701  -2.022  32.612  0.00  0.00     0.007 C 
ATOM     19  C30 <0> d   1      25.881  -1.053  31.432  0.00  0.00     0.012 C 
ATOM     20  C31 <0> d   1      27.319  -1.058  31.017  0.00  0.00    -0.013 C 
ATOM     21  C32 <0> d   1      28.206  -0.737  32.221  0.00  0.00     0.018 C 
ENDROOT
BRANCH   1  22
ATOM     22  O5  <0> d   1      28.162   1.118  30.293  0.00  0.00    -0.315 OA
BRANCH  22  23
ATOM     23  C3  <0> d   1      28.930   1.834  29.458  0.00  0.00     0.258 C 
ATOM     24  O4  <0> d   1      28.659   1.888  28.281  0.00  0.00    -0.265 OA
BRANCH  23  25
ATOM     25  C2  <0> d   1      30.132   2.574  29.987  0.00  0.00     0.106 C 
ATOM     26  C1  <0> d   1      29.768   4.043  30.215  0.00  0.00     0.015 C 
ENDBRANCH  23  25
ENDBRANCH  22  23
ENDBRANCH   1  22
TORSDOF 3
ENDMDL
MODEL 128
REMARK CAVERDOCK RESULT:     -10.5      0.000      0.000
REMARK CAVERDOCK CONSTRAINTS:       0.0      0.0      0.0      0.0
REMARK CAVERDOCK TUNNEL: 127    -10.5      3.2    128.4
REMARK  3 active torsions:
REMARK  status: ('A' for Active; 'I' for Inactive)
REMARK    1  A    between atoms: C2_2  and  C3_3 
REMARK    2  A    between atoms: C3_3  and  O5_5 
REMARK    3  A    between atoms: O5_5  and  C6_6 
ROOT
ATOM      1  C6  <0> d   1      27.520  -0.727  29.511  0.00  0.00     0.140 C 
ATOM      2  C8  <0> d   1      28.714  -1.516  28.921  0.00  0.00     0.034 C 
ATOM      3  C9  <0> d   1      28.932  -2.741  29.850  0.00  0.00     0.008 C 
ATOM      4  C10 <0> d   1      27.556  -2.930  30.498  0.00  0.00     0.001 C 
ATOM      5  C12 <0> d   1      27.541  -3.685  31.813  0.00  0.00    -0.005 C 
ATOM      6  C14 <0> d   1      28.013  -5.126  31.604  0.00  0.00     0.006 C 
ATOM      7  C15 <0> d   1      27.955  -5.871  32.938  0.00  0.00     0.006 C 
ATOM      8  C16 <0> d   1      26.517  -5.885  33.464  0.00  0.00     0.001 C 
ATOM      9  C18 <0> d   1      26.498  -6.611  34.816  0.00  0.00     0.084 C 
ATOM     10  C19 <0> d   1      25.111  -6.500  35.407  0.00  0.00     0.131 C 
ATOM     11  O20 <0> d   1      24.521  -7.481  35.793  0.00  0.00    -0.298 OA
ATOM     12  C21 <0> d   1      24.484  -5.127  35.504  0.00  0.00     0.052 C 
ATOM     13  C23 <0> d   1      23.020  -5.258  35.929  0.00  0.00     0.018 C 
ATOM     14  C24 <0> d   1      24.566  -4.463  34.128  0.00  0.00     0.021 C 
ATOM     15  C25 <0> d   1      26.016  -4.451  33.640  0.00  0.00    -0.035 C 
ATOM     16  C26 <0> d   1      26.895  -3.736  34.668  0.00  0.00     0.016 C 
ATOM     17  C27 <0> d   1      26.092  -3.694  32.319  0.00  0.00    -0.002 C 
ATOM     18  C29 <0> d   1      25.562  -2.275  32.506  0.00  0.00     0.007 C 
ATOM     19  C30 <0> d   1      25.707  -1.448  31.218  0.00  0.00     0.012 C 
ATOM     20  C31 <0> d   1      27.143  -1.460  30.794  0.00  0.00    -0.013 C 
ATOM     21  C32 <0> d   1      28.026  -0.973  31.944  0.00  0.00     0.018 C 
ENDROOT
BRANCH   1  22
ATOM     22  O5  <0> d   1      27.917   0.638  29.810  0.00  0.00    -0.315 OA
BRANCH  22  23
ATOM     23  C3  <0> d   1      28.227   1.424  28.768  0.00  0.00     0.258 C 
ATOM     24  O4  <0> d   1      27.713   1.232  27.691  0.00  0.00    -0.265 OA
BRANCH  23  25
ATOM     25  C2  <0> d   1      29.215   2.550  28.940  0.00  0.00     0.106 C 
ATOM     26  C1  <0> d   1      28.970   3.243  30.282  0.00  0.00     0.015 C 
ENDBRANCH  23  25
ENDBRANCH  22  23
ENDBRANCH   1  22
TORSDOF 3
ENDMDL
MODEL 129
REMARK CAVERDOCK RESULT:      -9.6      0.000      0.000
REMARK CAVERDOCK CONSTRAINTS:       0.0      0.0      0.0      0.0
REMARK CAVERDOCK TUNNEL: 128     -9.6      3.2    129.1
REMARK  3 active torsions:
REMARK  status: ('A' for Active; 'I' for Inactive)
REMARK    1  A    between atoms: C2_2  and  C3_3 
REMARK    2  A    between atoms: C3_3  and  O5_5 
REMARK    3  A    between atoms: O5_5  and  C6_6 
ROOT
ATOM      1  C6  <0> d   1      27.468  -0.988  29.541  0.00  0.00     0.140 C 
ATOM      2  C8  <0> d   1      28.648  -1.803  28.957  0.00  0.00     0.034 C 
ATOM      3  C9  <0> d   1      28.862  -3.009  29.910  0.00  0.00     0.008 C 
ATOM      4  C10 <0> d   1      27.491  -3.168  30.576  0.00  0.00     0.001 C 
ATOM      5  C12 <0> d   1      27.482  -3.895  31.908  0.00  0.00    -0.005 C 
ATOM      6  C14 <0> d   1      27.935  -5.345  31.727  0.00  0.00     0.006 C 
ATOM      7  C15 <0> d   1      27.883  -6.060  33.077  0.00  0.00     0.006 C 
ATOM      8  C16 <0> d   1      26.451  -6.046  33.619  0.00  0.00     0.001 C 
ATOM      9  C18 <0> d   1      26.438  -6.741  34.986  0.00  0.00     0.084 C 
ATOM     10  C19 <0> d   1      25.059  -6.602  35.589  0.00  0.00     0.131 C 
ATOM     11  O20 <0> d   1      24.462  -7.568  36.003  0.00  0.00    -0.298 OA
ATOM     12  C21 <0> d   1      24.447  -5.220  35.662  0.00  0.00     0.052 C 
ATOM     13  C23 <0> d   1      22.987  -5.325  36.104  0.00  0.00     0.018 C 
ATOM     14  C24 <0> d   1      24.522  -4.587  34.270  0.00  0.00     0.021 C 
ATOM     15  C25 <0> d   1      25.967  -4.603  33.767  0.00  0.00    -0.035 C 
ATOM     16  C26 <0> d   1      26.865  -3.875  34.770  0.00  0.00     0.016 C 
ATOM     17  C27 <0> d   1      26.037  -3.876  32.429  0.00  0.00    -0.002 C 
ATOM     18  C29 <0> d   1      25.526  -2.447  32.590  0.00  0.00     0.007 C 
ATOM     19  C30 <0> d   1      25.666  -1.651  31.282  0.00  0.00     0.012 C 
ATOM     20  C31 <0> d   1      27.097  -1.688  30.844  0.00  0.00    -0.013 C 
ATOM     21  C32 <0> d   1      27.998  -1.186  31.974  0.00  0.00     0.018 C 
ENDROOT
BRANCH   1  22
ATOM     22  O5  <0> d   1      27.883   0.378  29.806  0.00  0.00    -0.315 OA
BRANCH  22  23
ATOM     23  C3  <0> d   1      27.914   1.219  28.760  0.00  0.00     0.258 C 
ATOM     24  O4  <0> d   1      27.128   1.083  27.852  0.00  0.00    -0.265 OA
BRANCH  23  25
ATOM     25  C2  <0> d   1      28.927   2.335  28.719  0.00  0.00     0.106 C 
ATOM     26  C1  <0> d   1      29.322   2.719  30.146  0.00  0.00     0.015 C 
ENDBRANCH  23  25
ENDBRANCH  22  23
ENDBRANCH   1  22
TORSDOF 3
ENDMDL
MODEL 130
REMARK CAVERDOCK RESULT:      -8.9      0.000      0.000
REMARK CAVERDOCK CONSTRAINTS:       0.0      0.0      0.0      0.0
REMARK CAVERDOCK TUNNEL: 129     -8.9      3.1    130.1
REMARK  3 active torsions:
REMARK  status: ('A' for Active; 'I' for Inactive)
REMARK    1  A    between atoms: C2_2  and  C3_3 
REMARK    2  A    between atoms: C3_3  and  O5_5 
REMARK    3  A    between atoms: O5_5  and  C6_6 
ROOT
ATOM      1  C6  <0> d   1      27.684  -1.421  29.518  0.00  0.00     0.140 C 
ATOM      2  C8  <0> d   1      28.959  -2.213  29.138  0.00  0.00     0.034 C 
ATOM      3  C9  <0> d   1      29.132  -3.311  30.222  0.00  0.00     0.008 C 
ATOM      4  C10 <0> d   1      27.708  -3.492  30.758  0.00  0.00     0.001 C 
ATOM      5  C12 <0> d   1      27.594  -4.092  32.147  0.00  0.00    -0.005 C 
ATOM      6  C14 <0> d   1      28.137  -5.522  32.155  0.00  0.00     0.006 C 
ATOM      7  C15 <0> d   1      27.979  -6.111  33.557  0.00  0.00     0.006 C 
ATOM      8  C16 <0> d   1      26.499  -6.135  33.947  0.00  0.00     0.001 C 
ATOM      9  C18 <0> d   1      26.376  -6.701  35.367  0.00  0.00     0.084 C 
ATOM     10  C19 <0> d   1      24.935  -6.592  35.811  0.00  0.00     0.131 C 
ATOM     11  O20 <0> d   1      24.348  -7.550  36.255  0.00  0.00    -0.298 OA
ATOM     12  C21 <0> d   1      24.249  -5.249  35.686  0.00  0.00     0.052 C 
ATOM     13  C23 <0> d   1      22.757  -5.402  35.987  0.00  0.00     0.018 C 
ATOM     14  C24 <0> d   1      24.439  -4.743  34.254  0.00  0.00     0.021 C 
ATOM     15  C25 <0> d   1      25.928  -4.717  33.904  0.00  0.00    -0.035 C 
ATOM     16  C26 <0> d   1      26.675  -3.847  34.916  0.00  0.00     0.016 C 
ATOM     17  C27 <0> d   1      26.103  -4.113  32.515  0.00  0.00    -0.002 C 
ATOM     18  C29 <0> d   1      25.505  -2.710  32.482  0.00  0.00     0.007 C 
ATOM     19  C30 <0> d   1      25.743  -2.030  31.124  0.00  0.00     0.012 C 
ATOM     20  C31 <0> d   1      27.213  -2.020  30.839  0.00  0.00    -0.013 C 
ATOM     21  C32 <0> d   1      27.960  -1.362  31.999  0.00  0.00     0.018 C 
ENDROOT
BRANCH   1  22
ATOM     22  O5  <0> d   1      27.998  -0.014  29.688  0.00  0.00    -0.315 OA
BRANCH  22  23
ATOM     23  C3  <0> d   1      27.752   0.796  28.646  0.00  0.00     0.258 C 
ATOM     24  O4  <0> d   1      26.761   0.633  27.974  0.00  0.00    -0.265 OA
BRANCH  23  25
ATOM     25  C2  <0> d   1      28.712   1.909  28.313  0.00  0.00     0.106 C 
ATOM     26  C1  <0> d   1      28.431   2.421  26.899  0.00  0.00     0.015 C 
ENDBRANCH  23  25
ENDBRANCH  22  23
ENDBRANCH   1  22
TORSDOF 3
ENDMDL
MODEL 131
REMARK CAVERDOCK RESULT:      -7.7      0.000      0.000
REMARK CAVERDOCK CONSTRAINTS:       0.0      0.0      0.0      0.0
REMARK CAVERDOCK TUNNEL: 130     -7.7      3.1    131.2
REMARK  3 active torsions:
REMARK  status: ('A' for Active; 'I' for Inactive)
REMARK    1  A    between atoms: C2_2  and  C3_3 
REMARK    2  A    between atoms: C3_3  and  O5_5 
REMARK    3  A    between atoms: O5_5  and  C6_6 
ROOT
ATOM      1  C6  <0> d   1      27.820  -1.759  29.618  0.00  0.00     0.140 C 
ATOM      2  C8  <0> d   1      29.048  -2.629  29.254  0.00  0.00     0.034 C 
ATOM      3  C9  <0> d   1      29.167  -3.707  30.364  0.00  0.00     0.008 C 
ATOM      4  C10 <0> d   1      27.737  -3.797  30.910  0.00  0.00     0.001 C 
ATOM      5  C12 <0> d   1      27.597  -4.355  32.314  0.00  0.00    -0.005 C 
ATOM      6  C14 <0> d   1      28.062  -5.812  32.356  0.00  0.00     0.006 C 
ATOM      7  C15 <0> d   1      27.879  -6.356  33.772  0.00  0.00     0.006 C 
ATOM      8  C16 <0> d   1      26.401  -6.290  34.167  0.00  0.00     0.001 C 
ATOM      9  C18 <0> d   1      26.254  -6.813  35.602  0.00  0.00     0.084 C 
ATOM     10  C19 <0> d   1      24.823  -6.615  36.048  0.00  0.00     0.131 C 
ATOM     11  O20 <0> d   1      24.187  -7.528  36.517  0.00  0.00    -0.298 OA
ATOM     12  C21 <0> d   1      24.210  -5.240  35.891  0.00  0.00     0.052 C 
ATOM     13  C23 <0> d   1      22.713  -5.304  36.200  0.00  0.00     0.018 C 
ATOM     14  C24 <0> d   1      24.421  -4.782  34.446  0.00  0.00     0.021 C 
ATOM     15  C25 <0> d   1      25.908  -4.845  34.091  0.00  0.00    -0.035 C 
ATOM     16  C26 <0> d   1      26.706  -3.991  35.078  0.00  0.00     0.016 C 
ATOM     17  C27 <0> d   1      26.109  -4.286  32.687  0.00  0.00    -0.002 C 
ATOM     18  C29 <0> d   1      25.588  -2.854  32.620  0.00  0.00     0.007 C 
ATOM     19  C30 <0> d   1      25.856  -2.222  31.245  0.00  0.00     0.012 C 
ATOM     20  C31 <0> d   1      27.323  -2.299  30.955  0.00  0.00    -0.013 C 
ATOM     21  C32 <0> d   1      28.110  -1.653  32.096  0.00  0.00     0.018 C 
ENDROOT
BRANCH   1  22
ATOM     22  O5  <0> d   1      28.210  -0.367  29.752  0.00  0.00    -0.315 OA
BRANCH  22  23
ATOM     23  C3  <0> d   1      27.869   0.460  28.751  0.00  0.00     0.258 C 
ATOM     24  O4  <0> d   1      26.927   0.195  28.042  0.00  0.00    -0.265 OA
BRANCH  23  25
ATOM     25  C2  <0> d   1      28.659   1.722  28.513  0.00  0.00     0.106 C 
ATOM     26  C1  <0> d   1      28.476   2.173  27.063  0.00  0.00     0.015 C 
ENDBRANCH  23  25
ENDBRANCH  22  23
ENDBRANCH   1  22
TORSDOF 3
ENDMDL
MODEL 132
REMARK CAVERDOCK RESULT:      -6.3      0.000      0.000
REMARK CAVERDOCK CONSTRAINTS:       0.0      0.0      0.0      0.0
REMARK CAVERDOCK TUNNEL: 131     -6.3      3.0    132.4
REMARK  3 active torsions:
REMARK  status: ('A' for Active; 'I' for Inactive)
REMARK    1  A    between atoms: C2_2  and  C3_3 
REMARK    2  A    between atoms: C3_3  and  O5_5 
REMARK    3  A    between atoms: O5_5  and  C6_6 
ROOT
ATOM      1  C6  <0> d   1      27.886  -2.044  29.764  0.00  0.00     0.140 C 
ATOM      2  C8  <0> d   1      29.273  -2.731  29.720  0.00  0.00     0.034 C 
ATOM      3  C9  <0> d   1      29.343  -3.659  30.962  0.00  0.00     0.008 C 
ATOM      4  C10 <0> d   1      27.867  -3.928  31.273  0.00  0.00     0.001 C 
ATOM      5  C12 <0> d   1      27.556  -4.359  32.695  0.00  0.00    -0.005 C 
ATOM      6  C14 <0> d   1      28.213  -5.707  32.997  0.00  0.00     0.006 C 
ATOM      7  C15 <0> d   1      27.856  -6.131  34.422  0.00  0.00     0.006 C 
ATOM      8  C16 <0> d   1      26.337  -6.270  34.558  0.00  0.00     0.001 C 
ATOM      9  C18 <0> d   1      26.010  -6.664  36.004  0.00  0.00     0.084 C 
ATOM     10  C19 <0> d   1      24.508  -6.661  36.181  0.00  0.00     0.131 C 
ATOM     11  O20 <0> d   1      23.937  -7.615  36.652  0.00  0.00    -0.298 OA
ATOM     12  C21 <0> d   1      23.742  -5.429  35.753  0.00  0.00     0.052 C 
ATOM     13  C23 <0> d   1      22.239  -5.708  35.819  0.00  0.00     0.018 C 
ATOM     14  C24 <0> d   1      24.142  -5.088  34.316  0.00  0.00     0.021 C 
ATOM     15  C25 <0> d   1      25.662  -4.941  34.219  0.00  0.00    -0.035 C 
ATOM     16  C26 <0> d   1      26.135  -3.873  35.208  0.00  0.00     0.016 C 
ATOM     17  C27 <0> d   1      26.031  -4.499  32.808  0.00  0.00    -0.002 C 
ATOM     18  C29 <0> d   1      25.329  -3.186  32.476  0.00  0.00     0.007 C 
ATOM     19  C30 <0> d   1      25.748  -2.659  31.094  0.00  0.00     0.012 C 
ATOM     20  C31 <0> d   1      27.238  -2.522  31.060  0.00  0.00    -0.013 C 
ATOM     21  C32 <0> d   1      27.704  -1.645  32.223  0.00  0.00     0.018 C 
ENDROOT
BRANCH   1  22
ATOM     22  O5  <0> d   1      28.040  -0.600  29.783  0.00  0.00    -0.315 OA
BRANCH  22  23
ATOM     23  C3  <0> d   1      28.312  -0.002  28.612  0.00  0.00     0.258 C 
ATOM     24  O4  <0> d   1      28.187  -0.613  27.577  0.00  0.00    -0.265 OA
BRANCH  23  25
ATOM     25  C2  <0> d   1      28.772   1.434  28.588  0.00  0.00     0.106 C 
ATOM     26  C1  <0> d   1      28.155   2.148  27.384  0.00  0.00     0.015 C 
ENDBRANCH  23  25
ENDBRANCH  22  23
ENDBRANCH   1  22
TORSDOF 3
ENDMDL
MODEL 133
REMARK CAVERDOCK RESULT:      -6.0      0.000      0.000
REMARK CAVERDOCK CONSTRAINTS:       0.0      0.0      0.0      0.0
REMARK CAVERDOCK TUNNEL: 132     -6.0      3.0    133.2
REMARK  3 active torsions:
REMARK  status: ('A' for Active; 'I' for Inactive)
REMARK    1  A    between atoms: C2_2  and  C3_3 
REMARK    2  A    between atoms: C3_3  and  O5_5 
REMARK    3  A    between atoms: O5_5  and  C6_6 
ROOT
ATOM      1  C6  <0> d   1      28.599  -2.354  29.882  0.00  0.00     0.140 C 
ATOM      2  C8  <0> d   1      29.362  -1.395  30.829  0.00  0.00     0.034 C 
ATOM      3  C9  <0> d   1      28.751  -1.596  32.242  0.00  0.00     0.008 C 
ATOM      4  C10 <0> d   1      28.164  -3.010  32.164  0.00  0.00     0.001 C 
ATOM      5  C12 <0> d   1      27.066  -3.328  33.162  0.00  0.00    -0.005 C 
ATOM      6  C14 <0> d   1      27.612  -3.271  34.590  0.00  0.00     0.006 C 
ATOM      7  C15 <0> d   1      26.493  -3.627  35.569  0.00  0.00     0.006 C 
ATOM      8  C16 <0> d   1      25.983  -5.042  35.283  0.00  0.00     0.001 C 
ATOM      9  C18 <0> d   1      24.843  -5.358  36.260  0.00  0.00     0.084 C 
ATOM     10  C19 <0> d   1      24.240  -6.694  35.888  0.00  0.00     0.131 C 
ATOM     11  O20 <0> d   1      24.098  -7.563  36.715  0.00  0.00    -0.298 OA
ATOM     12  C21 <0> d   1      23.819  -6.912  34.451  0.00  0.00     0.052 C 
ATOM     13  C23 <0> d   1      23.436  -8.378  34.243  0.00  0.00     0.018 C 
ATOM     14  C24 <0> d   1      24.998  -6.552  33.544  0.00  0.00     0.021 C 
ATOM     15  C25 <0> d   1      25.471  -5.128  33.845  0.00  0.00    -0.035 C 
ATOM     16  C26 <0> d   1      24.304  -4.155  33.671  0.00  0.00     0.016 C 
ATOM     17  C27 <0> d   1      26.574  -4.751  32.863  0.00  0.00    -0.002 C 
ATOM     18  C29 <0> d   1      26.056  -4.868  31.433  0.00  0.00     0.007 C 
ATOM     19  C30 <0> d   1      27.110  -4.408  30.414  0.00  0.00     0.012 C 
ATOM     20  C31 <0> d   1      27.527  -3.009  30.746  0.00  0.00    -0.013 C 
ATOM     21  C32 <0> d   1      26.295  -2.104  30.813  0.00  0.00     0.018 C 
ENDROOT
BRANCH   1  22
ATOM     22  O5  <0> d   1      27.985  -1.608  28.798  0.00  0.00    -0.315 OA
BRANCH  22  23
ATOM     23  C3  <0> d   1      28.576  -0.458  28.438  0.00  0.00     0.258 C 
ATOM     24  O4  <0> d   1      29.711  -0.466  28.023  0.00  0.00    -0.265 OA
BRANCH  23  25
ATOM     25  C2  <0> d   1      27.824   0.844  28.549  0.00  0.00     0.106 C 
ATOM     26  C1  <0> d   1      28.572   1.933  27.778  0.00  0.00     0.015 C 
ENDBRANCH  23  25
ENDBRANCH  22  23
ENDBRANCH   1  22
TORSDOF 3
ENDMDL
MODEL 134
REMARK CAVERDOCK RESULT:      -4.8      0.000      0.000
REMARK CAVERDOCK CONSTRAINTS:       0.0      0.0      0.0      0.0
REMARK CAVERDOCK TUNNEL: 133     -4.8      3.0    134.3
REMARK  3 active torsions:
REMARK  status: ('A' for Active; 'I' for Inactive)
REMARK    1  A    between atoms: C2_2  and  C3_3 
REMARK    2  A    between atoms: C3_3  and  O5_5 
REMARK    3  A    between atoms: O5_5  and  C6_6 
ROOT
ATOM      1  C6  <0> d   1      28.467  -2.587  30.033  0.00  0.00     0.140 C 
ATOM      2  C8  <0> d   1      29.227  -1.604  30.957  0.00  0.00     0.034 C 
ATOM      3  C9  <0> d   1      28.621  -1.778  32.376  0.00  0.00     0.008 C 
ATOM      4  C10 <0> d   1      28.041  -3.196  32.330  0.00  0.00     0.001 C 
ATOM      5  C12 <0> d   1      26.947  -3.497  33.337  0.00  0.00    -0.005 C 
ATOM      6  C14 <0> d   1      27.496  -3.406  34.763  0.00  0.00     0.006 C 
ATOM      7  C15 <0> d   1      26.382  -3.747  35.753  0.00  0.00     0.006 C 
ATOM      8  C16 <0> d   1      25.879  -5.170  35.499  0.00  0.00     0.001 C 
ATOM      9  C18 <0> d   1      24.742  -5.470  36.485  0.00  0.00     0.084 C 
ATOM     10  C19 <0> d   1      24.145  -6.817  36.144  0.00  0.00     0.131 C 
ATOM     11  O20 <0> d   1      24.009  -7.668  36.991  0.00  0.00    -0.298 OA
ATOM     12  C21 <0> d   1      23.721  -7.068  34.714  0.00  0.00     0.052 C 
ATOM     13  C23 <0> d   1      23.345  -8.541  34.539  0.00  0.00     0.018 C 
ATOM     14  C24 <0> d   1      24.897  -6.722  33.796  0.00  0.00     0.021 C 
ATOM     15  C25 <0> d   1      25.363  -5.290  34.064  0.00  0.00    -0.035 C 
ATOM     16  C26 <0> d   1      24.191  -4.326  33.872  0.00  0.00     0.016 C 
ATOM     17  C27 <0> d   1      26.462  -4.929  33.071  0.00  0.00    -0.002 C 
ATOM     18  C29 <0> d   1      25.940  -5.080  31.645  0.00  0.00     0.007 C 
ATOM     19  C30 <0> d   1      26.990  -4.637  30.613  0.00  0.00     0.012 C 
ATOM     20  C31 <0> d   1      27.400  -3.229  30.914  0.00  0.00    -0.013 C 
ATOM     21  C32 <0> d   1      26.164  -2.329  30.964  0.00  0.00     0.018 C 
ENDROOT
BRANCH   1  22
ATOM     22  O5  <0> d   1      27.846  -1.869  28.935  0.00  0.00    -0.315 OA
BRANCH  22  23
ATOM     23  C3  <0> d   1      28.203  -0.586  28.767  0.00  0.00     0.258 C 
ATOM     24  O4  <0> d   1      29.306  -0.314  28.356  0.00  0.00    -0.265 OA
BRANCH  23  25
ATOM     25  C2  <0> d   1      27.227   0.517  29.091  0.00  0.00     0.106 C 
ATOM     26  C1  <0> d   1      27.863   1.484  30.091  0.00  0.00     0.015 C 
ENDBRANCH  23  25
ENDBRANCH  22  23
ENDBRANCH   1  22
TORSDOF 3
ENDMDL
MODEL 135
REMARK CAVERDOCK RESULT:      -3.6      0.000      0.000
REMARK CAVERDOCK CONSTRAINTS:       0.0      0.0      0.0      0.0
REMARK CAVERDOCK TUNNEL: 134     -3.6      3.0    135.2
REMARK  3 active torsions:
REMARK  status: ('A' for Active; 'I' for Inactive)
REMARK    1  A    between atoms: C2_2  and  C3_3 
REMARK    2  A    between atoms: C3_3  and  O5_5 
REMARK    3  A    between atoms: O5_5  and  C6_6 
ROOT
ATOM      1  C6  <0> d   1      28.404  -2.846  29.996  0.00  0.00     0.140 C 
ATOM      2  C8  <0> d   1      29.201  -1.880  30.907  0.00  0.00     0.034 C 
ATOM      3  C9  <0> d   1      28.617  -2.042  32.336  0.00  0.00     0.008 C 
ATOM      4  C10 <0> d   1      28.007  -3.447  32.300  0.00  0.00     0.001 C 
ATOM      5  C12 <0> d   1      26.925  -3.727  33.327  0.00  0.00    -0.005 C 
ATOM      6  C14 <0> d   1      27.502  -3.649  34.742  0.00  0.00     0.006 C 
ATOM      7  C15 <0> d   1      26.399  -3.967  35.752  0.00  0.00     0.006 C 
ATOM      8  C16 <0> d   1      25.861  -5.379  35.506  0.00  0.00     0.001 C 
ATOM      9  C18 <0> d   1      24.737  -5.656  36.513  0.00  0.00     0.084 C 
ATOM     10  C19 <0> d   1      24.106  -6.990  36.182  0.00  0.00     0.131 C 
ATOM     11  O20 <0> d   1      23.967  -7.838  37.030  0.00  0.00    -0.298 OA
ATOM     12  C21 <0> d   1      23.651  -7.230  34.759  0.00  0.00     0.052 C 
ATOM     13  C23 <0> d   1      23.240  -8.695  34.590  0.00  0.00     0.018 C 
ATOM     14  C24 <0> d   1      24.816  -6.908  33.820  0.00  0.00     0.021 C 
ATOM     15  C25 <0> d   1      25.318  -5.486  34.081  0.00  0.00    -0.035 C 
ATOM     16  C26 <0> d   1      24.163  -4.498  33.911  0.00  0.00     0.016 C 
ATOM     17  C27 <0> d   1      26.405  -5.148  33.068  0.00  0.00    -0.002 C 
ATOM     18  C29 <0> d   1      25.855  -5.287  31.652  0.00  0.00     0.007 C 
ATOM     19  C30 <0> d   1      26.895  -4.865  30.602  0.00  0.00     0.012 C 
ATOM     20  C31 <0> d   1      27.340  -3.466  30.896  0.00  0.00    -0.013 C 
ATOM     21  C32 <0> d   1      26.124  -2.540  30.969  0.00  0.00     0.018 C 
ENDROOT
BRANCH   1  22
ATOM     22  O5  <0> d   1      27.779  -2.113  28.910  0.00  0.00    -0.315 OA
BRANCH  22  23
ATOM     23  C3  <0> d   1      28.253  -0.885  28.650  0.00  0.00     0.258 C 
ATOM     24  O4  <0> d   1      29.397  -0.743  28.288  0.00  0.00    -0.265 OA
BRANCH  23  25
ATOM     25  C2  <0> d   1      27.359   0.318  28.810  0.00  0.00     0.106 C 
ATOM     26  C1  <0> d   1      27.739   1.378  27.775  0.00  0.00     0.015 C 
ENDBRANCH  23  25
ENDBRANCH  22  23
ENDBRANCH   1  22
TORSDOF 3
ENDMDL
MODEL 136
REMARK CAVERDOCK RESULT:      -2.0      0.000      0.000
REMARK CAVERDOCK CONSTRAINTS:       0.0      0.0      0.0      0.0
REMARK CAVERDOCK TUNNEL: 135     -2.0      3.0    136.2
REMARK  3 active torsions:
REMARK  status: ('A' for Active; 'I' for Inactive)
REMARK    1  A    between atoms: C2_2  and  C3_3 
REMARK    2  A    between atoms: C3_3  and  O5_5 
REMARK    3  A    between atoms: O5_5  and  C6_6 
ROOT
ATOM      1  C6  <0> d   1      28.574  -3.133  30.123  0.00  0.00     0.140 C 
ATOM      2  C8  <0> d   1      29.359  -2.191  31.069  0.00  0.00     0.034 C 
ATOM      3  C9  <0> d   1      28.726  -2.356  32.476  0.00  0.00     0.008 C 
ATOM      4  C10 <0> d   1      28.091  -3.749  32.407  0.00  0.00     0.001 C 
ATOM      5  C12 <0> d   1      26.972  -4.017  33.395  0.00  0.00    -0.005 C 
ATOM      6  C14 <0> d   1      27.504  -3.964  34.829  0.00  0.00     0.006 C 
ATOM      7  C15 <0> d   1      26.362  -4.270  35.799  0.00  0.00     0.006 C 
ATOM      8  C16 <0> d   1      25.806  -5.670  35.522  0.00  0.00     0.001 C 
ATOM      9  C18 <0> d   1      24.645  -5.934  36.489  0.00  0.00     0.084 C 
ATOM     10  C19 <0> d   1      24.000  -7.253  36.124  0.00  0.00     0.131 C 
ATOM     11  O20 <0> d   1      23.818  -8.106  36.959  0.00  0.00    -0.298 OA
ATOM     12  C21 <0> d   1      23.587  -7.471  34.685  0.00  0.00     0.052 C 
ATOM     13  C23 <0> d   1      23.155  -8.926  34.488  0.00  0.00     0.018 C 
ATOM     14  C24 <0> d   1      24.788  -7.163  33.788  0.00  0.00     0.021 C 
ATOM     15  C25 <0> d   1      25.308  -5.753  34.079  0.00  0.00    -0.035 C 
ATOM     16  C26 <0> d   1      24.177  -4.742  33.881  0.00  0.00     0.016 C 
ATOM     17  C27 <0> d   1      26.434  -5.426  33.105  0.00  0.00    -0.002 C 
ATOM     18  C29 <0> d   1      25.927  -5.541  31.671  0.00  0.00     0.007 C 
ATOM     19  C30 <0> d   1      27.009  -5.129  30.659  0.00  0.00     0.012 C 
ATOM     20  C31 <0> d   1      27.470  -3.741  30.982  0.00  0.00    -0.013 C 
ATOM     21  C32 <0> d   1      26.270  -2.794  31.024  0.00  0.00     0.018 C 
ENDROOT
BRANCH   1  22
ATOM     22  O5  <0> d   1      27.999  -2.379  29.024  0.00  0.00    -0.315 OA
BRANCH  22  23
ATOM     23  C3  <0> d   1      28.302  -1.073  28.957  0.00  0.00     0.258 C 
ATOM     24  O4  <0> d   1      29.454  -0.725  28.839  0.00  0.00    -0.265 OA
BRANCH  23  25
ATOM     25  C2  <0> d   1      27.207  -0.040  29.026  0.00  0.00     0.106 C 
ATOM     26  C1  <0> d   1      27.330   0.749  30.331  0.00  0.00     0.015 C 
ENDBRANCH  23  25
ENDBRANCH  22  23
ENDBRANCH   1  22
TORSDOF 3
ENDMDL
MODEL 137
REMARK CAVERDOCK RESULT:      -0.6      0.000      0.000
REMARK CAVERDOCK CONSTRAINTS:       0.0      0.0      0.0      0.0
REMARK CAVERDOCK TUNNEL: 136     -0.6      3.0    137.2
REMARK  3 active torsions:
REMARK  status: ('A' for Active; 'I' for Inactive)
REMARK    1  A    between atoms: C2_2  and  C3_3 
REMARK    2  A    between atoms: C3_3  and  O5_5 
REMARK    3  A    between atoms: O5_5  and  C6_6 
ROOT
ATOM      1  C6  <0> d   1      28.598  -3.322  30.319  0.00  0.00     0.140 C 
ATOM      2  C8  <0> d   1      29.324  -2.311  31.240  0.00  0.00     0.034 C 
ATOM      3  C9  <0> d   1      28.632  -2.406  32.627  0.00  0.00     0.008 C 
ATOM      4  C10 <0> d   1      28.026  -3.814  32.612  0.00  0.00     0.001 C 
ATOM      5  C12 <0> d   1      26.869  -4.047  33.565  0.00  0.00    -0.005 C 
ATOM      6  C14 <0> d   1      27.336  -3.900  35.015  0.00  0.00     0.006 C 
ATOM      7  C15 <0> d   1      26.159  -4.173  35.951  0.00  0.00     0.006 C 
ATOM      8  C16 <0> d   1      25.641  -5.597  35.733  0.00  0.00     0.001 C 
ATOM      9  C18 <0> d   1      24.443  -5.830  36.663  0.00  0.00     0.084 C 
ATOM     10  C19 <0> d   1      23.838  -7.180  36.349  0.00  0.00     0.131 C 
ATOM     11  O20 <0> d   1      23.635  -7.987  37.224  0.00  0.00    -0.298 OA
ATOM     12  C21 <0> d   1      23.494  -7.490  34.909  0.00  0.00     0.052 C 
ATOM     13  C23 <0> d   1      23.097  -8.962  34.779  0.00  0.00     0.018 C 
ATOM     14  C24 <0> d   1      24.728  -7.209  34.048  0.00  0.00     0.021 C 
ATOM     15  C25 <0> d   1      25.208  -5.775  34.278  0.00  0.00    -0.035 C 
ATOM     16  C26 <0> d   1      24.070  -4.800  33.972  0.00  0.00     0.016 C 
ATOM     17  C27 <0> d   1      26.370  -5.481  33.336  0.00  0.00    -0.002 C 
ATOM     18  C29 <0> d   1      25.929  -5.689  31.890  0.00  0.00     0.007 C 
ATOM     19  C30 <0> d   1      27.047  -5.315  30.903  0.00  0.00     0.012 C 
ATOM     20  C31 <0> d   1      27.468  -3.902  31.163  0.00  0.00    -0.013 C 
ATOM     21  C32 <0> d   1      26.250  -2.978  31.098  0.00  0.00     0.018 C 
ENDROOT
BRANCH   1  22
ATOM     22  O5  <0> d   1      28.058  -2.644  29.154  0.00  0.00    -0.315 OA
BRANCH  22  23
ATOM     23  C3  <0> d   1      28.199  -1.310  29.105  0.00  0.00     0.258 C 
ATOM     24  O4  <0> d   1      29.266  -0.825  28.809  0.00  0.00    -0.265 OA
BRANCH  23  25
ATOM     25  C2  <0> d   1      27.026  -0.416  29.417  0.00  0.00     0.106 C 
ATOM     26  C1  <0> d   1      27.328   1.006  28.943  0.00  0.00     0.015 C 
ENDBRANCH  23  25
ENDBRANCH  22  23
ENDBRANCH   1  22
TORSDOF 3
ENDMDL
MODEL 138
REMARK CAVERDOCK RESULT:       1.7      0.000      0.000
REMARK CAVERDOCK CONSTRAINTS:       0.0      0.0      0.0      0.0
REMARK CAVERDOCK TUNNEL: 137      1.7      2.9    138.1
REMARK  3 active torsions:
REMARK  status: ('A' for Active; 'I' for Inactive)
REMARK    1  A    between atoms: C2_2  and  C3_3 
REMARK    2  A    between atoms: C3_3  and  O5_5 
REMARK    3  A    between atoms: O5_5  and  C6_6 
ROOT
ATOM      1  C6  <0> d   1      28.403  -3.579  30.287  0.00  0.00     0.140 C 
ATOM      2  C8  <0> d   1      29.306  -2.703  31.191  0.00  0.00     0.034 C 
ATOM      3  C9  <0> d   1      28.744  -2.835  32.632  0.00  0.00     0.008 C 
ATOM      4  C10 <0> d   1      28.009  -4.179  32.592  0.00  0.00     0.001 C 
ATOM      5  C12 <0> d   1      26.931  -4.377  33.642  0.00  0.00    -0.005 C 
ATOM      6  C14 <0> d   1      27.547  -4.374  35.043  0.00  0.00     0.006 C 
ATOM      7  C15 <0> d   1      26.444  -4.608  36.076  0.00  0.00     0.006 C 
ATOM      8  C16 <0> d   1      25.775  -5.962  35.824  0.00  0.00     0.001 C 
ATOM      9  C18 <0> d   1      24.655  -6.153  36.855  0.00  0.00     0.084 C 
ATOM     10  C19 <0> d   1      23.898  -7.419  36.522  0.00  0.00     0.131 C 
ATOM     11  O20 <0> d   1      23.704  -8.265  37.361  0.00  0.00    -0.298 OA
ATOM     12  C21 <0> d   1      23.389  -7.595  35.108  0.00  0.00     0.052 C 
ATOM     13  C23 <0> d   1      22.844  -9.013  34.929  0.00  0.00     0.018 C 
ATOM     14  C24 <0> d   1      24.556  -7.363  34.144  0.00  0.00     0.021 C 
ATOM     15  C25 <0> d   1      25.190  -5.997  34.412  0.00  0.00    -0.035 C 
ATOM     16  C26 <0> d   1      24.125  -4.906  34.285  0.00  0.00     0.016 C 
ATOM     17  C27 <0> d   1      26.279  -5.741  33.376  0.00  0.00    -0.002 C 
ATOM     18  C29 <0> d   1      25.684  -5.807  31.973  0.00  0.00     0.007 C 
ATOM     19  C30 <0> d   1      26.732  -5.463  30.903  0.00  0.00     0.012 C 
ATOM     20  C31 <0> d   1      27.309  -4.115  31.205  0.00  0.00    -0.013 C 
ATOM     21  C32 <0> d   1      26.184  -3.085  31.322  0.00  0.00     0.018 C 
ENDROOT
BRANCH   1  22
ATOM     22  O5  <0> d   1      27.820  -2.775  29.227  0.00  0.00    -0.315 OA
BRANCH  22  23
ATOM     23  C3  <0> d   1      28.182  -1.484  29.173  0.00  0.00     0.258 C 
ATOM     24  O4  <0> d   1      29.294  -1.182  28.808  0.00  0.00    -0.265 OA
BRANCH  23  25
ATOM     25  C2  <0> d   1      27.200  -0.409  29.566  0.00  0.00     0.106 C 
ATOM     26  C1  <0> d   1      27.943   0.914  29.760  0.00  0.00     0.015 C 
ENDBRANCH  23  25
ENDBRANCH  22  23
ENDBRANCH   1  22
TORSDOF 3
ENDMDL
MODEL 139
REMARK CAVERDOCK RESULT:       3.4      0.000      0.000
REMARK CAVERDOCK CONSTRAINTS:       0.1      0.0      0.0      0.0
REMARK CAVERDOCK TUNNEL: 138      3.4      2.9    139.1
REMARK  3 active torsions:
REMARK  status: ('A' for Active; 'I' for Inactive)
REMARK    1  A    between atoms: C2_2  and  C3_3 
REMARK    2  A    between atoms: C3_3  and  O5_5 
REMARK    3  A    between atoms: O5_5  and  C6_6 
ROOT
ATOM      1  C6  <0> d   1      28.294  -3.764  30.278  0.00  0.00     0.140 C 
ATOM      2  C8  <0> d   1      29.265  -2.921  31.141  0.00  0.00     0.034 C 
ATOM      3  C9  <0> d   1      28.765  -3.039  32.606  0.00  0.00     0.008 C 
ATOM      4  C10 <0> d   1      27.985  -4.358  32.597  0.00  0.00     0.001 C 
ATOM      5  C12 <0> d   1      26.950  -4.524  33.694  0.00  0.00    -0.005 C 
ATOM      6  C14 <0> d   1      27.627  -4.545  35.066  0.00  0.00     0.006 C 
ATOM      7  C15 <0> d   1      26.565  -4.746  36.147  0.00  0.00     0.006 C 
ATOM      8  C16 <0> d   1      25.841  -6.077  35.924  0.00  0.00     0.001 C 
ATOM      9  C18 <0> d   1      24.763  -6.234  37.004  0.00  0.00     0.084 C 
ATOM     10  C19 <0> d   1      23.951  -7.474  36.703  0.00  0.00     0.131 C 
ATOM     11  O20 <0> d   1      23.767  -8.316  37.549  0.00  0.00    -0.298 OA
ATOM     12  C21 <0> d   1      23.373  -7.629  35.313  0.00  0.00     0.052 C 
ATOM     13  C23 <0> d   1      22.775  -9.028  35.156  0.00  0.00     0.018 C 
ATOM     14  C24 <0> d   1      24.503  -7.433  34.298  0.00  0.00     0.021 C 
ATOM     15  C25 <0> d   1      25.193  -6.088  34.540  0.00  0.00    -0.035 C 
ATOM     16  C26 <0> d   1      24.159  -4.963  34.462  0.00  0.00     0.016 C 
ATOM     17  C27 <0> d   1      26.242  -5.865  33.456  0.00  0.00    -0.002 C 
ATOM     18  C29 <0> d   1      25.583  -5.907  32.081  0.00  0.00     0.007 C 
ATOM     19  C30 <0> d   1      26.592  -5.594  30.965  0.00  0.00     0.012 C 
ATOM     20  C31 <0> d   1      27.226  -4.267  31.243  0.00  0.00    -0.013 C 
ATOM     21  C32 <0> d   1      26.141  -3.201  31.412  0.00  0.00     0.018 C 
ENDROOT
BRANCH   1  22
ATOM     22  O5  <0> d   1      27.691  -2.939  29.247  0.00  0.00    -0.315 OA
BRANCH  22  23
ATOM     23  C3  <0> d   1      28.182  -1.699  29.094  0.00  0.00     0.258 C 
ATOM     24  O4  <0> d   1      28.104  -0.902  30.000  0.00  0.00    -0.265 OA
BRANCH  23  25
ATOM     25  C2  <0> d   1      28.832  -1.299  27.794  0.00  0.00     0.106 C 
ATOM     26  C1  <0> d   1      28.883   0.226  27.697  0.00  0.00     0.015 C 
ENDBRANCH  23  25
ENDBRANCH  22  23
ENDBRANCH   1  22
TORSDOF 3
ENDMDL
MODEL 140
REMARK CAVERDOCK RESULT:       4.8      0.000      0.000
REMARK CAVERDOCK CONSTRAINTS:       0.0      0.0      0.0      0.0
REMARK CAVERDOCK TUNNEL: 139      4.8      2.9    140.1
REMARK  3 active torsions:
REMARK  status: ('A' for Active; 'I' for Inactive)
REMARK    1  A    between atoms: C2_2  and  C3_3 
REMARK    2  A    between atoms: C3_3  and  O5_5 
REMARK    3  A    between atoms: O5_5  and  C6_6 
ROOT
ATOM      1  C6  <0> d   1      28.228  -3.764  30.484  0.00  0.00     0.140 C 
ATOM      2  C8  <0> d   1      29.171  -2.942  31.397  0.00  0.00     0.034 C 
ATOM      3  C9  <0> d   1      28.638  -3.110  32.845  0.00  0.00     0.008 C 
ATOM      4  C10 <0> d   1      27.870  -4.435  32.776  0.00  0.00     0.001 C 
ATOM      5  C12 <0> d   1      26.811  -4.643  33.842  0.00  0.00    -0.005 C 
ATOM      6  C14 <0> d   1      27.456  -4.704  35.228  0.00  0.00     0.006 C 
ATOM      7  C15 <0> d   1      26.371  -4.947  36.277  0.00  0.00     0.006 C 
ATOM      8  C16 <0> d   1      25.664  -6.276  35.994  0.00  0.00     0.001 C 
ATOM      9  C18 <0> d   1      24.562  -6.476  37.043  0.00  0.00     0.084 C 
ATOM     10  C19 <0> d   1      23.767  -7.711  36.684  0.00  0.00     0.131 C 
ATOM     11  O20 <0> d   1      23.571  -8.581  37.498  0.00  0.00    -0.298 OA
ATOM     12  C21 <0> d   1      23.224  -7.826  35.276  0.00  0.00     0.052 C 
ATOM     13  C23 <0> d   1      22.641  -9.224  35.061  0.00  0.00     0.018 C 
ATOM     14  C24 <0> d   1      24.375  -7.589  34.295  0.00  0.00     0.021 C 
ATOM     15  C25 <0> d   1      25.048  -6.248  34.595  0.00  0.00    -0.035 C 
ATOM     16  C26 <0> d   1      24.007  -5.128  34.529  0.00  0.00     0.016 C 
ATOM     17  C27 <0> d   1      26.120  -5.982  33.545  0.00  0.00    -0.002 C 
ATOM     18  C29 <0> d   1      25.493  -5.985  32.154  0.00  0.00     0.007 C 
ATOM     19  C30 <0> d   1      26.526  -5.629  31.072  0.00  0.00     0.012 C 
ATOM     20  C31 <0> d   1      27.142  -4.306  31.408  0.00  0.00    -0.013 C 
ATOM     21  C32 <0> d   1      26.045  -3.255  31.585  0.00  0.00     0.018 C 
ENDROOT
BRANCH   1  22
ATOM     22  O5  <0> d   1      27.643  -2.911  29.466  0.00  0.00    -0.315 OA
BRANCH  22  23
ATOM     23  C3  <0> d   1      27.676  -1.587  29.687  0.00  0.00     0.258 C 
ATOM     24  O4  <0> d   1      26.669  -1.003  30.010  0.00  0.00    -0.265 OA
BRANCH  23  25
ATOM     25  C2  <0> d   1      28.970  -0.830  29.535  0.00  0.00     0.106 C 
ATOM     26  C1  <0> d   1      28.776   0.612  30.008  0.00  0.00     0.015 C 
ENDBRANCH  23  25
ENDBRANCH  22  23
ENDBRANCH   1  22
TORSDOF 3
ENDMDL
MODEL 141
REMARK CAVERDOCK RESULT:       7.0      0.000      0.000
REMARK CAVERDOCK CONSTRAINTS:       0.0      0.0      0.0      0.0
REMARK CAVERDOCK TUNNEL: 140      7.0      2.9    141.4
REMARK  3 active torsions:
REMARK  status: ('A' for Active; 'I' for Inactive)
REMARK    1  A    between atoms: C2_2  and  C3_3 
REMARK    2  A    between atoms: C3_3  and  O5_5 
REMARK    3  A    between atoms: O5_5  and  C6_6 
ROOT
ATOM      1  C6  <0> d   1      28.162  -4.178  30.377  0.00  0.00     0.140 C 
ATOM      2  C8  <0> d   1      29.363  -3.609  31.173  0.00  0.00     0.034 C 
ATOM      3  C9  <0> d   1      29.012  -3.776  32.676  0.00  0.00     0.008 C 
ATOM      4  C10 <0> d   1      28.001  -4.928  32.666  0.00  0.00     0.001 C 
ATOM      5  C12 <0> d   1      27.079  -5.012  33.868  0.00  0.00    -0.005 C 
ATOM      6  C14 <0> d   1      27.886  -5.286  35.139  0.00  0.00     0.006 C 
ATOM      7  C15 <0> d   1      26.929  -5.397  36.326  0.00  0.00     0.006 C 
ATOM      8  C16 <0> d   1      25.947  -6.550  36.097  0.00  0.00     0.001 C 
ATOM      9  C18 <0> d   1      24.983  -6.616  37.288  0.00  0.00     0.084 C 
ATOM     10  C19 <0> d   1      23.924  -7.656  36.999  0.00  0.00     0.131 C 
ATOM     11  O20 <0> d   1      23.678  -8.529  37.796  0.00  0.00    -0.298 OA
ATOM     12  C21 <0> d   1      23.180  -7.570  35.685  0.00  0.00     0.052 C 
ATOM     13  C23 <0> d   1      22.314  -8.819  35.500  0.00  0.00     0.018 C 
ATOM     14  C24 <0> d   1      24.208  -7.482  34.554  0.00  0.00     0.021 C 
ATOM     15  C25 <0> d   1      25.161  -6.312  34.807  0.00  0.00    -0.035 C 
ATOM     16  C26 <0> d   1      24.356  -5.018  34.943  0.00  0.00     0.016 C 
ATOM     17  C27 <0> d   1      26.109  -6.176  33.621  0.00  0.00    -0.002 C 
ATOM     18  C29 <0> d   1      25.308  -5.967  32.340  0.00  0.00     0.007 C 
ATOM     19  C30 <0> d   1      26.231  -5.733  31.133  0.00  0.00     0.012 C 
ATOM     20  C31 <0> d   1      27.130  -4.573  31.428  0.00  0.00    -0.013 C 
ATOM     21  C32 <0> d   1      26.290  -3.352  31.810  0.00  0.00     0.018 C 
ENDROOT
BRANCH   1  22
ATOM     22  O5  <0> d   1      27.617  -3.163  29.494  0.00  0.00    -0.315 OA
BRANCH  22  23
ATOM     23  C3  <0> d   1      28.274  -1.995  29.429  0.00  0.00     0.258 C 
ATOM     24  O4  <0> d   1      29.284  -1.905  28.770  0.00  0.00    -0.265 OA
BRANCH  23  25
ATOM     25  C2  <0> d   1      27.754  -0.794  30.176  0.00  0.00     0.106 C 
ATOM     26  C1  <0> d   1      26.603  -0.163  29.390  0.00  0.00     0.015 C 
ENDBRANCH  23  25
ENDBRANCH  22  23
ENDBRANCH   1  22
TORSDOF 3
ENDMDL
MODEL 142
REMARK CAVERDOCK RESULT:       9.0      0.000      0.000
REMARK CAVERDOCK CONSTRAINTS:       0.3      0.0      0.0      0.0
REMARK CAVERDOCK TUNNEL: 141      9.0      2.9   142.10
REMARK  3 active torsions:
REMARK  status: ('A' for Active; 'I' for Inactive)
REMARK    1  A    between atoms: C2_2  and  C3_3 
REMARK    2  A    between atoms: C3_3  and  O5_5 
REMARK    3  A    between atoms: O5_5  and  C6_6 
ROOT
ATOM      1  C6  <0> d   1      27.674  -3.761  30.707  0.00  0.00     0.140 C 
ATOM      2  C8  <0> d   1      28.881  -3.217  31.509  0.00  0.00     0.034 C 
ATOM      3  C9  <0> d   1      28.586  -3.515  33.003  0.00  0.00     0.008 C 
ATOM      4  C10 <0> d   1      27.612  -4.697  32.931  0.00  0.00     0.001 C 
ATOM      5  C12 <0> d   1      26.734  -4.908  34.150  0.00  0.00    -0.005 C 
ATOM      6  C14 <0> d   1      27.590  -5.255  35.370  0.00  0.00     0.006 C 
ATOM      7  C15 <0> d   1      26.677  -5.493  36.573  0.00  0.00     0.006 C 
ATOM      8  C16 <0> d   1      25.726  -6.657  36.280  0.00  0.00     0.001 C 
ATOM      9  C18 <0> d   1      24.804  -6.851  37.491  0.00  0.00     0.084 C 
ATOM     10  C19 <0> d   1      23.770  -7.900  37.151  0.00  0.00     0.131 C 
ATOM     11  O20 <0> d   1      23.578  -8.842  37.882  0.00  0.00    -0.298 OA
ATOM     12  C21 <0> d   1      22.980  -7.736  35.871  0.00  0.00     0.052 C 
ATOM     13  C23 <0> d   1      22.149  -8.995  35.613  0.00  0.00     0.018 C 
ATOM     14  C24 <0> d   1      23.967  -7.522  34.721  0.00  0.00     0.021 C 
ATOM     15  C25 <0> d   1      24.890  -6.344  35.039  0.00  0.00    -0.035 C 
ATOM     16  C26 <0> d   1      24.050  -5.094  35.304  0.00  0.00     0.016 C 
ATOM     17  C27 <0> d   1      25.794  -6.082  33.839  0.00  0.00    -0.002 C 
ATOM     18  C29 <0> d   1      24.945  -5.798  32.604  0.00  0.00     0.007 C 
ATOM     19  C30 <0> d   1      25.819  -5.438  31.392  0.00  0.00     0.012 C 
ATOM     20  C31 <0> d   1      26.690  -4.274  31.753  0.00  0.00    -0.013 C 
ATOM     21  C32 <0> d   1      25.825  -3.118  32.258  0.00  0.00     0.018 C 
ENDROOT
BRANCH   1  22
ATOM     22  O5  <0> d   1      27.068  -2.698  29.925  0.00  0.00    -0.315 OA
BRANCH  22  23
ATOM     23  C3  <0> d   1      27.780  -1.571  29.775  0.00  0.00     0.258 C 
ATOM     24  O4  <0> d   1      28.756  -1.562  29.063  0.00  0.00    -0.265 OA
BRANCH  23  25
ATOM     25  C2  <0> d   1      27.360  -0.313  30.494  0.00  0.00     0.106 C 
ATOM     26  C1  <0> d   1      28.379   0.014  31.587  0.00  0.00     0.015 C 
ENDBRANCH  23  25
ENDBRANCH  22  23
ENDBRANCH   1  22
TORSDOF 3
ENDMDL
MODEL 143
REMARK CAVERDOCK RESULT:       9.2      0.000      0.000
REMARK CAVERDOCK CONSTRAINTS:       0.1      0.0      0.0      0.0
REMARK CAVERDOCK TUNNEL: 142      9.2      2.8    143.1
REMARK  3 active torsions:
REMARK  status: ('A' for Active; 'I' for Inactive)
REMARK    1  A    between atoms: C2_2  and  C3_3 
REMARK    2  A    between atoms: C3_3  and  O5_5 
REMARK    3  A    between atoms: O5_5  and  C6_6 
ROOT
ATOM      1  C6  <0> d   1      27.947  -4.162  30.594  0.00  0.00     0.140 C 
ATOM      2  C8  <0> d   1      29.158  -3.593  31.373  0.00  0.00     0.034 C 
ATOM      3  C9  <0> d   1      28.845  -3.798  32.880  0.00  0.00     0.008 C 
ATOM      4  C10 <0> d   1      27.851  -4.965  32.868  0.00  0.00     0.001 C 
ATOM      5  C12 <0> d   1      26.958  -5.087  34.089  0.00  0.00    -0.005 C 
ATOM      6  C14 <0> d   1      27.799  -5.377  35.335  0.00  0.00     0.006 C 
ATOM      7  C15 <0> d   1      26.872  -5.529  36.541  0.00  0.00     0.006 C 
ATOM      8  C16 <0> d   1      25.901  -6.690  36.309  0.00  0.00     0.001 C 
ATOM      9  C18 <0> d   1      24.966  -6.796  37.521  0.00  0.00     0.084 C 
ATOM     10  C19 <0> d   1      23.916  -7.845  37.234  0.00  0.00     0.131 C 
ATOM     11  O20 <0> d   1      23.701  -8.739  38.017  0.00  0.00    -0.298 OA
ATOM     12  C21 <0> d   1      23.139  -7.742  35.939  0.00  0.00     0.052 C 
ATOM     13  C23 <0> d   1      22.288  -8.998  35.747  0.00  0.00     0.018 C 
ATOM     14  C24 <0> d   1      24.140  -7.614  34.787  0.00  0.00     0.021 C 
ATOM     15  C25 <0> d   1      25.082  -6.436  35.044  0.00  0.00    -0.035 C 
ATOM     16  C26 <0> d   1      24.262  -5.157  35.227  0.00  0.00     0.016 C 
ATOM     17  C27 <0> d   1      26.000  -6.261  33.839  0.00  0.00    -0.002 C 
ATOM     18  C29 <0> d   1      25.166  -6.035  32.582  0.00  0.00     0.007 C 
ATOM     19  C30 <0> d   1      26.057  -5.762  31.359  0.00  0.00     0.012 C 
ATOM     20  C31 <0> d   1      26.946  -4.595  31.659  0.00  0.00    -0.013 C 
ATOM     21  C32 <0> d   1      26.098  -3.396  32.087  0.00  0.00     0.018 C 
ENDROOT
BRANCH   1  22
ATOM     22  O5  <0> d   1      27.367  -3.137  29.746  0.00  0.00    -0.315 OA
BRANCH  22  23
ATOM     23  C3  <0> d   1      27.846  -1.890  29.882  0.00  0.00     0.258 C 
ATOM     24  O4  <0> d   1      27.547  -1.231  30.850  0.00  0.00    -0.265 OA
BRANCH  23  25
ATOM     25  C2  <0> d   1      28.758  -1.313  28.830  0.00  0.00     0.106 C 
ATOM     26  C1  <0> d   1      28.799   0.210  28.969  0.00  0.00     0.015 C 
ENDBRANCH  23  25
ENDBRANCH  22  23
ENDBRANCH   1  22
TORSDOF 3
ENDMDL
MODEL 144
REMARK CAVERDOCK RESULT:      11.7      0.000      0.000
REMARK CAVERDOCK CONSTRAINTS:       0.8      0.0      0.0      0.0
REMARK CAVERDOCK TUNNEL: 143     11.7      2.8    144.1
REMARK  3 active torsions:
REMARK  status: ('A' for Active; 'I' for Inactive)
REMARK    1  A    between atoms: C2_2  and  C3_3 
REMARK    2  A    between atoms: C3_3  and  O5_5 
REMARK    3  A    between atoms: O5_5  and  C6_6 
ROOT
ATOM      1  C6  <0> d   1      27.683  -3.886  30.920  0.00  0.00     0.140 C 
ATOM      2  C8  <0> d   1      28.857  -3.335  31.768  0.00  0.00     0.034 C 
ATOM      3  C9  <0> d   1      28.527  -3.673  33.246  0.00  0.00     0.008 C 
ATOM      4  C10 <0> d   1      27.581  -4.873  33.121  0.00  0.00     0.001 C 
ATOM      5  C12 <0> d   1      26.674  -5.129  34.310  0.00  0.00    -0.005 C 
ATOM      6  C14 <0> d   1      27.504  -5.486  35.545  0.00  0.00     0.006 C 
ATOM      7  C15 <0> d   1      26.564  -5.770  36.717  0.00  0.00     0.006 C 
ATOM      8  C16 <0> d   1      25.646  -6.946  36.373  0.00  0.00     0.001 C 
ATOM      9  C18 <0> d   1      24.696  -7.186  37.553  0.00  0.00     0.084 C 
ATOM     10  C19 <0> d   1      23.693  -8.249  37.162  0.00  0.00     0.131 C 
ATOM     11  O20 <0> d   1      23.502  -9.211  37.866  0.00  0.00    -0.298 OA
ATOM     12  C21 <0> d   1      22.935  -8.071  35.864  0.00  0.00     0.052 C 
ATOM     13  C23 <0> d   1      22.139  -9.341  35.555  0.00  0.00     0.018 C 
ATOM     14  C24 <0> d   1      23.949  -7.812  34.747  0.00  0.00     0.021 C 
ATOM     15  C25 <0> d   1      24.838  -6.622  35.116  0.00  0.00    -0.035 C 
ATOM     16  C26 <0> d   1      23.964  -5.396  35.385  0.00  0.00     0.016 C 
ATOM     17  C27 <0> d   1      25.768  -6.314  33.948  0.00  0.00    -0.002 C 
ATOM     18  C29 <0> d   1      24.947  -6.020  32.696  0.00  0.00     0.007 C 
ATOM     19  C30 <0> d   1      25.846  -5.615  31.517  0.00  0.00     0.012 C 
ATOM     20  C31 <0> d   1      26.682  -4.442  31.928  0.00  0.00    -0.013 C 
ATOM     21  C32 <0> d   1      25.780  -3.315  32.434  0.00  0.00     0.018 C 
ENDROOT
BRANCH   1  22
ATOM     22  O5  <0> d   1      27.076  -2.818  30.146  0.00  0.00    -0.315 OA
BRANCH  22  23
ATOM     23  C3  <0> d   1      27.699  -1.629  30.155  0.00  0.00     0.258 C 
ATOM     24  O4  <0> d   1      27.401  -0.797  30.979  0.00  0.00    -0.265 OA
BRANCH  23  25
ATOM     25  C2  <0> d   1      28.772  -1.332  29.138  0.00  0.00     0.106 C 
ATOM     26  C1  <0> d   1      29.650  -0.186  29.643  0.00  0.00     0.015 C 
ENDBRANCH  23  25
ENDBRANCH  22  23
ENDBRANCH   1  22
TORSDOF 3
ENDMDL
MODEL 145
REMARK CAVERDOCK RESULT:      13.2      0.000      0.000
REMARK CAVERDOCK CONSTRAINTS:       0.0      0.0      0.0      0.0
REMARK CAVERDOCK TUNNEL: 144     13.2      2.8    145.1
REMARK  3 active torsions:
REMARK  status: ('A' for Active; 'I' for Inactive)
REMARK    1  A    between atoms: C2_2  and  C3_3 
REMARK    2  A    between atoms: C3_3  and  O5_5 
REMARK    3  A    between atoms: O5_5  and  C6_6 
ROOT
ATOM      1  C6  <0> d   1      27.949  -5.972  33.946  0.00  0.00     0.140 C 
ATOM      2  C8  <0> d   1      28.143  -5.781  35.470  0.00  0.00     0.034 C 
ATOM      3  C9  <0> d   1      26.747  -5.427  36.049  0.00  0.00     0.008 C 
ATOM      4  C10 <0> d   1      25.785  -6.022  35.015  0.00  0.00     0.001 C 
ATOM      5  C12 <0> d   1      24.389  -5.428  34.989  0.00  0.00    -0.005 C 
ATOM      6  C14 <0> d   1      23.670  -5.702  36.311  0.00  0.00     0.006 C 
ATOM      7  C15 <0> d   1      22.257  -5.122  36.243  0.00  0.00     0.006 C 
ATOM      8  C16 <0> d   1      21.478  -5.783  35.102  0.00  0.00     0.001 C 
ATOM      9  C18 <0> d   1      20.078  -5.159  35.040  0.00  0.00     0.084 C 
ATOM     10  C19 <0> d   1      19.357  -5.702  33.827  0.00  0.00     0.131 C 
ATOM     11  O20 <0> d   1      18.251  -6.179  33.924  0.00  0.00    -0.298 OA
ATOM     12  C21 <0> d   1      20.058  -5.630  32.488  0.00  0.00     0.052 C 
ATOM     13  C23 <0> d   1      19.258  -6.412  31.444  0.00  0.00     0.018 C 
ATOM     14  C24 <0> d   1      21.451  -6.247  32.641  0.00  0.00     0.021 C 
ATOM     15  C25 <0> d   1      22.206  -5.553  33.777  0.00  0.00    -0.035 C 
ATOM     16  C26 <0> d   1      22.278  -4.051  33.500  0.00  0.00     0.016 C 
ATOM     17  C27 <0> d   1      23.624  -6.108  33.844  0.00  0.00    -0.002 C 
ATOM     18  C29 <0> d   1      24.327  -5.896  32.506  0.00  0.00     0.007 C 
ATOM     19  C30 <0> d   1      25.791  -6.360  32.562  0.00  0.00     0.012 C 
ATOM     20  C31 <0> d   1      26.484  -5.642  33.679  0.00  0.00    -0.013 C 
ATOM     21  C32 <0> d   1      26.319  -4.131  33.504  0.00  0.00     0.018 C 
ENDROOT
BRANCH   1  22
ATOM     22  O5  <0> d   1      28.810  -5.064  33.210  0.00  0.00    -0.315 OA
BRANCH  22  23
ATOM     23  C3  <0> d   1      28.801  -5.165  31.872  0.00  0.00     0.258 C 
ATOM     24  O4  <0> d   1      28.679  -6.247  31.348  0.00  0.00    -0.265 OA
BRANCH  23  25
ATOM     25  C2  <0> d   1      28.941  -3.928  31.021  0.00  0.00     0.106 C 
ATOM     26  C1  <0> d   1      27.577  -3.251  30.877  0.00  0.00     0.015 C 
ENDBRANCH  23  25
ENDBRANCH  22  23
ENDBRANCH   1  22
TORSDOF 3
ENDMDL
MODEL 146
REMARK CAVERDOCK RESULT:      14.9      0.000      0.000
REMARK CAVERDOCK CONSTRAINTS:       0.0      0.0      0.0      0.0
REMARK CAVERDOCK TUNNEL: 145     14.9      2.7    146.4
REMARK  3 active torsions:
REMARK  status: ('A' for Active; 'I' for Inactive)
REMARK    1  A    between atoms: C2_2  and  C3_3 
REMARK    2  A    between atoms: C3_3  and  O5_5 
REMARK    3  A    between atoms: O5_5  and  C6_6 
ROOT
ATOM      1  C6  <0> d   1      27.795  -4.544  30.983  0.00  0.00     0.140 C 
ATOM      2  C8  <0> d   1      28.778  -3.702  31.834  0.00  0.00     0.034 C 
ATOM      3  C9  <0> d   1      28.287  -3.808  33.303  0.00  0.00     0.008 C 
ATOM      4  C10 <0> d   1      27.499  -5.122  33.308  0.00  0.00     0.001 C 
ATOM      5  C12 <0> d   1      26.471  -5.275  34.413  0.00  0.00    -0.005 C 
ATOM      6  C14 <0> d   1      27.158  -5.293  35.780  0.00  0.00     0.006 C 
ATOM      7  C15 <0> d   1      26.103  -5.481  36.870  0.00  0.00     0.006 C 
ATOM      8  C16 <0> d   1      25.369  -6.808  36.660  0.00  0.00     0.001 C 
ATOM      9  C18 <0> d   1      24.298  -6.952  37.748  0.00  0.00     0.084 C 
ATOM     10  C19 <0> d   1      23.476  -8.189  37.461  0.00  0.00     0.131 C 
ATOM     11  O20 <0> d   1      23.293  -9.024  38.313  0.00  0.00    -0.298 OA
ATOM     12  C21 <0> d   1      22.887  -8.348  36.076  0.00  0.00     0.052 C 
ATOM     13  C23 <0> d   1      22.279  -9.744  35.932  0.00  0.00     0.018 C 
ATOM     14  C24 <0> d   1      24.010  -8.165  35.052  0.00  0.00     0.021 C 
ATOM     15  C25 <0> d   1      24.710  -6.824  35.280  0.00  0.00    -0.035 C 
ATOM     16  C26 <0> d   1      23.683  -5.692  35.204  0.00  0.00     0.016 C 
ATOM     17  C27 <0> d   1      25.753  -6.614  34.188  0.00  0.00    -0.002 C 
ATOM     18  C29 <0> d   1      25.084  -6.659  32.818  0.00  0.00     0.007 C 
ATOM     19  C30 <0> d   1      26.087  -6.360  31.693  0.00  0.00     0.012 C 
ATOM     20  C31 <0> d   1      26.731  -5.034  31.959  0.00  0.00    -0.013 C 
ATOM     21  C32 <0> d   1      25.654  -3.961  32.129  0.00  0.00     0.018 C 
ENDROOT
BRANCH   1  22
ATOM     22  O5  <0> d   1      27.190  -3.721  29.951  0.00  0.00    -0.315 OA
BRANCH  22  23
ATOM     23  C3  <0> d   1      27.573  -2.436  29.894  0.00  0.00     0.258 C 
ATOM     24  O4  <0> d   1      28.629  -2.142  29.386  0.00  0.00    -0.265 OA
BRANCH  23  25
ATOM     25  C2  <0> d   1      26.685  -1.358  30.462  0.00  0.00     0.106 C 
ATOM     26  C1  <0> d   1      27.549  -0.230  31.028  0.00  0.00     0.015 C 
ENDBRANCH  23  25
ENDBRANCH  22  23
ENDBRANCH   1  22
TORSDOF 3
ENDMDL
MODEL 147
REMARK CAVERDOCK RESULT:      16.6      0.000      0.000
REMARK CAVERDOCK CONSTRAINTS:       0.1      0.0      0.0      0.0
REMARK CAVERDOCK TUNNEL: 146     16.6      2.7    147.8
REMARK  3 active torsions:
REMARK  status: ('A' for Active; 'I' for Inactive)
REMARK    1  A    between atoms: C2_2  and  C3_3 
REMARK    2  A    between atoms: C3_3  and  O5_5 
REMARK    3  A    between atoms: O5_5  and  C6_6 
ROOT
ATOM      1  C6  <0> d   1      27.875  -6.380  34.376  0.00  0.00     0.140 C 
ATOM      2  C8  <0> d   1      28.026  -6.110  35.893  0.00  0.00     0.034 C 
ATOM      3  C9  <0> d   1      26.630  -5.658  36.399  0.00  0.00     0.008 C 
ATOM      4  C10 <0> d   1      25.676  -6.269  35.366  0.00  0.00     0.001 C 
ATOM      5  C12 <0> d   1      24.312  -5.614  35.255  0.00  0.00    -0.005 C 
ATOM      6  C14 <0> d   1      23.536  -5.777  36.563  0.00  0.00     0.006 C 
ATOM      7  C15 <0> d   1      22.155  -5.137  36.410  0.00  0.00     0.006 C 
ATOM      8  C16 <0> d   1      21.385  -5.827  35.281  0.00  0.00     0.001 C 
ATOM      9  C18 <0> d   1      20.020  -5.144  35.132  0.00  0.00     0.084 C 
ATOM     10  C19 <0> d   1      19.315  -5.724  33.926  0.00  0.00     0.131 C 
ATOM     11  O20 <0> d   1      18.185  -6.143  34.009  0.00  0.00    -0.298 OA
ATOM     12  C21 <0> d   1      20.064  -5.762  32.612  0.00  0.00     0.052 C 
ATOM     13  C23 <0> d   1      19.264  -6.567  31.586  0.00  0.00     0.018 C 
ATOM     14  C24 <0> d   1      21.420  -6.432  32.851  0.00  0.00     0.021 C 
ATOM     15  C25 <0> d   1      22.168  -5.709  33.973  0.00  0.00    -0.035 C 
ATOM     16  C26 <0> d   1      22.322  -4.230  33.613  0.00  0.00     0.016 C 
ATOM     17  C27 <0> d   1      23.555  -6.324  34.123  0.00  0.00    -0.002 C 
ATOM     18  C29 <0> d   1      24.312  -6.222  32.803  0.00  0.00     0.007 C 
ATOM     19  C30 <0> d   1      25.750  -6.749  32.938  0.00  0.00     0.012 C 
ATOM     20  C31 <0> d   1      26.437  -6.000  34.037  0.00  0.00    -0.013 C 
ATOM     21  C32 <0> d   1      26.351  -4.496  33.771  0.00  0.00     0.018 C 
ENDROOT
BRANCH   1  22
ATOM     22  O5  <0> d   1      28.804  -5.557  33.622  0.00  0.00    -0.315 OA
BRANCH  22  23
ATOM     23  C3  <0> d   1      28.563  -5.413  32.310  0.00  0.00     0.258 C 
ATOM     24  O4  <0> d   1      28.566  -6.379  31.584  0.00  0.00    -0.265 OA
BRANCH  23  25
ATOM     25  C2  <0> d   1      28.285  -4.045  31.740  0.00  0.00     0.106 C 
ATOM     26  C1  <0> d   1      29.588  -3.245  31.675  0.00  0.00     0.015 C 
ENDBRANCH  23  25
ENDBRANCH  22  23
ENDBRANCH   1  22
TORSDOF 3
ENDMDL
MODEL 148
REMARK CAVERDOCK RESULT:      17.7      0.000      0.000
REMARK CAVERDOCK CONSTRAINTS:       0.1      0.0      0.0      0.0
REMARK CAVERDOCK TUNNEL: 147     17.7      2.6    148.5
REMARK  3 active torsions:
REMARK  status: ('A' for Active; 'I' for Inactive)
REMARK    1  A    between atoms: C2_2  and  C3_3 
REMARK    2  A    between atoms: C3_3  and  O5_5 
REMARK    3  A    between atoms: O5_5  and  C6_6 
ROOT
ATOM      1  C6  <0> d   1      27.827  -4.685  31.338  0.00  0.00     0.140 C 
ATOM      2  C8  <0> d   1      28.799  -3.855  32.211  0.00  0.00     0.034 C 
ATOM      3  C9  <0> d   1      28.275  -3.956  33.669  0.00  0.00     0.008 C 
ATOM      4  C10 <0> d   1      27.472  -5.262  33.655  0.00  0.00     0.001 C 
ATOM      5  C12 <0> d   1      26.418  -5.403  34.737  0.00  0.00    -0.005 C 
ATOM      6  C14 <0> d   1      27.074  -5.429  36.119  0.00  0.00     0.006 C 
ATOM      7  C15 <0> d   1      25.992  -5.606  37.185  0.00  0.00     0.006 C 
ATOM      8  C16 <0> d   1      25.249  -6.925  36.957  0.00  0.00     0.001 C 
ATOM      9  C18 <0> d   1      24.152  -7.058  38.021  0.00  0.00     0.084 C 
ATOM     10  C19 <0> d   1      23.323  -8.285  37.714  0.00  0.00     0.131 C 
ATOM     11  O20 <0> d   1      23.111  -9.119  38.562  0.00  0.00    -0.298 OA
ATOM     12  C21 <0> d   1      22.764  -8.437  36.317  0.00  0.00     0.052 C 
ATOM     13  C23 <0> d   1      22.143  -9.826  36.158  0.00  0.00     0.018 C 
ATOM     14  C24 <0> d   1      23.912  -8.266  35.318  0.00  0.00     0.021 C 
ATOM     15  C25 <0> d   1      24.621  -6.933  35.563  0.00  0.00    -0.035 C 
ATOM     16  C26 <0> d   1      23.609  -5.790  35.464  0.00  0.00     0.016 C 
ATOM     17  C27 <0> d   1      25.690  -6.734  34.495  0.00  0.00    -0.002 C 
ATOM     18  C29 <0> d   1      25.051  -6.771  33.110  0.00  0.00     0.007 C 
ATOM     19  C30 <0> d   1      26.083  -6.482  32.008  0.00  0.00     0.012 C 
ATOM     20  C31 <0> d   1      26.736  -5.164  32.289  0.00  0.00    -0.013 C 
ATOM     21  C32 <0> d   1      25.667  -4.079  32.436  0.00  0.00     0.018 C 
ENDROOT
BRANCH   1  22
ATOM     22  O5  <0> d   1      27.255  -3.855  30.293  0.00  0.00    -0.315 OA
BRANCH  22  23
ATOM     23  C3  <0> d   1      27.813  -2.651  30.098  0.00  0.00     0.258 C 
ATOM     24  O4  <0> d   1      28.652  -2.504  29.241  0.00  0.00    -0.265 OA
BRANCH  23  25
ATOM     25  C2  <0> d   1      27.391  -1.478  30.947  0.00  0.00     0.106 C 
ATOM     26  C1  <0> d   1      26.174  -0.801  30.314  0.00  0.00     0.015 C 
ENDBRANCH  23  25
ENDBRANCH  22  23
ENDBRANCH   1  22
TORSDOF 3
ENDMDL
MODEL 149
REMARK CAVERDOCK RESULT:      20.9      0.000      0.000
REMARK CAVERDOCK CONSTRAINTS:       0.1      0.0      0.0      0.0
REMARK CAVERDOCK TUNNEL: 148     20.9      2.5    149.3
REMARK  3 active torsions:
REMARK  status: ('A' for Active; 'I' for Inactive)
REMARK    1  A    between atoms: C2_2  and  C3_3 
REMARK    2  A    between atoms: C3_3  and  O5_5 
REMARK    3  A    between atoms: O5_5  and  C6_6 
ROOT
ATOM      1  C6  <0> d   1      27.532  -4.264  31.928  0.00  0.00     0.140 C 
ATOM      2  C8  <0> d   1      28.484  -3.535  32.908  0.00  0.00     0.034 C 
ATOM      3  C9  <0> d   1      27.954  -3.831  34.336  0.00  0.00     0.008 C 
ATOM      4  C10 <0> d   1      27.176  -5.139  34.150  0.00  0.00     0.001 C 
ATOM      5  C12 <0> d   1      26.118  -5.436  35.196  0.00  0.00    -0.005 C 
ATOM      6  C14 <0> d   1      26.767  -5.627  36.568  0.00  0.00     0.006 C 
ATOM      7  C15 <0> d   1      25.683  -5.958  37.595  0.00  0.00     0.006 C 
ATOM      8  C16 <0> d   1      24.965  -7.250  37.195  0.00  0.00     0.001 C 
ATOM      9  C18 <0> d   1      23.865  -7.537  38.224  0.00  0.00     0.084 C 
ATOM     10  C19 <0> d   1      23.061  -8.729  37.757  0.00  0.00     0.131 C 
ATOM     11  O20 <0> d   1      22.861  -9.669  38.489  0.00  0.00    -0.298 OA
ATOM     12  C21 <0> d   1      22.512  -8.711  36.347  0.00  0.00     0.052 C 
ATOM     13  C23 <0> d   1      21.919 -10.080  36.007  0.00  0.00     0.018 C 
ATOM     14  C24 <0> d   1      23.662  -8.394  35.387  0.00  0.00     0.021 C 
ATOM     15  C25 <0> d   1      24.346  -7.090  35.806  0.00  0.00    -0.035 C 
ATOM     16  C26 <0> d   1      23.313  -5.963  35.846  0.00  0.00     0.016 C 
ATOM     17  C27 <0> d   1      25.417  -6.738  34.781  0.00  0.00    -0.002 C 
ATOM     18  C29 <0> d   1      24.786  -6.609  33.397  0.00  0.00     0.007 C 
ATOM     19  C30 <0> d   1      25.819  -6.163  32.349  0.00  0.00     0.012 C 
ATOM     20  C31 <0> d   1      26.445  -4.880  32.802  0.00  0.00    -0.013 C 
ATOM     21  C32 <0> d   1      25.356  -3.842  33.078  0.00  0.00     0.018 C 
ENDROOT
BRANCH   1  22
ATOM     22  O5  <0> d   1      26.950  -3.318  30.994  0.00  0.00    -0.315 OA
BRANCH  22  23
ATOM     23  C3  <0> d   1      27.799  -2.524  30.322  0.00  0.00     0.258 C 
ATOM     24  O4  <0> d   1      28.381  -2.946  29.350  0.00  0.00    -0.265 OA
BRANCH  23  25
ATOM     25  C2  <0> d   1      28.025  -1.105  30.777  0.00  0.00     0.106 C 
ATOM     26  C1  <0> d   1      26.764  -0.278  30.517  0.00  0.00     0.015 C 
ENDBRANCH  23  25
ENDBRANCH  22  23
ENDBRANCH   1  22
TORSDOF 3
ENDMDL
MODEL 150
REMARK CAVERDOCK RESULT:      21.6      0.000      0.000
REMARK CAVERDOCK CONSTRAINTS:       0.3      0.0      0.0      0.0
REMARK CAVERDOCK TUNNEL: 149     21.6      2.5    150.3
REMARK  3 active torsions:
REMARK  status: ('A' for Active; 'I' for Inactive)
REMARK    1  A    between atoms: C2_2  and  C3_3 
REMARK    2  A    between atoms: C3_3  and  O5_5 
REMARK    3  A    between atoms: O5_5  and  C6_6 
ROOT
ATOM      1  C6  <0> d   1      27.607  -4.982  31.561  0.00  0.00     0.140 C 
ATOM      2  C8  <0> d   1      28.652  -4.213  32.405  0.00  0.00     0.034 C 
ATOM      3  C9  <0> d   1      28.189  -4.320  33.883  0.00  0.00     0.008 C 
ATOM      4  C10 <0> d   1      27.330  -5.589  33.881  0.00  0.00     0.001 C 
ATOM      5  C12 <0> d   1      26.319  -5.706  35.007  0.00  0.00    -0.005 C 
ATOM      6  C14 <0> d   1      27.034  -5.788  36.357  0.00  0.00     0.006 C 
ATOM      7  C15 <0> d   1      25.993  -5.939  37.467  0.00  0.00     0.006 C 
ATOM      8  C16 <0> d   1      25.183  -7.220  37.250  0.00  0.00     0.001 C 
ATOM      9  C18 <0> d   1      24.129  -7.326  38.360  0.00  0.00     0.084 C 
ATOM     10  C19 <0> d   1      23.233  -8.509  38.068  0.00  0.00     0.131 C 
ATOM     11  O20 <0> d   1      23.023  -9.351  38.909  0.00  0.00    -0.298 OA
ATOM     12  C21 <0> d   1      22.607  -8.609  36.695  0.00  0.00     0.052 C 
ATOM     13  C23 <0> d   1      21.919  -9.967  36.539  0.00  0.00     0.018 C 
ATOM     14  C24 <0> d   1      23.716  -8.469  35.649  0.00  0.00     0.021 C 
ATOM     15  C25 <0> d   1      24.494  -7.172  35.886  0.00  0.00    -0.035 C 
ATOM     16  C26 <0> d   1      23.530  -5.985  35.853  0.00  0.00     0.016 C 
ATOM     17  C27 <0> d   1      25.523  -6.999  34.774  0.00  0.00    -0.002 C 
ATOM     18  C29 <0> d   1      24.822  -6.981  33.419  0.00  0.00     0.007 C 
ATOM     19  C30 <0> d   1      25.816  -6.715  32.277  0.00  0.00     0.012 C 
ATOM     20  C31 <0> d   1      26.538  -5.432  32.552  0.00  0.00    -0.013 C 
ATOM     21  C32 <0> d   1      25.527  -4.305  32.767  0.00  0.00     0.018 C 
ENDROOT
BRANCH   1  22
ATOM     22  O5  <0> d   1      27.026  -4.107  30.559  0.00  0.00    -0.315 OA
BRANCH  22  23
ATOM     23  C3  <0> d   1      27.738  -3.025  30.208  0.00  0.00     0.258 C 
ATOM     24  O4  <0> d   1      28.630  -3.125  29.399  0.00  0.00    -0.265 OA
BRANCH  23  25
ATOM     25  C2  <0> d   1      27.424  -1.685  30.822  0.00  0.00     0.106 C 
ATOM     26  C1  <0> d   1      28.495  -1.333  31.857  0.00  0.00     0.015 C 
ENDBRANCH  23  25
ENDBRANCH  22  23
ENDBRANCH   1  22
TORSDOF 3
ENDMDL
MODEL 151
REMARK CAVERDOCK RESULT:      23.7      0.000      0.000
REMARK CAVERDOCK CONSTRAINTS:       0.1      0.0      0.0      0.0
REMARK CAVERDOCK TUNNEL: 150     23.7      2.4    151.3
REMARK  3 active torsions:
REMARK  status: ('A' for Active; 'I' for Inactive)
REMARK    1  A    between atoms: C2_2  and  C3_3 
REMARK    2  A    between atoms: C3_3  and  O5_5 
REMARK    3  A    between atoms: O5_5  and  C6_6 
ROOT
ATOM      1  C6  <0> d   1      27.256  -4.966  31.704  0.00  0.00     0.140 C 
ATOM      2  C8  <0> d   1      28.230  -4.081  32.520  0.00  0.00     0.034 C 
ATOM      3  C9  <0> d   1      27.766  -4.168  33.999  0.00  0.00     0.008 C 
ATOM      4  C10 <0> d   1      27.012  -5.502  34.045  0.00  0.00     0.001 C 
ATOM      5  C12 <0> d   1      26.006  -5.656  35.170  0.00  0.00    -0.005 C 
ATOM      6  C14 <0> d   1      26.716  -5.627  36.525  0.00  0.00     0.006 C 
ATOM      7  C15 <0> d   1      25.683  -5.818  37.637  0.00  0.00     0.006 C 
ATOM      8  C16 <0> d   1      24.981  -7.168  37.467  0.00  0.00     0.001 C 
ATOM      9  C18 <0> d   1      23.931  -7.316  38.576  0.00  0.00     0.084 C 
ATOM     10  C19 <0> d   1      23.137  -8.579  38.328  0.00  0.00     0.131 C 
ATOM     11  O20 <0> d   1      22.990  -9.400  39.201  0.00  0.00    -0.298 OA
ATOM     12  C21 <0> d   1      22.530  -8.783  36.957  0.00  0.00     0.052 C 
ATOM     13  C23 <0> d   1      21.956 -10.197  36.853  0.00  0.00     0.018 C 
ATOM     14  C24 <0> d   1      23.632  -8.594  35.911  0.00  0.00     0.021 C 
ATOM     15  C25 <0> d   1      24.300  -7.230  36.099  0.00  0.00    -0.035 C 
ATOM     16  C26 <0> d   1      23.244  -6.128  36.016  0.00  0.00     0.016 C 
ATOM     17  C27 <0> d   1      25.320  -7.017  34.986  0.00  0.00    -0.002 C 
ATOM     18  C29 <0> d   1      24.630  -7.110  33.628  0.00  0.00     0.007 C 
ATOM     19  C30 <0> d   1      25.607  -6.809  32.480  0.00  0.00     0.012 C 
ATOM     20  C31 <0> d   1      26.220  -5.462  32.707  0.00  0.00    -0.013 C 
ATOM     21  C32 <0> d   1      25.119  -4.413  32.873  0.00  0.00     0.018 C 
ENDROOT
BRANCH   1  22
ATOM     22  O5  <0> d   1      26.613  -4.181  30.665  0.00  0.00    -0.315 OA
BRANCH  22  23
ATOM     23  C3  <0> d   1      27.196  -3.020  30.330  0.00  0.00     0.258 C 
ATOM     24  O4  <0> d   1      28.261  -3.020  29.759  0.00  0.00    -0.265 OA
BRANCH  23  25
ATOM     25  C2  <0> d   1      26.521  -1.713  30.664  0.00  0.00     0.106 C 
ATOM     26  C1  <0> d   1      27.441  -0.552  30.282  0.00  0.00     0.015 C 
ENDBRANCH  23  25
ENDBRANCH  22  23
ENDBRANCH   1  22
TORSDOF 3
ENDMDL
MODEL 152
REMARK CAVERDOCK RESULT:      24.7      0.000      0.000
REMARK CAVERDOCK CONSTRAINTS:       0.4      0.0      0.0      0.0
REMARK CAVERDOCK TUNNEL: 151     24.7      2.3    152.5
REMARK  3 active torsions:
REMARK  status: ('A' for Active; 'I' for Inactive)
REMARK    1  A    between atoms: C2_2  and  C3_3 
REMARK    2  A    between atoms: C3_3  and  O5_5 
REMARK    3  A    between atoms: O5_5  and  C6_6 
ROOT
ATOM      1  C6  <0> d   1      27.109  -4.797  31.955  0.00  0.00     0.140 C 
ATOM      2  C8  <0> d   1      28.119  -4.020  32.835  0.00  0.00     0.034 C 
ATOM      3  C9  <0> d   1      27.671  -4.231  34.306  0.00  0.00     0.008 C 
ATOM      4  C10 <0> d   1      26.879  -5.541  34.240  0.00  0.00     0.001 C 
ATOM      5  C12 <0> d   1      25.883  -5.771  35.361  0.00  0.00    -0.005 C 
ATOM      6  C14 <0> d   1      26.610  -5.888  36.702  0.00  0.00     0.006 C 
ATOM      7  C15 <0> d   1      25.586  -6.152  37.807  0.00  0.00     0.006 C 
ATOM      8  C16 <0> d   1      24.842  -7.460  37.524  0.00  0.00     0.001 C 
ATOM      9  C18 <0> d   1      23.802  -7.680  38.630  0.00  0.00     0.084 C 
ATOM     10  C19 <0> d   1      22.967  -8.891  38.279  0.00  0.00     0.131 C 
ATOM     11  O20 <0> d   1      22.807  -9.786  39.074  0.00  0.00    -0.298 OA
ATOM     12  C21 <0> d   1      22.338  -8.950  36.904  0.00  0.00     0.052 C 
ATOM     13  C23 <0> d   1      21.721 -10.331  36.678  0.00  0.00     0.018 C 
ATOM     14  C24 <0> d   1      23.431  -8.696  35.863  0.00  0.00     0.021 C 
ATOM     15  C25 <0> d   1      24.143  -7.375  36.166  0.00  0.00    -0.035 C 
ATOM     16  C26 <0> d   1      23.118  -6.240  36.201  0.00  0.00     0.016 C 
ATOM     17  C27 <0> d   1      25.154  -7.089  35.062  0.00  0.00    -0.002 C 
ATOM     18  C29 <0> d   1      24.444  -7.035  33.712  0.00  0.00     0.007 C 
ATOM     19  C30 <0> d   1      25.416  -6.657  32.583  0.00  0.00     0.012 C 
ATOM     20  C31 <0> d   1      26.072  -5.355  32.924  0.00  0.00    -0.013 C 
ATOM     21  C32 <0> d   1      25.004  -4.295  33.202  0.00  0.00     0.018 C 
ENDROOT
BRANCH   1  22
ATOM     22  O5  <0> d   1      26.477  -3.902  31.003  0.00  0.00    -0.315 OA
BRANCH  22  23
ATOM     23  C3  <0> d   1      26.755  -2.594  31.119  0.00  0.00     0.258 C 
ATOM     24  O4  <0> d   1      27.788  -2.153  30.672  0.00  0.00    -0.265 OA
BRANCH  23  25
ATOM     25  C2  <0> d   1      25.779  -1.673  31.806  0.00  0.00     0.106 C 
ATOM     26  C1  <0> d   1      26.505  -0.875  32.890  0.00  0.00     0.015 C 
ENDBRANCH  23  25
ENDBRANCH  22  23
ENDBRANCH   1  22
TORSDOF 3
ENDMDL
MODEL 153
REMARK CAVERDOCK RESULT:      27.7      0.000      0.000
REMARK CAVERDOCK CONSTRAINTS:       0.2      0.0      0.0      0.0
REMARK CAVERDOCK TUNNEL: 152     27.7      2.2    153.5
REMARK  3 active torsions:
REMARK  status: ('A' for Active; 'I' for Inactive)
REMARK    1  A    between atoms: C2_2  and  C3_3 
REMARK    2  A    between atoms: C3_3  and  O5_5 
REMARK    3  A    between atoms: O5_5  and  C6_6 
ROOT
ATOM      1  C6  <0> d   1      27.035  -4.928  32.251  0.00  0.00     0.140 C 
ATOM      2  C8  <0> d   1      28.008  -4.123  33.147  0.00  0.00     0.034 C 
ATOM      3  C9  <0> d   1      27.525  -4.324  34.609  0.00  0.00     0.008 C 
ATOM      4  C10 <0> d   1      26.758  -5.649  34.538  0.00  0.00     0.001 C 
ATOM      5  C12 <0> d   1      25.737  -5.883  35.636  0.00  0.00    -0.005 C 
ATOM      6  C14 <0> d   1      26.430  -5.971  36.997  0.00  0.00     0.006 C
[truncated: 27,995 more chars]
