# Supplementary material for: Fully automated virtual screening pipeline of FDA-approved drugs using Caver Web
Source: Comput Struct Biotechnol J. 2022 Nov 17;20:6512–8. doi: 10.1016/j.csbj.2022.11.031 (PMC9705369; doi:10.1016/j.csbj.2022.11.031)
Supplement: Supplementary data 1 [file mmc1.zip › supplementary_data/pymol/ZINC000004213353.pdbqt]

MODEL 1
REMARK CAVERDOCK RESULT:      27.3      0.000      0.000
REMARK CAVERDOCK CONSTRAINTS:       0.0      0.0      0.0      0.0
REMARK CAVERDOCK TUNNEL: 0     27.3      1.7      1.1
REMARK  4 active torsions:
REMARK  status: ('A' for Active; 'I' for Inactive)
REMARK    1  A    between atoms: C23_18  and  O25_19 
REMARK    2  A    between atoms: C29_23  and  C31_24 
REMARK    3  A    between atoms: C31_24  and  C33_26 
REMARK    4  A    between atoms: C33_26  and  O34_27 
ROOT
ATOM      1  C1  ZIN A   1      39.776   2.140  30.522  0.00  0.00     0.011 C 
ATOM      2  C2  ZIN A   1      40.098   3.627  30.360  0.00  0.00    -0.006 C 
ATOM      3  C4  ZIN A   1      41.632   3.837  30.314  0.00  0.00     0.011 C 
ATOM      4  C5  ZIN A   1      41.964   4.661  31.554  0.00  0.00    -0.001 C 
ATOM      5  C7  ZIN A   1      43.110   5.644  31.428  0.00  0.00     0.001 C 
ATOM      6  C9  ZIN A   1      44.402   4.901  31.081  0.00  0.00     0.047 C 
ATOM      7  C10 ZIN A   1      45.545   5.908  30.914  0.00  0.00     0.200 C 
ATOM      8  F12 ZIN A   1      46.750   5.225  30.711  0.00  0.00    -0.245 F 
ATOM      9  C13 ZIN A   1      45.633   6.737  32.182  0.00  0.00    -0.030 A 
ATOM     10  C14 ZIN A   1      46.803   6.852  32.794  0.00  0.00     0.061 A 
ATOM     11  C15 ZIN A   1      46.924   7.629  34.036  0.00  0.00     0.172 A 
ATOM     12  O16 ZIN A   1      48.004   7.770  34.580  0.00  0.00    -0.289 OA
ATOM     13  C17 ZIN A   1      45.708   8.233  34.609  0.00  0.00     0.052 A 
ATOM     14  C18 ZIN A   1      44.551   8.110  33.977  0.00  0.00    -0.008 A 
ATOM     15  C19 ZIN A   1      44.380   7.391  32.683  0.00  0.00     0.006 A 
ATOM     16  C20 ZIN A   1      43.936   8.414  31.635  0.00  0.00     0.025 C 
ATOM     17  C21 ZIN A   1      43.253   6.361  32.781  0.00  0.00     0.035 C 
ATOM     18  C23 ZIN A   1      41.958   7.061  33.181  0.00  0.00     0.124 C 
ATOM     19  C26 ZIN A   1      40.763   6.096  33.173  0.00  0.00     0.042 C 
ATOM     20  C27 ZIN A   1      40.669   5.484  31.793  0.00  0.00    -0.027 C 
ATOM     21  C28 ZIN A   1      40.573   6.580  30.730  0.00  0.00     0.016 C 
ATOM     22  C29 ZIN A   1      39.583   4.421  31.592  0.00  0.00     0.070 C 
ENDROOT
BRANCH  22  23
ATOM     23  C31 ZIN A   1      38.260   5.066  31.266  0.00  0.00     0.155 C 
ATOM     24  O32 ZIN A   1      37.918   6.069  31.843  0.00  0.00    -0.295 OA
BRANCH  23  25
ATOM     25  C33 ZIN A   1      37.363   4.457  30.219  0.00  0.00     0.242 C 
BRANCH  25  26
ATOM     26  O34 ZIN A   1      35.997   4.654  30.589  0.00  0.00    -0.394 OA
ATOM     27  H56 ZIN A   1      35.493   3.835  30.683  0.00  0.00     0.209 HD
ENDBRANCH  25  26
ENDBRANCH  23  25
ENDBRANCH  22  23
BRANCH  18  28
ATOM     28  O25 ZIN A   1      41.702   8.126  32.264  0.00  0.00    -0.395 OA
ATOM     29  H48 ZIN A   1      42.365   8.211  31.565  0.00  0.00     0.210 HD
ENDBRANCH  18  28
TORSDOF 4
ENDMDL
MODEL 2
REMARK CAVERDOCK RESULT:      26.1      0.000      0.000
REMARK CAVERDOCK CONSTRAINTS:       0.0      0.0      0.0      0.0
REMARK CAVERDOCK TUNNEL: 1     26.1      1.8      2.1
REMARK  4 active torsions:
REMARK  status: ('A' for Active; 'I' for Inactive)
REMARK    1  A    between atoms: C23_18  and  O25_19 
REMARK    2  A    between atoms: C29_23  and  C31_24 
REMARK    3  A    between atoms: C31_24  and  C33_26 
REMARK    4  A    between atoms: C33_26  and  O34_27 
ROOT
ATOM      1  C1  ZIN A   1      47.480   6.240  29.730  0.00  0.00     0.011 C 
ATOM      2  C2  ZIN A   1      46.688   5.807  30.966  0.00  0.00    -0.006 C 
ATOM      3  C4  ZIN A   1      45.436   5.002  30.541  0.00  0.00     0.011 C 
ATOM      4  C5  ZIN A   1      44.245   5.842  30.988  0.00  0.00    -0.001 C 
ATOM      5  C7  ZIN A   1      43.008   5.086  31.430  0.00  0.00     0.001 C 
ATOM      6  C9  ZIN A   1      42.483   4.224  30.280  0.00  0.00     0.047 C 
ATOM      7  C10 ZIN A   1      41.259   3.430  30.750  0.00  0.00     0.200 C 
ATOM      8  F12 ZIN A   1      40.708   2.730  29.671  0.00  0.00    -0.245 F 
ATOM      9  C13 ZIN A   1      40.241   4.414  31.297  0.00  0.00    -0.030 A 
ATOM     10  C14 ZIN A   1      38.995   4.365  30.846  0.00  0.00     0.061 A 
ATOM     11  C15 ZIN A   1      37.986   5.315  31.336  0.00  0.00     0.172 A 
ATOM     12  O16 ZIN A   1      36.832   5.249  30.954  0.00  0.00    -0.289 OA
ATOM     13  C17 ZIN A   1      38.402   6.350  32.299  0.00  0.00     0.052 A 
ATOM     14  C18 ZIN A   1      39.650   6.375  32.740  0.00  0.00    -0.008 A 
ATOM     15  C19 ZIN A   1      40.700   5.399  32.330  0.00  0.00     0.006 A 
ATOM     16  C20 ZIN A   1      41.118   4.611  33.574  0.00  0.00     0.025 C 
ATOM     17  C21 ZIN A   1      41.954   6.127  31.841  0.00  0.00     0.035 C 
ATOM     18  C23 ZIN A   1      42.474   7.041  32.947  0.00  0.00     0.124 C 
ATOM     19  C26 ZIN A   1      43.805   7.703  32.558  0.00  0.00     0.042 C 
ATOM     20  C27 ZIN A   1      44.790   6.605  32.226  0.00  0.00    -0.027 C 
ATOM     21  C28 ZIN A   1      44.915   5.629  33.396  0.00  0.00     0.016 C 
ATOM     22  C29 ZIN A   1      46.169   7.056  31.730  0.00  0.00     0.070 C 
ENDROOT
BRANCH  22  23
ATOM     23  C31 ZIN A   1      47.080   7.358  32.892  0.00  0.00     0.155 C 
ATOM     24  O32 ZIN A   1      46.614   7.594  33.980  0.00  0.00    -0.295 OA
BRANCH  23  25
ATOM     25  C33 ZIN A   1      48.575   7.365  32.696  0.00  0.00     0.242 C 
BRANCH  25  26
ATOM     26  O34 ZIN A   1      48.967   8.588  32.068  0.00  0.00    -0.394 OA
ATOM     27  H56 ZIN A   1      48.281   9.269  32.072  0.00  0.00     0.209 HD
ENDBRANCH  25  26
ENDBRANCH  23  25
ENDBRANCH  22  23
BRANCH  18  28
ATOM     28  O25 ZIN A   1      42.666   6.272  34.135  0.00  0.00    -0.395 OA
ATOM     29  H48 ZIN A   1      42.665   5.316  33.989  0.00  0.00     0.210 HD
ENDBRANCH  18  28
TORSDOF 4
ENDMDL
MODEL 3
REMARK CAVERDOCK RESULT:      27.2      0.000      0.000
REMARK CAVERDOCK CONSTRAINTS:       0.0      0.0      0.0      0.0
REMARK CAVERDOCK TUNNEL: 2     27.2      1.8      3.3
REMARK  4 active torsions:
REMARK  status: ('A' for Active; 'I' for Inactive)
REMARK    1  A    between atoms: C23_18  and  O25_19 
REMARK    2  A    between atoms: C29_23  and  C31_24 
REMARK    3  A    between atoms: C31_24  and  C33_26 
REMARK    4  A    between atoms: C33_26  and  O34_27 
ROOT
ATOM      1  C1  ZIN A   1      39.145   2.093  30.841  0.00  0.00     0.011 C 
ATOM      2  C2  ZIN A   1      39.608   3.499  30.453  0.00  0.00    -0.006 C 
ATOM      3  C4  ZIN A   1      41.149   3.605  30.578  0.00  0.00     0.011 C 
ATOM      4  C5  ZIN A   1      41.395   4.632  31.677  0.00  0.00    -0.001 C 
ATOM      5  C7  ZIN A   1      42.627   5.502  31.528  0.00  0.00     0.001 C 
ATOM      6  C9  ZIN A   1      43.884   4.631  31.503  0.00  0.00     0.047 C 
ATOM      7  C10 ZIN A   1      45.119   5.516  31.309  0.00  0.00     0.200 C 
ATOM      8  F12 ZIN A   1      46.278   4.736  31.401  0.00  0.00    -0.245 F 
ATOM      9  C13 ZIN A   1      45.122   6.568  32.403  0.00  0.00    -0.030 A 
ATOM     10  C14 ZIN A   1      46.215   6.730  33.136  0.00  0.00     0.061 A 
ATOM     11  C15 ZIN A   1      46.248   7.725  34.219  0.00  0.00     0.172 A 
ATOM     12  O16 ZIN A   1      47.262   7.903  34.868  0.00  0.00    -0.289 OA
ATOM     13  C17 ZIN A   1      45.027   8.498  34.500  0.00  0.00     0.052 A 
ATOM     14  C18 ZIN A   1      43.949   8.325  33.751  0.00  0.00    -0.008 A 
ATOM     15  C19 ZIN A   1      43.877   7.381  32.600  0.00  0.00     0.006 A 
ATOM     16  C20 ZIN A   1      43.651   8.205  31.331  0.00  0.00     0.025 C 
ATOM     17  C21 ZIN A   1      42.664   6.457  32.733  0.00  0.00     0.035 C 
ATOM     18  C23 ZIN A   1      41.393   7.298  32.818  0.00  0.00     0.124 C 
ATOM     19  C26 ZIN A   1      40.131   6.422  32.826  0.00  0.00     0.042 C 
ATOM     20  C27 ZIN A   1      40.155   5.561  31.583  0.00  0.00    -0.027 C 
ATOM     21  C28 ZIN A   1      40.281   6.434  30.333  0.00  0.00     0.016 C 
ATOM     22  C29 ZIN A   1      39.016   4.546  31.436  0.00  0.00     0.070 C 
ENDROOT
BRANCH  22  23
ATOM     23  C31 ZIN A   1      37.801   5.192  30.821  0.00  0.00     0.155 C 
ATOM     24  O32 ZIN A   1      37.932   6.021  29.953  0.00  0.00    -0.295 OA
BRANCH  23  25
ATOM     25  C33 ZIN A   1      36.422   4.804  31.289  0.00  0.00     0.242 C 
BRANCH  25  26
ATOM     26  O34 ZIN A   1      35.611   4.472  30.160  0.00  0.00    -0.394 OA
ATOM     27  H56 ZIN A   1      35.357   5.233  29.622  0.00  0.00     0.209 HD
ENDBRANCH  25  26
ENDBRANCH  23  25
ENDBRANCH  22  23
BRANCH  18  28
ATOM     28  O25 ZIN A   1      41.341   8.178  31.695  0.00  0.00    -0.395 OA
ATOM     29  H48 ZIN A   1      41.002   9.060  31.901  0.00  0.00     0.210 HD
ENDBRANCH  18  28
TORSDOF 4
ENDMDL
MODEL 4
REMARK CAVERDOCK RESULT:      27.0      0.000      0.000
REMARK CAVERDOCK CONSTRAINTS:       0.0      0.0      0.0      0.0
REMARK CAVERDOCK TUNNEL: 3     27.0      1.9      4.4
REMARK  4 active torsions:
REMARK  status: ('A' for Active; 'I' for Inactive)
REMARK    1  A    between atoms: C23_18  and  O25_19 
REMARK    2  A    between atoms: C29_23  and  C31_24 
REMARK    3  A    between atoms: C31_24  and  C33_26 
REMARK    4  A    between atoms: C33_26  and  O34_27 
ROOT
ATOM      1  C1  ZIN A   1      38.928   2.058  30.890  0.00  0.00     0.011 C 
ATOM      2  C2  ZIN A   1      39.410   3.448  30.467  0.00  0.00    -0.006 C 
ATOM      3  C4  ZIN A   1      40.951   3.538  30.598  0.00  0.00     0.011 C 
ATOM      4  C5  ZIN A   1      41.203   4.592  31.671  0.00  0.00    -0.001 C 
ATOM      5  C7  ZIN A   1      42.446   5.444  31.506  0.00  0.00     0.001 C 
ATOM      6  C9  ZIN A   1      43.692   4.557  31.512  0.00  0.00     0.047 C 
ATOM      7  C10 ZIN A   1      44.940   5.422  31.302  0.00  0.00     0.200 C 
ATOM      8  F12 ZIN A   1      46.088   4.631  31.422  0.00  0.00    -0.245 F 
ATOM      9  C13 ZIN A   1      44.948   6.503  32.366  0.00  0.00    -0.030 A 
ATOM     10  C14 ZIN A   1      46.039   6.673  33.101  0.00  0.00     0.061 A 
ATOM     11  C15 ZIN A   1      46.078   7.696  34.156  0.00  0.00     0.172 A 
ATOM     12  O16 ZIN A   1      47.090   7.881  34.807  0.00  0.00    -0.289 OA
ATOM     13  C17 ZIN A   1      44.864   8.492  34.409  0.00  0.00     0.052 A 
ATOM     14  C18 ZIN A   1      43.789   8.310  33.658  0.00  0.00    -0.008 A 
ATOM     15  C19 ZIN A   1      43.712   7.336  32.533  0.00  0.00     0.006 A 
ATOM     16  C20 ZIN A   1      43.504   8.128  31.241  0.00  0.00     0.025 C 
ATOM     17  C21 ZIN A   1      42.487   6.431  32.684  0.00  0.00     0.035 C 
ATOM     18  C23 ZIN A   1      41.226   7.288  32.739  0.00  0.00     0.124 C 
ATOM     19  C26 ZIN A   1      39.953   6.427  32.763  0.00  0.00     0.042 C 
ATOM     20  C27 ZIN A   1      39.975   5.533  31.544  0.00  0.00    -0.027 C 
ATOM     21  C28 ZIN A   1      40.119   6.370  30.271  0.00  0.00     0.016 C 
ATOM     22  C29 ZIN A   1      38.824   4.528  31.417  0.00  0.00     0.070 C 
ENDROOT
BRANCH  22  23
ATOM     23  C31 ZIN A   1      37.621   5.171  30.778  0.00  0.00     0.155 C 
ATOM     24  O32 ZIN A   1      37.659   5.505  29.618  0.00  0.00    -0.295 OA
BRANCH  23  25
ATOM     25  C33 ZIN A   1      36.369   5.399  31.586  0.00  0.00     0.242 C 
BRANCH  25  26
ATOM     26  O34 ZIN A   1      35.271   4.728  30.963  0.00  0.00    -0.394 OA
ATOM     27  H56 ZIN A   1      35.394   4.568  30.018  0.00  0.00     0.209 HD
ENDBRANCH  25  26
ENDBRANCH  23  25
ENDBRANCH  22  23
BRANCH  18  28
ATOM     28  O25 ZIN A   1      41.191   8.137  31.591  0.00  0.00    -0.395 OA
ATOM     29  H48 ZIN A   1      40.732   7.754  30.831  0.00  0.00     0.210 HD
ENDBRANCH  18  28
TORSDOF 4
ENDMDL
MODEL 5
REMARK CAVERDOCK RESULT:      26.9      0.000      0.000
REMARK CAVERDOCK CONSTRAINTS:       0.0      0.0      0.0      0.0
REMARK CAVERDOCK TUNNEL: 4     26.9      1.9      5.1
REMARK  4 active torsions:
REMARK  status: ('A' for Active; 'I' for Inactive)
REMARK    1  A    between atoms: C23_18  and  O25_19 
REMARK    2  A    between atoms: C29_23  and  C31_24 
REMARK    3  A    between atoms: C31_24  and  C33_26 
REMARK    4  A    between atoms: C33_26  and  O34_27 
ROOT
ATOM      1  C1  ZIN A   1      38.905   1.848  30.863  0.00  0.00     0.011 C 
ATOM      2  C2  ZIN A   1      39.359   3.247  30.440  0.00  0.00    -0.006 C 
ATOM      3  C4  ZIN A   1      40.897   3.369  30.571  0.00  0.00     0.011 C 
ATOM      4  C5  ZIN A   1      41.128   4.428  31.643  0.00  0.00    -0.001 C 
ATOM      5  C7  ZIN A   1      42.352   5.305  31.478  0.00  0.00     0.001 C 
ATOM      6  C9  ZIN A   1      43.617   4.445  31.485  0.00  0.00     0.047 C 
ATOM      7  C10 ZIN A   1      44.846   5.335  31.274  0.00  0.00     0.200 C 
ATOM      8  F12 ZIN A   1      46.011   4.568  31.395  0.00  0.00    -0.245 F 
ATOM      9  C13 ZIN A   1      44.832   6.417  32.338  0.00  0.00    -0.030 A 
ATOM     10  C14 ZIN A   1      45.919   6.609  33.073  0.00  0.00     0.061 A 
ATOM     11  C15 ZIN A   1      45.937   7.634  34.128  0.00  0.00     0.172 A 
ATOM     12  O16 ZIN A   1      46.945   7.839  34.779  0.00  0.00    -0.289 OA
ATOM     13  C17 ZIN A   1      44.707   8.404  34.380  0.00  0.00     0.052 A 
ATOM     14  C18 ZIN A   1      43.636   8.200  33.629  0.00  0.00    -0.008 A 
ATOM     15  C19 ZIN A   1      43.579   7.224  32.505  0.00  0.00     0.006 A 
ATOM     16  C20 ZIN A   1      43.355   8.011  31.212  0.00  0.00     0.025 C 
ATOM     17  C21 ZIN A   1      42.373   6.294  32.656  0.00  0.00     0.035 C 
ATOM     18  C23 ZIN A   1      41.095   7.125  32.710  0.00  0.00     0.124 C 
ATOM     19  C26 ZIN A   1      39.840   6.238  32.734  0.00  0.00     0.042 C 
ATOM     20  C27 ZIN A   1      39.880   5.344  31.515  0.00  0.00    -0.027 C 
ATOM     21  C28 ZIN A   1      40.007   6.183  30.242  0.00  0.00     0.016 C 
ATOM     22  C29 ZIN A   1      38.751   4.315  31.389  0.00  0.00     0.070 C 
ENDROOT
BRANCH  22  23
ATOM     23  C31 ZIN A   1      37.535   4.933  30.749  0.00  0.00     0.155 C 
ATOM     24  O32 ZIN A   1      37.579   6.067  30.339  0.00  0.00    -0.295 OA
BRANCH  23  25
ATOM     25  C33 ZIN A   1      36.262   4.135  30.621  0.00  0.00     0.242 C 
BRANCH  25  26
ATOM     26  O34 ZIN A   1      35.202   4.818  31.294  0.00  0.00    -0.394 OA
ATOM     27  H56 ZIN A   1      35.170   4.652  32.245  0.00  0.00     0.209 HD
ENDBRANCH  25  26
ENDBRANCH  23  25
ENDBRANCH  22  23
BRANCH  18  28
ATOM     28  O25 ZIN A   1      41.042   7.973  31.562  0.00  0.00    -0.395 OA
ATOM     29  H48 ZIN A   1      40.887   8.905  31.767  0.00  0.00     0.210 HD
ENDBRANCH  18  28
TORSDOF 4
ENDMDL
MODEL 6
REMARK CAVERDOCK RESULT:      27.0      0.000      0.000
REMARK CAVERDOCK CONSTRAINTS:       0.0      0.0      0.0      0.0
REMARK CAVERDOCK TUNNEL: 5     27.0      1.8      6.2
REMARK  4 active torsions:
REMARK  status: ('A' for Active; 'I' for Inactive)
REMARK    1  A    between atoms: C23_18  and  O25_19 
REMARK    2  A    between atoms: C29_23  and  C31_24 
REMARK    3  A    between atoms: C31_24  and  C33_26 
REMARK    4  A    between atoms: C33_26  and  O34_27 
ROOT
ATOM      1  C1  ZIN A   1      38.594   1.862  30.738  0.00  0.00     0.011 C 
ATOM      2  C2  ZIN A   1      39.074   3.263  30.351  0.00  0.00    -0.006 C 
ATOM      3  C4  ZIN A   1      40.614   3.354  30.490  0.00  0.00     0.011 C 
ATOM      4  C5  ZIN A   1      40.860   4.382  31.588  0.00  0.00    -0.001 C 
ATOM      5  C7  ZIN A   1      42.101   5.240  31.449  0.00  0.00     0.001 C 
ATOM      6  C9  ZIN A   1      43.350   4.357  31.437  0.00  0.00     0.047 C 
ATOM      7  C10 ZIN A   1      44.596   5.230  31.253  0.00  0.00     0.200 C 
ATOM      8  F12 ZIN A   1      45.746   4.439  31.358  0.00  0.00    -0.245 F 
ATOM      9  C13 ZIN A   1      44.598   6.285  32.344  0.00  0.00    -0.030 A 
ATOM     10  C14 ZIN A   1      45.686   6.439  33.086  0.00  0.00     0.061 A 
ATOM     11  C15 ZIN A   1      45.719   7.436  34.166  0.00  0.00     0.172 A 
ATOM     12  O16 ZIN A   1      46.728   7.607  34.824  0.00  0.00    -0.289 OA
ATOM     13  C17 ZIN A   1      44.502   8.222  34.434  0.00  0.00     0.052 A 
ATOM     14  C18 ZIN A   1      43.430   8.056  33.675  0.00  0.00    -0.008 A 
ATOM     15  C19 ZIN A   1      43.359   7.110  32.527  0.00  0.00     0.006 A 
ATOM     16  C20 ZIN A   1      43.153   7.933  31.253  0.00  0.00     0.025 C 
ATOM     17  C21 ZIN A   1      42.136   6.198  32.651  0.00  0.00     0.035 C 
ATOM     18  C23 ZIN A   1      40.873   7.051  32.722  0.00  0.00     0.124 C 
ATOM     19  C26 ZIN A   1      39.602   6.187  32.721  0.00  0.00     0.042 C 
ATOM     20  C27 ZIN A   1      39.630   5.323  31.480  0.00  0.00    -0.027 C 
ATOM     21  C28 ZIN A   1      39.776   6.191  30.229  0.00  0.00     0.016 C 
ATOM     22  C29 ZIN A   1      38.483   4.318  31.325  0.00  0.00     0.070 C 
ENDROOT
BRANCH  22  23
ATOM     23  C31 ZIN A   1      37.280   4.974  30.697  0.00  0.00     0.155 C 
ATOM     24  O32 ZIN A   1      37.293   6.157  30.458  0.00  0.00    -0.295 OA
BRANCH  23  25
ATOM     25  C33 ZIN A   1      36.060   4.152  30.367  0.00  0.00     0.242 C 
BRANCH  25  26
ATOM     26  O34 ZIN A   1      34.886   4.860  30.770  0.00  0.00    -0.394 OA
ATOM     27  H56 ZIN A   1      35.011   5.418  31.549  0.00  0.00     0.209 HD
ENDBRANCH  25  26
ENDBRANCH  23  25
ENDBRANCH  22  23
BRANCH  18  28
ATOM     28  O25 ZIN A   1      40.839   7.928  31.596  0.00  0.00    -0.395 OA
ATOM     29  H48 ZIN A   1      40.025   7.872  31.077  0.00  0.00     0.210 HD
ENDBRANCH  18  28
TORSDOF 4
ENDMDL
MODEL 7
REMARK CAVERDOCK RESULT:      27.6      0.000      0.000
REMARK CAVERDOCK CONSTRAINTS:       0.0      0.0      0.0      0.0
REMARK CAVERDOCK TUNNEL: 6     27.6      1.8      7.2
REMARK  4 active torsions:
REMARK  status: ('A' for Active; 'I' for Inactive)
REMARK    1  A    between atoms: C23_18  and  O25_19 
REMARK    2  A    between atoms: C29_23  and  C31_24 
REMARK    3  A    between atoms: C31_24  and  C33_26 
REMARK    4  A    between atoms: C33_26  and  O34_27 
ROOT
ATOM      1  C1  ZIN A   1      38.544   1.729  30.672  0.00  0.00     0.011 C 
ATOM      2  C2  ZIN A   1      39.002   3.141  30.299  0.00  0.00    -0.006 C 
ATOM      3  C4  ZIN A   1      40.537   3.263  30.468  0.00  0.00     0.011 C 
ATOM      4  C5  ZIN A   1      40.741   4.291  31.575  0.00  0.00    -0.001 C 
ATOM      5  C7  ZIN A   1      41.967   5.175  31.463  0.00  0.00     0.001 C 
ATOM      6  C9  ZIN A   1      43.233   4.318  31.472  0.00  0.00     0.047 C 
ATOM      7  C10 ZIN A   1      44.464   5.217  31.315  0.00  0.00     0.200 C 
ATOM      8  F12 ZIN A   1      45.628   4.450  31.438  0.00  0.00    -0.245 F 
ATOM      9  C13 ZIN A   1      44.424   6.267  32.409  0.00  0.00    -0.030 A 
ATOM     10  C14 ZIN A   1      45.494   6.440  33.173  0.00  0.00     0.061 A 
ATOM     11  C15 ZIN A   1      45.485   7.433  34.258  0.00  0.00     0.172 A 
ATOM     12  O16 ZIN A   1      46.479   7.621  34.936  0.00  0.00    -0.289 OA
ATOM     13  C17 ZIN A   1      44.248   8.193  34.506  0.00  0.00     0.052 A 
ATOM     14  C18 ZIN A   1      43.194   8.008  33.726  0.00  0.00    -0.008 A 
ATOM     15  C19 ZIN A   1      43.165   7.065  32.572  0.00  0.00     0.006 A 
ATOM     16  C20 ZIN A   1      42.966   7.890  31.298  0.00  0.00     0.025 C 
ATOM     17  C21 ZIN A   1      41.959   6.128  32.669  0.00  0.00     0.035 C 
ATOM     18  C23 ZIN A   1      40.677   6.955  32.720  0.00  0.00     0.124 C 
ATOM     19  C26 ZIN A   1      39.425   6.065  32.690  0.00  0.00     0.042 C 
ATOM     20  C27 ZIN A   1      39.494   5.207  31.447  0.00  0.00    -0.027 C 
ATOM     21  C28 ZIN A   1      39.646   6.083  30.203  0.00  0.00     0.016 C 
ATOM     22  C29 ZIN A   1      38.371   4.179  31.266  0.00  0.00     0.070 C 
ENDROOT
BRANCH  22  23
ATOM     23  C31 ZIN A   1      37.167   4.814  30.618  0.00  0.00     0.155 C 
ATOM     24  O32 ZIN A   1      37.190   5.981  30.313  0.00  0.00    -0.295 OA
BRANCH  23  25
ATOM     25  C33 ZIN A   1      35.933   3.990  30.351  0.00  0.00     0.242 C 
BRANCH  25  26
ATOM     26  O34 ZIN A   1      34.810   4.590  30.999  0.00  0.00    -0.394 OA
ATOM     27  H56 ZIN A   1      34.045   4.005  31.082  0.00  0.00     0.209 HD
ENDBRANCH  25  26
ENDBRANCH  23  25
ENDBRANCH  22  23
BRANCH  18  28
ATOM     28  O25 ZIN A   1      40.647   7.836  31.596  0.00  0.00    -0.395 OA
ATOM     29  H48 ZIN A   1      41.522   8.101  31.280  0.00  0.00     0.210 HD
ENDBRANCH  18  28
TORSDOF 4
ENDMDL
MODEL 8
REMARK CAVERDOCK RESULT:      28.9      0.000      0.000
REMARK CAVERDOCK CONSTRAINTS:       0.3      0.0      0.0      0.0
REMARK CAVERDOCK TUNNEL: 7     28.9      1.8      8.5
REMARK  4 active torsions:
REMARK  status: ('A' for Active; 'I' for Inactive)
REMARK    1  A    between atoms: C23_18  and  O25_19 
REMARK    2  A    between atoms: C29_23  and  C31_24 
REMARK    3  A    between atoms: C31_24  and  C33_26 
REMARK    4  A    between atoms: C33_26  and  O34_27 
ROOT
ATOM      1  C1  ZIN A   1      38.294   1.673  30.585  0.00  0.00     0.011 C 
ATOM      2  C2  ZIN A   1      38.751   3.087  30.219  0.00  0.00    -0.006 C 
ATOM      3  C4  ZIN A   1      40.296   3.179  30.284  0.00  0.00     0.011 C 
ATOM      4  C5  ZIN A   1      40.594   4.173  31.401  0.00  0.00    -0.001 C 
ATOM      5  C7  ZIN A   1      41.825   5.040  31.228  0.00  0.00     0.001 C 
ATOM      6  C9  ZIN A   1      43.073   4.162  31.128  0.00  0.00     0.047 C 
ATOM      7  C10 ZIN A   1      44.306   5.044  30.910  0.00  0.00     0.200 C 
ATOM      8  F12 ZIN A   1      45.462   4.255  30.933  0.00  0.00    -0.245 F 
ATOM      9  C13 ZIN A   1      44.360   6.065  32.032  0.00  0.00    -0.030 A 
ATOM     10  C14 ZIN A   1      45.483   6.199  32.725  0.00  0.00     0.061 A 
ATOM     11  C15 ZIN A   1      45.566   7.162  33.833  0.00  0.00     0.172 A 
ATOM     12  O16 ZIN A   1      46.607   7.316  34.446  0.00  0.00    -0.289 OA
ATOM     13  C17 ZIN A   1      44.363   7.935  34.185  0.00  0.00     0.052 A 
ATOM     14  C18 ZIN A   1      43.255   7.789  33.475  0.00  0.00    -0.008 A 
ATOM     15  C19 ZIN A   1      43.130   6.879  32.302  0.00  0.00     0.006 A 
ATOM     16  C20 ZIN A   1      42.860   7.741  31.067  0.00  0.00     0.025 C 
ATOM     17  C21 ZIN A   1      41.917   5.960  32.457  0.00  0.00     0.035 C 
ATOM     18  C23 ZIN A   1      40.656   6.805  32.617  0.00  0.00     0.124 C 
ATOM     19  C26 ZIN A   1      39.389   5.937  32.651  0.00  0.00     0.042 C 
ATOM     20  C27 ZIN A   1      39.357   5.112  31.383  0.00  0.00    -0.027 C 
ATOM     21  C28 ZIN A   1      39.440   6.019  30.155  0.00  0.00     0.016 C 
ATOM     22  C29 ZIN A   1      38.206   4.108  31.253  0.00  0.00     0.070 C 
ENDROOT
BRANCH  22  23
ATOM     23  C31 ZIN A   1      36.972   4.779  30.706  0.00  0.00     0.155 C 
ATOM     24  O32 ZIN A   1      36.967   5.971  30.517  0.00  0.00    -0.295 OA
BRANCH  23  25
ATOM     25  C33 ZIN A   1      35.745   3.961  30.395  0.00  0.00     0.242 C 
BRANCH  25  26
ATOM     26  O34 ZIN A   1      34.576   4.700  30.756  0.00  0.00    -0.394 OA
ATOM     27  H56 ZIN A   1      34.590   5.040  31.661  0.00  0.00     0.209 HD
ENDBRANCH  25  26
ENDBRANCH  23  25
ENDBRANCH  22  23
BRANCH  18  28
ATOM     28  O25 ZIN A   1      40.566   7.717  31.522  0.00  0.00    -0.395 OA
ATOM     29  H48 ZIN A   1      39.676   8.068  31.374  0.00  0.00     0.210 HD
ENDBRANCH  18  28
TORSDOF 4
ENDMDL
MODEL 9
REMARK CAVERDOCK RESULT:      30.2      0.000      0.000
REMARK CAVERDOCK CONSTRAINTS:       0.0      0.0      0.0      0.0
REMARK CAVERDOCK TUNNEL: 8     30.2      1.8      9.3
REMARK  4 active torsions:
REMARK  status: ('A' for Active; 'I' for Inactive)
REMARK    1  A    between atoms: C23_18  and  O25_19 
REMARK    2  A    between atoms: C29_23  and  C31_24 
REMARK    3  A    between atoms: C31_24  and  C33_26 
REMARK    4  A    between atoms: C33_26  and  O34_27 
ROOT
ATOM      1  C1  ZIN A   1      38.174   1.548  30.606  0.00  0.00     0.011 C 
ATOM      2  C2  ZIN A   1      38.645   2.945  30.193  0.00  0.00    -0.006 C 
ATOM      3  C4  ZIN A   1      40.182   3.056  30.352  0.00  0.00     0.011 C 
ATOM      4  C5  ZIN A   1      40.400   4.112  31.430  0.00  0.00    -0.001 C 
ATOM      5  C7  ZIN A   1      41.634   4.980  31.289  0.00  0.00     0.001 C 
ATOM      6  C9  ZIN A   1      42.892   4.111  31.317  0.00  0.00     0.047 C 
ATOM      7  C10 ZIN A   1      44.131   4.993  31.130  0.00  0.00     0.200 C 
ATOM      8  F12 ZIN A   1      45.288   4.218  31.270  0.00  0.00    -0.245 F 
ATOM      9  C13 ZIN A   1      44.106   6.073  32.196  0.00  0.00    -0.030 A 
ATOM     10  C14 ZIN A   1      45.180   6.256  32.951  0.00  0.00     0.061 A 
ATOM     11  C15 ZIN A   1      45.186   7.279  34.008  0.00  0.00     0.172 A 
ATOM     12  O16 ZIN A   1      46.184   7.476  34.677  0.00  0.00    -0.289 OA
ATOM     13  C17 ZIN A   1      43.957   8.057  34.239  0.00  0.00     0.052 A 
ATOM     14  C18 ZIN A   1      42.898   7.862  33.469  0.00  0.00    -0.008 A 
ATOM     15  C19 ZIN A   1      42.855   6.888  32.342  0.00  0.00     0.006 A 
ATOM     16  C20 ZIN A   1      42.659   7.680  31.047  0.00  0.00     0.025 C 
ATOM     17  C21 ZIN A   1      41.640   5.966  32.469  0.00  0.00     0.035 C 
ATOM     18  C23 ZIN A   1      40.367   6.806  32.502  0.00  0.00     0.124 C 
ATOM     19  C26 ZIN A   1      39.106   5.928  32.502  0.00  0.00     0.042 C 
ATOM     20  C27 ZIN A   1      39.161   5.036  31.282  0.00  0.00    -0.027 C 
ATOM     21  C28 ZIN A   1      39.317   5.877  30.013  0.00  0.00     0.016 C 
ATOM     22  C29 ZIN A   1      38.028   4.015  31.134  0.00  0.00     0.070 C 
ENDROOT
BRANCH  22  23
ATOM     23  C31 ZIN A   1      36.827   4.643  30.473  0.00  0.00     0.155 C 
ATOM     24  O32 ZIN A   1      36.974   5.549  29.689  0.00  0.00    -0.295 OA
BRANCH  23  25
ATOM     25  C33 ZIN A   1      35.442   4.140  30.792  0.00  0.00     0.242 C 
BRANCH  25  26
ATOM     26  O34 ZIN A   1      34.835   4.998  31.760  0.00  0.00    -0.394 OA
ATOM     27  H56 ZIN A   1      35.397   5.189  32.523  0.00  0.00     0.209 HD
ENDBRANCH  25  26
ENDBRANCH  23  25
ENDBRANCH  22  23
BRANCH  18  28
ATOM     28  O25 ZIN A   1      40.341   7.657  31.355  0.00  0.00    -0.395 OA
ATOM     29  H48 ZIN A   1      39.729   7.368  30.664  0.00  0.00     0.210 HD
ENDBRANCH  18  28
TORSDOF 4
ENDMDL
MODEL 10
REMARK CAVERDOCK RESULT:      31.1      0.000      0.000
REMARK CAVERDOCK CONSTRAINTS:       0.0      0.0      0.0      0.0
REMARK CAVERDOCK TUNNEL: 9     31.1      1.7     10.6
REMARK  4 active torsions:
REMARK  status: ('A' for Active; 'I' for Inactive)
REMARK    1  A    between atoms: C23_18  and  O25_19 
REMARK    2  A    between atoms: C29_23  and  C31_24 
REMARK    3  A    between atoms: C31_24  and  C33_26 
REMARK    4  A    between atoms: C33_26  and  O34_27 
ROOT
ATOM      1  C1  ZIN A   1      45.986   5.160  31.168  0.00  0.00     0.011 C 
ATOM      2  C2  ZIN A   1      44.841   5.312  32.173  0.00  0.00    -0.006 C 
ATOM      3  C4  ZIN A   1      43.642   4.427  31.750  0.00  0.00     0.011 C 
ATOM      4  C5  ZIN A   1      42.511   5.402  31.442  0.00  0.00    -0.001 C 
ATOM      5  C7  ZIN A   1      41.105   4.931  31.756  0.00  0.00     0.001 C 
ATOM      6  C9  ZIN A   1      40.783   3.672  30.948  0.00  0.00     0.047 C 
ATOM      7  C10 ZIN A   1      39.376   3.179  31.304  0.00  0.00     0.200 C 
ATOM      8  F12 ZIN A   1      39.034   2.097  30.484  0.00  0.00    -0.245 F 
ATOM      9  C13 ZIN A   1      38.404   4.322  31.076  0.00  0.00    -0.030 A 
ATOM     10  C14 ZIN A   1      37.329   4.111  30.331  0.00  0.00     0.061 A 
ATOM     11  C15 ZIN A   1      36.375   5.200  30.070  0.00  0.00     0.172 A 
ATOM     12  O16 ZIN A   1      35.366   5.001  29.419  0.00  0.00    -0.289 OA
ATOM     13  C17 ZIN A   1      36.668   6.537  30.614  0.00  0.00     0.052 A 
ATOM     14  C18 ZIN A   1      37.745   6.722  31.362  0.00  0.00    -0.008 A 
ATOM     15  C19 ZIN A   1      38.712   5.644  31.714  0.00  0.00     0.006 A 
ATOM     16  C20 ZIN A   1      38.667   5.453  33.232  0.00  0.00     0.025 C 
ATOM     17  C21 ZIN A   1      40.143   6.069  31.377  0.00  0.00     0.035 C 
ATOM     18  C23 ZIN A   1      40.480   7.356  32.124  0.00  0.00     0.124 C 
ATOM     19  C26 ZIN A   1      41.948   7.763  31.923  0.00  0.00     0.042 C 
ATOM     20  C27 ZIN A   1      42.815   6.608  32.372  0.00  0.00    -0.027 C 
ATOM     21  C28 ZIN A   1      42.483   6.221  33.814  0.00  0.00     0.016 C 
ATOM     22  C29 ZIN A   1      44.326   6.777  32.178  0.00  0.00     0.070 C 
ENDROOT
BRANCH  22  23
ATOM     23  C31 ZIN A   1      44.932   7.527  33.337  0.00  0.00     0.155 C 
ATOM     24  O32 ZIN A   1      44.629   7.237  34.468  0.00  0.00    -0.295 OA
BRANCH  23  25
ATOM     25  C33 ZIN A   1      45.917   8.639  33.082  0.00  0.00     0.242 C 
BRANCH  25  26
ATOM     26  O34 ZIN A   1      46.693   8.867  34.260  0.00  0.00    -0.394 OA
ATOM     27  H56 ZIN A   1      47.625   9.054  34.086  0.00  0.00     0.209 HD
ENDBRANCH  25  26
ENDBRANCH  23  25
ENDBRANCH  22  23
BRANCH  18  28
ATOM     28  O25 ZIN A   1      40.237   7.162  33.518  0.00  0.00    -0.395 OA
ATOM     29  H48 ZIN A   1      39.711   6.377  33.721  0.00  0.00     0.210 HD
ENDBRANCH  18  28
TORSDOF 4
ENDMDL
MODEL 11
REMARK CAVERDOCK RESULT:      31.7      0.000      0.000
REMARK CAVERDOCK CONSTRAINTS:       0.0      0.0      0.0      0.0
REMARK CAVERDOCK TUNNEL: 10     31.7      1.7     11.6
REMARK  4 active torsions:
REMARK  status: ('A' for Active; 'I' for Inactive)
REMARK    1  A    between atoms: C23_18  and  O25_19 
REMARK    2  A    between atoms: C29_23  and  C31_24 
REMARK    3  A    between atoms: C31_24  and  C33_26 
REMARK    4  A    between atoms: C33_26  and  O34_27 
ROOT
ATOM      1  C1  ZIN A   1      45.827   5.348  31.396  0.00  0.00     0.011 C 
ATOM      2  C2  ZIN A   1      44.590   5.509  32.283  0.00  0.00    -0.006 C 
ATOM      3  C4  ZIN A   1      43.514   4.467  31.886  0.00  0.00     0.011 C 
ATOM      4  C5  ZIN A   1      42.334   5.283  31.369  0.00  0.00    -0.001 C 
ATOM      5  C7  ZIN A   1      40.952   4.719  31.632  0.00  0.00     0.001 C 
ATOM      6  C9  ZIN A   1      40.812   3.347  30.971  0.00  0.00     0.047 C 
ATOM      7  C10 ZIN A   1      39.428   2.767  31.278  0.00  0.00     0.200 C 
ATOM      8  F12 ZIN A   1      39.254   1.565  30.581  0.00  0.00    -0.245 F 
ATOM      9  C13 ZIN A   1      38.385   3.774  30.831  0.00  0.00    -0.030 A 
ATOM     10  C14 ZIN A   1      37.401   3.371  30.039  0.00  0.00     0.061 A 
ATOM     11  C15 ZIN A   1      36.384   4.323  29.568  0.00  0.00     0.172 A 
ATOM     12  O16 ZIN A   1      35.457   3.949  28.872  0.00  0.00    -0.289 OA
ATOM     13  C17 ZIN A   1      36.511   5.738  29.956  0.00  0.00     0.052 A 
ATOM     14  C18 ZIN A   1      37.498   6.116  30.753  0.00  0.00    -0.008 A 
ATOM     15  C19 ZIN A   1      38.519   5.187  31.315  0.00  0.00     0.006 A 
ATOM     16  C20 ZIN A   1      38.357   5.178  32.837  0.00  0.00     0.025 C 
ATOM     17  C21 ZIN A   1      39.932   5.704  31.037  0.00  0.00     0.035 C 
ATOM     18  C23 ZIN A   1      40.089   7.099  31.635  0.00  0.00     0.124 C 
ATOM     19  C26 ZIN A   1      41.528   7.619  31.497  0.00  0.00     0.042 C 
ATOM     20  C27 ZIN A   1      42.449   6.617  32.156  0.00  0.00    -0.027 C 
ATOM     21  C28 ZIN A   1      42.026   6.377  33.606  0.00  0.00     0.016 C 
ATOM     22  C29 ZIN A   1      43.951   6.907  32.059  0.00  0.00     0.070 C 
ENDROOT
BRANCH  22  23
ATOM     23  C31 ZIN A   1      44.385   7.847  33.154  0.00  0.00     0.155 C 
ATOM     24  O32 ZIN A   1      44.350   9.039  32.975  0.00  0.00    -0.295 OA
BRANCH  23  25
ATOM     25  C33 ZIN A   1      44.864   7.296  34.473  0.00  0.00     0.242 C 
BRANCH  25  26
ATOM     26  O34 ZIN A   1      45.892   8.140  34.997  0.00  0.00    -0.394 OA
ATOM     27  H56 ZIN A   1      46.401   7.740  35.714  0.00  0.00     0.209 HD
ENDBRANCH  25  26
ENDBRANCH  23  25
ENDBRANCH  22  23
BRANCH  18  28
ATOM     28  O25 ZIN A   1      39.742   7.054  33.020  0.00  0.00    -0.395 OA
ATOM     29  H48 ZIN A   1      40.486   6.858  33.606  0.00  0.00     0.210 HD
ENDBRANCH  18  28
TORSDOF 4
ENDMDL
MODEL 12
REMARK CAVERDOCK RESULT:      30.2      0.000      0.000
REMARK CAVERDOCK CONSTRAINTS:       0.0      0.0      0.0      0.0
REMARK CAVERDOCK TUNNEL: 11     30.2      1.8     12.7
REMARK  4 active torsions:
REMARK  status: ('A' for Active; 'I' for Inactive)
REMARK    1  A    between atoms: C23_18  and  O25_19 
REMARK    2  A    between atoms: C29_23  and  C31_24 
REMARK    3  A    between atoms: C31_24  and  C33_26 
REMARK    4  A    between atoms: C33_26  and  O34_27 
ROOT
ATOM      1  C1  ZIN A   1      45.575   5.007  31.456  0.00  0.00     0.011 C 
ATOM      2  C2  ZIN A   1      44.352   5.209  32.354  0.00  0.00    -0.006 C 
ATOM      3  C4  ZIN A   1      43.209   4.261  31.915  0.00  0.00     0.011 C 
ATOM      4  C5  ZIN A   1      42.086   5.176  31.442  0.00  0.00    -0.001 C 
ATOM      5  C7  ZIN A   1      40.669   4.695  31.684  0.00  0.00     0.001 C 
ATOM      6  C9  ZIN A   1      40.437   3.366  30.962  0.00  0.00     0.047 C 
ATOM      7  C10 ZIN A   1      39.018   2.866  31.248  0.00  0.00     0.200 C 
ATOM      8  F12 ZIN A   1      38.763   1.712  30.498  0.00  0.00    -0.245 F 
ATOM      9  C13 ZIN A   1      38.043   3.960  30.852  0.00  0.00    -0.030 A 
ATOM     10  C14 ZIN A   1      37.034   3.661  30.047  0.00  0.00     0.061 A 
ATOM     11  C15 ZIN A   1      36.082   4.699  29.624  0.00  0.00     0.172 A 
ATOM     12  O16 ZIN A   1      35.132   4.420  28.916  0.00  0.00    -0.289 OA
ATOM     13  C17 ZIN A   1      36.304   6.083  30.076  0.00  0.00     0.052 A 
ATOM     14  C18 ZIN A   1      37.315   6.357  30.886  0.00  0.00    -0.008 A 
ATOM     15  C19 ZIN A   1      38.273   5.338  31.400  0.00  0.00     0.006 A 
ATOM     16  C20 ZIN A   1      38.112   5.269  32.920  0.00  0.00     0.025 C 
ATOM     17  C21 ZIN A   1      39.717   5.772  31.139  0.00  0.00     0.035 C 
ATOM     18  C23 ZIN A   1      39.967   7.124  31.800  0.00  0.00     0.124 C 
ATOM     19  C26 ZIN A   1      41.438   7.553  31.680  0.00  0.00     0.042 C 
ATOM     20  C27 ZIN A   1      42.291   6.462  32.288  0.00  0.00    -0.027 C 
ATOM     21  C28 ZIN A   1      41.854   6.184  33.727  0.00  0.00     0.016 C 
ATOM     22  C29 ZIN A   1      43.809   6.655  32.197  0.00  0.00     0.070 C 
ENDROOT
BRANCH  22  23
ATOM     23  C31 ZIN A   1      44.306   7.513  33.333  0.00  0.00     0.155 C 
ATOM     24  O32 ZIN A   1      44.333   8.713  33.215  0.00  0.00    -0.295 OA
BRANCH  23  25
ATOM     25  C33 ZIN A   1      44.771   6.870  34.615  0.00  0.00     0.242 C 
BRANCH  25  26
ATOM     26  O34 ZIN A   1      45.289   7.874  35.490  0.00  0.00    -0.394 OA
ATOM     27  H56 ZIN A   1      45.286   7.622  36.423  0.00  0.00     0.209 HD
ENDBRANCH  25  26
ENDBRANCH  23  25
ENDBRANCH  22  23
BRANCH  18  28
ATOM     28  O25 ZIN A   1      39.620   7.038  33.183  0.00  0.00    -0.395 OA
ATOM     29  H48 ZIN A   1      39.312   6.164  33.458  0.00  0.00     0.210 HD
ENDBRANCH  18  28
TORSDOF 4
ENDMDL
MODEL 13
REMARK CAVERDOCK RESULT:      31.7      0.000      0.000
REMARK CAVERDOCK CONSTRAINTS:       0.0      0.0      0.0      0.0
REMARK CAVERDOCK TUNNEL: 12     31.7      1.8     13.4
REMARK  4 active torsions:
REMARK  status: ('A' for Active; 'I' for Inactive)
REMARK    1  A    between atoms: C23_18  and  O25_19 
REMARK    2  A    between atoms: C29_23  and  C31_24 
REMARK    3  A    between atoms: C31_24  and  C33_26 
REMARK    4  A    between atoms: C33_26  and  O34_27 
ROOT
ATOM      1  C1  ZIN A   1      45.406   4.845  31.435  0.00  0.00     0.011 C 
ATOM      2  C2  ZIN A   1      44.163   5.145  32.276  0.00  0.00    -0.006 C 
ATOM      3  C4  ZIN A   1      43.034   4.142  31.932  0.00  0.00     0.011 C 
ATOM      4  C5  ZIN A   1      41.917   4.985  31.326  0.00  0.00    -0.001 C 
ATOM      5  C7  ZIN A   1      40.498   4.525  31.596  0.00  0.00     0.001 C 
ATOM      6  C9  ZIN A   1      40.289   3.117  31.035  0.00  0.00     0.047 C 
ATOM      7  C10 ZIN A   1      38.866   2.644  31.350  0.00  0.00     0.200 C 
ATOM      8  F12 ZIN A   1      38.633   1.406  30.740  0.00  0.00    -0.245 F 
ATOM      9  C13 ZIN A   1      37.895   3.675  30.804  0.00  0.00    -0.030 A 
ATOM     10  C14 ZIN A   1      36.905   3.272  30.019  0.00  0.00     0.061 A 
ATOM     11  C15 ZIN A   1      35.957   4.243  29.454  0.00  0.00     0.172 A 
ATOM     12  O16 ZIN A   1      35.024   3.873  28.764  0.00  0.00    -0.289 OA
ATOM     13  C17 ZIN A   1      36.162   5.673  29.738  0.00  0.00     0.052 A 
ATOM     14  C18 ZIN A   1      37.153   6.052  30.530  0.00  0.00    -0.008 A 
ATOM     15  C19 ZIN A   1      38.105   5.110  31.185  0.00  0.00     0.006 A 
ATOM     16  C20 ZIN A   1      37.911   5.225  32.698  0.00  0.00     0.025 C 
ATOM     17  C21 ZIN A   1      39.552   5.520  30.904  0.00  0.00     0.035 C 
ATOM     18  C23 ZIN A   1      39.781   6.945  31.401  0.00  0.00     0.124 C 
ATOM     19  C26 ZIN A   1      41.252   7.367  31.260  0.00  0.00     0.042 C 
ATOM     20  C27 ZIN A   1      42.096   6.365  32.014  0.00  0.00    -0.027 C 
ATOM     21  C28 ZIN A   1      41.630   6.260  33.467  0.00  0.00     0.016 C 
ATOM     22  C29 ZIN A   1      43.615   6.557  31.933  0.00  0.00     0.070 C 
ENDROOT
BRANCH  22  23
ATOM     23  C31 ZIN A   1      44.083   7.550  32.966  0.00  0.00     0.155 C 
ATOM     24  O32 ZIN A   1      44.390   7.173  34.071  0.00  0.00    -0.295 OA
BRANCH  23  25
ATOM     25  C33 ZIN A   1      44.166   9.015  32.620  0.00  0.00     0.242 C 
BRANCH  25  26
ATOM     26  O34 ZIN A   1      43.875   9.194  31.233  0.00  0.00    -0.394 OA
ATOM     27  H56 ZIN A   1      43.558  10.079  31.009  0.00  0.00     0.209 HD
ENDBRANCH  25  26
ENDBRANCH  23  25
ENDBRANCH  22  23
BRANCH  18  28
ATOM     28  O25 ZIN A   1      39.404   7.025  32.776  0.00  0.00    -0.395 OA
ATOM     29  H48 ZIN A   1      39.955   6.493  33.367  0.00  0.00     0.210 HD
ENDBRANCH  18  28
TORSDOF 4
ENDMDL
MODEL 14
REMARK CAVERDOCK RESULT:      30.7      0.000      0.000
REMARK CAVERDOCK CONSTRAINTS:       0.1      0.0      0.0      0.0
REMARK CAVERDOCK TUNNEL: 13     30.7      1.8     14.5
REMARK  4 active torsions:
REMARK  status: ('A' for Active; 'I' for Inactive)
REMARK    1  A    between atoms: C23_18  and  O25_19 
REMARK    2  A    between atoms: C29_23  and  C31_24 
REMARK    3  A    between atoms: C31_24  and  C33_26 
REMARK    4  A    between atoms: C33_26  and  O34_27 
ROOT
ATOM      1  C1  ZIN A   1      43.968   5.043  35.143  0.00  0.00     0.011 C 
ATOM      2  C2  ZIN A   1      43.264   5.842  34.043  0.00  0.00    -0.006 C 
ATOM      3  C4  ZIN A   1      41.755   5.974  34.365  0.00  0.00     0.011 C 
ATOM      4  C5  ZIN A   1      41.038   5.224  33.248  0.00  0.00    -0.001 C 
ATOM      5  C7  ZIN A   1      39.689   5.768  32.822  0.00  0.00     0.001 C 
ATOM      6  C9  ZIN A   1      38.720   5.750  34.006  0.00  0.00     0.047 C 
ATOM      7  C10 ZIN A   1      37.373   6.342  33.576  0.00  0.00     0.200 C 
ATOM      8  F12 ZIN A   1      36.450   6.222  34.621  0.00  0.00    -0.245 F 
ATOM      9  C13 ZIN A   1      36.882   5.569  32.367  0.00  0.00    -0.030 A 
ATOM     10  C14 ZIN A   1      35.654   5.069  32.379  0.00  0.00     0.061 A 
ATOM     11  C15 ZIN A   1      35.150   4.295  31.235  0.00  0.00     0.172 A 
ATOM     12  O16 ZIN A   1      34.010   3.868  31.226  0.00  0.00    -0.289 OA
ATOM     13  C17 ZIN A   1      36.056   4.048  30.100  0.00  0.00     0.052 A 
ATOM     14  C18 ZIN A   1      37.276   4.563  30.106  0.00  0.00    -0.008 A 
ATOM     15  C19 ZIN A   1      37.819   5.409  31.206  0.00  0.00     0.006 A 
ATOM     16  C20 ZIN A   1      38.095   6.801  30.634  0.00  0.00     0.025 C 
ATOM     17  C21 ZIN A   1      39.166   4.868  31.690  0.00  0.00     0.035 C 
ATOM     18  C23 ZIN A   1      40.143   4.819  30.519  0.00  0.00     0.124 C 
ATOM     19  C26 ZIN A   1      41.552   4.403  30.971  0.00  0.00     0.042 C 
ATOM     20  C27 ZIN A   1      42.002   5.373  32.040  0.00  0.00    -0.027 C 
ATOM     21  C28 ZIN A   1      41.929   6.810  31.521  0.00  0.00     0.016 C 
ATOM     22  C29 ZIN A   1      43.361   5.087  32.690  0.00  0.00     0.070 C 
ENDROOT
BRANCH  22  23
ATOM     23  C31 ZIN A   1      44.480   5.665  31.862  0.00  0.00     0.155 C 
ATOM     24  O32 ZIN A   1      45.116   4.952  31.124  0.00  0.00    -0.295 OA
BRANCH  23  25
ATOM     25  C33 ZIN A   1      44.806   7.133  31.956  0.00  0.00     0.242 C 
BRANCH  25  26
ATOM     26  O34 ZIN A   1      46.155   7.295  32.400  0.00  0.00    -0.394 OA
ATOM     27  H56 ZIN A   1      46.796   6.764  31.909  0.00  0.00     0.209 HD
ENDBRANCH  25  26
ENDBRANCH  23  25
ENDBRANCH  22  23
BRANCH  18  28
ATOM     28  O25 ZIN A   1      40.212   6.111  29.915  0.00  0.00    -0.395 OA
ATOM     29  H48 ZIN A   1      40.673   6.125  29.065  0.00  0.00     0.210 HD
ENDBRANCH  18  28
TORSDOF 4
ENDMDL
MODEL 15
REMARK CAVERDOCK RESULT:      30.3      0.000      0.000
REMARK CAVERDOCK CONSTRAINTS:       0.0      0.0      0.0      0.0
REMARK CAVERDOCK TUNNEL: 14     30.3      1.8     15.1
REMARK  4 active torsions:
REMARK  status: ('A' for Active; 'I' for Inactive)
REMARK    1  A    between atoms: C23_18  and  O25_19 
REMARK    2  A    between atoms: C29_23  and  C31_24 
REMARK    3  A    between atoms: C31_24  and  C33_26 
REMARK    4  A    between atoms: C33_26  and  O34_27 
ROOT
ATOM      1  C1  ZIN A   1      43.670   5.939  35.366  0.00  0.00     0.011 C 
ATOM      2  C2  ZIN A   1      43.154   6.298  33.970  0.00  0.00    -0.006 C 
ATOM      3  C4  ZIN A   1      41.615   6.473  34.002  0.00  0.00     0.011 C 
ATOM      4  C5  ZIN A   1      41.065   5.367  33.109  0.00  0.00    -0.001 C 
ATOM      5  C7  ZIN A   1      39.805   5.687  32.330  0.00  0.00     0.001 C 
ATOM      6  C9  ZIN A   1      38.667   6.030  33.294  0.00  0.00     0.047 C 
ATOM      7  C10 ZIN A   1      37.410   6.393  32.496  0.00  0.00     0.200 C 
ATOM      8  F12 ZIN A   1      36.337   6.595  33.372  0.00  0.00    -0.245 F 
ATOM      9  C13 ZIN A   1      37.097   5.242  31.558  0.00  0.00    -0.030 A 
ATOM     10  C14 ZIN A   1      35.874   4.729  31.557  0.00  0.00     0.061 A 
ATOM     11  C15 ZIN A   1      35.539   3.599  30.677  0.00  0.00     0.172 A 
ATOM     12  O16 ZIN A   1      34.407   3.152  30.644  0.00  0.00    -0.289 OA
ATOM     13  C17 ZIN A   1      36.602   3.021  29.838  0.00  0.00     0.052 A 
ATOM     14  C18 ZIN A   1      37.814   3.554  29.852  0.00  0.00    -0.008 A 
ATOM     15  C19 ZIN A   1      38.197   4.739  30.671  0.00  0.00     0.006 A 
ATOM     16  C20 ZIN A   1      38.577   5.868  29.712  0.00  0.00     0.025 C 
ATOM     17  C21 ZIN A   1      39.446   4.441  31.502  0.00  0.00     0.035 C 
ATOM     18  C23 ZIN A   1      40.589   4.040  30.575  0.00  0.00     0.124 C 
ATOM     19  C26 ZIN A   1      41.907   3.852  31.343  0.00  0.00     0.042 C 
ATOM     20  C27 ZIN A   1      42.203   5.140  32.078  0.00  0.00    -0.027 C 
ATOM     21  C28 ZIN A   1      42.232   6.317  31.102  0.00  0.00     0.016 C 
ATOM     22  C29 ZIN A   1      43.443   5.138  32.979  0.00  0.00     0.070 C 
ENDROOT
BRANCH  22  23
ATOM     23  C31 ZIN A   1      44.684   5.448  32.181  0.00  0.00     0.155 C 
ATOM     24  O32 ZIN A   1      45.175   4.600  31.476  0.00  0.00    -0.295 OA
BRANCH  23  25
ATOM     25  C33 ZIN A   1      45.311   6.816  32.263  0.00  0.00     0.242 C 
BRANCH  25  26
ATOM     26  O34 ZIN A   1      46.531   6.826  31.519  0.00  0.00    -0.394 OA
ATOM     27  H56 ZIN A   1      46.569   6.163  30.817  0.00  0.00     0.209 HD
ENDBRANCH  25  26
ENDBRANCH  23  25
ENDBRANCH  22  23
BRANCH  18  28
ATOM     28  O25 ZIN A   1      40.768   5.058  29.589  0.00  0.00    -0.395 OA
ATOM     29  H48 ZIN A   1      40.325   5.892  29.799  0.00  0.00     0.210 HD
ENDBRANCH  18  28
TORSDOF 4
ENDMDL
MODEL 16
REMARK CAVERDOCK RESULT:      29.2      0.000      0.000
REMARK CAVERDOCK CONSTRAINTS:       0.0      0.0      0.0      0.0
REMARK CAVERDOCK TUNNEL: 15     29.2      1.8     16.1
REMARK  4 active torsions:
REMARK  status: ('A' for Active; 'I' for Inactive)
REMARK    1  A    between atoms: C23_18  and  O25_19 
REMARK    2  A    between atoms: C29_23  and  C31_24 
REMARK    3  A    between atoms: C31_24  and  C33_26 
REMARK    4  A    between atoms: C33_26  and  O34_27 
ROOT
ATOM      1  C1  ZIN A   1      43.617   5.428  35.171  0.00  0.00     0.011 C 
ATOM      2  C2  ZIN A   1      42.969   6.025  33.920  0.00  0.00    -0.006 C 
ATOM      3  C4  ZIN A   1      41.442   6.178  34.134  0.00  0.00     0.011 C 
ATOM      4  C5  ZIN A   1      40.797   5.243  33.117  0.00  0.00    -0.001 C 
ATOM      5  C7  ZIN A   1      39.469   5.684  32.536  0.00  0.00     0.001 C 
ATOM      6  C9  ZIN A   1      38.435   5.839  33.652  0.00  0.00     0.047 C 
ATOM      7  C10 ZIN A   1      37.109   6.327  33.060  0.00  0.00     0.200 C 
ATOM      8  F12 ZIN A   1      36.129   6.360  34.059  0.00  0.00    -0.245 F 
ATOM      9  C13 ZIN A   1      36.695   5.359  31.967  0.00  0.00    -0.030 A 
ATOM     10  C14 ZIN A   1      35.474   4.843  31.995  0.00  0.00     0.061 A 
ATOM     11  C15 ZIN A   1      35.044   3.885  30.966  0.00  0.00     0.172 A 
ATOM     12  O16 ZIN A   1      33.910   3.440  30.965  0.00  0.00    -0.289 OA
ATOM     13  C17 ZIN A   1      36.014   3.476  29.937  0.00  0.00     0.052 A 
ATOM     14  C18 ZIN A   1      37.226   4.009  29.925  0.00  0.00    -0.008 A 
ATOM     15  C19 ZIN A   1      37.697   5.032  30.901  0.00  0.00     0.006 A 
ATOM     16  C20 ZIN A   1      37.991   6.318  30.125  0.00  0.00     0.025 C 
ATOM     17  C21 ZIN A   1      39.020   4.603  31.538  0.00  0.00     0.035 C 
ATOM     18  C23 ZIN A   1      40.063   4.384  30.446  0.00  0.00     0.124 C 
ATOM     19  C26 ZIN A   1      41.448   4.075  31.035  0.00  0.00     0.042 C 
ATOM     20  C27 ZIN A   1      41.827   5.213  31.955  0.00  0.00    -0.027 C 
ATOM     21  C28 ZIN A   1      41.768   6.546  31.206  0.00  0.00     0.016 C 
ATOM     22  C29 ZIN A   1      43.149   5.063  32.715  0.00  0.00     0.070 C 
ENDROOT
BRANCH  22  23
ATOM     23  C31 ZIN A   1      44.308   5.521  31.866  0.00  0.00     0.155 C 
ATOM     24  O32 ZIN A   1      44.921   4.724  31.200  0.00  0.00    -0.295 OA
BRANCH  23  25
ATOM     25  C33 ZIN A   1      44.700   6.977  31.849  0.00  0.00     0.242 C 
BRANCH  25  26
ATOM     26  O34 ZIN A   1      45.915   7.134  31.113  0.00  0.00    -0.394 OA
ATOM     27  H56 ZIN A   1      45.846   7.745  30.367  0.00  0.00     0.209 HD
ENDBRANCH  25  26
ENDBRANCH  23  25
ENDBRANCH  22  23
BRANCH  18  28
ATOM     28  O25 ZIN A   1      40.152   5.563  29.644  0.00  0.00    -0.395 OA
ATOM     29  H48 ZIN A   1      39.312   6.031  29.537  0.00  0.00     0.210 HD
ENDBRANCH  18  28
TORSDOF 4
ENDMDL
MODEL 17
REMARK CAVERDOCK RESULT:      29.2      0.000      0.000
REMARK CAVERDOCK CONSTRAINTS:       0.2      0.0      0.0      0.0
REMARK CAVERDOCK TUNNEL: 16     29.2      1.9     17.3
REMARK  4 active torsions:
REMARK  status: ('A' for Active; 'I' for Inactive)
REMARK    1  A    between atoms: C23_18  and  O25_19 
REMARK    2  A    between atoms: C29_23  and  C31_24 
REMARK    3  A    between atoms: C31_24  and  C33_26 
REMARK    4  A    between atoms: C33_26  and  O34_27 
ROOT
ATOM      1  C1  ZIN A   1      43.551   5.412  35.003  0.00  0.00     0.011 C 
ATOM      2  C2  ZIN A   1      42.905   5.987  33.740  0.00  0.00    -0.006 C 
ATOM      3  C4  ZIN A   1      41.376   6.135  33.945  0.00  0.00     0.011 C 
ATOM      4  C5  ZIN A   1      40.741   5.182  32.939  0.00  0.00    -0.001 C 
ATOM      5  C7  ZIN A   1      39.413   5.609  32.346  0.00  0.00     0.001 C 
ATOM      6  C9  ZIN A   1      38.373   5.776  33.455  0.00  0.00     0.047 C 
ATOM      7  C10 ZIN A   1      37.047   6.249  32.850  0.00  0.00     0.200 C 
ATOM      8  F12 ZIN A   1      36.063   6.291  33.845  0.00  0.00    -0.245 F 
ATOM      9  C13 ZIN A   1      36.643   5.262  31.771  0.00  0.00    -0.030 A 
ATOM     10  C14 ZIN A   1      35.424   4.741  31.801  0.00  0.00     0.061 A 
ATOM     11  C15 ZIN A   1      35.003   3.766  30.784  0.00  0.00     0.172 A 
ATOM     12  O16 ZIN A   1      33.871   3.315  30.785  0.00  0.00    -0.289 OA
ATOM     13  C17 ZIN A   1      35.980   3.346  29.765  0.00  0.00     0.052 A 
ATOM     14  C18 ZIN A   1      37.189   3.884  29.751  0.00  0.00    -0.008 A 
ATOM     15  C19 ZIN A   1      37.651   4.924  30.713  0.00  0.00     0.006 A 
ATOM     16  C20 ZIN A   1      37.942   6.200  29.920  0.00  0.00     0.025 C 
ATOM     17  C21 ZIN A   1      38.973   4.511  31.363  0.00  0.00     0.035 C 
ATOM     18  C23 ZIN A   1      40.022   4.281  30.278  0.00  0.00     0.124 C 
ATOM     19  C26 ZIN A   1      41.406   3.986  30.878  0.00  0.00     0.042 C 
ATOM     20  C27 ZIN A   1      41.775   5.141  31.782  0.00  0.00    -0.027 C 
ATOM     21  C28 ZIN A   1      41.714   6.461  31.013  0.00  0.00     0.016 C 
ATOM     22  C29 ZIN A   1      43.095   5.008  32.550  0.00  0.00     0.070 C 
ENDROOT
BRANCH  22  23
ATOM     23  C31 ZIN A   1      44.255   5.459  31.699  0.00  0.00     0.155 C 
ATOM     24  O32 ZIN A   1      44.964   4.642  31.164  0.00  0.00    -0.295 OA
BRANCH  23  25
ATOM     25  C33 ZIN A   1      44.529   6.930  31.517  0.00  0.00     0.242 C 
BRANCH  25  26
ATOM     26  O34 ZIN A   1      45.817   7.244  32.051  0.00  0.00    -0.394 OA
ATOM     27  H56 ZIN A   1      45.860   7.213  33.016  0.00  0.00     0.209 HD
ENDBRANCH  25  26
ENDBRANCH  23  25
ENDBRANCH  22  23
BRANCH  18  28
ATOM     28  O25 ZIN A   1      40.109   5.448  29.460  0.00  0.00    -0.395 OA
ATOM     29  H48 ZIN A   1      41.002   5.811  29.385  0.00  0.00     0.210 HD
ENDBRANCH  18  28
TORSDOF 4
ENDMDL
MODEL 18
REMARK CAVERDOCK RESULT:      28.7      0.000      0.000
REMARK CAVERDOCK CONSTRAINTS:       0.0      0.0      0.0      0.0
REMARK CAVERDOCK TUNNEL: 17     28.7      1.9     18.1
REMARK  4 active torsions:
REMARK  status: ('A' for Active; 'I' for Inactive)
REMARK    1  A    between atoms: C23_18  and  O25_19 
REMARK    2  A    between atoms: C29_23  and  C31_24 
REMARK    3  A    between atoms: C31_24  and  C33_26 
REMARK    4  A    between atoms: C33_26  and  O34_27 
ROOT
ATOM      1  C1  ZIN A   1      43.224   5.468  35.135  0.00  0.00     0.011 C 
ATOM      2  C2  ZIN A   1      42.611   6.034  33.853  0.00  0.00    -0.006 C 
ATOM      3  C4  ZIN A   1      41.074   6.156  34.007  0.00  0.00     0.011 C 
ATOM      4  C5  ZIN A   1      40.488   5.194  32.980  0.00  0.00    -0.001 C 
ATOM      5  C7  ZIN A   1      39.174   5.599  32.343  0.00  0.00     0.001 C 
ATOM      6  C9  ZIN A   1      38.095   5.746  33.418  0.00  0.00     0.047 C 
ATOM      7  C10 ZIN A   1      36.782   6.198  32.770  0.00  0.00     0.200 C 
ATOM      8  F12 ZIN A   1      35.765   6.222  33.732  0.00  0.00    -0.245 F 
ATOM      9  C13 ZIN A   1      36.430   5.206  31.677  0.00  0.00    -0.030 A 
ATOM     10  C14 ZIN A   1      35.220   4.665  31.666  0.00  0.00     0.061 A 
ATOM     11  C15 ZIN A   1      34.849   3.684  30.635  0.00  0.00     0.172 A 
ATOM     12  O16 ZIN A   1      33.727   3.214  30.598  0.00  0.00    -0.289 OA
ATOM     13  C17 ZIN A   1      35.867   3.282  29.648  0.00  0.00     0.052 A 
ATOM     14  C18 ZIN A   1      37.067   3.841  29.675  0.00  0.00    -0.008 A 
ATOM     15  C19 ZIN A   1      37.479   4.887  30.653  0.00  0.00     0.006 A 
ATOM     16  C20 ZIN A   1      37.774   6.169  29.871  0.00  0.00     0.025 C 
ATOM     17  C21 ZIN A   1      38.786   4.495  31.346  0.00  0.00     0.035 C 
ATOM     18  C23 ZIN A   1      39.873   4.285  30.296  0.00  0.00     0.124 C 
ATOM     19  C26 ZIN A   1      41.241   4.013  30.940  0.00  0.00     0.042 C 
ATOM     20  C27 ZIN A   1      41.561   5.172  31.858  0.00  0.00    -0.027 C 
ATOM     21  C28 ZIN A   1      41.503   6.493  31.088  0.00  0.00     0.016 C 
ATOM     22  C29 ZIN A   1      42.857   5.060  32.668  0.00  0.00     0.070 C 
ENDROOT
BRANCH  22  23
ATOM     23  C31 ZIN A   1      44.036   5.532  31.857  0.00  0.00     0.155 C 
ATOM     24  O32 ZIN A   1      44.648   4.751  31.170  0.00  0.00    -0.295 OA
BRANCH  23  25
ATOM     25  C33 ZIN A   1      44.452   6.980  31.905  0.00  0.00     0.242 C 
BRANCH  25  26
ATOM     26  O34 ZIN A   1      45.860   7.064  32.136  0.00  0.00    -0.394 OA
ATOM     27  H56 ZIN A   1      46.242   6.268  32.530  0.00  0.00     0.209 HD
ENDBRANCH  25  26
ENDBRANCH  23  25
ENDBRANCH  22  23
BRANCH  18  28
ATOM     28  O25 ZIN A   1      39.967   5.455  29.482  0.00  0.00    -0.395 OA
ATOM     29  H48 ZIN A   1      40.071   5.271  28.538  0.00  0.00     0.210 HD
ENDBRANCH  18  28
TORSDOF 4
ENDMDL
MODEL 19
REMARK CAVERDOCK RESULT:      29.1      0.000      0.000
REMARK CAVERDOCK CONSTRAINTS:       0.0      0.0      0.0      0.0
REMARK CAVERDOCK TUNNEL: 18     29.1      1.9     19.1
REMARK  4 active torsions:
REMARK  status: ('A' for Active; 'I' for Inactive)
REMARK    1  A    between atoms: C23_18  and  O25_19 
REMARK    2  A    between atoms: C29_23  and  C31_24 
REMARK    3  A    between atoms: C31_24  and  C33_26 
REMARK    4  A    between atoms: C33_26  and  O34_27 
ROOT
ATOM      1  C1  ZIN A   1      43.205   5.277  34.942  0.00  0.00     0.011 C 
ATOM      2  C2  ZIN A   1      42.541   5.915  33.719  0.00  0.00    -0.006 C 
ATOM      3  C4  ZIN A   1      41.016   6.053  33.954  0.00  0.00     0.011 C 
ATOM      4  C5  ZIN A   1      40.364   5.151  32.912  0.00  0.00    -0.001 C 
ATOM      5  C7  ZIN A   1      39.028   5.608  32.360  0.00  0.00     0.001 C 
ATOM      6  C9  ZIN A   1      38.005   5.720  33.492  0.00  0.00     0.047 C 
ATOM      7  C10 ZIN A   1      36.671   6.223  32.931  0.00  0.00     0.200 C 
ATOM      8  F12 ZIN A   1      35.702   6.217  33.940  0.00  0.00    -0.245 F 
ATOM      9  C13 ZIN A   1      36.249   5.291  31.809  0.00  0.00    -0.030 A 
ATOM     10  C14 ZIN A   1      35.030   4.770  31.832  0.00  0.00     0.061 A 
ATOM     11  C15 ZIN A   1      34.593   3.846  30.774  0.00  0.00     0.172 A 
ATOM     12  O16 ZIN A   1      33.461   3.397  30.770  0.00  0.00    -0.289 OA
ATOM     13  C17 ZIN A   1      35.554   3.477  29.722  0.00  0.00     0.052 A 
ATOM     14  C18 ZIN A   1      36.764   4.014  29.716  0.00  0.00    -0.008 A 
ATOM     15  C19 ZIN A   1      37.242   5.005  30.722  0.00  0.00     0.006 A 
ATOM     16  C20 ZIN A   1      37.522   6.319  29.988  0.00  0.00     0.025 C 
ATOM     17  C21 ZIN A   1      38.573   4.560  31.331  0.00  0.00     0.035 C 
ATOM     18  C23 ZIN A   1      39.605   4.383  30.221  0.00  0.00     0.124 C 
ATOM     19  C26 ZIN A   1      40.997   4.059  30.784  0.00  0.00     0.042 C 
ATOM     20  C27 ZIN A   1      41.381   5.166  31.739  0.00  0.00    -0.027 C 
ATOM     21  C28 ZIN A   1      41.310   6.524  31.037  0.00  0.00     0.016 C 
ATOM     22  C29 ZIN A   1      42.712   4.995  32.479  0.00  0.00     0.070 C 
ENDROOT
BRANCH  22  23
ATOM     23  C31 ZIN A   1      43.860   5.487  31.635  0.00  0.00     0.155 C 
ATOM     24  O32 ZIN A   1      44.423   4.731  30.882  0.00  0.00    -0.295 OA
BRANCH  23  25
ATOM     25  C33 ZIN A   1      44.304   6.924  31.731  0.00  0.00     0.242 C 
BRANCH  25  26
ATOM     26  O34 ZIN A   1      45.670   6.973  32.151  0.00  0.00    -0.394 OA
ATOM     27  H56 ZIN A   1      45.961   7.849  32.438  0.00  0.00     0.209 HD
ENDBRANCH  25  26
ENDBRANCH  23  25
ENDBRANCH  22  23
BRANCH  18  28
ATOM     28  O25 ZIN A   1      39.681   5.589  29.459  0.00  0.00    -0.395 OA
ATOM     29  H48 ZIN A   1      40.402   5.603  28.815  0.00  0.00     0.210 HD
ENDBRANCH  18  28
TORSDOF 4
ENDMDL
MODEL 20
REMARK CAVERDOCK RESULT:      29.1      0.000      0.000
REMARK CAVERDOCK CONSTRAINTS:       0.0      0.0      0.0      0.0
REMARK CAVERDOCK TUNNEL: 19     29.1      1.9     20.4
REMARK  4 active torsions:
REMARK  status: ('A' for Active; 'I' for Inactive)
REMARK    1  A    between atoms: C23_18  and  O25_19 
REMARK    2  A    between atoms: C29_23  and  C31_24 
REMARK    3  A    between atoms: C31_24  and  C33_26 
REMARK    4  A    between atoms: C33_26  and  O34_27 
ROOT
ATOM      1  C1  ZIN A   1      42.861   5.447  34.946  0.00  0.00     0.011 C 
ATOM      2  C2  ZIN A   1      42.218   6.019  33.681  0.00  0.00    -0.006 C 
ATOM      3  C4  ZIN A   1      40.682   6.113  33.862  0.00  0.00     0.011 C 
ATOM      4  C5  ZIN A   1      40.096   5.155  32.831  0.00  0.00    -0.001 C 
ATOM      5  C7  ZIN A   1      38.765   5.546  32.221  0.00  0.00     0.001 C 
ATOM      6  C9  ZIN A   1      37.701   5.662  33.315  0.00  0.00     0.047 C 
ATOM      7  C10 ZIN A   1      36.371   6.099  32.694  0.00  0.00     0.200 C 
ATOM      8  F12 ZIN A   1      35.369   6.094  33.671  0.00  0.00    -0.245 F 
ATOM      9  C13 ZIN A   1      36.018   5.116  31.593  0.00  0.00    -0.030 A 
ATOM     10  C14 ZIN A   1      34.817   4.555  31.594  0.00  0.00     0.061 A 
ATOM     11  C15 ZIN A   1      34.446   3.582  30.556  0.00  0.00     0.172 A 
ATOM     12  O16 ZIN A   1      33.330   3.094  30.531  0.00  0.00    -0.289 OA
ATOM     13  C17 ZIN A   1      35.453   3.210  29.549  0.00  0.00     0.052 A 
ATOM     14  C18 ZIN A   1      36.644   3.788  29.563  0.00  0.00    -0.008 A 
ATOM     15  C19 ZIN A   1      37.055   4.828  30.548  0.00  0.00     0.006 A 
ATOM     16  C20 ZIN A   1      37.316   6.125  29.779  0.00  0.00     0.025 C 
ATOM     17  C21 ZIN A   1      38.379   4.449  31.215  0.00  0.00     0.035 C 
ATOM     18  C23 ZIN A   1      39.453   4.271  30.145  0.00  0.00     0.124 C 
ATOM     19  C26 ZIN A   1      40.835   4.013  30.764  0.00  0.00     0.042 C 
ATOM     20  C27 ZIN A   1      41.150   5.165  31.692  0.00  0.00    -0.027 C 
ATOM     21  C28 ZIN A   1      41.058   6.495  30.941  0.00  0.00     0.016 C 
ATOM     22  C29 ZIN A   1      42.461   5.065  32.480  0.00  0.00     0.070 C 
ENDROOT
BRANCH  22  23
ATOM     23  C31 ZIN A   1      43.619   5.567  31.656  0.00  0.00     0.155 C 
ATOM     24  O32 ZIN A   1      44.214   4.811  30.928  0.00  0.00    -0.295 OA
BRANCH  23  25
ATOM     25  C33 ZIN A   1      44.035   7.013  31.743  0.00  0.00     0.242 C 
BRANCH  25  26
ATOM     26  O34 ZIN A   1      45.046   7.159  32.742  0.00  0.00    -0.394 OA
ATOM     27  H56 ZIN A   1      45.600   6.376  32.858  0.00  0.00     0.209 HD
ENDBRANCH  25  26
ENDBRANCH  23  25
ENDBRANCH  22  23
BRANCH  18  28
ATOM     28  O25 ZIN A   1      39.514   5.452  29.345  0.00  0.00    -0.395 OA
ATOM     29  H48 ZIN A   1      39.864   5.308  28.455  0.00  0.00     0.210 HD
ENDBRANCH  18  28
TORSDOF 4
ENDMDL
MODEL 21
REMARK CAVERDOCK RESULT:      30.3      0.000      0.000
REMARK CAVERDOCK CONSTRAINTS:       0.1      0.0      0.0      0.0
REMARK CAVERDOCK TUNNEL: 20     30.3      1.9     21.7
REMARK  4 active torsions:
REMARK  status: ('A' for Active; 'I' for Inactive)
REMARK    1  A    between atoms: C23_18  and  O25_19 
REMARK    2  A    between atoms: C29_23  and  C31_24 
REMARK    3  A    between atoms: C31_24  and  C33_26 
REMARK    4  A    between atoms: C33_26  and  O34_27 
ROOT
ATOM      1  C1  ZIN A   1      42.664   5.749  34.837  0.00  0.00     0.011 C 
ATOM      2  C2  ZIN A   1      42.100   6.083  33.453  0.00  0.00    -0.006 C 
ATOM      3  C4  ZIN A   1      40.570   6.307  33.542  0.00  0.00     0.011 C 
ATOM      4  C5  ZIN A   1      39.951   5.192  32.706  0.00  0.00    -0.001 C 
ATOM      5  C7  ZIN A   1      38.670   5.528  31.970  0.00  0.00     0.001 C 
ATOM      6  C9  ZIN A   1      37.584   5.934  32.967  0.00  0.00     0.047 C 
ATOM      7  C10 ZIN A   1      36.306   6.313  32.211  0.00  0.00     0.200 C 
ATOM      8  F12 ZIN A   1      35.277   6.574  33.123  0.00  0.00    -0.245 F 
ATOM      9  C13 ZIN A   1      35.920   5.145  31.322  0.00  0.00    -0.030 A 
ATOM     10  C14 ZIN A   1      34.684   4.671  31.386  0.00  0.00     0.061 A 
ATOM     11  C15 ZIN A   1      34.279   3.527  30.556  0.00  0.00     0.172 A 
ATOM     12  O16 ZIN A   1      33.133   3.114  30.582  0.00  0.00    -0.289 OA
ATOM     13  C17 ZIN A   1      35.289   2.892  29.692  0.00  0.00     0.052 A 
ATOM     14  C18 ZIN A   1      36.516   3.386  29.640  0.00  0.00    -0.008 A 
ATOM     15  C19 ZIN A   1      36.967   4.582  30.407  0.00  0.00     0.006 A 
ATOM     16  C20 ZIN A   1      37.341   5.671  29.399  0.00  0.00     0.025 C 
ATOM     17  C21 ZIN A   1      38.240   4.271  31.196  0.00  0.00     0.035 C 
ATOM     18  C23 ZIN A   1      39.332   3.807  30.235  0.00  0.00     0.124 C 
ATOM     19  C26 ZIN A   1      40.673   3.601  30.955  0.00  0.00     0.042 C 
ATOM     20  C27 ZIN A   1      41.039   4.900  31.637  0.00  0.00    -0.027 C 
ATOM     21  C28 ZIN A   1      41.062   6.046  30.625  0.00  0.00     0.016 C 
ATOM     22  C29 ZIN A   1      42.314   4.886  32.487  0.00  0.00     0.070 C 
ENDROOT
BRANCH  22  23
ATOM     23  C31 ZIN A   1      43.529   5.133  31.630  0.00  0.00     0.155 C 
ATOM     24  O32 ZIN A   1      43.632   4.589  30.558  0.00  0.00    -0.295 OA
BRANCH  23  25
ATOM     25  C33 ZIN A   1      44.616   6.060  32.112  0.00  0.00     0.242 C 
BRANCH  25  26
ATOM     26  O34 ZIN A   1      45.239   6.688  30.990  0.00  0.00    -0.394 OA
ATOM     27  H56 ZIN A   1      45.598   6.067  30.342  0.00  0.00     0.209 HD
ENDBRANCH  25  26
ENDBRANCH  23  25
ENDBRANCH  22  23
BRANCH  18  28
ATOM     28  O25 ZIN A   1      39.499   4.790  29.212  0.00  0.00    -0.395 OA
ATOM     29  H48 ZIN A   1      39.273   4.477  28.325  0.00  0.00     0.210 HD
ENDBRANCH  18  28
TORSDOF 4
ENDMDL
MODEL 22
REMARK CAVERDOCK RESULT:      29.0      0.000      0.000
REMARK CAVERDOCK CONSTRAINTS:       0.0      0.0      0.0      0.0
REMARK CAVERDOCK TUNNEL: 21     29.0      1.8     22.1
REMARK  4 active torsions:
REMARK  status: ('A' for Active; 'I' for Inactive)
REMARK    1  A    between atoms: C23_18  and  O25_19 
REMARK    2  A    between atoms: C29_23  and  C31_24 
REMARK    3  A    between atoms: C31_24  and  C33_26 
REMARK    4  A    between atoms: C33_26  and  O34_27 
ROOT
ATOM      1  C1  ZIN A   1      42.275   5.464  35.077  0.00  0.00     0.011 C 
ATOM      2  C2  ZIN A   1      41.719   5.916  33.725  0.00  0.00    -0.006 C 
ATOM      3  C4  ZIN A   1      40.180   6.073  33.808  0.00  0.00     0.011 C 
ATOM      4  C5  ZIN A   1      39.616   5.026  32.854  0.00  0.00    -0.001 C 
ATOM      5  C7  ZIN A   1      38.333   5.388  32.132  0.00  0.00     0.001 C 
ATOM      6  C9  ZIN A   1      37.218   5.650  33.146  0.00  0.00     0.047 C 
ATOM      7  C10 ZIN A   1      35.938   6.056  32.409  0.00  0.00     0.200 C 
ATOM      8  F12 ZIN A   1      34.887   6.185  33.324  0.00  0.00    -0.245 F 
ATOM      9  C13 ZIN A   1      35.610   4.971  31.400  0.00  0.00    -0.030 A 
ATOM     10  C14 ZIN A   1      34.392   4.448  31.394  0.00  0.00     0.061 A 
ATOM     11  C15 ZIN A   1      34.043   3.379  30.445  0.00  0.00     0.172 A 
ATOM     12  O16 ZIN A   1      32.914   2.924  30.410  0.00  0.00    -0.289 OA
ATOM     13  C17 ZIN A   1      35.088   2.873  29.541  0.00  0.00     0.052 A 
ATOM     14  C18 ZIN A   1      36.296   3.415  29.561  0.00  0.00    -0.008 A 
ATOM     15  C19 ZIN A   1      36.690   4.543  30.452  0.00  0.00     0.006 A 
ATOM     16  C20 ZIN A   1      37.036   5.741  29.565  0.00  0.00     0.025 C 
ATOM     17  C21 ZIN A   1      37.963   4.200  31.228  0.00  0.00     0.035 C 
ATOM     18  C23 ZIN A   1      39.085   3.877  30.245  0.00  0.00     0.124 C 
ATOM     19  C26 ZIN A   1      40.424   3.648  30.964  0.00  0.00     0.042 C 
ATOM     20  C27 ZIN A   1      40.729   4.884  31.780  0.00  0.00    -0.027 C 
ATOM     21  C28 ZIN A   1      40.722   6.127  30.889  0.00  0.00     0.016 C 
ATOM     22  C29 ZIN A   1      41.992   4.831  32.647  0.00  0.00     0.070 C 
ENDROOT
BRANCH  22  23
ATOM     23  C31 ZIN A   1      43.209   5.209  31.841  0.00  0.00     0.155 C 
ATOM     24  O32 ZIN A   1      43.499   4.577  30.855  0.00  0.00    -0.295 OA
BRANCH  23  25
ATOM     25  C33 ZIN A   1      44.063   6.375  32.267  0.00  0.00     0.242 C 
BRANCH  25  26
ATOM     26  O34 ZIN A   1      45.435   5.976  32.296  0.00  0.00    -0.394 OA
ATOM     27  H56 ZIN A   1      45.988   6.513  32.879  0.00  0.00     0.209 HD
ENDBRANCH  25  26
ENDBRANCH  23  25
ENDBRANCH  22  23
BRANCH  18  28
ATOM     28  O25 ZIN A   1      39.229   4.964  29.329  0.00  0.00    -0.395 OA
ATOM     29  H48 ZIN A   1      40.129   5.313  29.270  0.00  0.00     0.210 HD
ENDBRANCH  18  28
TORSDOF 4
ENDMDL
MODEL 23
REMARK CAVERDOCK RESULT:      29.0      0.000      0.000
REMARK CAVERDOCK CONSTRAINTS:       0.0      0.0      0.0      0.0
REMARK CAVERDOCK TUNNEL: 22     29.0      1.8     23.3
REMARK  4 active torsions:
REMARK  status: ('A' for Active; 'I' for Inactive)
REMARK    1  A    between atoms: C23_18  and  O25_19 
REMARK    2  A    between atoms: C29_23  and  C31_24 
REMARK    3  A    between atoms: C31_24  and  C33_26 
REMARK    4  A    between atoms: C33_26  and  O34_27 
ROOT
ATOM      1  C1  ZIN A   1      41.955   5.561  35.226  0.00  0.00     0.011 C 
ATOM      2  C2  ZIN A   1      41.437   6.016  33.859  0.00  0.00    -0.006 C 
ATOM      3  C4  ZIN A   1      39.891   6.109  33.881  0.00  0.00     0.011 C 
ATOM      4  C5  ZIN A   1      39.410   5.060  32.884  0.00  0.00    -0.001 C 
ATOM      5  C7  ZIN A   1      38.144   5.383  32.116  0.00  0.00     0.001 C 
ATOM      6  C9  ZIN A   1      36.979   5.580  33.087  0.00  0.00     0.047 C 
ATOM      7  C10 ZIN A   1      35.714   5.949  32.304  0.00  0.00     0.200 C 
ATOM      8  F12 ZIN A   1      34.621   6.017  33.176  0.00  0.00    -0.245 F 
ATOM      9  C13 ZIN A   1      35.473   4.871  31.263  0.00  0.00    -0.030 A 
ATOM     10  C14 ZIN A   1      34.279   4.300  31.195  0.00  0.00     0.061 A 
ATOM     11  C15 ZIN A   1      34.013   3.237  30.214  0.00  0.00     0.172 A 
ATOM     12  O16 ZIN A   1      32.907   2.737  30.123  0.00  0.00    -0.289 OA
ATOM     13  C17 ZIN A   1      35.116   2.791  29.345  0.00  0.00     0.052 A 
ATOM     14  C18 ZIN A   1      36.298   3.381  29.426  0.00  0.00    -0.008 A 
ATOM     15  C19 ZIN A   1      36.608   4.506  30.353  0.00  0.00     0.006 A 
ATOM     16  C20 ZIN A   1      36.940   5.735  29.504  0.00  0.00     0.025 C 
ATOM     17  C21 ZIN A   1      37.861   4.200  31.175  0.00  0.00     0.035 C 
ATOM     18  C23 ZIN A   1      39.035   3.942  30.235  0.00  0.00     0.124 C 
ATOM     19  C26 ZIN A   1      40.351   3.753  31.005  0.00  0.00     0.042 C 
ATOM     20  C27 ZIN A   1      40.571   4.983  31.856  0.00  0.00    -0.027 C 
ATOM     21  C28 ZIN A   1      40.550   6.243  30.988  0.00  0.00     0.016 C 
ATOM     22  C29 ZIN A   1      41.799   4.965  32.774  0.00  0.00     0.070 C 
ENDROOT
BRANCH  22  23
ATOM     23  C31 ZIN A   1      43.031   5.407  32.027  0.00  0.00     0.155 C 
ATOM     24  O32 ZIN A   1      43.521   4.687  31.192  0.00  0.00    -0.295 OA
BRANCH  23  25
ATOM     25  C33 ZIN A   1      43.651   6.748  32.324  0.00  0.00     0.242 C 
BRANCH  25  26
ATOM     26  O34 ZIN A   1      45.006   6.565  32.740  0.00  0.00    -0.394 OA
ATOM     27  H56 ZIN A   1      45.571   6.158  32.069  0.00  0.00     0.209 HD
ENDBRANCH  25  26
ENDBRANCH  23  25
ENDBRANCH  22  23
BRANCH  18  28
ATOM     28  O25 ZIN A   1      39.172   5.051  29.346  0.00  0.00    -0.395 OA
ATOM     29  H48 ZIN A   1      39.303   5.899  29.792  0.00  0.00     0.210 HD
ENDBRANCH  18  28
TORSDOF 4
ENDMDL
MODEL 24
REMARK CAVERDOCK RESULT:      28.7      0.000      0.000
REMARK CAVERDOCK CONSTRAINTS:       0.0      0.0      0.0      0.0
REMARK CAVERDOCK TUNNEL: 23     28.7      1.8     24.3
REMARK  4 active torsions:
REMARK  status: ('A' for Active; 'I' for Inactive)
REMARK    1  A    between atoms: C23_18  and  O25_19 
REMARK    2  A    between atoms: C29_23  and  C31_24 
REMARK    3  A    between atoms: C31_24  and  C33_26 
REMARK    4  A    between atoms: C33_26  and  O34_27 
ROOT
ATOM      1  C1  ZIN A   1      34.031   1.844  29.974  0.00  0.00     0.011 C 
ATOM      2  C2  ZIN A   1      34.632   3.252  29.966  0.00  0.00    -0.006 C 
ATOM      3  C4  ZIN A   1      36.124   3.191  29.551  0.00  0.00     0.011 C 
ATOM      4  C5  ZIN A   1      36.902   3.670  30.771  0.00  0.00    -0.001 C 
ATOM      5  C7  ZIN A   1      38.179   4.439  30.502  0.00  0.00     0.001 C 
ATOM      6  C9  ZIN A   1      39.160   3.566  29.717  0.00  0.00     0.047 C 
ATOM      7  C10 ZIN A   1      40.431   4.366  29.413  0.00  0.00     0.200 C 
ATOM      8  F12 ZIN A   1      41.375   3.537  28.796  0.00  0.00    -0.245 F 
ATOM      9  C13 ZIN A   1      40.986   4.887  30.726  0.00  0.00    -0.030 A 
ATOM     10  C14 ZIN A   1      42.260   4.665  31.018  0.00  0.00     0.061 A 
ATOM     11  C15 ZIN A   1      42.828   5.135  32.290  0.00  0.00     0.172 A 
ATOM     12  O16 ZIN A   1      44.007   4.967  32.544  0.00  0.00    -0.289 OA
ATOM     13  C17 ZIN A   1      41.940   5.814  33.249  0.00  0.00     0.052 A 
ATOM     14  C18 ZIN A   1      40.672   6.031  32.932  0.00  0.00    -0.008 A 
ATOM     15  C19 ZIN A   1      40.057   5.636  31.634  0.00  0.00     0.006 A 
ATOM     16  C20 ZIN A   1      39.627   6.915  30.911  0.00  0.00     0.025 C 
ATOM     17  C21 ZIN A   1      38.781   4.824  31.864  0.00  0.00     0.035 C 
ATOM     18  C23 ZIN A   1      37.799   5.645  32.695  0.00  0.00     0.124 C 
ATOM     19  C26 ZIN A   1      36.448   4.930  32.852  0.00  0.00     0.042 C 
ATOM     20  C27 ZIN A   1      35.912   4.642  31.468  0.00  0.00    -0.027 C 
ATOM     21  C28 ZIN A   1      35.825   5.933  30.651  0.00  0.00     0.016 C 
ATOM     22  C29 ZIN A   1      34.599   3.854  31.397  0.00  0.00     0.070 C 
ENDROOT
BRANCH  22  23
ATOM     23  C31 ZIN A   1      33.415   4.775  31.536  0.00  0.00     0.155 C 
ATOM     24  O32 ZIN A   1      33.456   5.699  32.311  0.00  0.00    -0.295 OA
BRANCH  23  25
ATOM     25  C33 ZIN A   1      32.178   4.543  30.705  0.00  0.00     0.242 C 
BRANCH  25  26
ATOM     26  O34 ZIN A   1      31.333   3.598  31.364  0.00  0.00    -0.394 OA
ATOM     27  H56 ZIN A   1      31.643   3.339  32.242  0.00  0.00     0.209 HD
ENDBRANCH  25  26
ENDBRANCH  23  25
ENDBRANCH  22  23
BRANCH  18  28
ATOM     28  O25 ZIN A   1      37.587   6.904  32.055  0.00  0.00    -0.395 OA
ATOM     29  H48 ZIN A   1      36.664   7.076  31.819  0.00  0.00     0.210 HD
ENDBRANCH  18  28
TORSDOF 4
ENDMDL
MODEL 25
REMARK CAVERDOCK RESULT:      27.9      0.000      0.000
REMARK CAVERDOCK CONSTRAINTS:       0.1      0.0      0.0      0.0
REMARK CAVERDOCK TUNNEL: 24     27.9      1.8     25.5
REMARK  4 active torsions:
REMARK  status: ('A' for Active; 'I' for Inactive)
REMARK    1  A    between atoms: C23_18  and  O25_19 
REMARK    2  A    between atoms: C29_23  and  C31_24 
REMARK    3  A    between atoms: C31_24  and  C33_26 
REMARK    4  A    between atoms: C33_26  and  O34_27 
ROOT
ATOM      1  C1  ZIN A   1      33.923   1.691  30.044  0.00  0.00     0.011 C 
ATOM      2  C2  ZIN A   1      34.505   3.104  29.955  0.00  0.00    -0.006 C 
ATOM      3  C4  ZIN A   1      36.006   3.038  29.579  0.00  0.00     0.011 C 
ATOM      4  C5  ZIN A   1      36.748   3.610  30.782  0.00  0.00    -0.001 C 
ATOM      5  C7  ZIN A   1      38.021   4.379  30.491  0.00  0.00     0.001 C 
ATOM      6  C9  ZIN A   1      39.032   3.470  29.789  0.00  0.00     0.047 C 
ATOM      7  C10 ZIN A   1      40.299   4.267  29.460  0.00  0.00     0.200 C 
ATOM      8  F12 ZIN A   1      41.269   3.413  28.923  0.00  0.00    -0.245 F 
ATOM      9  C13 ZIN A   1      40.815   4.884  30.747  0.00  0.00    -0.030 A 
ATOM     10  C14 ZIN A   1      42.085   4.701  31.083  0.00  0.00     0.061 A 
ATOM     11  C15 ZIN A   1      42.616   5.265  32.333  0.00  0.00     0.172 A 
ATOM     12  O16 ZIN A   1      43.791   5.132  32.625  0.00  0.00    -0.289 OA
ATOM     13  C17 ZIN A   1      41.696   5.992  33.223  0.00  0.00     0.052 A 
ATOM     14  C18 ZIN A   1      40.434   6.168  32.864  0.00  0.00    -0.008 A 
ATOM     15  C19 ZIN A   1      39.855   5.678  31.582  0.00  0.00     0.006 A 
ATOM     16  C20 ZIN A   1      39.425   6.899  30.765  0.00  0.00     0.025 C 
ATOM     17  C21 ZIN A   1      38.585   4.863  31.837  0.00  0.00     0.035 C 
ATOM     18  C23 ZIN A   1      37.573   5.724  32.588  0.00  0.00     0.124 C 
ATOM     19  C26 ZIN A   1      36.229   5.000  32.762  0.00  0.00     0.042 C 
ATOM     20  C27 ZIN A   1      35.729   4.612  31.389  0.00  0.00    -0.027 C 
ATOM     21  C28 ZIN A   1      35.644   5.843  30.485  0.00  0.00     0.016 C 
ATOM     22  C29 ZIN A   1      34.429   3.800  31.342  0.00  0.00     0.070 C 
ENDROOT
BRANCH  22  23
ATOM     23  C31 ZIN A   1      33.229   4.711  31.390  0.00  0.00     0.155 C 
ATOM     24  O32 ZIN A   1      33.223   5.662  32.133  0.00  0.00    -0.295 OA
BRANCH  23  25
ATOM     25  C33 ZIN A   1      32.037   4.433  30.512  0.00  0.00     0.242 C 
BRANCH  25  26
ATOM     26  O34 ZIN A   1      31.154   3.528  31.178  0.00  0.00    -0.394 OA
ATOM     27  H56 ZIN A   1      30.725   2.893  30.589  0.00  0.00     0.209 HD
ENDBRANCH  25  26
ENDBRANCH  23  25
ENDBRANCH  22  23
BRANCH  18  28
ATOM     28  O25 ZIN A   1      37.358   6.933  31.860  0.00  0.00    -0.395 OA
ATOM     29  H48 ZIN A   1      38.050   7.597  31.986  0.00  0.00     0.210 HD
ENDBRANCH  18  28
TORSDOF 4
ENDMDL
MODEL 26
REMARK CAVERDOCK RESULT:      27.7      0.000      0.000
REMARK CAVERDOCK CONSTRAINTS:       0.0      0.0      0.0      0.0
REMARK CAVERDOCK TUNNEL: 25     27.7      1.8     26.5
REMARK  4 active torsions:
REMARK  status: ('A' for Active; 'I' for Inactive)
REMARK    1  A    between atoms: C23_18  and  O25_19 
REMARK    2  A    between atoms: C29_23  and  C31_24 
REMARK    3  A    between atoms: C31_24  and  C33_26 
REMARK    4  A    between atoms: C33_26  and  O34_27 
ROOT
ATOM      1  C1  ZIN A   1      33.865   1.439  29.880  0.00  0.00     0.011 C 
ATOM      2  C2  ZIN A   1      34.425   2.857  29.756  0.00  0.00    -0.006 C 
ATOM      3  C4  ZIN A   1      35.947   2.805  29.471  0.00  0.00     0.011 C 
ATOM      4  C5  ZIN A   1      36.606   3.449  30.686  0.00  0.00    -0.001 C 
ATOM      5  C7  ZIN A   1      37.880   4.229  30.432  0.00  0.00     0.001 C 
ATOM      6  C9  ZIN A   1      38.947   3.309  29.835  0.00  0.00     0.047 C 
ATOM      7  C10 ZIN A   1      40.217   4.116  29.542  0.00  0.00     0.200 C 
ATOM      8  F12 ZIN A   1      41.232   3.257  29.105  0.00  0.00    -0.245 F 
ATOM      9  C13 ZIN A   1      40.645   4.804  30.825  0.00  0.00    -0.030 A 
ATOM     10  C14 ZIN A   1      41.895   4.664  31.242  0.00  0.00     0.061 A 
ATOM     11  C15 ZIN A   1      42.342   5.298  32.492  0.00  0.00     0.172 A 
ATOM     12  O16 ZIN A   1      43.499   5.205  32.858  0.00  0.00    -0.289 OA
ATOM     13  C17 ZIN A   1      41.357   6.049  33.290  0.00  0.00     0.052 A 
ATOM     14  C18 ZIN A   1      40.115   6.181  32.850  0.00  0.00    -0.008 A 
ATOM     15  C19 ZIN A   1      39.622   5.618  31.562  0.00  0.00     0.006 A 
ATOM     16  C20 ZIN A   1      39.220   6.788  30.662  0.00  0.00     0.025 C 
ATOM     17  C21 ZIN A   1      38.354   4.790  31.783  0.00  0.00     0.035 C 
ATOM     18  C23 ZIN A   1      37.284   5.664  32.430  0.00  0.00     0.124 C 
ATOM     19  C26 ZIN A   1      35.945   4.922  32.561  0.00  0.00     0.042 C 
ATOM     20  C27 ZIN A   1      35.535   4.458  31.182  0.00  0.00    -0.027 C 
ATOM     21  C28 ZIN A   1      35.482   5.642  30.215  0.00  0.00     0.016 C 
ATOM     22  C29 ZIN A   1      34.255   3.618  31.099  0.00  0.00     0.070 C 
ENDROOT
BRANCH  22  23
ATOM     23  C31 ZIN A   1      33.038   4.504  31.033  0.00  0.00     0.155 C 
ATOM     24  O32 ZIN A   1      32.986   5.509  31.700  0.00  0.00    -0.295 OA
BRANCH  23  25
ATOM     25  C33 ZIN A   1      31.886   4.137  30.134  0.00  0.00     0.242 C 
BRANCH  25  26
ATOM     26  O34 ZIN A   1      31.128   3.086  30.736  0.00  0.00    -0.394 OA
ATOM     27  H56 ZIN A   1      31.660   2.456  31.239  0.00  0.00     0.209 HD
ENDBRANCH  25  26
ENDBRANCH  23  25
ENDBRANCH  22  23
BRANCH  18  28
ATOM     28  O25 ZIN A   1      37.092   6.832  31.632  0.00  0.00    -0.395 OA
ATOM     29  H48 ZIN A   1      37.292   7.660  32.090  0.00  0.00     0.210 HD
ENDBRANCH  18  28
TORSDOF 4
ENDMDL
MODEL 27
REMARK CAVERDOCK RESULT:      26.8      0.000      0.000
REMARK CAVERDOCK CONSTRAINTS:       0.1      0.0      0.0      0.0
REMARK CAVERDOCK TUNNEL: 26     26.8      1.8     27.5
REMARK  4 active torsions:
REMARK  status: ('A' for Active; 'I' for Inactive)
REMARK    1  A    between atoms: C23_18  and  O25_19 
REMARK    2  A    between atoms: C29_23  and  C31_24 
REMARK    3  A    between atoms: C31_24  and  C33_26 
REMARK    4  A    between atoms: C33_26  and  O34_27 
ROOT
ATOM      1  C1  ZIN A   1      33.552   1.604  29.992  0.00  0.00     0.011 C 
ATOM      2  C2  ZIN A   1      34.135   3.016  29.900  0.00  0.00    -0.006 C 
ATOM      3  C4  ZIN A   1      35.647   2.947  29.571  0.00  0.00     0.011 C 
ATOM      4  C5  ZIN A   1      36.352   3.537  30.787  0.00  0.00    -0.001 C 
ATOM      5  C7  ZIN A   1      37.633   4.303  30.523  0.00  0.00     0.001 C 
ATOM      6  C9  ZIN A   1      38.665   3.385  29.866  0.00  0.00     0.047 C 
ATOM      7  C10 ZIN A   1      39.941   4.179  29.565  0.00  0.00     0.200 C 
ATOM      8  F12 ZIN A   1      40.927   3.318  29.070  0.00  0.00    -0.245 F 
ATOM      9  C13 ZIN A   1      40.417   4.816  30.858  0.00  0.00    -0.030 A 
ATOM     10  C14 ZIN A   1      41.676   4.639  31.234  0.00  0.00     0.061 A 
ATOM     11  C15 ZIN A   1      42.168   5.222  32.491  0.00  0.00     0.172 A 
ATOM     12  O16 ZIN A   1      43.333   5.096  32.821  0.00  0.00    -0.289 OA
ATOM     13  C17 ZIN A   1      41.221   5.962  33.342  0.00  0.00     0.052 A 
ATOM     14  C18 ZIN A   1      39.970   6.131  32.942  0.00  0.00    -0.008 A 
ATOM     15  C19 ZIN A   1      39.431   5.621  31.650  0.00  0.00     0.006 A 
ATOM     16  C20 ZIN A   1      39.025   6.829  30.802  0.00  0.00     0.025 C 
ATOM     17  C21 ZIN A   1      38.154   4.809  31.879  0.00  0.00     0.035 C 
ATOM     18  C23 ZIN A   1      37.119   5.679  32.585  0.00  0.00     0.124 C 
ATOM     19  C26 ZIN A   1      35.771   4.956  32.729  0.00  0.00     0.042 C 
ATOM     20  C27 ZIN A   1      35.314   4.547  31.347  0.00  0.00    -0.027 C 
ATOM     21  C28 ZIN A   1      35.255   5.764  30.423  0.00  0.00     0.016 C 
ATOM     22  C29 ZIN A   1      34.017   3.733  31.273  0.00  0.00     0.070 C 
ENDROOT
BRANCH  22  23
ATOM     23  C31 ZIN A   1      32.815   4.643  31.271  0.00  0.00     0.155 C 
ATOM     24  O32 ZIN A   1      32.808   5.636  31.957  0.00  0.00    -0.295 OA
BRANCH  23  25
ATOM     25  C33 ZIN A   1      31.621   4.313  30.412  0.00  0.00     0.242 C 
BRANCH  25  26
ATOM     26  O34 ZIN A   1      30.692   3.533  31.167  0.00  0.00    -0.394 OA
ATOM     27  H56 ZIN A   1      31.008   3.289  32.047  0.00  0.00     0.209 HD
ENDBRANCH  25  26
ENDBRANCH  23  25
ENDBRANCH  22  23
BRANCH  18  28
ATOM     28  O25 ZIN A   1      36.926   6.877  31.832  0.00  0.00    -0.395 OA
ATOM     29  H48 ZIN A   1      36.136   7.376  32.082  0.00  0.00     0.210 HD
ENDBRANCH  18  28
TORSDOF 4
ENDMDL
MODEL 28
REMARK CAVERDOCK RESULT:      26.3      0.000      0.000
REMARK CAVERDOCK CONSTRAINTS:       0.0      0.0      0.0      0.0
REMARK CAVERDOCK TUNNEL: 27     26.3      1.8     28.6
REMARK  4 active torsions:
REMARK  status: ('A' for Active; 'I' for Inactive)
REMARK    1  A    between atoms: C23_18  and  O25_19 
REMARK    2  A    between atoms: C29_23  and  C31_24 
REMARK    3  A    between atoms: C31_24  and  C33_26 
REMARK    4  A    between atoms: C33_26  and  O34_27 
ROOT
ATOM      1  C1  ZIN A   1      33.374   1.541  30.158  0.00  0.00     0.011 C 
ATOM      2  C2  ZIN A   1      33.998   2.920  29.929  0.00  0.00    -0.006 C 
ATOM      3  C4  ZIN A   1      35.512   2.776  29.638  0.00  0.00     0.011 C 
ATOM      4  C5  ZIN A   1      36.214   3.473  30.798  0.00  0.00    -0.001 C 
ATOM      5  C7  ZIN A   1      37.520   4.173  30.480  0.00  0.00     0.001 C 
ATOM      6  C9  ZIN A   1      38.536   3.164  29.942  0.00  0.00     0.047 C 
ATOM      7  C10 ZIN A   1      39.838   3.888  29.583  0.00  0.00     0.200 C 
ATOM      8  F12 ZIN A   1      40.808   2.954  29.201  0.00  0.00    -0.245 F 
ATOM      9  C13 ZIN A   1      40.311   4.645  30.811  0.00  0.00    -0.030 A 
ATOM     10  C14 ZIN A   1      41.559   4.476  31.228  0.00  0.00     0.061 A 
ATOM     11  C15 ZIN A   1      42.047   5.175  32.426  0.00  0.00     0.172 A 
ATOM     12  O16 ZIN A   1      43.203   5.053  32.789  0.00  0.00    -0.289 OA
ATOM     13  C17 ZIN A   1      41.107   6.025  33.176  0.00  0.00     0.052 A 
ATOM     14  C18 ZIN A   1      39.868   6.184  32.737  0.00  0.00    -0.008 A 
ATOM     15  C19 ZIN A   1      39.336   5.555  31.496  0.00  0.00     0.006 A 
ATOM     16  C20 ZIN A   1      38.978   6.677  30.519  0.00  0.00     0.025 C 
ATOM     17  C21 ZIN A   1      38.033   4.805  31.785  0.00  0.00     0.035 C 
ATOM     18  C23 ZIN A   1      37.012   5.771  32.376  0.00  0.00     0.124 C 
ATOM     19  C26 ZIN A   1      35.642   5.103  32.570  0.00  0.00     0.042 C 
ATOM     20  C27 ZIN A   1      35.195   4.563  31.230  0.00  0.00    -0.027 C 
ATOM     21  C28 ZIN A   1      35.186   5.677  30.182  0.00  0.00     0.016 C 
ATOM     22  C29 ZIN A   1      33.878   3.780  31.217  0.00  0.00     0.070 C 
ENDROOT
BRANCH  22  23
ATOM     23  C31 ZIN A   1      32.702   4.716  31.097  0.00  0.00     0.155 C 
ATOM     24  O32 ZIN A   1      32.663   5.724  31.760  0.00  0.00    -0.295 OA
BRANCH  23  25
ATOM     25  C33 ZIN A   1      31.575   4.392  30.150  0.00  0.00     0.242 C 
BRANCH  25  26
ATOM     26  O34 ZIN A   1      30.414   4.025  30.898  0.00  0.00    -0.394 OA
ATOM     27  H56 ZIN A   1      29.672   3.731  30.353  0.00  0.00     0.209 HD
ENDBRANCH  25  26
ENDBRANCH  23  25
ENDBRANCH  22  23
BRANCH  18  28
ATOM     28  O25 ZIN A   1      36.864   6.888  31.498  0.00  0.00    -0.395 OA
ATOM     29  H48 ZIN A   1      37.379   7.665  31.759  0.00  0.00     0.210 HD
ENDBRANCH  18  28
TORSDOF 4
ENDMDL
MODEL 29
REMARK CAVERDOCK RESULT:      25.6      0.000      0.000
REMARK CAVERDOCK CONSTRAINTS:       0.1      0.0      0.0      0.0
REMARK CAVERDOCK TUNNEL: 28     25.6      1.8     29.5
REMARK  4 active torsions:
REMARK  status: ('A' for Active; 'I' for Inactive)
REMARK    1  A    between atoms: C23_18  and  O25_19 
REMARK    2  A    between atoms: C29_23  and  C31_24 
REMARK    3  A    between atoms: C31_24  and  C33_26 
REMARK    4  A    between atoms: C33_26  and  O34_27 
ROOT
ATOM      1  C1  ZIN A   1      33.224   1.336  30.076  0.00  0.00     0.011 C 
ATOM      2  C2  ZIN A   1      33.822   2.729  29.859  0.00  0.00    -0.006 C 
ATOM      3  C4  ZIN A   1      35.346   2.619  29.607  0.00  0.00     0.011 C 
ATOM      4  C5  ZIN A   1      36.001   3.336  30.783  0.00  0.00    -0.001 C 
ATOM      5  C7  ZIN A   1      37.298   4.065  30.496  0.00  0.00     0.001 C 
ATOM      6  C9  ZIN A   1      38.352   3.079  29.989  0.00  0.00     0.047 C 
ATOM      7  C10 ZIN A   1      39.645   3.832  29.661  0.00  0.00     0.200 C 
ATOM      8  F12 ZIN A   1      40.646   2.919  29.307  0.00  0.00    -0.245 F 
ATOM      9  C13 ZIN A   1      40.069   4.603  30.898  0.00  0.00    -0.030 A 
ATOM     10  C14 ZIN A   1      41.308   4.464  31.348  0.00  0.00     0.061 A 
ATOM     11  C15 ZIN A   1      41.749   5.178  32.556  0.00  0.00     0.172 A 
ATOM     12  O16 ZIN A   1      42.897   5.085  32.949  0.00  0.00    -0.289 OA
ATOM     13  C17 ZIN A   1      40.770   6.008  33.278  0.00  0.00     0.052 A 
ATOM     14  C18 ZIN A   1      39.540   6.137  32.807  0.00  0.00    -0.008 A 
ATOM     15  C19 ZIN A   1      39.055   5.492  31.554  0.00  0.00     0.006 A 
ATOM     16  C20 ZIN A   1      38.696   6.602  30.564  0.00  0.00     0.025 C 
ATOM     17  C21 ZIN A   1      37.763   4.713  31.811  0.00  0.00     0.035 C 
ATOM     18  C23 ZIN A   1      36.704   5.657  32.373  0.00  0.00     0.124 C 
ATOM     19  C26 ZIN A   1      35.345   4.958  32.533  0.00  0.00     0.042 C 
ATOM     20  C27 ZIN A   1      34.947   4.403  31.184  0.00  0.00    -0.027 C 
ATOM     21  C28 ZIN A   1      34.939   5.514  30.132  0.00  0.00     0.016 C 
ATOM     22  C29 ZIN A   1      33.648   3.590  31.139  0.00  0.00     0.070 C 
ENDROOT
BRANCH  22  23
ATOM     23  C31 ZIN A   1      32.455   4.498  30.986  0.00  0.00     0.155 C 
ATOM     24  O32 ZIN A   1      32.390   5.522  31.620  0.00  0.00    -0.295 OA
BRANCH  23  25
ATOM     25  C33 ZIN A   1      31.342   4.125  30.040  0.00  0.00     0.242 C 
BRANCH  25  26
ATOM     26  O34 ZIN A   1      30.143   3.895  30.783  0.00  0.00    -0.394 OA
ATOM     27  H56 ZIN A   1      30.186   4.193  31.701  0.00  0.00     0.209 HD
ENDBRANCH  25  26
ENDBRANCH  23  25
ENDBRANCH  22  23
BRANCH  18  28
ATOM     28  O25 ZIN A   1      36.554   6.767  31.487  0.00  0.00    -0.395 OA
ATOM     29  H48 ZIN A   1      36.057   6.565  30.683  0.00  0.00     0.210 HD
ENDBRANCH  18  28
TORSDOF 4
ENDMDL
MODEL 30
REMARK CAVERDOCK RESULT:      25.2      0.000      0.000
REMARK CAVERDOCK CONSTRAINTS:       0.2      0.0      0.0      0.0
REMARK CAVERDOCK TUNNEL: 29     25.2      1.9     30.1
REMARK  4 active torsions:
REMARK  status: ('A' for Active; 'I' for Inactive)
REMARK    1  A    between atoms: C23_18  and  O25_19 
REMARK    2  A    between atoms: C29_23  and  C31_24 
REMARK    3  A    between atoms: C31_24  and  C33_26 
REMARK    4  A    between atoms: C33_26  and  O34_27 
ROOT
ATOM      1  C1  ZIN A   1      33.081   1.240  30.378  0.00  0.00     0.011 C 
ATOM      2  C2  ZIN A   1      33.684   2.597  30.006  0.00  0.00    -0.006 C 
ATOM      3  C4  ZIN A   1      35.204   2.450  29.746  0.00  0.00     0.011 C 
ATOM      4  C5  ZIN A   1      35.880   3.282  30.831  0.00  0.00    -0.001 C 
ATOM      5  C7  ZIN A   1      37.177   3.966  30.450  0.00  0.00     0.001 C 
ATOM      6  C9  ZIN A   1      38.217   2.924  30.035  0.00  0.00     0.047 C 
ATOM      7  C10 ZIN A   1      39.511   3.628  29.612  0.00  0.00     0.200 C 
ATOM      8  F12 ZIN A   1      40.501   2.676  29.342  0.00  0.00    -0.245 F 
ATOM      9  C13 ZIN A   1      39.957   4.522  30.755  0.00  0.00    -0.030 A 
ATOM     10  C14 ZIN A   1      41.202   4.423  31.199  0.00  0.00     0.061 A 
ATOM     11  C15 ZIN A   1      41.665   5.257  32.318  0.00  0.00     0.172 A 
ATOM     12  O16 ZIN A   1      42.818   5.196  32.703  0.00  0.00    -0.289 OA
ATOM     13  C17 ZIN A   1      40.702   6.166  32.963  0.00  0.00     0.052 A 
ATOM     14  C18 ZIN A   1      39.465   6.253  32.497  0.00  0.00    -0.008 A 
ATOM     15  C19 ZIN A   1      38.958   5.483  31.327  0.00  0.00     0.006 A 
ATOM     16  C20 ZIN A   1      38.592   6.486  30.230  0.00  0.00     0.025 C 
ATOM     17  C21 ZIN A   1      37.665   4.746  31.683  0.00  0.00     0.035 C 
ATOM     18  C23 ZIN A   1      36.620   5.752  32.156  0.00  0.00     0.124 C 
ATOM     19  C26 ZIN A   1      35.260   5.084  32.408  0.00  0.00     0.042 C 
ATOM     20  C27 ZIN A   1      34.838   4.393  31.131  0.00  0.00    -0.027 C 
ATOM     21  C28 ZIN A   1      34.822   5.387  29.968  0.00  0.00     0.016 C 
ATOM     22  C29 ZIN A   1      33.534   3.589  31.191  0.00  0.00     0.070 C 
ENDROOT
BRANCH  22  23
ATOM     23  C31 ZIN A   1      32.345   4.485  30.959  0.00  0.00     0.155 C 
ATOM     24  O32 ZIN A   1      32.317   5.591  31.442  0.00  0.00    -0.295 OA
BRANCH  23  25
ATOM     25  C33 ZIN A   1      31.188   4.000  30.123  0.00  0.00     0.242 C 
BRANCH  25  26
ATOM     26  O34 ZIN A   1      30.051   3.786  30.962  0.00  0.00    -0.394 OA
ATOM     27  H56 ZIN A   1      30.218   3.195  31.708  0.00  0.00     0.209 HD
ENDBRANCH  25  26
ENDBRANCH  23  25
ENDBRANCH  22  23
BRANCH  18  28
ATOM     28  O25 ZIN A   1      36.464   6.764  31.161  0.00  0.00    -0.395 OA
ATOM     29  H48 ZIN A   1      37.140   7.455  31.192  0.00  0.00     0.210 HD
ENDBRANCH  18  28
TORSDOF 4
ENDMDL
MODEL 31
REMARK CAVERDOCK RESULT:      24.3      0.000      0.000
REMARK CAVERDOCK CONSTRAINTS:       0.0      0.0      0.0      0.0
REMARK CAVERDOCK TUNNEL: 30     24.3      1.9     31.5
REMARK  4 active torsions:
REMARK  status: ('A' for Active; 'I' for Inactive)
REMARK    1  A    between atoms: C23_18  and  O25_19 
REMARK    2  A    between atoms: C29_23  and  C31_24 
REMARK    3  A    between atoms: C31_24  and  C33_26 
REMARK    4  A    between atoms: C33_26  and  O34_27 
ROOT
ATOM      1  C1  ZIN A   1      32.794   1.269  30.441  0.00  0.00     0.011 C 
ATOM      2  C2  ZIN A   1      33.441   2.591  30.021  0.00  0.00    -0.006 C 
ATOM      3  C4  ZIN A   1      34.963   2.395  29.810  0.00  0.00     0.011 C 
ATOM      4  C5  ZIN A   1      35.631   3.262  30.871  0.00  0.00    -0.001 C 
ATOM      5  C7  ZIN A   1      36.955   3.896  30.494  0.00  0.00     0.001 C 
ATOM      6  C9  ZIN A   1      37.979   2.810  30.158  0.00  0.00     0.047 C 
ATOM      7  C10 ZIN A   1      39.300   3.461  29.737  0.00  0.00     0.200 C 
ATOM      8  F12 ZIN A   1      40.272   2.473  29.541  0.00  0.00    -0.245 F 
ATOM      9  C13 ZIN A   1      39.739   4.398  30.847  0.00  0.00    -0.030 A 
ATOM     10  C14 ZIN A   1      40.969   4.291  31.329  0.00  0.00     0.061 A 
ATOM     11  C15 ZIN A   1      41.424   5.167  32.420  0.00  0.00     0.172 A 
ATOM     12  O16 ZIN A   1      42.565   5.098  32.839  0.00  0.00    -0.289 OA
ATOM     13  C17 ZIN A   1      40.468   6.129  32.993  0.00  0.00     0.052 A 
ATOM     14  C18 ZIN A   1      39.246   6.224  32.490  0.00  0.00    -0.008 A 
ATOM     15  C19 ZIN A   1      38.750   5.410  31.345  0.00  0.00     0.006 A 
ATOM     16  C20 ZIN A   1      38.439   6.366  30.191  0.00  0.00     0.025 C 
ATOM     17  C21 ZIN A   1      37.431   4.722  31.701  0.00  0.00     0.035 C 
ATOM     18  C23 ZIN A   1      36.400   5.776  32.096  0.00  0.00     0.124 C 
ATOM     19  C26 ZIN A   1      35.016   5.154  32.343  0.00  0.00     0.042 C 
ATOM     20  C27 ZIN A   1      34.611   4.412  31.089  0.00  0.00    -0.027 C 
ATOM     21  C28 ZIN A   1      34.650   5.347  29.880  0.00  0.00     0.016 C 
ATOM     22  C29 ZIN A   1      33.286   3.644  31.152  0.00  0.00     0.070 C 
ENDROOT
BRANCH  22  23
ATOM     23  C31 ZIN A   1      32.126   4.555  30.844  0.00  0.00     0.155 C 
ATOM     24  O32 ZIN A   1      32.010   5.604  31.430  0.00  0.00    -0.295 OA
BRANCH  23  25
ATOM     25  C33 ZIN A   1      31.109   4.157  29.805  0.00  0.00     0.242 C 
BRANCH  25  26
ATOM     26  O34 ZIN A   1      29.798   4.227  30.369  0.00  0.00    -0.394 OA
ATOM     27  H56 ZIN A   1      29.086   4.123  29.724  0.00  0.00     0.209 HD
ENDBRANCH  25  26
ENDBRANCH  23  25
ENDBRANCH  22  23
BRANCH  18  28
ATOM     28  O25 ZIN A   1      36.295   6.741  31.049  0.00  0.00    -0.395 OA
ATOM     29  H48 ZIN A   1      37.121   6.893  30.569  0.00  0.00     0.210 HD
ENDBRANCH  18  28
TORSDOF 4
ENDMDL
MODEL 32
REMARK CAVERDOCK RESULT:      23.9      0.000      0.000
REMARK CAVERDOCK CONSTRAINTS:       0.1      0.0      0.0      0.0
REMARK CAVERDOCK TUNNEL: 31     23.9      1.9     32.2
REMARK  4 active torsions:
REMARK  status: ('A' for Active; 'I' for Inactive)
REMARK    1  A    between atoms: C23_18  and  O25_19 
REMARK    2  A    between atoms: C29_23  and  C31_24 
REMARK    3  A    between atoms: C31_24  and  C33_26 
REMARK    4  A    between atoms: C33_26  and  O34_27 
ROOT
ATOM      1  C1  ZIN A   1      32.744   1.179  30.238  0.00  0.00     0.011 C 
ATOM      2  C2  ZIN A   1      33.371   2.533  29.897  0.00  0.00    -0.006 C 
ATOM      3  C4  ZIN A   1      34.898   2.375  29.694  0.00  0.00     0.011 C 
ATOM      4  C5  ZIN A   1      35.540   3.195  30.807  0.00  0.00    -0.001 C 
ATOM      5  C7  ZIN A   1      36.856   3.872  30.480  0.00  0.00     0.001 C 
ATOM      6  C9  ZIN A   1      37.903   2.823  30.098  0.00  0.00     0.047 C 
ATOM      7  C10 ZIN A   1      39.216   3.520  29.727  0.00  0.00     0.200 C 
ATOM      8  F12 ZIN A   1      40.208   2.561  29.489  0.00  0.00    -0.245 F 
ATOM      9  C13 ZIN A   1      39.626   4.404  30.891  0.00  0.00    -0.030 A 
ATOM     10  C14 ZIN A   1      40.853   4.292  31.381  0.00  0.00     0.061 A 
ATOM     11  C15 ZIN A   1      41.280   5.116  32.521  0.00  0.00     0.172 A 
ATOM     12  O16 ZIN A   1      42.418   5.044  32.949  0.00  0.00    -0.289 OA
ATOM     13  C17 ZIN A   1      40.301   6.029  33.135  0.00  0.00     0.052 A 
ATOM     14  C18 ZIN A   1      39.083   6.129  32.624  0.00  0.00    -0.008 A 
ATOM     15  C19 ZIN A   1      38.614   5.370  31.431  0.00  0.00     0.006 A 
ATOM     16  C20 ZIN A   1      38.297   6.381  30.327  0.00  0.00     0.025 C 
ATOM     17  C21 ZIN A   1      37.304   4.640  31.734  0.00  0.00     0.035 C 
ATOM     18  C23 ZIN A   1      36.250   5.652  32.174  0.00  0.00     0.124 C 
ATOM     19  C26 ZIN A   1      34.875   4.994  32.371  0.00  0.00     0.042 C 
ATOM     20  C27 ZIN A   1      34.497   4.314  31.075  0.00  0.00    -0.027 C 
ATOM     21  C28 ZIN A   1      34.531   5.313  29.918  0.00  0.00     0.016 C 
ATOM     22  C29 ZIN A   1      33.185   3.520  31.082  0.00  0.00     0.070 C 
ENDROOT
BRANCH  22  23
ATOM     23  C31 ZIN A   1      32.012   4.426  30.810  0.00  0.00     0.155 C 
ATOM     24  O32 ZIN A   1      32.031   5.570  31.195  0.00  0.00    -0.295 OA
BRANCH  23  25
ATOM     25  C33 ZIN A   1      30.814   3.904  30.059  0.00  0.00     0.242 C 
BRANCH  25  26
ATOM     26  O34 ZIN A   1      29.792   3.536  30.988  0.00  0.00    -0.394 OA
ATOM     27  H56 ZIN A   1      30.026   2.789  31.554  0.00  0.00     0.209 HD
ENDBRANCH  25  26
ENDBRANCH  23  25
ENDBRANCH  22  23
BRANCH  18  28
ATOM     28  O25 ZIN A   1      36.139   6.671  31.179  0.00  0.00    -0.395 OA
ATOM     29  H48 ZIN A   1      36.124   7.570  31.536  0.00  0.00     0.210 HD
ENDBRANCH  18  28
TORSDOF 4
ENDMDL
MODEL 33
REMARK CAVERDOCK RESULT:      23.5      0.000      0.000
REMARK CAVERDOCK CONSTRAINTS:       0.0      0.0      0.0      0.0
REMARK CAVERDOCK TUNNEL: 32     23.5      2.0     33.7
REMARK  4 active torsions:
REMARK  status: ('A' for Active; 'I' for Inactive)
REMARK    1  A    between atoms: C23_18  and  O25_19 
REMARK    2  A    between atoms: C29_23  and  C31_24 
REMARK    3  A    between atoms: C31_24  and  C33_26 
REMARK    4  A    between atoms: C33_26  and  O34_27 
ROOT
ATOM      1  C1  ZIN A   1      32.616   1.167  30.384  0.00  0.00     0.011 C 
ATOM      2  C2  ZIN A   1      33.251   2.500  29.982  0.00  0.00    -0.006 C 
ATOM      3  C4  ZIN A   1      34.776   2.323  29.777  0.00  0.00     0.011 C 
ATOM      4  C5  ZIN A   1      35.430   3.185  30.851  0.00  0.00    -0.001 C 
ATOM      5  C7  ZIN A   1      36.749   3.837  30.487  0.00  0.00     0.001 C 
ATOM      6  C9  ZIN A   1      37.786   2.765  30.144  0.00  0.00     0.047 C 
ATOM      7  C10 ZIN A   1      39.102   3.436  29.737  0.00  0.00     0.200 C 
ATOM      8  F12 ZIN A   1      40.085   2.460  29.534  0.00  0.00    -0.245 F 
ATOM      9  C13 ZIN A   1      39.525   4.365  30.859  0.00  0.00    -0.030 A 
ATOM     10  C14 ZIN A   1      40.754   4.265  31.347  0.00  0.00     0.061 A 
ATOM     11  C15 ZIN A   1      41.194   5.133  32.449  0.00  0.00     0.172 A 
ATOM     12  O16 ZIN A   1      42.334   5.071  32.873  0.00  0.00    -0.289 OA
ATOM     13  C17 ZIN A   1      40.225   6.079  33.029  0.00  0.00     0.052 A 
ATOM     14  C18 ZIN A   1      39.005   6.166  32.521  0.00  0.00    -0.008 A 
ATOM     15  C19 ZIN A   1      38.523   5.360  31.364  0.00  0.00     0.006 A 
ATOM     16  C20 ZIN A   1      38.207   6.326  30.220  0.00  0.00     0.025 C 
ATOM     17  C21 ZIN A   1      37.210   4.654  31.706  0.00  0.00     0.035 C 
ATOM     18  C23 ZIN A   1      36.166   5.692  32.108  0.00  0.00     0.124 C 
ATOM     19  C26 ZIN A   1      34.788   5.053  32.341  0.00  0.00     0.042 C 
ATOM     20  C27 ZIN A   1      34.396   4.321  31.077  0.00  0.00    -0.027 C 
ATOM     21  C28 ZIN A   1      34.431   5.271  29.878  0.00  0.00     0.016 C 
ATOM     22  C29 ZIN A   1      33.079   3.538  31.124  0.00  0.00     0.070 C 
ENDROOT
BRANCH  22  23
ATOM     23  C31 ZIN A   1      31.911   4.441  30.822  0.00  0.00     0.155 C 
ATOM     24  O32 ZIN A   1      31.830   5.522  31.352  0.00  0.00    -0.295 OA
BRANCH  23  25
ATOM     25  C33 ZIN A   1      30.843   3.994  29.857  0.00  0.00     0.242 C 
BRANCH  25  26
ATOM     26  O34 ZIN A   1      29.563   4.411  30.336  0.00  0.00    -0.394 OA
ATOM     27  H56 ZIN A   1      29.406   4.207  31.267  0.00  0.00     0.209 HD
ENDBRANCH  25  26
ENDBRANCH  23  25
ENDBRANCH  22  23
BRANCH  18  28
ATOM     28  O25 ZIN A   1      36.056   6.668  31.072  0.00  0.00    -0.395 OA
ATOM     29  H48 ZIN A   1      36.111   6.302  30.178  0.00  0.00     0.210 HD
ENDBRANCH  18  28
TORSDOF 4
ENDMDL
MODEL 34
REMARK CAVERDOCK RESULT:      22.7      0.000      0.000
REMARK CAVERDOCK CONSTRAINTS:       0.1      0.0      0.0      0.0
REMARK CAVERDOCK TUNNEL: 33     22.7      2.0     34.7
REMARK  4 active torsions:
REMARK  status: ('A' for Active; 'I' for Inactive)
REMARK    1  A    between atoms: C23_18  and  O25_19 
REMARK    2  A    between atoms: C29_23  and  C31_24 
REMARK    3  A    between atoms: C31_24  and  C33_26 
REMARK    4  A    between atoms: C33_26  and  O34_27 
ROOT
ATOM      1  C1  ZIN A   1      32.429   1.067  30.426  0.00  0.00     0.011 C 
ATOM      2  C2  ZIN A   1      33.061   2.378  29.950  0.00  0.00    -0.006 C 
ATOM      3  C4  ZIN A   1      34.589   2.197  29.773  0.00  0.00     0.011 C 
ATOM      4  C5  ZIN A   1      35.226   3.127  30.799  0.00  0.00    -0.001 C 
ATOM      5  C7  ZIN A   1      36.546   3.763  30.411  0.00  0.00     0.001 C 
ATOM      6  C9  ZIN A   1      37.592   2.679  30.145  0.00  0.00     0.047 C 
ATOM      7  C10 ZIN A   1      38.909   3.331  29.711  0.00  0.00     0.200 C 
ATOM      8  F12 ZIN A   1      39.900   2.351  29.579  0.00  0.00    -0.245 F 
ATOM      9  C13 ZIN A   1      39.315   4.329  30.780  0.00  0.00    -0.030 A 
ATOM     10  C14 ZIN A   1      40.539   4.266  31.285  0.00  0.00     0.061 A 
ATOM     11  C15 ZIN A   1      40.962   5.203  32.337  0.00  0.00     0.172 A 
ATOM     12  O16 ZIN A   1      42.098   5.174  32.776  0.00  0.00    -0.289 OA
ATOM     13  C17 ZIN A   1      39.982   6.176  32.848  0.00  0.00     0.052 A 
ATOM     14  C18 ZIN A   1      38.767   6.225  32.323  0.00  0.00    -0.008 A 
ATOM     15  C19 ZIN A   1      38.303   5.348  31.212  0.00  0.00     0.006 A 
ATOM     16  C20 ZIN A   1      37.994   6.240  30.008  0.00  0.00     0.025 C 
ATOM     17  C21 ZIN A   1      36.989   4.656  31.582  0.00  0.00     0.035 C 
ATOM     18  C23 ZIN A   1      35.935   5.710  31.909  0.00  0.00     0.124 C 
ATOM     19  C26 ZIN A   1      34.558   5.078  32.166  0.00  0.00     0.042 C 
ATOM     20  C27 ZIN A   1      34.184   4.269  30.945  0.00  0.00    -0.027 C 
ATOM     21  C28 ZIN A   1      34.228   5.144  29.691  0.00  0.00     0.016 C 
ATOM     22  C29 ZIN A   1      32.871   3.482  31.025  0.00  0.00     0.070 C 
ENDROOT
BRANCH  22  23
ATOM     23  C31 ZIN A   1      31.701   4.358  30.656  0.00  0.00     0.155 C 
ATOM     24  O32 ZIN A   1      31.771   5.554  30.805  0.00  0.00    -0.295 OA
BRANCH  23  25
ATOM     25  C33 ZIN A   1      30.444   3.741  30.100  0.00  0.00     0.242 C 
BRANCH  25  26
ATOM     26  O34 ZIN A   1      29.321   4.164  30.877  0.00  0.00    -0.394 OA
ATOM     27  H56 ZIN A   1      29.094   5.096  30.763  0.00  0.00     0.209 HD
ENDBRANCH  25  26
ENDBRANCH  23  25
ENDBRANCH  22  23
BRANCH  18  28
ATOM     28  O25 ZIN A   1      35.832   6.621  30.814  0.00  0.00    -0.395 OA
ATOM     29  H48 ZIN A   1      36.321   7.446  30.940  0.00  0.00     0.210 HD
ENDBRANCH  18  28
TORSDOF 4
ENDMDL
MODEL 35
REMARK CAVERDOCK RESULT:      22.4      0.000      0.000
REMARK CAVERDOCK CONSTRAINTS:       0.0      0.0      0.0      0.0
REMARK CAVERDOCK TUNNEL: 34     22.4      2.0     35.5
REMARK  4 active torsions:
REMARK  status: ('A' for Active; 'I' for Inactive)
REMARK    1  A    between atoms: C23_18  and  O25_19 
REMARK    2  A    between atoms: C29_23  and  C31_24 
REMARK    3  A    between atoms: C31_24  and  C33_26 
REMARK    4  A    between atoms: C33_26  and  O34_27 
ROOT
ATOM      1  C1  ZIN A   1      32.315   1.071  30.209  0.00  0.00     0.011 C 
ATOM      2  C2  ZIN A   1      32.956   2.406  29.822  0.00  0.00    -0.006 C 
ATOM      3  C4  ZIN A   1      34.486   2.232  29.654  0.00  0.00     0.011 C 
ATOM      4  C5  ZIN A   1      35.111   3.097  30.743  0.00  0.00    -0.001 C 
ATOM      5  C7  ZIN A   1      36.437   3.752  30.411  0.00  0.00     0.001 C 
ATOM      6  C9  ZIN A   1      37.484   2.683  30.094  0.00  0.00     0.047 C 
ATOM      7  C10 ZIN A   1      38.809   3.356  29.719  0.00  0.00     0.200 C 
ATOM      8  F12 ZIN A   1      39.799   2.383  29.541  0.00  0.00    -0.245 F 
ATOM      9  C13 ZIN A   1      39.202   4.287  30.850  0.00  0.00    -0.030 A 
ATOM     10  C14 ZIN A   1      40.419   4.191  31.367  0.00  0.00     0.061 A 
ATOM     11  C15 ZIN A   1      40.830   5.061  32.479  0.00  0.00     0.172 A 
ATOM     12  O16 ZIN A   1      41.959   5.003  32.931  0.00  0.00    -0.289 OA
ATOM     13  C17 ZIN A   1      39.845   6.005  33.034  0.00  0.00     0.052 A 
ATOM     14  C18 ZIN A   1      38.637   6.089  32.497  0.00  0.00    -0.008 A 
ATOM     15  C19 ZIN A   1      38.186   5.281  31.329  0.00  0.00     0.006 A 
ATOM     16  C20 ZIN A   1      37.895   6.245  30.177  0.00  0.00     0.025 C 
ATOM     17  C21 ZIN A   1      36.866   4.572  31.639  0.00  0.00     0.035 C 
ATOM     18  C23 ZIN A   1      35.810   5.607  32.015  0.00  0.00     0.124 C 
ATOM     19  C26 ZIN A   1      34.428   4.965  32.215  0.00  0.00     0.042 C 
ATOM     20  C27 ZIN A   1      34.070   4.231  30.943  0.00  0.00    -0.027 C 
ATOM     21  C28 ZIN A   1      34.132   5.179  29.744  0.00  0.00     0.016 C 
ATOM     22  C29 ZIN A   1      32.754   3.445  30.959  0.00  0.00     0.070 C 
ENDROOT
BRANCH  22  23
ATOM     23  C31 ZIN A   1      31.591   4.344  30.627  0.00  0.00     0.155 C 
ATOM     24  O32 ZIN A   1      31.578   5.485  31.021  0.00  0.00    -0.295 OA
BRANCH  23  25
ATOM     25  C33 ZIN A   1      30.444   3.819  29.802  0.00  0.00     0.242 C 
BRANCH  25  26
ATOM     26  O34 ZIN A   1      29.207   4.241  30.382  0.00  0.00    -0.394 OA
ATOM     27  H56 ZIN A   1      29.270   4.465  31.320  0.00  0.00     0.209 HD
ENDBRANCH  25  26
ENDBRANCH  23  25
ENDBRANCH  22  23
BRANCH  18  28
ATOM     28  O25 ZIN A   1      35.723   6.582  30.975  0.00  0.00    -0.395 OA
ATOM     29  H48 ZIN A   1      36.112   6.299  30.136  0.00  0.00     0.210 HD
ENDBRANCH  18  28
TORSDOF 4
ENDMDL
MODEL 36
REMARK CAVERDOCK RESULT:      21.8      0.000      0.000
REMARK CAVERDOCK CONSTRAINTS:       0.0      0.0      0.0      0.0
REMARK CAVERDOCK TUNNEL: 35     21.8      2.0     36.5
REMARK  4 active torsions:
REMARK  status: ('A' for Active; 'I' for Inactive)
REMARK    1  A    between atoms: C23_18  and  O25_19 
REMARK    2  A    between atoms: C29_23  and  C31_24 
REMARK    3  A    between atoms: C31_24  and  C33_26 
REMARK    4  A    between atoms: C33_26  and  O34_27 
ROOT
ATOM      1  C1  ZIN A   1      32.111   1.064  30.708  0.00  0.00     0.011 C 
ATOM      2  C2  ZIN A   1      32.786   2.310  30.131  0.00  0.00    -0.006 C 
ATOM      3  C4  ZIN A   1      34.307   2.066  29.972  0.00  0.00     0.011 C 
ATOM      4  C5  ZIN A   1      34.975   3.053  30.923  0.00  0.00    -0.001 C 
ATOM      5  C7  ZIN A   1      36.315   3.612  30.489  0.00  0.00     0.001 C 
ATOM      6  C9  ZIN A   1      37.325   2.476  30.313  0.00  0.00     0.047 C 
ATOM      7  C10 ZIN A   1      38.663   3.048  29.833  0.00  0.00     0.200 C 
ATOM      8  F12 ZIN A   1      39.621   2.028  29.782  0.00  0.00    -0.245 F 
ATOM      9  C13 ZIN A   1      39.102   4.114  30.819  0.00  0.00    -0.030 A 
ATOM     10  C14 ZIN A   1      40.323   4.052  31.331  0.00  0.00     0.061 A 
ATOM     11  C15 ZIN A   1      40.777   5.055  32.306  0.00  0.00     0.172 A 
ATOM     12  O16 ZIN A   1      41.910   5.023  32.749  0.00  0.00    -0.289 OA
ATOM     13  C17 ZIN A   1      39.829   6.098  32.734  0.00  0.00     0.052 A 
ATOM     14  C18 ZIN A   1      38.617   6.145  32.204  0.00  0.00    -0.008 A 
ATOM     15  C19 ZIN A   1      38.123   5.197  31.165  0.00  0.00     0.006 A 
ATOM     16  C20 ZIN A   1      37.845   6.000  29.893  0.00  0.00     0.025 C 
ATOM     17  C21 ZIN A   1      36.787   4.581  31.586  0.00  0.00     0.035 C 
ATOM     18  C23 ZIN A   1      35.769   5.692  31.825  0.00  0.00     0.124 C 
ATOM     19  C26 ZIN A   1      34.372   5.128  32.127  0.00  0.00     0.042 C 
ATOM     20  C27 ZIN A   1      33.972   4.236  30.974  0.00  0.00    -0.027 C 
ATOM     21  C28 ZIN A   1      34.044   5.006  29.654  0.00  0.00     0.016 C 
ATOM     22  C29 ZIN A   1      32.633   3.503  31.114  0.00  0.00     0.070 C 
ENDROOT
BRANCH  22  23
ATOM     23  C31 ZIN A   1      31.493   4.384  30.672  0.00  0.00     0.155 C 
ATOM     24  O32 ZIN A   1      31.467   5.546  30.997  0.00  0.00    -0.295 OA
BRANCH  23  25
ATOM     25  C33 ZIN A   1      30.384   3.814  29.824  0.00  0.00     0.242 C 
BRANCH  25  26
ATOM     26  O34 ZIN A   1      29.124   4.089  30.440  0.00  0.00    -0.394 OA
ATOM     27  H56 ZIN A   1      28.521   4.605  29.888  0.00  0.00     0.209 HD
ENDBRANCH  25  26
ENDBRANCH  23  25
ENDBRANCH  22  23
BRANCH  18  28
ATOM     28  O25 ZIN A   1      35.696   6.515  30.660  0.00  0.00    -0.395 OA
ATOM     29  H48 ZIN A   1      36.215   6.187  29.912  0.00  0.00     0.210 HD
ENDBRANCH  18  28
TORSDOF 4
ENDMDL
MODEL 37
REMARK CAVERDOCK RESULT:      21.1      0.000      0.000
REMARK CAVERDOCK CONSTRAINTS:       0.1      0.0      0.0      0.0
REMARK CAVERDOCK TUNNEL: 36     21.1      2.0     37.3
REMARK  4 active torsions:
REMARK  status: ('A' for Active; 'I' for Inactive)
REMARK    1  A    between atoms: C23_18  and  O25_19 
REMARK    2  A    between atoms: C29_23  and  C31_24 
REMARK    3  A    between atoms: C31_24  and  C33_26 
REMARK    4  A    between atoms: C33_26  and  O34_27 
ROOT
ATOM      1  C1  ZIN A   1      31.896   1.026  30.360  0.00  0.00     0.011 C 
ATOM      2  C2  ZIN A   1      32.548   2.339  29.919  0.00  0.00    -0.006 C 
ATOM      3  C4  ZIN A   1      34.071   2.137  29.723  0.00  0.00     0.011 C 
ATOM      4  C5  ZIN A   1      34.733   3.024  30.772  0.00  0.00    -0.001 C 
ATOM      5  C7  ZIN A   1      36.060   3.649  30.393  0.00  0.00     0.001 C 
ATOM      6  C9  ZIN A   1      37.085   2.555  30.086  0.00  0.00     0.047 C 
ATOM      7  C10 ZIN A   1      38.410   3.196  29.662  0.00  0.00     0.200 C 
ATOM      8  F12 ZIN A   1      39.382   2.204  29.492  0.00  0.00    -0.245 F 
ATOM      9  C13 ZIN A   1      38.842   4.155  30.756  0.00  0.00    -0.030 A 
ATOM     10  C14 ZIN A   1      40.068   4.055  31.250  0.00  0.00     0.061 A 
ATOM     11  C15 ZIN A   1      40.516   4.952  32.326  0.00  0.00     0.172 A 
ATOM     12  O16 ZIN A   1      41.654   4.889  32.755  0.00  0.00    -0.289 OA
ATOM     13  C17 ZIN A   1      39.557   5.926  32.874  0.00  0.00     0.052 A 
ATOM     14  C18 ZIN A   1      38.339   6.012  32.360  0.00  0.00    -0.008 A 
ATOM     15  C19 ZIN A   1      37.851   5.177  31.227  0.00  0.00     0.006 A 
ATOM     16  C20 ZIN A   1      37.549   6.111  30.053  0.00  0.00     0.025 C 
ATOM     17  C21 ZIN A   1      36.528   4.498  31.587  0.00  0.00     0.035 C 
ATOM     18  C23 ZIN A   1      35.495   5.560  31.954  0.00  0.00     0.124 C 
ATOM     19  C26 ZIN A   1      34.109   4.944  32.202  0.00  0.00     0.042 C 
ATOM     20  C27 ZIN A   1      33.712   4.179  30.960  0.00  0.00    -0.027 C 
ATOM     21  C28 ZIN A   1      33.762   5.090  29.733  0.00  0.00     0.016 C 
ATOM     22  C29 ZIN A   1      32.386   3.413  31.028  0.00  0.00     0.070 C 
ENDROOT
BRANCH  22  23
ATOM     23  C31 ZIN A   1      31.229   4.320  30.695  0.00  0.00     0.155 C 
ATOM     24  O32 ZIN A   1      31.205   5.450  31.119  0.00  0.00    -0.295 OA
BRANCH  23  25
ATOM     25  C33 ZIN A   1      30.101   3.816  29.831  0.00  0.00     0.242 C 
BRANCH  25  26
ATOM     26  O34 ZIN A   1      28.861   3.979  30.524  0.00  0.00    -0.394 OA
ATOM     27  H56 ZIN A   1      28.085   3.729  30.004  0.00  0.00     0.209 HD
ENDBRANCH  25  26
ENDBRANCH  23  25
ENDBRANCH  22  23
BRANCH  18  28
ATOM     28  O25 ZIN A   1      35.400   6.505  30.888  0.00  0.00    -0.395 OA
ATOM     29  H48 ZIN A   1      35.739   6.180  30.042  0.00  0.00     0.210 HD
ENDBRANCH  18  28
TORSDOF 4
ENDMDL
MODEL 38
REMARK CAVERDOCK RESULT:      20.1      0.000      0.000
REMARK CAVERDOCK CONSTRAINTS:       0.1      0.0      0.0      0.0
REMARK CAVERDOCK TUNNEL: 37     20.1      2.0     38.5
REMARK  4 active torsions:
REMARK  status: ('A' for Active; 'I' for Inactive)
REMARK    1  A    between atoms: C23_18  and  O25_19 
REMARK    2  A    between atoms: C29_23  and  C31_24 
REMARK    3  A    between atoms: C31_24  and  C33_26 
REMARK    4  A    between atoms: C33_26  and  O34_27 
ROOT
ATOM      1  C1  ZIN A   1      31.745   0.908  30.458  0.00  0.00     0.011 C 
ATOM      2  C2  ZIN A   1      32.379   2.219  29.987  0.00  0.00    -0.006 C 
ATOM      3  C4  ZIN A   1      33.905   2.032  29.793  0.00  0.00     0.011 C 
ATOM      4  C5  ZIN A   1      34.557   2.950  30.821  0.00  0.00    -0.001 C 
ATOM      5  C7  ZIN A   1      35.876   3.583  30.425  0.00  0.00     0.001 C 
ATOM      6  C9  ZIN A   1      36.913   2.496  30.140  0.00  0.00     0.047 C 
ATOM      7  C10 ZIN A   1      38.230   3.144  29.700  0.00  0.00     0.200 C 
ATOM      8  F12 ZIN A   1      39.214   2.160  29.551  0.00  0.00    -0.245 F 
ATOM      9  C13 ZIN A   1      38.651   4.132  30.772  0.00  0.00    -0.030 A 
ATOM     10  C14 ZIN A   1      39.880   4.059  31.265  0.00  0.00     0.061 A 
ATOM     11  C15 ZIN A   1      40.317   4.985  32.320  0.00  0.00     0.172 A 
ATOM     12  O16 ZIN A   1      41.457   4.947  32.748  0.00  0.00    -0.289 OA
ATOM     13  C17 ZIN A   1      39.347   5.960  32.847  0.00  0.00     0.052 A 
ATOM     14  C18 ZIN A   1      38.128   6.019  32.334  0.00  0.00    -0.008 A 
ATOM     15  C19 ZIN A   1      37.648   5.152  31.221  0.00  0.00     0.006 A 
ATOM     16  C20 ZIN A   1      37.333   6.056  30.027  0.00  0.00     0.025 C 
ATOM     17  C21 ZIN A   1      36.334   4.465  31.598  0.00  0.00     0.035 C 
ATOM     18  C23 ZIN A   1      35.289   5.522  31.943  0.00  0.00     0.124 C 
ATOM     19  C26 ZIN A   1      33.911   4.895  32.208  0.00  0.00     0.042 C 
ATOM     20  C27 ZIN A   1      33.522   4.096  30.984  0.00  0.00    -0.027 C 
ATOM     21  C28 ZIN A   1      33.558   4.981  29.737  0.00  0.00     0.016 C 
ATOM     22  C29 ZIN A   1      32.205   3.316  31.072  0.00  0.00     0.070 C 
ENDROOT
BRANCH  22  23
ATOM     23  C31 ZIN A   1      31.037   4.201  30.720  0.00  0.00     0.155 C 
ATOM     24  O32 ZIN A   1      31.226   5.337  30.359  0.00  0.00    -0.295 OA
BRANCH  23  25
ATOM     25  C33 ZIN A   1      29.631   3.667  30.819  0.00  0.00     0.242 C 
BRANCH  25  26
ATOM     26  O34 ZIN A   1      29.137   3.378  29.510  0.00  0.00    -0.394 OA
ATOM     27  H56 ZIN A   1      29.412   4.015  28.837  0.00  0.00     0.209 HD
ENDBRANCH  25  26
ENDBRANCH  23  25
ENDBRANCH  22  23
BRANCH  18  28
ATOM     28  O25 ZIN A   1      35.180   6.441  30.856  0.00  0.00    -0.395 OA
ATOM     29  H48 ZIN A   1      35.371   7.359  31.095  0.00  0.00     0.210 HD
ENDBRANCH  18  28
TORSDOF 4
ENDMDL
MODEL 39
REMARK CAVERDOCK RESULT:      19.3      0.000      0.000
REMARK CAVERDOCK CONSTRAINTS:       0.0      0.0      0.0      0.0
REMARK CAVERDOCK TUNNEL: 38     19.3      2.1     39.3
REMARK  4 active torsions:
REMARK  status: ('A' for Active; 'I' for Inactive)
REMARK    1  A    between atoms: C23_18  and  O25_19 
REMARK    2  A    between atoms: C29_23  and  C31_24 
REMARK    3  A    between atoms: C31_24  and  C33_26 
REMARK    4  A    between atoms: C33_26  and  O34_27 
ROOT
ATOM      1  C1  ZIN A   1      31.644   0.629  30.433  0.00  0.00     0.011 C 
ATOM      2  C2  ZIN A   1      32.210   1.977  29.980  0.00  0.00    -0.006 C 
ATOM      3  C4  ZIN A   1      33.740   1.866  29.766  0.00  0.00     0.011 C 
ATOM      4  C5  ZIN A   1      34.360   2.796  30.803  0.00  0.00    -0.001 C 
ATOM      5  C7  ZIN A   1      35.643   3.498  30.405  0.00  0.00     0.001 C 
ATOM      6  C9  ZIN A   1      36.728   2.466  30.088  0.00  0.00     0.047 C 
ATOM      7  C10 ZIN A   1      38.007   3.185  29.645  0.00  0.00     0.200 C 
ATOM      8  F12 ZIN A   1      39.035   2.252  29.466  0.00  0.00    -0.245 F 
ATOM      9  C13 ZIN A   1      38.393   4.172  30.731  0.00  0.00    -0.030 A 
ATOM     10  C14 ZIN A   1      39.630   4.148  31.209  0.00  0.00     0.061 A 
ATOM     11  C15 ZIN A   1      40.036   5.075  32.277  0.00  0.00     0.172 A 
ATOM     12  O16 ZIN A   1      41.181   5.082  32.691  0.00  0.00    -0.289 OA
ATOM     13  C17 ZIN A   1      39.027   5.992  32.833  0.00  0.00     0.052 A 
ATOM     14  C18 ZIN A   1      37.800   6.002  32.335  0.00  0.00    -0.008 A 
ATOM     15  C19 ZIN A   1      37.348   5.135  31.211  0.00  0.00     0.006 A 
ATOM     16  C20 ZIN A   1      36.977   6.044  30.038  0.00  0.00     0.025 C 
ATOM     17  C21 ZIN A   1      36.073   4.378  31.589  0.00  0.00     0.035 C 
ATOM     18  C23 ZIN A   1      34.983   5.378  31.966  0.00  0.00     0.124 C 
ATOM     19  C26 ZIN A   1      33.640   4.681  32.234  0.00  0.00     0.042 C 
ATOM     20  C27 ZIN A   1      33.275   3.888  31.000  0.00  0.00    -0.027 C 
ATOM     21  C28 ZIN A   1      33.254   4.796  29.769  0.00  0.00     0.016 C 
ATOM     22  C29 ZIN A   1      31.997   3.045  31.087  0.00  0.00     0.070 C 
ENDROOT
BRANCH  22  23
ATOM     23  C31 ZIN A   1      30.784   3.879  30.765  0.00  0.00     0.155 C 
ATOM     24  O32 ZIN A   1      30.899   4.881  30.102  0.00  0.00    -0.295 OA
BRANCH  23  25
ATOM     25  C33 ZIN A   1      29.427   3.462  31.272  0.00  0.00     0.242 C 
BRANCH  25  26
ATOM     26  O34 ZIN A   1      28.594   3.107  30.167  0.00  0.00    -0.394 OA
ATOM     27  H56 ZIN A   1      28.204   2.225  30.236  0.00  0.00     0.209 HD
ENDBRANCH  25  26
ENDBRANCH  23  25
ENDBRANCH  22  23
BRANCH  18  28
ATOM     28  O25 ZIN A   1      34.818   6.311  30.898  0.00  0.00    -0.395 OA
ATOM     29  H48 ZIN A   1      35.403   6.154  30.143  0.00  0.00     0.210 HD
ENDBRANCH  18  28
TORSDOF 4
ENDMDL
MODEL 40
REMARK CAVERDOCK RESULT:      18.2      0.000      0.000
REMARK CAVERDOCK CONSTRAINTS:       0.2      0.0      0.0      0.0
REMARK CAVERDOCK TUNNEL: 39     18.2      2.2     40.1
REMARK  4 active torsions:
REMARK  status: ('A' for Active; 'I' for Inactive)
REMARK    1  A    between atoms: C23_18  and  O25_19 
REMARK    2  A    between atoms: C29_23  and  C31_24 
REMARK    3  A    between atoms: C31_24  and  C33_26 
REMARK    4  A    between atoms: C33_26  and  O34_27 
ROOT
ATOM      1  C1  ZIN A   1      31.249   0.810  30.459  0.00  0.00     0.011 C 
ATOM      2  C2  ZIN A   1      31.879   2.108  29.947  0.00  0.00    -0.006 C 
ATOM      3  C4  ZIN A   1      33.404   1.917  29.752  0.00  0.00     0.011 C 
ATOM      4  C5  ZIN A   1      34.059   2.866  30.750  0.00  0.00    -0.001 C 
ATOM      5  C7  ZIN A   1      35.375   3.489  30.330  0.00  0.00     0.001 C 
ATOM      6  C9  ZIN A   1      36.414   2.396  30.073  0.00  0.00     0.047 C 
ATOM      7  C10 ZIN A   1      37.727   3.033  29.608  0.00  0.00     0.200 C 
ATOM      8  F12 ZIN A   1      38.713   2.047  29.483  0.00  0.00    -0.245 F 
ATOM      9  C13 ZIN A   1      38.151   4.053  30.649  0.00  0.00    -0.030 A 
ATOM     10  C14 ZIN A   1      39.382   3.996  31.140  0.00  0.00     0.061 A 
ATOM     11  C15 ZIN A   1      39.822   4.953  32.165  0.00  0.00     0.172 A 
ATOM     12  O16 ZIN A   1      40.963   4.929  32.589  0.00  0.00    -0.289 OA
ATOM     13  C17 ZIN A   1      38.853   5.941  32.668  0.00  0.00     0.052 A 
ATOM     14  C18 ZIN A   1      37.631   5.983  32.159  0.00  0.00    -0.008 A 
ATOM     15  C19 ZIN A   1      37.148   5.084  31.073  0.00  0.00     0.006 A 
ATOM     16  C20 ZIN A   1      36.827   5.952  29.855  0.00  0.00     0.025 C 
ATOM     17  C21 ZIN A   1      35.837   4.405  31.476  0.00  0.00     0.035 C 
ATOM     18  C23 ZIN A   1      34.792   5.470  31.794  0.00  0.00     0.124 C 
ATOM     19  C26 ZIN A   1      33.416   4.849  32.083  0.00  0.00     0.042 C 
ATOM     20  C27 ZIN A   1      33.023   4.015  30.885  0.00  0.00    -0.027 C 
ATOM     21  C28 ZIN A   1      33.052   4.863  29.612  0.00  0.00     0.016 C 
ATOM     22  C29 ZIN A   1      31.708   3.236  31.001  0.00  0.00     0.070 C 
ENDROOT
BRANCH  22  23
ATOM     23  C31 ZIN A   1      30.536   4.108  30.628  0.00  0.00     0.155 C 
ATOM     24  O32 ZIN A   1      30.718   5.138  30.026  0.00  0.00    -0.295 OA
BRANCH  23  25
ATOM     25  C33 ZIN A   1      29.138   3.693  31.008  0.00  0.00     0.242 C 
BRANCH  25  26
ATOM     26  O34 ZIN A   1      29.128   3.234  32.361  0.00  0.00    -0.394 OA
ATOM     27  H56 ZIN A   1      28.243   3.151  32.741  0.00  0.00     0.209 HD
ENDBRANCH  25  26
ENDBRANCH  23  25
ENDBRANCH  22  23
BRANCH  18  28
ATOM     28  O25 ZIN A   1      34.677   6.358  30.681  0.00  0.00    -0.395 OA
ATOM     29  H48 ZIN A   1      34.991   7.255  30.859  0.00  0.00     0.210 HD
ENDBRANCH  18  28
TORSDOF 4
ENDMDL
MODEL 41
REMARK CAVERDOCK RESULT:      17.1      0.000      0.000
REMARK CAVERDOCK CONSTRAINTS:       0.1      0.0      0.0      0.0
REMARK CAVERDOCK TUNNEL: 40     17.1      2.3     41.1
REMARK  4 active torsions:
REMARK  status: ('A' for Active; 'I' for Inactive)
REMARK    1  A    between atoms: C23_18  and  O25_19 
REMARK    2  A    between atoms: C29_23  and  C31_24 
REMARK    3  A    between atoms: C31_24  and  C33_26 
REMARK    4  A    between atoms: C33_26  and  O34_27 
ROOT
ATOM      1  C1  ZIN A   1      31.089   0.713  30.717  0.00  0.00     0.011 C 
ATOM      2  C2  ZIN A   1      31.694   2.002  30.154  0.00  0.00    -0.006 C 
ATOM      3  C4  ZIN A   1      33.210   1.811  29.900  0.00  0.00     0.011 C 
ATOM      4  C5  ZIN A   1      33.903   2.780  30.852  0.00  0.00    -0.001 C 
ATOM      5  C7  ZIN A   1      35.199   3.397  30.366  0.00  0.00     0.001 C 
ATOM      6  C9  ZIN A   1      36.229   2.301  30.087  0.00  0.00     0.047 C 
ATOM      7  C10 ZIN A   1      37.520   2.932  29.556  0.00  0.00     0.200 C 
ATOM      8  F12 ZIN A   1      38.503   1.945  29.410  0.00  0.00    -0.245 F 
ATOM      9  C13 ZIN A   1      37.984   3.972  30.559  0.00  0.00    -0.030 A 
ATOM     10  C14 ZIN A   1      39.234   3.927  30.999  0.00  0.00     0.061 A 
ATOM     11  C15 ZIN A   1      39.714   4.905  31.987  0.00  0.00     0.172 A 
ATOM     12  O16 ZIN A   1      40.872   4.891  32.364  0.00  0.00    -0.289 OA
ATOM     13  C17 ZIN A   1      38.764   5.900  32.511  0.00  0.00     0.052 A 
ATOM     14  C18 ZIN A   1      37.522   5.930  32.052  0.00  0.00    -0.008 A 
ATOM     15  C19 ZIN A   1      36.997   5.009  31.004  0.00  0.00     0.006 A 
ATOM     16  C20 ZIN A   1      36.623   5.853  29.784  0.00  0.00     0.025 C 
ATOM     17  C21 ZIN A   1      35.705   4.336  31.474  0.00  0.00     0.035 C 
ATOM     18  C23 ZIN A   1      34.671   5.405  31.815  0.00  0.00     0.124 C 
ATOM     19  C26 ZIN A   1      33.310   4.787  32.172  0.00  0.00     0.042 C 
ATOM     20  C27 ZIN A   1      32.870   3.929  31.007  0.00  0.00    -0.027 C 
ATOM     21  C28 ZIN A   1      32.845   4.752  29.718  0.00  0.00     0.016 C 
ATOM     22  C29 ZIN A   1      31.563   3.149  31.192  0.00  0.00     0.070 C 
ENDROOT
BRANCH  22  23
ATOM     23  C31 ZIN A   1      30.375   4.012  30.852  0.00  0.00     0.155 C 
ATOM     24  O32 ZIN A   1      30.505   4.951  30.106  0.00  0.00    -0.295 OA
BRANCH  23  25
ATOM     25  C33 ZIN A   1      29.024   3.701  31.444  0.00  0.00     0.242 C 
BRANCH  25  26
ATOM     26  O34 ZIN A   1      28.055   4.614  30.925  0.00  0.00    -0.394 OA
ATOM     27  H56 ZIN A   1      28.186   5.529  31.208  0.00  0.00     0.209 HD
ENDBRANCH  25  26
ENDBRANCH  23  25
ENDBRANCH  22  23
BRANCH  18  28
ATOM     28  O25 ZIN A   1      34.508   6.271  30.691  0.00  0.00    -0.395 OA
ATOM     29  H48 ZIN A   1      33.679   6.769  30.695  0.00  0.00     0.210 HD
ENDBRANCH  18  28
TORSDOF 4
ENDMDL
MODEL 42
REMARK CAVERDOCK RESULT:      15.6      0.000      0.000
REMARK CAVERDOCK CONSTRAINTS:       0.0      0.0      0.0      0.0
REMARK CAVERDOCK TUNNEL: 41     15.6      2.3     42.2
REMARK  4 active torsions:
REMARK  status: ('A' for Active; 'I' for Inactive)
REMARK    1  A    between atoms: C23_18  and  O25_19 
REMARK    2  A    between atoms: C29_23  and  C31_24 
REMARK    3  A    between atoms: C31_24  and  C33_26 
REMARK    4  A    between atoms: C33_26  and  O34_27 
ROOT
ATOM      1  C1  ZIN A   1      30.902   0.584  30.721  0.00  0.00     0.011 C 
ATOM      2  C2  ZIN A   1      31.496   1.874  30.151  0.00  0.00    -0.006 C 
ATOM      3  C4  ZIN A   1      33.011   1.690  29.888  0.00  0.00     0.011 C 
ATOM      4  C5  ZIN A   1      33.705   2.666  30.832  0.00  0.00    -0.001 C 
ATOM      5  C7  ZIN A   1      34.995   3.289  30.336  0.00  0.00     0.001 C 
ATOM      6  C9  ZIN A   1      36.029   2.197  30.054  0.00  0.00     0.047 C 
ATOM      7  C10 ZIN A   1      37.313   2.834  29.513  0.00  0.00     0.200 C 
ATOM      8  F12 ZIN A   1      38.300   1.852  29.363  0.00  0.00    -0.245 F 
ATOM      9  C13 ZIN A   1      37.778   3.879  30.509  0.00  0.00    -0.030 A 
ATOM     10  C14 ZIN A   1      39.031   3.843  30.941  0.00  0.00     0.061 A 
ATOM     11  C15 ZIN A   1      39.512   4.826  31.923  0.00  0.00     0.172 A 
ATOM     12  O16 ZIN A   1      40.672   4.819  32.293  0.00  0.00    -0.289 OA
ATOM     13  C17 ZIN A   1      38.559   5.818  32.450  0.00  0.00     0.052 A 
ATOM     14  C18 ZIN A   1      37.315   5.840  31.999  0.00  0.00    -0.008 A 
ATOM     15  C19 ZIN A   1      36.788   4.913  30.958  0.00  0.00     0.006 A 
ATOM     16  C20 ZIN A   1      36.401   5.750  29.737  0.00  0.00     0.025 C 
ATOM     17  C21 ZIN A   1      35.503   4.234  31.437  0.00  0.00     0.035 C 
ATOM     18  C23 ZIN A   1      34.465   5.298  31.782  0.00  0.00     0.124 C 
ATOM     19  C26 ZIN A   1      33.110   4.674  32.150  0.00  0.00     0.042 C 
ATOM     20  C27 ZIN A   1      32.667   3.810  30.991  0.00  0.00    -0.027 C 
ATOM     21  C28 ZIN A   1      32.629   4.629  29.699  0.00  0.00     0.016 C 
ATOM     22  C29 ZIN A   1      31.366   3.024  31.186  0.00  0.00     0.070 C 
ENDROOT
BRANCH  22  23
ATOM     23  C31 ZIN A   1      30.171   3.879  30.851  0.00  0.00     0.155 C 
ATOM     24  O32 ZIN A   1      30.294   4.828  30.116  0.00  0.00    -0.295 OA
BRANCH  23  25
ATOM     25  C33 ZIN A   1      28.821   3.549  31.435  0.00  0.00     0.242 C 
BRANCH  25  26
ATOM     26  O34 ZIN A   1      28.342   2.328  30.868  0.00  0.00    -0.394 OA
ATOM     27  H56 ZIN A   1      29.042   1.743  30.548  0.00  0.00     0.209 HD
ENDBRANCH  25  26
ENDBRANCH  23  25
ENDBRANCH  22  23
BRANCH  18  28
ATOM     28  O25 ZIN A   1      34.290   6.160  30.656  0.00  0.00    -0.395 OA
ATOM     29  H48 ZIN A   1      35.062   6.706  30.455  0.00  0.00     0.210 HD
ENDBRANCH  18  28
TORSDOF 4
ENDMDL
MODEL 43
REMARK CAVERDOCK RESULT:      14.6      0.000      0.000
REMARK CAVERDOCK CONSTRAINTS:       0.1      0.0      0.0      0.0
REMARK CAVERDOCK TUNNEL: 42     14.6      2.3     43.3
REMARK  4 active torsions:
REMARK  status: ('A' for Active; 'I' for Inactive)
REMARK    1  A    between atoms: C23_18  and  O25_19 
REMARK    2  A    between atoms: C29_23  and  C31_24 
REMARK    3  A    between atoms: C31_24  and  C33_26 
REMARK    4  A    between atoms: C33_26  and  O34_27 
ROOT
ATOM      1  C1  ZIN A   1      30.710   0.449  30.689  0.00  0.00     0.011 C 
ATOM      2  C2  ZIN A   1      31.274   1.757  30.130  0.00  0.00    -0.006 C 
ATOM      3  C4  ZIN A   1      32.788   1.602  29.840  0.00  0.00     0.011 C 
ATOM      4  C5  ZIN A   1      33.481   2.574  30.788  0.00  0.00    -0.001 C 
ATOM      5  C7  ZIN A   1      34.753   3.225  30.282  0.00  0.00     0.001 C 
ATOM      6  C9  ZIN A   1      35.799   2.155  29.966  0.00  0.00     0.047 C 
ATOM      7  C10 ZIN A   1      37.064   2.820  29.414  0.00  0.00     0.200 C 
ATOM      8  F12 ZIN A   1      38.064   1.857  29.233  0.00  0.00    -0.245 F 
ATOM      9  C13 ZIN A   1      37.529   3.857  30.420  0.00  0.00    -0.030 A 
ATOM     10  C14 ZIN A   1      38.789   3.833  30.831  0.00  0.00     0.061 A 
ATOM     11  C15 ZIN A   1      39.271   4.808  31.821  0.00  0.00     0.172 A 
ATOM     12  O16 ZIN A   1      40.437   4.814  32.172  0.00  0.00    -0.289 OA
ATOM     13  C17 ZIN A   1      38.311   5.776  32.379  0.00  0.00     0.052 A 
ATOM     14  C18 ZIN A   1      37.059   5.786  31.948  0.00  0.00    -0.008 A 
ATOM     15  C19 ZIN A   1      36.530   4.867  30.901  0.00  0.00     0.006 A 
ATOM     16  C20 ZIN A   1      36.111   5.718  29.700  0.00  0.00     0.025 C 
ATOM     17  C21 ZIN A   1      35.264   4.160  31.390  0.00  0.00     0.035 C 
ATOM     18  C23 ZIN A   1      34.215   5.202  31.769  0.00  0.00     0.124 C 
ATOM     19  C26 ZIN A   1      32.877   4.551  32.148  0.00  0.00     0.042 C 
ATOM     20  C27 ZIN A   1      32.428   3.698  30.982  0.00  0.00    -0.027 C 
ATOM     21  C28 ZIN A   1      32.356   4.537  29.705  0.00  0.00     0.016 C 
ATOM     22  C29 ZIN A   1      31.143   2.889  31.186  0.00  0.00     0.070 C 
ENDROOT
BRANCH  22  23
ATOM     23  C31 ZIN A   1      29.929   3.730  30.884  0.00  0.00     0.155 C 
ATOM     24  O32 ZIN A   1      30.022   4.681  30.147  0.00  0.00    -0.295 OA
BRANCH  23  25
ATOM     25  C33 ZIN A   1      28.599   3.383  31.502  0.00  0.00     0.242 C 
BRANCH  25  26
ATOM     26  O34 ZIN A   1      27.801   4.564  31.610  0.00  0.00    -0.394 OA
ATOM     27  H56 ZIN A   1      28.192   5.341  31.189  0.00  0.00     0.209 HD
ENDBRANCH  25  26
ENDBRANCH  23  25
ENDBRANCH  22  23
BRANCH  18  28
ATOM     28  O25 ZIN A   1      34.008   6.078  30.660  0.00  0.00    -0.395 OA
ATOM     29  H48 ZIN A   1      34.168   7.011  30.860  0.00  0.00     0.210 HD
ENDBRANCH  18  28
TORSDOF 4
ENDMDL
MODEL 44
REMARK CAVERDOCK RESULT:      13.5      0.000      0.000
REMARK CAVERDOCK CONSTRAINTS:       0.0      0.0      0.0      0.0
REMARK CAVERDOCK TUNNEL: 43     13.5      2.4     44.2
REMARK  4 active torsions:
REMARK  status: ('A' for Active; 'I' for Inactive)
REMARK    1  A    between atoms: C23_18  and  O25_19 
REMARK    2  A    between atoms: C29_23  and  C31_24 
REMARK    3  A    between atoms: C31_24  and  C33_26 
REMARK    4  A    between atoms: C33_26  and  O34_27 
ROOT
ATOM      1  C1  ZIN A   1      30.472   0.429  30.701  0.00  0.00     0.011 C 
ATOM      2  C2  ZIN A   1      31.043   1.734  30.143  0.00  0.00    -0.006 C 
ATOM      3  C4  ZIN A   1      32.547   1.560  29.816  0.00  0.00     0.011 C 
ATOM      4  C5  ZIN A   1      33.277   2.511  30.758  0.00  0.00    -0.001 C 
ATOM      5  C7  ZIN A   1      34.546   3.149  30.229  0.00  0.00     0.001 C 
ATOM      6  C9  ZIN A   1      35.569   2.066  29.877  0.00  0.00     0.047 C 
ATOM      7  C10 ZIN A   1      36.831   2.718  29.303  0.00  0.00     0.200 C 
ATOM      8  F12 ZIN A   1      37.811   1.742  29.089  0.00  0.00    -0.245 F 
ATOM      9  C13 ZIN A   1      37.334   3.738  30.309  0.00  0.00    -0.030 A 
ATOM     10  C14 ZIN A   1      38.603   3.691  30.690  0.00  0.00     0.061 A 
ATOM     11  C15 ZIN A   1      39.122   4.648  31.679  0.00  0.00     0.172 A 
ATOM     12  O16 ZIN A   1      40.296   4.633  32.002  0.00  0.00    -0.289 OA
ATOM     13  C17 ZIN A   1      38.190   5.624  32.269  0.00  0.00     0.052 A 
ATOM     14  C18 ZIN A   1      36.929   5.657  31.867  0.00  0.00    -0.008 A 
ATOM     15  C19 ZIN A   1      36.362   4.757  30.823  0.00  0.00     0.006 A 
ATOM     16  C20 ZIN A   1      35.928   5.627  29.641  0.00  0.00     0.025 C 
ATOM     17  C21 ZIN A   1      35.097   4.065  31.334  0.00  0.00     0.035 C 
ATOM     18  C23 ZIN A   1      34.073   5.118  31.748  0.00  0.00     0.124 C 
ATOM     19  C26 ZIN A   1      32.734   4.482  32.151  0.00  0.00     0.042 C 
ATOM     20  C27 ZIN A   1      32.246   3.649  30.988  0.00  0.00    -0.027 C 
ATOM     21  C28 ZIN A   1      32.157   4.502  29.721  0.00  0.00     0.016 C 
ATOM     22  C29 ZIN A   1      30.954   2.856  31.213  0.00  0.00     0.070 C 
ENDROOT
BRANCH  22  23
ATOM     23  C31 ZIN A   1      29.746   3.719  30.947  0.00  0.00     0.155 C 
ATOM     24  O32 ZIN A   1      29.810   4.617  30.144  0.00  0.00    -0.295 OA
BRANCH  23  25
ATOM     25  C33 ZIN A   1      28.458   3.459  31.686  0.00  0.00     0.242 C 
BRANCH  25  26
ATOM     26  O34 ZIN A   1      28.751   2.996  33.006  0.00  0.00    -0.394 OA
ATOM     27  H56 ZIN A   1      29.416   2.295  33.038  0.00  0.00     0.209 HD
ENDBRANCH  25  26
ENDBRANCH  23  25
ENDBRANCH  22  23
BRANCH  18  28
ATOM     28  O25 ZIN A   1      33.854   6.009  30.653  0.00  0.00    -0.395 OA
ATOM     29  H48 ZIN A   1      33.420   5.598  29.892  0.00  0.00     0.210 HD
ENDBRANCH  18  28
TORSDOF 4
ENDMDL
MODEL 45
REMARK CAVERDOCK RESULT:      12.9      0.000      0.000
REMARK CAVERDOCK CONSTRAINTS:       0.0      0.0      0.0      0.0
REMARK CAVERDOCK TUNNEL: 44     12.9      2.4     45.1
REMARK  4 active torsions:
REMARK  status: ('A' for Active; 'I' for Inactive)
REMARK    1  A    between atoms: C23_18  and  O25_19 
REMARK    2  A    between atoms: C29_23  and  C31_24 
REMARK    3  A    between atoms: C31_24  and  C33_26 
REMARK    4  A    between atoms: C33_26  and  O34_27 
ROOT
ATOM      1  C1  ZIN A   1      30.291   0.397  30.895  0.00  0.00     0.011 C 
ATOM      2  C2  ZIN A   1      30.841   1.700  30.310  0.00  0.00    -0.006 C 
ATOM      3  C4  ZIN A   1      32.334   1.526  29.936  0.00  0.00     0.011 C 
ATOM      4  C5  ZIN A   1      33.092   2.484  30.848  0.00  0.00    -0.001 C 
ATOM      5  C7  ZIN A   1      34.342   3.121  30.274  0.00  0.00     0.001 C 
ATOM      6  C9  ZIN A   1      35.355   2.038  29.897  0.00  0.00     0.047 C 
ATOM      7  C10 ZIN A   1      36.597   2.688  29.278  0.00  0.00     0.200 C 
ATOM      8  F12 ZIN A   1      37.571   1.712  29.039  0.00  0.00    -0.245 F 
ATOM      9  C13 ZIN A   1      37.130   3.715  30.260  0.00  0.00    -0.030 A 
ATOM     10  C14 ZIN A   1      38.411   3.672  30.601  0.00  0.00     0.061 A 
ATOM     11  C15 ZIN A   1      38.959   4.637  31.566  0.00  0.00     0.172 A 
ATOM     12  O16 ZIN A   1      40.143   4.626  31.852  0.00  0.00    -0.289 OA
ATOM     13  C17 ZIN A   1      38.045   5.616  32.179  0.00  0.00     0.052 A 
ATOM     14  C18 ZIN A   1      36.772   5.643  31.818  0.00  0.00    -0.008 A 
ATOM     15  C19 ZIN A   1      36.173   4.736  30.799  0.00  0.00     0.006 A 
ATOM     16  C20 ZIN A   1      35.700   5.597  29.626  0.00  0.00     0.025 C 
ATOM     17  C21 ZIN A   1      34.927   4.045  31.355  0.00  0.00     0.035 C 
ATOM     18  C23 ZIN A   1      33.915   5.099  31.795  0.00  0.00     0.124 C 
ATOM     19  C26 ZIN A   1      32.590   4.464  32.245  0.00  0.00     0.042 C 
ATOM     20  C27 ZIN A   1      32.067   3.622  31.103  0.00  0.00    -0.027 C 
ATOM     21  C28 ZIN A   1      31.936   4.467  29.835  0.00  0.00     0.016 C 
ATOM     22  C29 ZIN A   1      30.784   2.829  31.375  0.00  0.00     0.070 C 
ENDROOT
BRANCH  22  23
ATOM     23  C31 ZIN A   1      29.567   3.687  31.143  0.00  0.00     0.155 C 
ATOM     24  O32 ZIN A   1      29.570   4.515  30.265  0.00  0.00    -0.295 OA
BRANCH  23  25
ATOM     25  C33 ZIN A   1      28.345   3.512  32.009  0.00  0.00     0.242 C 
BRANCH  25  26
ATOM     26  O34 ZIN A   1      27.709   2.273  31.690  0.00  0.00    -0.394 OA
ATOM     27  H56 ZIN A   1      27.445   1.757  32.464  0.00  0.00     0.209 HD
ENDBRANCH  25  26
ENDBRANCH  23  25
ENDBRANCH  22  23
BRANCH  18  28
ATOM     28  O25 ZIN A   1      33.659   5.982  30.702  0.00  0.00    -0.395 OA
ATOM     29  H48 ZIN A   1      32.719   6.122  30.521  0.00  0.00     0.210 HD
ENDBRANCH  18  28
TORSDOF 4
ENDMDL
MODEL 46
REMARK CAVERDOCK RESULT:      12.4      0.000      0.000
REMARK CAVERDOCK CONSTRAINTS:       0.1      0.0      0.0      0.0
REMARK CAVERDOCK TUNNEL: 45     12.4      2.3     46.3
REMARK  4 active torsions:
REMARK  status: ('A' for Active; 'I' for Inactive)
REMARK    1  A    between atoms: C23_18  and  O25_19 
REMARK    2  A    between atoms: C29_23  and  C31_24 
REMARK    3  A    between atoms: C31_24  and  C33_26 
REMARK    4  A    between atoms: C33_26  and  O34_27 
ROOT
ATOM      1  C1  ZIN A   1      30.190   0.232  30.820  0.00  0.00     0.011 C 
ATOM      2  C2  ZIN A   1      30.699   1.564  30.265  0.00  0.00    -0.006 C 
ATOM      3  C4  ZIN A   1      32.196   1.444  29.885  0.00  0.00     0.011 C 
ATOM      4  C5  ZIN A   1      32.927   2.404  30.817  0.00  0.00    -0.001 C 
ATOM      5  C7  ZIN A   1      34.156   3.091  30.257  0.00  0.00     0.001 C 
ATOM      6  C9  ZIN A   1      35.200   2.048  29.853  0.00  0.00     0.047 C 
ATOM      7  C10 ZIN A   1      36.420   2.750  29.248  0.00  0.00     0.200 C 
ATOM      8  F12 ZIN A   1      37.423   1.810  28.984  0.00  0.00    -0.245 F 
ATOM      9  C13 ZIN A   1      36.925   3.769  30.253  0.00  0.00    -0.030 A 
ATOM     10  C14 ZIN A   1      38.207   3.758  30.590  0.00  0.00     0.061 A 
ATOM     11  C15 ZIN A   1      38.728   4.715  31.577  0.00  0.00     0.172 A 
ATOM     12  O16 ZIN A   1      39.912   4.734  31.860  0.00  0.00    -0.289 OA
ATOM     13  C17 ZIN A   1      37.786   5.651  32.214  0.00  0.00     0.052 A 
ATOM     14  C18 ZIN A   1      36.512   5.649  31.856  0.00  0.00    -0.008 A 
ATOM     15  C19 ZIN A   1      35.938   4.748  30.817  0.00  0.00     0.006 A 
ATOM     16  C20 ZIN A   1      35.436   5.622  29.665  0.00  0.00     0.025 C 
ATOM     17  C21 ZIN A   1      34.715   4.006  31.358  0.00  0.00     0.035 C 
ATOM     18  C23 ZIN A   1      33.672   5.019  31.824  0.00  0.00     0.124 C 
ATOM     19  C26 ZIN A   1      32.369   4.334  32.262  0.00  0.00     0.042 C 
ATOM     20  C27 ZIN A   1      31.868   3.503  31.101  0.00  0.00    -0.027 C 
ATOM     21  C28 ZIN A   1      31.709   4.373  29.853  0.00  0.00     0.016 C 
ATOM     22  C29 ZIN A   1      30.610   2.666  31.356  0.00  0.00     0.070 C 
ENDROOT
BRANCH  22  23
ATOM     23  C31 ZIN A   1      29.367   3.492  31.147  0.00  0.00     0.155 C 
ATOM     24  O32 ZIN A   1      29.311   4.276  30.231  0.00  0.00    -0.295 OA
BRANCH  23  25
ATOM     25  C33 ZIN A   1      28.195   3.340  32.082  0.00  0.00     0.242 C 
BRANCH  25  26
ATOM     26  O34 ZIN A   1      27.278   4.417  31.875  0.00  0.00    -0.394 OA
ATOM     27  H56 ZIN A   1      27.529   5.014  31.158  0.00  0.00     0.209 HD
ENDBRANCH  25  26
ENDBRANCH  23  25
ENDBRANCH  22  23
BRANCH  18  28
ATOM     28  O25 ZIN A   1      33.387   5.919  30.753  0.00  0.00    -0.395 OA
ATOM     29  H48 ZIN A   1      32.491   5.838  30.398  0.00  0.00     0.210 HD
ENDBRANCH  18  28
TORSDOF 4
ENDMDL
MODEL 47
REMARK CAVERDOCK RESULT:      12.2      0.000      0.000
REMARK CAVERDOCK CONSTRAINTS:       0.1      0.0      0.0      0.0
REMARK CAVERDOCK TUNNEL: 46     12.2      2.4     47.3
REMARK  4 active torsions:
REMARK  status: ('A' for Active; 'I' for Inactive)
REMARK    1  A    between atoms: C23_18  and  O25_19 
REMARK    2  A    between atoms: C29_23  and  C31_24 
REMARK    3  A    between atoms: C31_24  and  C33_26 
REMARK    4  A    between atoms: C33_26  and  O34_27 
ROOT
ATOM      1  C1  ZIN A   1      30.148  -0.031  30.909  0.00  0.00     0.011 C 
ATOM      2  C2  ZIN A   1      30.607   1.302  30.313  0.00  0.00    -0.006 C 
ATOM      3  C4  ZIN A   1      32.107   1.226  29.934  0.00  0.00     0.011 C 
ATOM      4  C5  ZIN A   1      32.802   2.240  30.836  0.00  0.00    -0.001 C 
ATOM      5  C7  ZIN A   1      34.004   2.955  30.252  0.00  0.00     0.001 C 
ATOM      6  C9  ZIN A   1      35.086   1.940  29.878  0.00  0.00     0.047 C 
ATOM      7  C10 ZIN A   1      36.279   2.668  29.250  0.00  0.00     0.200 C 
ATOM      8  F12 ZIN A   1      37.316   1.759  29.013  0.00  0.00    -0.245 F 
ATOM      9  C13 ZIN A   1      36.746   3.735  30.223  0.00  0.00    -0.030 A 
ATOM     10  C14 ZIN A   1      38.027   3.782  30.559  0.00  0.00     0.061 A 
ATOM     11  C15 ZIN A   1      38.513   4.788  31.515  0.00  0.00     0.172 A 
ATOM     12  O16 ZIN A   1      39.696   4.859  31.796  0.00  0.00    -0.289 OA
ATOM     13  C17 ZIN A   1      37.538   5.707  32.125  0.00  0.00     0.052 A 
ATOM     14  C18 ZIN A   1      36.264   5.647  31.769  0.00  0.00    -0.008 A 
ATOM     15  C19 ZIN A   1      35.724   4.694  30.759  0.00  0.00     0.006 A 
ATOM     16  C20 ZIN A   1      35.189   5.513  29.582  0.00  0.00     0.025 C 
ATOM     17  C21 ZIN A   1      34.529   3.924  31.325  0.00  0.00     0.035 C 
ATOM     18  C23 ZIN A   1      33.450   4.910  31.761  0.00  0.00     0.124 C 
ATOM     19  C26 ZIN A   1      32.173   4.191  32.222  0.00  0.00     0.042 C 
ATOM     20  C27 ZIN A   1      31.703   3.307  31.088  0.00  0.00    -0.027 C 
ATOM     21  C28 ZIN A   1      31.511   4.132  29.814  0.00  0.00     0.016 C 
ATOM     22  C29 ZIN A   1      30.478   2.431  31.370  0.00  0.00     0.070 C 
ENDROOT
BRANCH  22  23
ATOM     23  C31 ZIN A   1      29.205   3.204  31.138  0.00  0.00     0.155 C 
ATOM     24  O32 ZIN A   1      29.082   3.881  30.146  0.00  0.00    -0.295 OA
BRANCH  23  25
ATOM     25  C33 ZIN A   1      28.084   3.131  32.144  0.00  0.00     0.242 C 
BRANCH  25  26
ATOM     26  O34 ZIN A   1      27.131   4.161  31.871  0.00  0.00    -0.394 OA
ATOM     27  H56 ZIN A   1      26.314   3.842  31.464  0.00  0.00     0.209 HD
ENDBRANCH  25  26
ENDBRANCH  23  25
ENDBRANCH  22  23
BRANCH  18  28
ATOM     28  O25 ZIN A   1      33.131   5.767  30.663  0.00  0.00    -0.395 OA
ATOM     29  H48 ZIN A   1      32.241   6.145  30.704  0.00  0.00     0.210 HD
ENDBRANCH  18  28
TORSDOF 4
ENDMDL
MODEL 48
REMARK CAVERDOCK RESULT:      12.1      0.000      0.000
REMARK CAVERDOCK CONSTRAINTS:       0.0      0.0      0.0      0.0
REMARK CAVERDOCK TUNNEL: 47     12.1      2.4     48.4
REMARK  4 active torsions:
REMARK  status: ('A' for Active; 'I' for Inactive)
REMARK    1  A    between atoms: C23_18  and  O25_19 
REMARK    2  A    between atoms: C29_23  and  C31_24 
REMARK    3  A    between atoms: C31_24  and  C33_26 
REMARK    4  A    between atoms: C33_26  and  O34_27 
ROOT
ATOM      1  C1  ZIN A   1      29.788   0.292  30.973  0.00  0.00     0.011 C 
ATOM      2  C2  ZIN A   1      30.323   1.584  30.351  0.00  0.00    -0.006 C 
ATOM      3  C4  ZIN A   1      31.810   1.406  29.952  0.00  0.00     0.011 C 
ATOM      4  C5  ZIN A   1      32.582   2.386  30.829  0.00  0.00    -0.001 C 
ATOM      5  C7  ZIN A   1      33.819   3.014  30.218  0.00  0.00     0.001 C 
ATOM      6  C9  ZIN A   1      34.827   1.926  29.845  0.00  0.00     0.047 C 
ATOM      7  C10 ZIN A   1      36.055   2.566  29.190  0.00  0.00     0.200 C 
ATOM      8  F12 ZIN A   1      37.028   1.589  28.952  0.00  0.00    -0.245 F 
ATOM      9  C13 ZIN A   1      36.604   3.615  30.140  0.00  0.00    -0.030 A 
ATOM     10  C14 ZIN A   1      37.891   3.584  30.457  0.00  0.00     0.061 A 
ATOM     11  C15 ZIN A   1      38.454   4.570  31.391  0.00  0.00     0.172 A 
ATOM     12  O16 ZIN A   1      39.643   4.569  31.654  0.00  0.00    -0.289 OA
ATOM     13  C17 ZIN A   1      37.549   5.559  32.000  0.00  0.00     0.052 A 
ATOM     14  C18 ZIN A   1      36.269   5.576  31.663  0.00  0.00    -0.008 A 
ATOM     15  C19 ZIN A   1      35.654   4.645  30.675  0.00  0.00     0.006 A 
ATOM     16  C20 ZIN A   1      35.155   5.480  29.493  0.00  0.00     0.025 C 
ATOM     17  C21 ZIN A   1      34.420   3.962  31.269  0.00  0.00     0.035 C 
ATOM     18  C23 ZIN A   1      33.413   5.022  31.705  0.00  0.00     0.124 C 
ATOM     19  C26 ZIN A   1      32.100   4.393  32.194  0.00  0.00     0.042 C 
ATOM     20  C27 ZIN A   1      31.558   3.526  31.080  0.00  0.00    -0.027 C 
ATOM     21  C28 ZIN A   1      31.400   4.343  29.797  0.00  0.00     0.016 C 
ATOM     22  C29 ZIN A   1      30.282   2.735  31.393  0.00  0.00     0.070 C 
ENDROOT
BRANCH  22  23
ATOM     23  C31 ZIN A   1      29.058   3.585  31.166  0.00  0.00     0.155 C 
ATOM     24  O32 ZIN A   1      29.085   4.477  30.354  0.00  0.00    -0.295 OA
BRANCH  23  25
ATOM     25  C33 ZIN A   1      27.801   3.321  31.954  0.00  0.00     0.242 C 
BRANCH  25  26
ATOM     26  O34 ZIN A   1      27.134   2.177  31.418  0.00  0.00    -0.394 OA
ATOM     27  H56 ZIN A   1      27.459   1.335  31.762  0.00  0.00     0.209 HD
ENDBRANCH  25  26
ENDBRANCH  23  25
ENDBRANCH  22  23
BRANCH  18  28
ATOM     28  O25 ZIN A   1      33.134   5.882  30.599  0.00  0.00    -0.395 OA
ATOM     29  H48 ZIN A   1      33.068   6.818  30.834  0.00  0.00     0.210 HD
ENDBRANCH  18  28
TORSDOF 4
ENDMDL
MODEL 49
REMARK CAVERDOCK RESULT:      12.2      0.000      0.000
REMARK CAVERDOCK CONSTRAINTS:       0.0      0.0      0.0      0.0
REMARK CAVERDOCK TUNNEL: 48     12.2      2.4     49.2
REMARK  4 active torsions:
REMARK  status: ('A' for Active; 'I' for Inactive)
REMARK    1  A    between atoms: C23_18  and  O25_19 
REMARK    2  A    between atoms: C29_23  and  C31_24 
REMARK    3  A    between atoms: C31_24  and  C33_26 
REMARK    4  A    between atoms: C33_26  and  O34_27 
ROOT
ATOM      1  C1  ZIN A   1      29.746  -0.013  31.037  0.00  0.00     0.011 C 
ATOM      2  C2  ZIN A   1      30.224   1.291  30.394  0.00  0.00    -0.006 C 
ATOM      3  C4  ZIN A   1      31.715   1.170  29.991  0.00  0.00     0.011 C 
ATOM      4  C5  ZIN A   1      32.449   2.193  30.850  0.00  0.00    -0.001 C 
ATOM      5  C7  ZIN A   1      33.656   2.863  30.225  0.00  0.00     0.001 C 
ATOM      6  C9  ZIN A   1      34.708   1.813  29.863  0.00  0.00     0.047 C 
ATOM      7  C10 ZIN A   1      35.905   2.494  29.193  0.00  0.00     0.200 C 
ATOM      8  F12 ZIN A   1      36.917   1.554  28.965  0.00  0.00    -0.245 F 
ATOM      9  C13 ZIN A   1      36.414   3.578  30.125  0.00  0.00    -0.030 A 
ATOM     10  C14 ZIN A   1      37.702   3.605  30.437  0.00  0.00     0.061 A 
ATOM     11  C15 ZIN A   1      38.228   4.627  31.354  0.00  0.00     0.172 A 
ATOM     12  O16 ZIN A   1      39.417   4.679  31.612  0.00  0.00    -0.289 OA
ATOM     13  C17 ZIN A   1      37.285   5.586  31.953  0.00  0.00     0.052 A 
ATOM     14  C18 ZIN A   1      36.003   5.545  31.622  0.00  0.00    -0.008 A 
ATOM     15  C19 ZIN A   1      35.424   4.576  30.650  0.00  0.00     0.006 A 
ATOM     16  C20 ZIN A   1      34.886   5.372  29.458  0.00  0.00     0.025 C 
ATOM     17  C21 ZIN A   1      34.222   3.850  31.259  0.00  0.00     0.035 C 
ATOM     18  C23 ZIN A   1      33.174   4.874  31.685  0.00  0.00     0.124 C 
ATOM     19  C26 ZIN A   1      31.889   4.198  32.189  0.00  0.00     0.042 C 
ATOM     20  C27 ZIN A   1      31.379   3.293  31.090  0.00  0.00    -0.027 C 
ATOM     21  C28 ZIN A   1      31.182   4.085  29.796  0.00  0.00     0.016 C 
ATOM     22  C29 ZIN A   1      30.139   2.454  31.420  0.00  0.00     0.070 C 
ENDROOT
BRANCH  22  23
ATOM     23  C31 ZIN A   1      28.880   3.249  31.186  0.00  0.00     0.155 C 
ATOM     24  O32 ZIN A   1      28.675   3.754  30.109  0.00  0.00    -0.295 OA
BRANCH  23  25
ATOM     25  C33 ZIN A   1      27.877   3.415  32.299  0.00  0.00     0.242 C 
BRANCH  25  26
ATOM     26  O34 ZIN A   1      27.584   2.138  32.871  0.00  0.00    -0.394 OA
ATOM     27  H56 ZIN A   1      26.888   2.158  33.541  0.00  0.00     0.209 HD
ENDBRANCH  25  26
ENDBRANCH  23  25
ENDBRANCH  22  23
BRANCH  18  28
ATOM     28  O25 ZIN A   1      32.854   5.705  30.568  0.00  0.00    -0.395 OA
ATOM     29  H48 ZIN A   1      32.706   6.633  30.797  0.00  0.00     0.210 HD
ENDBRANCH  18  28
TORSDOF 4
ENDMDL
MODEL 50
REMARK CAVERDOCK RESULT:      12.4      0.000      0.000
REMARK CAVERDOCK CONSTRAINTS:       0.0      0.0      0.0      0.0
REMARK CAVERDOCK TUNNEL: 49     12.4      2.3     50.3
REMARK  4 active torsions:
REMARK  status: ('A' for Active; 'I' for Inactive)
REMARK    1  A    between atoms: C23_18  and  O25_19 
REMARK    2  A    between atoms: C29_23  and  C31_24 
REMARK    3  A    between atoms: C31_24  and  C33_26 
REMARK    4  A    between atoms: C33_26  and  O34_27 
ROOT
ATOM      1  C1  ZIN A   1      29.759  -0.287  30.732  0.00  0.00     0.011 C 
ATOM      2  C2  ZIN A   1      30.190   1.054  30.136  0.00  0.00    -0.006 C 
ATOM      3  C4  ZIN A   1      31.699   1.021  29.787  0.00  0.00     0.011 C 
ATOM      4  C5  ZIN A   1      32.346   2.061  30.695  0.00  0.00    -0.001 C 
ATOM      5  C7  ZIN A   1      33.538   2.807  30.131  0.00  0.00     0.001 C 
ATOM      6  C9  ZIN A   1      34.657   1.822  29.786  0.00  0.00     0.047 C 
ATOM      7  C10 ZIN A   1      35.840   2.581  29.176  0.00  0.00     0.200 C 
ATOM      8  F12 ZIN A   1      36.908   1.701  28.967  0.00  0.00    -0.245 F 
ATOM      9  C13 ZIN A   1      36.255   3.668  30.150  0.00  0.00    -0.030 A 
ATOM     10  C14 ZIN A   1      37.528   3.755  30.511  0.00  0.00     0.061 A 
ATOM     11  C15 ZIN A   1      37.965   4.782  31.469  0.00  0.00     0.172 A 
ATOM     12  O16 ZIN A   1      39.139   4.890  31.773  0.00  0.00    -0.289 OA
ATOM     13  C17 ZIN A   1      36.950   5.676  32.053  0.00  0.00     0.052 A 
ATOM     14  C18 ZIN A   1      35.686   5.575  31.672  0.00  0.00    -0.008 A 
ATOM     15  C19 ZIN A   1      35.195   4.600  30.658  0.00  0.00     0.006 A 
ATOM     16  C20 ZIN A   1      34.660   5.394  29.465  0.00  0.00     0.025 C 
ATOM     17  C21 ZIN A   1      34.012   3.798  31.206  0.00  0.00     0.035 C 
ATOM     18  C23 ZIN A   1      32.896   4.756  31.613  0.00  0.00     0.124 C 
ATOM     19  C26 ZIN A   1      31.632   4.002  32.054  0.00  0.00     0.042 C 
ATOM     20  C27 ZIN A   1      31.211   3.097  30.917  0.00  0.00    -0.027 C 
ATOM     21  C28 ZIN A   1      31.020   3.907  29.634  0.00  0.00     0.016 C 
ATOM     22  C29 ZIN A   1      30.006   2.187  31.182  0.00  0.00     0.070 C 
ENDROOT
BRANCH  22  23
ATOM     23  C31 ZIN A   1      28.716   2.920  30.918  0.00  0.00     0.155 C 
ATOM     24  O32 ZIN A   1      28.320   3.058  29.786  0.00  0.00    -0.295 OA
BRANCH  23  25
ATOM     25  C33 ZIN A   1      27.920   3.482  32.068  0.00  0.00     0.242 C 
BRANCH  25  26
ATOM     26  O34 ZIN A   1      28.175   2.712  33.245  0.00  0.00    -0.394 OA
ATOM     27  H56 ZIN A   1      29.049   2.861  33.630  0.00  0.00     0.209 HD
ENDBRANCH  25  26
ENDBRANCH  23  25
ENDBRANCH  22  23
BRANCH  18  28
ATOM     28  O25 ZIN A   1      32.574   5.595  30.503  0.00  0.00    -0.395 OA
ATOM     29  H48 ZIN A   1      33.234   5.583  29.797  0.00  0.00     0.210 HD
ENDBRANCH  18  28
TORSDOF 4
ENDMDL
MODEL 51
REMARK CAVERDOCK RESULT:      12.0      0.000      0.000
REMARK CAVERDOCK CONSTRAINTS:       0.1      0.0      0.0      0.0
REMARK CAVERDOCK TUNNEL: 50     12.0      2.3     51.7
REMARK  4 active torsions:
REMARK  status: ('A' for Active; 'I' for Inactive)
REMARK    1  A    between atoms: C23_18  and  O25_19 
REMARK    2  A    between atoms: C29_23  and  C31_24 
REMARK    3  A    between atoms: C31_24  and  C33_26 
REMARK    4  A    between atoms: C33_26  and  O34_27 
ROOT
ATOM      1  C1  ZIN A   1      27.889   3.256  32.743  0.00  0.00     0.011 C 
ATOM      2  C2  ZIN A   1      29.131   2.543  32.202  0.00  0.00    -0.006 C 
ATOM      3  C4  ZIN A   1      30.395   3.036  32.951  0.00  0.00     0.011 C 
ATOM      4  C5  ZIN A   1      31.245   3.730  31.893  0.00  0.00    -0.001 C 
ATOM      5  C7  ZIN A   1      32.748   3.627  32.056  0.00  0.00     0.001 C 
ATOM      6  C9  ZIN A   1      33.174   4.249  33.387  0.00  0.00     0.047 C 
ATOM      7  C10 ZIN A   1      34.689   4.102  33.562  0.00  0.00     0.200 C 
ATOM      8  F12 ZIN A   1      35.098   4.770  34.722  0.00  0.00    -0.245 F 
ATOM      9  C13 ZIN A   1      35.366   4.717  32.350  0.00  0.00    -0.030 A 
ATOM     10  C14 ZIN A   1      36.324   5.614  32.537  0.00  0.00     0.061 A 
ATOM     11  C15 ZIN A   1      36.988   6.247  31.387  0.00  0.00     0.172 A 
ATOM     12  O16 ZIN A   1      37.895   7.043  31.554  0.00  0.00    -0.289 OA
ATOM     13  C17 ZIN A   1      36.531   5.899  30.032  0.00  0.00     0.052 A 
ATOM     14  C18 ZIN A   1      35.577   4.995  29.870  0.00  0.00    -0.008 A 
ATOM     15  C19 ZIN A   1      34.913   4.272  30.991  0.00  0.00     0.006 A 
ATOM     16  C20 ZIN A   1      35.245   2.785  30.851  0.00  0.00     0.025 C 
ATOM     17  C21 ZIN A   1      33.391   4.385  30.883  0.00  0.00     0.035 C 
ATOM     18  C23 ZIN A   1      32.935   3.824  29.539  0.00  0.00     0.124 C 
ATOM     19  C26 ZIN A   1      31.403   3.795  29.425  0.00  0.00     0.042 C 
ATOM     20  C27 ZIN A   1      30.867   2.986  30.584  0.00  0.00    -0.027 C 
ATOM     21  C28 ZIN A   1      31.502   1.594  30.603  0.00  0.00     0.016 C 
ATOM     22  C29 ZIN A   1      29.341   2.899  30.705  0.00  0.00     0.070 C 
ENDROOT
BRANCH  22  23
ATOM     23  C31 ZIN A   1      28.799   1.792  29.837  0.00  0.00     0.155 C 
ATOM     24  O32 ZIN A   1      28.832   1.897  28.635  0.00  0.00    -0.295 OA
BRANCH  23  25
ATOM     25  C33 ZIN A   1      28.215   0.555  30.470  0.00  0.00     0.242 C 
BRANCH  25  26
ATOM     26  O34 ZIN A   1      28.961  -0.590  30.055  0.00  0.00    -0.394 OA
ATOM     27  H56 ZIN A   1      29.906  -0.423  29.940  0.00  0.00     0.209 HD
ENDBRANCH  25  26
ENDBRANCH  23  25
ENDBRANCH  22  23
BRANCH  18  28
ATOM     28  O25 ZIN A   1      33.438   2.495  29.395  0.00  0.00    -0.395 OA
ATOM     29  H48 ZIN A   1      33.509   2.198  28.477  0.00  0.00     0.210 HD
ENDBRANCH  18  28
TORSDOF 4
ENDMDL
MODEL 52
REMARK CAVERDOCK RESULT:       9.8      0.000      0.000
REMARK CAVERDOCK CONSTRAINTS:       0.4      0.0      0.0      0.0
REMARK CAVERDOCK TUNNEL: 51      9.8      2.3     52.2
REMARK  4 active torsions:
REMARK  status: ('A' for Active; 'I' for Inactive)
REMARK    1  A    between atoms: C23_18  and  O25_19 
REMARK    2  A    between atoms: C29_23  and  C31_24 
REMARK    3  A    between atoms: C31_24  and  C33_26 
REMARK    4  A    between atoms: C33_26  and  O34_27 
ROOT
ATOM      1  C1  ZIN A   1      27.695   3.311  32.491  0.00  0.00     0.011 C 
ATOM      2  C2  ZIN A   1      28.920   2.564  31.959  0.00  0.00    -0.006 C 
ATOM      3  C4  ZIN A   1      30.187   3.001  32.735  0.00  0.00     0.011 C 
ATOM      4  C5  ZIN A   1      31.078   3.682  31.702  0.00  0.00    -0.001 C 
ATOM      5  C7  ZIN A   1      32.574   3.525  31.886  0.00  0.00     0.001 C 
ATOM      6  C9  ZIN A   1      33.000   4.111  33.234  0.00  0.00     0.047 C 
ATOM      7  C10 ZIN A   1      34.506   3.909  33.430  0.00  0.00     0.200 C 
ATOM      8  F12 ZIN A   1      34.919   4.545  34.606  0.00  0.00    -0.245 F 
ATOM      9  C13 ZIN A   1      35.222   4.518  32.239  0.00  0.00    -0.030 A 
ATOM     10  C14 ZIN A   1      36.208   5.379  32.454  0.00  0.00     0.061 A 
ATOM     11  C15 ZIN A   1      36.912   6.006  31.325  0.00  0.00     0.172 A 
ATOM     12  O16 ZIN A   1      37.843   6.767  31.518  0.00  0.00    -0.289 OA
ATOM     13  C17 ZIN A   1      36.465   5.694  29.957  0.00  0.00     0.052 A 
ATOM     14  C18 ZIN A   1      35.483   4.827  29.766  0.00  0.00    -0.008 A 
ATOM     15  C19 ZIN A   1      34.777   4.111  30.866  0.00  0.00     0.006 A 
ATOM     16  C20 ZIN A   1      35.060   2.615  30.708  0.00  0.00     0.025 C 
ATOM     17  C21 ZIN A   1      33.262   4.278  30.735  0.00  0.00     0.035 C 
ATOM     18  C23 ZIN A   1      32.809   3.753  29.376  0.00  0.00     0.124 C 
ATOM     19  C26 ZIN A   1      31.279   3.778  29.237  0.00  0.00     0.042 C 
ATOM     20  C27 ZIN A   1      30.696   2.971  30.376  0.00  0.00    -0.027 C 
ATOM     21  C28 ZIN A   1      31.283   1.558  30.382  0.00  0.00     0.016 C 
ATOM     22  C29 ZIN A   1      29.166   2.935  30.471  0.00  0.00     0.070 C 
ENDROOT
BRANCH  22  23
ATOM     23  C31 ZIN A   1      28.601   1.861  29.578  0.00  0.00     0.155 C 
ATOM     24  O32 ZIN A   1      28.239   0.811  30.050  0.00  0.00    -0.295 OA
BRANCH  23  25
ATOM     25  C33 ZIN A   1      28.487   2.099  28.093  0.00  0.00     0.242 C 
BRANCH  25  26
ATOM     26  O34 ZIN A   1      29.036   0.983  27.389  0.00  0.00    -0.394 OA
ATOM     27  H56 ZIN A   1      28.418   0.248  27.275  0.00  0.00     0.209 HD
ENDBRANCH  25  26
ENDBRANCH  23  25
ENDBRANCH  22  23
BRANCH  18  28
ATOM     28  O25 ZIN A   1      33.267   2.409  29.219  0.00  0.00    -0.395 OA
ATOM     29  H48 ZIN A   1      33.919   2.295  28.514  0.00  0.00     0.210 HD
ENDBRANCH  18  28
TORSDOF 4
ENDMDL
MODEL 53
REMARK CAVERDOCK RESULT:       7.7      0.000      0.000
REMARK CAVERDOCK CONSTRAINTS:       0.1      0.0      0.0      0.0
REMARK CAVERDOCK TUNNEL: 52      7.7      2.3     53.1
REMARK  4 active torsions:
REMARK  status: ('A' for Active; 'I' for Inactive)
REMARK    1  A    between atoms: C23_18  and  O25_19 
REMARK    2  A    between atoms: C29_23  and  C31_24 
REMARK    3  A    between atoms: C31_24  and  C33_26 
REMARK    4  A    between atoms: C33_26  and  O34_27 
ROOT
ATOM      1  C1  ZIN A   1      27.454   3.221  32.469  0.00  0.00     0.011 C 
ATOM      2  C2  ZIN A   1      28.684   2.466  31.958  0.00  0.00    -0.006 C 
ATOM      3  C4  ZIN A   1      29.935   2.877  32.774  0.00  0.00     0.011 C 
ATOM      4  C5  ZIN A   1      30.861   3.560  31.774  0.00  0.00    -0.001 C 
ATOM      5  C7  ZIN A   1      32.350   3.382  31.995  0.00  0.00     0.001 C 
ATOM      6  C9  ZIN A   1      32.747   3.944  33.361  0.00  0.00     0.047 C 
ATOM      7  C10 ZIN A   1      34.244   3.720  33.594  0.00  0.00     0.200 C 
ATOM      8  F12 ZIN A   1      34.634   4.335  34.790  0.00  0.00    -0.245 F 
ATOM      9  C13 ZIN A   1      35.000   4.337  32.431  0.00  0.00    -0.030 A 
ATOM     10  C14 ZIN A   1      35.990   5.182  32.684  0.00  0.00     0.061 A 
ATOM     11  C15 ZIN A   1      36.731   5.816  31.583  0.00  0.00     0.172 A 
ATOM     12  O16 ZIN A   1      37.665   6.562  31.811  0.00  0.00    -0.289 OA
ATOM     13  C17 ZIN A   1      36.317   5.528  30.200  0.00  0.00     0.052 A 
ATOM     14  C18 ZIN A   1      35.330   4.676  29.971  0.00  0.00    -0.008 A 
ATOM     15  C19 ZIN A   1      34.586   3.953  31.041  0.00  0.00     0.006 A 
ATOM     16  C20 ZIN A   1      34.855   2.457  30.870  0.00  0.00     0.025 C 
ATOM     17  C21 ZIN A   1      33.077   4.141  30.873  0.00  0.00     0.035 C 
ATOM     18  C23 ZIN A   1      32.653   3.641  29.495  0.00  0.00     0.124 C 
ATOM     19  C26 ZIN A   1      31.128   3.687  29.317  0.00  0.00     0.042 C 
ATOM     20  C27 ZIN A   1      30.506   2.872  30.428  0.00  0.00    -0.027 C 
ATOM     21  C28 ZIN A   1      31.075   1.452  30.430  0.00  0.00     0.016 C 
ATOM     22  C29 ZIN A   1      28.974   2.854  30.483  0.00  0.00     0.070 C 
ENDROOT
BRANCH  22  23
ATOM     23  C31 ZIN A   1      28.419   1.800  29.560  0.00  0.00     0.155 C 
ATOM     24  O32 ZIN A   1      27.867   0.828  30.015  0.00  0.00    -0.295 OA
BRANCH  23  25
ATOM     25  C33 ZIN A   1      28.554   1.959  28.067  0.00  0.00     0.242 C 
BRANCH  25  26
ATOM     26  O34 ZIN A   1      28.754   0.677  27.467  0.00  0.00    -0.394 OA
ATOM     27  H56 ZIN A   1      29.383   0.680  26.734  0.00  0.00     0.209 HD
ENDBRANCH  25  26
ENDBRANCH  23  25
ENDBRANCH  22  23
BRANCH  18  28
ATOM     28  O25 ZIN A   1      33.100   2.294  29.332  0.00  0.00    -0.395 OA
ATOM     29  H48 ZIN A   1      33.948   2.213  28.874  0.00  0.00     0.210 HD
ENDBRANCH  18  28
TORSDOF 4
ENDMDL
MODEL 54
REMARK CAVERDOCK RESULT:       6.2      0.000      0.000
REMARK CAVERDOCK CONSTRAINTS:       0.1      0.0      0.0      0.0
REMARK CAVERDOCK TUNNEL: 53      6.2      2.3     54.3
REMARK  4 active torsions:
REMARK  status: ('A' for Active; 'I' for Inactive)
REMARK    1  A    between atoms: C23_18  and  O25_19 
REMARK    2  A    between atoms: C29_23  and  C31_24 
REMARK    3  A    between atoms: C31_24  and  C33_26 
REMARK    4  A    between atoms: C33_26  and  O34_27 
ROOT
ATOM      1  C1  ZIN A   1      27.263   2.949  32.099  0.00  0.00     0.011 C 
ATOM      2  C2  ZIN A   1      28.538   2.236  31.644  0.00  0.00    -0.006 C 
ATOM      3  C4  ZIN A   1      29.739   2.690  32.512  0.00  0.00     0.011 C 
ATOM      4  C5  ZIN A   1      30.683   3.404  31.552  0.00  0.00    -0.001 C 
ATOM      5  C7  ZIN A   1      32.166   3.277  31.838  0.00  0.00     0.001 C 
ATOM      6  C9  ZIN A   1      32.484   3.853  33.219  0.00  0.00     0.047 C 
ATOM      7  C10 ZIN A   1      33.977   3.680  33.516  0.00  0.00     0.200 C 
ATOM      8  F12 ZIN A   1      34.293   4.309  34.727  0.00  0.00    -0.245 F 
ATOM      9  C13 ZIN A   1      34.761   4.322  32.386  0.00  0.00    -0.030 A 
ATOM     10  C14 ZIN A   1      35.709   5.200  32.680  0.00  0.00     0.061 A 
ATOM     11  C15 ZIN A   1      36.475   5.859  31.611  0.00  0.00     0.172 A 
ATOM     12  O16 ZIN A   1      37.373   6.637  31.878  0.00  0.00    -0.289 OA
ATOM     13  C17 ZIN A   1      36.131   5.557  30.211  0.00  0.00     0.052 A 
ATOM     14  C18 ZIN A   1      35.185   4.671  29.942  0.00  0.00    -0.008 A 
ATOM     15  C19 ZIN A   1      34.421   3.924  30.981  0.00  0.00     0.006 A 
ATOM     16  C20 ZIN A   1      34.747   2.437  30.824  0.00  0.00     0.025 C 
ATOM     17  C21 ZIN A   1      32.915   4.060  30.747  0.00  0.00     0.035 C 
ATOM     18  C23 ZIN A   1      32.569   3.545  29.353  0.00  0.00     0.124 C 
ATOM     19  C26 ZIN A   1      31.052   3.539  29.109  0.00  0.00     0.042 C 
ATOM     20  C27 ZIN A   1      30.410   2.704  30.193  0.00  0.00    -0.027 C 
ATOM     21  C28 ZIN A   1      31.027   1.304  30.223  0.00  0.00     0.016 C 
ATOM     22  C29 ZIN A   1      28.879   2.634  30.182  0.00  0.00     0.070 C 
ENDROOT
BRANCH  22  23
ATOM     23  C31 ZIN A   1      28.401   1.561  29.238  0.00  0.00     0.155 C 
ATOM     24  O32 ZIN A   1      27.913   0.546  29.673  0.00  0.00    -0.295 OA
BRANCH  23  25
ATOM     25  C33 ZIN A   1      28.532   1.754  27.748  0.00  0.00     0.242 C 
BRANCH  25  26
ATOM     26  O34 ZIN A   1      28.455   0.486  27.095  0.00  0.00    -0.394 OA
ATOM     27  H56 ZIN A   1      28.093  -0.220  27.647  0.00  0.00     0.209 HD
ENDBRANCH  25  26
ENDBRANCH  23  25
ENDBRANCH  22  23
BRANCH  18  28
ATOM     28  O25 ZIN A   1      33.067   2.214  29.211  0.00  0.00    -0.395 OA
ATOM     29  H48 ZIN A   1      33.685   1.949  29.907  0.00  0.00     0.210 HD
ENDBRANCH  18  28
TORSDOF 4
ENDMDL
MODEL 55
REMARK CAVERDOCK RESULT:       5.2      0.000      0.000
REMARK CAVERDOCK CONSTRAINTS:       0.0      0.0      0.0      0.0
REMARK CAVERDOCK TUNNEL: 54      5.2      2.2     55.2
REMARK  4 active torsions:
REMARK  status: ('A' for Active; 'I' for Inactive)
REMARK    1  A    between atoms: C23_18  and  O25_19 
REMARK    2  A    between atoms: C29_23  and  C31_24 
REMARK    3  A    between atoms: C31_24  and  C33_26 
REMARK    4  A    between atoms: C33_26  and  O34_27 
ROOT
ATOM      1  C1  ZIN A   1      27.070   3.029  32.067  0.00  0.00     0.011 C 
ATOM      2  C2  ZIN A   1      28.340   2.303  31.614  0.00  0.00    -0.006 C 
ATOM      3  C4  ZIN A   1      29.541   2.737  32.490  0.00  0.00     0.011 C 
ATOM      4  C5  ZIN A   1      30.499   3.446  31.539  0.00  0.00    -0.001 C 
ATOM      5  C7  ZIN A   1      31.979   3.299  31.832  0.00  0.00     0.001 C 
ATOM      6  C9  ZIN A   1      32.297   3.863  33.218  0.00  0.00     0.047 C 
ATOM      7  C10 ZIN A   1      33.786   3.671  33.522  0.00  0.00     0.200 C 
ATOM      8  F12 ZIN A   1      34.103   4.288  34.738  0.00  0.00    -0.245 F 
ATOM      9  C13 ZIN A   1      34.583   4.310  32.399  0.00  0.00    -0.030 A 
ATOM     10  C14 ZIN A   1      35.540   5.175  32.703  0.00  0.00     0.061 A 
ATOM     11  C15 ZIN A   1      36.320   5.830  31.643  0.00  0.00     0.172 A 
ATOM     12  O16 ZIN A   1      37.225   6.596  31.919  0.00  0.00    -0.289 OA
ATOM     13  C17 ZIN A   1      35.979   5.541  30.239  0.00  0.00     0.052 A 
ATOM     14  C18 ZIN A   1      35.024   4.668  29.959  0.00  0.00    -0.008 A 
ATOM     15  C19 ZIN A   1      34.245   3.924  30.990  0.00  0.00     0.006 A 
ATOM     16  C20 ZIN A   1      34.555   2.435  30.825  0.00  0.00     0.025 C 
ATOM     17  C21 ZIN A   1      32.742   4.080  30.750  0.00  0.00     0.035 C 
ATOM     18  C23 ZIN A   1      32.397   3.578  29.351  0.00  0.00     0.124 C 
ATOM     19  C26 ZIN A   1      30.881   3.591  29.099  0.00  0.00     0.042 C 
ATOM     20  C27 ZIN A   1      30.224   2.757  30.175  0.00  0.00    -0.027 C 
ATOM     21  C28 ZIN A   1      30.824   1.350  30.199  0.00  0.00     0.016 C 
ATOM     22  C29 ZIN A   1      28.692   2.706  30.156  0.00  0.00     0.070 C 
ENDROOT
BRANCH  22  23
ATOM     23  C31 ZIN A   1      28.206   1.644  29.202  0.00  0.00     0.155 C 
ATOM     24  O32 ZIN A   1      27.821   0.582  29.627  0.00  0.00    -0.295 OA
BRANCH  23  25
ATOM     25  C33 ZIN A   1      28.202   1.909  27.718  0.00  0.00     0.242 C 
BRANCH  25  26
ATOM     26  O34 ZIN A   1      29.026   0.944  27.060  0.00  0.00    -0.394 OA
ATOM     27  H56 ZIN A   1      29.407   0.283  27.653  0.00  0.00     0.209 HD
ENDBRANCH  25  26
ENDBRANCH  23  25
ENDBRANCH  22  23
BRANCH  18  28
ATOM     28  O25 ZIN A   1      32.880   2.242  29.203  0.00  0.00    -0.395 OA
ATOM     29  H48 ZIN A   1      32.840   1.716  30.015  0.00  0.00     0.210 HD
ENDBRANCH  18  28
TORSDOF 4
ENDMDL
MODEL 56
REMARK CAVERDOCK RESULT:       4.3      0.000      0.000
REMARK CAVERDOCK CONSTRAINTS:       0.0      0.0      0.0      0.0
REMARK CAVERDOCK TUNNEL: 55      4.3      2.2     56.4
REMARK  4 active torsions:
REMARK  status: ('A' for Active; 'I' for Inactive)
REMARK    1  A    between atoms: C23_18  and  O25_19 
REMARK    2  A    between atoms: C29_23  and  C31_24 
REMARK    3  A    between atoms: C31_24  and  C33_26 
REMARK    4  A    between atoms: C33_26  and  O34_27 
ROOT
ATOM      1  C1  ZIN A   1      26.796   3.178  32.228  0.00  0.00     0.011 C 
ATOM      2  C2  ZIN A   1      28.024   2.387  31.771  0.00  0.00    -0.006 C 
ATOM      3  C4  ZIN A   1      29.259   2.787  32.616  0.00  0.00     0.011 C 
ATOM      4  C5  ZIN A   1      30.229   3.432  31.632  0.00  0.00    -0.001 C 
ATOM      5  C7  ZIN A   1      31.706   3.226  31.903  0.00  0.00     0.001 C 
ATOM      6  C9  ZIN A   1      32.074   3.806  33.270  0.00  0.00     0.047 C 
ATOM      7  C10 ZIN A   1      33.559   3.555  33.552  0.00  0.00     0.200 C 
ATOM      8  F12 ZIN A   1      33.925   4.185  34.748  0.00  0.00    -0.245 F 
ATOM      9  C13 ZIN A   1      34.362   4.133  32.402  0.00  0.00    -0.030 A 
ATOM     10  C14 ZIN A   1      35.362   4.962  32.669  0.00  0.00     0.061 A 
ATOM     11  C15 ZIN A   1      36.150   5.559  31.580  0.00  0.00     0.172 A 
ATOM     12  O16 ZIN A   1      37.093   6.289  31.823  0.00  0.00    -0.289 OA
ATOM     13  C17 ZIN A   1      35.771   5.253  30.190  0.00  0.00     0.052 A 
ATOM     14  C18 ZIN A   1      34.774   4.417  29.947  0.00  0.00    -0.008 A 
ATOM     15  C19 ZIN A   1      33.982   3.732  31.008  0.00  0.00     0.006 A 
ATOM     16  C20 ZIN A   1      34.223   2.227  30.873  0.00  0.00     0.025 C 
ATOM     17  C21 ZIN A   1      32.483   3.948  30.790  0.00  0.00     0.035 C 
ATOM     18  C23 ZIN A   1      32.091   3.430  29.409  0.00  0.00     0.124 C 
ATOM     19  C26 ZIN A   1      30.573   3.505  29.183  0.00  0.00     0.042 C 
ATOM     20  C27 ZIN A   1      29.900   2.725  30.289  0.00  0.00    -0.027 C 
ATOM     21  C28 ZIN A   1      30.438   1.294  30.336  0.00  0.00     0.016 C 
ATOM     22  C29 ZIN A   1      28.367   2.741  30.298  0.00  0.00     0.070 C 
ENDROOT
BRANCH  22  23
ATOM     23  C31 ZIN A   1      27.818   1.681  29.378  0.00  0.00     0.155 C 
ATOM     24  O32 ZIN A   1      28.101   1.693  28.205  0.00  0.00    -0.295 OA
BRANCH  23  25
ATOM     25  C33 ZIN A   1      26.914   0.605  29.923  0.00  0.00     0.242 C 
BRANCH  25  26
ATOM     26  O34 ZIN A   1      27.562  -0.664  29.811  0.00  0.00    -0.394 OA
ATOM     27  H56 ZIN A   1      28.494  -0.608  29.562  0.00  0.00     0.209 HD
ENDBRANCH  25  26
ENDBRANCH  23  25
ENDBRANCH  22  23
BRANCH  18  28
ATOM     28  O25 ZIN A   1      32.513   2.071  29.285  0.00  0.00    -0.395 OA
ATOM     29  H48 ZIN A   1      32.045   1.575  28.599  0.00  0.00     0.210 HD
ENDBRANCH  18  28
TORSDOF 4
ENDMDL
MODEL 57
REMARK CAVERDOCK RESULT:       3.9      0.000      0.000
REMARK CAVERDOCK CONSTRAINTS:       0.0      0.0      0.0      0.0
REMARK CAVERDOCK TUNNEL: 56      3.9      2.2     57.4
REMARK  4 active torsions:
REMARK  status: ('A' for Active; 'I' for Inactive)
REMARK    1  A    between atoms: C23_18  and  O25_19 
REMARK    2  A    between atoms: C29_23  and  C31_24 
REMARK    3  A    between atoms: C31_24  and  C33_26 
REMARK    4  A    between atoms: C33_26  and  O34_27 
ROOT
ATOM      1  C1  ZIN A   1      26.623   2.948  32.055  0.00  0.00     0.011 C 
ATOM      2  C2  ZIN A   1      27.876   2.186  31.615  0.00  0.00    -0.006 C 
ATOM      3  C4  ZIN A   1      29.086   2.605  32.487  0.00  0.00     0.011 C 
ATOM      4  C5  ZIN A   1      30.061   3.276  31.527  0.00  0.00    -0.001 C 
ATOM      5  C7  ZIN A   1      31.537   3.099  31.824  0.00  0.00     0.001 C 
ATOM      6  C9  ZIN A   1      31.866   3.677  33.202  0.00  0.00     0.047 C 
ATOM      7  C10 ZIN A   1      33.350   3.454  33.511  0.00  0.00     0.200 C 
ATOM      8  F12 ZIN A   1      33.681   4.082  34.718  0.00  0.00    -0.245 F 
ATOM      9  C13 ZIN A   1      34.164   4.057  32.380  0.00  0.00    -0.030 A 
ATOM     10  C14 ZIN A   1      35.141   4.904  32.673  0.00  0.00     0.061 A 
ATOM     11  C15 ZIN A   1      35.937   5.524  31.603  0.00  0.00     0.172 A 
ATOM     12  O16 ZIN A   1      36.860   6.272  31.869  0.00  0.00    -0.289 OA
ATOM     13  C17 ZIN A   1      35.591   5.222  30.204  0.00  0.00     0.052 A 
ATOM     14  C18 ZIN A   1      34.616   4.368  29.936  0.00  0.00    -0.008 A 
ATOM     15  C19 ZIN A   1      33.819   3.658  30.976  0.00  0.00     0.006 A 
ATOM     16  C20 ZIN A   1      34.093   2.159  30.835  0.00  0.00     0.025 C 
ATOM     17  C21 ZIN A   1      32.320   3.845  30.731  0.00  0.00     0.035 C 
ATOM     18  C23 ZIN A   1      31.965   3.330  29.340  0.00  0.00     0.124 C 
ATOM     19  C26 ZIN A   1      30.450   3.376  29.085  0.00  0.00     0.042 C 
ATOM     20  C27 ZIN A   1      29.772   2.573  30.173  0.00  0.00    -0.027 C 
ATOM     21  C28 ZIN A   1      30.339   1.153  30.219  0.00  0.00     0.016 C 
ATOM     22  C29 ZIN A   1      28.240   2.558  30.152  0.00  0.00     0.070 C 
ENDROOT
BRANCH  22  23
ATOM     23  C31 ZIN A   1      27.730   1.493  29.214  0.00  0.00     0.155 C 
ATOM     24  O32 ZIN A   1      27.923   1.592  28.027  0.00  0.00    -0.295 OA
BRANCH  23  25
ATOM     25  C33 ZIN A   1      26.978   0.306  29.759  0.00  0.00     0.242 C 
BRANCH  25  26
ATOM     26  O34 ZIN A   1      27.858  -0.817  29.844  0.00  0.00    -0.394 OA
ATOM     27  H56 ZIN A   1      27.711  -1.484  29.160  0.00  0.00     0.209 HD
ENDBRANCH  25  26
ENDBRANCH  23  25
ENDBRANCH  22  23
BRANCH  18  28
ATOM     28  O25 ZIN A   1      32.417   1.981  29.214  0.00  0.00    -0.395 OA
ATOM     29  H48 ZIN A   1      32.479   1.506  30.054  0.00  0.00     0.210 HD
ENDBRANCH  18  28
TORSDOF 4
ENDMDL
MODEL 58
REMARK CAVERDOCK RESULT:       3.8      0.000      0.000
REMARK CAVERDOCK CONSTRAINTS:       0.0      0.0      0.0      0.0
REMARK CAVERDOCK TUNNEL: 57      3.8      2.3     58.4
REMARK  4 active torsions:
REMARK  status: ('A' for Active; 'I' for Inactive)
REMARK    1  A    between atoms: C23_18  and  O25_19 
REMARK    2  A    between atoms: C29_23  and  C31_24 
REMARK    3  A    between atoms: C31_24  and  C33_26 
REMARK    4  A    between atoms: C33_26  and  O34_27 
ROOT
ATOM      1  C1  ZIN A   1      26.457   2.683  32.168  0.00  0.00     0.011 C 
ATOM      2  C2  ZIN A   1      27.722   1.952  31.712  0.00  0.00    -0.006 C 
ATOM      3  C4  ZIN A   1      28.929   2.387  32.582  0.00  0.00     0.011 C 
ATOM      4  C5  ZIN A   1      29.884   3.089  31.623  0.00  0.00    -0.001 C 
ATOM      5  C7  ZIN A   1      31.364   2.940  31.910  0.00  0.00     0.001 C 
ATOM      6  C9  ZIN A   1      31.690   3.509  33.292  0.00  0.00     0.047 C 
ATOM      7  C10 ZIN A   1      33.180   3.315  33.590  0.00  0.00     0.200 C 
ATOM      8  F12 ZIN A   1      33.505   3.937  34.802  0.00  0.00    -0.245 F 
ATOM      9  C13 ZIN A   1      33.974   3.947  32.461  0.00  0.00    -0.030 A 
ATOM     10  C14 ZIN A   1      34.935   4.811  32.757  0.00  0.00     0.061 A 
ATOM     11  C15 ZIN A   1      35.711   5.459  31.690  0.00  0.00     0.172 A 
ATOM     12  O16 ZIN A   1      36.620   6.224  31.958  0.00  0.00    -0.289 OA
ATOM     13  C17 ZIN A   1      35.363   5.165  30.289  0.00  0.00     0.052 A 
ATOM     14  C18 ZIN A   1      34.404   4.293  30.018  0.00  0.00    -0.008 A 
ATOM     15  C19 ZIN A   1      33.629   3.556  31.055  0.00  0.00     0.006 A 
ATOM     16  C20 ZIN A   1      33.934   2.065  30.896  0.00  0.00     0.025 C 
ATOM     17  C21 ZIN A   1      32.125   3.714  30.821  0.00  0.00     0.035 C 
ATOM     18  C23 ZIN A   1      31.773   3.206  29.426  0.00  0.00     0.124 C 
ATOM     19  C26 ZIN A   1      30.256   3.222  29.180  0.00  0.00     0.042 C 
ATOM     20  C27 ZIN A   1      29.601   2.395  30.263  0.00  0.00    -0.027 C 
ATOM     21  C28 ZIN A   1      30.198   0.986  30.291  0.00  0.00     0.016 C 
ATOM     22  C29 ZIN A   1      28.069   2.347  30.251  0.00  0.00     0.070 C 
ENDROOT
BRANCH  22  23
ATOM     23  C31 ZIN A   1      27.576   1.282  29.305  0.00  0.00     0.155 C 
ATOM     24  O32 ZIN A   1      27.672   1.442  28.113  0.00  0.00    -0.295 OA
BRANCH  23  25
ATOM     25  C33 ZIN A   1      26.963   0.017  29.848  0.00  0.00     0.242 C 
BRANCH  25  26
ATOM     26  O34 ZIN A   1      27.744  -1.107  29.435  0.00  0.00    -0.394 OA
ATOM     27  H56 ZIN A   1      27.465  -1.944  29.827  0.00  0.00     0.209 HD
ENDBRANCH  25  26
ENDBRANCH  23  25
ENDBRANCH  22  23
BRANCH  18  28
ATOM     28  O25 ZIN A   1      32.252   1.868  29.283  0.00  0.00    -0.395 OA
ATOM     29  H48 ZIN A   1      32.032   1.460  28.434  0.00  0.00     0.210 HD
ENDBRANCH  18  28
TORSDOF 4
ENDMDL
MODEL 59
REMARK CAVERDOCK RESULT:       3.7      0.000      0.000
REMARK CAVERDOCK CONSTRAINTS:       0.0      0.0      0.0      0.0
REMARK CAVERDOCK TUNNEL: 58      3.7      2.4     59.1
REMARK  4 active torsions:
REMARK  status: ('A' for Active; 'I' for Inactive)
REMARK    1  A    between atoms: C23_18  and  O25_19 
REMARK    2  A    between atoms: C29_23  and  C31_24 
REMARK    3  A    between atoms: C31_24  and  C33_26 
REMARK    4  A    between atoms: C33_26  and  O34_27 
ROOT
ATOM      1  C1  ZIN A   1      26.349   2.723  31.896  0.00  0.00     0.011 C 
ATOM      2  C2  ZIN A   1      27.614   1.953  31.511  0.00  0.00    -0.006 C 
ATOM      3  C4  ZIN A   1      28.798   2.395  32.406  0.00  0.00     0.011 C 
ATOM      4  C5  ZIN A   1      29.800   3.044  31.458  0.00  0.00    -0.001 C 
ATOM      5  C7  ZIN A   1      31.267   2.876  31.802  0.00  0.00     0.001 C 
ATOM      6  C9  ZIN A   1      31.556   3.487  33.174  0.00  0.00     0.047 C 
ATOM      7  C10 ZIN A   1      33.031   3.275  33.531  0.00  0.00     0.200 C 
ATOM      8  F12 ZIN A   1      33.326   3.932  34.731  0.00  0.00    -0.245 F 
ATOM      9  C13 ZIN A   1      33.876   3.850  32.409  0.00  0.00    -0.030 A 
ATOM     10  C14 ZIN A   1      34.843   4.706  32.709  0.00  0.00     0.061 A 
ATOM     11  C15 ZIN A   1      35.669   5.301  31.648  0.00  0.00     0.172 A 
ATOM     12  O16 ZIN A   1      36.584   6.057  31.921  0.00  0.00    -0.289 OA
ATOM     13  C17 ZIN A   1      35.364   4.964  30.247  0.00  0.00     0.052 A 
ATOM     14  C18 ZIN A   1      34.397   4.102  29.972  0.00  0.00    -0.008 A 
ATOM     15  C19 ZIN A   1      33.572   3.417  31.006  0.00  0.00     0.006 A 
ATOM     16  C20 ZIN A   1      33.851   1.916  30.910  0.00  0.00     0.025 C 
ATOM     17  C21 ZIN A   1      32.080   3.596  30.714  0.00  0.00     0.035 C 
ATOM     18  C23 ZIN A   1      31.766   3.046  29.326  0.00  0.00     0.124 C 
ATOM     19  C26 ZIN A   1      30.259   3.083  29.027  0.00  0.00     0.042 C 
ATOM     20  C27 ZIN A   1      29.551   2.307  30.114  0.00  0.00    -0.027 C 
ATOM     21  C28 ZIN A   1      30.116   0.889  30.212  0.00  0.00     0.016 C 
ATOM     22  C29 ZIN A   1      28.019   2.289  30.050  0.00  0.00     0.070 C 
ENDROOT
BRANCH  22  23
ATOM     23  C31 ZIN A   1      27.537   1.201  29.124  0.00  0.00     0.155 C 
ATOM     24  O32 ZIN A   1      26.917   0.264  29.565  0.00  0.00    -0.295 OA
BRANCH  23  25
ATOM     25  C33 ZIN A   1      27.831   1.283  27.648  0.00  0.00     0.242 C 
BRANCH  25  26
ATOM     26  O34 ZIN A   1      28.477   0.081  27.223  0.00  0.00    -0.394 OA
ATOM     27  H56 ZIN A   1      28.031  -0.368  26.493  0.00  0.00     0.209 HD
ENDBRANCH  25  26
ENDBRANCH  23  25
ENDBRANCH  22  23
BRANCH  18  28
ATOM     28  O25 ZIN A   1      32.222   1.695  29.246  0.00  0.00    -0.395 OA
ATOM     29  H48 ZIN A   1      31.725   1.078  29.801  0.00  0.00     0.210 HD
ENDBRANCH  18  28
TORSDOF 4
ENDMDL
MODEL 60
REMARK CAVERDOCK RESULT:       3.9      0.000      0.000
REMARK CAVERDOCK CONSTRAINTS:       0.0      0.0      0.0      0.0
REMARK CAVERDOCK TUNNEL: 59      3.9      2.4     60.5
REMARK  4 active torsions:
REMARK  status: ('A' for Active; 'I' for Inactive)
REMARK    1  A    between atoms: C23_18  and  O25_19 
REMARK    2  A    between atoms: C29_23  and  C31_24 
REMARK    3  A    between atoms: C31_24  and  C33_26 
REMARK    4  A    between atoms: C33_26  and  O34_27 
ROOT
ATOM      1  C1  ZIN A   1      26.190   2.311  31.932  0.00  0.00     0.011 C 
ATOM      2  C2  ZIN A   1      27.488   1.615  31.514  0.00  0.00    -0.006 C 
ATOM      3  C4  ZIN A   1      28.654   2.075  32.423  0.00  0.00     0.011 C 
ATOM      4  C5  ZIN A   1      29.622   2.806  31.499  0.00  0.00    -0.001 C 
ATOM      5  C7  ZIN A   1      31.096   2.691  31.832  0.00  0.00     0.001 C 
ATOM      6  C9  ZIN A   1      31.363   3.261  33.226  0.00  0.00     0.047 C 
ATOM      7  C10 ZIN A   1      32.847   3.102  33.571  0.00  0.00     0.200 C 
ATOM      8  F12 ZIN A   1      33.118   3.725  34.795  0.00  0.00    -0.245 F 
ATOM      9  C13 ZIN A   1      33.660   3.760  32.470  0.00  0.00    -0.030 A 
ATOM     10  C14 ZIN A   1      34.589   4.646  32.801  0.00  0.00     0.061 A 
ATOM     11  C15 ZIN A   1      35.382   5.320  31.762  0.00  0.00     0.172 A 
ATOM     12  O16 ZIN A   1      36.263   6.105  32.063  0.00  0.00    -0.289 OA
ATOM     13  C17 ZIN A   1      35.087   5.024  30.350  0.00  0.00     0.052 A 
ATOM     14  C18 ZIN A   1      34.159   4.130  30.044  0.00  0.00    -0.008 A 
ATOM     15  C19 ZIN A   1      33.370   3.368  31.052  0.00  0.00     0.006 A 
ATOM     16  C20 ZIN A   1      33.717   1.886  30.896  0.00  0.00     0.025 C 
ATOM     17  C21 ZIN A   1      31.871   3.490  30.771  0.00  0.00     0.035 C 
ATOM     18  C23 ZIN A   1      31.575   2.982  29.363  0.00  0.00     0.124 C 
ATOM     19  C26 ZIN A   1      30.067   2.962  29.070  0.00  0.00     0.042 C 
ATOM     20  C27 ZIN A   1      29.400   2.112  30.127  0.00  0.00    -0.027 C 
ATOM     21  C28 ZIN A   1      30.030   0.719  30.168  0.00  0.00     0.016 C 
ATOM     22  C29 ZIN A   1      27.871   2.026  30.066  0.00  0.00     0.070 C 
ENDROOT
BRANCH  22  23
ATOM     23  C31 ZIN A   1      27.435   0.955  29.100  0.00  0.00     0.155 C 
ATOM     24  O32 ZIN A   1      26.786   0.016  29.491  0.00  0.00    -0.295 OA
BRANCH  23  25
ATOM     25  C33 ZIN A   1      27.810   1.056  27.643  0.00  0.00     0.242 C 
BRANCH  25  26
ATOM     26  O34 ZIN A   1      28.014  -0.255  27.112  0.00  0.00    -0.394 OA
ATOM     27  H56 ZIN A   1      28.214  -0.923  27.781  0.00  0.00     0.209 HD
ENDBRANCH  25  26
ENDBRANCH  23  25
ENDBRANCH  22  23
BRANCH  18  28
ATOM     28  O25 ZIN A   1      32.092   1.657  29.229  0.00  0.00    -0.395 OA
ATOM     29  H48 ZIN A   1      31.840   1.061  29.947  0.00  0.00     0.210 HD
ENDBRANCH  18  28
TORSDOF 4
ENDMDL
MODEL 61
REMARK CAVERDOCK RESULT:       3.6      0.000      0.000
REMARK CAVERDOCK CONSTRAINTS:       0.0      0.0      0.0      0.0
REMARK CAVERDOCK TUNNEL: 60      3.6      2.5     61.1
REMARK  4 active torsions:
REMARK  status: ('A' for Active; 'I' for Inactive)
REMARK    1  A    between atoms: C23_18  and  O25_19 
REMARK    2  A    between atoms: C29_23  and  C31_24 
REMARK    3  A    between atoms: C31_24  and  C33_26 
REMARK    4  A    between atoms: C33_26  and  O34_27 
ROOT
ATOM      1  C1  ZIN A   1      34.732   3.524  34.891  0.00  0.00     0.011 C 
ATOM      2  C2  ZIN A   1      33.855   4.190  33.827  0.00  0.00    -0.006 C 
ATOM      3  C4  ZIN A   1      32.388   3.718  33.977  0.00  0.00     0.011 C 
ATOM      4  C5  ZIN A   1      32.076   2.957  32.693  0.00  0.00    -0.001 C 
ATOM      5  C7  ZIN A   1      30.653   3.046  32.179  0.00  0.00     0.001 C 
ATOM      6  C9  ZIN A   1      29.684   2.488  33.223  0.00  0.00     0.047 C 
ATOM      7  C10 ZIN A   1      28.245   2.622  32.713  0.00  0.00     0.200 C 
ATOM      8  F12 ZIN A   1      27.366   2.008  33.613  0.00  0.00    -0.245 F 
ATOM      9  C13 ZIN A   1      28.158   1.935  31.363  0.00  0.00    -0.030 A 
ATOM     10  C14 ZIN A   1      27.206   1.035  31.161  0.00  0.00     0.061 A 
ATOM     11  C15 ZIN A   1      27.102   0.334  29.872  0.00  0.00     0.172 A 
ATOM     12  O16 ZIN A   1      26.206  -0.465  29.669  0.00  0.00    -0.289 OA
ATOM     13  C17 ZIN A   1      28.107   0.618  28.834  0.00  0.00     0.052 A 
ATOM     14  C18 ZIN A   1      29.045   1.526  29.056  0.00  0.00    -0.008 A 
ATOM     15  C19 ZIN A   1      29.161   2.316  30.314  0.00  0.00     0.006 A 
ATOM     16  C20 ZIN A   1      28.937   3.789  29.966  0.00  0.00     0.025 C 
ATOM     17  C21 ZIN A   1      30.577   2.220  30.885  0.00  0.00     0.035 C 
ATOM     18  C23 ZIN A   1      31.578   2.718  29.846  0.00  0.00     0.124 C 
ATOM     19  C26 ZIN A   1      33.007   2.763  30.408  0.00  0.00     0.042 C 
ATOM     20  C27 ZIN A   1      32.993   3.639  31.641  0.00  0.00    -0.027 C 
ATOM     21  C28 ZIN A   1      32.426   5.020  31.308  0.00  0.00     0.016 C 
ATOM     22  C29 ZIN A   1      34.315   3.754  32.409  0.00  0.00     0.070 C 
ENDROOT
BRANCH  22  23
ATOM     23  C31 ZIN A   1      35.191   4.822  31.806  0.00  0.00     0.155 C 
ATOM     24  O32 ZIN A   1      35.166   5.944  32.249  0.00  0.00    -0.295 OA
BRANCH  23  25
ATOM     25  C33 ZIN A   1      36.098   4.489  30.649  0.00  0.00     0.242 C 
BRANCH  25  26
ATOM     26  O34 ZIN A   1      35.719   5.262  29.508  0.00  0.00    -0.394 OA
ATOM     27  H56 ZIN A   1      34.764   5.318  29.372  0.00  0.00     0.209 HD
ENDBRANCH  25  26
ENDBRANCH  23  25
ENDBRANCH  22  23
BRANCH  18  28
ATOM     28  O25 ZIN A   1      31.200   4.030  29.428  0.00  0.00    -0.395 OA
ATOM     29  H48 ZIN A   1      30.304   4.086  29.068  0.00  0.00     0.210 HD
ENDBRANCH  18  28
TORSDOF 4
ENDMDL
MODEL 62
REMARK CAVERDOCK RESULT:       3.0      0.000      0.000
REMARK CAVERDOCK CONSTRAINTS:       0.0      0.0      0.0      0.0
REMARK CAVERDOCK TUNNEL: 61      3.0      2.5     62.1
REMARK  4 active torsions:
REMARK  status: ('A' for Active; 'I' for Inactive)
REMARK    1  A    between atoms: C23_18  and  O25_19 
REMARK    2  A    between atoms: C29_23  and  C31_24 
REMARK    3  A    between atoms: C31_24  and  C33_26 
REMARK    4  A    between atoms: C33_26  and  O34_27 
ROOT
ATOM      1  C1  ZIN A   1      34.628   3.554  34.908  0.00  0.00     0.011 C 
ATOM      2  C2  ZIN A   1      33.755   4.183  33.819  0.00  0.00    -0.006 C 
ATOM      3  C4  ZIN A   1      32.295   3.686  33.957  0.00  0.00     0.011 C 
ATOM      4  C5  ZIN A   1      32.016   2.895  32.684  0.00  0.00    -0.001 C 
ATOM      5  C7  ZIN A   1      30.599   2.948  32.148  0.00  0.00     0.001 C 
ATOM      6  C9  ZIN A   1      29.626   2.391  33.189  0.00  0.00     0.047 C 
ATOM      7  C10 ZIN A   1      28.193   2.488  32.656  0.00  0.00     0.200 C 
ATOM      8  F12 ZIN A   1      27.312   1.875  33.555  0.00  0.00    -0.245 F 
ATOM      9  C13 ZIN A   1      28.138   1.774  31.318  0.00  0.00    -0.030 A 
ATOM     10  C14 ZIN A   1      27.206   0.853  31.120  0.00  0.00     0.061 A 
ATOM     11  C15 ZIN A   1      27.134   0.125  29.844  0.00  0.00     0.172 A 
ATOM     12  O16 ZIN A   1      26.256  -0.695  29.644  0.00  0.00    -0.289 OA
ATOM     13  C17 ZIN A   1      28.148   0.408  28.815  0.00  0.00     0.052 A 
ATOM     14  C18 ZIN A   1      29.066   1.338  29.032  0.00  0.00    -0.008 A 
ATOM     15  C19 ZIN A   1      29.149   2.153  30.277  0.00  0.00     0.006 A 
ATOM     16  C20 ZIN A   1      28.902   3.615  29.897  0.00  0.00     0.025 C 
ATOM     17  C21 ZIN A   1      30.558   2.095  30.869  0.00  0.00     0.035 C 
ATOM     18  C23 ZIN A   1      31.564   2.592  29.835  0.00  0.00     0.124 C 
ATOM     19  C26 ZIN A   1      32.984   2.676  30.417  0.00  0.00     0.042 C 
ATOM     20  C27 ZIN A   1      32.935   3.574  31.632  0.00  0.00    -0.027 C 
ATOM     21  C28 ZIN A   1      32.348   4.937  31.264  0.00  0.00     0.016 C 
ATOM     22  C29 ZIN A   1      34.243   3.728  32.417  0.00  0.00     0.070 C 
ENDROOT
BRANCH  22  23
ATOM     23  C31 ZIN A   1      35.108   4.801  31.806  0.00  0.00     0.155 C 
ATOM     24  O32 ZIN A   1      35.158   5.897  32.310  0.00  0.00    -0.295 OA
BRANCH  23  25
ATOM     25  C33 ZIN A   1      35.911   4.506  30.564  0.00  0.00     0.242 C 
BRANCH  25  26
ATOM     26  O34 ZIN A   1      37.304   4.633  30.856  0.00  0.00    -0.394 OA
ATOM     27  H56 ZIN A   1      37.729   3.803  31.109  0.00  0.00     0.209 HD
ENDBRANCH  25  26
ENDBRANCH  23  25
ENDBRANCH  22  23
BRANCH  18  28
ATOM     28  O25 ZIN A   1      31.169   3.889  29.386  0.00  0.00    -0.395 OA
ATOM     29  H48 ZIN A   1      30.979   4.512  30.101  0.00  0.00     0.210 HD
ENDBRANCH  18  28
TORSDOF 4
ENDMDL
MODEL 63
REMARK CAVERDOCK RESULT:       2.5      0.000      0.000
REMARK CAVERDOCK CONSTRAINTS:       0.0      0.0      0.0      0.0
REMARK CAVERDOCK TUNNEL: 62      2.5      2.6     63.7
REMARK  4 active torsions:
REMARK  status: ('A' for Active; 'I' for Inactive)
REMARK    1  A    between atoms: C23_18  and  O25_19 
REMARK    2  A    between atoms: C29_23  and  C31_24 
REMARK    3  A    between atoms: C31_24  and  C33_26 
REMARK    4  A    between atoms: C33_26  and  O34_27 
ROOT
ATOM      1  C1  ZIN A   1      34.350   3.671  34.958  0.00  0.00     0.011 C 
ATOM      2  C2  ZIN A   1      33.504   4.231  33.811  0.00  0.00    -0.006 C 
ATOM      3  C4  ZIN A   1      32.046   3.722  33.928  0.00  0.00     0.011 C 
ATOM      4  C5  ZIN A   1      31.818   2.863  32.690  0.00  0.00    -0.001 C 
ATOM      5  C7  ZIN A   1      30.418   2.868  32.109  0.00  0.00     0.001 C 
ATOM      6  C9  ZIN A   1      29.419   2.352  33.146  0.00  0.00     0.047 C 
ATOM      7  C10 ZIN A   1      28.002   2.402  32.564  0.00  0.00     0.200 C 
ATOM      8  F12 ZIN A   1      27.101   1.824  33.465  0.00  0.00    -0.245 F 
ATOM      9  C13 ZIN A   1      27.999   1.620  31.263  0.00  0.00    -0.030 A 
ATOM     10  C14 ZIN A   1      27.085   0.676  31.084  0.00  0.00     0.061 A 
ATOM     11  C15 ZIN A   1      27.063  -0.117  29.846  0.00  0.00     0.172 A 
ATOM     12  O16 ZIN A   1      26.202  -0.958  29.661  0.00  0.00    -0.289 OA
ATOM     13  C17 ZIN A   1      28.106   0.127  28.835  0.00  0.00     0.052 A 
ATOM     14  C18 ZIN A   1      29.005   1.080  29.033  0.00  0.00    -0.008 A 
ATOM     15  C19 ZIN A   1      29.038   1.959  30.236  0.00  0.00     0.006 A 
ATOM     16  C20 ZIN A   1      28.786   3.395  29.773  0.00  0.00     0.025 C 
ATOM     17  C21 ZIN A   1      30.428   1.951  30.875  0.00  0.00     0.035 C 
ATOM     18  C23 ZIN A   1      31.461   2.408  29.848  0.00  0.00     0.124 C 
ATOM     19  C26 ZIN A   1      32.860   2.541  30.469  0.00  0.00     0.042 C 
ATOM     20  C27 ZIN A   1      32.762   3.499  31.634  0.00  0.00    -0.027 C 
ATOM     21  C28 ZIN A   1      32.169   4.834  31.178  0.00  0.00     0.016 C 
ATOM     22  C29 ZIN A   1      34.042   3.712  32.450  0.00  0.00     0.070 C 
ENDROOT
BRANCH  22  23
ATOM     23  C31 ZIN A   1      34.913   4.764  31.811  0.00  0.00     0.155 C 
ATOM     24  O32 ZIN A   1      34.950   5.879  32.273  0.00  0.00    -0.295 OA
BRANCH  23  25
ATOM     25  C33 ZIN A   1      35.737   4.424  30.596  0.00  0.00     0.242 C 
BRANCH  25  26
ATOM     26  O34 ZIN A   1      36.941   5.194  30.607  0.00  0.00    -0.394 OA
ATOM     27  H56 ZIN A   1      36.804   6.141  30.470  0.00  0.00     0.209 HD
ENDBRANCH  25  26
ENDBRANCH  23  25
ENDBRANCH  22  23
BRANCH  18  28
ATOM     28  O25 ZIN A   1      31.064   3.674  29.321  0.00  0.00    -0.395 OA
ATOM     29  H48 ZIN A   1      30.587   3.619  28.481  0.00  0.00     0.210 HD
ENDBRANCH  18  28
TORSDOF 4
ENDMDL
MODEL 64
REMARK CAVERDOCK RESULT:       2.3      0.000      0.000
REMARK CAVERDOCK CONSTRAINTS:       0.0      0.0      0.0      0.0
REMARK CAVERDOCK TUNNEL: 63      2.3      2.6     64.1
REMARK  4 active torsions:
REMARK  status: ('A' for Active; 'I' for Inactive)
REMARK    1  A    between atoms: C23_18  and  O25_19 
REMARK    2  A    between atoms: C29_23  and  C31_24 
REMARK    3  A    between atoms: C31_24  and  C33_26 
REMARK    4  A    between atoms: C33_26  and  O34_27 
ROOT
ATOM      1  C1  ZIN A   1      34.526   3.615  34.478  0.00  0.00     0.011 C 
ATOM      2  C2  ZIN A   1      33.595   4.152  33.388  0.00  0.00    -0.006 C 
ATOM      3  C4  ZIN A   1      32.141   3.690  33.656  0.00  0.00     0.011 C 
ATOM      4  C5  ZIN A   1      31.781   2.790  32.480  0.00  0.00    -0.001 C 
ATOM      5  C7  ZIN A   1      30.335   2.812  32.026  0.00  0.00     0.001 C 
ATOM      6  C9  ZIN A   1      29.420   2.367  33.168  0.00  0.00     0.047 C 
ATOM      7  C10 ZIN A   1      27.959   2.434  32.713  0.00  0.00     0.200 C 
ATOM      8  F12 ZIN A   1      27.128   1.918  33.714  0.00  0.00    -0.245 F 
ATOM      9  C13 ZIN A   1      27.819   1.601  31.452  0.00  0.00    -0.030 A 
ATOM     10  C14 ZIN A   1      26.869   0.678  31.394  0.00  0.00     0.061 A 
ATOM     11  C15 ZIN A   1      26.716  -0.163  30.198  0.00  0.00     0.172 A 
ATOM     12  O16 ZIN A   1      25.821  -0.985  30.126  0.00  0.00    -0.289 OA
ATOM     13  C17 ZIN A   1      27.670   0.011  29.089  0.00  0.00     0.052 A 
ATOM     14  C18 ZIN A   1      28.606   0.944  29.166  0.00  0.00    -0.008 A 
ATOM     15  C19 ZIN A   1      28.769   1.869  30.323  0.00  0.00     0.006 A 
ATOM     16  C20 ZIN A   1      28.513   3.293  29.824  0.00  0.00     0.025 C 
ATOM     17  C21 ZIN A   1      30.211   1.846  30.835  0.00  0.00     0.035 C 
ATOM     18  C23 ZIN A   1      31.158   2.232  29.703  0.00  0.00     0.124 C 
ATOM     19  C26 ZIN A   1      32.611   2.350  30.190  0.00  0.00     0.042 C 
ATOM     20  C27 ZIN A   1      32.642   3.356  31.318  0.00  0.00    -0.027 C 
ATOM     21  C28 ZIN A   1      32.044   4.688  30.861  0.00  0.00     0.016 C 
ATOM     22  C29 ZIN A   1      33.995   3.565  32.007  0.00  0.00     0.070 C 
ENDROOT
BRANCH  22  23
ATOM     23  C31 ZIN A   1      34.831   4.565  31.251  0.00  0.00     0.155 C 
ATOM     24  O32 ZIN A   1      35.080   4.384  30.084  0.00  0.00    -0.295 OA
BRANCH  23  25
ATOM     25  C33 ZIN A   1      35.356   5.792  31.951  0.00  0.00     0.242 C 
BRANCH  25  26
ATOM     26  O34 ZIN A   1      36.780   5.833  31.836  0.00  0.00    -0.394 OA
ATOM     27  H56 ZIN A   1      37.243   5.845  32.684  0.00  0.00     0.209 HD
ENDBRANCH  25  26
ENDBRANCH  23  25
ENDBRANCH  22  23
BRANCH  18  28
ATOM     28  O25 ZIN A   1      30.747   3.488  29.160  0.00  0.00    -0.395 OA
ATOM     29  H48 ZIN A   1      31.304   4.233  29.425  0.00  0.00     0.210 HD
ENDBRANCH  18  28
TORSDOF 4
ENDMDL
MODEL 65
REMARK CAVERDOCK RESULT:       1.9      0.000      0.000
REMARK CAVERDOCK CONSTRAINTS:       0.0      0.0      0.0      0.0
REMARK CAVERDOCK TUNNEL: 64      1.9      2.7     65.5
REMARK  4 active torsions:
REMARK  status: ('A' for Active; 'I' for Inactive)
REMARK    1  A    between atoms: C23_18  and  O25_19 
REMARK    2  A    between atoms: C29_23  and  C31_24 
REMARK    3  A    between atoms: C31_24  and  C33_26 
REMARK    4  A    between atoms: C33_26  and  O34_27 
ROOT
ATOM      1  C1  ZIN A   1      34.328   3.382  34.633  0.00  0.00     0.011 C 
ATOM      2  C2  ZIN A   1      33.451   3.984  33.533  0.00  0.00    -0.006 C 
ATOM      3  C4  ZIN A   1      31.983   3.525  33.714  0.00  0.00     0.011 C 
ATOM      4  C5  ZIN A   1      31.666   2.689  32.479  0.00  0.00    -0.001 C 
ATOM      5  C7  ZIN A   1      30.242   2.750  31.965  0.00  0.00     0.001 C 
ATOM      6  C9  ZIN A   1      29.275   2.258  33.043  0.00  0.00     0.047 C 
ATOM      7  C10 ZIN A   1      27.835   2.364  32.529  0.00  0.00     0.200 C 
ATOM      8  F12 ZIN A   1      26.957   1.809  33.466  0.00  0.00    -0.245 F 
ATOM      9  C13 ZIN A   1      27.743   1.597  31.223  0.00  0.00    -0.030 A 
ATOM     10  C14 ZIN A   1      26.788   0.688  31.078  0.00  0.00     0.061 A 
ATOM     11  C15 ZIN A   1      26.680  -0.090  29.834  0.00  0.00     0.172 A 
ATOM     12  O16 ZIN A   1      25.782  -0.897  29.682  0.00  0.00    -0.289 OA
ATOM     13  C17 ZIN A   1      27.683   0.129  28.779  0.00  0.00     0.052 A 
ATOM     14  C18 ZIN A   1      28.624   1.046  28.943  0.00  0.00    -0.008 A 
ATOM     15  C19 ZIN A   1      28.744   1.911  30.151  0.00  0.00     0.006 A 
ATOM     16  C20 ZIN A   1      28.523   3.360  29.714  0.00  0.00     0.025 C 
ATOM     17  C21 ZIN A   1      30.162   1.846  30.723  0.00  0.00     0.035 C 
ATOM     18  C23 ZIN A   1      31.161   2.277  29.654  0.00  0.00     0.124 C 
ATOM     19  C26 ZIN A   1      32.592   2.354  30.209  0.00  0.00     0.042 C 
ATOM     20  C27 ZIN A   1      32.582   3.303  31.386  0.00  0.00    -0.027 C 
ATOM     21  C28 ZIN A   1      32.017   4.662  30.971  0.00  0.00     0.016 C 
ATOM     22  C29 ZIN A   1      33.906   3.461  32.143  0.00  0.00     0.070 C 
ENDROOT
BRANCH  22  23
ATOM     23  C31 ZIN A   1      34.783   4.489  31.474  0.00  0.00     0.155 C 
ATOM     24  O32 ZIN A   1      34.877   5.598  31.941  0.00  0.00    -0.295 OA
BRANCH  23  25
ATOM     25  C33 ZIN A   1      35.543   4.131  30.223  0.00  0.00     0.242 C 
BRANCH  25  26
ATOM     26  O34 ZIN A   1      36.147   5.307  29.679  0.00  0.00    -0.394 OA
ATOM     27  H56 ZIN A   1      36.360   5.980  30.340  0.00  0.00     0.209 HD
ENDBRANCH  25  26
ENDBRANCH  23  25
ENDBRANCH  22  23
BRANCH  18  28
ATOM     28  O25 ZIN A   1      30.786   3.563  29.157  0.00  0.00    -0.395 OA
ATOM     29  H48 ZIN A   1      30.042   3.965  29.627  0.00  0.00     0.210 HD
ENDBRANCH  18  28
TORSDOF 4
ENDMDL
MODEL 66
REMARK CAVERDOCK RESULT:       2.3      0.000      0.000
REMARK CAVERDOCK CONSTRAINTS:       0.0      0.0      0.0      0.0
REMARK CAVERDOCK TUNNEL: 65      2.3      2.6     66.2
REMARK  4 active torsions:
REMARK  status: ('A' for Active; 'I' for Inactive)
REMARK    1  A    between atoms: C23_18  and  O25_19 
REMARK    2  A    between atoms: C29_23  and  C31_24 
REMARK    3  A    between atoms: C31_24  and  C33_26 
REMARK    4  A    between atoms: C33_26  and  O34_27 
ROOT
ATOM      1  C1  ZIN A   1      34.140   3.625  34.767  0.00  0.00     0.011 C 
ATOM      2  C2  ZIN A   1      33.231   4.130  33.644  0.00  0.00    -0.006 C 
ATOM      3  C4  ZIN A   1      31.793   3.588  33.841  0.00  0.00     0.011 C 
ATOM      4  C5  ZIN A   1      31.533   2.688  32.638  0.00  0.00    -0.001 C 
ATOM      5  C7  ZIN A   1      30.109   2.641  32.121  0.00  0.00     0.001 C 
ATOM      6  C9  ZIN A   1      29.171   2.130  33.216  0.00  0.00     0.047 C 
ATOM      7  C10 ZIN A   1      27.729   2.127  32.697  0.00  0.00     0.200 C 
ATOM      8  F12 ZIN A   1      26.884   1.553  33.654  0.00  0.00    -0.245 F 
ATOM      9  C13 ZIN A   1      27.689   1.308  31.420  0.00  0.00    -0.030 A 
ATOM     10  C14 ZIN A   1      26.793   0.337  31.309  0.00  0.00     0.061 A 
ATOM     11  C15 ZIN A   1      26.738  -0.492  30.096  0.00  0.00     0.172 A 
ATOM     12  O16 ZIN A   1      25.891  -1.359  29.973  0.00  0.00    -0.289 OA
ATOM     13  C17 ZIN A   1      27.728  -0.251  29.033  0.00  0.00     0.052 A 
ATOM     14  C18 ZIN A   1      28.609   0.729  29.163  0.00  0.00    -0.008 A 
ATOM     15  C19 ZIN A   1      28.672   1.643  30.339  0.00  0.00     0.006 A 
ATOM     16  C20 ZIN A   1      28.362   3.059  29.848  0.00  0.00     0.025 C 
ATOM     17  C21 ZIN A   1      30.089   1.689  30.914  0.00  0.00     0.035 C 
ATOM     18  C23 ZIN A   1      31.063   2.141  29.830  0.00  0.00     0.124 C 
ATOM     19  C26 ZIN A   1      32.484   2.328  30.383  0.00  0.00     0.042 C 
ATOM     20  C27 ZIN A   1      32.412   3.317  31.524  0.00  0.00    -0.027 C 
ATOM     21  C28 ZIN A   1      31.765   4.622  31.058  0.00  0.00     0.016 C 
ATOM     22  C29 ZIN A   1      33.721   3.585  32.275  0.00  0.00     0.070 C 
ENDROOT
BRANCH  22  23
ATOM     23  C31 ZIN A   1      34.535   4.640  31.569  0.00  0.00     0.155 C 
ATOM     24  O32 ZIN A   1      34.424   5.800  31.884  0.00  0.00    -0.295 OA
BRANCH  23  25
ATOM     25  C33 ZIN A   1      35.487   4.246  30.469  0.00  0.00     0.242 C 
BRANCH  25  26
ATOM     26  O34 ZIN A   1      36.649   5.077  30.525  0.00  0.00    -0.394 OA
ATOM     27  H56 ZIN A   1      36.608   5.849  29.945  0.00  0.00     0.209 HD
ENDBRANCH  25  26
ENDBRANCH  23  25
ENDBRANCH  22  23
BRANCH  18  28
ATOM     28  O25 ZIN A   1      30.610   3.382  29.285  0.00  0.00    -0.395 OA
ATOM     29  H48 ZIN A   1      29.740   3.658  29.606  0.00  0.00     0.210 HD
ENDBRANCH  18  28
TORSDOF 4
ENDMDL
MODEL 67
REMARK CAVERDOCK RESULT:       1.8      0.000      0.000
REMARK CAVERDOCK CONSTRAINTS:       0.0      0.0      0.0      0.0
REMARK CAVERDOCK TUNNEL: 66      1.8      2.7     67.2
REMARK  4 active torsions:
REMARK  status: ('A' for Active; 'I' for Inactive)
REMARK    1  A    between atoms: C23_18  and  O25_19 
REMARK    2  A    between atoms: C29_23  and  C31_24 
REMARK    3  A    between atoms: C31_24  and  C33_26 
REMARK    4  A    between atoms: C33_26  and  O34_27 
ROOT
ATOM      1  C1  ZIN A   1      34.048   3.255  34.808  0.00  0.00     0.011 C 
ATOM      2  C2  ZIN A   1      33.161   3.880  33.729  0.00  0.00    -0.006 C 
ATOM      3  C4  ZIN A   1      31.706   3.369  33.875  0.00  0.00     0.011 C 
ATOM      4  C5  ZIN A   1      31.425   2.582  32.600  0.00  0.00    -0.001 C 
ATOM      5  C7  ZIN A   1      30.004   2.623  32.076  0.00  0.00     0.001 C 
ATOM      6  C9  ZIN A   1      29.044   2.052  33.121  0.00  0.00     0.047 C 
ATOM      7  C10 ZIN A   1      27.606   2.137  32.600  0.00  0.00     0.200 C 
ATOM      8  F12 ZIN A   1      26.738   1.512  33.503  0.00  0.00    -0.245 F 
ATOM      9  C13 ZIN A   1      27.548   1.430  31.259  0.00  0.00    -0.030 A 
ATOM     10  C14 ZIN A   1      26.623   0.500  31.063  0.00  0.00     0.061 A 
ATOM     11  C15 ZIN A   1      26.549  -0.223  29.784  0.00  0.00     0.172 A 
ATOM     12  O16 ZIN A   1      25.677  -1.050  29.587  0.00  0.00    -0.289 OA
ATOM     13  C17 ZIN A   1      27.552   0.076  28.749  0.00  0.00     0.052 A 
ATOM     14  C18 ZIN A   1      28.462   1.013  28.964  0.00  0.00    -0.008 A 
ATOM     15  C19 ZIN A   1      28.547   1.823  30.212  0.00  0.00     0.006 A 
ATOM     16  C20 ZIN A   1      28.283   3.284  29.840  0.00  0.00     0.025 C 
ATOM     17  C21 ZIN A   1      29.961   1.776  30.793  0.00  0.00     0.035 C 
ATOM     18  C23 ZIN A   1      30.954   2.288  29.754  0.00  0.00     0.124 C 
ATOM     19  C26 ZIN A   1      32.378   2.382  30.325  0.00  0.00     0.042 C 
ATOM     20  C27 ZIN A   1      32.330   3.274  31.545  0.00  0.00    -0.027 C 
ATOM     21  C28 ZIN A   1      31.726   4.634  31.188  0.00  0.00     0.016 C 
ATOM     22  C29 ZIN A   1      33.642   3.438  32.320  0.00  0.00     0.070 C 
ENDROOT
BRANCH  22  23
ATOM     23  C31 ZIN A   1      34.492   4.522  31.708  0.00  0.00     0.155 C 
ATOM     24  O32 ZIN A   1      34.693   5.546  32.313  0.00  0.00    -0.295 OA
BRANCH  23  25
ATOM     25  C33 ZIN A   1      35.090   4.327  30.338  0.00  0.00     0.242 C 
BRANCH  25  26
ATOM     26  O34 ZIN A   1      36.337   5.021  30.260  0.00  0.00    -0.394 OA
ATOM     27  H56 ZIN A   1      36.329   5.892  30.679  0.00  0.00     0.209 HD
ENDBRANCH  25  26
ENDBRANCH  23  25
ENDBRANCH  22  23
BRANCH  18  28
ATOM     28  O25 ZIN A   1      30.543   3.583  29.314  0.00  0.00    -0.395 OA
ATOM     29  H48 ZIN A   1      31.247   4.245  29.326  0.00  0.00     0.210 HD
ENDBRANCH  18  28
TORSDOF 4
ENDMDL
MODEL 68
REMARK CAVERDOCK RESULT:       2.1      0.000      0.000
REMARK CAVERDOCK CONSTRAINTS:       0.0      0.0      0.0      0.0
REMARK CAVERDOCK TUNNEL: 67      2.1      2.7     68.2
REMARK  4 active torsions:
REMARK  status: ('A' for Active; 'I' for Inactive)
REMARK    1  A    between atoms: C23_18  and  O25_19 
REMARK    2  A    between atoms: C29_23  and  C31_24 
REMARK    3  A    between atoms: C31_24  and  C33_26 
REMARK    4  A    between atoms: C33_26  and  O34_27 
ROOT
ATOM      1  C1  ZIN A   1      33.917   3.364  34.661  0.00  0.00     0.011 C 
ATOM      2  C2  ZIN A   1      33.053   3.930  33.531  0.00  0.00    -0.006 C 
ATOM      3  C4  ZIN A   1      31.589   3.448  33.690  0.00  0.00     0.011 C 
ATOM      4  C5  ZIN A   1      31.315   2.584  32.464  0.00  0.00    -0.001 C 
ATOM      5  C7  ZIN A   1      29.901   2.610  31.919  0.00  0.00     0.001 C 
ATOM      6  C9  ZIN A   1      28.920   2.119  32.985  0.00  0.00     0.047 C 
ATOM      7  C10 ZIN A   1      27.490   2.190  32.439  0.00  0.00     0.200 C 
ATOM      8  F12 ZIN A   1      26.601   1.635  33.368  0.00  0.00    -0.245 F 
ATOM      9  C13 ZIN A   1      27.439   1.398  31.145  0.00  0.00    -0.030 A 
ATOM     10  C14 ZIN A   1      26.504   0.470  30.997  0.00  0.00     0.061 A 
ATOM     11  C15 ZIN A   1      26.437  -0.332  29.766  0.00  0.00     0.172 A 
ATOM     12  O16 ZIN A   1      25.556  -1.159  29.610  0.00  0.00    -0.289 OA
ATOM     13  C17 ZIN A   1      27.458  -0.114  28.728  0.00  0.00     0.052 A 
ATOM     14  C18 ZIN A   1      28.378   0.823  28.895  0.00  0.00    -0.008 A 
ATOM     15  C19 ZIN A   1      28.457   1.711  30.089  0.00  0.00     0.006 A 
ATOM     16  C20 ZIN A   1      28.219   3.148  29.622  0.00  0.00     0.025 C 
ATOM     17  C21 ZIN A   1      29.863   1.683  30.692  0.00  0.00     0.035 C 
ATOM     18  C23 ZIN A   1      30.877   2.113  29.636  0.00  0.00     0.124 C 
ATOM     19  C26 ZIN A   1      32.294   2.226  30.220  0.00  0.00     0.042 C 
ATOM     20  C27 ZIN A   1      32.242   3.195  31.380  0.00  0.00    -0.027 C 
ATOM     21  C28 ZIN A   1      31.662   4.537  30.928  0.00  0.00     0.016 C 
ATOM     22  C29 ZIN A   1      33.547   3.391  32.161  0.00  0.00     0.070 C 
ENDROOT
BRANCH  22  23
ATOM     23  C31 ZIN A   1      34.419   4.423  31.492  0.00  0.00     0.155 C 
ATOM     24  O32 ZIN A   1      34.440   5.556  31.907  0.00  0.00    -0.295 OA
BRANCH  23  25
ATOM     25  C33 ZIN A   1      35.265   4.039  30.305  0.00  0.00     0.242 C 
BRANCH  25  26
ATOM     26  O34 ZIN A   1      35.445   5.177  29.460  0.00  0.00    -0.394 OA
ATOM     27  H56 ZIN A   1      35.246   6.020  29.889  0.00  0.00     0.209 HD
ENDBRANCH  25  26
ENDBRANCH  23  25
ENDBRANCH  22  23
BRANCH  18  28
ATOM     28  O25 ZIN A   1      30.489   3.383  29.109  0.00  0.00    -0.395 OA
ATOM     29  H48 ZIN A   1      29.533   3.524  29.086  0.00  0.00     0.210 HD
ENDBRANCH  18  28
TORSDOF 4
ENDMDL
MODEL 69
REMARK CAVERDOCK RESULT:       1.7      0.000      0.000
REMARK CAVERDOCK CONSTRAINTS:       0.0      0.0      0.0      0.0
REMARK CAVERDOCK TUNNEL: 68      1.7      2.8     69.5
REMARK  4 active torsions:
REMARK  status: ('A' for Active; 'I' for Inactive)
REMARK    1  A    between atoms: C23_18  and  O25_19 
REMARK    2  A    between atoms: C29_23  and  C31_24 
REMARK    3  A    between atoms: C31_24  and  C33_26 
REMARK    4  A    between atoms: C33_26  and  O34_27 
ROOT
ATOM      1  C1  ZIN A   1      33.973   3.247  34.552  0.00  0.00     0.011 C 
ATOM      2  C2  ZIN A   1      33.035   3.824  33.489  0.00  0.00    -0.006 C 
ATOM      3  C4  ZIN A   1      31.590   3.317  33.722  0.00  0.00     0.011 C 
ATOM      4  C5  ZIN A   1      31.256   2.475  32.496  0.00  0.00    -0.001 C 
ATOM      5  C7  ZIN A   1      29.812   2.491  32.036  0.00  0.00     0.001 C 
ATOM      6  C9  ZIN A   1      28.902   1.963  33.147  0.00  0.00     0.047 C 
ATOM      7  C10 ZIN A   1      27.442   2.024  32.688  0.00  0.00     0.200 C 
ATOM      8  F12 ZIN A   1      26.618   1.436  33.655  0.00  0.00    -0.245 F 
ATOM      9  C13 ZIN A   1      27.326   1.259  31.382  0.00  0.00    -0.030 A 
ATOM     10  C14 ZIN A   1      26.397   0.320  31.269  0.00  0.00     0.061 A 
ATOM     11  C15 ZIN A   1      26.267  -0.457  30.027  0.00  0.00     0.172 A 
ATOM     12  O16 ZIN A   1      25.391  -1.293  29.905  0.00  0.00    -0.289 OA
ATOM     13  C17 ZIN A   1      27.222  -0.201  28.935  0.00  0.00     0.052 A 
ATOM     14  C18 ZIN A   1      28.137   0.746  29.068  0.00  0.00    -0.008 A 
ATOM     15  C19 ZIN A   1      28.275   1.609  30.275  0.00  0.00     0.006 A 
ATOM     16  C20 ZIN A   1      27.990   3.053  29.854  0.00  0.00     0.025 C 
ATOM     17  C21 ZIN A   1      29.714   1.590  30.794  0.00  0.00     0.035 C 
ATOM     18  C23 ZIN A   1      30.658   2.058  29.690  0.00  0.00     0.124 C 
ATOM     19  C26 ZIN A   1      32.105   2.180  30.191  0.00  0.00     0.042 C 
ATOM     20  C27 ZIN A   1      32.109   3.123  31.373  0.00  0.00    -0.027 C 
ATOM     21  C28 ZIN A   1      31.485   4.465  30.986  0.00  0.00     0.016 C 
ATOM     22  C29 ZIN A   1      33.454   3.322  32.080  0.00  0.00     0.070 C 
ENDROOT
BRANCH  22  23
ATOM     23  C31 ZIN A   1      34.271   4.381  31.384  0.00  0.00     0.155 C 
ATOM     24  O32 ZIN A   1      34.367   5.483  31.865  0.00  0.00    -0.295 OA
BRANCH  23  25
ATOM     25  C33 ZIN A   1      34.969   4.062  30.086  0.00  0.00     0.242 C 
BRANCH  25  26
ATOM     26  O34 ZIN A   1      36.106   4.915  29.935  0.00  0.00    -0.394 OA
ATOM     27  H56 ZIN A   1      36.650   4.711  29.162  0.00  0.00     0.209 HD
ENDBRANCH  25  26
ENDBRANCH  23  25
ENDBRANCH  22  23
BRANCH  18  28
ATOM     28  O25 ZIN A   1      30.222   3.332  29.214  0.00  0.00    -0.395 OA
ATOM     29  H48 ZIN A   1      30.766   3.693  28.500  0.00  0.00     0.210 HD
ENDBRANCH  18  28
TORSDOF 4
ENDMDL
MODEL 70
REMARK CAVERDOCK RESULT:       2.0      0.000      0.000
REMARK CAVERDOCK CONSTRAINTS:       0.0      0.0      0.0      0.0
REMARK CAVERDOCK TUNNEL: 69      2.0      2.8     70.5
REMARK  4 active torsions:
REMARK  status: ('A' for Active; 'I' for Inactive)
REMARK    1  A    between atoms: C23_18  and  O25_19 
REMARK    2  A    between atoms: C29_23  and  C31_24 
REMARK    3  A    between atoms: C31_24  and  C33_26 
REMARK    4  A    between atoms: C33_26  and  O34_27 
ROOT
ATOM      1  C1  ZIN A   1      34.098   3.287  34.239  0.00  0.00     0.011 C 
ATOM      2  C2  ZIN A   1      33.073   3.828  33.240  0.00  0.00    -0.006 C 
ATOM      3  C4  ZIN A   1      31.657   3.312  33.599  0.00  0.00     0.011 C 
ATOM      4  C5  ZIN A   1      31.238   2.437  32.423  0.00  0.00    -0.001 C 
ATOM      5  C7  ZIN A   1      29.762   2.426  32.078  0.00  0.00     0.001 C 
ATOM      6  C9  ZIN A   1      28.949   1.917  33.269  0.00  0.00     0.047 C 
ATOM      7  C10 ZIN A   1      27.456   1.951  32.925  0.00  0.00     0.200 C 
ATOM      8  F12 ZIN A   1      26.718   1.378  33.968  0.00  0.00    -0.245 F 
ATOM      9  C13 ZIN A   1      27.247   1.153  31.651  0.00  0.00    -0.030 A 
ATOM     10  C14 ZIN A   1      26.324   0.202  31.633  0.00  0.00     0.061 A 
ATOM     11  C15 ZIN A   1      26.107  -0.606  30.424  0.00  0.00     0.172 A 
ATOM     12  O16 ZIN A   1      25.234  -1.454  30.391  0.00  0.00    -0.289 OA
ATOM     13  C17 ZIN A   1      26.970  -0.367  29.255  0.00  0.00     0.052 A 
ATOM     14  C18 ZIN A   1      27.881   0.593  29.293  0.00  0.00    -0.008 A 
ATOM     15  C19 ZIN A   1      28.102   1.486  30.465  0.00  0.00     0.006 A 
ATOM     16  C20 ZIN A   1      27.767   2.916  30.034  0.00  0.00     0.025 C 
ATOM     17  C21 ZIN A   1      29.578   1.494  30.868  0.00  0.00     0.035 C 
ATOM     18  C23 ZIN A   1      30.426   1.945  29.683  0.00  0.00     0.124 C 
ATOM     19  C26 ZIN A   1      31.907   2.094  30.065  0.00  0.00     0.042 C 
ATOM     20  C27 ZIN A   1      31.992   3.066  31.221  0.00  0.00    -0.027 C 
ATOM     21  C28 ZIN A   1      31.322   4.391  30.853  0.00  0.00     0.016 C 
ATOM     22  C29 ZIN A   1      33.386   3.296  31.815  0.00  0.00     0.070 C 
ENDROOT
BRANCH  22  23
ATOM     23  C31 ZIN A   1      34.133   4.346  31.032  0.00  0.00     0.155 C 
ATOM     24  O32 ZIN A   1      33.681   5.461  30.933  0.00  0.00    -0.295 OA
BRANCH  23  25
ATOM     25  C33 ZIN A   1      35.444   4.003  30.371  0.00  0.00     0.242 C 
BRANCH  25  26
ATOM     26  O34 ZIN A   1      36.388   5.047  30.617  0.00  0.00    -0.394 OA
ATOM     27  H56 ZIN A   1      36.798   5.402  29.817  0.00  0.00     0.209 HD
ENDBRANCH  25  26
ENDBRANCH  23  25
ENDBRANCH  22  23
BRANCH  18  28
ATOM     28  O25 ZIN A   1      29.939   3.203  29.213  0.00  0.00    -0.395 OA
ATOM     29  H48 ZIN A   1      29.681   3.813  29.918  0.00  0.00     0.210 HD
ENDBRANCH  18  28
TORSDOF 4
ENDMDL
MODEL 71
REMARK CAVERDOCK RESULT:       2.0      0.000      0.000
REMARK CAVERDOCK CONSTRAINTS:       0.0      0.0      0.0      0.0
REMARK CAVERDOCK TUNNEL: 70      2.0      2.8     71.2
REMARK  4 active torsions:
REMARK  status: ('A' for Active; 'I' for Inactive)
REMARK    1  A    between atoms: C23_18  and  O25_19 
REMARK    2  A    between atoms: C29_23  and  C31_24 
REMARK    3  A    between atoms: C31_24  and  C33_26 
REMARK    4  A    between atoms: C33_26  and  O34_27 
ROOT
ATOM      1  C1  ZIN A   1      33.766   3.224  34.608  0.00  0.00     0.011 C 
ATOM      2  C2  ZIN A   1      32.833   3.789  33.534  0.00  0.00    -0.006 C 
ATOM      3  C4  ZIN A   1      31.393   3.262  33.751  0.00  0.00     0.011 C 
ATOM      4  C5  ZIN A   1      31.083   2.417  32.521  0.00  0.00    -0.001 C 
ATOM      5  C7  ZIN A   1      29.645   2.414  32.044  0.00  0.00     0.001 C 
ATOM      6  C9  ZIN A   1      28.730   1.873  33.144  0.00  0.00     0.047 C 
ATOM      7  C10 ZIN A   1      27.274   1.915  32.668  0.00  0.00     0.200 C 
ATOM      8  F12 ZIN A   1      26.447   1.315  33.625  0.00  0.00    -0.245 F 
ATOM      9  C13 ZIN A   1      27.183   1.150  31.361  0.00  0.00    -0.030 A 
ATOM     10  C14 ZIN A   1      26.268   0.198  31.236  0.00  0.00     0.061 A 
ATOM     11  C15 ZIN A   1      26.163  -0.579  29.992  0.00  0.00     0.172 A 
ATOM     12  O16 ZIN A   1      25.300  -1.427  29.859  0.00  0.00    -0.289 OA
ATOM     13  C17 ZIN A   1      27.127  -0.310  28.911  0.00  0.00     0.052 A 
ATOM     14  C18 ZIN A   1      28.028   0.650  29.056  0.00  0.00    -0.008 A 
ATOM     15  C19 ZIN A   1      28.140   1.514  30.265  0.00  0.00     0.006 A 
ATOM     16  C20 ZIN A   1      27.840   2.953  29.842  0.00  0.00     0.025 C 
ATOM     17  C21 ZIN A   1      29.574   1.513  30.800  0.00  0.00     0.035 C 
ATOM     18  C23 ZIN A   1      30.523   1.995  29.707  0.00  0.00     0.124 C 
ATOM     19  C26 ZIN A   1      31.963   2.135  30.225  0.00  0.00     0.042 C 
ATOM     20  C27 ZIN A   1      31.941   3.077  31.407  0.00  0.00    -0.027 C 
ATOM     21  C28 ZIN A   1      31.303   4.411  31.014  0.00  0.00     0.016 C 
ATOM     22  C29 ZIN A   1      33.275   3.294  32.130  0.00  0.00     0.070 C 
ENDROOT
BRANCH  22  23
ATOM     23  C31 ZIN A   1      34.086   4.364  31.444  0.00  0.00     0.155 C 
ATOM     24  O32 ZIN A   1      34.203   5.452  31.953  0.00  0.00    -0.295 OA
BRANCH  23  25
ATOM     25  C33 ZIN A   1      34.750   4.075  30.122  0.00  0.00     0.242 C 
BRANCH  25  26
ATOM     26  O34 ZIN A   1      35.988   4.784  30.046  0.00  0.00    -0.394 OA
ATOM     27  H56 ZIN A   1      36.552   4.675  30.823  0.00  0.00     0.209 HD
ENDBRANCH  25  26
ENDBRANCH  23  25
ENDBRANCH  22  23
BRANCH  18  28
ATOM     28  O25 ZIN A   1      30.076   3.263  29.227  0.00  0.00    -0.395 OA
ATOM     29  H48 ZIN A   1      30.725   3.973  29.326  0.00  0.00     0.210 HD
ENDBRANCH  18  28
TORSDOF 4
ENDMDL
MODEL 72
REMARK CAVERDOCK RESULT:       2.1      0.000      0.000
REMARK CAVERDOCK CONSTRAINTS:       0.1      0.0      0.0      0.0
REMARK CAVERDOCK TUNNEL: 71      2.1      2.9     72.5
REMARK  4 active torsions:
REMARK  status: ('A' for Active; 'I' for Inactive)
REMARK    1  A    between atoms: C23_18  and  O25_19 
REMARK    2  A    between atoms: C29_23  and  C31_24 
REMARK    3  A    between atoms: C31_24  and  C33_26 
REMARK    4  A    between atoms: C33_26  and  O34_27 
ROOT
ATOM      1  C1  ZIN A   1      33.810   3.338  34.533  0.00  0.00     0.011 C 
ATOM      2  C2  ZIN A   1      32.832   3.834  33.465  0.00  0.00    -0.006 C 
ATOM      3  C4  ZIN A   1      31.414   3.276  33.742  0.00  0.00     0.011 C 
ATOM      4  C5  ZIN A   1      31.097   2.374  32.554  0.00  0.00    -0.001 C 
ATOM      5  C7  ZIN A   1      29.647   2.312  32.117  0.00  0.00     0.001 C 
ATOM      6  C9  ZIN A   1      28.778   1.790  33.263  0.00  0.00     0.047 C 
ATOM      7  C10 ZIN A   1      27.309   1.771  32.826  0.00  0.00     0.200 C 
ATOM      8  F12 ZIN A   1      26.526   1.187  33.828  0.00  0.00    -0.245 F 
ATOM      9  C13 ZIN A   1      27.205   0.953  31.552  0.00  0.00    -0.030 A 
ATOM     10  C14 ZIN A   1      26.316  -0.028  31.490  0.00  0.00     0.061 A 
ATOM     11  C15 ZIN A   1      26.201  -0.856  30.280  0.00  0.00     0.172 A 
ATOM     12  O16 ZIN A   1      25.359  -1.732  30.204  0.00  0.00    -0.289 OA
ATOM     13  C17 ZIN A   1      27.127  -0.602  29.163  0.00  0.00     0.052 A 
ATOM     14  C18 ZIN A   1      28.003   0.387  29.246  0.00  0.00    -0.008 A 
ATOM     15  C19 ZIN A   1      28.122   1.301  30.417  0.00  0.00     0.006 A 
ATOM     16  C20 ZIN A   1      27.769   2.714  29.947  0.00  0.00     0.025 C 
ATOM     17  C21 ZIN A   1      29.569   1.361  30.912  0.00  0.00     0.035 C 
ATOM     18  C23 ZIN A   1      30.475   1.826  29.775  0.00  0.00     0.124 C 
ATOM     19  C26 ZIN A   1      31.923   2.028  30.247  0.00  0.00     0.042 C 
ATOM     20  C27 ZIN A   1      31.905   3.015  31.392  0.00  0.00    -0.027 C 
ATOM     21  C28 ZIN A   1      31.218   4.313  30.966  0.00  0.00     0.016 C 
ATOM     22  C29 ZIN A   1      33.251   3.297  32.069  0.00  0.00     0.070 C 
ENDROOT
BRANCH  22  23
ATOM     23  C31 ZIN A   1      34.011   4.361  31.320  0.00  0.00     0.155 C 
ATOM     24  O32 ZIN A   1      33.902   5.520  31.640  0.00  0.00    -0.295 OA
BRANCH  23  25
ATOM     25  C33 ZIN A   1      34.908   3.979  30.171  0.00  0.00     0.242 C 
BRANCH  25  26
ATOM     26  O34 ZIN A   1      36.199   4.562  30.360  0.00  0.00    -0.394 OA
ATOM     27  H56 ZIN A   1      36.447   4.676  31.287  0.00  0.00     0.209 HD
ENDBRANCH  25  26
ENDBRANCH  23  25
ENDBRANCH  22  23
BRANCH  18  28
ATOM     28  O25 ZIN A   1      29.978   3.062  29.260  0.00  0.00    -0.395 OA
ATOM     29  H48 ZIN A   1      29.162   3.365  29.681  0.00  0.00     0.210 HD
ENDBRANCH  18  28
TORSDOF 4
ENDMDL
MODEL 73
REMARK CAVERDOCK RESULT:       2.7      0.000      0.000
REMARK CAVERDOCK CONSTRAINTS:       0.0      0.0      0.0      0.0
REMARK CAVERDOCK TUNNEL: 72      2.7      3.0     73.1
REMARK  4 active torsions:
REMARK  status: ('A' for Active; 'I' for Inactive)
REMARK    1  A    between atoms: C23_18  and  O25_19 
REMARK    2  A    between atoms: C29_23  and  C31_24 
REMARK    3  A    between atoms: C31_24  and  C33_26 
REMARK    4  A    between atoms: C33_26  and  O34_27 
ROOT
ATOM      1  C1  ZIN A   1      33.803   3.024  34.402  0.00  0.00     0.011 C 
ATOM      2  C2  ZIN A   1      32.818   3.605  33.384  0.00  0.00    -0.006 C 
ATOM      3  C4  ZIN A   1      31.388   3.082  33.671  0.00  0.00     0.011 C 
ATOM      4  C5  ZIN A   1      31.011   2.252  32.449  0.00  0.00    -0.001 C 
ATOM      5  C7  ZIN A   1      29.549   2.261  32.048  0.00  0.00     0.001 C 
ATOM      6  C9  ZIN A   1      28.690   1.712  33.189  0.00  0.00     0.047 C 
ATOM      7  C10 ZIN A   1      27.212   1.765  32.791  0.00  0.00     0.200 C 
ATOM      8  F12 ZIN A   1      26.433   1.158  33.783  0.00  0.00    -0.245 F 
ATOM      9  C13 ZIN A   1      27.048   1.015  31.482  0.00  0.00    -0.030 A 
ATOM     10  C14 ZIN A   1      26.123   0.069  31.394  0.00  0.00     0.061 A 
ATOM     11  C15 ZIN A   1      25.950  -0.694  30.149  0.00  0.00     0.172 A 
ATOM     12  O16 ZIN A   1      25.076  -1.536  30.053  0.00  0.00    -0.289 OA
ATOM     13  C17 ZIN A   1      26.857  -0.417  29.023  0.00  0.00     0.052 A 
ATOM     14  C18 ZIN A   1      27.769   0.537  29.130  0.00  0.00    -0.008 A 
ATOM     15  C19 ZIN A   1      27.949   1.387  30.341  0.00  0.00     0.006 A 
ATOM     16  C20 ZIN A   1      27.634   2.833  29.950  0.00  0.00     0.025 C 
ATOM     17  C21 ZIN A   1      29.408   1.374  30.800  0.00  0.00     0.035 C 
ATOM     18  C23 ZIN A   1      30.302   1.864  29.664  0.00  0.00     0.124 C 
ATOM     19  C26 ZIN A   1      31.767   1.992  30.107  0.00  0.00     0.042 C 
ATOM     20  C27 ZIN A   1      31.812   2.921  31.300  0.00  0.00    -0.027 C 
ATOM     21  C28 ZIN A   1      31.161   4.262  30.955  0.00  0.00     0.016 C 
ATOM     22  C29 ZIN A   1      33.183   3.124  31.954  0.00  0.00     0.070 C 
ENDROOT
BRANCH  22  23
ATOM     23  C31 ZIN A   1      33.962   4.198  31.238  0.00  0.00     0.155 C 
ATOM     24  O32 ZIN A   1      34.066   5.296  31.727  0.00  0.00    -0.295 OA
BRANCH  23  25
ATOM     25  C33 ZIN A   1      34.611   3.900  29.911  0.00  0.00     0.242 C 
BRANCH  25  26
ATOM     26  O34 ZIN A   1      35.459   2.757  30.041  0.00  0.00    -0.394 OA
ATOM     27  H56 ZIN A   1      36.232   2.903  30.602  0.00  0.00     0.209 HD
ENDBRANCH  25  26
ENDBRANCH  23  25
ENDBRANCH  22  23
BRANCH  18  28
ATOM     28  O25 ZIN A   1      29.836   3.140  29.223  0.00  0.00    -0.395 OA
ATOM     29  H48 ZIN A   1      28.954   3.370  29.545  0.00  0.00     0.210 HD
ENDBRANCH  18  28
TORSDOF 4
ENDMDL
MODEL 74
REMARK CAVERDOCK RESULT:       2.3      0.000      0.000
REMARK CAVERDOCK CONSTRAINTS:       0.0      0.0      0.0      0.0
REMARK CAVERDOCK TUNNEL: 73      2.3      3.0     74.8
REMARK  4 active torsions:
REMARK  status: ('A' for Active; 'I' for Inactive)
REMARK    1  A    between atoms: C23_18  and  O25_19 
REMARK    2  A    between atoms: C29_23  and  C31_24 
REMARK    3  A    between atoms: C31_24  and  C33_26 
REMARK    4  A    between atoms: C33_26  and  O34_27 
ROOT
ATOM      1  C1  ZIN A   1      33.752   3.444  34.144  0.00  0.00     0.011 C 
ATOM      2  C2  ZIN A   1      32.740   3.844  33.068  0.00  0.00    -0.006 C 
ATOM      3  C4  ZIN A   1      31.326   3.342  33.456  0.00  0.00     0.011 C 
ATOM      4  C5  ZIN A   1      30.950   2.329  32.381  0.00  0.00    -0.001 C 
ATOM      5  C7  ZIN A   1      29.482   2.247  32.010  0.00  0.00     0.001 C 
ATOM      6  C9  ZIN A   1      28.653   1.861  33.236  0.00  0.00     0.047 C 
ATOM      7  C10 ZIN A   1      27.168   1.824  32.861  0.00  0.00     0.200 C 
ATOM      8  F12 ZIN A   1      26.418   1.360  33.948  0.00  0.00    -0.245 F 
ATOM      9  C13 ZIN A   1      27.002   0.880  31.684  0.00  0.00    -0.030 A 
ATOM     10  C14 ZIN A   1      26.098  -0.086  31.758  0.00  0.00     0.061 A 
ATOM     11  C15 ZIN A   1      25.923  -1.033  30.646  0.00  0.00     0.172 A 
ATOM     12  O16 ZIN A   1      25.067  -1.897  30.695  0.00  0.00    -0.289 OA
ATOM     13  C17 ZIN A   1      26.807  -0.912  29.475  0.00  0.00     0.052 A 
ATOM     14  C18 ZIN A   1      27.699   0.065  29.420  0.00  0.00    -0.008 A 
ATOM     15  C19 ZIN A   1      27.877   1.092  30.484  0.00  0.00     0.006 A 
ATOM     16  C20 ZIN A   1      27.525   2.455  29.884  0.00  0.00     0.025 C 
ATOM     17  C21 ZIN A   1      29.343   1.178  30.914  0.00  0.00     0.035 C 
ATOM     18  C23 ZIN A   1      30.209   1.507  29.701  0.00  0.00     0.124 C 
ATOM     19  C26 ZIN A   1      31.677   1.731  30.093  0.00  0.00     0.042 C 
ATOM     20  C27 ZIN A   1      31.718   2.831  31.129  0.00  0.00    -0.027 C 
ATOM     21  C28 ZIN A   1      31.033   4.090  30.597  0.00  0.00     0.016 C 
ATOM     22  C29 ZIN A   1      33.095   3.158  31.720  0.00  0.00     0.070 C 
ENDROOT
BRANCH  22  23
ATOM     23  C31 ZIN A   1      33.839   4.126  30.836  0.00  0.00     0.155 C 
ATOM     24  O32 ZIN A   1      33.579   5.304  30.878  0.00  0.00    -0.295 OA
BRANCH  23  25
ATOM     25  C33 ZIN A   1      34.907   3.622  29.899  0.00  0.00     0.242 C 
BRANCH  25  26
ATOM     26  O34 ZIN A   1      36.182   4.102  30.329  0.00  0.00    -0.394 OA
ATOM     27  H56 ZIN A   1      36.741   4.430  29.612  0.00  0.00     0.209 HD
ENDBRANCH  25  26
ENDBRANCH  23  25
ENDBRANCH  22  23
BRANCH  18  28
ATOM     28  O25 ZIN A   1      29.708   2.691  29.079  0.00  0.00    -0.395 OA
ATOM     29  H48 ZIN A   1      29.611   3.441  29.682  0.00  0.00     0.210 HD
ENDBRANCH  18  28
TORSDOF 4
ENDMDL
MODEL 75
REMARK CAVERDOCK RESULT:       2.1      0.000      0.000
REMARK CAVERDOCK CONSTRAINTS:       0.0      0.0      0.0      0.0
REMARK CAVERDOCK TUNNEL: 74      2.1      3.0     75.1
REMARK  4 active torsions:
REMARK  status: ('A' for Active; 'I' for Inactive)
REMARK    1  A    between atoms: C23_18  and  O25_19 
REMARK    2  A    between atoms: C29_23  and  C31_24 
REMARK    3  A    between atoms: C31_24  and  C33_26 
REMARK    4  A    between atoms: C33_26  and  O34_27 
ROOT
ATOM      1  C1  ZIN A   1      33.815   3.200  34.089  0.00  0.00     0.011 C 
ATOM      2  C2  ZIN A   1      32.745   3.688  33.109  0.00  0.00    -0.006 C 
ATOM      3  C4  ZIN A   1      31.355   3.145  33.525  0.00  0.00     0.011 C 
ATOM      4  C5  ZIN A   1      30.922   2.229  32.386  0.00  0.00    -0.001 C 
ATOM      5  C7  ZIN A   1      29.437   2.173  32.088  0.00  0.00     0.001 C 
ATOM      6  C9  ZIN A   1      28.675   1.674  33.317  0.00  0.00     0.047 C 
ATOM      7  C10 ZIN A   1      27.172   1.661  33.020  0.00  0.00     0.200 C 
ATOM      8  F12 ZIN A   1      26.482   1.098  34.099  0.00  0.00    -0.245 F 
ATOM      9  C13 ZIN A   1      26.945   0.826  31.774  0.00  0.00    -0.030 A 
ATOM     10  C14 ZIN A   1      26.047  -0.149  31.809  0.00  0.00     0.061 A 
ATOM     11  C15 ZIN A   1      25.813  -0.994  30.628  0.00  0.00     0.172 A 
ATOM     12  O16 ZIN A   1      24.962  -1.864  30.644  0.00  0.00    -0.289 OA
ATOM     13  C17 ZIN A   1      26.633  -0.764  29.426  0.00  0.00     0.052 A 
ATOM     14  C18 ZIN A   1      27.520   0.219  29.412  0.00  0.00    -0.008 A 
ATOM     15  C19 ZIN A   1      27.754   1.149  30.553  0.00  0.00     0.006 A 
ATOM     16  C20 ZIN A   1      27.368   2.558  30.096  0.00  0.00     0.025 C 
ATOM     17  C21 ZIN A   1      29.241   1.205  30.909  0.00  0.00     0.035 C 
ATOM     18  C23 ZIN A   1      30.040   1.646  29.686  0.00  0.00     0.124 C 
ATOM     19  C26 ZIN A   1      31.527   1.842  30.018  0.00  0.00     0.042 C 
ATOM     20  C27 ZIN A   1      31.622   2.846  31.145  0.00  0.00    -0.027 C 
ATOM     21  C28 ZIN A   1      30.908   4.144  30.765  0.00  0.00     0.016 C 
ATOM     22  C29 ZIN A   1      33.028   3.127  31.688  0.00  0.00     0.070 C 
ENDROOT
BRANCH  22  23
ATOM     23  C31 ZIN A   1      33.722   4.174  30.856  0.00  0.00     0.155 C 
ATOM     24  O32 ZIN A   1      33.245   5.277  30.752  0.00  0.00    -0.295 OA
BRANCH  23  25
ATOM     25  C33 ZIN A   1      35.014   3.843  30.152  0.00  0.00     0.242 C 
BRANCH  25  26
ATOM     26  O34 ZIN A   1      36.103   4.460  30.842  0.00  0.00    -0.394 OA
ATOM     27  H56 ZIN A   1      36.960   4.048  30.670  0.00  0.00     0.209 HD
ENDBRANCH  25  26
ENDBRANCH  23  25
ENDBRANCH  22  23
BRANCH  18  28
ATOM     28  O25 ZIN A   1      29.505   2.878  29.200  0.00  0.00    -0.395 OA
ATOM     29  H48 ZIN A   1      29.519   3.596  29.848  0.00  0.00     0.210 HD
ENDBRANCH  18  28
TORSDOF 4
ENDMDL
MODEL 76
REMARK CAVERDOCK RESULT:       2.0      0.000      0.000
REMARK CAVERDOCK CONSTRAINTS:       0.0      0.0      0.0      0.0
REMARK CAVERDOCK TUNNEL: 75      2.0      3.0     76.3
REMARK  4 active torsions:
REMARK  status: ('A' for Active; 'I' for Inactive)
REMARK    1  A    between atoms: C23_18  and  O25_19 
REMARK    2  A    between atoms: C29_23  and  C31_24 
REMARK    3  A    between atoms: C31_24  and  C33_26 
REMARK    4  A    between atoms: C33_26  and  O34_27 
ROOT
ATOM      1  C1  ZIN A   1      33.838   3.305  33.908  0.00  0.00     0.011 C 
ATOM      2  C2  ZIN A   1      32.741   3.723  32.925  0.00  0.00    -0.006 C 
ATOM      3  C4  ZIN A   1      31.370   3.179  33.396  0.00  0.00     0.011 C 
ATOM      4  C5  ZIN A   1      30.932   2.198  32.315  0.00  0.00    -0.001 C 
ATOM      5  C7  ZIN A   1      29.443   2.100  32.049  0.00  0.00     0.001 C 
ATOM      6  C9  ZIN A   1      28.714   1.653  33.317  0.00  0.00     0.047 C 
ATOM      7  C10 ZIN A   1      27.206   1.599  33.051  0.00  0.00     0.200 C 
ATOM      8  F12 ZIN A   1      26.546   1.080  34.171  0.00  0.00    -0.245 F 
ATOM      9  C13 ZIN A   1      26.970   0.696  31.854  0.00  0.00    -0.030 A 
ATOM     10  C14 ZIN A   1      26.091  -0.291  31.957  0.00  0.00     0.061 A 
ATOM     11  C15 ZIN A   1      25.851  -1.200  30.826  0.00  0.00     0.172 A 
ATOM     12  O16 ZIN A   1      25.016  -2.083  30.904  0.00  0.00    -0.289 OA
ATOM     13  C17 ZIN A   1      26.644  -1.019  29.599  0.00  0.00     0.052 A 
ATOM     14  C18 ZIN A   1      27.512  -0.022  29.516  0.00  0.00    -0.008 A 
ATOM     15  C19 ZIN A   1      27.750   0.969  30.602  0.00  0.00     0.006 A 
ATOM     16  C20 ZIN A   1      27.331   2.345  30.081  0.00  0.00     0.025 C 
ATOM     17  C21 ZIN A   1      29.242   1.069  30.926  0.00  0.00     0.035 C 
ATOM     18  C23 ZIN A   1      30.010   1.460  29.666  0.00  0.00     0.124 C 
ATOM     19  C26 ZIN A   1      31.499   1.699  29.959  0.00  0.00     0.042 C 
ATOM     20  C27 ZIN A   1      31.598   2.761  31.030  0.00  0.00    -0.027 C 
ATOM     21  C28 ZIN A   1      30.852   4.025  30.597  0.00  0.00     0.016 C 
ATOM     22  C29 ZIN A   1      33.008   3.094  31.531  0.00  0.00     0.070 C 
ENDROOT
BRANCH  22  23
ATOM     23  C31 ZIN A   1      33.667   4.109  30.632  0.00  0.00     0.155 C 
ATOM     24  O32 ZIN A   1      33.089   5.129  30.347  0.00  0.00    -0.295 OA
BRANCH  23  25
ATOM     25  C33 ZIN A   1      35.048   3.848  30.087  0.00  0.00     0.242 C 
BRANCH  25  26
ATOM     26  O34 ZIN A   1      35.993   4.678  30.767  0.00  0.00    -0.394 OA
ATOM     27  H56 ZIN A   1      36.880   4.299  30.822  0.00  0.00     0.209 HD
ENDBRANCH  25  26
ENDBRANCH  23  25
ENDBRANCH  22  23
BRANCH  18  28
ATOM     28  O25 ZIN A   1      29.444   2.655  29.128  0.00  0.00    -0.395 OA
ATOM     29  H48 ZIN A   1      28.896   3.148  29.755  0.00  0.00     0.210 HD
ENDBRANCH  18  28
TORSDOF 4
ENDMDL
MODEL 77
REMARK CAVERDOCK RESULT:       2.0      0.000      0.000
REMARK CAVERDOCK CONSTRAINTS:       0.0      0.0      0.0      0.0
REMARK CAVERDOCK TUNNEL: 76      2.0      3.1     77.5
REMARK  4 active torsions:
REMARK  status: ('A' for Active; 'I' for Inactive)
REMARK    1  A    between atoms: C23_18  and  O25_19 
REMARK    2  A    between atoms: C29_23  and  C31_24 
REMARK    3  A    between atoms: C31_24  and  C33_26 
REMARK    4  A    between atoms: C33_26  and  O34_27 
ROOT
ATOM      1  C1  ZIN A   1      33.664   3.317  34.048  0.00  0.00     0.011 C 
ATOM      2  C2  ZIN A   1      32.581   3.736  33.050  0.00  0.00    -0.006 C 
ATOM      3  C4  ZIN A   1      31.205   3.180  33.495  0.00  0.00     0.011 C 
ATOM      4  C5  ZIN A   1      30.791   2.205  32.399  0.00  0.00    -0.001 C 
ATOM      5  C7  ZIN A   1      29.308   2.100  32.108  0.00  0.00     0.001 C 
ATOM      6  C9  ZIN A   1      28.560   1.640  33.361  0.00  0.00     0.047 C 
ATOM      7  C10 ZIN A   1      27.057   1.579  33.069  0.00  0.00     0.200 C 
ATOM      8  F12 ZIN A   1      26.382   1.049  34.175  0.00  0.00    -0.245 F 
ATOM      9  C13 ZIN A   1      26.846   0.683  31.863  0.00  0.00    -0.030 A 
ATOM     10  C14 ZIN A   1      25.971  -0.309  31.945  0.00  0.00     0.061 A 
ATOM     11  C15 ZIN A   1      25.755  -1.212  30.804  0.00  0.00     0.172 A 
ATOM     12  O16 ZIN A   1      24.925  -2.100  30.862  0.00  0.00    -0.289 OA
ATOM     13  C17 ZIN A   1      26.567  -1.017  29.590  0.00  0.00     0.052 A 
ATOM     14  C18 ZIN A   1      27.430  -0.015  29.529  0.00  0.00    -0.008 A 
ATOM     15  C19 ZIN A   1      27.645   0.970  30.626  0.00  0.00     0.006 A 
ATOM     16  C20 ZIN A   1      27.226   2.347  30.108  0.00  0.00     0.025 C 
ATOM     17  C21 ZIN A   1      29.131   1.076  30.975  0.00  0.00     0.035 C 
ATOM     18  C23 ZIN A   1      29.917   1.480  29.731  0.00  0.00     0.124 C 
ATOM     19  C26 ZIN A   1      31.400   1.725  30.049  0.00  0.00     0.042 C 
ATOM     20  C27 ZIN A   1      31.474   2.781  31.129  0.00  0.00    -0.027 C 
ATOM     21  C28 ZIN A   1      30.729   4.043  30.694  0.00  0.00     0.016 C 
ATOM     22  C29 ZIN A   1      32.874   3.118  31.655  0.00  0.00     0.070 C 
ENDROOT
BRANCH  22  23
ATOM     23  C31 ZIN A   1      33.542   4.143  30.774  0.00  0.00     0.155 C 
ATOM     24  O32 ZIN A   1      32.891   5.030  30.279  0.00  0.00    -0.295 OA
BRANCH  23  25
ATOM     25  C33 ZIN A   1      35.024   4.059  30.511  0.00  0.00     0.242 C 
BRANCH  25  26
ATOM     26  O34 ZIN A   1      35.710   4.997  31.344  0.00  0.00    -0.394 OA
ATOM     27  H56 ZIN A   1      35.133   5.475  31.955  0.00  0.00     0.209 HD
ENDBRANCH  25  26
ENDBRANCH  23  25
ENDBRANCH  22  23
BRANCH  18  28
ATOM     28  O25 ZIN A   1      29.353   2.676  29.192  0.00  0.00    -0.395 OA
ATOM     29  H48 ZIN A   1      28.656   2.524  28.538  0.00  0.00     0.210 HD
ENDBRANCH  18  28
TORSDOF 4
ENDMDL
MODEL 78
REMARK CAVERDOCK RESULT:       2.0      0.000      0.000
REMARK CAVERDOCK CONSTRAINTS:       0.0      0.0      0.0      0.0
REMARK CAVERDOCK TUNNEL: 77      2.0      3.1     78.5
REMARK  4 active torsions:
REMARK  status: ('A' for Active; 'I' for Inactive)
REMARK    1  A    between atoms: C23_18  and  O25_19 
REMARK    2  A    between atoms: C29_23  and  C31_24 
REMARK    3  A    between atoms: C31_24  and  C33_26 
REMARK    4  A    between atoms: C33_26  and  O34_27 
ROOT
ATOM      1  C1  ZIN A   1      26.794  -2.376  31.045  0.00  0.00     0.011 C 
ATOM      2  C2  ZIN A   1      26.837  -0.854  30.886  0.00  0.00    -0.006 C 
ATOM      3  C4  ZIN A   1      28.120  -0.434  30.128  0.00  0.00     0.011 C 
ATOM      4  C5  ZIN A   1      28.926   0.391  31.125  0.00  0.00    -0.001 C 
ATOM      5  C7  ZIN A   1      29.753   1.526  30.555  0.00  0.00     0.001 C 
ATOM      6  C9  ZIN A   1      30.780   0.978  29.562  0.00  0.00     0.047 C 
ATOM      7  C10 ZIN A   1      31.582   2.136  28.960  0.00  0.00     0.200 C 
ATOM      8  F12 ZIN A   1      32.598   1.632  28.140  0.00  0.00    -0.245 F 
ATOM      9  C13 ZIN A   1      32.190   2.932  30.100  0.00  0.00    -0.030 A 
ATOM     10  C14 ZIN A   1      33.491   3.190  30.081  0.00  0.00     0.061 A 
ATOM     11  C15 ZIN A   1      34.120   3.940  31.178  0.00  0.00     0.172 A 
ATOM     12  O16 ZIN A   1      35.307   4.212  31.145  0.00  0.00    -0.289 OA
ATOM     13  C17 ZIN A   1      33.284   4.353  32.317  0.00  0.00     0.052 A 
ATOM     14  C18 ZIN A   1      31.986   4.091  32.311  0.00  0.00    -0.008 A 
ATOM     15  C19 ZIN A   1      31.281   3.394  31.199  0.00  0.00     0.006 A 
ATOM     16  C20 ZIN A   1      30.276   4.376  30.593  0.00  0.00     0.025 C 
ATOM     17  C21 ZIN A   1      30.463   2.216  31.732  0.00  0.00     0.035 C 
ATOM     18  C23 ZIN A   1      29.462   2.719  32.768  0.00  0.00     0.124 C 
ATOM     19  C26 ZIN A   1      28.526   1.599  33.247  0.00  0.00     0.042 C 
ATOM     20  C27 ZIN A   1      27.835   1.021  32.032  0.00  0.00    -0.027 C 
ATOM     21  C28 ZIN A   1      27.116   2.124  31.252  0.00  0.00     0.016 C 
ATOM     22  C29 ZIN A   1      26.909  -0.174  32.281  0.00  0.00     0.070 C 
ENDROOT
BRANCH  22  23
ATOM     23  C31 ZIN A   1      25.535   0.291  32.693  0.00  0.00     0.155 C 
ATOM     24  O32 ZIN A   1      24.863   0.940  31.929  0.00  0.00    -0.295 OA
BRANCH  23  25
ATOM     25  C33 ZIN A   1      25.002  -0.053  34.060  0.00  0.00     0.242 C 
BRANCH  25  26
ATOM     26  O34 ZIN A   1      26.043   0.092  35.028  0.00  0.00    -0.394 OA
ATOM     27  H56 ZIN A   1      26.019  -0.570  35.732  0.00  0.00     0.209 HD
ENDBRANCH  25  26
ENDBRANCH  23  25
ENDBRANCH  22  23
BRANCH  18  28
ATOM     28  O25 ZIN A   1      28.680   3.765  32.190  0.00  0.00    -0.395 OA
ATOM     29  H48 ZIN A   1      29.177   4.351  31.603  0.00  0.00     0.210 HD
ENDBRANCH  18  28
TORSDOF 4
ENDMDL
MODEL 79
REMARK CAVERDOCK RESULT:       1.7      0.000      0.000
REMARK CAVERDOCK CONSTRAINTS:       0.1      0.0      0.0      0.0
REMARK CAVERDOCK TUNNEL: 78      1.7      3.2     79.6
REMARK  4 active torsions:
REMARK  status: ('A' for Active; 'I' for Inactive)
REMARK    1  A    between atoms: C23_18  and  O25_19 
REMARK    2  A    between atoms: C29_23  and  C31_24 
REMARK    3  A    between atoms: C31_24  and  C33_26 
REMARK    4  A    between atoms: C33_26  and  O34_27 
ROOT
ATOM      1  C1  ZIN A   1      26.757   0.943  35.202  0.00  0.00     0.011 C 
ATOM      2  C2  ZIN A   1      27.718   0.393  34.145  0.00  0.00    -0.006 C 
ATOM      3  C4  ZIN A   1      28.495   1.555  33.477  0.00  0.00     0.011 C 
ATOM      4  C5  ZIN A   1      28.061   1.544  32.016  0.00  0.00    -0.001 C 
ATOM      5  C7  ZIN A   1      29.102   1.957  30.995  0.00  0.00     0.001 C 
ATOM      6  C9  ZIN A   1      29.561   3.390  31.267  0.00  0.00     0.047 C 
ATOM      7  C10 ZIN A   1      30.644   3.784  30.257  0.00  0.00     0.200 C 
ATOM      8  F12 ZIN A   1      30.984   5.130  30.429  0.00  0.00    -0.245 F 
ATOM      9  C13 ZIN A   1      30.087   3.570  28.861  0.00  0.00    -0.030 A 
ATOM     10  C14 ZIN A   1      30.157   4.561  27.983  0.00  0.00     0.061 A 
ATOM     11  C15 ZIN A   1      29.610   4.398  26.628  0.00  0.00     0.172 A 
ATOM     12  O16 ZIN A   1      29.707   5.292  25.807  0.00  0.00    -0.289 OA
ATOM     13  C17 ZIN A   1      28.941   3.131  26.287  0.00  0.00     0.052 A 
ATOM     14  C18 ZIN A   1      28.889   2.153  27.178  0.00  0.00    -0.008 A 
ATOM     15  C19 ZIN A   1      29.483   2.235  28.543  0.00  0.00     0.006 A 
ATOM     16  C20 ZIN A   1      30.593   1.185  28.634  0.00  0.00     0.025 C 
ATOM     17  C21 ZIN A   1      28.449   1.860  29.606  0.00  0.00     0.035 C 
ATOM     18  C23 ZIN A   1      27.926   0.453  29.333  0.00  0.00     0.124 C 
ATOM     19  C26 ZIN A   1      26.977  -0.027  30.441  0.00  0.00     0.042 C 
ATOM     20  C27 ZIN A   1      27.721   0.051  31.756  0.00  0.00    -0.027 C 
ATOM     21  C28 ZIN A   1      29.022  -0.749  31.680  0.00  0.00     0.016 C 
ATOM     22  C29 ZIN A   1      26.921  -0.310  33.013  0.00  0.00     0.070 C 
ENDROOT
BRANCH  22  23
ATOM     23  C31 ZIN A   1      26.924  -1.800  33.237  0.00  0.00     0.155 C 
ATOM     24  O32 ZIN A   1      26.495  -2.540  32.385  0.00  0.00    -0.295 OA
BRANCH  23  25
ATOM     25  C33 ZIN A   1      27.461  -2.367  34.526  0.00  0.00     0.242 C 
BRANCH  25  26
ATOM     26  O34 ZIN A   1      26.744  -3.558  34.858  0.00  0.00    -0.394 OA
ATOM     27  H56 ZIN A   1      26.078  -3.810  34.205  0.00  0.00     0.209 HD
ENDBRANCH  25  26
ENDBRANCH  23  25
ENDBRANCH  22  23
BRANCH  18  28
ATOM     28  O25 ZIN A   1      29.032  -0.446  29.246  0.00  0.00    -0.395 OA
ATOM     29  H48 ZIN A   1      29.375  -0.564  28.349  0.00  0.00     0.210 HD
ENDBRANCH  18  28
TORSDOF 4
ENDMDL
MODEL 80
REMARK CAVERDOCK RESULT:       0.9      0.000      0.000
REMARK CAVERDOCK CONSTRAINTS:       0.0      0.0      0.0      0.0
REMARK CAVERDOCK TUNNEL: 79      0.9      3.2     80.8
REMARK  4 active torsions:
REMARK  status: ('A' for Active; 'I' for Inactive)
REMARK    1  A    between atoms: C23_18  and  O25_19 
REMARK    2  A    between atoms: C29_23  and  C31_24 
REMARK    3  A    between atoms: C31_24  and  C33_26 
REMARK    4  A    between atoms: C33_26  and  O34_27 
ROOT
ATOM      1  C1  ZIN A   1      26.633   0.997  35.197  0.00  0.00     0.011 C 
ATOM      2  C2  ZIN A   1      27.548   0.415  34.117  0.00  0.00    -0.006 C 
ATOM      3  C4  ZIN A   1      28.403   1.539  33.482  0.00  0.00     0.011 C 
ATOM      4  C5  ZIN A   1      27.962   1.606  32.024  0.00  0.00    -0.001 C 
ATOM      5  C7  ZIN A   1      29.026   1.977  31.010  0.00  0.00     0.001 C 
ATOM      6  C9  ZIN A   1      29.589   3.364  31.325  0.00  0.00     0.047 C 
ATOM      7  C10 ZIN A   1      30.693   3.712  30.321  0.00  0.00     0.200 C 
ATOM      8  F12 ZIN A   1      31.129   5.025  30.534  0.00  0.00    -0.245 F 
ATOM      9  C13 ZIN A   1      30.116   3.584  28.923  0.00  0.00    -0.030 A 
ATOM     10  C14 ZIN A   1      30.253   4.595  28.077  0.00  0.00     0.061 A 
ATOM     11  C15 ZIN A   1      29.689   4.517  26.721  0.00  0.00     0.172 A 
ATOM     12  O16 ZIN A   1      29.847   5.428  25.928  0.00  0.00    -0.289 OA
ATOM     13  C17 ZIN A   1      28.930   3.313  26.343  0.00  0.00     0.052 A 
ATOM     14  C18 ZIN A   1      28.812   2.312  27.203  0.00  0.00    -0.008 A 
ATOM     15  C19 ZIN A   1      29.416   2.307  28.565  0.00  0.00     0.006 A 
ATOM     16  C20 ZIN A   1      30.448   1.178  28.615  0.00  0.00     0.025 C 
ATOM     17  C21 ZIN A   1      28.362   1.972  29.623  0.00  0.00     0.035 C 
ATOM     18  C23 ZIN A   1      27.739   0.616  29.307  0.00  0.00     0.124 C 
ATOM     19  C26 ZIN A   1      26.762   0.169  30.406  0.00  0.00     0.042 C 
ATOM     20  C27 ZIN A   1      27.515   0.151  31.717  0.00  0.00    -0.027 C 
ATOM     21  C28 ZIN A   1      28.756  -0.737  31.608  0.00  0.00     0.016 C 
ATOM     22  C29 ZIN A   1      26.697  -0.192  32.967  0.00  0.00     0.070 C 
ENDROOT
BRANCH  22  23
ATOM     23  C31 ZIN A   1      26.594  -1.686  33.144  0.00  0.00     0.155 C 
ATOM     24  O32 ZIN A   1      25.639  -2.280  32.707  0.00  0.00    -0.295 OA
BRANCH  23  25
ATOM     25  C33 ZIN A   1      27.684  -2.437  33.865  0.00  0.00     0.242 C 
BRANCH  25  26
ATOM     26  O34 ZIN A   1      27.312  -2.617  35.233  0.00  0.00    -0.394 OA
ATOM     27  H56 ZIN A   1      27.016  -3.512  35.445  0.00  0.00     0.209 HD
ENDBRANCH  25  26
ENDBRANCH  23  25
ENDBRANCH  22  23
BRANCH  18  28
ATOM     28  O25 ZIN A   1      28.777  -0.357  29.185  0.00  0.00    -0.395 OA
ATOM     29  H48 ZIN A   1      29.415  -0.346  29.912  0.00  0.00     0.210 HD
ENDBRANCH  18  28
TORSDOF 4
ENDMDL
MODEL 81
REMARK CAVERDOCK RESULT:      -0.8      0.000      0.000
REMARK CAVERDOCK CONSTRAINTS:       0.3      0.0      0.0      0.0
REMARK CAVERDOCK TUNNEL: 80     -0.8      3.2     81.5
REMARK  4 active torsions:
REMARK  status: ('A' for Active; 'I' for Inactive)
REMARK    1  A    between atoms: C23_18  and  O25_19 
REMARK    2  A    between atoms: C29_23  and  C31_24 
REMARK    3  A    between atoms: C31_24  and  C33_26 
REMARK    4  A    between atoms: C33_26  and  O34_27 
ROOT
ATOM      1  C1  ZIN A   1      26.228   1.109  35.224  0.00  0.00     0.011 C 
ATOM      2  C2  ZIN A   1      27.211   0.530  34.204  0.00  0.00    -0.006 C 
ATOM      3  C4  ZIN A   1      28.045   1.667  33.564  0.00  0.00     0.011 C 
ATOM      4  C5  ZIN A   1      27.663   1.666  32.088  0.00  0.00    -0.001 C 
ATOM      5  C7  ZIN A   1      28.753   2.046  31.105  0.00  0.00     0.001 C 
ATOM      6  C9  ZIN A   1      29.244   3.466  31.392  0.00  0.00     0.047 C 
ATOM      7  C10 ZIN A   1      30.374   3.825  30.422  0.00  0.00     0.200 C 
ATOM      8  F12 ZIN A   1      30.747   5.162  30.605  0.00  0.00    -0.245 F 
ATOM      9  C13 ZIN A   1      29.862   3.625  29.007  0.00  0.00    -0.030 A 
ATOM     10  C14 ZIN A   1      29.993   4.612  28.131  0.00  0.00     0.061 A 
ATOM     11  C15 ZIN A   1      29.490   4.463  26.757  0.00  0.00     0.172 A 
ATOM     12  O16 ZIN A   1      29.643   5.352  25.940  0.00  0.00    -0.289 OA
ATOM     13  C17 ZIN A   1      28.797   3.216  26.393  0.00  0.00     0.052 A 
ATOM     14  C18 ZIN A   1      28.684   2.241  27.283  0.00  0.00    -0.008 A 
ATOM     15  C19 ZIN A   1      29.230   2.308  28.667  0.00  0.00     0.006 A 
ATOM     16  C20 ZIN A   1      30.305   1.226  28.800  0.00  0.00     0.025 C 
ATOM     17  C21 ZIN A   1      28.148   1.966  29.693  0.00  0.00     0.035 C 
ATOM     18  C23 ZIN A   1      27.594   0.574  29.402  0.00  0.00     0.124 C 
ATOM     19  C26 ZIN A   1      26.592   0.124  30.476  0.00  0.00     0.042 C 
ATOM     20  C27 ZIN A   1      27.289   0.183  31.816  0.00  0.00    -0.027 C 
ATOM     21  C28 ZIN A   1      28.569  -0.655  31.789  0.00  0.00     0.016 C 
ATOM     22  C29 ZIN A   1      26.435  -0.152  33.044  0.00  0.00     0.070 C 
ENDROOT
BRANCH  22  23
ATOM     23  C31 ZIN A   1      26.385  -1.641  33.269  0.00  0.00     0.155 C 
ATOM     24  O32 ZIN A   1      25.482  -2.292  32.804  0.00  0.00    -0.295 OA
BRANCH  23  25
ATOM     25  C33 ZIN A   1      27.463  -2.317  34.076  0.00  0.00     0.242 C 
BRANCH  25  26
ATOM     26  O34 ZIN A   1      27.070  -3.660  34.367  0.00  0.00    -0.394 OA
ATOM     27  H56 ZIN A   1      26.333  -3.979  33.829  0.00  0.00     0.209 HD
ENDBRANCH  25  26
ENDBRANCH  23  25
ENDBRANCH  22  23
BRANCH  18  28
ATOM     28  O25 ZIN A   1      28.676  -0.357  29.356  0.00  0.00    -0.395 OA
ATOM     29  H48 ZIN A   1      28.493  -1.195  29.804  0.00  0.00     0.210 HD
ENDBRANCH  18  28
TORSDOF 4
ENDMDL
MODEL 82
REMARK CAVERDOCK RESULT:      -1.6      0.000      0.000
REMARK CAVERDOCK CONSTRAINTS:       0.2      0.0      0.0      0.0
REMARK CAVERDOCK TUNNEL: 81     -1.6      3.3     82.3
REMARK  4 active torsions:
REMARK  status: ('A' for Active; 'I' for Inactive)
REMARK    1  A    between atoms: C23_18  and  O25_19 
REMARK    2  A    between atoms: C29_23  and  C31_24 
REMARK    3  A    between atoms: C31_24  and  C33_26 
REMARK    4  A    between atoms: C33_26  and  O34_27 
ROOT
ATOM      1  C1  ZIN A   1      26.538   0.928  35.333  0.00  0.00     0.011 C 
ATOM      2  C2  ZIN A   1      27.438   0.330  34.249  0.00  0.00    -0.006 C 
ATOM      3  C4  ZIN A   1      28.287   1.445  33.589  0.00  0.00     0.011 C 
ATOM      4  C5  ZIN A   1      27.828   1.494  32.136  0.00  0.00    -0.001 C 
ATOM      5  C7  ZIN A   1      28.879   1.849  31.103  0.00  0.00     0.001 C 
ATOM      6  C9  ZIN A   1      29.448   3.240  31.393  0.00  0.00     0.047 C 
ATOM      7  C10 ZIN A   1      30.539   3.572  30.370  0.00  0.00     0.200 C 
ATOM      8  F12 ZIN A   1      30.981   4.886  30.560  0.00  0.00    -0.245 F 
ATOM      9  C13 ZIN A   1      29.944   3.427  28.981  0.00  0.00    -0.030 A 
ATOM     10  C14 ZIN A   1      30.072   4.427  28.121  0.00  0.00     0.061 A 
ATOM     11  C15 ZIN A   1      29.490   4.332  26.773  0.00  0.00     0.172 A 
ATOM     12  O16 ZIN A   1      29.639   5.232  25.967  0.00  0.00    -0.289 OA
ATOM     13  C17 ZIN A   1      28.724   3.125  26.422  0.00  0.00     0.052 A 
ATOM     14  C18 ZIN A   1      28.615   2.136  27.295  0.00  0.00    -0.008 A 
ATOM     15  C19 ZIN A   1      29.237   2.147  28.649  0.00  0.00     0.006 A 
ATOM     16  C20 ZIN A   1      30.268   1.017  28.701  0.00  0.00     0.025 C 
ATOM     17  C21 ZIN A   1      28.197   1.828  29.725  0.00  0.00     0.035 C 
ATOM     18  C23 ZIN A   1      27.567   0.469  29.436  0.00  0.00     0.124 C 
ATOM     19  C26 ZIN A   1      26.604   0.038  30.553  0.00  0.00     0.042 C 
ATOM     20  C27 ZIN A   1      27.374   0.036  31.854  0.00  0.00    -0.027 C 
ATOM     21  C28 ZIN A   1      28.611  -0.856  31.740  0.00  0.00     0.016 C 
ATOM     22  C29 ZIN A   1      26.572  -0.290  33.119  0.00  0.00     0.070 C 
ENDROOT
BRANCH  22  23
ATOM     23  C31 ZIN A   1      26.468  -1.780  33.316  0.00  0.00     0.155 C 
ATOM     24  O32 ZIN A   1      26.114  -2.487  32.404  0.00  0.00    -0.295 OA
BRANCH  23  25
ATOM     25  C33 ZIN A   1      26.805  -2.389  34.653  0.00  0.00     0.242 C 
BRANCH  25  26
ATOM     26  O34 ZIN A   1      26.445  -3.772  34.651  0.00  0.00    -0.394 OA
ATOM     27  H56 ZIN A   1      26.998  -4.323  35.221  0.00  0.00     0.209 HD
ENDBRANCH  25  26
ENDBRANCH  23  25
ENDBRANCH  22  23
BRANCH  18  28
ATOM     28  O25 ZIN A   1      28.602  -0.507  29.312  0.00  0.00    -0.395 OA
ATOM     29  H48 ZIN A   1      29.360  -0.353  29.893  0.00  0.00     0.210 HD
ENDBRANCH  18  28
TORSDOF 4
ENDMDL
MODEL 83
REMARK CAVERDOCK RESULT:      -2.6      0.000      0.000
REMARK CAVERDOCK CONSTRAINTS:       0.3      0.0      0.0      0.0
REMARK CAVERDOCK TUNNEL: 82     -2.6      3.3     83.2
REMARK  4 active torsions:
REMARK  status: ('A' for Active; 'I' for Inactive)
REMARK    1  A    between atoms: C23_18  and  O25_19 
REMARK    2  A    between atoms: C29_23  and  C31_24 
REMARK    3  A    between atoms: C31_24  and  C33_26 
REMARK    4  A    between atoms: C33_26  and  O34_27 
ROOT
ATOM      1  C1  ZIN A   1      26.348   0.885  35.310  0.00  0.00     0.011 C 
ATOM      2  C2  ZIN A   1      27.294   0.303  34.257  0.00  0.00    -0.006 C 
ATOM      3  C4  ZIN A   1      28.126   1.436  33.606  0.00  0.00     0.011 C 
ATOM      4  C5  ZIN A   1      27.705   1.455  32.141  0.00  0.00    -0.001 C 
ATOM      5  C7  ZIN A   1      28.772   1.832  31.133  0.00  0.00     0.001 C 
ATOM      6  C9  ZIN A   1      29.290   3.242  31.421  0.00  0.00     0.047 C 
ATOM      7  C10 ZIN A   1      30.398   3.596  30.424  0.00  0.00     0.200 C 
ATOM      8  F12 ZIN A   1      30.794   4.926  30.610  0.00  0.00    -0.245 F 
ATOM      9  C13 ZIN A   1      29.845   3.418  29.022  0.00  0.00    -0.030 A 
ATOM     10  C14 ZIN A   1      29.965   4.412  28.153  0.00  0.00     0.061 A 
ATOM     11  C15 ZIN A   1      29.423   4.285  26.792  0.00  0.00     0.172 A 
ATOM     12  O16 ZIN A   1      29.565   5.180  25.979  0.00  0.00    -0.289 OA
ATOM     13  C17 ZIN A   1      28.703   3.050  26.434  0.00  0.00     0.052 A 
ATOM     14  C18 ZIN A   1      28.602   2.068  27.316  0.00  0.00    -0.008 A 
ATOM     15  C19 ZIN A   1      29.186   2.113  28.686  0.00  0.00     0.006 A 
ATOM     16  C20 ZIN A   1      30.249   1.016  28.778  0.00  0.00     0.025 C 
ATOM     17  C21 ZIN A   1      28.128   1.774  29.738  0.00  0.00     0.035 C 
ATOM     18  C23 ZIN A   1      27.547   0.393  29.448  0.00  0.00     0.124 C 
ATOM     19  C26 ZIN A   1      26.569  -0.055  30.544  0.00  0.00     0.042 C 
ATOM     20  C27 ZIN A   1      27.303  -0.019  31.865  0.00  0.00    -0.027 C 
ATOM     21  C28 ZIN A   1      28.570  -0.874  31.794  0.00  0.00     0.016 C 
ATOM     22  C29 ZIN A   1      26.478  -0.355  33.112  0.00  0.00     0.070 C 
ENDROOT
BRANCH  22  23
ATOM     23  C31 ZIN A   1      26.414  -1.846  33.324  0.00  0.00     0.155 C 
ATOM     24  O32 ZIN A   1      25.780  -2.538  32.565  0.00  0.00    -0.295 OA
BRANCH  23  25
ATOM     25  C33 ZIN A   1      27.143  -2.475  34.484  0.00  0.00     0.242 C 
BRANCH  25  26
ATOM     26  O34 ZIN A   1      26.654  -3.801  34.692  0.00  0.00    -0.394 OA
ATOM     27  H56 ZIN A   1      27.257  -4.368  35.191  0.00  0.00     0.209 HD
ENDBRANCH  25  26
ENDBRANCH  23  25
ENDBRANCH  22  23
BRANCH  18  28
ATOM     28  O25 ZIN A   1      28.615  -0.552  29.363  0.00  0.00    -0.395 OA
ATOM     29  H48 ZIN A   1      28.432  -1.393  29.804  0.00  0.00     0.210 HD
ENDBRANCH  18  28
TORSDOF 4
ENDMDL
MODEL 84
REMARK CAVERDOCK RESULT:      -2.8      0.000      0.000
REMARK CAVERDOCK CONSTRAINTS:       0.0      0.0      0.0      0.0
REMARK CAVERDOCK TUNNEL: 83     -2.8      3.3     84.3
REMARK  4 active torsions:
REMARK  status: ('A' for Active; 'I' for Inactive)
REMARK    1  A    between atoms: C23_18  and  O25_19 
REMARK    2  A    between atoms: C29_23  and  C31_24 
REMARK    3  A    between atoms: C31_24  and  C33_26 
REMARK    4  A    between atoms: C33_26  and  O34_27 
ROOT
ATOM      1  C1  ZIN A   1      26.467   0.585  35.083  0.00  0.00     0.011 C 
ATOM      2  C2  ZIN A   1      27.368   0.020  33.983  0.00  0.00    -0.006 C 
ATOM      3  C4  ZIN A   1      28.243   1.148  33.381  0.00  0.00     0.011 C 
ATOM      4  C5  ZIN A   1      27.801   1.269  31.927  0.00  0.00    -0.001 C 
ATOM      5  C7  ZIN A   1      28.870   1.652  30.923  0.00  0.00     0.001 C 
ATOM      6  C9  ZIN A   1      29.459   3.018  31.280  0.00  0.00     0.047 C 
ATOM      7  C10 ZIN A   1      30.567   3.375  30.284  0.00  0.00     0.200 C 
ATOM      8  F12 ZIN A   1      31.029   4.672  30.537  0.00  0.00    -0.245 F 
ATOM      9  C13 ZIN A   1      29.986   3.302  28.884  0.00  0.00    -0.030 A 
ATOM     10  C14 ZIN A   1      30.140   4.337  28.070  0.00  0.00     0.061 A 
ATOM     11  C15 ZIN A   1      29.572   4.312  26.714  0.00  0.00     0.172 A 
ATOM     12  O16 ZIN A   1      29.745   5.245  25.950  0.00  0.00    -0.289 OA
ATOM     13  C17 ZIN A   1      28.789   3.135  26.301  0.00  0.00     0.052 A 
ATOM     14  C18 ZIN A   1      28.654   2.111  27.129  0.00  0.00    -0.008 A 
ATOM     15  C19 ZIN A   1      29.261   2.051  28.488  0.00  0.00     0.006 A 
ATOM     16  C20 ZIN A   1      30.271   0.902  28.500  0.00  0.00     0.025 C 
ATOM     17  C21 ZIN A   1      28.203   1.703  29.538  0.00  0.00     0.035 C 
ATOM     18  C23 ZIN A   1      27.553   0.369  29.182  0.00  0.00     0.124 C 
ATOM     19  C26 ZIN A   1      26.571  -0.093  30.269  0.00  0.00     0.042 C 
ATOM     20  C27 ZIN A   1      27.326  -0.167  31.577  0.00  0.00    -0.027 C 
ATOM     21  C28 ZIN A   1      28.549  -1.074  31.436  0.00  0.00     0.016 C 
ATOM     22  C29 ZIN A   1      26.504  -0.534  32.817  0.00  0.00     0.070 C 
ENDROOT
BRANCH  22  23
ATOM     23  C31 ZIN A   1      26.373  -2.030  32.947  0.00  0.00     0.155 C 
ATOM     24  O32 ZIN A   1      25.619  -2.634  32.224  0.00  0.00    -0.295 OA
BRANCH  23  25
ATOM     25  C33 ZIN A   1      27.183  -2.771  33.979  0.00  0.00     0.242 C 
BRANCH  25  26
ATOM     26  O34 ZIN A   1      27.225  -4.160  33.645  0.00  0.00    -0.394 OA
ATOM     27  H56 ZIN A   1      28.119  -4.525  33.597  0.00  0.00     0.209 HD
ENDBRANCH  25  26
ENDBRANCH  23  25
ENDBRANCH  22  23
BRANCH  18  28
ATOM     28  O25 ZIN A   1      28.573  -0.618  29.026  0.00  0.00    -0.395 OA
ATOM     29  H48 ZIN A   1      28.589  -1.033  28.152  0.00  0.00     0.210 HD
ENDBRANCH  18  28
TORSDOF 4
ENDMDL
MODEL 85
REMARK CAVERDOCK RESULT:      -3.7      0.000      0.000
REMARK CAVERDOCK CONSTRAINTS:       0.0      0.0      0.0      0.0
REMARK CAVERDOCK TUNNEL: 84     -3.7      3.3     85.3
REMARK  4 active torsions:
REMARK  status: ('A' for Active; 'I' for Inactive)
REMARK    1  A    between atoms: C23_18  and  O25_19 
REMARK    2  A    between atoms: C29_23  and  C31_24 
REMARK    3  A    between atoms: C31_24  and  C33_26 
REMARK    4  A    between atoms: C33_26  and  O34_27 
ROOT
ATOM      1  C1  ZIN A   1      26.268   0.825  35.270  0.00  0.00     0.011 C 
ATOM      2  C2  ZIN A   1      27.194   0.220  34.211  0.00  0.00    -0.006 C 
ATOM      3  C4  ZIN A   1      28.055   1.331  33.560  0.00  0.00     0.011 C 
ATOM      4  C5  ZIN A   1      27.628   1.367  32.097  0.00  0.00    -0.001 C 
ATOM      5  C7  ZIN A   1      28.701   1.716  31.085  0.00  0.00     0.001 C 
ATOM      6  C9  ZIN A   1      29.260   3.110  31.375  0.00  0.00     0.047 C 
ATOM      7  C10 ZIN A   1      30.373   3.436  30.374  0.00  0.00     0.200 C 
ATOM      8  F12 ZIN A   1      30.807   4.754  30.563  0.00  0.00    -0.245 F 
ATOM      9  C13 ZIN A   1      29.810   3.278  28.974  0.00  0.00    -0.030 A 
ATOM     10  C14 ZIN A   1      29.954   4.271  28.108  0.00  0.00     0.061 A 
ATOM     11  C15 ZIN A   1      29.403   4.163  26.748  0.00  0.00     0.172 A 
ATOM     12  O16 ZIN A   1      29.568   5.056  25.938  0.00  0.00    -0.289 OA
ATOM     13  C17 ZIN A   1      28.648   2.950  26.390  0.00  0.00     0.052 A 
ATOM     14  C18 ZIN A   1      28.522   1.969  27.270  0.00  0.00    -0.008 A 
ATOM     15  C19 ZIN A   1      29.113   1.993  28.637  0.00  0.00     0.006 A 
ATOM     16  C20 ZIN A   1      30.145   0.866  28.721  0.00  0.00     0.025 C 
ATOM     17  C21 ZIN A   1      28.050   1.681  29.693  0.00  0.00     0.035 C 
ATOM     18  C23 ZIN A   1      27.430   0.318  29.401  0.00  0.00     0.124 C 
ATOM     19  C26 ZIN A   1      26.443  -0.106  30.500  0.00  0.00     0.042 C 
ATOM     20  C27 ZIN A   1      27.184  -0.095  31.818  0.00  0.00    -0.027 C 
ATOM     21  C28 ZIN A   1      28.426  -0.985  31.739  0.00  0.00     0.016 C 
ATOM     22  C29 ZIN A   1      26.354  -0.412  33.067  0.00  0.00     0.070 C 
ENDROOT
BRANCH  22  23
ATOM     23  C31 ZIN A   1      26.250  -1.901  33.275  0.00  0.00     0.155 C 
ATOM     24  O32 ZIN A   1      25.623  -2.577  32.496  0.00  0.00    -0.295 OA
BRANCH  23  25
ATOM     25  C33 ZIN A   1      26.928  -2.547  34.456  0.00  0.00     0.242 C 
BRANCH  25  26
ATOM     26  O34 ZIN A   1      26.254  -3.763  34.786  0.00  0.00    -0.394 OA
ATOM     27  H56 ZIN A   1      26.292  -3.992  35.724  0.00  0.00     0.209 HD
ENDBRANCH  25  26
ENDBRANCH  23  25
ENDBRANCH  22  23
BRANCH  18  28
ATOM     28  O25 ZIN A   1      28.470  -0.657  29.309  0.00  0.00    -0.395 OA
ATOM     29  H48 ZIN A   1      28.721  -1.046  30.158  0.00  0.00     0.210 HD
ENDBRANCH  18  28
TORSDOF 4
ENDMDL
MODEL 86
REMARK CAVERDOCK RESULT:      -4.3      0.000      0.000
REMARK CAVERDOCK CONSTRAINTS:       0.0      0.0      0.0      0.0
REMARK CAVERDOCK TUNNEL: 85     -4.3      3.4     86.3
REMARK  4 active torsions:
REMARK  status: ('A' for Active; 'I' for Inactive)
REMARK    1  A    between atoms: C23_18  and  O25_19 
REMARK    2  A    between atoms: C29_23  and  C31_24 
REMARK    3  A    between atoms: C31_24  and  C33_26 
REMARK    4  A    between atoms: C33_26  and  O34_27 
ROOT
ATOM      1  C1  ZIN A   1      26.070   0.711  35.121  0.00  0.00     0.011 C 
ATOM      2  C2  ZIN A   1      27.052   0.122  34.105  0.00  0.00    -0.006 C 
ATOM      3  C4  ZIN A   1      27.915   1.249  33.485  0.00  0.00     0.011 C 
ATOM      4  C5  ZIN A   1      27.549   1.269  32.005  0.00  0.00    -0.001 C 
ATOM      5  C7  ZIN A   1      28.655   1.637  31.037  0.00  0.00     0.001 C 
ATOM      6  C9  ZIN A   1      29.171   3.045  31.343  0.00  0.00     0.047 C 
ATOM      7  C10 ZIN A   1      30.318   3.391  30.388  0.00  0.00     0.200 C 
ATOM      8  F12 ZIN A   1      30.715   4.718  30.588  0.00  0.00    -0.245 F 
ATOM      9  C13 ZIN A   1      29.817   3.215  28.966  0.00  0.00    -0.030 A 
ATOM     10  C14 ZIN A   1      29.977   4.207  28.102  0.00  0.00     0.061 A 
ATOM     11  C15 ZIN A   1      29.486   4.081  26.721  0.00  0.00     0.172 A 
ATOM     12  O16 ZIN A   1      29.664   4.975  25.914  0.00  0.00    -0.289 OA
ATOM     13  C17 ZIN A   1      28.772   2.852  26.338  0.00  0.00     0.052 A 
ATOM     14  C18 ZIN A   1      28.631   1.871  27.216  0.00  0.00    -0.008 A 
ATOM     15  C19 ZIN A   1      29.164   1.913  28.607  0.00  0.00     0.006 A 
ATOM     16  C20 ZIN A   1      30.216   0.810  28.740  0.00  0.00     0.025 C 
ATOM     17  C21 ZIN A   1      28.064   1.583  29.619  0.00  0.00     0.035 C 
ATOM     18  C23 ZIN A   1      27.486   0.205  29.308  0.00  0.00     0.124 C 
ATOM     19  C26 ZIN A   1      26.464  -0.236  30.367  0.00  0.00     0.042 C 
ATOM     20  C27 ZIN A   1      27.149  -0.203  31.715  0.00  0.00    -0.027 C 
ATOM     21  C28 ZIN A   1      28.412  -1.066  31.692  0.00  0.00     0.016 C 
ATOM     22  C29 ZIN A   1      26.275  -0.533  32.930  0.00  0.00     0.070 C 
ENDROOT
BRANCH  22  23
ATOM     23  C31 ZIN A   1      26.194  -2.023  33.140  0.00  0.00     0.155 C 
ATOM     24  O32 ZIN A   1      25.649  -2.720  32.319  0.00  0.00    -0.295 OA
BRANCH  23  25
ATOM     25  C33 ZIN A   1      26.793  -2.644  34.377  0.00  0.00     0.242 C 
BRANCH  25  26
ATOM     26  O34 ZIN A   1      27.057  -4.027  34.136  0.00  0.00    -0.394 OA
ATOM     27  H56 ZIN A   1      26.780  -4.611  34.854  0.00  0.00     0.209 HD
ENDBRANCH  25  26
ENDBRANCH  23  25
ENDBRANCH  22  23
BRANCH  18  28
ATOM     28  O25 ZIN A   1      28.550  -0.747  29.264  0.00  0.00    -0.395 OA
ATOM     29  H48 ZIN A   1      28.935  -0.947  30.129  0.00  0.00     0.210 HD
ENDBRANCH  18  28
TORSDOF 4
ENDMDL
MODEL 87
REMARK CAVERDOCK RESULT:      -5.0      0.000      0.000
REMARK CAVERDOCK CONSTRAINTS:       0.0      0.0      0.0      0.0
REMARK CAVERDOCK TUNNEL: 86     -5.0      3.4     87.4
REMARK  4 active torsions:
REMARK  status: ('A' for Active; 'I' for Inactive)
REMARK    1  A    between atoms: C23_18  and  O25_19 
REMARK    2  A    between atoms: C29_23  and  C31_24 
REMARK    3  A    between atoms: C31_24  and  C33_26 
REMARK    4  A    between atoms: C33_26  and  O34_27 
ROOT
ATOM      1  C1  ZIN A   1      26.198   0.567  35.239  0.00  0.00     0.011 C 
ATOM      2  C2  ZIN A   1      27.139  -0.010  34.178  0.00  0.00    -0.006 C 
ATOM      3  C4  ZIN A   1      28.006   1.119  33.567  0.00  0.00     0.011 C 
ATOM      4  C5  ZIN A   1      27.599   1.190  32.100  0.00  0.00    -0.001 C 
ATOM      5  C7  ZIN A   1      28.685   1.566  31.112  0.00  0.00     0.001 C 
ATOM      6  C9  ZIN A   1      29.237   2.953  31.444  0.00  0.00     0.047 C 
ATOM      7  C10 ZIN A   1      30.363   3.306  30.467  0.00  0.00     0.200 C 
ATOM      8  F12 ZIN A   1      30.792   4.619  30.694  0.00  0.00    -0.245 F 
ATOM      9  C13 ZIN A   1      29.819   3.182  29.055  0.00  0.00    -0.030 A 
ATOM     10  C14 ZIN A   1      29.974   4.196  28.216  0.00  0.00     0.061 A 
ATOM     11  C15 ZIN A   1      29.441   4.121  26.847  0.00  0.00     0.172 A 
ATOM     12  O16 ZIN A   1      29.615   5.035  26.062  0.00  0.00    -0.289 OA
ATOM     13  C17 ZIN A   1      28.693   2.917  26.449  0.00  0.00     0.052 A 
ATOM     14  C18 ZIN A   1      28.557   1.913  27.302  0.00  0.00    -0.008 A 
ATOM     15  C19 ZIN A   1      29.130   1.904  28.677  0.00  0.00     0.006 A 
ATOM     16  C20 ZIN A   1      30.163   0.777  28.747  0.00  0.00     0.025 C 
ATOM     17  C21 ZIN A   1      28.053   1.565  29.710  0.00  0.00     0.035 C 
ATOM     18  C23 ZIN A   1      27.439   0.208  29.376  0.00  0.00     0.124 C 
ATOM     19  C26 ZIN A   1      26.439  -0.245  30.450  0.00  0.00     0.042 C 
ATOM     20  C27 ZIN A   1      27.162  -0.265  31.778  0.00  0.00    -0.027 C 
ATOM     21  C28 ZIN A   1      28.406  -1.151  31.694  0.00  0.00     0.016 C 
ATOM     22  C29 ZIN A   1      26.316  -0.614  33.008  0.00  0.00     0.070 C 
ENDROOT
BRANCH  22  23
ATOM     23  C31 ZIN A   1      26.211  -2.109  33.177  0.00  0.00     0.155 C 
ATOM     24  O32 ZIN A   1      25.600  -2.766  32.371  0.00  0.00    -0.295 OA
BRANCH  23  25
ATOM     25  C33 ZIN A   1      26.870  -2.782  34.354  0.00  0.00     0.242 C 
BRANCH  25  26
ATOM     26  O34 ZIN A   1      26.226  -4.032  34.609  0.00  0.00    -0.394 OA
ATOM     27  H56 ZIN A   1      25.972  -4.513  33.811  0.00  0.00     0.209 HD
ENDBRANCH  25  26
ENDBRANCH  23  25
ENDBRANCH  22  23
BRANCH  18  28
ATOM     28  O25 ZIN A   1      28.482  -0.762  29.274  0.00  0.00    -0.395 OA
ATOM     29  H48 ZIN A   1      28.769  -0.938  28.367  0.00  0.00     0.210 HD
ENDBRANCH  18  28
TORSDOF 4
ENDMDL
MODEL 88
REMARK CAVERDOCK RESULT:      -5.3      0.000      0.000
REMARK CAVERDOCK CONSTRAINTS:       0.0      0.0      0.0      0.0
REMARK CAVERDOCK TUNNEL: 87     -5.3      3.4     88.3
REMARK  4 active torsions:
REMARK  status: ('A' for Active; 'I' for Inactive)
REMARK    1  A    between atoms: C23_18  and  O25_19 
REMARK    2  A    between atoms: C29_23  and  C31_24 
REMARK    3  A    between atoms: C31_24  and  C33_26 
REMARK    4  A    between atoms: C33_26  and  O34_27 
ROOT
ATOM      1  C1  ZIN A   1      25.978   0.609  35.154  0.00  0.00     0.011 C 
ATOM      2  C2  ZIN A   1      26.943   0.015  34.125  0.00  0.00    -0.006 C 
ATOM      3  C4  ZIN A   1      27.821   1.133  33.511  0.00  0.00     0.011 C 
ATOM      4  C5  ZIN A   1      27.446   1.175  32.034  0.00  0.00    -0.001 C 
ATOM      5  C7  ZIN A   1      28.552   1.535  31.062  0.00  0.00     0.001 C 
ATOM      6  C9  ZIN A   1      29.093   2.931  31.380  0.00  0.00     0.047 C 
ATOM      7  C10 ZIN A   1      30.240   3.268  30.420  0.00  0.00     0.200 C 
ATOM      8  F12 ZIN A   1      30.660   4.586  30.632  0.00  0.00    -0.245 F 
ATOM      9  C13 ZIN A   1      29.726   3.115  29.000  0.00  0.00    -0.030 A 
ATOM     10  C14 ZIN A   1      29.896   4.113  28.145  0.00  0.00     0.061 A 
ATOM     11  C15 ZIN A   1      29.394   4.011  26.767  0.00  0.00     0.172 A 
ATOM     12  O16 ZIN A   1      29.583   4.910  25.968  0.00  0.00    -0.289 OA
ATOM     13  C17 ZIN A   1      28.658   2.797  26.376  0.00  0.00     0.052 A 
ATOM     14  C18 ZIN A   1      28.506   1.809  27.245  0.00  0.00    -0.008 A 
ATOM     15  C19 ZIN A   1      29.049   1.828  28.632  0.00  0.00     0.006 A 
ATOM     16  C20 ZIN A   1      30.083   0.706  28.746  0.00  0.00     0.025 C 
ATOM     17  C21 ZIN A   1      27.951   1.505  29.648  0.00  0.00     0.035 C 
ATOM     18  C23 ZIN A   1      27.348   0.141  29.326  0.00  0.00     0.124 C 
ATOM     19  C26 ZIN A   1      26.325  -0.294  30.388  0.00  0.00     0.042 C 
ATOM     20  C27 ZIN A   1      27.019  -0.287  31.731  0.00  0.00    -0.027 C 
ATOM     21  C28 ZIN A   1      28.267  -1.170  31.691  0.00  0.00     0.016 C 
ATOM     22  C29 ZIN A   1      26.148  -0.615  32.949  0.00  0.00     0.070 C 
ENDROOT
BRANCH  22  23
ATOM     23  C31 ZIN A   1      26.043  -2.106  33.144  0.00  0.00     0.155 C 
ATOM     24  O32 ZIN A   1      25.307  -2.756  32.443  0.00  0.00    -0.295 OA
BRANCH  23  25
ATOM     25  C33 ZIN A   1      26.859  -2.784  34.215  0.00  0.00     0.242 C 
BRANCH  25  26
ATOM     26  O34 ZIN A   1      27.582  -3.876  33.643  0.00  0.00    -0.394 OA
ATOM     27  H56 ZIN A   1      28.094  -4.387  34.284  0.00  0.00     0.209 HD
ENDBRANCH  25  26
ENDBRANCH  23  25
ENDBRANCH  22  23
BRANCH  18  28
ATOM     28  O25 ZIN A   1      28.395  -0.828  29.266  0.00  0.00    -0.395 OA
ATOM     29  H48 ZIN A   1      29.049  -0.658  28.574  0.00  0.00     0.210 HD
ENDBRANCH  18  28
TORSDOF 4
ENDMDL
MODEL 89
REMARK CAVERDOCK RESULT:      -5.8      0.000      0.000
REMARK CAVERDOCK CONSTRAINTS:       0.0      0.0      0.0      0.0
REMARK CAVERDOCK TUNNEL: 88     -5.8      3.4     89.2
REMARK  4 active torsions:
REMARK  status: ('A' for Active; 'I' for Inactive)
REMARK    1  A    between atoms: C23_18  and  O25_19 
REMARK    2  A    between atoms: C29_23  and  C31_24 
REMARK    3  A    between atoms: C31_24  and  C33_26 
REMARK    4  A    between atoms: C33_26  and  O34_27 
ROOT
ATOM      1  C1  ZIN A   1      25.820   0.626  35.206  0.00  0.00     0.011 C 
ATOM      2  C2  ZIN A   1      26.844   0.046  34.228  0.00  0.00    -0.006 C 
ATOM      3  C4  ZIN A   1      27.681   1.186  33.596  0.00  0.00     0.011 C 
ATOM      4  C5  ZIN A   1      27.348   1.153  32.109  0.00  0.00    -0.001 C 
ATOM      5  C7  ZIN A   1      28.462   1.535  31.155  0.00  0.00     0.001 C 
ATOM      6  C9  ZIN A   1      28.922   2.967  31.434  0.00  0.00     0.047 C 
ATOM      7  C10 ZIN A   1      30.078   3.328  30.494  0.00  0.00     0.200 C 
ATOM      8  F12 ZIN A   1      30.424   4.673  30.666  0.00  0.00    -0.245 F 
ATOM      9  C13 ZIN A   1      29.615   3.097  29.067  0.00  0.00    -0.030 A 
ATOM     10  C14 ZIN A   1      29.759   4.071  28.180  0.00  0.00     0.061 A 
ATOM     11  C15 ZIN A   1      29.303   3.891  26.793  0.00  0.00     0.172 A 
ATOM     12  O16 ZIN A   1      29.469   4.769  25.965  0.00  0.00    -0.289 OA
ATOM     13  C17 ZIN A   1      28.641   2.627  26.428  0.00  0.00     0.052 A 
ATOM     14  C18 ZIN A   1      28.515   1.666  27.330  0.00  0.00    -0.008 A 
ATOM     15  C19 ZIN A   1      29.015   1.764  28.730  0.00  0.00     0.006 A 
ATOM     16  C20 ZIN A   1      30.101   0.702  28.915  0.00  0.00     0.025 C 
ATOM     17  C21 ZIN A   1      27.905   1.422  29.726  0.00  0.00     0.035 C 
ATOM     18  C23 ZIN A   1      27.382   0.017  29.441  0.00  0.00     0.124 C 
ATOM     19  C26 ZIN A   1      26.353  -0.431  30.490  0.00  0.00     0.042 C 
ATOM     20  C27 ZIN A   1      27.006  -0.339  31.850  0.00  0.00    -0.027 C 
ATOM     21  C28 ZIN A   1      28.298  -1.157  31.878  0.00  0.00     0.016 C 
ATOM     22  C29 ZIN A   1      26.117  -0.667  33.055  0.00  0.00     0.070 C 
ENDROOT
BRANCH  22  23
ATOM     23  C31 ZIN A   1      26.083  -2.153  33.304  0.00  0.00     0.155 C 
ATOM     24  O32 ZIN A   1      25.517  -2.883  32.527  0.00  0.00    -0.295 OA
BRANCH  23  25
ATOM     25  C33 ZIN A   1      26.755  -2.728  34.525  0.00  0.00     0.242 C 
BRANCH  25  26
ATOM     26  O34 ZIN A   1      27.475  -3.908  34.160  0.00  0.00    -0.394 OA
ATOM     27  H56 ZIN A   1      27.925  -4.337  34.900  0.00  0.00     0.209 HD
ENDBRANCH  25  26
ENDBRANCH  23  25
ENDBRANCH  22  23
BRANCH  18  28
ATOM     28  O25 ZIN A   1      28.479  -0.898  29.446  0.00  0.00    -0.395 OA
ATOM     29  H48 ZIN A   1      28.314  -1.714  28.954  0.00  0.00     0.210 HD
ENDBRANCH  18  28
TORSDOF 4
ENDMDL
MODEL 90
REMARK CAVERDOCK RESULT:      -6.5      0.000      0.000
REMARK CAVERDOCK CONSTRAINTS:       0.0      0.0      0.0      0.0
REMARK CAVERDOCK TUNNEL: 89     -6.5      3.3     90.1
REMARK  4 active torsions:
REMARK  status: ('A' for Active; 'I' for Inactive)
REMARK    1  A    between atoms: C23_18  and  O25_19 
REMARK    2  A    between atoms: C29_23  and  C31_24 
REMARK    3  A    between atoms: C31_24  and  C33_26 
REMARK    4  A    between atoms: C33_26  and  O34_27 
ROOT
ATOM      1  C1  ZIN A   1      25.877   0.306  35.167  0.00  0.00     0.011 C 
ATOM      2  C2  ZIN A   1      26.876  -0.254  34.152  0.00  0.00    -0.006 C 
ATOM      3  C4  ZIN A   1      27.741   0.892  33.569  0.00  0.00     0.011 C 
ATOM      4  C5  ZIN A   1      27.395   0.943  32.085  0.00  0.00    -0.001 C 
ATOM      5  C7  ZIN A   1      28.512   1.340  31.141  0.00  0.00     0.001 C 
ATOM      6  C9  ZIN A   1      29.015   2.743  31.486  0.00  0.00     0.047 C 
ATOM      7  C10 ZIN A   1      30.173   3.117  30.554  0.00  0.00     0.200 C 
ATOM      8  F12 ZIN A   1      30.558   4.442  30.789  0.00  0.00    -0.245 F 
ATOM      9  C13 ZIN A   1      29.692   2.970  29.122  0.00  0.00    -0.030 A 
ATOM     10  C14 ZIN A   1      29.857   3.982  28.282  0.00  0.00     0.061 A 
ATOM     11  C15 ZIN A   1      29.385   3.884  26.893  0.00  0.00     0.172 A 
ATOM     12  O16 ZIN A   1      29.570   4.797  26.108  0.00  0.00    -0.289 OA
ATOM     13  C17 ZIN A   1      28.685   2.659  26.473  0.00  0.00     0.052 A 
ATOM     14  C18 ZIN A   1      28.538   1.658  27.327  0.00  0.00    -0.008 A 
ATOM     15  C19 ZIN A   1      29.052   1.673  28.726  0.00  0.00     0.006 A 
ATOM     16  C20 ZIN A   1      30.108   0.573  28.848  0.00  0.00     0.025 C 
ATOM     17  C21 ZIN A   1      27.941   1.313  29.714  0.00  0.00     0.035 C 
ATOM     18  C23 ZIN A   1      27.376  -0.061  29.365  0.00  0.00     0.124 C 
ATOM     19  C26 ZIN A   1      26.342  -0.531  30.400  0.00  0.00     0.042 C 
ATOM     20  C27 ZIN A   1      27.008  -0.525  31.757  0.00  0.00    -0.027 C 
ATOM     21  C28 ZIN A   1      28.277  -1.379  31.733  0.00  0.00     0.016 C 
ATOM     22  C29 ZIN A   1      26.120  -0.887  32.953  0.00  0.00     0.070 C 
ENDROOT
BRANCH  22  23
ATOM     23  C31 ZIN A   1      26.045  -2.382  33.129  0.00  0.00     0.155 C 
ATOM     24  O32 ZIN A   1      25.329  -3.039  32.414  0.00  0.00    -0.295 OA
BRANCH  23  25
ATOM     25  C33 ZIN A   1      26.865  -3.056  34.198  0.00  0.00     0.242 C 
BRANCH  25  26
ATOM     26  O34 ZIN A   1      26.105  -4.114  34.786  0.00  0.00    -0.394 OA
ATOM     27  H56 ZIN A   1      26.544  -4.975  34.760  0.00  0.00     0.209 HD
ENDBRANCH  25  26
ENDBRANCH  23  25
ENDBRANCH  22  23
BRANCH  18  28
ATOM     28  O25 ZIN A   1      28.446  -1.005  29.315  0.00  0.00    -0.395 OA
ATOM     29  H48 ZIN A   1      28.256  -1.840  29.765  0.00  0.00     0.210 HD
ENDBRANCH  18  28
TORSDOF 4
ENDMDL
MODEL 91
REMARK CAVERDOCK RESULT:      -6.7      0.000      0.000
REMARK CAVERDOCK CONSTRAINTS:       0.0      0.0      0.0      0.0
REMARK CAVERDOCK TUNNEL: 90     -6.7      3.3     91.1
REMARK  4 active torsions:
REMARK  status: ('A' for Active; 'I' for Inactive)
REMARK    1  A    between atoms: C23_18  and  O25_19 
REMARK    2  A    between atoms: C29_23  and  C31_24 
REMARK    3  A    between atoms: C31_24  and  C33_26 
REMARK    4  A    between atoms: C33_26  and  O34_27 
ROOT
ATOM      1  C1  ZIN A   1      25.694   0.389  35.181  0.00  0.00     0.011 C 
ATOM      2  C2  ZIN A   1      26.728  -0.181  34.207  0.00  0.00    -0.006 C 
ATOM      3  C4  ZIN A   1      27.594   0.962  33.623  0.00  0.00     0.011 C 
ATOM      4  C5  ZIN A   1      27.290   0.975  32.129  0.00  0.00    -0.001 C 
ATOM      5  C7  ZIN A   1      28.429   1.364  31.208  0.00  0.00     0.001 C 
ATOM      6  C9  ZIN A   1      28.905   2.781  31.534  0.00  0.00     0.047 C 
ATOM      7  C10 ZIN A   1      30.084   3.149  30.627  0.00  0.00     0.200 C 
ATOM      8  F12 ZIN A   1      30.447   4.483  30.843  0.00  0.00    -0.245 F 
ATOM      9  C13 ZIN A   1      29.646   2.963  29.186  0.00  0.00    -0.030 A 
ATOM     10  C14 ZIN A   1      29.823   3.958  28.328  0.00  0.00     0.061 A 
ATOM     11  C15 ZIN A   1      29.392   3.823  26.928  0.00  0.00     0.172 A 
ATOM     12  O16 ZIN A   1      29.587   4.720  26.128  0.00  0.00    -0.289 OA
ATOM     13  C17 ZIN A   1      28.718   2.580  26.517  0.00  0.00     0.052 A 
ATOM     14  C18 ZIN A   1      28.559   1.597  27.389  0.00  0.00    -0.008 A 
ATOM     15  C19 ZIN A   1      29.033   1.649  28.801  0.00  0.00     0.006 A 
ATOM     16  C20 ZIN A   1      30.099   0.566  28.978  0.00  0.00     0.025 C 
ATOM     17  C21 ZIN A   1      27.898   1.298  29.766  0.00  0.00     0.035 C 
ATOM     18  C23 ZIN A   1      27.360  -0.090  29.433  0.00  0.00     0.124 C 
ATOM     19  C26 ZIN A   1      26.303  -0.550  30.449  0.00  0.00     0.042 C 
ATOM     20  C27 ZIN A   1      26.931  -0.505  31.824  0.00  0.00    -0.027 C 
ATOM     21  C28 ZIN A   1      28.209  -1.343  31.855  0.00  0.00     0.016 C 
ATOM     22  C29 ZIN A   1      26.013  -0.851  33.002  0.00  0.00     0.070 C 
ENDROOT
BRANCH  22  23
ATOM     23  C31 ZIN A   1      25.951  -2.343  33.210  0.00  0.00     0.155 C 
ATOM     24  O32 ZIN A   1      25.441  -3.048  32.375  0.00  0.00    -0.295 OA
BRANCH  23  25
ATOM     25  C33 ZIN A   1      26.528  -2.953  34.461  0.00  0.00     0.242 C 
BRANCH  25  26
ATOM     26  O34 ZIN A   1      27.530  -3.909  34.107  0.00  0.00    -0.394 OA
ATOM     27  H56 ZIN A   1      27.581  -4.092  33.160  0.00  0.00     0.209 HD
ENDBRANCH  25  26
ENDBRANCH  23  25
ENDBRANCH  22  23
BRANCH  18  28
ATOM     28  O25 ZIN A   1      28.443  -1.022  29.434  0.00  0.00    -0.395 OA
ATOM     29  H48 ZIN A   1      28.368  -1.711  30.109  0.00  0.00     0.210 HD
ENDBRANCH  18  28
TORSDOF 4
ENDMDL
MODEL 92
REMARK CAVERDOCK RESULT:      -7.1      0.000      0.000
REMARK CAVERDOCK CONSTRAINTS:       0.0      0.0      0.0      0.0
REMARK CAVERDOCK TUNNEL: 91     -7.1      3.3     92.5
REMARK  4 active torsions:
REMARK  status: ('A' for Active; 'I' for Inactive)
REMARK    1  A    between atoms: C23_18  and  O25_19 
REMARK    2  A    between atoms: C29_23  and  C31_24 
REMARK    3  A    between atoms: C31_24  and  C33_26 
REMARK    4  A    between atoms: C33_26  and  O34_27 
ROOT
ATOM      1  C1  ZIN A   1      25.650   0.319  35.226  0.00  0.00     0.011 C 
ATOM      2  C2  ZIN A   1      26.688  -0.244  34.252  0.00  0.00    -0.006 C 
ATOM      3  C4  ZIN A   1      27.554   0.904  33.676  0.00  0.00     0.011 C 
ATOM      4  C5  ZIN A   1      27.253   0.924  32.181  0.00  0.00    -0.001 C 
ATOM      5  C7  ZIN A   1      28.394   1.320  31.266  0.00  0.00     0.001 C 
ATOM      6  C9  ZIN A   1      28.867   2.736  31.601  0.00  0.00     0.047 C 
ATOM      7  C10 ZIN A   1      30.047   3.111  30.699  0.00  0.00     0.200 C 
ATOM      8  F12 ZIN A   1      30.407   4.445  30.922  0.00  0.00    -0.245 F 
ATOM      9  C13 ZIN A   1      29.614   2.932  29.255  0.00  0.00    -0.030 A 
ATOM     10  C14 ZIN A   1      29.790   3.932  28.403  0.00  0.00     0.061 A 
ATOM     11  C15 ZIN A   1      29.364   3.804  27.002  0.00  0.00     0.172 A 
ATOM     12  O16 ZIN A   1      29.559   4.706  26.207  0.00  0.00    -0.289 OA
ATOM     13  C17 ZIN A   1      28.694   2.562  26.582  0.00  0.00     0.052 A 
ATOM     14  C18 ZIN A   1      28.534   1.574  27.448  0.00  0.00    -0.008 A 
ATOM     15  C19 ZIN A   1      29.004   1.620  28.862  0.00  0.00     0.006 A 
ATOM     16  C20 ZIN A   1      30.071   0.537  29.036  0.00  0.00     0.025 C 
ATOM     17  C21 ZIN A   1      27.867   1.261  29.822  0.00  0.00     0.035 C 
ATOM     18  C23 ZIN A   1      27.333  -0.127  29.480  0.00  0.00     0.124 C 
ATOM     19  C26 ZIN A   1      26.274  -0.594  30.490  0.00  0.00     0.042 C 
ATOM     20  C27 ZIN A   1      26.898  -0.554  31.867  0.00  0.00    -0.027 C 
ATOM     21  C28 ZIN A   1      28.178  -1.391  31.897  0.00  0.00     0.016 C 
ATOM     22  C29 ZIN A   1      25.977  -0.909  33.041  0.00  0.00     0.070 C 
ENDROOT
BRANCH  22  23
ATOM     23  C31 ZIN A   1      25.918  -2.402  33.241  0.00  0.00     0.155 C 
ATOM     24  O32 ZIN A   1      25.290  -3.089  32.473  0.00  0.00    -0.295 OA
BRANCH  23  25
ATOM     25  C33 ZIN A   1      26.643  -3.036  34.400  0.00  0.00     0.242 C 
BRANCH  25  26
ATOM     26  O34 ZIN A   1      27.462  -4.106  33.923  0.00  0.00    -0.394 OA
ATOM     27  H56 ZIN A   1      27.868  -3.935  33.062  0.00  0.00     0.209 HD
ENDBRANCH  25  26
ENDBRANCH  23  25
ENDBRANCH  22  23
BRANCH  18  28
ATOM     28  O25 ZIN A   1      28.417  -1.056  29.479  0.00  0.00    -0.395 OA
ATOM     29  H48 ZIN A   1      28.682  -1.352  28.597  0.00  0.00     0.210 HD
ENDBRANCH  18  28
TORSDOF 4
ENDMDL
MODEL 93
REMARK CAVERDOCK RESULT:      -7.2      0.000      0.000
REMARK CAVERDOCK CONSTRAINTS:       0.0      0.0      0.0      0.0
REMARK CAVERDOCK TUNNEL: 92     -7.2      3.3     93.4
REMARK  4 active torsions:
REMARK  status: ('A' for Active; 'I' for Inactive)
REMARK    1  A    between atoms: C23_18  and  O25_19 
REMARK    2  A    between atoms: C29_23  and  C31_24 
REMARK    3  A    between atoms: C31_24  and  C33_26 
REMARK    4  A    between atoms: C33_26  and  O34_27 
ROOT
ATOM      1  C1  ZIN A   1      25.675   0.341  35.269  0.00  0.00     0.011 C 
ATOM      2  C2  ZIN A   1      26.702  -0.241  34.295  0.00  0.00    -0.006 C 
ATOM      3  C4  ZIN A   1      27.577   0.892  33.704  0.00  0.00     0.011 C 
ATOM      4  C5  ZIN A   1      27.269   0.902  32.211  0.00  0.00    -0.001 C 
ATOM      5  C7  ZIN A   1      28.410   1.278  31.286  0.00  0.00     0.001 C 
ATOM      6  C9  ZIN A   1      28.899   2.692  31.606  0.00  0.00     0.047 C 
ATOM      7  C10 ZIN A   1      30.079   3.046  30.695  0.00  0.00     0.200 C 
ATOM      8  F12 ZIN A   1      30.454   4.378  30.904  0.00  0.00    -0.245 F 
ATOM      9  C13 ZIN A   1      29.636   2.858  29.255  0.00  0.00    -0.030 A 
ATOM     10  C14 ZIN A   1      29.819   3.849  28.393  0.00  0.00     0.061 A 
ATOM     11  C15 ZIN A   1      29.384   3.712  26.995  0.00  0.00     0.172 A 
ATOM     12  O16 ZIN A   1      29.585   4.604  26.191  0.00  0.00    -0.289 OA
ATOM     13  C17 ZIN A   1      28.699   2.473  26.590  0.00  0.00     0.052 A 
ATOM     14  C18 ZIN A   1      28.533   1.495  27.466  0.00  0.00    -0.008 A 
ATOM     15  C19 ZIN A   1      29.011   1.549  28.877  0.00  0.00     0.006 A 
ATOM     16  C20 ZIN A   1      30.067   0.457  29.056  0.00  0.00     0.025 C 
ATOM     17  C21 ZIN A   1      27.875   1.211  29.846  0.00  0.00     0.035 C 
ATOM     18  C23 ZIN A   1      27.324  -0.174  29.519  0.00  0.00     0.124 C 
ATOM     19  C26 ZIN A   1      26.266  -0.621  30.539  0.00  0.00     0.042 C 
ATOM     20  C27 ZIN A   1      26.896  -0.575  31.912  0.00  0.00    -0.027 C 
ATOM     21  C28 ZIN A   1      28.168  -1.425  31.944  0.00  0.00     0.016 C 
ATOM     22  C29 ZIN A   1      25.978  -0.909  33.094  0.00  0.00     0.070 C 
ENDROOT
BRANCH  22  23
ATOM     23  C31 ZIN A   1      25.905  -2.399  33.307  0.00  0.00     0.155 C 
ATOM     24  O32 ZIN A   1      25.146  -3.067  32.648  0.00  0.00    -0.295 OA
BRANCH  23  25
ATOM     25  C33 ZIN A   1      26.778  -3.056  34.346  0.00  0.00     0.242 C 
BRANCH  25  26
ATOM     26  O34 ZIN A   1      27.433  -4.188  33.771  0.00  0.00    -0.394 OA
ATOM     27  H56 ZIN A   1      27.325  -5.004  34.278  0.00  0.00     0.209 HD
ENDBRANCH  25  26
ENDBRANCH  23  25
ENDBRANCH  22  23
BRANCH  18  28
ATOM     28  O25 ZIN A   1      28.399  -1.115  29.521  0.00  0.00    -0.395 OA
ATOM     29  H48 ZIN A   1      29.273  -0.715  29.633  0.00  0.00     0.210 HD
ENDBRANCH  18  28
TORSDOF 4
ENDMDL
MODEL 94
REMARK CAVERDOCK RESULT:      -7.6      0.000      0.000
REMARK CAVERDOCK CONSTRAINTS:       0.0      0.0      0.0      0.0
REMARK CAVERDOCK TUNNEL: 93     -7.6      3.3     94.6
REMARK  4 active torsions:
REMARK  status: ('A' for Active; 'I' for Inactive)
REMARK    1  A    between atoms: C23_18  and  O25_19 
REMARK    2  A    between atoms: C29_23  and  C31_24 
REMARK    3  A    between atoms: C31_24  and  C33_26 
REMARK    4  A    between atoms: C33_26  and  O34_27 
ROOT
ATOM      1  C1  ZIN A   1      25.654   0.044  35.275  0.00  0.00     0.011 C 
ATOM      2  C2  ZIN A   1      26.674  -0.505  34.275  0.00  0.00    -0.006 C 
ATOM      3  C4  ZIN A   1      27.538   0.648  33.708  0.00  0.00     0.011 C 
ATOM      4  C5  ZIN A   1      27.215   0.700  32.219  0.00  0.00    -0.001 C 
ATOM      5  C7  ZIN A   1      28.344   1.107  31.294  0.00  0.00     0.001 C 
ATOM      6  C9  ZIN A   1      28.830   2.514  31.649  0.00  0.00     0.047 C 
ATOM      7  C10 ZIN A   1      30.000   2.899  30.737  0.00  0.00     0.200 C 
ATOM      8  F12 ZIN A   1      30.371   4.227  30.981  0.00  0.00    -0.245 F 
ATOM      9  C13 ZIN A   1      29.543   2.751  29.297  0.00  0.00    -0.030 A 
ATOM     10  C14 ZIN A   1      29.713   3.767  28.462  0.00  0.00     0.061 A 
ATOM     11  C15 ZIN A   1      29.265   3.669  27.065  0.00  0.00     0.172 A 
ATOM     12  O16 ZIN A   1      29.454   4.584  26.285  0.00  0.00    -0.289 OA
ATOM     13  C17 ZIN A   1      28.581   2.439  26.631  0.00  0.00     0.052 A 
ATOM     14  C18 ZIN A   1      28.428   1.435  27.481  0.00  0.00    -0.008 A 
ATOM     15  C19 ZIN A   1      28.920   1.450  28.888  0.00  0.00     0.006 A 
ATOM     16  C20 ZIN A   1      29.983   0.359  29.024  0.00  0.00     0.025 C 
ATOM     17  C21 ZIN A   1      27.796   1.080  29.858  0.00  0.00     0.035 C 
ATOM     18  C23 ZIN A   1      27.247  -0.298  29.496  0.00  0.00     0.124 C 
ATOM     19  C26 ZIN A   1      26.201  -0.779  30.514  0.00  0.00     0.042 C 
ATOM     20  C27 ZIN A   1      26.845  -0.770  31.882  0.00  0.00    -0.027 C 
ATOM     21  C28 ZIN A   1      28.121  -1.614  31.876  0.00  0.00     0.016 C 
ATOM     22  C29 ZIN A   1      25.941  -1.142  33.062  0.00  0.00     0.070 C 
ENDROOT
BRANCH  22  23
ATOM     23  C31 ZIN A   1      25.876  -2.638  33.234  0.00  0.00     0.155 C 
ATOM     24  O32 ZIN A   1      25.255  -3.309  32.446  0.00  0.00    -0.295 OA
BRANCH  23  25
ATOM     25  C33 ZIN A   1      26.585  -3.295  34.390  0.00  0.00     0.242 C 
BRANCH  25  26
ATOM     26  O34 ZIN A   1      26.548  -4.715  34.226  0.00  0.00    -0.394 OA
ATOM     27  H56 ZIN A   1      25.671  -5.101  34.347  0.00  0.00     0.209 HD
ENDBRANCH  25  26
ENDBRANCH  23  25
ENDBRANCH  22  23
BRANCH  18  28
ATOM     28  O25 ZIN A   1      28.326  -1.234  29.461  0.00  0.00    -0.395 OA
ATOM     29  H48 ZIN A   1      29.198  -0.835  29.590  0.00  0.00     0.210 HD
ENDBRANCH  18  28
TORSDOF 4
ENDMDL
MODEL 95
REMARK CAVERDOCK RESULT:      -7.8      0.000      0.000
REMARK CAVERDOCK CONSTRAINTS:       0.0      0.0      0.0      0.0
REMARK CAVERDOCK TUNNEL: 94     -7.8      3.3     95.5
REMARK  4 active torsions:
REMARK  status: ('A' for Active; 'I' for Inactive)
REMARK    1  A    between atoms: C23_18  and  O25_19 
REMARK    2  A    between atoms: C29_23  and  C31_24 
REMARK    3  A    between atoms: C31_24  and  C33_26 
REMARK    4  A    between atoms: C33_26  and  O34_27 
ROOT
ATOM      1  C1  ZIN A   1      25.551   0.248  35.419  0.00  0.00     0.011 C 
ATOM      2  C2  ZIN A   1      26.623  -0.319  34.485  0.00  0.00    -0.006 C 
ATOM      3  C4  ZIN A   1      27.449   0.834  33.862  0.00  0.00     0.011 C 
ATOM      4  C5  ZIN A   1      27.167   0.769  32.365  0.00  0.00    -0.001 C 
ATOM      5  C7  ZIN A   1      28.302   1.166  31.443  0.00  0.00     0.001 C 
ATOM      6  C9  ZIN A   1      28.713   2.615  31.713  0.00  0.00     0.047 C 
ATOM      7  C10 ZIN A   1      29.888   2.994  30.807  0.00  0.00     0.200 C 
ATOM      8  F12 ZIN A   1      30.191   4.351  30.968  0.00  0.00    -0.245 F 
ATOM      9  C13 ZIN A   1      29.481   2.727  29.369  0.00  0.00    -0.030 A 
ATOM     10  C14 ZIN A   1      29.628   3.690  28.471  0.00  0.00     0.061 A 
ATOM     11  C15 ZIN A   1      29.225   3.476  27.073  0.00  0.00     0.172 A 
ATOM     12  O16 ZIN A   1      29.394   4.345  26.237  0.00  0.00    -0.289 OA
ATOM     13  C17 ZIN A   1      28.612   2.188  26.707  0.00  0.00     0.052 A 
ATOM     14  C18 ZIN A   1      28.481   1.238  27.620  0.00  0.00    -0.008 A 
ATOM     15  C19 ZIN A   1      28.930   1.373  29.035  0.00  0.00     0.006 A 
ATOM     16  C20 ZIN A   1      30.039   0.345  29.274  0.00  0.00     0.025 C 
ATOM     17  C21 ZIN A   1      27.797   1.015  29.999  0.00  0.00     0.035 C 
ATOM     18  C23 ZIN A   1      27.324  -0.409  29.720  0.00  0.00     0.124 C 
ATOM     19  C26 ZIN A   1      26.273  -0.870  30.741  0.00  0.00     0.042 C 
ATOM     20  C27 ZIN A   1      26.876  -0.737  32.121  0.00  0.00    -0.027 C 
ATOM     21  C28 ZIN A   1      28.189  -1.517  32.206  0.00  0.00     0.016 C 
ATOM     22  C29 ZIN A   1      25.956  -1.071  33.301  0.00  0.00     0.070 C 
ENDROOT
BRANCH  22  23
ATOM     23  C31 ZIN A   1      25.955  -2.553  33.574  0.00  0.00     0.155 C 
ATOM     24  O32 ZIN A   1      25.185  -3.275  32.988  0.00  0.00    -0.295 OA
BRANCH  23  25
ATOM     25  C33 ZIN A   1      26.916  -3.135  34.579  0.00  0.00     0.242 C 
BRANCH  25  26
ATOM     26  O34 ZIN A   1      27.330  -4.433  34.146  0.00  0.00    -0.394 OA
ATOM     27  H56 ZIN A   1      27.359  -4.537  33.186  0.00  0.00     0.209 HD
ENDBRANCH  25  26
ENDBRANCH  23  25
ENDBRANCH  22  23
BRANCH  18  28
ATOM     28  O25 ZIN A   1      28.446  -1.292  29.777  0.00  0.00    -0.395 OA
ATOM     29  H48 ZIN A   1      29.182  -0.960  30.310  0.00  0.00     0.210 HD
ENDBRANCH  18  28
TORSDOF 4
ENDMDL
MODEL 96
REMARK CAVERDOCK RESULT:      -7.8      0.000      0.000
REMARK CAVERDOCK CONSTRAINTS:       0.0      0.0      0.0      0.0
REMARK CAVERDOCK TUNNEL: 95     -7.8      3.3     96.1
REMARK  4 active torsions:
REMARK  status: ('A' for Active; 'I' for Inactive)
REMARK    1  A    between atoms: C23_18  and  O25_19 
REMARK    2  A    between atoms: C29_23  and  C31_24 
REMARK    3  A    between atoms: C31_24  and  C33_26 
REMARK    4  A    between atoms: C33_26  and  O34_27 
ROOT
ATOM      1  C1  ZIN A   1      25.449   0.162  35.356  0.00  0.00     0.011 C 
ATOM      2  C2  ZIN A   1      26.533  -0.400  34.433  0.00  0.00    -0.006 C 
ATOM      3  C4  ZIN A   1      27.367   0.757  33.828  0.00  0.00     0.011 C 
ATOM      4  C5  ZIN A   1      27.105   0.701  32.327  0.00  0.00    -0.001 C 
ATOM      5  C7  ZIN A   1      28.252   1.103  31.422  0.00  0.00     0.001 C 
ATOM      6  C9  ZIN A   1      28.659   2.550  31.706  0.00  0.00     0.047 C 
ATOM      7  C10 ZIN A   1      29.847   2.934  30.817  0.00  0.00     0.200 C 
ATOM      8  F12 ZIN A   1      30.148   4.290  30.990  0.00  0.00    -0.245 F 
ATOM      9  C13 ZIN A   1      29.458   2.675  29.373  0.00  0.00    -0.030 A 
ATOM     10  C14 ZIN A   1      29.617   3.644  28.482  0.00  0.00     0.061 A 
ATOM     11  C15 ZIN A   1      29.231   3.439  27.078  0.00  0.00     0.172 A 
ATOM     12  O16 ZIN A   1      29.412   4.313  26.249  0.00  0.00    -0.289 OA
ATOM     13  C17 ZIN A   1      28.622   2.153  26.697  0.00  0.00     0.052 A 
ATOM     14  C18 ZIN A   1      28.480   1.198  27.602  0.00  0.00    -0.008 A 
ATOM     15  C19 ZIN A   1      28.911   1.324  29.023  0.00  0.00     0.006 A 
ATOM     16  C20 ZIN A   1      30.015   0.294  29.270  0.00  0.00     0.025 C 
ATOM     17  C21 ZIN A   1      27.765   0.961  29.971  0.00  0.00     0.035 C 
ATOM     18  C23 ZIN A   1      27.295  -0.461  29.677  0.00  0.00     0.124 C 
ATOM     19  C26 ZIN A   1      26.230  -0.927  30.682  0.00  0.00     0.042 C 
ATOM     20  C27 ZIN A   1      26.816  -0.803  32.070  0.00  0.00    -0.027 C 
ATOM     21  C28 ZIN A   1      28.127  -1.585  32.167  0.00  0.00     0.016 C 
ATOM     22  C29 ZIN A   1      25.880  -1.144  33.236  0.00  0.00     0.070 C 
ENDROOT
BRANCH  22  23
ATOM     23  C31 ZIN A   1      25.875  -2.628  33.500  0.00  0.00     0.155 C 
ATOM     24  O32 ZIN A   1      25.280  -3.371  32.758  0.00  0.00    -0.295 OA
BRANCH  23  25
ATOM     25  C33 ZIN A   1      26.613  -3.184  34.690  0.00  0.00     0.242 C 
BRANCH  25  26
ATOM     26  O34 ZIN A   1      27.455  -4.259  34.269  0.00  0.00    -0.394 OA
ATOM     27  H56 ZIN A   1      28.340  -4.241  34.657  0.00  0.00     0.209 HD
ENDBRANCH  25  26
ENDBRANCH  23  25
ENDBRANCH  22  23
BRANCH  18  28
ATOM     28  O25 ZIN A   1      28.415  -1.345  29.743  0.00  0.00    -0.395 OA
ATOM     29  H48 ZIN A   1      29.184  -0.972  30.196  0.00  0.00     0.210 HD
ENDBRANCH  18  28
TORSDOF 4
ENDMDL
MODEL 97
REMARK CAVERDOCK RESULT:      -7.7      0.000      0.000
REMARK CAVERDOCK CONSTRAINTS:       0.0      0.0      0.0      0.0
REMARK CAVERDOCK TUNNEL: 96     -7.7      3.3     97.3
REMARK  4 active torsions:
REMARK  status: ('A' for Active; 'I' for Inactive)
REMARK    1  A    between atoms: C23_18  and  O25_19 
REMARK    2  A    between atoms: C29_23  and  C31_24 
REMARK    3  A    between atoms: C31_24  and  C33_26 
REMARK    4  A    between atoms: C33_26  and  O34_27 
ROOT
ATOM      1  C1  ZIN A   1      25.566  -0.094  35.454  0.00  0.00     0.011 C 
ATOM      2  C2  ZIN A   1      26.677  -0.613  34.538  0.00  0.00    -0.006 C 
ATOM      3  C4  ZIN A   1      27.419   0.576  33.878  0.00  0.00     0.011 C 
ATOM      4  C5  ZIN A   1      27.145   0.443  32.384  0.00  0.00    -0.001 C 
ATOM      5  C7  ZIN A   1      28.250   0.891  31.449  0.00  0.00     0.001 C 
ATOM      6  C9  ZIN A   1      28.556   2.373  31.672  0.00  0.00     0.047 C 
ATOM      7  C10 ZIN A   1      29.703   2.806  30.753  0.00  0.00     0.200 C 
ATOM      8  F12 ZIN A   1      29.908   4.185  30.870  0.00  0.00    -0.245 F 
ATOM      9  C13 ZIN A   1      29.318   2.465  29.325  0.00  0.00    -0.030 A 
ATOM     10  C14 ZIN A   1      29.397   3.407  28.396  0.00  0.00     0.061 A 
ATOM     11  C15 ZIN A   1      29.012   3.120  27.006  0.00  0.00     0.172 A 
ATOM     12  O16 ZIN A   1      29.120   3.972  26.143  0.00  0.00    -0.289 OA
ATOM     13  C17 ZIN A   1      28.492   1.781  26.682  0.00  0.00     0.052 A 
ATOM     14  C18 ZIN A   1      28.428   0.854  27.625  0.00  0.00    -0.008 A 
ATOM     15  C19 ZIN A   1      28.865   1.065  29.034  0.00  0.00     0.006 A 
ATOM     16  C20 ZIN A   1      30.043   0.127  29.305  0.00  0.00     0.025 C 
ATOM     17  C21 ZIN A   1      27.759   0.658  30.010  0.00  0.00     0.035 C 
ATOM     18  C23 ZIN A   1      27.389  -0.804  29.777  0.00  0.00     0.124 C 
ATOM     19  C26 ZIN A   1      26.371  -1.305  30.813  0.00  0.00     0.042 C 
ATOM     20  C27 ZIN A   1      26.962  -1.086  32.188  0.00  0.00    -0.027 C 
ATOM     21  C28 ZIN A   1      28.327  -1.768  32.297  0.00  0.00     0.016 C 
ATOM     22  C29 ZIN A   1      26.066  -1.447  33.379  0.00  0.00     0.070 C 
ENDROOT
BRANCH  22  23
ATOM     23  C31 ZIN A   1      26.170  -2.917  33.699  0.00  0.00     0.155 C 
ATOM     24  O32 ZIN A   1      26.898  -3.291  34.585  0.00  0.00    -0.295 OA
BRANCH  23  25
ATOM     25  C33 ZIN A   1      25.366  -3.918  32.910  0.00  0.00     0.242 C 
BRANCH  25  26
ATOM     26  O34 ZIN A   1      26.183  -5.050  32.603  0.00  0.00    -0.394 OA
ATOM     27  H56 ZIN A   1      26.176  -5.298  31.669  0.00  0.00     0.209 HD
ENDBRANCH  25  26
ENDBRANCH  23  25
ENDBRANCH  22  23
BRANCH  18  28
ATOM     28  O25 ZIN A   1      28.570  -1.603  29.862  0.00  0.00    -0.395 OA
ATOM     29  H48 ZIN A   1      29.211  -1.432  29.158  0.00  0.00     0.210 HD
ENDBRANCH  18  28
TORSDOF 4
ENDMDL
MODEL 98
REMARK CAVERDOCK RESULT:      -8.3      0.000      0.000
REMARK CAVERDOCK CONSTRAINTS:       0.0      0.0      0.0      0.0
REMARK CAVERDOCK TUNNEL: 97     -8.3      3.3     98.3
REMARK  4 active torsions:
REMARK  status: ('A' for Active; 'I' for Inactive)
REMARK    1  A    between atoms: C23_18  and  O25_19 
REMARK    2  A    between atoms: C29_23  and  C31_24 
REMARK    3  A    between atoms: C31_24  and  C33_26 
REMARK    4  A    between atoms: C33_26  and  O34_27 
ROOT
ATOM      1  C1  ZIN A   1      29.405  -5.331  31.136  0.00  0.00     0.011 C 
ATOM      2  C2  ZIN A   1      28.276  -4.305  31.012  0.00  0.00    -0.006 C 
ATOM      3  C4  ZIN A   1      28.684  -3.183  30.024  0.00  0.00     0.011 C 
ATOM      4  C5  ZIN A   1      28.745  -1.911  30.862  0.00  0.00    -0.001 C 
ATOM      5  C7  ZIN A   1      28.351  -0.622  30.168  0.00  0.00     0.001 C 
ATOM      6  C9  ZIN A   1      29.277  -0.365  28.977  0.00  0.00     0.047 C 
ATOM      7  C10 ZIN A   1      28.844   0.916  28.257  0.00  0.00     0.200 C 
ATOM      8  F12 ZIN A   1      29.756   1.217  27.239  0.00  0.00    -0.245 F 
ATOM      9  C13 ZIN A   1      28.821   2.043  29.273  0.00  0.00    -0.030 A 
ATOM     10  C14 ZIN A   1      29.472   3.166  29.002  0.00  0.00     0.061 A 
ATOM     11  C15 ZIN A   1      29.490   4.272  29.971  0.00  0.00     0.172 A 
ATOM     12  O16 ZIN A   1      30.055   5.319  29.710  0.00  0.00    -0.289 OA
ATOM     13  C17 ZIN A   1      28.812   4.085  31.265  0.00  0.00     0.052 A 
ATOM     14  C18 ZIN A   1      28.162   2.958  31.511  0.00  0.00    -0.008 A 
ATOM     15  C19 ZIN A   1      28.053   1.829  30.544  0.00  0.00     0.006 A 
ATOM     16  C20 ZIN A   1      26.577   1.668  30.176  0.00  0.00     0.025 C 
ATOM     17  C21 ZIN A   1      28.479   0.513  31.198  0.00  0.00     0.035 C 
ATOM     18  C23 ZIN A   1      27.611   0.252  32.426  0.00  0.00     0.124 C 
ATOM     19  C26 ZIN A   1      27.908  -1.119  33.052  0.00  0.00     0.042 C 
ATOM     20  C27 ZIN A   1      27.704  -2.171  31.985  0.00  0.00    -0.027 C 
ATOM     21  C28 ZIN A   1      26.298  -2.064  31.393  0.00  0.00     0.016 C 
ATOM     22  C29 ZIN A   1      28.030  -3.615  32.382  0.00  0.00     0.070 C 
ENDROOT
BRANCH  22  23
ATOM     23  C31 ZIN A   1      26.853  -4.257  33.071  0.00  0.00     0.155 C 
ATOM     24  O32 ZIN A   1      26.153  -5.036  32.471  0.00  0.00    -0.295 OA
BRANCH  23  25
ATOM     25  C33 ZIN A   1      26.549  -3.924  34.509  0.00  0.00     0.242 C 
BRANCH  25  26
ATOM     26  O34 ZIN A   1      25.467  -4.739  34.968  0.00  0.00    -0.394 OA
ATOM     27  H56 ZIN A   1      24.600  -4.318  34.894  0.00  0.00     0.209 HD
ENDBRANCH  25  26
ENDBRANCH  23  25
ENDBRANCH  22  23
BRANCH  18  28
ATOM     28  O25 ZIN A   1      26.236   0.300  32.042  0.00  0.00    -0.395 OA
ATOM     29  H48 ZIN A   1      25.850   1.187  32.069  0.00  0.00     0.210 HD
ENDBRANCH  18  28
TORSDOF 4
ENDMDL
MODEL 99
REMARK CAVERDOCK RESULT:      -8.8      0.000      0.000
REMARK CAVERDOCK CONSTRAINTS:       0.0      0.0      0.0      0.0
REMARK CAVERDOCK TUNNEL: 98     -8.8      3.2     99.4
REMARK  4 active torsions:
REMARK  status: ('A' for Active; 'I' for Inactive)
REMARK    1  A    between atoms: C23_18  and  O25_19 
REMARK    2  A    between atoms: C29_23  and  C31_24 
REMARK    3  A    between atoms: C31_24  and  C33_26 
REMARK    4  A    between atoms: C33_26  and  O34_27 
ROOT
ATOM      1  C1  ZIN A   1      28.998  -5.516  31.046  0.00  0.00     0.011 C 
ATOM      2  C2  ZIN A   1      27.925  -4.425  30.996  0.00  0.00    -0.006 C 
ATOM      3  C4  ZIN A   1      28.337  -3.320  29.992  0.00  0.00     0.011 C 
ATOM      4  C5  ZIN A   1      28.522  -2.061  30.831  0.00  0.00    -0.001 C 
ATOM      5  C7  ZIN A   1      28.163  -0.746  30.170  0.00  0.00     0.001 C 
ATOM      6  C9  ZIN A   1      29.029  -0.531  28.927  0.00  0.00     0.047 C 
ATOM      7  C10 ZIN A   1      28.629   0.779  28.242  0.00  0.00     0.200 C 
ATOM      8  F12 ZIN A   1      29.495   1.036  27.172  0.00  0.00    -0.245 F 
ATOM      9  C13 ZIN A   1      28.732   1.897  29.264  0.00  0.00    -0.030 A 
ATOM     10  C14 ZIN A   1      29.430   2.982  28.960  0.00  0.00     0.061 A 
ATOM     11  C15 ZIN A   1      29.570   4.077  29.932  0.00  0.00     0.172 A 
ATOM     12  O16 ZIN A   1      30.177   5.092  29.643  0.00  0.00    -0.289 OA
ATOM     13  C17 ZIN A   1      28.960   3.917  31.263  0.00  0.00     0.052 A 
ATOM     14  C18 ZIN A   1      28.262   2.827  31.542  0.00  0.00    -0.008 A 
ATOM     15  C19 ZIN A   1      28.030   1.715  30.576  0.00  0.00     0.006 A 
ATOM     16  C20 ZIN A   1      26.527   1.643  30.297  0.00  0.00     0.025 C 
ATOM     17  C21 ZIN A   1      28.417   0.371  31.196  0.00  0.00     0.035 C 
ATOM     18  C23 ZIN A   1      27.610   0.149  32.473  0.00  0.00     0.124 C 
ATOM     19  C26 ZIN A   1      27.864  -1.242  33.072  0.00  0.00     0.042 C 
ATOM     20  C27 ZIN A   1      27.537  -2.271  32.013  0.00  0.00    -0.027 C 
ATOM     21  C28 ZIN A   1      26.106  -2.078  31.508  0.00  0.00     0.016 C 
ATOM     22  C29 ZIN A   1      27.801  -3.735  32.382  0.00  0.00     0.070 C 
ENDROOT
BRANCH  22  23
ATOM     23  C31 ZIN A   1      26.632  -4.314  33.137  0.00  0.00     0.155 C 
ATOM     24  O32 ZIN A   1      25.932  -5.149  32.618  0.00  0.00    -0.295 OA
BRANCH  23  25
ATOM     25  C33 ZIN A   1      26.337  -3.851  34.541  0.00  0.00     0.242 C 
BRANCH  25  26
ATOM     26  O34 ZIN A   1      25.666  -4.891  35.255  0.00  0.00    -0.394 OA
ATOM     27  H56 ZIN A   1      24.707  -4.780  35.302  0.00  0.00     0.209 HD
ENDBRANCH  25  26
ENDBRANCH  23  25
ENDBRANCH  22  23
BRANCH  18  28
ATOM     28  O25 ZIN A   1      26.220   0.280  32.173  0.00  0.00    -0.395 OA
ATOM     29  H48 ZIN A   1      25.855  -0.461  31.669  0.00  0.00     0.210 HD
ENDBRANCH  18  28
TORSDOF 4
ENDMDL
MODEL 100
REMARK CAVERDOCK RESULT:      -9.4      0.000      0.000
REMARK CAVERDOCK CONSTRAINTS:       0.0      0.0      0.0      0.0
REMARK CAVERDOCK TUNNEL: 99     -9.4      3.3    100.4
REMARK  4 active torsions:
REMARK  status: ('A' for Active; 'I' for Inactive)
REMARK    1  A    between atoms: C23_18  and  O25_19 
REMARK    2  A    between atoms: C29_23  and  C31_24 
REMARK    3  A    between atoms: C31_24  and  C33_26 
REMARK    4  A    between atoms: C33_26  and  O34_27 
ROOT
ATOM      1  C1  ZIN A   1      28.940  -5.484  31.385  0.00  0.00     0.011 C 
ATOM      2  C2  ZIN A   1      27.861  -4.403  31.287  0.00  0.00    -0.006 C 
ATOM      3  C4  ZIN A   1      28.288  -3.317  30.268  0.00  0.00     0.011 C 
ATOM      4  C5  ZIN A   1      28.445  -2.039  31.084  0.00  0.00    -0.001 C 
ATOM      5  C7  ZIN A   1      28.092  -0.741  30.385  0.00  0.00     0.001 C 
ATOM      6  C9  ZIN A   1      28.985  -0.548  29.158  0.00  0.00     0.047 C 
ATOM      7  C10 ZIN A   1      28.592   0.745  28.435  0.00  0.00     0.200 C 
ATOM      8  F12 ZIN A   1      29.480   0.985  27.380  0.00  0.00    -0.245 F 
ATOM      9  C13 ZIN A   1      28.663   1.885  29.434  0.00  0.00    -0.030 A 
ATOM     10  C14 ZIN A   1      29.361   2.969  29.123  0.00  0.00     0.061 A 
ATOM     11  C15 ZIN A   1      29.471   4.085  30.074  0.00  0.00     0.172 A 
ATOM     12  O16 ZIN A   1      30.078   5.098  29.776  0.00  0.00    -0.289 OA
ATOM     13  C17 ZIN A   1      28.832   3.950  31.394  0.00  0.00     0.052 A 
ATOM     14  C18 ZIN A   1      28.135   2.861  31.680  0.00  0.00    -0.008 A 
ATOM     15  C19 ZIN A   1      27.933   1.727  30.735  0.00  0.00     0.006 A 
ATOM     16  C20 ZIN A   1      26.438   1.638  30.423  0.00  0.00     0.025 C 
ATOM     17  C21 ZIN A   1      28.315   0.399  31.392  0.00  0.00     0.035 C 
ATOM     18  C23 ZIN A   1      27.481   0.200  32.655  0.00  0.00     0.124 C 
ATOM     19  C26 ZIN A   1      27.731  -1.176  33.290  0.00  0.00     0.042 C 
ATOM     20  C27 ZIN A   1      27.434  -2.230  32.247  0.00  0.00    -0.027 C 
ATOM     21  C28 ZIN A   1      26.014  -2.059  31.705  0.00  0.00     0.016 C 
ATOM     22  C29 ZIN A   1      27.700  -3.684  32.654  0.00  0.00     0.070 C 
ENDROOT
BRANCH  22  23
ATOM     23  C31 ZIN A   1      26.518  -4.255  33.395  0.00  0.00     0.155 C 
ATOM     24  O32 ZIN A   1      26.469  -4.185  34.598  0.00  0.00    -0.295 OA
BRANCH  23  25
ATOM     25  C33 ZIN A   1      25.398  -4.915  32.632  0.00  0.00     0.242 C 
BRANCH  25  26
ATOM     26  O34 ZIN A   1      24.483  -5.513  33.552  0.00  0.00    -0.394 OA
ATOM     27  H56 ZIN A   1      23.679  -4.996  33.699  0.00  0.00     0.209 HD
ENDBRANCH  25  26
ENDBRANCH  23  25
ENDBRANCH  22  23
BRANCH  18  28
ATOM     28  O25 ZIN A   1      26.097   0.314  32.321  0.00  0.00    -0.395 OA
ATOM     29  H48 ZIN A   1      25.873   1.122  31.839  0.00  0.00     0.210 HD
ENDBRANCH  18  28
TORSDOF 4
ENDMDL
MODEL 101
REMARK CAVERDOCK RESULT:      -9.8      0.000      0.000
REMARK CAVERDOCK CONSTRAINTS:       0.0      0.0      0.0      0.0
REMARK CAVERDOCK TUNNEL: 100     -9.8      3.3    101.1
REMARK  4 active torsions:
REMARK  status: ('A' for Active; 'I' for Inactive)
REMARK    1  A    between atoms: C23_18  and  O25_19 
REMARK    2  A    between atoms: C29_23  and  C31_24 
REMARK    3  A    between atoms: C31_24  and  C33_26 
REMARK    4  A    between atoms: C33_26  and  O34_27 
ROOT
ATOM      1  C1  ZIN A   1      28.825  -5.697  31.456  0.00  0.00     0.011 C 
ATOM      2  C2  ZIN A   1      27.765  -4.596  31.377  0.00  0.00    -0.006 C 
ATOM      3  C4  ZIN A   1      28.187  -3.524  30.342  0.00  0.00     0.011 C 
ATOM      4  C5  ZIN A   1      28.388  -2.244  31.147  0.00  0.00    -0.001 C 
ATOM      5  C7  ZIN A   1      28.043  -0.944  30.449  0.00  0.00     0.001 C 
ATOM      6  C9  ZIN A   1      28.909  -0.774  29.200  0.00  0.00     0.047 C 
ATOM      7  C10 ZIN A   1      28.523   0.522  28.479  0.00  0.00     0.200 C 
ATOM      8  F12 ZIN A   1      29.390   0.739  27.402  0.00  0.00    -0.245 F 
ATOM      9  C13 ZIN A   1      28.640   1.666  29.470  0.00  0.00    -0.030 A 
ATOM     10  C14 ZIN A   1      29.350   2.735  29.135  0.00  0.00     0.061 A 
ATOM     11  C15 ZIN A   1      29.504   3.854  30.077  0.00  0.00     0.172 A 
ATOM     12  O16 ZIN A   1      30.122   4.853  29.759  0.00  0.00    -0.289 OA
ATOM     13  C17 ZIN A   1      28.894   3.738  31.412  0.00  0.00     0.052 A 
ATOM     14  C18 ZIN A   1      28.184   2.664  31.722  0.00  0.00    -0.008 A 
ATOM     15  C19 ZIN A   1      27.939   1.529  30.788  0.00  0.00     0.006 A 
ATOM     16  C20 ZIN A   1      26.435   1.466  30.513  0.00  0.00     0.025 C 
ATOM     17  C21 ZIN A   1      28.311   0.198  31.444  0.00  0.00     0.035 C 
ATOM     18  C23 ZIN A   1      27.504   0.021  32.727  0.00  0.00     0.124 C 
ATOM     19  C26 ZIN A   1      27.743  -1.357  33.365  0.00  0.00     0.042 C 
ATOM     20  C27 ZIN A   1      27.402  -2.410  32.335  0.00  0.00    -0.027 C 
ATOM     21  C28 ZIN A   1      25.973  -2.215  31.826  0.00  0.00     0.016 C 
ATOM     22  C29 ZIN A   1      27.650  -3.867  32.744  0.00  0.00     0.070 C 
ENDROOT
BRANCH  22  23
ATOM     23  C31 ZIN A   1      26.476  -4.411  33.516  0.00  0.00     0.155 C 
ATOM     24  O32 ZIN A   1      26.350  -4.150  34.687  0.00  0.00    -0.295 OA
BRANCH  23  25
ATOM     25  C33 ZIN A   1      25.460  -5.284  32.825  0.00  0.00     0.242 C 
BRANCH  25  26
ATOM     26  O34 ZIN A   1      24.197  -5.156  33.482  0.00  0.00    -0.394 OA
ATOM     27  H56 ZIN A   1      24.263  -4.979  34.429  0.00  0.00     0.209 HD
ENDBRANCH  25  26
ENDBRANCH  23  25
ENDBRANCH  22  23
BRANCH  18  28
ATOM     28  O25 ZIN A   1      26.115   0.159  32.426  0.00  0.00    -0.395 OA
ATOM     29  H48 ZIN A   1      25.643   0.766  33.013  0.00  0.00     0.210 HD
ENDBRANCH  18  28
TORSDOF 4
ENDMDL
MODEL 102
REMARK CAVERDOCK RESULT:      -9.3      0.000      0.000
REMARK CAVERDOCK CONSTRAINTS:       0.0      0.0      0.0      0.0
REMARK CAVERDOCK TUNNEL: 101     -9.3      3.2    102.6
REMARK  4 active torsions:
REMARK  status: ('A' for Active; 'I' for Inactive)
REMARK    1  A    between atoms: C23_18  and  O25_19 
REMARK    2  A    between atoms: C29_23  and  C31_24 
REMARK    3  A    between atoms: C31_24  and  C33_26 
REMARK    4  A    between atoms: C33_26  and  O34_27 
ROOT
ATOM      1  C1  ZIN A   1      28.568   2.496  27.090  0.00  0.00     0.011 C 
ATOM      2  C2  ZIN A   1      29.029   1.951  28.444  0.00  0.00    -0.006 C 
ATOM      3  C4  ZIN A   1      28.710   0.438  28.544  0.00  0.00     0.011 C 
ATOM      4  C5  ZIN A   1      27.697   0.314  29.676  0.00  0.00    -0.001 C 
ATOM      5  C7  ZIN A   1      27.765  -0.947  30.513  0.00  0.00     0.001 C 
ATOM      6  C9  ZIN A   1      27.534  -2.175  29.629  0.00  0.00     0.047 C 
ATOM      7  C10 ZIN A   1      27.648  -3.447  30.476  0.00  0.00     0.200 C 
ATOM      8  F12 ZIN A   1      27.323  -4.563  29.697  0.00  0.00    -0.245 F 
ATOM      9  C13 ZIN A   1      26.675  -3.330  31.635  0.00  0.00    -0.030 A 
ATOM     10  C14 ZIN A   1      25.822  -4.320  31.859  0.00  0.00     0.061 A 
ATOM     11  C15 ZIN A   1      24.850  -4.235  32.959  0.00  0.00     0.172 A 
ATOM     12  O16 ZIN A   1      24.092  -5.158  33.192  0.00  0.00    -0.289 OA
ATOM     13  C17 ZIN A   1      24.814  -3.007  33.772  0.00  0.00     0.052 A 
ATOM     14  C18 ZIN A   1      25.680  -2.034  33.534  0.00  0.00    -0.008 A 
ATOM     15  C19 ZIN A   1      26.729  -2.091  32.477  0.00  0.00     0.006 A 
ATOM     16  C20 ZIN A   1      28.093  -2.056  33.170  0.00  0.00     0.025 C 
ATOM     17  C21 ZIN A   1      26.668  -0.848  31.586  0.00  0.00     0.035 C 
ATOM     18  C23 ZIN A   1      26.839   0.401  32.445  0.00  0.00     0.124 C 
ATOM     19  C26 ZIN A   1      26.913   1.675  31.589  0.00  0.00     0.042 C 
ATOM     20  C27 ZIN A   1      28.049   1.508  30.605  0.00  0.00    -0.027 C 
ATOM     21  C28 ZIN A   1      29.352   1.195  31.343  0.00  0.00     0.016 C 
ATOM     22  C29 ZIN A   1      28.245   2.642  29.593  0.00  0.00     0.070 C 
ENDROOT
BRANCH  22  23
ATOM     23  C31 ZIN A   1      29.080   3.748  30.186  0.00  0.00     0.155 C 
ATOM     24  O32 ZIN A   1      28.619   4.456  31.048  0.00  0.00    -0.295 OA
BRANCH  23  25
ATOM     25  C33 ZIN A   1      30.490   3.971  29.702  0.00  0.00     0.242 C 
BRANCH  25  26
ATOM     26  O34 ZIN A   1      31.371   4.053  30.824  0.00  0.00    -0.394 OA
ATOM     27  H56 ZIN A   1      31.597   4.957  31.080  0.00  0.00     0.209 HD
ENDBRANCH  25  26
ENDBRANCH  23  25
ENDBRANCH  22  23
BRANCH  18  28
ATOM     28  O25 ZIN A   1      28.042   0.282  33.205  0.00  0.00    -0.395 OA
ATOM     29  H48 ZIN A   1      28.146  -0.572  33.647  0.00  0.00     0.210 HD
ENDBRANCH  18  28
TORSDOF 4
ENDMDL
MODEL 103
REMARK CAVERDOCK RESULT:      -8.7      0.000      0.000
REMARK CAVERDOCK CONSTRAINTS:       0.0      0.0      0.0      0.0
REMARK CAVERDOCK TUNNEL: 102     -8.7      3.3    103.1
REMARK  4 active torsions:
REMARK  status: ('A' for Active; 'I' for Inactive)
REMARK    1  A    between atoms: C23_18  and  O25_19 
REMARK    2  A    between atoms: C29_23  and  C31_24 
REMARK    3  A    between atoms: C31_24  and  C33_26 
REMARK    4  A    between atoms: C33_26  and  O34_27 
ROOT
ATOM      1  C1  ZIN A   1      30.144   4.422  30.481  0.00  0.00     0.011 C 
ATOM      2  C2  ZIN A   1      28.973   3.496  30.142  0.00  0.00    -0.006 C 
ATOM      3  C4  ZIN A   1      28.445   2.814  31.428  0.00  0.00     0.011 C 
ATOM      4  C5  ZIN A   1      28.710   1.326  31.233  0.00  0.00    -0.001 C 
ATOM      5  C7  ZIN A   1      27.705   0.372  31.845  0.00  0.00     0.001 C 
ATOM      6  C9  ZIN A   1      27.645   0.575  33.361  0.00  0.00     0.047 C 
ATOM      7  C10 ZIN A   1      26.596  -0.364  33.965  0.00  0.00     0.200 C 
ATOM      8  F12 ZIN A   1      26.620  -0.264  35.361  0.00  0.00    -0.245 F 
ATOM      9  C13 ZIN A   1      26.936  -1.783  33.547  0.00  0.00    -0.030 A 
ATOM     10  C14 ZIN A   1      27.024  -2.722  34.478  0.00  0.00     0.061 A 
ATOM     11  C15 ZIN A   1      27.372  -4.104  34.114  0.00  0.00     0.172 A 
ATOM     12  O16 ZIN A   1      27.416  -4.978  34.961  0.00  0.00    -0.289 OA
ATOM     13  C17 ZIN A   1      27.667  -4.407  32.703  0.00  0.00     0.052 A 
ATOM     14  C18 ZIN A   1      27.566  -3.454  31.790  0.00  0.00    -0.008 A 
ATOM     15  C19 ZIN A   1      27.154  -2.053  32.088  0.00  0.00     0.006 A 
ATOM     16  C20 ZIN A   1      25.834  -1.788  31.360  0.00  0.00     0.025 C 
ATOM     17  C21 ZIN A   1      28.167  -1.058  31.517  0.00  0.00     0.035 C 
ATOM     18  C23 ZIN A   1      28.293  -1.271  30.011  0.00  0.00     0.124 C 
ATOM     19  C26 ZIN A   1      29.203  -0.216  29.361  0.00  0.00     0.042 C 
ATOM     20  C27 ZIN A   1      28.641   1.148  29.692  0.00  0.00    -0.027 C 
ATOM     21  C28 ZIN A   1      27.181   1.246  29.246  0.00  0.00     0.016 C 
ATOM     22  C29 ZIN A   1      29.451   2.355  29.203  0.00  0.00     0.070 C 
ENDROOT
BRANCH  22  23
ATOM     23  C31 ZIN A   1      29.102   2.688  27.776  0.00  0.00     0.155 C 
ATOM     24  O32 ZIN A   1      29.266   3.810  27.360  0.00  0.00    -0.295 OA
BRANCH  23  25
ATOM     25  C33 ZIN A   1      28.547   1.622  26.866  0.00  0.00     0.242 C 
BRANCH  25  26
ATOM     26  O34 ZIN A   1      29.487   0.550  26.761  0.00  0.00    -0.394 OA
ATOM     27  H56 ZIN A   1      30.065   0.609  25.989  0.00  0.00     0.209 HD
ENDBRANCH  25  26
ENDBRANCH  23  25
ENDBRANCH  22  23
BRANCH  18  28
ATOM     28  O25 ZIN A   1      26.996  -1.193  29.419  0.00  0.00    -0.395 OA
ATOM     29  H48 ZIN A   1      26.600  -0.312  29.452  0.00  0.00     0.210 HD
ENDBRANCH  18  28
TORSDOF 4
ENDMDL
MODEL 104
REMARK CAVERDOCK RESULT:     -10.5      0.000      0.000
REMARK CAVERDOCK CONSTRAINTS:       0.0      0.0      0.0      0.0
REMARK CAVERDOCK TUNNEL: 103    -10.5      3.3    104.1
REMARK  4 active torsions:
REMARK  status: ('A' for Active; 'I' for Inactive)
REMARK    1  A    between atoms: C23_18  and  O25_19 
REMARK    2  A    between atoms: C29_23  and  C31_24 
REMARK    3  A    between atoms: C31_24  and  C33_26 
REMARK    4  A    between atoms: C33_26  and  O34_27 
ROOT
ATOM      1  C1  ZIN A   1      27.946  -5.997  31.878  0.00  0.00     0.011 C 
ATOM      2  C2  ZIN A   1      27.027  -4.774  31.815  0.00  0.00    -0.006 C 
ATOM      3  C4  ZIN A   1      27.518  -3.797  30.718  0.00  0.00     0.011 C 
ATOM      4  C5  ZIN A   1      27.922  -2.528  31.461  0.00  0.00    -0.001 C 
ATOM      5  C7  ZIN A   1      27.700  -1.217  30.735  0.00  0.00     0.001 C 
ATOM      6  C9  ZIN A   1      28.506  -1.196  29.434  0.00  0.00     0.047 C 
ATOM      7  C10 ZIN A   1      28.242   0.115  28.687  0.00  0.00     0.200 C 
ATOM      8  F12 ZIN A   1      29.065   0.188  27.556  0.00  0.00    -0.245 F 
ATOM      9  C13 ZIN A   1      28.558   1.265  29.625  0.00  0.00    -0.030 A 
ATOM     10  C14 ZIN A   1      29.373   2.226  29.213  0.00  0.00     0.061 A 
ATOM     11  C15 ZIN A   1      29.719   3.345  30.101  0.00  0.00     0.172 A 
ATOM     12  O16 ZIN A   1      30.437   4.249  29.712  0.00  0.00    -0.289 OA
ATOM     13  C17 ZIN A   1      29.179   3.348  31.471  0.00  0.00     0.052 A 
ATOM     14  C18 ZIN A   1      28.361   2.382  31.859  0.00  0.00    -0.008 A 
ATOM     15  C19 ZIN A   1      27.923   1.259  30.984  0.00  0.00     0.006 A 
ATOM     16  C20 ZIN A   1      26.409   1.377  30.793  0.00  0.00     0.025 C 
ATOM     17  C21 ZIN A   1      28.166  -0.088  31.669  0.00  0.00     0.035 C 
ATOM     18  C23 ZIN A   1      27.419  -0.122  33.000  0.00  0.00     0.124 C 
ATOM     19  C26 ZIN A   1      27.523  -1.498  33.675  0.00  0.00     0.042 C 
ATOM     20  C27 ZIN A   1      26.995  -2.532  32.707  0.00  0.00    -0.027 C 
ATOM     21  C28 ZIN A   1      25.573  -2.175  32.269  0.00  0.00     0.016 C 
ATOM     22  C29 ZIN A   1      27.084  -3.994  33.156  0.00  0.00     0.070 C 
ENDROOT
BRANCH  22  23
ATOM     23  C31 ZIN A   1      25.899  -4.363  34.011  0.00  0.00     0.155 C 
ATOM     24  O32 ZIN A   1      25.922  -4.152  35.199  0.00  0.00    -0.295 OA
BRANCH  23  25
ATOM     25  C33 ZIN A   1      24.684  -4.997  33.383  0.00  0.00     0.242 C 
BRANCH  25  26
ATOM     26  O34 ZIN A   1      23.550  -4.796  34.229  0.00  0.00    -0.394 OA
ATOM     27  H56 ZIN A   1      22.702  -4.938  33.789  0.00  0.00     0.209 HD
ENDBRANCH  25  26
ENDBRANCH  23  25
ENDBRANCH  22  23
BRANCH  18  28
ATOM     28  O25 ZIN A   1      26.043   0.180  32.769  0.00  0.00    -0.395 OA
ATOM     29  H48 ZIN A   1      25.503   0.194  33.572  0.00  0.00     0.210 HD
ENDBRANCH  18  28
TORSDOF 4
ENDMDL
MODEL 105
REMARK CAVERDOCK RESULT:     -10.6      0.000      0.000
REMARK CAVERDOCK CONSTRAINTS:       0.0      0.0      0.0      0.0
REMARK CAVERDOCK TUNNEL: 104    -10.6      3.3    105.4
REMARK  4 active torsions:
REMARK  status: ('A' for Active; 'I' for Inactive)
REMARK    1  A    between atoms: C23_18  and  O25_19 
REMARK    2  A    between atoms: C29_23  and  C31_24 
REMARK    3  A    between atoms: C31_24  and  C33_26 
REMARK    4  A    between atoms: C33_26  and  O34_27 
ROOT
ATOM      1  C1  ZIN A   1      27.995  -6.058  31.829  0.00  0.00     0.011 C 
ATOM      2  C2  ZIN A   1      27.056  -4.849  31.857  0.00  0.00    -0.006 C 
ATOM      3  C4  ZIN A   1      27.457  -3.838  30.754  0.00  0.00     0.011 C 
ATOM      4  C5  ZIN A   1      27.891  -2.581  31.499  0.00  0.00    -0.001 C 
ATOM      5  C7  ZIN A   1      27.602  -1.257  30.821  0.00  0.00     0.001 C 
ATOM      6  C9  ZIN A   1      28.318  -1.193  29.471  0.00  0.00     0.047 C 
ATOM      7  C10 ZIN A   1      27.985   0.131  28.774  0.00  0.00     0.200 C 
ATOM      8  F12 ZIN A   1      28.728   0.244  27.594  0.00  0.00    -0.245 F 
ATOM      9  C13 ZIN A   1      28.346   1.264  29.717  0.00  0.00    -0.030 A 
ATOM     10  C14 ZIN A   1      29.117   2.247  29.274  0.00  0.00     0.061 A 
ATOM     11  C15 ZIN A   1      29.506   3.351  30.164  0.00  0.00     0.172 A 
ATOM     12  O16 ZIN A   1      30.182   4.275  29.751  0.00  0.00    -0.289 OA
ATOM     13  C17 ZIN A   1      29.060   3.314  31.567  0.00  0.00     0.052 A 
ATOM     14  C18 ZIN A   1      28.284   2.325  31.986  0.00  0.00    -0.008 A 
ATOM     15  C19 ZIN A   1      27.804   1.215  31.115  0.00  0.00     0.006 A 
ATOM     16  C20 ZIN A   1      26.279   1.313  31.029  0.00  0.00     0.025 C 
ATOM     17  C21 ZIN A   1      28.112  -0.142  31.750  0.00  0.00     0.035 C 
ATOM     18  C23 ZIN A   1      27.458  -0.220  33.126  0.00  0.00     0.124 C 
ATOM     19  C26 ZIN A   1      27.627  -1.609  33.759  0.00  0.00     0.042 C 
ATOM     20  C27 ZIN A   1      27.050  -2.629  32.803  0.00  0.00    -0.027 C 
ATOM     21  C28 ZIN A   1      25.597  -2.285  32.471  0.00  0.00     0.016 C 
ATOM     22  C29 ZIN A   1      27.192  -4.100  33.211  0.00  0.00     0.070 C 
ENDROOT
BRANCH  22  23
ATOM     23  C31 ZIN A   1      26.072  -4.508  34.134  0.00  0.00     0.155 C 
ATOM     24  O32 ZIN A   1      26.194  -4.373  35.327  0.00  0.00    -0.295 OA
BRANCH  23  25
ATOM     25  C33 ZIN A   1      24.800  -5.085  33.567  0.00  0.00     0.242 C 
BRANCH  25  26
ATOM     26  O34 ZIN A   1      23.707  -4.770  34.432  0.00  0.00    -0.394 OA
ATOM     27  H56 ZIN A   1      23.123  -5.518  34.615  0.00  0.00     0.209 HD
ENDBRANCH  25  26
ENDBRANCH  23  25
ENDBRANCH  22  23
BRANCH  18  28
ATOM     28  O25 ZIN A   1      26.065   0.065  32.996  0.00  0.00    -0.395 OA
ATOM     29  H48 ZIN A   1      25.490  -0.694  33.166  0.00  0.00     0.210 HD
ENDBRANCH  18  28
TORSDOF 4
ENDMDL
MODEL 106
REMARK CAVERDOCK RESULT:      -9.5      0.000      0.000
REMARK CAVERDOCK CONSTRAINTS:       0.0      0.0      0.0      0.0
REMARK CAVERDOCK TUNNEL: 105     -9.5      3.3    106.5
REMARK  4 active torsions:
REMARK  status: ('A' for Active; 'I' for Inactive)
REMARK    1  A    between atoms: C23_18  and  O25_19 
REMARK    2  A    between atoms: C29_23  and  C31_24 
REMARK    3  A    between atoms: C31_24  and  C33_26 
REMARK    4  A    between atoms: C33_26  and  O34_27 
ROOT
ATOM      1  C1  ZIN A   1      24.180  -3.831  33.595  0.00  0.00     0.011 C 
ATOM      2  C2  ZIN A   1      25.658  -3.501  33.372  0.00  0.00    -0.006 C 
ATOM      3  C4  ZIN A   1      25.817  -2.009  32.988  0.00  0.00     0.011 C 
ATOM      4  C5  ZIN A   1      26.371  -2.015  31.567  0.00  0.00    -0.001 C 
ATOM      5  C7  ZIN A   1      27.318  -0.889  31.203  0.00  0.00     0.001 C 
ATOM      6  C9  ZIN A   1      26.611   0.459  31.354  0.00  0.00     0.047 C 
ATOM      7  C10 ZIN A   1      27.589   1.592  31.026  0.00  0.00     0.200 C 
ATOM      8  F12 ZIN A   1      26.917   2.819  31.050  0.00  0.00    -0.245 F 
ATOM      9  C13 ZIN A   1      28.151   1.343  29.638  0.00  0.00    -0.030 A 
ATOM     10  C14 ZIN A   1      28.102   2.318  28.741  0.00  0.00     0.061 A 
ATOM     11  C15 ZIN A   1      28.617   2.108  27.380  0.00  0.00     0.172 A 
ATOM     12  O16 ZIN A   1      28.609   3.013  26.565  0.00  0.00    -0.289 OA
ATOM     13  C17 ZIN A   1      29.139   0.778  27.023  0.00  0.00     0.052 A 
ATOM     14  C18 ZIN A   1      29.184  -0.179  27.937  0.00  0.00    -0.008 A 
ATOM     15  C19 ZIN A   1      28.739  -0.006  29.349  0.00  0.00     0.006 A 
ATOM     16  C20 ZIN A   1      29.962  -0.185  30.251  0.00  0.00     0.025 C 
ATOM     17  C21 ZIN A   1      27.750  -1.105  29.743  0.00  0.00     0.035 C 
ATOM     18  C23 ZIN A   1      28.405  -2.470  29.551  0.00  0.00     0.124 C 
ATOM     19  C26 ZIN A   1      27.503  -3.609  30.051  0.00  0.00     0.042 C 
ATOM     20  C27 ZIN A   1      27.177  -3.340  31.503  0.00  0.00    -0.027 C 
ATOM     21  C28 ZIN A   1      28.462  -3.180  32.317  0.00  0.00     0.016 C 
ATOM     22  C29 ZIN A   1      26.214  -4.323  32.177  0.00  0.00     0.070 C 
ENDROOT
BRANCH  22  23
ATOM     23  C31 ZIN A   1      26.956  -5.530  32.691  0.00  0.00     0.155 C 
ATOM     24  O32 ZIN A   1      27.262  -6.419  31.933  0.00  0.00    -0.295 OA
BRANCH  23  25
ATOM     25  C33 ZIN A   1      27.317  -5.628  34.151  0.00  0.00     0.242 C 
BRANCH  25  26
ATOM     26  O34 ZIN A   1      26.415  -6.523  34.806  0.00  0.00    -0.394 OA
ATOM     27  H56 ZIN A   1      26.656  -6.726  35.719  0.00  0.00     0.209 HD
ENDBRANCH  25  26
ENDBRANCH  23  25
ENDBRANCH  22  23
BRANCH  18  28
ATOM     28  O25 ZIN A   1      29.636  -2.501  30.273  0.00  0.00    -0.395 OA
ATOM     29  H48 ZIN A   1      29.909  -1.642  30.625  0.00  0.00     0.210 HD
ENDBRANCH  18  28
TORSDOF 4
ENDMDL
MODEL 107
REMARK CAVERDOCK RESULT:     -10.2      0.000      0.000
REMARK CAVERDOCK CONSTRAINTS:       0.0      0.0      0.0      0.0
REMARK CAVERDOCK TUNNEL: 106    -10.2      3.3    107.3
REMARK  4 active torsions:
REMARK  status: ('A' for Active; 'I' for Inactive)
REMARK    1  A    between atoms: C23_18  and  O25_19 
REMARK    2  A    between atoms: C29_23  and  C31_24 
REMARK    3  A    between atoms: C31_24  and  C33_26 
REMARK    4  A    between atoms: C33_26  and  O34_27 
ROOT
ATOM      1  C1  ZIN A   1      24.132  -3.933  33.764  0.00  0.00     0.011 C 
ATOM      2  C2  ZIN A   1      25.609  -3.616  33.512  0.00  0.00    -0.006 C 
ATOM      3  C4  ZIN A   1      25.773  -2.126  33.121  0.00  0.00     0.011 C 
ATOM      4  C5  ZIN A   1      26.299  -2.140  31.690  0.00  0.00    -0.001 C 
ATOM      5  C7  ZIN A   1      27.248  -1.024  31.305  0.00  0.00     0.001 C 
ATOM      6  C9  ZIN A   1      26.556   0.331  31.467  0.00  0.00     0.047 C 
ATOM      7  C10 ZIN A   1      27.537   1.455  31.117  0.00  0.00     0.200 C 
ATOM      8  F12 ZIN A   1      26.875   2.688  31.152  0.00  0.00    -0.245 F 
ATOM      9  C13 ZIN A   1      28.069   1.198  29.719  0.00  0.00    -0.030 A 
ATOM     10  C14 ZIN A   1      28.012   2.172  28.821  0.00  0.00     0.061 A 
ATOM     11  C15 ZIN A   1      28.498   1.954  27.450  0.00  0.00     0.172 A 
ATOM     12  O16 ZIN A   1      28.483   2.857  26.634  0.00  0.00    -0.289 OA
ATOM     13  C17 ZIN A   1      29.003   0.619  27.087  0.00  0.00     0.052 A 
ATOM     14  C18 ZIN A   1      29.057  -0.336  28.002  0.00  0.00    -0.008 A 
ATOM     15  C19 ZIN A   1      28.641  -0.157  29.422  0.00  0.00     0.006 A 
ATOM     16  C20 ZIN A   1      29.880  -0.344  30.300  0.00  0.00     0.025 C 
ATOM     17  C21 ZIN A   1      27.650  -1.246  29.838  0.00  0.00     0.035 C 
ATOM     18  C23 ZIN A   1      28.289  -2.617  29.636  0.00  0.00     0.124 C 
ATOM     19  C26 ZIN A   1      27.388  -3.747  30.156  0.00  0.00     0.042 C 
ATOM     20  C27 ZIN A   1      27.093  -3.473  31.613  0.00  0.00    -0.027 C 
ATOM     21  C28 ZIN A   1      28.394  -3.322  32.402  0.00  0.00     0.016 C 
ATOM     22  C29 ZIN A   1      26.134  -4.446  32.308  0.00  0.00     0.070 C 
ENDROOT
BRANCH  22  23
ATOM     23  C31 ZIN A   1      26.876  -5.658  32.811  0.00  0.00     0.155 C 
ATOM     24  O32 ZIN A   1      27.560  -6.303  32.054  0.00  0.00    -0.295 OA
BRANCH  23  25
ATOM     25  C33 ZIN A   1      26.763  -6.065  34.257  0.00  0.00     0.242 C 
BRANCH  25  26
ATOM     26  O34 ZIN A   1      27.978  -5.747  34.938  0.00  0.00    -0.394 OA
ATOM     27  H56 ZIN A   1      28.754  -6.209  34.593  0.00  0.00     0.209 HD
ENDBRANCH  25  26
ENDBRANCH  23  25
ENDBRANCH  22  23
BRANCH  18  28
ATOM     28  O25 ZIN A   1      29.535  -2.657  30.334  0.00  0.00    -0.395 OA
ATOM     29  H48 ZIN A   1      30.198  -2.042  29.993  0.00  0.00     0.210 HD
ENDBRANCH  18  28
TORSDOF 4
ENDMDL
MODEL 108
REMARK CAVERDOCK RESULT:      -8.9      0.000      0.000
REMARK CAVERDOCK CONSTRAINTS:       0.0      0.0      0.0      0.0
REMARK CAVERDOCK TUNNEL: 107     -8.9      3.3    108.3
REMARK  4 active torsions:
REMARK  status: ('A' for Active; 'I' for Inactive)
REMARK    1  A    between atoms: C23_18  and  O25_19 
REMARK    2  A    between atoms: C29_23  and  C31_24 
REMARK    3  A    between atoms: C31_24  and  C33_26 
REMARK    4  A    between atoms: C33_26  and  O34_27 
ROOT
ATOM      1  C1  ZIN A   1      29.876   3.404  30.323  0.00  0.00     0.011 C 
ATOM      2  C2  ZIN A   1      28.789   2.370  30.023  0.00  0.00    -0.006 C 
ATOM      3  C4  ZIN A   1      28.284   1.732  31.341  0.00  0.00     0.011 C 
ATOM      4  C5  ZIN A   1      28.668   0.260  31.250  0.00  0.00    -0.001 C 
ATOM      5  C7  ZIN A   1      27.725  -0.730  31.905  0.00  0.00     0.001 C 
ATOM      6  C9  ZIN A   1      27.614  -0.435  33.402  0.00  0.00     0.047 C 
ATOM      7  C10 ZIN A   1      26.626  -1.412  34.047  0.00  0.00     0.200 C 
ATOM      8  F12 ZIN A   1      26.608  -1.221  35.433  0.00  0.00    -0.245 F 
ATOM      9  C13 ZIN A   1      27.084  -2.824  33.730  0.00  0.00    -0.030 A 
ATOM     10  C14 ZIN A   1      27.222  -3.692  34.722  0.00  0.00     0.061 A 
ATOM     11  C15 ZIN A   1      27.685  -5.063  34.457  0.00  0.00     0.172 A 
ATOM     12  O16 ZIN A   1      27.776  -5.874  35.360  0.00  0.00    -0.289 OA
ATOM     13  C17 ZIN A   1      28.036  -5.431  33.075  0.00  0.00     0.052 A 
ATOM     14  C18 ZIN A   1      27.884  -4.549  32.099  0.00  0.00    -0.008 A 
ATOM     15  C19 ZIN A   1      27.358  -3.169  32.296  0.00  0.00     0.006 A 
ATOM     16  C20 ZIN A   1      26.040  -3.056  31.528  0.00  0.00     0.025 C 
ATOM     17  C21 ZIN A   1      28.304  -2.136  31.680  0.00  0.00     0.035 C 
ATOM     18  C23 ZIN A   1      28.483  -2.435  30.194  0.00  0.00     0.124 C 
ATOM     19  C26 ZIN A   1      29.323  -1.356  29.494  0.00  0.00     0.042 C 
ATOM     20  C27 ZIN A   1      28.650  -0.021  29.723  0.00  0.00    -0.027 C 
ATOM     21  C28 ZIN A   1      27.198  -0.068  29.244  0.00  0.00     0.016 C 
ATOM     22  C29 ZIN A   1      29.376   1.211  29.172  0.00  0.00     0.070 C 
ENDROOT
BRANCH  22  23
ATOM     23  C31 ZIN A   1      29.036   1.424  27.718  0.00  0.00     0.155 C 
ATOM     24  O32 ZIN A   1      29.289   0.566  26.908  0.00  0.00    -0.295 OA
BRANCH  23  25
ATOM     25  C33 ZIN A   1      28.382   2.708  27.278  0.00  0.00     0.242 C 
BRANCH  25  26
ATOM     26  O34 ZIN A   1      28.651   2.928  25.891  0.00  0.00    -0.394 OA
ATOM     27  H56 ZIN A   1      28.862   2.124  25.400  0.00  0.00     0.209 HD
ENDBRANCH  25  26
ENDBRANCH  23  25
ENDBRANCH  22  23
BRANCH  18  28
ATOM     28  O25 ZIN A   1      27.198  -2.498  29.574  0.00  0.00    -0.395 OA
ATOM     29  H48 ZIN A   1      27.121  -1.964  28.772  0.00  0.00     0.210 HD
ENDBRANCH  18  28
TORSDOF 4
ENDMDL
MODEL 109
REMARK CAVERDOCK RESULT:     -10.4      0.000      0.000
REMARK CAVERDOCK CONSTRAINTS:       0.0      0.0      0.0      0.0
REMARK CAVERDOCK TUNNEL: 108    -10.4      3.3    109.2
REMARK  4 active torsions:
REMARK  status: ('A' for Active; 'I' for Inactive)
REMARK    1  A    between atoms: C23_18  and  O25_19 
REMARK    2  A    between atoms: C29_23  and  C31_24 
REMARK    3  A    between atoms: C31_24  and  C33_26 
REMARK    4  A    between atoms: C33_26  and  O34_27 
ROOT
ATOM      1  C1  ZIN A   1      27.510  -6.376  31.953  0.00  0.00     0.011 C 
ATOM      2  C2  ZIN A   1      26.610  -5.147  32.099  0.00  0.00    -0.006 C 
ATOM      3  C4  ZIN A   1      26.959  -4.100  31.012  0.00  0.00     0.011 C 
ATOM      4  C5  ZIN A   1      27.481  -2.887  31.773  0.00  0.00    -0.001 C 
ATOM      5  C7  ZIN A   1      27.181  -1.528  31.173  0.00  0.00     0.001 C 
ATOM      6  C9  ZIN A   1      27.800  -1.424  29.778  0.00  0.00     0.047 C 
ATOM      7  C10 ZIN A   1      27.455  -0.064  29.162  0.00  0.00     0.200 C 
ATOM      8  F12 ZIN A   1      28.114   0.080  27.936  0.00  0.00    -0.245 F 
ATOM      9  C13 ZIN A   1      27.915   1.018  30.121  0.00  0.00    -0.030 A 
ATOM     10  C14 ZIN A   1      28.680   1.999  29.664  0.00  0.00     0.061 A 
ATOM     11  C15 ZIN A   1      29.163   3.054  30.567  0.00  0.00     0.172 A 
ATOM     12  O16 ZIN A   1      29.833   3.978  30.143  0.00  0.00    -0.289 OA
ATOM     13  C17 ZIN A   1      28.818   2.968  31.996  0.00  0.00     0.052 A 
ATOM     14  C18 ZIN A   1      28.047   1.983  32.430  0.00  0.00    -0.008 A 
ATOM     15  C19 ZIN A   1      27.474   0.923  31.552  0.00  0.00     0.006 A 
ATOM     16  C20 ZIN A   1      25.951   1.063  31.582  0.00  0.00     0.025 C 
ATOM     17  C21 ZIN A   1      27.789  -0.468  32.106  0.00  0.00     0.035 C 
ATOM     18  C23 ZIN A   1      27.234  -0.587  33.523  0.00  0.00     0.124 C 
ATOM     19  C26 ZIN A   1      27.409  -2.006  34.085  0.00  0.00     0.042 C 
ATOM     20  C27 ZIN A   1      26.736  -2.969  33.133  0.00  0.00    -0.027 C 
ATOM     21  C28 ZIN A   1      25.273  -2.575  32.922  0.00  0.00     0.016 C 
ATOM     22  C29 ZIN A   1      26.864  -4.459  33.468  0.00  0.00     0.070 C 
ENDROOT
BRANCH  22  23
ATOM     23  C31 ZIN A   1      25.803  -4.878  34.454  0.00  0.00     0.155 C 
ATOM     24  O32 ZIN A   1      25.961  -4.677  35.633  0.00  0.00    -0.295 OA
BRANCH  23  25
ATOM     25  C33 ZIN A   1      24.544  -5.548  33.966  0.00  0.00     0.242 C 
BRANCH  25  26
ATOM     26  O34 ZIN A   1      23.414  -4.980  34.630  0.00  0.00    -0.394 OA
ATOM     27  H56 ZIN A   1      23.263  -4.048  34.422  0.00  0.00     0.209 HD
ENDBRANCH  25  26
ENDBRANCH  23  25
ENDBRANCH  22  23
BRANCH  18  28
ATOM     28  O25 ZIN A   1      25.843  -0.262  33.506  0.00  0.00    -0.395 OA
ATOM     29  H48 ZIN A   1      25.582   0.384  34.177  0.00  0.00     0.210 HD
ENDBRANCH  18  28
TORSDOF 4
ENDMDL
MODEL 110
REMARK CAVERDOCK RESULT:     -10.6      0.000      0.000
REMARK CAVERDOCK CONSTRAINTS:       0.0      0.0      0.0      0.0
REMARK CAVERDOCK TUNNEL: 109    -10.6      3.3    110.6
REMARK  4 active torsions:
REMARK  status: ('A' for Active; 'I' for Inactive)
REMARK    1  A    between atoms: C23_18  and  O25_19 
REMARK    2  A    between atoms: C29_23  and  C31_24 
REMARK    3  A    between atoms: C31_24  and  C33_26 
REMARK    4  A    between atoms: C33_26  and  O34_27 
ROOT
ATOM      1  C1  ZIN A   1      24.002  -4.229  34.049  0.00  0.00     0.011 C 
ATOM      2  C2  ZIN A   1      25.474  -3.903  33.788  0.00  0.00    -0.006 C 
ATOM      3  C4  ZIN A   1      25.627  -2.414  33.392  0.00  0.00     0.011 C 
ATOM      4  C5  ZIN A   1      26.145  -2.429  31.958  0.00  0.00    -0.001 C 
ATOM      5  C7  ZIN A   1      27.085  -1.308  31.564  0.00  0.00     0.001 C 
ATOM      6  C9  ZIN A   1      26.384   0.043  31.724  0.00  0.00     0.047 C 
ATOM      7  C10 ZIN A   1      27.355   1.172  31.364  0.00  0.00     0.200 C 
ATOM      8  F12 ZIN A   1      26.685   2.400  31.398  0.00  0.00    -0.245 F 
ATOM      9  C13 ZIN A   1      27.882   0.913  29.965  0.00  0.00    -0.030 A 
ATOM     10  C14 ZIN A   1      27.813   1.883  29.064  0.00  0.00     0.061 A 
ATOM     11  C15 ZIN A   1      28.294   1.664  27.691  0.00  0.00     0.172 A 
ATOM     12  O16 ZIN A   1      28.268   2.564  26.872  0.00  0.00    -0.289 OA
ATOM     13  C17 ZIN A   1      28.806   0.331  27.330  0.00  0.00     0.052 A 
ATOM     14  C18 ZIN A   1      28.872  -0.621  28.249  0.00  0.00    -0.008 A 
ATOM     15  C19 ZIN A   1      28.462  -0.438  29.670  0.00  0.00     0.006 A 
ATOM     16  C20 ZIN A   1      29.706  -0.614  30.543  0.00  0.00     0.025 C 
ATOM     17  C21 ZIN A   1      27.481  -1.533  30.095  0.00  0.00     0.035 C 
ATOM     18  C23 ZIN A   1      28.129  -2.900  29.896  0.00  0.00     0.124 C 
ATOM     19  C26 ZIN A   1      27.238  -4.035  30.424  0.00  0.00     0.042 C 
ATOM     20  C27 ZIN A   1      26.948  -3.756  31.882  0.00  0.00    -0.027 C 
ATOM     21  C28 ZIN A   1      28.253  -3.593  32.663  0.00  0.00     0.016 C 
ATOM     22  C29 ZIN A   1      26.000  -4.734  32.586  0.00  0.00     0.070 C 
ENDROOT
BRANCH  22  23
ATOM     23  C31 ZIN A   1      26.753  -5.939  33.089  0.00  0.00     0.155 C 
ATOM     24  O32 ZIN A   1      27.409  -6.603  32.324  0.00  0.00    -0.295 OA
BRANCH  23  25
ATOM     25  C33 ZIN A   1      26.686  -6.315  34.547  0.00  0.00     0.242 C 
BRANCH  25  26
ATOM     26  O34 ZIN A   1      27.878  -5.882  35.206  0.00  0.00    -0.394 OA
ATOM     27  H56 ZIN A   1      27.725  -5.484  36.073  0.00  0.00     0.209 HD
ENDBRANCH  25  26
ENDBRANCH  23  25
ENDBRANCH  22  23
BRANCH  18  28
ATOM     28  O25 ZIN A   1      29.378  -2.929  30.588  0.00  0.00    -0.395 OA
ATOM     29  H48 ZIN A   1      29.518  -2.176  31.178  0.00  0.00     0.210 HD
ENDBRANCH  18  28
TORSDOF 4
ENDMDL
MODEL 111
REMARK CAVERDOCK RESULT:     -10.5      0.000      0.000
REMARK CAVERDOCK CONSTRAINTS:       0.0      0.0      0.0      0.0
REMARK CAVERDOCK TUNNEL: 110    -10.5      3.3    111.1
REMARK  4 active torsions:
REMARK  status: ('A' for Active; 'I' for Inactive)
REMARK    1  A    between atoms: C23_18  and  O25_19 
REMARK    2  A    between atoms: C29_23  and  C31_24 
REMARK    3  A    between atoms: C31_24  and  C33_26 
REMARK    4  A    between atoms: C33_26  and  O34_27 
ROOT
ATOM      1  C1  ZIN A   1      27.630  -6.445  32.021  0.00  0.00     0.011 C 
ATOM      2  C2  ZIN A   1      26.676  -5.267  32.232  0.00  0.00    -0.006 C 
ATOM      3  C4  ZIN A   1      26.957  -4.162  31.184  0.00  0.00     0.011 C 
ATOM      4  C5  ZIN A   1      27.435  -2.957  31.987  0.00  0.00    -0.001 C 
ATOM      5  C7  ZIN A   1      27.061  -1.591  31.448  0.00  0.00     0.001 C 
ATOM      6  C9  ZIN A   1      27.650  -1.401  30.048  0.00  0.00     0.047 C 
ATOM      7  C10 ZIN A   1      27.231  -0.036  29.495  0.00  0.00     0.200 C 
ATOM      8  F12 ZIN A   1      27.861   0.190  28.265  0.00  0.00    -0.245 F 
ATOM      9  C13 ZIN A   1      27.656   1.028  30.491  0.00  0.00    -0.030 A 
ATOM     10  C14 ZIN A   1      28.366   2.062  30.062  0.00  0.00     0.061 A 
ATOM     11  C15 ZIN A   1      28.815   3.101  31.001  0.00  0.00     0.172 A 
ATOM     12  O16 ZIN A   1      29.434   4.072  30.605  0.00  0.00    -0.289 OA
ATOM     13  C17 ZIN A   1      28.499   2.941  32.431  0.00  0.00     0.052 A 
ATOM     14  C18 ZIN A   1      27.783   1.903  32.835  0.00  0.00    -0.008 A 
ATOM     15  C19 ZIN A   1      27.245   0.854  31.923  0.00  0.00     0.006 A 
ATOM     16  C20 ZIN A   1      25.718   0.920  31.982  0.00  0.00     0.025 C 
ATOM     17  C21 ZIN A   1      27.635  -0.542  32.414  0.00  0.00     0.035 C 
ATOM     18  C23 ZIN A   1      27.110  -0.745  33.833  0.00  0.00     0.124 C 
ATOM     19  C26 ZIN A   1      27.362  -2.176  34.333  0.00  0.00     0.042 C 
ATOM     20  C27 ZIN A   1      26.718  -3.130  33.353  0.00  0.00    -0.027 C 
ATOM     21  C28 ZIN A   1      25.234  -2.797  33.181  0.00  0.00     0.016 C 
ATOM     22  C29 ZIN A   1      26.922  -4.625  33.624  0.00  0.00     0.070 C 
ENDROOT
BRANCH  22  23
ATOM     23  C31 ZIN A   1      25.899  -5.133  34.608  0.00  0.00     0.155 C 
ATOM     24  O32 ZIN A   1      26.011  -4.878  35.782  0.00  0.00    -0.295 OA
BRANCH  23  25
ATOM     25  C33 ZIN A   1      24.735  -5.961  34.125  0.00  0.00     0.242 C 
BRANCH  25  26
ATOM     26  O34 ZIN A   1      24.879  -7.303  34.593  0.00  0.00    -0.394 OA
ATOM     27  H56 ZIN A   1      24.208  -7.568  35.237  0.00  0.00     0.209 HD
ENDBRANCH  25  26
ENDBRANCH  23  25
ENDBRANCH  22  23
BRANCH  18  28
ATOM     28  O25 ZIN A   1      25.706  -0.486  33.852  0.00  0.00    -0.395 OA
ATOM     29  H48 ZIN A   1      25.165  -1.223  33.538  0.00  0.00     0.210 HD
ENDBRANCH  18  28
TORSDOF 4
ENDMDL
MODEL 112
REMARK CAVERDOCK RESULT:     -10.3      0.000      0.000
REMARK CAVERDOCK CONSTRAINTS:       0.0      0.0      0.0      0.0
REMARK CAVERDOCK TUNNEL: 111    -10.3      3.3    112.4
REMARK  4 active torsions:
REMARK  status: ('A' for Active; 'I' for Inactive)
REMARK    1  A    between atoms: C23_18  and  O25_19 
REMARK    2  A    between atoms: C29_23  and  C31_24 
REMARK    3  A    between atoms: C31_24  and  C33_26 
REMARK    4  A    between atoms: C33_26  and  O34_27 
ROOT
ATOM      1  C1  ZIN A   1      27.553  -6.539  32.111  0.00  0.00     0.011 C 
ATOM      2  C2  ZIN A   1      26.611  -5.361  32.372  0.00  0.00    -0.006 C 
ATOM      3  C4  ZIN A   1      26.859  -4.242  31.331  0.00  0.00     0.011 C 
ATOM      4  C5  ZIN A   1      27.369  -3.050  32.134  0.00  0.00    -0.001 C 
ATOM      5  C7  ZIN A   1      26.982  -1.675  31.628  0.00  0.00     0.001 C 
ATOM      6  C9  ZIN A   1      27.522  -1.467  30.212  0.00  0.00     0.047 C 
ATOM      7  C10 ZIN A   1      27.088  -0.092  29.694  0.00  0.00     0.200 C 
ATOM      8  F12 ZIN A   1      27.676   0.149  28.446  0.00  0.00    -0.245 F 
ATOM      9  C13 ZIN A   1      27.552   0.955  30.689  0.00  0.00    -0.030 A 
ATOM     10  C14 ZIN A   1      28.250   1.993  30.251  0.00  0.00     0.061 A 
ATOM     11  C15 ZIN A   1      28.735   3.018  31.188  0.00  0.00     0.172 A 
ATOM     12  O16 ZIN A   1      29.343   3.992  30.785  0.00  0.00    -0.289 OA
ATOM     13  C17 ZIN A   1      28.469   2.837  32.626  0.00  0.00     0.052 A 
ATOM     14  C18 ZIN A   1      27.764   1.796  33.040  0.00  0.00    -0.008 A 
ATOM     15  C19 ZIN A   1      27.191   0.762  32.132  0.00  0.00     0.006 A 
ATOM     16  C20 ZIN A   1      25.666   0.832  32.246  0.00  0.00     0.025 C 
ATOM     17  C21 ZIN A   1      27.592  -0.642  32.589  0.00  0.00     0.035 C 
ATOM     18  C23 ZIN A   1      27.117  -0.864  34.022  0.00  0.00     0.124 C 
ATOM     19  C26 ZIN A   1      27.381  -2.303  34.493  0.00  0.00     0.042 C 
ATOM     20  C27 ZIN A   1      26.700  -3.241  33.522  0.00  0.00    -0.027 C 
ATOM     21  C28 ZIN A   1      25.212  -2.901  33.407  0.00  0.00     0.016 C 
ATOM     22  C29 ZIN A   1      26.908  -4.740  33.764  0.00  0.00     0.070 C 
ENDROOT
BRANCH  22  23
ATOM     23  C31 ZIN A   1      25.918  -5.259  34.776  0.00  0.00     0.155 C 
ATOM     24  O32 ZIN A   1      26.179  -5.216  35.953  0.00  0.00    -0.295 OA
BRANCH  23  25
ATOM     25  C33 ZIN A   1      24.602  -5.833  34.316  0.00  0.00     0.242 C 
BRANCH  25  26
ATOM     26  O34 ZIN A   1      24.574  -7.236  34.588  0.00  0.00    -0.394 OA
ATOM     27  H56 ZIN A   1      23.827  -7.516  35.133  0.00  0.00     0.209 HD
ENDBRANCH  25  26
ENDBRANCH  23  25
ENDBRANCH  22  23
BRANCH  18  28
ATOM     28  O25 ZIN A   1      25.715  -0.601  34.094  0.00  0.00    -0.395 OA
ATOM     29  H48 ZIN A   1      25.460   0.268  33.755  0.00  0.00     0.210 HD
ENDBRANCH  18  28
TORSDOF 4
ENDMDL
MODEL 113
REMARK CAVERDOCK RESULT:     -10.3      0.000      0.000
REMARK CAVERDOCK CONSTRAINTS:       0.0      0.0      0.0      0.0
REMARK CAVERDOCK TUNNEL: 112    -10.3      3.3    113.2
REMARK  4 active torsions:
REMARK  status: ('A' for Active; 'I' for Inactive)
REMARK    1  A    between atoms: C23_18  and  O25_19 
REMARK    2  A    between atoms: C29_23  and  C31_24 
REMARK    3  A    between atoms: C31_24  and  C33_26 
REMARK    4  A    between atoms: C33_26  and  O34_27 
ROOT
ATOM      1  C1  ZIN A   1      23.583  -4.446  34.272  0.00  0.00     0.011 C 
ATOM      2  C2  ZIN A   1      25.063  -4.113  34.068  0.00  0.00    -0.006 C 
ATOM      3  C4  ZIN A   1      25.220  -2.635  33.632  0.00  0.00     0.011 C 
ATOM      4  C5  ZIN A   1      25.804  -2.690  32.224  0.00  0.00    -0.001 C 
ATOM      5  C7  ZIN A   1      26.751  -1.571  31.838  0.00  0.00     0.001 C 
ATOM      6  C9  ZIN A   1      26.031  -0.224  31.923  0.00  0.00     0.047 C 
ATOM      7  C10 ZIN A   1      27.008   0.904  31.573  0.00  0.00     0.200 C 
ATOM      8  F12 ZIN A   1      26.326   2.125  31.537  0.00  0.00    -0.245 F 
ATOM      9  C13 ZIN A   1      27.600   0.607  30.208  0.00  0.00    -0.030 A 
ATOM     10  C14 ZIN A   1      27.564   1.548  29.274  0.00  0.00     0.061 A 
ATOM     11  C15 ZIN A   1      28.109   1.290  27.933  0.00  0.00     0.172 A 
ATOM     12  O16 ZIN A   1      28.113   2.164  27.085  0.00  0.00    -0.289 OA
ATOM     13  C17 ZIN A   1      28.649  -0.048  27.638  0.00  0.00     0.052 A 
ATOM     14  C18 ZIN A   1      28.681  -0.969  28.588  0.00  0.00    -0.008 A 
ATOM     15  C19 ZIN A   1      28.205  -0.747  29.982  0.00  0.00     0.006 A 
ATOM     16  C20 ZIN A   1      29.410  -0.882  30.916  0.00  0.00     0.025 C 
ATOM     17  C21 ZIN A   1      27.216  -1.838  30.397  0.00  0.00     0.035 C 
ATOM     18  C23 ZIN A   1      27.884  -3.204  30.270  0.00  0.00     0.124 C 
ATOM     19  C26 ZIN A   1      26.980  -4.331  30.794  0.00  0.00     0.042 C 
ATOM     20  C27 ZIN A   1      26.621  -4.010  32.227  0.00  0.00    -0.027 C 
ATOM     21  C28 ZIN A   1      27.887  -3.809  33.062  0.00  0.00     0.016 C 
ATOM     22  C29 ZIN A   1      25.650  -4.975  32.917  0.00  0.00     0.070 C 
ENDROOT
BRANCH  22  23
ATOM     23  C31 ZIN A   1      26.390  -6.156  33.492  0.00  0.00     0.155 C 
ATOM     24  O32 ZIN A   1      27.172  -6.770  32.808  0.00  0.00    -0.295 OA
BRANCH  23  25
ATOM     25  C33 ZIN A   1      26.154  -6.570  34.922  0.00  0.00     0.242 C 
BRANCH  25  26
ATOM     26  O34 ZIN A   1      27.358  -6.399  35.673  0.00  0.00    -0.394 OA
ATOM     27  H56 ZIN A   1      27.272  -6.624  36.609  0.00  0.00     0.209 HD
ENDBRANCH  25  26
ENDBRANCH  23  25
ENDBRANCH  22  23
BRANCH  18  28
ATOM     28  O25 ZIN A   1      29.100  -3.198  31.019  0.00  0.00    -0.395 OA
ATOM     29  H48 ZIN A   1      29.207  -3.962  31.602  0.00  0.00     0.210 HD
ENDBRANCH  18  28
TORSDOF 4
ENDMDL
MODEL 114
REMARK CAVERDOCK RESULT:     -10.1      0.000      0.000
REMARK CAVERDOCK CONSTRAINTS:       0.0      0.0      0.0      0.0
REMARK CAVERDOCK TUNNEL: 113    -10.1      3.3    114.3
REMARK  4 active torsions:
REMARK  status: ('A' for Active; 'I' for Inactive)
REMARK    1  A    between atoms: C23_18  and  O25_19 
REMARK    2  A    between atoms: C29_23  and  C31_24 
REMARK    3  A    between atoms: C31_24  and  C33_26 
REMARK    4  A    between atoms: C33_26  and  O34_27 
ROOT
ATOM      1  C1  ZIN A   1      27.251  -6.761  32.225  0.00  0.00     0.011 C 
ATOM      2  C2  ZIN A   1      26.366  -5.537  32.473  0.00  0.00    -0.006 C 
ATOM      3  C4  ZIN A   1      26.685  -4.431  31.436  0.00  0.00     0.011 C 
ATOM      4  C5  ZIN A   1      27.243  -3.267  32.247  0.00  0.00    -0.001 C 
ATOM      5  C7  ZIN A   1      26.933  -1.874  31.736  0.00  0.00     0.001 C 
ATOM      6  C9  ZIN A   1      27.502  -1.694  30.328  0.00  0.00     0.047 C 
ATOM      7  C10 ZIN A   1      27.147  -0.299  29.804  0.00  0.00     0.200 C 
ATOM      8  F12 ZIN A   1      27.763  -0.088  28.565  0.00  0.00    -0.245 F 
ATOM      9  C13 ZIN A   1      27.648   0.724  30.807  0.00  0.00    -0.030 A 
ATOM     10  C14 ZIN A   1      28.404   1.725  30.379  0.00  0.00     0.061 A 
ATOM     11  C15 ZIN A   1      28.927   2.724  31.324  0.00  0.00     0.172 A 
ATOM     12  O16 ZIN A   1      29.589   3.667  30.930  0.00  0.00    -0.289 OA
ATOM     13  C17 ZIN A   1      28.632   2.558  32.757  0.00  0.00     0.052 A 
ATOM     14  C18 ZIN A   1      27.868   1.554  33.161  0.00  0.00    -0.008 A 
ATOM     15  C19 ZIN A   1      27.257   0.550  32.245  0.00  0.00     0.006 A 
ATOM     16  C20 ZIN A   1      25.737   0.696  32.337  0.00  0.00     0.025 C 
ATOM     17  C21 ZIN A   1      27.581  -0.873  32.707  0.00  0.00     0.035 C 
ATOM     18  C23 ZIN A   1      27.075  -1.070  34.133  0.00  0.00     0.124 C 
ATOM     19  C26 ZIN A   1      27.259  -2.520  34.606  0.00  0.00     0.042 C 
ATOM     20  C27 ZIN A   1      26.545  -3.423  33.625  0.00  0.00    -0.027 C 
ATOM     21  C28 ZIN A   1      25.079  -3.009  33.489  0.00  0.00     0.016 C 
ATOM     22  C29 ZIN A   1      26.674  -4.931  33.870  0.00  0.00     0.070 C 
ENDROOT
BRANCH  22  23
ATOM     23  C31 ZIN A   1      25.645  -5.399  34.867  0.00  0.00     0.155 C 
ATOM     24  O32 ZIN A   1      25.814  -5.205  36.046  0.00  0.00    -0.295 OA
BRANCH  23  25
ATOM     25  C33 ZIN A   1      24.404  -6.111  34.391  0.00  0.00     0.242 C 
BRANCH  25  26
ATOM     26  O34 ZIN A   1      24.381  -7.436  34.925  0.00  0.00    -0.394 OA
ATOM     27  H56 ZIN A   1      24.790  -8.098  34.352  0.00  0.00     0.209 HD
ENDBRANCH  25  26
ENDBRANCH  23  25
ENDBRANCH  22  23
BRANCH  18  28
ATOM     28  O25 ZIN A   1      25.687  -0.737  34.185  0.00  0.00    -0.395 OA
ATOM     29  H48 ZIN A   1      25.340  -0.635  35.082  0.00  0.00     0.210 HD
ENDBRANCH  18  28
TORSDOF 4
ENDMDL
MODEL 115
REMARK CAVERDOCK RESULT:     -10.1      0.000      0.000
REMARK CAVERDOCK CONSTRAINTS:       0.0      0.0      0.0      0.0
REMARK CAVERDOCK TUNNEL: 114    -10.1      3.2    115.1
REMARK  4 active torsions:
REMARK  status: ('A' for Active; 'I' for Inactive)
REMARK    1  A    between atoms: C23_18  and  O25_19 
REMARK    2  A    between atoms: C29_23  and  C31_24 
REMARK    3  A    between atoms: C31_24  and  C33_26 
REMARK    4  A    between atoms: C33_26  and  O34_27 
ROOT
ATOM      1  C1  ZIN A   1      28.394   0.668  27.889  0.00  0.00     0.011 C 
ATOM      2  C2  ZIN A   1      28.580   0.487  29.398  0.00  0.00    -0.006 C 
ATOM      3  C4  ZIN A   1      28.692  -1.019  29.742  0.00  0.00     0.011 C 
ATOM      4  C5  ZIN A   1      27.474  -1.326  30.606  0.00  0.00    -0.001 C 
ATOM      5  C7  ZIN A   1      27.655  -2.374  31.686  0.00  0.00     0.001 C 
ATOM      6  C9  ZIN A   1      28.050  -3.711  31.057  0.00  0.00     0.047 C 
ATOM      7  C10 ZIN A   1      28.272  -4.752  32.159  0.00  0.00     0.200 C 
ATOM      8  F12 ZIN A   1      28.521  -6.004  31.584  0.00  0.00    -0.245 F 
ATOM      9  C13 ZIN A   1      27.015  -4.818  33.007  0.00  0.00    -0.030 A 
ATOM     10  C14 ZIN A   1      26.454  -5.998  33.232  0.00  0.00     0.061 A 
ATOM     11  C15 ZIN A   1      25.224  -6.100  34.031  0.00  0.00     0.172 A 
ATOM     12  O16 ZIN A   1      24.727  -7.185  34.273  0.00  0.00    -0.289 OA
ATOM     13  C17 ZIN A   1      24.605  -4.860  34.530  0.00  0.00     0.052 A 
ATOM     14  C18 ZIN A   1      25.187  -3.693  34.298  0.00  0.00    -0.008 A 
ATOM     15  C19 ZIN A   1      26.467  -3.533  33.553  0.00  0.00     0.006 A 
ATOM     16  C20 ZIN A   1      27.503  -2.957  34.521  0.00  0.00     0.025 C 
ATOM     17  C21 ZIN A   1      26.314  -2.508  32.427  0.00  0.00     0.035 C 
ATOM     18  C23 ZIN A   1      25.865  -1.173  33.014  0.00  0.00     0.124 C 
ATOM     19  C26 ZIN A   1      25.816  -0.070  31.946  0.00  0.00     0.042 C 
ATOM     20  C27 ZIN A   1      27.186   0.026  31.314  0.00  0.00    -0.027 C 
ATOM     21  C28 ZIN A   1      28.252   0.263  32.385  0.00  0.00     0.016 C 
ATOM     22  C29 ZIN A   1      27.334   1.020  30.157  0.00  0.00     0.070 C 
ENDROOT
BRANCH  22  23
ATOM     23  C31 ZIN A   1      27.608   2.407  30.677  0.00  0.00     0.155 C 
ATOM     24  O32 ZIN A   1      26.764   2.993  31.309  0.00  0.00    -0.295 OA
BRANCH  23  25
ATOM     25  C33 ZIN A   1      28.938   3.064  30.408  0.00  0.00     0.242 C 
BRANCH  25  26
ATOM     26  O34 ZIN A   1      29.425   3.664  31.609  0.00  0.00    -0.394 OA
ATOM     27  H56 ZIN A   1      28.754   3.769  32.296  0.00  0.00     0.209 HD
ENDBRANCH  25  26
ENDBRANCH  23  25
ENDBRANCH  22  23
BRANCH  18  28
ATOM     28  O25 ZIN A   1      26.778  -0.786  34.042  0.00  0.00    -0.395 OA
ATOM     29  H48 ZIN A   1      27.373  -0.066  33.789  0.00  0.00     0.210 HD
ENDBRANCH  18  28
TORSDOF 4
ENDMDL
MODEL 116
REMARK CAVERDOCK RESULT:     -10.2      0.000      0.000
REMARK CAVERDOCK CONSTRAINTS:       0.0      0.0      0.0      0.0
REMARK CAVERDOCK TUNNEL: 115    -10.2      3.2    116.4
REMARK  4 active torsions:
REMARK  status: ('A' for Active; 'I' for Inactive)
REMARK    1  A    between atoms: C23_18  and  O25_19 
REMARK    2  A    between atoms: C29_23  and  C31_24 
REMARK    3  A    between atoms: C31_24  and  C33_26 
REMARK    4  A    between atoms: C33_26  and  O34_27 
ROOT
ATOM      1  C1  ZIN A   1      28.409   0.846  28.187  0.00  0.00     0.011 C 
ATOM      2  C2  ZIN A   1      28.580   0.596  29.687  0.00  0.00    -0.006 C 
ATOM      3  C4  ZIN A   1      28.666  -0.925  29.966  0.00  0.00     0.011 C 
ATOM      4  C5  ZIN A   1      27.436  -1.250  30.807  0.00  0.00    -0.001 C 
ATOM      5  C7  ZIN A   1      27.592  -2.347  31.841  0.00  0.00     0.001 C 
ATOM      6  C9  ZIN A   1      27.971  -3.662  31.157  0.00  0.00     0.047 C 
ATOM      7  C10 ZIN A   1      28.169  -4.753  32.214  0.00  0.00     0.200 C 
ATOM      8  F12 ZIN A   1      28.402  -5.982  31.586  0.00  0.00    -0.245 F 
ATOM      9  C13 ZIN A   1      26.904  -4.835  33.049  0.00  0.00    -0.030 A 
ATOM     10  C14 ZIN A   1      26.323  -6.015  33.219  0.00  0.00     0.061 A 
ATOM     11  C15 ZIN A   1      25.085  -6.131  34.004  0.00  0.00     0.172 A 
ATOM     12  O16 ZIN A   1      24.569  -7.218  34.195  0.00  0.00    -0.289 OA
ATOM     13  C17 ZIN A   1      24.482  -4.905  34.552  0.00  0.00     0.052 A 
ATOM     14  C18 ZIN A   1      25.084  -3.739  34.375  0.00  0.00    -0.008 A 
ATOM     15  C19 ZIN A   1      26.372  -3.567  33.647  0.00  0.00     0.006 A 
ATOM     16  C20 ZIN A   1      27.410  -3.050  34.646  0.00  0.00     0.025 C 
ATOM     17  C21 ZIN A   1      26.244  -2.492  32.566  0.00  0.00     0.035 C 
ATOM     18  C23 ZIN A   1      25.811  -1.176  33.208  0.00  0.00     0.124 C 
ATOM     19  C26 ZIN A   1      25.788  -0.027  32.189  0.00  0.00     0.042 C 
ATOM     20  C27 ZIN A   1      27.164   0.074  31.571  0.00  0.00    -0.027 C 
ATOM     21  C28 ZIN A   1      28.226   0.247  32.659  0.00  0.00     0.016 C 
ATOM     22  C29 ZIN A   1      27.337   1.115  30.459  0.00  0.00     0.070 C 
ENDROOT
BRANCH  22  23
ATOM     23  C31 ZIN A   1      27.629   2.474  31.042  0.00  0.00     0.155 C 
ATOM     24  O32 ZIN A   1      26.747   3.109  31.567  0.00  0.00    -0.295 OA
BRANCH  23  25
ATOM     25  C33 ZIN A   1      29.024   3.041  30.968  0.00  0.00     0.242 C 
BRANCH  25  26
ATOM     26  O34 ZIN A   1      28.954   4.463  30.838  0.00  0.00    -0.394 OA
ATOM     27  H56 ZIN A   1      28.065   4.798  30.660  0.00  0.00     0.209 HD
ENDBRANCH  25  26
ENDBRANCH  23  25
ENDBRANCH  22  23
BRANCH  18  28
ATOM     28  O25 ZIN A   1      26.723  -0.849  34.258  0.00  0.00    -0.395 OA
ATOM     29  H48 ZIN A   1      27.428  -1.498  34.383  0.00  0.00     0.210 HD
ENDBRANCH  18  28
TORSDOF 4
ENDMDL
MODEL 117
REMARK CAVERDOCK RESULT:     -10.3      0.000      0.000
REMARK CAVERDOCK CONSTRAINTS:       0.0      0.0      0.0      0.0
REMARK CAVERDOCK TUNNEL: 116    -10.3      3.2    117.3
REMARK  4 active torsions:
REMARK  status: ('A' for Active; 'I' for Inactive)
REMARK    1  A    between atoms: C23_18  and  O25_19 
REMARK    2  A    between atoms: C29_23  and  C31_24 
REMARK    3  A    between atoms: C31_24  and  C33_26 
REMARK    4  A    between atoms: C33_26  and  O34_27 
ROOT
ATOM      1  C1  ZIN A   1      28.246   0.395  27.803  0.00  0.00     0.011 C 
ATOM      2  C2  ZIN A   1      28.498   0.223  29.303  0.00  0.00    -0.006 C 
ATOM      3  C4  ZIN A   1      28.552  -1.282  29.664  0.00  0.00     0.011 C 
ATOM      4  C5  ZIN A   1      27.365  -1.518  30.591  0.00  0.00    -0.001 C 
ATOM      5  C7  ZIN A   1      27.549  -2.560  31.676  0.00  0.00     0.001 C 
ATOM      6  C9  ZIN A   1      27.845  -3.923  31.048  0.00  0.00     0.047 C 
ATOM      7  C10 ZIN A   1      28.071  -4.960  32.153  0.00  0.00     0.200 C 
ATOM      8  F12 ZIN A   1      28.228  -6.229  31.585  0.00  0.00    -0.245 F 
ATOM      9  C13 ZIN A   1      26.856  -4.952  33.063  0.00  0.00    -0.030 A 
ATOM     10  C14 ZIN A   1      26.250  -6.100  33.334  0.00  0.00     0.061 A 
ATOM     11  C15 ZIN A   1      25.057  -6.130  34.193  0.00  0.00     0.172 A 
ATOM     12  O16 ZIN A   1      24.521  -7.186  34.476  0.00  0.00    -0.289 OA
ATOM     13  C17 ZIN A   1      24.526  -4.855  34.704  0.00  0.00     0.052 A 
ATOM     14  C18 ZIN A   1      25.152  -3.722  34.426  0.00  0.00    -0.008 A 
ATOM     15  C19 ZIN A   1      26.400  -3.635  33.616  0.00  0.00     0.006 A 
ATOM     16  C20 ZIN A   1      27.511  -3.099  34.523  0.00  0.00     0.025 C 
ATOM     17  C21 ZIN A   1      26.242  -2.618  32.485  0.00  0.00     0.035 C 
ATOM     18  C23 ZIN A   1      25.889  -1.255  33.073  0.00  0.00     0.124 C 
ATOM     19  C26 ZIN A   1      25.841  -0.163  31.993  0.00  0.00     0.042 C 
ATOM     20  C27 ZIN A   1      27.181  -0.144  31.292  0.00  0.00    -0.027 C 
ATOM     21  C28 ZIN A   1      28.309   0.052  32.305  0.00  0.00     0.016 C 
ATOM     22  C29 ZIN A   1      27.319   0.827  30.114  0.00  0.00     0.070 C 
ENDROOT
BRANCH  22  23
ATOM     23  C31 ZIN A   1      27.687   2.205  30.600  0.00  0.00     0.155 C 
ATOM     24  O32 ZIN A   1      26.923   2.823  31.300  0.00  0.00    -0.295 OA
BRANCH  23  25
ATOM     25  C33 ZIN A   1      29.011   2.813  30.210  0.00  0.00     0.242 C 
BRANCH  25  26
ATOM     26  O34 ZIN A   1      29.194   4.045  30.910  0.00  0.00    -0.394 OA
ATOM     27  H56 ZIN A   1      28.799   4.058  31.792  0.00  0.00     0.209 HD
ENDBRANCH  25  26
ENDBRANCH  23  25
ENDBRANCH  22  23
BRANCH  18  28
ATOM     28  O25 ZIN A   1      26.870  -0.900  34.048  0.00  0.00    -0.395 OA
ATOM     29  H48 ZIN A   1      26.515  -0.419  34.808  0.00  0.00     0.210 HD
ENDBRANCH  18  28
TORSDOF 4
ENDMDL
MODEL 118
REMARK CAVERDOCK RESULT:     -10.5      0.000      0.000
REMARK CAVERDOCK CONSTRAINTS:       0.0      0.0      0.0      0.0
REMARK CAVERDOCK TUNNEL: 117    -10.5      3.2    118.5
REMARK  4 active torsions:
REMARK  status: ('A' for Active; 'I' for Inactive)
REMARK    1  A    between atoms: C23_18  and  O25_19 
REMARK    2  A    between atoms: C29_23  and  C31_24 
REMARK    3  A    between atoms: C31_24  and  C33_26 
REMARK    4  A    between atoms: C33_26  and  O34_27 
ROOT
ATOM      1  C1  ZIN A   1      28.428   0.353  27.881  0.00  0.00     0.011 C 
ATOM      2  C2  ZIN A   1      28.596   0.193  29.394  0.00  0.00    -0.006 C 
ATOM      3  C4  ZIN A   1      28.601  -1.309  29.773  0.00  0.00     0.011 C 
ATOM      4  C5  ZIN A   1      27.362  -1.511  30.637  0.00  0.00    -0.001 C 
ATOM      5  C7  ZIN A   1      27.466  -2.544  31.741  0.00  0.00     0.001 C 
ATOM      6  C9  ZIN A   1      27.769  -3.919  31.144  0.00  0.00     0.047 C 
ATOM      7  C10 ZIN A   1      27.915  -4.948  32.271  0.00  0.00     0.200 C 
ATOM      8  F12 ZIN A   1      28.078  -6.226  31.725  0.00  0.00    -0.245 F 
ATOM      9  C13 ZIN A   1      26.653  -4.907  33.113  0.00  0.00    -0.030 A 
ATOM     10  C14 ZIN A   1      26.011  -6.040  33.362  0.00  0.00     0.061 A 
ATOM     11  C15 ZIN A   1      24.773  -6.038  34.156  0.00  0.00     0.172 A 
ATOM     12  O16 ZIN A   1      24.202  -7.080  34.420  0.00  0.00    -0.289 OA
ATOM     13  C17 ZIN A   1      24.240  -4.747  34.624  0.00  0.00     0.052 A 
ATOM     14  C18 ZIN A   1      24.903  -3.629  34.369  0.00  0.00    -0.008 A 
ATOM     15  C19 ZIN A   1      26.194  -3.575  33.627  0.00  0.00     0.006 A 
ATOM     16  C20 ZIN A   1      27.264  -3.050  34.587  0.00  0.00     0.025 C 
ATOM     17  C21 ZIN A   1      26.116  -2.568  32.478  0.00  0.00     0.035 C 
ATOM     18  C23 ZIN A   1      25.759  -1.192  33.032  0.00  0.00     0.124 C 
ATOM     19  C26 ZIN A   1      25.790  -0.112  31.940  0.00  0.00     0.042 C 
ATOM     20  C27 ZIN A   1      27.166  -0.127  31.313  0.00  0.00    -0.027 C 
ATOM     21  C28 ZIN A   1      28.242   0.060  32.384  0.00  0.00     0.016 C 
ATOM     22  C29 ZIN A   1      27.387   0.828  30.134  0.00  0.00     0.070 C 
ENDROOT
BRANCH  22  23
ATOM     23  C31 ZIN A   1      27.755   2.205  30.624  0.00  0.00     0.155 C 
ATOM     24  O32 ZIN A   1      27.001   2.811  31.346  0.00  0.00    -0.295 OA
BRANCH  23  25
ATOM     25  C33 ZIN A   1      29.066   2.826  30.214  0.00  0.00     0.242 C 
BRANCH  25  26
ATOM     26  O34 ZIN A   1      29.233   4.075  30.886  0.00  0.00    -0.394 OA
ATOM     27  H56 ZIN A   1      29.100   4.847  30.320  0.00  0.00     0.209 HD
ENDBRANCH  25  26
ENDBRANCH  23  25
ENDBRANCH  22  23
BRANCH  18  28
ATOM     28  O25 ZIN A   1      26.693  -0.845  34.056  0.00  0.00    -0.395 OA
ATOM     29  H48 ZIN A   1      27.618  -0.967  33.802  0.00  0.00     0.210 HD
ENDBRANCH  18  28
TORSDOF 4
ENDMDL
MODEL 119
REMARK CAVERDOCK RESULT:     -10.7      0.000      0.000
REMARK CAVERDOCK CONSTRAINTS:       0.0      0.0      0.0      0.0
REMARK CAVERDOCK TUNNEL: 118    -10.7      3.2    119.2
REMARK  4 active torsions:
REMARK  status: ('A' for Active; 'I' for Inactive)
REMARK    1  A    between atoms: C23_18  and  O25_19 
REMARK    2  A    between atoms: C29_23  and  C31_24 
REMARK    3  A    between atoms: C31_24  and  C33_26 
REMARK    4  A    between atoms: C33_26  and  O34_27 
ROOT
ATOM      1  C1  ZIN A   1      28.042   0.231  27.868  0.00  0.00     0.011 C 
ATOM      2  C2  ZIN A   1      28.309   0.043  29.364  0.00  0.00    -0.006 C 
ATOM      3  C4  ZIN A   1      28.369  -1.466  29.708  0.00  0.00     0.011 C 
ATOM      4  C5  ZIN A   1      27.192  -1.712  30.645  0.00  0.00    -0.001 C 
ATOM      5  C7  ZIN A   1      27.386  -2.765  31.717  0.00  0.00     0.001 C 
ATOM      6  C9  ZIN A   1      27.678  -4.121  31.072  0.00  0.00     0.047 C 
ATOM      7  C10 ZIN A   1      27.916  -5.169  32.164  0.00  0.00     0.200 C 
ATOM      8  F12 ZIN A   1      28.068  -6.433  31.581  0.00  0.00    -0.245 F 
ATOM      9  C13 ZIN A   1      26.710  -5.172  33.086  0.00  0.00    -0.030 A 
ATOM     10  C14 ZIN A   1      26.107  -6.323  33.350  0.00  0.00     0.061 A 
ATOM     11  C15 ZIN A   1      24.923  -6.363  34.222  0.00  0.00     0.172 A 
ATOM     12  O16 ZIN A   1      24.390  -7.422  34.499  0.00  0.00    -0.289 OA
ATOM     13  C17 ZIN A   1      24.397  -5.094  34.751  0.00  0.00     0.052 A 
ATOM     14  C18 ZIN A   1      25.019  -3.957  34.479  0.00  0.00    -0.008 A 
ATOM     15  C19 ZIN A   1      26.259  -3.861  33.658  0.00  0.00     0.006 A 
ATOM     16  C20 ZIN A   1      27.378  -3.335  34.558  0.00  0.00     0.025 C 
ATOM     17  C21 ZIN A   1      26.088  -2.832  32.538  0.00  0.00     0.035 C 
ATOM     18  C23 ZIN A   1      25.740  -1.476  33.144  0.00  0.00     0.124 C 
ATOM     19  C26 ZIN A   1      25.680  -0.373  32.076  0.00  0.00     0.042 C 
ATOM     20  C27 ZIN A   1      27.013  -0.346  31.362  0.00  0.00    -0.027 C 
ATOM     21  C28 ZIN A   1      28.152  -0.159  32.366  0.00  0.00     0.016 C 
ATOM     22  C29 ZIN A   1      27.139   0.637  30.193  0.00  0.00     0.070 C 
ENDROOT
BRANCH  22  23
ATOM     23  C31 ZIN A   1      27.511   2.011  30.689  0.00  0.00     0.155 C 
ATOM     24  O32 ZIN A   1      26.787   2.592  31.460  0.00  0.00    -0.295 OA
BRANCH  23  25
ATOM     25  C33 ZIN A   1      28.789   2.660  30.222  0.00  0.00     0.242 C 
BRANCH  25  26
ATOM     26  O34 ZIN A   1      29.199   3.645  31.173  0.00  0.00    -0.394 OA
ATOM     27  H56 ZIN A   1      29.443   3.281  32.035  0.00  0.00     0.209 HD
ENDBRANCH  25  26
ENDBRANCH  23  25
ENDBRANCH  22  23
BRANCH  18  28
ATOM     28  O25 ZIN A   1      26.731  -1.131  34.113  0.00  0.00    -0.395 OA
ATOM     29  H48 ZIN A   1      26.941  -1.843  34.733  0.00  0.00     0.210 HD
ENDBRANCH  18  28
TORSDOF 4
ENDMDL
MODEL 120
REMARK CAVERDOCK RESULT:      -9.2      0.000      0.000
REMARK CAVERDOCK CONSTRAINTS:       0.0      0.0      0.0      0.0
REMARK CAVERDOCK TUNNEL: 119     -9.2      3.2    120.4
REMARK  4 active torsions:
REMARK  status: ('A' for Active; 'I' for Inactive)
REMARK    1  A    between atoms: C23_18  and  O25_19 
REMARK    2  A    between atoms: C29_23  and  C31_24 
REMARK    3  A    between atoms: C31_24  and  C33_26 
REMARK    4  A    between atoms: C33_26  and  O34_27 
ROOT
ATOM      1  C1  ZIN A   1      26.843   2.604  31.615  0.00  0.00     0.011 C 
ATOM      2  C2  ZIN A   1      26.769   1.229  30.946  0.00  0.00    -0.006 C 
ATOM      3  C4  ZIN A   1      25.901   0.269  31.797  0.00  0.00     0.011 C 
ATOM      4  C5  ZIN A   1      26.851  -0.830  32.259  0.00  0.00    -0.001 C 
ATOM      5  C7  ZIN A   1      26.261  -2.218  32.406  0.00  0.00     0.001 C 
ATOM      6  C9  ZIN A   1      25.133  -2.200  33.440  0.00  0.00     0.047 C 
ATOM      7  C10 ZIN A   1      24.515  -3.598  33.550  0.00  0.00     0.200 C 
ATOM      8  F12 ZIN A   1      23.562  -3.613  34.576  0.00  0.00    -0.245 F 
ATOM      9  C13 ZIN A   1      25.626  -4.582  33.869  0.00  0.00    -0.030 A 
ATOM     10  C14 ZIN A   1      25.480  -5.403  34.899  0.00  0.00     0.061 A 
ATOM     11  C15 ZIN A   1      26.544  -6.355  35.251  0.00  0.00     0.172 A 
ATOM     12  O16 ZIN A   1      26.398  -7.138  36.173  0.00  0.00    -0.289 OA
ATOM     13  C17 ZIN A   1      27.790  -6.340  34.466  0.00  0.00     0.052 A 
ATOM     14  C18 ZIN A   1      27.910  -5.516  33.437  0.00  0.00    -0.008 A 
ATOM     15  C19 ZIN A   1      26.842  -4.576  32.992  0.00  0.00     0.006 A 
ATOM     16  C20 ZIN A   1      26.407  -4.993  31.586  0.00  0.00     0.025 C 
ATOM     17  C21 ZIN A   1      27.392  -3.153  32.867  0.00  0.00     0.035 C 
ATOM     18  C23 ZIN A   1      28.558  -3.144  31.883  0.00  0.00     0.124 C 
ATOM     19  C26 ZIN A   1      29.070  -1.719  31.620  0.00  0.00     0.042 C 
ATOM     20  C27 ZIN A   1      27.906  -0.893  31.122  0.00  0.00    -0.027 C 
ATOM     21  C28 ZIN A   1      27.274  -1.548  29.892  0.00  0.00     0.016 C 
ATOM     22  C29 ZIN A   1      28.185   0.594  30.874  0.00  0.00     0.070 C 
ENDROOT
BRANCH  22  23
ATOM     23  C31 ZIN A   1      28.769   0.806  29.501  0.00  0.00     0.155 C 
ATOM     24  O32 ZIN A   1      29.960   0.713  29.331  0.00  0.00    -0.295 OA
BRANCH  23  25
ATOM     25  C33 ZIN A   1      27.866   1.136  28.340  0.00  0.00     0.242 C 
BRANCH  25  26
ATOM     26  O34 ZIN A   1      28.604   1.039  27.120  0.00  0.00    -0.394 OA
ATOM     27  H56 ZIN A   1      28.431   0.230  26.620  0.00  0.00     0.209 HD
ENDBRANCH  25  26
ENDBRANCH  23  25
ENDBRANCH  22  23
BRANCH  18  28
ATOM     28  O25 ZIN A   1      28.130  -3.719  30.648  0.00  0.00    -0.395 OA
ATOM     29  H48 ZIN A   1      27.290  -3.368  30.320  0.00  0.00     0.210 HD
ENDBRANCH  18  28
TORSDOF 4
ENDMDL
MODEL 121
REMARK CAVERDOCK RESULT:      -9.0      0.000      0.000
REMARK CAVERDOCK CONSTRAINTS:       0.0      0.0      0.0      0.0
REMARK CAVERDOCK TUNNEL: 120     -9.0      3.3    121.6
REMARK  4 active torsions:
REMARK  status: ('A' for Active; 'I' for Inactive)
REMARK    1  A    between atoms: C23_18  and  O25_19 
REMARK    2  A    between atoms: C29_23  and  C31_24 
REMARK    3  A    between atoms: C31_24  and  C33_26 
REMARK    4  A    between atoms: C33_26  and  O34_27 
ROOT
ATOM      1  C1  ZIN A   1      26.419   1.705  29.798  0.00  0.00     0.011 C 
ATOM      2  C2  ZIN A   1      26.790   0.247  29.516  0.00  0.00    -0.006 C 
ATOM      3  C4  ZIN A   1      25.837  -0.702  30.283  0.00  0.00     0.011 C 
ATOM      4  C5  ZIN A   1      26.723  -1.446  31.276  0.00  0.00    -0.001 C 
ATOM      5  C7  ZIN A   1      26.335  -2.876  31.592  0.00  0.00     0.001 C 
ATOM      6  C9  ZIN A   1      24.930  -2.917  32.197  0.00  0.00     0.047 C 
ATOM      7  C10 ZIN A   1      24.531  -4.370  32.473  0.00  0.00     0.200 C 
ATOM      8  F12 ZIN A   1      23.296  -4.404  33.131  0.00  0.00    -0.245 F 
ATOM      9  C13 ZIN A   1      25.598  -4.994  33.353  0.00  0.00    -0.030 A 
ATOM     10  C14 ZIN A   1      25.231  -5.612  34.467  0.00  0.00     0.061 A 
ATOM     11  C15 ZIN A   1      26.238  -6.209  35.357  0.00  0.00     0.172 A 
ATOM     12  O16 ZIN A   1      25.902  -6.812  36.360  0.00  0.00    -0.289 OA
ATOM     13  C17 ZIN A   1      27.661  -6.063  35.007  0.00  0.00     0.052 A 
ATOM     14  C18 ZIN A   1      28.004  -5.447  33.886  0.00  0.00    -0.008 A 
ATOM     15  C19 ZIN A   1      27.027  -4.880  32.913  0.00  0.00     0.006 A 
ATOM     16  C20 ZIN A   1      27.175  -5.650  31.599  0.00  0.00     0.025 C 
ATOM     17  C21 ZIN A   1      27.364  -3.421  32.597  0.00  0.00     0.035 C 
ATOM     18  C23 ZIN A   1      28.783  -3.337  32.043  0.00  0.00     0.124 C 
ATOM     19  C26 ZIN A   1      29.133  -1.911  31.588  0.00  0.00     0.042 C 
ATOM     20  C27 ZIN A   1      28.103  -1.484  30.567  0.00  0.00    -0.027 C 
ATOM     21  C28 ZIN A   1      28.043  -2.491  29.417  0.00  0.00     0.016 C 
ATOM     22  C29 ZIN A   1      28.222  -0.049  30.040  0.00  0.00     0.070 C 
ENDROOT
BRANCH  22  23
ATOM     23  C31 ZIN A   1      29.207   0.021  28.901  0.00  0.00     0.155 C 
ATOM     24  O32 ZIN A   1      30.392   0.022  29.127  0.00  0.00    -0.295 OA
BRANCH  23  25
ATOM     25  C33 ZIN A   1      28.711   0.091  27.479  0.00  0.00     0.242 C 
BRANCH  25  26
ATOM     26  O34 ZIN A   1      29.457  -0.819  26.669  0.00  0.00    -0.394 OA
ATOM     27  H56 ZIN A   1      29.023  -1.672  26.534  0.00  0.00     0.209 HD
ENDBRANCH  25  26
ENDBRANCH  23  25
ENDBRANCH  22  23
BRANCH  18  28
ATOM     28  O25 ZIN A   1      28.902  -4.222  30.928  0.00  0.00    -0.395 OA
ATOM     29  H48 ZIN A   1      29.815  -4.434  30.689  0.00  0.00     0.210 HD
ENDBRANCH  18  28
TORSDOF 4
ENDMDL
MODEL 122
REMARK CAVERDOCK RESULT:      -9.3      0.000      0.000
REMARK CAVERDOCK CONSTRAINTS:       0.0      0.0      0.0      0.0
REMARK CAVERDOCK TUNNEL: 121     -9.3      3.3    122.4
REMARK  4 active torsions:
REMARK  status: ('A' for Active; 'I' for Inactive)
REMARK    1  A    between atoms: C23_18  and  O25_19 
REMARK    2  A    between atoms: C29_23  and  C31_24 
REMARK    3  A    between atoms: C31_24  and  C33_26 
REMARK    4  A    between atoms: C33_26  and  O34_27 
ROOT
ATOM      1  C1  ZIN A   1      26.327   1.526  29.761  0.00  0.00     0.011 C 
ATOM      2  C2  ZIN A   1      26.746   0.073  29.520  0.00  0.00    -0.006 C 
ATOM      3  C4  ZIN A   1      25.791  -0.887  30.272  0.00  0.00     0.011 C 
ATOM      4  C5  ZIN A   1      26.660  -1.589  31.309  0.00  0.00    -0.001 C 
ATOM      5  C7  ZIN A   1      26.299  -3.024  31.638  0.00  0.00     0.001 C 
ATOM      6  C9  ZIN A   1      24.875  -3.090  32.194  0.00  0.00     0.047 C 
ATOM      7  C10 ZIN A   1      24.504  -4.549  32.484  0.00  0.00     0.200 C 
ATOM      8  F12 ZIN A   1      23.248  -4.603  33.099  0.00  0.00    -0.245 F 
ATOM      9  C13 ZIN A   1      25.556  -5.128  33.412  0.00  0.00    -0.030 A 
ATOM     10  C14 ZIN A   1      25.166  -5.735  34.524  0.00  0.00     0.061 A 
ATOM     11  C15 ZIN A   1      26.156  -6.290  35.459  0.00  0.00     0.172 A 
ATOM     12  O16 ZIN A   1      25.801  -6.882  36.462  0.00  0.00    -0.289 OA
ATOM     13  C17 ZIN A   1      27.586  -6.112  35.156  0.00  0.00     0.052 A 
ATOM     14  C18 ZIN A   1      27.952  -5.508  34.036  0.00  0.00    -0.008 A 
ATOM     15  C19 ZIN A   1      26.996  -4.984  33.020  0.00  0.00     0.006 A 
ATOM     16  C20 ZIN A   1      27.209  -5.773  31.726  0.00  0.00     0.025 C 
ATOM     17  C21 ZIN A   1      27.306  -3.523  32.688  0.00  0.00     0.035 C 
ATOM     18  C23 ZIN A   1      28.741  -3.411  32.182  0.00  0.00     0.124 C 
ATOM     19  C26 ZIN A   1      29.069  -1.985  31.713  0.00  0.00     0.042 C 
ATOM     20  C27 ZIN A   1      28.065  -1.604  30.648  0.00  0.00    -0.027 C 
ATOM     21  C28 ZIN A   1      28.072  -2.633  29.516  0.00  0.00     0.016 C 
ATOM     22  C29 ZIN A   1      28.165  -0.176  30.099  0.00  0.00     0.070 C 
ENDROOT
BRANCH  22  23
ATOM     23  C31 ZIN A   1      29.187  -0.100  28.993  0.00  0.00     0.155 C 
ATOM     24  O32 ZIN A   1      30.352  -0.306  29.233  0.00  0.00    -0.295 OA
BRANCH  23  25
ATOM     25  C33 ZIN A   1      28.754   0.234  27.589  0.00  0.00     0.242 C 
BRANCH  25  26
ATOM     26  O34 ZIN A   1      29.286  -0.736  26.683  0.00  0.00    -0.394 OA
ATOM     27  H56 ZIN A   1      30.202  -0.570  26.423  0.00  0.00     0.209 HD
ENDBRANCH  25  26
ENDBRANCH  23  25
ENDBRANCH  22  23
BRANCH  18  28
ATOM     28  O25 ZIN A   1      28.921  -4.312  31.089  0.00  0.00    -0.395 OA
ATOM     29  H48 ZIN A   1      29.165  -3.881  30.258  0.00  0.00     0.210 HD
ENDBRANCH  18  28
TORSDOF 4
ENDMDL
MODEL 123
REMARK CAVERDOCK RESULT:     -10.7      0.000      0.000
REMARK CAVERDOCK CONSTRAINTS:       0.0      0.0      0.0      0.0
REMARK CAVERDOCK TUNNEL: 122    -10.7      3.3    123.4
REMARK  4 active torsions:
REMARK  status: ('A' for Active; 'I' for Inactive)
REMARK    1  A    between atoms: C23_18  and  O25_19 
REMARK    2  A    between atoms: C29_23  and  C31_24 
REMARK    3  A    between atoms: C31_24  and  C33_26 
REMARK    4  A    between atoms: C33_26  and  O34_27 
ROOT
ATOM      1  C1  ZIN A   1      28.207  -0.355  27.845  0.00  0.00     0.011 C 
ATOM      2  C2  ZIN A   1      28.417  -0.473  29.356  0.00  0.00    -0.006 C 
ATOM      3  C4  ZIN A   1      28.444  -1.965  29.774  0.00  0.00     0.011 C 
ATOM      4  C5  ZIN A   1      27.230  -2.152  30.677  0.00  0.00    -0.001 C 
ATOM      5  C7  ZIN A   1      27.372  -3.155  31.805  0.00  0.00     0.001 C 
ATOM      6  C9  ZIN A   1      27.668  -4.543  31.236  0.00  0.00     0.047 C 
ATOM      7  C10 ZIN A   1      27.852  -5.541  32.384  0.00  0.00     0.200 C 
ATOM      8  F12 ZIN A   1      28.008  -6.833  31.867  0.00  0.00    -0.245 F 
ATOM      9  C13 ZIN A   1      26.614  -5.486  33.260  0.00  0.00    -0.030 A 
ATOM     10  C14 ZIN A   1      25.986  -6.615  33.557  0.00  0.00     0.061 A 
ATOM     11  C15 ZIN A   1      24.771  -6.599  34.385  0.00  0.00     0.172 A 
ATOM     12  O16 ZIN A   1      24.214  -7.638  34.692  0.00  0.00    -0.289 OA
ATOM     13  C17 ZIN A   1      24.243  -5.300  34.834  0.00  0.00     0.052 A 
ATOM     14  C18 ZIN A   1      24.891  -4.185  34.531  0.00  0.00    -0.008 A 
ATOM     15  C19 ZIN A   1      26.160  -4.143  33.752  0.00  0.00     0.006 A 
ATOM     16  C20 ZIN A   1      27.253  -3.587  34.667  0.00  0.00     0.025 C 
ATOM     17  C21 ZIN A   1      26.044  -3.167  32.580  0.00  0.00     0.035 C 
ATOM     18  C23 ZIN A   1      25.693  -1.779  33.108  0.00  0.00     0.124 C 
ATOM     19  C26 ZIN A   1      25.687  -0.728  31.987  0.00  0.00     0.042 C 
ATOM     20  C27 ZIN A   1      27.045  -0.751  31.322  0.00  0.00    -0.027 C 
ATOM     21  C28 ZIN A   1      28.149  -0.530  32.357  0.00  0.00     0.016 C 
ATOM     22  C29 ZIN A   1      27.226   0.174  30.113  0.00  0.00     0.070 C 
ENDROOT
BRANCH  22  23
ATOM     23  C31 ZIN A   1      27.599   1.565  30.557  0.00  0.00     0.155 C 
ATOM     24  O32 ZIN A   1      26.838   2.204  31.242  0.00  0.00    -0.295 OA
BRANCH  23  25
ATOM     25  C33 ZIN A   1      28.921   2.159  30.144  0.00  0.00     0.242 C 
BRANCH  25  26
ATOM     26  O34 ZIN A   1      29.626   2.606  31.304  0.00  0.00    -0.394 OA
ATOM     27  H56 ZIN A   1      30.149   1.918  31.736  0.00  0.00     0.209 HD
ENDBRANCH  25  26
ENDBRANCH  23  25
ENDBRANCH  22  23
BRANCH  18  28
ATOM     28  O25 ZIN A   1      26.653  -1.400  34.095  0.00  0.00    -0.395 OA
ATOM     29  H48 ZIN A   1      27.407  -0.908  33.742  0.00  0.00     0.210 HD
ENDBRANCH  18  28
TORSDOF 4
ENDMDL
MODEL 124
REMARK CAVERDOCK RESULT:     -10.6      0.000      0.000
REMARK CAVERDOCK CONSTRAINTS:       0.0      0.0      0.0      0.0
REMARK CAVERDOCK TUNNEL: 123    -10.6      3.3    124.4
REMARK  4 active torsions:
REMARK  status: ('A' for Active; 'I' for Inactive)
REMARK    1  A    between atoms: C23_18  and  O25_19 
REMARK    2  A    between atoms: C29_23  and  C31_24 
REMARK    3  A    between atoms: C31_24  and  C33_26 
REMARK    4  A    between atoms: C33_26  and  O34_27 
ROOT
ATOM      1  C1  ZIN A   1      28.088  -0.422  27.982  0.00  0.00     0.011 C 
ATOM      2  C2  ZIN A   1      28.325  -0.544  29.489  0.00  0.00    -0.006 C 
ATOM      3  C4  ZIN A   1      28.340  -2.035  29.906  0.00  0.00     0.011 C 
ATOM      4  C5  ZIN A   1      27.142  -2.207  30.833  0.00  0.00    -0.001 C 
ATOM      5  C7  ZIN A   1      27.292  -3.212  31.957  0.00  0.00     0.001 C 
ATOM      6  C9  ZIN A   1      27.560  -4.605  31.382  0.00  0.00     0.047 C 
ATOM      7  C10 ZIN A   1      27.752  -5.605  32.527  0.00  0.00     0.200 C 
ATOM      8  F12 ZIN A   1      27.882  -6.898  32.007  0.00  0.00    -0.245 F 
ATOM      9  C13 ZIN A   1      26.532  -5.534  33.426  0.00  0.00    -0.030 A 
ATOM     10  C14 ZIN A   1      25.896  -6.656  33.734  0.00  0.00     0.061 A 
ATOM     11  C15 ZIN A   1      24.697  -6.625  34.585  0.00  0.00     0.172 A 
ATOM     12  O16 ZIN A   1      24.133  -7.656  34.902  0.00  0.00    -0.289 OA
ATOM     13  C17 ZIN A   1      24.194  -5.319  35.044  0.00  0.00     0.052 A 
ATOM     14  C18 ZIN A   1      24.849  -4.213  34.729  0.00  0.00    -0.008 A 
ATOM     15  C19 ZIN A   1      26.105  -4.187  33.927  0.00  0.00     0.006 A 
ATOM     16  C20 ZIN A   1      27.221  -3.645  34.821  0.00  0.00     0.025 C 
ATOM     17  C21 ZIN A   1      25.979  -3.209  32.757  0.00  0.00     0.035 C 
ATOM     18  C23 ZIN A   1      25.655  -1.816  33.291  0.00  0.00     0.124 C 
ATOM     19  C26 ZIN A   1      25.641  -0.765  32.171  0.00  0.00     0.042 C 
ATOM     20  C27 ZIN A   1      26.986  -0.805  31.481  0.00  0.00    -0.027 C 
ATOM     21  C28 ZIN A   1      28.112  -0.598  32.495  0.00  0.00     0.016 C 
ATOM     22  C29 ZIN A   1      27.156   0.118  30.269  0.00  0.00     0.070 C 
ENDROOT
BRANCH  22  23
ATOM     23  C31 ZIN A   1      27.555   1.505  30.706  0.00  0.00     0.155 C 
ATOM     24  O32 ZIN A   1      26.776   2.191  31.321  0.00  0.00    -0.295 OA
BRANCH  23  25
ATOM     25  C33 ZIN A   1      28.926   2.034  30.373  0.00  0.00     0.242 C 
BRANCH  25  26
ATOM     26  O34 ZIN A   1      28.923   3.460  30.472  0.00  0.00    -0.394 OA
ATOM     27  H56 ZIN A   1      29.383   3.801  31.251  0.00  0.00     0.209 HD
ENDBRANCH  25  26
ENDBRANCH  23  25
ENDBRANCH  22  23
BRANCH  18  28
ATOM     28  O25 ZIN A   1      26.638  -1.450  34.260  0.00  0.00    -0.395 OA
ATOM     29  H48 ZIN A   1      27.396  -2.050  34.300  0.00  0.00     0.210 HD
ENDBRANCH  18  28
TORSDOF 4
ENDMDL
MODEL 125
REMARK CAVERDOCK RESULT:     -10.2      0.000      0.000
REMARK CAVERDOCK CONSTRAINTS:       0.0      0.0      0.0      0.0
REMARK CAVERDOCK TUNNEL: 124    -10.2      3.3    125.3
REMARK  4 active torsions:
REMARK  status: ('A' for Active; 'I' for Inactive)
REMARK    1  A    between atoms: C23_18  and  O25_19 
REMARK    2  A    between atoms: C29_23  and  C31_24 
REMARK    3  A    between atoms: C31_24  and  C33_26 
REMARK    4  A    between atoms: C33_26  and  O34_27 
ROOT
ATOM      1  C1  ZIN A   1      27.979  -0.600  27.994  0.00  0.00     0.011 C 
ATOM      2  C2  ZIN A   1      28.270  -0.763  29.488  0.00  0.00    -0.006 C 
ATOM      3  C4  ZIN A   1      28.243  -2.263  29.874  0.00  0.00     0.011 C 
ATOM      4  C5  ZIN A   1      27.075  -2.409  30.843  0.00  0.00    -0.001 C 
ATOM      5  C7  ZIN A   1      27.228  -3.443  31.940  0.00  0.00     0.001 C 
ATOM      6  C9  ZIN A   1      27.419  -4.832  31.327  0.00  0.00     0.047 C 
ATOM      7  C10 ZIN A   1      27.616  -5.863  32.443  0.00  0.00     0.200 C 
ATOM      8  F12 ZIN A   1      27.676  -7.149  31.893  0.00  0.00    -0.245 F 
ATOM      9  C13 ZIN A   1      26.435  -5.765  33.391  0.00  0.00    -0.030 A 
ATOM     10  C14 ZIN A   1      25.768  -6.868  33.701  0.00  0.00     0.061 A 
ATOM     11  C15 ZIN A   1      24.604  -6.810  34.599  0.00  0.00     0.172 A 
ATOM     12  O16 ZIN A   1      24.013  -7.825  34.917  0.00  0.00    -0.289 OA
ATOM     13  C17 ZIN A   1      24.171  -5.496  35.103  0.00  0.00     0.052 A 
ATOM     14  C18 ZIN A   1      24.857  -4.409  34.785  0.00  0.00    -0.008 A 
ATOM     15  C19 ZIN A   1      26.080  -4.413  33.935  0.00  0.00     0.006 A 
ATOM     16  C20 ZIN A   1      27.251  -3.934  34.796  0.00  0.00     0.025 C 
ATOM     17  C21 ZIN A   1      25.948  -3.406  32.790  0.00  0.00     0.035 C 
ATOM     18  C23 ZIN A   1      25.700  -2.015  33.365  0.00  0.00     0.124 C 
ATOM     19  C26 ZIN A   1      25.684  -0.940  32.268  0.00  0.00     0.042 C 
ATOM     20  C27 ZIN A   1      26.999  -1.016  31.524  0.00  0.00    -0.027 C 
ATOM     21  C28 ZIN A   1      28.170  -0.874  32.497  0.00  0.00     0.016 C 
ATOM     22  C29 ZIN A   1      27.158  -0.074  30.325  0.00  0.00     0.070 C 
ENDROOT
BRANCH  22  23
ATOM     23  C31 ZIN A   1      27.627   1.286  30.774  0.00  0.00     0.155 C 
ATOM     24  O32 ZIN A   1      26.873   2.020  31.366  0.00  0.00    -0.295 OA
BRANCH  23  25
ATOM     25  C33 ZIN A   1      29.038   1.730  30.483  0.00  0.00     0.242 C 
BRANCH  25  26
ATOM     26  O34 ZIN A   1      29.025   2.697  29.431  0.00  0.00    -0.394 OA
ATOM     27  H56 ZIN A   1      28.214   2.695  28.905  0.00  0.00     0.209 HD
ENDBRANCH  25  26
ENDBRANCH  23  25
ENDBRANCH  22  23
BRANCH  18  28
ATOM     28  O25 ZIN A   1      26.733  -1.707  34.302  0.00  0.00    -0.395 OA
ATOM     29  H48 ZIN A   1      26.505  -1.000  34.922  0.00  0.00     0.210 HD
ENDBRANCH  18  28
TORSDOF 4
ENDMDL
MODEL 126
REMARK CAVERDOCK RESULT:      -9.9      0.000      0.000
REMARK CAVERDOCK CONSTRAINTS:       0.0      0.0      0.0      0.0
REMARK CAVERDOCK TUNNEL: 125     -9.9      3.3    126.1
REMARK  4 active torsions:
REMARK  status: ('A' for Active; 'I' for Inactive)
REMARK    1  A    between atoms: C23_18  and  O25_19 
REMARK    2  A    between atoms: C29_23  and  C31_24 
REMARK    3  A    between atoms: C31_24  and  C33_26 
REMARK    4  A    between atoms: C33_26  and  O34_27 
ROOT
ATOM      1  C1  ZIN A   1      28.160  -0.672  28.121  0.00  0.00     0.011 C 
ATOM      2  C2  ZIN A   1      28.419  -0.836  29.621  0.00  0.00    -0.006 C 
ATOM      3  C4  ZIN A   1      28.338  -2.333  30.013  0.00  0.00     0.011 C 
ATOM      4  C5  ZIN A   1      27.149  -2.437  30.962  0.00  0.00    -0.001 C 
ATOM      5  C7  ZIN A   1      27.251  -3.470  32.066  0.00  0.00     0.001 C 
ATOM      6  C9  ZIN A   1      27.408  -4.867  31.463  0.00  0.00     0.047 C 
ATOM      7  C10 ZIN A   1      27.554  -5.899  32.586  0.00  0.00     0.200 C 
ATOM      8  F12 ZIN A   1      27.582  -7.188  32.043  0.00  0.00    -0.245 F 
ATOM      9  C13 ZIN A   1      26.360  -5.758  33.513  0.00  0.00    -0.030 A 
ATOM     10  C14 ZIN A   1      25.653  -6.838  33.817  0.00  0.00     0.061 A 
ATOM     11  C15 ZIN A   1      24.477  -6.739  34.694  0.00  0.00     0.172 A 
ATOM     12  O16 ZIN A   1      23.848  -7.733  35.006  0.00  0.00    -0.289 OA
ATOM     13  C17 ZIN A   1      24.076  -5.409  35.185  0.00  0.00     0.052 A 
ATOM     14  C18 ZIN A   1      24.801  -4.346  34.874  0.00  0.00    -0.008 A 
ATOM     15  C19 ZIN A   1      26.039  -4.393  34.045  0.00  0.00     0.006 A 
ATOM     16  C20 ZIN A   1      27.209  -3.947  34.924  0.00  0.00     0.025 C 
ATOM     17  C21 ZIN A   1      25.958  -3.388  32.894  0.00  0.00     0.035 C 
ATOM     18  C23 ZIN A   1      25.744  -1.987  33.458  0.00  0.00     0.124 C 
ATOM     19  C26 ZIN A   1      25.782  -0.917  32.356  0.00  0.00     0.042 C 
ATOM     20  C27 ZIN A   1      27.106  -1.039  31.636  0.00  0.00    -0.027 C 
ATOM     21  C28 ZIN A   1      28.264  -0.929  32.628  0.00  0.00     0.016 C 
ATOM     22  C29 ZIN A   1      27.316  -0.108  30.435  0.00  0.00     0.070 C 
ENDROOT
BRANCH  22  23
ATOM     23  C31 ZIN A   1      27.820   1.239  30.886  0.00  0.00     0.155 C 
ATOM     24  O32 ZIN A   1      28.980   1.531  30.732  0.00  0.00    -0.295 OA
BRANCH  23  25
ATOM     25  C33 ZIN A   1      26.874   2.220  31.530  0.00  0.00     0.242 C 
BRANCH  25  26
ATOM     26  O34 ZIN A   1      27.480   3.514  31.563  0.00  0.00    -0.394 OA
ATOM     27  H56 ZIN A   1      28.233   3.580  32.165  0.00  0.00     0.209 HD
ENDBRANCH  25  26
ENDBRANCH  23  25
ENDBRANCH  22  23
BRANCH  18  28
ATOM     28  O25 ZIN A   1      26.771  -1.707  34.411  0.00  0.00    -0.395 OA
ATOM     29  H48 ZIN A   1      26.455  -1.648  35.324  0.00  0.00     0.210 HD
ENDBRANCH  18  28
TORSDOF 4
ENDMDL
MODEL 127
REMARK CAVERDOCK RESULT:      -9.4      0.000      0.000
REMARK CAVERDOCK CONSTRAINTS:       0.0      0.0      0.0      0.0
REMARK CAVERDOCK TUNNEL: 126     -9.4      3.3    127.3
REMARK  4 active torsions:
REMARK  status: ('A' for Active; 'I' for Inactive)
REMARK    1  A    between atoms: C23_18  and  O25_19 
REMARK    2  A    between atoms: C29_23  and  C31_24 
REMARK    3  A    between atoms: C31_24  and  C33_26 
REMARK    4  A    between atoms: C33_26  and  O34_27 
ROOT
ATOM      1  C1  ZIN A   1      27.889  -0.811  28.103  0.00  0.00     0.011 C 
ATOM      2  C2  ZIN A   1      28.206  -0.981  29.590  0.00  0.00    -0.006 C 
ATOM      3  C4  ZIN A   1      28.145  -2.480  29.978  0.00  0.00     0.011 C 
ATOM      4  C5  ZIN A   1      26.994  -2.592  30.972  0.00  0.00    -0.001 C 
ATOM      5  C7  ZIN A   1      27.142  -3.629  32.067  0.00  0.00     0.001 C 
ATOM      6  C9  ZIN A   1      27.280  -5.023  31.452  0.00  0.00     0.047 C 
ATOM      7  C10 ZIN A   1      27.472  -6.059  32.564  0.00  0.00     0.200 C 
ATOM      8  F12 ZIN A   1      27.482  -7.346  32.014  0.00  0.00    -0.245 F 
ATOM      9  C13 ZIN A   1      26.314  -5.927  33.537  0.00  0.00    -0.030 A 
ATOM     10  C14 ZIN A   1      25.623  -7.010  33.863  0.00  0.00     0.061 A 
ATOM     11  C15 ZIN A   1      24.482  -6.918  34.786  0.00  0.00     0.172 A 
ATOM     12  O16 ZIN A   1      23.868  -7.916  35.118  0.00  0.00    -0.289 OA
ATOM     13  C17 ZIN A   1      24.097  -5.592  35.298  0.00  0.00     0.052 A 
ATOM     14  C18 ZIN A   1      24.806  -4.525  34.964  0.00  0.00    -0.008 A 
ATOM     15  C19 ZIN A   1      26.011  -4.565  34.087  0.00  0.00     0.006 A 
ATOM     16  C20 ZIN A   1      27.213  -4.119  34.922  0.00  0.00     0.025 C 
ATOM     17  C21 ZIN A   1      25.882  -3.555  32.945  0.00  0.00     0.035 C 
ATOM     18  C23 ZIN A   1      25.687  -2.157  33.524  0.00  0.00     0.124 C 
ATOM     19  C26 ZIN A   1      25.678  -1.082  32.426  0.00  0.00     0.042 C 
ATOM     20  C27 ZIN A   1      26.973  -1.197  31.654  0.00  0.00    -0.027 C 
ATOM     21  C28 ZIN A   1      28.169  -1.088  32.601  0.00  0.00     0.016 C 
ATOM     22  C29 ZIN A   1      27.133  -0.260  30.451  0.00  0.00     0.070 C 
ENDROOT
BRANCH  22  23
ATOM     23  C31 ZIN A   1      27.651   1.086  30.888  0.00  0.00     0.155 C 
ATOM     24  O32 ZIN A   1      26.913   1.867  31.437  0.00  0.00    -0.295 OA
BRANCH  23  25
ATOM     25  C33 ZIN A   1      29.090   1.457  30.638  0.00  0.00     0.242 C 
BRANCH  25  26
ATOM     26  O34 ZIN A   1      29.151   2.751  30.034  0.00  0.00    -0.394 OA
ATOM     27  H56 ZIN A   1      29.966   2.917  29.543  0.00  0.00     0.209 HD
ENDBRANCH  25  26
ENDBRANCH  23  25
ENDBRANCH  22  23
BRANCH  18  28
ATOM     28  O25 ZIN A   1      26.748  -1.879  34.438  0.00  0.00    -0.395 OA
ATOM     29  H48 ZIN A   1      27.625  -2.123  34.109  0.00  0.00     0.210 HD
ENDBRANCH  18  28
TORSDOF 4
ENDMDL
MODEL 128
REMARK CAVERDOCK RESULT:      -8.3      0.000      0.000
REMARK CAVERDOCK CONSTRAINTS:       0.0      0.0      0.0      0.0
REMARK CAVERDOCK TUNNEL: 127     -8.3      3.2    128.2
REMARK  4 active torsions:
REMARK  status: ('A' for Active; 'I' for Inactive)
REMARK    1  A    between atoms: C23_18  and  O25_19 
REMARK    2  A    between atoms: C29_23  and  C31_24 
REMARK    3  A    between atoms: C31_24  and  C33_26 
REMARK    4  A    between atoms: C33_26  and  O34_27 
ROOT
ATOM      1  C1  ZIN A   1      25.946   0.753  30.155  0.00  0.00     0.011 C 
ATOM      2  C2  ZIN A   1      26.430  -0.696  30.059  0.00  0.00    -0.006 C 
ATOM      3  C4  ZIN A   1      25.385  -1.649  30.692  0.00  0.00     0.011 C 
ATOM      4  C5  ZIN A   1      26.086  -2.275  31.892  0.00  0.00    -0.001 C 
ATOM      5  C7  ZIN A   1      25.707  -3.703  32.230  0.00  0.00     0.001 C 
ATOM      6  C9  ZIN A   1      24.213  -3.787  32.548  0.00  0.00     0.047 C 
ATOM      7  C10 ZIN A   1      23.831  -5.240  32.846  0.00  0.00     0.200 C 
ATOM      8  F12 ZIN A   1      22.492  -5.304  33.249  0.00  0.00    -0.245 F 
ATOM      9  C13 ZIN A   1      24.727  -5.744  33.962  0.00  0.00    -0.030 A 
ATOM     10  C14 ZIN A   1      24.172  -6.311  35.024  0.00  0.00     0.061 A 
ATOM     11  C15 ZIN A   1      25.006  -6.792  36.136  0.00  0.00     0.172 A 
ATOM     12  O16 ZIN A   1      24.503  -7.348  37.095  0.00  0.00    -0.289 OA
ATOM     13  C17 ZIN A   1      26.462  -6.586  36.063  0.00  0.00     0.052 A 
ATOM     14  C18 ZIN A   1      26.995  -6.024  34.989  0.00  0.00    -0.008 A 
ATOM     15  C19 ZIN A   1      26.209  -5.576  33.804  0.00  0.00     0.006 A 
ATOM     16  C20 ZIN A   1      26.649  -6.418  32.605  0.00  0.00     0.025 C 
ATOM     17  C21 ZIN A   1      26.537  -4.123  33.454  0.00  0.00     0.035 C 
ATOM     18  C23 ZIN A   1      28.033  -3.992  33.185  0.00  0.00     0.124 C 
ATOM     19  C26 ZIN A   1      28.404  -2.580  32.705  0.00  0.00     0.042 C 
ATOM     20  C27 ZIN A   1      27.581  -2.279  31.472  0.00  0.00    -0.027 C 
ATOM     21  C28 ZIN A   1      27.797  -3.359  30.410  0.00  0.00     0.016 C 
ATOM     22  C29 ZIN A   1      27.739  -0.876  30.875  0.00  0.00     0.070 C 
ENDROOT
BRANCH  22  23
ATOM     23  C31 ZIN A   1      28.928  -0.821  29.950  0.00  0.00     0.155 C 
ATOM     24  O32 ZIN A   1      30.046  -0.879  30.399  0.00  0.00    -0.295 OA
BRANCH  23  25
ATOM     25  C33 ZIN A   1      28.720  -0.693  28.462  0.00  0.00     0.242 C 
BRANCH  25  26
ATOM     26  O34 ZIN A   1      29.974  -0.434  27.827  0.00  0.00    -0.394 OA
ATOM     27  H56 ZIN A   1      30.716  -0.353  28.440  0.00  0.00     0.209 HD
ENDBRANCH  25  26
ENDBRANCH  23  25
ENDBRANCH  22  23
BRANCH  18  28
ATOM     28  O25 ZIN A   1      28.411  -4.938  32.184  0.00  0.00    -0.395 OA
ATOM     29  H48 ZIN A   1      29.324  -4.845  31.879  0.00  0.00     0.210 HD
ENDBRANCH  18  28
TORSDOF 4
ENDMDL
MODEL 129
REMARK CAVERDOCK RESULT:      -7.8      0.000      0.000
REMARK CAVERDOCK CONSTRAINTS:       0.0      0.0      0.0      0.0
REMARK CAVERDOCK TUNNEL: 128     -7.8      3.2    129.1
REMARK  4 active torsions:
REMARK  status: ('A' for Active; 'I' for Inactive)
REMARK    1  A    between atoms: C23_18  and  O25_19 
REMARK    2  A    between atoms: C29_23  and  C31_24 
REMARK    3  A    between atoms: C31_24  and  C33_26 
REMARK    4  A    between atoms: C33_26  and  O34_27 
ROOT
ATOM      1  C1  ZIN A   1      25.874   0.673  30.435  0.00  0.00     0.011 C 
ATOM      2  C2  ZIN A   1      26.335  -0.782  30.313  0.00  0.00    -0.006 C 
ATOM      3  C4  ZIN A   1      25.273  -1.729  30.926  0.00  0.00     0.011 C 
ATOM      4  C5  ZIN A   1      25.960  -2.389  32.115  0.00  0.00    -0.001 C 
ATOM      5  C7  ZIN A   1      25.556  -3.817  32.425  0.00  0.00     0.001 C 
ATOM      6  C9  ZIN A   1      24.060  -3.881  32.738  0.00  0.00     0.047 C 
ATOM      7  C10 ZIN A   1      23.654  -5.334  33.007  0.00  0.00     0.200 C 
ATOM      8  F12 ZIN A   1      22.313  -5.383  33.406  0.00  0.00    -0.245 F 
ATOM      9  C13 ZIN A   1      24.538  -5.873  34.116  0.00  0.00    -0.030 A 
ATOM     10  C14 ZIN A   1      23.971  -6.450  35.167  0.00  0.00     0.061 A 
ATOM     11  C15 ZIN A   1      24.793  -6.966  36.271  0.00  0.00     0.172 A 
ATOM     12  O16 ZIN A   1      24.279  -7.531  37.219  0.00  0.00    -0.289 OA
ATOM     13  C17 ZIN A   1      26.253  -6.782  36.206  0.00  0.00     0.052 A 
ATOM     14  C18 ZIN A   1      26.798  -6.209  35.144  0.00  0.00    -0.008 A 
ATOM     15  C19 ZIN A   1      26.023  -5.727  33.966  0.00  0.00     0.006 A 
ATOM     16  C20 ZIN A   1      26.453  -6.553  32.752  0.00  0.00     0.025 C 
ATOM     17  C21 ZIN A   1      26.376  -4.273  33.644  0.00  0.00     0.035 C 
ATOM     18  C23 ZIN A   1      27.875  -4.161  33.381  0.00  0.00     0.124 C 
ATOM     19  C26 ZIN A   1      28.270  -2.747  32.928  0.00  0.00     0.042 C 
ATOM     20  C27 ZIN A   1      27.456  -2.409  31.699  0.00  0.00    -0.027 C 
ATOM     21  C28 ZIN A   1      27.657  -3.472  30.618  0.00  0.00     0.016 C 
ATOM     22  C29 ZIN A   1      27.639  -0.998  31.129  0.00  0.00     0.070 C 
ENDROOT
BRANCH  22  23
ATOM     23  C31 ZIN A   1      28.831  -0.945  30.208  0.00  0.00     0.155 C 
ATOM     24  O32 ZIN A   1      29.948  -0.944  30.665  0.00  0.00    -0.295 OA
BRANCH  23  25
ATOM     25  C33 ZIN A   1      28.628  -0.893  28.715  0.00  0.00     0.242 C 
BRANCH  25  26
ATOM     26  O34 ZIN A   1      29.851  -0.511  28.082  0.00  0.00    -0.394 OA
ATOM     27  H56 ZIN A   1      30.077   0.421  28.195  0.00  0.00     0.209 HD
ENDBRANCH  25  26
ENDBRANCH  23  25
ENDBRANCH  22  23
BRANCH  18  28
ATOM     28  O25 ZIN A   1      28.240  -5.094  32.363  0.00  0.00    -0.395 OA
ATOM     29  H48 ZIN A   1      29.134  -5.451  32.458  0.00  0.00     0.210 HD
ENDBRANCH  18  28
TORSDOF 4
ENDMDL
MODEL 130
REMARK CAVERDOCK RESULT:      -7.0      0.000      0.000
REMARK CAVERDOCK CONSTRAINTS:       0.2      0.0      0.0      0.0
REMARK CAVERDOCK TUNNEL: 129     -7.0      3.1    130.4
REMARK  4 active torsions:
REMARK  status: ('A' for Active; 'I' for Inactive)
REMARK    1  A    between atoms: C23_18  and  O25_19 
REMARK    2  A    between atoms: C29_23  and  C31_24 
REMARK    3  A    between atoms: C31_24  and  C33_26 
REMARK    4  A    between atoms: C33_26  and  O34_27 
ROOT
ATOM      1  C1  ZIN A   1      25.818   0.396  30.390  0.00  0.00     0.011 C 
ATOM      2  C2  ZIN A   1      26.319  -1.050  30.345  0.00  0.00    -0.006 C 
ATOM      3  C4  ZIN A   1      25.259  -2.000  30.955  0.00  0.00     0.011 C 
ATOM      4  C5  ZIN A   1      25.917  -2.594  32.195  0.00  0.00    -0.001 C 
ATOM      5  C7  ZIN A   1      25.538  -4.019  32.548  0.00  0.00     0.001 C 
ATOM      6  C9  ZIN A   1      24.033  -4.111  32.807  0.00  0.00     0.047 C 
ATOM      7  C10 ZIN A   1      23.654  -5.562  33.121  0.00  0.00     0.200 C 
ATOM      8  F12 ZIN A   1      22.301  -5.631  33.471  0.00  0.00    -0.245 F 
ATOM      9  C13 ZIN A   1      24.509  -6.033  34.282  0.00  0.00    -0.030 A 
ATOM     10  C14 ZIN A   1      23.917  -6.583  35.333  0.00  0.00     0.061 A 
ATOM     11  C15 ZIN A   1      24.711  -7.032  36.487  0.00  0.00     0.172 A 
ATOM     12  O16 ZIN A   1      24.175  -7.573  37.438  0.00  0.00    -0.289 OA
ATOM     13  C17 ZIN A   1      26.167  -6.812  36.468  0.00  0.00     0.052 A 
ATOM     14  C18 ZIN A   1      26.737  -6.267  35.405  0.00  0.00    -0.008 A 
ATOM     15  C19 ZIN A   1      25.995  -5.853  34.181  0.00  0.00     0.006 A 
ATOM     16  C20 ZIN A   1      26.491  -6.714  33.018  0.00  0.00     0.025 C 
ATOM     17  C21 ZIN A   1      26.323  -4.404  33.813  0.00  0.00     0.035 C 
ATOM     18  C23 ZIN A   1      27.827  -4.263  33.601  0.00  0.00     0.124 C 
ATOM     19  C26 ZIN A   1      28.203  -2.857  33.106  0.00  0.00     0.042 C 
ATOM     20  C27 ZIN A   1      27.428  -2.590  31.836  0.00  0.00    -0.027 C 
ATOM     21  C28 ZIN A   1      27.696  -3.690  30.807  0.00  0.00     0.016 C 
ATOM     22  C29 ZIN A   1      27.596  -1.199  31.216  0.00  0.00     0.070 C 
ENDROOT
BRANCH  22  23
ATOM     23  C31 ZIN A   1      28.821  -1.150  30.338  0.00  0.00     0.155 C 
ATOM     24  O32 ZIN A   1      29.920  -1.237  30.829  0.00  0.00    -0.295 OA
BRANCH  23  25
ATOM     25  C33 ZIN A   1      28.673  -0.993  28.846  0.00  0.00     0.242 C 
BRANCH  25  26
ATOM     26  O34 ZIN A   1      29.923  -0.590  28.283  0.00  0.00    -0.394 OA
ATOM     27  H56 ZIN A   1      30.374   0.103  28.784  0.00  0.00     0.209 HD
ENDBRANCH  25  26
ENDBRANCH  23  25
ENDBRANCH  22  23
BRANCH  18  28
ATOM     28  O25 ZIN A   1      28.254  -5.225  32.636  0.00  0.00    -0.395 OA
ATOM     29  H48 ZIN A   1      28.472  -6.089  33.012  0.00  0.00     0.210 HD
ENDBRANCH  18  28
TORSDOF 4
ENDMDL
MODEL 131
REMARK CAVERDOCK RESULT:      -5.8      0.000      0.000
REMARK CAVERDOCK CONSTRAINTS:       0.1      0.0      0.0      0.0
REMARK CAVERDOCK TUNNEL: 130     -5.8      3.1    131.4
REMARK  4 active torsions:
REMARK  status: ('A' for Active; 'I' for Inactive)
REMARK    1  A    between atoms: C23_18  and  O25_19 
REMARK    2  A    between atoms: C29_23  and  C31_24 
REMARK    3  A    between atoms: C31_24  and  C33_26 
REMARK    4  A    between atoms: C33_26  and  O34_27 
ROOT
ATOM      1  C1  ZIN A   1      25.620   0.185  30.504  0.00  0.00     0.011 C 
ATOM      2  C2  ZIN A   1      26.165  -1.245  30.519  0.00  0.00    -0.006 C 
ATOM      3  C4  ZIN A   1      25.116  -2.207  31.132  0.00  0.00     0.011 C 
ATOM      4  C5  ZIN A   1      25.758  -2.741  32.407  0.00  0.00    -0.001 C 
ATOM      5  C7  ZIN A   1      25.411  -4.165  32.796  0.00  0.00     0.001 C 
ATOM      6  C9  ZIN A   1      23.903  -4.294  33.019  0.00  0.00     0.047 C 
ATOM      7  C10 ZIN A   1      23.557  -5.745  33.369  0.00  0.00     0.200 C 
ATOM      8  F12 ZIN A   1      22.197  -5.843  33.686  0.00  0.00    -0.245 F 
ATOM      9  C13 ZIN A   1      24.394  -6.153  34.567  0.00  0.00    -0.030 A 
ATOM     10  C14 ZIN A   1      23.790  -6.687  35.620  0.00  0.00     0.061 A 
ATOM     11  C15 ZIN A   1      24.564  -7.076  36.808  0.00  0.00     0.172 A 
ATOM     12  O16 ZIN A   1      24.019  -7.602  37.761  0.00  0.00    -0.289 OA
ATOM     13  C17 ZIN A   1      26.013  -6.813  36.820  0.00  0.00     0.052 A 
ATOM     14  C18 ZIN A   1      26.596  -6.285  35.755  0.00  0.00    -0.008 A 
ATOM     15  C19 ZIN A   1      25.876  -5.932  34.499  0.00  0.00     0.006 A 
ATOM     16  C20 ZIN A   1      26.429  -6.815  33.378  0.00  0.00     0.025 C 
ATOM     17  C21 ZIN A   1      26.171  -4.486  34.093  0.00  0.00     0.035 C 
ATOM     18  C23 ZIN A   1      27.676  -4.307  33.916  0.00  0.00     0.124 C 
ATOM     19  C26 ZIN A   1      28.024  -2.907  33.386  0.00  0.00     0.042 C 
ATOM     20  C27 ZIN A   1      27.277  -2.704  32.087  0.00  0.00    -0.027 C 
ATOM     21  C28 ZIN A   1      27.605  -3.827  31.102  0.00  0.00     0.016 C 
ATOM     22  C29 ZIN A   1      27.421  -1.328  31.427  0.00  0.00     0.070 C 
ENDROOT
BRANCH  22  23
ATOM     23  C31 ZIN A   1      28.667  -1.271  30.581  0.00  0.00     0.155 C 
ATOM     24  O32 ZIN A   1      29.691  -1.769  30.979  0.00  0.00    -0.295 OA
BRANCH  23  25
ATOM     25  C33 ZIN A   1      28.634  -0.591  29.236  0.00  0.00     0.242 C 
BRANCH  25  26
ATOM     26  O34 ZIN A   1      29.891  -0.771  28.580  0.00  0.00    -0.394 OA
ATOM     27  H56 ZIN A   1      30.457  -1.438  28.991  0.00  0.00     0.209 HD
ENDBRANCH  25  26
ENDBRANCH  23  25
ENDBRANCH  22  23
BRANCH  18  28
ATOM     28  O25 ZIN A   1      28.157  -5.286  32.995  0.00  0.00    -0.395 OA
ATOM     29  H48 ZIN A   1      29.112  -5.249  32.843  0.00  0.00     0.210 HD
ENDBRANCH  18  28
TORSDOF 4
ENDMDL
MODEL 132
REMARK CAVERDOCK RESULT:      -4.5      0.000      0.000
REMARK CAVERDOCK CONSTRAINTS:       0.1      0.0      0.0      0.0
REMARK CAVERDOCK TUNNEL: 131     -4.5      3.0    132.5
REMARK  4 active torsions:
REMARK  status: ('A' for Active; 'I' for Inactive)
REMARK    1  A    between atoms: C23_18  and  O25_19 
REMARK    2  A    between atoms: C29_23  and  C31_24 
REMARK    3  A    between atoms: C31_24  and  C33_26 
REMARK    4  A    between atoms: C33_26  and  O34_27 
ROOT
ATOM      1  C1  ZIN A   1      25.536  -0.053  30.568  0.00  0.00     0.011 C 
ATOM      2  C2  ZIN A   1      26.102  -1.473  30.627  0.00  0.00    -0.006 C 
ATOM      3  C4  ZIN A   1      25.048  -2.441  31.221  0.00  0.00     0.011 C 
ATOM      4  C5  ZIN A   1      25.654  -2.942  32.528  0.00  0.00    -0.001 C 
ATOM      5  C7  ZIN A   1      25.316  -4.364  32.930  0.00  0.00     0.001 C 
ATOM      6  C9  ZIN A   1      23.804  -4.514  33.104  0.00  0.00     0.047 C 
ATOM      7  C10 ZIN A   1      23.469  -5.964  33.469  0.00  0.00     0.200 C 
ATOM      8  F12 ZIN A   1      22.101  -6.079  33.741  0.00  0.00    -0.245 F 
ATOM      9  C13 ZIN A   1      24.271  -6.337  34.702  0.00  0.00    -0.030 A 
ATOM     10  C14 ZIN A   1      23.639  -6.862  35.743  0.00  0.00     0.061 A 
ATOM     11  C15 ZIN A   1      24.379  -7.217  36.964  0.00  0.00     0.172 A 
ATOM     12  O16 ZIN A   1      23.809  -7.735  37.907  0.00  0.00    -0.289 OA
ATOM     13  C17 ZIN A   1      25.822  -6.930  37.020  0.00  0.00     0.052 A 
ATOM     14  C18 ZIN A   1      26.432  -6.412  35.966  0.00  0.00    -0.008 A 
ATOM     15  C19 ZIN A   1      25.750  -6.093  34.680  0.00  0.00     0.006 A 
ATOM     16  C20 ZIN A   1      26.355  -6.986  33.595  0.00  0.00     0.025 C 
ATOM     17  C21 ZIN A   1      26.037  -4.650  34.258  0.00  0.00     0.035 C 
ATOM     18  C23 ZIN A   1      27.544  -4.449  34.130  0.00  0.00     0.124 C 
ATOM     19  C26 ZIN A   1      27.888  -3.054  33.586  0.00  0.00     0.042 C 
ATOM     20  C27 ZIN A   1      27.182  -2.886  32.259  0.00  0.00    -0.027 C 
ATOM     21  C28 ZIN A   1      27.562  -4.021  31.306  0.00  0.00     0.016 C 
ATOM     22  C29 ZIN A   1      27.328  -1.520  31.579  0.00  0.00     0.070 C 
ENDROOT
BRANCH  22  23
ATOM     23  C31 ZIN A   1      28.601  -1.458  30.774  0.00  0.00     0.155 C 
ATOM     24  O32 ZIN A   1      29.647  -1.796  31.272  0.00  0.00    -0.295 OA
BRANCH  23  25
ATOM     25  C33 ZIN A   1      28.568  -0.972  29.348  0.00  0.00     0.242 C 
BRANCH  25  26
ATOM     26  O34 ZIN A   1      29.899  -0.698  28.907  0.00  0.00    -0.394 OA
ATOM     27  H56 ZIN A   1      30.303  -1.418  28.405  0.00  0.00     0.209 HD
ENDBRANCH  25  26
ENDBRANCH  23  25
ENDBRANCH  22  23
BRANCH  18  28
ATOM     28  O25 ZIN A   1      28.072  -5.437  33.243  0.00  0.00    -0.395 OA
ATOM     29  H48 ZIN A   1      28.826  -5.133  32.719  0.00  0.00     0.210 HD
ENDBRANCH  18  28
TORSDOF 4
ENDMDL
MODEL 133
REMARK CAVERDOCK RESULT:      -2.7      0.000      0.000
REMARK CAVERDOCK CONSTRAINTS:       0.1      0.0      0.0      0.0
REMARK CAVERDOCK TUNNEL: 132     -2.7      3.0    133.6
REMARK  4 active torsions:
REMARK  status: ('A' for Active; 'I' for Inactive)
REMARK    1  A    between atoms: C23_18  and  O25_19 
REMARK    2  A    between atoms: C29_23  and  C31_24 
REMARK    3  A    between atoms: C31_24  and  C33_26 
REMARK    4  A    between atoms: C33_26  and  O34_27 
ROOT
ATOM      1  C1  ZIN A   1      25.398  -0.247  30.668  0.00  0.00     0.011 C 
ATOM      2  C2  ZIN A   1      26.006  -1.649  30.745  0.00  0.00    -0.006 C 
ATOM      3  C4  ZIN A   1      24.975  -2.645  31.331  0.00  0.00     0.011 C 
ATOM      4  C5  ZIN A   1      25.576  -3.119  32.649  0.00  0.00    -0.001 C 
ATOM      5  C7  ZIN A   1      25.277  -4.548  33.056  0.00  0.00     0.001 C 
ATOM      6  C9  ZIN A   1      23.768  -4.744  33.209  0.00  0.00     0.047 C 
ATOM      7  C10 ZIN A   1      23.473  -6.201  33.579  0.00  0.00     0.200 C 
ATOM      8  F12 ZIN A   1      22.105  -6.357  33.832  0.00  0.00    -0.245 F 
ATOM      9  C13 ZIN A   1      24.267  -6.541  34.826  0.00  0.00    -0.030 A 
ATOM     10  C14 ZIN A   1      23.637  -7.079  35.862  0.00  0.00     0.061 A 
ATOM     11  C15 ZIN A   1      24.369  -7.403  37.095  0.00  0.00     0.172 A 
ATOM     12  O16 ZIN A   1      23.802  -7.932  38.034  0.00  0.00    -0.289 OA
ATOM     13  C17 ZIN A   1      25.802  -7.071  37.171  0.00  0.00     0.052 A 
ATOM     14  C18 ZIN A   1      26.412  -6.541  36.122  0.00  0.00    -0.008 A 
ATOM     15  C19 ZIN A   1      25.739  -6.251  34.824  0.00  0.00     0.006 A 
ATOM     16  C20 ZIN A   1      26.387  -7.132  33.754  0.00  0.00     0.025 C 
ATOM     17  C21 ZIN A   1      25.987  -4.803  34.396  0.00  0.00     0.035 C 
ATOM     18  C23 ZIN A   1      27.489  -4.556  34.288  0.00  0.00     0.124 C 
ATOM     19  C26 ZIN A   1      27.797  -3.154  33.740  0.00  0.00     0.042 C 
ATOM     20  C27 ZIN A   1      27.106  -3.017  32.402  0.00  0.00    -0.027 C 
ATOM     21  C28 ZIN A   1      27.534  -4.145  31.462  0.00  0.00     0.016 C 
ATOM     22  C29 ZIN A   1      27.219  -1.651  31.715  0.00  0.00     0.070 C 
ENDROOT
BRANCH  22  23
ATOM     23  C31 ZIN A   1      28.501  -1.554  30.928  0.00  0.00     0.155 C 
ATOM     24  O32 ZIN A   1      29.564  -1.608  31.497  0.00  0.00    -0.295 OA
BRANCH  23  25
ATOM     25  C33 ZIN A   1      28.456  -1.391  29.431  0.00  0.00     0.242 C 
BRANCH  25  26
ATOM     26  O34 ZIN A   1      29.673  -0.793  28.980  0.00  0.00    -0.394 OA
ATOM     27  H56 ZIN A   1      29.814   0.106  29.307  0.00  0.00     0.209 HD
ENDBRANCH  25  26
ENDBRANCH  23  25
ENDBRANCH  22  23
BRANCH  18  28
ATOM     28  O25 ZIN A   1      28.059  -5.532  33.416  0.00  0.00    -0.395 OA
ATOM     29  H48 ZIN A   1      27.741  -5.479  32.504  0.00  0.00     0.210 HD
ENDBRANCH  18  28
TORSDOF 4
ENDMDL
MODEL 134
REMARK CAVERDOCK RESULT:      -2.2      0.000      0.000
REMARK CAVERDOCK CONSTRAINTS:       0.0      0.0      0.0      0.0
REMARK CAVERDOCK TUNNEL: 133     -2.2      3.0    134.5
REMARK  4 active torsions:
REMARK  status: ('A' for Active; 'I' for Inactive)
REMARK    1  A    between atoms: C23_18  and  O25_19 
REMARK    2  A    between atoms: C29_23  and  C31_24 
REMARK    3  A    between atoms: C31_24  and  C33_26 
REMARK    4  A    between atoms: C33_26  and  O34_27 
ROOT
ATOM      1  C1  ZIN A   1      25.470  -6.810  37.336  0.00  0.00     0.011 C 
ATOM      2  C2  ZIN A   1      25.113  -6.689  35.853  0.00  0.00    -0.006 C 
ATOM      3  C4  ZIN A   1      26.402  -6.541  35.006  0.00  0.00     0.011 C 
ATOM      4  C5  ZIN A   1      26.313  -5.156  34.377  0.00  0.00    -0.001 C 
ATOM      5  C7  ZIN A   1      26.916  -4.998  32.995  0.00  0.00     0.001 C 
ATOM      6  C9  ZIN A   1      28.410  -5.328  33.036  0.00  0.00     0.047 C 
ATOM      7  C10 ZIN A   1      29.001  -5.207  31.627  0.00  0.00     0.200 C 
ATOM      8  F12 ZIN A   1      30.387  -5.395  31.679  0.00  0.00    -0.245 F 
ATOM      9  C13 ZIN A   1      28.691  -3.817  31.103  0.00  0.00    -0.030 A 
ATOM     10  C14 ZIN A   1      29.680  -3.078  30.621  0.00  0.00     0.061 A 
ATOM     11  C15 ZIN A   1      29.422  -1.718  30.123  0.00  0.00     0.172 A 
ATOM     12  O16 ZIN A   1      30.321  -1.050  29.645  0.00  0.00    -0.289 OA
ATOM     13  C17 ZIN A   1      28.054  -1.182  30.218  0.00  0.00     0.052 A 
ATOM     14  C18 ZIN A   1      27.081  -1.942  30.696  0.00  0.00    -0.008 A 
ATOM     15  C19 ZIN A   1      27.268  -3.348  31.154  0.00  0.00     0.006 A 
ATOM     16  C20 ZIN A   1      26.444  -4.253  30.235  0.00  0.00     0.025 C 
ATOM     17  C21 ZIN A   1      26.703  -3.538  32.563  0.00  0.00     0.035 C 
ATOM     18  C23 ZIN A   1      25.224  -3.163  32.573  0.00  0.00     0.124 C 
ATOM     19  C26 ZIN A   1      24.572  -3.455  33.933  0.00  0.00     0.042 C 
ATOM     20  C27 ZIN A   1      24.784  -4.919  34.246  0.00  0.00    -0.027 C 
ATOM     21  C28 ZIN A   1      24.241  -5.790  33.112  0.00  0.00     0.016 C 
ATOM     22  C29 ZIN A   1      24.277  -5.404  35.609  0.00  0.00     0.070 C 
ENDROOT
BRANCH  22  23
ATOM     23  C31 ZIN A   1      22.812  -5.754  35.539  0.00  0.00     0.155 C 
ATOM     24  O32 ZIN A   1      22.050  -5.331  36.374  0.00  0.00    -0.295 OA
BRANCH  23  25
ATOM     25  C33 ZIN A   1      22.300  -6.632  34.426  0.00  0.00     0.242 C 
BRANCH  25  26
ATOM     26  O34 ZIN A   1      21.088  -6.081  33.904  0.00  0.00    -0.394 OA
ATOM     27  H56 ZIN A   1      20.923  -6.303  32.978  0.00  0.00     0.209 HD
ENDBRANCH  25  26
ENDBRANCH  23  25
ENDBRANCH  22  23
BRANCH  18  28
ATOM     28  O25 ZIN A   1      24.548  -3.914  31.563  0.00  0.00    -0.395 OA
ATOM     29  H48 ZIN A   1      25.104  -4.569  31.120  0.00  0.00     0.210 HD
ENDBRANCH  18  28
TORSDOF 4
ENDMDL
MODEL 135
REMARK CAVERDOCK RESULT:       0.1      0.000      0.000
REMARK CAVERDOCK CONSTRAINTS:       0.0      0.0      0.0      0.0
REMARK CAVERDOCK TUNNEL: 134      0.1      3.0    135.4
REMARK  4 active torsions:
REMARK  status: ('A' for Active; 'I' for Inactive)
REMARK    1  A    between atoms: C23_18  and  O25_19 
REMARK    2  A    between atoms: C29_23  and  C31_24 
REMARK    3  A    between atoms: C31_24  and  C33_26 
REMARK    4  A    between atoms: C33_26  and  O34_27 
ROOT
ATOM      1  C1  ZIN A   1      24.534  -6.876  37.279  0.00  0.00     0.011 C 
ATOM      2  C2  ZIN A   1      24.308  -6.717  35.774  0.00  0.00    -0.006 C 
ATOM      3  C4  ZIN A   1      25.668  -6.663  35.035  0.00  0.00     0.011 C 
ATOM      4  C5  ZIN A   1      25.738  -5.271  34.419  0.00  0.00    -0.001 C 
ATOM      5  C7  ZIN A   1      26.461  -5.151  33.092  0.00  0.00     0.001 C 
ATOM      6  C9  ZIN A   1      27.917  -5.595  33.247  0.00  0.00     0.047 C 
ATOM      7  C10 ZIN A   1      28.627  -5.511  31.892  0.00  0.00     0.200 C 
ATOM      8  F12 ZIN A   1      29.986  -5.806  32.053  0.00  0.00    -0.245 F 
ATOM      9  C13 ZIN A   1      28.468  -4.098  31.363  0.00  0.00    -0.030 A 
ATOM     10  C14 ZIN A   1      29.547  -3.434  30.972  0.00  0.00     0.061 A 
ATOM     11  C15 ZIN A   1      29.436  -2.055  30.474  0.00  0.00     0.172 A 
ATOM     12  O16 ZIN A   1      30.419  -1.455  30.077  0.00  0.00    -0.289 OA
ATOM     13  C17 ZIN A   1      28.109  -1.415  30.466  0.00  0.00     0.052 A 
ATOM     14  C18 ZIN A   1      27.045  -2.100  30.855  0.00  0.00    -0.008 A 
ATOM     15  C19 ZIN A   1      27.086  -3.519  31.307  0.00  0.00     0.006 A 
ATOM     16  C20 ZIN A   1      26.271  -4.351  30.314  0.00  0.00     0.025 C 
ATOM     17  C21 ZIN A   1      26.397  -3.675  32.664  0.00  0.00     0.035 C 
ATOM     18  C23 ZIN A   1      24.955  -3.187  32.560  0.00  0.00     0.124 C 
ATOM     19  C26 ZIN A   1      24.174  -3.436  33.860  0.00  0.00     0.042 C 
ATOM     20  C27 ZIN A   1      24.247  -4.914  34.169  0.00  0.00    -0.027 C 
ATOM     21  C28 ZIN A   1      23.732  -5.733  32.984  0.00  0.00     0.016 C 
ATOM     22  C29 ZIN A   1      23.596  -5.368  35.480  0.00  0.00     0.070 C 
ENDROOT
BRANCH  22  23
ATOM     23  C31 ZIN A   1      22.119  -5.603  35.289  0.00  0.00     0.155 C 
ATOM     24  O32 ZIN A   1      21.333  -5.209  36.116  0.00  0.00    -0.295 OA
BRANCH  23  25
ATOM     25  C33 ZIN A   1      21.624  -6.330  34.065  0.00  0.00     0.242 C 
BRANCH  25  26
ATOM     26  O34 ZIN A   1      20.345  -5.815  33.690  0.00  0.00    -0.394 OA
ATOM     27  H56 ZIN A   1      20.375  -4.926  33.311  0.00  0.00     0.209 HD
ENDBRANCH  25  26
ENDBRANCH  23  25
ENDBRANCH  22  23
BRANCH  18  28
[truncated: 83,244 more chars]
