# Supplementary material for: Fully automated virtual screening pipeline of FDA-approved drugs using Caver Web
Source: Comput Struct Biotechnol J. 2022 Nov 17;20:6512–8. doi: 10.1016/j.csbj.2022.11.031 (PMC9705369; doi:10.1016/j.csbj.2022.11.031)
Supplement: Supplementary data 1 [file mmc1.zip › supplementary_data/pymol/ZINC000004215173.pdbqt]

MODEL 1
REMARK CAVERDOCK RESULT:      29.2      0.000      0.000
REMARK CAVERDOCK CONSTRAINTS:       0.0      0.0      0.0      0.0
REMARK CAVERDOCK TUNNEL: 0     29.2      1.7      1.6
REMARK  1 active torsions:
REMARK  status: ('A' for Active; 'I' for Inactive)
REMARK    1  A    between atoms: C23_20  and  O25_22 
ROOT
ATOM      1  C1  <0> d   1      43.390   4.126  33.934  0.00  0.00     0.010 C 
ATOM      2  C2  <0> d   1      43.485   5.638  33.719  0.00  0.00    -0.010 C 
ATOM      3  C4  <0> d   1      44.952   6.037  33.540  0.00  0.00     0.039 C 
ATOM      4  C5  <0> d   1      45.018   7.517  33.210  0.00  0.00    -0.067 C 
ATOM      5  C6  <0> d   1      45.875   8.268  33.902  0.00  0.00     0.053 C 
ATOM      6  C7  <0> d   1      45.993   9.701  33.613  0.00  0.00     0.149 C 
ATOM      7  O8  <0> d   1      46.446  10.481  34.425  0.00  0.00    -0.293 OA
ATOM      8  C9  <0> d   1      45.521  10.157  32.246  0.00  0.00     0.084 C 
ATOM      9  C10 <0> d   1      44.127   9.569  32.025  0.00  0.00     0.022 C 
ATOM     10  C11 <0> d   1      44.134   8.053  32.127  0.00  0.00    -0.016 C 
ATOM     11  C12 <0> d   1      44.627   7.491  30.792  0.00  0.00     0.020 C 
ATOM     12  C13 <0> d   1      42.697   7.557  32.329  0.00  0.00     0.003 C 
ATOM     13  C15 <0> d   1      41.838   8.021  31.156  0.00  0.00     0.007 C 
ATOM     14  C16 <0> d   1      40.414   7.449  31.233  0.00  0.00     0.013 C 
ATOM     15  C17 <0> d   1      40.540   5.938  31.271  0.00  0.00    -0.009 C 
ATOM     16  C18 <0> d   1      41.367   5.458  30.077  0.00  0.00     0.018 C 
ATOM     17  C19 <0> d   1      41.260   5.572  32.596  0.00  0.00     0.001 C 
ATOM     18  C21 <0> d   1      41.044   4.056  32.658  0.00  0.00     0.009 C 
ATOM     19  C22 <0> d   1      39.569   3.896  32.197  0.00  0.00     0.038 C 
ATOM     20  C23 <0> d   1      39.238   5.148  31.349  0.00  0.00     0.062 C 
ATOM     21  C24 <0> d   1      38.152   5.981  32.034  0.00  0.00     0.046 C 
ATOM     22  C26 <0> d   1      42.700   6.027  32.463  0.00  0.00    -0.001 C 
ENDROOT
BRANCH  20  23
ATOM     23  O25 <0> d   1      38.813   4.761  30.040  0.00  0.00    -0.389 OA
ATOM     24  H55 <0> d   1      39.100   5.363  29.340  0.00  0.00     0.210 HD
ENDBRANCH  20  23
TORSDOF 1
ENDMDL
MODEL 2
REMARK CAVERDOCK RESULT:      30.4      0.000      0.000
REMARK CAVERDOCK CONSTRAINTS:       0.0      0.0      0.0      0.0
REMARK CAVERDOCK TUNNEL: 1     30.4      1.8      2.1
REMARK  1 active torsions:
REMARK  status: ('A' for Active; 'I' for Inactive)
REMARK    1  A    between atoms: C23_20  and  O25_22 
ROOT
ATOM      1  C1  <0> d   1      43.121   3.810  33.610  0.00  0.00     0.010 C 
ATOM      2  C2  <0> d   1      43.285   5.332  33.589  0.00  0.00    -0.010 C 
ATOM      3  C4  <0> d   1      44.768   5.684  33.454  0.00  0.00     0.039 C 
ATOM      4  C5  <0> d   1      44.902   7.190  33.316  0.00  0.00    -0.067 C 
ATOM      5  C6  <0> d   1      45.793   7.805  34.093  0.00  0.00     0.053 C 
ATOM      6  C7  <0> d   1      45.977   9.257  33.990  0.00  0.00     0.149 C 
ATOM      7  O8  <0> d   1      46.465   9.905  34.892  0.00  0.00    -0.293 OA
ATOM      8  C9  <0> d   1      45.525   9.906  32.696  0.00  0.00     0.084 C 
ATOM      9  C10 <0> d   1      44.105   9.415  32.410  0.00  0.00     0.022 C 
ATOM     10  C11 <0> d   1      44.043   7.900  32.317  0.00  0.00    -0.016 C 
ATOM     11  C12 <0> d   1      44.509   7.493  30.917  0.00  0.00     0.020 C 
ATOM     12  C13 <0> d   1      42.585   7.447  32.463  0.00  0.00     0.003 C 
ATOM     13  C15 <0> d   1      41.747   8.097  31.365  0.00  0.00     0.007 C 
ATOM     14  C16 <0> d   1      40.298   7.585  31.377  0.00  0.00     0.013 C 
ATOM     15  C17 <0> d   1      40.355   6.077  31.220  0.00  0.00    -0.009 C 
ATOM     16  C18 <0> d   1      41.159   5.717  29.969  0.00  0.00     0.018 C 
ATOM     17  C19 <0> d   1      41.058   5.512  32.482  0.00  0.00     0.001 C 
ATOM     18  C21 <0> d   1      40.773   4.012  32.350  0.00  0.00     0.009 C 
ATOM     19  C22 <0> d   1      39.292   3.979  31.883  0.00  0.00     0.038 C 
ATOM     20  C23 <0> d   1      39.018   5.343  31.204  0.00  0.00     0.062 C 
ATOM     21  C24 <0> d   1      37.972   6.129  31.998  0.00  0.00     0.046 C 
ATOM     22  C26 <0> d   1      42.518   5.914  32.399  0.00  0.00    -0.001 C 
ENDROOT
BRANCH  20  23
ATOM     23  O25 <0> d   1      38.576   5.148  29.859  0.00  0.00    -0.389 OA
ATOM     24  H55 <0> d   1      39.231   5.390  29.191  0.00  0.00     0.210 HD
ENDBRANCH  20  23
TORSDOF 1
ENDMDL
MODEL 3
REMARK CAVERDOCK RESULT:      31.2      0.000      0.000
REMARK CAVERDOCK CONSTRAINTS:       0.0      0.0      0.0      0.0
REMARK CAVERDOCK TUNNEL: 2     31.2      1.8      3.5
REMARK  1 active torsions:
REMARK  status: ('A' for Active; 'I' for Inactive)
REMARK    1  A    between atoms: C23_20  and  O25_22 
ROOT
ATOM      1  C1  <0> d   1      42.877   3.729  33.439  0.00  0.00     0.010 C 
ATOM      2  C2  <0> d   1      43.037   5.250  33.498  0.00  0.00    -0.010 C 
ATOM      3  C4  <0> d   1      44.521   5.612  33.406  0.00  0.00     0.039 C 
ATOM      4  C5  <0> d   1      44.653   7.123  33.346  0.00  0.00    -0.067 C 
ATOM      5  C6  <0> d   1      45.528   7.701  34.168  0.00  0.00     0.053 C 
ATOM      6  C7  <0> d   1      45.709   9.157  34.140  0.00  0.00     0.149 C 
ATOM      7  O8  <0> d   1      46.180   9.760  35.082  0.00  0.00    -0.293 OA
ATOM      8  C9  <0> d   1      45.278   9.868  32.873  0.00  0.00     0.084 C 
ATOM      9  C10 <0> d   1      43.865   9.389  32.538  0.00  0.00     0.022 C 
ATOM     10  C11 <0> d   1      43.809   7.880  32.368  0.00  0.00    -0.016 C 
ATOM     11  C12 <0> d   1      44.300   7.544  30.958  0.00  0.00     0.020 C 
ATOM     12  C13 <0> d   1      42.350   7.417  32.465  0.00  0.00     0.003 C 
ATOM     13  C15 <0> d   1      41.530   8.119  31.387  0.00  0.00     0.007 C 
ATOM     14  C16 <0> d   1      40.082   7.604  31.348  0.00  0.00     0.013 C 
ATOM     15  C17 <0> d   1      40.146   6.106  31.117  0.00  0.00    -0.009 C 
ATOM     16  C18 <0> d   1      40.973   5.811  29.864  0.00  0.00     0.018 C 
ATOM     17  C19 <0> d   1      40.829   5.480  32.362  0.00  0.00     0.001 C 
ATOM     18  C21 <0> d   1      40.551   3.988  32.150  0.00  0.00     0.009 C 
ATOM     19  C22 <0> d   1      39.079   3.975  31.656  0.00  0.00     0.038 C 
ATOM     20  C23 <0> d   1      38.812   5.372  31.041  0.00  0.00     0.062 C 
ATOM     21  C24 <0> d   1      37.751   6.115  31.855  0.00  0.00     0.046 C 
ATOM     22  C26 <0> d   1      42.289   5.890  32.324  0.00  0.00    -0.001 C 
ENDROOT
BRANCH  20  23
ATOM     23  O25 <0> d   1      38.394   5.242  29.680  0.00  0.00    -0.389 OA
ATOM     24  H55 <0> d   1      37.574   5.712  29.475  0.00  0.00     0.210 HD
ENDBRANCH  20  23
TORSDOF 1
ENDMDL
MODEL 4
REMARK CAVERDOCK RESULT:      31.4      0.000      0.000
REMARK CAVERDOCK CONSTRAINTS:       0.0      0.0      0.0      0.0
REMARK CAVERDOCK TUNNEL: 3     31.4      1.9      4.3
REMARK  1 active torsions:
REMARK  status: ('A' for Active; 'I' for Inactive)
REMARK    1  A    between atoms: C23_20  and  O25_22 
ROOT
ATOM      1  C1  <0> d   1      42.668   3.478  33.404  0.00  0.00     0.010 C 
ATOM      2  C2  <0> d   1      42.854   4.993  33.507  0.00  0.00    -0.010 C 
ATOM      3  C4  <0> d   1      44.346   5.331  33.437  0.00  0.00     0.039 C 
ATOM      4  C5  <0> d   1      44.504   6.841  33.422  0.00  0.00    -0.067 C 
ATOM      5  C6  <0> d   1      45.383   7.379  34.266  0.00  0.00     0.053 C 
ATOM      6  C7  <0> d   1      45.590   8.831  34.283  0.00  0.00     0.149 C 
ATOM      7  O8  <0> d   1      46.064   9.398  35.245  0.00  0.00    -0.293 OA
ATOM      8  C9  <0> d   1      45.181   9.586  33.033  0.00  0.00     0.084 C 
ATOM      9  C10 <0> d   1      43.763   9.142  32.674  0.00  0.00     0.022 C 
ATOM     10  C11 <0> d   1      43.682   7.641  32.460  0.00  0.00    -0.016 C 
ATOM     11  C12 <0> d   1      44.178   7.337  31.045  0.00  0.00     0.020 C 
ATOM     12  C13 <0> d   1      42.214   7.201  32.534  0.00  0.00     0.003 C 
ATOM     13  C15 <0> d   1      41.415   7.949  31.470  0.00  0.00     0.007 C 
ATOM     14  C16 <0> d   1      39.958   7.461  31.406  0.00  0.00     0.013 C 
ATOM     15  C17 <0> d   1      39.998   5.970  31.132  0.00  0.00    -0.009 C 
ATOM     16  C18 <0> d   1      40.829   5.696  29.877  0.00  0.00     0.018 C 
ATOM     17  C19 <0> d   1      40.660   5.296  32.363  0.00  0.00     0.001 C 
ATOM     18  C21 <0> d   1      40.357   3.815  32.106  0.00  0.00     0.009 C 
ATOM     19  C22 <0> d   1      38.889   3.843  31.601  0.00  0.00     0.038 C 
ATOM     20  C23 <0> d   1      38.652   5.261  31.025  0.00  0.00     0.062 C 
ATOM     21  C24 <0> d   1      37.597   5.999  31.852  0.00  0.00     0.046 C 
ATOM     22  C26 <0> d   1      42.127   5.680  32.348  0.00  0.00    -0.001 C 
ENDROOT
BRANCH  20  23
ATOM     23  O25 <0> d   1      38.242   5.179  29.658  0.00  0.00    -0.389 OA
ATOM     24  H55 <0> d   1      38.153   4.274  29.328  0.00  0.00     0.210 HD
ENDBRANCH  20  23
TORSDOF 1
ENDMDL
MODEL 5
REMARK CAVERDOCK RESULT:      31.9      0.000      0.000
REMARK CAVERDOCK CONSTRAINTS:       0.0      0.0      0.0      0.0
REMARK CAVERDOCK TUNNEL: 4     31.9      1.9      5.1
REMARK  1 active torsions:
REMARK  status: ('A' for Active; 'I' for Inactive)
REMARK    1  A    between atoms: C23_20  and  O25_22 
ROOT
ATOM      1  C1  <0> d   1      42.455   3.383  33.365  0.00  0.00     0.010 C 
ATOM      2  C2  <0> d   1      42.690   4.890  33.483  0.00  0.00    -0.010 C 
ATOM      3  C4  <0> d   1      44.193   5.179  33.428  0.00  0.00     0.039 C 
ATOM      4  C5  <0> d   1      44.402   6.682  33.427  0.00  0.00    -0.067 C 
ATOM      5  C6  <0> d   1      45.291   7.183  34.283  0.00  0.00     0.053 C 
ATOM      6  C7  <0> d   1      45.547   8.628  34.314  0.00  0.00     0.149 C 
ATOM      7  O8  <0> d   1      46.031   9.170  35.285  0.00  0.00    -0.293 OA
ATOM      8  C9  <0> d   1      45.174   9.406  33.068  0.00  0.00     0.084 C 
ATOM      9  C10 <0> d   1      43.744   9.013  32.694  0.00  0.00     0.022 C 
ATOM     10  C11 <0> d   1      43.615   7.517  32.466  0.00  0.00    -0.016 C 
ATOM     11  C12 <0> d   1      44.112   7.209  31.052  0.00  0.00     0.020 C 
ATOM     12  C13 <0> d   1      42.132   7.127  32.524  0.00  0.00     0.003 C 
ATOM     13  C15 <0> d   1      41.367   7.909  31.460  0.00  0.00     0.007 C 
ATOM     14  C16 <0> d   1      39.896   7.471  31.380  0.00  0.00     0.013 C 
ATOM     15  C17 <0> d   1      39.888   5.982  31.093  0.00  0.00    -0.009 C 
ATOM     16  C18 <0> d   1      40.720   5.691  29.843  0.00  0.00     0.018 C 
ATOM     17  C19 <0> d   1      40.517   5.276  32.324  0.00  0.00     0.001 C 
ATOM     18  C21 <0> d   1      40.167   3.809  32.052  0.00  0.00     0.009 C 
ATOM     19  C22 <0> d   1      38.704   3.890  31.535  0.00  0.00     0.038 C 
ATOM     20  C23 <0> d   1      38.520   5.320  30.970  0.00  0.00     0.062 C 
ATOM     21  C24 <0> d   1      37.484   6.086  31.795  0.00  0.00     0.046 C 
ATOM     22  C26 <0> d   1      41.996   5.610  32.324  0.00  0.00    -0.001 C 
ENDROOT
BRANCH  20  23
ATOM     23  O25 <0> d   1      38.119   5.263  29.599  0.00  0.00    -0.389 OA
ATOM     24  H55 <0> d   1      37.755   4.408  29.331  0.00  0.00     0.210 HD
ENDBRANCH  20  23
TORSDOF 1
ENDMDL
MODEL 6
REMARK CAVERDOCK RESULT:      32.9      0.000      0.000
REMARK CAVERDOCK CONSTRAINTS:       0.0      0.0      0.0      0.0
REMARK CAVERDOCK TUNNEL: 5     32.9      1.8      6.1
REMARK  1 active torsions:
REMARK  status: ('A' for Active; 'I' for Inactive)
REMARK    1  A    between atoms: C23_20  and  O25_22 
ROOT
ATOM      1  C1  <0> d   1      42.218   3.313  33.169  0.00  0.00     0.010 C 
ATOM      2  C2  <0> d   1      42.459   4.813  33.349  0.00  0.00    -0.010 C 
ATOM      3  C4  <0> d   1      43.961   5.101  33.292  0.00  0.00     0.039 C 
ATOM      4  C5  <0> d   1      44.174   6.602  33.353  0.00  0.00    -0.067 C 
ATOM      5  C6  <0> d   1      45.072   7.065  34.221  0.00  0.00     0.053 C 
ATOM      6  C7  <0> d   1      45.331   8.507  34.311  0.00  0.00     0.149 C 
ATOM      7  O8  <0> d   1      45.826   9.007  35.300  0.00  0.00    -0.293 OA
ATOM      8  C9  <0> d   1      44.948   9.338  33.102  0.00  0.00     0.084 C 
ATOM      9  C10 <0> d   1      43.515   8.964  32.725  0.00  0.00     0.022 C 
ATOM     10  C11 <0> d   1      43.379   7.479  32.435  0.00  0.00    -0.016 C 
ATOM     11  C12 <0> d   1      43.863   7.230  31.005  0.00  0.00     0.020 C 
ATOM     12  C13 <0> d   1      41.896   7.089  32.491  0.00  0.00     0.003 C 
ATOM     13  C15 <0> d   1      41.124   7.918  31.469  0.00  0.00     0.007 C 
ATOM     14  C16 <0> d   1      39.651   7.486  31.384  0.00  0.00     0.013 C 
ATOM     15  C17 <0> d   1      39.637   6.010  31.034  0.00  0.00    -0.009 C 
ATOM     16  C18 <0> d   1      40.456   5.771  29.765  0.00  0.00     0.018 C 
ATOM     17  C19 <0> d   1      40.275   5.252  32.228  0.00  0.00     0.001 C 
ATOM     18  C21 <0> d   1      39.920   3.798  31.897  0.00  0.00     0.009 C 
ATOM     19  C22 <0> d   1      38.452   3.904  31.398  0.00  0.00     0.038 C 
ATOM     20  C23 <0> d   1      38.266   5.357  30.895  0.00  0.00     0.062 C 
ATOM     21  C24 <0> d   1      37.239   6.089  31.762  0.00  0.00     0.046 C 
ATOM     22  C26 <0> d   1      41.755   5.583  32.228  0.00  0.00    -0.001 C 
ENDROOT
BRANCH  20  23
ATOM     23  O25 <0> d   1      37.852   5.359  29.527  0.00  0.00    -0.389 OA
ATOM     24  H55 <0> d   1      38.187   6.108  29.016  0.00  0.00     0.210 HD
ENDBRANCH  20  23
TORSDOF 1
ENDMDL
MODEL 7
REMARK CAVERDOCK RESULT:      33.6      0.000      0.000
REMARK CAVERDOCK CONSTRAINTS:       0.0      0.0      0.0      0.0
REMARK CAVERDOCK TUNNEL: 6     33.6      1.8      7.5
REMARK  1 active torsions:
REMARK  status: ('A' for Active; 'I' for Inactive)
REMARK    1  A    between atoms: C23_20  and  O25_22 
ROOT
ATOM      1  C1  <0> d   1      42.053   3.238  33.073  0.00  0.00     0.010 C 
ATOM      2  C2  <0> d   1      42.310   4.731  33.288  0.00  0.00    -0.010 C 
ATOM      3  C4  <0> d   1      43.815   5.003  33.237  0.00  0.00     0.039 C 
ATOM      4  C5  <0> d   1      44.045   6.501  33.333  0.00  0.00    -0.067 C 
ATOM      5  C6  <0> d   1      44.948   6.933  34.212  0.00  0.00     0.053 C 
ATOM      6  C7  <0> d   1      45.223   8.369  34.335  0.00  0.00     0.149 C 
ATOM      7  O8  <0> d   1      45.723   8.840  35.336  0.00  0.00    -0.293 OA
ATOM      8  C9  <0> d   1      44.849   9.233  33.147  0.00  0.00     0.084 C 
ATOM      9  C10 <0> d   1      43.411   8.884  32.762  0.00  0.00     0.022 C 
ATOM     10  C11 <0> d   1      43.260   7.408  32.437  0.00  0.00    -0.016 C 
ATOM     11  C12 <0> d   1      43.740   7.187  31.001  0.00  0.00     0.020 C 
ATOM     12  C13 <0> d   1      41.773   7.033  32.484  0.00  0.00     0.003 C 
ATOM     13  C15 <0> d   1      41.009   7.893  31.482  0.00  0.00     0.007 C 
ATOM     14  C16 <0> d   1      39.531   7.480  31.388  0.00  0.00     0.013 C 
ATOM     15  C17 <0> d   1      39.501   6.013  31.003  0.00  0.00    -0.009 C 
ATOM     16  C18 <0> d   1      40.317   5.795  29.728  0.00  0.00     0.018 C 
ATOM     17  C19 <0> d   1      40.132   5.220  32.178  0.00  0.00     0.001 C 
ATOM     18  C21 <0> d   1      39.760   3.778  31.813  0.00  0.00     0.009 C 
ATOM     19  C22 <0> d   1      38.294   3.912  31.318  0.00  0.00     0.038 C 
ATOM     20  C23 <0> d   1      38.123   5.378  30.850  0.00  0.00     0.062 C 
ATOM     21  C24 <0> d   1      37.104   6.101  31.733  0.00  0.00     0.046 C 
ATOM     22  C26 <0> d   1      41.615   5.535  32.186  0.00  0.00    -0.001 C 
ENDROOT
BRANCH  20  23
ATOM     23  O25 <0> d   1      37.709   5.417  29.482  0.00  0.00    -0.389 OA
ATOM     24  H55 <0> d   1      37.237   4.625  29.192  0.00  0.00     0.210 HD
ENDBRANCH  20  23
TORSDOF 1
ENDMDL
MODEL 8
REMARK CAVERDOCK RESULT:      34.8      0.000      0.000
REMARK CAVERDOCK CONSTRAINTS:       0.0      0.0      0.0      0.0
REMARK CAVERDOCK TUNNEL: 7     34.8      1.8      8.1
REMARK  1 active torsions:
REMARK  status: ('A' for Active; 'I' for Inactive)
REMARK    1  A    between atoms: C23_20  and  O25_22 
ROOT
ATOM      1  C1  <0> d   1      41.732   3.201  32.930  0.00  0.00     0.010 C 
ATOM      2  C2  <0> d   1      42.034   4.680  33.183  0.00  0.00    -0.010 C 
ATOM      3  C4  <0> d   1      43.546   4.910  33.127  0.00  0.00     0.039 C 
ATOM      4  C5  <0> d   1      43.820   6.396  33.261  0.00  0.00    -0.067 C 
ATOM      5  C6  <0> d   1      44.741   6.779  34.144  0.00  0.00     0.053 C 
ATOM      6  C7  <0> d   1      45.058   8.203  34.302  0.00  0.00     0.149 C 
ATOM      7  O8  <0> d   1      45.579   8.633  35.311  0.00  0.00    -0.293 OA
ATOM      8  C9  <0> d   1      44.702   9.108  33.140  0.00  0.00     0.084 C 
ATOM      9  C10 <0> d   1      43.252   8.811  32.757  0.00  0.00     0.022 C 
ATOM     10  C11 <0> d   1      43.056   7.349  32.395  0.00  0.00    -0.016 C 
ATOM     11  C12 <0> d   1      43.520   7.153  30.950  0.00  0.00     0.020 C 
ATOM     12  C13 <0> d   1      41.559   7.016  32.442  0.00  0.00     0.003 C 
ATOM     13  C15 <0> d   1      40.814   7.925  31.469  0.00  0.00     0.007 C 
ATOM     14  C16 <0> d   1      39.324   7.557  31.375  0.00  0.00     0.013 C 
ATOM     15  C17 <0> d   1      39.249   6.102  30.952  0.00  0.00    -0.009 C 
ATOM     16  C18 <0> d   1      40.050   5.894  29.666  0.00  0.00     0.018 C 
ATOM     17  C19 <0> d   1      39.864   5.260  32.102  0.00  0.00     0.001 C 
ATOM     18  C21 <0> d   1      39.447   3.840  31.702  0.00  0.00     0.009 C 
ATOM     19  C22 <0> d   1      37.983   4.029  31.221  0.00  0.00     0.038 C 
ATOM     20  C23 <0> d   1      37.852   5.512  30.793  0.00  0.00     0.062 C 
ATOM     21  C24 <0> d   1      36.860   6.241  31.702  0.00  0.00     0.046 C 
ATOM     22  C26 <0> d   1      41.355   5.532  32.107  0.00  0.00    -0.001 C 
ENDROOT
BRANCH  20  23
ATOM     23  O25 <0> d   1      37.430   5.599  29.430  0.00  0.00    -0.389 OA
ATOM     24  H55 <0> d   1      36.804   4.910  29.167  0.00  0.00     0.210 HD
ENDBRANCH  20  23
TORSDOF 1
ENDMDL
MODEL 9
REMARK CAVERDOCK RESULT:      35.1      0.000      0.000
REMARK CAVERDOCK CONSTRAINTS:       0.0      0.0      0.0      0.0
REMARK CAVERDOCK TUNNEL: 8     35.1      1.8      9.1
REMARK  1 active torsions:
REMARK  status: ('A' for Active; 'I' for Inactive)
REMARK    1  A    between atoms: C23_20  and  O25_22 
ROOT
ATOM      1  C1  <0> d   1      41.111   8.570  30.586  0.00  0.00     0.010 C 
ATOM      2  C2  <0> d   1      40.390   7.302  31.047  0.00  0.00    -0.010 C 
ATOM      3  C4  <0> d   1      39.563   6.735  29.890  0.00  0.00     0.039 C 
ATOM      4  C5  <0> d   1      38.951   5.417  30.327  0.00  0.00    -0.067 C 
ATOM      5  C6  <0> d   1      37.649   5.237  30.107  0.00  0.00     0.053 C 
ATOM      6  C7  <0> d   1      37.008   3.975  30.493  0.00  0.00     0.149 C 
ATOM      7  O8  <0> d   1      35.810   3.895  30.670  0.00  0.00    -0.293 OA
ATOM      8  C9  <0> d   1      37.920   2.776  30.659  0.00  0.00     0.084 C 
ATOM      9  C10 <0> d   1      39.083   3.207  31.553  0.00  0.00     0.022 C 
ATOM     10  C11 <0> d   1      39.833   4.391  30.968  0.00  0.00    -0.016 C 
ATOM     11  C12 <0> d   1      40.796   3.862  29.902  0.00  0.00     0.020 C 
ATOM     12  C13 <0> d   1      40.682   5.042  32.067  0.00  0.00     0.003 C 
ATOM     13  C15 <0> d   1      41.651   4.006  32.629  0.00  0.00     0.007 C 
ATOM     14  C16 <0> d   1      42.619   4.627  33.649  0.00  0.00     0.013 C 
ATOM     15  C17 <0> d   1      43.350   5.753  32.943  0.00  0.00    -0.009 C 
ATOM     16  C18 <0> d   1      44.006   5.224  31.666  0.00  0.00     0.018 C 
ATOM     17  C19 <0> d   1      42.293   6.833  32.587  0.00  0.00     0.001 C 
ATOM     18  C21 <0> d   1      43.181   8.014  32.181  0.00  0.00     0.009 C 
ATOM     19  C22 <0> d   1      44.315   7.978  33.243  0.00  0.00     0.038 C 
ATOM     20  C23 <0> d   1      44.374   6.523  33.769  0.00  0.00     0.062 C 
ATOM     21  C24 <0> d   1      44.000   6.480  35.252  0.00  0.00     0.046 C 
ATOM     22  C26 <0> d   1      41.419   6.258  31.489  0.00  0.00    -0.001 C 
ENDROOT
BRANCH  20  23
ATOM     23  O25 <0> d   1      45.681   5.978  33.572  0.00  0.00    -0.389 OA
ATOM     24  H55 <0> d   1      46.319   6.229  34.254  0.00  0.00     0.210 HD
ENDBRANCH  20  23
TORSDOF 1
ENDMDL
MODEL 10
REMARK CAVERDOCK RESULT:      36.3      0.000      0.000
REMARK CAVERDOCK CONSTRAINTS:       0.0      0.0      0.0      0.0
REMARK CAVERDOCK TUNNEL: 9     36.3      1.7     10.1
REMARK  1 active torsions:
REMARK  status: ('A' for Active; 'I' for Inactive)
REMARK    1  A    between atoms: C23_20  and  O25_22 
ROOT
ATOM      1  C1  <0> d   1      40.908   8.615  30.630  0.00  0.00     0.010 C 
ATOM      2  C2  <0> d   1      40.162   7.346  31.050  0.00  0.00    -0.010 C 
ATOM      3  C4  <0> d   1      39.291   6.859  29.890  0.00  0.00     0.039 C 
ATOM      4  C5  <0> d   1      38.652   5.538  30.280  0.00  0.00    -0.067 C 
ATOM      5  C6  <0> d   1      37.340   5.405  30.086  0.00  0.00     0.053 C 
ATOM      6  C7  <0> d   1      36.673   4.144  30.429  0.00  0.00     0.149 C 
ATOM      7  O8  <0> d   1      35.478   4.089  30.634  0.00  0.00    -0.293 OA
ATOM      8  C9  <0> d   1      37.555   2.914  30.514  0.00  0.00     0.084 C 
ATOM      9  C10 <0> d   1      38.752   3.269  31.396  0.00  0.00     0.022 C 
ATOM     10  C11 <0> d   1      39.520   4.459  30.847  0.00  0.00    -0.016 C 
ATOM     11  C12 <0> d   1      40.440   3.955  29.733  0.00  0.00     0.020 C 
ATOM     12  C13 <0> d   1      40.415   5.033  31.954  0.00  0.00     0.003 C 
ATOM     13  C15 <0> d   1      41.368   3.945  32.440  0.00  0.00     0.007 C 
ATOM     14  C16 <0> d   1      42.378   4.490  33.462  0.00  0.00     0.013 C 
ATOM     15  C17 <0> d   1      43.123   5.627  32.791  0.00  0.00    -0.009 C 
ATOM     16  C18 <0> d   1      43.732   5.142  31.474  0.00  0.00     0.018 C 
ATOM     17  C19 <0> d   1      42.090   6.751  32.515  0.00  0.00     0.001 C 
ATOM     18  C21 <0> d   1      43.001   7.926  32.142  0.00  0.00     0.009 C 
ATOM     19  C22 <0> d   1      44.159   7.808  33.170  0.00  0.00     0.038 C 
ATOM     20  C23 <0> d   1      44.190   6.328  33.625  0.00  0.00     0.062 C 
ATOM     21  C24 <0> d   1      43.852   6.224  35.114  0.00  0.00     0.046 C 
ATOM     22  C26 <0> d   1      41.172   6.255  31.415  0.00  0.00    -0.001 C 
ENDROOT
BRANCH  20  23
ATOM     23  O25 <0> d   1      45.475   5.758  33.368  0.00  0.00    -0.389 OA
ATOM     24  H55 <0> d   1      46.138   6.398  33.076  0.00  0.00     0.210 HD
ENDBRANCH  20  23
TORSDOF 1
ENDMDL
MODEL 11
REMARK CAVERDOCK RESULT:      36.4      0.000      0.000
REMARK CAVERDOCK CONSTRAINTS:       0.0      0.0      0.0      0.0
REMARK CAVERDOCK TUNNEL: 10     36.4      1.7     11.1
REMARK  1 active torsions:
REMARK  status: ('A' for Active; 'I' for Inactive)
REMARK    1  A    between atoms: C23_20  and  O25_22 
ROOT
ATOM      1  C1  <0> d   1      39.423   5.882  34.928  0.00  0.00     0.010 C 
ATOM      2  C2  <0> d   1      40.593   6.139  33.976  0.00  0.00    -0.010 C 
ATOM      3  C4  <0> d   1      41.906   5.752  34.662  0.00  0.00     0.039 C 
ATOM      4  C5  <0> d   1      43.041   5.901  33.665  0.00  0.00    -0.067 C 
ATOM      5  C6  <0> d   1      44.125   6.569  34.057  0.00  0.00     0.053 C 
ATOM      6  C7  <0> d   1      45.259   6.729  33.140  0.00  0.00     0.149 C 
ATOM      7  O8  <0> d   1      46.077   7.614  33.285  0.00  0.00    -0.293 OA
ATOM      8  C9  <0> d   1      45.356   5.730  32.004  0.00  0.00     0.084 C 
ATOM      9  C10 <0> d   1      43.986   5.673  31.328  0.00  0.00     0.022 C 
ATOM     10  C11 <0> d   1      42.892   5.286  32.308  0.00  0.00    -0.016 C 
ATOM     11  C12 <0> d   1      42.919   3.765  32.472  0.00  0.00     0.020 C 
ATOM     12  C13 <0> d   1      41.528   5.657  31.711  0.00  0.00     0.003 C 
ATOM     13  C15 <0> d   1      41.351   4.931  30.381  0.00  0.00     0.007 C 
ATOM     14  C16 <0> d   1      39.950   5.161  29.790  0.00  0.00     0.013 C 
ATOM     15  C17 <0> d   1      38.946   4.688  30.824  0.00  0.00    -0.009 C 
ATOM     16  C18 <0> d   1      39.253   3.243  31.221  0.00  0.00     0.018 C 
ATOM     17  C19 <0> d   1      39.088   5.618  32.058  0.00  0.00     0.001 C 
ATOM     18  C21 <0> d   1      37.842   5.247  32.870  0.00  0.00     0.009 C 
ATOM     19  C22 <0> d   1      36.741   5.125  31.782  0.00  0.00     0.038 C 
ATOM     20  C23 <0> d   1      37.473   4.820  30.452  0.00  0.00     0.062 C 
ATOM     21  C24 <0> d   1      37.277   5.971  29.463  0.00  0.00     0.046 C 
ATOM     22  C26 <0> d   1      40.419   5.296  32.710  0.00  0.00    -0.001 C 
ENDROOT
BRANCH  20  23
ATOM     23  O25 <0> d   1      36.992   3.596  29.891  0.00  0.00    -0.389 OA
ATOM     24  H55 <0> d   1      36.335   3.144  30.438  0.00  0.00     0.210 HD
ENDBRANCH  20  23
TORSDOF 1
ENDMDL
MODEL 12
REMARK CAVERDOCK RESULT:      35.4      0.000      0.000
REMARK CAVERDOCK CONSTRAINTS:       0.0      0.0      0.0      0.0
REMARK CAVERDOCK TUNNEL: 11     35.4      1.8     12.1
REMARK  1 active torsions:
REMARK  status: ('A' for Active; 'I' for Inactive)
REMARK    1  A    between atoms: C23_20  and  O25_22 
ROOT
ATOM      1  C1  <0> d   1      39.197   5.931  34.868  0.00  0.00     0.010 C 
ATOM      2  C2  <0> d   1      40.380   6.158  33.924  0.00  0.00    -0.010 C 
ATOM      3  C4  <0> d   1      41.676   5.727  34.615  0.00  0.00     0.039 C 
ATOM      4  C5  <0> d   1      42.821   5.847  33.626  0.00  0.00    -0.067 C 
ATOM      5  C6  <0> d   1      43.923   6.480  34.028  0.00  0.00     0.053 C 
ATOM      6  C7  <0> d   1      45.067   6.610  33.119  0.00  0.00     0.149 C 
ATOM      7  O8  <0> d   1      45.911   7.468  33.273  0.00  0.00    -0.293 OA
ATOM      8  C9  <0> d   1      45.140   5.615  31.978  0.00  0.00     0.084 C 
ATOM      9  C10 <0> d   1      43.773   5.603  31.294  0.00  0.00     0.022 C 
ATOM     10  C11 <0> d   1      42.662   5.244  32.265  0.00  0.00    -0.016 C 
ATOM     11  C12 <0> d   1      42.642   3.722  32.420  0.00  0.00     0.020 C 
ATOM     12  C13 <0> d   1      41.313   5.659  31.662  0.00  0.00     0.003 C 
ATOM     13  C15 <0> d   1      41.123   4.946  30.326  0.00  0.00     0.007 C 
ATOM     14  C16 <0> d   1      39.733   5.221  29.729  0.00  0.00     0.013 C 
ATOM     15  C17 <0> d   1      38.709   4.774  30.754  0.00  0.00    -0.009 C 
ATOM     16  C18 <0> d   1      38.970   3.318  31.145  0.00  0.00     0.018 C 
ATOM     17  C19 <0> d   1      38.872   5.692  31.994  0.00  0.00     0.001 C 
ATOM     18  C21 <0> d   1      37.610   5.355  32.797  0.00  0.00     0.009 C 
ATOM     19  C22 <0> d   1      36.512   5.272  31.701  0.00  0.00     0.038 C 
ATOM     20  C23 <0> d   1      37.243   4.952  30.374  0.00  0.00     0.062 C 
ATOM     21  C24 <0> d   1      37.088   6.114  29.390  0.00  0.00     0.046 C 
ATOM     22  C26 <0> d   1      40.188   5.327  32.652  0.00  0.00    -0.001 C 
ENDROOT
BRANCH  20  23
ATOM     23  O25 <0> d   1      36.728   3.747  29.803  0.00  0.00    -0.389 OA
ATOM     24  H55 <0> d   1      37.002   3.598  28.888  0.00  0.00     0.210 HD
ENDBRANCH  20  23
TORSDOF 1
ENDMDL
MODEL 13
REMARK CAVERDOCK RESULT:      34.8      0.000      0.000
REMARK CAVERDOCK CONSTRAINTS:       0.0      0.0      0.0      0.0
REMARK CAVERDOCK TUNNEL: 12     34.8      1.8     13.2
REMARK  1 active torsions:
REMARK  status: ('A' for Active; 'I' for Inactive)
REMARK    1  A    between atoms: C23_20  and  O25_22 
ROOT
ATOM      1  C1  <0> d   1      39.087   6.107  34.818  0.00  0.00     0.010 C 
ATOM      2  C2  <0> d   1      40.277   6.241  33.865  0.00  0.00    -0.010 C 
ATOM      3  C4  <0> d   1      41.555   5.791  34.576  0.00  0.00     0.039 C 
ATOM      4  C5  <0> d   1      42.703   5.818  33.582  0.00  0.00    -0.067 C 
ATOM      5  C6  <0> d   1      43.829   6.424  33.955  0.00  0.00     0.053 C 
ATOM      6  C7  <0> d   1      44.977   6.465  33.041  0.00  0.00     0.149 C 
ATOM      7  O8  <0> d   1      45.855   7.295  33.156  0.00  0.00    -0.293 OA
ATOM      8  C9  <0> d   1      45.007   5.417  31.947  0.00  0.00     0.084 C 
ATOM      9  C10 <0> d   1      43.640   5.428  31.264  0.00  0.00     0.022 C 
ATOM     10  C11 <0> d   1      42.517   5.160  32.251  0.00  0.00    -0.016 C 
ATOM     11  C12 <0> d   1      42.435   3.649  32.476  0.00  0.00     0.020 C 
ATOM     12  C13 <0> d   1      41.185   5.602  31.629  0.00  0.00     0.003 C 
ATOM     13  C15 <0> d   1      40.964   4.836  30.327  0.00  0.00     0.007 C 
ATOM     14  C16 <0> d   1      39.586   5.139  29.717  0.00  0.00     0.013 C 
ATOM     15  C17 <0> d   1      38.546   4.781  30.762  0.00  0.00    -0.009 C 
ATOM     16  C18 <0> d   1      38.748   3.335  31.220  0.00  0.00     0.018 C 
ATOM     17  C19 <0> d   1      38.747   5.749  31.958  0.00  0.00     0.001 C 
ATOM     18  C21 <0> d   1      37.475   5.500  32.775  0.00  0.00     0.009 C 
ATOM     19  C22 <0> d   1      36.372   5.411  31.685  0.00  0.00     0.038 C 
ATOM     20  C23 <0> d   1      37.088   5.001  30.374  0.00  0.00     0.062 C 
ATOM     21  C24 <0> d   1      36.978   6.121  29.337  0.00  0.00     0.046 C 
ATOM     22  C26 <0> d   1      40.049   5.361  32.633  0.00  0.00    -0.001 C 
ENDROOT
BRANCH  20  23
ATOM     23  O25 <0> d   1      36.524   3.793  29.859  0.00  0.00    -0.389 OA
ATOM     24  H55 <0> d   1      36.469   3.764  28.894  0.00  0.00     0.210 HD
ENDBRANCH  20  23
TORSDOF 1
ENDMDL
MODEL 14
REMARK CAVERDOCK RESULT:      33.6      0.000      0.000
REMARK CAVERDOCK CONSTRAINTS:       0.0      0.0      0.0      0.0
REMARK CAVERDOCK TUNNEL: 13     33.6      1.8     14.4
REMARK  1 active torsions:
REMARK  status: ('A' for Active; 'I' for Inactive)
REMARK    1  A    between atoms: C23_20  and  O25_22 
ROOT
ATOM      1  C1  <0> d   1      38.826   6.006  34.785  0.00  0.00     0.010 C 
ATOM      2  C2  <0> d   1      40.026   6.171  33.850  0.00  0.00    -0.010 C 
ATOM      3  C4  <0> d   1      41.296   5.695  34.560  0.00  0.00     0.039 C 
ATOM      4  C5  <0> d   1      42.454   5.754  33.581  0.00  0.00    -0.067 C 
ATOM      5  C6  <0> d   1      43.578   6.344  33.987  0.00  0.00     0.053 C 
ATOM      6  C7  <0> d   1      44.735   6.415  33.088  0.00  0.00     0.149 C 
ATOM      7  O8  <0> d   1      45.613   7.239  33.240  0.00  0.00    -0.293 OA
ATOM      8  C9  <0> d   1      44.777   5.403  31.959  0.00  0.00     0.084 C 
ATOM      9  C10 <0> d   1      43.417   5.441  31.261  0.00  0.00     0.022 C 
ATOM     10  C11 <0> d   1      42.282   5.141  32.226  0.00  0.00    -0.016 C 
ATOM     11  C12 <0> d   1      42.196   3.623  32.399  0.00  0.00     0.020 C 
ATOM     12  C13 <0> d   1      40.959   5.606  31.604  0.00  0.00     0.003 C 
ATOM     13  C15 <0> d   1      40.751   4.885  30.276  0.00  0.00     0.007 C 
ATOM     14  C16 <0> d   1      39.380   5.211  29.661  0.00  0.00     0.013 C 
ATOM     15  C17 <0> d   1      38.328   4.820  30.681  0.00  0.00    -0.009 C 
ATOM     16  C18 <0> d   1      38.523   3.359  31.092  0.00  0.00     0.018 C 
ATOM     17  C19 <0> d   1      38.517   5.746  31.911  0.00  0.00     0.001 C 
ATOM     18  C21 <0> d   1      37.235   5.472  32.706  0.00  0.00     0.009 C 
ATOM     19  C22 <0> d   1      36.145   5.422  31.600  0.00  0.00     0.038 C 
ATOM     20  C23 <0> d   1      36.874   5.055  30.284  0.00  0.00     0.062 C 
ATOM     21  C24 <0> d   1      36.778   6.210  29.285  0.00  0.00     0.046 C 
ATOM     22  C26 <0> d   1      39.811   5.333  32.587  0.00  0.00    -0.001 C 
ENDROOT
BRANCH  20  23
ATOM     23  O25 <0> d   1      36.315   3.866  29.722  0.00  0.00    -0.389 OA
ATOM     24  H55 <0> d   1      36.482   3.762  28.776  0.00  0.00     0.210 HD
ENDBRANCH  20  23
TORSDOF 1
ENDMDL
MODEL 15
REMARK CAVERDOCK RESULT:      33.1      0.000      0.000
REMARK CAVERDOCK CONSTRAINTS:       0.0      0.0      0.0      0.0
REMARK CAVERDOCK TUNNEL: 14     33.1      1.8     15.1
REMARK  1 active torsions:
REMARK  status: ('A' for Active; 'I' for Inactive)
REMARK    1  A    between atoms: C23_20  and  O25_22 
ROOT
ATOM      1  C1  <0> d   1      38.667   6.001  34.797  0.00  0.00     0.010 C 
ATOM      2  C2  <0> d   1      39.884   6.160  33.882  0.00  0.00    -0.010 C 
ATOM      3  C4  <0> d   1      41.139   5.673  34.611  0.00  0.00     0.039 C 
ATOM      4  C5  <0> d   1      42.313   5.726  33.651  0.00  0.00    -0.067 C 
ATOM      5  C6  <0> d   1      43.434   6.308  34.076  0.00  0.00     0.053 C 
ATOM      6  C7  <0> d   1      44.606   6.373  33.196  0.00  0.00     0.149 C 
ATOM      7  O8  <0> d   1      45.487   7.190  33.364  0.00  0.00    -0.293 OA
ATOM      8  C9  <0> d   1      44.658   5.364  32.065  0.00  0.00     0.084 C 
ATOM      9  C10 <0> d   1      43.310   5.414  31.345  0.00  0.00     0.022 C 
ATOM     10  C11 <0> d   1      42.158   5.119  32.291  0.00  0.00    -0.016 C 
ATOM     11  C12 <0> d   1      42.059   3.601  32.458  0.00  0.00     0.020 C 
ATOM     12  C13 <0> d   1      40.848   5.595  31.650  0.00  0.00     0.003 C 
ATOM     13  C15 <0> d   1      40.656   4.880  30.316  0.00  0.00     0.007 C 
ATOM     14  C16 <0> d   1      39.298   5.217  29.680  0.00  0.00     0.013 C 
ATOM     15  C17 <0> d   1      38.227   4.830  30.682  0.00  0.00    -0.009 C 
ATOM     16  C18 <0> d   1      38.405   3.367  31.091  0.00  0.00     0.018 C 
ATOM     17  C19 <0> d   1      38.403   5.751  31.918  0.00  0.00     0.001 C 
ATOM     18  C21 <0> d   1      37.107   5.484  32.691  0.00  0.00     0.009 C 
ATOM     19  C22 <0> d   1      36.034   5.445  31.568  0.00  0.00     0.038 C 
ATOM     20  C23 <0> d   1      36.782   5.077  30.263  0.00  0.00     0.062 C 
ATOM     21  C24 <0> d   1      36.709   6.236  29.266  0.00  0.00     0.046 C 
ATOM     22  C26 <0> d   1      39.683   5.328  32.613  0.00  0.00    -0.001 C 
ENDROOT
BRANCH  20  23
ATOM     23  O25 <0> d   1      36.222   3.893  29.689  0.00  0.00    -0.389 OA
ATOM     24  H55 <0> d   1      36.879   3.225  29.449  0.00  0.00     0.210 HD
ENDBRANCH  20  23
TORSDOF 1
ENDMDL
MODEL 16
REMARK CAVERDOCK RESULT:      32.2      0.000      0.000
REMARK CAVERDOCK CONSTRAINTS:       0.0      0.0      0.0      0.0
REMARK CAVERDOCK TUNNEL: 15     32.2      1.8     16.2
REMARK  1 active torsions:
REMARK  status: ('A' for Active; 'I' for Inactive)
REMARK    1  A    between atoms: C23_20  and  O25_22 
ROOT
ATOM      1  C1  <0> d   1      38.470   6.025  34.656  0.00  0.00     0.010 C 
ATOM      2  C2  <0> d   1      39.696   6.138  33.747  0.00  0.00    -0.010 C 
ATOM      3  C4  <0> d   1      40.933   5.632  34.493  0.00  0.00     0.039 C 
ATOM      4  C5  <0> d   1      42.115   5.640  33.541  0.00  0.00    -0.067 C 
ATOM      5  C6  <0> d   1      43.247   6.200  33.964  0.00  0.00     0.053 C 
ATOM      6  C7  <0> d   1      44.427   6.221  33.091  0.00  0.00     0.149 C 
ATOM      7  O8  <0> d   1      45.327   7.019  33.253  0.00  0.00    -0.293 OA
ATOM      8  C9  <0> d   1      44.462   5.192  31.978  0.00  0.00     0.084 C 
ATOM      9  C10 <0> d   1      43.120   5.262  31.248  0.00  0.00     0.022 C 
ATOM     10  C11 <0> d   1      41.955   5.013  32.190  0.00  0.00    -0.016 C 
ATOM     11  C12 <0> d   1      41.816   3.502  32.382  0.00  0.00     0.020 C 
ATOM     12  C13 <0> d   1      40.661   5.510  31.532  0.00  0.00     0.003 C 
ATOM     13  C15 <0> d   1      40.461   4.777  30.209  0.00  0.00     0.007 C 
ATOM     14  C16 <0> d   1      39.116   5.137  29.557  0.00  0.00     0.013 C 
ATOM     15  C17 <0> d   1      38.028   4.795  30.558  0.00  0.00    -0.009 C 
ATOM     16  C18 <0> d   1      38.167   3.335  30.994  0.00  0.00     0.018 C 
ATOM     17  C19 <0> d   1      38.219   5.732  31.780  0.00  0.00     0.001 C 
ATOM     18  C21 <0> d   1      36.911   5.511  32.547  0.00  0.00     0.009 C 
ATOM     19  C22 <0> d   1      35.846   5.480  31.418  0.00  0.00     0.038 C 
ATOM     20  C23 <0> d   1      36.593   5.071  30.124  0.00  0.00     0.062 C 
ATOM     21  C24 <0> d   1      36.556   6.213  29.107  0.00  0.00     0.046 C 
ATOM     22  C26 <0> d   1      39.483   5.289  32.491  0.00  0.00    -0.001 C 
ENDROOT
BRANCH  20  23
ATOM     23  O25 <0> d   1      36.008   3.891  29.566  0.00  0.00    -0.389 OA
ATOM     24  H55 <0> d   1      36.597   3.403  28.975  0.00  0.00     0.210 HD
ENDBRANCH  20  23
TORSDOF 1
ENDMDL
MODEL 17
REMARK CAVERDOCK RESULT:      31.8      0.000      0.000
REMARK CAVERDOCK CONSTRAINTS:       0.0      0.0      0.0      0.0
REMARK CAVERDOCK TUNNEL: 16     31.8      1.9     17.1
REMARK  1 active torsions:
REMARK  status: ('A' for Active; 'I' for Inactive)
REMARK    1  A    between atoms: C23_20  and  O25_22 
ROOT
ATOM      1  C1  <0> d   1      38.326   6.000  34.657  0.00  0.00     0.010 C 
ATOM      2  C2  <0> d   1      39.564   6.112  33.765  0.00  0.00    -0.010 C 
ATOM      3  C4  <0> d   1      40.790   5.604  34.526  0.00  0.00     0.039 C 
ATOM      4  C5  <0> d   1      41.985   5.611  33.590  0.00  0.00    -0.067 C 
ATOM      5  C6  <0> d   1      43.112   6.170  34.028  0.00  0.00     0.053 C 
ATOM      6  C7  <0> d   1      44.303   6.190  33.171  0.00  0.00     0.149 C 
ATOM      7  O8  <0> d   1      45.202   6.986  33.345  0.00  0.00    -0.293 OA
ATOM      8  C9  <0> d   1      44.351   5.162  32.058  0.00  0.00     0.084 C 
ATOM      9  C10 <0> d   1      43.020   5.235  31.311  0.00  0.00     0.022 C 
ATOM     10  C11 <0> d   1      41.842   4.986  32.237  0.00  0.00    -0.016 C 
ATOM     11  C12 <0> d   1      41.699   3.474  32.426  0.00  0.00     0.020 C 
ATOM     12  C13 <0> d   1      40.557   5.485  31.561  0.00  0.00     0.003 C 
ATOM     13  C15 <0> d   1      40.373   4.754  30.235  0.00  0.00     0.007 C 
ATOM     14  C16 <0> d   1      39.037   5.116  29.566  0.00  0.00     0.013 C 
ATOM     15  C17 <0> d   1      37.937   4.774  30.552  0.00  0.00    -0.009 C 
ATOM     16  C18 <0> d   1      38.068   3.313  30.989  0.00  0.00     0.018 C 
ATOM     17  C19 <0> d   1      38.113   5.710  31.777  0.00  0.00     0.001 C 
ATOM     18  C21 <0> d   1      36.794   5.490  32.527  0.00  0.00     0.009 C 
ATOM     19  C22 <0> d   1      35.744   5.461  31.384  0.00  0.00     0.038 C 
ATOM     20  C23 <0> d   1      36.507   5.052  30.100  0.00  0.00     0.062 C 
ATOM     21  C24 <0> d   1      36.486   6.195  29.083  0.00  0.00     0.046 C 
ATOM     22  C26 <0> d   1      39.366   5.265  32.505  0.00  0.00    -0.001 C 
ENDROOT
BRANCH  20  23
ATOM     23  O25 <0> d   1      35.929   3.874  29.533  0.00  0.00    -0.389 OA
ATOM     24  H55 <0> d   1      35.065   4.018  29.124  0.00  0.00     0.210 HD
ENDBRANCH  20  23
TORSDOF 1
ENDMDL
MODEL 18
REMARK CAVERDOCK RESULT:      31.4      0.000      0.000
REMARK CAVERDOCK CONSTRAINTS:       0.0      0.0      0.0      0.0
REMARK CAVERDOCK TUNNEL: 17     31.4      1.9     18.2
REMARK  1 active torsions:
REMARK  status: ('A' for Active; 'I' for Inactive)
REMARK    1  A    between atoms: C23_20  and  O25_22 
ROOT
ATOM      1  C1  <0> d   1      38.078   6.021  34.551  0.00  0.00     0.010 C 
ATOM      2  C2  <0> d   1      39.324   6.098  33.665  0.00  0.00    -0.010 C 
ATOM      3  C4  <0> d   1      40.535   5.571  34.440  0.00  0.00     0.039 C 
ATOM      4  C5  <0> d   1      41.735   5.543  33.511  0.00  0.00    -0.067 C 
ATOM      5  C6  <0> d   1      42.871   6.081  33.952  0.00  0.00     0.053 C 
ATOM      6  C7  <0> d   1      44.067   6.067  33.102  0.00  0.00     0.149 C 
ATOM      7  O8  <0> d   1      44.982   6.845  33.274  0.00  0.00    -0.293 OA
ATOM      8  C9  <0> d   1      44.100   5.027  31.999  0.00  0.00     0.084 C 
ATOM      9  C10 <0> d   1      42.775   5.122  31.242  0.00  0.00     0.022 C 
ATOM     10  C11 <0> d   1      41.586   4.908  32.163  0.00  0.00    -0.016 C 
ATOM     11  C12 <0> d   1      41.409   3.401  32.365  0.00  0.00     0.020 C 
ATOM     12  C13 <0> d   1      40.318   5.428  31.475  0.00  0.00     0.003 C 
ATOM     13  C15 <0> d   1      40.126   4.688  30.154  0.00  0.00     0.007 C 
ATOM     14  C16 <0> d   1      38.803   5.073  29.474  0.00  0.00     0.013 C 
ATOM     15  C17 <0> d   1      37.689   4.764  30.456  0.00  0.00    -0.009 C 
ATOM     16  C18 <0> d   1      37.785   3.306  30.906  0.00  0.00     0.018 C 
ATOM     17  C19 <0> d   1      37.877   5.708  31.673  0.00  0.00     0.001 C 
ATOM     18  C21 <0> d   1      36.550   5.524  32.416  0.00  0.00     0.009 C 
ATOM     19  C22 <0> d   1      35.506   5.507  31.266  0.00  0.00     0.038 C 
ATOM     20  C23 <0> d   1      36.268   5.069  29.991  0.00  0.00     0.062 C 
ATOM     21  C24 <0> d   1      36.278   6.203  28.964  0.00  0.00     0.046 C 
ATOM     22  C26 <0> d   1      39.116   5.243  32.412  0.00  0.00    -0.001 C 
ENDROOT
BRANCH  20  23
ATOM     23  O25 <0> d   1      35.668   3.898  29.432  0.00  0.00    -0.389 OA
ATOM     24  H55 <0> d   1      36.213   3.456  28.768  0.00  0.00     0.210 HD
ENDBRANCH  20  23
TORSDOF 1
ENDMDL
MODEL 19
REMARK CAVERDOCK RESULT:      31.5      0.000      0.000
REMARK CAVERDOCK CONSTRAINTS:       0.0      0.0      0.0      0.0
REMARK CAVERDOCK TUNNEL: 18     31.5      1.9     19.4
REMARK  1 active torsions:
REMARK  status: ('A' for Active; 'I' for Inactive)
REMARK    1  A    between atoms: C23_20  and  O25_22 
ROOT
ATOM      1  C1  <0> d   1      37.956   6.078  34.526  0.00  0.00     0.010 C 
ATOM      2  C2  <0> d   1      39.204   6.133  33.642  0.00  0.00    -0.010 C 
ATOM      3  C4  <0> d   1      40.410   5.608  34.427  0.00  0.00     0.039 C 
ATOM      4  C5  <0> d   1      41.611   5.558  33.501  0.00  0.00    -0.067 C 
ATOM      5  C6  <0> d   1      42.750   6.095  33.936  0.00  0.00     0.053 C 
ATOM      6  C7  <0> d   1      43.948   6.059  33.089  0.00  0.00     0.149 C 
ATOM      7  O8  <0> d   1      44.868   6.834  33.251  0.00  0.00    -0.293 OA
ATOM      8  C9  <0> d   1      43.976   5.004  32.001  0.00  0.00     0.084 C 
ATOM      9  C10 <0> d   1      42.653   5.096  31.241  0.00  0.00     0.022 C 
ATOM     10  C11 <0> d   1      41.461   4.904  32.162  0.00  0.00    -0.016 C 
ATOM     11  C12 <0> d   1      41.273   3.402  32.386  0.00  0.00     0.020 C 
ATOM     12  C13 <0> d   1      40.197   5.424  31.464  0.00  0.00     0.003 C 
ATOM     13  C15 <0> d   1      40.003   4.665  30.154  0.00  0.00     0.007 C 
ATOM     14  C16 <0> d   1      38.683   5.049  29.465  0.00  0.00     0.013 C 
ATOM     15  C17 <0> d   1      37.565   4.763  30.449  0.00  0.00    -0.009 C 
ATOM     16  C18 <0> d   1      37.651   3.311  30.922  0.00  0.00     0.018 C 
ATOM     17  C19 <0> d   1      37.758   5.724  31.653  0.00  0.00     0.001 C 
ATOM     18  C21 <0> d   1      36.428   5.560  32.396  0.00  0.00     0.009 C 
ATOM     19  C22 <0> d   1      35.386   5.533  31.244  0.00  0.00     0.038 C 
ATOM     20  C23 <0> d   1      36.148   5.071  29.978  0.00  0.00     0.062 C 
ATOM     21  C24 <0> d   1      36.168   6.189  28.934  0.00  0.00     0.046 C 
ATOM     22  C26 <0> d   1      38.993   5.260  32.402  0.00  0.00    -0.001 C 
ENDROOT
BRANCH  20  23
ATOM     23  O25 <0> d   1      35.540   3.897  29.435  0.00  0.00    -0.389 OA
ATOM     24  H55 <0> d   1      35.996   3.076  29.665  0.00  0.00     0.210 HD
ENDBRANCH  20  23
TORSDOF 1
ENDMDL
MODEL 20
REMARK CAVERDOCK RESULT:      30.5      0.000      0.000
REMARK CAVERDOCK CONSTRAINTS:       0.1      0.0      0.0      0.0
REMARK CAVERDOCK TUNNEL: 19     30.5      1.9     20.4
REMARK  1 active torsions:
REMARK  status: ('A' for Active; 'I' for Inactive)
REMARK    1  A    between atoms: C23_20  and  O25_22 
ROOT
ATOM      1  C1  <0> d   1      39.607   2.192  29.876  0.00  0.00     0.010 C 
ATOM      2  C2  <0> d   1      40.028   3.266  30.881  0.00  0.00    -0.010 C 
ATOM      3  C4  <0> d   1      41.432   3.767  30.537  0.00  0.00     0.039 C 
ATOM      4  C5  <0> d   1      41.785   4.912  31.469  0.00  0.00    -0.067 C 
ATOM      5  C6  <0> d   1      42.969   4.871  32.079  0.00  0.00     0.053 C 
ATOM      6  C7  <0> d   1      43.369   5.960  32.977  0.00  0.00     0.149 C 
ATOM      7  O8  <0> d   1      44.223   5.807  33.826  0.00  0.00    -0.293 OA
ATOM      8  C9  <0> d   1      42.660   7.287  32.789  0.00  0.00     0.084 C 
ATOM      9  C10 <0> d   1      41.158   7.001  32.753  0.00  0.00     0.022 C 
ATOM     10  C11 <0> d   1      40.799   6.025  31.647  0.00  0.00    -0.016 C 
ATOM     11  C12 <0> d   1      40.723   6.805  30.333  0.00  0.00     0.020 C 
ATOM     12  C13 <0> d   1      39.402   5.450  31.918  0.00  0.00     0.003 C 
ATOM     13  C15 <0> d   1      38.395   6.594  31.985  0.00  0.00     0.007 C 
ATOM     14  C16 <0> d   1      36.955   6.076  32.129  0.00  0.00     0.013 C 
ATOM     15  C17 <0> d   1      36.688   5.164  30.947  0.00  0.00    -0.009 C 
ATOM     16  C18 <0> d   1      36.982   5.906  29.642  0.00  0.00     0.018 C 
ATOM     17  C19 <0> d   1      37.637   3.944  31.088  0.00  0.00     0.001 C 
ATOM     18  C21 <0> d   1      37.060   2.981  30.044  0.00  0.00     0.009 C 
ATOM     19  C22 <0> d   1      35.527   3.133  30.240  0.00  0.00     0.038 C 
ATOM     20  C23 <0> d   1      35.304   4.526  30.878  0.00  0.00     0.062 C 
ATOM     21  C24 <0> d   1      34.718   4.379  32.284  0.00  0.00     0.046 C 
ATOM     22  C26 <0> d   1      39.045   4.439  30.819  0.00  0.00    -0.001 C 
ENDROOT
BRANCH  20  23
ATOM     23  O25 <0> d   1      34.436   5.313  30.059  0.00  0.00    -0.389 OA
ATOM     24  H55 <0> d   1      34.771   6.200  29.870  0.00  0.00     0.210 HD
ENDBRANCH  20  23
TORSDOF 1
ENDMDL
MODEL 21
REMARK CAVERDOCK RESULT:      28.3      0.000      0.000
REMARK CAVERDOCK CONSTRAINTS:       0.1      0.0      0.0      0.0
REMARK CAVERDOCK TUNNEL: 20     28.3      1.9     21.5
REMARK  1 active torsions:
REMARK  status: ('A' for Active; 'I' for Inactive)
REMARK    1  A    between atoms: C23_20  and  O25_22 
ROOT
ATOM      1  C1  <0> d   1      39.438   2.107  29.696  0.00  0.00     0.010 C 
ATOM      2  C2  <0> d   1      39.861   3.153  30.730  0.00  0.00    -0.010 C 
ATOM      3  C4  <0> d   1      41.251   3.687  30.378  0.00  0.00     0.039 C 
ATOM      4  C5  <0> d   1      41.605   4.804  31.343  0.00  0.00    -0.067 C 
ATOM      5  C6  <0> d   1      42.800   4.761  31.929  0.00  0.00     0.053 C 
ATOM      6  C7  <0> d   1      43.201   5.824  32.857  0.00  0.00     0.149 C 
ATOM      7  O8  <0> d   1      44.073   5.655  33.685  0.00  0.00    -0.293 OA
ATOM      8  C9  <0> d   1      42.469   7.146  32.728  0.00  0.00     0.084 C 
ATOM      9  C10 <0> d   1      40.972   6.839  32.709  0.00  0.00     0.022 C 
ATOM     10  C11 <0> d   1      40.606   5.895  31.576  0.00  0.00    -0.016 C 
ATOM     11  C12 <0> d   1      40.494   6.719  30.291  0.00  0.00     0.020 C 
ATOM     12  C13 <0> d   1      39.223   5.290  31.853  0.00  0.00     0.003 C 
ATOM     13  C15 <0> d   1      38.201   6.416  31.977  0.00  0.00     0.007 C 
ATOM     14  C16 <0> d   1      36.772   5.872  32.128  0.00  0.00     0.013 C 
ATOM     15  C17 <0> d   1      36.496   4.996  30.921  0.00  0.00    -0.009 C 
ATOM     16  C18 <0> d   1      36.756   5.787  29.638  0.00  0.00     0.018 C 
ATOM     17  C19 <0> d   1      37.465   3.787  31.003  0.00  0.00     0.001 C 
ATOM     18  C21 <0> d   1      36.883   2.851  29.938  0.00  0.00     0.009 C 
ATOM     19  C22 <0> d   1      35.351   2.973  30.166  0.00  0.00     0.038 C 
ATOM     20  C23 <0> d   1      35.121   4.341  30.855  0.00  0.00     0.062 C 
ATOM     21  C24 <0> d   1      34.563   4.137  32.265  0.00  0.00     0.046 C 
ATOM     22  C26 <0> d   1      38.860   4.312  30.726  0.00  0.00    -0.001 C 
ENDROOT
BRANCH  20  23
ATOM     23  O25 <0> d   1      34.226   5.142  30.079  0.00  0.00    -0.389 OA
ATOM     24  H55 <0> d   1      34.667   5.806  29.532  0.00  0.00     0.210 HD
ENDBRANCH  20  23
TORSDOF 1
ENDMDL
MODEL 22
REMARK CAVERDOCK RESULT:      25.7      0.000      0.000
REMARK CAVERDOCK CONSTRAINTS:       0.1      0.0      0.0      0.0
REMARK CAVERDOCK TUNNEL: 21     25.7      1.8     22.3
REMARK  1 active torsions:
REMARK  status: ('A' for Active; 'I' for Inactive)
REMARK    1  A    between atoms: C23_20  and  O25_22 
ROOT
ATOM      1  C1  <0> d   1      39.203   1.964  29.735  0.00  0.00     0.010 C 
ATOM      2  C2  <0> d   1      39.607   3.049  30.736  0.00  0.00    -0.010 C 
ATOM      3  C4  <0> d   1      40.998   3.580  30.381  0.00  0.00     0.039 C 
ATOM      4  C5  <0> d   1      41.332   4.733  31.309  0.00  0.00    -0.067 C 
ATOM      5  C6  <0> d   1      42.521   4.719  31.911  0.00  0.00     0.053 C 
ATOM      6  C7  <0> d   1      42.903   5.818  32.805  0.00  0.00     0.149 C 
ATOM      7  O8  <0> d   1      43.766   5.684  33.648  0.00  0.00    -0.293 OA
ATOM      8  C9  <0> d   1      42.164   7.129  32.620  0.00  0.00     0.084 C 
ATOM      9  C10 <0> d   1      40.669   6.811  32.594  0.00  0.00     0.022 C 
ATOM     10  C11 <0> d   1      40.324   5.825  31.492  0.00  0.00    -0.016 C 
ATOM     11  C12 <0> d   1      40.222   6.601  30.177  0.00  0.00     0.020 C 
ATOM     12  C13 <0> d   1      38.942   5.220  31.773  0.00  0.00     0.003 C 
ATOM     13  C15 <0> d   1      37.911   6.343  31.845  0.00  0.00     0.007 C 
ATOM     14  C16 <0> d   1      36.483   5.794  32.000  0.00  0.00     0.013 C 
ATOM     15  C17 <0> d   1      36.228   4.874  30.821  0.00  0.00    -0.009 C 
ATOM     16  C18 <0> d   1      36.497   5.621  29.513  0.00  0.00     0.018 C 
ATOM     17  C19 <0> d   1      37.204   3.675  30.958  0.00  0.00     0.001 C 
ATOM     18  C21 <0> d   1      36.641   2.698  29.920  0.00  0.00     0.009 C 
ATOM     19  C22 <0> d   1      35.106   2.817  30.126  0.00  0.00     0.038 C 
ATOM     20  C23 <0> d   1      34.858   4.207  30.763  0.00  0.00     0.062 C 
ATOM     21  C24 <0> d   1      34.284   4.049  32.173  0.00  0.00     0.046 C 
ATOM     22  C26 <0> d   1      38.599   4.200  30.679  0.00  0.00    -0.001 C 
ENDROOT
BRANCH  20  23
ATOM     23  O25 <0> d   1      33.967   4.974  29.949  0.00  0.00    -0.389 OA
ATOM     24  H55 <0> d   1      33.036   4.733  30.050  0.00  0.00     0.210 HD
ENDBRANCH  20  23
TORSDOF 1
ENDMDL
MODEL 23
REMARK CAVERDOCK RESULT:      23.6      0.000      0.000
REMARK CAVERDOCK CONSTRAINTS:       0.1      0.0      0.0      0.0
REMARK CAVERDOCK TUNNEL: 22     23.6      1.8     23.2
REMARK  1 active torsions:
REMARK  status: ('A' for Active; 'I' for Inactive)
REMARK    1  A    between atoms: C23_20  and  O25_22 
ROOT
ATOM      1  C1  <0> d   1      38.911   1.852  29.692  0.00  0.00     0.010 C 
ATOM      2  C2  <0> d   1      39.371   2.913  30.694  0.00  0.00    -0.010 C 
ATOM      3  C4  <0> d   1      40.768   3.407  30.312  0.00  0.00     0.039 C 
ATOM      4  C5  <0> d   1      41.159   4.539  31.243  0.00  0.00    -0.067 C 
ATOM      5  C6  <0> d   1      42.361   4.483  31.816  0.00  0.00     0.053 C 
ATOM      6  C7  <0> d   1      42.797   5.559  32.712  0.00  0.00     0.149 C 
ATOM      7  O8  <0> d   1      43.676   5.391  33.532  0.00  0.00    -0.293 OA
ATOM      8  C9  <0> d   1      42.094   6.894  32.559  0.00  0.00     0.084 C 
ATOM      9  C10 <0> d   1      40.590   6.621  32.566  0.00  0.00     0.022 C 
ATOM     10  C11 <0> d   1      40.188   5.658  31.462  0.00  0.00    -0.016 C 
ATOM     11  C12 <0> d   1      40.078   6.452  30.159  0.00  0.00     0.020 C 
ATOM     12  C13 <0> d   1      38.796   5.091  31.771  0.00  0.00     0.003 C 
ATOM     13  C15 <0> d   1      37.801   6.243  31.880  0.00  0.00     0.007 C 
ATOM     14  C16 <0> d   1      36.362   5.736  32.063  0.00  0.00     0.013 C 
ATOM     15  C17 <0> d   1      36.051   4.837  30.881  0.00  0.00    -0.009 C 
ATOM     16  C18 <0> d   1      36.311   5.590  29.575  0.00  0.00     0.018 C 
ATOM     17  C19 <0> d   1      36.993   3.608  30.981  0.00  0.00     0.001 C 
ATOM     18  C21 <0> d   1      36.377   2.660  29.947  0.00  0.00     0.009 C 
ATOM     19  C22 <0> d   1      34.851   2.822  30.191  0.00  0.00     0.038 C 
ATOM     20  C23 <0> d   1      34.660   4.211  30.849  0.00  0.00     0.062 C 
ATOM     21  C24 <0> d   1      34.116   4.054  32.271  0.00  0.00     0.046 C 
ATOM     22  C26 <0> d   1      38.396   4.094  30.674  0.00  0.00    -0.001 C 
ENDROOT
BRANCH  20  23
ATOM     23  O25 <0> d   1      33.774   5.013  30.065  0.00  0.00    -0.389 OA
ATOM     24  H55 <0> d   1      33.428   4.565  29.281  0.00  0.00     0.210 HD
ENDBRANCH  20  23
TORSDOF 1
ENDMDL
MODEL 24
REMARK CAVERDOCK RESULT:      21.4      0.000      0.000
REMARK CAVERDOCK CONSTRAINTS:       0.1      0.0      0.0      0.0
REMARK CAVERDOCK TUNNEL: 23     21.4      1.8     24.2
REMARK  1 active torsions:
REMARK  status: ('A' for Active; 'I' for Inactive)
REMARK    1  A    between atoms: C23_20  and  O25_22 
ROOT
ATOM      1  C1  <0> d   1      38.691   1.790  29.687  0.00  0.00     0.010 C 
ATOM      2  C2  <0> d   1      39.136   2.866  30.680  0.00  0.00    -0.010 C 
ATOM      3  C4  <0> d   1      40.526   3.376  30.293  0.00  0.00     0.039 C 
ATOM      4  C5  <0> d   1      40.901   4.522  31.216  0.00  0.00    -0.067 C 
ATOM      5  C6  <0> d   1      42.103   4.487  31.788  0.00  0.00     0.053 C 
ATOM      6  C7  <0> d   1      42.524   5.577  32.676  0.00  0.00     0.149 C 
ATOM      7  O8  <0> d   1      43.405   5.428  33.497  0.00  0.00    -0.293 OA
ATOM      8  C9  <0> d   1      41.802   6.900  32.512  0.00  0.00     0.084 C 
ATOM      9  C10 <0> d   1      40.302   6.605  32.522  0.00  0.00     0.022 C 
ATOM     10  C11 <0> d   1      39.914   5.628  31.426  0.00  0.00    -0.016 C 
ATOM     11  C12 <0> d   1      39.792   6.410  30.116  0.00  0.00     0.020 C 
ATOM     12  C13 <0> d   1      38.530   5.044  31.740  0.00  0.00     0.003 C 
ATOM     13  C15 <0> d   1      37.519   6.182  31.839  0.00  0.00     0.007 C 
ATOM     14  C16 <0> d   1      36.087   5.655  32.027  0.00  0.00     0.013 C 
ATOM     15  C17 <0> d   1      35.789   4.743  30.853  0.00  0.00    -0.009 C 
ATOM     16  C18 <0> d   1      36.038   5.489  29.541  0.00  0.00     0.018 C 
ATOM     17  C19 <0> d   1      36.749   3.529  30.962  0.00  0.00     0.001 C 
ATOM     18  C21 <0> d   1      36.146   2.563  29.936  0.00  0.00     0.009 C 
ATOM     19  C22 <0> d   1      34.618   2.706  30.179  0.00  0.00     0.038 C 
ATOM     20  C23 <0> d   1      34.408   4.097  30.826  0.00  0.00     0.062 C 
ATOM     21  C24 <0> d   1      33.866   3.944  32.249  0.00  0.00     0.046 C 
ATOM     22  C26 <0> d   1      38.145   4.033  30.651  0.00  0.00    -0.001 C 
ENDROOT
BRANCH  20  23
ATOM     23  O25 <0> d   1      33.510   4.880  30.035  0.00  0.00    -0.389 OA
ATOM     24  H55 <0> d   1      33.672   4.824  29.084  0.00  0.00     0.210 HD
ENDBRANCH  20  23
TORSDOF 1
ENDMDL
MODEL 25
REMARK CAVERDOCK RESULT:      20.5      0.000      0.000
REMARK CAVERDOCK CONSTRAINTS:       0.1      0.0      0.0      0.0
REMARK CAVERDOCK TUNNEL: 24     20.5      1.8     25.1
REMARK  1 active torsions:
REMARK  status: ('A' for Active; 'I' for Inactive)
REMARK    1  A    between atoms: C23_20  and  O25_22 
ROOT
ATOM      1  C1  <0> d   1      38.550   1.770  29.653  0.00  0.00     0.010 C 
ATOM      2  C2  <0> d   1      39.018   2.839  30.643  0.00  0.00    -0.010 C 
ATOM      3  C4  <0> d   1      40.403   3.344  30.232  0.00  0.00     0.039 C 
ATOM      4  C5  <0> d   1      40.801   4.483  31.153  0.00  0.00    -0.067 C 
ATOM      5  C6  <0> d   1      42.014   4.441  31.702  0.00  0.00     0.053 C 
ATOM      6  C7  <0> d   1      42.457   5.525  32.587  0.00  0.00     0.149 C 
ATOM      7  O8  <0> d   1      43.352   5.367  33.391  0.00  0.00    -0.293 OA
ATOM      8  C9  <0> d   1      41.738   6.851  32.442  0.00  0.00     0.084 C 
ATOM      9  C10 <0> d   1      40.237   6.564  32.479  0.00  0.00     0.022 C 
ATOM     10  C11 <0> d   1      39.824   5.594  31.386  0.00  0.00    -0.016 C 
ATOM     11  C12 <0> d   1      39.682   6.382  30.082  0.00  0.00     0.020 C 
ATOM     12  C13 <0> d   1      38.443   5.015  31.722  0.00  0.00     0.003 C 
ATOM     13  C15 <0> d   1      37.439   6.158  31.846  0.00  0.00     0.007 C 
ATOM     14  C16 <0> d   1      36.008   5.637  32.058  0.00  0.00     0.013 C 
ATOM     15  C17 <0> d   1      35.684   4.731  30.885  0.00  0.00    -0.009 C 
ATOM     16  C18 <0> d   1      35.913   5.482  29.572  0.00  0.00     0.018 C 
ATOM     17  C19 <0> d   1      36.640   3.512  30.972  0.00  0.00     0.001 C 
ATOM     18  C21 <0> d   1      36.013   2.554  29.953  0.00  0.00     0.009 C 
ATOM     19  C22 <0> d   1      34.491   2.703  30.225  0.00  0.00     0.038 C 
ATOM     20  C23 <0> d   1      34.300   4.093  30.881  0.00  0.00     0.062 C 
ATOM     21  C24 <0> d   1      33.784   3.936  32.314  0.00  0.00     0.046 C 
ATOM     22  C26 <0> d   1      38.033   4.010  30.637  0.00  0.00    -0.001 C 
ENDROOT
BRANCH  20  23
ATOM     23  O25 <0> d   1      33.391   4.883  30.111  0.00  0.00    -0.389 OA
ATOM     24  H55 <0> d   1      32.463   4.767  30.357  0.00  0.00     0.210 HD
ENDBRANCH  20  23
TORSDOF 1
ENDMDL
MODEL 26
REMARK CAVERDOCK RESULT:      19.4      0.000      0.000
REMARK CAVERDOCK CONSTRAINTS:       0.0      0.0      0.0      0.0
REMARK CAVERDOCK TUNNEL: 25     19.4      1.8     26.4
REMARK  1 active torsions:
REMARK  status: ('A' for Active; 'I' for Inactive)
REMARK    1  A    between atoms: C23_20  and  O25_22 
ROOT
ATOM      1  C1  <0> d   1      38.416   1.706  29.629  0.00  0.00     0.010 C 
ATOM      2  C2  <0> d   1      38.867   2.780  30.622  0.00  0.00    -0.010 C 
ATOM      3  C4  <0> d   1      40.249   3.300  30.220  0.00  0.00     0.039 C 
ATOM      4  C5  <0> d   1      40.628   4.444  31.143  0.00  0.00    -0.067 C 
ATOM      5  C6  <0> d   1      41.838   4.414  31.701  0.00  0.00     0.053 C 
ATOM      6  C7  <0> d   1      42.263   5.503  32.587  0.00  0.00     0.149 C 
ATOM      7  O8  <0> d   1      43.155   5.356  33.398  0.00  0.00    -0.293 OA
ATOM      8  C9  <0> d   1      41.531   6.822  32.438  0.00  0.00     0.084 C 
ATOM      9  C10 <0> d   1      40.033   6.519  32.464  0.00  0.00     0.022 C 
ATOM     10  C11 <0> d   1      39.638   5.544  31.369  0.00  0.00    -0.016 C 
ATOM     11  C12 <0> d   1      39.496   6.330  30.064  0.00  0.00     0.020 C 
ATOM     12  C13 <0> d   1      38.261   4.951  31.697  0.00  0.00     0.003 C 
ATOM     13  C15 <0> d   1      37.244   6.083  31.813  0.00  0.00     0.007 C 
ATOM     14  C16 <0> d   1      35.818   5.547  32.016  0.00  0.00     0.013 C 
ATOM     15  C17 <0> d   1      35.511   4.637  30.842  0.00  0.00    -0.009 C 
ATOM     16  C18 <0> d   1      35.740   5.390  29.530  0.00  0.00     0.018 C 
ATOM     17  C19 <0> d   1      36.479   3.428  30.935  0.00  0.00     0.001 C 
ATOM     18  C21 <0> d   1      35.870   2.463  29.912  0.00  0.00     0.009 C 
ATOM     19  C22 <0> d   1      34.344   2.596  30.174  0.00  0.00     0.038 C 
ATOM     20  C23 <0> d   1      34.133   3.984  30.829  0.00  0.00     0.062 C 
ATOM     21  C24 <0> d   1      33.610   3.822  32.257  0.00  0.00     0.046 C 
ATOM     22  C26 <0> d   1      37.869   3.941  30.609  0.00  0.00    -0.001 C 
ENDROOT
BRANCH  20  23
ATOM     23  O25 <0> d   1      33.222   4.764  30.052  0.00  0.00    -0.389 OA
ATOM     24  H55 <0> d   1      33.017   4.384  29.187  0.00  0.00     0.210 HD
ENDBRANCH  20  23
TORSDOF 1
ENDMDL
MODEL 27
REMARK CAVERDOCK RESULT:      18.5      0.000      0.000
REMARK CAVERDOCK CONSTRAINTS:       0.0      0.0      0.0      0.0
REMARK CAVERDOCK TUNNEL: 26     18.5      1.8     27.3
REMARK  1 active torsions:
REMARK  status: ('A' for Active; 'I' for Inactive)
REMARK    1  A    between atoms: C23_20  and  O25_22 
ROOT
ATOM      1  C1  <0> d   1      38.232   1.697  29.614  0.00  0.00     0.010 C 
ATOM      2  C2  <0> d   1      38.685   2.767  30.610  0.00  0.00    -0.010 C 
ATOM      3  C4  <0> d   1      40.063   3.294  30.203  0.00  0.00     0.039 C 
ATOM      4  C5  <0> d   1      40.444   4.434  31.129  0.00  0.00    -0.067 C 
ATOM      5  C6  <0> d   1      41.657   4.405  31.680  0.00  0.00     0.053 C 
ATOM      6  C7  <0> d   1      42.084   5.490  32.570  0.00  0.00     0.149 C 
ATOM      7  O8  <0> d   1      42.982   5.341  33.374  0.00  0.00    -0.293 OA
ATOM      8  C9  <0> d   1      41.347   6.807  32.433  0.00  0.00     0.084 C 
ATOM      9  C10 <0> d   1      39.850   6.499  32.467  0.00  0.00     0.022 C 
ATOM     10  C11 <0> d   1      39.451   5.529  31.369  0.00  0.00    -0.016 C 
ATOM     11  C12 <0> d   1      39.298   6.322  30.069  0.00  0.00     0.020 C 
ATOM     12  C13 <0> d   1      38.079   4.929  31.701  0.00  0.00     0.003 C 
ATOM     13  C15 <0> d   1      37.059   6.057  31.831  0.00  0.00     0.007 C 
ATOM     14  C16 <0> d   1      35.636   5.515  32.039  0.00  0.00     0.013 C 
ATOM     15  C17 <0> d   1      35.324   4.611  30.862  0.00  0.00    -0.009 C 
ATOM     16  C18 <0> d   1      35.543   5.373  29.553  0.00  0.00     0.018 C 
ATOM     17  C19 <0> d   1      36.297   3.405  30.942  0.00  0.00     0.001 C 
ATOM     18  C21 <0> d   1      35.684   2.444  29.917  0.00  0.00     0.009 C 
ATOM     19  C22 <0> d   1      34.160   2.570  30.190  0.00  0.00     0.038 C 
ATOM     20  C23 <0> d   1      33.949   3.953  30.854  0.00  0.00     0.062 C 
ATOM     21  C24 <0> d   1      33.435   3.781  32.285  0.00  0.00     0.046 C 
ATOM     22  C26 <0> d   1      37.683   3.925  30.610  0.00  0.00    -0.001 C 
ENDROOT
BRANCH  20  23
ATOM     23  O25 <0> d   1      33.029   4.735  30.088  0.00  0.00    -0.389 OA
ATOM     24  H55 <0> d   1      33.421   5.149  29.307  0.00  0.00     0.210 HD
ENDBRANCH  20  23
TORSDOF 1
ENDMDL
MODEL 28
REMARK CAVERDOCK RESULT:      17.9      0.000      0.000
REMARK CAVERDOCK CONSTRAINTS:       0.0      0.0      0.0      0.0
REMARK CAVERDOCK TUNNEL: 27     17.9      1.8     28.2
REMARK  1 active torsions:
REMARK  status: ('A' for Active; 'I' for Inactive)
REMARK    1  A    between atoms: C23_20  and  O25_22 
ROOT
ATOM      1  C1  <0> d   1      38.061   1.725  29.477  0.00  0.00     0.010 C 
ATOM      2  C2  <0> d   1      38.532   2.752  30.508  0.00  0.00    -0.010 C 
ATOM      3  C4  <0> d   1      39.905   3.293  30.101  0.00  0.00     0.039 C 
ATOM      4  C5  <0> d   1      40.302   4.394  31.067  0.00  0.00    -0.067 C 
ATOM      5  C6  <0> d   1      41.524   4.341  31.596  0.00  0.00     0.053 C 
ATOM      6  C7  <0> d   1      41.968   5.388  32.523  0.00  0.00     0.149 C 
ATOM      7  O8  <0> d   1      42.877   5.205  33.306  0.00  0.00    -0.293 OA
ATOM      8  C9  <0> d   1      41.231   6.711  32.452  0.00  0.00     0.084 C 
ATOM      9  C10 <0> d   1      39.734   6.404  32.497  0.00  0.00     0.022 C 
ATOM     10  C11 <0> d   1      39.316   5.480  31.366  0.00  0.00    -0.016 C 
ATOM     11  C12 <0> d   1      39.144   6.326  30.103  0.00  0.00     0.020 C 
ATOM     12  C13 <0> d   1      37.948   4.869  31.696  0.00  0.00     0.003 C 
ATOM     13  C15 <0> d   1      36.932   5.992  31.888  0.00  0.00     0.007 C 
ATOM     14  C16 <0> d   1      35.511   5.444  32.097  0.00  0.00     0.013 C 
ATOM     15  C17 <0> d   1      35.180   4.589  30.888  0.00  0.00    -0.009 C 
ATOM     16  C18 <0> d   1      35.379   5.403  29.608  0.00  0.00     0.018 C 
ATOM     17  C19 <0> d   1      36.151   3.380  30.904  0.00  0.00     0.001 C 
ATOM     18  C21 <0> d   1      35.520   2.462  29.850  0.00  0.00     0.009 C 
ATOM     19  C22 <0> d   1      34.001   2.579  30.152  0.00  0.00     0.038 C 
ATOM     20  C23 <0> d   1      33.803   3.934  30.875  0.00  0.00     0.062 C 
ATOM     21  C24 <0> d   1      33.311   3.705  32.306  0.00  0.00     0.046 C 
ATOM     22  C26 <0> d   1      37.532   3.911  30.571  0.00  0.00    -0.001 C 
ENDROOT
BRANCH  20  23
ATOM     23  O25 <0> d   1      32.873   4.748  30.157  0.00  0.00    -0.389 OA
ATOM     24  H55 <0> d   1      33.143   4.945  29.250  0.00  0.00     0.210 HD
ENDBRANCH  20  23
TORSDOF 1
ENDMDL
MODEL 29
REMARK CAVERDOCK RESULT:      17.5      0.000      0.000
REMARK CAVERDOCK CONSTRAINTS:       0.0      0.0      0.0      0.0
REMARK CAVERDOCK TUNNEL: 28     17.5      1.8     29.3
REMARK  1 active torsions:
REMARK  status: ('A' for Active; 'I' for Inactive)
REMARK    1  A    between atoms: C23_20  and  O25_22 
ROOT
ATOM      1  C1  <0> d   1      37.905   1.622  29.435  0.00  0.00     0.010 C 
ATOM      2  C2  <0> d   1      38.369   2.656  30.463  0.00  0.00    -0.010 C 
ATOM      3  C4  <0> d   1      39.736   3.208  30.051  0.00  0.00     0.039 C 
ATOM      4  C5  <0> d   1      40.127   4.315  31.013  0.00  0.00    -0.067 C 
ATOM      5  C6  <0> d   1      41.350   4.274  31.540  0.00  0.00     0.053 C 
ATOM      6  C7  <0> d   1      41.787   5.327  32.463  0.00  0.00     0.149 C 
ATOM      7  O8  <0> d   1      42.699   5.154  33.244  0.00  0.00    -0.293 OA
ATOM      8  C9  <0> d   1      41.038   6.643  32.389  0.00  0.00     0.084 C 
ATOM      9  C10 <0> d   1      39.544   6.324  32.439  0.00  0.00     0.022 C 
ATOM     10  C11 <0> d   1      39.132   5.393  31.312  0.00  0.00    -0.016 C 
ATOM     11  C12 <0> d   1      38.950   6.234  30.046  0.00  0.00     0.020 C 
ATOM     12  C13 <0> d   1      37.769   4.771  31.646  0.00  0.00     0.003 C 
ATOM     13  C15 <0> d   1      36.745   5.886  31.837  0.00  0.00     0.007 C 
ATOM     14  C16 <0> d   1      35.329   5.327  32.050  0.00  0.00     0.013 C 
ATOM     15  C17 <0> d   1      35.002   4.466  30.845  0.00  0.00    -0.009 C 
ATOM     16  C18 <0> d   1      35.192   5.277  29.562  0.00  0.00     0.018 C 
ATOM     17  C19 <0> d   1      35.984   3.264  30.861  0.00  0.00     0.001 C 
ATOM     18  C21 <0> d   1      35.359   2.339  29.812  0.00  0.00     0.009 C 
ATOM     19  C22 <0> d   1      33.839   2.443  30.117  0.00  0.00     0.038 C 
ATOM     20  C23 <0> d   1      33.631   3.799  30.836  0.00  0.00     0.062 C 
ATOM     21  C24 <0> d   1      33.144   3.569  32.269  0.00  0.00     0.046 C 
ATOM     22  C26 <0> d   1      37.360   3.806  30.525  0.00  0.00    -0.001 C 
ENDROOT
BRANCH  20  23
ATOM     23  O25 <0> d   1      32.693   4.603  30.117  0.00  0.00    -0.389 OA
ATOM     24  H55 <0> d   1      33.094   5.166  29.442  0.00  0.00     0.210 HD
ENDBRANCH  20  23
TORSDOF 1
ENDMDL
MODEL 30
REMARK CAVERDOCK RESULT:      17.1      0.000      0.000
REMARK CAVERDOCK CONSTRAINTS:       0.0      0.0      0.0      0.0
REMARK CAVERDOCK TUNNEL: 29     17.1      1.9     30.1
REMARK  1 active torsions:
REMARK  status: ('A' for Active; 'I' for Inactive)
REMARK    1  A    between atoms: C23_20  and  O25_22 
ROOT
ATOM      1  C1  <0> d   1      37.736   1.610  29.492  0.00  0.00     0.010 C 
ATOM      2  C2  <0> d   1      38.219   2.646  30.509  0.00  0.00    -0.010 C 
ATOM      3  C4  <0> d   1      39.591   3.178  30.085  0.00  0.00     0.039 C 
ATOM      4  C5  <0> d   1      40.000   4.287  31.036  0.00  0.00    -0.067 C 
ATOM      5  C6  <0> d   1      41.226   4.235  31.556  0.00  0.00     0.053 C 
ATOM      6  C7  <0> d   1      41.681   5.290  32.468  0.00  0.00     0.149 C 
ATOM      7  O8  <0> d   1      42.596   5.112  33.245  0.00  0.00    -0.293 OA
ATOM      8  C9  <0> d   1      40.949   6.615  32.388  0.00  0.00     0.084 C 
ATOM      9  C10 <0> d   1      39.451   6.314  32.449  0.00  0.00     0.022 C 
ATOM     10  C11 <0> d   1      39.021   5.380  31.331  0.00  0.00    -0.016 C 
ATOM     11  C12 <0> d   1      38.842   6.213  30.060  0.00  0.00     0.020 C 
ATOM     12  C13 <0> d   1      37.653   4.778  31.679  0.00  0.00     0.003 C 
ATOM     13  C15 <0> d   1      36.643   5.907  31.867  0.00  0.00     0.007 C 
ATOM     14  C16 <0> d   1      35.222   5.367  32.092  0.00  0.00     0.013 C 
ATOM     15  C17 <0> d   1      34.877   4.501  30.896  0.00  0.00    -0.009 C 
ATOM     16  C18 <0> d   1      35.069   5.300  29.606  0.00  0.00     0.018 C 
ATOM     17  C19 <0> d   1      35.845   3.287  30.916  0.00  0.00     0.001 C 
ATOM     18  C21 <0> d   1      35.201   2.361  29.878  0.00  0.00     0.009 C 
ATOM     19  C22 <0> d   1      33.685   2.487  30.191  0.00  0.00     0.038 C 
ATOM     20  C23 <0> d   1      33.498   3.851  30.901  0.00  0.00     0.062 C 
ATOM     21  C24 <0> d   1      33.017   3.638  32.338  0.00  0.00     0.046 C 
ATOM     22  C26 <0> d   1      37.225   3.809  30.567  0.00  0.00    -0.001 C 
ENDROOT
BRANCH  20  23
ATOM     23  O25 <0> d   1      32.566   4.660  30.181  0.00  0.00    -0.389 OA
ATOM     24  H55 <0> d   1      31.903   4.155  29.690  0.00  0.00     0.210 HD
ENDBRANCH  20  23
TORSDOF 1
ENDMDL
MODEL 31
REMARK CAVERDOCK RESULT:      16.6      0.000      0.000
REMARK CAVERDOCK CONSTRAINTS:       0.0      0.0      0.0      0.0
REMARK CAVERDOCK TUNNEL: 30     16.6      1.9     31.3
REMARK  1 active torsions:
REMARK  status: ('A' for Active; 'I' for Inactive)
REMARK    1  A    between atoms: C23_20  and  O25_22 
ROOT
ATOM      1  C1  <0> d   1      37.502   1.634  29.427  0.00  0.00     0.010 C 
ATOM      2  C2  <0> d   1      37.984   2.661  30.454  0.00  0.00    -0.010 C 
ATOM      3  C4  <0> d   1      39.345   3.215  30.023  0.00  0.00     0.039 C 
ATOM      4  C5  <0> d   1      39.752   4.315  30.986  0.00  0.00    -0.067 C 
ATOM      5  C6  <0> d   1      40.984   4.270  31.492  0.00  0.00     0.053 C 
ATOM      6  C7  <0> d   1      41.436   5.317  32.414  0.00  0.00     0.149 C 
ATOM      7  O8  <0> d   1      42.362   5.138  33.179  0.00  0.00    -0.293 OA
ATOM      8  C9  <0> d   1      40.688   6.634  32.362  0.00  0.00     0.084 C 
ATOM      9  C10 <0> d   1      39.194   6.314  32.434  0.00  0.00     0.022 C 
ATOM     10  C11 <0> d   1      38.762   5.391  31.308  0.00  0.00    -0.016 C 
ATOM     11  C12 <0> d   1      38.560   6.241  30.051  0.00  0.00     0.020 C 
ATOM     12  C13 <0> d   1      37.405   4.768  31.661  0.00  0.00     0.003 C 
ATOM     13  C15 <0> d   1      36.385   5.883  31.876  0.00  0.00     0.007 C 
ATOM     14  C16 <0> d   1      34.973   5.323  32.109  0.00  0.00     0.013 C 
ATOM     15  C17 <0> d   1      34.625   4.470  30.904  0.00  0.00    -0.009 C 
ATOM     16  C18 <0> d   1      34.794   5.290  29.623  0.00  0.00     0.018 C 
ATOM     17  C19 <0> d   1      35.607   3.268  30.896  0.00  0.00     0.001 C 
ATOM     18  C21 <0> d   1      34.963   2.349  29.851  0.00  0.00     0.009 C 
ATOM     19  C22 <0> d   1      33.449   2.453  30.182  0.00  0.00     0.038 C 
ATOM     20  C23 <0> d   1      33.254   3.804  30.914  0.00  0.00     0.062 C 
ATOM     21  C24 <0> d   1      32.791   3.565  32.353  0.00  0.00     0.046 C 
ATOM     22  C26 <0> d   1      36.977   3.811  30.540  0.00  0.00    -0.001 C 
ENDROOT
BRANCH  20  23
ATOM     23  O25 <0> d   1      32.304   4.613  30.216  0.00  0.00    -0.389 OA
ATOM     24  H55 <0> d   1      31.795   5.203  30.788  0.00  0.00     0.210 HD
ENDBRANCH  20  23
TORSDOF 1
ENDMDL
MODEL 32
REMARK CAVERDOCK RESULT:      16.6      0.000      0.000
REMARK CAVERDOCK CONSTRAINTS:       0.0      0.0      0.0      0.0
REMARK CAVERDOCK TUNNEL: 31     16.6      1.9     32.1
REMARK  1 active torsions:
REMARK  status: ('A' for Active; 'I' for Inactive)
REMARK    1  A    between atoms: C23_20  and  O25_22 
ROOT
ATOM      1  C1  <0> d   1      37.444   1.652  29.357  0.00  0.00     0.010 C 
ATOM      2  C2  <0> d   1      37.913   2.677  30.392  0.00  0.00    -0.010 C 
ATOM      3  C4  <0> d   1      39.266   3.252  29.965  0.00  0.00     0.039 C 
ATOM      4  C5  <0> d   1      39.659   4.350  30.937  0.00  0.00    -0.067 C 
ATOM      5  C6  <0> d   1      40.892   4.316  31.442  0.00  0.00     0.053 C 
ATOM      6  C7  <0> d   1      41.331   5.362  32.374  0.00  0.00     0.149 C 
ATOM      7  O8  <0> d   1      42.259   5.189  33.136  0.00  0.00    -0.293 OA
ATOM      8  C9  <0> d   1      40.565   6.669  32.332  0.00  0.00     0.084 C 
ATOM      9  C10 <0> d   1      39.076   6.330  32.403  0.00  0.00     0.022 C 
ATOM     10  C11 <0> d   1      38.656   5.410  31.269  0.00  0.00    -0.016 C 
ATOM     11  C12 <0> d   1      38.442   6.267  30.019  0.00  0.00     0.020 C 
ATOM     12  C13 <0> d   1      37.308   4.767  31.617  0.00  0.00     0.003 C 
ATOM     13  C15 <0> d   1      36.273   5.865  31.842  0.00  0.00     0.007 C 
ATOM     14  C16 <0> d   1      34.868   5.285  32.071  0.00  0.00     0.013 C 
ATOM     15  C17 <0> d   1      34.531   4.438  30.859  0.00  0.00    -0.009 C 
ATOM     16  C18 <0> d   1      34.688   5.271  29.586  0.00  0.00     0.018 C 
ATOM     17  C19 <0> d   1      35.528   3.249  30.841  0.00  0.00     0.001 C 
ATOM     18  C21 <0> d   1      34.896   2.331  29.788  0.00  0.00     0.009 C 
ATOM     19  C22 <0> d   1      33.381   2.412  30.121  0.00  0.00     0.038 C 
ATOM     20  C23 <0> d   1      33.168   3.754  30.864  0.00  0.00     0.062 C 
ATOM     21  C24 <0> d   1      32.709   3.497  32.301  0.00  0.00     0.046 C 
ATOM     22  C26 <0> d   1      36.891   3.813  30.489  0.00  0.00    -0.001 C 
ENDROOT
BRANCH  20  23
ATOM     23  O25 <0> d   1      32.208   4.556  30.173  0.00  0.00    -0.389 OA
ATOM     24  H55 <0> d   1      31.299   4.428  30.476  0.00  0.00     0.210 HD
ENDBRANCH  20  23
TORSDOF 1
ENDMDL
MODEL 33
REMARK CAVERDOCK RESULT:      16.4      0.000      0.000
REMARK CAVERDOCK CONSTRAINTS:       0.0      0.0      0.0      0.0
REMARK CAVERDOCK TUNNEL: 32     16.4      2.0     33.3
REMARK  1 active torsions:
REMARK  status: ('A' for Active; 'I' for Inactive)
REMARK    1  A    between atoms: C23_20  and  O25_22 
ROOT
ATOM      1  C1  <0> d   1      37.298   1.617  29.381  0.00  0.00     0.010 C 
ATOM      2  C2  <0> d   1      37.781   2.648  30.403  0.00  0.00    -0.010 C 
ATOM      3  C4  <0> d   1      39.135   3.210  29.961  0.00  0.00     0.039 C 
ATOM      4  C5  <0> d   1      39.542   4.313  30.920  0.00  0.00    -0.067 C 
ATOM      5  C6  <0> d   1      40.778   4.277  31.417  0.00  0.00     0.053 C 
ATOM      6  C7  <0> d   1      41.231   5.328  32.335  0.00  0.00     0.149 C 
ATOM      7  O8  <0> d   1      42.163   5.155  33.093  0.00  0.00    -0.293 OA
ATOM      8  C9  <0> d   1      40.474   6.640  32.286  0.00  0.00     0.084 C 
ATOM      9  C10 <0> d   1      38.983   6.312  32.370  0.00  0.00     0.022 C 
ATOM     10  C11 <0> d   1      38.549   5.385  31.248  0.00  0.00    -0.016 C 
ATOM     11  C12 <0> d   1      38.332   6.231  29.991  0.00  0.00     0.020 C 
ATOM     12  C13 <0> d   1      37.198   4.754  31.612  0.00  0.00     0.003 C 
ATOM     13  C15 <0> d   1      36.173   5.862  31.833  0.00  0.00     0.007 C 
ATOM     14  C16 <0> d   1      34.765   5.293  32.077  0.00  0.00     0.013 C 
ATOM     15  C17 <0> d   1      34.414   4.437  30.876  0.00  0.00    -0.009 C 
ATOM     16  C18 <0> d   1      34.568   5.256  29.593  0.00  0.00     0.018 C 
ATOM     17  C19 <0> d   1      35.403   3.241  30.862  0.00  0.00     0.001 C 
ATOM     18  C21 <0> d   1      34.757   2.317  29.823  0.00  0.00     0.009 C 
ATOM     19  C22 <0> d   1      33.245   2.412  30.165  0.00  0.00     0.038 C 
ATOM     20  C23 <0> d   1      33.047   3.762  30.897  0.00  0.00     0.062 C 
ATOM     21  C24 <0> d   1      32.596   3.522  32.339  0.00  0.00     0.046 C 
ATOM     22  C26 <0> d   1      36.767   3.792  30.495  0.00  0.00    -0.001 C 
ENDROOT
BRANCH  20  23
ATOM     23  O25 <0> d   1      32.087   4.565  30.205  0.00  0.00    -0.389 OA
ATOM     24  H55 <0> d   1      32.296   4.710  29.272  0.00  0.00     0.210 HD
ENDBRANCH  20  23
TORSDOF 1
ENDMDL
MODEL 34
REMARK CAVERDOCK RESULT:      16.1      0.000      0.000
REMARK CAVERDOCK CONSTRAINTS:       0.0      0.0      0.0      0.0
REMARK CAVERDOCK TUNNEL: 33     16.1      2.0     34.3
REMARK  1 active torsions:
REMARK  status: ('A' for Active; 'I' for Inactive)
REMARK    1  A    between atoms: C23_20  and  O25_22 
ROOT
ATOM      1  C1  <0> d   1      37.099   1.662  29.315  0.00  0.00     0.010 C 
ATOM      2  C2  <0> d   1      37.576   2.656  30.377  0.00  0.00    -0.010 C 
ATOM      3  C4  <0> d   1      38.915   3.260  29.946  0.00  0.00     0.039 C 
ATOM      4  C5  <0> d   1      39.314   4.327  30.949  0.00  0.00    -0.067 C 
ATOM      5  C6  <0> d   1      40.556   4.290  31.431  0.00  0.00     0.053 C 
ATOM      6  C7  <0> d   1      41.001   5.308  32.389  0.00  0.00     0.149 C 
ATOM      7  O8  <0> d   1      41.944   5.119  33.129  0.00  0.00    -0.293 OA
ATOM      8  C9  <0> d   1      40.221   6.608  32.406  0.00  0.00     0.084 C 
ATOM      9  C10 <0> d   1      38.737   6.249  32.491  0.00  0.00     0.022 C 
ATOM     10  C11 <0> d   1      38.306   5.365  31.334  0.00  0.00    -0.016 C 
ATOM     11  C12 <0> d   1      38.061   6.262  30.119  0.00  0.00     0.020 C 
ATOM     12  C13 <0> d   1      36.971   4.695  31.683  0.00  0.00     0.003 C 
ATOM     13  C15 <0> d   1      35.929   5.774  31.964  0.00  0.00     0.007 C 
ATOM     14  C16 <0> d   1      34.535   5.171  32.198  0.00  0.00     0.013 C 
ATOM     15  C17 <0> d   1      34.185   4.362  30.963  0.00  0.00    -0.009 C 
ATOM     16  C18 <0> d   1      34.311   5.240  29.716  0.00  0.00     0.018 C 
ATOM     17  C19 <0> d   1      35.194   3.185  30.886  0.00  0.00     0.001 C 
ATOM     18  C21 <0> d   1      34.553   2.297  29.814  0.00  0.00     0.009 C 
ATOM     19  C22 <0> d   1      33.043   2.350  30.175  0.00  0.00     0.038 C 
ATOM     20  C23 <0> d   1      32.830   3.663  30.968  0.00  0.00     0.062 C 
ATOM     21  C24 <0> d   1      32.399   3.352  32.403  0.00  0.00     0.046 C 
ATOM     22  C26 <0> d   1      36.544   3.776  30.530  0.00  0.00    -0.001 C 
ENDROOT
BRANCH  20  23
ATOM     23  O25 <0> d   1      31.849   4.478  30.322  0.00  0.00    -0.389 OA
ATOM     24  H55 <0> d   1      31.359   4.024  29.623  0.00  0.00     0.210 HD
ENDBRANCH  20  23
TORSDOF 1
ENDMDL
MODEL 35
REMARK CAVERDOCK RESULT:      15.9      0.000      0.000
REMARK CAVERDOCK CONSTRAINTS:       0.0      0.0      0.0      0.0
REMARK CAVERDOCK TUNNEL: 34     15.9      2.0     35.3
REMARK  1 active torsions:
REMARK  status: ('A' for Active; 'I' for Inactive)
REMARK    1  A    between atoms: C23_20  and  O25_22 
ROOT
ATOM      1  C1  <0> d   1      36.989   1.672  29.308  0.00  0.00     0.010 C 
ATOM      2  C2  <0> d   1      37.473   2.659  30.372  0.00  0.00    -0.010 C 
ATOM      3  C4  <0> d   1      38.808   3.268  29.935  0.00  0.00     0.039 C 
ATOM      4  C5  <0> d   1      39.214   4.329  30.942  0.00  0.00    -0.067 C 
ATOM      5  C6  <0> d   1      40.460   4.291  31.413  0.00  0.00     0.053 C 
ATOM      6  C7  <0> d   1      40.911   5.302  32.376  0.00  0.00     0.149 C 
ATOM      7  O8  <0> d   1      41.861   5.109  33.106  0.00  0.00    -0.293 OA
ATOM      8  C9  <0> d   1      40.130   6.600  32.408  0.00  0.00     0.084 C 
ATOM      9  C10 <0> d   1      38.647   6.240  32.503  0.00  0.00     0.022 C 
ATOM     10  C11 <0> d   1      38.208   5.363  31.343  0.00  0.00    -0.016 C 
ATOM     11  C12 <0> d   1      37.951   6.268  30.136  0.00  0.00     0.020 C 
ATOM     12  C13 <0> d   1      36.876   4.689  31.698  0.00  0.00     0.003 C 
ATOM     13  C15 <0> d   1      35.835   5.764  31.995  0.00  0.00     0.007 C 
ATOM     14  C16 <0> d   1      34.443   5.157  32.236  0.00  0.00     0.013 C 
ATOM     15  C17 <0> d   1      34.085   4.357  30.998  0.00  0.00    -0.009 C 
ATOM     16  C18 <0> d   1      34.199   5.244  29.757  0.00  0.00     0.018 C 
ATOM     17  C19 <0> d   1      35.094   3.182  30.905  0.00  0.00     0.001 C 
ATOM     18  C21 <0> d   1      34.446   2.301  29.832  0.00  0.00     0.009 C 
ATOM     19  C22 <0> d   1      32.939   2.349  30.206  0.00  0.00     0.038 C 
ATOM     20  C23 <0> d   1      32.730   3.656  31.010  0.00  0.00     0.062 C 
ATOM     21  C24 <0> d   1      32.312   3.334  32.446  0.00  0.00     0.046 C 
ATOM     22  C26 <0> d   1      36.441   3.777  30.542  0.00  0.00    -0.001 C 
ENDROOT
BRANCH  20  23
ATOM     23  O25 <0> d   1      31.743   4.474  30.378  0.00  0.00    -0.389 OA
ATOM     24  H55 <0> d   1      31.915   4.645  29.442  0.00  0.00     0.210 HD
ENDBRANCH  20  23
TORSDOF 1
ENDMDL
MODEL 36
REMARK CAVERDOCK RESULT:      15.8      0.000      0.000
REMARK CAVERDOCK CONSTRAINTS:       0.0      0.0      0.0      0.0
REMARK CAVERDOCK TUNNEL: 35     15.8      2.0     36.3
REMARK  1 active torsions:
REMARK  status: ('A' for Active; 'I' for Inactive)
REMARK    1  A    between atoms: C23_20  and  O25_22 
ROOT
ATOM      1  C1  <0> d   1      36.808   1.618  29.218  0.00  0.00     0.010 C 
ATOM      2  C2  <0> d   1      37.310   2.575  30.302  0.00  0.00    -0.010 C 
ATOM      3  C4  <0> d   1      38.645   3.184  29.867  0.00  0.00     0.039 C 
ATOM      4  C5  <0> d   1      39.069   4.217  30.895  0.00  0.00    -0.067 C 
ATOM      5  C6  <0> d   1      40.319   4.157  31.354  0.00  0.00     0.053 C 
ATOM      6  C7  <0> d   1      40.788   5.140  32.336  0.00  0.00     0.149 C 
ATOM      7  O8  <0> d   1      41.743   4.922  33.053  0.00  0.00    -0.293 OA
ATOM      8  C9  <0> d   1      40.018   6.444  32.408  0.00  0.00     0.084 C 
ATOM      9  C10 <0> d   1      38.533   6.092  32.508  0.00  0.00     0.022 C 
ATOM     10  C11 <0> d   1      38.076   5.248  31.331  0.00  0.00    -0.016 C 
ATOM     11  C12 <0> d   1      37.815   6.185  30.150  0.00  0.00     0.020 C 
ATOM     12  C13 <0> d   1      36.742   4.576  31.684  0.00  0.00     0.003 C 
ATOM     13  C15 <0> d   1      35.713   5.652  32.017  0.00  0.00     0.007 C 
ATOM     14  C16 <0> d   1      34.319   5.050  32.256  0.00  0.00     0.013 C 
ATOM     15  C17 <0> d   1      33.942   4.284  31.003  0.00  0.00    -0.009 C 
ATOM     16  C18 <0> d   1      34.051   5.200  29.783  0.00  0.00     0.018 C 
ATOM     17  C19 <0> d   1      34.941   3.103  30.871  0.00  0.00     0.001 C 
ATOM     18  C21 <0> d   1      34.275   2.254  29.783  0.00  0.00     0.009 C 
ATOM     19  C22 <0> d   1      32.772   2.305  30.173  0.00  0.00     0.038 C 
ATOM     20  C23 <0> d   1      32.582   3.593  31.010  0.00  0.00     0.062 C 
ATOM     21  C24 <0> d   1      32.175   3.239  32.442  0.00  0.00     0.046 C 
ATOM     22  C26 <0> d   1      36.289   3.697  30.509  0.00  0.00    -0.001 C 
ENDROOT
BRANCH  20  23
ATOM     23  O25 <0> d   1      31.595   4.435  30.408  0.00  0.00    -0.389 OA
ATOM     24  H55 <0> d   1      31.560   5.327  30.780  0.00  0.00     0.210 HD
ENDBRANCH  20  23
TORSDOF 1
ENDMDL
MODEL 37
REMARK CAVERDOCK RESULT:      15.3      0.000      0.000
REMARK CAVERDOCK CONSTRAINTS:       0.0      0.0      0.0      0.0
REMARK CAVERDOCK TUNNEL: 36     15.3      2.0     37.1
REMARK  1 active torsions:
REMARK  status: ('A' for Active; 'I' for Inactive)
REMARK    1  A    between atoms: C23_20  and  O25_22 
ROOT
ATOM      1  C1  <0> d   1      36.604   1.637  29.170  0.00  0.00     0.010 C 
ATOM      2  C2  <0> d   1      37.098   2.595  30.257  0.00  0.00    -0.010 C 
ATOM      3  C4  <0> d   1      38.416   3.234  29.813  0.00  0.00     0.039 C 
ATOM      4  C5  <0> d   1      38.830   4.267  30.845  0.00  0.00    -0.067 C 
ATOM      5  C6  <0> d   1      40.085   4.229  31.290  0.00  0.00     0.053 C 
ATOM      6  C7  <0> d   1      40.545   5.214  32.276  0.00  0.00     0.149 C 
ATOM      7  O8  <0> d   1      41.511   5.009  32.980  0.00  0.00    -0.293 OA
ATOM      8  C9  <0> d   1      39.748   6.501  32.367  0.00  0.00     0.084 C 
ATOM      9  C10 <0> d   1      38.273   6.118  32.479  0.00  0.00     0.022 C 
ATOM     10  C11 <0> d   1      37.820   5.274  31.300  0.00  0.00    -0.016 C 
ATOM     11  C12 <0> d   1      37.528   6.215  30.129  0.00  0.00     0.020 C 
ATOM     12  C13 <0> d   1      36.504   4.572  31.661  0.00  0.00     0.003 C 
ATOM     13  C15 <0> d   1      35.457   5.624  32.013  0.00  0.00     0.007 C 
ATOM     14  C16 <0> d   1      34.078   4.992  32.262  0.00  0.00     0.013 C 
ATOM     15  C17 <0> d   1      33.703   4.228  31.007  0.00  0.00    -0.009 C 
ATOM     16  C18 <0> d   1      33.781   5.156  29.793  0.00  0.00     0.018 C 
ATOM     17  C19 <0> d   1      34.725   3.070  30.854  0.00  0.00     0.001 C 
ATOM     18  C21 <0> d   1      34.064   2.216  29.766  0.00  0.00     0.009 C 
ATOM     19  C22 <0> d   1      32.565   2.233  30.172  0.00  0.00     0.038 C 
ATOM     20  C23 <0> d   1      32.358   3.510  31.023  0.00  0.00     0.062 C 
ATOM     21  C24 <0> d   1      31.973   3.137  32.456  0.00  0.00     0.046 C 
ATOM     22  C26 <0> d   1      36.056   3.693  30.484  0.00  0.00    -0.001 C 
ENDROOT
BRANCH  20  23
ATOM     23  O25 <0> d   1      31.348   4.336  30.438  0.00  0.00    -0.389 OA
ATOM     24  H55 <0> d   1      31.005   5.018  31.032  0.00  0.00     0.210 HD
ENDBRANCH  20  23
TORSDOF 1
ENDMDL
MODEL 38
REMARK CAVERDOCK RESULT:      14.9      0.000      0.000
REMARK CAVERDOCK CONSTRAINTS:       0.0      0.0      0.0      0.0
REMARK CAVERDOCK TUNNEL: 37     14.9      2.0     38.1
REMARK  1 active torsions:
REMARK  status: ('A' for Active; 'I' for Inactive)
REMARK    1  A    between atoms: C23_20  and  O25_22 
ROOT
ATOM      1  C1  <0> d   1      36.319   1.823  29.030  0.00  0.00     0.010 C 
ATOM      2  C2  <0> d   1      36.846   2.716  30.155  0.00  0.00    -0.010 C 
ATOM      3  C4  <0> d   1      38.148   3.386  29.709  0.00  0.00     0.039 C 
ATOM      4  C5  <0> d   1      38.593   4.356  30.787  0.00  0.00    -0.067 C 
ATOM      5  C6  <0> d   1      39.863   4.296  31.189  0.00  0.00     0.053 C 
ATOM      6  C7  <0> d   1      40.352   5.222  32.216  0.00  0.00     0.149 C 
ATOM      7  O8  <0> d   1      41.340   4.979  32.877  0.00  0.00    -0.293 OA
ATOM      8  C9  <0> d   1      39.557   6.499  32.409  0.00  0.00     0.084 C 
ATOM      9  C10 <0> d   1      38.086   6.105  32.545  0.00  0.00     0.022 C 
ATOM     10  C11 <0> d   1      37.597   5.331  31.333  0.00  0.00    -0.016 C 
ATOM     11  C12 <0> d   1      37.266   6.339  30.230  0.00  0.00     0.020 C 
ATOM     12  C13 <0> d   1      36.295   4.604  31.692  0.00  0.00     0.003 C 
ATOM     13  C15 <0> d   1      35.257   5.630  32.140  0.00  0.00     0.007 C 
ATOM     14  C16 <0> d   1      33.888   4.979  32.395  0.00  0.00     0.013 C 
ATOM     15  C17 <0> d   1      33.475   4.290  31.108  0.00  0.00    -0.009 C 
ATOM     16  C18 <0> d   1      33.513   5.289  29.950  0.00  0.00     0.018 C 
ATOM     17  C19 <0> d   1      34.493   3.147  30.855  0.00  0.00     0.001 C 
ATOM     18  C21 <0> d   1      33.799   2.357  29.739  0.00  0.00     0.009 C 
ATOM     19  C22 <0> d   1      32.314   2.344  30.193  0.00  0.00     0.038 C 
ATOM     20  C23 <0> d   1      32.132   3.568  31.124  0.00  0.00     0.062 C 
ATOM     21  C24 <0> d   1      31.793   3.108  32.544  0.00  0.00     0.046 C 
ATOM     22  C26 <0> d   1      35.811   3.796  30.480  0.00  0.00    -0.001 C 
ENDROOT
BRANCH  20  23
ATOM     23  O25 <0> d   1      31.102   4.424  30.622  0.00  0.00    -0.389 OA
ATOM     24  H55 <0> d   1      31.345   4.899  29.815  0.00  0.00     0.210 HD
ENDBRANCH  20  23
TORSDOF 1
ENDMDL
MODEL 39
REMARK CAVERDOCK RESULT:      14.6      0.000      0.000
REMARK CAVERDOCK CONSTRAINTS:       0.0      0.0      0.0      0.0
REMARK CAVERDOCK TUNNEL: 38     14.6      2.1     39.4
REMARK  1 active torsions:
REMARK  status: ('A' for Active; 'I' for Inactive)
REMARK    1  A    between atoms: C23_20  and  O25_22 
ROOT
ATOM      1  C1  <0> d   1      36.076   1.809  29.014  0.00  0.00     0.010 C 
ATOM      2  C2  <0> d   1      36.610   2.703  30.135  0.00  0.00    -0.010 C 
ATOM      3  C4  <0> d   1      37.893   3.395  29.669  0.00  0.00     0.039 C 
ATOM      4  C5  <0> d   1      38.343   4.366  30.746  0.00  0.00    -0.067 C 
ATOM      5  C6  <0> d   1      39.620   4.323  31.124  0.00  0.00     0.053 C 
ATOM      6  C7  <0> d   1      40.113   5.250  32.148  0.00  0.00     0.149 C 
ATOM      7  O8  <0> d   1      41.118   5.019  32.789  0.00  0.00    -0.293 OA
ATOM      8  C9  <0> d   1      39.303   6.513  32.364  0.00  0.00     0.084 C 
ATOM      9  C10 <0> d   1      37.841   6.096  32.524  0.00  0.00     0.022 C 
ATOM     10  C11 <0> d   1      37.342   5.322  31.316  0.00  0.00    -0.016 C 
ATOM     11  C12 <0> d   1      36.976   6.332  30.226  0.00  0.00     0.020 C 
ATOM     12  C13 <0> d   1      36.057   4.573  31.694  0.00  0.00     0.003 C 
ATOM     13  C15 <0> d   1      35.013   5.579  32.168  0.00  0.00     0.007 C 
ATOM     14  C16 <0> d   1      33.658   4.906  32.443  0.00  0.00     0.013 C 
ATOM     15  C17 <0> d   1      33.232   4.219  31.159  0.00  0.00    -0.009 C 
ATOM     16  C18 <0> d   1      33.234   5.225  30.008  0.00  0.00     0.018 C 
ATOM     17  C19 <0> d   1      34.263   3.093  30.880  0.00  0.00     0.001 C 
ATOM     18  C21 <0> d   1      33.562   2.299  29.772  0.00  0.00     0.009 C 
ATOM     19  C22 <0> d   1      32.085   2.261  30.253  0.00  0.00     0.038 C 
ATOM     20  C23 <0> d   1      31.901   3.476  31.195  0.00  0.00     0.062 C 
ATOM     21  C24 <0> d   1      31.596   3.002  32.618  0.00  0.00     0.046 C 
ATOM     22  C26 <0> d   1      35.564   3.764  30.486  0.00  0.00    -0.001 C 
ENDROOT
BRANCH  20  23
ATOM     23  O25 <0> d   1      30.850   4.319  30.717  0.00  0.00    -0.389 OA
ATOM     24  H55 <0> d   1      31.069   5.260  30.720  0.00  0.00     0.210 HD
ENDBRANCH  20  23
TORSDOF 1
ENDMDL
MODEL 40
REMARK CAVERDOCK RESULT:      14.4      0.000      0.000
REMARK CAVERDOCK CONSTRAINTS:       0.0      0.0      0.0      0.0
REMARK CAVERDOCK TUNNEL: 39     14.4      2.2     40.4
REMARK  1 active torsions:
REMARK  status: ('A' for Active; 'I' for Inactive)
REMARK    1  A    between atoms: C23_20  and  O25_22 
ROOT
ATOM      1  C1  <0> d   1      35.830   1.799  28.972  0.00  0.00     0.010 C 
ATOM      2  C2  <0> d   1      36.381   2.676  30.099  0.00  0.00    -0.010 C 
ATOM      3  C4  <0> d   1      37.648   3.389  29.620  0.00  0.00     0.039 C 
ATOM      4  C5  <0> d   1      38.113   4.342  30.705  0.00  0.00    -0.067 C 
ATOM      5  C6  <0> d   1      39.398   4.303  31.054  0.00  0.00     0.053 C 
ATOM      6  C7  <0> d   1      39.906   5.214  32.086  0.00  0.00     0.149 C 
ATOM      7  O8  <0> d   1      40.926   4.978  32.700  0.00  0.00    -0.293 OA
ATOM      8  C9  <0> d   1      39.090   6.465  32.344  0.00  0.00     0.084 C 
ATOM      9  C10 <0> d   1      37.635   6.032  32.528  0.00  0.00     0.022 C 
ATOM     10  C11 <0> d   1      37.117   5.278  31.316  0.00  0.00    -0.016 C 
ATOM     11  C12 <0> d   1      36.718   6.305  30.254  0.00  0.00     0.020 C 
ATOM     12  C13 <0> d   1      35.847   4.510  31.707  0.00  0.00     0.003 C 
ATOM     13  C15 <0> d   1      34.805   5.498  32.223  0.00  0.00     0.007 C 
ATOM     14  C16 <0> d   1      33.462   4.808  32.514  0.00  0.00     0.013 C 
ATOM     15  C17 <0> d   1      33.014   4.142  31.227  0.00  0.00    -0.009 C 
ATOM     16  C18 <0> d   1      32.982   5.171  30.095  0.00  0.00     0.018 C 
ATOM     17  C19 <0> d   1      34.048   3.030  30.903  0.00  0.00     0.001 C 
ATOM     18  C21 <0> d   1      33.329   2.253  29.795  0.00  0.00     0.009 C 
ATOM     19  C22 <0> d   1      31.863   2.192  30.306  0.00  0.00     0.038 C 
ATOM     20  C23 <0> d   1      31.690   3.387  31.276  0.00  0.00     0.062 C 
ATOM     21  C24 <0> d   1      31.420   2.882  32.696  0.00  0.00     0.046 C 
ATOM     22  C26 <0> d   1      35.334   3.721  30.494  0.00  0.00    -0.001 C 
ENDROOT
BRANCH  20  23
ATOM     23  O25 <0> d   1      30.622   4.230  30.838  0.00  0.00    -0.389 OA
ATOM     24  H55 <0> d   1      30.304   4.844  31.514  0.00  0.00     0.210 HD
ENDBRANCH  20  23
TORSDOF 1
ENDMDL
MODEL 41
REMARK CAVERDOCK RESULT:      14.4      0.000      0.000
REMARK CAVERDOCK CONSTRAINTS:       0.0      0.0      0.0      0.0
REMARK CAVERDOCK TUNNEL: 40     14.4      2.3     41.4
REMARK  1 active torsions:
REMARK  status: ('A' for Active; 'I' for Inactive)
REMARK    1  A    between atoms: C23_20  and  O25_22 
ROOT
ATOM      1  C1  <0> d   1      35.579   1.829  28.964  0.00  0.00     0.010 C 
ATOM      2  C2  <0> d   1      36.157   2.695  30.085  0.00  0.00    -0.010 C 
ATOM      3  C4  <0> d   1      37.410   3.415  29.581  0.00  0.00     0.039 C 
ATOM      4  C5  <0> d   1      37.900   4.358  30.664  0.00  0.00    -0.067 C 
ATOM      5  C6  <0> d   1      39.194   4.318  30.980  0.00  0.00     0.053 C 
ATOM      6  C7  <0> d   1      39.727   5.219  32.008  0.00  0.00     0.149 C 
ATOM      7  O8  <0> d   1      40.763   4.979  32.593  0.00  0.00    -0.293 OA
ATOM      8  C9  <0> d   1      38.915   6.466  32.300  0.00  0.00     0.084 C 
ATOM      9  C10 <0> d   1      37.466   6.028  32.516  0.00  0.00     0.022 C 
ATOM     10  C11 <0> d   1      36.918   5.285  31.310  0.00  0.00    -0.016 C 
ATOM     11  C12 <0> d   1      36.491   6.323  30.269  0.00  0.00     0.020 C 
ATOM     12  C13 <0> d   1      35.661   4.511  31.725  0.00  0.00     0.003 C 
ATOM     13  C15 <0> d   1      34.630   5.491  32.278  0.00  0.00     0.007 C 
ATOM     14  C16 <0> d   1      33.297   4.795  32.596  0.00  0.00     0.013 C 
ATOM     15  C17 <0> d   1      32.817   4.142  31.314  0.00  0.00    -0.009 C 
ATOM     16  C18 <0> d   1      32.754   5.182  30.194  0.00  0.00     0.018 C 
ATOM     17  C19 <0> d   1      33.844   3.036  30.952  0.00  0.00     0.001 C 
ATOM     18  C21 <0> d   1      33.099   2.268  29.855  0.00  0.00     0.009 C 
ATOM     19  C22 <0> d   1      31.647   2.199  30.403  0.00  0.00     0.038 C 
ATOM     20  C23 <0> d   1      31.496   3.383  31.389  0.00  0.00     0.062 C 
ATOM     21  C24 <0> d   1      31.264   2.863  32.810  0.00  0.00     0.046 C 
ATOM     22  C26 <0> d   1      35.118   3.734  30.517  0.00  0.00    -0.001 C 
ENDROOT
BRANCH  20  23
ATOM     23  O25 <0> d   1      30.415   4.228  30.988  0.00  0.00    -0.389 OA
ATOM     24  H55 <0> d   1      29.634   4.164  31.554  0.00  0.00     0.210 HD
ENDBRANCH  20  23
TORSDOF 1
ENDMDL
MODEL 42
REMARK CAVERDOCK RESULT:      14.7      0.000      0.000
REMARK CAVERDOCK CONSTRAINTS:       0.0      0.0      0.0      0.0
REMARK CAVERDOCK TUNNEL: 41     14.7      2.3     42.4
REMARK  1 active torsions:
REMARK  status: ('A' for Active; 'I' for Inactive)
REMARK    1  A    between atoms: C23_20  and  O25_22 
ROOT
ATOM      1  C1  <0> d   1      35.321   1.816  28.779  0.00  0.00     0.010 C 
ATOM      2  C2  <0> d   1      35.909   2.655  29.917  0.00  0.00    -0.010 C 
ATOM      3  C4  <0> d   1      37.155   3.391  29.418  0.00  0.00     0.039 C 
ATOM      4  C5  <0> d   1      37.655   4.307  30.520  0.00  0.00    -0.067 C 
ATOM      5  C6  <0> d   1      38.952   4.262  30.821  0.00  0.00     0.053 C 
ATOM      6  C7  <0> d   1      39.493   5.139  31.866  0.00  0.00     0.149 C 
ATOM      7  O8  <0> d   1      40.535   4.887  32.435  0.00  0.00    -0.293 OA
ATOM      8  C9  <0> d   1      38.681   6.376  32.198  0.00  0.00     0.084 C 
ATOM      9  C10 <0> d   1      37.236   5.929  32.418  0.00  0.00     0.022 C 
ATOM     10  C11 <0> d   1      36.677   5.216  31.198  0.00  0.00    -0.016 C 
ATOM     11  C12 <0> d   1      36.237   6.278  30.189  0.00  0.00     0.020 C 
ATOM     12  C13 <0> d   1      35.425   4.428  31.607  0.00  0.00     0.003 C 
ATOM     13  C15 <0> d   1      34.398   5.391  32.194  0.00  0.00     0.007 C 
ATOM     14  C16 <0> d   1      33.070   4.684  32.508  0.00  0.00     0.013 C 
ATOM     15  C17 <0> d   1      32.578   4.062  31.215  0.00  0.00    -0.009 C 
ATOM     16  C18 <0> d   1      32.502   5.130  30.123  0.00  0.00     0.018 C 
ATOM     17  C19 <0> d   1      33.604   2.968  30.815  0.00  0.00     0.001 C 
ATOM     18  C21 <0> d   1      32.849   2.226  29.706  0.00  0.00     0.009 C 
ATOM     19  C22 <0> d   1      31.403   2.140  30.267  0.00  0.00     0.038 C 
ATOM     20  C23 <0> d   1      31.260   3.299  31.285  0.00  0.00     0.062 C 
ATOM     21  C24 <0> d   1      31.043   2.743  32.694  0.00  0.00     0.046 C 
ATOM     22  C26 <0> d   1      34.872   3.680  30.385  0.00  0.00    -0.001 C 
ENDROOT
BRANCH  20  23
ATOM     23  O25 <0> d   1      30.174   4.151  30.915  0.00  0.00    -0.389 OA
ATOM     24  H55 <0> d   1      30.421   4.865  30.313  0.00  0.00     0.210 HD
ENDBRANCH  20  23
TORSDOF 1
ENDMDL
MODEL 43
REMARK CAVERDOCK RESULT:      14.8      0.000      0.000
REMARK CAVERDOCK CONSTRAINTS:       0.0      0.0      0.0      0.0
REMARK CAVERDOCK TUNNEL: 42     14.8      2.3     43.6
REMARK  1 active torsions:
REMARK  status: ('A' for Active; 'I' for Inactive)
REMARK    1  A    between atoms: C23_20  and  O25_22 
ROOT
ATOM      1  C1  <0> d   1      35.055   1.827  28.797  0.00  0.00     0.010 C 
ATOM      2  C2  <0> d   1      35.670   2.658  29.926  0.00  0.00    -0.010 C 
ATOM      3  C4  <0> d   1      36.892   3.413  29.398  0.00  0.00     0.039 C 
ATOM      4  C5  <0> d   1      37.417   4.321  30.495  0.00  0.00    -0.067 C 
ATOM      5  C6  <0> d   1      38.723   4.286  30.755  0.00  0.00     0.053 C 
ATOM      6  C7  <0> d   1      39.288   5.155  31.793  0.00  0.00     0.149 C 
ATOM      7  O8  <0> d   1      40.350   4.907  32.326  0.00  0.00    -0.293 OA
ATOM      8  C9  <0> d   1      38.475   6.380  32.165  0.00  0.00     0.084 C 
ATOM      9  C10 <0> d   1      37.042   5.915  32.424  0.00  0.00     0.022 C 
ATOM     10  C11 <0> d   1      36.452   5.211  31.215  0.00  0.00    -0.016 C 
ATOM     11  C12 <0> d   1      35.970   6.281  30.232  0.00  0.00     0.020 C 
ATOM     12  C13 <0> d   1      35.222   4.405  31.652  0.00  0.00     0.003 C 
ATOM     13  C15 <0> d   1      34.204   5.351  32.283  0.00  0.00     0.007 C 
ATOM     14  C16 <0> d   1      32.893   4.627  32.630  0.00  0.00     0.013 C 
ATOM     15  C17 <0> d   1      32.368   4.015  31.345  0.00  0.00    -0.009 C 
ATOM     16  C18 <0> d   1      32.246   5.096  30.269  0.00  0.00     0.018 C 
ATOM     17  C19 <0> d   1      33.391   2.937  30.900  0.00  0.00     0.001 C 
ATOM     18  C21 <0> d   1      32.610   2.201  29.806  0.00  0.00     0.009 C 
ATOM     19  C22 <0> d   1      31.183   2.093  30.411  0.00  0.00     0.038 C 
ATOM     20  C23 <0> d   1      31.060   3.238  31.446  0.00  0.00     0.062 C 
ATOM     21  C24 <0> d   1      30.893   2.663  32.854  0.00  0.00     0.046 C 
ATOM     22  C26 <0> d   1      34.638   3.667  30.439  0.00  0.00    -0.001 C 
ENDROOT
BRANCH  20  23
ATOM     23  O25 <0> d   1      29.954   4.083  31.122  0.00  0.00    -0.389 OA
ATOM     24  H55 <0> d   1      29.095   3.725  31.385  0.00  0.00     0.210 HD
ENDBRANCH  20  23
TORSDOF 1
ENDMDL
MODEL 44
REMARK CAVERDOCK RESULT:      13.9      0.000      0.000
REMARK CAVERDOCK CONSTRAINTS:       0.0      0.0      0.0      0.0
REMARK CAVERDOCK TUNNEL: 43     13.9      2.4     44.3
REMARK  1 active torsions:
REMARK  status: ('A' for Active; 'I' for Inactive)
REMARK    1  A    between atoms: C23_20  and  O25_22 
ROOT
ATOM      1  C1  <0> d   1      34.052   5.381  33.790  0.00  0.00     0.010 C 
ATOM      2  C2  <0> d   1      33.542   4.246  32.898  0.00  0.00    -0.010 C 
ATOM      3  C4  <0> d   1      32.026   4.372  32.728  0.00  0.00     0.039 C 
ATOM      4  C5  <0> d   1      31.555   3.313  31.748  0.00  0.00    -0.067 C 
ATOM      5  C6  <0> d   1      30.509   2.567  32.100  0.00  0.00     0.053 C 
ATOM      6  C7  <0> d   1      30.000   1.539  31.184  0.00  0.00     0.149 C 
ATOM      7  O8  <0> d   1      29.331   0.607  31.579  0.00  0.00    -0.293 OA
ATOM      8  C9  <0> d   1      30.353   1.705  29.719  0.00  0.00     0.084 C 
ATOM      9  C10 <0> d   1      31.859   1.950  29.637  0.00  0.00     0.022 C 
ATOM     10  C11 <0> d   1      32.275   3.169  30.444  0.00  0.00    -0.016 C 
ATOM     11  C12 <0> d   1      31.986   4.414  29.603  0.00  0.00     0.020 C 
ATOM     12  C13 <0> d   1      33.790   3.121  30.683  0.00  0.00     0.003 C 
ATOM     13  C15 <0> d   1      34.507   3.086  29.337  0.00  0.00     0.007 C 
ATOM     14  C16 <0> d   1      36.033   3.165  29.504  0.00  0.00     0.013 C 
ATOM     15  C17 <0> d   1      36.334   4.441  30.267  0.00  0.00    -0.009 C 
ATOM     16  C18 <0> d   1      35.698   5.634  29.551  0.00  0.00     0.018 C 
ATOM     17  C19 <0> d   1      35.719   4.283  31.683  0.00  0.00     0.001 C 
ATOM     18  C21 <0> d   1      36.349   5.465  32.427  0.00  0.00     0.009 C 
ATOM     19  C22 <0> d   1      37.819   5.449  31.925  0.00  0.00     0.038 C 
ATOM     20  C23 <0> d   1      37.803   4.733  30.552  0.00  0.00     0.062 C 
ATOM     21  C24 <0> d   1      38.599   3.427  30.627  0.00  0.00     0.046 C 
ATOM     22  C26 <0> d   1      34.212   4.334  31.524  0.00  0.00    -0.001 C 
ENDROOT
BRANCH  20  23
ATOM     23  O25 <0> d   1      38.345   5.586  29.542  0.00  0.00    -0.389 OA
ATOM     24  H55 <0> d   1      37.677   6.038  29.009  0.00  0.00     0.210 HD
ENDBRANCH  20  23
TORSDOF 1
ENDMDL
MODEL 45
REMARK CAVERDOCK RESULT:      13.4      0.000      0.000
REMARK CAVERDOCK CONSTRAINTS:       0.0      0.0      0.0      0.0
REMARK CAVERDOCK TUNNEL: 44     13.4      2.4     45.5
REMARK  1 active torsions:
REMARK  status: ('A' for Active; 'I' for Inactive)
REMARK    1  A    between atoms: C23_20  and  O25_22 
ROOT
ATOM      1  C1  <0> d   1      33.869   5.195  33.786  0.00  0.00     0.010 C 
ATOM      2  C2  <0> d   1      33.357   4.069  32.885  0.00  0.00    -0.010 C 
ATOM      3  C4  <0> d   1      31.837   4.179  32.743  0.00  0.00     0.039 C 
ATOM      4  C5  <0> d   1      31.361   3.131  31.754  0.00  0.00    -0.067 C 
ATOM      5  C6  <0> d   1      30.329   2.367  32.111  0.00  0.00     0.053 C 
ATOM      6  C7  <0> d   1      29.817   1.349  31.187  0.00  0.00     0.149 C 
ATOM      7  O8  <0> d   1      29.166   0.402  31.578  0.00  0.00    -0.293 OA
ATOM      8  C9  <0> d   1      30.143   1.543  29.720  0.00  0.00     0.084 C 
ATOM      9  C10 <0> d   1      31.645   1.807  29.616  0.00  0.00     0.022 C 
ATOM     10  C11 <0> d   1      32.060   3.017  30.435  0.00  0.00    -0.016 C 
ATOM     11  C12 <0> d   1      31.742   4.272  29.620  0.00  0.00     0.020 C 
ATOM     12  C13 <0> d   1      33.579   2.983  30.648  0.00  0.00     0.003 C 
ATOM     13  C15 <0> d   1      34.273   2.979  29.289  0.00  0.00     0.007 C 
ATOM     14  C16 <0> d   1      35.801   3.073  29.431  0.00  0.00     0.013 C 
ATOM     15  C17 <0> d   1      36.100   4.340  30.210  0.00  0.00    -0.009 C 
ATOM     16  C18 <0> d   1      35.438   5.537  29.525  0.00  0.00     0.018 C 
ATOM     17  C19 <0> d   1      35.512   4.152  31.633  0.00  0.00     0.001 C 
ATOM     18  C21 <0> d   1      36.141   5.329  32.386  0.00  0.00     0.009 C 
ATOM     19  C22 <0> d   1      37.602   5.339  31.859  0.00  0.00     0.038 C 
ATOM     20  C23 <0> d   1      37.571   4.645  30.475  0.00  0.00     0.062 C 
ATOM     21  C24 <0> d   1      38.382   3.348  30.514  0.00  0.00     0.046 C 
ATOM     22  C26 <0> d   1      34.001   4.188  31.501  0.00  0.00    -0.001 C 
ENDROOT
BRANCH  20  23
ATOM     23  O25 <0> d   1      38.085   5.521  29.469  0.00  0.00    -0.389 OA
ATOM     24  H55 <0> d   1      39.007   5.351  29.234  0.00  0.00     0.210 HD
ENDBRANCH  20  23
TORSDOF 1
ENDMDL
MODEL 46
REMARK CAVERDOCK RESULT:      13.0      0.000      0.000
REMARK CAVERDOCK CONSTRAINTS:       0.0      0.0      0.0      0.0
REMARK CAVERDOCK TUNNEL: 45     13.0      2.3     46.1
REMARK  1 active torsions:
REMARK  status: ('A' for Active; 'I' for Inactive)
REMARK    1  A    between atoms: C23_20  and  O25_22 
ROOT
ATOM      1  C1  <0> d   1      33.727   5.056  33.831  0.00  0.00     0.010 C 
ATOM      2  C2  <0> d   1      33.205   3.954  32.906  0.00  0.00    -0.010 C 
ATOM      3  C4  <0> d   1      31.681   4.055  32.800  0.00  0.00     0.039 C 
ATOM      4  C5  <0> d   1      31.193   3.033  31.790  0.00  0.00    -0.067 C 
ATOM      5  C6  <0> d   1      30.175   2.250  32.145  0.00  0.00     0.053 C 
ATOM      6  C7  <0> d   1      29.651   1.256  31.202  0.00  0.00     0.149 C 
ATOM      7  O8  <0> d   1      29.015   0.292  31.577  0.00  0.00    -0.293 OA
ATOM      8  C9  <0> d   1      29.944   1.496  29.734  0.00  0.00     0.084 C 
ATOM      9  C10 <0> d   1      31.442   1.776  29.607  0.00  0.00     0.022 C 
ATOM     10  C11 <0> d   1      31.865   2.964  30.454  0.00  0.00    -0.016 C 
ATOM     11  C12 <0> d   1      31.520   4.241  29.683  0.00  0.00     0.020 C 
ATOM     12  C13 <0> d   1      33.388   2.937  30.634  0.00  0.00     0.003 C 
ATOM     13  C15 <0> d   1      34.054   2.979  29.261  0.00  0.00     0.007 C 
ATOM     14  C16 <0> d   1      35.584   3.082  29.375  0.00  0.00     0.013 C 
ATOM     15  C17 <0> d   1      35.889   4.327  30.184  0.00  0.00    -0.009 C 
ATOM     16  C18 <0> d   1      35.204   5.539  29.550  0.00  0.00     0.018 C 
ATOM     17  C19 <0> d   1      35.332   4.092  31.613  0.00  0.00     0.001 C 
ATOM     18  C21 <0> d   1      35.968   5.251  32.389  0.00  0.00     0.009 C 
ATOM     19  C22 <0> d   1      37.418   5.289  31.832  0.00  0.00     0.038 C 
ATOM     20  C23 <0> d   1      37.363   4.636  30.428  0.00  0.00     0.062 C 
ATOM     21  C24 <0> d   1      38.185   3.345  30.412  0.00  0.00     0.046 C 
ATOM     22  C26 <0> d   1      33.819   4.118  31.514  0.00  0.00    -0.001 C 
ENDROOT
BRANCH  20  23
ATOM     23  O25 <0> d   1      37.849   5.546  29.439  0.00  0.00    -0.389 OA
ATOM     24  H55 <0> d   1      37.945   5.156  28.560  0.00  0.00     0.210 HD
ENDBRANCH  20  23
TORSDOF 1
ENDMDL
MODEL 47
REMARK CAVERDOCK RESULT:      12.7      0.000      0.000
REMARK CAVERDOCK CONSTRAINTS:       0.0      0.0      0.0      0.0
REMARK CAVERDOCK TUNNEL: 46     12.7      2.4     47.3
REMARK  1 active torsions:
REMARK  status: ('A' for Active; 'I' for Inactive)
REMARK    1  A    between atoms: C23_20  and  O25_22 
ROOT
ATOM      1  C1  <0> d   1      33.471   4.847  33.911  0.00  0.00     0.010 C 
ATOM      2  C2  <0> d   1      32.996   3.768  32.936  0.00  0.00    -0.010 C 
ATOM      3  C4  <0> d   1      31.470   3.820  32.819  0.00  0.00     0.039 C 
ATOM      4  C5  <0> d   1      31.027   2.826  31.761  0.00  0.00    -0.067 C 
ATOM      5  C6  <0> d   1      30.035   1.992  32.073  0.00  0.00     0.053 C 
ATOM      6  C7  <0> d   1      29.554   1.022  31.082  0.00  0.00     0.149 C 
ATOM      7  O8  <0> d   1      28.951   0.021  31.410  0.00  0.00    -0.293 OA
ATOM      8  C9  <0> d   1      29.851   1.336  29.629  0.00  0.00     0.084 C 
ATOM      9  C10 <0> d   1      31.338   1.674  29.529  0.00  0.00     0.022 C 
ATOM     10  C11 <0> d   1      31.711   2.839  30.430  0.00  0.00    -0.016 C 
ATOM     11  C12 <0> d   1      31.328   4.135  29.712  0.00  0.00     0.020 C 
ATOM     12  C13 <0> d   1      33.233   2.857  30.623  0.00  0.00     0.003 C 
ATOM     13  C15 <0> d   1      33.908   2.983  29.260  0.00  0.00     0.007 C 
ATOM     14  C16 <0> d   1      35.432   3.135  29.392  0.00  0.00     0.013 C 
ATOM     15  C17 <0> d   1      35.687   4.354  30.258  0.00  0.00    -0.009 C 
ATOM     16  C18 <0> d   1      34.964   5.567  29.669  0.00  0.00     0.018 C 
ATOM     17  C19 <0> d   1      35.127   4.037  31.670  0.00  0.00     0.001 C 
ATOM     18  C21 <0> d   1      35.715   5.183  32.500  0.00  0.00     0.009 C 
ATOM     19  C22 <0> d   1      37.167   5.297  31.959  0.00  0.00     0.038 C 
ATOM     20  C23 <0> d   1      37.146   4.704  30.529  0.00  0.00     0.062 C 
ATOM     21  C24 <0> d   1      38.014   3.445  30.464  0.00  0.00     0.046 C 
ATOM     22  C26 <0> d   1      33.615   4.014  31.557  0.00  0.00    -0.001 C 
ENDROOT
BRANCH  20  23
ATOM     23  O25 <0> d   1      37.607   5.673  29.584  0.00  0.00    -0.389 OA
ATOM     24  H55 <0> d   1      37.708   5.329  28.686  0.00  0.00     0.210 HD
ENDBRANCH  20  23
TORSDOF 1
ENDMDL
MODEL 48
REMARK CAVERDOCK RESULT:      12.5      0.000      0.000
REMARK CAVERDOCK CONSTRAINTS:       0.0      0.0      0.0      0.0
REMARK CAVERDOCK TUNNEL: 47     12.5      2.4     48.1
REMARK  1 active torsions:
REMARK  status: ('A' for Active; 'I' for Inactive)
REMARK    1  A    between atoms: C23_20  and  O25_22 
ROOT
ATOM      1  C1  <0> d   1      33.305   4.792  33.939  0.00  0.00     0.010 C 
ATOM      2  C2  <0> d   1      32.828   3.704  32.973  0.00  0.00    -0.010 C 
ATOM      3  C4  <0> d   1      31.301   3.738  32.879  0.00  0.00     0.039 C 
ATOM      4  C5  <0> d   1      30.855   2.735  31.831  0.00  0.00    -0.067 C 
ATOM      5  C6  <0> d   1      29.877   1.890  32.159  0.00  0.00     0.053 C 
ATOM      6  C7  <0> d   1      29.394   0.911  31.180  0.00  0.00     0.149 C 
ATOM      7  O8  <0> d   1      28.808  -0.096  31.519  0.00  0.00    -0.293 OA
ATOM      8  C9  <0> d   1      29.666   1.223  29.721  0.00  0.00     0.084 C 
ATOM      9  C10 <0> d   1      31.148   1.579  29.598  0.00  0.00     0.022 C 
ATOM     10  C11 <0> d   1      31.520   2.751  30.490  0.00  0.00    -0.016 C 
ATOM     11  C12 <0> d   1      31.110   4.039  29.773  0.00  0.00     0.020 C 
ATOM     12  C13 <0> d   1      33.044   2.788  30.661  0.00  0.00     0.003 C 
ATOM     13  C15 <0> d   1      33.698   2.917  29.288  0.00  0.00     0.007 C 
ATOM     14  C16 <0> d   1      35.222   3.088  29.398  0.00  0.00     0.013 C 
ATOM     15  C17 <0> d   1      35.474   4.313  30.255  0.00  0.00    -0.009 C 
ATOM     16  C18 <0> d   1      34.728   5.515  29.673  0.00  0.00     0.018 C 
ATOM     17  C19 <0> d   1      34.938   3.995  31.677  0.00  0.00     0.001 C 
ATOM     18  C21 <0> d   1      35.524   5.151  32.495  0.00  0.00     0.009 C 
ATOM     19  C22 <0> d   1      36.966   5.280  31.932  0.00  0.00     0.038 C 
ATOM     20  C23 <0> d   1      36.933   4.681  30.504  0.00  0.00     0.062 C 
ATOM     21  C24 <0> d   1      37.814   3.433  30.432  0.00  0.00     0.046 C 
ATOM     22  C26 <0> d   1      33.425   3.953  31.585  0.00  0.00    -0.001 C 
ENDROOT
BRANCH  20  23
ATOM     23  O25 <0> d   1      37.369   5.652  29.550  0.00  0.00    -0.389 OA
ATOM     24  H55 <0> d   1      38.164   6.134  29.815  0.00  0.00     0.210 HD
ENDBRANCH  20  23
TORSDOF 1
ENDMDL
MODEL 49
REMARK CAVERDOCK RESULT:      12.3      0.000      0.000
REMARK CAVERDOCK CONSTRAINTS:       0.0      0.0      0.0      0.0
REMARK CAVERDOCK TUNNEL: 48     12.3      2.4     49.1
REMARK  1 active torsions:
REMARK  status: ('A' for Active; 'I' for Inactive)
REMARK    1  A    between atoms: C23_20  and  O25_22 
ROOT
ATOM      1  C1  <0> d   1      33.122   4.413  34.022  0.00  0.00     0.010 C 
ATOM      2  C2  <0> d   1      32.648   3.417  32.961  0.00  0.00    -0.010 C 
ATOM      3  C4  <0> d   1      31.119   3.435  32.890  0.00  0.00     0.039 C 
ATOM      4  C5  <0> d   1      30.671   2.533  31.755  0.00  0.00    -0.067 C 
ATOM      5  C6  <0> d   1      29.712   1.644  32.012  0.00  0.00     0.053 C 
ATOM      6  C7  <0> d   1      29.229   0.758  30.947  0.00  0.00     0.149 C 
ATOM      7  O8  <0> d   1      28.663  -0.287  31.193  0.00  0.00    -0.293 OA
ATOM      8  C9  <0> d   1      29.474   1.216  29.523  0.00  0.00     0.084 C 
ATOM      9  C10 <0> d   1      30.948   1.607  29.415  0.00  0.00     0.022 C 
ATOM     10  C11 <0> d   1      31.316   2.691  30.413  0.00  0.00    -0.016 C 
ATOM     11  C12 <0> d   1      30.876   4.037  29.832  0.00  0.00     0.020 C 
ATOM     12  C13 <0> d   1      32.842   2.737  30.566  0.00  0.00     0.003 C 
ATOM     13  C15 <0> d   1      33.473   3.011  29.204  0.00  0.00     0.007 C 
ATOM     14  C16 <0> d   1      34.996   3.194  29.310  0.00  0.00     0.013 C 
ATOM     15  C17 <0> d   1      35.242   4.334  30.280  0.00  0.00    -0.009 C 
ATOM     16  C18 <0> d   1      34.469   5.574  29.829  0.00  0.00     0.018 C 
ATOM     17  C19 <0> d   1      34.733   3.868  31.670  0.00  0.00     0.001 C 
ATOM     18  C21 <0> d   1      35.313   4.948  32.590  0.00  0.00     0.009 C 
ATOM     19  C22 <0> d   1      36.745   5.155  32.024  0.00  0.00     0.038 C 
ATOM     20  C23 <0> d   1      36.699   4.700  30.544  0.00  0.00     0.062 C 
ATOM     21  C24 <0> d   1      37.598   3.479  30.337  0.00  0.00     0.046 C 
ATOM     22  C26 <0> d   1      33.219   3.811  31.596  0.00  0.00    -0.001 C 
ENDROOT
BRANCH  20  23
ATOM     23  O25 <0> d   1      37.106   5.767  29.684  0.00  0.00    -0.389 OA
ATOM     24  H55 <0> d   1      38.041   5.999  29.762  0.00  0.00     0.210 HD
ENDBRANCH  20  23
TORSDOF 1
ENDMDL
MODEL 50
REMARK CAVERDOCK RESULT:      12.2      0.000      0.000
REMARK CAVERDOCK CONSTRAINTS:       0.0      0.0      0.0      0.0
REMARK CAVERDOCK TUNNEL: 49     12.2      2.3     50.2
REMARK  1 active torsions:
REMARK  status: ('A' for Active; 'I' for Inactive)
REMARK    1  A    between atoms: C23_20  and  O25_22 
ROOT
ATOM      1  C1  <0> d   1      32.957   4.376  34.035  0.00  0.00     0.010 C 
ATOM      2  C2  <0> d   1      32.488   3.356  32.994  0.00  0.00    -0.010 C 
ATOM      3  C4  <0> d   1      30.959   3.363  32.925  0.00  0.00     0.039 C 
ATOM      4  C5  <0> d   1      30.515   2.436  31.809  0.00  0.00    -0.067 C 
ATOM      5  C6  <0> d   1      29.562   1.547  32.085  0.00  0.00     0.053 C 
ATOM      6  C7  <0> d   1      29.083   0.637  31.038  0.00  0.00     0.149 C 
ATOM      7  O8  <0> d   1      28.523  -0.406  31.306  0.00  0.00    -0.293 OA
ATOM      8  C9  <0> d   1      29.323   1.069  29.605  0.00  0.00     0.084 C 
ATOM      9  C10 <0> d   1      30.795   1.465  29.488  0.00  0.00     0.022 C 
ATOM     10  C11 <0> d   1      31.158   2.572  30.463  0.00  0.00    -0.016 C 
ATOM     11  C12 <0> d   1      30.709   3.903  29.856  0.00  0.00     0.020 C 
ATOM     12  C13 <0> d   1      32.683   2.630  30.614  0.00  0.00     0.003 C 
ATOM     13  C15 <0> d   1      33.311   2.880  29.245  0.00  0.00     0.007 C 
ATOM     14  C16 <0> d   1      34.833   3.075  29.345  0.00  0.00     0.013 C 
ATOM     15  C17 <0> d   1      35.074   4.235  30.293  0.00  0.00    -0.009 C 
ATOM     16  C18 <0> d   1      34.293   5.462  29.818  0.00  0.00     0.018 C 
ATOM     17  C19 <0> d   1      34.569   3.794  31.692  0.00  0.00     0.001 C 
ATOM     18  C21 <0> d   1      35.144   4.895  32.590  0.00  0.00     0.009 C 
ATOM     19  C22 <0> d   1      36.574   5.100  32.017  0.00  0.00     0.038 C 
ATOM     20  C23 <0> d   1      36.528   4.615  30.547  0.00  0.00     0.062 C 
ATOM     21  C24 <0> d   1      37.435   3.395  30.363  0.00  0.00     0.046 C 
ATOM     22  C26 <0> d   1      33.055   3.727  31.621  0.00  0.00    -0.001 C 
ENDROOT
BRANCH  20  23
ATOM     23  O25 <0> d   1      36.928   5.667  29.666  0.00  0.00    -0.389 OA
ATOM     24  H55 <0> d   1      37.886   5.765  29.580  0.00  0.00     0.210 HD
ENDBRANCH  20  23
TORSDOF 1
ENDMDL
MODEL 51
REMARK CAVERDOCK RESULT:      12.0      0.000      0.000
REMARK CAVERDOCK CONSTRAINTS:       0.0      0.0      0.0      0.0
REMARK CAVERDOCK TUNNEL: 50     12.0      2.3     51.1
REMARK  1 active torsions:
REMARK  status: ('A' for Active; 'I' for Inactive)
REMARK    1  A    between atoms: C23_20  and  O25_22 
ROOT
ATOM      1  C1  <0> d   1      32.880   4.224  34.148  0.00  0.00     0.010 C 
ATOM      2  C2  <0> d   1      32.316   3.239  33.122  0.00  0.00    -0.010 C 
ATOM      3  C4  <0> d   1      30.786   3.291  33.151  0.00  0.00     0.039 C 
ATOM      4  C5  <0> d   1      30.246   2.398  32.049  0.00  0.00    -0.067 C 
ATOM      5  C6  <0> d   1      29.286   1.532  32.369  0.00  0.00     0.053 C 
ATOM      6  C7  <0> d   1      28.715   0.656  31.340  0.00  0.00     0.149 C 
ATOM      7  O8  <0> d   1      28.142  -0.376  31.624  0.00  0.00    -0.293 OA
ATOM      8  C9  <0> d   1      28.877   1.108  29.902  0.00  0.00     0.084 C 
ATOM      9  C10 <0> d   1      30.350   1.465  29.698  0.00  0.00     0.022 C 
ATOM     10  C11 <0> d   1      30.806   2.542  30.668  0.00  0.00    -0.016 C 
ATOM     11  C12 <0> d   1      30.359   3.897  30.114  0.00  0.00     0.020 C 
ATOM     12  C13 <0> d   1      32.339   2.553  30.722  0.00  0.00     0.003 C 
ATOM     13  C15 <0> d   1      32.886   2.812  29.321  0.00  0.00     0.007 C 
ATOM     14  C16 <0> d   1      34.416   2.962  29.327  0.00  0.00     0.013 C 
ATOM     15  C17 <0> d   1      34.751   4.096  30.277  0.00  0.00    -0.009 C 
ATOM     16  C18 <0> d   1      33.978   5.353  29.875  0.00  0.00     0.018 C 
ATOM     17  C19 <0> d   1      34.322   3.643  31.698  0.00  0.00     0.001 C 
ATOM     18  C21 <0> d   1      34.986   4.709  32.576  0.00  0.00     0.009 C 
ATOM     19  C22 <0> d   1      36.382   4.884  31.918  0.00  0.00     0.038 C 
ATOM     20  C23 <0> d   1      36.229   4.429  30.445  0.00  0.00     0.062 C 
ATOM     21  C24 <0> d   1      37.085   3.188  30.183  0.00  0.00     0.046 C 
ATOM     22  C26 <0> d   1      32.806   3.620  31.723  0.00  0.00    -0.001 C 
ENDROOT
BRANCH  20  23
ATOM     23  O25 <0> d   1      36.603   5.486  29.559  0.00  0.00    -0.389 OA
ATOM     24  H55 <0> d   1      36.016   5.587  28.798  0.00  0.00     0.210 HD
ENDBRANCH  20  23
TORSDOF 1
ENDMDL
MODEL 52
REMARK CAVERDOCK RESULT:      11.3      0.000      0.000
REMARK CAVERDOCK CONSTRAINTS:       0.0      0.0      0.0      0.0
REMARK CAVERDOCK TUNNEL: 51     11.3      2.3     52.7
REMARK  1 active torsions:
REMARK  status: ('A' for Active; 'I' for Inactive)
REMARK    1  A    between atoms: C23_20  and  O25_22 
ROOT
ATOM      1  C1  <0> d   1      32.967   3.996  34.497  0.00  0.00     0.010 C 
ATOM      2  C2  <0> d   1      32.238   3.102  33.492  0.00  0.00    -0.010 C 
ATOM      3  C4  <0> d   1      30.727   3.210  33.714  0.00  0.00     0.039 C 
ATOM      4  C5  <0> d   1      30.017   2.413  32.636  0.00  0.00    -0.067 C 
ATOM      5  C6  <0> d   1      29.064   1.564  33.021  0.00  0.00     0.053 C 
ATOM      6  C7  <0> d   1      28.333   0.780  32.019  0.00  0.00     0.149 C 
ATOM      7  O8  <0> d   1      27.753  -0.246  32.310  0.00  0.00    -0.293 OA
ATOM      8  C9  <0> d   1      28.339   1.319  30.602  0.00  0.00     0.084 C 
ATOM      9  C10 <0> d   1      29.790   1.632  30.239  0.00  0.00     0.022 C 
ATOM     10  C11 <0> d   1      30.409   2.625  31.207  0.00  0.00    -0.016 C 
ATOM     11  C12 <0> d   1      29.961   4.030  30.796  0.00  0.00     0.020 C 
ATOM     12  C13 <0> d   1      31.937   2.575  31.070  0.00  0.00     0.003 C 
ATOM     13  C15 <0> d   1      32.320   2.905  29.630  0.00  0.00     0.007 C 
ATOM     14  C16 <0> d   1      33.845   2.996  29.455  0.00  0.00     0.013 C 
ATOM     15  C17 <0> d   1      34.344   4.051  30.423  0.00  0.00    -0.009 C 
ATOM     16  C18 <0> d   1      33.586   5.361  30.197  0.00  0.00     0.018 C 
ATOM     17  C19 <0> d   1      34.072   3.522  31.856  0.00  0.00     0.001 C 
ATOM     18  C21 <0> d   1      34.885   4.503  32.708  0.00  0.00     0.009 C 
ATOM     19  C22 <0> d   1      36.197   4.668  31.892  0.00  0.00     0.038 C 
ATOM     20  C23 <0> d   1      35.846   4.317  30.425  0.00  0.00     0.062 C 
ATOM     21  C24 <0> d   1      36.606   3.064  29.983  0.00  0.00     0.046 C 
ATOM     22  C26 <0> d   1      32.571   3.555  32.068  0.00  0.00    -0.001 C 
ENDROOT
BRANCH  20  23
ATOM     23  O25 <0> d   1      36.157   5.415  29.564  0.00  0.00    -0.389 OA
ATOM     24  H55 <0> d   1      36.904   5.950  29.864  0.00  0.00     0.210 HD
ENDBRANCH  20  23
TORSDOF 1
ENDMDL
MODEL 53
REMARK CAVERDOCK RESULT:       9.8      0.000      0.000
REMARK CAVERDOCK CONSTRAINTS:       0.0      0.0      0.0      0.0
REMARK CAVERDOCK TUNNEL: 52      9.8      2.3     53.5
REMARK  1 active torsions:
REMARK  status: ('A' for Active; 'I' for Inactive)
REMARK    1  A    between atoms: C23_20  and  O25_22 
ROOT
ATOM      1  C1  <0> d   1      32.834   3.794  34.590  0.00  0.00     0.010 C 
ATOM      2  C2  <0> d   1      32.036   2.957  33.589  0.00  0.00    -0.010 C 
ATOM      3  C4  <0> d   1      30.541   3.081  33.895  0.00  0.00     0.039 C 
ATOM      4  C5  <0> d   1      29.760   2.343  32.823  0.00  0.00    -0.067 C 
ATOM      5  C6  <0> d   1      28.812   1.496  33.222  0.00  0.00     0.053 C 
ATOM      6  C7  <0> d   1      28.014   0.768  32.229  0.00  0.00     0.149 C 
ATOM      7  O8  <0> d   1      27.429  -0.258  32.507  0.00  0.00    -0.293 OA
ATOM      8  C9  <0> d   1      27.957   1.367  30.837  0.00  0.00     0.084 C 
ATOM      9  C10 <0> d   1      29.393   1.670  30.411  0.00  0.00     0.022 C 
ATOM     10  C11 <0> d   1      30.082   2.610  31.386  0.00  0.00    -0.016 C 
ATOM     11  C12 <0> d   1      29.641   4.038  31.058  0.00  0.00     0.020 C 
ATOM     12  C13 <0> d   1      31.599   2.538  31.166  0.00  0.00     0.003 C 
ATOM     13  C15 <0> d   1      31.913   2.922  29.723  0.00  0.00     0.007 C 
ATOM     14  C16 <0> d   1      33.428   2.993  29.471  0.00  0.00     0.013 C 
ATOM     15  C17 <0> d   1      33.998   3.998  30.455  0.00  0.00    -0.009 C 
ATOM     16  C18 <0> d   1      33.256   5.329  30.323  0.00  0.00     0.018 C 
ATOM     17  C19 <0> d   1      33.790   3.413  31.877  0.00  0.00     0.001 C 
ATOM     18  C21 <0> d   1      34.666   4.342  32.725  0.00  0.00     0.009 C 
ATOM     19  C22 <0> d   1      35.937   4.518  31.848  0.00  0.00     0.038 C 
ATOM     20  C23 <0> d   1      35.503   4.236  30.389  0.00  0.00     0.062 C 
ATOM     21  C24 <0> d   1      36.214   2.990  29.856  0.00  0.00     0.046 C 
ATOM     22  C26 <0> d   1      32.303   3.464  32.169  0.00  0.00    -0.001 C 
ENDROOT
BRANCH  20  23
ATOM     23  O25 <0> d   1      35.790   5.364  29.559  0.00  0.00    -0.389 OA
ATOM     24  H55 <0> d   1      35.125   6.064  29.603  0.00  0.00     0.210 HD
ENDBRANCH  20  23
TORSDOF 1
ENDMDL
MODEL 54
REMARK CAVERDOCK RESULT:       8.4      0.000      0.000
REMARK CAVERDOCK CONSTRAINTS:       0.0      0.0      0.0      0.0
REMARK CAVERDOCK TUNNEL: 53      8.4      2.3     54.1
REMARK  1 active torsions:
REMARK  status: ('A' for Active; 'I' for Inactive)
REMARK    1  A    between atoms: C23_20  and  O25_22 
ROOT
ATOM      1  C1  <0> d   1      32.608   3.761  34.658  0.00  0.00     0.010 C 
ATOM      2  C2  <0> d   1      31.797   2.919  33.670  0.00  0.00    -0.010 C 
ATOM      3  C4  <0> d   1      30.306   3.055  33.987  0.00  0.00     0.039 C 
ATOM      4  C5  <0> d   1      29.512   2.311  32.928  0.00  0.00    -0.067 C 
ATOM      5  C6  <0> d   1      28.563   1.472  33.342  0.00  0.00     0.053 C 
ATOM      6  C7  <0> d   1      27.753   0.740  32.361  0.00  0.00     0.149 C 
ATOM      7  O8  <0> d   1      27.166  -0.281  32.653  0.00  0.00    -0.293 OA
ATOM      8  C9  <0> d   1      27.689   1.327  30.965  0.00  0.00     0.084 C 
ATOM      9  C10 <0> d   1      29.124   1.618  30.525  0.00  0.00     0.022 C 
ATOM     10  C11 <0> d   1      29.825   2.563  31.486  0.00  0.00    -0.016 C 
ATOM     11  C12 <0> d   1      29.389   3.990  31.148  0.00  0.00     0.020 C 
ATOM     12  C13 <0> d   1      31.339   2.481  31.255  0.00  0.00     0.003 C 
ATOM     13  C15 <0> d   1      31.645   2.850  29.806  0.00  0.00     0.007 C 
ATOM     14  C16 <0> d   1      33.158   2.911  29.542  0.00  0.00     0.013 C 
ATOM     15  C17 <0> d   1      33.741   3.922  30.512  0.00  0.00    -0.009 C 
ATOM     16  C18 <0> d   1      33.005   5.255  30.375  0.00  0.00     0.018 C 
ATOM     17  C19 <0> d   1      33.541   3.351  31.942  0.00  0.00     0.001 C 
ATOM     18  C21 <0> d   1      34.428   4.283  32.774  0.00  0.00     0.009 C 
ATOM     19  C22 <0> d   1      35.693   4.445  31.886  0.00  0.00     0.038 C 
ATOM     20  C23 <0> d   1      35.246   4.151  30.433  0.00  0.00     0.062 C 
ATOM     21  C24 <0> d   1      35.947   2.897  29.906  0.00  0.00     0.046 C 
ATOM     22  C26 <0> d   1      32.056   3.412  32.244  0.00  0.00    -0.001 C 
ENDROOT
BRANCH  20  23
ATOM     23  O25 <0> d   1      35.533   5.270  29.591  0.00  0.00    -0.389 OA
ATOM     24  H55 <0> d   1      36.434   5.278  29.241  0.00  0.00     0.210 HD
ENDBRANCH  20  23
TORSDOF 1
ENDMDL
MODEL 55
REMARK CAVERDOCK RESULT:       7.3      0.000      0.000
REMARK CAVERDOCK CONSTRAINTS:       0.0      0.0      0.0      0.0
REMARK CAVERDOCK TUNNEL: 54      7.3      2.2     55.4
REMARK  1 active torsions:
REMARK  status: ('A' for Active; 'I' for Inactive)
REMARK    1  A    between atoms: C23_20  and  O25_22 
ROOT
ATOM      1  C1  <0> d   1      32.490   3.584  34.663  0.00  0.00     0.010 C 
ATOM      2  C2  <0> d   1      31.640   2.781  33.676  0.00  0.00    -0.010 C 
ATOM      3  C4  <0> d   1      30.159   2.940  34.031  0.00  0.00     0.039 C 
ATOM      4  C5  <0> d   1      29.326   2.236  32.976  0.00  0.00    -0.067 C 
ATOM      5  C6  <0> d   1      28.369   1.408  33.394  0.00  0.00     0.053 C 
ATOM      6  C7  <0> d   1      27.522   0.714  32.417  0.00  0.00     0.149 C 
ATOM      7  O8  <0> d   1      26.920  -0.302  32.701  0.00  0.00    -0.293 OA
ATOM      8  C9  <0> d   1      27.437   1.332  31.036  0.00  0.00     0.084 C 
ATOM      9  C10 <0> d   1      28.867   1.604  30.568  0.00  0.00     0.022 C 
ATOM     10  C11 <0> d   1      29.610   2.513  31.532  0.00  0.00    -0.016 C 
ATOM     11  C12 <0> d   1      29.196   3.956  31.236  0.00  0.00     0.020 C 
ATOM     12  C13 <0> d   1      31.117   2.406  31.264  0.00  0.00     0.003 C 
ATOM     13  C15 <0> d   1      31.396   2.800  29.817  0.00  0.00     0.007 C 
ATOM     14  C16 <0> d   1      32.903   2.836  29.518  0.00  0.00     0.013 C 
ATOM     15  C17 <0> d   1      33.530   3.813  30.495  0.00  0.00    -0.009 C 
ATOM     16  C18 <0> d   1      32.818   5.164  30.404  0.00  0.00     0.018 C 
ATOM     17  C19 <0> d   1      33.351   3.215  31.916  0.00  0.00     0.001 C 
ATOM     18  C21 <0> d   1      34.277   4.111  32.747  0.00  0.00     0.009 C 
ATOM     19  C22 <0> d   1      35.524   4.266  31.833  0.00  0.00     0.038 C 
ATOM     20  C23 <0> d   1      35.037   4.014  30.385  0.00  0.00     0.062 C 
ATOM     21  C24 <0> d   1      35.699   2.757  29.814  0.00  0.00     0.046 C 
ATOM     22  C26 <0> d   1      31.876   3.300  32.255  0.00  0.00    -0.001 C 
ENDROOT
BRANCH  20  23
ATOM     23  O25 <0> d   1      35.328   5.145  29.561  0.00  0.00    -0.389 OA
ATOM     24  H55 <0> d   1      36.246   5.187  29.260  0.00  0.00     0.210 HD
ENDBRANCH  20  23
TORSDOF 1
ENDMDL
MODEL 56
REMARK CAVERDOCK RESULT:       6.3      0.000      0.000
REMARK CAVERDOCK CONSTRAINTS:       0.0      0.0      0.0      0.0
REMARK CAVERDOCK TUNNEL: 55      6.3      2.2     56.1
REMARK  1 active torsions:
REMARK  status: ('A' for Active; 'I' for Inactive)
REMARK    1  A    between atoms: C23_20  and  O25_22 
ROOT
ATOM      1  C1  <0> d   1      32.147   3.405  34.640  0.00  0.00     0.010 C 
ATOM      2  C2  <0> d   1      31.341   2.648  33.582  0.00  0.00    -0.010 C 
ATOM      3  C4  <0> d   1      29.846   2.800  33.872  0.00  0.00     0.039 C 
ATOM      4  C5  <0> d   1      29.062   2.146  32.749  0.00  0.00    -0.067 C 
ATOM      5  C6  <0> d   1      28.083   1.306  33.086  0.00  0.00     0.053 C 
ATOM      6  C7  <0> d   1      27.281   0.658  32.043  0.00  0.00     0.149 C 
ATOM      7  O8  <0> d   1      26.663  -0.365  32.255  0.00  0.00    -0.293 OA
ATOM      8  C9  <0> d   1      27.265   1.334  30.686  0.00  0.00     0.084 C 
ATOM      9  C10 <0> d   1      28.716   1.617  30.298  0.00  0.00     0.022 C 
ATOM     10  C11 <0> d   1      29.415   2.481  31.334  0.00  0.00    -0.016 C 
ATOM     11  C12 <0> d   1      29.021   3.937  31.079  0.00  0.00     0.020 C 
ATOM     12  C13 <0> d   1      30.933   2.377  31.134  0.00  0.00     0.003 C 
ATOM     13  C15 <0> d   1      31.282   2.830  29.719  0.00  0.00     0.007 C 
ATOM     14  C16 <0> d   1      32.803   2.870  29.494  0.00  0.00     0.013 C 
ATOM     15  C17 <0> d   1      33.385   3.801  30.540  0.00  0.00    -0.009 C 
ATOM     16  C18 <0> d   1      32.683   5.159  30.472  0.00  0.00     0.018 C 
ATOM     17  C19 <0> d   1      33.136   3.146  31.925  0.00  0.00     0.001 C 
ATOM     18  C21 <0> d   1      34.024   4.001  32.835  0.00  0.00     0.009 C 
ATOM     19  C22 <0> d   1      35.314   4.187  31.990  0.00  0.00     0.038 C 
ATOM     20  C23 <0> d   1      34.896   3.998  30.510  0.00  0.00     0.062 C 
ATOM     21  C24 <0> d   1      35.581   2.763  29.920  0.00  0.00     0.046 C 
ATOM     22  C26 <0> d   1      31.647   3.224  32.196  0.00  0.00    -0.001 C 
ENDROOT
BRANCH  20  23
ATOM     23  O25 <0> d   1      35.230   5.161  29.749  0.00  0.00    -0.389 OA
ATOM     24  H55 <0> d   1      36.124   5.147  29.382  0.00  0.00     0.210 HD
ENDBRANCH  20  23
TORSDOF 1
ENDMDL
MODEL 57
REMARK CAVERDOCK RESULT:       5.4      0.000      0.000
REMARK CAVERDOCK CONSTRAINTS:       0.0      0.0      0.0      0.0
REMARK CAVERDOCK TUNNEL: 56      5.4      2.2     57.3
REMARK  1 active torsions:
REMARK  status: ('A' for Active; 'I' for Inactive)
REMARK    1  A    between atoms: C23_20  and  O25_22 
ROOT
ATOM      1  C1  <0> d   1      31.949   3.302  34.643  0.00  0.00     0.010 C 
ATOM      2  C2  <0> d   1      31.143   2.547  33.585  0.00  0.00    -0.010 C 
ATOM      3  C4  <0> d   1      29.648   2.692  33.881  0.00  0.00     0.039 C 
ATOM      4  C5  <0> d   1      28.862   2.039  32.759  0.00  0.00    -0.067 C 
ATOM      5  C6  <0> d   1      27.888   1.194  33.096  0.00  0.00     0.053 C 
ATOM      6  C7  <0> d   1      27.084   0.548  32.052  0.00  0.00     0.149 C 
ATOM      7  O8  <0> d   1      26.471  -0.478  32.262  0.00  0.00    -0.293 OA
ATOM      8  C9  <0> d   1      27.061   1.229  30.698  0.00  0.00     0.084 C 
ATOM      9  C10 <0> d   1      28.509   1.520  30.307  0.00  0.00     0.022 C 
ATOM     10  C11 <0> d   1      29.209   2.382  31.343  0.00  0.00    -0.016 C 
ATOM     11  C12 <0> d   1      28.809   3.838  31.096  0.00  0.00     0.020 C 
ATOM     12  C13 <0> d   1      30.726   2.284  31.137  0.00  0.00     0.003 C 
ATOM     13  C15 <0> d   1      31.069   2.744  29.723  0.00  0.00     0.007 C 
ATOM     14  C16 <0> d   1      32.588   2.791  29.493  0.00  0.00     0.013 C 
ATOM     15  C17 <0> d   1      33.170   3.720  30.540  0.00  0.00    -0.009 C 
ATOM     16  C18 <0> d   1      32.464   5.076  30.480  0.00  0.00     0.018 C 
ATOM     17  C19 <0> d   1      32.930   3.058  31.923  0.00  0.00     0.001 C 
ATOM     18  C21 <0> d   1      33.818   3.913  32.834  0.00  0.00     0.009 C 
ATOM     19  C22 <0> d   1      35.104   4.107  31.984  0.00  0.00     0.038 C 
ATOM     20  C23 <0> d   1      34.681   3.923  30.506  0.00  0.00     0.062 C 
ATOM     21  C24 <0> d   1      35.368   2.693  29.908  0.00  0.00     0.046 C 
ATOM     22  C26 <0> d   1      31.441   3.130  32.200  0.00  0.00    -0.001 C 
ENDROOT
BRANCH  20  23
ATOM     23  O25 <0> d   1      35.008   5.091  29.748  0.00  0.00    -0.389 OA
ATOM     24  H55 <0> d   1      34.269   5.445  29.235  0.00  0.00     0.210 HD
ENDBRANCH  20  23
TORSDOF 1
ENDMDL
MODEL 58
REMARK CAVERDOCK RESULT:       4.6      0.000      0.000
REMARK CAVERDOCK CONSTRAINTS:       0.0      0.0      0.0      0.0
REMARK CAVERDOCK TUNNEL: 57      4.6      2.3     58.2
REMARK  1 active torsions:
REMARK  status: ('A' for Active; 'I' for Inactive)
REMARK    1  A    between atoms: C23_20  and  O25_22 
ROOT
ATOM      1  C1  <0> d   1      31.638   3.284  34.716  0.00  0.00     0.010 C 
ATOM      2  C2  <0> d   1      30.869   2.531  33.629  0.00  0.00    -0.010 C 
ATOM      3  C4  <0> d   1      29.365   2.677  33.873  0.00  0.00     0.039 C 
ATOM      4  C5  <0> d   1      28.618   2.026  32.723  0.00  0.00    -0.067 C 
ATOM      5  C6  <0> d   1      27.632   1.183  33.025  0.00  0.00     0.053 C 
ATOM      6  C7  <0> d   1      26.865   0.538  31.953  0.00  0.00     0.149 C 
ATOM      7  O8  <0> d   1      26.243  -0.488  32.141  0.00  0.00    -0.293 OA
ATOM      8  C9  <0> d   1      26.889   1.220  30.600  0.00  0.00     0.084 C 
ATOM      9  C10 <0> d   1      28.351   1.509  30.260  0.00  0.00     0.022 C 
ATOM     10  C11 <0> d   1      29.015   2.369  31.321  0.00  0.00    -0.016 C 
ATOM     11  C12 <0> d   1      28.625   3.826  31.061  0.00  0.00     0.020 C 
ATOM     12  C13 <0> d   1      30.539   2.270  31.168  0.00  0.00     0.003 C 
ATOM     13  C15 <0> d   1      30.931   2.730  29.768  0.00  0.00     0.007 C 
ATOM     14  C16 <0> d   1      32.458   2.776  29.591  0.00  0.00     0.013 C 
ATOM     15  C17 <0> d   1      33.004   3.703  30.659  0.00  0.00    -0.009 C 
ATOM     16  C18 <0> d   1      32.302   5.060  30.575  0.00  0.00     0.018 C 
ATOM     17  C19 <0> d   1      32.714   3.041  32.032  0.00  0.00     0.001 C 
ATOM     18  C21 <0> d   1      33.571   3.894  32.975  0.00  0.00     0.009 C 
ATOM     19  C22 <0> d   1      34.886   4.087  32.171  0.00  0.00     0.038 C 
ATOM     20  C23 <0> d   1      34.515   3.904  30.678  0.00  0.00     0.062 C 
ATOM     21  C24 <0> d   1      35.221   2.674  30.104  0.00  0.00     0.046 C 
ATOM     22  C26 <0> d   1      31.216   3.114  32.257  0.00  0.00    -0.001 C 
ENDROOT
BRANCH  20  23
ATOM     23  O25 <0> d   1      34.870   5.072  29.933  0.00  0.00    -0.389 OA
ATOM     24  H55 <0> d   1      35.534   5.627  30.365  0.00  0.00     0.210 HD
ENDBRANCH  20  23
TORSDOF 1
ENDMDL
MODEL 59
REMARK CAVERDOCK RESULT:       3.9      0.000      0.000
REMARK CAVERDOCK CONSTRAINTS:       0.0      0.0      0.0      0.0
REMARK CAVERDOCK TUNNEL: 58      3.9      2.4     59.4
REMARK  1 active torsions:
REMARK  status: ('A' for Active; 'I' for Inactive)
REMARK    1  A    between atoms: C23_20  and  O25_22 
ROOT
ATOM      1  C1  <0> d   1      31.443   3.066  34.710  0.00  0.00     0.010 C 
ATOM      2  C2  <0> d   1      30.682   2.398  33.563  0.00  0.00    -0.010 C 
ATOM      3  C4  <0> d   1      29.176   2.553  33.790  0.00  0.00     0.039 C 
ATOM      4  C5  <0> d   1      28.440   1.990  32.588  0.00  0.00    -0.067 C 
ATOM      5  C6  <0> d   1      27.436   1.145  32.817  0.00  0.00     0.053 C 
ATOM      6  C7  <0> d   1      26.679   0.583  31.693  0.00  0.00     0.149 C 
ATOM      7  O8  <0> d   1      26.038  -0.442  31.803  0.00  0.00    -0.293 OA
ATOM      8  C9  <0> d   1      26.738   1.351  30.387  0.00  0.00     0.084 C 
ATOM      9  C10 <0> d   1      28.210   1.638  30.092  0.00  0.00     0.022 C 
ATOM     10  C11 <0> d   1      28.868   2.417  31.218  0.00  0.00    -0.016 C 
ATOM     11  C12 <0> d   1      28.505   3.894  31.047  0.00  0.00     0.020 C 
ATOM     12  C13 <0> d   1      30.392   2.303  31.085  0.00  0.00     0.003 C 
ATOM     13  C15 <0> d   1      30.817   2.847  29.724  0.00  0.00     0.007 C 
ATOM     14  C16 <0> d   1      32.346   2.879  29.577  0.00  0.00     0.013 C 
ATOM     15  C17 <0> d   1      32.887   3.726  30.713  0.00  0.00    -0.009 C 
ATOM     16  C18 <0> d   1      32.207   5.096  30.705  0.00  0.00     0.018 C 
ATOM     17  C19 <0> d   1      32.563   2.981  32.034  0.00  0.00     0.001 C 
ATOM     18  C21 <0> d   1      33.415   3.756  33.045  0.00  0.00     0.009 C 
ATOM     19  C22 <0> d   1      34.747   3.980  32.278  0.00  0.00     0.038 C 
ATOM     20  C23 <0> d   1      34.401   3.901  30.770  0.00  0.00     0.062 C 
ATOM     21  C24 <0> d   1      35.098   2.699  30.129  0.00  0.00     0.046 C 
ATOM     22  C26 <0> d   1      31.063   3.063  32.238  0.00  0.00    -0.001 C 
ENDROOT
BRANCH  20  23
ATOM     23  O25 <0> d   1      34.787   5.108  30.109  0.00  0.00    -0.389 OA
ATOM     24  H55 <0> d   1      34.046   5.607  29.739  0.00  0.00     0.210 HD
ENDBRANCH  20  23
TORSDOF 1
ENDMDL
MODEL 60
REMARK CAVERDOCK RESULT:       3.3      0.000      0.000
REMARK CAVERDOCK CONSTRAINTS:       0.0      0.0      0.0      0.0
REMARK CAVERDOCK TUNNEL: 59      3.3      2.4     60.3
REMARK  1 active torsions:
REMARK  status: ('A' for Active; 'I' for Inactive)
REMARK    1  A    between atoms: C23_20  and  O25_22 
ROOT
ATOM      1  C1  <0> d   1      31.250   3.105  34.733  0.00  0.00     0.010 C 
ATOM      2  C2  <0> d   1      30.488   2.393  33.613  0.00  0.00    -0.010 C 
ATOM      3  C4  <0> d   1      28.983   2.547  33.840  0.00  0.00     0.039 C 
ATOM      4  C5  <0> d   1      28.246   1.939  32.661  0.00  0.00    -0.067 C 
ATOM      5  C6  <0> d   1      27.247   1.097  32.923  0.00  0.00     0.053 C 
ATOM      6  C7  <0> d   1      26.489   0.493  31.821  0.00  0.00     0.149 C 
ATOM      7  O8  <0> d   1      25.855  -0.532  31.969  0.00  0.00    -0.293 OA
ATOM      8  C9  <0> d   1      26.539   1.216  30.490  0.00  0.00     0.084 C 
ATOM      9  C10 <0> d   1      28.009   1.500  30.179  0.00  0.00     0.022 C 
ATOM     10  C11 <0> d   1      28.666   2.321  31.275  0.00  0.00    -0.016 C 
ATOM     11  C12 <0> d   1      28.294   3.789  31.055  0.00  0.00     0.020 C 
ATOM     12  C13 <0> d   1      30.190   2.211  31.141  0.00  0.00     0.003 C 
ATOM     13  C15 <0> d   1      30.607   2.711  29.760  0.00  0.00     0.007 C 
ATOM     14  C16 <0> d   1      32.136   2.746  29.606  0.00  0.00     0.013 C 
ATOM     15  C17 <0> d   1      32.676   3.635  30.710  0.00  0.00    -0.009 C 
ATOM     16  C18 <0> d   1      31.988   5.000  30.658  0.00  0.00     0.018 C 
ATOM     17  C19 <0> d   1      32.361   2.934  32.058  0.00  0.00     0.001 C 
ATOM     18  C21 <0> d   1      33.212   3.749  33.038  0.00  0.00     0.009 C 
ATOM     19  C22 <0> d   1      34.540   3.953  32.258  0.00  0.00     0.038 C 
ATOM     20  C23 <0> d   1      34.189   3.820  30.756  0.00  0.00     0.062 C 
ATOM     21  C24 <0> d   1      34.891   2.601  30.154  0.00  0.00     0.046 C 
ATOM     22  C26 <0> d   1      30.861   3.015  32.264  0.00  0.00    -0.001 C 
ENDROOT
BRANCH  20  23
ATOM     23  O25 <0> d   1      34.565   5.006  30.052  0.00  0.00    -0.389 OA
ATOM     24  H55 <0> d   1      34.961   5.687  30.613  0.00  0.00     0.210 HD
ENDBRANCH  20  23
TORSDOF 1
ENDMDL
MODEL 61
REMARK CAVERDOCK RESULT:       3.0      0.000      0.000
REMARK CAVERDOCK CONSTRAINTS:       0.0      0.0      0.0      0.0
REMARK CAVERDOCK TUNNEL: 60      3.0      2.5     61.3
REMARK  1 active torsions:
REMARK  status: ('A' for Active; 'I' for Inactive)
REMARK    1  A    between atoms: C23_20  and  O25_22 
ROOT
ATOM      1  C1  <0> d   1      31.038   3.023  34.661  0.00  0.00     0.010 C 
ATOM      2  C2  <0> d   1      30.312   2.312  33.517  0.00  0.00    -0.010 C 
ATOM      3  C4  <0> d   1      28.800   2.455  33.703  0.00  0.00     0.039 C 
ATOM      4  C5  <0> d   1      28.100   1.848  32.501  0.00  0.00    -0.067 C 
ATOM      5  C6  <0> d   1      27.100   0.998  32.732  0.00  0.00     0.053 C 
ATOM      6  C7  <0> d   1      26.377   0.394  31.607  0.00  0.00     0.149 C 
ATOM      7  O8  <0> d   1      25.745  -0.635  31.732  0.00  0.00    -0.293 OA
ATOM      8  C9  <0> d   1      26.458   1.125  30.281  0.00  0.00     0.084 C 
ATOM      9  C10 <0> d   1      27.934   1.420  30.012  0.00  0.00     0.022 C 
ATOM     10  C11 <0> d   1      28.555   2.240  31.130  0.00  0.00    -0.016 C 
ATOM     11  C12 <0> d   1      28.179   3.706  30.907  0.00  0.00     0.020 C 
ATOM     12  C13 <0> d   1      30.083   2.141  31.037  0.00  0.00     0.003 C 
ATOM     13  C15 <0> d   1      30.534   2.650  29.671  0.00  0.00     0.007 C 
ATOM     14  C16 <0> d   1      32.067   2.696  29.559  0.00  0.00     0.013 C 
ATOM     15  C17 <0> d   1      32.571   3.583  30.681  0.00  0.00    -0.009 C 
ATOM     16  C18 <0> d   1      31.875   4.944  30.617  0.00  0.00     0.018 C 
ATOM     17  C19 <0> d   1      32.223   2.872  32.016  0.00  0.00     0.001 C 
ATOM     18  C21 <0> d   1      33.042   3.688  33.023  0.00  0.00     0.009 C 
ATOM     19  C22 <0> d   1      34.389   3.905  32.282  0.00  0.00     0.038 C 
ATOM     20  C23 <0> d   1      34.080   3.778  30.769  0.00  0.00     0.062 C 
ATOM     21  C24 <0> d   1      34.807   2.566  30.181  0.00  0.00     0.046 C 
ATOM     22  C26 <0> d   1      30.717   2.943  32.182  0.00  0.00    -0.001 C 
ENDROOT
BRANCH  20  23
ATOM     23  O25 <0> d   1      34.468   4.970  30.082  0.00  0.00    -0.389 OA
ATOM     24  H55 <0> d   1      33.739   5.418  29.632  0.00  0.00     0.210 HD
ENDBRANCH  20  23
TORSDOF 1
ENDMDL
MODEL 62
REMARK CAVERDOCK RESULT:       2.8      0.000      0.000
REMARK CAVERDOCK CONSTRAINTS:       0.0      0.0      0.0      0.0
REMARK CAVERDOCK TUNNEL: 61      2.8      2.5     62.1
REMARK  1 active torsions:
REMARK  status: ('A' for Active; 'I' for Inactive)
REMARK    1  A    between atoms: C23_20  and  O25_22 
ROOT
ATOM      1  C1  <0> d   1      30.950   2.931  34.731  0.00  0.00     0.010 C 
ATOM      2  C2  <0> d   1      30.215   2.240  33.581  0.00  0.00    -0.010 C 
ATOM      3  C4  <0> d   1      28.704   2.380  33.783  0.00  0.00     0.039 C 
ATOM      4  C5  <0> d   1      27.993   1.793  32.577  0.00  0.00    -0.067 C 
ATOM      5  C6  <0> d   1      26.996   0.939  32.801  0.00  0.00     0.053 C 
ATOM      6  C7  <0> d   1      26.262   0.355  31.672  0.00  0.00     0.149 C 
ATOM      7  O8  <0> d   1      25.632  -0.676  31.785  0.00  0.00    -0.293 OA
ATOM      8  C9  <0> d   1      26.333   1.108  30.358  0.00  0.00     0.084 C 
ATOM      9  C10 <0> d   1      27.806   1.409  30.082  0.00  0.00     0.022 C 
ATOM     10  C11 <0> d   1      28.437   2.209  31.208  0.00  0.00    -0.016 C 
ATOM     11  C12 <0> d   1      28.059   3.679  31.014  0.00  0.00     0.020 C 
ATOM     12  C13 <0> d   1      29.964   2.112  31.100  0.00  0.00     0.003 C 
ATOM     13  C15 <0> d   1      30.403   2.644  29.739  0.00  0.00     0.007 C 
ATOM     14  C16 <0> d   1      31.935   2.692  29.615  0.00  0.00     0.013 C 
ATOM     15  C17 <0> d   1      32.448   3.560  30.748  0.00  0.00    -0.009 C 
ATOM     16  C18 <0> d   1      31.752   4.922  30.714  0.00  0.00     0.018 C 
ATOM     17  C19 <0> d   1      32.112   2.827  32.074  0.00  0.00     0.001 C 
ATOM     18  C21 <0> d   1      32.939   3.625  33.088  0.00  0.00     0.009 C 
ATOM     19  C22 <0> d   1      34.281   3.855  32.338  0.00  0.00     0.038 C 
ATOM     20  C23 <0> d   1      33.959   3.753  30.827  0.00  0.00     0.062 C 
ATOM     21  C24 <0> d   1      34.680   2.553  30.211  0.00  0.00     0.046 C 
ATOM     22  C26 <0> d   1      30.608   2.894  32.254  0.00  0.00    -0.001 C 
ENDROOT
BRANCH  20  23
ATOM     23  O25 <0> d   1      34.340   4.957  30.157  0.00  0.00    -0.389 OA
ATOM     24  H55 <0> d   1      33.793   5.722  30.382  0.00  0.00     0.210 HD
ENDBRANCH  20  23
TORSDOF 1
ENDMDL
MODEL 63
REMARK CAVERDOCK RESULT:       2.7      0.000      0.000
REMARK CAVERDOCK CONSTRAINTS:       0.0      0.0      0.0      0.0
REMARK CAVERDOCK TUNNEL: 62      2.7      2.6     63.2
REMARK  1 active torsions:
REMARK  status: ('A' for Active; 'I' for Inactive)
REMARK    1  A    between atoms: C23_20  and  O25_22 
ROOT
ATOM      1  C1  <0> d   1      30.631   2.976  34.628  0.00  0.00     0.010 C 
ATOM      2  C2  <0> d   1      29.994   2.203  33.471  0.00  0.00    -0.010 C 
ATOM      3  C4  <0> d   1      28.470   2.294  33.573  0.00  0.00     0.039 C 
ATOM      4  C5  <0> d   1      27.858   1.624  32.357  0.00  0.00    -0.067 C 
ATOM      5  C6  <0> d   1      26.879   0.744  32.562  0.00  0.00     0.053 C 
ATOM      6  C7  <0> d   1      26.239   0.079  31.421  0.00  0.00     0.149 C 
ATOM      7  O8  <0> d   1      25.640  -0.969  31.547  0.00  0.00    -0.293 OA
ATOM      8  C9  <0> d   1      26.365   0.770  30.078  0.00  0.00     0.084 C 
ATOM      9  C10 <0> d   1      27.841   1.113  29.878  0.00  0.00     0.022 C 
ATOM     10  C11 <0> d   1      28.371   1.990  30.999  0.00  0.00    -0.016 C 
ATOM     11  C12 <0> d   1      27.955   3.434  30.708  0.00  0.00     0.020 C 
ATOM     12  C13 <0> d   1      29.905   1.947  30.989  0.00  0.00     0.003 C 
ATOM     13  C15 <0> d   1      30.410   2.430  29.633  0.00  0.00     0.007 C 
ATOM     14  C16 <0> d   1      31.944   2.531  29.600  0.00  0.00     0.013 C 
ATOM     15  C17 <0> d   1      32.354   3.471  30.718  0.00  0.00    -0.009 C 
ATOM     16  C18 <0> d   1      31.614   4.802  30.573  0.00  0.00     0.018 C 
ATOM     17  C19 <0> d   1      31.961   2.789  32.056  0.00  0.00     0.001 C 
ATOM     18  C21 <0> d   1      32.694   3.666  33.077  0.00  0.00     0.009 C 
ATOM     19  C22 <0> d   1      34.071   3.911  32.400  0.00  0.00     0.038 C 
ATOM     20  C23 <0> d   1      33.848   3.725  30.879  0.00  0.00     0.062 C 
ATOM     21  C24 <0> d   1      34.649   2.525  30.369  0.00  0.00     0.046 C 
ATOM     22  C26 <0> d   1      30.447   2.807  32.139  0.00  0.00    -0.001 C 
ENDROOT
BRANCH  20  23
ATOM     23  O25 <0> d   1      34.228   4.910  30.174  0.00  0.00    -0.389 OA
ATOM     24  H55 <0> d   1      34.839   4.752  29.441  0.00  0.00     0.210 HD
ENDBRANCH  20  23
TORSDOF 1
ENDMDL
MODEL 64
REMARK CAVERDOCK RESULT:       2.6      0.000      0.000
REMARK CAVERDOCK CONSTRAINTS:       0.0      0.0      0.0      0.0
REMARK CAVERDOCK TUNNEL: 63      2.6      2.6     64.2
REMARK  1 active torsions:
REMARK  status: ('A' for Active; 'I' for Inactive)
REMARK    1  A    between atoms: C23_20  and  O25_22 
ROOT
ATOM      1  C1  <0> d   1      30.458   2.934  34.509  0.00  0.00     0.010 C 
ATOM      2  C2  <0> d   1      29.864   2.167  33.325  0.00  0.00    -0.010 C 
ATOM      3  C4  <0> d   1      28.336   2.260  33.371  0.00  0.00     0.039 C 
ATOM      4  C5  <0> d   1      27.769   1.597  32.129  0.00  0.00    -0.067 C 
ATOM      5  C6  <0> d   1      26.783   0.716  32.293  0.00  0.00     0.053 C 
ATOM      6  C7  <0> d   1      26.185   0.058  31.125  0.00  0.00     0.149 C 
ATOM      7  O8  <0> d   1      25.581  -0.990  31.223  0.00  0.00    -0.293 OA
ATOM      8  C9  <0> d   1      26.362   0.757  29.792  0.00  0.00     0.084 C 
ATOM      9  C10 <0> d   1      27.845   1.099  29.648  0.00  0.00     0.022 C 
ATOM     10  C11 <0> d   1      28.334   1.970  30.793  0.00  0.00    -0.016 C 
ATOM     11  C12 <0> d   1      27.930   3.415  30.494  0.00  0.00     0.020 C 
ATOM     12  C13 <0> d   1      29.867   1.924  30.840  0.00  0.00     0.003 C 
ATOM     13  C15 <0> d   1      30.422   2.414  29.506  0.00  0.00     0.007 C 
ATOM     14  C16 <0> d   1      31.956   2.513  29.531  0.00  0.00     0.013 C 
ATOM     15  C17 <0> d   1      32.325   3.447  30.668  0.00  0.00    -0.009 C 
ATOM     16  C18 <0> d   1      31.592   4.779  30.502  0.00  0.00     0.018 C 
ATOM     17  C19 <0> d   1      31.882   2.759  31.986  0.00  0.00     0.001 C 
ATOM     18  C21 <0> d   1      32.578   3.629  33.039  0.00  0.00     0.009 C 
ATOM     19  C22 <0> d   1      33.979   3.877  32.415  0.00  0.00     0.038 C 
ATOM     20  C23 <0> d   1      33.813   3.699  30.886  0.00  0.00     0.062 C 
ATOM     21  C24 <0> d   1      34.631   2.500  30.400  0.00  0.00     0.046 C 
ATOM     22  C26 <0> d   1      30.366   2.778  32.014  0.00  0.00    -0.001 C 
ENDROOT
BRANCH  20  23
ATOM     23  O25 <0> d   1      34.220   4.887  30.202  0.00  0.00    -0.389 OA
ATOM     24  H55 <0> d   1      33.910   5.704  30.615  0.00  0.00     0.210 HD
ENDBRANCH  20  23
TORSDOF 1
ENDMDL
MODEL 65
REMARK CAVERDOCK RESULT:       2.5      0.000      0.000
REMARK CAVERDOCK CONSTRAINTS:       0.0      0.0      0.0      0.0
REMARK CAVERDOCK TUNNEL: 64      2.5      2.7     65.3
REMARK  1 active torsions:
REMARK  status: ('A' for Active; 'I' for Inactive)
REMARK    1  A    between atoms: C23_20  and  O25_22 
ROOT
ATOM      1  C1  <0> d   1      30.232   2.955  34.454  0.00  0.00     0.010 C 
ATOM      2  C2  <0> d   1      29.712   2.139  33.268  0.00  0.00    -0.010 C 
ATOM      3  C4  <0> d   1      28.183   2.201  33.236  0.00  0.00     0.039 C 
ATOM      4  C5  <0> d   1      27.691   1.488  31.990  0.00  0.00    -0.067 C 
ATOM      5  C6  <0> d   1      26.715   0.592  32.134  0.00  0.00     0.053 C 
ATOM      6  C7  <0> d   1      26.189  -0.115  30.961  0.00  0.00     0.149 C 
ATOM      7  O8  <0> d   1      25.601  -1.172  31.062  0.00  0.00    -0.293 OA
ATOM      8  C9  <0> d   1      26.418   0.545  29.615  0.00  0.00     0.084 C 
ATOM      9  C10 <0> d   1      27.899   0.914  29.533  0.00  0.00     0.022 C 
ATOM     10  C11 <0> d   1      28.313   1.830  30.672  0.00  0.00    -0.016 C 
ATOM     11  C12 <0> d   1      27.896   3.257  30.307  0.00  0.00     0.020 C 
ATOM     12  C13 <0> d   1      29.843   1.819  30.795  0.00  0.00     0.003 C 
ATOM     13  C15 <0> d   1      30.454   2.278  29.475  0.00  0.00     0.007 C 
ATOM     14  C16 <0> d   1      31.982   2.411  29.571  0.00  0.00     0.013 C 
ATOM     15  C17 <0> d   1      32.276   3.387  30.694  0.00  0.00    -0.009 C 
ATOM     16  C18 <0> d   1      31.526   4.698  30.450  0.00  0.00     0.018 C 
ATOM     17  C19 <0> d   1      31.782   2.732  32.011  0.00  0.00     0.001 C 
ATOM     18  C21 <0> d   1      32.408   3.649  33.067  0.00  0.00     0.009 C 
ATOM     19  C22 <0> d   1      33.833   3.907  32.505  0.00  0.00     0.038 C 
ATOM     20  C23 <0> d   1      33.746   3.678  30.976  0.00  0.00     0.062 C 
ATOM     21  C24 <0> d   1      34.610   2.482  30.569  0.00  0.00     0.046 C 
ATOM     22  C26 <0> d   1      30.267   2.720  31.964  0.00  0.00    -0.001 C 
ENDROOT
BRANCH  20  23
ATOM     23  O25 <0> d   1      34.163   4.851  30.275  0.00  0.00    -0.389 OA
ATOM     24  H55 <0> d   1      34.721   4.672  29.506  0.00  0.00     0.210 HD
ENDBRANCH  20  23
TORSDOF 1
ENDMDL
MODEL 66
REMARK CAVERDOCK RESULT:       2.2      0.000      0.000
REMARK CAVERDOCK CONSTRAINTS:       0.0      0.0      0.0      0.0
REMARK CAVERDOCK TUNNEL: 65      2.2      2.6     66.2
REMARK  1 active torsions:
REMARK  status: ('A' for Active; 'I' for Inactive)
REMARK    1  A    between atoms: C23_20  and  O25_22 
ROOT
ATOM      1  C1  <0> d   1      30.108   2.758  34.426  0.00  0.00     0.010 C 
ATOM      2  C2  <0> d   1      29.606   1.987  33.203  0.00  0.00    -0.010 C 
ATOM      3  C4  <0> d   1      28.076   2.035  33.161  0.00  0.00     0.039 C 
ATOM      4  C5  <0> d   1      27.601   1.370  31.882  0.00  0.00    -0.067 C 
ATOM      5  C6  <0> d   1      26.633   0.460  31.981  0.00  0.00     0.053 C 
ATOM      6  C7  <0> d   1      26.123  -0.202  30.775  0.00  0.00     0.149 C 
ATOM      7  O8  <0> d   1      25.545  -1.268  30.828  0.00  0.00    -0.293 OA
ATOM      8  C9  <0> d   1      26.356   0.515  29.460  0.00  0.00     0.084 C 
ATOM      9  C10 <0> d   1      27.834   0.902  29.406  0.00  0.00     0.022 C 
ATOM     10  C11 <0> d   1      28.230   1.773  30.585  0.00  0.00    -0.016 C 
ATOM     11  C12 <0> d   1      27.802   3.210  30.277  0.00  0.00     0.020 C 
ATOM     12  C13 <0> d   1      29.759   1.771  30.720  0.00  0.00     0.003 C 
ATOM     13  C15 <0> d   1      30.376   2.292  29.425  0.00  0.00     0.007 C 
ATOM     14  C16 <0> d   1      31.902   2.434  29.540  0.00  0.00     0.013 C 
ATOM     15  C17 <0> d   1      32.177   3.366  30.705  0.00  0.00    -0.009 C 
ATOM     16  C18 <0> d   1      31.417   4.678  30.509  0.00  0.00     0.018 C 
ATOM     17  C19 <0> d   1      31.680   2.651  31.989  0.00  0.00     0.001 C 
ATOM     18  C21 <0> d   1      32.288   3.530  33.088  0.00  0.00     0.009 C 
ATOM     19  C22 <0> d   1      33.715   3.824  32.548  0.00  0.00     0.038 C 
ATOM     20  C23 <0> d   1      33.642   3.658  31.010  0.00  0.00     0.062 C 
ATOM     21  C24 <0> d   1      34.521   2.489  30.562  0.00  0.00     0.046 C 
ATOM     22  C26 <0> d   1      30.165   2.627  31.929  0.00  0.00    -0.001 C 
ENDROOT
BRANCH  20  23
ATOM     23  O25 <0> d   1      34.053   4.864  30.362  0.00  0.00    -0.389 OA
ATOM     24  H55 <0> d   1      33.657   4.997  29.490  0.00  0.00     0.210 HD
ENDBRANCH  20  23
TORSDOF 1
ENDMDL
MODEL 67
REMARK CAVERDOCK RESULT:       2.3      0.000      0.000
REMARK CAVERDOCK CONSTRAINTS:       0.0      0.0      0.0      0.0
REMARK CAVERDOCK TUNNEL: 66      2.3      2.7     67.3
REMARK  1 active torsions:
REMARK  status: ('A' for Active; 'I' for Inactive)
REMARK    1  A    between atoms: C23_20  and  O25_22 
ROOT
ATOM      1  C1  <0> d   1      29.933   2.915  34.301  0.00  0.00     0.010 C 
ATOM      2  C2  <0> d   1      29.477   2.056  33.119  0.00  0.00    -0.010 C 
ATOM      3  C4  <0> d   1      27.948   2.070  33.037  0.00  0.00     0.039 C 
ATOM      4  C5  <0> d   1      27.519   1.313  31.794  0.00  0.00    -0.067 C 
ATOM      5  C6  <0> d   1      26.566   0.391  31.929  0.00  0.00     0.053 C 
ATOM      6  C7  <0> d   1      26.100  -0.359  30.757  0.00  0.00     0.149 C 
ATOM      7  O8  <0> d   1      25.541  -1.431  30.865  0.00  0.00    -0.293 OA
ATOM      8  C9  <0> d   1      26.353   0.277  29.404  0.00  0.00     0.084 C 
ATOM      9  C10 <0> d   1      27.824   0.689  29.360  0.00  0.00     0.022 C 
ATOM     10  C11 <0> d   1      28.173   1.644  30.488  0.00  0.00    -0.016 C 
ATOM     11  C12 <0> d   1      27.726   3.048  30.077  0.00  0.00     0.020 C 
ATOM     12  C13 <0> d   1      29.697   1.682  30.661  0.00  0.00     0.003 C 
ATOM     13  C15 <0> d   1      30.337   2.130  29.349  0.00  0.00     0.007 C 
ATOM     14  C16 <0> d   1      31.857   2.311  29.491  0.00  0.00     0.013 C 
ATOM     15  C17 <0> d   1      32.085   3.322  30.599  0.00  0.00    -0.009 C 
ATOM     16  C18 <0> d   1      31.304   4.603  30.300  0.00  0.00     0.018 C 
ATOM     17  C19 <0> d   1      31.568   2.682  31.915  0.00  0.00     0.001 C 
ATOM     18  C21 <0> d   1      32.131   3.643  32.968  0.00  0.00     0.009 C 
ATOM     19  C22 <0> d   1      33.565   3.931  32.446  0.00  0.00     0.038 C 
ATOM     20  C23 <0> d   1      33.536   3.664  30.921  0.00  0.00     0.062 C 
ATOM     21  C24 <0> d   1      34.448   2.486  30.571  0.00  0.00     0.046 C 
ATOM     22  C26 <0> d   1      30.056   2.623  31.820  0.00  0.00    -0.001 C 
ENDROOT
BRANCH  20  23
ATOM     23  O25 <0> d   1      33.940   4.834  30.205  0.00  0.00    -0.389 OA
ATOM     24  H55 <0> d   1      34.761   4.725  29.707  0.00  0.00     0.210 HD
ENDBRANCH  20  23
TORSDOF 1
ENDMDL
MODEL 68
REMARK CAVERDOCK RESULT:       2.1      0.000      0.000
REMARK CAVERDOCK CONSTRAINTS:       0.0      0.0      0.0      0.0
REMARK CAVERDOCK TUNNEL: 67      2.1      2.7     68.2
REMARK  1 active torsions:
REMARK  status: ('A' for Active; 'I' for Inactive)
REMARK    1  A    between atoms: C23_20  and  O25_22 
ROOT
ATOM      1  C1  <0> d   1      29.732   2.936  34.213  0.00  0.00     0.010 C 
ATOM      2  C2  <0> d   1      29.332   2.040  33.039  0.00  0.00    -0.010 C 
ATOM      3  C4  <0> d   1      27.808   2.031  32.897  0.00  0.00     0.039 C 
ATOM      4  C5  <0> d   1      27.437   1.236  31.659  0.00  0.00    -0.067 C 
ATOM      5  C6  <0> d   1      26.490   0.306  31.783  0.00  0.00     0.053 C 
ATOM      6  C7  <0> d   1      26.079  -0.481  30.615  0.00  0.00     0.149 C 
ATOM      7  O8  <0> d   1      25.530  -1.557  30.731  0.00  0.00    -0.293 OA
ATOM      8  C9  <0> d   1      26.377   0.120  29.255  0.00  0.00     0.084 C 
ATOM      9  C10 <0> d   1      27.844   0.551  29.257  0.00  0.00     0.022 C 
ATOM     10  C11 <0> d   1      28.137   1.540  30.372  0.00  0.00    -0.016 C 
ATOM     11  C12 <0> d   1      27.690   2.927  29.904  0.00  0.00     0.020 C 
ATOM     12  C13 <0> d   1      29.653   1.603  30.601  0.00  0.00     0.003 C 
ATOM     13  C15 <0> d   1      30.338   2.023  29.304  0.00  0.00     0.007 C 
ATOM     14  C16 <0> d   1      31.849   2.228  29.499  0.00  0.00     0.013 C 
ATOM     15  C17 <0> d   1      32.021   3.271  30.587  0.00  0.00    -0.009 C 
ATOM     16  C18 <0> d   1      31.238   4.534  30.223  0.00  0.00     0.018 C 
ATOM     17  C19 <0> d   1      31.462   2.660  31.899  0.00  0.00     0.001 C 
ATOM     18  C21 <0> d   1      31.972   3.657  32.947  0.00  0.00     0.009 C 
ATOM     19  C22 <0> d   1      33.421   3.949  32.472  0.00  0.00     0.038 C 
ATOM     20  C23 <0> d   1      33.454   3.641  30.955  0.00  0.00     0.062 C 
ATOM     21  C24 <0> d   1      34.394   2.466  30.673  0.00  0.00     0.046 C 
ATOM     22  C26 <0> d   1      29.955   2.579  31.748  0.00  0.00    -0.001 C 
ENDROOT
BRANCH  20  23
ATOM     23  O25 <0> d   1      33.872   4.796  30.223  0.00  0.00    -0.389 OA
ATOM     24  H55 <0> d   1      33.794   4.703  29.264  0.00  0.00     0.210 HD
ENDBRANCH  20  23
TORSDOF 1
ENDMDL
MODEL 69
REMARK CAVERDOCK RESULT:       1.8      0.000      0.000
REMARK CAVERDOCK CONSTRAINTS:       0.0      0.0      0.0      0.0
REMARK CAVERDOCK TUNNEL: 68      1.8      2.8     69.1
REMARK  1 active torsions:
REMARK  status: ('A' for Active; 'I' for Inactive)
REMARK    1  A    between atoms: C23_20  and  O25_22 
ROOT
ATOM      1  C1  <0> d   1      29.675   2.795  34.241  0.00  0.00     0.010 C 
ATOM      2  C2  <0> d   1      29.276   1.910  33.057  0.00  0.00    -0.010 C 
ATOM      3  C4  <0> d   1      27.751   1.873  32.938  0.00  0.00     0.039 C 
ATOM      4  C5  <0> d   1      27.377   1.091  31.692  0.00  0.00    -0.067 C 
ATOM      5  C6  <0> d   1      26.452   0.139  31.813  0.00  0.00     0.053 C 
ATOM      6  C7  <0> d   1      26.040  -0.636  30.637  0.00  0.00     0.149 C 
ATOM      7  O8  <0> d   1      25.514  -1.725  30.743  0.00  0.00    -0.293 OA
ATOM      8  C9  <0> d   1      26.305  -0.006  29.284  0.00  0.00     0.084 C 
ATOM      9  C10 <0> d   1      27.762   0.455  29.272  0.00  0.00     0.022 C 
ATOM     10  C11 <0> d   1      28.052   1.431  30.399  0.00  0.00    -0.016 C 
ATOM     11  C12 <0> d   1      27.569   2.816  29.963  0.00  0.00     0.020 C 
ATOM     12  C13 <0> d   1      29.569   1.521  30.608  0.00  0.00     0.003 C 
ATOM     13  C15 <0> d   1      30.226   1.977  29.309  0.00  0.00     0.007 C 
ATOM     14  C16 <0> d   1      31.735   2.210  29.485  0.00  0.00     0.013 C 
ATOM     15  C17 <0> d   1      31.902   3.238  30.588  0.00  0.00    -0.009 C 
ATOM     16  C18 <0> d   1      31.088   4.490  30.257  0.00  0.00     0.018 C 
ATOM     17  C19 <0> d   1      31.375   2.594  31.898  0.00  0.00     0.001 C 
ATOM     18  C21 <0> d   1      31.880   3.583  32.954  0.00  0.00     0.009 C 
ATOM     19  C22 <0> d   1      33.316   3.913  32.464  0.00  0.00     0.038 C 
ATOM     20  C23 <0> d   1      33.333   3.631  30.941  0.00  0.00     0.062 C 
ATOM     21  C24 <0> d   1      34.292   2.481  30.626  0.00  0.00     0.046 C 
ATOM     22  C26 <0> d   1      29.868   2.484  31.767  0.00  0.00    -0.001 C 
ENDROOT
BRANCH  20  23
ATOM     23  O25 <0> d   1      33.716   4.807  30.224  0.00  0.00    -0.389 OA
ATOM     24  H55 <0> d   1      33.302   4.889  29.354  0.00  0.00     0.210 HD
ENDBRANCH  20  23
TORSDOF 1
ENDMDL
MODEL 70
REMARK CAVERDOCK RESULT:       1.8      0.000      0.000
REMARK CAVERDOCK CONSTRAINTS:       0.0      0.0      0.0      0.0
REMARK CAVERDOCK TUNNEL: 69      1.8      2.8     70.1
REMARK  1 active torsions:
REMARK  status: ('A' for Active; 'I' for Inactive)
REMARK    1  A    between atoms: C23_20  and  O25_22 
ROOT
ATOM      1  C1  <0> d   1      29.620   2.736  34.255  0.00  0.00     0.010 C 
ATOM      2  C2  <0> d   1      29.215   1.854  33.071  0.00  0.00    -0.010 C 
ATOM      3  C4  <0> d   1      27.688   1.804  32.970  0.00  0.00     0.039 C 
ATOM      4  C5  <0> d   1      27.307   1.025  31.724  0.00  0.00    -0.067 C 
ATOM      5  C6  <0> d   1      26.391   0.065  31.851  0.00  0.00     0.053 C 
ATOM      6  C7  <0> d   1      25.972  -0.708  30.677  0.00  0.00     0.149 C 
ATOM      7  O8  <0> d   1      25.457  -1.802  30.783  0.00  0.00    -0.293 OA
ATOM      8  C9  <0> d   1      26.215  -0.068  29.324  0.00  0.00     0.084 C 
ATOM      9  C10 <0> d   1      27.668   0.406  29.297  0.00  0.00     0.022 C 
ATOM     10  C11 <0> d   1      27.963   1.378  30.426  0.00  0.00    -0.016 C 
ATOM     11  C12 <0> d   1      27.463   2.761  30.002  0.00  0.00     0.020 C 
ATOM     12  C13 <0> d   1      29.482   1.481  30.617  0.00  0.00     0.003 C 
ATOM     13  C15 <0> d   1      30.119   1.949  29.312  0.00  0.00     0.007 C 
ATOM     14  C16 <0> d   1      31.628   2.195  29.472  0.00  0.00     0.013 C 
ATOM     15  C17 <0> d   1      31.799   3.218  30.578  0.00  0.00    -0.009 C 
ATOM     16  C18 <0> d   1      30.970   4.465  30.263  0.00  0.00     0.018 C 
ATOM     17  C19 <0> d   1      31.293   2.562  31.890  0.00  0.00     0.001 C 
ATOM     18  C21 <0> d   1      31.803   3.550  32.946  0.00  0.00     0.009 C 
ATOM     19  C22 <0> d   1      33.230   3.896  32.440  0.00  0.00     0.038 C 
ATOM     20  C23 <0> d   1      33.231   3.622  30.916  0.00  0.00     0.062 C 
ATOM     21  C24 <0> d   1      34.196   2.482  30.583  0.00  0.00     0.046 C 
ATOM     22  C26 <0> d   1      29.786   2.440  31.777  0.00  0.00    -0.001 C 
ENDROOT
BRANCH  20  23
ATOM     23  O25 <0> d   1      33.595   4.804  30.200  0.00  0.00    -0.389 OA
ATOM     24  H55 <0> d   1      33.629   5.600  30.748  0.00  0.00     0.210 HD
ENDBRANCH  20  23
TORSDOF 1
ENDMDL
MODEL 71
REMARK CAVERDOCK RESULT:       1.8      0.000      0.000
REMARK CAVERDOCK CONSTRAINTS:       0.0      0.0      0.0      0.0
REMARK CAVERDOCK TUNNEL: 70      1.8      2.8     71.1
REMARK  1 active torsions:
REMARK  status: ('A' for Active; 'I' for Inactive)
REMARK    1  A    between atoms: C23_20  and  O25_22 
ROOT
ATOM      1  C1  <0> d   1      29.540   2.522  34.291  0.00  0.00     0.010 C 
ATOM      2  C2  <0> d   1      29.140   1.714  33.054  0.00  0.00    -0.010 C 
ATOM      3  C4  <0> d   1      27.614   1.670  32.945  0.00  0.00     0.039 C 
ATOM      4  C5  <0> d   1      27.237   0.968  31.653  0.00  0.00    -0.067 C 
ATOM      5  C6  <0> d   1      26.321   0.002  31.718  0.00  0.00     0.053 C 
ATOM      6  C7  <0> d   1      25.906  -0.698  30.497  0.00  0.00     0.149 C 
ATOM      7  O8  <0> d   1      25.392  -1.797  30.534  0.00  0.00    -0.293 OA
ATOM      8  C9  <0> d   1      26.154   0.023  29.187  0.00  0.00     0.084 C 
ATOM      9  C10 <0> d   1      27.607   0.497  29.193  0.00  0.00     0.022 C 
ATOM     10  C11 <0> d   1      27.898   1.399  30.381  0.00  0.00    -0.016 C 
ATOM     11  C12 <0> d   1      27.398   2.805  30.040  0.00  0.00     0.020 C 
ATOM     12  C13 <0> d   1      29.416   1.491  30.583  0.00  0.00     0.003 C 
ATOM     13  C15 <0> d   1      30.057   2.038  29.311  0.00  0.00     0.007 C 
ATOM     14  C16 <0> d   1      31.566   2.274  29.492  0.00  0.00     0.013 C 
ATOM     15  C17 <0> d   1      31.733   3.228  30.659  0.00  0.00    -0.009 C 
ATOM     16  C18 <0> d   1      30.904   4.491  30.417  0.00  0.00     0.018 C 
ATOM     17  C19 <0> d   1      31.222   2.493  31.927  0.00  0.00     0.001 C 
ATOM     18  C21 <0> d   1      31.727   3.415  33.042  0.00  0.00     0.009 C 
ATOM     19  C22 <0> d   1      33.156   3.791  32.564  0.00  0.00     0.038 C 
ATOM     20  C23 <0> d   1      33.163   3.610  31.026  0.00  0.00     0.062 C 
ATOM     21  C24 <0> d   1      34.129   2.493  30.627  0.00  0.00     0.046 C 
ATOM     22  C26 <0> d   1      29.716   2.377  31.800  0.00  0.00    -0.001 C 
ENDROOT
BRANCH  20  23
ATOM     23  O25 <0> d   1      33.529   4.834  30.385  0.00  0.00    -0.389 OA
ATOM     24  H55 <0> d   1      34.454   4.871  30.106  0.00  0.00     0.210 HD
ENDBRANCH  20  23
TORSDOF 1
ENDMDL
MODEL 72
REMARK CAVERDOCK RESULT:       1.8      0.000      0.000
REMARK CAVERDOCK CONSTRAINTS:       0.0      0.0      0.0      0.0
REMARK CAVERDOCK TUNNEL: 71      1.8      2.9     72.2
REMARK  1 active torsions:
REMARK  status: ('A' for Active; 'I' for Inactive)
REMARK    1  A    between atoms: C23_20  and  O25_22 
ROOT
ATOM      1  C1  <0> d   1      29.505   2.485  34.275  0.00  0.00     0.010 C 
ATOM      2  C2  <0> d   1      29.093   1.666  33.050  0.00  0.00    -0.010 C 
ATOM      3  C4  <0> d   1      27.566   1.591  32.975  0.00  0.00     0.039 C 
ATOM      4  C5  <0> d   1      27.174   0.878  31.693  0.00  0.00    -0.067 C 
ATOM      5  C6  <0> d   1      26.280  -0.105  31.781  0.00  0.00     0.053 C 
ATOM      6  C7  <0> d   1      25.852  -0.817  30.571  0.00  0.00     0.149 C 
ATOM      7  O8  <0> d   1      25.360  -1.926  30.623  0.00  0.00    -0.293 OA
ATOM      8  C9  <0> d   1      26.056  -0.095  29.254  0.00  0.00     0.084 C 
ATOM      9  C10 <0> d   1      27.499   0.408  29.227  0.00  0.00     0.022 C 
ATOM     10  C11 <0> d   1      27.798   1.319  30.405  0.00  0.00    -0.016 C 
ATOM     11  C12 <0> d   1      27.264   2.714  30.073  0.00  0.00     0.020 C 
ATOM     12  C13 <0> d   1      29.318   1.440  30.574  0.00  0.00     0.003 C 
ATOM     13  C15 <0> d   1      29.921   1.996  29.286  0.00  0.00     0.007 C 
ATOM     14  C16 <0> d   1      31.428   2.262  29.432  0.00  0.00     0.013 C 
ATOM     15  C17 <0> d   1      31.602   3.223  30.593  0.00  0.00    -0.009 C 
ATOM     16  C18 <0> d   1      30.743   4.469  30.367  0.00  0.00     0.018 C 
ATOM     17  C19 <0> d   1      31.134   2.482  31.874  0.00  0.00     0.001 C 
ATOM     18  C21 <0> d   1      31.645   3.417  32.976  0.00  0.00     0.009 C 
ATOM     19  C22 <0> d   1      33.056   3.820  32.464  0.00  0.00     0.038 C 
ATOM     20  C23 <0> d   1      33.032   3.635  30.927  0.00  0.00     0.062 C 
ATOM     21  C24 <0> d   1      34.011   2.535  30.510  0.00  0.00     0.046 C 
ATOM     22  C26 <0> d   1      29.628   2.336  31.781  0.00  0.00    -0.001 C 
ENDROOT
BRANCH  20  23
ATOM     23  O25 <0> d   1      33.359   4.864  30.275  0.00  0.00    -0.389 OA
ATOM     24  H55 <0> d   1      33.010   4.937  29.376  0.00  0.00     0.210 HD
ENDBRANCH  20  23
TORSDOF 1
ENDMDL
MODEL 73
REMARK CAVERDOCK RESULT:       1.7      0.000      0.000
REMARK CAVERDOCK CONSTRAINTS:       0.0      0.0      0.0      0.0
REMARK CAVERDOCK TUNNEL: 72      1.7      3.0     73.1
REMARK  1 active torsions:
REMARK  status: ('A' for Active; 'I' for Inactive)
REMARK    1  A    between atoms: C23_20  and  O25_22 
ROOT
ATOM      1  C1  <0> d   1      29.442   2.519  34.263  0.00  0.00     0.010 C 
ATOM      2  C2  <0> d   1      29.039   1.641  33.076  0.00  0.00    -0.010 C 
ATOM      3  C4  <0> d   1      27.514   1.532  33.014  0.00  0.00     0.039 C 
ATOM      4  C5  <0> d   1      27.129   0.759  31.766  0.00  0.00    -0.067 C 
ATOM      5  C6  <0> d   1      26.256  -0.238  31.900  0.00  0.00     0.053 C 
ATOM      6  C7  <0> d   1      25.836  -1.008  30.724  0.00  0.00     0.149 C 
ATOM      7  O8  <0> d   1      25.367  -2.123  30.824  0.00  0.00    -0.293 OA
ATOM      8  C9  <0> d   1      26.016  -0.337  29.377  0.00  0.00     0.084 C 
ATOM      9  C10 <0> d   1      27.449   0.194  29.319  0.00  0.00     0.022 C 
ATOM     10  C11 <0> d   1      27.736   1.159  30.457  0.00  0.00    -0.016 C 
ATOM     11  C12 <0> d   1      27.170   2.528  30.071  0.00  0.00     0.020 C 
ATOM     12  C13 <0> d   1      29.254   1.319  30.609  0.00  0.00     0.003 C 
ATOM     13  C15 <0> d   1      29.836   1.834  29.296  0.00  0.00     0.007 C 
ATOM     14  C16 <0> d   1      31.338   2.136  29.420  0.00  0.00     0.013 C 
ATOM     15  C17 <0> d   1      31.500   3.148  30.539  0.00  0.00    -0.009 C 
ATOM     16  C18 <0> d   1      30.614   4.365  30.268  0.00  0.00     0.018 C 
ATOM     17  C19 <0> d   1      31.056   2.451  31.853  0.00  0.00     0.001 C 
ATOM     18  C21 <0> d   1      31.554   3.440  32.912  0.00  0.00     0.009 C 
ATOM     19  C22 <0> d   1      32.953   3.851  32.374  0.00  0.00     0.038 C 
ATOM     20  C23 <0> d   1      32.923   3.602  30.846  0.00  0.00     0.062 C 
ATOM     21  C24 <0> d   1      33.922   2.507  30.467  0.00  0.00     0.046 C 
ATOM     22  C26 <0> d   1      29.552   2.270  31.777  0.00  0.00    -0.001 C 
ENDROOT
BRANCH  20  23
ATOM     23  O25 <0> d   1      33.220   4.810  30.142  0.00  0.00    -0.389 OA
ATOM     24  H55 <0> d   1      32.655   5.555  30.384  0.00  0.00     0.210 HD
ENDBRANCH  20  23
TORSDOF 1
ENDMDL
MODEL 74
REMARK CAVERDOCK RESULT:       1.1      0.000      0.000
REMARK CAVERDOCK CONSTRAINTS:       0.0      0.0      0.0      0.0
REMARK CAVERDOCK TUNNEL: 73      1.1      3.0     74.1
REMARK  1 active torsions:
REMARK  status: ('A' for Active; 'I' for Inactive)
REMARK    1  A    between atoms: C23_20  and  O25_22 
ROOT
ATOM      1  C1  <0> d   1      29.031   3.662  27.346  0.00  0.00     0.010 C 
ATOM      2  C2  <0> d   1      30.049   3.252  28.413  0.00  0.00    -0.010 C 
ATOM      3  C4  <0> d   1      30.667   4.504  29.039  0.00  0.00     0.039 C 
ATOM      4  C5  <0> d   1      31.583   4.083  30.173  0.00  0.00    -0.067 C 
ATOM      5  C6  <0> d   1      32.808   4.606  30.206  0.00  0.00     0.053 C 
ATOM      6  C7  <0> d   1      33.730   4.247  31.289  0.00  0.00     0.149 C 
ATOM      7  O8  <0> d   1      34.931   4.375  31.174  0.00  0.00    -0.293 OA
ATOM      8  C9  <0> d   1      33.103   3.709  32.560  0.00  0.00     0.084 C 
ATOM      9  C10 <0> d   1      32.125   2.605  32.156  0.00  0.00     0.022 C 
ATOM     10  C11 <0> d   1      31.066   3.118  31.195  0.00  0.00    -0.016 C 
ATOM     11  C12 <0> d   1      29.987   3.829  32.015  0.00  0.00     0.020 C 
ATOM     12  C13 <0> d   1      30.399   1.925  30.499  0.00  0.00     0.003 C 
ATOM     13  C15 <0> d   1      29.782   1.011  31.554  0.00  0.00     0.007 C 
ATOM     14  C16 <0> d   1      28.988  -0.139  30.916  0.00  0.00     0.013 C 
ATOM     15  C17 <0> d   1      27.928   0.487  30.029  0.00  0.00    -0.009 C 
ATOM     16  C18 <0> d   1      27.093   1.478  30.842  0.00  0.00     0.018 C 
ATOM     17  C19 <0> d   1      28.669   1.230  28.886  0.00  0.00     0.001 C 
ATOM     18  C21 <0> d   1      27.520   1.534  27.919  0.00  0.00     0.009 C 
ATOM     19  C22 <0> d   1      26.691   0.221  27.939  0.00  0.00     0.038 C 
ATOM     20  C23 <0> d   1      27.008  -0.475  29.285  0.00  0.00     0.062 C 
ATOM     21  C24 <0> d   1      27.721  -1.806  29.038  0.00  0.00     0.046 C 
ATOM     22  C26 <0> d   1      29.348   2.437  29.504  0.00  0.00    -0.001 C 
ENDROOT
BRANCH  20  23
ATOM     23  O25 <0> d   1      25.806  -0.688  30.029  0.00  0.00    -0.389 OA
ATOM     24  H55 <0> d   1      25.785  -0.230  30.880  0.00  0.00     0.210 HD
ENDBRANCH  20  23
TORSDOF 1
ENDMDL
MODEL 75
REMARK CAVERDOCK RESULT:       0.2      0.000      0.000
REMARK CAVERDOCK CONSTRAINTS:       0.0      0.0      0.0      0.0
REMARK CAVERDOCK TUNNEL: 74      0.2      3.0     75.2
REMARK  1 active torsions:
REMARK  status: ('A' for Active; 'I' for Inactive)
REMARK    1  A    between atoms: C23_20  and  O25_22 
ROOT
ATOM      1  C1  <0> d   1      28.985   3.321  27.291  0.00  0.00     0.010 C 
ATOM      2  C2  <0> d   1      29.965   2.997  28.421  0.00  0.00    -0.010 C 
ATOM      3  C4  <0> d   1      30.623   4.288  28.913  0.00  0.00     0.039 C 
ATOM      4  C5  <0> d   1      31.500   3.964  30.109  0.00  0.00    -0.067 C 
ATOM      5  C6  <0> d   1      32.746   4.438  30.109  0.00  0.00     0.053 C 
ATOM      6  C7  <0> d   1      33.632   4.170  31.248  0.00  0.00     0.149 C 
ATOM      7  O8  <0> d   1      34.839   4.236  31.146  0.00  0.00    -0.293 OA
ATOM      8  C9  <0> d   1      32.959   3.808  32.557  0.00  0.00     0.084 C 
ATOM      9  C10 <0> d   1      31.943   2.705  32.259  0.00  0.00     0.022 C 
ATOM     10  C11 <0> d   1      30.925   3.145  31.222  0.00  0.00    -0.016 C 
ATOM     11  C12 <0> d   1      29.862   3.988  31.930  0.00  0.00     0.020 C 
ATOM     12  C13 <0> d   1      30.220   1.907  30.652  0.00  0.00     0.003 C 
ATOM     13  C15 <0> d   1      29.546   1.147  31.791  0.00  0.00     0.007 C 
ATOM     14  C16 <0> d   1      28.716  -0.037  31.272  0.00  0.00     0.013 C 
ATOM     15  C17 <0> d   1      27.700   0.524  30.295  0.00  0.00    -0.009 C 
ATOM     16  C18 <0> d   1      26.893   1.636  30.968  0.00  0.00     0.018 C 
ATOM     17  C19 <0> d   1      28.493   1.100  29.091  0.00  0.00     0.001 C 
ATOM     18  C21 <0> d   1      27.375   1.336  28.069  0.00  0.00     0.009 C 
ATOM     19  C22 <0> d   1      26.491   0.068  28.220  0.00  0.00     0.038 C 
ATOM     20  C23 <0> d   1      26.754  -0.480  29.645  0.00  0.00     0.062 C 
ATOM     21  C24 <0> d   1      27.414  -1.858  29.569  0.00  0.00     0.046 C 
ATOM     22  C26 <0> d   1      29.210   2.342  29.581  0.00  0.00    -0.001 C 
ENDROOT
BRANCH  20  23
ATOM     23  O25 <0> d   1      25.530  -0.557  30.380  0.00  0.00    -0.389 OA
ATOM     24  H55 <0> d   1      25.026  -1.366  30.221  0.00  0.00     0.210 HD
ENDBRANCH  20  23
TORSDOF 1
ENDMDL
MODEL 76
REMARK CAVERDOCK RESULT:      -0.1      0.000      0.000
REMARK CAVERDOCK CONSTRAINTS:       0.0      0.0      0.0      0.0
REMARK CAVERDOCK TUNNEL: 75     -0.1      3.0     76.5
REMARK  1 active torsions:
REMARK  status: ('A' for Active; 'I' for Inactive)
REMARK    1  A    between atoms: C23_20  and  O25_22 
ROOT
ATOM      1  C1  <0> d   1      28.929   3.179  27.389  0.00  0.00     0.010 C 
ATOM      2  C2  <0> d   1      29.909   2.882  28.526  0.00  0.00    -0.010 C 
ATOM      3  C4  <0> d   1      30.621   4.173  28.938  0.00  0.00     0.039 C 
ATOM      4  C5  <0> d   1      31.499   3.885  30.142  0.00  0.00    -0.067 C 
ATOM      5  C6  <0> d   1      32.761   4.311  30.104  0.00  0.00     0.053 C 
ATOM      6  C7  <0> d   1      33.650   4.074  31.247  0.00  0.00     0.149 C 
ATOM      7  O8  <0> d   1      34.858   4.088  31.130  0.00  0.00    -0.293 OA
ATOM      8  C9  <0> d   1      32.979   3.812  32.581  0.00  0.00     0.084 C 
ATOM      9  C10 <0> d   1      31.920   2.734  32.356  0.00  0.00     0.022 C 
ATOM     10  C11 <0> d   1      30.906   3.152  31.305  0.00  0.00    -0.016 C 
ATOM     11  C12 <0> d   1      29.884   4.074  31.974  0.00  0.00     0.020 C 
ATOM     12  C13 <0> d   1      30.150   1.911  30.814  0.00  0.00     0.003 C 
ATOM     13  C15 <0> d   1      29.461   1.243  32.001  0.00  0.00     0.007 C 
ATOM     14  C16 <0> d   1      28.581   0.064  31.557  0.00  0.00     0.013 C 
ATOM     15  C17 <0> d   1      27.576   0.607  30.560  0.00  0.00    -0.009 C 
ATOM     16  C18 <0> d   1      26.819   1.784  31.176  0.00  0.00     0.018 C 
ATOM     17  C19 <0> d   1      28.375   1.083  29.318  0.00  0.00     0.001 C 
ATOM     18  C21 <0> d   1      27.256   1.303  28.294  0.00  0.00     0.009 C 
ATOM     19  C22 <0> d   1      26.326   0.080  28.526  0.00  0.00     0.038 C 
ATOM     20  C23 <0> d   1      26.586  -0.396  29.977  0.00  0.00     0.062 C 
ATOM     21  C24 <0> d   1      27.193  -1.800  29.973  0.00  0.00     0.046 C 
ATOM     22  C26 <0> d   1      29.144   2.323  29.729  0.00  0.00    -0.001 C 
ENDROOT
BRANCH  20  23
ATOM     23  O25 <0> d   1      25.369  -0.384  30.727  0.00  0.00    -0.389 OA
ATOM     24  H55 <0> d   1      24.710  -1.020  30.416  0.00  0.00     0.210 HD
ENDBRANCH  20  23
TORSDOF 1
ENDMDL
MODEL 77
REMARK CAVERDOCK RESULT:      -1.0      0.000      0.000
REMARK CAVERDOCK CONSTRAINTS:       0.0      0.0      0.0      0.0
REMARK CAVERDOCK TUNNEL: 76     -1.0      3.1     77.4
REMARK  1 active torsions:
REMARK  status: ('A' for Active; 'I' for Inactive)
REMARK    1  A    between atoms: C23_20  and  O25_22 
ROOT
ATOM      1  C1  <0> d   1      28.856   2.926  27.343  0.00  0.00     0.010 C 
ATOM      2  C2  <0> d   1      29.823   2.690  28.505  0.00  0.00    -0.010 C 
ATOM      3  C4  <0> d   1      30.530   4.002  28.856  0.00  0.00     0.039 C 
ATOM      4  C5  <0> d   1      31.395   3.777  30.083  0.00  0.00    -0.067 C 
ATOM      5  C6  <0> d   1      32.657   4.202  30.036  0.00  0.00     0.053 C 
ATOM      6  C7  <0> d   1      33.533   4.027  31.200  0.00  0.00     0.149 C 
ATOM      7  O8  <0> d   1      34.742   4.036  31.096  0.00  0.00    -0.293 OA
ATOM      8  C9  <0> d   1      32.848   3.834  32.539  0.00  0.00     0.084 C 
ATOM      9  C10 <0> d   1      31.792   2.744  32.359  0.00  0.00     0.022 C 
ATOM     10  C11 <0> d   1      30.790   3.106  31.277  0.00  0.00    -0.016 C 
ATOM     11  C12 <0> d   1      29.759   4.060  31.885  0.00  0.00     0.020 C 
ATOM     12  C13 <0> d   1      30.039   1.840  30.842  0.00  0.00     0.003 C 
ATOM     13  C15 <0> d   1      29.338   1.235  32.055  0.00  0.00     0.007 C 
ATOM     14  C16 <0> d   1      28.463   0.033  31.664  0.00  0.00     0.013 C 
ATOM     15  C17 <0> d   1      27.469   0.521  30.628  0.00  0.00    -0.009 C 
ATOM     16  C18 <0> d   1      26.704   1.729  31.174  0.00  0.00     0.018 C 
ATOM     17  C19 <0> d   1      28.282   0.933  29.372  0.00  0.00     0.001 C 
ATOM     18  C21 <0> d   1      27.174   1.098  28.327  0.00  0.00     0.009 C 
ATOM     19  C22 <0> d   1      26.242  -0.112  28.612  0.00  0.00     0.038 C 
ATOM     20  C23 <0> d   1      26.486  -0.511  30.088  0.00  0.00     0.062 C 
ATOM     21  C24 <0> d   1      27.094  -1.913  30.164  0.00  0.00     0.046 C 
ATOM     22  C26 <0> d   1      29.046   2.194  29.727  0.00  0.00    -0.001 C 
ENDROOT
BRANCH  20  23
ATOM     23  O25 <0> d   1      25.261  -0.462  30.823  0.00  0.00    -0.389 OA
ATOM     24  H55 <0> d   1      25.184   0.303  31.408  0.00  0.00     0.210 HD
ENDBRANCH  20  23
TORSDOF 1
ENDMDL
MODEL 78
REMARK CAVERDOCK RESULT:      -1.6      0.000      0.000
REMARK CAVERDOCK CONSTRAINTS:       0.0      0.0      0.0      0.0
REMARK CAVERDOCK TUNNEL: 77     -1.6      3.1     78.2
REMARK  1 active torsions:
REMARK  status: ('A' for Active; 'I' for Inactive)
REMARK    1  A    between atoms: C23_20  and  O25_22 
ROOT
ATOM      1  C1  <0> d   1      29.264   0.849  28.127  0.00  0.00     0.010 C 
ATOM      2  C2  <0> d   1      30.185   1.321  29.254  0.00  0.00    -0.010 C 
ATOM      3  C4  <0> d   1      31.096   2.436  28.736  0.00  0.00     0.039 C 
ATOM      4  C5  <0> d   1      31.918   2.973  29.893  0.00  0.00    -0.067 C 
ATOM      5  C6  <0> d   1      33.233   3.100  29.713  0.00  0.00     0.053 C 
ATOM      6  C7  <0> d   1      34.074   3.629  30.792  0.00  0.00     0.149 C 
ATOM      7  O8  <0> d   1      35.268   3.417  30.834  0.00  0.00    -0.293 OA
ATOM      8  C9  <0> d   1      33.372   4.456  31.852  0.00  0.00     0.084 C 
ATOM      9  C10 <0> d   1      32.152   3.662  32.318  0.00  0.00     0.022 C 
ATOM     10  C11 <0> d   1      31.218   3.339  31.165  0.00  0.00    -0.016 C 
ATOM     11  C12 <0> d   1      30.358   4.576  30.892  0.00  0.00     0.020 C 
ATOM     12  C13 <0> d   1      30.270   2.209  31.586  0.00  0.00     0.003 C 
ATOM     13  C15 <0> d   1      29.485   2.648  32.819  0.00  0.00     0.007 C 
ATOM     14  C16 <0> d   1      28.426   1.608  33.218  0.00  0.00     0.013 C 
ATOM     15  C17 <0> d   1      27.519   1.410  32.018  0.00  0.00    -0.009 C 
ATOM     16  C18 <0> d   1      26.963   2.760  31.561  0.00  0.00     0.018 C 
ATOM     17  C19 <0> d   1      28.383   0.784  30.891  0.00  0.00     0.001 C 
ATOM     18  C21 <0> d   1      27.311   0.354  29.883  0.00  0.00     0.009 C 
ATOM     19  C22 <0> d   1      26.198  -0.238  30.790  0.00  0.00     0.038 C 
ATOM     20  C23 <0> d   1      26.379   0.411  32.184  0.00  0.00     0.062 C 
ATOM     21  C24 <0> d   1      26.753  -0.653  33.219  0.00  0.00     0.046 C 
ATOM     22  C26 <0> d   1      29.342   1.857  30.414  0.00  0.00    -0.001 C 
ENDROOT
BRANCH  20  23
ATOM     23  O25 <0> d   1      25.182   1.085  32.577  0.00  0.00    -0.389 OA
ATOM     24  H55 <0> d   1      25.283   2.042  32.673  0.00  0.00     0.210 HD
ENDBRANCH  20  23
TORSDOF 1
ENDMDL
MODEL 79
REMARK CAVERDOCK RESULT:      -2.2      0.000      0.000
REMARK CAVERDOCK CONSTRAINTS:       0.0      0.0      0.0      0.0
REMARK CAVERDOCK TUNNEL: 78     -2.2      3.2     79.4
REMARK  1 active torsions:
REMARK  status: ('A' for Active; 'I' for Inactive)
REMARK    1  A    between atoms: C23_20  and  O25_22 
ROOT
ATOM      1  C1  <0> d   1      28.649   2.637  27.386  0.00  0.00     0.010 C 
ATOM      2  C2  <0> d   1      29.627   2.456  28.549  0.00  0.00    -0.010 C 
ATOM      3  C4  <0> d   1      30.331   3.784  28.837  0.00  0.00     0.039 C 
ATOM      4  C5  <0> d   1      31.206   3.617  30.065  0.00  0.00    -0.067 C 
ATOM      5  C6  <0> d   1      32.466   4.044  29.990  0.00  0.00     0.053 C 
ATOM      6  C7  <0> d   1      33.352   3.923  31.153  0.00  0.00     0.149 C 
ATOM      7  O8  <0> d   1      34.561   3.933  31.039  0.00  0.00    -0.293 OA
ATOM      8  C9  <0> d   1      32.679   3.786  32.504  0.00  0.00     0.084 C 
ATOM      9  C10 <0> d   1      31.626   2.685  32.381  0.00  0.00     0.022 C 
ATOM     10  C11 <0> d   1      30.614   2.996  31.292  0.00  0.00    -0.016 C 
ATOM     11  C12 <0> d   1      29.584   3.971  31.867  0.00  0.00     0.020 C 
ATOM     12  C13 <0> d   1      29.866   1.709  30.919  0.00  0.00     0.003 C 
ATOM     13  C15 <0> d   1      29.177   1.154  32.163  0.00  0.00     0.007 C 
ATOM     14  C16 <0> d   1      28.304  -0.068  31.831  0.00  0.00     0.013 C 
ATOM     15  C17 <0> d   1      27.299   0.372  30.784  0.00  0.00    -0.009 C 
ATOM     16  C18 <0> d   1      26.534   1.598  31.283  0.00  0.00     0.018 C 
ATOM     17  C19 <0> d   1      28.100   0.731  29.504  0.00  0.00     0.001 C 
ATOM     18  C21 <0> d   1      26.983   0.847  28.462  0.00  0.00     0.009 C 
ATOM     19  C22 <0> d   1      26.060  -0.354  28.807  0.00  0.00     0.038 C 
ATOM     20  C23 <0> d   1      26.317  -0.688  30.297  0.00  0.00     0.062 C 
ATOM     21  C24 <0> d   1      26.932  -2.083  30.429  0.00  0.00     0.046 C 
ATOM     22  C26 <0> d   1      28.861   2.010  29.798  0.00  0.00    -0.001 C 
ENDROOT
BRANCH  20  23
ATOM     23  O25 <0> d   1      25.097  -0.612  31.039  0.00  0.00    -0.389 OA
ATOM     24  H55 <0> d   1      24.319  -0.907  30.548  0.00  0.00     0.210 HD
ENDBRANCH  20  23
TORSDOF 1
ENDMDL
MODEL 80
REMARK CAVERDOCK RESULT:      -2.4      0.000      0.000
REMARK CAVERDOCK CONSTRAINTS:       0.0      0.0      0.0      0.0
REMARK CAVERDOCK TUNNEL: 79     -2.4      3.2     80.2
REMARK  1 active torsions:
REMARK  status: ('A' for Active; 'I' for Inactive)
REMARK    1  A    between atoms: C23_20  and  O25_22 
ROOT
ATOM      1  C1  <0> d   1      28.994   0.853  28.090  0.00  0.00     0.010 C 
ATOM      2  C2  <0> d   1      29.931   1.296  29.216  0.00  0.00    -0.010 C 
ATOM      3  C4  <0> d   1      30.851   2.409  28.709  0.00  0.00     0.039 C 
ATOM      4  C5  <0> d   1      31.689   2.916  29.868  0.00  0.00    -0.067 C 
ATOM      5  C6  <0> d   1      33.003   3.030  29.678  0.00  0.00     0.053 C 
ATOM      6  C7  <0> d   1      33.860   3.532  30.758  0.00  0.00     0.149 C 
ATOM      7  O8  <0> d   1      35.052   3.305  30.786  0.00  0.00    -0.293 OA
ATOM      8  C9  <0> d   1      33.177   4.349  31.838  0.00  0.00     0.084 C 
ATOM      9  C10 <0> d   1      31.952   3.561  32.301  0.00  0.00     0.022 C 
ATOM     10  C11 <0> d   1      31.004   3.270  31.151  0.00  0.00    -0.016 C 
ATOM     11  C12 <0> d   1      30.157   4.521  30.907  0.00  0.00     0.020 C 
ATOM     12  C13 <0> d   1      30.047   2.143  31.562  0.00  0.00     0.003 C 
ATOM     13  C15 <0> d   1      29.278   2.571  32.809  0.00  0.00     0.007 C 
ATOM     14  C16 <0> d   1      28.209   1.538  33.200  0.00  0.00     0.013 C 
ATOM     15  C17 <0> d   1      27.290   1.371  32.005  0.00  0.00    -0.009 C 
ATOM     16  C18 <0> d   1      26.746   2.734  31.575  0.00  0.00     0.018 C 
ATOM     17  C19 <0> d   1      28.136   0.753  30.860  0.00  0.00     0.001 C 
ATOM     18  C21 <0> d   1      27.051   0.353  29.854  0.00  0.00     0.009 C 
ATOM     19  C22 <0> d   1      25.938  -0.241  30.761  0.00  0.00     0.038 C 
ATOM     20  C23 <0> d   1      26.140   0.382  32.164  0.00  0.00     0.062 C 
ATOM     21  C24 <0> d   1      26.509  -0.703  33.178  0.00  0.00     0.046 C 
ATOM     22  C26 <0> d   1      29.104   1.823  30.393  0.00  0.00    -0.001 C 
ENDROOT
BRANCH  20  23
ATOM     23  O25 <0> d   1      24.953   1.064  32.578  0.00  0.00    -0.389 OA
ATOM     24  H55 <0> d   1      25.005   1.438  33.468  0.00  0.00     0.210 HD
ENDBRANCH  20  23
TORSDOF 1
ENDMDL
MODEL 81
REMARK CAVERDOCK RESULT:      -2.7      0.000      0.000
REMARK CAVERDOCK CONSTRAINTS:       0.0      0.0      0.0      0.0
REMARK CAVERDOCK TUNNEL: 80     -2.7      3.2     81.4
REMARK  1 active torsions:
REMARK  status: ('A' for Active; 'I' for Inactive)
REMARK    1  A    between atoms: C23_20  and  O25_22 
ROOT
ATOM      1  C1  <0> d   1      28.731   0.902  27.995  0.00  0.00     0.010 C 
ATOM      2  C2  <0> d   1      29.708   1.293  29.107  0.00  0.00    -0.010 C 
ATOM      3  C4  <0> d   1      30.639   2.398  28.604  0.00  0.00     0.039 C 
ATOM      4  C5  <0> d   1      31.520   2.855  29.752  0.00  0.00    -0.067 C 
ATOM      5  C6  <0> d   1      32.831   2.945  29.528  0.00  0.00     0.053 C 
ATOM      6  C7  <0> d   1      33.728   3.398  30.598  0.00  0.00     0.149 C 
ATOM      7  O8  <0> d   1      34.914   3.144  30.586  0.00  0.00    -0.293 OA
ATOM      8  C9  <0> d   1      33.094   4.200  31.717  0.00  0.00     0.084 C 
ATOM      9  C10 <0> d   1      31.864   3.428  32.193  0.00  0.00     0.022 C 
ATOM     10  C11 <0> d   1      30.878   3.189  31.063  0.00  0.00    -0.016 C 
ATOM     11  C12 <0> d   1      30.054   4.464  30.875  0.00  0.00     0.020 C 
ATOM     12  C13 <0> d   1      29.907   2.073  31.470  0.00  0.00     0.003 C 
ATOM     13  C15 <0> d   1      29.182   2.484  32.748  0.00  0.00     0.007 C 
ATOM     14  C16 <0> d   1      28.101   1.464  33.142  0.00  0.00     0.013 C 
ATOM     15  C17 <0> d   1      27.146   1.350  31.969  0.00  0.00    -0.009 C 
ATOM     16  C18 <0> d   1      26.622   2.736  31.591  0.00  0.00     0.018 C 
ATOM     17  C19 <0> d   1      27.947   0.745  30.785  0.00  0.00     0.001 C 
ATOM     18  C21 <0> d   1      26.826   0.397  29.799  0.00  0.00     0.009 C 
ATOM     19  C22 <0> d   1      25.725  -0.197  30.720  0.00  0.00     0.038 C 
ATOM     20  C23 <0> d   1      25.979   0.383  32.133  0.00  0.00     0.062 C 
ATOM     21  C24 <0> d   1      26.351  -0.737  33.107  0.00  0.00     0.046 C 
ATOM     22  C26 <0> d   1      28.926   1.805  30.319  0.00  0.00    -0.001 C 
ENDROOT
BRANCH  20  23
ATOM     23  O25 <0> d   1      24.820   1.079  32.598  0.00  0.00    -0.389 OA
ATOM     24  H55 <0> d   1      24.649   1.911  32.136  0.00  0.00     0.210 HD
ENDBRANCH  20  23
TORSDOF 1
ENDMDL
MODEL 82
REMARK CAVERDOCK RESULT:      -3.1      0.000      0.000
REMARK CAVERDOCK CONSTRAINTS:       0.0      0.0      0.0      0.0
REMARK CAVERDOCK TUNNEL: 81     -3.1      3.3     82.3
REMARK  1 active torsions:
REMARK  status: ('A' for Active; 'I' for Inactive)
REMARK    1  A    between atoms: C23_20  and  O25_22 
ROOT
ATOM      1  C1  <0> d   1      28.767   0.658  28.158  0.00  0.00     0.010 C 
ATOM      2  C2  <0> d   1      29.728   1.134  29.250  0.00  0.00    -0.010 C 
ATOM      3  C4  <0> d   1      30.634   2.233  28.690  0.00  0.00     0.039 C 
ATOM      4  C5  <0> d   1      31.498   2.774  29.814  0.00  0.00    -0.067 C 
ATOM      5  C6  <0> d   1      32.807   2.885  29.591  0.00  0.00     0.053 C 
ATOM      6  C7  <0> d   1      33.687   3.418  30.637  0.00  0.00     0.149 C 
ATOM      7  O8  <0> d   1      34.880   3.194  30.644  0.00  0.00    -0.293 OA
ATOM      8  C9  <0> d   1      33.028   4.265  31.707  0.00  0.00     0.084 C 
ATOM      9  C10 <0> d   1      31.815   3.490  32.221  0.00  0.00     0.022 C 
ATOM     10  C11 <0> d   1      30.841   3.164  31.102  0.00  0.00    -0.016 C 
ATOM     11  C12 <0> d   1      29.986   4.406  30.842  0.00  0.00     0.020 C 
ATOM     12  C13 <0> d   1      29.896   2.049  31.567  0.00  0.00     0.003 C 
ATOM     13  C15 <0> d   1      29.155   2.511  32.818  0.00  0.00     0.007 C 
ATOM     14  C16 <0> d   1      28.097   1.488  33.263  0.00  0.00     0.013 C 
ATOM     15  C17 <0> d   1      27.151   1.286  32.095  0.00  0.00    -0.009 C 
ATOM     16  C18 <0> d   1      26.595   2.636  31.639  0.00  0.00     0.018 C 
ATOM     17  C19 <0> d   1      27.972   0.637  30.949  0.00  0.00     0.001 C 
ATOM     18  C21 <0> d   1      26.866   0.206  29.981  0.00  0.00     0.009 C 
ATOM     19  C22 <0> d   1      25.775  -0.363  30.929  0.00  0.00     0.038 C 
ATOM     20  C23 <0> d   1      26.007   0.301  32.309  0.00  0.00     0.062 C 
ATOM     21  C24 <0> d   1      26.402  -0.754  33.345  0.00  0.00     0.046 C 
ATOM     22  C26 <0> d   1      28.928   1.693  30.429  0.00  0.00    -0.001 C 
ENDROOT
BRANCH  20  23
ATOM     23  O25 <0> d   1      24.829   0.993  32.730  0.00  0.00    -0.389 OA
ATOM     24  H55 <0> d   1      24.506   0.724  33.601  0.00  0.00     0.210 HD
ENDBRANCH  20  23
TORSDOF 1
ENDMDL
MODEL 83
REMARK CAVERDOCK RESULT:      -3.4      0.000      0.000
REMARK CAVERDOCK CONSTRAINTS:       0.0      0.0      0.0      0.0
REMARK CAVERDOCK TUNNEL: 82     -3.4      3.3     83.6
REMARK  1 active torsions:
REMARK  status: ('A' for Active; 'I' for Inactive)
REMARK    1  A    between atoms: C23_20  and  O25_22 
ROOT
ATOM      1  C1  <0> d   1      28.869   0.418  28.325  0.00  0.00     0.010 C 
ATOM      2  C2  <0> d   1      29.804   0.971  29.403  0.00  0.00    -0.010 C 
ATOM      3  C4  <0> d   1      30.671   2.082  28.806  0.00  0.00     0.039 C 
ATOM      4  C5  <0> d   1      31.506   2.699  29.913  0.00  0.00    -0.067 C 
ATOM      5  C6  <0> d   1      32.811   2.851  29.693  0.00  0.00     0.053 C 
ATOM      6  C7  <0> d   1      33.663   3.458  30.722  0.00  0.00     0.149 C 
ATOM      7  O8  <0> d   1      34.863   3.280  30.745  0.00  0.00    -0.293 OA
ATOM      8  C9  <0> d   1      32.964   4.319  31.756  0.00  0.00     0.084 C 
ATOM      9  C10 <0> d   1      31.778   3.518  32.293  0.00  0.00     0.022 C 
ATOM     10  C11 <0> d   1      30.825   3.112  31.181  0.00  0.00    -0.016 C 
ATOM     11  C12 <0> d   1      29.926   4.310  30.869  0.00  0.00     0.020 C 
ATOM     12  C13 <0> d   1      29.920   1.980  31.684  0.00  0.00     0.003 C 
ATOM     13  C15 <0> d   1      29.153   2.461  32.912  0.00  0.00     0.007 C 
ATOM     14  C16 <0> d   1      28.132   1.416  33.390  0.00  0.00     0.013 C 
ATOM     15  C17 <0> d   1      27.203   1.133  32.226  0.00  0.00    -0.009 C 
ATOM     16  C18 <0> d   1      26.599   2.442  31.715  0.00  0.00     0.018 C 
ATOM     17  C19 <0> d   1      28.057   0.472  31.110  0.00  0.00     0.001 C 
ATOM     18  C21 <0> d   1      26.974  -0.037  30.153  0.00  0.00     0.009 C 
ATOM     19  C22 <0> d   1      25.899  -0.611  31.116  0.00  0.00     0.038 C 
ATOM     20  C23 <0> d   1      26.096   0.113  32.471  0.00  0.00     0.062 C 
ATOM     21  C24 <0> d   1      26.523  -0.885  33.548  0.00  0.00     0.046 C 
ATOM     22  C26 <0> d   1      28.974   1.544  30.555  0.00  0.00    -0.001 C 
ENDROOT
BRANCH  20  23
ATOM     23  O25 <0> d   1      24.890   0.775  32.858  0.00  0.00    -0.389 OA
ATOM     24  H55 <0> d   1      24.634   0.620  33.778  0.00  0.00     0.210 HD
ENDBRANCH  20  23
TORSDOF 1
ENDMDL
MODEL 84
REMARK CAVERDOCK RESULT:      -3.4      0.000      0.000
REMARK CAVERDOCK CONSTRAINTS:       0.0      0.0      0.0      0.0
REMARK CAVERDOCK TUNNEL: 83     -3.4      3.3     84.9
REMARK  1 active torsions:
REMARK  status: ('A' for Active; 'I' for Inactive)
REMARK    1  A    between atoms: C23_20  and  O25_22 
ROOT
ATOM      1  C1  <0> d   1      28.786   0.532  28.070  0.00  0.00     0.010 C 
ATOM      2  C2  <0> d   1      29.707   1.011  29.194  0.00  0.00    -0.010 C 
ATOM      3  C4  <0> d   1      30.558   2.181  28.694  0.00  0.00     0.039 C 
ATOM      4  C5  <0> d   1      31.378   2.719  29.853  0.00  0.00    -0.067 C 
ATOM      5  C6  <0> d   1      32.682   2.910  29.653  0.00  0.00     0.053 C 
ATOM      6  C7  <0> d   1      33.519   3.444  30.733  0.00  0.00     0.149 C 
ATOM      7  O8  <0> d   1      34.722   3.285  30.746  0.00  0.00    -0.293 OA
ATOM      8  C9  <0> d   1      32.802   4.206  31.830  0.00  0.00     0.084 C 
ATOM      9  C10 <0> d   1      31.628   3.345  32.293  0.00  0.00     0.022 C 
ATOM     10  C11 <0> d   1      30.686   3.016  31.147  0.00  0.00    -0.016 C 
ATOM     11  C12 <0> d   1      29.768   4.220  30.929  0.00  0.00     0.020 C 
ATOM     12  C13 <0> d   1      29.798   1.831  31.551  0.00  0.00     0.003 C 
ATOM     13  C15 <0> d   1      29.019   2.198  32.810  0.00  0.00     0.007 C 
ATOM     14  C16 <0> d   1      28.014   1.101  33.196  0.00  0.00     0.013 C 
ATOM     15  C17 <0> d   1      27.094   0.898  32.007  0.00  0.00    -0.009 C 
ATOM     16  C18 <0> d   1      26.470   2.235  31.602  0.00  0.00     0.018 C 
ATOM     17  C19 <0> d   1      27.963   0.346  30.846  0.00  0.00     0.001 C 
ATOM     18  C21 <0> d   1      26.892  -0.102  29.844  0.00  0.00     0.009 C 
ATOM     19  C22 <0> d   1      25.823  -0.770  30.752  0.00  0.00     0.038 C 
ATOM     20  C23 <0> d   1      26.003  -0.156  32.162  0.00  0.00     0.062 C 
ATOM     21  C24 <0> d   1      26.443  -1.232  33.157  0.00  0.00     0.046 C 
ATOM     22  C26 <0> d   1      28.864   1.474  30.385  0.00  0.00    -0.001 C 
ENDROOT
BRANCH  20  23
ATOM     23  O25 <0> d   1      24.784   0.452  32.597  0.00  0.00    -0.389 OA
ATOM     24  H55 <0> d   1      24.768   1.414  32.499  0.00  0.00     0.210 HD
ENDBRANCH  20  23
TORSDOF 1
ENDMDL
MODEL 85
REMARK CAVERDOCK RESULT:      -3.6      0.000      0.000
REMARK CAVERDOCK CONSTRAINTS:       0.0      0.0      0.0      0.0
REMARK CAVERDOCK TUNNEL: 84     -3.6      3.3     85.9
REMARK  1 active torsions:
REMARK  status: ('A' for Active; 'I' for Inactive)
REMARK    1  A    between atoms: C23_20  and  O25_22 
ROOT
ATOM      1  C1  <0> d   1      28.425   0.515  28.296  0.00  0.00     0.010 C 
ATOM      2  C2  <0> d   1      29.439   0.996  29.337  0.00  0.00    -0.010 C 
ATOM      3  C4  <0> d   1      30.292   2.117  28.739  0.00  0.00     0.039 C 
ATOM      4  C5  <0> d   1      31.209   2.661  29.820  0.00  0.00    -0.067 C 
ATOM      5  C6  <0> d   1      32.501   2.798  29.524  0.00  0.00     0.053 C 
ATOM      6  C7  <0> d   1      33.430   3.336  30.524  0.00  0.00     0.149 C 
ATOM      7  O8  <0> d   1      34.625   3.132  30.461  0.00  0.00    -0.293 OA
ATOM      8  C9  <0> d   1      32.818   4.159  31.641  0.00  0.00     0.084 C 
ATOM      9  C10 <0> d   1      31.650   3.356  32.213  0.00  0.00     0.022 C 
ATOM     10  C11 <0> d   1      30.620   3.025  31.147  0.00  0.00    -0.016 C 
ATOM     11  C12 <0> d   1      29.730   4.255  30.950  0.00  0.00     0.020 C 
ATOM     12  C13 <0> d   1      29.722   1.888  31.651  0.00  0.00     0.003 C 
ATOM     13  C15 <0> d   1      29.045   2.324  32.948  0.00  0.00     0.007 C 
ATOM     14  C16 <0> d   1      28.032   1.277  33.440  0.00  0.00     0.013 C 
ATOM     15  C17 <0> d   1      27.025   1.071  32.325  0.00  0.00    -0.009 C 
ATOM     16  C18 <0> d   1      26.421   2.415  31.917  0.00  0.00     0.018 C 
ATOM     17  C19 <0> d   1      27.791   0.449  31.127  0.00  0.00     0.001 C 
ATOM     18  C21 <0> d   1      26.639   0.009  30.217  0.00  0.00     0.009 C 
ATOM     19  C22 <0> d   1      25.613  -0.590  31.219  0.00  0.00     0.038 C 
ATOM     20  C23 <0> d   1      25.912   0.063  32.591  0.00  0.00     0.062 C 
ATOM     21  C24 <0> d   1      26.383  -0.996  33.590  0.00  0.00     0.046 C 
ATOM     22  C26 <0> d   1      28.697   1.528  30.566  0.00  0.00    -0.001 C 
ENDROOT
BRANCH  20  23
ATOM     23  O25 <0> d   1      24.748   0.729  33.086  0.00  0.00    -0.389 OA
ATOM     24  H55 <0> d   1      24.715   0.798  34.050  0.00  0.00     0.210 HD
ENDBRANCH  20  23
TORSDOF 1
ENDMDL
MODEL 86
REMARK CAVERDOCK RESULT:      -3.9      0.000      0.000
REMARK CAVERDOCK CONSTRAINTS:       0.0      0.0      0.0      0.0
REMARK CAVERDOCK TUNNEL: 85     -3.9      3.4     86.1
REMARK  1 active torsions:
REMARK  status: ('A' for Active; 'I' for Inactive)
REMARK    1  A    between atoms: C23_20  and  O25_22 
ROOT
ATOM      1  C1  <0> d   1      28.485   0.618  27.143  0.00  0.00     0.010 C 
ATOM      2  C2  <0> d   1      28.007   0.179  28.528  0.00  0.00    -0.010 C 
ATOM      3  C4  <0> d   1      28.091  -1.346  28.638  0.00  0.00     0.039 C 
ATOM      4  C5  <0> d   1      27.727  -1.754  30.054  0.00  0.00    -0.067 C 
ATOM      5  C6  <0> d   1      26.834  -2.732  30.206  0.00  0.00     0.053 C 
ATOM      6  C7  <0> d   1      26.458  -3.179  31.552  0.00  0.00     0.149 C 
ATOM      7  O8  <0> d   1      25.417  -3.766  31.762  0.00  0.00    -0.293 OA
ATOM      8  C9  <0> d   1      27.439  -2.870  32.666  0.00  0.00     0.084 C 
ATOM      9  C10 <0> d   1      27.801  -1.389  32.558  0.00  0.00     0.022 C 
ATOM     10  C11 <0> d   1      28.389  -1.052  31.198  0.00  0.00    -0.016 C 
ATOM     11  C12 <0> d   1      29.866  -1.453  31.209  0.00  0.00     0.020 C 
ATOM     12  C13 <0> d   1      28.330   0.466  30.987  0.00  0.00     0.003 C 
ATOM     13  C15 <0> d   1      29.107   1.157  32.104  0.00  0.00     0.007 C 
ATOM     14  C16 <0> d   1      29.194   2.675  31.882  0.00  0.00     0.013 C 
ATOM     15  C17 <0> d   1      29.846   2.893  30.530  0.00  0.00    -0.009 C 
ATOM     16  C18 <0> d   1      31.184   2.152  30.475  0.00  0.00     0.018 C 
ATOM     17  C19 <0> d   1      28.880   2.320  29.459  0.00  0.00     0.001 C 
ATOM     18  C21 <0> d   1      29.489   2.873  28.166  0.00  0.00     0.009 C 
ATOM     19  C22 <0> d   1      29.867   4.329  28.553  0.00  0.00     0.038 C 
ATOM     20  C23 <0> d   1      30.039   4.340  30.092  0.00  0.00     0.062 C 
ATOM     21  C24 <0> d   1      28.978   5.235  30.737  0.00  0.00     0.046 C 
ATOM     22  C26 <0> d   1      28.896   0.811  29.602  0.00  0.00    -0.001 C 
ENDROOT
BRANCH  20  23
ATOM     23  O25 <0> d   1      31.349   4.794  30.441  0.00  0.00    -0.389 OA
ATOM     24  H55 <0> d   1      31.926   4.100  30.786  0.00  0.00     0.210 HD
ENDBRANCH  20  23
TORSDOF 1
ENDMDL
MODEL 87
REMARK CAVERDOCK RESULT:      -4.5      0.000      0.000
REMARK CAVERDOCK CONSTRAINTS:       0.0      0.0      0.0      0.0
REMARK CAVERDOCK TUNNEL: 86     -4.5      3.4     87.7
REMARK  1 active torsions:
REMARK  status: ('A' for Active; 'I' for Inactive)
REMARK    1  A    between atoms: C23_20  and  O25_22 
ROOT
ATOM      1  C1  <0> d   1      28.424   0.515  27.193  0.00  0.00     0.010 C 
ATOM      2  C2  <0> d   1      27.951   0.083  28.583  0.00  0.00    -0.010 C 
ATOM      3  C4  <0> d   1      28.048  -1.439  28.707  0.00  0.00     0.039 C 
ATOM      4  C5  <0> d   1      27.689  -1.838  30.126  0.00  0.00    -0.067 C 
ATOM      5  C6  <0> d   1      26.805  -2.823  30.288  0.00  0.00     0.053 C 
ATOM      6  C7  <0> d   1      26.434  -3.261  31.638  0.00  0.00     0.149 C 
ATOM      7  O8  <0> d   1      25.398  -3.855  31.855  0.00  0.00    -0.293 OA
ATOM      8  C9  <0> d   1      27.414  -2.934  32.748  0.00  0.00     0.084 C 
ATOM      9  C10 <0> d   1      27.763  -1.450  32.627  0.00  0.00     0.022 C 
ATOM     10  C11 <0> d   1      28.347  -1.121  31.264  0.00  0.00    -0.016 C 
ATOM     11  C12 <0> d   1      29.827  -1.509  31.276  0.00  0.00     0.020 C 
ATOM     12  C13 <0> d   1      28.275   0.395  31.039  0.00  0.00     0.003 C 
ATOM     13  C15 <0> d   1      29.047   1.102  32.150  0.00  0.00     0.007 C 
ATOM     14  C16 <0> d   1      29.121   2.619  31.914  0.00  0.00     0.013 C 
ATOM     15  C17 <0> d   1      29.769   2.830  30.559  0.00  0.00    -0.009 C 
ATOM     16  C18 <0> d   1      31.113   2.101  30.509  0.00  0.00     0.018 C 
ATOM     17  C19 <0> d   1      28.806   2.241  29.494  0.00  0.00     0.001 C 
ATOM     18  C21 <0> d   1      29.409   2.787  28.195  0.00  0.00     0.009 C 
ATOM     19  C22 <0> d   1      29.775   4.250  28.569  0.00  0.00     0.038 C 
ATOM     20  C23 <0> d   1      29.949   4.276  30.108  0.00  0.00     0.062 C 
ATOM     21  C24 <0> d   1      28.882   5.167  30.747  0.00  0.00     0.046 C 
ATOM     22  C26 <0> d   1      28.836   0.733  29.650  0.00  0.00    -0.001 C 
ENDROOT
BRANCH  20  23
ATOM     23  O25 <0> d   1      31.256   4.743  30.451  0.00  0.00    -0.389 OA
ATOM     24  H55 <0> d   1      31.489   5.589  30.045  0.00  0.00     0.210 HD
ENDBRANCH  20  23
TORSDOF 1
ENDMDL
MODEL 88
REMARK CAVERDOCK RESULT:      -5.1      0.000      0.000
REMARK CAVERDOCK CONSTRAINTS:       0.0      0.0      0.0      0.0
REMARK CAVERDOCK TUNNEL: 87     -5.1      3.4     88.7
REMARK  1 active torsions:
REMARK  status: ('A' for Active; 'I' for Inactive)
REMARK    1  A    between atoms: C23_20  and  O25_22 
ROOT
ATOM      1  C1  <0> d   1      28.092   0.341  27.351  0.00  0.00     0.010 C 
ATOM      2  C2  <0> d   1      27.678   0.049  28.795  0.00  0.00    -0.010 C 
ATOM      3  C4  <0> d   1      27.679  -1.463  29.032  0.00  0.00     0.039 C 
ATOM      4  C5  <0> d   1      27.384  -1.729  30.496  0.00  0.00    -0.067 C 
ATOM      5  C6  <0> d   1      26.447  -2.632  30.785  0.00  0.00     0.053 C 
ATOM      6  C7  <0> d   1      26.133  -2.941  32.184  0.00  0.00     0.149 C 
ATOM      7  O8  <0> d   1      25.074  -3.441  32.506  0.00  0.00    -0.293 OA
ATOM      8  C9  <0> d   1      27.200  -2.605  33.207  0.00  0.00     0.084 C 
ATOM      9  C10 <0> d   1      27.641  -1.164  32.950  0.00  0.00     0.022 C 
ATOM     10  C11 <0> d   1      28.159  -0.979  31.534  0.00  0.00    -0.016 C 
ATOM     11  C12 <0> d   1      29.607  -1.471  31.493  0.00  0.00     0.020 C 
ATOM     12  C13 <0> d   1      28.176   0.518  31.196  0.00  0.00     0.003 C 
ATOM     13  C15 <0> d   1      29.062   1.247  32.202  0.00  0.00     0.007 C 
ATOM     14  C16 <0> d   1      29.224   2.733  31.845  0.00  0.00     0.013 C 
ATOM     15  C17 <0> d   1      29.799   2.796  30.442  0.00  0.00    -0.009 C 
ATOM     16  C18 <0> d   1      31.084   1.969  30.373  0.00  0.00     0.018 C 
ATOM     17  C19 <0> d   1      28.734   2.200  29.484  0.00  0.00     0.001 C 
ATOM     18  C21 <0> d   1      29.289   2.604  28.114  0.00  0.00     0.009 C 
ATOM     19  C22 <0> d   1      29.776   4.060  28.351  0.00  0.00     0.038 C 
ATOM     20  C23 <0> d   1      30.048   4.187  29.870  0.00  0.00     0.062 C 
ATOM     21  C24 <0> d   1      29.085   5.198  30.497  0.00  0.00     0.046 C 
ATOM     22  C26 <0> d   1      28.671   0.710  29.756  0.00  0.00    -0.001 C 
ENDROOT
BRANCH  20  23
ATOM     23  O25 <0> d   1      31.402   4.583  30.100  0.00  0.00    -0.389 OA
ATOM     24  H55 <0> d   1      31.953   3.891  30.490  0.00  0.00     0.210 HD
ENDBRANCH  20  23
TORSDOF 1
ENDMDL
MODEL 89
REMARK CAVERDOCK RESULT:      -5.7      0.000      0.000
REMARK CAVERDOCK CONSTRAINTS:       0.0      0.0      0.0      0.0
REMARK CAVERDOCK TUNNEL: 88     -5.7      3.4     89.5
REMARK  1 active torsions:
REMARK  status: ('A' for Active; 'I' for Inactive)
REMARK    1  A    between atoms: C23_20  and  O25_22 
ROOT
ATOM      1  C1  <0> d   1      27.991   0.320  27.447  0.00  0.00     0.010 C 
ATOM      2  C2  <0> d   1      27.592  -0.004  28.889  0.00  0.00    -0.010 C 
ATOM      3  C4  <0> d   1      27.611  -1.520  29.096  0.00  0.00     0.039 C 
ATOM      4  C5  <0> d   1      27.330  -1.818  30.557  0.00  0.00    -0.067 C 
ATOM      5  C6  <0> d   1      26.406  -2.736  30.835  0.00  0.00     0.053 C 
ATOM      6  C7  <0> d   1      26.106  -3.076  32.231  0.00  0.00     0.149 C 
ATOM      7  O8  <0> d   1      25.056  -3.593  32.551  0.00  0.00    -0.293 OA
ATOM      8  C9  <0> d   1      27.178  -2.747  33.252  0.00  0.00     0.084 C 
ATOM      9  C10 <0> d   1      27.601  -1.297  33.020  0.00  0.00     0.022 C 
ATOM     10  C11 <0> d   1      28.106  -1.079  31.604  0.00  0.00    -0.016 C 
ATOM     11  C12 <0> d   1      29.559  -1.555  31.541  0.00  0.00     0.020 C 
ATOM     12  C13 <0> d   1      28.104   0.424  31.295  0.00  0.00     0.003 C 
ATOM     13  C15 <0> d   1      28.991   1.143  32.307  0.00  0.00     0.007 C 
ATOM     14  C16 <0> d   1      29.134   2.637  31.978  0.00  0.00     0.013 C 
ATOM     15  C17 <0> d   1      29.697   2.733  30.572  0.00  0.00    -0.009 C 
ATOM     16  C18 <0> d   1      30.990   1.922  30.477  0.00  0.00     0.018 C 
ATOM     17  C19 <0> d   1      28.630   2.145  29.611  0.00  0.00     0.001 C 
ATOM     18  C21 <0> d   1      29.171   2.581  28.245  0.00  0.00     0.009 C 
ATOM     19  C22 <0> d   1      29.644   4.037  28.506  0.00  0.00     0.038 C 
ATOM     20  C23 <0> d   1      29.926   4.138  30.025  0.00  0.00     0.062 C 
ATOM     21  C24 <0> d   1      28.959   5.126  30.680  0.00  0.00     0.046 C 
ATOM     22  C26 <0> d   1      28.585   0.649  29.854  0.00  0.00    -0.001 C 
ENDROOT
BRANCH  20  23
ATOM     23  O25 <0> d   1      31.278   4.544  30.252  0.00  0.00    -0.389 OA
ATOM     24  H55 <0> d   1      31.484   5.428  29.919  0.00  0.00     0.210 HD
ENDBRANCH  20  23
TORSDOF 1
ENDMDL
MODEL 90
REMARK CAVERDOCK RESULT:      -6.2      0.000      0.000
REMARK CAVERDOCK CONSTRAINTS:       0.0      0.0      0.0      0.0
REMARK CAVERDOCK TUNNEL: 89     -6.2      3.3     90.4
REMARK  1 active torsions:
REMARK  status: ('A' for Active; 'I' for Inactive)
REMARK    1  A    between atoms: C23_20  and  O25_22 
ROOT
ATOM      1  C1  <0> d   1      26.196   2.480  31.771  0.00  0.00     0.010 C 
ATOM      2  C2  <0> d   1      26.931   1.151  31.576  0.00  0.00    -0.010 C 
ATOM      3  C4  <0> d   1      25.930   0.070  31.162  0.00  0.00     0.039 C 
ATOM      4  C5  <0> d   1      26.690  -1.208  30.857  0.00  0.00    -0.067 C 
ATOM      5  C6  <0> d   1      26.249  -2.337  31.412  0.00  0.00     0.053 C 
ATOM      6  C7  <0> d   1      26.935  -3.605  31.138  0.00  0.00     0.149 C 
ATOM      7  O8  <0> d   1      26.832  -4.560  31.880  0.00  0.00    -0.293 OA
ATOM      8  C9  <0> d   1      27.780  -3.659  29.880  0.00  0.00     0.084 C 
ATOM      9  C10 <0> d   1      28.684  -2.426  29.883  0.00  0.00     0.022 C 
ATOM     10  C11 <0> d   1      27.879  -1.140  29.950  0.00  0.00    -0.016 C 
ATOM     11  C12 <0> d   1      27.380  -0.820  28.539  0.00  0.00     0.020 C 
ATOM     12  C13 <0> d   1      28.801   0.009  30.380  0.00  0.00     0.003 C 
ATOM     13  C15 <0> d   1      29.946   0.132  29.378  0.00  0.00     0.007 C 
ATOM     14  C16 <0> d   1      30.838   1.347  29.681  0.00  0.00     0.013 C 
ATOM     15  C17 <0> d   1      29.945   2.572  29.664  0.00  0.00    -0.009 C 
ATOM     16  C18 <0> d   1      29.184   2.641  28.338  0.00  0.00     0.018 C 
ATOM     17  C19 <0> d   1      28.944   2.425  30.841  0.00  0.00     0.001 C 
ATOM     18  C21 <0> d   1      28.333   3.829  30.905  0.00  0.00     0.009 C 
ATOM     19  C22 <0> d   1      29.563   4.755  30.696  0.00  0.00     0.038 C 
ATOM     20  C23 <0> d   1      30.621   3.911  29.942  0.00  0.00     0.062 C 
ATOM     21  C24 <0> d   1      31.859   3.708  30.818  0.00  0.00     0.046 C 
ATOM     22  C26 <0> d   1      27.987   1.307  30.478  0.00  0.00    -0.001 C 
ENDROOT
BRANCH  20  23
ATOM     23  O25 <0> d   1      30.981   4.549  28.715  0.00  0.00    -0.389 OA
ATOM     24  H55 <0> d   1      30.652   5.454  28.632  0.00  0.00     0.210 HD
ENDBRANCH  20  23
TORSDOF 1
ENDMDL
MODEL 91
REMARK CAVERDOCK RESULT:      -6.5      0.000      0.000
REMARK CAVERDOCK CONSTRAINTS:       0.0      0.0      0.0      0.0
REMARK CAVERDOCK TUNNEL: 90     -6.5      3.3     91.1
REMARK  1 active torsions:
REMARK  status: ('A' for Active; 'I' for Inactive)
REMARK    1  A    between atoms: C23_20  and  O25_22 
ROOT
ATOM      1  C1  <0> d   1      26.186   2.526  31.852  0.00  0.00     0.010 C 
ATOM      2  C2  <0> d   1      26.898   1.182  31.682  0.00  0.00    -0.010 C 
ATOM      3  C4  <0> d   1      25.878   0.106  31.304  0.00  0.00     0.039 C 
ATOM      4  C5  <0> d   1      26.615  -1.191  31.024  0.00  0.00    -0.067 C 
ATOM      5  C6  <0> d   1      26.163  -2.299  31.610  0.00  0.00     0.053 C 
ATOM      6  C7  <0> d   1      26.827  -3.583  31.362  0.00  0.00     0.149 C 
ATOM      7  O8  <0> d   1      26.716  -4.518  32.127  0.00  0.00    -0.293 OA
ATOM      8  C9  <0> d   1      27.659  -3.681  30.098  0.00  0.00     0.084 C 
ATOM      9  C10 <0> d   1      28.581  -2.462  30.062  0.00  0.00     0.022 C 
ATOM     10  C11 <0> d   1      27.796  -1.162  30.105  0.00  0.00    -0.016 C 
ATOM     11  C12 <0> d   1      27.289  -0.869  28.691  0.00  0.00     0.020 C 
ATOM     12  C13 <0> d   1      28.740  -0.018  30.498  0.00  0.00     0.003 C 
ATOM     13  C15 <0> d   1      29.877   0.063  29.483  0.00  0.00     0.007 C 
ATOM     14  C16 <0> d   1      30.790   1.271  29.748  0.00  0.00     0.013 C 
ATOM     15  C17 <0> d   1      29.915   2.509  29.709  0.00  0.00    -0.009 C 
ATOM     16  C18 <0> d   1      29.144   2.557  28.389  0.00  0.00     0.018 C 
ATOM     17  C19 <0> d   1      28.924   2.407  30.898  0.00  0.00     0.001 C 
ATOM     18  C21 <0> d   1      28.335   3.821  30.933  0.00  0.00     0.009 C 
ATOM     19  C22 <0> d   1      29.577   4.722  30.690  0.00  0.00     0.038 C 
ATOM     20  C23 <0> d   1      30.614   3.844  29.948  0.00  0.00     0.062 C 
ATOM     21  C24 <0> d   1      31.857   3.643  30.817  0.00  0.00     0.046 C 
ATOM     22  C26 <0> d   1      27.947   1.294  30.571  0.00  0.00    -0.001 C 
ENDROOT
BRANCH  20  23
ATOM     23  O25 <0> d   1      30.972   4.446  28.702  0.00  0.00    -0.389 OA
ATOM     24  H55 <0> d   1      31.809   4.127  28.337  0.00  0.00     0.210 HD
ENDBRANCH  20  23
TORSDOF 1
ENDMDL
MODEL 92
REMARK CAVERDOCK RESULT:      -6.9      0.000      0.000
REMARK CAVERDOCK CONSTRAINTS:       0.0      0.0      0.0      0.0
REMARK CAVERDOCK TUNNEL: 91     -6.9      3.3     92.1
REMARK  1 active torsions:
REMARK  status: ('A' for Active; 'I' for Inactive)
REMARK    1  A    between atoms: C23_20  and  O25_22 
ROOT
ATOM      1  C1  <0> d   1      25.999   2.351  31.744  0.00  0.00     0.010 C 
ATOM      2  C2  <0> d   1      26.761   1.031  31.605  0.00  0.00    -0.010 C 
ATOM      3  C4  <0> d   1      25.791  -0.079  31.192  0.00  0.00     0.039 C 
ATOM      4  C5  <0> d   1      26.581  -1.351  30.944  0.00  0.00    -0.067 C 
ATOM      5  C6  <0> d   1      26.144  -2.472  31.515  0.00  0.00     0.053 C 
ATOM      6  C7  <0> d   1      26.859  -3.734  31.295  0.00  0.00     0.149 C 
ATOM      7  O8  <0> d   1      26.750  -4.671  32.059  0.00  0.00    -0.293 OA
ATOM      8  C9  <0> d   1      27.740  -3.806  30.064  0.00  0.00     0.084 C 
ATOM      9  C10 <0> d   1      28.623  -2.558  30.060  0.00  0.00     0.022 C 
ATOM     10  C11 <0> d   1      27.795  -1.285  30.069  0.00  0.00    -0.016 C 
ATOM     11  C12 <0> d   1      27.332  -1.011  28.636  0.00  0.00     0.020 C 
ATOM     12  C13 <0> d   1      28.684  -0.109  30.494  0.00  0.00     0.003 C 
ATOM     13  C15 <0> d   1      29.855   0.008  29.523  0.00  0.00     0.007 C 
ATOM     14  C16 <0> d   1      30.718   1.245  29.818  0.00  0.00     0.013 C 
ATOM     15  C17 <0> d   1      29.805   2.454  29.743  0.00  0.00    -0.009 C 
ATOM     16  C18 <0> d   1      29.082   2.475  28.395  0.00  0.00     0.018 C 
ATOM     17  C19 <0> d   1      28.773   2.321  30.895  0.00  0.00     0.001 C 
ATOM     18  C21 <0> d   1      28.137   3.715  30.904  0.00  0.00     0.009 C 
ATOM     19  C22 <0> d   1      29.357   4.656  30.705  0.00  0.00     0.038 C 
ATOM     20  C23 <0> d   1      30.450   3.811  30.005  0.00  0.00     0.062 C 
ATOM     21  C24 <0> d   1      31.665   3.653  30.921  0.00  0.00     0.046 C 
ATOM     22  C26 <0> d   1      27.846   1.176  30.534  0.00  0.00    -0.001 C 
ENDROOT
BRANCH  20  23
ATOM     23  O25 <0> d   1      30.835   4.423  28.772  0.00  0.00    -0.389 OA
ATOM     24  H55 <0> d   1      31.186   5.319  28.870  0.00  0.00     0.210 HD
ENDBRANCH  20  23
TORSDOF 1
ENDMDL
MODEL 93
REMARK CAVERDOCK RESULT:      -6.9      0.000      0.000
REMARK CAVERDOCK CONSTRAINTS:       0.0      0.0      0.0      0.0
REMARK CAVERDOCK TUNNEL: 92     -6.9      3.3     93.1
REMARK  1 active torsions:
REMARK  status: ('A' for Active; 'I' for Inactive)
REMARK    1  A    between atoms: C23_20  and  O25_22 
ROOT
ATOM      1  C1  <0> d   1      25.920   2.210  31.639  0.00  0.00     0.010 C 
ATOM      2  C2  <0> d   1      26.727   0.915  31.521  0.00  0.00    -0.010 C 
ATOM      3  C4  <0> d   1      25.809  -0.220  31.061  0.00  0.00     0.039 C 
ATOM      4  C5  <0> d   1      26.646  -1.466  30.836  0.00  0.00    -0.067 C 
ATOM      5  C6  <0> d   1      26.220  -2.605  31.380  0.00  0.00     0.053 C 
ATOM      6  C7  <0> d   1      26.981  -3.843  31.180  0.00  0.00     0.149 C 
ATOM      7  O8  <0> d   1      26.870  -4.790  31.932  0.00  0.00    -0.293 OA
ATOM      8  C9  <0> d   1      27.913  -3.878  29.985  0.00  0.00     0.084 C 
ATOM      9  C10 <0> d   1      28.757  -2.604  30.026  0.00  0.00     0.022 C 
ATOM     10  C11 <0> d   1      27.891  -1.356  30.011  0.00  0.00    -0.016 C 
ATOM     11  C12 <0> d   1      27.478  -1.084  28.563  0.00  0.00     0.020 C 
ATOM     12  C13 <0> d   1      28.727  -0.158  30.481  0.00  0.00     0.003 C 
ATOM     13  C15 <0> d   1      29.932   0.002  29.558  0.00  0.00     0.007 C 
ATOM     14  C16 <0> d   1      30.744   1.262  29.898  0.00  0.00     0.013 C 
ATOM     15  C17 <0> d   1      29.799   2.444  29.795  0.00  0.00    -0.009 C 
ATOM     16  C18 <0> d   1      29.131   2.455  28.418  0.00  0.00     0.018 C 
ATOM     17  C19 <0> d   1      28.727   2.270  30.903  0.00  0.00     0.001 C 
ATOM     18  C21 <0> d   1      28.048   3.644  30.896  0.00  0.00     0.009 C 
ATOM     19  C22 <0> d   1      29.246   4.623  30.754  0.00  0.00     0.038 C 
ATOM     20  C23 <0> d   1      30.392   3.817  30.092  0.00  0.00     0.062 C 
ATOM     21  C24 <0> d   1      31.574   3.688  31.055  0.00  0.00     0.046 C 
ATOM     22  C26 <0> d   1      27.850   1.101  30.497  0.00  0.00    -0.001 C 
ENDROOT
BRANCH  20  23
ATOM     23  O25 <0> d   1      30.807   4.451  28.880  0.00  0.00    -0.389 OA
ATOM     24  H55 <0> d   1      30.137   4.443  28.183  0.00  0.00     0.210 HD
ENDBRANCH  20  23
TORSDOF 1
ENDMDL
MODEL 94
REMARK CAVERDOCK RESULT:      -7.3      0.000      0.000
REMARK CAVERDOCK CONSTRAINTS:       0.0      0.0      0.0      0.0
REMARK CAVERDOCK TUNNEL: 93     -7.3      3.3     94.6
REMARK  1 active torsions:
REMARK  status: ('A' for Active; 'I' for Inactive)
REMARK    1  A    between atoms: C23_20  and  O25_22 
ROOT
ATOM      1  C1  <0> d   1      25.883   2.001  31.746  0.00  0.00     0.010 C 
ATOM      2  C2  <0> d   1      26.710   0.721  31.607  0.00  0.00    -0.010 C 
ATOM      3  C4  <0> d   1      25.803  -0.426  31.156  0.00  0.00     0.039 C 
ATOM      4  C5  <0> d   1      26.657  -1.656  30.909  0.00  0.00    -0.067 C 
ATOM      5  C6  <0> d   1      26.260  -2.805  31.454  0.00  0.00     0.053 C 
ATOM      6  C7  <0> d   1      27.038  -4.030  31.234  0.00  0.00     0.149 C 
ATOM      7  O8  <0> d   1      26.956  -4.982  31.982  0.00  0.00    -0.293 OA
ATOM      8  C9  <0> d   1      27.950  -4.042  30.023  0.00  0.00     0.084 C 
ATOM      9  C10 <0> d   1      28.773  -2.754  30.057  0.00  0.00     0.022 C 
ATOM     10  C11 <0> d   1      27.885  -1.521  30.064  0.00  0.00    -0.016 C 
ATOM     11  C12 <0> d   1      27.443  -1.248  28.625  0.00  0.00     0.020 C 
ATOM     12  C13 <0> d   1      28.709  -0.312  30.526  0.00  0.00     0.003 C 
ATOM     13  C15 <0> d   1      29.895  -0.126  29.584  0.00  0.00     0.007 C 
ATOM     14  C16 <0> d   1      30.692   1.146  29.917  0.00  0.00     0.013 C 
ATOM     15  C17 <0> d   1      29.725   2.312  29.837  0.00  0.00    -0.009 C 
ATOM     16  C18 <0> d   1      29.033   2.319  28.473  0.00  0.00     0.018 C 
ATOM     17  C19 <0> d   1      28.675   2.113  30.962  0.00  0.00     0.001 C 
ATOM     18  C21 <0> d   1      27.974   3.476  30.976  0.00  0.00     0.009 C 
ATOM     19  C22 <0> d   1      29.152   4.476  30.819  0.00  0.00     0.038 C 
ATOM     20  C23 <0> d   1      30.299   3.694  30.133  0.00  0.00     0.062 C 
ATOM     21  C24 <0> d   1      31.500   3.579  31.074  0.00  0.00     0.046 C 
ATOM     22  C26 <0> d   1      27.811   0.933  30.565  0.00  0.00    -0.001 C 
ENDROOT
BRANCH  20  23
ATOM     23  O25 <0> d   1      30.683   4.341  28.917  0.00  0.00    -0.389 OA
ATOM     24  H55 <0> d   1      31.064   5.221  29.044  0.00  0.00     0.210 HD
ENDBRANCH  20  23
TORSDOF 1
ENDMDL
MODEL 95
REMARK CAVERDOCK RESULT:      -7.4      0.000      0.000
REMARK CAVERDOCK CONSTRAINTS:       0.0      0.0      0.0      0.0
REMARK CAVERDOCK TUNNEL: 94     -7.4      3.3     95.3
REMARK  1 active torsions:
REMARK  status: ('A' for Active; 'I' for Inactive)
REMARK    1  A    between atoms: C23_20  and  O25_22 
ROOT
ATOM      1  C1  <0> d   1      25.800   1.935  31.683  0.00  0.00     0.010 C 
ATOM      2  C2  <0> d   1      26.636   0.655  31.618  0.00  0.00    -0.010 C 
ATOM      3  C4  <0> d   1      25.750  -0.511  31.174  0.00  0.00     0.039 C 
ATOM      4  C5  <0> d   1      26.618  -1.745  31.000  0.00  0.00    -0.067 C 
ATOM      5  C6  <0> d   1      26.205  -2.877  31.570  0.00  0.00     0.053 C 
ATOM      6  C7  <0> d   1      26.995  -4.104  31.420  0.00  0.00     0.149 C 
ATOM      7  O8  <0> d   1      26.889  -5.031  32.196  0.00  0.00    -0.293 OA
ATOM      8  C9  <0> d   1      27.951  -4.153  30.245  0.00  0.00     0.084 C 
ATOM      9  C10 <0> d   1      28.767  -2.861  30.265  0.00  0.00     0.022 C 
ATOM     10  C11 <0> d   1      27.876  -1.632  30.197  0.00  0.00    -0.016 C 
ATOM     11  C12 <0> d   1      27.486  -1.410  28.734  0.00  0.00     0.020 C 
ATOM     12  C13 <0> d   1      28.678  -0.404  30.648  0.00  0.00     0.003 C 
ATOM     13  C15 <0> d   1      29.897  -0.245  29.744  0.00  0.00     0.007 C 
ATOM     14  C16 <0> d   1      30.676   1.042  30.062  0.00  0.00     0.013 C 
ATOM     15  C17 <0> d   1      29.709   2.200  29.907  0.00  0.00    -0.009 C 
ATOM     16  C18 <0> d   1      29.068   2.157  28.519  0.00  0.00     0.018 C 
ATOM     17  C19 <0> d   1      28.618   2.034  30.999  0.00  0.00     0.001 C 
ATOM     18  C21 <0> d   1      27.912   3.393  30.940  0.00  0.00     0.009 C 
ATOM     19  C22 <0> d   1      29.092   4.393  30.792  0.00  0.00     0.038 C 
ATOM     20  C23 <0> d   1      30.266   3.593  30.176  0.00  0.00     0.062 C 
ATOM     21  C24 <0> d   1      31.432   3.516  31.165  0.00  0.00     0.046 C 
ATOM     22  C26 <0> d   1      27.774   0.836  30.610  0.00  0.00    -0.001 C 
ENDROOT
BRANCH  20  23
ATOM     23  O25 <0> d   1      30.692   4.201  28.954  0.00  0.00    -0.389 OA
ATOM     24  H55 <0> d   1      30.020   4.755  28.536  0.00  0.00     0.210 HD
ENDBRANCH  20  23
TORSDOF 1
ENDMDL
MODEL 96
REMARK CAVERDOCK RESULT:      -7.4      0.000      0.000
REMARK CAVERDOCK CONSTRAINTS:       0.0      0.0      0.0      0.0
REMARK CAVERDOCK TUNNEL: 95     -7.4      3.3     96.1
REMARK  1 active torsions:
REMARK  status: ('A' for Active; 'I' for Inactive)
REMARK    1  A    between atoms: C23_20  and  O25_22 
ROOT
ATOM      1  C1  <0> d   1      25.772   1.746  31.638  0.00  0.00     0.010 C 
ATOM      2  C2  <0> d   1      26.635   0.483  31.592  0.00  0.00    -0.010 C 
ATOM      3  C4  <0> d   1      25.781  -0.705  31.144  0.00  0.00     0.039 C 
ATOM      4  C5  <0> d   1      26.677  -1.920  30.990  0.00  0.00    -0.067 C 
ATOM      5  C6  <0> d   1      26.281  -3.057  31.561  0.00  0.00     0.053 C 
ATOM      6  C7  <0> d   1      27.100  -4.268  31.430  0.00  0.00     0.149 C 
ATOM      7  O8  <0> d   1      27.003  -5.192  32.211  0.00  0.00    -0.293 OA
ATOM      8  C9  <0> d   1      28.072  -4.304  30.268  0.00  0.00     0.084 C 
ATOM      9  C10 <0> d   1      28.860  -2.994  30.290  0.00  0.00     0.022 C 
ATOM     10  C11 <0> d   1      27.943  -1.786  30.203  0.00  0.00    -0.016 C 
ATOM     11  C12 <0> d   1      27.569  -1.581  28.733  0.00  0.00     0.020 C 
ATOM     12  C13 <0> d   1      28.712  -0.538  30.655  0.00  0.00     0.003 C 
ATOM     13  C15 <0> d   1      29.940  -0.357  29.767  0.00  0.00     0.007 C 
ATOM     14  C16 <0> d   1      30.687   0.948  30.087  0.00  0.00     0.013 C 
ATOM     15  C17 <0> d   1      29.697   2.084  29.911  0.00  0.00    -0.009 C 
ATOM     16  C18 <0> d   1      29.075   2.018  28.515  0.00  0.00     0.018 C 
ATOM     17  C19 <0> d   1      28.596   1.901  30.990  0.00  0.00     0.001 C 
ATOM     18  C21 <0> d   1      27.861   3.244  30.913  0.00  0.00     0.009 C 
ATOM     19  C22 <0> d   1      29.021   4.268  30.774  0.00  0.00     0.038 C 
ATOM     20  C23 <0> d   1      30.221   3.490  30.178  0.00  0.00     0.062 C 
ATOM     21  C24 <0> d   1      31.374   3.445  31.183  0.00  0.00     0.046 C 
ATOM     22  C26 <0> d   1      27.783   0.683  30.598  0.00  0.00    -0.001 C 
ENDROOT
BRANCH  20  23
ATOM     23  O25 <0> d   1      30.650   4.100  28.958  0.00  0.00    -0.389 OA
ATOM     24  H55 <0> d   1      31.610   4.117  28.844  0.00  0.00     0.210 HD
ENDBRANCH  20  23
TORSDOF 1
ENDMDL
MODEL 97
REMARK CAVERDOCK RESULT:      -7.6      0.000      0.000
REMARK CAVERDOCK CONSTRAINTS:       0.0      0.0      0.0      0.0
REMARK CAVERDOCK TUNNEL: 96     -7.6      3.3     97.2
REMARK  1 active torsions:
REMARK  status: ('A' for Active; 'I' for Inactive)
REMARK    1  A    between atoms: C23_20  and  O25_22 
ROOT
ATOM      1  C1  <0> d   1      25.852   1.524  31.964  0.00  0.00     0.010 C 
ATOM      2  C2  <0> d   1      26.798   0.324  31.884  0.00  0.00    -0.010 C 
ATOM      3  C4  <0> d   1      26.001  -0.933  31.530  0.00  0.00     0.039 C 
ATOM      4  C5  <0> d   1      26.968  -2.087  31.338  0.00  0.00    -0.067 C 
ATOM      5  C6  <0> d   1      26.697  -3.232  31.965  0.00  0.00     0.053 C 
ATOM      6  C7  <0> d   1      27.589  -4.386  31.802  0.00  0.00     0.149 C 
ATOM      7  O8  <0> d   1      27.616  -5.291  32.610  0.00  0.00    -0.293 OA
ATOM      8  C9  <0> d   1      28.473  -4.388  30.570  0.00  0.00     0.084 C 
ATOM      9  C10 <0> d   1      29.165  -3.026  30.502  0.00  0.00     0.022 C 
ATOM     10  C11 <0> d   1      28.160  -1.888  30.455  0.00  0.00    -0.016 C 
ATOM     11  C12 <0> d   1      27.664  -1.753  29.013  0.00  0.00     0.020 C 
ATOM     12  C13 <0> d   1      28.869  -0.577  30.818  0.00  0.00     0.003 C 
ATOM     13  C15 <0> d   1      30.011  -0.337  29.836  0.00  0.00     0.007 C 
ATOM     14  C16 <0> d   1      30.684   1.025  30.067  0.00  0.00     0.013 C 
ATOM     15  C17 <0> d   1      29.605   2.084  29.939  0.00  0.00    -0.009 C 
ATOM     16  C18 <0> d   1      28.889   1.934  28.596  0.00  0.00     0.018 C 
ATOM     17  C19 <0> d   1      28.603   1.857  31.102  0.00  0.00     0.001 C 
ATOM     18  C21 <0> d   1      27.770   3.143  31.048  0.00  0.00     0.009 C 
ATOM     19  C22 <0> d   1      28.840   4.240  30.798  0.00  0.00     0.038 C 
ATOM     20  C23 <0> d   1      30.045   3.531  30.132  0.00  0.00     0.062 C 
ATOM     21  C24 <0> d   1      31.270   3.595  31.048  0.00  0.00     0.046 C 
ATOM     22  C26 <0> d   1      27.852   0.574  30.802  0.00  0.00    -0.001 C 
ENDROOT
BRANCH  20  23
ATOM     23  O25 <0> d   1      30.339   4.133  28.869  0.00  0.00    -0.389 OA
ATOM     24  H55 <0> d   1      31.244   3.985  28.564  0.00  0.00     0.210 HD
ENDBRANCH  20  23
TORSDOF 1
ENDMDL
MODEL 98
REMARK CAVERDOCK RESULT:      -7.8      0.000      0.000
REMARK CAVERDOCK CONSTRAINTS:       0.0      0.0      0.0      0.0
REMARK CAVERDOCK TUNNEL: 97     -7.8      3.3     98.6
REMARK  1 active torsions:
REMARK  status: ('A' for Active; 'I' for Inactive)
REMARK    1  A    between atoms: C23_20  and  O25_22 
ROOT
ATOM      1  C1  <0> d   1      25.832   1.409  32.074  0.00  0.00     0.010 C 
ATOM      2  C2  <0> d   1      26.795   0.223  31.980  0.00  0.00    -0.010 C 
ATOM      3  C4  <0> d   1      26.010  -1.048  31.647  0.00  0.00     0.039 C 
ATOM      4  C5  <0> d   1      26.990  -2.188  31.440  0.00  0.00    -0.067 C 
ATOM      5  C6  <0> d   1      26.749  -3.334  32.077  0.00  0.00     0.053 C 
ATOM      6  C7  <0> d   1      27.655  -4.475  31.901  0.00  0.00     0.149 C 
ATOM      7  O8  <0> d   1      27.712  -5.376  32.712  0.00  0.00    -0.293 OA
ATOM      8  C9  <0> d   1      28.514  -4.469  30.652  0.00  0.00     0.084 C 
ATOM      9  C10 <0> d   1      29.183  -3.098  30.563  0.00  0.00     0.022 C 
ATOM     10  C11 <0> d   1      28.161  -1.975  30.532  0.00  0.00    -0.016 C 
ATOM     11  C12 <0> d   1      27.634  -1.854  29.100  0.00  0.00     0.020 C 
ATOM     12  C13 <0> d   1      28.857  -0.651  30.875  0.00  0.00     0.003 C 
ATOM     13  C15 <0> d   1      29.975  -0.399  29.869  0.00  0.00     0.007 C 
ATOM     14  C16 <0> d   1      30.632   0.974  30.081  0.00  0.00     0.013 C 
ATOM     15  C17 <0> d   1      29.535   2.016  29.971  0.00  0.00    -0.009 C 
ATOM     16  C18 <0> d   1      28.794   1.849  28.643  0.00  0.00     0.018 C 
ATOM     17  C19 <0> d   1      28.559   1.779  31.155  0.00  0.00     0.001 C 
ATOM     18  C21 <0> d   1      27.706   3.052  31.112  0.00  0.00     0.009 C 
ATOM     19  C22 <0> d   1      28.755   4.164  30.836  0.00  0.00     0.038 C 
ATOM     20  C23 <0> d   1      29.957   3.470  30.149  0.00  0.00     0.062 C 
ATOM     21  C24 <0> d   1      31.198   3.557  31.039  0.00  0.00     0.046 C 
ATOM     22  C26 <0> d   1      27.823   0.484  30.875  0.00  0.00    -0.001 C 
ENDROOT
BRANCH  20  23
ATOM     23  O25 <0> d   1      30.215   4.071  28.877  0.00  0.00    -0.389 OA
ATOM     24  H55 <0> d   1      29.582   4.758  28.631  0.00  0.00     0.210 HD
ENDBRANCH  20  23
TORSDOF 1
ENDMDL
MODEL 99
REMARK CAVERDOCK RESULT:      -8.1      0.000      0.000
REMARK CAVERDOCK CONSTRAINTS:       0.0      0.0      0.0      0.0
REMARK CAVERDOCK TUNNEL: 98     -8.1      3.2     99.1
REMARK  1 active torsions:
REMARK  status: ('A' for Active; 'I' for Inactive)
REMARK    1  A    between atoms: C23_20  and  O25_22 
ROOT
ATOM      1  C1  <0> d   1      25.989   1.370  32.317  0.00  0.00     0.010 C 
ATOM      2  C2  <0> d   1      26.935   0.174  32.186  0.00  0.00    -0.010 C 
ATOM      3  C4  <0> d   1      26.120  -1.099  31.949  0.00  0.00     0.039 C 
ATOM      4  C5  <0> d   1      27.075  -2.253  31.704  0.00  0.00    -0.067 C 
ATOM      5  C6  <0> d   1      26.876  -3.378  32.390  0.00  0.00     0.053 C 
ATOM      6  C7  <0> d   1      27.759  -4.531  32.180  0.00  0.00     0.149 C 
ATOM      7  O8  <0> d   1      27.870  -5.409  33.010  0.00  0.00    -0.293 OA
ATOM      8  C9  <0> d   1      28.524  -4.567  30.872  0.00  0.00     0.084 C 
ATOM      9  C10 <0> d   1      29.193  -3.204  30.695  0.00  0.00     0.022 C 
ATOM     10  C11 <0> d   1      28.177  -2.075  30.707  0.00  0.00    -0.016 C 
ATOM     11  C12 <0> d   1      27.548  -1.990  29.314  0.00  0.00     0.020 C 
ATOM     12  C13 <0> d   1      28.905  -0.748  30.960  0.00  0.00     0.003 C 
ATOM     13  C15 <0> d   1      29.948  -0.533  29.867  0.00  0.00     0.007 C 
ATOM     14  C16 <0> d   1      30.626   0.841  29.990  0.00  0.00     0.013 C 
ATOM     15  C17 <0> d   1      29.530   1.887  29.931  0.00  0.00    -0.009 C 
ATOM     16  C18 <0> d   1      28.693   1.689  28.666  0.00  0.00     0.018 C 
ATOM     17  C19 <0> d   1      28.643   1.692  31.190  0.00  0.00     0.001 C 
ATOM     18  C21 <0> d   1      27.797   2.970  31.173  0.00  0.00     0.009 C 
ATOM     19  C22 <0> d   1      28.829   4.066  30.788  0.00  0.00     0.038 C 
ATOM     20  C23 <0> d   1      29.973   3.343  30.036  0.00  0.00     0.062 C 
ATOM     21  C24 <0> d   1      31.277   3.445  30.829  0.00  0.00     0.046 C 
ATOM     22  C26 <0> d   1      27.880   0.395  31.002  0.00  0.00    -0.001 C 
ENDROOT
BRANCH  20  23
ATOM     23  O25 <0> d   1      30.141   3.905  28.732  0.00  0.00    -0.389 OA
ATOM     24  H55 <0> d   1      29.720   4.768  28.619  0.00  0.00     0.210 HD
ENDBRANCH  20  23
TORSDOF 1
ENDMDL
MODEL 100
REMARK CAVERDOCK RESULT:      -8.3      0.000      0.000
REMARK CAVERDOCK CONSTRAINTS:       0.0      0.0      0.0      0.0
REMARK CAVERDOCK TUNNEL: 99     -8.3      3.3    100.2
REMARK  1 active torsions:
REMARK  status: ('A' for Active; 'I' for Inactive)
REMARK    1  A    between atoms: C23_20  and  O25_22 
ROOT
ATOM      1  C1  <0> d   1      25.959   1.232  32.415  0.00  0.00     0.010 C 
ATOM      2  C2  <0> d   1      26.912   0.040  32.310  0.00  0.00    -0.010 C 
ATOM      3  C4  <0> d   1      26.105  -1.245  32.117  0.00  0.00     0.039 C 
ATOM      4  C5  <0> d   1      27.066  -2.399  31.896  0.00  0.00    -0.067 C 
ATOM      5  C6  <0> d   1      26.881  -3.505  32.615  0.00  0.00     0.053 C 
ATOM      6  C7  <0> d   1      27.771  -4.657  32.431  0.00  0.00     0.149 C 
ATOM      7  O8  <0> d   1      27.896  -5.510  33.285  0.00  0.00    -0.293 OA
ATOM      8  C9  <0> d   1      28.524  -4.725  31.117  0.00  0.00     0.084 C 
ATOM      9  C10 <0> d   1      29.182  -3.363  30.896  0.00  0.00     0.022 C 
ATOM     10  C11 <0> d   1      28.158  -2.241  30.884  0.00  0.00    -0.016 C 
ATOM     11  C12 <0> d   1      27.516  -2.201  29.496  0.00  0.00     0.020 C 
ATOM     12  C13 <0> d   1      28.878  -0.902  31.093  0.00  0.00     0.003 C 
ATOM     13  C15 <0> d   1      29.910  -0.712  29.985  0.00  0.00     0.007 C 
ATOM     14  C16 <0> d   1      30.579   0.670  30.063  0.00  0.00     0.013 C 
ATOM     15  C17 <0> d   1      29.475   1.707  29.984  0.00  0.00    -0.009 C 
ATOM     16  C18 <0> d   1      28.628   1.467  28.733  0.00  0.00     0.018 C 
ATOM     17  C19 <0> d   1      28.600   1.541  31.255  0.00  0.00     0.001 C 
ATOM     18  C21 <0> d   1      27.745   2.812  31.210  0.00  0.00     0.009 C 
ATOM     19  C22 <0> d   1      28.765   3.904  30.785  0.00  0.00     0.038 C 
ATOM     20  C23 <0> d   1      29.908   3.168  30.043  0.00  0.00     0.062 C 
ATOM     21  C24 <0> d   1      31.218   3.302  30.822  0.00  0.00     0.046 C 
ATOM     22  C26 <0> d   1      27.845   0.234  31.112  0.00  0.00    -0.001 C 
ENDROOT
BRANCH  20  23
ATOM     23  O25 <0> d   1      30.060   3.694  28.722  0.00  0.00    -0.389 OA
ATOM     24  H55 <0> d   1      29.295   4.194  28.408  0.00  0.00     0.210 HD
ENDBRANCH  20  23
TORSDOF 1
ENDMDL
MODEL 101
REMARK CAVERDOCK RESULT:      -8.4      0.000      0.000
REMARK CAVERDOCK CONSTRAINTS:       0.0      0.0      0.0      0.0
REMARK CAVERDOCK TUNNEL: 100     -8.4      3.3    101.2
REMARK  1 active torsions:
REMARK  status: ('A' for Active; 'I' for Inactive)
REMARK    1  A    between atoms: C23_20  and  O25_22 
ROOT
ATOM      1  C1  <0> d   1      28.572  -1.878  28.260  0.00  0.00     0.010 C 
ATOM      2  C2  <0> d   1      28.800  -0.737  29.253  0.00  0.00    -0.010 C 
ATOM      3  C4  <0> d   1      28.630   0.605  28.537  0.00  0.00     0.039 C 
ATOM      4  C5  <0> d   1      28.742   1.722  29.559  0.00  0.00    -0.067 C 
ATOM      5  C6  <0> d   1      29.552   2.741  29.275  0.00  0.00     0.053 C 
ATOM      6  C7  <0> d   1      29.686   3.857  30.219  0.00  0.00     0.149 C 
ATOM      7  O8  <0> d   1      30.651   4.592  30.207  0.00  0.00    -0.293 OA
ATOM      8  C9  <0> d   1      28.553   4.043  31.209  0.00  0.00     0.084 C 
ATOM      9  C10 <0> d   1      28.281   2.684  31.854  0.00  0.00     0.022 C 
ATOM     10  C11 <0> d   1      27.936   1.630  30.817  0.00  0.00    -0.016 C 
ATOM     11  C12 <0> d   1      26.460   1.794  30.448  0.00  0.00     0.020 C 
ATOM     12  C13 <0> d   1      28.097   0.238  31.442  0.00  0.00     0.003 C 
ATOM     13  C15 <0> d   1      27.183   0.127  32.659  0.00  0.00     0.007 C 
ATOM     14  C16 <0> d   1      27.203  -1.288  33.258  0.00  0.00     0.013 C 
ATOM     15  C17 <0> d   1      26.788  -2.245  32.157  0.00  0.00    -0.009 C 
ATOM     16  C18 <0> d   1      25.444  -1.809  31.570  0.00  0.00     0.018 C 
ATOM     17  C19 <0> d   1      27.887  -2.188  31.063  0.00  0.00     0.001 C 
ATOM     18  C21 <0> d   1      27.521  -3.395  30.192  0.00  0.00     0.009 C 
ATOM     19  C22 <0> d   1      27.152  -4.481  31.240  0.00  0.00     0.038 C 
ATOM     20  C23 <0> d   1      26.735  -3.724  32.525  0.00  0.00     0.062 C 
ATOM     21  C24 <0> d   1      27.717  -4.024  33.660  0.00  0.00     0.046 C 
ATOM     22  C26 <0> d   1      27.779  -0.834  30.390  0.00  0.00    -0.001 C 
ENDROOT
BRANCH  20  23
ATOM     23  O25 <0> d   1      25.408  -4.093  32.908  0.00  0.00    -0.389 OA
ATOM     24  H55 <0> d   1      25.326  -5.007  33.211  0.00  0.00     0.210 HD
ENDBRANCH  20  23
TORSDOF 1
ENDMDL
MODEL 102
REMARK CAVERDOCK RESULT:      -8.8      0.000      0.000
REMARK CAVERDOCK CONSTRAINTS:       0.0      0.0      0.0      0.0
REMARK CAVERDOCK TUNNEL: 101     -8.8      3.2    102.6
REMARK  1 active torsions:
REMARK  status: ('A' for Active; 'I' for Inactive)
REMARK    1  A    between atoms: C23_20  and  O25_22 
ROOT
ATOM      1  C1  <0> d   1      26.975   1.477  33.563  0.00  0.00     0.010 C 
ATOM      2  C2  <0> d   1      27.618   0.161  33.121  0.00  0.00    -0.010 C 
ATOM      3  C4  <0> d   1      26.619  -0.983  33.305  0.00  0.00     0.039 C 
ATOM      4  C5  <0> d   1      27.229  -2.259  32.753  0.00  0.00    -0.067 C 
ATOM      5  C6  <0> d   1      27.183  -3.348  33.519  0.00  0.00     0.053 C 
ATOM      6  C7  <0> d   1      27.743  -4.613  33.029  0.00  0.00     0.149 C 
ATOM      7  O8  <0> d   1      28.070  -5.503  33.787  0.00  0.00    -0.293 OA
ATOM      8  C9  <0> d   1      27.889  -4.750  31.526  0.00  0.00     0.084 C 
ATOM      9  C10 <0> d   1      28.598  -3.494  31.020  0.00  0.00     0.022 C 
ATOM     10  C11 <0> d   1      27.835  -2.233  31.385  0.00  0.00    -0.016 C 
ATOM     11  C12 <0> d   1      26.704  -2.053  30.369  0.00  0.00     0.020 C 
ATOM     12  C13 <0> d   1      28.769  -1.023  31.248  0.00  0.00     0.003 C 
ATOM     13  C15 <0> d   1      29.287  -0.952  29.814  0.00  0.00     0.007 C 
ATOM     14  C16 <0> d   1      30.130   0.311  29.576  0.00  0.00     0.013 C 
ATOM     15  C17 <0> d   1      29.254   1.503  29.915  0.00  0.00    -0.009 C 
ATOM     16  C18 <0> d   1      27.952   1.432  29.115  0.00  0.00     0.018 C 
ATOM     17  C19 <0> d   1      28.947   1.428  31.434  0.00  0.00     0.001 C 
ATOM     18  C21 <0> d   1      28.344   2.813  31.697  0.00  0.00     0.009 C 
ATOM     19  C22 <0> d   1      29.260   3.754  30.866  0.00  0.00     0.038 C 
ATOM     20  C23 <0> d   1      29.887   2.881  29.752  0.00  0.00     0.062 C 
ATOM     21  C24 <0> d   1      31.403   2.793  29.937  0.00  0.00     0.046 C 
ATOM     22  C26 <0> d   1      28.012   0.253  31.644  0.00  0.00    -0.001 C 
ENDROOT
BRANCH  20  23
ATOM     23  O25 <0> d   1      29.575   3.420  28.465  0.00  0.00    -0.389 OA
ATOM     24  H55 <0> d   1      28.896   2.926  27.986  0.00  0.00     0.210 HD
ENDBRANCH  20  23
TORSDOF 1
ENDMDL
MODEL 103
REMARK CAVERDOCK RESULT:      -9.2      0.000      0.000
REMARK CAVERDOCK CONSTRAINTS:       0.0      0.0      0.0      0.0
REMARK CAVERDOCK TUNNEL: 102     -9.2      3.3    103.3
REMARK  1 active torsions:
REMARK  status: ('A' for Active; 'I' for Inactive)
REMARK    1  A    between atoms: C23_20  and  O25_22 
ROOT
ATOM      1  C1  <0> d   1      26.902   1.362  33.720  0.00  0.00     0.010 C 
ATOM      2  C2  <0> d   1      27.548   0.051  33.264  0.00  0.00    -0.010 C 
ATOM      3  C4  <0> d   1      26.555  -1.099  33.446  0.00  0.00     0.039 C 
ATOM      4  C5  <0> d   1      27.167  -2.367  32.881  0.00  0.00    -0.067 C 
ATOM      5  C6  <0> d   1      27.132  -3.463  33.639  0.00  0.00     0.053 C 
ATOM      6  C7  <0> d   1      27.694  -4.721  33.136  0.00  0.00     0.149 C 
ATOM      7  O8  <0> d   1      28.030  -5.615  33.885  0.00  0.00    -0.293 OA
ATOM      8  C9  <0> d   1      27.831  -4.846  31.631  0.00  0.00     0.084 C 
ATOM      9  C10 <0> d   1      28.531  -3.583  31.130  0.00  0.00     0.022 C 
ATOM     10  C11 <0> d   1      27.765  -2.328  31.509  0.00  0.00    -0.016 C 
ATOM     11  C12 <0> d   1      26.627  -2.146  30.501  0.00  0.00     0.020 C 
ATOM     12  C13 <0> d   1      28.692  -1.113  31.375  0.00  0.00     0.003 C 
ATOM     13  C15 <0> d   1      29.202  -1.029  29.939  0.00  0.00     0.007 C 
ATOM     14  C16 <0> d   1      30.037   0.240  29.706  0.00  0.00     0.013 C 
ATOM     15  C17 <0> d   1      29.157   1.425  30.058  0.00  0.00    -0.009 C 
ATOM     16  C18 <0> d   1      27.851   1.354  29.266  0.00  0.00     0.018 C 
ATOM     17  C19 <0> d   1      28.860   1.337  31.579  0.00  0.00     0.001 C 
ATOM     18  C21 <0> d   1      28.253   2.717  31.856  0.00  0.00     0.009 C 
ATOM     19  C22 <0> d   1      29.159   3.669  31.027  0.00  0.00     0.038 C 
ATOM     20  C23 <0> d   1      29.783   2.807  29.902  0.00  0.00     0.062 C 
ATOM     21  C24 <0> d   1      31.301   2.725  30.077  0.00  0.00     0.046 C 
ATOM     22  C26 <0> d   1      27.932   0.156  31.786  0.00  0.00    -0.001 C 
ENDROOT
BRANCH  20  23
ATOM     23  O25 <0> d   1      29.460   3.355  28.621  0.00  0.00    -0.389 OA
ATOM     24  H55 <0> d   1      29.042   4.226  28.660  0.00  0.00     0.210 HD
ENDBRANCH  20  23
TORSDOF 1
ENDMDL
MODEL 104
REMARK CAVERDOCK RESULT:      -9.5      0.000      0.000
REMARK CAVERDOCK CONSTRAINTS:       0.0      0.0      0.0      0.0
REMARK CAVERDOCK TUNNEL: 103     -9.5      3.3    104.1
REMARK  1 active torsions:
REMARK  status: ('A' for Active; 'I' for Inactive)
REMARK    1  A    between atoms: C23_20  and  O25_22 
ROOT
ATOM      1  C1  <0> d   1      26.928   1.161  33.800  0.00  0.00     0.010 C 
ATOM      2  C2  <0> d   1      27.561  -0.149  33.326  0.00  0.00    -0.010 C 
ATOM      3  C4  <0> d   1      26.574  -1.300  33.536  0.00  0.00     0.039 C 
ATOM      4  C5  <0> d   1      27.170  -2.568  32.953  0.00  0.00    -0.067 C 
ATOM      5  C6  <0> d   1      27.157  -3.663  33.712  0.00  0.00     0.053 C 
ATOM      6  C7  <0> d   1      27.705  -4.922  33.193  0.00  0.00     0.149 C 
ATOM      7  O8  <0> d   1      28.063  -5.815  33.932  0.00  0.00    -0.293 OA
ATOM      8  C9  <0> d   1      27.799  -5.047  31.685  0.00  0.00     0.084 C 
ATOM      9  C10 <0> d   1      28.484  -3.783  31.163  0.00  0.00     0.022 C 
ATOM     10  C11 <0> d   1      27.728  -2.528  31.564  0.00  0.00    -0.016 C 
ATOM     11  C12 <0> d   1      26.562  -2.346  30.590  0.00  0.00     0.020 C 
ATOM     12  C13 <0> d   1      28.651  -1.313  31.404  0.00  0.00     0.003 C 
ATOM     13  C15 <0> d   1      29.119  -1.229  29.954  0.00  0.00     0.007 C 
ATOM     14  C16 <0> d   1      29.946   0.041  29.697  0.00  0.00     0.013 C 
ATOM     15  C17 <0> d   1      29.077   1.225  30.075  0.00  0.00    -0.009 C 
ATOM     16  C18 <0> d   1      27.749   1.154  29.320  0.00  0.00     0.018 C 
ATOM     17  C19 <0> d   1      28.824   1.137  31.603  0.00  0.00     0.001 C 
ATOM     18  C21 <0> d   1      28.225   2.517  31.897  0.00  0.00     0.009 C 
ATOM     19  C22 <0> d   1      29.106   3.469  31.043  0.00  0.00     0.038 C 
ATOM     20  C23 <0> d   1      29.697   2.607  29.900  0.00  0.00     0.062 C 
ATOM     21  C24 <0> d   1      31.220   2.526  30.031  0.00  0.00     0.046 C 
ATOM     22  C26 <0> d   1      27.902  -0.044  31.837  0.00  0.00    -0.001 C 
ENDROOT
BRANCH  20  23
ATOM     23  O25 <0> d   1      29.338   3.155  28.629  0.00  0.00    -0.389 OA
ATOM     24  H55 <0> d   1      29.924   3.862  28.326  0.00  0.00     0.210 HD
ENDBRANCH  20  23
TORSDOF 1
ENDMDL
MODEL 105
REMARK CAVERDOCK RESULT:      -9.3      0.000      0.000
REMARK CAVERDOCK CONSTRAINTS:       0.0      0.0      0.0      0.0
REMARK CAVERDOCK TUNNEL: 104     -9.3      3.3    105.1
REMARK  1 active torsions:
REMARK  status: ('A' for Active; 'I' for Inactive)
REMARK    1  A    between atoms: C23_20  and  O25_22 
ROOT
ATOM      1  C1  <0> d   1      28.408  -2.277  29.171  0.00  0.00     0.010 C 
ATOM      2  C2  <0> d   1      28.682  -1.006  29.979  0.00  0.00    -0.010 C 
ATOM      3  C4  <0> d   1      28.510   0.219  29.078  0.00  0.00     0.039 C 
ATOM      4  C5  <0> d   1      28.668   1.472  29.920  0.00  0.00    -0.067 C 
ATOM      5  C6  <0> d   1      29.484   2.423  29.468  0.00  0.00     0.053 C 
ATOM      6  C7  <0> d   1      29.662   3.662  30.233  0.00  0.00     0.149 C 
ATOM      7  O8  <0> d   1      30.637   4.369  30.087  0.00  0.00    -0.293 OA
ATOM      8  C9  <0> d   1      28.562   4.013  31.216  0.00  0.00     0.084 C 
ATOM      9  C10 <0> d   1      28.290   2.768  32.061  0.00  0.00     0.022 C 
ATOM     10  C11 <0> d   1      27.899   1.580  31.200  0.00  0.00    -0.016 C 
ATOM     11  C12 <0> d   1      26.415   1.716  30.851  0.00  0.00     0.020 C 
ATOM     12  C13 <0> d   1      28.059   0.292  32.018  0.00  0.00     0.003 C 
ATOM     13  C15 <0> d   1      27.179   0.378  33.263  0.00  0.00     0.007 C 
ATOM     14  C16 <0> d   1      27.197  -0.934  34.063  0.00  0.00     0.013 C 
ATOM     15  C17 <0> d   1      26.736  -2.035  33.126  0.00  0.00    -0.009 C 
ATOM     16  C18 <0> d   1      25.382  -1.664  32.518  0.00  0.00     0.018 C 
ATOM     17  C19 <0> d   1      27.803  -2.159  32.007  0.00  0.00     0.001 C 
ATOM     18  C21 <0> d   1      27.394  -3.474  31.333  0.00  0.00     0.009 C 
ATOM     19  C22 <0> d   1      27.041  -4.388  32.539  0.00  0.00     0.038 C 
ATOM     20  C23 <0> d   1      26.672  -3.442  33.709  0.00  0.00     0.062 C 
ATOM     21  C24 <0> d   1      27.683  -3.591  34.848  0.00  0.00     0.046 C 
ATOM     22  C26 <0> d   1      27.694  -0.917  31.145  0.00  0.00    -0.001 C 
ENDROOT
BRANCH  20  23
ATOM     23  O25 <0> d   1      25.352  -3.726  34.179  0.00  0.00    -0.389 OA
ATOM     24  H55 <0> d   1      25.204  -4.656  34.398  0.00  0.00     0.210 HD
ENDBRANCH  20  23
TORSDOF 1
ENDMDL
MODEL 106
REMARK CAVERDOCK RESULT:      -9.8      0.000      0.000
REMARK CAVERDOCK CONSTRAINTS:       0.0      0.0      0.0      0.0
REMARK CAVERDOCK TUNNEL: 105     -9.8      3.3    106.1
REMARK  1 active torsions:
REMARK  status: ('A' for Active; 'I' for Inactive)
REMARK    1  A    between atoms: C23_20  and  O25_22 
ROOT
ATOM      1  C1  <0> d   1      26.749   1.026  33.897  0.00  0.00     0.010 C 
ATOM      2  C2  <0> d   1      27.419  -0.281  33.467  0.00  0.00    -0.010 C 
ATOM      3  C4  <0> d   1      26.458  -1.449  33.700  0.00  0.00     0.039 C 
ATOM      4  C5  <0> d   1      27.090  -2.718  33.159  0.00  0.00    -0.067 C 
ATOM      5  C6  <0> d   1      27.095  -3.792  33.948  0.00  0.00     0.053 C 
ATOM      6  C7  <0> d   1      27.679  -5.050  33.470  0.00  0.00     0.149 C 
ATOM      7  O8  <0> d   1      28.050  -5.914  34.237  0.00  0.00    -0.293 OA
ATOM      8  C9  <0> d   1      27.792  -5.215  31.967  0.00  0.00     0.084 C 
ATOM      9  C10 <0> d   1      28.452  -3.951  31.417  0.00  0.00     0.022 C 
ATOM     10  C11 <0> d   1      27.662  -2.704  31.775  0.00  0.00    -0.016 C 
ATOM     11  C12 <0> d   1      26.503  -2.577  30.784  0.00  0.00     0.020 C 
ATOM     12  C13 <0> d   1      28.557  -1.471  31.590  0.00  0.00     0.003 C 
ATOM     13  C15 <0> d   1      29.039  -1.416  30.143  0.00  0.00     0.007 C 
ATOM     14  C16 <0> d   1      29.838  -0.134  29.859  0.00  0.00     0.013 C 
ATOM     15  C17 <0> d   1      28.937   1.039  30.194  0.00  0.00    -0.009 C 
ATOM     16  C18 <0> d   1      27.619   0.914  29.428  0.00  0.00     0.018 C 
ATOM     17  C19 <0> d   1      28.669   0.987  31.722  0.00  0.00     0.001 C 
ATOM     18  C21 <0> d   1      28.034   2.360  31.971  0.00  0.00     0.009 C 
ATOM     19  C22 <0> d   1      28.901   3.309  31.099  0.00  0.00     0.038 C 
ATOM     20  C23 <0> d   1      29.525   2.430  29.987  0.00  0.00     0.062 C 
ATOM     21  C24 <0> d   1      31.048   2.390  30.136  0.00  0.00     0.046 C 
ATOM     22  C26 <0> d   1      27.774  -0.209  31.979  0.00  0.00    -0.001 C 
ENDROOT
BRANCH  20  23
ATOM     23  O25 <0> d   1      29.167   2.933  28.698  0.00  0.00    -0.389 OA
ATOM     24  H55 <0> d   1      29.438   2.365  27.965  0.00  0.00     0.210 HD
ENDBRANCH  20  23
TORSDOF 1
ENDMDL
MODEL 107
REMARK CAVERDOCK RESULT:     -10.0      0.000      0.000
REMARK CAVERDOCK CONSTRAINTS:       0.0      0.0      0.0      0.0
REMARK CAVERDOCK TUNNEL: 106    -10.0      3.3    107.2
REMARK  1 active torsions:
REMARK  status: ('A' for Active; 'I' for Inactive)
REMARK    1  A    between atoms: C23_20  and  O25_22 
ROOT
ATOM      1  C1  <0> d   1      26.467   0.842  33.849  0.00  0.00     0.010 C 
ATOM      2  C2  <0> d   1      27.211  -0.444  33.483  0.00  0.00    -0.010 C 
ATOM      3  C4  <0> d   1      26.296  -1.648  33.715  0.00  0.00     0.039 C 
ATOM      4  C5  <0> d   1      27.006  -2.902  33.237  0.00  0.00    -0.067 C 
ATOM      5  C6  <0> d   1      27.029  -3.951  34.058  0.00  0.00     0.053 C 
ATOM      6  C7  <0> d   1      27.687  -5.194  33.641  0.00  0.00     0.149 C 
ATOM      7  O8  <0> d   1      28.067  -6.018  34.447  0.00  0.00    -0.293 OA
ATOM      8  C9  <0> d   1      27.865  -5.396  32.149  0.00  0.00     0.084 C 
ATOM      9  C10 <0> d   1      28.488  -4.119  31.585  0.00  0.00     0.022 C 
ATOM     10  C11 <0> d   1      27.629  -2.900  31.876  0.00  0.00    -0.016 C 
ATOM     11  C12 <0> d   1      26.504  -2.856  30.840  0.00  0.00     0.020 C 
ATOM     12  C13 <0> d   1      28.473  -1.634  31.687  0.00  0.00     0.003 C 
ATOM     13  C15 <0> d   1      29.007  -1.598  30.258  0.00  0.00     0.007 C 
ATOM     14  C16 <0> d   1      29.758  -0.289  29.964  0.00  0.00     0.013 C 
ATOM     15  C17 <0> d   1      28.792   0.850  30.230  0.00  0.00    -0.009 C 
ATOM     16  C18 <0> d   1      27.511   0.643  29.420  0.00  0.00     0.018 C 
ATOM     17  C19 <0> d   1      28.469   0.830  31.748  0.00  0.00     0.001 C 
ATOM     18  C21 <0> d   1      27.762   2.178  31.931  0.00  0.00     0.009 C 
ATOM     19  C22 <0> d   1      28.619   3.141  31.064  0.00  0.00     0.038 C 
ATOM     20  C23 <0> d   1      29.324   2.261  30.003  0.00  0.00     0.062 C 
ATOM     21  C24 <0> d   1      30.840   2.295  30.209  0.00  0.00     0.046 C 
ATOM     22  C26 <0> d   1      27.619  -0.399  32.008  0.00  0.00    -0.001 C 
ENDROOT
BRANCH  20  23
ATOM     23  O25 <0> d   1      28.993   2.710  28.687  0.00  0.00    -0.389 OA
ATOM     24  H55 <0> d   1      29.248   2.095  27.986  0.00  0.00     0.210 HD
ENDBRANCH  20  23
TORSDOF 1
ENDMDL
MODEL 108
REMARK CAVERDOCK RESULT:      -9.6      0.000      0.000
REMARK CAVERDOCK CONSTRAINTS:       0.0      0.0      0.0      0.0
REMARK CAVERDOCK TUNNEL: 107     -9.6      3.3    108.3
REMARK  1 active torsions:
REMARK  status: ('A' for Active; 'I' for Inactive)
REMARK    1  A    between atoms: C23_20  and  O25_22 
ROOT
ATOM      1  C1  <0> d   1      28.440  -2.791  29.189  0.00  0.00     0.010 C 
ATOM      2  C2  <0> d   1      28.767  -1.578  30.063  0.00  0.00    -0.010 C 
ATOM      3  C4  <0> d   1      28.642  -0.299  29.231  0.00  0.00     0.039 C 
ATOM      4  C5  <0> d   1      28.853   0.898  30.140  0.00  0.00    -0.067 C 
ATOM      5  C6  <0> d   1      29.706   1.839  29.735  0.00  0.00     0.053 C 
ATOM      6  C7  <0> d   1      29.936   3.026  30.566  0.00  0.00     0.149 C 
ATOM      7  O8  <0> d   1      30.938   3.700  30.453  0.00  0.00    -0.293 OA
ATOM      8  C9  <0> d   1      28.854   3.366  31.572  0.00  0.00     0.084 C 
ATOM      9  C10 <0> d   1      28.534   2.089  32.350  0.00  0.00     0.022 C 
ATOM     10  C11 <0> d   1      28.093   0.966  31.427  0.00  0.00    -0.016 C 
ATOM     11  C12 <0> d   1      26.615   1.181  31.094  0.00  0.00     0.020 C 
ATOM     12  C13 <0> d   1      28.203  -0.370  32.174  0.00  0.00     0.003 C 
ATOM     13  C15 <0> d   1      27.332  -0.317  33.425  0.00  0.00     0.007 C 
ATOM     14  C16 <0> d   1      27.298  -1.670  34.153  0.00  0.00     0.013 C 
ATOM     15  C17 <0> d   1      26.790  -2.699  33.160  0.00  0.00    -0.009 C 
ATOM     16  C18 <0> d   1      25.451  -2.241  32.580  0.00  0.00     0.018 C 
ATOM     17  C19 <0> d   1      27.848  -2.804  32.029  0.00  0.00     0.001 C 
ATOM     18  C21 <0> d   1      27.384  -4.063  31.288  0.00  0.00     0.009 C 
ATOM     19  C22 <0> d   1      26.998  -5.026  32.444  0.00  0.00     0.038 C 
ATOM     20  C23 <0> d   1      26.672  -4.132  33.666  0.00  0.00     0.062 C 
ATOM     21  C24 <0> d   1      27.680  -4.383  34.790  0.00  0.00     0.046 C 
ATOM     22  C26 <0> d   1      27.787  -1.513  31.237  0.00  0.00    -0.001 C 
ENDROOT
BRANCH  20  23
ATOM     23  O25 <0> d   1      25.343  -4.388  34.126  0.00  0.00    -0.389 OA
ATOM     24  H55 <0> d   1      25.227  -5.260  34.527  0.00  0.00     0.210 HD
ENDBRANCH  20  23
TORSDOF 1
ENDMDL
MODEL 109
REMARK CAVERDOCK RESULT:     -10.4      0.000      0.000
REMARK CAVERDOCK CONSTRAINTS:       0.0      0.0      0.0      0.0
REMARK CAVERDOCK TUNNEL: 108    -10.4      3.3    109.4
REMARK  1 active torsions:
REMARK  status: ('A' for Active; 'I' for Inactive)
REMARK    1  A    between atoms: C23_20  and  O25_22 
ROOT
ATOM      1  C1  <0> d   1      25.690   0.436  33.231  0.00  0.00     0.010 C 
ATOM      2  C2  <0> d   1      26.588  -0.801  33.159  0.00  0.00    -0.010 C 
ATOM      3  C4  <0> d   1      25.751  -2.056  33.420  0.00  0.00     0.039 C 
ATOM      4  C5  <0> d   1      26.630  -3.278  33.228  0.00  0.00    -0.067 C 
ATOM      5  C6  <0> d   1      26.611  -4.210  34.180  0.00  0.00     0.053 C 
ATOM      6  C7  <0> d   1      27.429  -5.420  34.039  0.00  0.00     0.149 C 
ATOM      7  O8  <0> d   1      27.744  -6.094  34.998  0.00  0.00    -0.293 OA
ATOM      8  C9  <0> d   1      27.857  -5.786  32.631  0.00  0.00     0.084 C 
ATOM      9  C10 <0> d   1      28.451  -4.530  31.994  0.00  0.00     0.022 C 
ATOM     10  C11 <0> d   1      27.458  -3.381  31.985  0.00  0.00    -0.016 C 
ATOM     11  C12 <0> d   1      26.512  -3.583  30.799  0.00  0.00     0.020 C 
ATOM     12  C13 <0> d   1      28.213  -2.066  31.747  0.00  0.00     0.003 C 
ATOM     13  C15 <0> d   1      28.961  -2.152  30.420  0.00  0.00     0.007 C 
ATOM     14  C16 <0> d   1      29.637  -0.819  30.061  0.00  0.00     0.013 C 
ATOM     15  C17 <0> d   1      28.549   0.238  30.024  0.00  0.00    -0.009 C 
ATOM     16  C18 <0> d   1      27.434  -0.201  29.072  0.00  0.00     0.018 C 
ATOM     17  C19 <0> d   1      27.993   0.372  31.466  0.00  0.00     0.001 C 
ATOM     18  C21 <0> d   1      27.156   1.652  31.357  0.00  0.00     0.009 C 
ATOM     19  C22 <0> d   1      28.055   2.583  30.498  0.00  0.00     0.038 C 
ATOM     20  C23 <0> d   1      28.991   1.657  29.684  0.00  0.00     0.062 C 
ATOM     21  C24 <0> d   1      30.447   1.874  30.102  0.00  0.00     0.046 C 
ATOM     22  C26 <0> d   1      27.219  -0.897  31.767  0.00  0.00    -0.001 C 
ENDROOT
BRANCH  20  23
ATOM     23  O25 <0> d   1      28.835   1.903  28.284  0.00  0.00    -0.389 OA
ATOM     24  H55 <0> d   1      29.159   2.768  27.999  0.00  0.00     0.210 HD
ENDBRANCH  20  23
TORSDOF 1
ENDMDL
MODEL 110
REMARK CAVERDOCK RESULT:     -10.5      0.000      0.000
REMARK CAVERDOCK CONSTRAINTS:       0.0      0.0      0.0      0.0
REMARK CAVERDOCK TUNNEL: 109    -10.5      3.3    110.4
REMARK  1 active torsions:
REMARK  status: ('A' for Active; 'I' for Inactive)
REMARK    1  A    between atoms: C23_20  and  O25_22 
ROOT
ATOM      1  C1  <0> d   1      25.708   0.325  33.344  0.00  0.00     0.010 C 
ATOM      2  C2  <0> d   1      26.573  -0.934  33.252  0.00  0.00    -0.010 C 
ATOM      3  C4  <0> d   1      25.712  -2.167  33.535  0.00  0.00     0.039 C 
ATOM      4  C5  <0> d   1      26.556  -3.411  33.323  0.00  0.00    -0.067 C 
ATOM      5  C6  <0> d   1      26.537  -4.341  34.278  0.00  0.00     0.053 C 
ATOM      6  C7  <0> d   1      27.321  -5.571  34.118  0.00  0.00     0.149 C 
ATOM      7  O8  <0> d   1      27.643  -6.251  35.070  0.00  0.00    -0.293 OA
ATOM      8  C9  <0> d   1      27.705  -5.948  32.701  0.00  0.00     0.084 C 
ATOM      9  C10 <0> d   1      28.315  -4.708  32.047  0.00  0.00     0.022 C 
ATOM     10  C11 <0> d   1      27.351  -3.535  32.061  0.00  0.00    -0.016 C 
ATOM     11  C12 <0> d   1      26.371  -3.714  30.899  0.00  0.00     0.020 C 
ATOM     12  C13 <0> d   1      28.132  -2.240  31.803  0.00  0.00     0.003 C 
ATOM     13  C15 <0> d   1      28.845  -2.345  30.458  0.00  0.00     0.007 C 
ATOM     14  C16 <0> d   1      29.544  -1.029  30.081  0.00  0.00     0.013 C 
ATOM     15  C17 <0> d   1      28.482   0.054  30.069  0.00  0.00    -0.009 C 
ATOM     16  C18 <0> d   1      27.334  -0.357  29.145  0.00  0.00     0.018 C 
ATOM     17  C19 <0> d   1      27.965   0.203  31.524  0.00  0.00     0.001 C 
ATOM     18  C21 <0> d   1      27.157   1.503  31.433  0.00  0.00     0.009 C 
ATOM     19  C22 <0> d   1      28.058   2.412  30.552  0.00  0.00     0.038 C 
ATOM     20  C23 <0> d   1      28.950   1.462  29.716  0.00  0.00     0.062 C 
ATOM     21  C24 <0> d   1      30.421   1.643  30.098  0.00  0.00     0.046 C 
ATOM     22  C26 <0> d   1      27.167  -1.046  31.845  0.00  0.00    -0.001 C 
ENDROOT
BRANCH  20  23
ATOM     23  O25 <0> d   1      28.767   1.710  28.320  0.00  0.00    -0.389 OA
ATOM     24  H55 <0> d   1      28.393   2.579  28.121  0.00  0.00     0.210 HD
ENDBRANCH  20  23
TORSDOF 1
ENDMDL
MODEL 111
REMARK CAVERDOCK RESULT:     -10.1      0.000      0.000
REMARK CAVERDOCK CONSTRAINTS:       0.0      0.0      0.0      0.0
REMARK CAVERDOCK TUNNEL: 110    -10.1      3.3    111.1
REMARK  1 active torsions:
REMARK  status: ('A' for Active; 'I' for Inactive)
REMARK    1  A    between atoms: C23_20  and  O25_22 
ROOT
ATOM      1  C1  <0> d   1      28.408  -3.052  29.201  0.00  0.00     0.010 C 
ATOM      2  C2  <0> d   1      28.726  -1.900  30.157  0.00  0.00    -0.010 C 
ATOM      3  C4  <0> d   1      28.574  -0.567  29.420  0.00  0.00     0.039 C 
ATOM      4  C5  <0> d   1      28.776   0.565  30.410  0.00  0.00    -0.067 C 
ATOM      5  C6  <0> d   1      29.610   1.546  30.067  0.00  0.00     0.053 C 
ATOM      6  C7  <0> d   1      29.830   2.674  30.979  0.00  0.00     0.149 C 
ATOM      7  O8  <0> d   1      30.822   3.371  30.906  0.00  0.00    -0.293 OA
ATOM      8  C9  <0> d   1      28.754   2.925  32.016  0.00  0.00     0.084 C 
ATOM      9  C10 <0> d   1      28.461   1.591  32.703  0.00  0.00     0.022 C 
ATOM     10  C11 <0> d   1      28.027   0.530  31.706  0.00  0.00    -0.016 C 
ATOM     11  C12 <0> d   1      26.543   0.744  31.403  0.00  0.00     0.020 C 
ATOM     12  C13 <0> d   1      28.165  -0.855  32.354  0.00  0.00     0.003 C 
ATOM     13  C15 <0> d   1      27.306  -0.905  33.614  0.00  0.00     0.007 C 
ATOM     14  C16 <0> d   1      27.300  -2.307  34.242  0.00  0.00     0.013 C 
ATOM     15  C17 <0> d   1      26.798  -3.270  33.183  0.00  0.00    -0.009 C 
ATOM     16  C18 <0> d   1      25.446  -2.793  32.650  0.00  0.00     0.018 C 
ATOM     17  C19 <0> d   1      27.846  -3.278  32.039  0.00  0.00     0.001 C 
ATOM     18  C21 <0> d   1      27.393  -4.487  31.213  0.00  0.00     0.009 C 
ATOM     19  C22 <0> d   1      27.033  -5.536  32.300  0.00  0.00     0.038 C 
ATOM     20  C23 <0> d   1      26.706  -4.738  33.586  0.00  0.00     0.062 C 
ATOM     21  C24 <0> d   1      27.729  -5.053  34.680  0.00  0.00     0.046 C 
ATOM     22  C26 <0> d   1      27.757  -1.934  31.341  0.00  0.00    -0.001 C 
ENDROOT
BRANCH  20  23
ATOM     23  O25 <0> d   1      25.386  -5.047  34.038  0.00  0.00    -0.389 OA
ATOM     24  H55 <0> d   1      25.360  -5.652  34.791  0.00  0.00     0.210 HD
ENDBRANCH  20  23
TORSDOF 1
ENDMDL
MODEL 112
REMARK CAVERDOCK RESULT:     -10.6      0.000      0.000
REMARK CAVERDOCK CONSTRAINTS:       0.0      0.0      0.0      0.0
REMARK CAVERDOCK TUNNEL: 111    -10.6      3.3    112.4
REMARK  1 active torsions:
REMARK  status: ('A' for Active; 'I' for Inactive)
REMARK    1  A    between atoms: C23_20  and  O25_22 
ROOT
ATOM      1  C1  <0> d   1      25.518   0.198  33.746  0.00  0.00     0.010 C 
ATOM      2  C2  <0> d   1      26.384  -1.055  33.599  0.00  0.00    -0.010 C 
ATOM      3  C4  <0> d   1      25.536  -2.299  33.877  0.00  0.00     0.039 C 
ATOM      4  C5  <0> d   1      26.378  -3.534  33.612  0.00  0.00    -0.067 C 
ATOM      5  C6  <0> d   1      26.390  -4.486  34.544  0.00  0.00     0.053 C 
ATOM      6  C7  <0> d   1      27.173  -5.709  34.333  0.00  0.00     0.149 C 
ATOM      7  O8  <0> d   1      27.525  -6.409  35.259  0.00  0.00    -0.293 OA
ATOM      8  C9  <0> d   1      27.518  -6.051  32.897  0.00  0.00     0.084 C 
ATOM      9  C10 <0> d   1      28.104  -4.793  32.256  0.00  0.00     0.022 C 
ATOM     10  C11 <0> d   1      27.136  -3.625  32.325  0.00  0.00    -0.016 C 
ATOM     11  C12 <0> d   1      26.124  -3.781  31.188  0.00  0.00     0.020 C 
ATOM     12  C13 <0> d   1      27.905  -2.320  32.075  0.00  0.00     0.003 C 
ATOM     13  C15 <0> d   1      28.579  -2.391  30.708  0.00  0.00     0.007 C 
ATOM     14  C16 <0> d   1      29.263  -1.064  30.342  0.00  0.00     0.013 C 
ATOM     15  C17 <0> d   1      28.197   0.015  30.386  0.00  0.00    -0.009 C 
ATOM     16  C18 <0> d   1      27.024  -0.380  29.487  0.00  0.00     0.018 C 
ATOM     17  C19 <0> d   1      27.721   0.128  31.859  0.00  0.00     0.001 C 
ATOM     18  C21 <0> d   1      26.907   1.426  31.822  0.00  0.00     0.009 C 
ATOM     19  C22 <0> d   1      27.778   2.359  30.937  0.00  0.00     0.038 C 
ATOM     20  C23 <0> d   1      28.649   1.433  30.053  0.00  0.00     0.062 C 
ATOM     21  C24 <0> d   1      30.130   1.611  30.397  0.00  0.00     0.046 C 
ATOM     22  C26 <0> d   1      26.938  -1.132  32.174  0.00  0.00    -0.001 C 
ENDROOT
BRANCH  20  23
ATOM     23  O25 <0> d   1      28.425   1.713  28.669  0.00  0.00    -0.389 OA
ATOM     24  H55 <0> d   1      27.496   1.857  28.444  0.00  0.00     0.210 HD
ENDBRANCH  20  23
TORSDOF 1
ENDMDL
MODEL 113
REMARK CAVERDOCK RESULT:     -10.7      0.000      0.000
REMARK CAVERDOCK CONSTRAINTS:       0.0      0.0      0.0      0.0
REMARK CAVERDOCK TUNNEL: 112    -10.7      3.3    113.1
REMARK  1 active torsions:
REMARK  status: ('A' for Active; 'I' for Inactive)
REMARK    1  A    between atoms: C23_20  and  O25_22 
ROOT
ATOM      1  C1  <0> d   1      28.345  -3.120  29.354  0.00  0.00     0.010 C 
ATOM      2  C2  <0> d   1      28.612  -1.979  30.338  0.00  0.00    -0.010 C 
ATOM      3  C4  <0> d   1      28.359  -0.637  29.646  0.00  0.00     0.039 C 
ATOM      4  C5  <0> d   1      28.513   0.476  30.667  0.00  0.00    -0.067 C 
ATOM      5  C6  <0> d   1      29.275   1.518  30.336  0.00  0.00     0.053 C 
ATOM      6  C7  <0> d   1      29.446   2.630  31.277  0.00  0.00     0.149 C 
ATOM      7  O8  <0> d   1      30.390   3.390  31.204  0.00  0.00    -0.293 OA
ATOM      8  C9  <0> d   1      28.381   2.781  32.345  0.00  0.00     0.084 C 
ATOM      9  C10 <0> d   1      28.189   1.411  32.996  0.00  0.00     0.022 C 
ATOM     10  C11 <0> d   1      27.799   0.355  31.977  0.00  0.00    -0.016 C 
ATOM     11  C12 <0> d   1      26.297   0.483  31.712  0.00  0.00     0.020 C 
ATOM     12  C13 <0> d   1      28.039  -1.036  32.578  0.00  0.00     0.003 C 
ATOM     13  C15 <0> d   1      27.215  -1.178  33.854  0.00  0.00     0.007 C 
ATOM     14  C16 <0> d   1      27.312  -2.596  34.439  0.00  0.00     0.013 C 
ATOM     15  C17 <0> d   1      26.846  -3.557  33.362  0.00  0.00    -0.009 C 
ATOM     16  C18 <0> d   1      25.454  -3.152  32.873  0.00  0.00     0.018 C 
ATOM     17  C19 <0> d   1      27.865  -3.465  32.195  0.00  0.00     0.001 C 
ATOM     18  C21 <0> d   1      27.469  -4.675  31.342  0.00  0.00     0.009 C 
ATOM     19  C22 <0> d   1      27.202  -5.777  32.404  0.00  0.00     0.038 C 
ATOM     20  C23 <0> d   1      26.856  -5.039  33.721  0.00  0.00     0.062 C 
ATOM     21  C24 <0> d   1      27.922  -5.320  34.782  0.00  0.00     0.046 C 
ATOM     22  C26 <0> d   1      27.675  -2.109  31.542  0.00  0.00    -0.001 C 
ENDROOT
BRANCH  20  23
ATOM     23  O25 <0> d   1      25.569  -5.444  34.192  0.00  0.00    -0.389 OA
ATOM     24  H55 <0> d   1      25.067  -5.974  33.558  0.00  0.00     0.210 HD
ENDBRANCH  20  23
TORSDOF 1
ENDMDL
MODEL 114
REMARK CAVERDOCK RESULT:     -10.7      0.000      0.000
REMARK CAVERDOCK CONSTRAINTS:       0.0      0.0      0.0      0.0
REMARK CAVERDOCK TUNNEL: 113    -10.7      3.3    114.5
REMARK  1 active torsions:
REMARK  status: ('A' for Active; 'I' for Inactive)
REMARK    1  A    between atoms: C23_20  and  O25_22 
ROOT
ATOM      1  C1  <0> d   1      28.185  -3.098  29.441  0.00  0.00     0.010 C 
ATOM      2  C2  <0> d   1      28.464  -1.953  30.417  0.00  0.00    -0.010 C 
ATOM      3  C4  <0> d   1      28.155  -0.616  29.739  0.00  0.00     0.039 C 
ATOM      4  C5  <0> d   1      28.323   0.498  30.755  0.00  0.00    -0.067 C 
ATOM      5  C6  <0> d   1      29.048   1.557  30.398  0.00  0.00     0.053 C 
ATOM      6  C7  <0> d   1      29.230   2.671  31.336  0.00  0.00     0.149 C 
ATOM      7  O8  <0> d   1      30.153   3.452  31.229  0.00  0.00    -0.293 OA
ATOM      8  C9  <0> d   1      28.202   2.796  32.444  0.00  0.00     0.084 C 
ATOM      9  C10 <0> d   1      28.066   1.422  33.098  0.00  0.00     0.022 C 
ATOM     10  C11 <0> d   1      27.662   0.358  32.091  0.00  0.00    -0.016 C 
ATOM     11  C12 <0> d   1      26.149   0.454  31.884  0.00  0.00     0.020 C 
ATOM     12  C13 <0> d   1      27.955  -1.028  32.680  0.00  0.00     0.003 C 
ATOM     13  C15 <0> d   1      27.183  -1.190  33.986  0.00  0.00     0.007 C 
ATOM     14  C16 <0> d   1      27.334  -2.607  34.563  0.00  0.00     0.013 C 
ATOM     15  C17 <0> d   1      26.849  -3.576  33.501  0.00  0.00    -0.009 C 
ATOM     16  C18 <0> d   1      25.431  -3.201  33.067  0.00  0.00     0.018 C 
ATOM     17  C19 <0> d   1      27.821  -3.459  32.297  0.00  0.00     0.001 C 
ATOM     18  C21 <0> d   1      27.421  -4.677  31.457  0.00  0.00     0.009 C 
ATOM     19  C22 <0> d   1      27.219  -5.786  32.525  0.00  0.00     0.038 C 
ATOM     20  C23 <0> d   1      26.906  -5.058  33.856  0.00  0.00     0.062 C 
ATOM     21  C24 <0> d   1      28.018  -5.317  34.875  0.00  0.00     0.046 C 
ATOM     22  C26 <0> d   1      27.577  -2.107  31.655  0.00  0.00    -0.001 C 
ENDROOT
BRANCH  20  23
ATOM     23  O25 <0> d   1      25.647  -5.493  34.375  0.00  0.00    -0.389 OA
ATOM     24  H55 <0> d   1      24.883  -5.132  33.905  0.00  0.00     0.210 HD
ENDBRANCH  20  23
TORSDOF 1
ENDMDL
MODEL 115
REMARK CAVERDOCK RESULT:     -11.1      0.000      0.000
REMARK CAVERDOCK CONSTRAINTS:       0.0      0.0      0.0      0.0
REMARK CAVERDOCK TUNNEL: 114    -11.1      3.2    115.5
REMARK  1 active torsions:
REMARK  status: ('A' for Active; 'I' for Inactive)
REMARK    1  A    between atoms: C23_20  and  O25_22 
ROOT
ATOM      1  C1  <0> d   1      28.331  -3.315  29.512  0.00  0.00     0.010 C 
ATOM      2  C2  <0> d   1      28.548  -2.170  30.504  0.00  0.00    -0.010 C 
ATOM      3  C4  <0> d   1      28.242  -0.836  29.820  0.00  0.00     0.039 C 
ATOM      4  C5  <0> d   1      28.347   0.276  30.847  0.00  0.00    -0.067 C 
ATOM      5  C6  <0> d   1      29.067   1.350  30.525  0.00  0.00     0.053 C 
ATOM      6  C7  <0> d   1      29.189   2.462  31.474  0.00  0.00     0.149 C 
ATOM      7  O8  <0> d   1      30.100   3.261  31.409  0.00  0.00    -0.293 OA
ATOM      8  C9  <0> d   1      28.115   2.563  32.540  0.00  0.00     0.084 C 
ATOM      9  C10 <0> d   1      27.977   1.182  33.182  0.00  0.00     0.022 C 
ATOM     10  C11 <0> d   1      27.635   0.117  32.154  0.00  0.00    -0.016 C 
ATOM     11  C12 <0> d   1      26.130   0.185  31.886  0.00  0.00     0.020 C 
ATOM     12  C13 <0> d   1      27.930  -1.267  32.748  0.00  0.00     0.003 C 
ATOM     13  C15 <0> d   1      27.108  -1.451  34.020  0.00  0.00     0.007 C 
ATOM     14  C16 <0> d   1      27.261  -2.868  34.597  0.00  0.00     0.013 C 
ATOM     15  C17 <0> d   1      26.839  -3.840  33.512  0.00  0.00    -0.009 C 
ATOM     16  C18 <0> d   1      25.433  -3.489  33.021  0.00  0.00     0.018 C 
ATOM     17  C19 <0> d   1      27.857  -3.698  32.349  0.00  0.00     0.001 C 
ATOM     18  C21 <0> d   1      27.514  -4.918  31.487  0.00  0.00     0.009 C 
ATOM     19  C22 <0> d   1      27.289  -6.037  32.541  0.00  0.00     0.038 C 
ATOM     20  C23 <0> d   1      26.909  -5.322  33.861  0.00  0.00     0.062 C 
ATOM     21  C24 <0> d   1      27.982  -5.566  34.924  0.00  0.00     0.046 C 
ATOM     22  C26 <0> d   1      27.614  -2.347  31.704  0.00  0.00    -0.001 C 
ENDROOT
BRANCH  20  23
ATOM     23  O25 <0> d   1      25.638  -5.783  34.326  0.00  0.00    -0.389 OA
ATOM     24  H55 <0> d   1      25.037  -5.075  34.594  0.00  0.00     0.210 HD
ENDBRANCH  20  23
TORSDOF 1
ENDMDL
MODEL 116
REMARK CAVERDOCK RESULT:     -11.2      0.000      0.000
REMARK CAVERDOCK CONSTRAINTS:       0.0      0.0      0.0      0.0
REMARK CAVERDOCK TUNNEL: 115    -11.2      3.2    116.4
REMARK  1 active torsions:
REMARK  status: ('A' for Active; 'I' for Inactive)
REMARK    1  A    between atoms: C23_20  and  O25_22 
ROOT
ATOM      1  C1  <0> d   1      28.253  -3.342  29.585  0.00  0.00     0.010 C 
ATOM      2  C2  <0> d   1      28.491  -2.202  30.578  0.00  0.00    -0.010 C 
ATOM      3  C4  <0> d   1      28.188  -0.863  29.902  0.00  0.00     0.039 C 
ATOM      4  C5  <0> d   1      28.314   0.245  30.932  0.00  0.00    -0.067 C 
ATOM      5  C6  <0> d   1      29.040   1.314  30.606  0.00  0.00     0.053 C 
ATOM      6  C7  <0> d   1      29.181   2.422  31.557  0.00  0.00     0.149 C 
ATOM      7  O8  <0> d   1      30.099   3.213  31.484  0.00  0.00    -0.293 OA
ATOM      8  C9  <0> d   1      28.120   2.528  32.634  0.00  0.00     0.084 C 
ATOM      9  C10 <0> d   1      27.978   1.146  33.273  0.00  0.00     0.022 C 
ATOM     10  C11 <0> d   1      27.615   0.087  32.246  0.00  0.00    -0.016 C 
ATOM     11  C12 <0> d   1      26.107   0.169  31.994  0.00  0.00     0.020 C 
ATOM     12  C13 <0> d   1      27.904  -1.301  32.832  0.00  0.00     0.003 C 
ATOM     13  C15 <0> d   1      27.095  -1.482  34.112  0.00  0.00     0.007 C 
ATOM     14  C16 <0> d   1      27.243  -2.902  34.683  0.00  0.00     0.013 C 
ATOM     15  C17 <0> d   1      26.800  -3.867  33.599  0.00  0.00    -0.009 C 
ATOM     16  C18 <0> d   1      25.392  -3.502  33.125  0.00  0.00     0.018 C 
ATOM     17  C19 <0> d   1      27.806  -3.730  32.426  0.00  0.00     0.001 C 
ATOM     18  C21 <0> d   1      27.444  -4.944  31.564  0.00  0.00     0.009 C 
ATOM     19  C22 <0> d   1      27.221  -6.065  32.617  0.00  0.00     0.038 C 
ATOM     20  C23 <0> d   1      26.861  -5.351  33.943  0.00  0.00     0.062 C 
ATOM     21  C24 <0> d   1      27.944  -5.608  34.994  0.00  0.00     0.046 C 
ATOM     22  C26 <0> d   1      27.568  -2.375  31.788  0.00  0.00    -0.001 C 
ENDROOT
BRANCH  20  23
ATOM     23  O25 <0> d   1      25.592  -5.803  34.420  0.00  0.00    -0.389 OA
ATOM     24  H55 <0> d   1      24.967  -5.090  34.609  0.00  0.00     0.210 HD
ENDBRANCH  20  23
TORSDOF 1
ENDMDL
MODEL 117
REMARK CAVERDOCK RESULT:     -11.3      0.000      0.000
REMARK CAVERDOCK CONSTRAINTS:       0.0      0.0      0.0      0.0
REMARK CAVERDOCK TUNNEL: 116    -11.3      3.2    117.3
REMARK  1 active torsions:
REMARK  status: ('A' for Active; 'I' for Inactive)
REMARK    1  A    between atoms: C23_20  and  O25_22 
ROOT
ATOM      1  C1  <0> d   1      28.073  -3.342  29.681  0.00  0.00     0.010 C 
ATOM      2  C2  <0> d   1      28.369  -2.214  30.672  0.00  0.00    -0.010 C 
ATOM      3  C4  <0> d   1      28.073  -0.865  30.014  0.00  0.00     0.039 C 
ATOM      4  C5  <0> d   1      28.257   0.233  31.046  0.00  0.00    -0.067 C 
ATOM      5  C6  <0> d   1      28.994   1.288  30.702  0.00  0.00     0.053 C 
ATOM      6  C7  <0> d   1      29.192   2.387  31.654  0.00  0.00     0.149 C 
ATOM      7  O8  <0> d   1      30.123   3.158  31.555  0.00  0.00    -0.293 OA
ATOM      8  C9  <0> d   1      28.170   2.508  32.767  0.00  0.00     0.084 C 
ATOM      9  C10 <0> d   1      28.020   1.126  33.402  0.00  0.00     0.022 C 
ATOM     10  C11 <0> d   1      27.599   0.082  32.382  0.00  0.00    -0.016 C 
ATOM     11  C12 <0> d   1      26.087   0.198  32.182  0.00  0.00     0.020 C 
ATOM     12  C13 <0> d   1      27.879  -1.316  32.949  0.00  0.00     0.003 C 
ATOM     13  C15 <0> d   1      27.109  -1.488  34.256  0.00  0.00     0.007 C 
ATOM     14  C16 <0> d   1      27.245  -2.915  34.812  0.00  0.00     0.013 C 
ATOM     15  C17 <0> d   1      26.745  -3.863  33.739  0.00  0.00    -0.009 C 
ATOM     16  C18 <0> d   1      25.330  -3.465  33.315  0.00  0.00     0.018 C 
ATOM     17  C19 <0> d   1      27.714  -3.739  32.533  0.00  0.00     0.001 C 
ATOM     18  C21 <0> d   1      27.297  -4.940  31.677  0.00  0.00     0.009 C 
ATOM     19  C22 <0> d   1      27.085  -6.062  32.730  0.00  0.00     0.038 C 
ATOM     20  C23 <0> d   1      26.786  -5.350  34.072  0.00  0.00     0.062 C 
ATOM     21  C24 <0> d   1      27.898  -5.637  35.083  0.00  0.00     0.046 C 
ATOM     22  C26 <0> d   1      27.484  -2.376  31.911  0.00  0.00    -0.001 C 
ENDROOT
BRANCH  20  23
ATOM     23  O25 <0> d   1      25.524  -5.777  34.589  0.00  0.00    -0.389 OA
ATOM     24  H55 <0> d   1      25.002  -6.303  33.967  0.00  0.00     0.210 HD
ENDBRANCH  20  23
TORSDOF 1
ENDMDL
MODEL 118
REMARK CAVERDOCK RESULT:     -11.3      0.000      0.000
REMARK CAVERDOCK CONSTRAINTS:       0.0      0.0      0.0      0.0
REMARK CAVERDOCK TUNNEL: 117    -11.3      3.2    118.5
REMARK  1 active torsions:
REMARK  status: ('A' for Active; 'I' for Inactive)
REMARK    1  A    between atoms: C23_20  and  O25_22 
ROOT
ATOM      1  C1  <0> d   1      28.126  -3.423  29.700  0.00  0.00     0.010 C 
ATOM      2  C2  <0> d   1      28.397  -2.278  30.679  0.00  0.00    -0.010 C 
ATOM      3  C4  <0> d   1      28.109  -0.941  29.994  0.00  0.00     0.039 C 
ATOM      4  C5  <0> d   1      28.267   0.174  31.011  0.00  0.00    -0.067 C 
ATOM      5  C6  <0> d   1      29.007   1.227  30.665  0.00  0.00     0.053 C 
ATOM      6  C7  <0> d   1      29.181   2.342  31.604  0.00  0.00     0.149 C 
ATOM      7  O8  <0> d   1      30.111   3.115  31.511  0.00  0.00    -0.293 OA
ATOM      8  C9  <0> d   1      28.136   2.476  32.694  0.00  0.00     0.084 C 
ATOM      9  C10 <0> d   1      27.978   1.104  33.348  0.00  0.00     0.022 C 
ATOM     10  C11 <0> d   1      27.583   0.042  32.336  0.00  0.00    -0.016 C 
ATOM     11  C12 <0> d   1      26.074   0.148  32.103  0.00  0.00     0.020 C 
ATOM     12  C13 <0> d   1      27.856  -1.346  32.931  0.00  0.00     0.003 C 
ATOM     13  C15 <0> d   1      27.060  -1.500  34.224  0.00  0.00     0.007 C 
ATOM     14  C16 <0> d   1      27.191  -2.917  34.806  0.00  0.00     0.013 C 
ATOM     15  C17 <0> d   1      26.717  -3.884  33.738  0.00  0.00    -0.009 C 
ATOM     16  C18 <0> d   1      25.309  -3.499  33.279  0.00  0.00     0.018 C 
ATOM     17  C19 <0> d   1      27.710  -3.776  32.550  0.00  0.00     0.001 C 
ATOM     18  C21 <0> d   1      27.315  -4.992  31.705  0.00  0.00     0.009 C 
ATOM     19  C22 <0> d   1      27.087  -6.098  32.772  0.00  0.00     0.038 C 
ATOM     20  C23 <0> d   1      26.757  -5.366  34.096  0.00  0.00     0.062 C 
ATOM     21  C24 <0> d   1      27.849  -5.632  35.134  0.00  0.00     0.046 C 
ATOM     22  C26 <0> d   1      27.487  -2.424  31.902  0.00  0.00    -0.001 C 
ENDROOT
BRANCH  20  23
ATOM     23  O25 <0> d   1      25.486  -5.790  34.593  0.00  0.00    -0.389 OA
ATOM     24  H55 <0> d   1      25.196  -5.317  35.385  0.00  0.00     0.210 HD
ENDBRANCH  20  23
TORSDOF 1
ENDMDL
MODEL 119
REMARK CAVERDOCK RESULT:     -11.2      0.000      0.000
REMARK CAVERDOCK CONSTRAINTS:       0.0      0.0      0.0      0.0
REMARK CAVERDOCK TUNNEL: 118    -11.2      3.2    119.2
REMARK  1 active torsions:
REMARK  status: ('A' for Active; 'I' for Inactive)
REMARK    1  A    between atoms: C23_20  and  O25_22 
ROOT
ATOM      1  C1  <0> d   1      28.116  -3.622  29.757  0.00  0.00     0.010 C 
ATOM      2  C2  <0> d   1      28.355  -2.467  30.732  0.00  0.00    -0.010 C 
ATOM      3  C4  <0> d   1      28.074  -1.137  30.029  0.00  0.00     0.039 C 
ATOM      4  C5  <0> d   1      28.200  -0.013  31.040  0.00  0.00    -0.067 C 
ATOM      5  C6  <0> d   1      28.941   1.042  30.703  0.00  0.00     0.053 C 
ATOM      6  C7  <0> d   1      29.083   2.166  31.636  0.00  0.00     0.149 C 
ATOM      7  O8  <0> d   1      30.010   2.946  31.560  0.00  0.00    -0.293 OA
ATOM      8  C9  <0> d   1      28.011   2.302  32.699  0.00  0.00     0.084 C 
ATOM      9  C10 <0> d   1      27.847   0.933  33.361  0.00  0.00     0.022 C 
ATOM     10  C11 <0> d   1      27.485  -0.140  32.349  0.00  0.00    -0.016 C 
ATOM     11  C12 <0> d   1      25.981  -0.046  32.079  0.00  0.00     0.020 C 
ATOM     12  C13 <0> d   1      27.753  -1.520  32.962  0.00  0.00     0.003 C 
ATOM     13  C15 <0> d   1      26.928  -1.670  34.237  0.00  0.00     0.007 C 
ATOM     14  C16 <0> d   1      27.054  -3.081  34.834  0.00  0.00     0.013 C 
ATOM     15  C17 <0> d   1      26.613  -4.060  33.763  0.00  0.00    -0.009 C 
ATOM     16  C18 <0> d   1      25.215  -3.690  33.266  0.00  0.00     0.018 C 
ATOM     17  C19 <0> d   1      27.634  -3.955  32.599  0.00  0.00     0.001 C 
ATOM     18  C21 <0> d   1      27.269  -5.181  31.754  0.00  0.00     0.009 C 
ATOM     19  C22 <0> d   1      27.022  -6.280  32.824  0.00  0.00     0.038 C 
ATOM     20  C23 <0> d   1      26.655  -5.539  34.134  0.00  0.00     0.062 C 
ATOM     21  C24 <0> d   1      27.724  -5.788  35.201  0.00  0.00     0.046 C 
ATOM     22  C26 <0> d   1      27.417  -2.609  31.934  0.00  0.00    -0.001 C 
ENDROOT
BRANCH  20  23
ATOM     23  O25 <0> d   1      25.376  -5.969  34.604  0.00  0.00    -0.389 OA
ATOM     24  H55 <0> d   1      24.762  -6.218  33.900  0.00  0.00     0.210 HD
ENDBRANCH  20  23
TORSDOF 1
ENDMDL
MODEL 120
REMARK CAVERDOCK RESULT:     -11.1      0.000      0.000
REMARK CAVERDOCK CONSTRAINTS:       0.0      0.0      0.0      0.0
REMARK CAVERDOCK TUNNEL: 119    -11.1      3.2    120.2
REMARK  1 active torsions:
REMARK  status: ('A' for Active; 'I' for Inactive)
REMARK    1  A    between atoms: C23_20  and  O25_22 
ROOT
ATOM      1  C1  <0> d   1      28.237  -3.659  29.716  0.00  0.00     0.010 C 
ATOM      2  C2  <0> d   1      28.387  -2.523  30.730  0.00  0.00    -0.010 C 
ATOM      3  C4  <0> d   1      28.086  -1.186  30.048  0.00  0.00     0.039 C 
ATOM      4  C5  <0> d   1      28.123  -0.085  31.093  0.00  0.00    -0.067 C 
ATOM      5  C6  <0> d   1      28.836   1.006  30.817  0.00  0.00     0.053 C 
ATOM      6  C7  <0> d   1      28.893   2.109  31.783  0.00  0.00     0.149 C 
ATOM      7  O8  <0> d   1      29.791   2.925  31.769  0.00  0.00    -0.293 OA
ATOM      8  C9  <0> d   1      27.770   2.176  32.799  0.00  0.00     0.084 C 
ATOM      9  C10 <0> d   1      27.630   0.785  33.418  0.00  0.00     0.022 C 
ATOM     10  C11 <0> d   1      27.355  -0.274  32.364  0.00  0.00    -0.016 C 
ATOM     11  C12 <0> d   1      25.863  -0.230  32.028  0.00  0.00     0.020 C 
ATOM     12  C13 <0> d   1      27.650  -1.659  32.954  0.00  0.00     0.003 C 
ATOM     13  C15 <0> d   1      26.775  -1.874  34.186  0.00  0.00     0.007 C 
ATOM     14  C16 <0> d   1      26.929  -3.295  34.752  0.00  0.00     0.013 C 
ATOM     15  C17 <0> d   1      26.575  -4.261  33.638  0.00  0.00    -0.009 C 
ATOM     16  C18 <0> d   1      25.187  -3.930  33.087  0.00  0.00     0.018 C 
ATOM     17  C19 <0> d   1      27.642  -4.086  32.524  0.00  0.00     0.001 C 
ATOM     18  C21 <0> d   1      27.362  -5.302  31.634  0.00  0.00     0.009 C 
ATOM     19  C22 <0> d   1      27.111  -6.437  32.663  0.00  0.00     0.038 C 
ATOM     20  C23 <0> d   1      26.658  -5.746  33.973  0.00  0.00     0.062 C 
ATOM     21  C24 <0> d   1      27.686  -5.983  35.081  0.00  0.00     0.046 C 
ATOM     22  C26 <0> d   1      27.402  -2.732  31.884  0.00  0.00    -0.001 C 
ENDROOT
BRANCH  20  23
ATOM     23  O25 <0> d   1      25.376  -6.237  34.373  0.00  0.00    -0.389 OA
ATOM     24  H55 <0> d   1      25.293  -6.389  35.325  0.00  0.00     0.210 HD
ENDBRANCH  20  23
TORSDOF 1
ENDMDL
MODEL 121
REMARK CAVERDOCK RESULT:     -10.9      0.000      0.000
REMARK CAVERDOCK CONSTRAINTS:       0.0      0.0      0.0      0.0
REMARK CAVERDOCK TUNNEL: 120    -10.9      3.3    121.3
REMARK  1 active torsions:
REMARK  status: ('A' for Active; 'I' for Inactive)
REMARK    1  A    between atoms: C23_20  and  O25_22 
ROOT
ATOM      1  C1  <0> d   1      28.044  -3.763  29.818  0.00  0.00     0.010 C 
ATOM      2  C2  <0> d   1      28.263  -2.602  30.791  0.00  0.00    -0.010 C 
ATOM      3  C4  <0> d   1      27.958  -1.279  30.085  0.00  0.00     0.039 C 
ATOM      4  C5  <0> d   1      28.064  -0.150  31.094  0.00  0.00    -0.067 C 
ATOM      5  C6  <0> d   1      28.785   0.918  30.754  0.00  0.00     0.053 C 
ATOM      6  C7  <0> d   1      28.908   2.045  31.685  0.00  0.00     0.149 C 
ATOM      7  O8  <0> d   1      29.821   2.842  31.606  0.00  0.00    -0.293 OA
ATOM      8  C9  <0> d   1      27.835   2.164  32.749  0.00  0.00     0.084 C 
ATOM      9  C10 <0> d   1      27.697   0.795  33.414  0.00  0.00     0.022 C 
ATOM     10  C11 <0> d   1      27.353  -0.287  32.404  0.00  0.00    -0.016 C 
ATOM     11  C12 <0> d   1      25.848  -0.222  32.135  0.00  0.00     0.020 C 
ATOM     12  C13 <0> d   1      27.647  -1.661  33.020  0.00  0.00     0.003 C 
ATOM     13  C15 <0> d   1      26.826  -1.823  34.296  0.00  0.00     0.007 C 
ATOM     14  C16 <0> d   1      26.978  -3.230  34.896  0.00  0.00     0.013 C 
ATOM     15  C17 <0> d   1      26.554  -4.220  33.827  0.00  0.00    -0.009 C 
ATOM     16  C18 <0> d   1      25.148  -3.876  33.332  0.00  0.00     0.018 C 
ATOM     17  C19 <0> d   1      27.572  -4.098  32.662  0.00  0.00     0.001 C 
ATOM     18  C21 <0> d   1      27.227  -5.332  31.821  0.00  0.00     0.009 C 
ATOM     19  C22 <0> d   1      27.002  -6.433  32.893  0.00  0.00     0.038 C 
ATOM     20  C23 <0> d   1      26.623  -5.697  34.202  0.00  0.00     0.062 C 
ATOM     21  C24 <0> d   1      27.697  -5.924  35.268  0.00  0.00     0.046 C 
ATOM     22  C26 <0> d   1      27.329  -2.759  31.994  0.00  0.00    -0.001 C 
ENDROOT
BRANCH  20  23
ATOM     23  O25 <0> d   1      25.352  -6.148  34.674  0.00  0.00    -0.389 OA
ATOM     24  H55 <0> d   1      25.347  -7.069  34.969  0.00  0.00     0.210 HD
ENDBRANCH  20  23
TORSDOF 1
ENDMDL
MODEL 122
REMARK CAVERDOCK RESULT:     -11.3      0.000      0.000
REMARK CAVERDOCK CONSTRAINTS:       0.0      0.0      0.0      0.0
REMARK CAVERDOCK TUNNEL: 121    -11.3      3.3    122.3
REMARK  1 active torsions:
REMARK  status: ('A' for Active; 'I' for Inactive)
REMARK    1  A    between atoms: C23_20  and  O25_22 
ROOT
ATOM      1  C1  <0> d   1      29.560  -4.473  30.850  0.00  0.00     0.010 C 
ATOM      2  C2  <0> d   1      28.153  -4.532  31.450  0.00  0.00    -0.010 C 
ATOM      3  C4  <0> d   1      28.175  -5.386  32.720  0.00  0.00     0.039 C 
ATOM      4  C5  <0> d   1      26.802  -5.337  33.365  0.00  0.00    -0.067 C 
ATOM      5  C6  <0> d   1      26.246  -6.493  33.726  0.00  0.00     0.053 C 
ATOM      6  C7  <0> d   1      24.928  -6.503  34.370  0.00  0.00     0.149 C 
ATOM      7  O8  <0> d   1      24.225  -7.493  34.370  0.00  0.00    -0.293 OA
ATOM      8  C9  <0> d   1      24.490  -5.213  35.034  0.00  0.00     0.084 C 
ATOM      9  C10 <0> d   1      24.705  -4.084  34.027  0.00  0.00     0.022 C 
ATOM     10  C11 <0> d   1      26.152  -4.004  33.573  0.00  0.00    -0.016 C 
ATOM     11  C12 <0> d   1      26.944  -3.252  34.644  0.00  0.00     0.020 C 
ATOM     12  C13 <0> d   1      26.229  -3.177  32.283  0.00  0.00     0.003 C 
ATOM     13  C15 <0> d   1      25.662  -1.785  32.548  0.00  0.00     0.007 C 
ATOM     14  C16 <0> d   1      25.826  -0.863  31.328  0.00  0.00     0.013 C 
ATOM     15  C17 <0> d   1      27.307  -0.812  31.003  0.00  0.00    -0.009 C 
ATOM     16  C18 <0> d   1      28.096  -0.392  32.244  0.00  0.00     0.018 C 
ATOM     17  C19 <0> d   1      27.728  -2.240  30.565  0.00  0.00     0.001 C 
ATOM     18  C21 <0> d   1      29.121  -1.986  29.977  0.00  0.00     0.009 C 
ATOM     19  C22 <0> d   1      28.925  -0.669  29.177  0.00  0.00     0.038 C 
ATOM     20  C23 <0> d   1      27.713   0.053  29.814  0.00  0.00     0.062 C 
ATOM     21  C24 <0> d   1      26.563   0.146  28.809  0.00  0.00     0.046 C 
ATOM     22  C26 <0> d   1      27.686  -3.117  31.802  0.00  0.00    -0.001 C 
ENDROOT
BRANCH  20  23
ATOM     23  O25 <0> d   1      28.091   1.359  30.258  0.00  0.00    -0.389 OA
ATOM     24  H55 <0> d   1      28.187   1.435  31.216  0.00  0.00     0.210 HD
ENDBRANCH  20  23
TORSDOF 1
ENDMDL
MODEL 123
REMARK CAVERDOCK RESULT:     -11.3      0.000      0.000
REMARK CAVERDOCK CONSTRAINTS:       0.0      0.0      0.0      0.0
REMARK CAVERDOCK TUNNEL: 122    -11.3      3.3    123.2
REMARK  1 active torsions:
REMARK  status: ('A' for Active; 'I' for Inactive)
REMARK    1  A    between atoms: C23_20  and  O25_22 
ROOT
ATOM      1  C1  <0> d   1      29.553  -4.520  30.913  0.00  0.00     0.010 C 
ATOM      2  C2  <0> d   1      28.147  -4.579  31.514  0.00  0.00    -0.010 C 
ATOM      3  C4  <0> d   1      28.168  -5.437  32.780  0.00  0.00     0.039 C 
ATOM      4  C5  <0> d   1      26.796  -5.388  33.427  0.00  0.00    -0.067 C 
ATOM      5  C6  <0> d   1      26.238  -6.544  33.783  0.00  0.00     0.053 C 
ATOM      6  C7  <0> d   1      24.920  -6.555  34.428  0.00  0.00     0.149 C 
ATOM      7  O8  <0> d   1      24.215  -7.543  34.425  0.00  0.00    -0.293 OA
ATOM      8  C9  <0> d   1      24.485  -5.266  35.099  0.00  0.00     0.084 C 
ATOM      9  C10 <0> d   1      24.702  -4.133  34.095  0.00  0.00     0.022 C 
ATOM     10  C11 <0> d   1      26.149  -4.055  33.640  0.00  0.00    -0.016 C 
ATOM     11  C12 <0> d   1      26.943  -3.309  34.715  0.00  0.00     0.020 C 
ATOM     12  C13 <0> d   1      26.227  -3.222  32.354  0.00  0.00     0.003 C 
ATOM     13  C15 <0> d   1      25.663  -1.830  32.625  0.00  0.00     0.007 C 
ATOM     14  C16 <0> d   1      25.828  -0.904  31.410  0.00  0.00     0.013 C 
ATOM     15  C17 <0> d   1      27.309  -0.855  31.083  0.00  0.00    -0.009 C 
ATOM     16  C18 <0> d   1      28.100  -0.441  32.325  0.00  0.00     0.018 C 
ATOM     17  C19 <0> d   1      27.726  -2.282  30.639  0.00  0.00     0.001 C 
ATOM     18  C21 <0> d   1      29.119  -2.028  30.051  0.00  0.00     0.009 C 
ATOM     19  C22 <0> d   1      28.926  -0.707  29.256  0.00  0.00     0.038 C 
ATOM     20  C23 <0> d   1      27.715   0.015  29.898  0.00  0.00     0.062 C 
ATOM     21  C24 <0> d   1      26.565   0.115  28.894  0.00  0.00     0.046 C 
ATOM     22  C26 <0> d   1      27.683  -3.164  31.872  0.00  0.00    -0.001 C 
ENDROOT
BRANCH  20  23
ATOM     23  O25 <0> d   1      28.096   1.318  30.346  0.00  0.00    -0.389 OA
ATOM     24  H55 <0> d   1      28.304   1.934  29.631  0.00  0.00     0.210 HD
ENDBRANCH  20  23
TORSDOF 1
ENDMDL
MODEL 124
REMARK CAVERDOCK RESULT:     -11.4      0.000      0.000
REMARK CAVERDOCK CONSTRAINTS:       0.0      0.0      0.0      0.0
REMARK CAVERDOCK TUNNEL: 123    -11.4      3.3    124.4
REMARK  1 active torsions:
REMARK  status: ('A' for Active; 'I' for Inactive)
REMARK    1  A    between atoms: C23_20  and  O25_22 
ROOT
ATOM      1  C1  <0> d   1      29.476  -4.663  30.941  0.00  0.00     0.010 C 
ATOM      2  C2  <0> d   1      28.076  -4.697  31.557  0.00  0.00    -0.010 C 
ATOM      3  C4  <0> d   1      28.093  -5.561  32.820  0.00  0.00     0.039 C 
ATOM      4  C5  <0> d   1      26.729  -5.487  33.482  0.00  0.00    -0.067 C 
ATOM      5  C6  <0> d   1      26.152  -6.634  33.840  0.00  0.00     0.053 C 
ATOM      6  C7  <0> d   1      24.841  -6.621  34.499  0.00  0.00     0.149 C 
ATOM      7  O8  <0> d   1      24.117  -7.595  34.499  0.00  0.00    -0.293 OA
ATOM      8  C9  <0> d   1      24.440  -5.327  35.179  0.00  0.00     0.084 C 
ATOM      9  C10 <0> d   1      24.668  -4.194  34.178  0.00  0.00     0.022 C 
ATOM     10  C11 <0> d   1      26.111  -4.143  33.708  0.00  0.00    -0.016 C 
ATOM     11  C12 <0> d   1      26.932  -3.417  34.776  0.00  0.00     0.020 C 
ATOM     12  C13 <0> d   1      26.192  -3.306  32.424  0.00  0.00     0.003 C 
ATOM     13  C15 <0> d   1      25.659  -1.904  32.707  0.00  0.00     0.007 C 
ATOM     14  C16 <0> d   1      25.829  -0.976  31.494  0.00  0.00     0.013 C 
ATOM     15  C17 <0> d   1      27.307  -0.955  31.151  0.00  0.00    -0.009 C 
ATOM     16  C18 <0> d   1      28.119  -0.563  32.386  0.00  0.00     0.018 C 
ATOM     17  C19 <0> d   1      27.691  -2.388  30.697  0.00  0.00     0.001 C 
ATOM     18  C21 <0> d   1      29.082  -2.160  30.095  0.00  0.00     0.009 C 
ATOM     19  C22 <0> d   1      28.907  -0.832  29.307  0.00  0.00     0.038 C 
ATOM     20  C23 <0> d   1      27.718  -0.089  29.965  0.00  0.00     0.062 C 
ATOM     21  C24 <0> d   1      26.559   0.038  28.974  0.00  0.00     0.046 C 
ATOM     22  C26 <0> d   1      27.644  -3.275  31.926  0.00  0.00    -0.001 C 
ENDROOT
BRANCH  20  23
ATOM     23  O25 <0> d   1      28.130   1.204  30.414  0.00  0.00    -0.389 OA
ATOM     24  H55 <0> d   1      27.555   1.586  31.092  0.00  0.00     0.210 HD
ENDBRANCH  20  23
TORSDOF 1
ENDMDL
MODEL 125
REMARK CAVERDOCK RESULT:     -11.3      0.000      0.000
REMARK CAVERDOCK CONSTRAINTS:       0.0      0.0      0.0      0.0
REMARK CAVERDOCK TUNNEL: 124    -11.3      3.3    125.5
REMARK  1 active torsions:
REMARK  status: ('A' for Active; 'I' for Inactive)
REMARK    1  A    between atoms: C23_20  and  O25_22 
ROOT
ATOM      1  C1  <0> d   1      29.460  -4.823  31.208  0.00  0.00     0.010 C 
ATOM      2  C2  <0> d   1      28.037  -4.836  31.772  0.00  0.00    -0.010 C 
ATOM      3  C4  <0> d   1      27.997  -5.694  33.039  0.00  0.00     0.039 C 
ATOM      4  C5  <0> d   1      26.611  -5.600  33.650  0.00  0.00    -0.067 C 
ATOM      5  C6  <0> d   1      26.007  -6.737  33.992  0.00  0.00     0.053 C 
ATOM      6  C7  <0> d   1      24.673  -6.705  34.602  0.00  0.00     0.149 C 
ATOM      7  O8  <0> d   1      23.937  -7.670  34.581  0.00  0.00    -0.293 OA
ATOM      8  C9  <0> d   1      24.263  -5.402  35.260  0.00  0.00     0.084 C 
ATOM      9  C10 <0> d   1      24.541  -4.278  34.263  0.00  0.00     0.022 C 
ATOM     10  C11 <0> d   1      26.001  -4.246  33.846  0.00  0.00    -0.016 C 
ATOM     11  C12 <0> d   1      26.791  -3.525  34.940  0.00  0.00     0.020 C 
ATOM     12  C13 <0> d   1      26.140  -3.418  32.562  0.00  0.00     0.003 C 
ATOM     13  C15 <0> d   1      25.614  -2.008  32.817  0.00  0.00     0.007 C 
ATOM     14  C16 <0> d   1      25.840  -1.089  31.606  0.00  0.00     0.013 C 
ATOM     15  C17 <0> d   1      27.330  -1.088  31.318  0.00  0.00    -0.009 C 
ATOM     16  C18 <0> d   1      28.101  -0.698  32.581  0.00  0.00     0.018 C 
ATOM     17  C19 <0> d   1      27.713  -2.528  30.886  0.00  0.00     0.001 C 
ATOM     18  C21 <0> d   1      29.128  -2.320  30.335  0.00  0.00     0.009 C 
ATOM     19  C22 <0> d   1      28.998  -0.994  29.535  0.00  0.00     0.038 C 
ATOM     20  C23 <0> d   1      27.795  -0.233  30.144  0.00  0.00     0.062 C 
ATOM     21  C24 <0> d   1      26.675  -0.098  29.110  0.00  0.00     0.046 C 
ATOM     22  C26 <0> d   1      27.610  -3.407  32.118  0.00  0.00    -0.001 C 
ENDROOT
BRANCH  20  23
ATOM     23  O25 <0> d   1      28.206   1.057  30.602  0.00  0.00    -0.389 OA
ATOM     24  H55 <0> d   1      28.473   1.078  31.531  0.00  0.00     0.210 HD
ENDBRANCH  20  23
TORSDOF 1
ENDMDL
MODEL 126
REMARK CAVERDOCK RESULT:     -11.3      0.000      0.000
REMARK CAVERDOCK CONSTRAINTS:       0.0      0.0      0.0      0.0
REMARK CAVERDOCK TUNNEL: 125    -11.3      3.3    126.1
REMARK  1 active torsions:
REMARK  status: ('A' for Active; 'I' for Inactive)
REMARK    1  A    between atoms: C23_20  and  O25_22 
ROOT
ATOM      1  C1  <0> d   1      29.493  -4.848  31.263  0.00  0.00     0.010 C 
ATOM      2  C2  <0> d   1      28.063  -4.875  31.808  0.00  0.00    -0.010 C 
ATOM      3  C4  <0> d   1      28.012  -5.749  33.064  0.00  0.00     0.039 C 
ATOM      4  C5  <0> d   1      26.617  -5.669  33.658  0.00  0.00    -0.067 C 
ATOM      5  C6  <0> d   1      26.015  -6.814  33.978  0.00  0.00     0.053 C 
ATOM      6  C7  <0> d   1      24.673  -6.795  34.571  0.00  0.00     0.149 C 
ATOM      7  O8  <0> d   1      23.942  -7.764  34.529  0.00  0.00    -0.293 OA
ATOM      8  C9  <0> d   1      24.247  -5.503  35.241  0.00  0.00     0.084 C 
ATOM      9  C10 <0> d   1      24.533  -4.365  34.261  0.00  0.00     0.022 C 
ATOM     10  C11 <0> d   1      25.998  -4.321  33.863  0.00  0.00    -0.016 C 
ATOM     11  C12 <0> d   1      26.770  -3.610  34.976  0.00  0.00     0.020 C 
ATOM     12  C13 <0> d   1      26.149  -3.477  32.591  0.00  0.00     0.003 C 
ATOM     13  C15 <0> d   1      25.613  -2.073  32.857  0.00  0.00     0.007 C 
ATOM     14  C16 <0> d   1      25.850  -1.137  31.661  0.00  0.00     0.013 C 
ATOM     15  C17 <0> d   1      27.342  -1.125  31.392  0.00  0.00    -0.009 C 
ATOM     16  C18 <0> d   1      28.096  -0.748  32.668  0.00  0.00     0.018 C 
ATOM     17  C19 <0> d   1      27.739  -2.558  30.947  0.00  0.00     0.001 C 
ATOM     18  C21 <0> d   1      29.159  -2.336  30.416  0.00  0.00     0.009 C 
ATOM     19  C22 <0> d   1      29.033  -1.002  29.631  0.00  0.00     0.038 C 
ATOM     20  C23 <0> d   1      27.818  -0.254  30.234  0.00  0.00     0.062 C 
ATOM     21  C24 <0> d   1      26.711  -0.111  29.188  0.00  0.00     0.046 C 
ATOM     22  C26 <0> d   1      27.624  -3.453  32.166  0.00  0.00    -0.001 C 
ENDROOT
BRANCH  20  23
ATOM     23  O25 <0> d   1      28.217   1.033  30.713  0.00  0.00    -0.389 OA
ATOM     24  H55 <0> d   1      28.500   1.641  30.017  0.00  0.00     0.210 HD
ENDBRANCH  20  23
TORSDOF 1
ENDMDL
MODEL 127
REMARK CAVERDOCK RESULT:     -11.0      0.000      0.000
REMARK CAVERDOCK CONSTRAINTS:       0.0      0.0      0.0      0.0
REMARK CAVERDOCK TUNNEL: 126    -11.0      3.3    127.1
REMARK  1 active torsions:
REMARK  status: ('A' for Active; 'I' for Inactive)
REMARK    1  A    between atoms: C23_20  and  O25_22 
ROOT
ATOM      1  C1  <0> d   1      29.299  -5.090  31.316  0.00  0.00     0.010 C 
ATOM      2  C2  <0> d   1      27.864  -5.051  31.846  0.00  0.00    -0.010 C 
ATOM      3  C4  <0> d   1      27.761  -5.913  33.107  0.00  0.00     0.039 C 
ATOM      4  C5  <0> d   1      26.366  -5.769  33.685  0.00  0.00    -0.067 C 
ATOM      5  C6  <0> d   1      25.711  -6.885  34.006  0.00  0.00     0.053 C 
ATOM      6  C7  <0> d   1      24.365  -6.804  34.585  0.00  0.00     0.149 C 
ATOM      7  O8  <0> d   1      23.594  -7.740  34.541  0.00  0.00    -0.293 OA
ATOM      8  C9  <0> d   1      23.989  -5.490  35.241  0.00  0.00     0.084 C 
ATOM      9  C10 <0> d   1      24.334  -4.373  34.257  0.00  0.00     0.022 C 
ATOM     10  C11 <0> d   1      25.803  -4.395  33.875  0.00  0.00    -0.016 C 
ATOM     11  C12 <0> d   1      26.594  -3.709  34.992  0.00  0.00     0.020 C 
ATOM     12  C13 <0> d   1      26.003  -3.566  32.599  0.00  0.00     0.003 C 
ATOM     13  C15 <0> d   1      25.526  -2.139  32.851  0.00  0.00     0.007 C 
ATOM     14  C16 <0> d   1      25.815  -1.222  31.651  0.00  0.00     0.013 C 
ATOM     15  C17 <0> d   1      27.310  -1.276  31.397  0.00  0.00    -0.009 C 
ATOM     16  C18 <0> d   1      28.065  -0.923  32.680  0.00  0.00     0.018 C 
ATOM     17  C19 <0> d   1      27.648  -2.728  30.966  0.00  0.00     0.001 C 
ATOM     18  C21 <0> d   1      29.083  -2.571  30.449  0.00  0.00     0.009 C 
ATOM     19  C22 <0> d   1      29.022  -1.238  29.654  0.00  0.00     0.038 C 
ATOM     20  C23 <0> d   1      27.835  -0.434  30.240  0.00  0.00     0.062 C 
ATOM     21  C24 <0> d   1      26.746  -0.251  29.181  0.00  0.00     0.046 C 
ATOM     22  C26 <0> d   1      27.482  -3.609  32.190  0.00  0.00    -0.001 C 
ENDROOT
BRANCH  20  23
ATOM     23  O25 <0> d   1      28.283   0.837  30.714  0.00  0.00    -0.389 OA
ATOM     24  H55 <0> d   1      28.314   0.908  31.678  0.00  0.00     0.210 HD
ENDBRANCH  20  23
TORSDOF 1
ENDMDL
MODEL 128
REMARK CAVERDOCK RESULT:     -10.6      0.000      0.000
REMARK CAVERDOCK CONSTRAINTS:       0.0      0.0      0.0      0.0
REMARK CAVERDOCK TUNNEL: 127    -10.6      3.2    128.3
REMARK  1 active torsions:
REMARK  status: ('A' for Active; 'I' for Inactive)
REMARK    1  A    between atoms: C23_20  and  O25_22 
ROOT
ATOM      1  C1  <0> d   1      29.258  -5.281  31.446  0.00  0.00     0.010 C 
ATOM      2  C2  <0> d   1      27.818  -5.246  31.964  0.00  0.00    -0.010 C 
ATOM      3  C4  <0> d   1      27.694  -6.152  33.192  0.00  0.00     0.039 C 
ATOM      4  C5  <0> d   1      26.295  -6.013  33.762  0.00  0.00    -0.067 C 
ATOM      5  C6  <0> d   1      25.625  -7.132  34.036  0.00  0.00     0.053 C 
ATOM      6  C7  <0> d   1      24.275  -7.057  34.605  0.00  0.00     0.149 C 
ATOM      7  O8  <0> d   1      23.494  -7.983  34.520  0.00  0.00    -0.293 OA
ATOM      8  C9  <0> d   1      23.906  -5.764  35.305  0.00  0.00     0.084 C 
ATOM      9  C10 <0> d   1      24.273  -4.615  34.365  0.00  0.00     0.022 C 
ATOM     10  C11 <0> d   1      25.746  -4.640  33.996  0.00  0.00    -0.016 C 
ATOM     11  C12 <0> d   1      26.533  -4.004  35.144  0.00  0.00     0.020 C 
ATOM     12  C13 <0> d   1      25.967  -3.768  32.753  0.00  0.00     0.003 C 
ATOM     13  C15 <0> d   1      25.503  -2.346  33.052  0.00  0.00     0.007 C 
ATOM     14  C16 <0> d   1      25.814  -1.390  31.889  0.00  0.00     0.013 C 
ATOM     15  C17 <0> d   1      27.310  -1.452  31.647  0.00  0.00    -0.009 C 
ATOM     16  C18 <0> d   1      28.057  -1.153  32.949  0.00  0.00     0.018 C 
ATOM     17  C19 <0> d   1      27.637  -2.891  31.167  0.00  0.00     0.001 C 
ATOM     18  C21 <0> d   1      29.077  -2.731  30.669  0.00  0.00     0.009 C 
ATOM     19  C22 <0> d   1      29.039  -1.370  29.922  0.00  0.00     0.038 C 
ATOM     20  C23 <0> d   1      27.855  -0.574  30.526  0.00  0.00     0.062 C 
ATOM     21  C24 <0> d   1      26.778  -0.341  29.464  0.00  0.00     0.046 C 
ATOM     22  C26 <0> d   1      27.449  -3.813  32.356  0.00  0.00    -0.001 C 
ENDROOT
BRANCH  20  23
ATOM     23  O25 <0> d   1      28.313   0.674  31.050  0.00  0.00    -0.389 OA
ATOM     24  H55 <0> d   1      28.325   1.392  30.403  0.00  0.00     0.210 HD
ENDBRANCH  20  23
TORSDOF 1
ENDMDL
MODEL 129
REMARK CAVERDOCK RESULT:      -9.7      0.000      0.000
REMARK CAVERDOCK CONSTRAINTS:       0.0      0.0      0.0      0.0
REMARK CAVERDOCK TUNNEL: 128     -9.7      3.2    129.1
REMARK  1 active torsions:
REMARK  status: ('A' for Active; 'I' for Inactive)
REMARK    1  A    between atoms: C23_20  and  O25_22 
ROOT
ATOM      1  C1  <0> d   1      29.104  -5.514  31.601  0.00  0.00     0.010 C 
ATOM      2  C2  <0> d   1      27.657  -5.421  32.090  0.00  0.00    -0.010 C 
ATOM      3  C4  <0> d   1      27.474  -6.315  33.319  0.00  0.00     0.039 C 
ATOM      4  C5  <0> d   1      26.070  -6.120  33.861  0.00  0.00    -0.067 C 
ATOM      5  C6  <0> d   1      25.352  -7.211  34.128  0.00  0.00     0.053 C 
ATOM      6  C7  <0> d   1      23.995  -7.081  34.669  0.00  0.00     0.149 C 
ATOM      7  O8  <0> d   1      23.181  -7.977  34.573  0.00  0.00    -0.293 OA
ATOM      8  C9  <0> d   1      23.663  -5.771  35.356  0.00  0.00     0.084 C 
ATOM      9  C10 <0> d   1      24.091  -4.642  34.418  0.00  0.00     0.022 C 
ATOM     10  C11 <0> d   1      25.569  -4.725  34.078  0.00  0.00    -0.016 C 
ATOM     11  C12 <0> d   1      26.357  -4.114  35.238  0.00  0.00     0.020 C 
ATOM     12  C13 <0> d   1      25.848  -3.869  32.836  0.00  0.00     0.003 C 
ATOM     13  C15 <0> d   1      25.433  -2.428  33.118  0.00  0.00     0.007 C 
ATOM     14  C16 <0> d   1      25.803  -1.492  31.957  0.00  0.00     0.013 C 
ATOM     15  C17 <0> d   1      27.300  -1.612  31.746  0.00  0.00    -0.009 C 
ATOM     16  C18 <0> d   1      28.033  -1.335  33.060  0.00  0.00     0.018 C 
ATOM     17  C19 <0> d   1      27.581  -3.065  31.279  0.00  0.00     0.001 C 
ATOM     18  C21 <0> d   1      29.037  -2.963  30.809  0.00  0.00     0.009 C 
ATOM     19  C22 <0> d   1      29.065  -1.605  30.055  0.00  0.00     0.038 C 
ATOM     20  C23 <0> d   1      27.901  -0.762  30.631  0.00  0.00     0.062 C 
ATOM     21  C24 <0> d   1      26.855  -0.493  29.547  0.00  0.00     0.046 C 
ATOM     22  C26 <0> d   1      27.335  -3.972  32.468  0.00  0.00    -0.001 C 
ENDROOT
BRANCH  20  23
ATOM     23  O25 <0> d   1      28.396   0.471  31.159  0.00  0.00    -0.389 OA
ATOM     24  H55 <0> d   1      28.444   0.494  32.124  0.00  0.00     0.210 HD
ENDBRANCH  20  23
TORSDOF 1
ENDMDL
MODEL 130
REMARK CAVERDOCK RESULT:      -8.6      0.000      0.000
REMARK CAVERDOCK CONSTRAINTS:       0.0      0.0      0.0      0.0
REMARK CAVERDOCK TUNNEL: 129     -8.6      3.1    130.4
REMARK  1 active torsions:
REMARK  status: ('A' for Active; 'I' for Inactive)
REMARK    1  A    between atoms: C23_20  and  O25_22 
ROOT
ATOM      1  C1  <0> d   1      29.016  -5.769  31.767  0.00  0.00     0.010 C 
ATOM      2  C2  <0> d   1      27.558  -5.639  32.214  0.00  0.00    -0.010 C 
ATOM      3  C4  <0> d   1      27.316  -6.532  33.434  0.00  0.00     0.039 C 
ATOM      4  C5  <0> d   1      25.902  -6.302  33.935  0.00  0.00    -0.067 C 
ATOM      5  C6  <0> d   1      25.149  -7.374  34.176  0.00  0.00     0.053 C 
ATOM      6  C7  <0> d   1      23.780  -7.211  34.678  0.00  0.00     0.149 C 
ATOM      7  O8  <0> d   1      22.946  -8.085  34.555  0.00  0.00    -0.293 OA
ATOM      8  C9  <0> d   1      23.463  -5.895  35.360  0.00  0.00     0.084 C 
ATOM      9  C10 <0> d   1      23.948  -4.775  34.440  0.00  0.00     0.022 C 
ATOM     10  C11 <0> d   1      25.432  -4.896  34.143  0.00  0.00    -0.016 C 
ATOM     11  C12 <0> d   1      26.202  -4.309  35.328  0.00  0.00     0.020 C 
ATOM     12  C13 <0> d   1      25.770  -4.043  32.912  0.00  0.00     0.003 C 
ATOM     13  C15 <0> d   1      25.384  -2.593  33.189  0.00  0.00     0.007 C 
ATOM     14  C16 <0> d   1      25.813  -1.662  32.043  0.00  0.00     0.013 C 
ATOM     15  C17 <0> d   1      27.312  -1.821  31.875  0.00  0.00    -0.009 C 
ATOM     16  C18 <0> d   1      28.012  -1.568  33.211  0.00  0.00     0.018 C 
ATOM     17  C19 <0> d   1      27.568  -3.279  31.410  0.00  0.00     0.001 C 
ATOM     18  C21 <0> d   1      29.039  -3.214  30.984  0.00  0.00     0.009 C 
ATOM     19  C22 <0> d   1      29.125  -1.855  30.237  0.00  0.00     0.038 C 
ATOM     20  C23 <0> d   1      27.967  -0.983  30.782  0.00  0.00     0.062 C 
ATOM     21  C24 <0> d   1      26.961  -0.684  29.669  0.00  0.00     0.046 C 
ATOM     22  C26 <0> d   1      27.264  -4.184  32.589  0.00  0.00    -0.001 C 
ENDROOT
BRANCH  20  23
ATOM     23  O25 <0> d   1      28.478   0.234  31.329  0.00  0.00    -0.389 OA
ATOM     24  H55 <0> d   1      29.343   0.143  31.751  0.00  0.00     0.210 HD
ENDBRANCH  20  23
TORSDOF 1
ENDMDL
MODEL 131
REMARK CAVERDOCK RESULT:      -7.4      0.000      0.000
REMARK CAVERDOCK CONSTRAINTS:       0.0      0.0      0.0      0.0
REMARK CAVERDOCK TUNNEL: 130     -7.4      3.1    131.3
REMARK  1 active torsions:
REMARK  status: ('A' for Active; 'I' for Inactive)
REMARK    1  A    between atoms: C23_20  and  O25_22 
ROOT
ATOM      1  C1  <0> d   1      28.062  -6.315  31.784  0.00  0.00     0.010 C 
ATOM      2  C2  <0> d   1      27.994  -4.810  32.054  0.00  0.00    -0.010 C 
ATOM      3  C4  <0> d   1      28.345  -4.045  30.776  0.00  0.00     0.039 C 
ATOM      4  C5  <0> d   1      28.157  -2.560  31.028  0.00  0.00    -0.067 C 
ATOM      5  C6  <0> d   1      29.145  -1.742  30.669  0.00  0.00     0.053 C 
ATOM      6  C7  <0> d   1      29.010  -0.295  30.873  0.00  0.00     0.149 C 
ATOM      7  O8  <0> d   1      29.978   0.436  30.927  0.00  0.00    -0.293 OA
ATOM      8  C9  <0> d   1      27.599   0.239  31.014  0.00  0.00     0.084 C 
ATOM      9  C10 <0> d   1      26.883  -0.627  32.051  0.00  0.00     0.022 C 
ATOM     10  C11 <0> d   1      26.879  -2.092  31.652  0.00  0.00    -0.016 C 
ATOM     11  C12 <0> d   1      25.752  -2.304  30.640  0.00  0.00     0.020 C 
ATOM     12  C13 <0> d   1      26.553  -2.947  32.884  0.00  0.00     0.003 C 
ATOM     13  C15 <0> d   1      25.195  -2.528  33.438  0.00  0.00     0.007 C 
ATOM     14  C16 <0> d   1      24.751  -3.432  34.599  0.00  0.00     0.013 C 
ATOM     15  C17 <0> d   1      24.726  -4.855  34.073  0.00  0.00    -0.009 C 
ATOM     16  C18 <0> d   1      23.850  -4.930  32.822  0.00  0.00     0.018 C 
ATOM     17  C19 <0> d   1      26.188  -5.237  33.720  0.00  0.00     0.001 C 
ATOM     18  C21 <0> d   1      26.071  -6.751  33.512  0.00  0.00     0.009 C 
ATOM     19  C22 <0> d   1      25.133  -7.190  34.670  0.00  0.00     0.038 C 
ATOM     20  C23 <0> d   1      24.309  -5.939  35.062  0.00  0.00     0.062 C 
ATOM     21  C24 <0> d   1      24.645  -5.510  36.492  0.00  0.00     0.046 C 
ATOM     22  C26 <0> d   1      26.577  -4.432  32.495  0.00  0.00    -0.001 C 
ENDROOT
BRANCH  20  23
ATOM     23  O25 <0> d   1      22.911  -6.209  34.941  0.00  0.00    -0.389 OA
ATOM     24  H55 <0> d   1      22.641  -7.059  35.313  0.00  0.00     0.210 HD
ENDBRANCH  20  23
TORSDOF 1
ENDMDL
MODEL 132
REMARK CAVERDOCK RESULT:      -6.7      0.000      0.000
REMARK CAVERDOCK CONSTRAINTS:       0.0      0.0      0.0      0.0
REMARK CAVERDOCK TUNNEL: 131     -6.7      3.0    132.5
REMARK  1 active torsions:
REMARK  status: ('A' for Active; 'I' for Inactive)
REMARK    1  A    between atoms: C23_20  and  O25_22 
ROOT
ATOM      1  C1  <0> d   1      27.689  -6.706  31.978  0.00  0.00     0.010 C 
ATOM      2  C2  <0> d   1      27.779  -5.190  32.171  0.00  0.00    -0.010 C 
ATOM      3  C4  <0> d   1      28.201  -4.532  30.856  0.00  0.00     0.039 C 
ATOM      4  C5  <0> d   1      28.169  -3.024  31.032  0.00  0.00    -0.067 C 
ATOM      5  C6  <0> d   1      29.235  -2.332  30.631  0.00  0.00     0.053 C 
ATOM      6  C7  <0> d   1      29.252  -0.871  30.761  0.00  0.00     0.149 C 
ATOM      7  O8  <0> d   1      30.291  -0.243  30.777  0.00  0.00    -0.293 OA
ATOM      8  C9  <0> d   1      27.904  -0.187  30.875  0.00  0.00     0.084 C 
ATOM      9  C10 <0> d   1      27.109  -0.920  31.955  0.00  0.00     0.022 C 
ATOM     10  C11 <0> d   1      26.950  -2.395  31.631  0.00  0.00    -0.016 C 
ATOM     11  C12 <0> d   1      25.801  -2.540  30.631  0.00  0.00     0.020 C 
ATOM     12  C13 <0> d   1      26.544  -3.148  32.905  0.00  0.00     0.003 C 
ATOM     13  C15 <0> d   1      25.239  -2.563  33.437  0.00  0.00     0.007 C 
ATOM     14  C16 <0> d   1      24.710  -3.356  34.642  0.00  0.00     0.013 C 
ATOM     15  C17 <0> d   1      24.535  -4.793  34.190  0.00  0.00    -0.009 C 
ATOM     16  C18 <0> d   1      23.649  -4.840  32.944  0.00  0.00     0.018 C 
ATOM     17  C19 <0> d   1      25.948  -5.342  33.856  0.00  0.00     0.001 C 
ATOM     18  C21 <0> d   1      25.673  -6.844  33.726  0.00  0.00     0.009 C 
ATOM     19  C22 <0> d   1      24.701  -7.124  34.904  0.00  0.00     0.038 C 
ATOM     20  C23 <0> d   1      24.013  -5.776  35.233  0.00  0.00     0.062 C 
ATOM     21  C24 <0> d   1      24.400  -5.312  36.639  0.00  0.00     0.046 C 
ATOM     22  C26 <0> d   1      26.411  -4.645  32.592  0.00  0.00    -0.001 C 
ENDROOT
BRANCH  20  23
ATOM     23  O25 <0> d   1      22.593  -5.905  35.126  0.00  0.00    -0.389 OA
ATOM     24  H55 <0> d   1      22.159  -5.140  34.725  0.00  0.00     0.210 HD
ENDBRANCH  20  23
TORSDOF 1
ENDMDL
MODEL 133
REMARK CAVERDOCK RESULT:      -5.8      0.000      0.000
REMARK CAVERDOCK CONSTRAINTS:       0.0      0.0      0.0      0.0
REMARK CAVERDOCK TUNNEL: 132     -5.8      3.0    133.5
REMARK  1 active torsions:
REMARK  status: ('A' for Active; 'I' for Inactive)
REMARK    1  A    between atoms: C23_20  and  O25_22 
ROOT
ATOM      1  C1  <0> d   1      26.942  -6.860  31.404  0.00  0.00     0.010 C 
ATOM      2  C2  <0> d   1      27.434  -5.464  31.794  0.00  0.00    -0.010 C 
ATOM      3  C4  <0> d   1      27.574  -4.602  30.537  0.00  0.00     0.039 C 
ATOM      4  C5  <0> d   1      27.947  -3.190  30.952  0.00  0.00    -0.067 C 
ATOM      5  C6  <0> d   1      28.970  -2.610  30.324  0.00  0.00     0.053 C 
ATOM      6  C7  <0> d   1      29.363  -1.241  30.673  0.00  0.00     0.149 C 
ATOM      7  O8  <0> d   1      30.472  -0.813  30.430  0.00  0.00    -0.293 OA
ATOM      8  C9  <0> d   1      28.310  -0.388  31.353  0.00  0.00     0.084 C 
ATOM      9  C10 <0> d   1      27.734  -1.206  32.509  0.00  0.00     0.022 C 
ATOM     10  C11 <0> d   1      27.149  -2.522  32.028  0.00  0.00    -0.016 C 
ATOM     11  C12 <0> d   1      25.749  -2.244  31.476  0.00  0.00     0.020 C 
ATOM     12  C13 <0> d   1      26.988  -3.468  33.226  0.00  0.00     0.003 C 
ATOM     13  C15 <0> d   1      26.079  -2.812  34.262  0.00  0.00     0.007 C 
ATOM     14  C16 <0> d   1      25.775  -3.761  35.432  0.00  0.00     0.013 C 
ATOM     15  C17 <0> d   1      25.144  -5.008  34.844  0.00  0.00    -0.009 C 
ATOM     16  C18 <0> d   1      23.934  -4.623  33.990  0.00  0.00     0.018 C 
ATOM     17  C19 <0> d   1      26.220  -5.692  33.960  0.00  0.00     0.001 C 
ATOM     18  C21 <0> d   1      25.580  -7.058  33.693  0.00  0.00     0.009 C 
ATOM     19  C22 <0> d   1      24.976  -7.435  35.074  0.00  0.00     0.038 C 
ATOM     20  C23 <0> d   1      24.752  -6.103  35.831  0.00  0.00     0.062 C 
ATOM     21  C24 <0> d   1      25.645  -6.042  37.072  0.00  0.00     0.046 C 
ATOM     22  C26 <0> d   1      26.424  -4.812  32.742  0.00  0.00    -0.001 C 
ENDROOT
BRANCH  20  23
ATOM     23  O25 <0> d   1      23.378  -5.968  36.201  0.00  0.00    -0.389 OA
ATOM     24  H55 <0> d   1      22.852  -6.766  36.055  0.00  0.00     0.210 HD
ENDBRANCH  20  23
TORSDOF 1
ENDMDL
MODEL 134
REMARK CAVERDOCK RESULT:      -4.4      0.000      0.000
REMARK CAVERDOCK CONSTRAINTS:       0.1      0.0      0.0      0.0
REMARK CAVERDOCK TUNNEL: 133     -4.4      3.0    134.2
REMARK  1 active torsions:
REMARK  status: ('A' for Active; 'I' for Inactive)
REMARK    1  A    between atoms: C23_20  and  O25_22 
ROOT
ATOM      1  C1  <0> d   1      26.694  -7.074  31.552  0.00  0.00     0.010 C 
ATOM      2  C2  <0> d   1      27.258  -5.701  31.926  0.00  0.00    -0.010 C 
ATOM      3  C4  <0> d   1      27.402  -4.847  30.664  0.00  0.00     0.039 C 
ATOM      4  C5  <0> d   1      27.848  -3.453  31.065  0.00  0.00    -0.067 C 
ATOM      5  C6  <0> d   1      28.878  -2.919  30.409  0.00  0.00     0.053 C 
ATOM      6  C7  <0> d   1      29.340  -1.568  30.744  0.00  0.00     0.149 C 
ATOM      7  O8  <0> d   1      30.461  -1.190  30.470  0.00  0.00    -0.293 OA
ATOM      8  C9  <0> d   1      28.345  -0.668  31.450  0.00  0.00     0.084 C 
ATOM      9  C10 <0> d   1      27.765  -1.459  32.623  0.00  0.00     0.022 C 
ATOM     10  C11 <0> d   1      27.109  -2.749  32.161  0.00  0.00    -0.016 C 
ATOM     11  C12 <0> d   1      25.709  -2.410  31.646  0.00  0.00     0.020 C 
ATOM     12  C13 <0> d   1      26.939  -3.685  33.365  0.00  0.00     0.003 C 
ATOM     13  C15 <0> d   1      26.089  -2.988  34.423  0.00  0.00     0.007 C 
ATOM     14  C16 <0> d   1      25.774  -3.921  35.604  0.00  0.00     0.013 C 
ATOM     15  C17 <0> d   1      25.073  -5.140  35.036  0.00  0.00    -0.009 C 
ATOM     16  C18 <0> d   1      23.859  -4.703  34.214  0.00  0.00     0.018 C 
ATOM     17  C19 <0> d   1      26.094  -5.872  34.125  0.00  0.00     0.001 C 
ATOM     18  C21 <0> d   1      25.387  -7.209  33.879  0.00  0.00     0.009 C 
ATOM     19  C22 <0> d   1      24.805  -7.558  35.276  0.00  0.00     0.038 C 
ATOM     20  C23 <0> d   1      24.661  -6.215  36.035  0.00  0.00     0.062 C 
ATOM     21  C24 <0> d   1      25.588  -6.193  37.252  0.00  0.00     0.046 C 
ATOM     22  C26 <0> d   1      26.304  -5.003  32.900  0.00  0.00    -0.001 C 
ENDROOT
BRANCH  20  23
ATOM     23  O25 <0> d   1      23.304  -6.020  36.442  0.00  0.00    -0.389 OA
ATOM     24  H55 <0> d   1      23.011  -5.100  36.402  0.00  0.00     0.210 HD
ENDBRANCH  20  23
TORSDOF 1
ENDMDL
MODEL 135
REMARK CAVERDOCK RESULT:      -2.7      0.000      0.000
REMARK CAVERDOCK CONSTRAINTS:       0.1      0.0      0.0      0.0
REMARK CAVERDOCK TUNNEL: 134     -2.7      3.0    135.3
REMARK  1 active torsions:
REMARK  status: ('A' for Active; 'I' for Inactive)
REMARK    1  A    between atoms: C23_20  and  O25_22 
ROOT
ATOM      1  C1  <0> d   1      26.965  -7.298  31.961  0.00  0.00     0.010 C 
ATOM      2  C2  <0> d   1      27.408  -5.857  32.225  0.00  0.00    -0.010 C 
ATOM      3  C4  <0> d   1      27.583  -5.123  30.894  0.00  0.00     0.039 C 
ATOM      4  C5  <0> d   1      27.907  -3.668  31.177  0.00  0.00    -0.067 C 
ATOM      5  C6  <0> d   1      28.942  -3.128  30.534  0.00  0.00     0.053 C 
ATOM      6  C7  <0> d   1      29.290  -1.720  30.756  0.00  0.00     0.149 C 
ATOM      7  O8  <0> d   1      30.399  -1.290  30.515  0.00  0.00    -0.293 OA
ATOM      8  C9  <0> d   1      28.190  -0.830  31.302  0.00  0.00     0.084 C 
ATOM      9  C10 <0> d   1      27.585  -1.542  32.512  0.00  0.00     0.022 C 
ATOM     10  C11 <0> d   1      27.049  -2.915  32.146  0.00  0.00    -0.016 C 
ATOM     11  C12 <0> d   1      25.668  -2.731  31.513  0.00  0.00     0.020 C 
ATOM     12  C13 <0> d   1      26.859  -3.738  33.426  0.00  0.00     0.003 C 
ATOM     13  C15 <0> d   1      25.893  -3.005  34.353  0.00  0.00     0.007 C 
ATOM     14  C16 <0> d   1      25.560  -3.837  35.601  0.00  0.00     0.013 C 
ATOM     15  C17 <0> d   1      24.982  -5.154  35.119  0.00  0.00    -0.009 C 
ATOM     16  C18 <0> d   1      23.801  -4.890  34.183  0.00  0.00     0.018 C 
ATOM     17  C19 <0> d   1      26.110  -5.896  34.353  0.00  0.00     0.001 C 
ATOM     18  C21 <0> d   1      25.511  -7.299  34.203  0.00  0.00     0.009 C 
ATOM     19  C22 <0> d   1      24.858  -7.549  35.590  0.00  0.00     0.038 C 
ATOM     20  C23 <0> d   1      24.573  -6.153  36.197  0.00  0.00     0.062 C 
ATOM     21  C24 <0> d   1      25.411  -5.943  37.460  0.00  0.00     0.046 C 
ATOM     22  C26 <0> d   1      26.345  -5.138  33.061  0.00  0.00    -0.001 C 
ENDROOT
BRANCH  20  23
ATOM     23  O25 <0> d   1      23.182  -6.018  36.496  0.00  0.00    -0.389 OA
ATOM     24  H55 <0> d   1      22.695  -5.472  35.864  0.00  0.00     0.210 HD
ENDBRANCH  20  23
TORSDOF 1
ENDMDL
MODEL 136
REMARK CAVERDOCK RESULT:      -0.5      0.000      0.000
REMARK CAVERDOCK CONSTRAINTS:       0.0      0.0      0.0      0.0
REMARK CAVERDOCK TUNNEL: 135     -0.5      3.0    136.1
REMARK  1 active torsions:
REMARK  status: ('A' for Active; 'I' for Inactive)
REMARK    1  A    between atoms: C23_20  and  O25_22 
ROOT
ATOM      1  C1  <0> d   1      28.397  -5.299  35.522  0.00  0.00     0.010 C 
ATOM      2  C2  <0> d   1      27.792  -4.331  34.503  0.00  0.00    -0.010 C 
ATOM      3  C4  <0> d   1      28.827  -4.012  33.422  0.00  0.00     0.039 C 
ATOM      4  C5  <0> d   1      28.174  -3.147  32.359  0.00  0.00    -0.067 C 
ATOM      5  C6  <0> d   1      28.818  -2.046  31.976  0.00  0.00     0.053 C 
ATOM      6  C7  <0> d   1      28.242  -1.182  30.939  0.00  0.00     0.149 C 
ATOM      7  O8  <0> d   1      28.565  -0.018  30.825  0.00  0.00    -0.293 OA
ATOM      8  C9  <0> d   1      27.221  -1.821  30.019  0.00  0.00     0.084 C 
ATOM      9  C10 <0> d   1      26.198  -2.540  30.899  0.00  0.00     0.022 C 
ATOM     10  C11 <0> d   1      26.857  -3.577  31.792  0.00  0.00    -0.016 C 
ATOM     11  C12 <0> d   1      27.089  -4.840  30.959  0.00  0.00     0.020 C 
ATOM     12  C13 <0> d   1      25.894  -3.949  32.926  0.00  0.00     0.003 C 
ATOM     13  C15 <0> d   1      24.599  -4.489  32.325  0.00  0.00     0.007 C 
ATOM     14  C16 <0> d   1      23.638  -4.998  33.411  0.00  0.00     0.013 C 
ATOM     15  C17 <0> d   1      24.377  -6.063  34.199  0.00  0.00    -0.009 C 
ATOM     16  C18 <0> d   1      24.906  -7.137  33.247  0.00  0.00     0.018 C 
ATOM     17  C19 <0> d   1      25.560  -5.362  34.918  0.00  0.00     0.001 C 
ATOM     18  C21 <0> d   1      26.015  -6.449  35.897  0.00  0.00     0.009 C 
ATOM     19  C22 <0> d   1      24.673  -7.026  36.425  0.00  0.00     0.038 C 
ATOM     20  C23 <0> d   1      23.610  -6.719  35.342  0.00  0.00     0.062 C 
ATOM     21  C24 <0> d   1      22.555  -5.757  35.894  0.00  0.00     0.046 C 
ATOM     22  C26 <0> d   1      26.565  -4.975  33.850  0.00  0.00    -0.001 C 
ENDROOT
BRANCH  20  23
ATOM     23  O25 <0> d   1      22.993  -7.929  34.896  0.00  0.00    -0.389 OA
ATOM     24  H55 <0> d   1      23.486  -8.390  34.204  0.00  0.00     0.210 HD
ENDBRANCH  20  23
TORSDOF 1
ENDMDL
MODEL 137
REMARK CAVERDOCK RESULT:       0.2      0.000      0.000
REMARK CAVERDOCK CONSTRAINTS:       0.0      0.0      0.0      0.0
REMARK CAVERDOCK TUNNEL: 136      0.2      3.0    137.2
REMARK  1 active torsions:
REMARK  status: ('A' for Active; 'I' for Inactive)
REMARK    1  A    between atoms: C23_20  and  O25_22 
ROOT
ATOM      1  C1  <0> d   1      28.400  -5.564  35.461  0.00  0.00     0.010 C 
ATOM      2  C2  <0> d   1      27.798  -4.556  34.479  0.00  0.00    -0.010 C 
ATOM      3  C4  <0> d   1      28.811  -4.251  33.373  0.00  0.00     0.039 C 
ATOM      4  C5  <0> d   1      28.157  -3.345  32.347  0.00  0.00    -0.067 C 
ATOM      5  C6  <0> d   1      28.827  -2.258  31.964  0.00  0.00     0.053 C 
ATOM      6  C7  <0> d   1      28.249  -1.356  30.962  0.00  0.00     0.149 C 
ATOM      7  O8  <0> d   1      28.608  -0.201  30.859  0.00  0.00    -0.293 OA
ATOM      8  C9  <0> d   1      27.180  -1.942  30.061  0.00  0.00     0.084 C 
ATOM      9  C10 <0> d   1      26.160  -2.644  30.958  0.00  0.00     0.022 C 
ATOM     10  C11 <0> d   1      26.810  -3.719  31.812  0.00  0.00    -0.016 C 
ATOM     11  C12 <0> d   1      26.973  -4.973  30.950  0.00  0.00     0.020 C 
ATOM     12  C13 <0> d   1      25.868  -4.080  32.968  0.00  0.00     0.003 C 
ATOM     13  C15 <0> d   1      24.538  -4.565  32.397  0.00  0.00     0.007 C 
ATOM     14  C16 <0> d   1      23.593  -5.062  33.502  0.00  0.00     0.013 C 
ATOM     15  C17 <0> d   1      24.318  -6.167  34.247  0.00  0.00    -0.009 C 
ATOM     16  C18 <0> d   1      24.782  -7.239  33.260  0.00  0.00     0.018 C 
ATOM     17  C19 <0> d   1      25.546  -5.520  34.942  0.00  0.00     0.001 C 
ATOM     18  C21 <0> d   1      25.993  -6.640  35.888  0.00  0.00     0.009 C 
ATOM     19  C22 <0> d   1      24.648  -7.182  36.446  0.00  0.00     0.038 C 
ATOM     20  C23 <0> d   1      23.564  -6.818  35.401  0.00  0.00     0.062 C 
ATOM     21  C24 <0> d   1      22.559  -5.833  36.002  0.00  0.00     0.046 C 
ATOM     22  C26 <0> d   1      26.531  -5.146  33.853  0.00  0.00    -0.001 C 
ENDROOT
BRANCH  20  23
ATOM     23  O25 <0> d   1      22.893  -7.998  34.952  0.00  0.00    -0.389 OA
ATOM     24  H55 <0> d   1      22.162  -7.827  34.343  0.00  0.00     0.210 HD
ENDBRANCH  20  23
TORSDOF 1
ENDMDL
MODEL 138
REMARK CAVERDOCK RESULT:       0.9      0.000      0.000
REMARK CAVERDOCK CONSTRAINTS:       0.0      0.0      0.0      0.0
REMARK CAVERDOCK TUNNEL: 137      0.9      2.9    138.1
REMARK  1 active torsions:
REMARK  status: ('A' for Active; 'I' for Inactive)
REMARK    1  A    between atoms: C23_20  and  O25_22 
ROOT
ATOM      1  C1  <0> d   1      28.512  -5.727  35.607  0.00  0.00     0.010 C 
ATOM      2  C2  <0> d   1      28.032  -4.868  34.434  0.00  0.00    -0.010 C 
ATOM      3  C4  <0> d   1      29.088  -4.878  33.327  0.00  0.00     0.039 C 
ATOM      4  C5  <0> d   1      28.546  -4.122  32.128  0.00  0.00    -0.067 C 
ATOM      5  C6  <0> d   1      29.330  -3.198  31.573  0.00  0.00     0.053 C 
ATOM      6  C7  <0> d   1      28.864  -2.448  30.402  0.00  0.00     0.149 C 
ATOM      7  O8  <0> d   1      29.343  -1.374  30.098  0.00  0.00    -0.293 OA
ATOM      8  C9  <0> d   1      27.754  -3.085  29.589  0.00  0.00     0.084 C 
ATOM      9  C10 <0> d   1      26.654  -3.501  30.566  0.00  0.00     0.022 C 
ATOM     10  C11 <0> d   1      27.176  -4.455  31.626  0.00  0.00    -0.016 C 
ATOM     11  C12 <0> d   1      27.222  -5.859  31.018  0.00  0.00     0.020 C 
ATOM     12  C13 <0> d   1      26.185  -4.497  32.797  0.00  0.00     0.003 C 
ATOM     13  C15 <0> d   1      24.821  -4.947  32.280  0.00  0.00     0.007 C 
ATOM     14  C16 <0> d   1      23.812  -5.132  33.426  0.00  0.00     0.013 C 
ATOM     15  C17 <0> d   1      24.408  -6.142  34.387  0.00  0.00    -0.009 C 
ATOM     16  C18 <0> d   1      24.774  -7.422  33.633  0.00  0.00     0.018 C 
ATOM     17  C19 <0> d   1      25.685  -5.500  34.992  0.00  0.00     0.001 C 
ATOM     18  C21 <0> d   1      26.000  -6.461  36.143  0.00  0.00     0.009 C 
ATOM     19  C22 <0> d   1      24.598  -6.753  36.746  0.00  0.00     0.038 C 
ATOM     20  C23 <0> d   1      23.573  -6.487  35.616  0.00  0.00     0.062 C 
ATOM     21  C24 <0> d   1      22.667  -5.312  35.988  0.00  0.00     0.046 C 
ATOM     22  C26 <0> d   1      26.721  -5.437  33.885  0.00  0.00    -0.001 C 
ENDROOT
BRANCH  20  23
ATOM     23  O25 <0> d   1      22.791  -7.658  35.371  0.00  0.00    -0.389 OA
ATOM     24  H55 <0> d   1      21.882  -7.599  35.696  0.00  0.00     0.210 HD
ENDBRANCH  20  23
TORSDOF 1
ENDMDL
MODEL 139
REMARK CAVERDOCK RESULT:       1.6      0.000      0.000
REMARK CAVERDOCK CONSTRAINTS:       0.0      0.0      0.0      0.0
REMARK CAVERDOCK TUNNEL: 138      1.6      2.9    139.1
REMARK  1 active torsions:
REMARK  status: ('A' for Active; 'I' for Inactive)
REMARK    1  A    between atoms: C23_20  and  O25_22 
ROOT
ATOM      1  C1  <0> d   1      28.382  -6.037  35.636  0.00  0.00     0.010 C 
ATOM      2  C2  <0> d   1      27.977  -5.145  34.461  0.00  0.00    -0.010 C 
ATOM      3  C4  <0> d   1      29.018  -5.265  33.345  0.00  0.00     0.039 C 
ATOM      4  C5  <0> d   1      28.541  -4.469  32.144  0.00  0.00    -0.067 C 
ATOM      5  C6  <0> d   1      29.405  -3.629  31.576  0.00  0.00     0.053 C 
ATOM      6  C7  <0> d   1      29.003  -2.846  30.402  0.00  0.00     0.149 C 
ATOM      7  O8  <0> d   1      29.580  -1.826  30.086  0.00  0.00    -0.293 OA
ATOM      8  C9  <0> d   1      27.830  -3.380  29.603  0.00  0.00     0.084 C 
ATOM      9  C10 <0> d   1      26.703  -3.681  30.592  0.00  0.00     0.022 C 
ATOM     10  C11 <0> d   1      27.140  -4.673  31.656  0.00  0.00    -0.016 C 
ATOM     11  C12 <0> d   1      27.047  -6.079  31.059  0.00  0.00     0.020 C 
ATOM     12  C13 <0> d   1      26.160  -4.610  32.834  0.00  0.00     0.003 C 
ATOM     13  C15 <0> d   1      24.755  -4.931  32.333  0.00  0.00     0.007 C 
ATOM     14  C16 <0> d   1      23.743  -5.010  33.487  0.00  0.00     0.013 C 
ATOM     15  C17 <0> d   1      24.247  -6.066  34.452  0.00  0.00    -0.009 C 
ATOM     16  C18 <0> d   1      24.482  -7.380  33.706  0.00  0.00     0.018 C 
ATOM     17  C19 <0> d   1      25.585  -5.544  35.041  0.00  0.00     0.001 C 
ATOM     18  C21 <0> d   1      25.816  -6.523  36.199  0.00  0.00     0.009 C 
ATOM     19  C22 <0> d   1      24.398  -6.674  36.815  0.00  0.00     0.038 C 
ATOM     20  C23 <0> d   1      23.394  -6.319  35.690  0.00  0.00     0.062 C 
ATOM     21  C24 <0> d   1      22.607  -5.060  36.060  0.00  0.00     0.046 C 
ATOM     22  C26 <0> d   1      26.612  -5.590  33.927  0.00  0.00    -0.001 C 
ENDROOT
BRANCH  20  23
ATOM     23  O25 <0> d   1      22.501  -7.412  35.461  0.00  0.00    -0.389 OA
ATOM     24  H55 <0> d   1      22.165  -7.462  34.556  0.00  0.00     0.210 HD
ENDBRANCH  20  23
TORSDOF 1
ENDMDL
MODEL 140
REMARK CAVERDOCK RESULT:       2.5      0.000      0.000
REMARK CAVERDOCK CONSTRAINTS:       0.1      0.0      0.0      0.0
REMARK CAVERDOCK TUNNEL: 139      2.5      2.9    140.1
REMARK  1 active torsions:
REMARK  status: ('A' for Active; 'I' for Inactive)
REMARK    1  A    between atoms: C23_20  and  O25_22 
ROOT
ATOM      1  C1  <0> d   1      28.475  -6.097  35.666  0.00  0.00     0.010 C 
ATOM      2  C2  <0> d   1      28.026  -5.240  34.480  0.00  0.00    -0.010 C 
ATOM      3  C4  <0> d   1      29.043  -5.365  33.344  0.00  0.00     0.039 C 
ATOM      4  C5  <0> d   1      28.524  -4.606  32.137  0.00  0.00    -0.067 C 
ATOM      5  C6  <0> d   1      29.358  -3.763  31.530  0.00  0.00     0.053 C 
ATOM      6  C7  <0> d   1      28.914  -3.015  30.348  0.00  0.00     0.149 C 
ATOM      7  O8  <0> d   1      29.463  -1.992  29.996  0.00  0.00    -0.293 OA
ATOM      8  C9  <0> d   1      27.734  -3.590  29.589  0.00  0.00     0.084 C 
ATOM      9  C10 <0> d   1      26.636  -3.890  30.609  0.00  0.00     0.022 C 
ATOM     10  C11 <0> d   1      27.117  -4.849  31.685  0.00  0.00    -0.016 C 
ATOM     11  C12 <0> d   1      27.038  -6.270  31.123  0.00  0.00     0.020 C 
ATOM     12  C13 <0> d   1      26.162  -4.779  32.884  0.00  0.00     0.003 C 
ATOM     13  C15 <0> d   1      24.753  -5.138  32.422  0.00  0.00     0.007 C 
ATOM     14  C16 <0> d   1      23.769  -5.211  33.601  0.00  0.00     0.013 C 
ATOM     15  C17 <0> d   1      24.316  -6.234  34.578  0.00  0.00    -0.009 C 
ATOM     16  C18 <0> d   1      24.560  -7.560  33.856  0.00  0.00     0.018 C 
ATOM     17  C19 <0> d   1      25.656  -5.673  35.124  0.00  0.00     0.001 C 
ATOM     18  C21 <0> d   1      25.932  -6.620  36.297  0.00  0.00     0.009 C 
ATOM     19  C22 <0> d   1      24.532  -6.785  36.949  0.00  0.00     0.038 C 
ATOM     20  C23 <0> d   1      23.496  -6.476  35.840  0.00  0.00     0.062 C 
ATOM     21  C24 <0> d   1      22.693  -5.224  36.199  0.00  0.00     0.046 C 
ATOM     22  C26 <0> d   1      26.659  -5.724  33.988  0.00  0.00    -0.001 C 
ENDROOT
BRANCH  20  23
ATOM     23  O25 <0> d   1      22.620  -7.591  35.656  0.00  0.00    -0.389 OA
ATOM     24  H55 <0> d   1      22.480  -8.116  36.455  0.00  0.00     0.210 HD
ENDBRANCH  20  23
TORSDOF 1
ENDMDL
MODEL 141
REMARK CAVERDOCK RESULT:       4.4      0.000      0.000
REMARK CAVERDOCK CONSTRAINTS:       0.1      0.0      0.0      0.0
REMARK CAVERDOCK TUNNEL: 140      4.4      2.9    141.5
REMARK  1 active torsions:
REMARK  status: ('A' for Active; 'I' for Inactive)
REMARK    1  A    between atoms: C23_20  and  O25_22 
ROOT
ATOM      1  C1  <0> d   1      28.270  -6.064  35.924  0.00  0.00     0.010 C 
ATOM      2  C2  <0> d   1      27.869  -5.296  34.662  0.00  0.00    -0.010 C 
ATOM      3  C4  <0> d   1      28.956  -5.461  33.597  0.00  0.00     0.039 C 
ATOM      4  C5  <0> d   1      28.490  -4.795  32.316  0.00  0.00    -0.067 C 
ATOM      5  C6  <0> d   1      29.337  -3.966  31.706  0.00  0.00     0.053 C 
ATOM      6  C7  <0> d   1      28.945  -3.307  30.455  0.00  0.00     0.149 C 
ATOM      7  O8  <0> d   1      29.487  -2.291  30.071  0.00  0.00    -0.293 OA
ATOM      8  C9  <0> d   1      27.828  -3.963  29.667  0.00  0.00     0.084 C 
ATOM      9  C10 <0> d   1      26.680  -4.232  30.639  0.00  0.00     0.022 C 
ATOM     10  C11 <0> d   1      27.120  -5.107  31.800  0.00  0.00    -0.016 C 
ATOM     11  C12 <0> d   1      27.112  -6.562  31.325  0.00  0.00     0.020 C 
ATOM     12  C13 <0> d   1      26.093  -4.991  32.934  0.00  0.00     0.003 C 
ATOM     13  C15 <0> d   1      24.724  -5.421  32.415  0.00  0.00     0.007 C 
ATOM     14  C16 <0> d   1      23.674  -5.450  33.537  0.00  0.00     0.013 C 
ATOM     15  C17 <0> d   1      24.188  -6.393  34.607  0.00  0.00    -0.009 C 
ATOM     16  C18 <0> d   1      24.510  -7.754  33.986  0.00  0.00     0.018 C 
ATOM     17  C19 <0> d   1      25.478  -5.760  35.193  0.00  0.00     0.001 C 
ATOM     18  C21 <0> d   1      25.708  -6.623  36.439  0.00  0.00     0.009 C 
ATOM     19  C22 <0> d   1      24.276  -6.789  37.017  0.00  0.00     0.038 C 
ATOM     20  C23 <0> d   1      23.300  -6.581  35.832  0.00  0.00     0.062 C 
ATOM     21  C24 <0> d   1      22.444  -5.334  36.063  0.00  0.00     0.046 C 
ATOM     22  C26 <0> d   1      26.548  -5.850  34.123  0.00  0.00    -0.001 C 
ENDROOT
BRANCH  20  23
ATOM     23  O25 <0> d   1      22.467  -7.731  35.669  0.00  0.00    -0.389 OA
ATOM     24  H55 <0> d   1      22.519  -8.132  34.791  0.00  0.00     0.210 HD
ENDBRANCH  20  23
TORSDOF 1
ENDMDL
MODEL 142
REMARK CAVERDOCK RESULT:       6.2      0.000      0.000
REMARK CAVERDOCK CONSTRAINTS:       0.1      0.0      0.0      0.0
REMARK CAVERDOCK TUNNEL: 141      6.2      2.9    142.3
REMARK  1 active torsions:
REMARK  status: ('A' for Active; 'I' for Inactive)
REMARK    1  A    between atoms: C23_20  and  O25_22 
ROOT
ATOM      1  C1  <0> d   1      28.529  -6.073  35.981  0.00  0.00     0.010 C 
ATOM      2  C2  <0> d   1      28.042  -5.331  34.735  0.00  0.00    -0.010 C 
ATOM      3  C4  <0> d   1      29.059  -5.509  33.604  0.00  0.00     0.039 C 
ATOM      4  C5  <0> d   1      28.506  -4.869  32.344  0.00  0.00    -0.067 C 
ATOM      5  C6  <0> d   1      29.305  -4.047  31.665  0.00  0.00     0.053 C 
ATOM      6  C7  <0> d   1      28.828  -3.414  30.431  0.00  0.00     0.149 C 
ATOM      7  O8  <0> d   1      29.337  -2.402  29.994  0.00  0.00    -0.293 OA
ATOM      8  C9  <0> d   1      27.667  -4.090  29.729  0.00  0.00     0.084 C 
ATOM      9  C10 <0> d   1      26.586  -4.348  30.779  0.00  0.00     0.022 C 
ATOM     10  C11 <0> d   1      27.107  -5.199  31.924  0.00  0.00    -0.016 C 
ATOM     11  C12 <0> d   1      27.078  -6.662  31.478  0.00  0.00     0.020 C 
ATOM     12  C13 <0> d   1      26.155  -5.068  33.121  0.00  0.00     0.003 C 
ATOM     13  C15 <0> d   1      24.758  -5.515  32.700  0.00  0.00     0.007 C 
ATOM     14  C16 <0> d   1      23.783  -5.528  33.888  0.00  0.00     0.013 C 
ATOM     15  C17 <0> d   1      24.373  -6.449  34.940  0.00  0.00    -0.009 C 
ATOM     16  C18 <0> d   1      24.663  -7.819  34.324  0.00  0.00     0.018 C 
ATOM     17  C19 <0> d   1      25.694  -5.797  35.429  0.00  0.00     0.001 C 
ATOM     18  C21 <0> d   1      26.010  -6.636  36.672  0.00  0.00     0.009 C 
ATOM     19  C22 <0> d   1      24.620  -6.800  37.346  0.00  0.00     0.038 C 
ATOM     20  C23 <0> d   1      23.568  -6.619  36.224  0.00  0.00     0.062 C 
ATOM     21  C24 <0> d   1      22.721  -5.372  36.487  0.00  0.00     0.046 C 
ATOM     22  C26 <0> d   1      26.692  -5.902  34.293  0.00  0.00    -0.001 C 
ENDROOT
BRANCH  20  23
ATOM     23  O25 <0> d   1      22.733  -7.776  36.136  0.00  0.00    -0.389 OA
ATOM     24  H55 <0> d   1      23.181  -8.558  35.787  0.00  0.00     0.210 HD
ENDBRANCH  20  23
TORSDOF 1
ENDMDL
MODEL 143
REMARK CAVERDOCK RESULT:       7.7      0.000      0.000
REMARK CAVERDOCK CONSTRAINTS:       0.1      0.0      0.0      0.0
REMARK CAVERDOCK TUNNEL: 142      7.7      2.8    143.7
REMARK  1 active torsions:
REMARK  status: ('A' for Active; 'I' for Inactive)
REMARK    1  A    between atoms: C23_20  and  O25_22 
ROOT
ATOM      1  C1  <0> d   1      26.566  -5.695  37.322  0.00  0.00     0.010 C 
ATOM      2  C2  <0> d   1      26.307  -4.606  36.279  0.00  0.00    -0.010 C 
ATOM      3  C4  <0> d   1      27.624  -3.908  35.931  0.00  0.00     0.039 C 
ATOM      4  C5  <0> d   1      27.370  -2.915  34.812  0.00  0.00    -0.067 C 
ATOM      5  C6  <0> d   1      27.842  -1.678  34.963  0.00  0.00     0.053 C 
ATOM      6  C7  <0> d   1      27.640  -0.681  33.905  0.00  0.00     0.149 C 
ATOM      7  O8  <0> d   1      27.699   0.510  34.131  0.00  0.00    -0.293 OA
ATOM      8  C9  <0> d   1      27.356  -1.218  32.517  0.00  0.00     0.084 C 
ATOM      9  C10 <0> d   1      26.238  -2.253  32.647  0.00  0.00     0.022 C 
ATOM     10  C11 <0> d   1      26.618  -3.372  33.601  0.00  0.00    -0.016 C 
ATOM     11  C12 <0> d   1      27.502  -4.363  32.840  0.00  0.00     0.020 C 
ATOM     12  C13 <0> d   1      25.349  -4.124  34.024  0.00  0.00     0.003 C 
ATOM     13  C15 <0> d   1      24.657  -4.677  32.781  0.00  0.00     0.007 C 
ATOM     14  C16 <0> d   1      23.446  -5.549  33.146  0.00  0.00     0.013 C 
ATOM     15  C17 <0> d   1      23.950  -6.660  34.047  0.00  0.00    -0.009 C 
ATOM     16  C18 <0> d   1      25.099  -7.401  33.362  0.00  0.00     0.018 C 
ATOM     17  C19 <0> d   1      24.453  -5.994  35.355  0.00  0.00     0.001 C 
ATOM     18  C21 <0> d   1      24.631  -7.209  36.273  0.00  0.00     0.009 C 
ATOM     19  C22 <0> d   1      23.374  -8.068  35.960  0.00  0.00     0.038 C 
ATOM     20  C23 <0> d   1      22.910  -7.661  34.540  0.00  0.00     0.062 C 
ATOM     21  C24 <0> d   1      21.529  -7.005  34.601  0.00  0.00     0.046 C 
ATOM     22  C26 <0> d   1      25.722  -5.238  35.013  0.00  0.00    -0.001 C 
ENDROOT
BRANCH  20  23
ATOM     23  O25 <0> d   1      22.877  -8.805  33.683  0.00  0.00    -0.389 OA
ATOM     24  H55 <0> d   1      22.494  -8.633  32.812  0.00  0.00     0.210 HD
ENDBRANCH  20  23
TORSDOF 1
ENDMDL
MODEL 144
REMARK CAVERDOCK RESULT:       9.4      0.000      0.000
REMARK CAVERDOCK CONSTRAINTS:       0.0      0.0      0.0      0.0
REMARK CAVERDOCK TUNNEL: 143      9.4      2.8    144.5
REMARK  1 active torsions:
REMARK  status: ('A' for Active; 'I' for Inactive)
REMARK    1  A    between atoms: C23_20  and  O25_22 
ROOT
ATOM      1  C1  <0> d   1      26.491  -5.809  37.442  0.00  0.00     0.010 C 
ATOM      2  C2  <0> d   1      26.271  -4.725  36.384  0.00  0.00    -0.010 C 
ATOM      3  C4  <0> d   1      27.606  -4.050  36.059  0.00  0.00     0.039 C 
ATOM      4  C5  <0> d   1      27.392  -3.063  34.926  0.00  0.00    -0.067 C 
ATOM      5  C6  <0> d   1      27.879  -1.832  35.077  0.00  0.00     0.053 C 
ATOM      6  C7  <0> d   1      27.716  -0.842  34.007  0.00  0.00     0.149 C 
ATOM      7  O8  <0> d   1      27.787   0.350  34.223  0.00  0.00    -0.293 OA
ATOM      8  C9  <0> d   1      27.454  -1.387  32.616  0.00  0.00     0.084 C 
ATOM      9  C10 <0> d   1      26.319  -2.404  32.730  0.00  0.00     0.022 C 
ATOM     10  C11 <0> d   1      26.660  -3.520  33.703  0.00  0.00    -0.016 C 
ATOM     11  C12 <0> d   1      27.546  -4.531  32.971  0.00  0.00     0.020 C 
ATOM     12  C13 <0> d   1      25.371  -4.249  34.104  0.00  0.00     0.003 C 
ATOM     13  C15 <0> d   1      24.699  -4.803  32.851  0.00  0.00     0.007 C 
ATOM     14  C16 <0> d   1      23.467  -5.655  33.195  0.00  0.00     0.013 C 
ATOM     15  C17 <0> d   1      23.934  -6.765  34.118  0.00  0.00    -0.009 C 
ATOM     16  C18 <0> d   1      25.087  -7.529  33.465  0.00  0.00     0.018 C 
ATOM     17  C19 <0> d   1      24.418  -6.094  35.431  0.00  0.00     0.001 C 
ATOM     18  C21 <0> d   1      24.557  -7.304  36.363  0.00  0.00     0.009 C 
ATOM     19  C22 <0> d   1      23.295  -8.146  36.030  0.00  0.00     0.038 C 
ATOM     20  C23 <0> d   1      22.869  -7.746  34.596  0.00  0.00     0.062 C 
ATOM     21  C24 <0> d   1      21.497  -7.068  34.620  0.00  0.00     0.046 C 
ATOM     22  C26 <0> d   1      25.705  -5.360  35.110  0.00  0.00    -0.001 C 
ENDROOT
BRANCH  20  23
ATOM     23  O25 <0> d   1      22.838  -8.896  33.748  0.00  0.00    -0.389 OA
ATOM     24  H55 <0> d   1      23.060  -9.722  34.199  0.00  0.00     0.210 HD
ENDBRANCH  20  23
TORSDOF 1
ENDMDL
MODEL 145
REMARK CAVERDOCK RESULT:      10.1      0.000      0.000
REMARK CAVERDOCK CONSTRAINTS:       0.2      0.0      0.0      0.0
REMARK CAVERDOCK TUNNEL: 144     10.1      2.8    145.1
REMARK  1 active torsions:
REMARK  status: ('A' for Active; 'I' for Inactive)
REMARK    1  A    between atoms: C23_20  and  O25_22 
ROOT
ATOM      1  C1  <0> d   1      26.452  -5.878  37.459  0.00  0.00     0.010 C 
ATOM      2  C2  <0> d   1      26.258  -4.796  36.394  0.00  0.00    -0.010 C 
ATOM      3  C4  <0> d   1      27.607  -4.148  36.073  0.00  0.00     0.039 C 
ATOM      4  C5  <0> d   1      27.416  -3.162  34.934  0.00  0.00    -0.067 C 
ATOM      5  C6  <0> d   1      27.927  -1.940  35.081  0.00  0.00     0.053 C 
ATOM      6  C7  <0> d   1      27.787  -0.953  34.005  0.00  0.00     0.149 C 
ATOM      7  O8  <0> d   1      27.881   0.239  34.216  0.00  0.00    -0.293 OA
ATOM      8  C9  <0> d   1      27.521  -1.499  32.616  0.00  0.00     0.084 C 
ATOM      9  C10 <0> d   1      26.366  -2.494  32.730  0.00  0.00     0.022 C 
ATOM     10  C11 <0> d   1      26.681  -3.612  33.709  0.00  0.00    -0.016 C 
ATOM     11  C12 <0> d   1      27.551  -4.643  32.986  0.00  0.00     0.020 C 
ATOM     12  C13 <0> d   1      25.377  -4.314  34.108  0.00  0.00     0.003 C 
ATOM     13  C15 <0> d   1      24.700  -4.861  32.855  0.00  0.00     0.007 C 
ATOM     14  C16 <0> d   1      23.450  -5.686  33.198  0.00  0.00     0.013 C 
ATOM     15  C17 <0> d   1      23.891  -6.801  34.128  0.00  0.00    -0.009 C 
ATOM     16  C18 <0> d   1      25.033  -7.590  33.484  0.00  0.00     0.018 C 
ATOM     17  C19 <0> d   1      24.383  -6.134  35.440  0.00  0.00     0.001 C 
ATOM     18  C21 <0> d   1      24.494  -7.341  36.378  0.00  0.00     0.009 C 
ATOM     19  C22 <0> d   1      23.218  -8.161  36.044  0.00  0.00     0.038 C 
ATOM     20  C23 <0> d   1      22.806  -7.759  34.606  0.00  0.00     0.062 C 
ATOM     21  C24 <0> d   1      21.447  -7.055  34.621  0.00  0.00     0.046 C 
ATOM     22  C26 <0> d   1      25.685  -5.425  35.121  0.00  0.00    -0.001 C 
ENDROOT
BRANCH  20  23
ATOM     23  O25 <0> d   1      22.757  -8.913  33.764  0.00  0.00    -0.389 OA
ATOM     24  H55 <0> d   1      22.143  -9.595  34.067  0.00  0.00     0.210 HD
ENDBRANCH  20  23
TORSDOF 1
ENDMDL
MODEL 146
REMARK CAVERDOCK RESULT:      13.1      0.000      0.000
REMARK CAVERDOCK CONSTRAINTS:       0.1      0.0      0.0      0.0
REMARK CAVERDOCK TUNNEL: 145     13.1      2.7    146.2
REMARK  1 active torsions:
REMARK  status: ('A' for Active; 'I' for Inactive)
REMARK    1  A    between atoms: C23_20  and  O25_22 
ROOT
ATOM      1  C1  <0> d   1      26.310  -6.022  37.602  0.00  0.00     0.010 C 
ATOM      2  C2  <0> d   1      26.163  -4.950  36.520  0.00  0.00    -0.010 C 
ATOM      3  C4  <0> d   1      27.526  -4.308  36.247  0.00  0.00     0.039 C 
ATOM      4  C5  <0> d   1      27.385  -3.333  35.093  0.00  0.00    -0.067 C 
ATOM      5  C6  <0> d   1      27.892  -2.111  35.249  0.00  0.00     0.053 C 
ATOM      6  C7  <0> d   1      27.800  -1.134  34.159  0.00  0.00     0.149 C 
ATOM      7  O8  <0> d   1      27.888   0.060  34.362  0.00  0.00    -0.293 OA
ATOM      8  C9  <0> d   1      27.588  -1.693  32.766  0.00  0.00     0.084 C 
ATOM      9  C10 <0> d   1      26.426  -2.683  32.842  0.00  0.00     0.022 C 
ATOM     10  C11 <0> d   1      26.698  -3.792  33.844  0.00  0.00    -0.016 C 
ATOM     11  C12 <0> d   1      27.593  -4.833  33.166  0.00  0.00     0.020 C 
ATOM     12  C13 <0> d   1      25.376  -4.487  34.197  0.00  0.00     0.003 C 
ATOM     13  C15 <0> d   1      24.749  -5.043  32.922  0.00  0.00     0.007 C 
ATOM     14  C16 <0> d   1      23.483  -5.863  33.222  0.00  0.00     0.013 C 
ATOM     15  C17 <0> d   1      23.884  -6.969  34.179  0.00  0.00    -0.009 C 
ATOM     16  C18 <0> d   1      25.047  -7.768  33.589  0.00  0.00     0.018 C 
ATOM     17  C19 <0> d   1      24.324  -6.291  35.504  0.00  0.00     0.001 C 
ATOM     18  C21 <0> d   1      24.393  -7.490  36.457  0.00  0.00     0.009 C 
ATOM     19  C22 <0> d   1      23.129  -8.309  36.079  0.00  0.00     0.038 C 
ATOM     20  C23 <0> d   1      22.776  -7.920  34.622  0.00  0.00     0.062 C 
ATOM     21  C24 <0> d   1      21.420  -7.212  34.576  0.00  0.00     0.046 C 
ATOM     22  C26 <0> d   1      25.640  -5.590  35.231  0.00  0.00    -0.001 C 
ENDROOT
BRANCH  20  23
ATOM     23  O25 <0> d   1      22.758  -9.081  33.789  0.00  0.00    -0.389 OA
ATOM     24  H55 <0> d   1      23.095  -8.930  32.896  0.00  0.00     0.210 HD
ENDBRANCH  20  23
TORSDOF 1
ENDMDL
MODEL 147
REMARK CAVERDOCK RESULT:      15.2      0.000      0.000
REMARK CAVERDOCK CONSTRAINTS:       0.4      0.0      0.0      0.0
REMARK CAVERDOCK TUNNEL: 146     15.2      2.7    147.3
REMARK  1 active torsions:
REMARK  status: ('A' for Active; 'I' for Inactive)
REMARK    1  A    between atoms: C23_20  and  O25_22 
ROOT
ATOM      1  C1  <0> d   1      26.293  -6.172  37.658  0.00  0.00     0.010 C 
ATOM      2  C2  <0> d   1      26.153  -5.080  36.595  0.00  0.00    -0.010 C 
ATOM      3  C4  <0> d   1      27.523  -4.457  36.319  0.00  0.00     0.039 C 
ATOM      4  C5  <0> d   1      27.387  -3.462  35.181  0.00  0.00    -0.067 C 
ATOM      5  C6  <0> d   1      27.916  -2.251  35.352  0.00  0.00     0.053 C 
ATOM      6  C7  <0> d   1      27.829  -1.255  34.278  0.00  0.00     0.149 C 
ATOM      7  O8  <0> d   1      27.939  -0.066  34.499  0.00  0.00    -0.293 OA
ATOM      8  C9  <0> d   1      27.595  -1.788  32.878  0.00  0.00     0.084 C 
ATOM      9  C10 <0> d   1      26.418  -2.761  32.950  0.00  0.00     0.022 C 
ATOM     10  C11 <0> d   1      26.682  -3.890  33.932  0.00  0.00    -0.016 C 
ATOM     11  C12 <0> d   1      27.552  -4.934  33.229  0.00  0.00     0.020 C 
ATOM     12  C13 <0> d   1      25.352  -4.568  34.286  0.00  0.00     0.003 C 
ATOM     13  C15 <0> d   1      24.704  -5.095  33.009  0.00  0.00     0.007 C 
ATOM     14  C16 <0> d   1      23.428  -5.898  33.309  0.00  0.00     0.013 C 
ATOM     15  C17 <0> d   1      23.819  -7.026  34.244  0.00  0.00    -0.009 C 
ATOM     16  C18 <0> d   1      24.964  -7.834  33.631  0.00  0.00     0.018 C 
ATOM     17  C19 <0> d   1      24.282  -6.376  35.575  0.00  0.00     0.001 C 
ATOM     18  C21 <0> d   1      24.341  -7.590  36.509  0.00  0.00     0.009 C 
ATOM     19  C22 <0> d   1      23.060  -8.383  36.130  0.00  0.00     0.038 C 
ATOM     20  C23 <0> d   1      22.700  -7.965  34.683  0.00  0.00     0.062 C 
ATOM     21  C24 <0> d   1      21.356  -7.235  34.661  0.00  0.00     0.046 C 
ATOM     22  C26 <0> d   1      25.607  -5.691  35.301  0.00  0.00    -0.001 C 
ENDROOT
BRANCH  20  23
ATOM     23  O25 <0> d   1      22.655  -9.113  33.832  0.00  0.00    -0.389 OA
ATOM     24  H55 <0> d   1      22.276  -8.941  32.960  0.00  0.00     0.210 HD
ENDBRANCH  20  23
TORSDOF 1
ENDMDL
MODEL 148
REMARK CAVERDOCK RESULT:      16.8      0.000      0.000
REMARK CAVERDOCK CONSTRAINTS:       0.3      0.0      0.0      0.0
REMARK CAVERDOCK TUNNEL: 147     16.8      2.6    148.2
REMARK  1 active torsions:
REMARK  status: ('A' for Active; 'I' for Inactive)
REMARK    1  A    between atoms: C23_20  and  O25_22 
ROOT
ATOM      1  C1  <0> d   1      26.059  -6.163  37.751  0.00  0.00     0.010 C 
ATOM      2  C2  <0> d   1      25.958  -5.087  36.668  0.00  0.00    -0.010 C 
ATOM      3  C4  <0> d   1      27.333  -4.452  36.448  0.00  0.00     0.039 C 
ATOM      4  C5  <0> d   1      27.241  -3.473  35.292  0.00  0.00    -0.067 C 
ATOM      5  C6  <0> d   1      27.749  -2.255  35.471  0.00  0.00     0.053 C 
ATOM      6  C7  <0> d   1      27.702  -1.273  34.381  0.00  0.00     0.149 C 
ATOM      7  O8  <0> d   1      27.789  -0.081  34.591  0.00  0.00    -0.293 OA
ATOM      8  C9  <0> d   1      27.539  -1.827  32.979  0.00  0.00     0.084 C 
ATOM      9  C10 <0> d   1      26.370  -2.811  33.009  0.00  0.00     0.022 C 
ATOM     10  C11 <0> d   1      26.599  -3.924  34.017  0.00  0.00    -0.016 C 
ATOM     11  C12 <0> d   1      27.512  -4.968  33.369  0.00  0.00     0.020 C 
ATOM     12  C13 <0> d   1      25.261  -4.613  34.318  0.00  0.00     0.003 C 
ATOM     13  C15 <0> d   1      24.678  -5.162  33.019  0.00  0.00     0.007 C 
ATOM     14  C16 <0> d   1      23.398  -5.975  33.270  0.00  0.00     0.013 C 
ATOM     15  C17 <0> d   1      23.756  -7.087  34.237  0.00  0.00    -0.009 C 
ATOM     16  C18 <0> d   1      24.937  -7.890  33.689  0.00  0.00     0.018 C 
ATOM     17  C19 <0> d   1      24.150  -6.415  35.579  0.00  0.00     0.001 C 
ATOM     18  C21 <0> d   1      24.178  -7.617  36.531  0.00  0.00     0.009 C 
ATOM     19  C22 <0> d   1      22.924  -8.428  36.103  0.00  0.00     0.038 C 
ATOM     20  C23 <0> d   1      22.628  -8.032  34.636  0.00  0.00     0.062 C 
ATOM     21  C24 <0> d   1      21.279  -7.317  34.541  0.00  0.00     0.046 C 
ATOM     22  C26 <0> d   1      25.480  -5.720  35.358  0.00  0.00    -0.001 C 
ENDROOT
BRANCH  20  23
ATOM     23  O25 <0> d   1      22.634  -9.192  33.799  0.00  0.00    -0.389 OA
ATOM     24  H55 <0> d   1      21.925  -9.819  33.992  0.00  0.00     0.210 HD
ENDBRANCH  20  23
TORSDOF 1
ENDMDL
MODEL 149
REMARK CAVERDOCK RESULT:      21.9      0.000      0.000
REMARK CAVERDOCK CONSTRAINTS:       0.4      0.0      0.0      0.0
REMARK CAVERDOCK TUNNEL: 148     21.9      2.5    149.5
REMARK  1 active torsions:
REMARK  status: ('A' for Active; 'I' for Inactive)
REMARK    1  A    between atoms: C23_20  and  O25_22 
ROOT
ATOM      1  C1  <0> d   1      25.982  -6.382  37.945  0.00  0.00     0.010 C 
ATOM      2  C2  <0> d   1      25.920  -5.296  36.869  0.00  0.00    -0.010 C 
ATOM      3  C4  <0> d   1      27.310  -4.684  36.678  0.00  0.00     0.039 C 
ATOM      4  C5  <0> d   1      27.255  -3.695  35.528  0.00  0.00    -0.067 C 
ATOM      5  C6  <0> d   1      27.782  -2.487  35.726  0.00  0.00     0.053 C 
ATOM      6  C7  <0> d   1      27.772  -1.497  34.643  0.00  0.00     0.149 C 
ATOM      7  O8  <0> d   1      27.876  -0.308  34.864  0.00  0.00    -0.293 OA
ATOM      8  C9  <0> d   1      27.625  -2.037  33.234  0.00  0.00     0.084 C 
ATOM      9  C10 <0> d   1      26.438  -3.001  33.235  0.00  0.00     0.022 C 
ATOM     10  C11 <0> d   1      26.629  -4.126  34.238  0.00  0.00    -0.016 C 
ATOM     11  C12 <0> d   1      27.536  -5.180  33.600  0.00  0.00     0.020 C 
ATOM     12  C13 <0> d   1      25.274  -4.792  34.510  0.00  0.00     0.003 C 
ATOM     13  C15 <0> d   1      24.706  -5.322  33.197  0.00  0.00     0.007 C 
ATOM     14  C16 <0> d   1      23.407  -6.114  33.417  0.00  0.00     0.013 C 
ATOM     15  C17 <0> d   1      23.728  -7.239  34.383  0.00  0.00    -0.009 C 
ATOM     16  C18 <0> d   1      24.904  -8.059  33.850  0.00  0.00     0.018 C 
ATOM     17  C19 <0> d   1      24.109  -6.584  35.737  0.00  0.00     0.001 C 
ATOM     18  C21 <0> d   1      24.099  -7.793  36.680  0.00  0.00     0.009 C 
ATOM     19  C22 <0> d   1      22.839  -8.579  36.223  0.00  0.00     0.038 C 
ATOM     20  C23 <0> d   1      22.577  -8.167  34.754  0.00  0.00     0.062 C 
ATOM     21  C24 <0> d   1      21.242  -7.428  34.640  0.00  0.00     0.046 C 
ATOM     22  C26 <0> d   1      25.455  -5.911  35.546  0.00  0.00    -0.001 C 
ENDROOT
BRANCH  20  23
ATOM     23  O25 <0> d   1      22.578  -9.320  33.908  0.00  0.00    -0.389 OA
ATOM     24  H55 <0> d   1      23.461  -9.637  33.677  0.00  0.00     0.210 HD
ENDBRANCH  20  23
TORSDOF 1
ENDMDL
MODEL 150
REMARK CAVERDOCK RESULT:      23.9      0.000      0.000
REMARK CAVERDOCK CONSTRAINTS:       0.4      0.0      0.0      0.0
REMARK CAVERDOCK TUNNEL: 149     23.9      2.5    150.3
REMARK  1 active torsions:
REMARK  status: ('A' for Active; 'I' for Inactive)
REMARK    1  A    between atoms: C23_20  and  O25_22 
ROOT
ATOM      1  C1  <0> d   1      25.901  -6.345  38.095  0.00  0.00     0.010 C 
ATOM      2  C2  <0> d   1      25.856  -5.267  37.009  0.00  0.00    -0.010 C 
ATOM      3  C4  <0> d   1      27.245  -4.644  36.851  0.00  0.00     0.039 C 
ATOM      4  C5  <0> d   1      27.211  -3.663  35.693  0.00  0.00    -0.067 C 
ATOM      5  C6  <0> d   1      27.721  -2.449  35.895  0.00  0.00     0.053 C 
ATOM      6  C7  <0> d   1      27.730  -1.467  34.805  0.00  0.00     0.149 C 
ATOM      7  O8  <0> d   1      27.817  -0.275  35.019  0.00  0.00    -0.293 OA
ATOM      8  C9  <0> d   1      27.625  -2.019  33.397  0.00  0.00     0.084 C 
ATOM      9  C10 <0> d   1      26.448  -2.993  33.374  0.00  0.00     0.022 C 
ATOM     10  C11 <0> d   1      26.623  -4.109  34.390  0.00  0.00    -0.016 C 
ATOM     11  C12 <0> d   1      27.556  -5.159  33.783  0.00  0.00     0.020 C 
ATOM     12  C13 <0> d   1      25.268  -4.787  34.631  0.00  0.00     0.003 C 
ATOM     13  C15 <0> d   1      24.739  -5.331  33.307  0.00  0.00     0.007 C 
ATOM     14  C16 <0> d   1      23.442  -6.134  33.500  0.00  0.00     0.013 C 
ATOM     15  C17 <0> d   1      23.749  -7.249  34.482  0.00  0.00    -0.009 C 
ATOM     16  C18 <0> d   1      24.946  -8.061  33.986  0.00  0.00     0.018 C 
ATOM     17  C19 <0> d   1      24.088  -6.581  35.841  0.00  0.00     0.001 C 
ATOM     18  C21 <0> d   1      24.065  -7.783  36.792  0.00  0.00     0.009 C 
ATOM     19  C22 <0> d   1      22.824  -8.584  36.309  0.00  0.00     0.038 C 
ATOM     20  C23 <0> d   1      22.597  -8.186  34.830  0.00  0.00     0.062 C 
ATOM     21  C24 <0> d   1      21.258  -7.460  34.676  0.00  0.00     0.046 C 
ATOM     22  C26 <0> d   1      25.432  -5.896  35.680  0.00  0.00    -0.001 C 
ENDROOT
BRANCH  20  23
ATOM     23  O25 <0> d   1      22.630  -9.345  33.993  0.00  0.00    -0.389 OA
ATOM     24  H55 <0> d   1      23.489  -9.789  33.972  0.00  0.00     0.210 HD
ENDBRANCH  20  23
TORSDOF 1
ENDMDL
MODEL 151
REMARK CAVERDOCK RESULT:      27.3      0.000      0.000
REMARK CAVERDOCK CONSTRAINTS:       0.6      0.0      0.0      0.0
REMARK CAVERDOCK TUNNEL: 150     27.3      2.4    151.5
REMARK  1 active torsions:
REMARK  status: ('A' for Active; 'I' for Inactive)
REMARK    1  A    between atoms: C23_20  and  O25_22 
ROOT
ATOM      1  C1  <0> d   1      25.826  -6.465  38.180  0.00  0.00     0.010 C 
ATOM      2  C2  <0> d   1      25.802  -5.394  37.087  0.00  0.00    -0.010 C 
ATOM      3  C4  <0> d   1      27.194  -4.775  36.947  0.00  0.00     0.039 C 
ATOM      4  C5  <0> d   1      27.182  -3.803  35.782  0.00  0.00    -0.067 C 
ATOM      5  C6  <0> d   1      27.692  -2.588  35.984  0.00  0.00     0.053 C 
ATOM      6  C7  <0> d   1      27.721  -1.614  34.887  0.00  0.00     0.149 C 
ATOM      7  O8  <0> d   1      27.808  -0.421  35.095  0.00  0.00    -0.293 OA
ATOM      8  C9  <0> d   1      27.638  -2.175  33.482  0.00  0.00     0.084 C 
ATOM      9  C10 <0> d   1      26.459  -3.147  33.446  0.00  0.00     0.022 C 
ATOM     10  C11 <0> d   1      26.615  -4.256  34.472  0.00  0.00    -0.016 C 
ATOM     11  C12 <0> d   1      27.555  -5.313  33.889  0.00  0.00     0.020 C 
ATOM     12  C13 <0> d   1      25.254  -4.929  34.696  0.00  0.00     0.003 C 
ATOM     13  C15 <0> d   1      24.746  -5.482  33.367  0.00  0.00     0.007 C 
ATOM     14  C16 <0> d   1      23.444  -6.280  33.544  0.00  0.00     0.013 C 
ATOM     15  C17 <0> d   1      23.731  -7.389  34.539  0.00  0.00    -0.009 C 
ATOM     16  C18 <0> d   1      24.935  -8.207  34.068  0.00  0.00     0.018 C 
ATOM     17  C19 <0> d   1      24.050  -6.712  35.898  0.00  0.00     0.001 C 
ATOM     18  C21 <0> d   1      24.007  -7.907  36.857  0.00  0.00     0.009 C 
ATOM     19  C22 <0> d   1      22.774  -8.709  36.358  0.00  0.00     0.038 C 
ATOM     20  C23 <0> d   1      22.571  -8.320  34.873  0.00  0.00     0.062 C 
ATOM     21  C24 <0> d   1      21.238  -7.592  34.692  0.00  0.00     0.046 C 
ATOM     22  C26 <0> d   1      25.398  -6.032  35.754  0.00  0.00    -0.001 C 
ENDROOT
BRANCH  20  23
ATOM     23  O25 <0> d   1      22.616  -9.485  34.045  0.00  0.00    -0.389 OA
ATOM     24  H55 <0> d   1      21.784  -9.975  34.011  0.00  0.00     0.210 HD
ENDBRANCH  20  23
TORSDOF 1
ENDMDL
MODEL 152
REMARK CAVERDOCK RESULT:      30.8      0.000      0.000
REMARK CAVERDOCK CONSTRAINTS:       1.2      0.0      0.0      0.0
REMARK CAVERDOCK TUNNEL: 151     30.8      2.3    152.6
REMARK  1 active torsions:
REMARK  status: ('A' for Active; 'I' for Inactive)
REMARK    1  A    between atoms: C23_20  and  O25_22 
ROOT
ATOM      1  C1  <0> d   1      25.719  -6.641  38.235  0.00  0.00     0.010 C 
ATOM      2  C2  <0> d   1      25.770  -5.575  37.137  0.00  0.00    -0.010 C 
ATOM      3  C4  <0> d   1      27.194  -5.025  37.025  0.00  0.00     0.039 C 
ATOM      4  C5  <0> d   1      27.254  -4.059  35.856  0.00  0.00    -0.067 C 
ATOM      5  C6  <0> d   1      27.817  -2.869  36.065  0.00  0.00     0.053 C 
ATOM      6  C7  <0> d   1      27.917  -1.903  34.966  0.00  0.00     0.149 C 
ATOM      7  O8  <0> d   1      28.058  -0.715  35.171  0.00  0.00    -0.293 OA
ATOM      8  C9  <0> d   1      27.837  -2.466  33.561  0.00  0.00     0.084 C 
ATOM      9  C10 <0> d   1      26.613  -3.380  33.504  0.00  0.00     0.022 C 
ATOM     10  C11 <0> d   1      26.693  -4.490  34.537  0.00  0.00    -0.016 C 
ATOM     11  C12 <0> d   1      27.593  -5.594  33.977  0.00  0.00     0.020 C 
ATOM     12  C13 <0> d   1      25.297  -5.095  34.734  0.00  0.00     0.003 C 
ATOM     13  C15 <0> d   1      24.791  -5.628  33.396  0.00  0.00     0.007 C 
ATOM     14  C16 <0> d   1      23.448  -6.362  33.548  0.00  0.00     0.013 C 
ATOM     15  C17 <0> d   1      23.660  -7.479  34.553  0.00  0.00    -0.009 C 
ATOM     16  C18 <0> d   1      24.832  -8.357  34.111  0.00  0.00     0.018 C 
ATOM     17  C19 <0> d   1      23.982  -6.812  35.916  0.00  0.00     0.001 C 
ATOM     18  C21 <0> d   1      23.861  -7.999  36.878  0.00  0.00     0.009 C 
ATOM     19  C22 <0> d   1      22.601  -8.742  36.356  0.00  0.00     0.038 C 
ATOM     20  C23 <0> d   1      22.449  -8.351  34.866  0.00  0.00     0.062 C 
ATOM     21  C24 <0> d   1      21.156  -7.560  34.654  0.00  0.00     0.046 C 
ATOM     22  C26 <0> d   1      25.364  -6.198  35.799  0.00  0.00    -0.001 C 
ENDROOT
BRANCH  20  23
ATOM     23  O25 <0> d   1      22.455  -9.521  34.043  0.00  0.00    -0.389 OA
ATOM     24  H55 <0> d   1      21.809 -10.190  34.307  0.00  0.00     0.210 HD
ENDBRANCH  20  23
TORSDOF 1
ENDMDL
MODEL 153
REMARK CAVERDOCK RESULT:      37.4      0.000      0.000
REMARK CAVERDOCK CONSTRAINTS:       0.7      0.0      0.0      0.0
REMARK CAVERDOCK TUNNEL: 152     37.4      2.2    153.1
REMARK  1 active torsions:
REMARK  status: ('A' for Active; 'I' for Inactive)
REMARK    1  A    between atoms: C23_20  and  O25_22 
ROOT
ATOM      1  C1  <0> d   1      25.622  -7.057  38.251  0.00  0.00     0.010 C 
ATOM      2  C2  <0> d   1      25.655  -5.948  37.197  0.00  0.00    -0.010 C 
ATOM      3  C4  <0> d   1      27.084  -5.420  37.056  0.00  0.00     0.039 C 
ATOM      4  C5  <0> d   1      27.122  -4.407  35.926  0.00  0.00    -0.067 C 
ATOM      5  C6  <0> d   1      27.715  -3.237  36.163  0.00  0.00     0.053 C 
ATOM      6  C7  <0> d   1      27.795  -2.228  35.101  0.00  0.00     0.149 C 
ATOM      7  O8  <0> d   1      27.966  -1.052  35.350  0.00  0.00    -0.293 OA
ATOM      8  C9  <0> d   1      27.654  -2.730  33.678  0.00  0.00     0.084 C 
ATOM      9  C10 <0> d   1      26.411  -3.619  33.628  0.00  0.00     0.022 C 
ATOM     10  C11 <0> d   1      26.506  -4.773  34.611  0.00  0.00    -0.016 C 
ATOM     11  C12 <0> d   1      27.363  -5.868  33.974  0.00  0.00     0.020 C 
ATOM     12  C13 <0> d   1      25.106  -5.360  34.833  0.00  0.00     0.003 C 
ATOM     13  C15 <0> d   1      24.542  -5.828  33.494  0.00  0.00     0.007 C 
ATOM     14  C16 <0> d   1      23.192  -6.543  33.665  0.00  0.00     0.013 C 
ATOM     15  C17 <0> d   1      23.418  -7.704  34.614  0.00  0.00    -0.009 C 
ATOM     16  C18 <0> d   1      24.556  -8.584  34.095  0.00  0.00     0.018 C 
ATOM     17  C19 <0> d   1      23.801  -7.100  35.991  0.00  0.00     0.001 C 
ATOM     18  C21 <0> d   1      23.691  -8.324  36.907  0.00  0.00     0.009 C 
ATOM     19  C22 <0> d   1      22.398  -9.022  36.402  0.00  0.00     0.038 C 
ATOM     20  C23 <0> d   1      22.202  -8.567  34.935  0.00  0.00     0.062 C 
ATOM     21  C24 <0> d   1      20.918  -7.744  34.803  0.00  0.00     0.046 C 
ATOM     22  C26 <0> d   1      25.189  -6.508  35.849  0.00  0.00    -0.001 C 
ENDROOT
BRANCH  20  23
ATOM     23  O25 <0> d   1      22.156  -9.701  34.066  0.00  0.00    -0.389 OA
ATOM     24  H55 <0> d   1      22.710  -9.616  33.279  0.00  0.00     0.210 HD
ENDBRANCH  20  23
TORSDOF 1
ENDMDL
MODEL 154
REMARK CAVERDOCK RESULT:      41.4      0.000      0.000
REMARK CAVERDOCK CONSTRAINTS:       0.2      0.0      0.0      0.0
REMARK CAVERDOCK TUNNEL: 153     41.4      2.2    154.7
REMARK  1 active torsions:
REMARK  status: ('A' for Active; 'I' for Inactive)
REMARK    1  A    between atoms: C23_20  and  O25_22 
ROOT
ATOM      1  C1  <0> d   1      26.137  -5.709  38.143  0.00  0.00     0.010 C 
ATOM      2  C2  <0> d   1      25.416  -6.901  37.508  0.00  0.00    -0.010 C 
ATOM      3  C4  <0> d   1      24.136  -7.200  38.291  0.00  0.00     0.039 C 
ATOM      4  C5  <0> d   1      23.376  -8.305  37.580  0.00  0.00    -0.067 C 
ATOM      5  C6  <0> d   1      22.945  -9.331  38.314  0.00  0.00     0.053 C 
ATOM      6  C7  <0> d   1      22.190 -10.418  37.682  0.00  0.00     0.149 C 
ATOM      7  O8  <0> d   1      22.109 -11.518  38.189  0.00  0.00    -0.293 OA
ATOM      8  C9  <0> d   1      21.516 -10.096  36.363  0.00  0.00     0.084 C 
ATOM      9  C10 <0> d   1      22.561  -9.433  35.466  0.00  0.00     0.022 C 
ATOM     10  C11 <0> d   1      23.140  -8.183  36.107  0.00  0.00    -0.016 C 
ATOM     11  C12 <0> d   1      22.156  -7.034  35.877  0.00  0.00     0.020 C 
ATOM     12  C13 <0> d   1      24.448  -7.813  35.395  0.00  0.00     0.003 C 
ATOM     13  C15 <0> d   1      24.164  -7.585  33.914  0.00  0.00     0.007 C 
ATOM     14  C16 <0> d   1      25.411  -7.087  33.165  0.00  0.00     0.013 C 
ATOM     15  C17 <0> d   1      25.864  -5.813  33.851  0.00  0.00    -0.009 C 
ATOM     16  C18 <0> d   1      24.705  -4.817  33.912  0.00  0.00     0.018 C 
ATOM     17  C19 <0> d   1      26.307  -6.199  35.288  0.00  0.00     0.001 C 
ATOM     18  C21 <0> d   1      27.018  -4.921  35.746  0.00  0.00     0.009 C 
ATOM     19  C22 <0> d   1      27.825  -4.500  34.488  0.00  0.00     0.038 C 
ATOM     20  C23 <0> d   1      27.100  -5.132  33.274  0.00  0.00     0.062 C 
ATOM     21  C24 <0> d   1      28.004  -6.162  32.594  0.00  0.00     0.046 C 
ATOM     22  C26 <0> d   1      25.054  -6.568  36.058  0.00  0.00    -0.001 C 
ENDROOT
BRANCH  20  23
ATOM     23  O25 <0> d   1      26.718  -4.117  32.342  0.00  0.00    -0.389 OA
ATOM     24  H55 <0> d   1      25.949  -3.600  32.618  0.00  0.00     0.210 HD
ENDBRANCH  20  23
TORSDOF 1
ENDMDL
MODEL 155
REMARK CAVERDOCK RESULT:      44.1      0.000      0.000
REMARK CAVERDOCK CONSTRAINTS:       1.0      0.0      0.0      0.0
REMARK CAVERDOCK TUNNEL: 154     44.1      2.2    155.1
REMARK  1 active torsions:
REMARK  status: ('A' for Active; 'I' for Inactive)
REMARK    1  A    between atoms: C23_20  and  O25_22 
ROOT
ATOM      1  C1  <0> d   1      26.118  -5.728  38.145  0.00  0.00     0.010 C 
ATOM      2  C2  <0> d   1      25.351  -6.935  37.598  0.00  0.00    -0.010 C 
ATOM      3  C4  <0> d   1      24.121  -7.196  38.470  0.00  0.00     0.039 C 
ATOM      4  C5  <0> d   1      23.310  -8.318  37.847  0.00  0.00    -0.067 C 
ATOM      5  C6  <0> d   1      22.920  -9.314  38.641  0.00  0.00     0.053 C 
ATOM      6  C7  <0> d   1      22.119 -10.416  38.095  0.00  0.00     0.149 C 
ATOM      7  O8  <0> d   1      22.063 -11.497  38.644  0.00  0.00    -0.293 OA
ATOM      8  C9  <0> d   1      21.366 -10.133  36.811  0.00  0.00     0.084 C 
ATOM      9  C10 <0> d   1      22.357  -9.510  35.827  0.00  0.00     0.022 C 
ATOM     10  C11 <0> d   1      22.983  -8.244  36.387  0.00  0.00    -0.016 C 
ATOM     11  C12 <0> d   1      21.994  -7.095  36.180  0.00  0.00     0.020 C 
ATOM     12  C13 <0> d   1      24.246  -7.910  35.583  0.00  0.00     0.003 C 
ATOM     13  C15 <0> d   1      23.871  -7.730  34.115  0.00  0.00     0.007 C 
ATOM     14  C16 <0> d   1      25.071  -7.269  33.274  0.00  0.00     0.013 C 
ATOM     15  C17 <0> d   1      25.575  -5.975  33.885  0.00  0.00    -0.009 C 
ATOM     16  C18 <0> d   1      24.428  -4.968  33.984  0.00  0.00     0.018 C 
ATOM     17  C19 <0> d   1      26.105  -6.316  35.303  0.00  0.00     0.001 C 
ATOM     18  C21 <0> d   1      26.852  -5.030  35.673  0.00  0.00     0.009 C 
ATOM     19  C22 <0> d   1      27.581  -4.659  34.352  0.00  0.00     0.038 C 
ATOM     20  C23 <0> d   1      26.777  -5.325  33.208  0.00  0.00     0.062 C 
ATOM     21  C24 <0> d   1      27.630  -6.386  32.509  0.00  0.00     0.046 C 
ATOM     22  C26 <0> d   1      24.901  -6.648  36.163  0.00  0.00    -0.001 C 
ENDROOT
BRANCH  20  23
ATOM     23  O25 <0> d   1      26.343  -4.340  32.268  0.00  0.00    -0.389 OA
ATOM     24  H55 <0> d   1      26.533  -4.565  31.347  0.00  0.00     0.210 HD
ENDBRANCH  20  23
TORSDOF 1
ENDMDL
MODEL 156
REMARK CAVERDOCK RESULT:      48.4      0.000      0.000
REMARK CAVERDOCK CONSTRAINTS:       0.1      0.0      0.0      0.0
REMARK CAVERDOCK TUNNEL: 155     48.4      2.2    156.5
REMARK  1 active torsions:
REMARK  status: ('A' for Active; 'I' for Inactive)
REMARK    1  A    between atoms: C23_20  and  O25_22 
ROOT
ATOM      1  C1  <0> d   1      26.020  -6.038  38.583  0.00  0.00     0.010 C 
ATOM      2  C2  <0> d   1      25.286  -7.175  37.869  0.00  0.00    -0.010 C 
ATOM      3  C4  <0> d   1      23.968  -7.466  38.591  0.00  0.00     0.039 C 
ATOM      4  C5  <0> d   1      23.199  -8.511  37.804  0.00  0.00    -0.067 C 
ATOM      5  C6  <0> d   1      22.709  -9.553  38.474  0.00  0.00     0.053 C 
ATOM      6  C7  <0> d   1      21.943 -10.585  37.767  0.00  0.00     0.149 C 
ATOM      7  O8  <0> d   1      21.808 -11.703  38.219  0.00  0.00    -0.293 OA
ATOM      8  C9  <0> d   1      21.329 -10.181  36.441  0.00  0.00     0.084 C 
ATOM      9  C10 <0> d   1      22.427  -9.514  35.613  0.00  0.00     0.022 C 
ATOM     10  C11 <0> d   1      23.022  -8.315  36.331  0.00  0.00    -0.016 C 
ATOM     11  C12 <0> d   1      22.085  -7.124  36.120  0.00  0.00     0.020 C 
ATOM     12  C13 <0> d   1      24.367  -7.958  35.684  0.00  0.00     0.003 C 
ATOM     13  C15 <0> d   1      24.145  -7.655  34.205  0.00  0.00     0.007 C 
ATOM     14  C16 <0> d   1      25.434  -7.166  33.525  0.00  0.00     0.013 C 
ATOM     15  C17 <0> d   1      25.903  -5.940  34.284  0.00  0.00    -0.009 C 
ATOM     16  C18 <0> d   1      24.775  -4.909  34.350  0.00  0.00     0.018 C 
ATOM     17  C19 <0> d   1      26.280  -6.405  35.716  0.00  0.00     0.001 C 
ATOM     18  C21 <0> d   1      27.014  -5.174  36.258  0.00  0.00     0.009 C 
ATOM     19  C22 <0> d   1      27.880  -4.725  35.049  0.00  0.00     0.038 C 
ATOM     20  C23 <0> d   1      27.181  -5.276  33.783  0.00  0.00     0.062 C 
ATOM     21  C24 <0> d   1      28.076  -6.305  33.088  0.00  0.00     0.046 C 
ATOM     22  C26 <0> d   1      24.988  -6.765  36.424  0.00  0.00    -0.001 C 
ENDROOT
BRANCH  20  23
ATOM     23  O25 <0> d   1      26.866  -4.208  32.886  0.00  0.00    -0.389 OA
ATOM     24  H55 <0> d   1      25.924  -4.134  32.679  0.00  0.00     0.210 HD
ENDBRANCH  20  23
TORSDOF 1
ENDMDL
MODEL 157
REMARK CAVERDOCK RESULT:      51.9      0.000      0.000
REMARK CAVERDOCK CONSTRAINTS:       0.1      0.0      0.0      0.0
REMARK CAVERDOCK TUNNEL: 156     51.9      2.2    157.1
REMARK  1 active torsions:
REMARK  status: ('A' for Active; 'I' for Inactive)
REMARK    1  A    between atoms: C23_20  and  O25_22 
ROOT
ATOM      1  C1  <0> d   1      22.922  -8.783  33.956  0.00  0.00     0.010 C 
ATOM      2  C2  <0> d   1      24.169  -7.999  34.372  0.00  0.00    -0.010 C 
ATOM      3  C4  <0> d   1      24.360  -6.807  33.431  0.00  0.00     0.039 C 
ATOM      4  C5  <0> d   1      25.529  -5.976  33.928  0.00  0.00    -0.067 C 
ATOM      5  C6  <0> d   1      26.459  -5.623  33.041  0.00  0.00     0.053 C 
ATOM      6  C7  <0> d   1      27.602  -4.805  33.462  0.00  0.00     0.149 C 
ATOM      7  O8  <0> d   1      28.635  -4.776  32.827  0.00  0.00    -0.293 OA
ATOM      8  C9  <0> d   1      27.422  -3.997  34.732  0.00  0.00     0.084 C 
ATOM      9  C10 <0> d   1      26.879  -4.942  35.803  0.00  0.00     0.022 C 
ATOM     10  C11 <0> d   1      25.572  -5.587  35.373  0.00  0.00    -0.016 C 
ATOM     11  C12 <0> d   1      24.444  -4.585  35.628  0.00  0.00     0.020 C 
ATOM     12  C13 <0> d   1      25.302  -6.813  36.254  0.00  0.00     0.003 C 
ATOM     13  C15 <0> d   1      25.240  -6.375  37.714  0.00  0.00     0.007 C 
ATOM     14  C16 <0> d   1      24.847  -7.537  38.641  0.00  0.00     0.013 C 
ATOM     15  C17 <0> d   1      23.508  -8.061  38.156  0.00  0.00    -0.009 C 
ATOM     16  C18 <0> d   1      22.497  -6.915  38.088  0.00  0.00     0.018 C 
ATOM     17  C19 <0> d   1      23.735  -8.652  36.739  0.00  0.00     0.001 C 
ATOM     18  C21 <0> d   1      22.422  -9.409  36.505  0.00  0.00     0.009 C 
ATOM     19  C22 <0> d   1      22.158 -10.079  37.881  0.00  0.00     0.038 C 
ATOM     20  C23 <0> d   1      22.913  -9.230  38.933  0.00  0.00     0.062 C 
ATOM     21  C24 <0> d   1      24.026 -10.057  39.581  0.00  0.00     0.046 C 
ATOM     22  C26 <0> d   1      23.998  -7.487  35.805  0.00  0.00    -0.001 C 
ENDROOT
BRANCH  20  23
ATOM     23  O25 <0> d   1      22.006  -8.753  39.929  0.00  0.00    -0.389 OA
ATOM     24  H55 <0> d   1      22.076  -7.805  40.102  0.00  0.00     0.210 HD
ENDBRANCH  20  23
TORSDOF 1
ENDMDL
MODEL 158
REMARK CAVERDOCK RESULT:      52.6      0.000      0.000
REMARK CAVERDOCK CONSTRAINTS:       0.1      0.0      0.0      0.0
REMARK CAVERDOCK TUNNEL: 157     52.6      2.2    158.4
REMARK  1 active torsions:
REMARK  status: ('A' for Active; 'I' for Inactive)
REMARK    1  A    between atoms: C23_20  and  O25_22 
ROOT
ATOM      1  C1  <0> d   1      22.822  -8.922  33.598  0.00  0.00     0.010 C 
ATOM      2  C2  <0> d   1      22.637  -8.662  35.095  0.00  0.00    -0.010 C 
ATOM      3  C4  <0> d   1      22.454  -9.994  35.827  0.00  0.00     0.039 C 
ATOM      4  C5  <0> d   1      22.391  -9.727  37.319  0.00  0.00    -0.067 C 
ATOM      5  C6  <0> d   1      21.397 -10.288  38.007  0.00  0.00     0.053 C 
ATOM      6  C7  <0> d   1      21.297 -10.078  39.456  0.00  0.00     0.149 C 
ATOM      7  O8  <0> d   1      20.251 -10.229  40.052  0.00  0.00    -0.293 OA
ATOM      8  C9  <0> d   1      22.569  -9.662  40.167  0.00  0.00     0.084 C 
ATOM      9  C10 <0> d   1      23.168  -8.492  39.388  0.00  0.00     0.022 C 
ATOM     10  C11 <0> d   1      23.445  -8.864  37.941  0.00  0.00    -0.016 C 
ATOM     11  C12 <0> d   1      24.770  -9.626  37.893  0.00  0.00     0.020 C 
ATOM     12  C13 <0> d   1      23.625  -7.582  37.118  0.00  0.00     0.003 C 
ATOM     13  C15 <0> d   1      24.778  -6.771  37.703  0.00  0.00     0.007 C 
ATOM     14  C16 <0> d   1      25.094  -5.533  36.847  0.00  0.00     0.013 C 
ATOM     15  C17 <0> d   1      25.410  -6.026  35.448  0.00  0.00    -0.009 C 
ATOM     16  C18 <0> d   1      26.522  -7.075  35.507  0.00  0.00     0.018 C 
ATOM     17  C19 <0> d   1      24.111  -6.662  34.884  0.00  0.00     0.001 C 
ATOM     18  C21 <0> d   1      24.465  -6.824  33.401  0.00  0.00     0.009 C 
ATOM     19  C22 <0> d   1      25.200  -5.496  33.072  0.00  0.00     0.038 C 
ATOM     20  C23 <0> d   1      25.757  -4.961  34.414  0.00  0.00     0.062 C 
ATOM     21  C24 <0> d   1      25.087  -3.633  34.774  0.00  0.00     0.046 C 
ATOM     22  C26 <0> d   1      23.875  -7.950  35.648  0.00  0.00    -0.001 C 
ENDROOT
BRANCH  20  23
ATOM     23  O25 <0> d   1      27.175  -4.794  34.331  0.00  0.00    -0.389 OA
ATOM     24  H55 <0> d   1      27.514  -4.763  33.426  0.00  0.00     0.210 HD
ENDBRANCH  20  23
TORSDOF 1
ENDMDL
MODEL 159
REMARK CAVERDOCK RESULT:      53.0      0.000      0.000
REMARK CAVERDOCK CONSTRAINTS:       0.2      0.0      0.0      0.0
REMARK CAVERDOCK TUNNEL: 158     53.0      2.2    159.1
REMARK  1 active torsions:
REMARK  status: ('A' for Active; 'I' for Inactive)
REMARK    1  A    between atoms: C23_20  and  O25_22 
ROOT
ATOM      1  C1  <0> d   1      22.832  -9.279  33.895  0.00  0.00     0.010 C 
ATOM      2  C2  <0> d   1      22.635  -8.903  35.365  0.00  0.00    -0.010 C 
ATOM      3  C4  <0> d   1      22.603 -10.174  36.218  0.00  0.00     0.039 C 
ATOM      4  C5  <0> d   1      22.527  -9.780  37.681  0.00  0.00    -0.067 C 
ATOM      5  C6  <0> d   1      21.606 -10.378  38.436  0.00  0.00     0.053 C 
ATOM      6  C7  <0> d   1      21.498 -10.047  39.861  0.00  0.00     0.149 C 
ATOM      7  O8  <0> d   1      20.481 -10.253  40.490  0.00  0.00    -0.293 OA
ATOM      8  C9  <0> d   1      22.725  -9.435  40.508  0.00  0.00     0.084 C 
ATOM      9  C10 <0> d   1      23.187  -8.284  39.613  0.00  0.00     0.022 C 
ATOM     10  C11 <0> d   1      23.487  -8.756  38.201  0.00  0.00    -0.016 C 
ATOM     11  C12 <0> d   1      24.887  -9.374  38.196  0.00  0.00     0.020 C 
ATOM     12  C13 <0> d   1      23.520  -7.543  37.262  0.00  0.00     0.003 C 
ATOM     13  C15 <0> d   1      24.584  -6.563  37.749  0.00  0.00     0.007 C 
ATOM     14  C16 <0> d   1      24.757  -5.383  36.779  0.00  0.00     0.013 C 
ATOM     15  C17 <0> d   1      25.110  -5.966  35.424  0.00  0.00    -0.009 C 
ATOM     16  C18 <0> d   1      26.329  -6.880  35.555  0.00  0.00     0.018 C 
ATOM     17  C19 <0> d   1      23.882  -6.786  34.945  0.00  0.00     0.001 C 
ATOM     18  C21 <0> d   1      24.237  -7.045  33.477  0.00  0.00     0.009 C 
ATOM     19  C22 <0> d   1      24.821  -5.682  33.014  0.00  0.00     0.038 C 
ATOM     20  C23 <0> d   1      25.330  -4.969  34.291  0.00  0.00     0.062 C 
ATOM     21  C24 <0> d   1      24.525  -3.693  34.543  0.00  0.00     0.046 C 
ATOM     22  C26 <0> d   1      23.794  -8.016  35.828  0.00  0.00    -0.001 C 
ENDROOT
BRANCH  20  23
ATOM     23  O25 <0> d   1      26.721  -4.661  34.166  0.00  0.00    -0.389 OA
ATOM     24  H55 <0> d   1      27.263  -5.405  33.870  0.00  0.00     0.210 HD
ENDBRANCH  20  23
TORSDOF 1
ENDMDL
MODEL 160
REMARK CAVERDOCK RESULT:      53.5      0.000      0.000
REMARK CAVERDOCK CONSTRAINTS:       0.0      0.0      0.0      0.0
REMARK CAVERDOCK TUNNEL: 159     53.5      2.2    160.1
REMARK  1 active torsions:
REMARK  status: ('A' for Active; 'I' for Inactive)
REMARK    1  A    between atoms: C23_20  and  O25_22 
ROOT
ATOM      1  C1  <0> d   1      22.815  -9.154  34.136  0.00  0.00     0.010 C 
ATOM      2  C2  <0> d   1      22.607  -8.811  35.613  0.00  0.00    -0.010 C 
ATOM      3  C4  <0> d   1      22.468 -10.102  36.423  0.00  0.00     0.039 C 
ATOM      4  C5  <0> d   1      22.382  -9.748  37.896  0.00  0.00    -0.067 C 
ATOM      5  C6  <0> d   1      21.404 -10.304  38.610  0.00  0.00     0.053 C 
ATOM      6  C7  <0> d   1      21.284 -10.010  40.043  0.00  0.00     0.149 C 
ATOM      7  O8  <0> d   1      20.239 -10.166  40.641  0.00  0.00    -0.293 OA
ATOM      8  C9  <0> d   1      22.533  -9.504  40.736  0.00  0.00     0.084 C 
ATOM      9  C10 <0> d   1      23.094  -8.361  39.890  0.00  0.00     0.022 C 
ATOM     10  C11 <0> d   1      23.396  -8.809  38.471  0.00  0.00    -0.016 C 
ATOM     11  C12 <0> d   1      24.751  -9.521  38.478  0.00  0.00     0.020 C 
ATOM     12  C13 <0> d   1      23.535  -7.573  37.572  0.00  0.00     0.003 C 
ATOM     13  C15 <0> d   1      24.651  -6.684  38.114  0.00  0.00     0.007 C 
ATOM     14  C16 <0> d   1      24.927  -5.489  37.187  0.00  0.00     0.013 C 
ATOM     15  C17 <0> d   1      25.273  -6.053  35.822  0.00  0.00    -0.009 C 
ATOM     16  C18 <0> d   1      26.424  -7.052  35.952  0.00  0.00     0.018 C 
ATOM     17  C19 <0> d   1      24.005  -6.772  35.289  0.00  0.00     0.001 C 
ATOM     18  C21 <0> d   1      24.378  -7.010  33.822  0.00  0.00     0.009 C 
ATOM     19  C22 <0> d   1      25.065  -5.677  33.416  0.00  0.00     0.038 C 
ATOM     20  C23 <0> d   1      25.589  -5.040  34.727  0.00  0.00     0.062 C 
ATOM     21  C24 <0> d   1      24.866  -3.720  35.001  0.00  0.00     0.046 C 
ATOM     22  C26 <0> d   1      23.812  -8.019  36.130  0.00  0.00    -0.001 C 
ENDROOT
BRANCH  20  23
ATOM     23  O25 <0> d   1      27.000  -4.824  34.643  0.00  0.00    -0.389 OA
ATOM     24  H55 <0> d   1      27.461  -5.459  34.079  0.00  0.00     0.210 HD
ENDBRANCH  20  23
TORSDOF 1
ENDMDL
MODEL 161
REMARK CAVERDOCK RESULT:      55.1      0.000      0.000
REMARK CAVERDOCK CONSTRAINTS:       0.1      0.0      0.0      0.0
REMARK CAVERDOCK TUNNEL: 160     55.1      2.2    161.3
REMARK  1 active torsions:
REMARK  status: ('A' for Active; 'I' for Inactive)
REMARK    1  A    between atoms: C23_20  and  O25_22 
ROOT
ATOM      1  C1  <0> d   1      22.440  -9.550  34.167  0.00  0.00     0.010 C 
ATOM      2  C2  <0> d   1      22.278  -9.151  35.635  0.00  0.00    -0.010 C 
ATOM      3  C4  <0> d   1      22.238 -10.409  36.506  0.00  0.00     0.039 C 
ATOM      4  C5  <0> d   1      22.196  -9.992  37.965  0.00  0.00    -0.067 C 
ATOM      5  C6  <0> d   1      21.279 -10.562  38.745  0.00  0.00     0.053 C 
ATOM      6  C7  <0> d   1      21.204 -10.209  40.168  0.00  0.00     0.149 C 
ATOM      7  O8  <0> d   1      20.195 -10.387  40.818  0.00  0.00    -0.293 OA
ATOM      8  C9  <0> d   1      22.454  -9.611  40.782  0.00  0.00     0.084 C 
ATOM      9  C10 <0> d   1      22.921  -8.482  39.863  0.00  0.00     0.022 C 
ATOM     10  C11 <0> d   1      23.186  -8.980  38.453  0.00  0.00    -0.016 C 
ATOM     11  C12 <0> d   1      24.573  -9.624  38.431  0.00  0.00     0.020 C 
ATOM     12  C13 <0> d   1      23.224  -7.781  37.496  0.00  0.00     0.003 C 
ATOM     13  C15 <0> d   1      24.315  -6.815  37.949  0.00  0.00     0.007 C 
ATOM     14  C16 <0> d   1      24.492  -5.652  36.959  0.00  0.00     0.013 C 
ATOM     15  C17 <0> d   1      24.808  -6.260  35.606  0.00  0.00    -0.009 C 
ATOM     16  C18 <0> d   1      26.013  -7.196  35.728  0.00  0.00     0.018 C 
ATOM     17  C19 <0> d   1      23.557  -7.063  35.162  0.00  0.00     0.001 C 
ATOM     18  C21 <0> d   1      23.879  -7.350  33.691  0.00  0.00     0.009 C 
ATOM     19  C22 <0> d   1      24.480  -6.005  33.198  0.00  0.00     0.038 C 
ATOM     20  C23 <0> d   1      25.026  -5.284  34.455  0.00  0.00     0.062 C 
ATOM     21  C24 <0> d   1      24.250  -3.989  34.704  0.00  0.00     0.046 C 
ATOM     22  C26 <0> d   1      23.462  -8.279  36.063  0.00  0.00    -0.001 C 
ENDROOT
BRANCH  20  23
ATOM     23  O25 <0> d   1      26.420  -5.004  34.300  0.00  0.00    -0.389 OA
ATOM     24  H55 <0> d   1      26.982  -5.791  34.310  0.00  0.00     0.210 HD
ENDBRANCH  20  23
TORSDOF 1
ENDMDL
MODEL 162
REMARK CAVERDOCK RESULT:      56.7      0.000      0.000
REMARK CAVERDOCK CONSTRAINTS:       0.3      0.0      0.0      0.0
REMARK CAVERDOCK TUNNEL: 161     56.7      2.2    162.1
REMARK  1 active torsions:
REMARK  status: ('A' for Active; 'I' for Inactive)
REMARK    1  A    between atoms: C23_20  and  O25_22 
ROOT
ATOM      1  C1  <0> d   1      22.475  -9.611  34.444  0.00  0.00     0.010 C 
ATOM      2  C2  <0> d   1      22.383  -9.195  35.914  0.00  0.00    -0.010 C 
ATOM      3  C4  <0> d   1      22.348 -10.444  36.798  0.00  0.00     0.039 C 
ATOM      4  C5  <0> d   1      22.376 -10.014  38.253  0.00  0.00    -0.067 C 
ATOM      5  C6  <0> d   1      21.478 -10.554  39.075  0.00  0.00     0.053 C 
ATOM      6  C7  <0> d   1      21.470 -10.188  40.496  0.00  0.00     0.149 C 
ATOM      7  O8  <0> d   1      20.484 -10.336  41.188  0.00  0.00    -0.293 OA
ATOM      8  C9  <0> d   1      22.758  -9.615  41.054  0.00  0.00     0.084 C 
ATOM      9  C10 <0> d   1      23.213  -8.506  40.106  0.00  0.00     0.022 C 
ATOM     10  C11 <0> d   1      23.408  -9.021  38.690  0.00  0.00    -0.016 C 
ATOM     11  C12 <0> d   1      24.778  -9.699  38.618  0.00  0.00     0.020 C 
ATOM     12  C13 <0> d   1      23.436  -7.832  37.721  0.00  0.00     0.003 C 
ATOM     13  C15 <0> d   1      24.568  -6.889  38.120  0.00  0.00     0.007 C 
ATOM     14  C16 <0> d   1      24.731  -5.740  37.113  0.00  0.00     0.013 C 
ATOM     15  C17 <0> d   1      24.978  -6.367  35.754  0.00  0.00    -0.009 C 
ATOM     16  C18 <0> d   1      26.163  -7.330  35.836  0.00  0.00     0.018 C 
ATOM     17  C19 <0> d   1      23.690  -7.144  35.369  0.00  0.00     0.001 C 
ATOM     18  C21 <0> d   1      23.945  -7.450  33.889  0.00  0.00     0.009 C 
ATOM     19  C22 <0> d   1      24.558  -6.125  33.359  0.00  0.00     0.038 C 
ATOM     20  C23 <0> d   1      25.172  -5.407  34.586  0.00  0.00     0.062 C 
ATOM     21  C24 <0> d   1      24.437  -4.091  34.853  0.00  0.00     0.046 C 
ATOM     22  C26 <0> d   1      23.603  -8.348  36.285  0.00  0.00    -0.001 C 
ENDROOT
BRANCH  20  23
ATOM     23  O25 <0> d   1      26.564  -5.162  34.371  0.00  0.00    -0.389 OA
ATOM     24  H55 <0> d   1      27.140  -5.879  34.669  0.00  0.00     0.210 HD
ENDBRANCH  20  23
TORSDOF 1
ENDMDL
MODEL 163
REMARK CAVERDOCK RESULT:      58.0      0.000      0.000
REMARK CAVERDOCK CONSTRAINTS:       0.0      0.0      0.0      0.0
REMARK CAVERDOCK TUNNEL: 162     58.0      2.2    163.5
REMARK  1 active torsions:
REMARK  status: ('A' for Active; 'I' for Inactive)
REMARK    1  A    between atoms: C23_20  and  O25_22 
ROOT
ATOM      1  C1  <0> d   1      22.560  -9.970  34.401  0.00  0.00     0.010 C 
ATOM      2  C2  <0> d   1      22.308  -9.535  35.846  0.00  0.00    -0.010 C 
ATOM      3  C4  <0> d   1      22.235 -10.771  36.747  0.00  0.00     0.039 C 
ATOM      4  C5  <0> d   1      22.103 -10.317  38.189  0.00  0.00    -0.067 C 
ATOM      5  C6  <0> d   1      21.150 -10.881  38.930  0.00  0.00     0.053 C 
ATOM      6  C7  <0> d   1      20.989 -10.493  40.336  0.00  0.00     0.149 C 
ATOM      7  O8  <0> d   1      19.946 -10.669  40.932  0.00  0.00    -0.293 OA
ATOM      8  C9  <0> d   1      22.193  -9.860  41.005  0.00  0.00     0.084 C 
ATOM      9  C10 <0> d   1      22.696  -8.748  40.085  0.00  0.00     0.022 C 
ATOM     10  C11 <0> d   1      23.049  -9.277  38.705  0.00  0.00    -0.016 C 
ATOM     11  C12 <0> d   1      24.444  -9.901  38.780  0.00  0.00     0.020 C 
ATOM     12  C13 <0> d   1      23.126  -8.103  37.721  0.00  0.00     0.003 C 
ATOM     13  C15 <0> d   1      24.176  -7.110  38.210  0.00  0.00     0.007 C 
ATOM     14  C16 <0> d   1      24.393  -5.970  37.201  0.00  0.00     0.013 C 
ATOM     15  C17 <0> d   1      24.795  -6.608  35.885  0.00  0.00    -0.009 C 
ATOM     16  C18 <0> d   1      26.003  -7.521  36.101  0.00  0.00     0.018 C 
ATOM     17  C19 <0> d   1      23.583  -7.441  35.391  0.00  0.00     0.001 C 
ATOM     18  C21 <0> d   1      23.993  -7.760  33.950  0.00  0.00     0.009 C 
ATOM     19  C22 <0> d   1      24.603  -6.420  33.456  0.00  0.00     0.038 C 
ATOM     20  C23 <0> d   1      25.066  -5.659  34.723  0.00  0.00     0.062 C 
ATOM     21  C24 <0> d   1      24.259  -4.370  34.892  0.00  0.00     0.046 C 
ATOM     22  C26 <0> d   1      23.453  -8.635  36.318  0.00  0.00    -0.001 C 
ENDROOT
BRANCH  20  23
ATOM     23  O25 <0> d   1      26.462  -5.362  34.640  0.00  0.00    -0.389 OA
ATOM     24  H55 <0> d   1      27.023  -5.965  35.147  0.00  0.00     0.210 HD
ENDBRANCH  20  23
TORSDOF 1
ENDMDL
