# Supplementary material for: Fully automated virtual screening pipeline of FDA-approved drugs using Caver Web
Source: Comput Struct Biotechnol J. 2022 Nov 17;20:6512–8. doi: 10.1016/j.csbj.2022.11.031 (PMC9705369; doi:10.1016/j.csbj.2022.11.031)
Supplement: Supplementary data 1 [file mmc1.zip › supplementary_data/pymol/ZINC000004217252.pdbqt]

MODEL 1
REMARK CAVERDOCK RESULT:       3.0      0.000      0.000
REMARK CAVERDOCK CONSTRAINTS:       0.1      0.0      0.0      0.0
REMARK CAVERDOCK TUNNEL: 0      3.0      1.7      1.6
REMARK  9 active torsions:
REMARK  status: ('A' for Active; 'I' for Inactive)
REMARK    1  A    between atoms: O1_1  and  C2_2 
REMARK    2  A    between atoms: C2_2  and  C3_3 
REMARK    3  A    between atoms: C8_8  and  C9_9 
REMARK    4  A    between atoms: N16_16  and  C17_17 
REMARK    5  A    between atoms: C17_17  and  C18_18 
REMARK    6  A    between atoms: C18_18  and  C19_19 
REMARK    7  A    between atoms: C19_19  and  C20_20 
REMARK    8  A    between atoms: C20_20  and  C21_21 
REMARK    9  A    between atoms: C20_20  and  C28_28 
ROOT
ATOM      1  C2  ZIN A   1      40.068   5.295  31.568  0.00  0.00     0.088 C 
ATOM      2  C14 ZIN A   1      40.622   4.452  32.720  0.00  0.00     0.073 C 
ATOM      3  C15 ZIN A   1      42.149   4.532  32.715  0.00  0.00     0.276 C 
ATOM      4  N16 ZIN A   1      42.568   5.932  32.865  0.00  0.00     0.088 N 
ATOM      5  C35 ZIN A   1      42.087   6.751  31.746  0.00  0.00     0.276 C 
ATOM      6  C36 ZIN A   1      40.558   6.737  31.721  0.00  0.00     0.073 C 
ENDROOT
BRANCH   4   7
ATOM      7  C17 ZIN A   1      44.027   6.032  33.004  0.00  0.00     0.272 C 
BRANCH   7   8
ATOM      8  C18 ZIN A   1      44.368   7.128  34.016  0.00  0.00     0.031 C 
BRANCH   8   9
ATOM      9  C19 ZIN A   1      45.657   7.834  33.590  0.00  0.00     0.016 C 
BRANCH   9  10
ATOM     10  C20 ZIN A   1      45.320   9.222  33.039  0.00  0.00     0.051 C 
BRANCH  10  11
ATOM     11  C21 ZIN A   1      46.258  10.240  33.635  0.00  0.00    -0.049 A 
ATOM     12  C27 ZIN A   1      47.258  10.793  32.859  0.00  0.00     0.011 A 
ATOM     13  C26 ZIN A   1      48.116  11.731  33.403  0.00  0.00     0.043 A 
ATOM     14  C24 ZIN A   1      47.978  12.107  34.728  0.00  0.00     0.116 A 
ATOM     15  C23 ZIN A   1      46.979  11.548  35.505  0.00  0.00     0.043 A 
ATOM     16  F25 ZIN A   1      48.820  13.020  35.262  0.00  0.00    -0.206 F 
ATOM     17  C22 ZIN A   1      46.119  10.615  34.958  0.00  0.00     0.011 A 
ENDBRANCH  10  11
BRANCH  10  18
ATOM     18  C28 ZIN A   1      45.470   9.216  31.540  0.00  0.00    -0.049 A 
ATOM     19  C34 ZIN A   1      44.788  10.145  30.774  0.00  0.00     0.011 A 
ATOM     20  C33 ZIN A   1      44.929  10.145  29.400  0.00  0.00     0.043 A 
ATOM     21  C31 ZIN A   1      45.744   9.208  28.788  0.00  0.00     0.116 A 
ATOM     22  C30 ZIN A   1      46.423   8.275  29.555  0.00  0.00     0.043 A 
ATOM     23  F32 ZIN A   1      45.879   9.203  27.444  0.00  0.00    -0.206 F 
ATOM     24  C29 ZIN A   1      46.284   8.280  30.930  0.00  0.00     0.011 A 
ENDBRANCH  10  18
ENDBRANCH   9  10
ENDBRANCH   8   9
ENDBRANCH   7   8
ENDBRANCH   4   7
BRANCH   1  25
ATOM     25  O1  ZIN A   1      40.527   4.764  30.323  0.00  0.00    -0.385 OA
ATOM     26  H37 ZIN A   1      41.409   5.066  30.066  0.00  0.00     0.211 HD
ENDBRANCH   1  25
BRANCH   1  27
ATOM     27  C3  ZIN A   1      38.561   5.269  31.602  0.00  0.00    -0.023 A 
ATOM     28  C13 ZIN A   1      37.870   4.343  30.842  0.00  0.00     0.028 A 
ATOM     29  C8  ZIN A   1      36.488   4.315  30.877  0.00  0.00     0.070 A 
ATOM     30  C6  ZIN A   1      35.797   5.220  31.663  0.00  0.00     0.049 A 
ATOM     31  C5  ZIN A   1      36.490   6.150  32.418  0.00  0.00     0.025 A 
ATOM     32 Cl7  ZIN A   1      34.062   5.190  31.701  0.00  0.00    -0.083 Cl
ATOM     33  C4  ZIN A   1      37.871   6.173  32.388  0.00  0.00     0.012 A 
BRANCH  29  34
ATOM     34  C9  ZIN A   1      35.734   3.303  30.053  0.00  0.00     0.419 C 
ATOM     35  F10 ZIN A   1      35.253   3.913  28.890  0.00  0.00    -0.166 F 
ATOM     36  F11 ZIN A   1      36.591   2.252  29.708  0.00  0.00    -0.166 F 
ATOM     37  F12 ZIN A   1      34.660   2.804  30.797  0.00  0.00    -0.166 F 
ENDBRANCH  29  34
ENDBRANCH   1  27
TORSDOF 9
ENDMDL
MODEL 2
REMARK CAVERDOCK RESULT:       2.2      0.000      0.000
REMARK CAVERDOCK CONSTRAINTS:       0.0      0.0      0.0      0.0
REMARK CAVERDOCK TUNNEL: 1      2.2      1.8     2.10
REMARK  9 active torsions:
REMARK  status: ('A' for Active; 'I' for Inactive)
REMARK    1  A    between atoms: O1_1  and  C2_2 
REMARK    2  A    between atoms: C2_2  and  C3_3 
REMARK    3  A    between atoms: C8_8  and  C9_9 
REMARK    4  A    between atoms: N16_16  and  C17_17 
REMARK    5  A    between atoms: C17_17  and  C18_18 
REMARK    6  A    between atoms: C18_18  and  C19_19 
REMARK    7  A    between atoms: C19_19  and  C20_20 
REMARK    8  A    between atoms: C20_20  and  C21_21 
REMARK    9  A    between atoms: C20_20  and  C28_28 
ROOT
ATOM      1  C2  ZIN A   1      39.881   5.221  31.500  0.00  0.00     0.088 C 
ATOM      2  C14 ZIN A   1      40.455   4.450  32.692  0.00  0.00     0.073 C 
ATOM      3  C15 ZIN A   1      41.982   4.549  32.668  0.00  0.00     0.276 C 
ATOM      4  N16 ZIN A   1      42.383   5.960  32.735  0.00  0.00     0.088 N 
ATOM      5  C35 ZIN A   1      41.882   6.710  31.577  0.00  0.00     0.276 C 
ATOM      6  C36 ZIN A   1      40.353   6.675  31.568  0.00  0.00     0.073 C 
ENDROOT
BRANCH   4   7
ATOM      7  C17 ZIN A   1      43.842   6.087  32.855  0.00  0.00     0.272 C 
BRANCH   7   8
ATOM      8  C18 ZIN A   1      44.183   7.397  33.568  0.00  0.00     0.031 C 
BRANCH   8   9
ATOM      9  C19 ZIN A   1      45.408   8.033  32.909  0.00  0.00     0.016 C 
BRANCH   9  10
ATOM     10  C20 ZIN A   1      45.198   8.095  31.394  0.00  0.00     0.051 C 
BRANCH  10  11
ATOM     11  C21 ZIN A   1      45.281   9.528  30.934  0.00  0.00    -0.049 A 
ATOM     12  C27 ZIN A   1      46.354  10.312  31.310  0.00  0.00     0.011 A 
ATOM     13  C26 ZIN A   1      46.435  11.625  30.885  0.00  0.00     0.043 A 
ATOM     14  C24 ZIN A   1      45.434  12.156  30.089  0.00  0.00     0.116 A 
ATOM     15  C23 ZIN A   1      44.357  11.370  29.717  0.00  0.00     0.043 A 
ATOM     16  F25 ZIN A   1      45.509  13.441  29.677  0.00  0.00    -0.206 F 
ATOM     17  C22 ZIN A   1      44.281  10.057  30.140  0.00  0.00     0.011 A 
ENDBRANCH  10  11
BRANCH  10  18
ATOM     18  C28 ZIN A   1      46.264   7.283  30.706  0.00  0.00    -0.049 A 
ATOM     19  C34 ZIN A   1      46.681   7.629  29.433  0.00  0.00     0.011 A 
ATOM     20  C33 ZIN A   1      47.662   6.889  28.802  0.00  0.00     0.043 A 
ATOM     21  C31 ZIN A   1      48.221   5.794  29.441  0.00  0.00     0.116 A 
ATOM     22  C30 ZIN A   1      47.799   5.445  30.713  0.00  0.00     0.043 A 
ATOM     23  F32 ZIN A   1      49.177   5.066  28.824  0.00  0.00    -0.206 F 
ATOM     24  C29 ZIN A   1      46.820   6.190  31.344  0.00  0.00     0.011 A 
ENDBRANCH  10  18
ENDBRANCH   9  10
ENDBRANCH   8   9
ENDBRANCH   7   8
ENDBRANCH   4   7
BRANCH   1  25
ATOM     25  O1  ZIN A   1      40.335   4.627  30.282  0.00  0.00    -0.385 OA
ATOM     26  H37 ZIN A   1      40.070   3.704  30.171  0.00  0.00     0.211 HD
ENDBRANCH   1  25
BRANCH   1  27
ATOM     27  C3  ZIN A   1      38.375   5.177  31.550  0.00  0.00    -0.023 A 
ATOM     28  C13 ZIN A   1      37.684   4.268  30.769  0.00  0.00     0.028 A 
ATOM     29  C8  ZIN A   1      36.303   4.224  30.818  0.00  0.00     0.070 A 
ATOM     30  C6  ZIN A   1      35.612   5.098  31.640  0.00  0.00     0.049 A 
ATOM     31  C5  ZIN A   1      36.304   6.010  32.416  0.00  0.00     0.025 A 
ATOM     32 Cl7  ZIN A   1      33.878   5.048  31.696  0.00  0.00    -0.083 Cl
ATOM     33  C4  ZIN A   1      37.685   6.049  32.371  0.00  0.00     0.012 A 
BRANCH  29  34
ATOM     34  C9  ZIN A   1      35.551   3.230  29.972  0.00  0.00     0.419 C 
ATOM     35  F10 ZIN A   1      36.414   2.200  29.585  0.00  0.00    -0.166 F 
ATOM     36  F11 ZIN A   1      34.490   2.696  30.712  0.00  0.00    -0.166 F 
ATOM     37  F12 ZIN A   1      35.050   3.872  28.835  0.00  0.00    -0.166 F 
ENDBRANCH  29  34
ENDBRANCH   1  27
TORSDOF 9
ENDMDL
MODEL 3
REMARK CAVERDOCK RESULT:       2.3      0.000      0.000
REMARK CAVERDOCK CONSTRAINTS:       0.0      0.0      0.0      0.0
REMARK CAVERDOCK TUNNEL: 2      2.3      1.8      3.1
REMARK  9 active torsions:
REMARK  status: ('A' for Active; 'I' for Inactive)
REMARK    1  A    between atoms: O1_1  and  C2_2 
REMARK    2  A    between atoms: C2_2  and  C3_3 
REMARK    3  A    between atoms: C8_8  and  C9_9 
REMARK    4  A    between atoms: N16_16  and  C17_17 
REMARK    5  A    between atoms: C17_17  and  C18_18 
REMARK    6  A    between atoms: C18_18  and  C19_19 
REMARK    7  A    between atoms: C19_19  and  C20_20 
REMARK    8  A    between atoms: C20_20  and  C21_21 
REMARK    9  A    between atoms: C20_20  and  C28_28 
ROOT
ATOM      1  C2  ZIN A   1      39.681   5.215  31.381  0.00  0.00     0.088 C 
ATOM      2  C14 ZIN A   1      40.296   4.226  32.375  0.00  0.00     0.073 C 
ATOM      3  C15 ZIN A   1      41.818   4.376  32.360  0.00  0.00     0.276 C 
ATOM      4  N16 ZIN A   1      42.180   5.752  32.723  0.00  0.00     0.088 N 
ATOM      5  C35 ZIN A   1      41.639   6.715  31.757  0.00  0.00     0.276 C 
ATOM      6  C36 ZIN A   1      40.111   6.635  31.754  0.00  0.00     0.073 C 
ENDROOT
BRANCH   4   7
ATOM      7  C17 ZIN A   1      43.636   5.897  32.854  0.00  0.00     0.272 C 
BRANCH   7   8
ATOM      8  C18 ZIN A   1      43.968   7.317  33.316  0.00  0.00     0.031 C 
BRANCH   8   9
ATOM      9  C19 ZIN A   1      45.358   7.707  32.810  0.00  0.00     0.016 C 
BRANCH   9  10
ATOM     10  C20 ZIN A   1      45.488   7.326  31.333  0.00  0.00     0.051 C 
BRANCH  10  11
ATOM     11  C21 ZIN A   1      45.608   8.576  30.501  0.00  0.00    -0.049 A 
ATOM     12  C27 ZIN A   1      45.116   9.774  30.980  0.00  0.00     0.011 A 
ATOM     13  C26 ZIN A   1      45.230  10.923  30.219  0.00  0.00     0.043 A 
ATOM     14  C24 ZIN A   1      45.830  10.869  28.972  0.00  0.00     0.116 A 
ATOM     15  C23 ZIN A   1      46.317   9.666  28.491  0.00  0.00     0.043 A 
ATOM     16  F25 ZIN A   1      45.937  11.990  28.225  0.00  0.00    -0.206 F 
ATOM     17  C22 ZIN A   1      46.206   8.521  29.255  0.00  0.00     0.011 A 
ENDBRANCH  10  11
BRANCH  10  18
ATOM     18  C28 ZIN A   1      46.717   6.474  31.142  0.00  0.00    -0.049 A 
ATOM     19  C34 ZIN A   1      46.590   5.166  30.711  0.00  0.00     0.011 A 
ATOM     20  C33 ZIN A   1      47.715   4.386  30.530  0.00  0.00     0.043 A 
ATOM     21  C31 ZIN A   1      48.970   4.910  30.791  0.00  0.00     0.116 A 
ATOM     22  C30 ZIN A   1      49.096   6.219  31.228  0.00  0.00     0.043 A 
ATOM     23  F32 ZIN A   1      50.071   4.148  30.620  0.00  0.00    -0.206 F 
ATOM     24  C29 ZIN A   1      47.968   6.999  31.404  0.00  0.00     0.011 A 
ENDBRANCH  10  18
ENDBRANCH   9  10
ENDBRANCH   8   9
ENDBRANCH   7   8
ENDBRANCH   4   7
BRANCH   1  25
ATOM     25  O1  ZIN A   1      40.133   4.909  30.061  0.00  0.00    -0.385 OA
ATOM     26  H37 ZIN A   1      40.514   4.025  29.969  0.00  0.00     0.211 HD
ENDBRANCH   1  25
BRANCH   1  27
ATOM     27  C3  ZIN A   1      38.177   5.114  31.434  0.00  0.00    -0.023 A 
ATOM     28  C13 ZIN A   1      37.518   4.200  30.632  0.00  0.00     0.028 A 
ATOM     29  C8  ZIN A   1      36.140   4.104  30.684  0.00  0.00     0.070 A 
ATOM     30  C6  ZIN A   1      35.420   4.929  31.530  0.00  0.00     0.049 A 
ATOM     31  C5  ZIN A   1      36.081   5.846  32.328  0.00  0.00     0.025 A 
ATOM     32 Cl7  ZIN A   1      33.689   4.813  31.591  0.00  0.00    -0.083 Cl
ATOM     33  C4  ZIN A   1      37.459   5.937  32.280  0.00  0.00     0.012 A 
BRANCH  29  34
ATOM     34  C9  ZIN A   1      35.421   3.105  29.814  0.00  0.00     0.419 C 
ATOM     35  F10 ZIN A   1      35.225   3.651  28.542  0.00  0.00    -0.166 F 
ATOM     36  F11 ZIN A   1      36.190   1.941  29.709  0.00  0.00    -0.166 F 
ATOM     37  F12 ZIN A   1      34.183   2.796  30.385  0.00  0.00    -0.166 F 
ENDBRANCH  29  34
ENDBRANCH   1  27
TORSDOF 9
ENDMDL
MODEL 4
REMARK CAVERDOCK RESULT:       2.4      0.000      0.000
REMARK CAVERDOCK CONSTRAINTS:       0.1      0.0      0.0      0.0
REMARK CAVERDOCK TUNNEL: 3      2.4      1.9      4.1
REMARK  9 active torsions:
REMARK  status: ('A' for Active; 'I' for Inactive)
REMARK    1  A    between atoms: O1_1  and  C2_2 
REMARK    2  A    between atoms: C2_2  and  C3_3 
REMARK    3  A    between atoms: C8_8  and  C9_9 
REMARK    4  A    between atoms: N16_16  and  C17_17 
REMARK    5  A    between atoms: C17_17  and  C18_18 
REMARK    6  A    between atoms: C18_18  and  C19_19 
REMARK    7  A    between atoms: C19_19  and  C20_20 
REMARK    8  A    between atoms: C20_20  and  C21_21 
REMARK    9  A    between atoms: C20_20  and  C28_28 
ROOT
ATOM      1  C2  ZIN A   1      39.547   5.178  31.350  0.00  0.00     0.088 C 
ATOM      2  C14 ZIN A   1      40.108   4.274  32.451  0.00  0.00     0.073 C 
ATOM      3  C15 ZIN A   1      41.629   4.435  32.509  0.00  0.00     0.276 C 
ATOM      4  N16 ZIN A   1      41.964   5.838  32.785  0.00  0.00     0.088 N 
ATOM      5  C35 ZIN A   1      41.475   6.719  31.717  0.00  0.00     0.276 C 
ATOM      6  C36 ZIN A   1      39.950   6.626  31.635  0.00  0.00     0.073 C 
ENDROOT
BRANCH   4   7
ATOM      7  C17 ZIN A   1      43.410   6.004  32.985  0.00  0.00     0.272 C 
BRANCH   7   8
ATOM      8  C18 ZIN A   1      43.808   7.444  32.655  0.00  0.00     0.031 C 
BRANCH   8   9
ATOM      9  C19 ZIN A   1      45.195   7.734  33.231  0.00  0.00     0.016 C 
BRANCH   9  10
ATOM     10  C20 ZIN A   1      45.971   8.633  32.265  0.00  0.00     0.051 C 
BRANCH  10  11
ATOM     11  C21 ZIN A   1      47.020   9.401  33.026  0.00  0.00    -0.049 A 
ATOM     12  C27 ZIN A   1      47.300   9.072  34.338  0.00  0.00     0.011 A 
ATOM     13  C26 ZIN A   1      48.266   9.772  35.037  0.00  0.00     0.043 A 
ATOM     14  C24 ZIN A   1      48.945  10.811  34.423  0.00  0.00     0.116 A 
ATOM     15  C23 ZIN A   1      48.660  11.144  33.110  0.00  0.00     0.043 A 
ATOM     16  F25 ZIN A   1      49.886  11.500  35.106  0.00  0.00    -0.206 F 
ATOM     17  C22 ZIN A   1      47.697  10.439  32.412  0.00  0.00     0.011 A 
ENDBRANCH  10  11
BRANCH  10  18
ATOM     18  C28 ZIN A   1      46.635   7.783  31.213  0.00  0.00    -0.049 A 
ATOM     19  C34 ZIN A   1      47.247   6.595  31.570  0.00  0.00     0.011 A 
ATOM     20  C33 ZIN A   1      47.852   5.812  30.607  0.00  0.00     0.043 A 
ATOM     21  C31 ZIN A   1      47.855   6.222  29.284  0.00  0.00     0.116 A 
ATOM     22  C30 ZIN A   1      47.247   7.414  28.927  0.00  0.00     0.043 A 
ATOM     23  F32 ZIN A   1      48.451   5.460  28.341  0.00  0.00    -0.206 F 
ATOM     24  C29 ZIN A   1      46.638   8.194  29.893  0.00  0.00     0.011 A 
ENDBRANCH  10  18
ENDBRANCH   9  10
ENDBRANCH   8   9
ENDBRANCH   7   8
ENDBRANCH   4   7
BRANCH   1  25
ATOM     25  O1  ZIN A   1      40.074   4.774  30.085  0.00  0.00    -0.385 OA
ATOM     26  H37 ZIN A   1      40.802   5.326  29.767  0.00  0.00     0.211 HD
ENDBRANCH   1  25
BRANCH   1  27
ATOM     27  C3  ZIN A   1      38.043   5.069  31.326  0.00  0.00    -0.023 A 
ATOM     28  C13 ZIN A   1      37.435   4.066  30.594  0.00  0.00     0.028 A 
ATOM     29  C8  ZIN A   1      36.057   3.963  30.576  0.00  0.00     0.070 A 
ATOM     30  C6  ZIN A   1      35.285   4.870  31.281  0.00  0.00     0.049 A 
ATOM     31  C5  ZIN A   1      35.895   5.877  32.008  0.00  0.00     0.025 A 
ATOM     32 Cl7  ZIN A   1      33.554   4.746  31.252  0.00  0.00    -0.083 Cl
ATOM     33  C4  ZIN A   1      37.273   5.975  32.030  0.00  0.00     0.012 A 
BRANCH  29  34
ATOM     34  C9  ZIN A   1      35.394   2.866  29.783  0.00  0.00     0.419 C 
ATOM     35  F10 ZIN A   1      34.271   2.402  30.477  0.00  0.00    -0.166 F 
ATOM     36  F11 ZIN A   1      34.998   3.365  28.537  0.00  0.00    -0.166 F 
ATOM     37  F12 ZIN A   1      36.296   1.814  29.599  0.00  0.00    -0.166 F 
ENDBRANCH  29  34
ENDBRANCH   1  27
TORSDOF 9
ENDMDL
MODEL 5
REMARK CAVERDOCK RESULT:       2.1      0.000      0.000
REMARK CAVERDOCK CONSTRAINTS:       0.2      0.0      0.0      0.0
REMARK CAVERDOCK TUNNEL: 4      2.1      1.9     5.10
REMARK  9 active torsions:
REMARK  status: ('A' for Active; 'I' for Inactive)
REMARK    1  A    between atoms: O1_1  and  C2_2 
REMARK    2  A    between atoms: C2_2  and  C3_3 
REMARK    3  A    between atoms: C8_8  and  C9_9 
REMARK    4  A    between atoms: N16_16  and  C17_17 
REMARK    5  A    between atoms: C17_17  and  C18_18 
REMARK    6  A    between atoms: C18_18  and  C19_19 
REMARK    7  A    between atoms: C19_19  and  C20_20 
REMARK    8  A    between atoms: C20_20  and  C21_21 
REMARK    9  A    between atoms: C20_20  and  C28_28 
ROOT
ATOM      1  C2  ZIN A   1      39.428   5.163  31.260  0.00  0.00     0.088 C 
ATOM      2  C14 ZIN A   1      40.058   3.975  31.992  0.00  0.00     0.073 C 
ATOM      3  C15 ZIN A   1      41.579   4.142  32.009  0.00  0.00     0.276 C 
ATOM      4  N16 ZIN A   1      41.927   5.398  32.686  0.00  0.00     0.088 N 
ATOM      5  C35 ZIN A   1      41.372   6.556  31.974  0.00  0.00     0.276 C 
ATOM      6  C36 ZIN A   1      39.845   6.461  31.956  0.00  0.00     0.073 C 
ENDROOT
BRANCH   4   7
ATOM      7  C17 ZIN A   1      43.382   5.525  32.844  0.00  0.00     0.272 C 
BRANCH   7   8
ATOM      8  C18 ZIN A   1      43.718   6.919  33.379  0.00  0.00     0.031 C 
BRANCH   8   9
ATOM      9  C19 ZIN A   1      45.139   7.299  32.958  0.00  0.00     0.016 C 
BRANCH   9  10
ATOM     10  C20 ZIN A   1      45.323   7.010  31.466  0.00  0.00     0.051 C 
BRANCH  10  11
ATOM     11  C21 ZIN A   1      45.374   8.311  30.706  0.00  0.00    -0.049 A 
ATOM     12  C27 ZIN A   1      46.113   8.402  29.542  0.00  0.00     0.011 A 
ATOM     13  C26 ZIN A   1      46.156   9.592  28.841  0.00  0.00     0.043 A 
ATOM     14  C24 ZIN A   1      45.466  10.696  29.312  0.00  0.00     0.116 A 
ATOM     15  C23 ZIN A   1      44.730  10.605  30.481  0.00  0.00     0.043 A 
ATOM     16  F25 ZIN A   1      45.512  11.863  28.631  0.00  0.00    -0.206 F 
ATOM     17  C22 ZIN A   1      44.685   9.413  31.177  0.00  0.00     0.011 A 
ENDBRANCH  10  11
BRANCH  10  18
ATOM     18  C28 ZIN A   1      46.610   6.255  31.256  0.00  0.00    -0.049 A 
ATOM     19  C34 ZIN A   1      47.822   6.879  31.489  0.00  0.00     0.011 A 
ATOM     20  C33 ZIN A   1      49.003   6.188  31.302  0.00  0.00     0.043 A 
ATOM     21  C31 ZIN A   1      48.973   4.872  30.872  0.00  0.00     0.116 A 
ATOM     22  C30 ZIN A   1      47.759   4.249  30.634  0.00  0.00     0.043 A 
ATOM     23  F32 ZIN A   1      50.127   4.195  30.685  0.00  0.00    -0.206 F 
ATOM     24  C29 ZIN A   1      46.579   4.942  30.826  0.00  0.00     0.011 A 
ENDBRANCH  10  18
ENDBRANCH   9  10
ENDBRANCH   8   9
ENDBRANCH   7   8
ENDBRANCH   4   7
BRANCH   1  25
ATOM     25  O1  ZIN A   1      39.877   5.182  29.903  0.00  0.00    -0.385 OA
ATOM     26  H37 ZIN A   1      39.324   4.671  29.298  0.00  0.00     0.211 HD
ENDBRANCH   1  25
BRANCH   1  27
ATOM     27  C3  ZIN A   1      37.926   5.036  31.290  0.00  0.00    -0.023 A 
ATOM     28  C13 ZIN A   1      37.301   4.057  30.540  0.00  0.00     0.028 A 
ATOM     29  C8  ZIN A   1      35.924   3.936  30.572  0.00  0.00     0.070 A 
ATOM     30  C6  ZIN A   1      35.171   4.802  31.345  0.00  0.00     0.049 A 
ATOM     31  C5  ZIN A   1      35.798   5.785  32.091  0.00  0.00     0.025 A 
ATOM     32 Cl7  ZIN A   1      33.442   4.656  31.379  0.00  0.00    -0.083 Cl
ATOM     33  C4  ZIN A   1      37.174   5.901  32.063  0.00  0.00     0.012 A 
BRANCH  29  34
ATOM     34  C9  ZIN A   1      35.243   2.865  29.759  0.00  0.00     0.419 C 
ATOM     35  F10 ZIN A   1      34.100   2.424  30.434  0.00  0.00    -0.166 F 
ATOM     36  F11 ZIN A   1      34.877   3.387  28.514  0.00  0.00    -0.166 F 
ATOM     37  F12 ZIN A   1      36.120   1.791  29.575  0.00  0.00    -0.166 F 
ENDBRANCH  29  34
ENDBRANCH   1  27
TORSDOF 9
ENDMDL
MODEL 6
REMARK CAVERDOCK RESULT:       1.6      0.000      0.000
REMARK CAVERDOCK CONSTRAINTS:       0.1      0.0      0.0      0.0
REMARK CAVERDOCK TUNNEL: 5      1.6      1.8      6.1
REMARK  9 active torsions:
REMARK  status: ('A' for Active; 'I' for Inactive)
REMARK    1  A    between atoms: O1_1  and  C2_2 
REMARK    2  A    between atoms: C2_2  and  C3_3 
REMARK    3  A    between atoms: C8_8  and  C9_9 
REMARK    4  A    between atoms: N16_16  and  C17_17 
REMARK    5  A    between atoms: C17_17  and  C18_18 
REMARK    6  A    between atoms: C18_18  and  C19_19 
REMARK    7  A    between atoms: C19_19  and  C20_20 
REMARK    8  A    between atoms: C20_20  and  C21_21 
REMARK    9  A    between atoms: C20_20  and  C28_28 
ROOT
ATOM      1  C2  ZIN A   1      39.083   5.398  31.258  0.00  0.00     0.088 C 
ATOM      2  C14 ZIN A   1      39.834   4.067  31.345  0.00  0.00     0.073 C 
ATOM      3  C15 ZIN A   1      41.340   4.337  31.359  0.00  0.00     0.276 C 
ATOM      4  N16 ZIN A   1      41.676   5.185  32.510  0.00  0.00     0.088 N 
ATOM      5  C35 ZIN A   1      41.002   6.487  32.424  0.00  0.00     0.276 C 
ATOM      6  C36 ZIN A   1      39.487   6.281  32.442  0.00  0.00     0.073 C 
ENDROOT
BRANCH   4   7
ATOM      7  C17 ZIN A   1      43.130   5.351  32.634  0.00  0.00     0.272 C 
BRANCH   7   8
ATOM      8  C18 ZIN A   1      43.437   6.308  33.789  0.00  0.00     0.031 C 
BRANCH   8   9
ATOM      9  C19 ZIN A   1      44.781   6.995  33.538  0.00  0.00     0.016 C 
BRANCH   9  10
ATOM     10  C20 ZIN A   1      44.651   7.951  32.350  0.00  0.00     0.051 C 
BRANCH  10  11
ATOM     11  C21 ZIN A   1      44.918   9.361  32.808  0.00  0.00    -0.049 A 
ATOM     12  C27 ZIN A   1      44.424  10.428  32.082  0.00  0.00     0.011 A 
ATOM     13  C26 ZIN A   1      44.663  11.722  32.504  0.00  0.00     0.043 A 
ATOM     14  C24 ZIN A   1      45.406  11.949  33.650  0.00  0.00     0.116 A 
ATOM     15  C23 ZIN A   1      45.905  10.879  34.374  0.00  0.00     0.043 A 
ATOM     16  F25 ZIN A   1      45.645  13.214  34.061  0.00  0.00    -0.206 F 
ATOM     17  C22 ZIN A   1      45.660   9.586  33.952  0.00  0.00     0.011 A 
ENDBRANCH  10  11
BRANCH  10  18
ATOM     18  C28 ZIN A   1      45.652   7.570  31.289  0.00  0.00    -0.049 A 
ATOM     19  C34 ZIN A   1      46.430   6.438  31.449  0.00  0.00     0.011 A 
ATOM     20  C33 ZIN A   1      47.344   6.084  30.475  0.00  0.00     0.043 A 
ATOM     21  C31 ZIN A   1      47.489   6.870  29.344  0.00  0.00     0.116 A 
ATOM     22  C30 ZIN A   1      46.712   8.006  29.187  0.00  0.00     0.043 A 
ATOM     23  F32 ZIN A   1      48.385   6.528  28.393  0.00  0.00    -0.206 F 
ATOM     24  C29 ZIN A   1      45.795   8.355  30.160  0.00  0.00     0.011 A 
ENDBRANCH  10  18
ENDBRANCH   9  10
ENDBRANCH   8   9
ENDBRANCH   7   8
ENDBRANCH   4   7
BRANCH   1  25
ATOM     25  O1  ZIN A   1      39.416   6.057  30.035  0.00  0.00    -0.385 OA
ATOM     26  H37 ZIN A   1      40.359   6.041  29.823  0.00  0.00     0.211 HD
ENDBRANCH   1  25
BRANCH   1  27
ATOM     27  C3  ZIN A   1      37.598   5.143  31.304  0.00  0.00    -0.023 A 
ATOM     28  C13 ZIN A   1      37.044   4.145  30.523  0.00  0.00     0.028 A 
ATOM     29  C8  ZIN A   1      35.683   3.908  30.568  0.00  0.00     0.070 A 
ATOM     30  C6  ZIN A   1      34.873   4.676  31.386  0.00  0.00     0.049 A 
ATOM     31  C5  ZIN A   1      35.428   5.678  32.163  0.00  0.00     0.025 A 
ATOM     32 Cl7  ZIN A   1      33.163   4.383  31.438  0.00  0.00    -0.083 Cl
ATOM     33  C4  ZIN A   1      36.789   5.910  32.122  0.00  0.00     0.012 A 
BRANCH  29  34
ATOM     34  C9  ZIN A   1      35.081   2.817  29.721  0.00  0.00     0.419 C 
ATOM     35  F10 ZIN A   1      33.813   2.490  30.215  0.00  0.00    -0.166 F 
ATOM     36  F11 ZIN A   1      34.966   3.262  28.400  0.00  0.00    -0.166 F 
ATOM     37  F12 ZIN A   1      35.903   1.686  29.764  0.00  0.00    -0.166 F 
ENDBRANCH  29  34
ENDBRANCH   1  27
TORSDOF 9
ENDMDL
MODEL 7
REMARK CAVERDOCK RESULT:       1.7      0.000      0.000
REMARK CAVERDOCK CONSTRAINTS:       0.0      0.0      0.0      0.0
REMARK CAVERDOCK TUNNEL: 6      1.7      1.8      7.1
REMARK  9 active torsions:
REMARK  status: ('A' for Active; 'I' for Inactive)
REMARK    1  A    between atoms: O1_1  and  C2_2 
REMARK    2  A    between atoms: C2_2  and  C3_3 
REMARK    3  A    between atoms: C8_8  and  C9_9 
REMARK    4  A    between atoms: N16_16  and  C17_17 
REMARK    5  A    between atoms: C17_17  and  C18_18 
REMARK    6  A    between atoms: C18_18  and  C19_19 
REMARK    7  A    between atoms: C19_19  and  C20_20 
REMARK    8  A    between atoms: C20_20  and  C21_21 
REMARK    9  A    between atoms: C20_20  and  C28_28 
ROOT
ATOM      1  C2  ZIN A   1      38.979   5.405  31.156  0.00  0.00     0.088 C 
ATOM      2  C14 ZIN A   1      39.744   4.080  31.209  0.00  0.00     0.073 C 
ATOM      3  C15 ZIN A   1      41.247   4.365  31.223  0.00  0.00     0.276 C 
ATOM      4  N16 ZIN A   1      41.579   5.190  32.392  0.00  0.00     0.088 N 
ATOM      5  C35 ZIN A   1      40.893   6.486  32.339  0.00  0.00     0.276 C 
ATOM      6  C36 ZIN A   1      39.379   6.264  32.359  0.00  0.00     0.073 C 
ENDROOT
BRANCH   4   7
ATOM      7  C17 ZIN A   1      43.033   5.367  32.514  0.00  0.00     0.272 C 
BRANCH   7   8
ATOM      8  C18 ZIN A   1      43.335   6.309  33.681  0.00  0.00     0.031 C 
BRANCH   8   9
ATOM      9  C19 ZIN A   1      44.760   6.849  33.546  0.00  0.00     0.016 C 
BRANCH   9  10
ATOM     10  C20 ZIN A   1      44.802   7.907  32.442  0.00  0.00     0.051 C 
BRANCH  10  11
ATOM     11  C21 ZIN A   1      45.227   9.229  33.028  0.00  0.00    -0.049 A 
ATOM     12  C27 ZIN A   1      46.454   9.344  33.653  0.00  0.00     0.011 A 
ATOM     13  C26 ZIN A   1      46.847  10.557  34.187  0.00  0.00     0.043 A 
ATOM     14  C24 ZIN A   1      46.005  11.654  34.104  0.00  0.00     0.116 A 
ATOM     15  C23 ZIN A   1      44.774  11.535  33.483  0.00  0.00     0.043 A 
ATOM     16  F25 ZIN A   1      46.386  12.839  34.631  0.00  0.00    -0.206 F 
ATOM     17  C22 ZIN A   1      44.386  10.323  32.945  0.00  0.00     0.011 A 
ENDBRANCH  10  11
BRANCH  10  18
ATOM     18  C28 ZIN A   1      45.789   7.488  31.382  0.00  0.00    -0.049 A 
ATOM     19  C34 ZIN A   1      45.910   8.227  30.220  0.00  0.00     0.011 A 
ATOM     20  C33 ZIN A   1      46.817   7.847  29.250  0.00  0.00     0.043 A 
ATOM     21  C31 ZIN A   1      47.598   6.718  29.437  0.00  0.00     0.116 A 
ATOM     22  C30 ZIN A   1      47.472   5.975  30.599  0.00  0.00     0.043 A 
ATOM     23  F32 ZIN A   1      48.482   6.342  28.488  0.00  0.00    -0.206 F 
ATOM     24  C29 ZIN A   1      46.566   6.361  31.570  0.00  0.00     0.011 A 
ENDBRANCH  10  18
ENDBRANCH   9  10
ENDBRANCH   8   9
ENDBRANCH   7   8
ENDBRANCH   4   7
BRANCH   1  25
ATOM     25  O1  ZIN A   1      39.300   6.095  29.947  0.00  0.00    -0.385 OA
ATOM     26  H37 ZIN A   1      38.537   6.493  29.506  0.00  0.00     0.211 HD
ENDBRANCH   1  25
BRANCH   1  27
ATOM     27  C3  ZIN A   1      37.497   5.134  31.202  0.00  0.00    -0.023 A 
ATOM     28  C13 ZIN A   1      36.961   4.096  30.463  0.00  0.00     0.028 A 
ATOM     29  C8  ZIN A   1      35.603   3.844  30.508  0.00  0.00     0.070 A 
ATOM     30  C6  ZIN A   1      34.777   4.638  31.285  0.00  0.00     0.049 A 
ATOM     31  C5  ZIN A   1      35.314   5.680  32.021  0.00  0.00     0.025 A 
ATOM     32 Cl7  ZIN A   1      33.070   4.326  31.337  0.00  0.00    -0.083 Cl
ATOM     33  C4  ZIN A   1      36.673   5.927  31.979  0.00  0.00     0.012 A 
BRANCH  29  34
ATOM     34  C9  ZIN A   1      35.020   2.709  29.706  0.00  0.00     0.419 C 
ATOM     35  F10 ZIN A   1      33.910   2.186  30.377  0.00  0.00    -0.166 F 
ATOM     36  F11 ZIN A   1      34.625   3.181  28.449  0.00  0.00    -0.166 F 
ATOM     37  F12 ZIN A   1      35.983   1.708  29.547  0.00  0.00    -0.166 F 
ENDBRANCH  29  34
ENDBRANCH   1  27
TORSDOF 9
ENDMDL
MODEL 8
REMARK CAVERDOCK RESULT:       1.6      0.000      0.000
REMARK CAVERDOCK CONSTRAINTS:       0.0      0.0      0.0      0.0
REMARK CAVERDOCK TUNNEL: 7      1.6      1.8      8.1
REMARK  9 active torsions:
REMARK  status: ('A' for Active; 'I' for Inactive)
REMARK    1  A    between atoms: O1_1  and  C2_2 
REMARK    2  A    between atoms: C2_2  and  C3_3 
REMARK    3  A    between atoms: C8_8  and  C9_9 
REMARK    4  A    between atoms: N16_16  and  C17_17 
REMARK    5  A    between atoms: C17_17  and  C18_18 
REMARK    6  A    between atoms: C18_18  and  C19_19 
REMARK    7  A    between atoms: C19_19  and  C20_20 
REMARK    8  A    between atoms: C20_20  and  C21_21 
REMARK    9  A    between atoms: C20_20  and  C28_28 
ROOT
ATOM      1  C2  ZIN A   1      38.703   5.038  31.188  0.00  0.00     0.088 C 
ATOM      2  C14 ZIN A   1      39.762   3.933  31.146  0.00  0.00     0.073 C 
ATOM      3  C15 ZIN A   1      41.129   4.532  31.487  0.00  0.00     0.276 C 
ATOM      4  N16 ZIN A   1      41.080   5.137  32.824  0.00  0.00     0.088 N 
ATOM      5  C35 ZIN A   1      40.102   6.231  32.875  0.00  0.00     0.276 C 
ATOM      6  C36 ZIN A   1      38.705   5.684  32.576  0.00  0.00     0.073 C 
ENDROOT
BRANCH   4   7
ATOM      7  C17 ZIN A   1      42.411   5.599  33.241  0.00  0.00     0.272 C 
BRANCH   7   8
ATOM      8  C18 ZIN A   1      43.341   5.635  32.027  0.00  0.00     0.031 C 
BRANCH   8   9
ATOM      9  C19 ZIN A   1      44.715   6.158  32.452  0.00  0.00     0.016 C 
BRANCH   9  10
ATOM     10  C20 ZIN A   1      44.878   7.605  31.982  0.00  0.00     0.051 C 
BRANCH  10  11
ATOM     11  C21 ZIN A   1      45.178   8.487  33.167  0.00  0.00    -0.049 A 
ATOM     12  C27 ZIN A   1      45.111   7.970  34.446  0.00  0.00     0.011 A 
ATOM     13  C26 ZIN A   1      45.392   8.776  35.534  0.00  0.00     0.043 A 
ATOM     14  C24 ZIN A   1      45.731  10.105  35.339  0.00  0.00     0.116 A 
ATOM     15  C23 ZIN A   1      45.792  10.622  34.057  0.00  0.00     0.043 A 
ATOM     16  F25 ZIN A   1      46.000  10.896  36.402  0.00  0.00    -0.206 F 
ATOM     17  C22 ZIN A   1      45.516   9.813  32.972  0.00  0.00     0.011 A 
ENDBRANCH  10  11
BRANCH  10  18
ATOM     18  C28 ZIN A   1      46.013   7.687  30.994  0.00  0.00    -0.049 A 
ATOM     19  C34 ZIN A   1      45.813   8.282  29.762  0.00  0.00     0.011 A 
ATOM     20  C33 ZIN A   1      46.854   8.362  28.856  0.00  0.00     0.043 A 
ATOM     21  C31 ZIN A   1      48.094   7.837  29.179  0.00  0.00     0.116 A 
ATOM     22  C30 ZIN A   1      48.291   7.236  30.412  0.00  0.00     0.043 A 
ATOM     23  F32 ZIN A   1      49.111   7.910  28.294  0.00  0.00    -0.206 F 
ATOM     24  C29 ZIN A   1      47.250   7.161  31.317  0.00  0.00     0.011 A 
ENDBRANCH  10  18
ENDBRANCH   9  10
ENDBRANCH   8   9
ENDBRANCH   7   8
ENDBRANCH   4   7
BRANCH   1  25
ATOM     25  O1  ZIN A   1      39.002   6.026  30.200  0.00  0.00    -0.385 OA
ATOM     26  H37 ZIN A   1      38.435   5.986  29.419  0.00  0.00     0.211 HD
ENDBRANCH   1  25
BRANCH   1  27
ATOM     27  C3  ZIN A   1      37.345   4.445  30.911  0.00  0.00    -0.023 A 
ATOM     28  C13 ZIN A   1      36.240   4.890  31.613  0.00  0.00     0.028 A 
ATOM     29  C8  ZIN A   1      34.994   4.351  31.356  0.00  0.00     0.070 A 
ATOM     30  C6  ZIN A   1      34.854   3.356  30.403  0.00  0.00     0.049 A 
ATOM     31  C5  ZIN A   1      35.961   2.907  29.705  0.00  0.00     0.025 A 
ATOM     32 Cl7  ZIN A   1      33.290   2.673  30.085  0.00  0.00    -0.083 Cl
ATOM     33  C4  ZIN A   1      37.205   3.452  29.959  0.00  0.00     0.012 A 
BRANCH  29  34
ATOM     34  C9  ZIN A   1      33.789   4.840  32.117  0.00  0.00     0.419 C 
ATOM     35  F10 ZIN A   1      34.074   6.083  32.692  0.00  0.00    -0.166 F 
ATOM     36  F11 ZIN A   1      32.705   4.969  31.242  0.00  0.00    -0.166 F 
ATOM     37  F12 ZIN A   1      33.470   3.923  33.124  0.00  0.00    -0.166 F 
ENDBRANCH  29  34
ENDBRANCH   1  27
TORSDOF 9
ENDMDL
MODEL 9
REMARK CAVERDOCK RESULT:       1.2      0.000      0.000
REMARK CAVERDOCK CONSTRAINTS:       0.2      0.0      0.0      0.0
REMARK CAVERDOCK TUNNEL: 8      1.2      1.8     9.11
REMARK  9 active torsions:
REMARK  status: ('A' for Active; 'I' for Inactive)
REMARK    1  A    between atoms: O1_1  and  C2_2 
REMARK    2  A    between atoms: C2_2  and  C3_3 
REMARK    3  A    between atoms: C8_8  and  C9_9 
REMARK    4  A    between atoms: N16_16  and  C17_17 
REMARK    5  A    between atoms: C17_17  and  C18_18 
REMARK    6  A    between atoms: C18_18  and  C19_19 
REMARK    7  A    between atoms: C19_19  and  C20_20 
REMARK    8  A    between atoms: C20_20  and  C21_21 
REMARK    9  A    between atoms: C20_20  and  C28_28 
ROOT
ATOM      1  C2  ZIN A   1      38.486   5.074  31.180  0.00  0.00     0.088 C 
ATOM      2  C14 ZIN A   1      39.568   3.992  31.117  0.00  0.00     0.073 C 
ATOM      3  C15 ZIN A   1      40.922   4.613  31.463  0.00  0.00     0.276 C 
ATOM      4  N16 ZIN A   1      40.865   5.195  32.810  0.00  0.00     0.088 N 
ATOM      5  C35 ZIN A   1      39.866   6.268  32.882  0.00  0.00     0.276 C 
ATOM      6  C36 ZIN A   1      38.479   5.697  32.578  0.00  0.00     0.073 C 
ENDROOT
BRANCH   4   7
ATOM      7  C17 ZIN A   1      42.188   5.677  33.231  0.00  0.00     0.272 C 
BRANCH   7   8
ATOM      8  C18 ZIN A   1      43.226   5.310  32.168  0.00  0.00     0.031 C 
BRANCH   8   9
ATOM      9  C19 ZIN A   1      44.588   5.882  32.567  0.00  0.00     0.016 C 
BRANCH   9  10
ATOM     10  C20 ZIN A   1      44.778   7.252  31.911  0.00  0.00     0.051 C 
BRANCH  10  11
ATOM     11  C21 ZIN A   1      45.118   8.271  32.968  0.00  0.00    -0.049 A 
ATOM     12  C27 ZIN A   1      44.511   9.512  32.951  0.00  0.00     0.011 A 
ATOM     13  C26 ZIN A   1      44.818  10.446  33.923  0.00  0.00     0.043 A 
ATOM     14  C24 ZIN A   1      45.741  10.140  34.908  0.00  0.00     0.116 A 
ATOM     15  C23 ZIN A   1      46.353   8.898  34.920  0.00  0.00     0.043 A 
ATOM     16  F25 ZIN A   1      46.046  11.054  35.855  0.00  0.00    -0.206 F 
ATOM     17  C22 ZIN A   1      46.041   7.964  33.951  0.00  0.00     0.011 A 
ENDBRANCH  10  11
BRANCH  10  18
ATOM     18  C28 ZIN A   1      45.899   7.176  30.907  0.00  0.00    -0.049 A 
ATOM     19  C34 ZIN A   1      46.072   8.194  29.987  0.00  0.00     0.011 A 
ATOM     20  C33 ZIN A   1      47.102   8.129  29.069  0.00  0.00     0.043 A 
ATOM     21  C31 ZIN A   1      47.956   7.039  29.063  0.00  0.00     0.116 A 
ATOM     22  C30 ZIN A   1      47.779   6.017  29.982  0.00  0.00     0.043 A 
ATOM     23  F32 ZIN A   1      48.961   6.971  28.164  0.00  0.00    -0.206 F 
ATOM     24  C29 ZIN A   1      46.750   6.087  30.903  0.00  0.00     0.011 A 
ENDBRANCH  10  18
ENDBRANCH   9  10
ENDBRANCH   8   9
ENDBRANCH   7   8
ENDBRANCH   4   7
BRANCH   1  25
ATOM     25  O1  ZIN A   1      38.761   6.083  30.208  0.00  0.00    -0.385 OA
ATOM     26  H37 ZIN A   1      38.274   5.976  29.379  0.00  0.00     0.211 HD
ENDBRANCH   1  25
BRANCH   1  27
ATOM     27  C3  ZIN A   1      37.139   4.457  30.897  0.00  0.00    -0.023 A 
ATOM     28  C13 ZIN A   1      36.020   4.901  31.577  0.00  0.00     0.028 A 
ATOM     29  C8  ZIN A   1      34.784   4.340  31.314  0.00  0.00     0.070 A 
ATOM     30  C6  ZIN A   1      34.669   3.326  30.379  0.00  0.00     0.049 A 
ATOM     31  C5  ZIN A   1      35.791   2.879  29.704  0.00  0.00     0.025 A 
ATOM     32 Cl7  ZIN A   1      33.119   2.616  30.054  0.00  0.00    -0.083 Cl
ATOM     33  C4  ZIN A   1      37.025   3.445  29.963  0.00  0.00     0.012 A 
BRANCH  29  34
ATOM     34  C9  ZIN A   1      33.563   4.828  32.051  0.00  0.00     0.419 C 
ATOM     35  F10 ZIN A   1      32.530   5.061  31.138  0.00  0.00    -0.166 F 
ATOM     36  F11 ZIN A   1      33.159   3.859  32.976  0.00  0.00    -0.166 F 
ATOM     37  F12 ZIN A   1      33.869   6.016  32.723  0.00  0.00    -0.166 F 
ENDBRANCH  29  34
ENDBRANCH   1  27
TORSDOF 9
ENDMDL
MODEL 10
REMARK CAVERDOCK RESULT:       0.4      0.000      0.000
REMARK CAVERDOCK CONSTRAINTS:       0.1      0.0      0.0      0.0
REMARK CAVERDOCK TUNNEL: 9      0.4      1.7     10.1
REMARK  9 active torsions:
REMARK  status: ('A' for Active; 'I' for Inactive)
REMARK    1  A    between atoms: O1_1  and  C2_2 
REMARK    2  A    between atoms: C2_2  and  C3_3 
REMARK    3  A    between atoms: C8_8  and  C9_9 
REMARK    4  A    between atoms: N16_16  and  C17_17 
REMARK    5  A    between atoms: C17_17  and  C18_18 
REMARK    6  A    between atoms: C18_18  and  C19_19 
REMARK    7  A    between atoms: C19_19  and  C20_20 
REMARK    8  A    between atoms: C20_20  and  C21_21 
REMARK    9  A    between atoms: C20_20  and  C28_28 
ROOT
ATOM      1  C2  ZIN A   1      38.204   5.147  31.117  0.00  0.00     0.088 C 
ATOM      2  C14 ZIN A   1      39.313   4.105  30.950  0.00  0.00     0.073 C 
ATOM      3  C15 ZIN A   1      40.665   4.755  31.250  0.00  0.00     0.276 C 
ATOM      4  N16 ZIN A   1      40.664   5.280  32.622  0.00  0.00     0.088 N 
ATOM      5  C35 ZIN A   1      39.637   6.315  32.792  0.00  0.00     0.276 C 
ATOM      6  C36 ZIN A   1      38.255   5.712  32.538  0.00  0.00     0.073 C 
ENDROOT
BRANCH   4   7
ATOM      7  C17 ZIN A   1      41.992   5.788  32.992  0.00  0.00     0.272 C 
BRANCH   7   8
ATOM      8  C18 ZIN A   1      43.036   5.245  32.014  0.00  0.00     0.031 C 
BRANCH   8   9
ATOM      9  C19 ZIN A   1      44.424   5.741  32.422  0.00  0.00     0.016 C 
BRANCH   9  10
ATOM     10  C20 ZIN A   1      44.609   7.186  31.952  0.00  0.00     0.051 C 
BRANCH  10  11
ATOM     11  C21 ZIN A   1      44.924   8.063  33.136  0.00  0.00    -0.049 A 
ATOM     12  C27 ZIN A   1      45.348   9.363  32.939  0.00  0.00     0.011 A 
ATOM     13  C26 ZIN A   1      45.633  10.170  34.024  0.00  0.00     0.043 A 
ATOM     14  C24 ZIN A   1      45.503   9.671  35.309  0.00  0.00     0.116 A 
ATOM     15  C23 ZIN A   1      45.084   8.366  35.505  0.00  0.00     0.043 A 
ATOM     16  F25 ZIN A   1      45.787  10.457  36.371  0.00  0.00    -0.206 F 
ATOM     17  C22 ZIN A   1      44.794   7.563  34.418  0.00  0.00     0.011 A 
ENDBRANCH  10  11
BRANCH  10  18
ATOM     18  C28 ZIN A   1      45.743   7.250  30.962  0.00  0.00    -0.049 A 
ATOM     19  C34 ZIN A   1      46.678   6.232  30.916  0.00  0.00     0.011 A 
ATOM     20  C33 ZIN A   1      47.716   6.286  30.006  0.00  0.00     0.043 A 
ATOM     21  C31 ZIN A   1      47.826   7.367  29.147  0.00  0.00     0.116 A 
ATOM     22  C30 ZIN A   1      46.893   8.389  29.197  0.00  0.00     0.043 A 
ATOM     23  F32 ZIN A   1      48.843   7.424  28.260  0.00  0.00    -0.206 F 
ATOM     24  C29 ZIN A   1      45.853   8.330  30.106  0.00  0.00     0.011 A 
ENDBRANCH  10  18
ENDBRANCH   9  10
ENDBRANCH   8   9
ENDBRANCH   7   8
ENDBRANCH   4   7
BRANCH   1  25
ATOM     25  O1  ZIN A   1      38.395   6.205  30.175  0.00  0.00    -0.385 OA
ATOM     26  H37 ZIN A   1      38.908   5.950  29.395  0.00  0.00     0.211 HD
ENDBRANCH   1  25
BRANCH   1  27
ATOM     27  C3  ZIN A   1      36.863   4.499  30.880  0.00  0.00    -0.023 A 
ATOM     28  C13 ZIN A   1      35.779   4.848  31.663  0.00  0.00     0.028 A 
ATOM     29  C8  ZIN A   1      34.549   4.258  31.443  0.00  0.00     0.070 A 
ATOM     30  C6  ZIN A   1      34.405   3.310  30.445  0.00  0.00     0.049 A 
ATOM     31  C5  ZIN A   1      35.492   2.958  29.665  0.00  0.00     0.025 A 
ATOM     32 Cl7  ZIN A   1      32.861   2.563  30.173  0.00  0.00    -0.083 Cl
ATOM     33  C4  ZIN A   1      36.720   3.553  29.882  0.00  0.00     0.012 A 
BRANCH  29  34
ATOM     34  C9  ZIN A   1      33.366   4.643  32.294  0.00  0.00     0.419 C 
ATOM     35  F10 ZIN A   1      33.345   3.852  33.448  0.00  0.00    -0.166 F 
ATOM     36  F11 ZIN A   1      33.469   5.991  32.654  0.00  0.00    -0.166 F 
ATOM     37  F12 ZIN A   1      32.186   4.442  31.570  0.00  0.00    -0.166 F 
ENDBRANCH  29  34
ENDBRANCH   1  27
TORSDOF 9
ENDMDL
MODEL 11
REMARK CAVERDOCK RESULT:       0.1      0.000      0.000
REMARK CAVERDOCK CONSTRAINTS:       0.0      0.0      0.0      0.0
REMARK CAVERDOCK TUNNEL: 10      0.1      1.7     11.4
REMARK  9 active torsions:
REMARK  status: ('A' for Active; 'I' for Inactive)
REMARK    1  A    between atoms: O1_1  and  C2_2 
REMARK    2  A    between atoms: C2_2  and  C3_3 
REMARK    3  A    between atoms: C8_8  and  C9_9 
REMARK    4  A    between atoms: N16_16  and  C17_17 
REMARK    5  A    between atoms: C17_17  and  C18_18 
REMARK    6  A    between atoms: C18_18  and  C19_19 
REMARK    7  A    between atoms: C19_19  and  C20_20 
REMARK    8  A    between atoms: C20_20  and  C21_21 
REMARK    9  A    between atoms: C20_20  and  C28_28 
ROOT
ATOM      1  C2  ZIN A   1      38.057   5.016  31.068  0.00  0.00     0.088 C 
ATOM      2  C14 ZIN A   1      39.123   3.918  31.095  0.00  0.00     0.073 C 
ATOM      3  C15 ZIN A   1      40.484   4.542  31.408  0.00  0.00     0.276 C 
ATOM      4  N16 ZIN A   1      40.425   5.224  32.707  0.00  0.00     0.088 N 
ATOM      5  C35 ZIN A   1      39.441   6.313  32.690  0.00  0.00     0.276 C 
ATOM      6  C36 ZIN A   1      38.049   5.741  32.416  0.00  0.00     0.073 C 
ENDROOT
BRANCH   4   7
ATOM      7  C17 ZIN A   1      41.751   5.717  33.104  0.00  0.00     0.272 C 
BRANCH   7   8
ATOM      8  C18 ZIN A   1      42.726   5.553  31.936  0.00  0.00     0.031 C 
BRANCH   8   9
ATOM      9  C19 ZIN A   1      44.143   5.893  32.402  0.00  0.00     0.016 C 
BRANCH   9  10
ATOM     10  C20 ZIN A   1      44.501   7.312  31.952  0.00  0.00     0.051 C 
BRANCH  10  11
ATOM     11  C21 ZIN A   1      44.840   8.150  33.157  0.00  0.00    -0.049 A 
ATOM     12  C27 ZIN A   1      44.758   9.527  33.085  0.00  0.00     0.011 A 
ATOM     13  C26 ZIN A   1      45.064  10.298  34.191  0.00  0.00     0.043 A 
ATOM     14  C24 ZIN A   1      45.462   9.687  35.369  0.00  0.00     0.116 A 
ATOM     15  C23 ZIN A   1      45.549   8.308  35.438  0.00  0.00     0.043 A 
ATOM     16  F25 ZIN A   1      45.767  10.439  36.450  0.00  0.00    -0.206 F 
ATOM     17  C22 ZIN A   1      45.238   7.540  34.332  0.00  0.00     0.011 A 
ENDBRANCH  10  11
BRANCH  10  18
ATOM     18  C28 ZIN A   1      45.688   7.259  31.025  0.00  0.00    -0.049 A 
ATOM     19  C34 ZIN A   1      46.659   6.289  31.202  0.00  0.00     0.011 A 
ATOM     20  C33 ZIN A   1      47.746   6.236  30.351  0.00  0.00     0.043 A 
ATOM     21  C31 ZIN A   1      47.869   7.161  29.328  0.00  0.00     0.116 A 
ATOM     22  C30 ZIN A   1      46.900   8.136  29.155  0.00  0.00     0.043 A 
ATOM     23  F32 ZIN A   1      48.933   7.114  28.497  0.00  0.00    -0.206 F 
ATOM     24  C29 ZIN A   1      45.810   8.183  30.005  0.00  0.00     0.011 A 
ENDBRANCH  10  18
ENDBRANCH   9  10
ENDBRANCH   8   9
ENDBRANCH   7   8
ENDBRANCH   4   7
BRANCH   1  25
ATOM     25  O1  ZIN A   1      38.356   5.947  30.026  0.00  0.00    -0.385 OA
ATOM     26  H37 ZIN A   1      38.406   6.866  30.321  0.00  0.00     0.211 HD
ENDBRANCH   1  25
BRANCH   1  27
ATOM     27  C3  ZIN A   1      36.704   4.400  30.819  0.00  0.00    -0.023 A 
ATOM     28  C13 ZIN A   1      35.627   4.756  31.610  0.00  0.00     0.028 A 
ATOM     29  C8  ZIN A   1      34.385   4.195  31.379  0.00  0.00     0.070 A 
ATOM     30  C6  ZIN A   1      34.222   3.270  30.363  0.00  0.00     0.049 A 
ATOM     31  C5  ZIN A   1      35.302   2.910  29.576  0.00  0.00     0.025 A 
ATOM     32 Cl7  ZIN A   1      32.664   2.559  30.077  0.00  0.00    -0.083 Cl
ATOM     33  C4  ZIN A   1      36.541   3.476  29.804  0.00  0.00     0.012 A 
BRANCH  29  34
ATOM     34  C9  ZIN A   1      33.210   4.587  32.237  0.00  0.00     0.419 C 
ATOM     35  F10 ZIN A   1      33.366   5.909  32.666  0.00  0.00    -0.166 F 
ATOM     36  F11 ZIN A   1      32.031   4.474  31.493  0.00  0.00    -0.166 F 
ATOM     37  F12 ZIN A   1      33.143   3.741  33.349  0.00  0.00    -0.166 F 
ENDBRANCH  29  34
ENDBRANCH   1  27
TORSDOF 9
ENDMDL
MODEL 12
REMARK CAVERDOCK RESULT:      -0.4      0.000      0.000
REMARK CAVERDOCK CONSTRAINTS:       0.0      0.0      0.0      0.0
REMARK CAVERDOCK TUNNEL: 11     -0.4      1.8     12.3
REMARK  9 active torsions:
REMARK  status: ('A' for Active; 'I' for Inactive)
REMARK    1  A    between atoms: O1_1  and  C2_2 
REMARK    2  A    between atoms: C2_2  and  C3_3 
REMARK    3  A    between atoms: C8_8  and  C9_9 
REMARK    4  A    between atoms: N16_16  and  C17_17 
REMARK    5  A    between atoms: C17_17  and  C18_18 
REMARK    6  A    between atoms: C18_18  and  C19_19 
REMARK    7  A    between atoms: C19_19  and  C20_20 
REMARK    8  A    between atoms: C20_20  and  C21_21 
REMARK    9  A    between atoms: C20_20  and  C28_28 
ROOT
ATOM      1  C2  ZIN A   1      37.856   5.059  30.929  0.00  0.00     0.088 C 
ATOM      2  C14 ZIN A   1      38.939   3.980  31.007  0.00  0.00     0.073 C 
ATOM      3  C15 ZIN A   1      40.294   4.642  31.265  0.00  0.00     0.276 C 
ATOM      4  N16 ZIN A   1      40.239   5.398  32.523  0.00  0.00     0.088 N 
ATOM      5  C35 ZIN A   1      39.238   6.469  32.455  0.00  0.00     0.276 C 
ATOM      6  C36 ZIN A   1      37.852   5.861  32.233  0.00  0.00     0.073 C 
ENDROOT
BRANCH   4   7
ATOM      7  C17 ZIN A   1      41.561   5.933  32.873  0.00  0.00     0.272 C 
BRANCH   7   8
ATOM      8  C18 ZIN A   1      42.639   5.184  32.086  0.00  0.00     0.031 C 
BRANCH   8   9
ATOM      9  C19 ZIN A   1      44.012   5.476  32.695  0.00  0.00     0.016 C 
BRANCH   9  10
ATOM     10  C20 ZIN A   1      44.735   6.522  31.845  0.00  0.00     0.051 C 
BRANCH  10  11
ATOM     11  C21 ZIN A   1      44.982   7.758  32.671  0.00  0.00    -0.049 A 
ATOM     12  C27 ZIN A   1      45.246   7.643  34.022  0.00  0.00     0.011 A 
ATOM     13  C26 ZIN A   1      45.477   8.775  34.781  0.00  0.00     0.043 A 
ATOM     14  C24 ZIN A   1      45.434  10.025  34.187  0.00  0.00     0.116 A 
ATOM     15  C23 ZIN A   1      45.163  10.139  32.835  0.00  0.00     0.043 A 
ATOM     16  F25 ZIN A   1      45.654  11.133  34.929  0.00  0.00    -0.206 F 
ATOM     17  C22 ZIN A   1      44.937   9.006  32.077  0.00  0.00     0.011 A 
ENDBRANCH  10  11
BRANCH  10  18
ATOM     18  C28 ZIN A   1      46.052   5.962  31.373  0.00  0.00    -0.049 A 
ATOM     19  C34 ZIN A   1      46.185   4.604  31.150  0.00  0.00     0.011 A 
ATOM     20  C33 ZIN A   1      47.390   4.088  30.713  0.00  0.00     0.043 A 
ATOM     21  C31 ZIN A   1      48.469   4.932  30.509  0.00  0.00     0.116 A 
ATOM     22  C30 ZIN A   1      48.338   6.292  30.738  0.00  0.00     0.043 A 
ATOM     23  F32 ZIN A   1      49.649   4.430  30.087  0.00  0.00    -0.206 F 
ATOM     24  C29 ZIN A   1      47.129   6.805  31.171  0.00  0.00     0.011 A 
ENDBRANCH  10  18
ENDBRANCH   9  10
ENDBRANCH   8   9
ENDBRANCH   7   8
ENDBRANCH   4   7
BRANCH   1  25
ATOM     25  O1  ZIN A   1      38.127   5.931  29.831  0.00  0.00    -0.385 OA
ATOM     26  H37 ZIN A   1      38.589   5.507  29.095  0.00  0.00     0.211 HD
ENDBRANCH   1  25
BRANCH   1  27
ATOM     27  C3  ZIN A   1      36.509   4.409  30.734  0.00  0.00    -0.023 A 
ATOM     28  C13 ZIN A   1      35.468   4.704  31.594  0.00  0.00     0.028 A 
ATOM     29  C8  ZIN A   1      34.232   4.113  31.412  0.00  0.00     0.070 A 
ATOM     30  C6  ZIN A   1      34.040   3.216  30.376  0.00  0.00     0.049 A 
ATOM     31  C5  ZIN A   1      35.084   2.916  29.519  0.00  0.00     0.025 A 
ATOM     32 Cl7  ZIN A   1      32.490   2.467  30.152  0.00  0.00    -0.083 Cl
ATOM     33  C4  ZIN A   1      36.318   3.513  29.698  0.00  0.00     0.012 A 
BRANCH  29  34
ATOM     34  C9  ZIN A   1      33.096   4.439  32.347  0.00  0.00     0.419 C 
ATOM     35  F10 ZIN A   1      33.102   3.541  33.419  0.00  0.00    -0.166 F 
ATOM     36  F11 ZIN A   1      33.249   5.743  32.830  0.00  0.00    -0.166 F 
ATOM     37  F12 ZIN A   1      31.883   4.336  31.659  0.00  0.00    -0.166 F 
ENDBRANCH  29  34
ENDBRANCH   1  27
TORSDOF 9
ENDMDL
MODEL 13
REMARK CAVERDOCK RESULT:      -0.5      0.000      0.000
REMARK CAVERDOCK CONSTRAINTS:       0.0      0.0      0.0      0.0
REMARK CAVERDOCK TUNNEL: 12     -0.5      1.8     13.7
REMARK  9 active torsions:
REMARK  status: ('A' for Active; 'I' for Inactive)
REMARK    1  A    between atoms: O1_1  and  C2_2 
REMARK    2  A    between atoms: C2_2  and  C3_3 
REMARK    3  A    between atoms: C8_8  and  C9_9 
REMARK    4  A    between atoms: N16_16  and  C17_17 
REMARK    5  A    between atoms: C17_17  and  C18_18 
REMARK    6  A    between atoms: C18_18  and  C19_19 
REMARK    7  A    between atoms: C19_19  and  C20_20 
REMARK    8  A    between atoms: C20_20  and  C21_21 
REMARK    9  A    between atoms: C20_20  and  C28_28 
ROOT
ATOM      1  C2  ZIN A   1      37.738   5.092  30.830  0.00  0.00     0.088 C 
ATOM      2  C14 ZIN A   1      38.871   4.063  30.830  0.00  0.00     0.073 C 
ATOM      3  C15 ZIN A   1      40.207   4.783  31.027  0.00  0.00     0.276 C 
ATOM      4  N16 ZIN A   1      40.185   5.515  32.300  0.00  0.00     0.088 N 
ATOM      5  C35 ZIN A   1      39.135   6.541  32.305  0.00  0.00     0.276 C 
ATOM      6  C36 ZIN A   1      37.768   5.873  32.146  0.00  0.00     0.073 C 
ENDROOT
BRANCH   4   7
ATOM      7  C17 ZIN A   1      41.500   6.106  32.589  0.00  0.00     0.272 C 
BRANCH   7   8
ATOM      8  C18 ZIN A   1      42.533   4.990  32.758  0.00  0.00     0.031 C 
BRANCH   8   9
ATOM      9  C19 ZIN A   1      43.846   5.584  33.273  0.00  0.00     0.016 C 
BRANCH   9  10
ATOM     10  C20 ZIN A   1      44.337   6.658  32.299  0.00  0.00     0.051 C 
BRANCH  10  11
ATOM     11  C21 ZIN A   1      44.673   7.912  33.064  0.00  0.00    -0.049 A 
ATOM     12  C27 ZIN A   1      44.661   9.136  32.422  0.00  0.00     0.011 A 
ATOM     13  C26 ZIN A   1      44.964  10.288  33.124  0.00  0.00     0.043 A 
ATOM     14  C24 ZIN A   1      45.290  10.213  34.467  0.00  0.00     0.116 A 
ATOM     15  C23 ZIN A   1      45.308   8.986  35.107  0.00  0.00     0.043 A 
ATOM     16  F25 ZIN A   1      45.592  11.338  35.153  0.00  0.00    -0.206 F 
ATOM     17  C22 ZIN A   1      44.999   7.836  34.405  0.00  0.00     0.011 A 
ENDBRANCH  10  11
BRANCH  10  18
ATOM     18  C28 ZIN A   1      45.566   6.162  31.582  0.00  0.00    -0.049 A 
ATOM     19  C34 ZIN A   1      46.418   7.062  30.968  0.00  0.00     0.011 A 
ATOM     20  C33 ZIN A   1      47.547   6.609  30.315  0.00  0.00     0.043 A 
ATOM     21  C31 ZIN A   1      47.821   5.252  30.265  0.00  0.00     0.116 A 
ATOM     22  C30 ZIN A   1      46.965   4.351  30.876  0.00  0.00     0.043 A 
ATOM     23  F32 ZIN A   1      48.922   4.807  29.623  0.00  0.00    -0.206 F 
ATOM     24  C29 ZIN A   1      45.837   4.807  31.533  0.00  0.00     0.011 A 
ENDBRANCH  10  18
ENDBRANCH   9  10
ENDBRANCH   8   9
ENDBRANCH   7   8
ENDBRANCH   4   7
BRANCH   1  25
ATOM     25  O1  ZIN A   1      37.910   5.993  29.734  0.00  0.00    -0.385 OA
ATOM     26  H37 ZIN A   1      38.748   5.886  29.264  0.00  0.00     0.211 HD
ENDBRANCH   1  25
BRANCH   1  27
ATOM     27  C3  ZIN A   1      36.413   4.384  30.694  0.00  0.00    -0.023 A 
ATOM     28  C13 ZIN A   1      35.368   4.707  31.539  0.00  0.00     0.028 A 
ATOM     29  C8  ZIN A   1      34.152   4.062  31.412  0.00  0.00     0.070 A 
ATOM     30  C6  ZIN A   1      33.985   3.084  30.447  0.00  0.00     0.049 A 
ATOM     31  C5  ZIN A   1      35.034   2.757  29.605  0.00  0.00     0.025 A 
ATOM     32 Cl7  ZIN A   1      32.461   2.268  30.291  0.00  0.00    -0.083 Cl
ATOM     33  C4  ZIN A   1      36.247   3.408  29.730  0.00  0.00     0.012 A 
BRANCH  29  34
ATOM     34  C9  ZIN A   1      33.010   4.418  32.328  0.00  0.00     0.419 C 
ATOM     35  F10 ZIN A   1      31.866   4.681  31.568  0.00  0.00    -0.166 F 
ATOM     36  F11 ZIN A   1      32.758   3.350  33.196  0.00  0.00    -0.166 F 
ATOM     37  F12 ZIN A   1      33.347   5.554  33.072  0.00  0.00    -0.166 F 
ENDBRANCH  29  34
ENDBRANCH   1  27
TORSDOF 9
ENDMDL
MODEL 14
REMARK CAVERDOCK RESULT:      -1.1      0.000      0.000
REMARK CAVERDOCK CONSTRAINTS:       0.0      0.0      0.0      0.0
REMARK CAVERDOCK TUNNEL: 13     -1.1      1.8     14.3
REMARK  9 active torsions:
REMARK  status: ('A' for Active; 'I' for Inactive)
REMARK    1  A    between atoms: O1_1  and  C2_2 
REMARK    2  A    between atoms: C2_2  and  C3_3 
REMARK    3  A    between atoms: C8_8  and  C9_9 
REMARK    4  A    between atoms: N16_16  and  C17_17 
REMARK    5  A    between atoms: C17_17  and  C18_18 
REMARK    6  A    between atoms: C18_18  and  C19_19 
REMARK    7  A    between atoms: C19_19  and  C20_20 
REMARK    8  A    between atoms: C20_20  and  C21_21 
REMARK    9  A    between atoms: C20_20  and  C28_28 
ROOT
ATOM      1  C2  ZIN A   1      37.502   5.100  30.817  0.00  0.00     0.088 C 
ATOM      2  C14 ZIN A   1      38.633   4.068  30.829  0.00  0.00     0.073 C 
ATOM      3  C15 ZIN A   1      39.973   4.790  30.984  0.00  0.00     0.276 C 
ATOM      4  N16 ZIN A   1      39.975   5.559  32.235  0.00  0.00     0.088 N 
ATOM      5  C35 ZIN A   1      38.927   6.587  32.227  0.00  0.00     0.276 C 
ATOM      6  C36 ZIN A   1      37.556   5.919  32.109  0.00  0.00     0.073 C 
ENDROOT
BRANCH   4   7
ATOM      7  C17 ZIN A   1      41.295   6.153  32.485  0.00  0.00     0.272 C 
BRANCH   7   8
ATOM      8  C18 ZIN A   1      42.359   5.053  32.478  0.00  0.00     0.031 C 
BRANCH   8   9
ATOM      9  C19 ZIN A   1      43.639   5.577  33.133  0.00  0.00     0.016 C 
BRANCH   9  10
ATOM     10  C20 ZIN A   1      44.234   6.692  32.270  0.00  0.00     0.051 C 
BRANCH  10  11
ATOM     11  C21 ZIN A   1      44.585   7.869  33.143  0.00  0.00    -0.049 A 
ATOM     12  C27 ZIN A   1      45.063   7.661  34.422  0.00  0.00     0.011 A 
ATOM     13  C26 ZIN A   1      45.390   8.740  35.223  0.00  0.00     0.043 A 
ATOM     14  C24 ZIN A   1      45.229  10.029  34.744  0.00  0.00     0.116 A 
ATOM     15  C23 ZIN A   1      44.745  10.236  33.464  0.00  0.00     0.043 A 
ATOM     16  F25 ZIN A   1      45.544  11.085  35.527  0.00  0.00    -0.206 F 
ATOM     17  C22 ZIN A   1      44.423   9.156  32.664  0.00  0.00     0.011 A 
ENDBRANCH  10  11
BRANCH  10  18
ATOM     18  C28 ZIN A   1      45.477   6.186  31.584  0.00  0.00    -0.049 A 
ATOM     19  C34 ZIN A   1      46.325   7.075  30.949  0.00  0.00     0.011 A 
ATOM     20  C33 ZIN A   1      47.467   6.615  30.324  0.00  0.00     0.043 A 
ATOM     21  C31 ZIN A   1      47.758   5.261  30.325  0.00  0.00     0.116 A 
ATOM     22  C30 ZIN A   1      46.906   4.370  30.956  0.00  0.00     0.043 A 
ATOM     23  F32 ZIN A   1      48.872   4.808  29.710  0.00  0.00    -0.206 F 
ATOM     24  C29 ZIN A   1      45.765   4.835  31.585  0.00  0.00     0.011 A 
ENDBRANCH  10  18
ENDBRANCH   9  10
ENDBRANCH   8   9
ENDBRANCH   7   8
ENDBRANCH   4   7
BRANCH   1  25
ATOM     25  O1  ZIN A   1      37.660   5.968  29.693  0.00  0.00    -0.385 OA
ATOM     26  H37 ZIN A   1      36.860   6.070  29.159  0.00  0.00     0.211 HD
ENDBRANCH   1  25
BRANCH   1  27
ATOM     27  C3  ZIN A   1      36.174   4.392  30.724  0.00  0.00    -0.023 A 
ATOM     28  C13 ZIN A   1      35.241   4.539  31.733  0.00  0.00     0.028 A 
ATOM     29  C8  ZIN A   1      34.021   3.895  31.646  0.00  0.00     0.070 A 
ATOM     30  C6  ZIN A   1      33.739   3.093  30.553  0.00  0.00     0.049 A 
ATOM     31  C5  ZIN A   1      34.676   2.943  29.546  0.00  0.00     0.025 A 
ATOM     32 Cl7  ZIN A   1      32.210   2.278  30.446  0.00  0.00    -0.083 Cl
ATOM     33  C4  ZIN A   1      35.893   3.592  29.632  0.00  0.00     0.012 A 
BRANCH  29  34
ATOM     34  C9  ZIN A   1      33.002   4.059  32.743  0.00  0.00     0.419 C 
ATOM     35  F10 ZIN A   1      33.446   3.401  33.895  0.00  0.00    -0.166 F 
ATOM     36  F11 ZIN A   1      32.831   5.420  33.021  0.00  0.00    -0.166 F 
ATOM     37  F12 ZIN A   1      31.783   3.510  32.333  0.00  0.00    -0.166 F 
ENDBRANCH  29  34
ENDBRANCH   1  27
TORSDOF 9
ENDMDL
MODEL 15
REMARK CAVERDOCK RESULT:      -1.1      0.000      0.000
REMARK CAVERDOCK CONSTRAINTS:       0.0      0.0      0.0      0.0
REMARK CAVERDOCK TUNNEL: 14     -1.1      1.8     15.4
REMARK  9 active torsions:
REMARK  status: ('A' for Active; 'I' for Inactive)
REMARK    1  A    between atoms: O1_1  and  C2_2 
REMARK    2  A    between atoms: C2_2  and  C3_3 
REMARK    3  A    between atoms: C8_8  and  C9_9 
REMARK    4  A    between atoms: N16_16  and  C17_17 
REMARK    5  A    between atoms: C17_17  and  C18_18 
REMARK    6  A    between atoms: C18_18  and  C19_19 
REMARK    7  A    between atoms: C19_19  and  C20_20 
REMARK    8  A    between atoms: C20_20  and  C21_21 
REMARK    9  A    between atoms: C20_20  and  C28_28 
ROOT
ATOM      1  C2  ZIN A   1      37.411   5.091  30.791  0.00  0.00     0.088 C 
ATOM      2  C14 ZIN A   1      38.554   4.072  30.817  0.00  0.00     0.073 C 
ATOM      3  C15 ZIN A   1      39.883   4.810  30.988  0.00  0.00     0.276 C 
ATOM      4  N16 ZIN A   1      39.860   5.579  32.239  0.00  0.00     0.088 N 
ATOM      5  C35 ZIN A   1      38.800   6.594  32.218  0.00  0.00     0.276 C 
ATOM      6  C36 ZIN A   1      37.439   5.910  32.084  0.00  0.00     0.073 C 
ENDROOT
BRANCH   4   7
ATOM      7  C17 ZIN A   1      41.170   6.189  32.506  0.00  0.00     0.272 C 
BRANCH   7   8
ATOM      8  C18 ZIN A   1      42.253   5.109  32.465  0.00  0.00     0.031 C 
BRANCH   8   9
ATOM      9  C19 ZIN A   1      43.527   5.638  33.126  0.00  0.00     0.016 C 
BRANCH   9  10
ATOM     10  C20 ZIN A   1      44.157   6.711  32.235  0.00  0.00     0.051 C 
BRANCH  10  11
ATOM     11  C21 ZIN A   1      44.500   7.919  33.068  0.00  0.00    -0.049 A 
ATOM     12  C27 ZIN A   1      45.017   7.756  34.339  0.00  0.00     0.011 A 
ATOM     13  C26 ZIN A   1      45.338   8.863  35.103  0.00  0.00     0.043 A 
ATOM     14  C24 ZIN A   1      45.130  10.135  34.597  0.00  0.00     0.116 A 
ATOM     15  C23 ZIN A   1      44.606  10.296  33.326  0.00  0.00     0.043 A 
ATOM     16  F25 ZIN A   1      45.437  11.218  35.344  0.00  0.00    -0.206 F 
ATOM     17  C22 ZIN A   1      44.292   9.188  32.562  0.00  0.00     0.011 A 
ENDBRANCH  10  11
BRANCH  10  18
ATOM     18  C28 ZIN A   1      45.410   6.165  31.601  0.00  0.00    -0.049 A 
ATOM     19  C34 ZIN A   1      45.619   4.799  31.549  0.00  0.00     0.011 A 
ATOM     20  C33 ZIN A   1      46.765   4.296  30.965  0.00  0.00     0.043 A 
ATOM     21  C31 ZIN A   1      47.710   5.161  30.440  0.00  0.00     0.116 A 
ATOM     22  C30 ZIN A   1      47.503   6.529  30.496  0.00  0.00     0.043 A 
ATOM     23  F32 ZIN A   1      48.833   4.671  29.872  0.00  0.00    -0.206 F 
ATOM     24  C29 ZIN A   1      46.353   7.030  31.078  0.00  0.00     0.011 A 
ENDBRANCH  10  18
ENDBRANCH   9  10
ENDBRANCH   8   9
ENDBRANCH   7   8
ENDBRANCH   4   7
BRANCH   1  25
ATOM     25  O1  ZIN A   1      37.572   5.961  29.669  0.00  0.00    -0.385 OA
ATOM     26  H37 ZIN A   1      38.418   5.863  29.213  0.00  0.00     0.211 HD
ENDBRANCH   1  25
BRANCH   1  27
ATOM     27  C3  ZIN A   1      36.093   4.367  30.682  0.00  0.00    -0.023 A 
ATOM     28  C13 ZIN A   1      35.140   4.513  31.673  0.00  0.00     0.028 A 
ATOM     29  C8  ZIN A   1      33.930   3.854  31.571  0.00  0.00     0.070 A 
ATOM     30  C6  ZIN A   1      33.675   3.039  30.482  0.00  0.00     0.049 A 
ATOM     31  C5  ZIN A   1      34.632   2.889  29.493  0.00  0.00     0.025 A 
ATOM     32 Cl7  ZIN A   1      32.158   2.205  30.356  0.00  0.00    -0.083 Cl
ATOM     33  C4  ZIN A   1      35.839   3.553  29.593  0.00  0.00     0.012 A 
BRANCH  29  34
ATOM     34  C9  ZIN A   1      32.889   4.018  32.649  0.00  0.00     0.419 C 
ATOM     35  F10 ZIN A   1      33.307   3.350  33.805  0.00  0.00    -0.166 F 
ATOM     36  F11 ZIN A   1      32.720   5.378  32.931  0.00  0.00    -0.166 F 
ATOM     37  F12 ZIN A   1      31.676   3.477  32.211  0.00  0.00    -0.166 F 
ENDBRANCH  29  34
ENDBRANCH   1  27
TORSDOF 9
ENDMDL
MODEL 16
REMARK CAVERDOCK RESULT:      -0.6      0.000      0.000
REMARK CAVERDOCK CONSTRAINTS:       0.1      0.0      0.0      0.0
REMARK CAVERDOCK TUNNEL: 15     -0.6      1.8     16.8
REMARK  9 active torsions:
REMARK  status: ('A' for Active; 'I' for Inactive)
REMARK    1  A    between atoms: O1_1  and  C2_2 
REMARK    2  A    between atoms: C2_2  and  C3_3 
REMARK    3  A    between atoms: C8_8  and  C9_9 
REMARK    4  A    between atoms: N16_16  and  C17_17 
REMARK    5  A    between atoms: C17_17  and  C18_18 
REMARK    6  A    between atoms: C18_18  and  C19_19 
REMARK    7  A    between atoms: C19_19  and  C20_20 
REMARK    8  A    between atoms: C20_20  and  C21_21 
REMARK    9  A    between atoms: C20_20  and  C28_28 
ROOT
ATOM      1  C2  ZIN A   1      37.189   5.073  30.721  0.00  0.00     0.088 C 
ATOM      2  C14 ZIN A   1      38.332   4.055  30.758  0.00  0.00     0.073 C 
ATOM      3  C15 ZIN A   1      39.662   4.796  30.908  0.00  0.00     0.276 C 
ATOM      4  N16 ZIN A   1      39.647   5.587  32.145  0.00  0.00     0.088 N 
ATOM      5  C35 ZIN A   1      38.586   6.602  32.112  0.00  0.00     0.276 C 
ATOM      6  C36 ZIN A   1      37.224   5.915  31.999  0.00  0.00     0.073 C 
ENDROOT
BRANCH   4   7
ATOM      7  C17 ZIN A   1      40.958   6.202  32.393  0.00  0.00     0.272 C 
BRANCH   7   8
ATOM      8  C18 ZIN A   1      42.061   5.177  32.120  0.00  0.00     0.031 C 
BRANCH   8   9
ATOM      9  C19 ZIN A   1      43.308   5.543  32.927  0.00  0.00     0.016 C 
BRANCH   9  10
ATOM     10  C20 ZIN A   1      44.097   6.624  32.184  0.00  0.00     0.051 C 
BRANCH  10  11
ATOM     11  C21 ZIN A   1      44.466   7.725  33.144  0.00  0.00    -0.049 A 
ATOM     12  C27 ZIN A   1      44.878   7.415  34.426  0.00  0.00     0.011 A 
ATOM     13  C26 ZIN A   1      45.222   8.424  35.306  0.00  0.00     0.043 A 
ATOM     14  C24 ZIN A   1      45.142   9.746  34.905  0.00  0.00     0.116 A 
ATOM     15  C23 ZIN A   1      44.723  10.057  33.623  0.00  0.00     0.043 A 
ATOM     16  F25 ZIN A   1      45.472  10.734  35.767  0.00  0.00    -0.206 F 
ATOM     17  C22 ZIN A   1      44.385   9.046  32.743  0.00  0.00     0.011 A 
ENDBRANCH  10  11
BRANCH  10  18
ATOM     18  C28 ZIN A   1      45.351   6.021  31.605  0.00  0.00    -0.049 A 
ATOM     19  C34 ZIN A   1      46.396   6.841  31.219  0.00  0.00     0.011 A 
ATOM     20  C33 ZIN A   1      47.548   6.290  30.692  0.00  0.00     0.043 A 
ATOM     21  C31 ZIN A   1      47.653   4.917  30.542  0.00  0.00     0.116 A 
ATOM     22  C30 ZIN A   1      46.604   4.098  30.925  0.00  0.00     0.043 A 
ATOM     23  F32 ZIN A   1      48.777   4.377  30.024  0.00  0.00    -0.206 F 
ATOM     24  C29 ZIN A   1      45.454   4.651  31.456  0.00  0.00     0.011 A 
ENDBRANCH  10  18
ENDBRANCH   9  10
ENDBRANCH   8   9
ENDBRANCH   7   8
ENDBRANCH   4   7
BRANCH   1  25
ATOM     25  O1  ZIN A   1      37.342   5.923  29.583  0.00  0.00    -0.385 OA
ATOM     26  H37 ZIN A   1      38.254   6.009  29.275  0.00  0.00     0.211 HD
ENDBRANCH   1  25
BRANCH   1  27
ATOM     27  C3  ZIN A   1      35.870   4.347  30.633  0.00  0.00    -0.023 A 
ATOM     28  C13 ZIN A   1      34.960   4.438  31.670  0.00  0.00     0.028 A 
ATOM     29  C8  ZIN A   1      33.749   3.778  31.588  0.00  0.00     0.070 A 
ATOM     30  C6  ZIN A   1      33.451   3.016  30.471  0.00  0.00     0.049 A 
ATOM     31  C5  ZIN A   1      34.365   2.921  29.436  0.00  0.00     0.025 A 
ATOM     32 Cl7  ZIN A   1      31.934   2.179  30.370  0.00  0.00    -0.083 Cl
ATOM     33  C4  ZIN A   1      35.573   3.587  29.517  0.00  0.00     0.012 A 
BRANCH  29  34
ATOM     34  C9  ZIN A   1      32.756   3.882  32.716  0.00  0.00     0.419 C 
ATOM     35  F10 ZIN A   1      33.213   3.139  33.809  0.00  0.00    -0.166 F 
ATOM     36  F11 ZIN A   1      32.614   5.222  33.090  0.00  0.00    -0.166 F 
ATOM     37  F12 ZIN A   1      31.520   3.381  32.296  0.00  0.00    -0.166 F 
ENDBRANCH  29  34
ENDBRANCH   1  27
TORSDOF 9
ENDMDL
MODEL 17
REMARK CAVERDOCK RESULT:      -0.1      0.000      0.000
REMARK CAVERDOCK CONSTRAINTS:       0.1      0.0      0.0      0.0
REMARK CAVERDOCK TUNNEL: 16     -0.1      1.9     17.1
REMARK  9 active torsions:
REMARK  status: ('A' for Active; 'I' for Inactive)
REMARK    1  A    between atoms: O1_1  and  C2_2 
REMARK    2  A    between atoms: C2_2  and  C3_3 
REMARK    3  A    between atoms: C8_8  and  C9_9 
REMARK    4  A    between atoms: N16_16  and  C17_17 
REMARK    5  A    between atoms: C17_17  and  C18_18 
REMARK    6  A    between atoms: C18_18  and  C19_19 
REMARK    7  A    between atoms: C19_19  and  C20_20 
REMARK    8  A    between atoms: C20_20  and  C21_21 
REMARK    9  A    between atoms: C20_20  and  C28_28 
ROOT
ATOM      1  C2  ZIN A   1      37.050   5.133  30.778  0.00  0.00     0.088 C 
ATOM      2  C14 ZIN A   1      38.178   4.099  30.831  0.00  0.00     0.073 C 
ATOM      3  C15 ZIN A   1      39.521   4.824  30.947  0.00  0.00     0.276 C 
ATOM      4  N16 ZIN A   1      39.530   5.649  32.161  0.00  0.00     0.088 N 
ATOM      5  C35 ZIN A   1      38.485   6.678  32.112  0.00  0.00     0.276 C 
ATOM      6  C36 ZIN A   1      37.112   6.010  32.031  0.00  0.00     0.073 C 
ENDROOT
BRANCH   4   7
ATOM      7  C17 ZIN A   1      40.853   6.250  32.378  0.00  0.00     0.272 C 
BRANCH   7   8
ATOM      8  C18 ZIN A   1      41.937   5.194  32.150  0.00  0.00     0.031 C 
BRANCH   8   9
ATOM      9  C19 ZIN A   1      43.188   5.566  32.949  0.00  0.00     0.016 C 
BRANCH   9  10
ATOM     10  C20 ZIN A   1      43.972   6.643  32.196  0.00  0.00     0.051 C 
BRANCH  10  11
ATOM     11  C21 ZIN A   1      44.371   7.735  33.155  0.00  0.00    -0.049 A 
ATOM     12  C27 ZIN A   1      44.344   9.055  32.748  0.00  0.00     0.011 A 
ATOM     13  C26 ZIN A   1      44.705  10.058  33.628  0.00  0.00     0.043 A 
ATOM     14  C24 ZIN A   1      45.104   9.737  34.914  0.00  0.00     0.116 A 
ATOM     15  C23 ZIN A   1      45.137   8.414  35.319  0.00  0.00     0.043 A 
ATOM     16  F25 ZIN A   1      45.463  10.716  35.774  0.00  0.00    -0.206 F 
ATOM     17  C22 ZIN A   1      44.770   7.414  34.439  0.00  0.00     0.011 A 
ENDBRANCH  10  11
BRANCH  10  18
ATOM     18  C28 ZIN A   1      45.207   6.031  31.588  0.00  0.00    -0.049 A 
ATOM     19  C34 ZIN A   1      46.179   6.845  31.032  0.00  0.00     0.011 A 
ATOM     20  C33 ZIN A   1      47.314   6.286  30.478  0.00  0.00     0.043 A 
ATOM     21  C31 ZIN A   1      47.475   4.911  30.470  0.00  0.00     0.116 A 
ATOM     22  C30 ZIN A   1      46.500   4.097  31.022  0.00  0.00     0.043 A 
ATOM     23  F32 ZIN A   1      48.583   4.363  29.925  0.00  0.00    -0.206 F 
ATOM     24  C29 ZIN A   1      45.366   4.658  31.579  0.00  0.00     0.011 A 
ENDBRANCH  10  18
ENDBRANCH   9  10
ENDBRANCH   8   9
ENDBRANCH   7   8
ENDBRANCH   4   7
BRANCH   1  25
ATOM     25  O1  ZIN A   1      37.203   5.949  29.615  0.00  0.00    -0.385 OA
ATOM     26  H37 ZIN A   1      38.122   6.081  29.345  0.00  0.00     0.211 HD
ENDBRANCH   1  25
BRANCH   1  27
ATOM     27  C3  ZIN A   1      35.719   4.425  30.724  0.00  0.00    -0.023 A 
ATOM     28  C13 ZIN A   1      34.904   4.400  31.840  0.00  0.00     0.028 A 
ATOM     29  C8  ZIN A   1      33.682   3.756  31.789  0.00  0.00     0.070 A 
ATOM     30  C6  ZIN A   1      33.280   3.127  30.624  0.00  0.00     0.049 A 
ATOM     31  C5  ZIN A   1      34.099   3.148  29.509  0.00  0.00     0.025 A 
ATOM     32 Cl7  ZIN A   1      31.749   2.311  30.562  0.00  0.00    -0.083 Cl
ATOM     33  C4  ZIN A   1      35.317   3.798  29.559  0.00  0.00     0.012 A 
BRANCH  29  34
ATOM     34  C9  ZIN A   1      32.792   3.732  33.004  0.00  0.00     0.419 C 
ATOM     35  F10 ZIN A   1      32.637   5.034  33.494  0.00  0.00    -0.166 F 
ATOM     36  F11 ZIN A   1      31.540   3.214  32.656  0.00  0.00    -0.166 F 
ATOM     37  F12 ZIN A   1      33.371   2.928  33.991  0.00  0.00    -0.166 F 
ENDBRANCH  29  34
ENDBRANCH   1  27
TORSDOF 9
ENDMDL
MODEL 18
REMARK CAVERDOCK RESULT:       1.4      0.000      0.000
REMARK CAVERDOCK CONSTRAINTS:       0.1      0.0      0.0      0.0
REMARK CAVERDOCK TUNNEL: 17      1.4      1.9     18.1
REMARK  9 active torsions:
REMARK  status: ('A' for Active; 'I' for Inactive)
REMARK    1  A    between atoms: O1_1  and  C2_2 
REMARK    2  A    between atoms: C2_2  and  C3_3 
REMARK    3  A    between atoms: C8_8  and  C9_9 
REMARK    4  A    between atoms: N16_16  and  C17_17 
REMARK    5  A    between atoms: C17_17  and  C18_18 
REMARK    6  A    between atoms: C18_18  and  C19_19 
REMARK    7  A    between atoms: C19_19  and  C20_20 
REMARK    8  A    between atoms: C20_20  and  C21_21 
REMARK    9  A    between atoms: C20_20  and  C28_28 
ROOT
ATOM      1  C2  ZIN A   1      36.577   4.912  30.958  0.00  0.00     0.088 C 
ATOM      2  C14 ZIN A   1      37.495   3.692  30.845  0.00  0.00     0.073 C 
ATOM      3  C15 ZIN A   1      38.905   4.153  30.474  0.00  0.00     0.276 C 
ATOM      4  N16 ZIN A   1      39.407   5.073  31.504  0.00  0.00     0.088 N 
ATOM      5  C35 ZIN A   1      38.568   6.274  31.597  0.00  0.00     0.276 C 
ATOM      6  C36 ZIN A   1      37.148   5.876  32.001  0.00  0.00     0.073 C 
ENDROOT
BRANCH   4   7
ATOM      7  C17 ZIN A   1      40.811   5.428  31.252  0.00  0.00     0.272 C 
BRANCH   7   8
ATOM      8  C18 ZIN A   1      41.434   5.981  32.535  0.00  0.00     0.031 C 
BRANCH   8   9
ATOM      9  C19 ZIN A   1      42.888   5.513  32.639  0.00  0.00     0.016 C 
BRANCH   9  10
ATOM     10  C20 ZIN A   1      43.817   6.620  32.134  0.00  0.00     0.051 C 
BRANCH  10  11
ATOM     11  C21 ZIN A   1      44.166   7.541  33.273  0.00  0.00    -0.049 A 
ATOM     12  C27 ZIN A   1      44.416   7.022  34.529  0.00  0.00     0.011 A 
ATOM     13  C26 ZIN A   1      44.743   7.866  35.574  0.00  0.00     0.043 A 
ATOM     14  C24 ZIN A   1      44.809   9.233  35.363  0.00  0.00     0.116 A 
ATOM     15  C23 ZIN A   1      44.553   9.752  34.106  0.00  0.00     0.043 A 
ATOM     16  F25 ZIN A   1      45.122  10.060  36.386  0.00  0.00    -0.206 F 
ATOM     17  C22 ZIN A   1      44.232   8.906  33.062  0.00  0.00     0.011 A 
ENDBRANCH  10  11
BRANCH  10  18
ATOM     18  C28 ZIN A   1      45.076   6.003  31.581  0.00  0.00    -0.049 A 
ATOM     19  C34 ZIN A   1      45.189   4.628  31.490  0.00  0.00     0.011 A 
ATOM     20  C33 ZIN A   1      46.340   4.061  30.979  0.00  0.00     0.043 A 
ATOM     21  C31 ZIN A   1      47.386   4.870  30.568  0.00  0.00     0.116 A 
ATOM     22  C30 ZIN A   1      47.275   6.247  30.664  0.00  0.00     0.043 A 
ATOM     23  F32 ZIN A   1      48.514   4.318  30.072  0.00  0.00    -0.206 F 
ATOM     24  C29 ZIN A   1      46.119   6.812  31.172  0.00  0.00     0.011 A 
ENDBRANCH  10  18
ENDBRANCH   9  10
ENDBRANCH   8   9
ENDBRANCH   7   8
ENDBRANCH   4   7
BRANCH   1  25
ATOM     25  O1  ZIN A   1      36.499   5.570  29.692  0.00  0.00    -0.385 OA
ATOM     26  H37 ZIN A   1      37.214   6.200  29.530  0.00  0.00     0.211 HD
ENDBRANCH   1  25
BRANCH   1  27
ATOM     27  C3  ZIN A   1      35.199   4.470  31.381  0.00  0.00    -0.023 A 
ATOM     28  C13 ZIN A   1      34.351   3.878  30.463  0.00  0.00     0.028 A 
ATOM     29  C8  ZIN A   1      33.090   3.468  30.852  0.00  0.00     0.070 A 
ATOM     30  C6  ZIN A   1      32.671   3.661  32.157  0.00  0.00     0.049 A 
ATOM     31  C5  ZIN A   1      33.518   4.259  33.073  0.00  0.00     0.025 A 
ATOM     32 Cl7  ZIN A   1      31.084   3.153  32.644  0.00  0.00    -0.083 Cl
ATOM     33  C4  ZIN A   1      34.782   4.662  32.685  0.00  0.00     0.012 A 
BRANCH  29  34
ATOM     34  C9  ZIN A   1      32.168   2.818  29.853  0.00  0.00     0.419 C 
ATOM     35  F10 ZIN A   1      32.926   2.199  28.853  0.00  0.00    -0.166 F 
ATOM     36  F11 ZIN A   1      31.380   1.860  30.500  0.00  0.00    -0.166 F 
ATOM     37  F12 ZIN A   1      31.343   3.790  29.278  0.00  0.00    -0.166 F 
ENDBRANCH  29  34
ENDBRANCH   1  27
TORSDOF 9
ENDMDL
MODEL 19
REMARK CAVERDOCK RESULT:       2.5      0.000      0.000
REMARK CAVERDOCK CONSTRAINTS:       0.2      0.0      0.0      0.0
REMARK CAVERDOCK TUNNEL: 18      2.5      1.9     19.8
REMARK  9 active torsions:
REMARK  status: ('A' for Active; 'I' for Inactive)
REMARK    1  A    between atoms: O1_1  and  C2_2 
REMARK    2  A    between atoms: C2_2  and  C3_3 
REMARK    3  A    between atoms: C8_8  and  C9_9 
REMARK    4  A    between atoms: N16_16  and  C17_17 
REMARK    5  A    between atoms: C17_17  and  C18_18 
REMARK    6  A    between atoms: C18_18  and  C19_19 
REMARK    7  A    between atoms: C19_19  and  C20_20 
REMARK    8  A    between atoms: C20_20  and  C21_21 
REMARK    9  A    between atoms: C20_20  and  C28_28 
ROOT
ATOM      1  C2  ZIN A   1      36.395   4.903  31.007  0.00  0.00     0.088 C 
ATOM      2  C14 ZIN A   1      37.343   3.706  30.897  0.00  0.00     0.073 C 
ATOM      3  C15 ZIN A   1      38.744   4.204  30.538  0.00  0.00     0.276 C 
ATOM      4  N16 ZIN A   1      39.216   5.131  31.574  0.00  0.00     0.088 N 
ATOM      5  C35 ZIN A   1      38.348   6.311  31.666  0.00  0.00     0.276 C 
ATOM      6  C36 ZIN A   1      36.934   5.876  32.059  0.00  0.00     0.073 C 
ENDROOT
BRANCH   4   7
ATOM      7  C17 ZIN A   1      40.612   5.521  31.334  0.00  0.00     0.272 C 
BRANCH   7   8
ATOM      8  C18 ZIN A   1      41.259   5.940  32.657  0.00  0.00     0.031 C 
BRANCH   8   9
ATOM      9  C19 ZIN A   1      42.702   5.434  32.703  0.00  0.00     0.016 C 
BRANCH   9  10
ATOM     10  C20 ZIN A   1      43.639   6.513  32.155  0.00  0.00     0.051 C 
BRANCH  10  11
ATOM     11  C21 ZIN A   1      44.035   7.446  33.270  0.00  0.00    -0.049 A 
ATOM     12  C27 ZIN A   1      44.060   8.810  33.052  0.00  0.00     0.011 A 
ATOM     13  C26 ZIN A   1      44.417   9.668  34.075  0.00  0.00     0.043 A 
ATOM     14  C24 ZIN A   1      44.761   9.158  35.316  0.00  0.00     0.116 A 
ATOM     15  C23 ZIN A   1      44.741   7.791  35.531  0.00  0.00     0.043 A 
ATOM     16  F25 ZIN A   1      45.116   9.995  36.315  0.00  0.00    -0.206 F 
ATOM     17  C22 ZIN A   1      44.378   6.936  34.508  0.00  0.00     0.011 A 
ENDBRANCH  10  11
BRANCH  10  18
ATOM     18  C28 ZIN A   1      44.872   5.863  31.582  0.00  0.00    -0.049 A 
ATOM     19  C34 ZIN A   1      45.950   6.641  31.202  0.00  0.00     0.011 A 
ATOM     20  C33 ZIN A   1      47.083   6.047  30.681  0.00  0.00     0.043 A 
ATOM     21  C31 ZIN A   1      47.135   4.672  30.530  0.00  0.00     0.116 A 
ATOM     22  C30 ZIN A   1      46.053   3.893  30.906  0.00  0.00     0.043 A 
ATOM     23  F32 ZIN A   1      48.240   4.089  30.017  0.00  0.00    -0.206 F 
ATOM     24  C29 ZIN A   1      44.922   4.490  31.431  0.00  0.00     0.011 A 
ENDBRANCH  10  18
ENDBRANCH   9  10
ENDBRANCH   8   9
ENDBRANCH   7   8
ENDBRANCH   4   7
BRANCH   1  25
ATOM     25  O1  ZIN A   1      36.310   5.564  29.744  0.00  0.00    -0.385 OA
ATOM     26  H37 ZIN A   1      36.700   6.449  29.734  0.00  0.00     0.211 HD
ENDBRANCH   1  25
BRANCH   1  27
ATOM     27  C3  ZIN A   1      35.025   4.426  31.419  0.00  0.00    -0.023 A 
ATOM     28  C13 ZIN A   1      34.165   3.897  30.474  0.00  0.00     0.028 A 
ATOM     29  C8  ZIN A   1      32.912   3.454  30.852  0.00  0.00     0.070 A 
ATOM     30  C6  ZIN A   1      32.512   3.551  32.173  0.00  0.00     0.049 A 
ATOM     31  C5  ZIN A   1      33.372   4.086  33.117  0.00  0.00     0.025 A 
ATOM     32 Cl7  ZIN A   1      30.935   3.003  32.647  0.00  0.00    -0.083 Cl
ATOM     33  C4  ZIN A   1      34.627   4.523  32.739  0.00  0.00     0.012 A 
BRANCH  29  34
ATOM     34  C9  ZIN A   1      31.977   2.873  29.823  0.00  0.00     0.419 C 
ATOM     35  F10 ZIN A   1      31.204   3.896  29.264  0.00  0.00    -0.166 F 
ATOM     36  F11 ZIN A   1      32.721   2.248  28.816  0.00  0.00    -0.166 F 
ATOM     37  F12 ZIN A   1      31.138   1.935  30.433  0.00  0.00    -0.166 F 
ENDBRANCH  29  34
ENDBRANCH   1  27
TORSDOF 9
ENDMDL
MODEL 20
REMARK CAVERDOCK RESULT:       4.2      0.000      0.000
REMARK CAVERDOCK CONSTRAINTS:       0.3      0.0      0.0      0.0
REMARK CAVERDOCK TUNNEL: 19      4.2      1.9    20.10
REMARK  9 active torsions:
REMARK  status: ('A' for Active; 'I' for Inactive)
REMARK    1  A    between atoms: O1_1  and  C2_2 
REMARK    2  A    between atoms: C2_2  and  C3_3 
REMARK    3  A    between atoms: C8_8  and  C9_9 
REMARK    4  A    between atoms: N16_16  and  C17_17 
REMARK    5  A    between atoms: C17_17  and  C18_18 
REMARK    6  A    between atoms: C18_18  and  C19_19 
REMARK    7  A    between atoms: C19_19  and  C20_20 
REMARK    8  A    between atoms: C20_20  and  C21_21 
REMARK    9  A    between atoms: C20_20  and  C28_28 
ROOT
ATOM      1  C2  ZIN A   1      36.148   4.760  30.936  0.00  0.00     0.088 C 
ATOM      2  C14 ZIN A   1      37.053   3.547  30.703  0.00  0.00     0.073 C 
ATOM      3  C15 ZIN A   1      38.432   4.028  30.247  0.00  0.00     0.276 C 
ATOM      4  N16 ZIN A   1      39.011   4.904  31.274  0.00  0.00     0.088 N 
ATOM      5  C35 ZIN A   1      38.182   6.098  31.481  0.00  0.00     0.276 C 
ATOM      6  C36 ZIN A   1      36.796   5.679  31.974  0.00  0.00     0.073 C 
ENDROOT
BRANCH   4   7
ATOM      7  C17 ZIN A   1      40.392   5.273  30.933  0.00  0.00     0.272 C 
BRANCH   7   8
ATOM      8  C18 ZIN A   1      41.192   5.494  32.218  0.00  0.00     0.031 C 
BRANCH   8   9
ATOM      9  C19 ZIN A   1      42.388   6.402  31.924  0.00  0.00     0.016 C 
BRANCH   9  10
ATOM     10  C20 ZIN A   1      43.559   6.014  32.830  0.00  0.00     0.051 C 
BRANCH  10  11
ATOM     11  C21 ZIN A   1      44.706   5.523  31.986  0.00  0.00    -0.049 A 
ATOM     12  C27 ZIN A   1      45.827   6.312  31.817  0.00  0.00     0.011 A 
ATOM     13  C26 ZIN A   1      46.882   5.861  31.047  0.00  0.00     0.043 A 
ATOM     14  C24 ZIN A   1      46.810   4.620  30.436  0.00  0.00     0.116 A 
ATOM     15  C23 ZIN A   1      45.684   3.832  30.601  0.00  0.00     0.043 A 
ATOM     16  F25 ZIN A   1      47.839   4.179  29.679  0.00  0.00    -0.206 F 
ATOM     17  C22 ZIN A   1      44.633   4.284  31.376  0.00  0.00     0.011 A 
ENDBRANCH  10  11
BRANCH  10  18
ATOM     18  C28 ZIN A   1      43.998   7.217  33.624  0.00  0.00    -0.049 A 
ATOM     19  C34 ZIN A   1      44.429   7.062  34.930  0.00  0.00     0.011 A 
ATOM     20  C33 ZIN A   1      44.837   8.163  35.658  0.00  0.00     0.043 A 
ATOM     21  C31 ZIN A   1      44.805   9.423  35.084  0.00  0.00     0.116 A 
ATOM     22  C30 ZIN A   1      44.369   9.577  33.779  0.00  0.00     0.043 A 
ATOM     23  F32 ZIN A   1      45.199  10.501  35.796  0.00  0.00    -0.206 F 
ATOM     24  C29 ZIN A   1      43.965   8.474  33.050  0.00  0.00     0.011 A 
ENDBRANCH  10  18
ENDBRANCH   9  10
ENDBRANCH   8   9
ENDBRANCH   7   8
ENDBRANCH   4   7
BRANCH   1  25
ATOM     25  O1  ZIN A   1      35.974   5.470  29.709  0.00  0.00    -0.385 OA
ATOM     26  H37 ZIN A   1      35.382   6.232  29.775  0.00  0.00     0.211 HD
ENDBRANCH   1  25
BRANCH   1  27
ATOM     27  C3  ZIN A   1      34.805   4.297  31.443  0.00  0.00    -0.023 A 
ATOM     28  C13 ZIN A   1      33.848   3.846  30.552  0.00  0.00     0.028 A 
ATOM     29  C8  ZIN A   1      32.619   3.417  31.017  0.00  0.00     0.070 A 
ATOM     30  C6  ZIN A   1      32.342   3.448  32.372  0.00  0.00     0.049 A 
ATOM     31  C5  ZIN A   1      33.299   3.904  33.262  0.00  0.00     0.025 A 
ATOM     32 Cl7  ZIN A   1      30.796   2.916  32.955  0.00  0.00    -0.083 Cl
ATOM     33  C4  ZIN A   1      34.529   4.327  32.797  0.00  0.00     0.012 A 
BRANCH  29  34
ATOM     34  C9  ZIN A   1      31.579   2.921  30.046  0.00  0.00     0.419 C 
ATOM     35  F10 ZIN A   1      30.656   2.116  30.723  0.00  0.00    -0.166 F 
ATOM     36  F11 ZIN A   1      30.915   4.013  29.476  0.00  0.00    -0.166 F 
ATOM     37  F12 ZIN A   1      32.199   2.175  29.039  0.00  0.00    -0.166 F 
ENDBRANCH  29  34
ENDBRANCH   1  27
TORSDOF 9
ENDMDL
MODEL 21
REMARK CAVERDOCK RESULT:       5.5      0.000      0.000
REMARK CAVERDOCK CONSTRAINTS:       0.8      0.0      0.0      0.0
REMARK CAVERDOCK TUNNEL: 20      5.5      1.9     21.1
REMARK  9 active torsions:
REMARK  status: ('A' for Active; 'I' for Inactive)
REMARK    1  A    between atoms: O1_1  and  C2_2 
REMARK    2  A    between atoms: C2_2  and  C3_3 
REMARK    3  A    between atoms: C8_8  and  C9_9 
REMARK    4  A    between atoms: N16_16  and  C17_17 
REMARK    5  A    between atoms: C17_17  and  C18_18 
REMARK    6  A    between atoms: C18_18  and  C19_19 
REMARK    7  A    between atoms: C19_19  and  C20_20 
REMARK    8  A    between atoms: C20_20  and  C21_21 
REMARK    9  A    between atoms: C20_20  and  C28_28 
ROOT
ATOM      1  C2  ZIN A   1      35.994   4.775  30.938  0.00  0.00     0.088 C 
ATOM      2  C14 ZIN A   1      36.944   3.586  30.772  0.00  0.00     0.073 C 
ATOM      3  C15 ZIN A   1      38.307   4.092  30.296  0.00  0.00     0.276 C 
ATOM      4  N16 ZIN A   1      38.848   5.041  31.278  0.00  0.00     0.088 N 
ATOM      5  C35 ZIN A   1      37.976   6.213  31.420  0.00  0.00     0.276 C 
ATOM      6  C36 ZIN A   1      36.603   5.770  31.929  0.00  0.00     0.073 C 
ENDROOT
BRANCH   4   7
ATOM      7  C17 ZIN A   1      40.217   5.442  30.924  0.00  0.00     0.272 C 
BRANCH   7   8
ATOM      8  C18 ZIN A   1      41.056   5.571  32.197  0.00  0.00     0.031 C 
BRANCH   8   9
ATOM      9  C19 ZIN A   1      42.281   6.443  31.914  0.00  0.00     0.016 C 
BRANCH   9  10
ATOM     10  C20 ZIN A   1      43.436   6.009  32.819  0.00  0.00     0.051 C 
BRANCH  10  11
ATOM     11  C21 ZIN A   1      44.570   5.490  31.973  0.00  0.00    -0.049 A 
ATOM     12  C27 ZIN A   1      44.437   4.291  31.301  0.00  0.00     0.011 A 
ATOM     13  C26 ZIN A   1      45.474   3.816  30.520  0.00  0.00     0.043 A 
ATOM     14  C24 ZIN A   1      46.651   4.539  30.421  0.00  0.00     0.116 A 
ATOM     15  C23 ZIN A   1      46.785   5.738  31.100  0.00  0.00     0.043 A 
ATOM     16  F25 ZIN A   1      47.668   4.074  29.662  0.00  0.00    -0.206 F 
ATOM     17  C22 ZIN A   1      45.745   6.213  31.876  0.00  0.00     0.011 A 
ENDBRANCH  10  11
BRANCH  10  18
ATOM     18  C28 ZIN A   1      43.911   7.189  33.627  0.00  0.00    -0.049 A 
ATOM     19  C34 ZIN A   1      44.378   7.002  34.915  0.00  0.00     0.011 A 
ATOM     20  C33 ZIN A   1      44.818   8.082  35.656  0.00  0.00     0.043 A 
ATOM     21  C31 ZIN A   1      44.782   9.354  35.111  0.00  0.00     0.116 A 
ATOM     22  C30 ZIN A   1      44.309   9.543  33.822  0.00  0.00     0.043 A 
ATOM     23  F32 ZIN A   1      45.208  10.412  35.834  0.00  0.00    -0.206 F 
ATOM     24  C29 ZIN A   1      43.874   8.459  33.082  0.00  0.00     0.011 A 
ENDBRANCH  10  18
ENDBRANCH   9  10
ENDBRANCH   8   9
ENDBRANCH   7   8
ENDBRANCH   4   7
BRANCH   1  25
ATOM     25  O1  ZIN A   1      35.802   5.415  29.675  0.00  0.00    -0.385 OA
ATOM     26  H37 ZIN A   1      36.287   6.245  29.576  0.00  0.00     0.211 HD
ENDBRANCH   1  25
BRANCH   1  27
ATOM     27  C3  ZIN A   1      34.666   4.290  31.463  0.00  0.00    -0.023 A 
ATOM     28  C13 ZIN A   1      33.695   3.851  30.583  0.00  0.00     0.028 A 
ATOM     29  C8  ZIN A   1      32.479   3.401  31.064  0.00  0.00     0.070 A 
ATOM     30  C6  ZIN A   1      32.231   3.402  32.426  0.00  0.00     0.049 A 
ATOM     31  C5  ZIN A   1      33.202   3.847  33.305  0.00  0.00     0.025 A 
ATOM     32 Cl7  ZIN A   1      30.702   2.844  33.030  0.00  0.00    -0.083 Cl
ATOM     33  C4  ZIN A   1      34.419   4.291  32.823  0.00  0.00     0.012 A 
BRANCH  29  34
ATOM     34  C9  ZIN A   1      31.422   2.917  30.106  0.00  0.00     0.419 C 
ATOM     35  F10 ZIN A   1      30.717   1.857  30.686  0.00  0.00    -0.166 F 
ATOM     36  F11 ZIN A   1      30.539   3.963  29.818  0.00  0.00    -0.166 F 
ATOM     37  F12 ZIN A   1      32.030   2.481  28.924  0.00  0.00    -0.166 F 
ENDBRANCH  29  34
ENDBRANCH   1  27
TORSDOF 9
ENDMDL
MODEL 22
REMARK CAVERDOCK RESULT:       5.4      0.000      0.000
REMARK CAVERDOCK CONSTRAINTS:       0.0      0.0      0.0      0.0
REMARK CAVERDOCK TUNNEL: 21      5.4      1.8     22.1
REMARK  9 active torsions:
REMARK  status: ('A' for Active; 'I' for Inactive)
REMARK    1  A    between atoms: O1_1  and  C2_2 
REMARK    2  A    between atoms: C2_2  and  C3_3 
REMARK    3  A    between atoms: C8_8  and  C9_9 
REMARK    4  A    between atoms: N16_16  and  C17_17 
REMARK    5  A    between atoms: C17_17  and  C18_18 
REMARK    6  A    between atoms: C18_18  and  C19_19 
REMARK    7  A    between atoms: C19_19  and  C20_20 
REMARK    8  A    between atoms: C20_20  and  C21_21 
REMARK    9  A    between atoms: C20_20  and  C28_28 
ROOT
ATOM      1  C2  ZIN A   1      41.204   5.384  32.414  0.00  0.00     0.088 C 
ATOM      2  C14 ZIN A   1      40.698   4.613  31.192  0.00  0.00     0.073 C 
ATOM      3  C15 ZIN A   1      39.225   4.253  31.396  0.00  0.00     0.276 C 
ATOM      4  N16 ZIN A   1      38.441   5.482  31.581  0.00  0.00     0.088 N 
ATOM      5  C35 ZIN A   1      38.878   6.215  32.775  0.00  0.00     0.276 C 
ATOM      6  C36 ZIN A   1      40.341   6.632  32.613  0.00  0.00     0.073 C 
ENDROOT
BRANCH   4   7
ATOM      7  C17 ZIN A   1      37.004   5.184  31.641  0.00  0.00     0.272 C 
BRANCH   7   8
ATOM      8  C18 ZIN A   1      36.520   4.725  30.264  0.00  0.00     0.031 C 
BRANCH   8   9
ATOM      9  C19 ZIN A   1      35.358   3.745  30.431  0.00  0.00     0.016 C 
BRANCH   9  10
ATOM     10  C20 ZIN A   1      34.127   4.496  30.945  0.00  0.00     0.051 C 
BRANCH  10  11
ATOM     11  C21 ZIN A   1      32.879   3.778  30.502  0.00  0.00    -0.049 A 
ATOM     12  C27 ZIN A   1      31.667   4.440  30.494  0.00  0.00     0.011 A 
ATOM     13  C26 ZIN A   1      30.522   3.784  30.083  0.00  0.00     0.043 A 
ATOM     14  C24 ZIN A   1      30.590   2.458  29.688  0.00  0.00     0.116 A 
ATOM     15  C23 ZIN A   1      31.804   1.794  29.702  0.00  0.00     0.043 A 
ATOM     16  F25 ZIN A   1      29.470   1.814  29.291  0.00  0.00    -0.206 F 
ATOM     17  C22 ZIN A   1      32.948   2.454  30.109  0.00  0.00     0.011 A 
ENDBRANCH  10  11
BRANCH  10  18
ATOM     18  C28 ZIN A   1      34.167   4.553  32.451  0.00  0.00    -0.049 A 
ATOM     19  C34 ZIN A   1      34.933   5.514  33.085  0.00  0.00     0.011 A 
ATOM     20  C33 ZIN A   1      34.967   5.571  34.465  0.00  0.00     0.043 A 
ATOM     21  C31 ZIN A   1      34.241   4.658  35.213  0.00  0.00     0.116 A 
ATOM     22  C30 ZIN A   1      33.479   3.693  34.577  0.00  0.00     0.043 A 
ATOM     23  F32 ZIN A   1      34.277   4.710  36.562  0.00  0.00    -0.206 F 
ATOM     24  C29 ZIN A   1      33.443   3.641  33.196  0.00  0.00     0.011 A 
ENDBRANCH  10  18
ENDBRANCH   9  10
ENDBRANCH   8   9
ENDBRANCH   7   8
ENDBRANCH   4   7
BRANCH   1  25
ATOM     25  O1  ZIN A   1      41.116   4.553  33.573  0.00  0.00    -0.385 OA
ATOM     26  H37 ZIN A   1      41.775   4.753  34.252  0.00  0.00     0.211 HD
ENDBRANCH   1  25
BRANCH   1  27
ATOM     27  C3  ZIN A   1      42.638   5.792  32.195  0.00  0.00    -0.023 A 
ATOM     28  C13 ZIN A   1      42.983   7.131  32.193  0.00  0.00     0.028 A 
ATOM     29  C8  ZIN A   1      44.299   7.506  31.998  0.00  0.00     0.070 A 
ATOM     30  C6  ZIN A   1      45.270   6.541  31.792  0.00  0.00     0.049 A 
ATOM     31  C5  ZIN A   1      44.923   5.202  31.789  0.00  0.00     0.025 A 
ATOM     32 Cl7  ZIN A   1      46.921   7.012  31.539  0.00  0.00    -0.083 Cl
ATOM     33  C4  ZIN A   1      43.608   4.828  31.991  0.00  0.00     0.012 A 
BRANCH  29  34
ATOM     34  C9  ZIN A   1      44.675   8.965  32.001  0.00  0.00     0.419 C 
ATOM     35  F10 ZIN A   1      46.054   9.090  32.200  0.00  0.00    -0.166 F 
ATOM     36  F11 ZIN A   1      44.327   9.539  30.773  0.00  0.00    -0.166 F 
ATOM     37  F12 ZIN A   1      43.993   9.619  33.032  0.00  0.00    -0.166 F 
ENDBRANCH  29  34
ENDBRANCH   1  27
TORSDOF 9
ENDMDL
MODEL 23
REMARK CAVERDOCK RESULT:       5.8      0.000      0.000
REMARK CAVERDOCK CONSTRAINTS:       0.6      0.0      0.0      0.0
REMARK CAVERDOCK TUNNEL: 22      5.8      1.8     23.1
REMARK  9 active torsions:
REMARK  status: ('A' for Active; 'I' for Inactive)
REMARK    1  A    between atoms: O1_1  and  C2_2 
REMARK    2  A    between atoms: C2_2  and  C3_3 
REMARK    3  A    between atoms: C8_8  and  C9_9 
REMARK    4  A    between atoms: N16_16  and  C17_17 
REMARK    5  A    between atoms: C17_17  and  C18_18 
REMARK    6  A    between atoms: C18_18  and  C19_19 
REMARK    7  A    between atoms: C19_19  and  C20_20 
REMARK    8  A    between atoms: C20_20  and  C21_21 
REMARK    9  A    between atoms: C20_20  and  C28_28 
ROOT
ATOM      1  C2  ZIN A   1      40.911   5.573  32.331  0.00  0.00     0.088 C 
ATOM      2  C14 ZIN A   1      40.524   4.847  31.039  0.00  0.00     0.073 C 
ATOM      3  C15 ZIN A   1      39.045   4.462  31.101  0.00  0.00     0.276 C 
ATOM      4  N16 ZIN A   1      38.229   5.672  31.267  0.00  0.00     0.088 N 
ATOM      5  C35 ZIN A   1      38.551   6.359  32.524  0.00  0.00     0.276 C 
ATOM      6  C36 ZIN A   1      40.015   6.801  32.505  0.00  0.00     0.073 C 
ENDROOT
BRANCH   4   7
ATOM      7  C17 ZIN A   1      36.796   5.355  31.192  0.00  0.00     0.272 C 
BRANCH   7   8
ATOM      8  C18 ZIN A   1      36.587   4.164  30.254  0.00  0.00     0.031 C 
BRANCH   8   9
ATOM      9  C19 ZIN A   1      35.328   3.401  30.671  0.00  0.00     0.016 C 
BRANCH   9  10
ATOM     10  C20 ZIN A   1      34.254   4.395  31.118  0.00  0.00     0.051 C 
BRANCH  10  11
ATOM     11  C21 ZIN A   1      32.901   3.911  30.662  0.00  0.00    -0.049 A 
ATOM     12  C27 ZIN A   1      31.860   4.808  30.519  0.00  0.00     0.011 A 
ATOM     13  C26 ZIN A   1      30.620   4.366  30.095  0.00  0.00     0.043 A 
ATOM     14  C24 ZIN A   1      30.421   3.023  29.825  0.00  0.00     0.116 A 
ATOM     15  C23 ZIN A   1      31.464   2.125  29.974  0.00  0.00     0.043 A 
ATOM     16  F25 ZIN A   1      29.208   2.589  29.416  0.00  0.00    -0.206 F 
ATOM     17  C22 ZIN A   1      32.703   2.570  30.392  0.00  0.00     0.011 A 
ENDBRANCH  10  11
BRANCH  10  18
ATOM     18  C28 ZIN A   1      34.267   4.506  32.621  0.00  0.00    -0.049 A 
ATOM     19  C34 ZIN A   1      33.462   3.678  33.381  0.00  0.00     0.011 A 
ATOM     20  C33 ZIN A   1      33.476   3.775  34.759  0.00  0.00     0.043 A 
ATOM     21  C31 ZIN A   1      34.290   4.709  35.378  0.00  0.00     0.116 A 
ATOM     22  C30 ZIN A   1      35.092   5.542  34.616  0.00  0.00     0.043 A 
ATOM     23  F32 ZIN A   1      34.302   4.809  36.725  0.00  0.00    -0.206 F 
ATOM     24  C29 ZIN A   1      35.079   5.440  33.237  0.00  0.00     0.011 A 
ENDBRANCH  10  18
ENDBRANCH   9  10
ENDBRANCH   8   9
ENDBRANCH   7   8
ENDBRANCH   4   7
BRANCH   1  25
ATOM     25  O1  ZIN A   1      40.738   4.693  33.444  0.00  0.00    -0.385 OA
ATOM     26  H37 ZIN A   1      39.851   4.315  33.513  0.00  0.00     0.211 HD
ENDBRANCH   1  25
BRANCH   1  27
ATOM     27  C3  ZIN A   1      42.353   6.008  32.253  0.00  0.00    -0.023 A 
ATOM     28  C13 ZIN A   1      42.664   7.348  32.118  0.00  0.00     0.028 A 
ATOM     29  C8  ZIN A   1      43.985   7.748  32.052  0.00  0.00     0.070 A 
ATOM     30  C6  ZIN A   1      44.997   6.805  32.109  0.00  0.00     0.049 A 
ATOM     31  C5  ZIN A   1      44.684   5.463  32.238  0.00  0.00     0.025 A 
ATOM     32 Cl7  ZIN A   1      46.656   7.305  32.018  0.00  0.00    -0.083 Cl
ATOM     33  C4  ZIN A   1      43.363   5.066  32.310  0.00  0.00     0.012 A 
BRANCH  29  34
ATOM     34  C9  ZIN A   1      44.324   9.209  31.911  0.00  0.00     0.419 C 
ATOM     35  F10 ZIN A   1      43.602   9.754  30.843  0.00  0.00    -0.166 F 
ATOM     36  F11 ZIN A   1      43.989   9.882  33.091  0.00  0.00    -0.166 F 
ATOM     37  F12 ZIN A   1      45.694   9.348  31.667  0.00  0.00    -0.166 F 
ENDBRANCH  29  34
ENDBRANCH   1  27
TORSDOF 9
ENDMDL
MODEL 24
REMARK CAVERDOCK RESULT:       5.1      0.000      0.000
REMARK CAVERDOCK CONSTRAINTS:       0.1      0.0      0.0      0.0
REMARK CAVERDOCK TUNNEL: 23      5.1      1.8     24.5
REMARK  9 active torsions:
REMARK  status: ('A' for Active; 'I' for Inactive)
REMARK    1  A    between atoms: O1_1  and  C2_2 
REMARK    2  A    between atoms: C2_2  and  C3_3 
REMARK    3  A    between atoms: C8_8  and  C9_9 
REMARK    4  A    between atoms: N16_16  and  C17_17 
REMARK    5  A    between atoms: C17_17  and  C18_18 
REMARK    6  A    between atoms: C18_18  and  C19_19 
REMARK    7  A    between atoms: C19_19  and  C20_20 
REMARK    8  A    between atoms: C20_20  and  C21_21 
REMARK    9  A    between atoms: C20_20  and  C28_28 
ROOT
ATOM      1  C2  ZIN A   1      40.679   5.359  32.340  0.00  0.00     0.088 C 
ATOM      2  C14 ZIN A   1      40.243   4.629  31.067  0.00  0.00     0.073 C 
ATOM      3  C15 ZIN A   1      38.756   4.282  31.168  0.00  0.00     0.276 C 
ATOM      4  N16 ZIN A   1      37.976   5.514  31.338  0.00  0.00     0.088 N 
ATOM      5  C35 ZIN A   1      38.344   6.208  32.578  0.00  0.00     0.276 C 
ATOM      6  C36 ZIN A   1      39.818   6.613  32.519  0.00  0.00     0.073 C 
ENDROOT
BRANCH   4   7
ATOM      7  C17 ZIN A   1      36.534   5.233  31.300  0.00  0.00     0.272 C 
BRANCH   7   8
ATOM      8  C18 ZIN A   1      36.233   4.271  30.148  0.00  0.00     0.031 C 
BRANCH   8   9
ATOM      9  C19 ZIN A   1      35.024   3.406  30.509  0.00  0.00     0.016 C 
BRANCH   9  10
ATOM     10  C20 ZIN A   1      33.880   4.303  30.989  0.00  0.00     0.051 C 
BRANCH  10  11
ATOM     11  C21 ZIN A   1      32.565   3.730  30.527  0.00  0.00    -0.049 A 
ATOM     12  C27 ZIN A   1      31.525   4.574  30.191  0.00  0.00     0.011 A 
ATOM     13  C26 ZIN A   1      30.319   4.050  29.761  0.00  0.00     0.043 A 
ATOM     14  C24 ZIN A   1      30.153   2.678  29.678  0.00  0.00     0.116 A 
ATOM     15  C23 ZIN A   1      31.195   1.834  30.021  0.00  0.00     0.043 A 
ATOM     16  F25 ZIN A   1      28.974   2.165  29.264  0.00  0.00    -0.206 F 
ATOM     17  C22 ZIN A   1      32.400   2.360  30.445  0.00  0.00     0.011 A 
ENDBRANCH  10  11
BRANCH  10  18
ATOM     18  C28 ZIN A   1      33.896   4.373  32.495  0.00  0.00    -0.049 A 
ATOM     19  C34 ZIN A   1      33.183   3.449  33.237  0.00  0.00     0.011 A 
ATOM     20  C33 ZIN A   1      33.200   3.508  34.616  0.00  0.00     0.043 A 
ATOM     21  C31 ZIN A   1      33.924   4.500  35.257  0.00  0.00     0.116 A 
ATOM     22  C30 ZIN A   1      34.634   5.428  34.513  0.00  0.00     0.043 A 
ATOM     23  F32 ZIN A   1      33.939   4.563  36.606  0.00  0.00    -0.206 F 
ATOM     24  C29 ZIN A   1      34.619   5.364  33.133  0.00  0.00     0.011 A 
ENDBRANCH  10  18
ENDBRANCH   9  10
ENDBRANCH   8   9
ENDBRANCH   7   8
ENDBRANCH   4   7
BRANCH   1  25
ATOM     25  O1  ZIN A   1      40.510   4.498  33.467  0.00  0.00    -0.385 OA
ATOM     26  H37 ZIN A   1      41.340   4.169  33.840  0.00  0.00     0.211 HD
ENDBRANCH   1  25
BRANCH   1  27
ATOM     27  C3  ZIN A   1      42.129   5.756  32.223  0.00  0.00    -0.023 A 
ATOM     28  C13 ZIN A   1      42.465   7.057  31.899  0.00  0.00     0.028 A 
ATOM     29  C8  ZIN A   1      43.794   7.423  31.796  0.00  0.00     0.070 A 
ATOM     30  C6  ZIN A   1      44.788   6.484  32.007  0.00  0.00     0.049 A 
ATOM     31  C5  ZIN A   1      44.450   5.180  32.326  0.00  0.00     0.025 A 
ATOM     32 Cl7  ZIN A   1      46.457   6.940  31.871  0.00  0.00    -0.083 Cl
ATOM     33  C4  ZIN A   1      43.121   4.818  32.434  0.00  0.00     0.012 A 
BRANCH  29  34
ATOM     34  C9  ZIN A   1      44.160   8.843  31.448  0.00  0.00     0.419 C 
ATOM     35  F10 ZIN A   1      45.348   8.850  30.710  0.00  0.00    -0.166 F 
ATOM     36  F11 ZIN A   1      43.135   9.415  30.687  0.00  0.00    -0.166 F 
ATOM     37  F12 ZIN A   1      44.337   9.580  32.623  0.00  0.00    -0.166 F 
ENDBRANCH  29  34
ENDBRANCH   1  27
TORSDOF 9
ENDMDL
MODEL 25
REMARK CAVERDOCK RESULT:       5.5      0.000      0.000
REMARK CAVERDOCK CONSTRAINTS:       0.2      0.0      0.0      0.0
REMARK CAVERDOCK TUNNEL: 24      5.5      1.8     25.4
REMARK  9 active torsions:
REMARK  status: ('A' for Active; 'I' for Inactive)
REMARK    1  A    between atoms: O1_1  and  C2_2 
REMARK    2  A    between atoms: C2_2  and  C3_3 
REMARK    3  A    between atoms: C8_8  and  C9_9 
REMARK    4  A    between atoms: N16_16  and  C17_17 
REMARK    5  A    between atoms: C17_17  and  C18_18 
REMARK    6  A    between atoms: C18_18  and  C19_19 
REMARK    7  A    between atoms: C19_19  and  C20_20 
REMARK    8  A    between atoms: C20_20  and  C21_21 
REMARK    9  A    between atoms: C20_20  and  C28_28 
ROOT
ATOM      1  C2  ZIN A   1      40.435   5.548  32.345  0.00  0.00     0.088 C 
ATOM      2  C14 ZIN A   1      40.028   4.429  31.382  0.00  0.00     0.073 C 
ATOM      3  C15 ZIN A   1      38.517   4.207  31.478  0.00  0.00     0.276 C 
ATOM      4  N16 ZIN A   1      37.815   5.451  31.137  0.00  0.00     0.088 N 
ATOM      5  C35 ZIN A   1      38.155   6.526  32.076  0.00  0.00     0.276 C 
ATOM      6  C36 ZIN A   1      39.655   6.818  31.998  0.00  0.00     0.073 C 
ENDROOT
BRANCH   4   7
ATOM      7  C17 ZIN A   1      36.363   5.237  31.083  0.00  0.00     0.272 C 
BRANCH   7   8
ATOM      8  C18 ZIN A   1      36.035   4.235  29.974  0.00  0.00     0.031 C 
BRANCH   8   9
ATOM      9  C19 ZIN A   1      34.853   3.364  30.406  0.00  0.00     0.016 C 
BRANCH   9  10
ATOM     10  C20 ZIN A   1      33.733   4.256  30.945  0.00  0.00     0.051 C 
BRANCH  10  11
ATOM     11  C21 ZIN A   1      32.398   3.683  30.546  0.00  0.00    -0.049 A 
ATOM     12  C27 ZIN A   1      31.299   4.511  30.423  0.00  0.00     0.011 A 
ATOM     13  C26 ZIN A   1      30.075   3.987  30.051  0.00  0.00     0.043 A 
ATOM     14  C24 ZIN A   1      29.949   2.629  29.813  0.00  0.00     0.116 A 
ATOM     15  C23 ZIN A   1      31.049   1.799  29.943  0.00  0.00     0.043 A 
ATOM     16  F25 ZIN A   1      28.752   2.114  29.456  0.00  0.00    -0.206 F 
ATOM     17  C22 ZIN A   1      32.273   2.326  30.309  0.00  0.00     0.011 A 
ENDBRANCH  10  11
BRANCH  10  18
ATOM     18  C28 ZIN A   1      33.823   4.321  32.448  0.00  0.00    -0.049 A 
ATOM     19  C34 ZIN A   1      34.682   5.222  33.050  0.00  0.00     0.011 A 
ATOM     20  C33 ZIN A   1      34.763   5.286  34.428  0.00  0.00     0.043 A 
ATOM     21  C31 ZIN A   1      33.991   4.441  35.206  0.00  0.00     0.116 A 
ATOM     22  C30 ZIN A   1      33.134   3.535  34.602  0.00  0.00     0.043 A 
ATOM     23  F32 ZIN A   1      34.071   4.499  36.553  0.00  0.00    -0.206 F 
ATOM     24  C29 ZIN A   1      33.052   3.476  33.224  0.00  0.00     0.011 A 
ENDBRANCH  10  18
ENDBRANCH   9  10
ENDBRANCH   8   9
ENDBRANCH   7   8
ENDBRANCH   4   7
BRANCH   1  25
ATOM     25  O1  ZIN A   1      40.139   5.157  33.686  0.00  0.00    -0.385 OA
ATOM     26  H37 ZIN A   1      40.904   5.167  34.278  0.00  0.00     0.211 HD
ENDBRANCH   1  25
BRANCH   1  27
ATOM     27  C3  ZIN A   1      41.914   5.813  32.213  0.00  0.00    -0.023 A 
ATOM     28  C13 ZIN A   1      42.386   7.113  32.217  0.00  0.00     0.028 A 
ATOM     29  C8  ZIN A   1      43.741   7.356  32.102  0.00  0.00     0.070 A 
ATOM     30  C6  ZIN A   1      44.625   6.300  31.970  0.00  0.00     0.049 A 
ATOM     31  C5  ZIN A   1      44.151   5.000  31.960  0.00  0.00     0.025 A 
ATOM     32 Cl7  ZIN A   1      46.327   6.605  31.817  0.00  0.00    -0.083 Cl
ATOM     33  C4  ZIN A   1      42.796   4.758  32.082  0.00  0.00     0.012 A 
BRANCH  29  34
ATOM     34  C9  ZIN A   1      44.256   8.773  32.112  0.00  0.00     0.419 C 
ATOM     35  F10 ZIN A   1      45.644   8.763  32.283  0.00  0.00    -0.166 F 
ATOM     36  F11 ZIN A   1      43.940   9.392  30.898  0.00  0.00    -0.166 F 
ATOM     37  F12 ZIN A   1      43.661   9.477  33.164  0.00  0.00    -0.166 F 
ENDBRANCH  29  34
ENDBRANCH   1  27
TORSDOF 9
ENDMDL
MODEL 26
REMARK CAVERDOCK RESULT:       6.0      0.000      0.000
REMARK CAVERDOCK CONSTRAINTS:       0.0      0.0      0.0      0.0
REMARK CAVERDOCK TUNNEL: 25      6.0      1.8     26.8
REMARK  9 active torsions:
REMARK  status: ('A' for Active; 'I' for Inactive)
REMARK    1  A    between atoms: O1_1  and  C2_2 
REMARK    2  A    between atoms: C2_2  and  C3_3 
REMARK    3  A    between atoms: C8_8  and  C9_9 
REMARK    4  A    between atoms: N16_16  and  C17_17 
REMARK    5  A    between atoms: C17_17  and  C18_18 
REMARK    6  A    between atoms: C18_18  and  C19_19 
REMARK    7  A    between atoms: C19_19  and  C20_20 
REMARK    8  A    between atoms: C20_20  and  C21_21 
REMARK    9  A    between atoms: C20_20  and  C28_28 
ROOT
ATOM      1  C2  ZIN A   1      40.304   5.114  31.316  0.00  0.00     0.088 C 
ATOM      2  C14 ZIN A   1      38.980   5.596  31.916  0.00  0.00     0.073 C 
ATOM      3  C15 ZIN A   1      37.824   5.133  31.026  0.00  0.00     0.276 C 
ATOM      4  N16 ZIN A   1      37.835   3.668  30.930  0.00  0.00     0.088 N 
ATOM      5  C35 ZIN A   1      39.077   3.186  30.314  0.00  0.00     0.276 C 
ATOM      6  C36 ZIN A   1      40.270   3.590  31.182  0.00  0.00     0.073 C 
ENDROOT
BRANCH   4   7
ATOM      7  C17 ZIN A   1      36.659   3.180  30.198  0.00  0.00     0.272 C 
BRANCH   7   8
ATOM      8  C18 ZIN A   1      35.530   4.207  30.306  0.00  0.00     0.031 C 
BRANCH   8   9
ATOM      9  C19 ZIN A   1      34.195   3.535  29.979  0.00  0.00     0.016 C 
BRANCH   9  10
ATOM     10  C20 ZIN A   1      33.065   4.258  30.716  0.00  0.00     0.051 C 
BRANCH  10  11
ATOM     11  C21 ZIN A   1      31.761   3.550  30.453  0.00  0.00    -0.049 A 
ATOM     12  C27 ZIN A   1      31.683   2.176  30.577  0.00  0.00     0.011 A 
ATOM     13  C26 ZIN A   1      30.486   1.526  30.342  0.00  0.00     0.043 A 
ATOM     14  C24 ZIN A   1      29.367   2.253  29.971  0.00  0.00     0.116 A 
ATOM     15  C23 ZIN A   1      29.447   3.628  29.842  0.00  0.00     0.043 A 
ATOM     16  F25 ZIN A   1      28.198   1.618  29.735  0.00  0.00    -0.206 F 
ATOM     17  C22 ZIN A   1      30.644   4.276  30.083  0.00  0.00     0.011 A 
ENDBRANCH  10  11
BRANCH  10  18
ATOM     18  C28 ZIN A   1      33.349   4.255  32.196  0.00  0.00    -0.049 A 
ATOM     19  C34 ZIN A   1      32.738   3.323  33.014  0.00  0.00     0.011 A 
ATOM     20  C33 ZIN A   1      33.000   3.315  34.370  0.00  0.00     0.043 A 
ATOM     21  C31 ZIN A   1      33.869   4.248  34.912  0.00  0.00     0.116 A 
ATOM     22  C30 ZIN A   1      34.477   5.185  34.092  0.00  0.00     0.043 A 
ATOM     23  F32 ZIN A   1      34.124   4.245  36.238  0.00  0.00    -0.206 F 
ATOM     24  C29 ZIN A   1      34.215   5.187  32.735  0.00  0.00     0.011 A 
ENDBRANCH  10  18
ENDBRANCH   9  10
ENDBRANCH   8   9
ENDBRANCH   7   8
ENDBRANCH   4   7
BRANCH   1  25
ATOM     25  O1  ZIN A   1      40.486   5.704  30.027  0.00  0.00    -0.385 OA
ATOM     26  H37 ZIN A   1      40.632   6.660  30.048  0.00  0.00     0.211 HD
ENDBRANCH   1  25
BRANCH   1  27
ATOM     27  C3  ZIN A   1      41.443   5.516  32.218  0.00  0.00    -0.023 A 
ATOM     28  C13 ZIN A   1      42.251   6.584  31.877  0.00  0.00     0.028 A 
ATOM     29  C8  ZIN A   1      43.292   6.956  32.707  0.00  0.00     0.070 A 
ATOM     30  C6  ZIN A   1      43.532   6.252  33.874  0.00  0.00     0.049 A 
ATOM     31  C5  ZIN A   1      42.726   5.179  34.212  0.00  0.00     0.025 A 
ATOM     32 Cl7  ZIN A   1      44.844   6.713  34.912  0.00  0.00    -0.083 Cl
ATOM     33  C4  ZIN A   1      41.682   4.812  33.384  0.00  0.00     0.012 A 
BRANCH  29  34
ATOM     34  C9  ZIN A   1      44.170   8.124  32.337  0.00  0.00     0.419 C 
ATOM     35  F10 ZIN A   1      45.507   7.715  32.322  0.00  0.00    -0.166 F 
ATOM     36  F11 ZIN A   1      43.811   8.594  31.069  0.00  0.00    -0.166 F 
ATOM     37  F12 ZIN A   1      44.005   9.146  33.277  0.00  0.00    -0.166 F 
ENDBRANCH  29  34
ENDBRANCH   1  27
TORSDOF 9
ENDMDL
MODEL 27
REMARK CAVERDOCK RESULT:       6.1      0.000      0.000
REMARK CAVERDOCK CONSTRAINTS:       0.1      0.0      0.0      0.0
REMARK CAVERDOCK TUNNEL: 26      6.1      1.8     27.3
REMARK  9 active torsions:
REMARK  status: ('A' for Active; 'I' for Inactive)
REMARK    1  A    between atoms: O1_1  and  C2_2 
REMARK    2  A    between atoms: C2_2  and  C3_3 
REMARK    3  A    between atoms: C8_8  and  C9_9 
REMARK    4  A    between atoms: N16_16  and  C17_17 
REMARK    5  A    between atoms: C17_17  and  C18_18 
REMARK    6  A    between atoms: C18_18  and  C19_19 
REMARK    7  A    between atoms: C19_19  and  C20_20 
REMARK    8  A    between atoms: C20_20  and  C21_21 
REMARK    9  A    between atoms: C20_20  and  C28_28 
ROOT
ATOM      1  C2  ZIN A   1      40.192   5.035  31.167  0.00  0.00     0.088 C 
ATOM      2  C14 ZIN A   1      38.884   5.617  31.710  0.00  0.00     0.073 C 
ATOM      3  C15 ZIN A   1      37.721   5.147  30.834  0.00  0.00     0.276 C 
ATOM      4  N16 ZIN A   1      37.665   3.679  30.839  0.00  0.00     0.088 N 
ATOM      5  C35 ZIN A   1      38.891   3.100  30.279  0.00  0.00     0.276 C 
ATOM      6  C36 ZIN A   1      40.089   3.508  31.138  0.00  0.00     0.073 C 
ENDROOT
BRANCH   4   7
ATOM      7  C17 ZIN A   1      36.477   3.196  30.121  0.00  0.00     0.272 C 
BRANCH   7   8
ATOM      8  C18 ZIN A   1      35.341   4.210  30.275  0.00  0.00     0.031 C 
BRANCH   8   9
ATOM      9  C19 ZIN A   1      34.009   3.540  29.929  0.00  0.00     0.016 C 
BRANCH   9  10
ATOM     10  C20 ZIN A   1      32.884   4.201  30.729  0.00  0.00     0.051 C 
BRANCH  10  11
ATOM     11  C21 ZIN A   1      31.602   3.438  30.516  0.00  0.00    -0.049 A 
ATOM     12  C27 ZIN A   1      31.640   2.077  30.277  0.00  0.00     0.011 A 
ATOM     13  C26 ZIN A   1      30.465   1.375  30.087  0.00  0.00     0.043 A 
ATOM     14  C24 ZIN A   1      29.250   2.038  30.126  0.00  0.00     0.116 A 
ATOM     15  C23 ZIN A   1      29.214   3.401  30.359  0.00  0.00     0.043 A 
ATOM     16  F25 ZIN A   1      28.101   1.353  29.934  0.00  0.00    -0.206 F 
ATOM     17  C22 ZIN A   1      30.389   4.101  30.554  0.00  0.00     0.011 A 
ENDBRANCH  10  11
BRANCH  10  18
ATOM     18  C28 ZIN A   1      33.237   4.192  32.194  0.00  0.00    -0.049 A 
ATOM     19  C34 ZIN A   1      32.585   3.328  33.055  0.00  0.00     0.011 A 
ATOM     20  C33 ZIN A   1      32.911   3.315  34.398  0.00  0.00     0.043 A 
ATOM     21  C31 ZIN A   1      33.882   4.174  34.882  0.00  0.00     0.116 A 
ATOM     22  C30 ZIN A   1      34.531   5.043  34.020  0.00  0.00     0.043 A 
ATOM     23  F32 ZIN A   1      34.199   4.166  36.195  0.00  0.00    -0.206 F 
ATOM     24  C29 ZIN A   1      34.206   5.051  32.676  0.00  0.00     0.011 A 
ENDBRANCH  10  18
ENDBRANCH   9  10
ENDBRANCH   8   9
ENDBRANCH   7   8
ENDBRANCH   4   7
BRANCH   1  25
ATOM     25  O1  ZIN A   1      40.421   5.525  29.844  0.00  0.00    -0.385 OA
ATOM     26  H37 ZIN A   1      39.617   5.793  29.379  0.00  0.00     0.211 HD
ENDBRANCH   1  25
BRANCH   1  27
ATOM     27  C3  ZIN A   1      41.336   5.446  32.060  0.00  0.00    -0.023 A 
ATOM     28  C13 ZIN A   1      42.195   6.453  31.662  0.00  0.00     0.028 A 
ATOM     29  C8  ZIN A   1      43.241   6.834  32.482  0.00  0.00     0.070 A 
ATOM     30  C6  ZIN A   1      43.433   6.199  33.697  0.00  0.00     0.049 A 
ATOM     31  C5  ZIN A   1      42.576   5.187  34.092  0.00  0.00     0.025 A 
ATOM     32 Cl7  ZIN A   1      44.751   6.671  34.724  0.00  0.00    -0.083 Cl
ATOM     33  C4  ZIN A   1      41.527   4.812  33.273  0.00  0.00     0.012 A 
BRANCH  29  34
ATOM     34  C9  ZIN A   1      44.175   7.935  32.051  0.00  0.00     0.419 C 
ATOM     35  F10 ZIN A   1      45.245   7.385  31.337  0.00  0.00    -0.166 F 
ATOM     36  F11 ZIN A   1      43.485   8.838  31.234  0.00  0.00    -0.166 F 
ATOM     37  F12 ZIN A   1      44.660   8.603  33.179  0.00  0.00    -0.166 F 
ENDBRANCH  29  34
ENDBRANCH   1  27
TORSDOF 9
ENDMDL
MODEL 28
REMARK CAVERDOCK RESULT:       5.8      0.000      0.000
REMARK CAVERDOCK CONSTRAINTS:       0.0      0.0      0.0      0.0
REMARK CAVERDOCK TUNNEL: 27      5.8      1.8     28.5
REMARK  9 active torsions:
REMARK  status: ('A' for Active; 'I' for Inactive)
REMARK    1  A    between atoms: O1_1  and  C2_2 
REMARK    2  A    between atoms: C2_2  and  C3_3 
REMARK    3  A    between atoms: C8_8  and  C9_9 
REMARK    4  A    between atoms: N16_16  and  C17_17 
REMARK    5  A    between atoms: C17_17  and  C18_18 
REMARK    6  A    between atoms: C18_18  and  C19_19 
REMARK    7  A    between atoms: C19_19  and  C20_20 
REMARK    8  A    between atoms: C20_20  and  C21_21 
REMARK    9  A    between atoms: C20_20  and  C28_28 
ROOT
ATOM      1  C2  ZIN A   1      40.050   4.778  31.313  0.00  0.00     0.088 C 
ATOM      2  C14 ZIN A   1      38.703   5.292  31.828  0.00  0.00     0.073 C 
ATOM      3  C15 ZIN A   1      37.592   4.829  30.884  0.00  0.00     0.276 C 
ATOM      4  N16 ZIN A   1      37.584   3.361  30.818  0.00  0.00     0.088 N 
ATOM      5  C35 ZIN A   1      38.851   2.848  30.282  0.00  0.00     0.276 C 
ATOM      6  C36 ZIN A   1      39.999   3.252  31.208  0.00  0.00     0.073 C 
ENDROOT
BRANCH   4   7
ATOM      7  C17 ZIN A   1      36.443   2.876  30.029  0.00  0.00     0.272 C 
BRANCH   7   8
ATOM      8  C18 ZIN A   1      35.344   3.941  30.015  0.00  0.00     0.031 C 
BRANCH   8   9
ATOM      9  C19 ZIN A   1      33.976   3.262  29.931  0.00  0.00     0.016 C 
BRANCH   9  10
ATOM     10  C20 ZIN A   1      32.934   4.123  30.648  0.00  0.00     0.051 C 
BRANCH  10  11
ATOM     11  C21 ZIN A   1      31.571   3.500  30.486  0.00  0.00    -0.049 A 
ATOM     12  C27 ZIN A   1      30.437   4.279  30.611  0.00  0.00     0.011 A 
ATOM     13  C26 ZIN A   1      29.186   3.711  30.457  0.00  0.00     0.043 A 
ATOM     14  C24 ZIN A   1      29.071   2.357  30.188  0.00  0.00     0.116 A 
ATOM     15  C23 ZIN A   1      30.208   1.577  30.069  0.00  0.00     0.043 A 
ATOM     16  F25 ZIN A   1      27.849   1.799  30.043  0.00  0.00    -0.206 F 
ATOM     17  C22 ZIN A   1      31.457   2.149  30.218  0.00  0.00     0.011 A 
ENDBRANCH  10  11
BRANCH  10  18
ATOM     18  C28 ZIN A   1      33.276   4.208  32.113  0.00  0.00    -0.049 A 
ATOM     19  C34 ZIN A   1      32.721   3.309  33.006  0.00  0.00     0.011 A 
ATOM     20  C33 ZIN A   1      33.037   3.382  34.348  0.00  0.00     0.043 A 
ATOM     21  C31 ZIN A   1      33.903   4.363  34.802  0.00  0.00     0.116 A 
ATOM     22  C30 ZIN A   1      34.455   5.267  33.909  0.00  0.00     0.043 A 
ATOM     23  F32 ZIN A   1      34.210   4.440  36.115  0.00  0.00    -0.206 F 
ATOM     24  C29 ZIN A   1      34.140   5.188  32.565  0.00  0.00     0.011 A 
ENDBRANCH  10  18
ENDBRANCH   9  10
ENDBRANCH   8   9
ENDBRANCH   7   8
ENDBRANCH   4   7
BRANCH   1  25
ATOM     25  O1  ZIN A   1      40.315   5.338  30.025  0.00  0.00    -0.385 OA
ATOM     26  H37 ZIN A   1      39.690   6.026  29.758  0.00  0.00     0.211 HD
ENDBRANCH   1  25
BRANCH   1  27
ATOM     27  C3  ZIN A   1      41.143   5.181  32.271  0.00  0.00    -0.023 A 
ATOM     28  C13 ZIN A   1      42.228   5.908  31.815  0.00  0.00     0.028 A 
ATOM     29  C8  ZIN A   1      43.227   6.282  32.693  0.00  0.00     0.070 A 
ATOM     30  C6  ZIN A   1      43.148   5.920  34.027  0.00  0.00     0.049 A 
ATOM     31  C5  ZIN A   1      42.064   5.188  34.481  0.00  0.00     0.025 A 
ATOM     32 Cl7  ZIN A   1      44.406   6.383  35.129  0.00  0.00    -0.083 Cl
ATOM     33  C4  ZIN A   1      41.063   4.820  33.603  0.00  0.00     0.012 A 
BRANCH  29  34
ATOM     34  C9  ZIN A   1      44.406   7.078  32.198  0.00  0.00     0.419 C 
ATOM     35  F10 ZIN A   1      45.172   7.506  33.288  0.00  0.00    -0.166 F 
ATOM     36  F11 ZIN A   1      45.192   6.277  31.362  0.00  0.00    -0.166 F 
ATOM     37  F12 ZIN A   1      43.950   8.190  31.483  0.00  0.00    -0.166 F 
ENDBRANCH  29  34
ENDBRANCH   1  27
TORSDOF 9
ENDMDL
MODEL 29
REMARK CAVERDOCK RESULT:       5.4      0.000      0.000
REMARK CAVERDOCK CONSTRAINTS:       0.0      0.0      0.0      0.0
REMARK CAVERDOCK TUNNEL: 28      5.4      1.8     29.5
REMARK  9 active torsions:
REMARK  status: ('A' for Active; 'I' for Inactive)
REMARK    1  A    between atoms: O1_1  and  C2_2 
REMARK    2  A    between atoms: C2_2  and  C3_3 
REMARK    3  A    between atoms: C8_8  and  C9_9 
REMARK    4  A    between atoms: N16_16  and  C17_17 
REMARK    5  A    between atoms: C17_17  and  C18_18 
REMARK    6  A    between atoms: C18_18  and  C19_19 
REMARK    7  A    between atoms: C19_19  and  C20_20 
REMARK    8  A    between atoms: C20_20  and  C21_21 
REMARK    9  A    between atoms: C20_20  and  C28_28 
ROOT
ATOM      1  C2  ZIN A   1      39.868   5.412  31.324  0.00  0.00     0.088 C 
ATOM      2  C14 ZIN A   1      38.681   6.183  31.907  0.00  0.00     0.073 C 
ATOM      3  C15 ZIN A   1      37.456   5.973  31.016  0.00  0.00     0.276 C 
ATOM      4  N16 ZIN A   1      37.142   4.540  30.941  0.00  0.00     0.088 N 
ATOM      5  C35 ZIN A   1      38.250   3.786  30.342  0.00  0.00     0.276 C 
ATOM      6  C36 ZIN A   1      39.499   3.930  31.213  0.00  0.00     0.073 C 
ENDROOT
BRANCH   4   7
ATOM      7  C17 ZIN A   1      35.890   4.313  30.207  0.00  0.00     0.272 C 
BRANCH   7   8
ATOM      8  C18 ZIN A   1      35.292   2.968  30.624  0.00  0.00     0.031 C 
BRANCH   8   9
ATOM      9  C19 ZIN A   1      33.894   2.822  30.020  0.00  0.00     0.016 C 
BRANCH   9  10
ATOM     10  C20 ZIN A   1      32.970   3.892  30.605  0.00  0.00     0.051 C 
BRANCH  10  11
ATOM     11  C21 ZIN A   1      31.536   3.458  30.449  0.00  0.00    -0.049 A 
ATOM     12  C27 ZIN A   1      30.521   4.392  30.512  0.00  0.00     0.011 A 
ATOM     13  C26 ZIN A   1      29.205   3.996  30.364  0.00  0.00     0.043 A 
ATOM     14  C24 ZIN A   1      28.905   2.659  30.163  0.00  0.00     0.116 A 
ATOM     15  C23 ZIN A   1      29.922   1.723  30.106  0.00  0.00     0.043 A 
ATOM     16  F25 ZIN A   1      27.618   2.269  30.024  0.00  0.00    -0.206 F 
ATOM     17  C22 ZIN A   1      31.237   2.123  30.249  0.00  0.00     0.011 A 
ENDBRANCH  10  11
BRANCH  10  18
ATOM     18  C28 ZIN A   1      33.283   4.079  32.067  0.00  0.00    -0.049 A 
ATOM     19  C34 ZIN A   1      32.832   3.156  32.993  0.00  0.00     0.011 A 
ATOM     20  C33 ZIN A   1      33.122   3.322  34.334  0.00  0.00     0.043 A 
ATOM     21  C31 ZIN A   1      33.855   4.420  34.751  0.00  0.00     0.116 A 
ATOM     22  C30 ZIN A   1      34.301   5.348  33.825  0.00  0.00     0.043 A 
ATOM     23  F32 ZIN A   1      34.135   4.587  36.062  0.00  0.00    -0.206 F 
ATOM     24  C29 ZIN A   1      34.014   5.176  32.483  0.00  0.00     0.011 A 
ENDBRANCH  10  18
ENDBRANCH   9  10
ENDBRANCH   8   9
ENDBRANCH   7   8
ENDBRANCH   4   7
BRANCH   1  25
ATOM     25  O1  ZIN A   1      40.182   5.925  30.028  0.00  0.00    -0.385 OA
ATOM     26  H37 ZIN A   1      40.243   6.889  29.991  0.00  0.00     0.211 HD
ENDBRANCH   1  25
BRANCH   1  27
ATOM     27  C3  ZIN A   1      41.064   5.566  32.230  0.00  0.00    -0.023 A 
ATOM     28  C13 ZIN A   1      42.061   6.469  31.909  0.00  0.00     0.028 A 
ATOM     29  C8  ZIN A   1      43.154   6.614  32.742  0.00  0.00     0.070 A 
ATOM     30  C6  ZIN A   1      43.257   5.849  33.890  0.00  0.00     0.049 A 
ATOM     31  C5  ZIN A   1      42.261   4.941  34.207  0.00  0.00     0.025 A 
ATOM     32 Cl7  ZIN A   1      44.634   6.026  34.932  0.00  0.00    -0.083 Cl
ATOM     33  C4  ZIN A   1      41.165   4.801  33.377  0.00  0.00     0.012 A 
BRANCH  29  34
ATOM     34  C9  ZIN A   1      44.238   7.602  32.395  0.00  0.00     0.419 C 
ATOM     35  F10 ZIN A   1      45.442   6.920  32.188  0.00  0.00    -0.166 F 
ATOM     36  F11 ZIN A   1      43.886   8.291  31.230  0.00  0.00    -0.166 F 
ATOM     37  F12 ZIN A   1      44.393   8.512  33.446  0.00  0.00    -0.166 F 
ENDBRANCH  29  34
ENDBRANCH   1  27
TORSDOF 9
ENDMDL
MODEL 30
REMARK CAVERDOCK RESULT:       5.2      0.000      0.000
REMARK CAVERDOCK CONSTRAINTS:       0.1      0.0      0.0      0.0
REMARK CAVERDOCK TUNNEL: 29      5.2      1.9     30.1
REMARK  9 active torsions:
REMARK  status: ('A' for Active; 'I' for Inactive)
REMARK    1  A    between atoms: O1_1  and  C2_2 
REMARK    2  A    between atoms: C2_2  and  C3_3 
REMARK    3  A    between atoms: C8_8  and  C9_9 
REMARK    4  A    between atoms: N16_16  and  C17_17 
REMARK    5  A    between atoms: C17_17  and  C18_18 
REMARK    6  A    between atoms: C18_18  and  C19_19 
REMARK    7  A    between atoms: C19_19  and  C20_20 
REMARK    8  A    between atoms: C20_20  and  C21_21 
REMARK    9  A    between atoms: C20_20  and  C28_28 
ROOT
ATOM      1  C2  ZIN A   1      39.686   5.561  31.408  0.00  0.00     0.088 C 
ATOM      2  C14 ZIN A   1      38.542   6.244  32.163  0.00  0.00     0.073 C 
ATOM      3  C15 ZIN A   1      37.243   6.070  31.375  0.00  0.00     0.276 C 
ATOM      4  N16 ZIN A   1      36.958   4.639  31.207  0.00  0.00     0.088 N 
ATOM      5  C35 ZIN A   1      38.020   3.973  30.444  0.00  0.00     0.276 C 
ATOM      6  C36 ZIN A   1      39.343   4.084  31.205  0.00  0.00     0.073 C 
ENDROOT
BRANCH   4   7
ATOM      7  C17 ZIN A   1      35.647   4.435  30.575  0.00  0.00     0.272 C 
BRANCH   7   8
ATOM      8  C18 ZIN A   1      35.518   2.976  30.132  0.00  0.00     0.031 C 
BRANCH   8   9
ATOM      9  C19 ZIN A   1      34.063   2.525  30.281  0.00  0.00     0.016 C 
BRANCH   9  10
ATOM     10  C20 ZIN A   1      33.202   3.713  30.716  0.00  0.00     0.051 C 
BRANCH  10  11
ATOM     11  C21 ZIN A   1      31.752   3.410  30.439  0.00  0.00    -0.049 A 
ATOM     12  C27 ZIN A   1      30.877   4.437  30.140  0.00  0.00     0.011 A 
ATOM     13  C26 ZIN A   1      29.548   4.160  29.881  0.00  0.00     0.043 A 
ATOM     14  C24 ZIN A   1      29.092   2.854  29.930  0.00  0.00     0.116 A 
ATOM     15  C23 ZIN A   1      29.969   1.827  30.234  0.00  0.00     0.043 A 
ATOM     16  F25 ZIN A   1      27.792   2.582  29.682  0.00  0.00    -0.206 F 
ATOM     17  C22 ZIN A   1      31.298   2.105  30.488  0.00  0.00     0.011 A 
ENDBRANCH  10  11
BRANCH  10  18
ATOM     18  C28 ZIN A   1      33.392   3.957  32.190  0.00  0.00    -0.049 A 
ATOM     19  C34 ZIN A   1      34.040   5.100  32.623  0.00  0.00     0.011 A 
ATOM     20  C33 ZIN A   1      34.211   5.328  33.975  0.00  0.00     0.043 A 
ATOM     21  C31 ZIN A   1      33.741   4.407  34.897  0.00  0.00     0.116 A 
ATOM     22  C30 ZIN A   1      33.097   3.260  34.462  0.00  0.00     0.043 A 
ATOM     23  F32 ZIN A   1      33.911   4.626  36.218  0.00  0.00    -0.206 F 
ATOM     24  C29 ZIN A   1      32.923   3.037  33.109  0.00  0.00     0.011 A 
ENDBRANCH  10  18
ENDBRANCH   9  10
ENDBRANCH   8   9
ENDBRANCH   7   8
ENDBRANCH   4   7
BRANCH   1  25
ATOM     25  O1  ZIN A   1      39.863   6.191  30.138  0.00  0.00    -0.385 OA
ATOM     26  H37 ZIN A   1      39.886   5.575  29.393  0.00  0.00     0.211 HD
ENDBRANCH   1  25
BRANCH   1  27
ATOM     27  C3  ZIN A   1      40.959   5.677  32.209  0.00  0.00    -0.023 A 
ATOM     28  C13 ZIN A   1      41.899   6.635  31.876  0.00  0.00     0.028 A 
ATOM     29  C8  ZIN A   1      43.064   6.745  32.613  0.00  0.00     0.070 A 
ATOM     30  C6  ZIN A   1      43.293   5.890  33.676  0.00  0.00     0.049 A 
ATOM     31  C5  ZIN A   1      42.354   4.928  34.005  0.00  0.00     0.025 A 
ATOM     32 Cl7  ZIN A   1      44.759   6.022  34.597  0.00  0.00    -0.083 Cl
ATOM     33  C4  ZIN A   1      41.187   4.823  33.271  0.00  0.00     0.012 A 
BRANCH  29  34
ATOM     34  C9  ZIN A   1      44.086   7.792  32.253  0.00  0.00     0.419 C 
ATOM     35  F10 ZIN A   1      44.294   8.636  33.349  0.00  0.00    -0.166 F 
ATOM     36  F11 ZIN A   1      45.291   7.168  31.910  0.00  0.00    -0.166 F 
ATOM     37  F12 ZIN A   1      43.623   8.542  31.168  0.00  0.00    -0.166 F 
ENDBRANCH  29  34
ENDBRANCH   1  27
TORSDOF 9
ENDMDL
MODEL 31
REMARK CAVERDOCK RESULT:       5.3      0.000      0.000
REMARK CAVERDOCK CONSTRAINTS:       0.0      0.0      0.0      0.0
REMARK CAVERDOCK TUNNEL: 30      5.3      1.9     31.1
REMARK  9 active torsions:
REMARK  status: ('A' for Active; 'I' for Inactive)
REMARK    1  A    between atoms: O1_1  and  C2_2 
REMARK    2  A    between atoms: C2_2  and  C3_3 
REMARK    3  A    between atoms: C8_8  and  C9_9 
REMARK    4  A    between atoms: N16_16  and  C17_17 
REMARK    5  A    between atoms: C17_17  and  C18_18 
REMARK    6  A    between atoms: C18_18  and  C19_19 
REMARK    7  A    between atoms: C19_19  and  C20_20 
REMARK    8  A    between atoms: C20_20  and  C21_21 
REMARK    9  A    between atoms: C20_20  and  C28_28 
ROOT
ATOM      1  C2  ZIN A   1      39.444   5.548  31.268  0.00  0.00     0.088 C 
ATOM      2  C14 ZIN A   1      38.290   6.087  32.117  0.00  0.00     0.073 C 
ATOM      3  C15 ZIN A   1      36.981   5.946  31.338  0.00  0.00     0.276 C 
ATOM      4  N16 ZIN A   1      36.754   4.532  31.011  0.00  0.00     0.088 N 
ATOM      5  C35 ZIN A   1      37.826   4.006  30.157  0.00  0.00     0.276 C 
ATOM      6  C36 ZIN A   1      39.160   4.089  30.902  0.00  0.00     0.073 C 
ENDROOT
BRANCH   4   7
ATOM      7  C17 ZIN A   1      35.439   4.341  30.384  0.00  0.00     0.272 C 
BRANCH   7   8
ATOM      8  C18 ZIN A   1      34.996   2.887  30.561  0.00  0.00     0.031 C 
BRANCH   8   9
ATOM      9  C19 ZIN A   1      33.583   2.713  30.002  0.00  0.00     0.016 C 
BRANCH   9  10
ATOM     10  C20 ZIN A   1      32.652   3.749  30.636  0.00  0.00     0.051 C 
BRANCH  10  11
ATOM     11  C21 ZIN A   1      31.226   3.273  30.532  0.00  0.00    -0.049 A 
ATOM     12  C27 ZIN A   1      30.190   4.187  30.547  0.00  0.00     0.011 A 
ATOM     13  C26 ZIN A   1      28.882   3.753  30.446  0.00  0.00     0.043 A 
ATOM     14  C24 ZIN A   1      28.610   2.399  30.339  0.00  0.00     0.116 A 
ATOM     15  C23 ZIN A   1      29.648   1.484  30.330  0.00  0.00     0.043 A 
ATOM     16  F25 ZIN A   1      27.331   1.972  30.246  0.00  0.00    -0.206 F 
ATOM     17  C22 ZIN A   1      30.955   1.921  30.426  0.00  0.00     0.011 A 
ENDBRANCH  10  11
BRANCH  10  18
ATOM     18  C28 ZIN A   1      33.016   3.929  32.087  0.00  0.00    -0.049 A 
ATOM     19  C34 ZIN A   1      32.439   3.120  33.050  0.00  0.00     0.011 A 
ATOM     20  C33 ZIN A   1      32.776   3.280  34.380  0.00  0.00     0.043 A 
ATOM     21  C31 ZIN A   1      33.684   4.258  34.751  0.00  0.00     0.116 A 
ATOM     22  C30 ZIN A   1      34.258   5.071  33.788  0.00  0.00     0.043 A 
ATOM     23  F32 ZIN A   1      34.011   4.418  36.051  0.00  0.00    -0.206 F 
ATOM     24  C29 ZIN A   1      33.922   4.905  32.456  0.00  0.00     0.011 A 
ENDBRANCH  10  18
ENDBRANCH   9  10
ENDBRANCH   8   9
ENDBRANCH   7   8
ENDBRANCH   4   7
BRANCH   1  25
ATOM     25  O1  ZIN A   1      39.564   6.326  30.076  0.00  0.00    -0.385 OA
ATOM     26  H37 ZIN A   1      38.923   7.047  30.009  0.00  0.00     0.211 HD
ENDBRANCH   1  25
BRANCH   1  27
ATOM     27  C3  ZIN A   1      40.729   5.629  32.053  0.00  0.00    -0.023 A 
ATOM     28  C13 ZIN A   1      41.671   6.592  31.738  0.00  0.00     0.028 A 
ATOM     29  C8  ZIN A   1      42.846   6.670  32.461  0.00  0.00     0.070 A 
ATOM     30  C6  ZIN A   1      43.086   5.778  33.492  0.00  0.00     0.049 A 
ATOM     31  C5  ZIN A   1      42.145   4.812  33.802  0.00  0.00     0.025 A 
ATOM     32 Cl7  ZIN A   1      44.566   5.871  34.395  0.00  0.00    -0.083 Cl
ATOM     33  C4  ZIN A   1      40.967   4.739  33.083  0.00  0.00     0.012 A 
BRANCH  29  34
ATOM     34  C9  ZIN A   1      43.870   7.722  32.122  0.00  0.00     0.419 C 
ATOM     35  F10 ZIN A   1      43.353   8.578  31.144  0.00  0.00    -0.166 F 
ATOM     36  F11 ZIN A   1      44.179   8.459  33.270  0.00  0.00    -0.166 F 
ATOM     37  F12 ZIN A   1      45.028   7.106  31.637  0.00  0.00    -0.166 F 
ENDBRANCH  29  34
ENDBRANCH   1  27
TORSDOF 9
ENDMDL
MODEL 32
REMARK CAVERDOCK RESULT:       5.6      0.000      0.000
REMARK CAVERDOCK CONSTRAINTS:       0.3      0.0      0.0      0.0
REMARK CAVERDOCK TUNNEL: 31      5.6      1.9     32.3
REMARK  9 active torsions:
REMARK  status: ('A' for Active; 'I' for Inactive)
REMARK    1  A    between atoms: O1_1  and  C2_2 
REMARK    2  A    between atoms: C2_2  and  C3_3 
REMARK    3  A    between atoms: C8_8  and  C9_9 
REMARK    4  A    between atoms: N16_16  and  C17_17 
REMARK    5  A    between atoms: C17_17  and  C18_18 
REMARK    6  A    between atoms: C18_18  and  C19_19 
REMARK    7  A    between atoms: C19_19  and  C20_20 
REMARK    8  A    between atoms: C20_20  and  C21_21 
REMARK    9  A    between atoms: C20_20  and  C28_28 
ROOT
ATOM      1  C2  ZIN A   1      39.420   5.323  31.285  0.00  0.00     0.088 C 
ATOM      2  C14 ZIN A   1      38.260   6.056  31.966  0.00  0.00     0.073 C 
ATOM      3  C15 ZIN A   1      36.991   5.876  31.131  0.00  0.00     0.276 C 
ATOM      4  N16 ZIN A   1      36.684   4.445  31.006  0.00  0.00     0.088 N 
ATOM      5  C35 ZIN A   1      37.763   3.729  30.314  0.00  0.00     0.276 C 
ATOM      6  C36 ZIN A   1      39.055   3.845  31.125  0.00  0.00     0.073 C 
ENDROOT
BRANCH   4   7
ATOM      7  C17 ZIN A   1      35.396   4.240  30.329  0.00  0.00     0.272 C 
BRANCH   7   8
ATOM      8  C18 ZIN A   1      34.942   2.792  30.526  0.00  0.00     0.031 C 
BRANCH   8   9
ATOM      9  C19 ZIN A   1      33.487   2.648  30.073  0.00  0.00     0.016 C 
BRANCH   9  10
ATOM     10  C20 ZIN A   1      32.650   3.778  30.676  0.00  0.00     0.051 C 
BRANCH  10  11
ATOM     11  C21 ZIN A   1      31.193   3.398  30.638  0.00  0.00    -0.049 A 
ATOM     12  C27 ZIN A   1      30.225   4.381  30.552  0.00  0.00     0.011 A 
ATOM     13  C26 ZIN A   1      28.888   4.033  30.512  0.00  0.00     0.043 A 
ATOM     14  C24 ZIN A   1      28.518   2.700  30.569  0.00  0.00     0.116 A 
ATOM     15  C23 ZIN A   1      29.488   1.717  30.661  0.00  0.00     0.043 A 
ATOM     16  F25 ZIN A   1      27.211   2.359  30.535  0.00  0.00    -0.206 F 
ATOM     17  C22 ZIN A   1      30.825   2.067  30.696  0.00  0.00     0.011 A 
ENDBRANCH  10  11
BRANCH  10  18
ATOM     18  C28 ZIN A   1      33.073   4.008  32.104  0.00  0.00    -0.049 A 
ATOM     19  C34 ZIN A   1      32.677   3.125  33.092  0.00  0.00     0.011 A 
ATOM     20  C33 ZIN A   1      33.068   3.331  34.401  0.00  0.00     0.043 A 
ATOM     21  C31 ZIN A   1      33.847   4.429  34.725  0.00  0.00     0.116 A 
ATOM     22  C30 ZIN A   1      34.239   5.316  33.736  0.00  0.00     0.043 A 
ATOM     23  F32 ZIN A   1      34.226   4.635  36.005  0.00  0.00    -0.206 F 
ATOM     24  C29 ZIN A   1      33.851   5.104  32.426  0.00  0.00     0.011 A 
ENDBRANCH  10  18
ENDBRANCH   9  10
ENDBRANCH   8   9
ENDBRANCH   7   8
ENDBRANCH   4   7
BRANCH   1  25
ATOM     25  O1  ZIN A   1      39.661   5.899  30.000  0.00  0.00    -0.385 OA
ATOM     26  H37 ZIN A   1      39.779   5.250  29.293  0.00  0.00     0.211 HD
ENDBRANCH   1  25
BRANCH   1  27
ATOM     27  C3  ZIN A   1      40.661   5.447  32.133  0.00  0.00    -0.023 A 
ATOM     28  C13 ZIN A   1      41.614   6.400  31.826  0.00  0.00     0.028 A 
ATOM     29  C8  ZIN A   1      42.750   6.517  32.606  0.00  0.00     0.070 A 
ATOM     30  C6  ZIN A   1      42.937   5.673  33.687  0.00  0.00     0.049 A 
ATOM     31  C5  ZIN A   1      41.985   4.716  33.989  0.00  0.00     0.025 A 
ATOM     32 Cl7  ZIN A   1      44.367   5.814  34.662  0.00  0.00    -0.083 Cl
ATOM     33  C4  ZIN A   1      40.847   4.604  33.213  0.00  0.00     0.012 A 
BRANCH  29  34
ATOM     34  C9  ZIN A   1      43.787   7.559  32.275  0.00  0.00     0.419 C 
ATOM     35  F10 ZIN A   1      43.783   8.550  33.262  0.00  0.00    -0.166 F 
ATOM     36  F11 ZIN A   1      45.050   6.959  32.221  0.00  0.00    -0.166 F 
ATOM     37  F12 ZIN A   1      43.490   8.134  31.035  0.00  0.00    -0.166 F 
ENDBRANCH  29  34
ENDBRANCH   1  27
TORSDOF 9
ENDMDL
MODEL 33
REMARK CAVERDOCK RESULT:       5.6      0.000      0.000
REMARK CAVERDOCK CONSTRAINTS:       0.5      0.0      0.0      0.0
REMARK CAVERDOCK TUNNEL: 32      5.6      2.0     33.3
REMARK  9 active torsions:
REMARK  status: ('A' for Active; 'I' for Inactive)
REMARK    1  A    between atoms: O1_1  and  C2_2 
REMARK    2  A    between atoms: C2_2  and  C3_3 
REMARK    3  A    between atoms: C8_8  and  C9_9 
REMARK    4  A    between atoms: N16_16  and  C17_17 
REMARK    5  A    between atoms: C17_17  and  C18_18 
REMARK    6  A    between atoms: C18_18  and  C19_19 
REMARK    7  A    between atoms: C19_19  and  C20_20 
REMARK    8  A    between atoms: C20_20  and  C21_21 
REMARK    9  A    between atoms: C20_20  and  C28_28 
ROOT
ATOM      1  C2  ZIN A   1      39.266   5.460  31.155  0.00  0.00     0.088 C 
ATOM      2  C14 ZIN A   1      38.167   6.240  31.882  0.00  0.00     0.073 C 
ATOM      3  C15 ZIN A   1      36.841   6.050  31.145  0.00  0.00     0.276 C 
ATOM      4  N16 ZIN A   1      36.504   4.621  31.100  0.00  0.00     0.088 N 
ATOM      5  C35 ZIN A   1      37.522   3.859  30.365  0.00  0.00     0.276 C 
ATOM      6  C36 ZIN A   1      38.869   3.983  31.080  0.00  0.00     0.073 C 
ENDROOT
BRANCH   4   7
ATOM      7  C17 ZIN A   1      35.170   4.413  30.521  0.00  0.00     0.272 C 
BRANCH   7   8
ATOM      8  C18 ZIN A   1      35.029   2.955  30.077  0.00  0.00     0.031 C 
BRANCH   8   9
ATOM      9  C19 ZIN A   1      33.560   2.534  30.165  0.00  0.00     0.016 C 
BRANCH   9  10
ATOM     10  C20 ZIN A   1      32.733   3.688  30.737  0.00  0.00     0.051 C 
BRANCH  10  11
ATOM     11  C21 ZIN A   1      31.269   3.335  30.673  0.00  0.00    -0.049 A 
ATOM     12  C27 ZIN A   1      30.883   2.025  30.465  0.00  0.00     0.011 A 
ATOM     13  C26 ZIN A   1      29.541   1.699  30.412  0.00  0.00     0.043 A 
ATOM     14  C24 ZIN A   1      28.583   2.689  30.556  0.00  0.00     0.116 A 
ATOM     15  C23 ZIN A   1      28.971   4.002  30.758  0.00  0.00     0.043 A 
ATOM     16  F25 ZIN A   1      27.271   2.372  30.498  0.00  0.00    -0.206 F 
ATOM     17  C22 ZIN A   1      30.314   4.324  30.816  0.00  0.00     0.011 A 
ENDBRANCH  10  11
BRANCH  10  18
ATOM     18  C28 ZIN A   1      33.129   3.927  32.171  0.00  0.00    -0.049 A 
ATOM     19  C34 ZIN A   1      32.796   3.002  33.143  0.00  0.00     0.011 A 
ATOM     20  C33 ZIN A   1      33.163   3.217  34.457  0.00  0.00     0.043 A 
ATOM     21  C31 ZIN A   1      33.856   4.366  34.803  0.00  0.00     0.116 A 
ATOM     22  C30 ZIN A   1      34.185   5.294  33.829  0.00  0.00     0.043 A 
ATOM     23  F32 ZIN A   1      34.212   4.580  36.088  0.00  0.00    -0.206 F 
ATOM     24  C29 ZIN A   1      33.820   5.074  32.514  0.00  0.00     0.011 A 
ENDBRANCH  10  18
ENDBRANCH   9  10
ENDBRANCH   8   9
ENDBRANCH   7   8
ENDBRANCH   4   7
BRANCH   1  25
ATOM     25  O1  ZIN A   1      39.426   5.980  29.834  0.00  0.00    -0.385 OA
ATOM     26  H37 ZIN A   1      38.653   6.454  29.500  0.00  0.00     0.211 HD
ENDBRANCH   1  25
BRANCH   1  27
ATOM     27  C3  ZIN A   1      40.564   5.594  31.909  0.00  0.00    -0.023 A 
ATOM     28  C13 ZIN A   1      41.443   6.615  31.596  0.00  0.00     0.028 A 
ATOM     29  C8  ZIN A   1      42.631   6.742  32.291  0.00  0.00     0.070 A 
ATOM     30  C6  ZIN A   1      42.946   5.840  33.293  0.00  0.00     0.049 A 
ATOM     31  C5  ZIN A   1      42.069   4.816  33.602  0.00  0.00     0.025 A 
ATOM     32 Cl7  ZIN A   1      44.441   5.995  34.161  0.00  0.00    -0.083 Cl
ATOM     33  C4  ZIN A   1      40.879   4.694  32.910  0.00  0.00     0.012 A 
BRANCH  29  34
ATOM     34  C9  ZIN A   1      43.585   7.858  31.954  0.00  0.00     0.419 C 
ATOM     35  F10 ZIN A   1      43.025   8.665  30.958  0.00  0.00    -0.166 F 
ATOM     36  F11 ZIN A   1      43.827   8.627  33.097  0.00  0.00    -0.166 F 
ATOM     37  F12 ZIN A   1      44.790   7.317  31.493  0.00  0.00    -0.166 F 
ENDBRANCH  29  34
ENDBRANCH   1  27
TORSDOF 9
ENDMDL
MODEL 34
REMARK CAVERDOCK RESULT:       7.0      0.000      0.000
REMARK CAVERDOCK CONSTRAINTS:       0.2      0.0      0.0      0.0
REMARK CAVERDOCK TUNNEL: 33      7.0      2.0    34.13
REMARK  9 active torsions:
REMARK  status: ('A' for Active; 'I' for Inactive)
REMARK    1  A    between atoms: O1_1  and  C2_2 
REMARK    2  A    between atoms: C2_2  and  C3_3 
REMARK    3  A    between atoms: C8_8  and  C9_9 
REMARK    4  A    between atoms: N16_16  and  C17_17 
REMARK    5  A    between atoms: C17_17  and  C18_18 
REMARK    6  A    between atoms: C18_18  and  C19_19 
REMARK    7  A    between atoms: C19_19  and  C20_20 
REMARK    8  A    between atoms: C20_20  and  C21_21 
REMARK    9  A    between atoms: C20_20  and  C28_28 
ROOT
ATOM      1  C2  ZIN A   1      39.091   5.275  31.161  0.00  0.00     0.088 C 
ATOM      2  C14 ZIN A   1      37.952   6.022  31.861  0.00  0.00     0.073 C 
ATOM      3  C15 ZIN A   1      36.661   5.835  31.062  0.00  0.00     0.276 C 
ATOM      4  N16 ZIN A   1      36.345   4.404  30.966  0.00  0.00     0.088 N 
ATOM      5  C35 ZIN A   1      37.403   3.675  30.256  0.00  0.00     0.276 C 
ATOM      6  C36 ZIN A   1      38.717   3.797  31.031  0.00  0.00     0.073 C 
ENDROOT
BRANCH   4   7
ATOM      7  C17 ZIN A   1      35.040   4.195  30.326  0.00  0.00     0.272 C 
BRANCH   7   8
ATOM      8  C18 ZIN A   1      34.848   2.705  30.035  0.00  0.00     0.031 C 
BRANCH   8   9
ATOM      9  C19 ZIN A   1      33.386   2.322  30.275  0.00  0.00     0.016 C 
BRANCH   9  10
ATOM     10  C20 ZIN A   1      32.612   3.547  30.766  0.00  0.00     0.051 C 
BRANCH  10  11
ATOM     11  C21 ZIN A   1      31.133   3.260  30.715  0.00  0.00    -0.049 A 
ATOM     12  C27 ZIN A   1      30.687   1.970  30.503  0.00  0.00     0.011 A 
ATOM     13  C26 ZIN A   1      29.331   1.704  30.462  0.00  0.00     0.043 A 
ATOM     14  C24 ZIN A   1      28.421   2.735  30.623  0.00  0.00     0.116 A 
ATOM     15  C23 ZIN A   1      28.869   4.028  30.829  0.00  0.00     0.043 A 
ATOM     16  F25 ZIN A   1      27.095   2.477  30.577  0.00  0.00    -0.206 F 
ATOM     17  C22 ZIN A   1      30.224   4.290  30.875  0.00  0.00     0.011 A 
ENDBRANCH  10  11
BRANCH  10  18
ATOM     18  C28 ZIN A   1      33.014   3.860  32.184  0.00  0.00    -0.049 A 
ATOM     19  C34 ZIN A   1      32.736   2.959  33.196  0.00  0.00     0.011 A 
ATOM     20  C33 ZIN A   1      33.108   3.242  34.495  0.00  0.00     0.043 A 
ATOM     21  C31 ZIN A   1      33.752   4.433  34.787  0.00  0.00     0.116 A 
ATOM     22  C30 ZIN A   1      34.026   5.337  33.775  0.00  0.00     0.043 A 
ATOM     23  F32 ZIN A   1      34.113   4.713  36.058  0.00  0.00    -0.206 F 
ATOM     24  C29 ZIN A   1      33.656   5.050  32.474  0.00  0.00     0.011 A 
ENDBRANCH  10  18
ENDBRANCH   9  10
ENDBRANCH   8   9
ENDBRANCH   7   8
ENDBRANCH   4   7
BRANCH   1  25
ATOM     25  O1  ZIN A   1      39.300   5.832  29.862  0.00  0.00    -0.385 OA
ATOM     26  H37 ZIN A   1      39.424   5.172  29.166  0.00  0.00     0.211 HD
ENDBRANCH   1  25
BRANCH   1  27
ATOM     27  C3  ZIN A   1      40.354   5.406  31.973  0.00  0.00    -0.023 A 
ATOM     28  C13 ZIN A   1      41.319   6.325  31.607  0.00  0.00     0.028 A 
ATOM     29  C8  ZIN A   1      42.475   6.449  32.355  0.00  0.00     0.070 A 
ATOM     30  C6  ZIN A   1      42.672   5.644  33.463  0.00  0.00     0.049 A 
ATOM     31  C5  ZIN A   1      41.707   4.720  33.826  0.00  0.00     0.025 A 
ATOM     32 Cl7  ZIN A   1      44.127   5.794  34.398  0.00  0.00    -0.083 Cl
ATOM     33  C4  ZIN A   1      40.550   4.602  33.081  0.00  0.00     0.012 A 
BRANCH  29  34
ATOM     34  C9  ZIN A   1      43.525   7.455  31.958  0.00  0.00     0.419 C 
ATOM     35  F10 ZIN A   1      44.666   6.784  31.505  0.00  0.00    -0.166 F 
ATOM     36  F11 ZIN A   1      43.027   8.270  30.936  0.00  0.00    -0.166 F 
ATOM     37  F12 ZIN A   1      43.856   8.243  33.065  0.00  0.00    -0.166 F 
ENDBRANCH  29  34
ENDBRANCH   1  27
TORSDOF 9
ENDMDL
MODEL 35
REMARK CAVERDOCK RESULT:       7.0      0.000      0.000
REMARK CAVERDOCK CONSTRAINTS:       0.2      0.0      0.0      0.0
REMARK CAVERDOCK TUNNEL: 34      7.0      2.0     35.5
REMARK  9 active torsions:
REMARK  status: ('A' for Active; 'I' for Inactive)
REMARK    1  A    between atoms: O1_1  and  C2_2 
REMARK    2  A    between atoms: C2_2  and  C3_3 
REMARK    3  A    between atoms: C8_8  and  C9_9 
REMARK    4  A    between atoms: N16_16  and  C17_17 
REMARK    5  A    between atoms: C17_17  and  C18_18 
REMARK    6  A    between atoms: C18_18  and  C19_19 
REMARK    7  A    between atoms: C19_19  and  C20_20 
REMARK    8  A    between atoms: C20_20  and  C21_21 
REMARK    9  A    between atoms: C20_20  and  C28_28 
ROOT
ATOM      1  C2  ZIN A   1      39.021   5.149  31.070  0.00  0.00     0.088 C 
ATOM      2  C14 ZIN A   1      37.861   5.817  31.814  0.00  0.00     0.073 C 
ATOM      3  C15 ZIN A   1      36.574   5.639  31.006  0.00  0.00     0.276 C 
ATOM      4  N16 ZIN A   1      36.303   4.207  30.825  0.00  0.00     0.088 N 
ATOM      5  C35 ZIN A   1      37.381   3.554  30.072  0.00  0.00     0.276 C 
ATOM      6  C36 ZIN A   1      38.692   3.670  30.852  0.00  0.00     0.073 C 
ENDROOT
BRANCH   4   7
ATOM      7  C17 ZIN A   1      35.003   3.996  30.174  0.00  0.00     0.272 C 
BRANCH   7   8
ATOM      8  C18 ZIN A   1      34.548   2.552  30.399  0.00  0.00     0.031 C 
BRANCH   8   9
ATOM      9  C19 ZIN A   1      33.070   2.419  30.027  0.00  0.00     0.016 C 
BRANCH   9  10
ATOM     10  C20 ZIN A   1      32.278   3.560  30.669  0.00  0.00     0.051 C 
BRANCH  10  11
ATOM     11  C21 ZIN A   1      30.815   3.200  30.700  0.00  0.00    -0.049 A 
ATOM     12  C27 ZIN A   1      29.869   4.176  30.952  0.00  0.00     0.011 A 
ATOM     13  C26 ZIN A   1      28.526   3.848  30.975  0.00  0.00     0.043 A 
ATOM     14  C24 ZIN A   1      28.131   2.539  30.756  0.00  0.00     0.116 A 
ATOM     15  C23 ZIN A   1      29.080   1.562  30.509  0.00  0.00     0.043 A 
ATOM     16  F25 ZIN A   1      26.819   2.216  30.784  0.00  0.00    -0.206 F 
ATOM     17  C22 ZIN A   1      30.421   1.893  30.481  0.00  0.00     0.011 A 
ENDBRANCH  10  11
BRANCH  10  18
ATOM     18  C28 ZIN A   1      32.770   3.784  32.076  0.00  0.00    -0.049 A 
ATOM     19  C34 ZIN A   1      33.704   4.772  32.331  0.00  0.00     0.011 A 
ATOM     20  C33 ZIN A   1      34.153   4.981  33.621  0.00  0.00     0.043 A 
ATOM     21  C31 ZIN A   1      33.676   4.195  34.656  0.00  0.00     0.116 A 
ATOM     22  C30 ZIN A   1      32.744   3.203  34.398  0.00  0.00     0.043 A 
ATOM     23  F32 ZIN A   1      34.117   4.396  35.917  0.00  0.00    -0.206 F 
ATOM     24  C29 ZIN A   1      32.293   2.998  33.108  0.00  0.00     0.011 A 
ENDBRANCH  10  18
ENDBRANCH   9  10
ENDBRANCH   8   9
ENDBRANCH   7   8
ENDBRANCH   4   7
BRANCH   1  25
ATOM     25  O1  ZIN A   1      39.210   5.789  29.806  0.00  0.00    -0.385 OA
ATOM     26  H37 ZIN A   1      39.063   6.744  29.822  0.00  0.00     0.211 HD
ENDBRANCH   1  25
BRANCH   1  27
ATOM     27  C3  ZIN A   1      40.281   5.270  31.888  0.00  0.00    -0.023 A 
ATOM     28  C13 ZIN A   1      41.212   6.246  31.584  0.00  0.00     0.028 A 
ATOM     29  C8  ZIN A   1      42.365   6.361  32.337  0.00  0.00     0.070 A 
ATOM     30  C6  ZIN A   1      42.594   5.491  33.389  0.00  0.00     0.049 A 
ATOM     31  C5  ZIN A   1      41.664   4.510  33.689  0.00  0.00     0.025 A 
ATOM     32 Cl7  ZIN A   1      44.045   5.629  34.331  0.00  0.00    -0.083 Cl
ATOM     33  C4  ZIN A   1      40.509   4.401  32.939  0.00  0.00     0.012 A 
BRANCH  29  34
ATOM     34  C9  ZIN A   1      43.377   7.428  32.009  0.00  0.00     0.419 C 
ATOM     35  F10 ZIN A   1      43.642   8.186  33.153  0.00  0.00    -0.166 F 
ATOM     36  F11 ZIN A   1      44.559   6.828  31.562  0.00  0.00    -0.166 F 
ATOM     37  F12 ZIN A   1      42.867   8.259  31.006  0.00  0.00    -0.166 F 
ENDBRANCH  29  34
ENDBRANCH   1  27
TORSDOF 9
ENDMDL
MODEL 36
REMARK CAVERDOCK RESULT:       7.4      0.000      0.000
REMARK CAVERDOCK CONSTRAINTS:       0.1      0.0      0.0      0.0
REMARK CAVERDOCK TUNNEL: 35      7.4      2.0    36.12
REMARK  9 active torsions:
REMARK  status: ('A' for Active; 'I' for Inactive)
REMARK    1  A    between atoms: O1_1  and  C2_2 
REMARK    2  A    between atoms: C2_2  and  C3_3 
REMARK    3  A    between atoms: C8_8  and  C9_9 
REMARK    4  A    between atoms: N16_16  and  C17_17 
REMARK    5  A    between atoms: C17_17  and  C18_18 
REMARK    6  A    between atoms: C18_18  and  C19_19 
REMARK    7  A    between atoms: C19_19  and  C20_20 
REMARK    8  A    between atoms: C20_20  and  C21_21 
REMARK    9  A    between atoms: C20_20  and  C28_28 
ROOT
ATOM      1  C2  ZIN A   1      33.420   3.475  31.017  0.00  0.00     0.088 C 
ATOM      2  C14 ZIN A   1      33.663   4.936  31.406  0.00  0.00     0.073 C 
ATOM      3  C15 ZIN A   1      35.161   5.159  31.620  0.00  0.00     0.276 C 
ATOM      4  N16 ZIN A   1      35.887   4.835  30.385  0.00  0.00     0.088 N 
ATOM      5  C35 ZIN A   1      35.706   3.425  30.018  0.00  0.00     0.276 C 
ATOM      6  C36 ZIN A   1      34.224   3.151  29.756  0.00  0.00     0.073 C 
ENDROOT
BRANCH   4   7
ATOM      7  C17 ZIN A   1      37.312   5.169  30.509  0.00  0.00     0.272 C 
BRANCH   7   8
ATOM      8  C18 ZIN A   1      37.551   5.898  31.833  0.00  0.00     0.031 C 
BRANCH   8   9
ATOM      9  C19 ZIN A   1      39.018   6.324  31.924  0.00  0.00     0.016 C 
BRANCH   9  10
ATOM     10  C20 ZIN A   1      39.894   5.091  32.156  0.00  0.00     0.051 C 
BRANCH  10  11
ATOM     11  C21 ZIN A   1      39.967   4.282  30.887  0.00  0.00    -0.049 A 
ATOM     12  C27 ZIN A   1      40.620   4.790  29.780  0.00  0.00     0.011 A 
ATOM     13  C26 ZIN A   1      40.692   4.047  28.617  0.00  0.00     0.043 A 
ATOM     14  C24 ZIN A   1      40.101   2.796  28.559  0.00  0.00     0.116 A 
ATOM     15  C23 ZIN A   1      39.443   2.290  29.666  0.00  0.00     0.043 A 
ATOM     16  F25 ZIN A   1      40.167   2.070  27.420  0.00  0.00    -0.206 F 
ATOM     17  C22 ZIN A   1      39.376   3.033  30.829  0.00  0.00     0.011 A 
ENDBRANCH  10  11
BRANCH  10  18
ATOM     18  C28 ZIN A   1      41.280   5.528  32.554  0.00  0.00    -0.049 A 
ATOM     19  C34 ZIN A   1      41.849   6.641  31.962  0.00  0.00     0.011 A 
ATOM     20  C33 ZIN A   1      43.118   7.046  32.329  0.00  0.00     0.043 A 
ATOM     21  C31 ZIN A   1      43.824   6.331  33.282  0.00  0.00     0.116 A 
ATOM     22  C30 ZIN A   1      43.256   5.213  33.870  0.00  0.00     0.043 A 
ATOM     23  F32 ZIN A   1      45.066   6.723  33.639  0.00  0.00    -0.206 F 
ATOM     24  C29 ZIN A   1      41.984   4.812  33.504  0.00  0.00     0.011 A 
ENDBRANCH  10  18
ENDBRANCH   9  10
ENDBRANCH   8   9
ENDBRANCH   7   8
ENDBRANCH   4   7
BRANCH   1  25
ATOM     25  O1  ZIN A   1      33.837   2.621  32.084  0.00  0.00    -0.385 OA
ATOM     26  H37 ZIN A   1      33.274   2.667  32.868  0.00  0.00     0.211 HD
ENDBRANCH   1  25
BRANCH   1  27
ATOM     27  C3  ZIN A   1      31.952   3.263  30.747  0.00  0.00    -0.023 A 
ATOM     28  C13 ZIN A   1      31.489   2.009  30.394  0.00  0.00     0.028 A 
ATOM     29  C8  ZIN A   1      30.143   1.812  30.152  0.00  0.00     0.070 A 
ATOM     30  C6  ZIN A   1      29.259   2.872  30.252  0.00  0.00     0.049 A 
ATOM     31  C5  ZIN A   1      29.724   4.128  30.600  0.00  0.00     0.025 A 
ATOM     32 Cl7  ZIN A   1      27.569   2.628  29.940  0.00  0.00    -0.083 Cl
ATOM     33  C4  ZIN A   1      31.070   4.322  30.848  0.00  0.00     0.012 A 
BRANCH  29  34
ATOM     34  C9  ZIN A   1      29.638   0.444  29.772  0.00  0.00     0.419 C 
ATOM     35  F10 ZIN A   1      30.239  -0.519  30.590  0.00  0.00    -0.166 F 
ATOM     36  F11 ZIN A   1      28.249   0.396  29.940  0.00  0.00    -0.166 F 
ATOM     37  F12 ZIN A   1      29.955   0.185  28.435  0.00  0.00    -0.166 F 
ENDBRANCH  29  34
ENDBRANCH   1  27
TORSDOF 9
ENDMDL
MODEL 37
REMARK CAVERDOCK RESULT:       6.9      0.000      0.000
REMARK CAVERDOCK CONSTRAINTS:       0.1      0.0      0.0      0.0
REMARK CAVERDOCK TUNNEL: 36      6.9      2.0     37.5
REMARK  9 active torsions:
REMARK  status: ('A' for Active; 'I' for Inactive)
REMARK    1  A    between atoms: O1_1  and  C2_2 
REMARK    2  A    between atoms: C2_2  and  C3_3 
REMARK    3  A    between atoms: C8_8  and  C9_9 
REMARK    4  A    between atoms: N16_16  and  C17_17 
REMARK    5  A    between atoms: C17_17  and  C18_18 
REMARK    6  A    between atoms: C18_18  and  C19_19 
REMARK    7  A    between atoms: C19_19  and  C20_20 
REMARK    8  A    between atoms: C20_20  and  C21_21 
REMARK    9  A    between atoms: C20_20  and  C28_28 
ROOT
ATOM      1  C2  ZIN A   1      33.243   3.226  30.886  0.00  0.00     0.088 C 
ATOM      2  C14 ZIN A   1      33.537   4.699  31.184  0.00  0.00     0.073 C 
ATOM      3  C15 ZIN A   1      35.012   4.853  31.561  0.00  0.00     0.276 C 
ATOM      4  N16 ZIN A   1      35.854   4.380  30.454  0.00  0.00     0.088 N 
ATOM      5  C35 ZIN A   1      35.622   2.957  30.181  0.00  0.00     0.276 C 
ATOM      6  C36 ZIN A   1      34.166   2.747  29.763  0.00  0.00     0.073 C 
ENDROOT
BRANCH   4   7
ATOM      7  C17 ZIN A   1      37.274   4.641  30.725  0.00  0.00     0.272 C 
BRANCH   7   8
ATOM      8  C18 ZIN A   1      37.402   5.853  31.651  0.00  0.00     0.031 C 
BRANCH   8   9
ATOM      9  C19 ZIN A   1      38.870   6.277  31.736  0.00  0.00     0.016 C 
BRANCH   9  10
ATOM     10  C20 ZIN A   1      39.744   5.045  31.980  0.00  0.00     0.051 C 
BRANCH  10  11
ATOM     11  C21 ZIN A   1      39.879   4.264  30.698  0.00  0.00    -0.049 A 
ATOM     12  C27 ZIN A   1      40.565   4.807  29.628  0.00  0.00     0.011 A 
ATOM     13  C26 ZIN A   1      40.694   4.090  28.454  0.00  0.00     0.043 A 
ATOM     14  C24 ZIN A   1      40.128   2.831  28.347  0.00  0.00     0.116 A 
ATOM     15  C23 ZIN A   1      39.436   2.291  29.417  0.00  0.00     0.043 A 
ATOM     16  F25 ZIN A   1      40.249   2.132  27.197  0.00  0.00    -0.206 F 
ATOM     17  C22 ZIN A   1      39.313   3.008  30.592  0.00  0.00     0.011 A 
ENDBRANCH  10  11
BRANCH  10  18
ATOM     18  C28 ZIN A   1      41.108   5.482  32.449  0.00  0.00    -0.049 A 
ATOM     19  C34 ZIN A   1      41.743   4.791  33.465  0.00  0.00     0.011 A 
ATOM     20  C33 ZIN A   1      42.995   5.187  33.893  0.00  0.00     0.043 A 
ATOM     21  C31 ZIN A   1      43.610   6.283  33.311  0.00  0.00     0.116 A 
ATOM     22  C30 ZIN A   1      42.971   6.978  32.297  0.00  0.00     0.043 A 
ATOM     23  F32 ZIN A   1      44.832   6.675  33.731  0.00  0.00    -0.206 F 
ATOM     24  C29 ZIN A   1      41.720   6.576  31.868  0.00  0.00     0.011 A 
ENDBRANCH  10  18
ENDBRANCH   9  10
ENDBRANCH   8   9
ENDBRANCH   7   8
ENDBRANCH   4   7
BRANCH   1  25
ATOM     25  O1  ZIN A   1      33.473   2.446  32.060  0.00  0.00    -0.385 OA
ATOM     26  H37 ZIN A   1      34.314   1.967  32.057  0.00  0.00     0.211 HD
ENDBRANCH   1  25
BRANCH   1  27
ATOM     27  C3  ZIN A   1      31.806   3.076  30.456  0.00  0.00    -0.023 A 
ATOM     28  C13 ZIN A   1      31.299   1.823  30.167  0.00  0.00     0.028 A 
ATOM     29  C8  ZIN A   1      29.980   1.684  29.778  0.00  0.00     0.070 A 
ATOM     30  C6  ZIN A   1      29.170   2.800  29.666  0.00  0.00     0.049 A 
ATOM     31  C5  ZIN A   1      29.680   4.055  29.951  0.00  0.00     0.025 A 
ATOM     32 Cl7  ZIN A   1      27.515   2.628  29.170  0.00  0.00    -0.083 Cl
ATOM     33  C4  ZIN A   1      30.997   4.192  30.345  0.00  0.00     0.012 A 
BRANCH  29  34
ATOM     34  C9  ZIN A   1      29.425   0.317  29.468  0.00  0.00     0.419 C 
ATOM     35  F10 ZIN A   1      28.397   0.016  30.367  0.00  0.00    -0.166 F 
ATOM     36  F11 ZIN A   1      28.922   0.303  28.163  0.00  0.00    -0.166 F 
ATOM     37  F12 ZIN A   1      30.442  -0.636  29.586  0.00  0.00    -0.166 F 
ENDBRANCH  29  34
ENDBRANCH   1  27
TORSDOF 9
ENDMDL
MODEL 38
REMARK CAVERDOCK RESULT:       6.5      0.000      0.000
REMARK CAVERDOCK CONSTRAINTS:       0.0      0.0      0.0      0.0
REMARK CAVERDOCK TUNNEL: 37      6.5      2.0     38.5
REMARK  9 active torsions:
REMARK  status: ('A' for Active; 'I' for Inactive)
REMARK    1  A    between atoms: O1_1  and  C2_2 
REMARK    2  A    between atoms: C2_2  and  C3_3 
REMARK    3  A    between atoms: C8_8  and  C9_9 
REMARK    4  A    between atoms: N16_16  and  C17_17 
REMARK    5  A    between atoms: C17_17  and  C18_18 
REMARK    6  A    between atoms: C18_18  and  C19_19 
REMARK    7  A    between atoms: C19_19  and  C20_20 
REMARK    8  A    between atoms: C20_20  and  C21_21 
REMARK    9  A    between atoms: C20_20  and  C28_28 
ROOT
ATOM      1  C2  ZIN A   1      33.013   3.331  31.174  0.00  0.00     0.088 C 
ATOM      2  C14 ZIN A   1      33.384   4.760  31.580  0.00  0.00     0.073 C 
ATOM      3  C15 ZIN A   1      34.901   4.859  31.750  0.00  0.00     0.276 C 
ATOM      4  N16 ZIN A   1      35.560   4.503  30.486  0.00  0.00     0.088 N 
ATOM      5  C35 ZIN A   1      35.256   3.120  30.101  0.00  0.00     0.276 C 
ATOM      6  C36 ZIN A   1      33.749   2.969  29.882  0.00  0.00     0.073 C 
ENDROOT
BRANCH   4   7
ATOM      7  C17 ZIN A   1      37.011   4.720  30.571  0.00  0.00     0.272 C 
BRANCH   7   8
ATOM      8  C18 ZIN A   1      37.309   5.751  31.662  0.00  0.00     0.031 C 
BRANCH   8   9
ATOM      9  C19 ZIN A   1      38.778   6.170  31.580  0.00  0.00     0.016 C 
BRANCH   9  10
ATOM     10  C20 ZIN A   1      39.671   4.963  31.879  0.00  0.00     0.051 C 
BRANCH  10  11
ATOM     11  C21 ZIN A   1      39.826   4.133  30.632  0.00  0.00    -0.049 A 
ATOM     12  C27 ZIN A   1      39.212   2.898  30.542  0.00  0.00     0.011 A 
ATOM     13  C26 ZIN A   1      39.350   2.138  29.396  0.00  0.00     0.043 A 
ATOM     14  C24 ZIN A   1      40.113   2.611  28.341  0.00  0.00     0.116 A 
ATOM     15  C23 ZIN A   1      40.732   3.845  28.434  0.00  0.00     0.043 A 
ATOM     16  F25 ZIN A   1      40.253   1.866  27.222  0.00  0.00    -0.206 F 
ATOM     17  C22 ZIN A   1      40.588   4.605  29.579  0.00  0.00     0.011 A 
ENDBRANCH  10  11
BRANCH  10  18
ATOM     18  C28 ZIN A   1      41.024   5.441  32.337  0.00  0.00    -0.049 A 
ATOM     19  C34 ZIN A   1      41.587   6.568  31.767  0.00  0.00     0.011 A 
ATOM     20  C33 ZIN A   1      42.826   7.011  32.189  0.00  0.00     0.043 A 
ATOM     21  C31 ZIN A   1      43.509   6.320  33.176  0.00  0.00     0.116 A 
ATOM     22  C30 ZIN A   1      42.947   5.188  33.742  0.00  0.00     0.043 A 
ATOM     23  F32 ZIN A   1      44.722   6.748  33.586  0.00  0.00    -0.206 F 
ATOM     24  C29 ZIN A   1      41.705   4.749  33.322  0.00  0.00     0.011 A 
ENDBRANCH  10  18
ENDBRANCH   9  10
ENDBRANCH   8   9
ENDBRANCH   7   8
ENDBRANCH   4   7
BRANCH   1  25
ATOM     25  O1  ZIN A   1      33.393   2.426  32.212  0.00  0.00    -0.385 OA
ATOM     26  H37 ZIN A   1      32.900   2.541  33.035  0.00  0.00     0.211 HD
ENDBRANCH   1  25
BRANCH   1  27
ATOM     27  C3  ZIN A   1      31.525   3.241  30.948  0.00  0.00    -0.023 A 
ATOM     28  C13 ZIN A   1      30.684   2.925  31.999  0.00  0.00     0.028 A 
ATOM     29  C8  ZIN A   1      29.320   2.848  31.793  0.00  0.00     0.070 A 
ATOM     30  C6  ZIN A   1      28.796   3.075  30.532  0.00  0.00     0.049 A 
ATOM     31  C5  ZIN A   1      29.639   3.386  29.480  0.00  0.00     0.025 A 
ATOM     32 Cl7  ZIN A   1      27.083   2.970  30.271  0.00  0.00    -0.083 Cl
ATOM     33  C4  ZIN A   1      31.002   3.469  29.688  0.00  0.00     0.012 A 
BRANCH  29  34
ATOM     34  C9  ZIN A   1      28.403   2.508  32.940  0.00  0.00     0.419 C 
ATOM     35  F10 ZIN A   1      27.975   3.688  33.559  0.00  0.00    -0.166 F 
ATOM     36  F11 ZIN A   1      27.293   1.806  32.458  0.00  0.00    -0.166 F 
ATOM     37  F12 ZIN A   1      29.089   1.718  33.867  0.00  0.00    -0.166 F 
ENDBRANCH  29  34
ENDBRANCH   1  27
TORSDOF 9
ENDMDL
MODEL 39
REMARK CAVERDOCK RESULT:       7.4      0.000      0.000
REMARK CAVERDOCK CONSTRAINTS:       0.1      0.0      0.0      0.0
REMARK CAVERDOCK TUNNEL: 38      7.4      2.1     39.9
REMARK  9 active torsions:
REMARK  status: ('A' for Active; 'I' for Inactive)
REMARK    1  A    between atoms: O1_1  and  C2_2 
REMARK    2  A    between atoms: C2_2  and  C3_3 
REMARK    3  A    between atoms: C8_8  and  C9_9 
REMARK    4  A    between atoms: N16_16  and  C17_17 
REMARK    5  A    between atoms: C17_17  and  C18_18 
REMARK    6  A    between atoms: C18_18  and  C19_19 
REMARK    7  A    between atoms: C19_19  and  C20_20 
REMARK    8  A    between atoms: C20_20  and  C21_21 
REMARK    9  A    between atoms: C20_20  and  C28_28 
ROOT
ATOM      1  C2  ZIN A   1      32.965   3.394  31.060  0.00  0.00     0.088 C 
ATOM      2  C14 ZIN A   1      32.762   4.664  31.890  0.00  0.00     0.073 C 
ATOM      3  C15 ZIN A   1      34.087   5.055  32.546  0.00  0.00     0.276 C 
ATOM      4  N16 ZIN A   1      35.101   5.283  31.508  0.00  0.00     0.088 N 
ATOM      5  C35 ZIN A   1      35.346   4.063  30.729  0.00  0.00     0.276 C 
ATOM      6  C36 ZIN A   1      34.058   3.643  30.018  0.00  0.00     0.073 C 
ENDROOT
BRANCH   4   7
ATOM      7  C17 ZIN A   1      36.348   5.794  32.094  0.00  0.00     0.272 C 
BRANCH   7   8
ATOM      8  C18 ZIN A   1      37.533   5.352  31.234  0.00  0.00     0.031 C 
BRANCH   8   9
ATOM      9  C19 ZIN A   1      38.831   5.896  31.835  0.00  0.00     0.016 C 
BRANCH   9  10
ATOM     10  C20 ZIN A   1      39.845   4.758  31.975  0.00  0.00     0.051 C 
BRANCH  10  11
ATOM     11  C21 ZIN A   1      39.962   4.026  30.663  0.00  0.00    -0.049 A 
ATOM     12  C27 ZIN A   1      40.681   4.584  29.623  0.00  0.00     0.011 A 
ATOM     13  C26 ZIN A   1      40.794   3.912  28.421  0.00  0.00     0.043 A 
ATOM     14  C24 ZIN A   1      40.178   2.683  28.256  0.00  0.00     0.116 A 
ATOM     15  C23 ZIN A   1      39.454   2.127  29.297  0.00  0.00     0.043 A 
ATOM     16  F25 ZIN A   1      40.283   2.027  27.079  0.00  0.00    -0.206 F 
ATOM     17  C22 ZIN A   1      39.347   2.799  30.500  0.00  0.00     0.011 A 
ENDBRANCH  10  11
BRANCH  10  18
ATOM     18  C28 ZIN A   1      41.188   5.326  32.355  0.00  0.00    -0.049 A 
ATOM     19  C34 ZIN A   1      41.672   6.447  31.705  0.00  0.00     0.011 A 
ATOM     20  C33 ZIN A   1      42.901   6.972  32.056  0.00  0.00     0.043 A 
ATOM     21  C31 ZIN A   1      43.652   6.371  33.051  0.00  0.00     0.116 A 
ATOM     22  C30 ZIN A   1      43.169   5.245  33.698  0.00  0.00     0.043 A 
ATOM     23  F32 ZIN A   1      44.855   6.880  33.392  0.00  0.00    -0.206 F 
ATOM     24  C29 ZIN A   1      41.937   4.724  33.349  0.00  0.00     0.011 A 
ENDBRANCH  10  18
ENDBRANCH   9  10
ENDBRANCH   8   9
ENDBRANCH   7   8
ENDBRANCH   4   7
BRANCH   1  25
ATOM     25  O1  ZIN A   1      33.356   2.320  31.917  0.00  0.00    -0.385 OA
ATOM     26  H37 ZIN A   1      33.039   2.405  32.826  0.00  0.00     0.211 HD
ENDBRANCH   1  25
BRANCH   1  27
ATOM     27  C3  ZIN A   1      31.677   3.036  30.362  0.00  0.00    -0.023 A 
ATOM     28  C13 ZIN A   1      31.234   1.727  30.359  0.00  0.00     0.028 A 
ATOM     29  C8  ZIN A   1      30.050   1.399  29.724  0.00  0.00     0.070 A 
ATOM     30  C6  ZIN A   1      29.315   2.380  29.082  0.00  0.00     0.049 A 
ATOM     31  C5  ZIN A   1      29.762   3.690  29.081  0.00  0.00     0.025 A 
ATOM     32 Cl7  ZIN A   1      27.833   1.968  28.278  0.00  0.00    -0.083 Cl
ATOM     33  C4  ZIN A   1      30.942   4.017  29.721  0.00  0.00     0.012 A 
BRANCH  29  34
ATOM     34  C9  ZIN A   1      29.565  -0.027  29.725  0.00  0.00     0.419 C 
ATOM     35  F10 ZIN A   1      30.418  -0.810  30.510  0.00  0.00    -0.166 F 
ATOM     36  F11 ZIN A   1      28.269  -0.079  30.250  0.00  0.00    -0.166 F 
ATOM     37  F12 ZIN A   1      29.556  -0.518  28.415  0.00  0.00    -0.166 F 
ENDBRANCH  29  34
ENDBRANCH   1  27
TORSDOF 9
ENDMDL
MODEL 40
REMARK CAVERDOCK RESULT:       7.7      0.000      0.000
REMARK CAVERDOCK CONSTRAINTS:       0.1      0.0      0.0      0.0
REMARK CAVERDOCK TUNNEL: 39      7.7      2.2     40.5
REMARK  9 active torsions:
REMARK  status: ('A' for Active; 'I' for Inactive)
REMARK    1  A    between atoms: O1_1  and  C2_2 
REMARK    2  A    between atoms: C2_2  and  C3_3 
REMARK    3  A    between atoms: C8_8  and  C9_9 
REMARK    4  A    between atoms: N16_16  and  C17_17 
REMARK    5  A    between atoms: C17_17  and  C18_18 
REMARK    6  A    between atoms: C18_18  and  C19_19 
REMARK    7  A    between atoms: C19_19  and  C20_20 
REMARK    8  A    between atoms: C20_20  and  C21_21 
REMARK    9  A    between atoms: C20_20  and  C28_28 
ROOT
ATOM      1  C2  ZIN A   1      32.924   3.266  31.037  0.00  0.00     0.088 C 
ATOM      2  C14 ZIN A   1      32.843   4.035  32.359  0.00  0.00     0.073 C 
ATOM      3  C15 ZIN A   1      34.258   4.351  32.846  0.00  0.00     0.276 C 
ATOM      4  N16 ZIN A   1      34.957   5.154  31.835  0.00  0.00     0.088 N 
ATOM      5  C35 ZIN A   1      35.088   4.418  30.571  0.00  0.00     0.276 C 
ATOM      6  C36 ZIN A   1      33.698   4.104  30.016  0.00  0.00     0.073 C 
ENDROOT
BRANCH   4   7
ATOM      7  C17 ZIN A   1      36.270   5.594  32.327  0.00  0.00     0.272 C 
BRANCH   7   8
ATOM      8  C18 ZIN A   1      37.281   5.564  31.179  0.00  0.00     0.031 C 
BRANCH   8   9
ATOM      9  C19 ZIN A   1      38.627   6.100  31.671  0.00  0.00     0.016 C 
BRANCH   9  10
ATOM     10  C20 ZIN A   1      39.581   4.930  31.922  0.00  0.00     0.051 C 
BRANCH  10  11
ATOM     11  C21 ZIN A   1      39.703   4.103  30.668  0.00  0.00    -0.049 A 
ATOM     12  C27 ZIN A   1      40.538   4.517  29.648  0.00  0.00     0.011 A 
ATOM     13  C26 ZIN A   1      40.654   3.757  28.499  0.00  0.00     0.043 A 
ATOM     14  C24 ZIN A   1      39.926   2.587  28.367  0.00  0.00     0.116 A 
ATOM     15  C23 ZIN A   1      39.086   2.177  29.388  0.00  0.00     0.043 A 
ATOM     16  F25 ZIN A   1      40.035   1.846  27.242  0.00  0.00    -0.206 F 
ATOM     17  C22 ZIN A   1      38.975   2.935  30.538  0.00  0.00     0.011 A 
ENDBRANCH  10  11
BRANCH  10  18
ATOM     18  C28 ZIN A   1      40.937   5.462  32.308  0.00  0.00    -0.049 A 
ATOM     19  C34 ZIN A   1      41.350   6.699  31.847  0.00  0.00     0.011 A 
ATOM     20  C33 ZIN A   1      42.591   7.191  32.203  0.00  0.00     0.043 A 
ATOM     21  C31 ZIN A   1      43.426   6.439  33.012  0.00  0.00     0.116 A 
ATOM     22  C30 ZIN A   1      43.015   5.198  33.469  0.00  0.00     0.043 A 
ATOM     23  F32 ZIN A   1      44.642   6.916  33.358  0.00  0.00    -0.206 F 
ATOM     24  C29 ZIN A   1      41.771   4.710  33.115  0.00  0.00     0.011 A 
ENDBRANCH  10  18
ENDBRANCH   9  10
ENDBRANCH   8   9
ENDBRANCH   7   8
ENDBRANCH   4   7
BRANCH   1  25
ATOM     25  O1  ZIN A   1      33.598   2.024  31.247  0.00  0.00    -0.385 OA
ATOM     26  H37 ZIN A   1      33.605   1.444  30.473  0.00  0.00     0.211 HD
ENDBRANCH   1  25
BRANCH   1  27
ATOM     27  C3  ZIN A   1      31.532   3.002  30.520  0.00  0.00    -0.023 A 
ATOM     28  C13 ZIN A   1      31.040   1.711  30.490  0.00  0.00     0.028 A 
ATOM     29  C8  ZIN A   1      29.762   1.469  30.022  0.00  0.00     0.070 A 
ATOM     30  C6  ZIN A   1      28.980   2.518  29.572  0.00  0.00     0.049 A 
ATOM     31  C5  ZIN A   1      29.475   3.810  29.598  0.00  0.00     0.025 A 
ATOM     32 Cl7  ZIN A   1      27.378   2.214  28.977  0.00  0.00    -0.083 Cl
ATOM     33  C4  ZIN A   1      30.751   4.051  30.073  0.00  0.00     0.012 A 
BRANCH  29  34
ATOM     34  C9  ZIN A   1      29.224   0.062  29.994  0.00  0.00     0.419 C 
ATOM     35  F10 ZIN A   1      28.820  -0.257  28.693  0.00  0.00    -0.166 F 
ATOM     36  F11 ZIN A   1      30.224  -0.828  30.402  0.00  0.00    -0.166 F 
ATOM     37  F12 ZIN A   1      28.130  -0.036  30.859  0.00  0.00    -0.166 F 
ENDBRANCH  29  34
ENDBRANCH   1  27
TORSDOF 9
ENDMDL
MODEL 41
REMARK CAVERDOCK RESULT:       7.4      0.000      0.000
REMARK CAVERDOCK CONSTRAINTS:       0.3      0.0      0.0      0.0
REMARK CAVERDOCK TUNNEL: 40      7.4      2.3    41.11
REMARK  9 active torsions:
REMARK  status: ('A' for Active; 'I' for Inactive)
REMARK    1  A    between atoms: O1_1  and  C2_2 
REMARK    2  A    between atoms: C2_2  and  C3_3 
REMARK    3  A    between atoms: C8_8  and  C9_9 
REMARK    4  A    between atoms: N16_16  and  C17_17 
REMARK    5  A    between atoms: C17_17  and  C18_18 
REMARK    6  A    between atoms: C18_18  and  C19_19 
REMARK    7  A    between atoms: C19_19  and  C20_20 
REMARK    8  A    between atoms: C20_20  and  C21_21 
REMARK    9  A    between atoms: C20_20  and  C28_28 
ROOT
ATOM      1  C2  ZIN A   1      37.497   5.252  30.808  0.00  0.00     0.088 C 
ATOM      2  C14 ZIN A   1      37.018   5.656  32.205  0.00  0.00     0.073 C 
ATOM      3  C15 ZIN A   1      35.496   5.802  32.194  0.00  0.00     0.276 C 
ATOM      4  N16 ZIN A   1      34.883   4.528  31.796  0.00  0.00     0.088 N 
ATOM      5  C35 ZIN A   1      35.292   4.145  30.439  0.00  0.00     0.276 C 
ATOM      6  C36 ZIN A   1      36.808   3.949  30.398  0.00  0.00     0.073 C 
ENDROOT
BRANCH   4   7
ATOM      7  C17 ZIN A   1      33.419   4.591  31.908  0.00  0.00     0.272 C 
BRANCH   7   8
ATOM      8  C18 ZIN A   1      32.791   3.591  30.935  0.00  0.00     0.031 C 
BRANCH   8   9
ATOM      9  C19 ZIN A   1      31.267   3.640  31.066  0.00  0.00     0.016 C 
BRANCH   9  10
ATOM     10  C20 ZIN A   1      30.672   2.310  30.601  0.00  0.00     0.051 C 
BRANCH  10  11
ATOM     11  C21 ZIN A   1      29.651   1.838  31.603  0.00  0.00    -0.049 A 
ATOM     12  C27 ZIN A   1      28.962   0.660  31.386  0.00  0.00     0.011 A 
ATOM     13  C26 ZIN A   1      28.029   0.224  32.308  0.00  0.00     0.043 A 
ATOM     14  C24 ZIN A   1      27.778   0.974  33.444  0.00  0.00     0.116 A 
ATOM     15  C23 ZIN A   1      28.464   2.157  33.658  0.00  0.00     0.043 A 
ATOM     16  F25 ZIN A   1      26.862   0.551  34.344  0.00  0.00    -0.206 F 
ATOM     17  C22 ZIN A   1      29.400   2.588  32.738  0.00  0.00     0.011 A 
ENDBRANCH  10  11
BRANCH  10  18
ATOM     18  C28 ZIN A   1      30.010   2.498  29.260  0.00  0.00    -0.049 A 
ATOM     19  C34 ZIN A   1      30.008   3.744  28.660  0.00  0.00     0.011 A 
ATOM     20  C33 ZIN A   1      29.406   3.919  27.429  0.00  0.00     0.043 A 
ATOM     21  C31 ZIN A   1      28.795   2.847  26.800  0.00  0.00     0.116 A 
ATOM     22  C30 ZIN A   1      28.792   1.600  27.404  0.00  0.00     0.043 A 
ATOM     23  F32 ZIN A   1      28.202   3.016  25.599  0.00  0.00    -0.206 F 
ATOM     24  C29 ZIN A   1      29.399   1.428  28.634  0.00  0.00     0.011 A 
ENDBRANCH  10  18
ENDBRANCH   9  10
ENDBRANCH   8   9
ENDBRANCH   7   8
ENDBRANCH   4   7
BRANCH   1  25
ATOM     25  O1  ZIN A   1      37.168   6.282  29.874  0.00  0.00    -0.385 OA
ATOM     26  H37 ZIN A   1      36.241   6.556  29.900  0.00  0.00     0.211 HD
ENDBRANCH   1  25
BRANCH   1  27
ATOM     27  C3  ZIN A   1      38.991   5.049  30.826  0.00  0.00    -0.023 A 
ATOM     28  C13 ZIN A   1      39.695   5.199  32.007  0.00  0.00     0.028 A 
ATOM     29  C8  ZIN A   1      41.063   5.008  32.024  0.00  0.00     0.070 A 
ATOM     30  C6  ZIN A   1      41.731   4.676  30.858  0.00  0.00     0.049 A 
ATOM     31  C5  ZIN A   1      41.027   4.532  29.676  0.00  0.00     0.025 A 
ATOM     32 Cl7  ZIN A   1      43.451   4.443  30.879  0.00  0.00    -0.083 Cl
ATOM     33  C4  ZIN A   1      39.657   4.717  29.661  0.00  0.00     0.012 A 
BRANCH  29  34
ATOM     34  C9  ZIN A   1      41.830   5.166  33.312  0.00  0.00     0.419 C 
ATOM     35  F10 ZIN A   1      42.677   4.068  33.489  0.00  0.00    -0.166 F 
ATOM     36  F11 ZIN A   1      42.591   6.339  33.261  0.00  0.00    -0.166 F 
ATOM     37  F12 ZIN A   1      40.932   5.239  34.382  0.00  0.00    -0.166 F 
ENDBRANCH  29  34
ENDBRANCH   1  27
TORSDOF 9
ENDMDL
MODEL 42
REMARK CAVERDOCK RESULT:       6.9      0.000      0.000
REMARK CAVERDOCK CONSTRAINTS:       0.2      0.0      0.0      0.0
REMARK CAVERDOCK TUNNEL: 41      6.9      2.3     42.1
REMARK  9 active torsions:
REMARK  status: ('A' for Active; 'I' for Inactive)
REMARK    1  A    between atoms: O1_1  and  C2_2 
REMARK    2  A    between atoms: C2_2  and  C3_3 
REMARK    3  A    between atoms: C8_8  and  C9_9 
REMARK    4  A    between atoms: N16_16  and  C17_17 
REMARK    5  A    between atoms: C17_17  and  C18_18 
REMARK    6  A    between atoms: C18_18  and  C19_19 
REMARK    7  A    between atoms: C19_19  and  C20_20 
REMARK    8  A    between atoms: C20_20  and  C21_21 
REMARK    9  A    between atoms: C20_20  and  C28_28 
ROOT
ATOM      1  C2  ZIN A   1      37.309   5.070  30.652  0.00  0.00     0.088 C 
ATOM      2  C14 ZIN A   1      36.812   5.634  31.986  0.00  0.00     0.073 C 
ATOM      3  C15 ZIN A   1      35.288   5.762  31.945  0.00  0.00     0.276 C 
ATOM      4  N16 ZIN A   1      34.692   4.443  31.698  0.00  0.00     0.088 N 
ATOM      5  C35 ZIN A   1      35.117   3.902  30.402  0.00  0.00     0.276 C 
ATOM      6  C36 ZIN A   1      36.636   3.719  30.397  0.00  0.00     0.073 C 
ENDROOT
BRANCH   4   7
ATOM      7  C17 ZIN A   1      33.227   4.503  31.790  0.00  0.00     0.272 C 
BRANCH   7   8
ATOM      8  C18 ZIN A   1      32.626   3.234  31.181  0.00  0.00     0.031 C 
BRANCH   8   9
ATOM      9  C19 ZIN A   1      31.147   3.469  30.868  0.00  0.00     0.016 C 
BRANCH   9  10
ATOM     10  C20 ZIN A   1      30.489   2.141  30.484  0.00  0.00     0.051 C 
BRANCH  10  11
ATOM     11  C21 ZIN A   1      29.476   1.762  31.533  0.00  0.00    -0.049 A 
ATOM     12  C27 ZIN A   1      29.339   2.532  32.672  0.00  0.00     0.011 A 
ATOM     13  C26 ZIN A   1      28.406   2.188  33.632  0.00  0.00     0.043 A 
ATOM     14  C24 ZIN A   1      27.615   1.066  33.455  0.00  0.00     0.116 A 
ATOM     15  C23 ZIN A   1      27.756   0.292  32.316  0.00  0.00     0.043 A 
ATOM     16  F25 ZIN A   1      26.706   0.725  34.396  0.00  0.00    -0.206 F 
ATOM     17  C22 ZIN A   1      28.686   0.641  31.356  0.00  0.00     0.011 A 
ENDBRANCH  10  11
BRANCH  10  18
ATOM     18  C28 ZIN A   1      29.802   2.289  29.151  0.00  0.00    -0.049 A 
ATOM     19  C34 ZIN A   1      29.380   1.165  28.464  0.00  0.00     0.011 A 
ATOM     20  C33 ZIN A   1      28.746   1.298  27.244  0.00  0.00     0.043 A 
ATOM     21  C31 ZIN A   1      28.542   2.557  26.704  0.00  0.00     0.116 A 
ATOM     22  C30 ZIN A   1      28.970   3.682  27.390  0.00  0.00     0.043 A 
ATOM     23  F32 ZIN A   1      27.926   2.689  25.509  0.00  0.00    -0.206 F 
ATOM     24  C29 ZIN A   1      29.600   3.546  28.613  0.00  0.00     0.011 A 
ENDBRANCH  10  18
ENDBRANCH   9  10
ENDBRANCH   8   9
ENDBRANCH   7   8
ENDBRANCH   4   7
BRANCH   1  25
ATOM     25  O1  ZIN A   1      36.978   5.975  29.598  0.00  0.00    -0.385 OA
ATOM     26  H37 ZIN A   1      36.095   5.844  29.227  0.00  0.00     0.211 HD
ENDBRANCH   1  25
BRANCH   1  27
ATOM     27  C3  ZIN A   1      38.804   4.886  30.707  0.00  0.00    -0.023 A 
ATOM     28  C13 ZIN A   1      39.479   5.069  31.900  0.00  0.00     0.028 A 
ATOM     29  C8  ZIN A   1      40.850   4.896  31.952  0.00  0.00     0.070 A 
ATOM     30  C6  ZIN A   1      41.547   4.549  30.808  0.00  0.00     0.049 A 
ATOM     31  C5  ZIN A   1      40.871   4.371  29.614  0.00  0.00     0.025 A 
ATOM     32 Cl7  ZIN A   1      43.269   4.338  30.871  0.00  0.00    -0.083 Cl
ATOM     33  C4  ZIN A   1      39.500   4.539  29.564  0.00  0.00     0.012 A 
BRANCH  29  34
ATOM     34  C9  ZIN A   1      41.585   5.090  33.253  0.00  0.00     0.419 C 
ATOM     35  F10 ZIN A   1      42.335   3.945  33.540  0.00  0.00    -0.166 F 
ATOM     36  F11 ZIN A   1      42.440   6.192  33.145  0.00  0.00    -0.166 F 
ATOM     37  F12 ZIN A   1      40.662   5.314  34.280  0.00  0.00    -0.166 F 
ENDBRANCH  29  34
ENDBRANCH   1  27
TORSDOF 9
ENDMDL
MODEL 43
REMARK CAVERDOCK RESULT:       6.0      0.000      0.000
REMARK CAVERDOCK CONSTRAINTS:       0.2      0.0      0.0      0.0
REMARK CAVERDOCK TUNNEL: 42      6.0      2.3    43.10
REMARK  9 active torsions:
REMARK  status: ('A' for Active; 'I' for Inactive)
REMARK    1  A    between atoms: O1_1  and  C2_2 
REMARK    2  A    between atoms: C2_2  and  C3_3 
REMARK    3  A    between atoms: C8_8  and  C9_9 
REMARK    4  A    between atoms: N16_16  and  C17_17 
REMARK    5  A    between atoms: C17_17  and  C18_18 
REMARK    6  A    between atoms: C18_18  and  C19_19 
REMARK    7  A    between atoms: C19_19  and  C20_20 
REMARK    8  A    between atoms: C20_20  and  C21_21 
REMARK    9  A    between atoms: C20_20  and  C28_28 
ROOT
ATOM      1  C2  ZIN A   1      37.067   5.048  30.784  0.00  0.00     0.088 C 
ATOM      2  C14 ZIN A   1      36.569   5.546  32.144  0.00  0.00     0.073 C 
ATOM      3  C15 ZIN A   1      35.040   5.578  32.141  0.00  0.00     0.276 C 
ATOM      4  N16 ZIN A   1      34.521   4.230  31.873  0.00  0.00     0.088 N 
ATOM      5  C35 ZIN A   1      34.948   3.751  30.553  0.00  0.00     0.276 C 
ATOM      6  C36 ZIN A   1      36.474   3.664  30.509  0.00  0.00     0.073 C 
ENDROOT
BRANCH   4   7
ATOM      7  C17 ZIN A   1      33.058   4.195  32.000  0.00  0.00     0.272 C 
BRANCH   7   8
ATOM      8  C18 ZIN A   1      32.469   3.352  30.867  0.00  0.00     0.031 C 
BRANCH   8   9
ATOM      9  C19 ZIN A   1      30.945   3.491  30.867  0.00  0.00     0.016 C 
BRANCH   9  10
ATOM     10  C20 ZIN A   1      30.312   2.173  30.416  0.00  0.00     0.051 C 
BRANCH  10  11
ATOM     11  C21 ZIN A   1      29.285   1.736  31.429  0.00  0.00    -0.049 A 
ATOM     12  C27 ZIN A   1      28.872   2.612  32.414  0.00  0.00     0.011 A 
ATOM     13  C26 ZIN A   1      27.926   2.215  33.340  0.00  0.00     0.043 A 
ATOM     14  C24 ZIN A   1      27.401   0.935  33.286  0.00  0.00     0.116 A 
ATOM     15  C23 ZIN A   1      27.820   0.056  32.302  0.00  0.00     0.043 A 
ATOM     16  F25 ZIN A   1      26.480   0.543  34.195  0.00  0.00    -0.206 F 
ATOM     17  C22 ZIN A   1      28.762   0.458  31.374  0.00  0.00     0.011 A 
ENDBRANCH  10  11
BRANCH  10  18
ATOM     18  C28 ZIN A   1      29.647   2.368  29.078  0.00  0.00    -0.049 A 
ATOM     19  C34 ZIN A   1      29.720   3.594  28.443  0.00  0.00     0.011 A 
ATOM     20  C33 ZIN A   1      29.115   3.773  27.214  0.00  0.00     0.043 A 
ATOM     21  C31 ZIN A   1      28.426   2.727  26.623  0.00  0.00     0.116 A 
ATOM     22  C30 ZIN A   1      28.349   1.501  27.262  0.00  0.00     0.043 A 
ATOM     23  F32 ZIN A   1      27.831   2.902  25.423  0.00  0.00    -0.206 F 
ATOM     24  C29 ZIN A   1      28.959   1.323  28.489  0.00  0.00     0.011 A 
ENDBRANCH  10  18
ENDBRANCH   9  10
ENDBRANCH   8   9
ENDBRANCH   7   8
ENDBRANCH   4   7
BRANCH   1  25
ATOM     25  O1  ZIN A   1      36.654   5.957  29.762  0.00  0.00    -0.385 OA
ATOM     26  H37 ZIN A   1      35.733   6.242  29.836  0.00  0.00     0.211 HD
ENDBRANCH   1  25
BRANCH   1  27
ATOM     27  C3  ZIN A   1      38.572   4.958  30.800  0.00  0.00    -0.023 A 
ATOM     28  C13 ZIN A   1      39.255   5.011  32.001  0.00  0.00     0.028 A 
ATOM     29  C8  ZIN A   1      40.634   4.923  32.016  0.00  0.00     0.070 A 
ATOM     30  C6  ZIN A   1      41.332   4.793  30.828  0.00  0.00     0.049 A 
ATOM     31  C5  ZIN A   1      40.648   4.745  29.626  0.00  0.00     0.025 A 
ATOM     32 Cl7  ZIN A   1      43.065   4.690  30.845  0.00  0.00    -0.083 Cl
ATOM     33  C4  ZIN A   1      39.269   4.827  29.613  0.00  0.00     0.012 A 
BRANCH  29  34
ATOM     34  C9  ZIN A   1      41.378   4.975  33.325  0.00  0.00     0.419 C 
ATOM     35  F10 ZIN A   1      41.976   3.735  33.571  0.00  0.00    -0.166 F 
ATOM     36  F11 ZIN A   1      42.365   5.965  33.261  0.00  0.00    -0.166 F 
ATOM     37  F12 ZIN A   1      40.483   5.275  34.357  0.00  0.00    -0.166 F 
ENDBRANCH  29  34
ENDBRANCH   1  27
TORSDOF 9
ENDMDL
MODEL 44
REMARK CAVERDOCK RESULT:       6.0      0.000      0.000
REMARK CAVERDOCK CONSTRAINTS:       0.0      0.0      0.0      0.0
REMARK CAVERDOCK TUNNEL: 43      6.0      2.4     44.1
REMARK  9 active torsions:
REMARK  status: ('A' for Active; 'I' for Inactive)
REMARK    1  A    between atoms: O1_1  and  C2_2 
REMARK    2  A    between atoms: C2_2  and  C3_3 
REMARK    3  A    between atoms: C8_8  and  C9_9 
REMARK    4  A    between atoms: N16_16  and  C17_17 
REMARK    5  A    between atoms: C17_17  and  C18_18 
REMARK    6  A    between atoms: C18_18  and  C19_19 
REMARK    7  A    between atoms: C19_19  and  C20_20 
REMARK    8  A    between atoms: C20_20  and  C21_21 
REMARK    9  A    between atoms: C20_20  and  C28_28 
ROOT
ATOM      1  C2  ZIN A   1      36.855   5.045  30.696  0.00  0.00     0.088 C 
ATOM      2  C14 ZIN A   1      36.373   5.349  32.118  0.00  0.00     0.073 C 
ATOM      3  C15 ZIN A   1      34.847   5.452  32.122  0.00  0.00     0.276 C 
ATOM      4  N16 ZIN A   1      34.269   4.187  31.650  0.00  0.00     0.088 N 
ATOM      5  C35 ZIN A   1      34.680   3.898  30.271  0.00  0.00     0.276 C 
ATOM      6  C36 ZIN A   1      36.201   3.749  30.211  0.00  0.00     0.073 C 
ENDROOT
BRANCH   4   7
ATOM      7  C17 ZIN A   1      32.804   4.200  31.772  0.00  0.00     0.272 C 
BRANCH   7   8
ATOM      8  C18 ZIN A   1      32.237   2.879  31.248  0.00  0.00     0.031 C 
BRANCH   8   9
ATOM      9  C19 ZIN A   1      30.724   2.849  31.471  0.00  0.00     0.016 C 
BRANCH   9  10
ATOM     10  C20 ZIN A   1      30.128   1.632  30.759  0.00  0.00     0.051 C 
BRANCH  10  11
ATOM     11  C21 ZIN A   1      29.022   1.050  31.602  0.00  0.00    -0.049 A 
ATOM     12  C27 ZIN A   1      28.632  -0.262  31.417  0.00  0.00     0.011 A 
ATOM     13  C26 ZIN A   1      27.622  -0.800  32.193  0.00  0.00     0.043 A 
ATOM     14  C24 ZIN A   1      26.995  -0.018  33.149  0.00  0.00     0.116 A 
ATOM     15  C23 ZIN A   1      27.383   1.299  33.328  0.00  0.00     0.043 A 
ATOM     16  F25 ZIN A   1      26.003  -0.540  33.904  0.00  0.00    -0.206 F 
ATOM     17  C22 ZIN A   1      28.397   1.832  32.555  0.00  0.00     0.011 A 
ENDBRANCH  10  11
BRANCH  10  18
ATOM     18  C28 ZIN A   1      29.572   2.055  29.424  0.00  0.00    -0.049 A 
ATOM     19  C34 ZIN A   1      28.779   1.184  28.699  0.00  0.00     0.011 A 
ATOM     20  C33 ZIN A   1      28.265   1.570  27.476  0.00  0.00     0.043 A 
ATOM     21  C31 ZIN A   1      28.552   2.828  26.972  0.00  0.00     0.116 A 
ATOM     22  C30 ZIN A   1      29.350   3.698  27.696  0.00  0.00     0.043 A 
ATOM     23  F32 ZIN A   1      28.054   3.207  25.775  0.00  0.00    -0.206 F 
ATOM     24  C29 ZIN A   1      29.860   3.310  28.921  0.00  0.00     0.011 A 
ENDBRANCH  10  18
ENDBRANCH   9  10
ENDBRANCH   8   9
ENDBRANCH   7   8
ENDBRANCH   4   7
BRANCH   1  25
ATOM     25  O1  ZIN A   1      36.490   6.119  29.828  0.00  0.00    -0.385 OA
ATOM     26  H37 ZIN A   1      36.967   6.942  29.997  0.00  0.00     0.211 HD
ENDBRANCH   1  25
BRANCH   1  27
ATOM     27  C3  ZIN A   1      38.354   4.884  30.695  0.00  0.00    -0.023 A 
ATOM     28  C13 ZIN A   1      39.074   5.114  31.853  0.00  0.00     0.028 A 
ATOM     29  C8  ZIN A   1      40.448   4.961  31.853  0.00  0.00     0.070 A 
ATOM     30  C6  ZIN A   1      41.104   4.589  30.693  0.00  0.00     0.049 A 
ATOM     31  C5  ZIN A   1      40.382   4.365  29.533  0.00  0.00     0.025 A 
ATOM     32 Cl7  ZIN A   1      42.830   4.405  30.691  0.00  0.00    -0.083 Cl
ATOM     33  C4  ZIN A   1      39.008   4.512  29.536  0.00  0.00     0.012 A 
BRANCH  29  34
ATOM     34  C9  ZIN A   1      41.233   5.207  33.116  0.00  0.00     0.419 C 
ATOM     35  F10 ZIN A   1      42.160   6.231  32.897  0.00  0.00    -0.166 F 
ATOM     36  F11 ZIN A   1      40.359   5.581  34.143  0.00  0.00    -0.166 F 
ATOM     37  F12 ZIN A   1      41.907   4.037  33.481  0.00  0.00    -0.166 F 
ENDBRANCH  29  34
ENDBRANCH   1  27
TORSDOF 9
ENDMDL
MODEL 45
REMARK CAVERDOCK RESULT:       5.4      0.000      0.000
REMARK CAVERDOCK CONSTRAINTS:       0.1      0.0      0.0      0.0
REMARK CAVERDOCK TUNNEL: 44      5.4      2.4     45.5
REMARK  9 active torsions:
REMARK  status: ('A' for Active; 'I' for Inactive)
REMARK    1  A    between atoms: O1_1  and  C2_2 
REMARK    2  A    between atoms: C2_2  and  C3_3 
REMARK    3  A    between atoms: C8_8  and  C9_9 
REMARK    4  A    between atoms: N16_16  and  C17_17 
REMARK    5  A    between atoms: C17_17  and  C18_18 
REMARK    6  A    between atoms: C18_18  and  C19_19 
REMARK    7  A    between atoms: C19_19  and  C20_20 
REMARK    8  A    between atoms: C20_20  and  C21_21 
REMARK    9  A    between atoms: C20_20  and  C28_28 
ROOT
ATOM      1  C2  ZIN A   1      36.605   5.053  30.763  0.00  0.00     0.088 C 
ATOM      2  C14 ZIN A   1      35.995   5.482  32.100  0.00  0.00     0.073 C 
ATOM      3  C15 ZIN A   1      34.470   5.482  31.981  0.00  0.00     0.276 C 
ATOM      4  N16 ZIN A   1      34.006   4.136  31.621  0.00  0.00     0.088 N 
ATOM      5  C35 ZIN A   1      34.542   3.721  30.318  0.00  0.00     0.276 C 
ATOM      6  C36 ZIN A   1      36.070   3.670  30.387  0.00  0.00     0.073 C 
ENDROOT
BRANCH   4   7
ATOM      7  C17 ZIN A   1      32.539   4.064  31.634  0.00  0.00     0.272 C 
BRANCH   7   8
ATOM      8  C18 ZIN A   1      32.062   3.172  30.485  0.00  0.00     0.031 C 
BRANCH   8   9
ATOM      9  C19 ZIN A   1      31.212   2.029  31.045  0.00  0.00     0.016 C 
BRANCH   9  10
ATOM     10  C20 ZIN A   1      29.759   2.209  30.601  0.00  0.00     0.051 C 
BRANCH  10  11
ATOM     11  C21 ZIN A   1      29.497   1.359  29.385  0.00  0.00    -0.049 A 
ATOM     12  C27 ZIN A   1      28.702   1.842  28.363  0.00  0.00     0.011 A 
ATOM     13  C26 ZIN A   1      28.465   1.066  27.244  0.00  0.00     0.043 A 
ATOM     14  C24 ZIN A   1      29.017  -0.201  27.153  0.00  0.00     0.116 A 
ATOM     15  C23 ZIN A   1      29.808  -0.686  28.180  0.00  0.00     0.043 A 
ATOM     16  F25 ZIN A   1      28.781  -0.963  26.062  0.00  0.00    -0.206 F 
ATOM     17  C22 ZIN A   1      30.048   0.094  29.295  0.00  0.00     0.011 A 
ENDBRANCH  10  11
BRANCH  10  18
ATOM     18  C28 ZIN A   1      28.838   1.787  31.717  0.00  0.00    -0.049 A 
ATOM     19  C34 ZIN A   1      28.229   0.546  31.678  0.00  0.00     0.011 A 
ATOM     20  C33 ZIN A   1      27.388   0.155  32.702  0.00  0.00     0.043 A 
ATOM     21  C31 ZIN A   1      27.147   1.012  33.763  0.00  0.00     0.116 A 
ATOM     22  C30 ZIN A   1      27.753   2.257  33.800  0.00  0.00     0.043 A 
ATOM     23  F32 ZIN A   1      26.322   0.633  34.763  0.00  0.00    -0.206 F 
ATOM     24  C29 ZIN A   1      28.597   2.643  32.775  0.00  0.00     0.011 A 
ENDBRANCH  10  18
ENDBRANCH   9  10
ENDBRANCH   8   9
ENDBRANCH   7   8
ENDBRANCH   4   7
BRANCH   1  25
ATOM     25  O1  ZIN A   1      36.249   5.996  29.750  0.00  0.00    -0.385 OA
ATOM     26  H37 ZIN A   1      36.720   5.874  28.914  0.00  0.00     0.211 HD
ENDBRANCH   1  25
BRANCH   1  27
ATOM     27  C3  ZIN A   1      38.107   4.995  30.889  0.00  0.00    -0.023 A 
ATOM     28  C13 ZIN A   1      38.864   4.437  29.876  0.00  0.00     0.028 A 
ATOM     29  C8  ZIN A   1      40.241   4.388  29.989  0.00  0.00     0.070 A 
ATOM     30  C6  ZIN A   1      40.860   4.887  31.121  0.00  0.00     0.049 A 
ATOM     31  C5  ZIN A   1      40.101   5.440  32.138  0.00  0.00     0.025 A 
ATOM     32 Cl7  ZIN A   1      42.589   4.819  31.267  0.00  0.00    -0.083 Cl
ATOM     33  C4  ZIN A   1      38.725   5.493  32.020  0.00  0.00     0.012 A 
BRANCH  29  34
ATOM     34  C9  ZIN A   1      41.067   3.786  28.882  0.00  0.00     0.419 C 
ATOM     35  F10 ZIN A   1      42.391   3.647  29.310  0.00  0.00    -0.166 F 
ATOM     36  F11 ZIN A   1      40.551   2.529  28.547  0.00  0.00    -0.166 F 
ATOM     37  F12 ZIN A   1      41.024   4.621  27.761  0.00  0.00    -0.166 F 
ENDBRANCH  29  34
ENDBRANCH   1  27
TORSDOF 9
ENDMDL
MODEL 46
REMARK CAVERDOCK RESULT:       4.4      0.000      0.000
REMARK CAVERDOCK CONSTRAINTS:       0.3      0.0      0.0      0.0
REMARK CAVERDOCK TUNNEL: 45      4.4      2.3     46.1
REMARK  9 active torsions:
REMARK  status: ('A' for Active; 'I' for Inactive)
REMARK    1  A    between atoms: O1_1  and  C2_2 
REMARK    2  A    between atoms: C2_2  and  C3_3 
REMARK    3  A    between atoms: C8_8  and  C9_9 
REMARK    4  A    between atoms: N16_16  and  C17_17 
REMARK    5  A    between atoms: C17_17  and  C18_18 
REMARK    6  A    between atoms: C18_18  and  C19_19 
REMARK    7  A    between atoms: C19_19  and  C20_20 
REMARK    8  A    between atoms: C20_20  and  C21_21 
REMARK    9  A    between atoms: C20_20  and  C28_28 
ROOT
ATOM      1  C2  ZIN A   1      36.424   4.907  30.918  0.00  0.00     0.088 C 
ATOM      2  C14 ZIN A   1      35.826   5.201  32.296  0.00  0.00     0.073 C 
ATOM      3  C15 ZIN A   1      34.303   5.078  32.222  0.00  0.00     0.276 C 
ATOM      4  N16 ZIN A   1      33.940   3.722  31.790  0.00  0.00     0.088 N 
ATOM      5  C35 ZIN A   1      34.464   3.435  30.449  0.00  0.00     0.276 C 
ATOM      6  C36 ZIN A   1      35.992   3.508  30.470  0.00  0.00     0.073 C 
ENDROOT
BRANCH   4   7
ATOM      7  C17 ZIN A   1      32.485   3.525  31.841  0.00  0.00     0.272 C 
BRANCH   7   8
ATOM      8  C18 ZIN A   1      31.944   3.354  30.420  0.00  0.00     0.031 C 
BRANCH   8   9
ATOM      9  C19 ZIN A   1      31.327   1.961  30.273  0.00  0.00     0.016 C 
BRANCH   9  10
ATOM     10  C20 ZIN A   1      29.834   2.095  29.965  0.00  0.00     0.051 C 
BRANCH  10  11
ATOM     11  C21 ZIN A   1      29.449   1.095  28.905  0.00  0.00    -0.049 A 
ATOM     12  C27 ZIN A   1      28.179   1.121  28.360  0.00  0.00     0.011 A 
ATOM     13  C26 ZIN A   1      27.826   0.207  27.384  0.00  0.00     0.043 A 
ATOM     14  C24 ZIN A   1      28.743  -0.740  26.961  0.00  0.00     0.116 A 
ATOM     15  C23 ZIN A   1      30.013  -0.768  27.511  0.00  0.00     0.043 A 
ATOM     16  F25 ZIN A   1      28.398  -1.637  26.011  0.00  0.00    -0.206 F 
ATOM     17  C22 ZIN A   1      30.365   0.149  28.483  0.00  0.00     0.011 A 
ENDBRANCH  10  11
BRANCH  10  18
ATOM     18  C28 ZIN A   1      29.038   1.831  31.217  0.00  0.00    -0.049 A 
ATOM     19  C34 ZIN A   1      28.407   0.613  31.391  0.00  0.00     0.011 A 
ATOM     20  C33 ZIN A   1      27.681   0.367  32.540  0.00  0.00     0.043 A 
ATOM     21  C31 ZIN A   1      27.577   1.346  33.514  0.00  0.00     0.116 A 
ATOM     22  C30 ZIN A   1      28.205   2.568  33.338  0.00  0.00     0.043 A 
ATOM     23  F32 ZIN A   1      26.864   1.110  34.637  0.00  0.00    -0.206 F 
ATOM     24  C29 ZIN A   1      28.934   2.809  32.188  0.00  0.00     0.011 A 
ENDBRANCH  10  18
ENDBRANCH   9  10
ENDBRANCH   8   9
ENDBRANCH   7   8
ENDBRANCH   4   7
BRANCH   1  25
ATOM     25  O1  ZIN A   1      35.956   5.876  29.977  0.00  0.00    -0.385 OA
ATOM     26  H37 ZIN A   1      35.208   6.401  30.292  0.00  0.00     0.211 HD
ENDBRANCH   1  25
BRANCH   1  27
ATOM     27  C3  ZIN A   1      37.928   4.968  30.997  0.00  0.00    -0.023 A 
ATOM     28  C13 ZIN A   1      38.696   4.418  29.988  0.00  0.00     0.028 A 
ATOM     29  C8  ZIN A   1      40.075   4.479  30.057  0.00  0.00     0.070 A 
ATOM     30  C6  ZIN A   1      40.688   5.080  31.143  0.00  0.00     0.049 A 
ATOM     31  C5  ZIN A   1      39.918   5.626  32.155  0.00  0.00     0.025 A 
ATOM     32 Cl7  ZIN A   1      42.420   5.150  31.235  0.00  0.00    -0.083 Cl
ATOM     33  C4  ZIN A   1      38.539   5.570  32.082  0.00  0.00     0.012 A 
BRANCH  29  34
ATOM     34  C9  ZIN A   1      40.912   3.884  28.954  0.00  0.00     0.419 C 
ATOM     35  F10 ZIN A   1      40.384   2.642  28.587  0.00  0.00    -0.166 F 
ATOM     36  F11 ZIN A   1      40.903   4.740  27.848  0.00  0.00    -0.166 F 
ATOM     37  F12 ZIN A   1      42.226   3.717  29.404  0.00  0.00    -0.166 F 
ENDBRANCH  29  34
ENDBRANCH   1  27
TORSDOF 9
ENDMDL
MODEL 47
REMARK CAVERDOCK RESULT:       3.7      0.000      0.000
REMARK CAVERDOCK CONSTRAINTS:       0.0      0.0      0.0      0.0
REMARK CAVERDOCK TUNNEL: 46      3.7      2.4    47.11
REMARK  9 active torsions:
REMARK  status: ('A' for Active; 'I' for Inactive)
REMARK    1  A    between atoms: O1_1  and  C2_2 
REMARK    2  A    between atoms: C2_2  and  C3_3 
REMARK    3  A    between atoms: C8_8  and  C9_9 
REMARK    4  A    between atoms: N16_16  and  C17_17 
REMARK    5  A    between atoms: C17_17  and  C18_18 
REMARK    6  A    between atoms: C18_18  and  C19_19 
REMARK    7  A    between atoms: C19_19  and  C20_20 
REMARK    8  A    between atoms: C20_20  and  C21_21 
REMARK    9  A    between atoms: C20_20  and  C28_28 
ROOT
ATOM      1  C2  ZIN A   1      36.284   4.781  30.680  0.00  0.00     0.088 C 
ATOM      2  C14 ZIN A   1      35.580   5.152  31.988  0.00  0.00     0.073 C 
ATOM      3  C15 ZIN A   1      34.068   4.994  31.810  0.00  0.00     0.276 C 
ATOM      4  N16 ZIN A   1      33.760   3.605  31.444  0.00  0.00     0.088 N 
ATOM      5  C35 ZIN A   1      34.387   3.242  30.167  0.00  0.00     0.276 C 
ATOM      6  C36 ZIN A   1      35.908   3.348  30.296  0.00  0.00     0.073 C 
ENDROOT
BRANCH   4   7
ATOM      7  C17 ZIN A   1      32.309   3.382  31.400  0.00  0.00     0.272 C 
BRANCH   7   8
ATOM      8  C18 ZIN A   1      31.786   3.701  29.998  0.00  0.00     0.031 C 
BRANCH   8   9
ATOM      9  C19 ZIN A   1      30.333   3.237  29.877  0.00  0.00     0.016 C 
BRANCH   9  10
ATOM     10  C20 ZIN A   1      30.232   1.764  30.281  0.00  0.00     0.051 C 
BRANCH  10  11
ATOM     11  C21 ZIN A   1      29.292   1.628  31.451  0.00  0.00    -0.049 A 
ATOM     12  C27 ZIN A   1      29.151   2.669  32.348  0.00  0.00     0.011 A 
ATOM     13  C26 ZIN A   1      28.285   2.548  33.419  0.00  0.00     0.043 A 
ATOM     14  C24 ZIN A   1      27.566   1.378  33.596  0.00  0.00     0.116 A 
ATOM     15  C23 ZIN A   1      27.713   0.333  32.700  0.00  0.00     0.043 A 
ATOM     16  F25 ZIN A   1      26.723   1.256  34.646  0.00  0.00    -0.206 F 
ATOM     17  C22 ZIN A   1      28.575   0.459  31.628  0.00  0.00     0.011 A 
ENDBRANCH  10  11
BRANCH  10  18
ATOM     18  C28 ZIN A   1      29.709   0.960  29.120  0.00  0.00    -0.049 A 
ATOM     19  C34 ZIN A   1      28.382   1.072  28.744  0.00  0.00     0.011 A 
ATOM     20  C33 ZIN A   1      27.902   0.339  27.676  0.00  0.00     0.043 A 
ATOM     21  C31 ZIN A   1      28.746  -0.516  26.988  0.00  0.00     0.116 A 
ATOM     22  C30 ZIN A   1      30.073  -0.632  27.368  0.00  0.00     0.043 A 
ATOM     23  F32 ZIN A   1      28.277  -1.237  25.947  0.00  0.00    -0.206 F 
ATOM     24  C29 ZIN A   1      30.553   0.106  28.434  0.00  0.00     0.011 A 
ENDBRANCH  10  18
ENDBRANCH   9  10
ENDBRANCH   8   9
ENDBRANCH   7   8
ENDBRANCH   4   7
BRANCH   1  25
ATOM     25  O1  ZIN A   1      35.873   5.677  29.645  0.00  0.00    -0.385 OA
ATOM     26  H37 ZIN A   1      34.927   5.645  29.448  0.00  0.00     0.211 HD
ENDBRANCH   1  25
BRANCH   1  27
ATOM     27  C3  ZIN A   1      37.777   4.878  30.865  0.00  0.00    -0.023 A 
ATOM     28  C13 ZIN A   1      38.627   4.349  29.912  0.00  0.00     0.028 A 
ATOM     29  C8  ZIN A   1      39.996   4.442  30.079  0.00  0.00     0.070 A 
ATOM     30  C6  ZIN A   1      40.515   5.056  31.206  0.00  0.00     0.049 A 
ATOM     31  C5  ZIN A   1      39.663   5.580  32.162  0.00  0.00     0.025 A 
ATOM     32 Cl7  ZIN A   1      42.234   5.167  31.420  0.00  0.00    -0.083 Cl
ATOM     33  C4  ZIN A   1      38.295   5.492  31.990  0.00  0.00     0.012 A 
BRANCH  29  34
ATOM     34  C9  ZIN A   1      40.923   3.870  29.038  0.00  0.00     0.419 C 
ATOM     35  F10 ZIN A   1      40.849   4.641  27.873  0.00  0.00    -0.166 F 
ATOM     36  F11 ZIN A   1      42.235   3.884  29.523  0.00  0.00    -0.166 F 
ATOM     37  F12 ZIN A   1      40.545   2.554  28.751  0.00  0.00    -0.166 F 
ENDBRANCH  29  34
ENDBRANCH   1  27
TORSDOF 9
ENDMDL
MODEL 48
REMARK CAVERDOCK RESULT:       2.1      0.000      0.000
REMARK CAVERDOCK CONSTRAINTS:       0.1      0.0      0.0      0.0
REMARK CAVERDOCK TUNNEL: 47      2.1      2.4     48.9
REMARK  9 active torsions:
REMARK  status: ('A' for Active; 'I' for Inactive)
REMARK    1  A    between atoms: O1_1  and  C2_2 
REMARK    2  A    between atoms: C2_2  and  C3_3 
REMARK    3  A    between atoms: C8_8  and  C9_9 
REMARK    4  A    between atoms: N16_16  and  C17_17 
REMARK    5  A    between atoms: C17_17  and  C18_18 
REMARK    6  A    between atoms: C18_18  and  C19_19 
REMARK    7  A    between atoms: C19_19  and  C20_20 
REMARK    8  A    between atoms: C20_20  and  C21_21 
REMARK    9  A    between atoms: C20_20  and  C28_28 
ROOT
ATOM      1  C2  ZIN A   1      36.162   4.753  30.513  0.00  0.00     0.088 C 
ATOM      2  C14 ZIN A   1      35.282   5.096  31.718  0.00  0.00     0.073 C 
ATOM      3  C15 ZIN A   1      33.812   4.891  31.344  0.00  0.00     0.276 C 
ATOM      4  N16 ZIN A   1      33.598   3.495  30.941  0.00  0.00     0.088 N 
ATOM      5  C35 ZIN A   1      34.398   3.157  29.757  0.00  0.00     0.276 C 
ATOM      6  C36 ZIN A   1      35.885   3.310  30.084  0.00  0.00     0.073 C 
ENDROOT
BRANCH   4   7
ATOM      7  C17 ZIN A   1      32.173   3.228  30.708  0.00  0.00     0.272 C 
BRANCH   7   8
ATOM      8  C18 ZIN A   1      31.500   2.863  32.033  0.00  0.00     0.031 C 
BRANCH   8   9
ATOM      9  C19 ZIN A   1      29.980   2.924  31.867  0.00  0.00     0.016 C 
BRANCH   9  10
ATOM     10  C20 ZIN A   1      29.485   1.629  31.216  0.00  0.00     0.051 C 
BRANCH  10  11
ATOM     11  C21 ZIN A   1      28.229   1.167  31.909  0.00  0.00    -0.049 A 
ATOM     12  C27 ZIN A   1      27.095   0.892  31.170  0.00  0.00     0.011 A 
ATOM     13  C26 ZIN A   1      25.944   0.463  31.803  0.00  0.00     0.043 A 
ATOM     14  C24 ZIN A   1      25.926   0.319  33.180  0.00  0.00     0.116 A 
ATOM     15  C23 ZIN A   1      27.061   0.601  33.920  0.00  0.00     0.043 A 
ATOM     16  F25 ZIN A   1      24.799  -0.095  33.801  0.00  0.00    -0.206 F 
ATOM     17  C22 ZIN A   1      28.212   1.025  33.284  0.00  0.00     0.011 A 
ENDBRANCH  10  11
BRANCH  10  18
ATOM     18  C28 ZIN A   1      29.193   1.881  29.759  0.00  0.00    -0.049 A 
ATOM     19  C34 ZIN A   1      28.902   0.820  28.921  0.00  0.00     0.011 A 
ATOM     20  C33 ZIN A   1      28.629   1.048  27.586  0.00  0.00     0.043 A 
ATOM     21  C31 ZIN A   1      28.656   2.339  27.086  0.00  0.00     0.116 A 
ATOM     22  C30 ZIN A   1      28.952   3.401  27.925  0.00  0.00     0.043 A 
ATOM     23  F32 ZIN A   1      28.394   2.564  25.780  0.00  0.00    -0.206 F 
ATOM     24  C29 ZIN A   1      29.221   3.169  29.261  0.00  0.00     0.011 A 
ENDBRANCH  10  18
ENDBRANCH   9  10
ENDBRANCH   8   9
ENDBRANCH   7   8
ENDBRANCH   4   7
BRANCH   1  25
ATOM     25  O1  ZIN A   1      35.862   5.639  29.433  0.00  0.00    -0.385 OA
ATOM     26  H37 ZIN A   1      36.365   6.464  29.450  0.00  0.00     0.211 HD
ENDBRANCH   1  25
BRANCH   1  27
ATOM     27  C3  ZIN A   1      37.614   4.895  30.892  0.00  0.00    -0.023 A 
ATOM     28  C13 ZIN A   1      38.595   4.335  30.095  0.00  0.00     0.028 A 
ATOM     29  C8  ZIN A   1      39.926   4.470  30.439  0.00  0.00     0.070 A 
ATOM     30  C6  ZIN A   1      40.278   5.157  31.588  0.00  0.00     0.049 A 
ATOM     31  C5  ZIN A   1      39.295   5.713  32.388  0.00  0.00     0.025 A 
ATOM     32 Cl7  ZIN A   1      41.950   5.320  32.025  0.00  0.00    -0.083 Cl
ATOM     33  C4  ZIN A   1      37.965   5.582  32.040  0.00  0.00     0.012 A 
BRANCH  29  34
ATOM     34  C9  ZIN A   1      40.995   3.863  29.567  0.00  0.00     0.419 C 
ATOM     35  F10 ZIN A   1      40.756   2.493  29.422  0.00  0.00    -0.166 F 
ATOM     36  F11 ZIN A   1      40.974   4.476  28.309  0.00  0.00    -0.166 F 
ATOM     37  F12 ZIN A   1      42.247   4.058  30.160  0.00  0.00    -0.166 F 
ENDBRANCH  29  34
ENDBRANCH   1  27
TORSDOF 9
ENDMDL
MODEL 49
REMARK CAVERDOCK RESULT:       1.1      0.000      0.000
REMARK CAVERDOCK CONSTRAINTS:       0.2      0.0      0.0      0.0
REMARK CAVERDOCK TUNNEL: 48      1.1      2.4    49.13
REMARK  9 active torsions:
REMARK  status: ('A' for Active; 'I' for Inactive)
REMARK    1  A    between atoms: O1_1  and  C2_2 
REMARK    2  A    between atoms: C2_2  and  C3_3 
REMARK    3  A    between atoms: C8_8  and  C9_9 
REMARK    4  A    between atoms: N16_16  and  C17_17 
REMARK    5  A    between atoms: C17_17  and  C18_18 
REMARK    6  A    between atoms: C18_18  and  C19_19 
REMARK    7  A    between atoms: C19_19  and  C20_20 
REMARK    8  A    between atoms: C20_20  and  C21_21 
REMARK    9  A    between atoms: C20_20  and  C28_28 
ROOT
ATOM      1  C2  ZIN A   1      35.906   4.742  30.608  0.00  0.00     0.088 C 
ATOM      2  C14 ZIN A   1      34.867   4.904  31.722  0.00  0.00     0.073 C 
ATOM      3  C15 ZIN A   1      33.484   4.541  31.178  0.00  0.00     0.276 C 
ATOM      4  N16 ZIN A   1      33.496   3.155  30.693  0.00  0.00     0.088 N 
ATOM      5  C35 ZIN A   1      34.452   2.987  29.592  0.00  0.00     0.276 C 
ATOM      6  C36 ZIN A   1      35.864   3.303  30.088  0.00  0.00     0.073 C 
ENDROOT
BRANCH   4   7
ATOM      7  C17 ZIN A   1      32.149   2.726  30.291  0.00  0.00     0.272 C 
BRANCH   7   8
ATOM      8  C18 ZIN A   1      31.107   3.466  31.134  0.00  0.00     0.031 C 
BRANCH   8   9
ATOM      9  C19 ZIN A   1      30.207   2.449  31.840  0.00  0.00     0.016 C 
BRANCH   9  10
ATOM     10  C20 ZIN A   1      28.870   2.352  31.101  0.00  0.00     0.051 C 
BRANCH  10  11
ATOM     11  C21 ZIN A   1      29.060   1.584  29.819  0.00  0.00    -0.049 A 
ATOM     12  C27 ZIN A   1      28.425   2.000  28.664  0.00  0.00     0.011 A 
ATOM     13  C26 ZIN A   1      28.603   1.299  27.486  0.00  0.00     0.043 A 
ATOM     14  C24 ZIN A   1      29.409   0.174  27.467  0.00  0.00     0.116 A 
ATOM     15  C23 ZIN A   1      30.039  -0.245  28.625  0.00  0.00     0.043 A 
ATOM     16  F25 ZIN A   1      29.579  -0.516  26.317  0.00  0.00    -0.206 F 
ATOM     17  C22 ZIN A   1      29.865   0.460  29.800  0.00  0.00     0.011 A 
ENDBRANCH  10  11
BRANCH  10  18
ATOM     18  C28 ZIN A   1      27.867   1.639  31.971  0.00  0.00    -0.049 A 
ATOM     19  C34 ZIN A   1      26.616   1.329  31.470  0.00  0.00     0.011 A 
ATOM     20  C33 ZIN A   1      25.697   0.671  32.264  0.00  0.00     0.043 A 
ATOM     21  C31 ZIN A   1      26.025   0.331  33.565  0.00  0.00     0.116 A 
ATOM     22  C30 ZIN A   1      27.277   0.646  34.068  0.00  0.00     0.043 A 
ATOM     23  F32 ZIN A   1      25.126  -0.309  34.345  0.00  0.00    -0.206 F 
ATOM     24  C29 ZIN A   1      28.196   1.301  33.270  0.00  0.00     0.011 A 
ENDBRANCH  10  18
ENDBRANCH   9  10
ENDBRANCH   8   9
ENDBRANCH   7   8
ENDBRANCH   4   7
BRANCH   1  25
ATOM     25  O1  ZIN A   1      35.608   5.645  29.542  0.00  0.00    -0.385 OA
ATOM     26  H37 ZIN A   1      35.830   6.567  29.732  0.00  0.00     0.211 HD
ENDBRANCH   1  25
BRANCH   1  27
ATOM     27  C3  ZIN A   1      37.279   5.042  31.152  0.00  0.00    -0.023 A 
ATOM     28  C13 ZIN A   1      38.379   4.362  30.664  0.00  0.00     0.028 A 
ATOM     29  C8  ZIN A   1      39.640   4.640  31.158  0.00  0.00     0.070 A 
ATOM     30  C6  ZIN A   1      39.799   5.591  32.151  0.00  0.00     0.049 A 
ATOM     31  C5  ZIN A   1      38.697   6.267  32.643  0.00  0.00     0.025 A 
ATOM     32 Cl7  ZIN A   1      41.381   5.935  32.778  0.00  0.00    -0.083 Cl
ATOM     33  C4  ZIN A   1      37.438   5.992  32.143  0.00  0.00     0.012 A 
BRANCH  29  34
ATOM     34  C9  ZIN A   1      40.839   3.902  30.622  0.00  0.00     0.419 C 
ATOM     35  F10 ZIN A   1      41.104   4.330  29.316  0.00  0.00    -0.166 F 
ATOM     36  F11 ZIN A   1      41.949   4.165  31.432  0.00  0.00    -0.166 F 
ATOM     37  F12 ZIN A   1      40.579   2.528  30.619  0.00  0.00    -0.166 F 
ENDBRANCH  29  34
ENDBRANCH   1  27
TORSDOF 9
ENDMDL
MODEL 50
REMARK CAVERDOCK RESULT:       0.0      0.000      0.000
REMARK CAVERDOCK CONSTRAINTS:       0.4      0.0      0.0      0.0
REMARK CAVERDOCK TUNNEL: 49      0.0      2.3    50.13
REMARK  9 active torsions:
REMARK  status: ('A' for Active; 'I' for Inactive)
REMARK    1  A    between atoms: O1_1  and  C2_2 
REMARK    2  A    between atoms: C2_2  and  C3_3 
REMARK    3  A    between atoms: C8_8  and  C9_9 
REMARK    4  A    between atoms: N16_16  and  C17_17 
REMARK    5  A    between atoms: C17_17  and  C18_18 
REMARK    6  A    between atoms: C18_18  and  C19_19 
REMARK    7  A    between atoms: C19_19  and  C20_20 
REMARK    8  A    between atoms: C20_20  and  C21_21 
REMARK    9  A    between atoms: C20_20  and  C28_28 
ROOT
ATOM      1  C2  ZIN A   1      35.716   4.719  30.653  0.00  0.00     0.088 C 
ATOM      2  C14 ZIN A   1      34.686   4.834  31.780  0.00  0.00     0.073 C 
ATOM      3  C15 ZIN A   1      33.307   4.446  31.245  0.00  0.00     0.276 C 
ATOM      4  N16 ZIN A   1      33.348   3.070  30.734  0.00  0.00     0.088 N 
ATOM      5  C35 ZIN A   1      34.296   2.946  29.620  0.00  0.00     0.276 C 
ATOM      6  C36 ZIN A   1      35.705   3.289  30.107  0.00  0.00     0.073 C 
ENDROOT
BRANCH   4   7
ATOM      7  C17 ZIN A   1      32.008   2.615  30.339  0.00  0.00     0.272 C 
BRANCH   7   8
ATOM      8  C18 ZIN A   1      30.952   3.412  31.108  0.00  0.00     0.031 C 
BRANCH   8   9
ATOM      9  C19 ZIN A   1      30.080   2.453  31.920  0.00  0.00     0.016 C 
BRANCH   9  10
ATOM     10  C20 ZIN A   1      28.726   2.284  31.228  0.00  0.00     0.051 C 
BRANCH  10  11
ATOM     11  C21 ZIN A   1      28.914   1.540  29.931  0.00  0.00    -0.049 A 
ATOM     12  C27 ZIN A   1      28.594   2.148  28.733  0.00  0.00     0.011 A 
ATOM     13  C26 ZIN A   1      28.771   1.468  27.542  0.00  0.00     0.043 A 
ATOM     14  C24 ZIN A   1      29.261   0.173  27.553  0.00  0.00     0.116 A 
ATOM     15  C23 ZIN A   1      29.577  -0.437  28.754  0.00  0.00     0.043 A 
ATOM     16  F25 ZIN A   1      29.430  -0.494  26.390  0.00  0.00    -0.206 F 
ATOM     17  C22 ZIN A   1      29.403   0.246  29.943  0.00  0.00     0.011 A 
ENDBRANCH  10  11
BRANCH  10  18
ATOM     18  C28 ZIN A   1      27.798   1.505  32.124  0.00  0.00    -0.049 A 
ATOM     19  C34 ZIN A   1      28.223   1.106  33.378  0.00  0.00     0.011 A 
ATOM     20  C33 ZIN A   1      27.372   0.396  34.203  0.00  0.00     0.043 A 
ATOM     21  C31 ZIN A   1      26.097   0.075  33.770  0.00  0.00     0.116 A 
ATOM     22  C30 ZIN A   1      25.673   0.470  32.512  0.00  0.00     0.043 A 
ATOM     23  F32 ZIN A   1      25.265  -0.623  34.573  0.00  0.00    -0.206 F 
ATOM     24  C29 ZIN A   1      26.525   1.184  31.690  0.00  0.00     0.011 A 
ENDBRANCH  10  18
ENDBRANCH   9  10
ENDBRANCH   8   9
ENDBRANCH   7   8
ENDBRANCH   4   7
BRANCH   1  25
ATOM     25  O1  ZIN A   1      35.384   5.633  29.607  0.00  0.00    -0.385 OA
ATOM     26  H37 ZIN A   1      34.672   6.247  29.831  0.00  0.00     0.211 HD
ENDBRANCH   1  25
BRANCH   1  27
ATOM     27  C3  ZIN A   1      37.088   5.043  31.188  0.00  0.00    -0.023 A 
ATOM     28  C13 ZIN A   1      38.197   4.384  30.691  0.00  0.00     0.028 A 
ATOM     29  C8  ZIN A   1      39.455   4.684  31.178  0.00  0.00     0.070 A 
ATOM     30  C6  ZIN A   1      39.604   5.637  32.170  0.00  0.00     0.049 A 
ATOM     31  C5  ZIN A   1      38.493   6.293  32.671  0.00  0.00     0.025 A 
ATOM     32 Cl7  ZIN A   1      41.183   6.010  32.787  0.00  0.00    -0.083 Cl
ATOM     33  C4  ZIN A   1      37.236   5.995  32.179  0.00  0.00     0.012 A 
BRANCH  29  34
ATOM     34  C9  ZIN A   1      40.664   3.970  30.632  0.00  0.00     0.419 C 
ATOM     35  F10 ZIN A   1      40.857   4.333  29.295  0.00  0.00    -0.166 F 
ATOM     36  F11 ZIN A   1      41.793   4.325  31.379  0.00  0.00    -0.166 F 
ATOM     37  F12 ZIN A   1      40.466   2.588  30.716  0.00  0.00    -0.166 F 
ENDBRANCH  29  34
ENDBRANCH   1  27
TORSDOF 9
ENDMDL
MODEL 51
REMARK CAVERDOCK RESULT:      -1.1      0.000      0.000
REMARK CAVERDOCK CONSTRAINTS:       0.0      0.0      0.0      0.0
REMARK CAVERDOCK TUNNEL: 50     -1.1      2.3     51.7
REMARK  9 active torsions:
REMARK  status: ('A' for Active; 'I' for Inactive)
REMARK    1  A    between atoms: O1_1  and  C2_2 
REMARK    2  A    between atoms: C2_2  and  C3_3 
REMARK    3  A    between atoms: C8_8  and  C9_9 
REMARK    4  A    between atoms: N16_16  and  C17_17 
REMARK    5  A    between atoms: C17_17  and  C18_18 
REMARK    6  A    between atoms: C18_18  and  C19_19 
REMARK    7  A    between atoms: C19_19  and  C20_20 
REMARK    8  A    between atoms: C20_20  and  C21_21 
REMARK    9  A    between atoms: C20_20  and  C28_28 
ROOT
ATOM      1  C2  ZIN A   1      35.494   4.637  30.644  0.00  0.00     0.088 C 
ATOM      2  C14 ZIN A   1      34.444   4.848  31.738  0.00  0.00     0.073 C 
ATOM      3  C15 ZIN A   1      33.071   4.428  31.209  0.00  0.00     0.276 C 
ATOM      4  N16 ZIN A   1      33.111   3.015  30.811  0.00  0.00     0.088 N 
ATOM      5  C35 ZIN A   1      34.079   2.796  29.728  0.00  0.00     0.276 C 
ATOM      6  C36 ZIN A   1      35.481   3.168  30.213  0.00  0.00     0.073 C 
ENDROOT
BRANCH   4   7
ATOM      7  C17 ZIN A   1      31.775   2.539  30.428  0.00  0.00     0.272 C 
BRANCH   7   8
ATOM      8  C18 ZIN A   1      30.712   3.362  31.158  0.00  0.00     0.031 C 
BRANCH   8   9
ATOM      9  C19 ZIN A   1      29.809   2.428  31.967  0.00  0.00     0.016 C 
BRANCH   9  10
ATOM     10  C20 ZIN A   1      28.481   2.239  31.230  0.00  0.00     0.051 C 
BRANCH  10  11
ATOM     11  C21 ZIN A   1      28.721   1.482  29.949  0.00  0.00    -0.049 A 
ATOM     12  C27 ZIN A   1      28.378   2.050  28.737  0.00  0.00     0.011 A 
ATOM     13  C26 ZIN A   1      28.602   1.359  27.561  0.00  0.00     0.043 A 
ATOM     14  C24 ZIN A   1      29.163   0.094  27.599  0.00  0.00     0.116 A 
ATOM     15  C23 ZIN A   1      29.501  -0.476  28.814  0.00  0.00     0.043 A 
ATOM     16  F25 ZIN A   1      29.378  -0.585  26.451  0.00  0.00    -0.206 F 
ATOM     17  C22 ZIN A   1      29.281   0.218  29.988  0.00  0.00     0.011 A 
ENDBRANCH  10  11
BRANCH  10  18
ATOM     18  C28 ZIN A   1      27.530   1.461  32.102  0.00  0.00    -0.049 A 
ATOM     19  C34 ZIN A   1      27.888   1.141  33.400  0.00  0.00     0.011 A 
ATOM     20  C33 ZIN A   1      27.015   0.433  34.203  0.00  0.00     0.043 A 
ATOM     21  C31 ZIN A   1      25.787   0.032  33.705  0.00  0.00     0.116 A 
ATOM     22  C30 ZIN A   1      25.431   0.347  32.404  0.00  0.00     0.043 A 
ATOM     23  F32 ZIN A   1      24.934  -0.665  34.487  0.00  0.00    -0.206 F 
ATOM     24  C29 ZIN A   1      26.304   1.061  31.604  0.00  0.00     0.011 A 
ENDBRANCH  10  18
ENDBRANCH   9  10
ENDBRANCH   8   9
ENDBRANCH   7   8
ENDBRANCH   4   7
BRANCH   1  25
ATOM     25  O1  ZIN A   1      35.189   5.467  29.522  0.00  0.00    -0.385 OA
ATOM     26  H37 ZIN A   1      34.284   5.808  29.518  0.00  0.00     0.211 HD
ENDBRANCH   1  25
BRANCH   1  27
ATOM     27  C3  ZIN A   1      36.858   4.994  31.178  0.00  0.00    -0.023 A 
ATOM     28  C13 ZIN A   1      37.982   4.361  30.679  0.00  0.00     0.028 A 
ATOM     29  C8  ZIN A   1      39.233   4.692  31.164  0.00  0.00     0.070 A 
ATOM     30  C6  ZIN A   1      39.360   5.648  32.157  0.00  0.00     0.049 A 
ATOM     31  C5  ZIN A   1      38.234   6.276  32.659  0.00  0.00     0.025 A 
ATOM     32 Cl7  ZIN A   1      40.931   6.058  32.772  0.00  0.00    -0.083 Cl
ATOM     33  C4  ZIN A   1      36.984   5.949  32.169  0.00  0.00     0.012 A 
BRANCH  29  34
ATOM     34  C9  ZIN A   1      40.458   4.007  30.617  0.00  0.00     0.419 C 
ATOM     35  F10 ZIN A   1      40.665   4.409  29.293  0.00  0.00    -0.166 F 
ATOM     36  F11 ZIN A   1      41.572   4.355  31.389  0.00  0.00    -0.166 F 
ATOM     37  F12 ZIN A   1      40.276   2.621  30.660  0.00  0.00    -0.166 F 
ENDBRANCH  29  34
ENDBRANCH   1  27
TORSDOF 9
ENDMDL
MODEL 52
REMARK CAVERDOCK RESULT:      -1.9      0.000      0.000
REMARK CAVERDOCK CONSTRAINTS:       0.1      0.0      0.0      0.0
REMARK CAVERDOCK TUNNEL: 51     -1.9      2.3     52.5
REMARK  9 active torsions:
REMARK  status: ('A' for Active; 'I' for Inactive)
REMARK    1  A    between atoms: O1_1  and  C2_2 
REMARK    2  A    between atoms: C2_2  and  C3_3 
REMARK    3  A    between atoms: C8_8  and  C9_9 
REMARK    4  A    between atoms: N16_16  and  C17_17 
REMARK    5  A    between atoms: C17_17  and  C18_18 
REMARK    6  A    between atoms: C18_18  and  C19_19 
REMARK    7  A    between atoms: C19_19  and  C20_20 
REMARK    8  A    between atoms: C20_20  and  C21_21 
REMARK    9  A    between atoms: C20_20  and  C28_28 
ROOT
ATOM      1  C2  ZIN A   1      35.371   4.522  30.536  0.00  0.00     0.088 C 
ATOM      2  C14 ZIN A   1      34.303   4.800  31.597  0.00  0.00     0.073 C 
ATOM      3  C15 ZIN A   1      32.942   4.333  31.078  0.00  0.00     0.276 C 
ATOM      4  N16 ZIN A   1      32.998   2.896  30.779  0.00  0.00     0.088 N 
ATOM      5  C35 ZIN A   1      33.984   2.610  29.730  0.00  0.00     0.276 C 
ATOM      6  C36 ZIN A   1      35.376   3.027  30.209  0.00  0.00     0.073 C 
ENDROOT
BRANCH   4   7
ATOM      7  C17 ZIN A   1      31.672   2.383  30.410  0.00  0.00     0.272 C 
BRANCH   7   8
ATOM      8  C18 ZIN A   1      30.607   3.426  30.758  0.00  0.00     0.031 C 
BRANCH   8   9
ATOM      9  C19 ZIN A   1      29.616   2.830  31.759  0.00  0.00     0.016 C 
BRANCH   9  10
ATOM     10  C20 ZIN A   1      28.329   2.435  31.029  0.00  0.00     0.051 C 
BRANCH  10  11
ATOM     11  C21 ZIN A   1      28.674   1.611  29.815  0.00  0.00    -0.049 A 
ATOM     12  C27 ZIN A   1      28.431   2.110  28.550  0.00  0.00     0.011 A 
ATOM     13  C26 ZIN A   1      28.752   1.357  27.436  0.00  0.00     0.043 A 
ATOM     14  C24 ZIN A   1      29.307   0.098  27.589  0.00  0.00     0.116 A 
ATOM     15  C23 ZIN A   1      29.544  -0.403  28.857  0.00  0.00     0.043 A 
ATOM     16  F25 ZIN A   1      29.616  -0.641  26.501  0.00  0.00    -0.206 F 
ATOM     17  C22 ZIN A   1      29.228   0.353  29.970  0.00  0.00     0.011 A 
ENDBRANCH  10  11
BRANCH  10  18
ATOM     18  C28 ZIN A   1      27.456   1.627  31.953  0.00  0.00    -0.049 A 
ATOM     19  C34 ZIN A   1      27.930   1.248  33.196  0.00  0.00     0.011 A 
ATOM     20  C33 ZIN A   1      27.129   0.512  34.047  0.00  0.00     0.043 A 
ATOM     21  C31 ZIN A   1      25.854   0.144  33.652  0.00  0.00     0.116 A 
ATOM     22  C30 ZIN A   1      25.382   0.519  32.405  0.00  0.00     0.043 A 
ATOM     23  F32 ZIN A   1      25.071  -0.580  34.480  0.00  0.00    -0.206 F 
ATOM     24  C29 ZIN A   1      26.184   1.260  31.557  0.00  0.00     0.011 A 
ENDBRANCH  10  18
ENDBRANCH   9  10
ENDBRANCH   8   9
ENDBRANCH   7   8
ENDBRANCH   4   7
BRANCH   1  25
ATOM     25  O1  ZIN A   1      35.078   5.270  29.355  0.00  0.00    -0.385 OA
ATOM     26  H37 ZIN A   1      35.684   5.100  28.620  0.00  0.00     0.211 HD
ENDBRANCH   1  25
BRANCH   1  27
ATOM     27  C3  ZIN A   1      36.724   4.926  31.065  0.00  0.00    -0.023 A 
ATOM     28  C13 ZIN A   1      37.855   4.239  30.665  0.00  0.00     0.028 A 
ATOM     29  C8  ZIN A   1      39.097   4.613  31.145  0.00  0.00     0.070 A 
ATOM     30  C6  ZIN A   1      39.206   5.668  32.034  0.00  0.00     0.049 A 
ATOM     31  C5  ZIN A   1      38.072   6.351  32.438  0.00  0.00     0.025 A 
ATOM     32 Cl7  ZIN A   1      40.763   6.133  32.643  0.00  0.00    -0.083 Cl
ATOM     33  C4  ZIN A   1      36.833   5.980  31.952  0.00  0.00     0.012 A 
BRANCH  29  34
ATOM     34  C9  ZIN A   1      40.330   3.867  30.704  0.00  0.00     0.419 C 
ATOM     35  F10 ZIN A   1      40.024   2.511  30.550  0.00  0.00    -0.166 F 
ATOM     36  F11 ZIN A   1      40.778   4.386  29.485  0.00  0.00    -0.166 F 
ATOM     37  F12 ZIN A   1      41.331   4.013  31.670  0.00  0.00    -0.166 F 
ENDBRANCH  29  34
ENDBRANCH   1  27
TORSDOF 9
ENDMDL
MODEL 53
REMARK CAVERDOCK RESULT:      -2.3      0.000      0.000
REMARK CAVERDOCK CONSTRAINTS:       0.0      0.0      0.0      0.0
REMARK CAVERDOCK TUNNEL: 52     -2.3      2.3     53.1
REMARK  9 active torsions:
REMARK  status: ('A' for Active; 'I' for Inactive)
REMARK    1  A    between atoms: O1_1  and  C2_2 
REMARK    2  A    between atoms: C2_2  and  C3_3 
REMARK    3  A    between atoms: C8_8  and  C9_9 
REMARK    4  A    between atoms: N16_16  and  C17_17 
REMARK    5  A    between atoms: C17_17  and  C18_18 
REMARK    6  A    between atoms: C18_18  and  C19_19 
REMARK    7  A    between atoms: C19_19  and  C20_20 
REMARK    8  A    between atoms: C20_20  and  C21_21 
REMARK    9  A    between atoms: C20_20  and  C28_28 
ROOT
ATOM      1  C2  ZIN A   1      35.095   4.485  30.578  0.00  0.00     0.088 C 
ATOM      2  C14 ZIN A   1      34.059   4.828  31.652  0.00  0.00     0.073 C 
ATOM      3  C15 ZIN A   1      32.674   4.390  31.174  0.00  0.00     0.276 C 
ATOM      4  N16 ZIN A   1      32.678   2.944  30.916  0.00  0.00     0.088 N 
ATOM      5  C35 ZIN A   1      33.632   2.598  29.856  0.00  0.00     0.276 C 
ATOM      6  C36 ZIN A   1      35.046   2.982  30.294  0.00  0.00     0.073 C 
ENDROOT
BRANCH   4   7
ATOM      7  C17 ZIN A   1      31.328   2.465  30.589  0.00  0.00     0.272 C 
BRANCH   7   8
ATOM      8  C18 ZIN A   1      30.291   3.331  31.307  0.00  0.00     0.031 C 
BRANCH   8   9
ATOM      9  C19 ZIN A   1      28.889   2.789  31.024  0.00  0.00     0.016 C 
BRANCH   9  10
ATOM     10  C20 ZIN A   1      28.870   1.277  31.258  0.00  0.00     0.051 C 
BRANCH  10  11
ATOM     11  C21 ZIN A   1      27.693   0.918  32.128  0.00  0.00    -0.049 A 
ATOM     12  C27 ZIN A   1      27.879   0.675  33.475  0.00  0.00     0.011 A 
ATOM     13  C26 ZIN A   1      26.799   0.351  34.275  0.00  0.00     0.043 A 
ATOM     14  C24 ZIN A   1      25.533   0.261  33.723  0.00  0.00     0.116 A 
ATOM     15  C23 ZIN A   1      25.349   0.499  32.373  0.00  0.00     0.043 A 
ATOM     16  F25 ZIN A   1      24.477  -0.061  34.504  0.00  0.00    -0.206 F 
ATOM     17  C22 ZIN A   1      26.428   0.828  31.576  0.00  0.00     0.011 A 
ENDBRANCH  10  11
BRANCH  10  18
ATOM     18  C28 ZIN A   1      28.751   0.566  29.934  0.00  0.00    -0.049 A 
ATOM     19  C34 ZIN A   1      28.328   1.259  28.814  0.00  0.00     0.011 A 
ATOM     20  C33 ZIN A   1      28.223   0.611  27.599  0.00  0.00     0.043 A 
ATOM     21  C31 ZIN A   1      28.532  -0.736  27.504  0.00  0.00     0.116 A 
ATOM     22  C30 ZIN A   1      28.950  -1.430  28.627  0.00  0.00     0.043 A 
ATOM     23  F32 ZIN A   1      28.426  -1.372  26.318  0.00  0.00    -0.206 F 
ATOM     24  C29 ZIN A   1      29.059  -0.778  29.841  0.00  0.00     0.011 A 
ENDBRANCH  10  18
ENDBRANCH   9  10
ENDBRANCH   8   9
ENDBRANCH   7   8
ENDBRANCH   4   7
BRANCH   1  25
ATOM     25  O1  ZIN A   1      34.801   5.208  29.382  0.00  0.00    -0.385 OA
ATOM     26  H37 ZIN A   1      35.197   4.830  28.585  0.00  0.00     0.211 HD
ENDBRANCH   1  25
BRANCH   1  27
ATOM     27  C3  ZIN A   1      36.472   4.861  31.067  0.00  0.00    -0.023 A 
ATOM     28  C13 ZIN A   1      37.570   4.116  30.678  0.00  0.00     0.028 A 
ATOM     29  C8  ZIN A   1      38.832   4.463  31.122  0.00  0.00     0.070 A 
ATOM     30  C6  ZIN A   1      38.996   5.549  31.964  0.00  0.00     0.049 A 
ATOM     31  C5  ZIN A   1      37.895   6.290  32.357  0.00  0.00     0.025 A 
ATOM     32 Cl7  ZIN A   1      40.580   5.980  32.527  0.00  0.00    -0.083 Cl
ATOM     33  C4  ZIN A   1      36.634   5.946  31.908  0.00  0.00     0.012 A 
BRANCH  29  34
ATOM     34  C9  ZIN A   1      40.029   3.654  30.693  0.00  0.00     0.419 C 
ATOM     35  F10 ZIN A   1      40.566   4.200  29.523  0.00  0.00    -0.166 F 
ATOM     36  F11 ZIN A   1      40.995   3.679  31.706  0.00  0.00    -0.166 F 
ATOM     37  F12 ZIN A   1      39.638   2.333  30.455  0.00  0.00    -0.166 F 
ENDBRANCH  29  34
ENDBRANCH   1  27
TORSDOF 9
ENDMDL
MODEL 54
REMARK CAVERDOCK RESULT:      -2.5      0.000      0.000
REMARK CAVERDOCK CONSTRAINTS:       0.0      0.0      0.0      0.0
REMARK CAVERDOCK TUNNEL: 53     -2.5      2.3     54.1
REMARK  9 active torsions:
REMARK  status: ('A' for Active; 'I' for Inactive)
REMARK    1  A    between atoms: O1_1  and  C2_2 
REMARK    2  A    between atoms: C2_2  and  C3_3 
REMARK    3  A    between atoms: C8_8  and  C9_9 
REMARK    4  A    between atoms: N16_16  and  C17_17 
REMARK    5  A    between atoms: C17_17  and  C18_18 
REMARK    6  A    between atoms: C18_18  and  C19_19 
REMARK    7  A    between atoms: C19_19  and  C20_20 
REMARK    8  A    between atoms: C20_20  and  C21_21 
REMARK    9  A    between atoms: C20_20  and  C28_28 
ROOT
ATOM      1  C2  ZIN A   1      34.897   4.463  30.577  0.00  0.00     0.088 C 
ATOM      2  C14 ZIN A   1      33.868   4.750  31.674  0.00  0.00     0.073 C 
ATOM      3  C15 ZIN A   1      32.485   4.300  31.199  0.00  0.00     0.276 C 
ATOM      4  N16 ZIN A   1      32.515   2.863  30.895  0.00  0.00     0.088 N 
ATOM      5  C35 ZIN A   1      33.462   2.570  29.812  0.00  0.00     0.276 C 
ATOM      6  C36 ZIN A   1      34.874   2.969  30.245  0.00  0.00     0.073 C 
ENDROOT
BRANCH   4   7
ATOM      7  C17 ZIN A   1      31.171   2.367  30.569  0.00  0.00     0.272 C 
BRANCH   7   8
ATOM      8  C18 ZIN A   1      30.124   3.354  31.089  0.00  0.00     0.031 C 
BRANCH   8   9
ATOM      9  C19 ZIN A   1      28.725   2.767  30.887  0.00  0.00     0.016 C 
BRANCH   9  10
ATOM     10  C20 ZIN A   1      28.762   1.259  31.144  0.00  0.00     0.051 C 
BRANCH  10  11
ATOM     11  C21 ZIN A   1      27.625   0.876  32.055  0.00  0.00    -0.049 A 
ATOM     12  C27 ZIN A   1      27.871   0.590  33.384  0.00  0.00     0.011 A 
ATOM     13  C26 ZIN A   1      26.828   0.245  34.223  0.00  0.00     0.043 A 
ATOM     14  C24 ZIN A   1      25.537   0.176  33.727  0.00  0.00     0.116 A 
ATOM     15  C23 ZIN A   1      25.293   0.457  32.394  0.00  0.00     0.043 A 
ATOM     16  F25 ZIN A   1      24.517  -0.167  34.544  0.00  0.00    -0.206 F 
ATOM     17  C22 ZIN A   1      26.336   0.808  31.559  0.00  0.00     0.011 A 
ENDBRANCH  10  11
BRANCH  10  18
ATOM     18  C28 ZIN A   1      28.627   0.524  29.836  0.00  0.00    -0.049 A 
ATOM     19  C34 ZIN A   1      28.881  -0.835  29.777  0.00  0.00     0.011 A 
ATOM     20  C33 ZIN A   1      28.753  -1.512  28.580  0.00  0.00     0.043 A 
ATOM     21  C31 ZIN A   1      28.379  -0.827  27.435  0.00  0.00     0.116 A 
ATOM     22  C30 ZIN A   1      28.130   0.534  27.493  0.00  0.00     0.043 A 
ATOM     23  F32 ZIN A   1      28.258  -1.486  26.263  0.00  0.00    -0.206 F 
ATOM     24  C29 ZIN A   1      28.255   1.208  28.694  0.00  0.00     0.011 A 
ENDBRANCH  10  18
ENDBRANCH   9  10
ENDBRANCH   8   9
ENDBRANCH   7   8
ENDBRANCH   4   7
BRANCH   1  25
ATOM     25  O1  ZIN A   1      34.573   5.218  29.408  0.00  0.00    -0.385 OA
ATOM     26  H37 ZIN A   1      33.983   5.966  29.573  0.00  0.00     0.211 HD
ENDBRANCH   1  25
BRANCH   1  27
ATOM     27  C3  ZIN A   1      36.272   4.850  31.061  0.00  0.00    -0.023 A 
ATOM     28  C13 ZIN A   1      37.373   4.107  30.679  0.00  0.00     0.028 A 
ATOM     29  C8  ZIN A   1      38.634   4.465  31.118  0.00  0.00     0.070 A 
ATOM     30  C6  ZIN A   1      38.793   5.560  31.949  0.00  0.00     0.049 A 
ATOM     31  C5  ZIN A   1      37.689   6.300  32.335  0.00  0.00     0.025 A 
ATOM     32 Cl7  ZIN A   1      40.375   6.006  32.506  0.00  0.00    -0.083 Cl
ATOM     33  C4  ZIN A   1      36.430   5.945  31.890  0.00  0.00     0.012 A 
BRANCH  29  34
ATOM     34  C9  ZIN A   1      39.835   3.658  30.697  0.00  0.00     0.419 C 
ATOM     35  F10 ZIN A   1      40.794   3.685  31.715  0.00  0.00    -0.166 F 
ATOM     36  F11 ZIN A   1      39.447   2.335  30.457  0.00  0.00    -0.166 F 
ATOM     37  F12 ZIN A   1      40.378   4.204  29.530  0.00  0.00    -0.166 F 
ENDBRANCH  29  34
ENDBRANCH   1  27
TORSDOF 9
ENDMDL
MODEL 55
REMARK CAVERDOCK RESULT:      -2.3      0.000      0.000
REMARK CAVERDOCK CONSTRAINTS:       0.0      0.0      0.0      0.0
REMARK CAVERDOCK TUNNEL: 54     -2.3      2.2     55.1
REMARK  9 active torsions:
REMARK  status: ('A' for Active; 'I' for Inactive)
REMARK    1  A    between atoms: O1_1  and  C2_2 
REMARK    2  A    between atoms: C2_2  and  C3_3 
REMARK    3  A    between atoms: C8_8  and  C9_9 
REMARK    4  A    between atoms: N16_16  and  C17_17 
REMARK    5  A    between atoms: C17_17  and  C18_18 
REMARK    6  A    between atoms: C18_18  and  C19_19 
REMARK    7  A    between atoms: C19_19  and  C20_20 
REMARK    8  A    between atoms: C20_20  and  C21_21 
REMARK    9  A    between atoms: C20_20  and  C28_28 
ROOT
ATOM      1  C2  ZIN A   1      34.708   4.456  30.538  0.00  0.00     0.088 C 
ATOM      2  C14 ZIN A   1      33.671   4.787  31.615  0.00  0.00     0.073 C 
ATOM      3  C15 ZIN A   1      32.289   4.333  31.140  0.00  0.00     0.276 C 
ATOM      4  N16 ZIN A   1      32.309   2.888  30.881  0.00  0.00     0.088 N 
ATOM      5  C35 ZIN A   1      33.264   2.553  29.817  0.00  0.00     0.276 C 
ATOM      6  C36 ZIN A   1      34.675   2.953  30.253  0.00  0.00     0.073 C 
ENDROOT
BRANCH   4   7
ATOM      7  C17 ZIN A   1      30.964   2.393  30.556  0.00  0.00     0.272 C 
BRANCH   7   8
ATOM      8  C18 ZIN A   1      29.918   3.380  31.079  0.00  0.00     0.031 C 
BRANCH   8   9
ATOM      9  C19 ZIN A   1      28.529   2.742  30.999  0.00  0.00     0.016 C 
BRANCH   9  10
ATOM     10  C20 ZIN A   1      28.649   1.231  31.209  0.00  0.00     0.051 C 
BRANCH  10  11
ATOM     11  C21 ZIN A   1      27.539   0.760  32.113  0.00  0.00    -0.049 A 
ATOM     12  C27 ZIN A   1      27.835   0.254  33.364  0.00  0.00     0.011 A 
ATOM     13  C26 ZIN A   1      26.818  -0.173  34.196  0.00  0.00     0.043 A 
ATOM     14  C24 ZIN A   1      25.502  -0.103  33.770  0.00  0.00     0.116 A 
ATOM     15  C23 ZIN A   1      25.207   0.399  32.515  0.00  0.00     0.043 A 
ATOM     16  F25 ZIN A   1      24.506  -0.526  34.581  0.00  0.00    -0.206 F 
ATOM     17  C22 ZIN A   1      26.226   0.830  31.687  0.00  0.00     0.011 A 
ENDBRANCH  10  11
BRANCH  10  18
ATOM     18  C28 ZIN A   1      28.546   0.530  29.879  0.00  0.00    -0.049 A 
ATOM     19  C34 ZIN A   1      28.127   1.229  28.761  0.00  0.00     0.011 A 
ATOM     20  C33 ZIN A   1      28.036   0.590  27.540  0.00  0.00     0.043 A 
ATOM     21  C31 ZIN A   1      28.355  -0.754  27.437  0.00  0.00     0.116 A 
ATOM     22  C30 ZIN A   1      28.769  -1.454  28.558  0.00  0.00     0.043 A 
ATOM     23  F32 ZIN A   1      28.262  -1.382  26.245  0.00  0.00    -0.206 F 
ATOM     24  C29 ZIN A   1      28.864  -0.811  29.778  0.00  0.00     0.011 A 
ENDBRANCH  10  18
ENDBRANCH   9  10
ENDBRANCH   8   9
ENDBRANCH   7   8
ENDBRANCH   4   7
BRANCH   1  25
ATOM     25  O1  ZIN A   1      34.403   5.177  29.343  0.00  0.00    -0.385 OA
ATOM     26  H37 ZIN A   1      34.082   4.622  28.619  0.00  0.00     0.211 HD
ENDBRANCH   1  25
BRANCH   1  27
ATOM     27  C3  ZIN A   1      36.081   4.847  31.024  0.00  0.00    -0.023 A 
ATOM     28  C13 ZIN A   1      37.183   4.098  30.656  0.00  0.00     0.028 A 
ATOM     29  C8  ZIN A   1      38.442   4.458  31.097  0.00  0.00     0.070 A 
ATOM     30  C6  ZIN A   1      38.599   5.563  31.916  0.00  0.00     0.049 A 
ATOM     31  C5  ZIN A   1      37.494   6.309  32.288  0.00  0.00     0.025 A 
ATOM     32 Cl7  ZIN A   1      40.179   6.012  32.476  0.00  0.00    -0.083 Cl
ATOM     33  C4  ZIN A   1      36.237   5.951  31.842  0.00  0.00     0.012 A 
BRANCH  29  34
ATOM     34  C9  ZIN A   1      39.644   3.645  30.691  0.00  0.00     0.419 C 
ATOM     35  F10 ZIN A   1      39.240   2.345  30.369  0.00  0.00    -0.166 F 
ATOM     36  F11 ZIN A   1      40.251   4.233  29.576  0.00  0.00    -0.166 F 
ATOM     37  F12 ZIN A   1      40.556   3.601  31.750  0.00  0.00    -0.166 F 
ENDBRANCH  29  34
ENDBRANCH   1  27
TORSDOF 9
ENDMDL
MODEL 56
REMARK CAVERDOCK RESULT:      -1.3      0.000      0.000
REMARK CAVERDOCK CONSTRAINTS:       0.1      0.0      0.0      0.0
REMARK CAVERDOCK TUNNEL: 55     -1.3      2.2    56.10
REMARK  9 active torsions:
REMARK  status: ('A' for Active; 'I' for Inactive)
REMARK    1  A    between atoms: O1_1  and  C2_2 
REMARK    2  A    between atoms: C2_2  and  C3_3 
REMARK    3  A    between atoms: C8_8  and  C9_9 
REMARK    4  A    between atoms: N16_16  and  C17_17 
REMARK    5  A    between atoms: C17_17  and  C18_18 
REMARK    6  A    between atoms: C18_18  and  C19_19 
REMARK    7  A    between atoms: C19_19  and  C20_20 
REMARK    8  A    between atoms: C20_20  and  C21_21 
REMARK    9  A    between atoms: C20_20  and  C28_28 
ROOT
ATOM      1  C2  ZIN A   1      34.513   3.855  30.814  0.00  0.00     0.088 C 
ATOM      2  C14 ZIN A   1      33.641   4.849  30.041  0.00  0.00     0.073 C 
ATOM      3  C15 ZIN A   1      32.302   4.190  29.707  0.00  0.00     0.276 C 
ATOM      4  N16 ZIN A   1      31.630   3.785  30.949  0.00  0.00     0.088 N 
ATOM      5  C35 ZIN A   1      32.428   2.797  31.685  0.00  0.00     0.276 C 
ATOM      6  C36 ZIN A   1      33.772   3.414  32.078  0.00  0.00     0.073 C 
ENDROOT
BRANCH   4   7
ATOM      7  C17 ZIN A   1      30.280   3.275  30.675  0.00  0.00     0.272 C 
BRANCH   7   8
ATOM      8  C18 ZIN A   1      29.466   3.266  31.971  0.00  0.00     0.031 C 
BRANCH   8   9
ATOM      9  C19 ZIN A   1      29.020   1.836  32.284  0.00  0.00     0.016 C 
BRANCH   9  10
ATOM     10  C20 ZIN A   1      27.840   1.462  31.384  0.00  0.00     0.051 C 
BRANCH  10  11
ATOM     11  C21 ZIN A   1      28.357   0.956  30.062  0.00  0.00    -0.049 A 
ATOM     12  C27 ZIN A   1      29.374   0.022  30.031  0.00  0.00     0.011 A 
ATOM     13  C26 ZIN A   1      29.846  -0.447  28.819  0.00  0.00     0.043 A 
ATOM     14  C24 ZIN A   1      29.304   0.028  27.637  0.00  0.00     0.116 A 
ATOM     15  C23 ZIN A   1      28.288   0.967  27.669  0.00  0.00     0.043 A 
ATOM     16  F25 ZIN A   1      29.768  -0.426  26.451  0.00  0.00    -0.206 F 
ATOM     17  C22 ZIN A   1      27.815   1.431  28.882  0.00  0.00     0.011 A 
ENDBRANCH  10  11
BRANCH  10  18
ATOM     18  C28 ZIN A   1      27.023   0.384  32.050  0.00  0.00    -0.049 A 
ATOM     19  C34 ZIN A   1      26.761  -0.797  31.380  0.00  0.00     0.011 A 
ATOM     20  C33 ZIN A   1      26.017  -1.788  31.991  0.00  0.00     0.043 A 
ATOM     21  C31 ZIN A   1      25.525  -1.594  33.271  0.00  0.00     0.116 A 
ATOM     22  C30 ZIN A   1      25.784  -0.409  33.939  0.00  0.00     0.043 A 
ATOM     23  F32 ZIN A   1      24.794  -2.560  33.868  0.00  0.00    -0.206 F 
ATOM     24  C29 ZIN A   1      26.533   0.580  33.328  0.00  0.00     0.011 A 
ENDBRANCH  10  18
ENDBRANCH   9  10
ENDBRANCH   8   9
ENDBRANCH   7   8
ENDBRANCH   4   7
BRANCH   1  25
ATOM     25  O1  ZIN A   1      34.783   2.717  29.995  0.00  0.00    -0.385 OA
ATOM     26  H37 ZIN A   1      35.284   2.020  30.440  0.00  0.00     0.211 HD
ENDBRANCH   1  25
BRANCH   1  27
ATOM     27  C3  ZIN A   1      35.813   4.517  31.198  0.00  0.00    -0.023 A 
ATOM     28  C13 ZIN A   1      37.015   3.958  30.806  0.00  0.00     0.028 A 
ATOM     29  C8  ZIN A   1      38.206   4.568  31.153  0.00  0.00     0.070 A 
ATOM     30  C6  ZIN A   1      38.195   5.731  31.903  0.00  0.00     0.049 A 
ATOM     31  C5  ZIN A   1      36.992   6.286  32.300  0.00  0.00     0.025 A 
ATOM     32 Cl7  ZIN A   1      39.691   6.492  32.346  0.00  0.00    -0.083 Cl
ATOM     33  C4  ZIN A   1      35.801   5.679  31.947  0.00  0.00     0.012 A 
BRANCH  29  34
ATOM     34  C9  ZIN A   1      39.516   3.962  30.721  0.00  0.00     0.419 C 
ATOM     35  F10 ZIN A   1      39.338   2.597  30.469  0.00  0.00    -0.166 F 
ATOM     36  F11 ZIN A   1      39.962   4.597  29.557  0.00  0.00    -0.166 F 
ATOM     37  F12 ZIN A   1      40.464   4.128  31.736  0.00  0.00    -0.166 F 
ENDBRANCH  29  34
ENDBRANCH   1  27
TORSDOF 9
ENDMDL
MODEL 57
REMARK CAVERDOCK RESULT:      -2.0      0.000      0.000
REMARK CAVERDOCK CONSTRAINTS:       0.0      0.0      0.0      0.0
REMARK CAVERDOCK TUNNEL: 56     -2.0      2.2     57.6
REMARK  9 active torsions:
REMARK  status: ('A' for Active; 'I' for Inactive)
REMARK    1  A    between atoms: O1_1  and  C2_2 
REMARK    2  A    between atoms: C2_2  and  C3_3 
REMARK    3  A    between atoms: C8_8  and  C9_9 
REMARK    4  A    between atoms: N16_16  and  C17_17 
REMARK    5  A    between atoms: C17_17  and  C18_18 
REMARK    6  A    between atoms: C18_18  and  C19_19 
REMARK    7  A    between atoms: C19_19  and  C20_20 
REMARK    8  A    between atoms: C20_20  and  C21_21 
REMARK    9  A    between atoms: C20_20  and  C28_28 
ROOT
ATOM      1  C2  ZIN A   1      34.256   3.819  31.058  0.00  0.00     0.088 C 
ATOM      2  C14 ZIN A   1      33.409   4.667  30.105  0.00  0.00     0.073 C 
ATOM      3  C15 ZIN A   1      32.075   3.962  29.852  0.00  0.00     0.276 C 
ATOM      4  N16 ZIN A   1      31.370   3.774  31.126  0.00  0.00     0.088 N 
ATOM      5  C35 ZIN A   1      32.143   2.923  32.040  0.00  0.00     0.276 C 
ATOM      6  C36 ZIN A   1      33.479   3.597  32.358  0.00  0.00     0.073 C 
ENDROOT
BRANCH   4   7
ATOM      7  C17 ZIN A   1      30.025   3.225  30.907  0.00  0.00     0.272 C 
BRANCH   7   8
ATOM      8  C18 ZIN A   1      29.402   2.849  32.253  0.00  0.00     0.031 C 
BRANCH   8   9
ATOM      9  C19 ZIN A   1      28.153   1.997  32.017  0.00  0.00     0.016 C 
BRANCH   9  10
ATOM     10  C20 ZIN A   1      28.562   0.535  31.821  0.00  0.00     0.051 C 
BRANCH  10  11
ATOM     11  C21 ZIN A   1      27.569  -0.361  32.515  0.00  0.00    -0.049 A 
ATOM     12  C27 ZIN A   1      26.334   0.135  32.888  0.00  0.00     0.011 A 
ATOM     13  C26 ZIN A   1      25.421  -0.688  33.520  0.00  0.00     0.043 A 
ATOM     14  C24 ZIN A   1      25.748  -2.006  33.788  0.00  0.00     0.116 A 
ATOM     15  C23 ZIN A   1      26.988  -2.500  33.420  0.00  0.00     0.043 A 
ATOM     16  F25 ZIN A   1      24.858  -2.810  34.411  0.00  0.00    -0.206 F 
ATOM     17  C22 ZIN A   1      27.897  -1.677  32.783  0.00  0.00     0.011 A 
ENDBRANCH  10  11
BRANCH  10  18
ATOM     18  C28 ZIN A   1      28.585   0.214  30.349  0.00  0.00    -0.049 A 
ATOM     19  C34 ZIN A   1      29.777  -0.125  29.735  0.00  0.00     0.011 A 
ATOM     20  C33 ZIN A   1      29.800  -0.424  28.387  0.00  0.00     0.043 A 
ATOM     21  C31 ZIN A   1      28.631  -0.375  27.648  0.00  0.00     0.116 A 
ATOM     22  C30 ZIN A   1      27.438  -0.030  28.261  0.00  0.00     0.043 A 
ATOM     23  F32 ZIN A   1      28.652  -0.663  26.328  0.00  0.00    -0.206 F 
ATOM     24  C29 ZIN A   1      27.417   0.265  29.612  0.00  0.00     0.011 A 
ENDBRANCH  10  18
ENDBRANCH   9  10
ENDBRANCH   8   9
ENDBRANCH   7   8
ENDBRANCH   4   7
BRANCH   1  25
ATOM     25  O1  ZIN A   1      34.541   2.557  30.450  0.00  0.00    -0.385 OA
ATOM     26  H37 ZIN A   1      33.913   2.301  29.761  0.00  0.00     0.211 HD
ENDBRANCH   1  25
BRANCH   1  27
ATOM     27  C3  ZIN A   1      35.548   4.535  31.359  0.00  0.00    -0.023 A 
ATOM     28  C13 ZIN A   1      36.749   4.003  30.928  0.00  0.00     0.028 A 
ATOM     29  C8  ZIN A   1      37.933   4.663  31.199  0.00  0.00     0.070 A 
ATOM     30  C6  ZIN A   1      37.917   5.850  31.911  0.00  0.00     0.049 A 
ATOM     31  C5  ZIN A   1      36.715   6.378  32.346  0.00  0.00     0.025 A 
ATOM     32 Cl7  ZIN A   1      39.405   6.674  32.258  0.00  0.00    -0.083 Cl
ATOM     33  C4  ZIN A   1      35.531   5.721  32.069  0.00  0.00     0.012 A 
BRANCH  29  34
ATOM     34  C9  ZIN A   1      39.242   4.086  30.726  0.00  0.00     0.419 C 
ATOM     35  F10 ZIN A   1      39.662   4.764  29.576  0.00  0.00    -0.166 F 
ATOM     36  F11 ZIN A   1      40.206   4.230  31.730  0.00  0.00    -0.166 F 
ATOM     37  F12 ZIN A   1      39.074   2.729  30.432  0.00  0.00    -0.166 F 
ENDBRANCH  29  34
ENDBRANCH   1  27
TORSDOF 9
ENDMDL
MODEL 58
REMARK CAVERDOCK RESULT:      -2.4      0.000      0.000
REMARK CAVERDOCK CONSTRAINTS:       0.0      0.0      0.0      0.0
REMARK CAVERDOCK TUNNEL: 57     -2.4      2.3     58.4
REMARK  9 active torsions:
REMARK  status: ('A' for Active; 'I' for Inactive)
REMARK    1  A    between atoms: O1_1  and  C2_2 
REMARK    2  A    between atoms: C2_2  and  C3_3 
REMARK    3  A    between atoms: C8_8  and  C9_9 
REMARK    4  A    between atoms: N16_16  and  C17_17 
REMARK    5  A    between atoms: C17_17  and  C18_18 
REMARK    6  A    between atoms: C18_18  and  C19_19 
REMARK    7  A    between atoms: C19_19  and  C20_20 
REMARK    8  A    between atoms: C20_20  and  C21_21 
REMARK    9  A    between atoms: C20_20  and  C28_28 
ROOT
ATOM      1  C2  ZIN A   1      34.090   3.729  31.000  0.00  0.00     0.088 C 
ATOM      2  C14 ZIN A   1      33.251   4.544  30.012  0.00  0.00     0.073 C 
ATOM      3  C15 ZIN A   1      31.923   3.825  29.764  0.00  0.00     0.276 C 
ATOM      4  N16 ZIN A   1      31.204   3.671  31.035  0.00  0.00     0.088 N 
ATOM      5  C35 ZIN A   1      31.970   2.853  31.983  0.00  0.00     0.276 C 
ATOM      6  C36 ZIN A   1      33.299   3.543  32.297  0.00  0.00     0.073 C 
ENDROOT
BRANCH   4   7
ATOM      7  C17 ZIN A   1      29.864   3.109  30.817  0.00  0.00     0.272 C 
BRANCH   7   8
ATOM      8  C18 ZIN A   1      29.173   2.899  32.166  0.00  0.00     0.031 C 
BRANCH   8   9
ATOM      9  C19 ZIN A   1      28.003   1.929  31.994  0.00  0.00     0.016 C 
BRANCH   9  10
ATOM     10  C20 ZIN A   1      28.541   0.507  31.811  0.00  0.00     0.051 C 
BRANCH  10  11
ATOM     11  C21 ZIN A   1      27.645  -0.465  32.535  0.00  0.00    -0.049 A 
ATOM     12  C27 ZIN A   1      28.026  -1.786  32.670  0.00  0.00     0.011 A 
ATOM     13  C26 ZIN A   1      27.208  -2.678  33.338  0.00  0.00     0.043 A 
ATOM     14  C24 ZIN A   1      26.001  -2.248  33.862  0.00  0.00     0.116 A 
ATOM     15  C23 ZIN A   1      25.618  -0.926  33.721  0.00  0.00     0.043 A 
ATOM     16  F25 ZIN A   1      25.198  -3.120  34.511  0.00  0.00    -0.206 F 
ATOM     17  C22 ZIN A   1      26.440  -0.035  33.058  0.00  0.00     0.011 A 
ENDBRANCH  10  11
BRANCH  10  18
ATOM     18  C28 ZIN A   1      28.570   0.167  30.344  0.00  0.00    -0.049 A 
ATOM     19  C34 ZIN A   1      29.707  -0.390  29.787  0.00  0.00     0.011 A 
ATOM     20  C33 ZIN A   1      29.735  -0.708  28.443  0.00  0.00     0.043 A 
ATOM     21  C31 ZIN A   1      28.628  -0.458  27.650  0.00  0.00     0.116 A 
ATOM     22  C30 ZIN A   1      27.491   0.105  28.207  0.00  0.00     0.043 A 
ATOM     23  F32 ZIN A   1      28.654  -0.763  26.335  0.00  0.00    -0.206 F 
ATOM     24  C29 ZIN A   1      27.465   0.418  29.554  0.00  0.00     0.011 A 
ENDBRANCH  10  18
ENDBRANCH   9  10
ENDBRANCH   8   9
ENDBRANCH   7   8
ENDBRANCH   4   7
BRANCH   1  25
ATOM     25  O1  ZIN A   1      34.388   2.451  30.434  0.00  0.00    -0.385 OA
ATOM     26  H37 ZIN A   1      34.367   1.723  31.070  0.00  0.00     0.211 HD
ENDBRANCH   1  25
BRANCH   1  27
ATOM     27  C3  ZIN A   1      35.375   4.460  31.294  0.00  0.00    -0.023 A 
ATOM     28  C13 ZIN A   1      36.577   3.957  30.834  0.00  0.00     0.028 A 
ATOM     29  C8  ZIN A   1      37.755   4.631  31.099  0.00  0.00     0.070 A 
ATOM     30  C6  ZIN A   1      37.732   5.803  31.835  0.00  0.00     0.049 A 
ATOM     31  C5  ZIN A   1      36.528   6.302  32.300  0.00  0.00     0.025 A 
ATOM     32 Cl7  ZIN A   1      39.211   6.645  32.174  0.00  0.00    -0.083 Cl
ATOM     33  C4  ZIN A   1      35.351   5.631  32.029  0.00  0.00     0.012 A 
BRANCH  29  34
ATOM     34  C9  ZIN A   1      39.065   4.085  30.592  0.00  0.00     0.419 C 
ATOM     35  F10 ZIN A   1      38.970   2.696  30.455  0.00  0.00    -0.166 F 
ATOM     36  F11 ZIN A   1      39.359   4.657  29.349  0.00  0.00    -0.166 F 
ATOM     37  F12 ZIN A   1      40.082   4.396  31.501  0.00  0.00    -0.166 F 
ENDBRANCH  29  34
ENDBRANCH   1  27
TORSDOF 9
ENDMDL
MODEL 59
REMARK CAVERDOCK RESULT:      -2.7      0.000      0.000
REMARK CAVERDOCK CONSTRAINTS:       0.0      0.0      0.0      0.0
REMARK CAVERDOCK TUNNEL: 58     -2.7      2.4     59.9
REMARK  9 active torsions:
REMARK  status: ('A' for Active; 'I' for Inactive)
REMARK    1  A    between atoms: O1_1  and  C2_2 
REMARK    2  A    between atoms: C2_2  and  C3_3 
REMARK    3  A    between atoms: C8_8  and  C9_9 
REMARK    4  A    between atoms: N16_16  and  C17_17 
REMARK    5  A    between atoms: C17_17  and  C18_18 
REMARK    6  A    between atoms: C18_18  and  C19_19 
REMARK    7  A    between atoms: C19_19  and  C20_20 
REMARK    8  A    between atoms: C20_20  and  C21_21 
REMARK    9  A    between atoms: C20_20  and  C28_28 
ROOT
ATOM      1  C2  ZIN A   1      33.966   3.576  31.174  0.00  0.00     0.088 C 
ATOM      2  C14 ZIN A   1      33.167   4.176  30.014  0.00  0.00     0.073 C 
ATOM      3  C15 ZIN A   1      31.849   3.414  29.862  0.00  0.00     0.276 C 
ATOM      4  N16 ZIN A   1      31.081   3.509  31.109  0.00  0.00     0.088 N 
ATOM      5  C35 ZIN A   1      31.809   2.897  32.228  0.00  0.00     0.276 C 
ATOM      6  C36 ZIN A   1      33.125   3.644  32.451  0.00  0.00     0.073 C 
ENDROOT
BRANCH   4   7
ATOM      7  C17 ZIN A   1      29.750   2.907  30.954  0.00  0.00     0.272 C 
BRANCH   7   8
ATOM      8  C18 ZIN A   1      29.084   2.780  32.327  0.00  0.00     0.031 C 
BRANCH   8   9
ATOM      9  C19 ZIN A   1      28.001   1.702  32.271  0.00  0.00     0.016 C 
BRANCH   9  10
ATOM     10  C20 ZIN A   1      28.640   0.353  31.931  0.00  0.00     0.051 C 
BRANCH  10  11
ATOM     11  C21 ZIN A   1      27.988  -0.732  32.748  0.00  0.00    -0.049 A 
ATOM     12  C27 ZIN A   1      27.369  -0.419  33.943  0.00  0.00     0.011 A 
ATOM     13  C26 ZIN A   1      26.765  -1.412  34.691  0.00  0.00     0.043 A 
ATOM     14  C24 ZIN A   1      26.790  -2.723  34.246  0.00  0.00     0.116 A 
ATOM     15  C23 ZIN A   1      27.415  -3.036  33.052  0.00  0.00     0.043 A 
ATOM     16  F25 ZIN A   1      26.205  -3.696  34.979  0.00  0.00    -0.206 F 
ATOM     17  C22 ZIN A   1      28.013  -2.041  32.303  0.00  0.00     0.011 A 
ENDBRANCH  10  11
BRANCH  10  18
ATOM     18  C28 ZIN A   1      28.449   0.062  30.465  0.00  0.00    -0.049 A 
ATOM     19  C34 ZIN A   1      29.482  -0.488  29.730  0.00  0.00     0.011 A 
ATOM     20  C33 ZIN A   1      29.307  -0.760  28.387  0.00  0.00     0.043 A 
ATOM     21  C31 ZIN A   1      28.099  -0.471  27.774  0.00  0.00     0.116 A 
ATOM     22  C30 ZIN A   1      27.066   0.086  28.510  0.00  0.00     0.043 A 
ATOM     23  F32 ZIN A   1      27.927  -0.732  26.460  0.00  0.00    -0.206 F 
ATOM     24  C29 ZIN A   1      27.243   0.352  29.855  0.00  0.00     0.011 A 
ENDBRANCH  10  18
ENDBRANCH   9  10
ENDBRANCH   8   9
ENDBRANCH   7   8
ENDBRANCH   4   7
BRANCH   1  25
ATOM     25  O1  ZIN A   1      34.284   2.214  30.882  0.00  0.00    -0.385 OA
ATOM     26  H37 ZIN A   1      35.044   2.104  30.294  0.00  0.00     0.211 HD
ENDBRANCH   1  25
BRANCH   1  27
ATOM     27  C3  ZIN A   1      35.240   4.359  31.368  0.00  0.00    -0.023 A 
ATOM     28  C13 ZIN A   1      36.443   3.843  30.922  0.00  0.00     0.028 A 
ATOM     29  C8  ZIN A   1      37.610   4.563  31.095  0.00  0.00     0.070 A 
ATOM     30  C6  ZIN A   1      37.576   5.796  31.724  0.00  0.00     0.049 A 
ATOM     31  C5  ZIN A   1      36.372   6.309  32.174  0.00  0.00     0.025 A 
ATOM     32 Cl7  ZIN A   1      39.043   6.697  31.948  0.00  0.00    -0.083 Cl
ATOM     33  C4  ZIN A   1      35.205   5.591  31.995  0.00  0.00     0.012 A 
BRANCH  29  34
ATOM     34  C9  ZIN A   1      38.920   4.003  30.605  0.00  0.00     0.419 C 
ATOM     35  F10 ZIN A   1      39.869   4.071  31.630  0.00  0.00    -0.166 F 
ATOM     36  F11 ZIN A   1      38.743   2.669  30.221  0.00  0.00    -0.166 F 
ATOM     37  F12 ZIN A   1      39.364   4.749  29.508  0.00  0.00    -0.166 F 
ENDBRANCH  29  34
ENDBRANCH   1  27
TORSDOF 9
ENDMDL
MODEL 60
REMARK CAVERDOCK RESULT:      -2.9      0.000      0.000
REMARK CAVERDOCK CONSTRAINTS:       0.0      0.0      0.0      0.0
REMARK CAVERDOCK TUNNEL: 59     -2.9      2.4     60.1
REMARK  9 active torsions:
REMARK  status: ('A' for Active; 'I' for Inactive)
REMARK    1  A    between atoms: O1_1  and  C2_2 
REMARK    2  A    between atoms: C2_2  and  C3_3 
REMARK    3  A    between atoms: C8_8  and  C9_9 
REMARK    4  A    between atoms: N16_16  and  C17_17 
REMARK    5  A    between atoms: C17_17  and  C18_18 
REMARK    6  A    between atoms: C18_18  and  C19_19 
REMARK    7  A    between atoms: C19_19  and  C20_20 
REMARK    8  A    between atoms: C20_20  and  C21_21 
REMARK    9  A    between atoms: C20_20  and  C28_28 
ROOT
ATOM      1  C2  ZIN A   1      33.731   3.705  30.873  0.00  0.00     0.088 C 
ATOM      2  C14 ZIN A   1      32.812   4.642  30.084  0.00  0.00     0.073 C 
ATOM      3  C15 ZIN A   1      31.496   3.923  29.784  0.00  0.00     0.276 C 
ATOM      4  N16 ZIN A   1      30.855   3.526  31.044  0.00  0.00     0.088 N 
ATOM      5  C35 ZIN A   1      31.698   2.589  31.796  0.00  0.00     0.276 C 
ATOM      6  C36 ZIN A   1      33.021   3.269  32.157  0.00  0.00     0.073 C 
ENDROOT
BRANCH   4   7
ATOM      7  C17 ZIN A   1      29.522   2.956  30.800  0.00  0.00     0.272 C 
BRANCH   7   8
ATOM      8  C18 ZIN A   1      28.729   2.936  32.108  0.00  0.00     0.031 C 
BRANCH   8   9
ATOM      9  C19 ZIN A   1      28.623   1.497  32.618  0.00  0.00     0.016 C 
BRANCH   9  10
ATOM     10  C20 ZIN A   1      27.372   0.838  32.031  0.00  0.00     0.051 C 
BRANCH  10  11
ATOM     11  C21 ZIN A   1      27.635   0.451  30.599  0.00  0.00    -0.049 A 
ATOM     12  C27 ZIN A   1      26.885   1.012  29.583  0.00  0.00     0.011 A 
ATOM     13  C26 ZIN A   1      27.128   0.662  28.268  0.00  0.00     0.043 A 
ATOM     14  C24 ZIN A   1      28.117  -0.260  27.971  0.00  0.00     0.116 A 
ATOM     15  C23 ZIN A   1      28.864  -0.826  28.989  0.00  0.00     0.043 A 
ATOM     16  F25 ZIN A   1      28.352  -0.608  26.686  0.00  0.00    -0.206 F 
ATOM     17  C22 ZIN A   1      28.622  -0.470  30.303  0.00  0.00     0.011 A 
ENDBRANCH  10  11
BRANCH  10  18
ATOM     18  C28 ZIN A   1      27.032  -0.393  32.830  0.00  0.00    -0.049 A 
ATOM     19  C34 ZIN A   1      27.820  -0.757  33.907  0.00  0.00     0.011 A 
ATOM     20  C33 ZIN A   1      27.506  -1.882  34.644  0.00  0.00     0.043 A 
ATOM     21  C31 ZIN A   1      26.408  -2.652  34.298  0.00  0.00     0.116 A 
ATOM     22  C30 ZIN A   1      25.622  -2.290  33.216  0.00  0.00     0.043 A 
ATOM     23  F32 ZIN A   1      26.103  -3.755  35.015  0.00  0.00    -0.206 F 
ATOM     24  C29 ZIN A   1      25.936  -1.160  32.483  0.00  0.00     0.011 A 
ENDBRANCH  10  18
ENDBRANCH   9  10
ENDBRANCH   8   9
ENDBRANCH   7   8
ENDBRANCH   4   7
BRANCH   1  25
ATOM     25  O1  ZIN A   1      34.036   2.555  30.081  0.00  0.00    -0.385 OA
ATOM     26  H37 ZIN A   1      34.771   2.027  30.419  0.00  0.00     0.211 HD
ENDBRANCH   1  25
BRANCH   1  27
ATOM     27  C3  ZIN A   1      35.007   4.427  31.224  0.00  0.00    -0.023 A 
ATOM     28  C13 ZIN A   1      36.220   3.949  30.763  0.00  0.00     0.028 A 
ATOM     29  C8  ZIN A   1      37.390   4.613  31.080  0.00  0.00     0.070 A 
ATOM     30  C6  ZIN A   1      37.348   5.750  31.868  0.00  0.00     0.049 A 
ATOM     31  C5  ZIN A   1      36.134   6.224  32.333  0.00  0.00     0.025 A 
ATOM     32 Cl7  ZIN A   1      38.818   6.581  32.273  0.00  0.00    -0.083 Cl
ATOM     33  C4  ZIN A   1      34.965   5.563  32.011  0.00  0.00     0.012 A 
BRANCH  29  34
ATOM     34  C9  ZIN A   1      38.711   4.096  30.573  0.00  0.00     0.419 C 
ATOM     35  F10 ZIN A   1      38.569   2.762  30.178  0.00  0.00    -0.166 F 
ATOM     36  F11 ZIN A   1      39.124   4.864  29.479  0.00  0.00    -0.166 F 
ATOM     37  F12 ZIN A   1      39.666   4.182  31.591  0.00  0.00    -0.166 F 
ENDBRANCH  29  34
ENDBRANCH   1  27
TORSDOF 9
ENDMDL
MODEL 61
REMARK CAVERDOCK RESULT:      -2.6      0.000      0.000
REMARK CAVERDOCK CONSTRAINTS:       0.0      0.0      0.0      0.0
REMARK CAVERDOCK TUNNEL: 60     -2.6      2.5     61.4
REMARK  9 active torsions:
REMARK  status: ('A' for Active; 'I' for Inactive)
REMARK    1  A    between atoms: O1_1  and  C2_2 
REMARK    2  A    between atoms: C2_2  and  C3_3 
REMARK    3  A    between atoms: C8_8  and  C9_9 
REMARK    4  A    between atoms: N16_16  and  C17_17 
REMARK    5  A    between atoms: C17_17  and  C18_18 
REMARK    6  A    between atoms: C18_18  and  C19_19 
REMARK    7  A    between atoms: C19_19  and  C20_20 
REMARK    8  A    between atoms: C20_20  and  C21_21 
REMARK    9  A    between atoms: C20_20  and  C28_28 
ROOT
ATOM      1  C2  ZIN A   1      33.473   4.034  31.149  0.00  0.00     0.088 C 
ATOM      2  C14 ZIN A   1      33.078   3.255  32.407  0.00  0.00     0.073 C 
ATOM      3  C15 ZIN A   1      31.593   3.480  32.695  0.00  0.00     0.276 C 
ATOM      4  N16 ZIN A   1      30.797   3.027  31.547  0.00  0.00     0.088 N 
ATOM      5  C35 ZIN A   1      31.125   3.794  30.338  0.00  0.00     0.276 C 
ATOM      6  C36 ZIN A   1      32.597   3.578  29.980  0.00  0.00     0.073 C 
ENDROOT
BRANCH   4   7
ATOM      7  C17 ZIN A   1      29.359   3.100  31.842  0.00  0.00     0.272 C 
BRANCH   7   8
ATOM      8  C18 ZIN A   1      29.053   2.268  33.090  0.00  0.00     0.031 C 
BRANCH   8   9
ATOM      9  C19 ZIN A   1      27.846   1.368  32.820  0.00  0.00     0.016 C 
BRANCH   9  10
ATOM     10  C20 ZIN A   1      28.328   0.001  32.328  0.00  0.00     0.051 C 
BRANCH  10  11
ATOM     11  C21 ZIN A   1      27.418  -1.074  32.863  0.00  0.00    -0.049 A 
ATOM     12  C27 ZIN A   1      27.862  -2.381  32.938  0.00  0.00     0.011 A 
ATOM     13  C26 ZIN A   1      27.030  -3.367  33.433  0.00  0.00     0.043 A 
ATOM     14  C24 ZIN A   1      25.748  -3.047  33.844  0.00  0.00     0.116 A 
ATOM     15  C23 ZIN A   1      25.302  -1.739  33.764  0.00  0.00     0.043 A 
ATOM     16  F25 ZIN A   1      24.931  -4.011  34.324  0.00  0.00    -0.206 F 
ATOM     17  C22 ZIN A   1      26.138  -0.753  33.273  0.00  0.00     0.011 A 
ENDBRANCH  10  11
BRANCH  10  18
ATOM     18  C28 ZIN A   1      28.308  -0.026  30.822  0.00  0.00    -0.049 A 
ATOM     19  C34 ZIN A   1      29.372  -0.571  30.127  0.00  0.00     0.011 A 
ATOM     20  C33 ZIN A   1      29.353  -0.602  28.746  0.00  0.00     0.043 A 
ATOM     21  C31 ZIN A   1      28.272  -0.077  28.057  0.00  0.00     0.116 A 
ATOM     22  C30 ZIN A   1      27.209   0.474  28.754  0.00  0.00     0.043 A 
ATOM     23  F32 ZIN A   1      28.254  -0.101  26.707  0.00  0.00    -0.206 F 
ATOM     24  C29 ZIN A   1      27.229   0.499  30.136  0.00  0.00     0.011 A 
ENDBRANCH  10  18
ENDBRANCH   9  10
ENDBRANCH   8   9
ENDBRANCH   7   8
ENDBRANCH   4   7
BRANCH   1  25
ATOM     25  O1  ZIN A   1      33.282   5.432  31.374  0.00  0.00    -0.385 OA
ATOM     26  H37 ZIN A   1      34.100   5.920  31.538  0.00  0.00     0.211 HD
ENDBRANCH   1  25
BRANCH   1  27
ATOM     27  C3  ZIN A   1      34.922   3.770  30.826  0.00  0.00    -0.023 A 
ATOM     28  C13 ZIN A   1      35.893   4.670  31.223  0.00  0.00     0.028 A 
ATOM     29  C8  ZIN A   1      37.222   4.426  30.931  0.00  0.00     0.070 A 
ATOM     30  C6  ZIN A   1      37.579   3.286  30.232  0.00  0.00     0.049 A 
ATOM     31  C5  ZIN A   1      36.605   2.388  29.831  0.00  0.00     0.025 A 
ATOM     32 Cl7  ZIN A   1      39.247   2.982  29.859  0.00  0.00    -0.083 Cl
ATOM     33  C4  ZIN A   1      35.278   2.631  30.129  0.00  0.00     0.012 A 
BRANCH  29  34
ATOM     34  C9  ZIN A   1      38.281   5.404  31.368  0.00  0.00     0.419 C 
ATOM     35  F10 ZIN A   1      37.743   6.283  32.314  0.00  0.00    -0.166 F 
ATOM     36  F11 ZIN A   1      39.354   4.708  31.936  0.00  0.00    -0.166 F 
ATOM     37  F12 ZIN A   1      38.731   6.130  30.260  0.00  0.00    -0.166 F 
ENDBRANCH  29  34
ENDBRANCH   1  27
TORSDOF 9
ENDMDL
MODEL 62
REMARK CAVERDOCK RESULT:      -3.0      0.000      0.000
REMARK CAVERDOCK CONSTRAINTS:       0.0      0.0      0.0      0.0
REMARK CAVERDOCK TUNNEL: 61     -3.0      2.5     62.1
REMARK  9 active torsions:
REMARK  status: ('A' for Active; 'I' for Inactive)
REMARK    1  A    between atoms: O1_1  and  C2_2 
REMARK    2  A    between atoms: C2_2  and  C3_3 
REMARK    3  A    between atoms: C8_8  and  C9_9 
REMARK    4  A    between atoms: N16_16  and  C17_17 
REMARK    5  A    between atoms: C17_17  and  C18_18 
REMARK    6  A    between atoms: C18_18  and  C19_19 
REMARK    7  A    between atoms: C19_19  and  C20_20 
REMARK    8  A    between atoms: C20_20  and  C21_21 
REMARK    9  A    between atoms: C20_20  and  C28_28 
ROOT
ATOM      1  C2  ZIN A   1      32.894   3.115  30.658  0.00  0.00     0.088 C 
ATOM      2  C14 ZIN A   1      32.145   4.062  29.716  0.00  0.00     0.073 C 
ATOM      3  C15 ZIN A   1      30.642   3.798  29.824  0.00  0.00     0.276 C 
ATOM      4  N16 ZIN A   1      30.205   4.011  31.210  0.00  0.00     0.088 N 
ATOM      5  C35 ZIN A   1      30.876   3.081  32.126  0.00  0.00     0.276 C 
ATOM      6  C36 ZIN A   1      32.386   3.323  32.087  0.00  0.00     0.073 C 
ENDROOT
BRANCH   4   7
ATOM      7  C17 ZIN A   1      28.745   3.901  31.323  0.00  0.00     0.272 C 
BRANCH   7   8
ATOM      8  C18 ZIN A   1      28.388   3.139  32.601  0.00  0.00     0.031 C 
BRANCH   8   9
ATOM      9  C19 ZIN A   1      27.383   2.033  32.272  0.00  0.00     0.016 C 
BRANCH   9  10
ATOM     10  C20 ZIN A   1      28.116   0.696  32.150  0.00  0.00     0.051 C 
BRANCH  10  11
ATOM     11  C21 ZIN A   1      27.233  -0.410  32.667  0.00  0.00    -0.049 A 
ATOM     12  C27 ZIN A   1      27.707  -1.707  32.714  0.00  0.00     0.011 A 
ATOM     13  C26 ZIN A   1      26.899  -2.722  33.193  0.00  0.00     0.043 A 
ATOM     14  C24 ZIN A   1      25.612  -2.439  33.616  0.00  0.00     0.116 A 
ATOM     15  C23 ZIN A   1      25.137  -1.140  33.563  0.00  0.00     0.043 A 
ATOM     16  F25 ZIN A   1      24.819  -3.431  34.080  0.00  0.00    -0.206 F 
ATOM     17  C22 ZIN A   1      25.947  -0.127  33.089  0.00  0.00     0.011 A 
ENDBRANCH  10  11
BRANCH  10  18
ATOM     18  C28 ZIN A   1      28.451   0.437  30.704  0.00  0.00    -0.049 A 
ATOM     19  C34 ZIN A   1      27.625   0.925  29.707  0.00  0.00     0.011 A 
ATOM     20  C33 ZIN A   1      27.932   0.693  28.380  0.00  0.00     0.043 A 
ATOM     21  C31 ZIN A   1      29.062  -0.036  28.048  0.00  0.00     0.116 A 
ATOM     22  C30 ZIN A   1      29.885  -0.529  29.047  0.00  0.00     0.043 A 
ATOM     23  F32 ZIN A   1      29.361  -0.267  26.752  0.00  0.00    -0.206 F 
ATOM     24  C29 ZIN A   1      29.578  -0.292  30.374  0.00  0.00     0.011 A 
ENDBRANCH  10  18
ENDBRANCH   9  10
ENDBRANCH   8   9
ENDBRANCH   7   8
ENDBRANCH   4   7
BRANCH   1  25
ATOM     25  O1  ZIN A   1      32.662   1.763  30.260  0.00  0.00    -0.385 OA
ATOM     26  H37 ZIN A   1      31.728   1.515  30.230  0.00  0.00     0.211 HD
ENDBRANCH   1  25
BRANCH   1  27
ATOM     27  C3  ZIN A   1      34.371   3.410  30.600  0.00  0.00    -0.023 A 
ATOM     28  C13 ZIN A   1      34.888   4.487  31.296  0.00  0.00     0.028 A 
ATOM     29  C8  ZIN A   1      36.244   4.755  31.248  0.00  0.00     0.070 A 
ATOM     30  C6  ZIN A   1      37.081   3.951  30.494  0.00  0.00     0.049 A 
ATOM     31  C5  ZIN A   1      36.562   2.876  29.794  0.00  0.00     0.025 A 
ATOM     32 Cl7  ZIN A   1      38.782   4.291  30.427  0.00  0.00    -0.083 Cl
ATOM     33  C4  ZIN A   1      35.208   2.606  29.848  0.00  0.00     0.012 A 
BRANCH  29  34
ATOM     34  C9  ZIN A   1      36.808   5.925  32.010  0.00  0.00     0.419 C 
ATOM     35  F10 ZIN A   1      36.057   6.131  33.172  0.00  0.00    -0.166 F 
ATOM     36  F11 ZIN A   1      38.138   5.660  32.356  0.00  0.00    -0.166 F 
ATOM     37  F12 ZIN A   1      36.754   7.072  31.211  0.00  0.00    -0.166 F 
ENDBRANCH  29  34
ENDBRANCH   1  27
TORSDOF 9
ENDMDL
MODEL 63
REMARK CAVERDOCK RESULT:      -3.8      0.000      0.000
REMARK CAVERDOCK CONSTRAINTS:       0.0      0.0      0.0      0.0
REMARK CAVERDOCK TUNNEL: 62     -3.8      2.6     63.9
REMARK  9 active torsions:
REMARK  status: ('A' for Active; 'I' for Inactive)
REMARK    1  A    between atoms: O1_1  and  C2_2 
REMARK    2  A    between atoms: C2_2  and  C3_3 
REMARK    3  A    between atoms: C8_8  and  C9_9 
REMARK    4  A    between atoms: N16_16  and  C17_17 
REMARK    5  A    between atoms: C17_17  and  C18_18 
REMARK    6  A    between atoms: C18_18  and  C19_19 
REMARK    7  A    between atoms: C19_19  and  C20_20 
REMARK    8  A    between atoms: C20_20  and  C21_21 
REMARK    9  A    between atoms: C20_20  and  C28_28 
ROOT
ATOM      1  C2  ZIN A   1      32.472   3.278  30.513  0.00  0.00     0.088 C 
ATOM      2  C14 ZIN A   1      31.762   4.538  30.010  0.00  0.00     0.073 C 
ATOM      3  C15 ZIN A   1      30.248   4.329  30.086  0.00  0.00     0.276 C 
ATOM      4  N16 ZIN A   1      29.861   4.049  31.475  0.00  0.00     0.088 N 
ATOM      5  C35 ZIN A   1      30.495   2.818  31.964  0.00  0.00     0.276 C 
ATOM      6  C36 ZIN A   1      32.015   2.982  31.944  0.00  0.00     0.073 C 
ENDROOT
BRANCH   4   7
ATOM      7  C17 ZIN A   1      28.400   3.979  31.610  0.00  0.00     0.272 C 
BRANCH   7   8
ATOM      8  C18 ZIN A   1      27.882   2.727  30.900  0.00  0.00     0.031 C 
BRANCH   8   9
ATOM      9  C19 ZIN A   1      27.086   1.872  31.890  0.00  0.00     0.016 C 
BRANCH   9  10
ATOM     10  C20 ZIN A   1      26.612   0.594  31.194  0.00  0.00     0.051 C 
BRANCH  10  11
ATOM     11  C21 ZIN A   1      27.519   0.291  30.029  0.00  0.00    -0.049 A 
ATOM     12  C27 ZIN A   1      27.015   0.296  28.742  0.00  0.00     0.011 A 
ATOM     13  C26 ZIN A   1      27.847   0.023  27.673  0.00  0.00     0.043 A 
ATOM     14  C24 ZIN A   1      29.183  -0.265  27.893  0.00  0.00     0.116 A 
ATOM     15  C23 ZIN A   1      29.685  -0.274  29.182  0.00  0.00     0.043 A 
ATOM     16  F25 ZIN A   1      29.997  -0.537  26.848  0.00  0.00    -0.206 F 
ATOM     17  C22 ZIN A   1      28.853   0.004  30.250  0.00  0.00     0.011 A 
ENDBRANCH  10  11
BRANCH  10  18
ATOM     18  C28 ZIN A   1      26.649  -0.552  32.171  0.00  0.00    -0.049 A 
ATOM     19  C34 ZIN A   1      25.842  -1.658  31.969  0.00  0.00     0.011 A 
ATOM     20  C33 ZIN A   1      25.878  -2.712  32.861  0.00  0.00     0.043 A 
ATOM     21  C31 ZIN A   1      26.714  -2.657  33.963  0.00  0.00     0.116 A 
ATOM     22  C30 ZIN A   1      27.518  -1.548  34.168  0.00  0.00     0.043 A 
ATOM     23  F32 ZIN A   1      26.747  -3.685  34.839  0.00  0.00    -0.206 F 
ATOM     24  C29 ZIN A   1      27.484  -0.496  33.271  0.00  0.00     0.011 A 
ENDBRANCH  10  18
ENDBRANCH   9  10
ENDBRANCH   8   9
ENDBRANCH   7   8
ENDBRANCH   4   7
BRANCH   1  25
ATOM     25  O1  ZIN A   1      32.144   2.174  29.668  0.00  0.00    -0.385 OA
ATOM     26  H37 ZIN A   1      32.178   1.315  30.110  0.00  0.00     0.211 HD
ENDBRANCH   1  25
BRANCH   1  27
ATOM     27  C3  ZIN A   1      33.963   3.499  30.496  0.00  0.00    -0.023 A 
ATOM     28  C13 ZIN A   1      34.514   4.555  31.198  0.00  0.00     0.028 A 
ATOM     29  C8  ZIN A   1      35.881   4.755  31.187  0.00  0.00     0.070 A 
ATOM     30  C6  ZIN A   1      36.699   3.904  30.464  0.00  0.00     0.049 A 
ATOM     31  C5  ZIN A   1      36.147   2.850  29.757  0.00  0.00     0.025 A 
ATOM     32 Cl7  ZIN A   1      38.416   4.158  30.443  0.00  0.00    -0.083 Cl
ATOM     33  C4  ZIN A   1      34.780   2.649  29.774  0.00  0.00     0.012 A 
BRANCH  29  34
ATOM     34  C9  ZIN A   1      36.481   5.903  31.957  0.00  0.00     0.419 C 
ATOM     35  F10 ZIN A   1      36.272   7.095  31.256  0.00  0.00    -0.166 F 
ATOM     36  F11 ZIN A   1      35.874   5.989  33.215  0.00  0.00    -0.166 F 
ATOM     37  F12 ZIN A   1      37.855   5.690  32.116  0.00  0.00    -0.166 F 
ENDBRANCH  29  34
ENDBRANCH   1  27
TORSDOF 9
ENDMDL
MODEL 64
REMARK CAVERDOCK RESULT:      -3.4      0.000      0.000
REMARK CAVERDOCK CONSTRAINTS:       0.0      0.0      0.0      0.0
REMARK CAVERDOCK TUNNEL: 63     -3.4      2.6     64.9
REMARK  9 active torsions:
REMARK  status: ('A' for Active; 'I' for Inactive)
REMARK    1  A    between atoms: O1_1  and  C2_2 
REMARK    2  A    between atoms: C2_2  and  C3_3 
REMARK    3  A    between atoms: C8_8  and  C9_9 
REMARK    4  A    between atoms: N16_16  and  C17_17 
REMARK    5  A    between atoms: C17_17  and  C18_18 
REMARK    6  A    between atoms: C18_18  and  C19_19 
REMARK    7  A    between atoms: C19_19  and  C20_20 
REMARK    8  A    between atoms: C20_20  and  C21_21 
REMARK    9  A    between atoms: C20_20  and  C28_28 
ROOT
ATOM      1  C2  ZIN A   1      33.108   3.953  31.039  0.00  0.00     0.088 C 
ATOM      2  C14 ZIN A   1      32.638   3.014  32.153  0.00  0.00     0.073 C 
ATOM      3  C15 ZIN A   1      31.150   3.250  32.418  0.00  0.00     0.276 C 
ATOM      4  N16 ZIN A   1      30.387   2.999  31.188  0.00  0.00     0.088 N 
ATOM      5  C35 ZIN A   1      30.789   3.921  30.118  0.00  0.00     0.276 C 
ATOM      6  C36 ZIN A   1      32.267   3.705  29.785  0.00  0.00     0.073 C 
ENDROOT
BRANCH   4   7
ATOM      7  C17 ZIN A   1      28.942   3.081  31.439  0.00  0.00     0.272 C 
BRANCH   7   8
ATOM      8  C18 ZIN A   1      28.624   2.447  32.795  0.00  0.00     0.031 C 
BRANCH   8   9
ATOM      9  C19 ZIN A   1      27.543   1.380  32.619  0.00  0.00     0.016 C 
BRANCH   9  10
ATOM     10  C20 ZIN A   1      28.199   0.041  32.274  0.00  0.00     0.051 C 
BRANCH  10  11
ATOM     11  C21 ZIN A   1      27.370  -1.084  32.838  0.00  0.00    -0.049 A 
ATOM     12  C27 ZIN A   1      27.881  -2.368  32.872  0.00  0.00     0.011 A 
ATOM     13  C26 ZIN A   1      27.123  -3.400  33.394  0.00  0.00     0.043 A 
ATOM     14  C24 ZIN A   1      25.849  -3.148  33.873  0.00  0.00     0.116 A 
ATOM     15  C23 ZIN A   1      25.337  -1.863  33.833  0.00  0.00     0.043 A 
ATOM     16  F25 ZIN A   1      25.105  -4.157  34.378  0.00  0.00    -0.206 F 
ATOM     17  C22 ZIN A   1      26.097  -0.832  33.315  0.00  0.00     0.011 A 
ENDBRANCH  10  11
BRANCH  10  18
ATOM     18  C28 ZIN A   1      28.289  -0.103  30.777  0.00  0.00    -0.049 A 
ATOM     19  C34 ZIN A   1      29.490  -0.456  30.188  0.00  0.00     0.011 A 
ATOM     20  C33 ZIN A   1      29.574  -0.593  28.816  0.00  0.00     0.043 A 
ATOM     21  C31 ZIN A   1      28.457  -0.367  28.029  0.00  0.00     0.116 A 
ATOM     22  C30 ZIN A   1      27.256  -0.008  28.618  0.00  0.00     0.043 A 
ATOM     23  F32 ZIN A   1      28.538  -0.496  26.687  0.00  0.00    -0.206 F 
ATOM     24  C29 ZIN A   1      27.174   0.124  29.992  0.00  0.00     0.011 A 
ENDBRANCH  10  18
ENDBRANCH   9  10
ENDBRANCH   8   9
ENDBRANCH   7   8
ENDBRANCH   4   7
BRANCH   1  25
ATOM     25  O1  ZIN A   1      32.952   5.310  31.459  0.00  0.00    -0.385 OA
ATOM     26  H37 ZIN A   1      33.759   5.839  31.391  0.00  0.00     0.211 HD
ENDBRANCH   1  25
BRANCH   1  27
ATOM     27  C3  ZIN A   1      34.560   3.685  30.732  0.00  0.00    -0.023 A 
ATOM     28  C13 ZIN A   1      35.526   4.600  31.109  0.00  0.00     0.028 A 
ATOM     29  C8  ZIN A   1      36.857   4.353  30.832  0.00  0.00     0.070 A 
ATOM     30  C6  ZIN A   1      37.223   3.195  30.169  0.00  0.00     0.049 A 
ATOM     31  C5  ZIN A   1      36.255   2.282  29.788  0.00  0.00     0.025 A 
ATOM     32 Cl7  ZIN A   1      38.894   2.887  29.815  0.00  0.00    -0.083 Cl
ATOM     33  C4  ZIN A   1      34.925   2.528  30.070  0.00  0.00     0.012 A 
BRANCH  29  34
ATOM     34  C9  ZIN A   1      37.910   5.348  31.247  0.00  0.00     0.419 C 
ATOM     35  F10 ZIN A   1      38.146   6.242  30.198  0.00  0.00    -0.166 F 
ATOM     36  F11 ZIN A   1      37.467   6.055  32.371  0.00  0.00    -0.166 F 
ATOM     37  F12 ZIN A   1      39.094   4.671  31.559  0.00  0.00    -0.166 F 
ENDBRANCH  29  34
ENDBRANCH   1  27
TORSDOF 9
ENDMDL
MODEL 65
REMARK CAVERDOCK RESULT:      -4.5      0.000      0.000
REMARK CAVERDOCK CONSTRAINTS:       0.0      0.0      0.0      0.0
REMARK CAVERDOCK TUNNEL: 64     -4.5      2.7     65.4
REMARK  9 active torsions:
REMARK  status: ('A' for Active; 'I' for Inactive)
REMARK    1  A    between atoms: O1_1  and  C2_2 
REMARK    2  A    between atoms: C2_2  and  C3_3 
REMARK    3  A    between atoms: C8_8  and  C9_9 
REMARK    4  A    between atoms: N16_16  and  C17_17 
REMARK    5  A    between atoms: C17_17  and  C18_18 
REMARK    6  A    between atoms: C18_18  and  C19_19 
REMARK    7  A    between atoms: C19_19  and  C20_20 
REMARK    8  A    between atoms: C20_20  and  C21_21 
REMARK    9  A    between atoms: C20_20  and  C28_28 
ROOT
ATOM      1  C2  ZIN A   1      32.243   3.083  30.680  0.00  0.00     0.088 C 
ATOM      2  C14 ZIN A   1      31.450   4.161  29.934  0.00  0.00     0.073 C 
ATOM      3  C15 ZIN A   1      29.954   3.867  30.064  0.00  0.00     0.276 C 
ATOM      4  N16 ZIN A   1      29.579   3.852  31.484  0.00  0.00     0.088 N 
ATOM      5  C35 ZIN A   1      30.293   2.795  32.210  0.00  0.00     0.276 C 
ATOM      6  C36 ZIN A   1      31.799   3.057  32.144  0.00  0.00     0.073 C 
ENDROOT
BRANCH   4   7
ATOM      7  C17 ZIN A   1      28.125   3.711  31.642  0.00  0.00     0.272 C 
BRANCH   7   8
ATOM      8  C18 ZIN A   1      27.825   2.944  32.932  0.00  0.00     0.031 C 
BRANCH   8   9
ATOM      9  C19 ZIN A   1      28.228   1.478  32.759  0.00  0.00     0.016 C 
BRANCH   9  10
ATOM     10  C20 ZIN A   1      27.071   0.701  32.127  0.00  0.00     0.051 C 
BRANCH  10  11
ATOM     11  C21 ZIN A   1      27.425   0.340  30.708  0.00  0.00    -0.049 A 
ATOM     12  C27 ZIN A   1      26.780   0.960  29.655  0.00  0.00     0.011 A 
ATOM     13  C26 ZIN A   1      27.108   0.633  28.353  0.00  0.00     0.043 A 
ATOM     14  C24 ZIN A   1      28.077  -0.324  28.104  0.00  0.00     0.116 A 
ATOM     15  C23 ZIN A   1      28.719  -0.949  29.160  0.00  0.00     0.043 A 
ATOM     16  F25 ZIN A   1      28.395  -0.649  26.831  0.00  0.00    -0.206 F 
ATOM     17  C22 ZIN A   1      28.393  -0.617  30.461  0.00  0.00     0.011 A 
ENDBRANCH  10  11
BRANCH  10  18
ATOM     18  C28 ZIN A   1      26.819  -0.556  32.918  0.00  0.00    -0.049 A 
ATOM     19  C34 ZIN A   1      25.732  -1.356  32.616  0.00  0.00     0.011 A 
ATOM     20  C33 ZIN A   1      25.503  -2.512  33.337  0.00  0.00     0.043 A 
ATOM     21  C31 ZIN A   1      26.355  -2.864  34.370  0.00  0.00     0.116 A 
ATOM     22  C30 ZIN A   1      27.440  -2.059  34.676  0.00  0.00     0.043 A 
ATOM     23  F32 ZIN A   1      26.130  -3.991  35.079  0.00  0.00    -0.206 F 
ATOM     24  C29 ZIN A   1      27.671  -0.905  33.950  0.00  0.00     0.011 A 
ENDBRANCH  10  18
ENDBRANCH   9  10
ENDBRANCH   8   9
ENDBRANCH   7   8
ENDBRANCH   4   7
BRANCH   1  25
ATOM     25  O1  ZIN A   1      31.997   1.809  30.082  0.00  0.00    -0.385 OA
ATOM     26  H37 ZIN A   1      32.342   1.723  29.183  0.00  0.00     0.211 HD
ENDBRANCH   1  25
BRANCH   1  27
ATOM     27  C3  ZIN A   1      33.715   3.399  30.605  0.00  0.00    -0.023 A 
ATOM     28  C13 ZIN A   1      34.241   4.425  31.367  0.00  0.00     0.028 A 
ATOM     29  C8  ZIN A   1      35.592   4.711  31.304  0.00  0.00     0.070 A 
ATOM     30  C6  ZIN A   1      36.416   3.977  30.469  0.00  0.00     0.049 A 
ATOM     31  C5  ZIN A   1      35.888   2.953  29.702  0.00  0.00     0.025 A 
ATOM     32 Cl7  ZIN A   1      38.112   4.340  30.382  0.00  0.00    -0.083 Cl
ATOM     33  C4  ZIN A   1      34.538   2.664  29.772  0.00  0.00     0.012 A 
BRANCH  29  34
ATOM     34  C9  ZIN A   1      36.166   5.827  32.138  0.00  0.00     0.419 C 
ATOM     35  F10 ZIN A   1      35.545   5.839  33.391  0.00  0.00    -0.166 F 
ATOM     36  F11 ZIN A   1      37.542   5.626  32.302  0.00  0.00    -0.166 F 
ATOM     37  F12 ZIN A   1      35.947   7.049  31.496  0.00  0.00    -0.166 F 
ENDBRANCH  29  34
ENDBRANCH   1  27
TORSDOF 9
ENDMDL
MODEL 66
REMARK CAVERDOCK RESULT:      -4.1      0.000      0.000
REMARK CAVERDOCK CONSTRAINTS:       0.0      0.0      0.0      0.0
REMARK CAVERDOCK TUNNEL: 65     -4.1      2.6     66.6
REMARK  9 active torsions:
REMARK  status: ('A' for Active; 'I' for Inactive)
REMARK    1  A    between atoms: O1_1  and  C2_2 
REMARK    2  A    between atoms: C2_2  and  C3_3 
REMARK    3  A    between atoms: C8_8  and  C9_9 
REMARK    4  A    between atoms: N16_16  and  C17_17 
REMARK    5  A    between atoms: C17_17  and  C18_18 
REMARK    6  A    between atoms: C18_18  and  C19_19 
REMARK    7  A    between atoms: C19_19  and  C20_20 
REMARK    8  A    between atoms: C20_20  and  C21_21 
REMARK    9  A    between atoms: C20_20  and  C28_28 
ROOT
ATOM      1  C2  ZIN A   1      32.119   3.047  30.651  0.00  0.00     0.088 C 
ATOM      2  C14 ZIN A   1      31.296   4.108  29.914  0.00  0.00     0.073 C 
ATOM      3  C15 ZIN A   1      29.809   3.777  30.051  0.00  0.00     0.276 C 
ATOM      4  N16 ZIN A   1      29.441   3.748  31.472  0.00  0.00     0.088 N 
ATOM      5  C35 ZIN A   1      30.185   2.705  32.190  0.00  0.00     0.276 C 
ATOM      6  C36 ZIN A   1      31.683   3.003  32.118  0.00  0.00     0.073 C 
ENDROOT
BRANCH   4   7
ATOM      7  C17 ZIN A   1      27.992   3.571  31.637  0.00  0.00     0.272 C 
BRANCH   7   8
ATOM      8  C18 ZIN A   1      27.723   2.684  32.855  0.00  0.00     0.031 C 
BRANCH   8   9
ATOM      9  C19 ZIN A   1      26.883   1.477  32.432  0.00  0.00     0.016 C 
BRANCH   9  10
ATOM     10  C20 ZIN A   1      27.797   0.266  32.228  0.00  0.00     0.051 C 
BRANCH  10  11
ATOM     11  C21 ZIN A   1      27.174  -0.947  32.869  0.00  0.00    -0.049 A 
ATOM     12  C27 ZIN A   1      26.018  -1.489  32.340  0.00  0.00     0.011 A 
ATOM     13  C26 ZIN A   1      25.448  -2.605  32.923  0.00  0.00     0.043 A 
ATOM     14  C24 ZIN A   1      26.030  -3.173  34.044  0.00  0.00     0.116 A 
ATOM     15  C23 ZIN A   1      27.184  -2.625  34.576  0.00  0.00     0.043 A 
ATOM     16  F25 ZIN A   1      25.470  -4.261  34.618  0.00  0.00    -0.206 F 
ATOM     17  C22 ZIN A   1      27.756  -1.513  33.988  0.00  0.00     0.011 A 
ENDBRANCH  10  11
BRANCH  10  18
ATOM     18  C28 ZIN A   1      27.980   0.018  30.753  0.00  0.00    -0.049 A 
ATOM     19  C34 ZIN A   1      29.218  -0.357  30.264  0.00  0.00     0.011 A 
ATOM     20  C33 ZIN A   1      29.387  -0.590  28.913  0.00  0.00     0.043 A 
ATOM     21  C31 ZIN A   1      28.318  -0.438  28.047  0.00  0.00     0.116 A 
ATOM     22  C30 ZIN A   1      27.079  -0.057  28.536  0.00  0.00     0.043 A 
ATOM     23  F32 ZIN A   1      28.481  -0.660  26.725  0.00  0.00    -0.206 F 
ATOM     24  C29 ZIN A   1      26.912   0.171  29.889  0.00  0.00     0.011 A 
ENDBRANCH  10  18
ENDBRANCH   9  10
ENDBRANCH   8   9
ENDBRANCH   7   8
ENDBRANCH   4   7
BRANCH   1  25
ATOM     25  O1  ZIN A   1      31.901   1.770  30.049  0.00  0.00    -0.385 OA
ATOM     26  H37 ZIN A   1      30.969   1.532  29.955  0.00  0.00     0.211 HD
ENDBRANCH   1  25
BRANCH   1  27
ATOM     27  C3  ZIN A   1      33.583   3.398  30.570  0.00  0.00    -0.023 A 
ATOM     28  C13 ZIN A   1      34.097   4.402  31.369  0.00  0.00     0.028 A 
ATOM     29  C8  ZIN A   1      35.441   4.721  31.300  0.00  0.00     0.070 A 
ATOM     30  C6  ZIN A   1      36.268   4.042  30.422  0.00  0.00     0.049 A 
ATOM     31  C5  ZIN A   1      35.751   3.041  29.619  0.00  0.00     0.025 A 
ATOM     32 Cl7  ZIN A   1      37.954   4.447  30.329  0.00  0.00    -0.083 Cl
ATOM     33  C4  ZIN A   1      34.409   2.720  29.694  0.00  0.00     0.012 A 
BRANCH  29  34
ATOM     34  C9  ZIN A   1      36.002   5.812  32.174  0.00  0.00     0.419 C 
ATOM     35  F10 ZIN A   1      35.203   5.954  33.313  0.00  0.00    -0.166 F 
ATOM     36  F11 ZIN A   1      37.306   5.477  32.559  0.00  0.00    -0.166 F 
ATOM     37  F12 ZIN A   1      36.021   7.016  31.464  0.00  0.00    -0.166 F 
ENDBRANCH  29  34
ENDBRANCH   1  27
TORSDOF 9
ENDMDL
MODEL 67
REMARK CAVERDOCK RESULT:      -4.8      0.000      0.000
REMARK CAVERDOCK CONSTRAINTS:       0.0      0.0      0.0      0.0
REMARK CAVERDOCK TUNNEL: 66     -4.8      2.7     67.1
REMARK  9 active torsions:
REMARK  status: ('A' for Active; 'I' for Inactive)
REMARK    1  A    between atoms: O1_1  and  C2_2 
REMARK    2  A    between atoms: C2_2  and  C3_3 
REMARK    3  A    between atoms: C8_8  and  C9_9 
REMARK    4  A    between atoms: N16_16  and  C17_17 
REMARK    5  A    between atoms: C17_17  and  C18_18 
REMARK    6  A    between atoms: C18_18  and  C19_19 
REMARK    7  A    between atoms: C19_19  and  C20_20 
REMARK    8  A    between atoms: C20_20  and  C21_21 
REMARK    9  A    between atoms: C20_20  and  C28_28 
ROOT
ATOM      1  C2  ZIN A   1      31.710   3.212  30.682  0.00  0.00     0.088 C 
ATOM      2  C14 ZIN A   1      30.960   4.499  30.328  0.00  0.00     0.073 C 
ATOM      3  C15 ZIN A   1      29.454   4.249  30.428  0.00  0.00     0.276 C 
ATOM      4  N16 ZIN A   1      29.118   3.824  31.793  0.00  0.00     0.088 N 
ATOM      5  C35 ZIN A   1      29.790   2.565  32.138  0.00  0.00     0.276 C 
ATOM      6  C36 ZIN A   1      31.306   2.765  32.088  0.00  0.00     0.073 C 
ENDROOT
BRANCH   4   7
ATOM      7  C17 ZIN A   1      27.663   3.709  31.964  0.00  0.00     0.272 C 
BRANCH   7   8
ATOM      8  C18 ZIN A   1      27.143   2.535  31.131  0.00  0.00     0.031 C 
BRANCH   8   9
ATOM      9  C19 ZIN A   1      26.699   1.405  32.061  0.00  0.00     0.016 C 
BRANCH   9  10
ATOM     10  C20 ZIN A   1      26.305   0.183  31.228  0.00  0.00     0.051 C 
BRANCH  10  11
ATOM     11  C21 ZIN A   1      27.275   0.019  30.087  0.00  0.00    -0.049 A 
ATOM     12  C27 ZIN A   1      28.585  -0.340  30.340  0.00  0.00     0.011 A 
ATOM     13  C26 ZIN A   1      29.475  -0.495  29.294  0.00  0.00     0.043 A 
ATOM     14  C24 ZIN A   1      29.055  -0.281  27.992  0.00  0.00     0.116 A 
ATOM     15  C23 ZIN A   1      27.744   0.084  27.740  0.00  0.00     0.043 A 
ATOM     16  F25 ZIN A   1      29.925  -0.428  26.969  0.00  0.00    -0.206 F 
ATOM     17  C22 ZIN A   1      26.855   0.234  28.787  0.00  0.00     0.011 A 
ENDBRANCH  10  11
BRANCH  10  18
ATOM     18  C28 ZIN A   1      26.338  -1.048  32.096  0.00  0.00    -0.049 A 
ATOM     19  C34 ZIN A   1      25.937  -2.267  31.581  0.00  0.00     0.011 A 
ATOM     20  C33 ZIN A   1      25.971  -3.398  32.374  0.00  0.00     0.043 A 
ATOM     21  C31 ZIN A   1      26.397  -3.309  33.688  0.00  0.00     0.116 A 
ATOM     22  C30 ZIN A   1      26.793  -2.086  34.206  0.00  0.00     0.043 A 
ATOM     23  F32 ZIN A   1      26.427  -4.412  34.466  0.00  0.00    -0.206 F 
ATOM     24  C29 ZIN A   1      26.763  -0.957  33.408  0.00  0.00     0.011 A 
ENDBRANCH  10  18
ENDBRANCH   9  10
ENDBRANCH   8   9
ENDBRANCH   7   8
ENDBRANCH   4   7
BRANCH   1  25
ATOM     25  O1  ZIN A   1      31.377   2.190  29.740  0.00  0.00    -0.385 OA
ATOM     26  H37 ZIN A   1      32.095   1.566  29.564  0.00  0.00     0.211 HD
ENDBRANCH   1  25
BRANCH   1  27
ATOM     27  C3  ZIN A   1      33.196   3.466  30.642  0.00  0.00    -0.023 A 
ATOM     28  C13 ZIN A   1      33.755   4.422  31.470  0.00  0.00     0.028 A 
ATOM     29  C8  ZIN A   1      35.118   4.652  31.437  0.00  0.00     0.070 A 
ATOM     30  C6  ZIN A   1      35.921   3.934  30.569  0.00  0.00     0.049 A 
ATOM     31  C5  ZIN A   1      35.359   2.981  29.737  0.00  0.00     0.025 A 
ATOM     32 Cl7  ZIN A   1      37.631   4.228  30.522  0.00  0.00    -0.083 Cl
ATOM     33  C4  ZIN A   1      33.998   2.748  29.774  0.00  0.00     0.012 A 
BRANCH  29  34
ATOM     34  C9  ZIN A   1      35.728   5.690  32.343  0.00  0.00     0.419 C 
ATOM     35  F10 ZIN A   1      37.123   5.621  32.259  0.00  0.00    -0.166 F 
ATOM     36  F11 ZIN A   1      35.300   6.963  31.949  0.00  0.00    -0.166 F 
ATOM     37  F12 ZIN A   1      35.328   5.451  33.662  0.00  0.00    -0.166 F 
ENDBRANCH  29  34
ENDBRANCH   1  27
TORSDOF 9
ENDMDL
MODEL 68
REMARK CAVERDOCK RESULT:      -5.4      0.000      0.000
REMARK CAVERDOCK CONSTRAINTS:       0.0      0.0      0.0      0.0
REMARK CAVERDOCK TUNNEL: 67     -5.4      2.7     68.7
REMARK  9 active torsions:
REMARK  status: ('A' for Active; 'I' for Inactive)
REMARK    1  A    between atoms: O1_1  and  C2_2 
REMARK    2  A    between atoms: C2_2  and  C3_3 
REMARK    3  A    between atoms: C8_8  and  C9_9 
REMARK    4  A    between atoms: N16_16  and  C17_17 
REMARK    5  A    between atoms: C17_17  and  C18_18 
REMARK    6  A    between atoms: C18_18  and  C19_19 
REMARK    7  A    between atoms: C19_19  and  C20_20 
REMARK    8  A    between atoms: C20_20  and  C21_21 
REMARK    9  A    between atoms: C20_20  and  C28_28 
ROOT
ATOM      1  C2  ZIN A   1      31.572   3.124  30.734  0.00  0.00     0.088 C 
ATOM      2  C14 ZIN A   1      30.765   4.322  30.227  0.00  0.00     0.073 C 
ATOM      3  C15 ZIN A   1      29.272   4.015  30.355  0.00  0.00     0.276 C 
ATOM      4  N16 ZIN A   1      28.946   3.741  31.760  0.00  0.00     0.088 N 
ATOM      5  C35 ZIN A   1      29.674   2.566  32.254  0.00  0.00     0.276 C 
ATOM      6  C36 ZIN A   1      31.179   2.830  32.183  0.00  0.00     0.073 C 
ENDROOT
BRANCH   4   7
ATOM      7  C17 ZIN A   1      27.497   3.579  31.942  0.00  0.00     0.272 C 
BRANCH   7   8
ATOM      8  C18 ZIN A   1      27.019   2.354  31.158  0.00  0.00     0.031 C 
BRANCH   8   9
ATOM      9  C19 ZIN A   1      26.532   1.282  32.134  0.00  0.00     0.016 C 
BRANCH   9  10
ATOM     10  C20 ZIN A   1      26.278  -0.022  31.374  0.00  0.00     0.051 C 
BRANCH  10  11
ATOM     11  C21 ZIN A   1      27.233  -0.120  30.213  0.00  0.00    -0.049 A 
ATOM     12  C27 ZIN A   1      28.552  -0.469  30.430  0.00  0.00     0.011 A 
ATOM     13  C26 ZIN A   1      29.427  -0.565  29.365  0.00  0.00     0.043 A 
ATOM     14  C24 ZIN A   1      28.984  -0.300  28.080  0.00  0.00     0.116 A 
ATOM     15  C23 ZIN A   1      27.664   0.055  27.864  0.00  0.00     0.043 A 
ATOM     16  F25 ZIN A   1      29.840  -0.388  27.038  0.00  0.00    -0.206 F 
ATOM     17  C22 ZIN A   1      26.789   0.144  28.930  0.00  0.00     0.011 A 
ENDBRANCH  10  11
BRANCH  10  18
ATOM     18  C28 ZIN A   1      26.491  -1.192  32.300  0.00  0.00    -0.049 A 
ATOM     19  C34 ZIN A   1      27.248  -1.036  33.447  0.00  0.00     0.011 A 
ATOM     20  C33 ZIN A   1      27.441  -2.106  34.299  0.00  0.00     0.043 A 
ATOM     21  C31 ZIN A   1      26.884  -3.338  34.000  0.00  0.00     0.116 A 
ATOM     22  C30 ZIN A   1      26.131  -3.495  32.848  0.00  0.00     0.043 A 
ATOM     23  F32 ZIN A   1      27.075  -4.386  34.829  0.00  0.00    -0.206 F 
ATOM     24  C29 ZIN A   1      25.936  -2.422  31.999  0.00  0.00     0.011 A 
ENDBRANCH  10  18
ENDBRANCH   9  10
ENDBRANCH   8   9
ENDBRANCH   7   8
ENDBRANCH   4   7
BRANCH   1  25
ATOM     25  O1  ZIN A   1      31.294   1.982  29.921  0.00  0.00    -0.385 OA
ATOM     26  H37 ZIN A   1      31.813   1.941  29.107  0.00  0.00     0.211 HD
ENDBRANCH   1  25
BRANCH   1  27
ATOM     27  C3  ZIN A   1      33.045   3.442  30.666  0.00  0.00    -0.023 A 
ATOM     28  C13 ZIN A   1      33.586   4.392  31.512  0.00  0.00     0.028 A 
ATOM     29  C8  ZIN A   1      34.936   4.681  31.453  0.00  0.00     0.070 A 
ATOM     30  C6  ZIN A   1      35.745   4.026  30.540  0.00  0.00     0.049 A 
ATOM     31  C5  ZIN A   1      35.201   3.079  29.690  0.00  0.00     0.025 A 
ATOM     32 Cl7  ZIN A   1      37.440   4.393  30.461  0.00  0.00    -0.083 Cl
ATOM     33  C4  ZIN A   1      33.852   2.787  29.754  0.00  0.00     0.012 A 
BRANCH  29  34
ATOM     34  C9  ZIN A   1      35.527   5.713  32.379  0.00  0.00     0.419 C 
ATOM     35  F10 ZIN A   1      36.848   5.976  32.001  0.00  0.00    -0.166 F 
ATOM     36  F11 ZIN A   1      34.776   6.891  32.304  0.00  0.00    -0.166 F 
ATOM     37  F12 ZIN A   1      35.505   5.229  33.691  0.00  0.00    -0.166 F 
ENDBRANCH  29  34
ENDBRANCH   1  27
TORSDOF 9
ENDMDL
MODEL 69
REMARK CAVERDOCK RESULT:      -5.8      0.000      0.000
REMARK CAVERDOCK CONSTRAINTS:       0.0      0.0      0.0      0.0
REMARK CAVERDOCK TUNNEL: 68     -5.8      2.8     69.7
REMARK  9 active torsions:
REMARK  status: ('A' for Active; 'I' for Inactive)
REMARK    1  A    between atoms: O1_1  and  C2_2 
REMARK    2  A    between atoms: C2_2  and  C3_3 
REMARK    3  A    between atoms: C8_8  and  C9_9 
REMARK    4  A    between atoms: N16_16  and  C17_17 
REMARK    5  A    between atoms: C17_17  and  C18_18 
REMARK    6  A    between atoms: C18_18  and  C19_19 
REMARK    7  A    between atoms: C19_19  and  C20_20 
REMARK    8  A    between atoms: C20_20  and  C21_21 
REMARK    9  A    between atoms: C20_20  and  C28_28 
ROOT
ATOM      1  C2  ZIN A   1      31.559   2.944  30.740  0.00  0.00     0.088 C 
ATOM      2  C14 ZIN A   1      30.742   4.021  30.020  0.00  0.00     0.073 C 
ATOM      3  C15 ZIN A   1      29.254   3.690  30.140  0.00  0.00     0.276 C 
ATOM      4  N16 ZIN A   1      28.877   3.631  31.558  0.00  0.00     0.088 N 
ATOM      5  C35 ZIN A   1      29.614   2.572  32.259  0.00  0.00     0.276 C 
ATOM      6  C36 ZIN A   1      31.114   2.869  32.202  0.00  0.00     0.073 C 
ENDROOT
BRANCH   4   7
ATOM      7  C17 ZIN A   1      27.426   3.452  31.710  0.00  0.00     0.272 C 
BRANCH   7   8
ATOM      8  C18 ZIN A   1      27.114   1.967  31.907  0.00  0.00     0.031 C 
BRANCH   8   9
ATOM      9  C19 ZIN A   1      25.764   1.640  31.263  0.00  0.00     0.016 C 
BRANCH   9  10
ATOM     10  C20 ZIN A   1      25.806   0.224  30.684  0.00  0.00     0.051 C 
BRANCH  10  11
ATOM     11  C21 ZIN A   1      26.965   0.106  29.728  0.00  0.00    -0.049 A 
ATOM     12  C27 ZIN A   1      27.041   0.940  28.629  0.00  0.00     0.011 A 
ATOM     13  C26 ZIN A   1      28.107   0.836  27.755  0.00  0.00     0.043 A 
ATOM     14  C24 ZIN A   1      29.092  -0.111  27.976  0.00  0.00     0.116 A 
ATOM     15  C23 ZIN A   1      29.012  -0.949  29.074  0.00  0.00     0.043 A 
ATOM     16  F25 ZIN A   1      30.132  -0.217  27.119  0.00  0.00    -0.206 F 
ATOM     17  C22 ZIN A   1      27.948  -0.840  29.950  0.00  0.00     0.011 A 
ENDBRANCH  10  11
BRANCH  10  18
ATOM     18  C28 ZIN A   1      25.974  -0.771  31.803  0.00  0.00    -0.049 A 
ATOM     19  C34 ZIN A   1      25.669  -2.104  31.594  0.00  0.00     0.011 A 
ATOM     20  C33 ZIN A   1      25.827  -3.018  32.617  0.00  0.00     0.043 A 
ATOM     21  C31 ZIN A   1      26.281  -2.598  33.856  0.00  0.00     0.116 A 
ATOM     22  C30 ZIN A   1      26.581  -1.263  34.067  0.00  0.00     0.043 A 
ATOM     23  F32 ZIN A   1      26.432  -3.490  34.859  0.00  0.00    -0.206 F 
ATOM     24  C29 ZIN A   1      26.426  -0.350  33.040  0.00  0.00     0.011 A 
ENDBRANCH  10  18
ENDBRANCH   9  10
ENDBRANCH   8   9
ENDBRANCH   7   8
ENDBRANCH   4   7
BRANCH   1  25
ATOM     25  O1  ZIN A   1      31.344   1.680  30.109  0.00  0.00    -0.385 OA
ATOM     26  H37 ZIN A   1      31.286   0.937  30.725  0.00  0.00     0.211 HD
ENDBRANCH   1  25
BRANCH   1  27
ATOM     27  C3  ZIN A   1      33.024   3.295  30.676  0.00  0.00    -0.023 A 
ATOM     28  C13 ZIN A   1      33.536   4.274  31.507  0.00  0.00     0.028 A 
ATOM     29  C8  ZIN A   1      34.880   4.592  31.453  0.00  0.00     0.070 A 
ATOM     30  C6  ZIN A   1      35.711   3.938  30.560  0.00  0.00     0.049 A 
ATOM     31  C5  ZIN A   1      35.196   2.962  29.725  0.00  0.00     0.025 A 
ATOM     32 Cl7  ZIN A   1      37.397   4.343  30.486  0.00  0.00    -0.083 Cl
ATOM     33  C4  ZIN A   1      33.853   2.641  29.784  0.00  0.00     0.012 A 
BRANCH  29  34
ATOM     34  C9  ZIN A   1      35.440   5.655  32.362  0.00  0.00     0.419 C 
ATOM     35  F10 ZIN A   1      34.633   6.796  32.297  0.00  0.00    -0.166 F 
ATOM     36  F11 ZIN A   1      35.467   5.178  33.677  0.00  0.00    -0.166 F 
ATOM     37  F12 ZIN A   1      36.738   5.979  31.957  0.00  0.00    -0.166 F 
ENDBRANCH  29  34
ENDBRANCH   1  27
TORSDOF 9
ENDMDL
MODEL 70
REMARK CAVERDOCK RESULT:      -5.8      0.000      0.000
REMARK CAVERDOCK CONSTRAINTS:       0.0      0.0      0.0      0.0
REMARK CAVERDOCK TUNNEL: 69     -5.8      2.8     70.5
REMARK  9 active torsions:
REMARK  status: ('A' for Active; 'I' for Inactive)
REMARK    1  A    between atoms: O1_1  and  C2_2 
REMARK    2  A    between atoms: C2_2  and  C3_3 
REMARK    3  A    between atoms: C8_8  and  C9_9 
REMARK    4  A    between atoms: N16_16  and  C17_17 
REMARK    5  A    between atoms: C17_17  and  C18_18 
REMARK    6  A    between atoms: C18_18  and  C19_19 
REMARK    7  A    between atoms: C19_19  and  C20_20 
REMARK    8  A    between atoms: C20_20  and  C21_21 
REMARK    9  A    between atoms: C20_20  and  C28_28 
ROOT
ATOM      1  C2  ZIN A   1      31.501   2.946  30.570  0.00  0.00     0.088 C 
ATOM      2  C14 ZIN A   1      30.711   4.131  30.008  0.00  0.00     0.073 C 
ATOM      3  C15 ZIN A   1      29.217   3.799  30.035  0.00  0.00     0.276 C 
ATOM      4  N16 ZIN A   1      28.802   3.520  31.416  0.00  0.00     0.088 N 
ATOM      5  C35 ZIN A   1      29.514   2.357  31.959  0.00  0.00     0.276 C 
ATOM      6  C36 ZIN A   1      31.016   2.646  31.990  0.00  0.00     0.073 C 
ENDROOT
BRANCH   4   7
ATOM      7  C17 ZIN A   1      27.347   3.333  31.499  0.00  0.00     0.272 C 
BRANCH   7   8
ATOM      8  C18 ZIN A   1      27.042   1.911  31.974  0.00  0.00     0.031 C 
BRANCH   8   9
ATOM      9  C19 ZIN A   1      25.694   1.461  31.406  0.00  0.00     0.016 C 
BRANCH   9  10
ATOM     10  C20 ZIN A   1      25.828   0.048  30.834  0.00  0.00     0.051 C 
BRANCH  10  11
ATOM     11  C21 ZIN A   1      26.923   0.027  29.800  0.00  0.00    -0.049 A 
ATOM     12  C27 ZIN A   1      27.938  -0.907  29.887  0.00  0.00     0.011 A 
ATOM     13  C26 ZIN A   1      28.940  -0.931  28.936  0.00  0.00     0.043 A 
ATOM     14  C24 ZIN A   1      28.932  -0.012  27.900  0.00  0.00     0.116 A 
ATOM     15  C23 ZIN A   1      27.918   0.927  27.817  0.00  0.00     0.043 A 
ATOM     16  F25 ZIN A   1      29.914  -0.030  26.973  0.00  0.00    -0.206 F 
ATOM     17  C22 ZIN A   1      26.914   0.945  28.766  0.00  0.00     0.011 A 
ENDBRANCH  10  11
BRANCH  10  18
ATOM     18  C28 ZIN A   1      26.167  -0.913  31.945  0.00  0.00    -0.049 A 
ATOM     19  C34 ZIN A   1      26.026  -2.274  31.747  0.00  0.00     0.011 A 
ATOM     20  C33 ZIN A   1      26.341  -3.157  32.762  0.00  0.00     0.043 A 
ATOM     21  C31 ZIN A   1      26.789  -2.677  33.982  0.00  0.00     0.116 A 
ATOM     22  C30 ZIN A   1      26.925  -1.313  34.181  0.00  0.00     0.043 A 
ATOM     23  F32 ZIN A   1      27.093  -3.538  34.977  0.00  0.00    -0.206 F 
ATOM     24  C29 ZIN A   1      26.613  -0.432  33.162  0.00  0.00     0.011 A 
ENDBRANCH  10  18
ENDBRANCH   9  10
ENDBRANCH   8   9
ENDBRANCH   7   8
ENDBRANCH   4   7
BRANCH   1  25
ATOM     25  O1  ZIN A   1      31.297   1.800  29.742  0.00  0.00    -0.385 OA
ATOM     26  H37 ZIN A   1      30.745   1.116  30.145  0.00  0.00     0.211 HD
ENDBRANCH   1  25
BRANCH   1  27
ATOM     27  C3  ZIN A   1      32.969   3.289  30.601  0.00  0.00    -0.023 A 
ATOM     28  C13 ZIN A   1      33.435   4.256  31.473  0.00  0.00     0.028 A 
ATOM     29  C8  ZIN A   1      34.781   4.566  31.506  0.00  0.00     0.070 A 
ATOM     30  C6  ZIN A   1      35.662   3.918  30.658  0.00  0.00     0.049 A 
ATOM     31  C5  ZIN A   1      35.194   2.954  29.782  0.00  0.00     0.025 A 
ATOM     32 Cl7  ZIN A   1      37.352   4.313  30.693  0.00  0.00    -0.083 Cl
ATOM     33  C4  ZIN A   1      33.849   2.640  29.754  0.00  0.00     0.012 A 
BRANCH  29  34
ATOM     34  C9  ZIN A   1      35.289   5.616  32.460  0.00  0.00     0.419 C 
ATOM     35  F10 ZIN A   1      34.433   6.722  32.434  0.00  0.00    -0.166 F 
ATOM     36  F11 ZIN A   1      35.330   5.089  33.755  0.00  0.00    -0.166 F 
ATOM     37  F12 ZIN A   1      36.574   6.012  32.076  0.00  0.00    -0.166 F 
ENDBRANCH  29  34
ENDBRANCH   1  27
TORSDOF 9
ENDMDL
MODEL 71
REMARK CAVERDOCK RESULT:      -5.9      0.000      0.000
REMARK CAVERDOCK CONSTRAINTS:       0.0      0.0      0.0      0.0
REMARK CAVERDOCK TUNNEL: 70     -5.9      2.8     71.5
REMARK  9 active torsions:
REMARK  status: ('A' for Active; 'I' for Inactive)
REMARK    1  A    between atoms: O1_1  and  C2_2 
REMARK    2  A    between atoms: C2_2  and  C3_3 
REMARK    3  A    between atoms: C8_8  and  C9_9 
REMARK    4  A    between atoms: N16_16  and  C17_17 
REMARK    5  A    between atoms: C17_17  and  C18_18 
REMARK    6  A    between atoms: C18_18  and  C19_19 
REMARK    7  A    between atoms: C19_19  and  C20_20 
REMARK    8  A    between atoms: C20_20  and  C21_21 
REMARK    9  A    between atoms: C20_20  and  C28_28 
ROOT
ATOM      1  C2  ZIN A   1      31.409   3.289  31.259  0.00  0.00     0.088 C 
ATOM      2  C14 ZIN A   1      30.553   4.288  30.476  0.00  0.00     0.073 C 
ATOM      3  C15 ZIN A   1      29.137   3.728  30.322  0.00  0.00     0.276 C 
ATOM      4  N16 ZIN A   1      28.556   3.493  31.650  0.00  0.00     0.088 N 
ATOM      5  C35 ZIN A   1      29.335   2.502  32.403  0.00  0.00     0.276 C 
ATOM      6  C36 ZIN A   1      30.756   3.025  32.618  0.00  0.00     0.073 C 
ENDROOT
BRANCH   4   7
ATOM      7  C17 ZIN A   1      27.148   3.086  31.543  0.00  0.00     0.272 C 
BRANCH   7   8
ATOM      8  C18 ZIN A   1      27.017   1.604  31.903  0.00  0.00     0.031 C 
BRANCH   8   9
ATOM      9  C19 ZIN A   1      25.697   1.060  31.352  0.00  0.00     0.016 C 
BRANCH   9  10
ATOM     10  C20 ZIN A   1      25.930  -0.327  30.747  0.00  0.00     0.051 C 
BRANCH  10  11
ATOM     11  C21 ZIN A   1      27.067  -0.259  29.760  0.00  0.00    -0.049 A 
ATOM     12  C27 ZIN A   1      26.820   0.091  28.446  0.00  0.00     0.011 A 
ATOM     13  C26 ZIN A   1      27.862   0.158  27.541  0.00  0.00     0.043 A 
ATOM     14  C24 ZIN A   1      29.152  -0.135  27.949  0.00  0.00     0.116 A 
ATOM     15  C23 ZIN A   1      29.397  -0.491  29.264  0.00  0.00     0.043 A 
ATOM     16  F25 ZIN A   1      30.172  -0.075  27.064  0.00  0.00    -0.206 F 
ATOM     17  C22 ZIN A   1      28.354  -0.553  30.169  0.00  0.00     0.011 A 
ENDBRANCH  10  11
BRANCH  10  18
ATOM     18  C28 ZIN A   1      26.275  -1.301  31.844  0.00  0.00    -0.049 A 
ATOM     19  C34 ZIN A   1      26.209  -2.662  31.604  0.00  0.00     0.011 A 
ATOM     20  C33 ZIN A   1      26.529  -3.556  32.607  0.00  0.00     0.043 A 
ATOM     21  C31 ZIN A   1      26.905  -3.091  33.856  0.00  0.00     0.116 A 
ATOM     22  C30 ZIN A   1      26.966  -1.728  34.096  0.00  0.00     0.043 A 
ATOM     23  F32 ZIN A   1      27.214  -3.964  34.839  0.00  0.00    -0.206 F 
ATOM     24  C29 ZIN A   1      26.650  -0.835  33.090  0.00  0.00     0.011 A 
ENDBRANCH  10  18
ENDBRANCH   9  10
ENDBRANCH   8   9
ENDBRANCH   7   8
ENDBRANCH   4   7
BRANCH   1  25
ATOM     25  O1  ZIN A   1      31.504   2.064  30.529  0.00  0.00    -0.385 OA
ATOM     26  H37 ZIN A   1      31.076   1.313  30.961  0.00  0.00     0.211 HD
ENDBRANCH   1  25
BRANCH   1  27
ATOM     27  C3  ZIN A   1      32.789   3.860  31.466  0.00  0.00    -0.023 A 
ATOM     28  C13 ZIN A   1      33.802   3.559  30.574  0.00  0.00     0.028 A 
ATOM     29  C8  ZIN A   1      35.066   4.086  30.760  0.00  0.00     0.070 A 
ATOM     30  C6  ZIN A   1      35.320   4.907  31.844  0.00  0.00     0.049 A 
ATOM     31  C5  ZIN A   1      34.307   5.203  32.740  0.00  0.00     0.025 A 
ATOM     32 Cl7  ZIN A   1      36.909   5.564  32.083  0.00  0.00    -0.083 Cl
ATOM     33  C4  ZIN A   1      33.043   4.680  32.549  0.00  0.00     0.012 A 
BRANCH  29  34
ATOM     34  C9  ZIN A   1      36.168   3.762  29.785  0.00  0.00     0.419 C 
ATOM     35  F10 ZIN A   1      37.284   3.289  30.483  0.00  0.00    -0.166 F 
ATOM     36  F11 ZIN A   1      35.726   2.780  28.891  0.00  0.00    -0.166 F 
ATOM     37  F12 ZIN A   1      36.516   4.916  29.075  0.00  0.00    -0.166 F 
ENDBRANCH  29  34
ENDBRANCH   1  27
TORSDOF 9
ENDMDL
MODEL 72
REMARK CAVERDOCK RESULT:      -6.1      0.000      0.000
REMARK CAVERDOCK CONSTRAINTS:       0.0      0.0      0.0      0.0
REMARK CAVERDOCK TUNNEL: 71     -6.1      2.9    72.12
REMARK  9 active torsions:
REMARK  status: ('A' for Active; 'I' for Inactive)
REMARK    1  A    between atoms: O1_1  and  C2_2 
REMARK    2  A    between atoms: C2_2  and  C3_3 
REMARK    3  A    between atoms: C8_8  and  C9_9 
REMARK    4  A    between atoms: N16_16  and  C17_17 
REMARK    5  A    between atoms: C17_17  and  C18_18 
REMARK    6  A    between atoms: C18_18  and  C19_19 
REMARK    7  A    between atoms: C19_19  and  C20_20 
REMARK    8  A    between atoms: C20_20  and  C21_21 
REMARK    9  A    between atoms: C20_20  and  C28_28 
ROOT
ATOM      1  C2  ZIN A   1      31.422   3.222  31.269  0.00  0.00     0.088 C 
ATOM      2  C14 ZIN A   1      30.553   4.183  30.453  0.00  0.00     0.073 C 
ATOM      3  C15 ZIN A   1      29.150   3.592  30.305  0.00  0.00     0.276 C 
ATOM      4  N16 ZIN A   1      28.563   3.382  31.634  0.00  0.00     0.088 N 
ATOM      5  C35 ZIN A   1      29.355   2.427  32.419  0.00  0.00     0.276 C 
ATOM      6  C36 ZIN A   1      30.764   2.983  32.630  0.00  0.00     0.073 C 
ENDROOT
BRANCH   4   7
ATOM      7  C17 ZIN A   1      27.164   2.945  31.528  0.00  0.00     0.272 C 
BRANCH   7   8
ATOM      8  C18 ZIN A   1      27.055   1.478  31.948  0.00  0.00     0.031 C 
BRANCH   8   9
ATOM      9  C19 ZIN A   1      25.697   0.922  31.515  0.00  0.00     0.016 C 
BRANCH   9  10
ATOM     10  C20 ZIN A   1      25.892  -0.442  30.850  0.00  0.00     0.051 C 
BRANCH  10  11
ATOM     11  C21 ZIN A   1      27.034  -0.365  29.870  0.00  0.00    -0.049 A 
ATOM     12  C27 ZIN A   1      28.301  -0.759  30.254  0.00  0.00     0.011 A 
ATOM     13  C26 ZIN A   1      29.349  -0.693  29.354  0.00  0.00     0.043 A 
ATOM     14  C24 ZIN A   1      29.129  -0.222  28.071  0.00  0.00     0.116 A 
ATOM     15  C23 ZIN A   1      27.860   0.178  27.689  0.00  0.00     0.043 A 
ATOM     16  F25 ZIN A   1      30.153  -0.152  27.192  0.00  0.00    -0.206 F 
ATOM     17  C22 ZIN A   1      26.813   0.106  28.589  0.00  0.00     0.011 A 
ENDBRANCH  10  11
BRANCH  10  18
ATOM     18  C28 ZIN A   1      26.204  -1.474  31.904  0.00  0.00    -0.049 A 
ATOM     19  C34 ZIN A   1      26.132  -2.820  31.595  0.00  0.00     0.011 A 
ATOM     20  C33 ZIN A   1      26.422  -3.767  32.558  0.00  0.00     0.043 A 
ATOM     21  C31 ZIN A   1      26.774  -3.367  33.837  0.00  0.00     0.116 A 
ATOM     22  C30 ZIN A   1      26.840  -2.019  34.147  0.00  0.00     0.043 A 
ATOM     23  F32 ZIN A   1      27.053  -4.292  34.781  0.00  0.00    -0.206 F 
ATOM     24  C29 ZIN A   1      26.554  -1.074  33.180  0.00  0.00     0.011 A 
ENDBRANCH  10  18
ENDBRANCH   9  10
ENDBRANCH   8   9
ENDBRANCH   7   8
ENDBRANCH   4   7
BRANCH   1  25
ATOM     25  O1  ZIN A   1      31.546   1.981  30.573  0.00  0.00    -0.385 OA
ATOM     26  H37 ZIN A   1      32.445   1.785  30.275  0.00  0.00     0.211 HD
ENDBRANCH   1  25
BRANCH   1  27
ATOM     27  C3  ZIN A   1      32.790   3.826  31.470  0.00  0.00    -0.023 A 
ATOM     28  C13 ZIN A   1      33.803   3.553  30.570  0.00  0.00     0.028 A 
ATOM     29  C8  ZIN A   1      35.055   4.110  30.751  0.00  0.00     0.070 A 
ATOM     30  C6  ZIN A   1      35.297   4.931  31.838  0.00  0.00     0.049 A 
ATOM     31  C5  ZIN A   1      34.283   5.199  32.741  0.00  0.00     0.025 A 
ATOM     32 Cl7  ZIN A   1      36.872   5.625  32.069  0.00  0.00    -0.083 Cl
ATOM     33  C4  ZIN A   1      33.030   4.646  32.556  0.00  0.00     0.012 A 
BRANCH  29  34
ATOM     34  C9  ZIN A   1      36.159   3.817  29.767  0.00  0.00     0.419 C 
ATOM     35  F10 ZIN A   1      35.755   2.793  28.905  0.00  0.00    -0.166 F 
ATOM     36  F11 ZIN A   1      36.439   4.969  29.024  0.00  0.00    -0.166 F 
ATOM     37  F12 ZIN A   1      37.307   3.419  30.460  0.00  0.00    -0.166 F 
ENDBRANCH  29  34
ENDBRANCH   1  27
TORSDOF 9
ENDMDL
MODEL 73
REMARK CAVERDOCK RESULT:      -6.5      0.000      0.000
REMARK CAVERDOCK CONSTRAINTS:       0.0      0.0      0.0      0.0
REMARK CAVERDOCK TUNNEL: 72     -6.5      3.0     73.9
REMARK  9 active torsions:
REMARK  status: ('A' for Active; 'I' for Inactive)
REMARK    1  A    between atoms: O1_1  and  C2_2 
REMARK    2  A    between atoms: C2_2  and  C3_3 
REMARK    3  A    between atoms: C8_8  and  C9_9 
REMARK    4  A    between atoms: N16_16  and  C17_17 
REMARK    5  A    between atoms: C17_17  and  C18_18 
REMARK    6  A    between atoms: C18_18  and  C19_19 
REMARK    7  A    between atoms: C19_19  and  C20_20 
REMARK    8  A    between atoms: C20_20  and  C21_21 
REMARK    9  A    between atoms: C20_20  and  C28_28 
ROOT
ATOM      1  C2  ZIN A   1      31.357   3.179  31.176  0.00  0.00     0.088 C 
ATOM      2  C14 ZIN A   1      30.500   4.149  30.359  0.00  0.00     0.073 C 
ATOM      3  C15 ZIN A   1      29.108   3.546  30.159  0.00  0.00     0.276 C 
ATOM      4  N16 ZIN A   1      28.487   3.299  31.467  0.00  0.00     0.088 N 
ATOM      5  C35 ZIN A   1      29.268   2.335  32.251  0.00  0.00     0.276 C 
ATOM      6  C36 ZIN A   1      30.665   2.901  32.513  0.00  0.00     0.073 C 
ENDROOT
BRANCH   4   7
ATOM      7  C17 ZIN A   1      27.097   2.851  31.313  0.00  0.00     0.272 C 
BRANCH   7   8
ATOM      8  C18 ZIN A   1      26.925   1.485  31.981  0.00  0.00     0.031 C 
BRANCH   8   9
ATOM      9  C19 ZIN A   1      25.612   0.850  31.517  0.00  0.00     0.016 C 
BRANCH   9  10
ATOM     10  C20 ZIN A   1      25.903  -0.501  30.859  0.00  0.00     0.051 C 
BRANCH  10  11
ATOM     11  C21 ZIN A   1      27.190  -0.413  30.080  0.00  0.00    -0.049 A 
ATOM     12  C27 ZIN A   1      27.193   0.129  28.810  0.00  0.00     0.011 A 
ATOM     13  C26 ZIN A   1      28.374   0.215  28.096  0.00  0.00     0.043 A 
ATOM     14  C24 ZIN A   1      29.553  -0.252  28.653  0.00  0.00     0.116 A 
ATOM     15  C23 ZIN A   1      29.548  -0.800  29.924  0.00  0.00     0.043 A 
ATOM     16  F25 ZIN A   1      30.707  -0.173  27.954  0.00  0.00    -0.206 F 
ATOM     17  C22 ZIN A   1      28.367  -0.880  30.637  0.00  0.00     0.011 A 
ENDBRANCH  10  11
BRANCH  10  18
ATOM     18  C28 ZIN A   1      26.031  -1.559  31.924  0.00  0.00    -0.049 A 
ATOM     19  C34 ZIN A   1      26.322  -1.197  33.226  0.00  0.00     0.011 A 
ATOM     20  C33 ZIN A   1      26.435  -2.166  34.205  0.00  0.00     0.043 A 
ATOM     21  C31 ZIN A   1      26.267  -3.501  33.879  0.00  0.00     0.116 A 
ATOM     22  C30 ZIN A   1      25.981  -3.864  32.573  0.00  0.00     0.043 A 
ATOM     23  F32 ZIN A   1      26.381  -4.450  34.833  0.00  0.00    -0.206 F 
ATOM     24  C29 ZIN A   1      25.864  -2.892  31.597  0.00  0.00     0.011 A 
ENDBRANCH  10  18
ENDBRANCH   9  10
ENDBRANCH   8   9
ENDBRANCH   7   8
ENDBRANCH   4   7
BRANCH   1  25
ATOM     25  O1  ZIN A   1      31.514   1.955  30.456  0.00  0.00    -0.385 OA
ATOM     26  H37 ZIN A   1      31.949   1.254  30.959  0.00  0.00     0.211 HD
ENDBRANCH   1  25
BRANCH   1  27
ATOM     27  C3  ZIN A   1      32.711   3.791  31.428  0.00  0.00    -0.023 A 
ATOM     28  C13 ZIN A   1      33.740   3.586  30.528  0.00  0.00     0.028 A 
ATOM     29  C8  ZIN A   1      34.981   4.152  30.755  0.00  0.00     0.070 A 
ATOM     30  C6  ZIN A   1      35.196   4.915  31.889  0.00  0.00     0.049 A 
ATOM     31  C5  ZIN A   1      34.167   5.115  32.793  0.00  0.00     0.025 A 
ATOM     32 Cl7  ZIN A   1      36.756   5.619  32.180  0.00  0.00    -0.083 Cl
ATOM     33  C4  ZIN A   1      32.926   4.554  32.561  0.00  0.00     0.012 A 
BRANCH  29  34
ATOM     34  C9  ZIN A   1      36.101   3.932  29.771  0.00  0.00     0.419 C 
ATOM     35  F10 ZIN A   1      36.284   5.090  29.008  0.00  0.00    -0.166 F 
ATOM     36  F11 ZIN A   1      37.280   3.639  30.465  0.00  0.00    -0.166 F 
ATOM     37  F12 ZIN A   1      35.778   2.864  28.928  0.00  0.00    -0.166 F 
ENDBRANCH  29  34
ENDBRANCH   1  27
TORSDOF 9
ENDMDL
MODEL 74
REMARK CAVERDOCK RESULT:      -6.8      0.000      0.000
REMARK CAVERDOCK CONSTRAINTS:       0.0      0.0      0.0      0.0
REMARK CAVERDOCK TUNNEL: 73     -6.8      3.0    74.12
REMARK  9 active torsions:
REMARK  status: ('A' for Active; 'I' for Inactive)
REMARK    1  A    between atoms: O1_1  and  C2_2 
REMARK    2  A    between atoms: C2_2  and  C3_3 
REMARK    3  A    between atoms: C8_8  and  C9_9 
REMARK    4  A    between atoms: N16_16  and  C17_17 
REMARK    5  A    between atoms: C17_17  and  C18_18 
REMARK    6  A    between atoms: C18_18  and  C19_19 
REMARK    7  A    between atoms: C19_19  and  C20_20 
REMARK    8  A    between atoms: C20_20  and  C21_21 
REMARK    9  A    between atoms: C20_20  and  C28_28 
ROOT
ATOM      1  C2  ZIN A   1      31.283   3.092  31.250  0.00  0.00     0.088 C 
ATOM      2  C14 ZIN A   1      30.416   4.024  30.398  0.00  0.00     0.073 C 
ATOM      3  C15 ZIN A   1      29.024   3.410  30.236  0.00  0.00     0.276 C 
ATOM      4  N16 ZIN A   1      28.415   3.218  31.558  0.00  0.00     0.088 N 
ATOM      5  C35 ZIN A   1      29.206   2.290  32.377  0.00  0.00     0.276 C 
ATOM      6  C36 ZIN A   1      30.603   2.871  32.603  0.00  0.00     0.073 C 
ENDROOT
BRANCH   4   7
ATOM      7  C17 ZIN A   1      27.025   2.759  31.435  0.00  0.00     0.272 C 
BRANCH   7   8
ATOM      8  C18 ZIN A   1      26.914   1.325  31.956  0.00  0.00     0.031 C 
BRANCH   8   9
ATOM      9  C19 ZIN A   1      25.596   0.709  31.480  0.00  0.00     0.016 C 
BRANCH   9  10
ATOM     10  C20 ZIN A   1      25.877  -0.625  30.786  0.00  0.00     0.051 C 
BRANCH  10  11
ATOM     11  C21 ZIN A   1      27.133  -0.508  29.962  0.00  0.00    -0.049 A 
ATOM     12  C27 ZIN A   1      27.081   0.049  28.698  0.00  0.00     0.011 A 
ATOM     13  C26 ZIN A   1      28.234   0.162  27.944  0.00  0.00     0.043 A 
ATOM     14  C24 ZIN A   1      29.439  -0.292  28.452  0.00  0.00     0.116 A 
ATOM     15  C23 ZIN A   1      29.489  -0.854  29.715  0.00  0.00     0.043 A 
ATOM     16  F25 ZIN A   1      30.566  -0.186  27.713  0.00  0.00    -0.206 F 
ATOM     17  C22 ZIN A   1      28.337  -0.961  30.470  0.00  0.00     0.011 A 
ENDBRANCH  10  11
BRANCH  10  18
ATOM     18  C28 ZIN A   1      26.056  -1.703  31.824  0.00  0.00    -0.049 A 
ATOM     19  C34 ZIN A   1      26.304  -1.358  33.140  0.00  0.00     0.011 A 
ATOM     20  C33 ZIN A   1      26.463  -2.344  34.095  0.00  0.00     0.043 A 
ATOM     21  C31 ZIN A   1      26.386  -3.678  33.731  0.00  0.00     0.116 A 
ATOM     22  C30 ZIN A   1      26.143  -4.022  32.412  0.00  0.00     0.043 A 
ATOM     23  F32 ZIN A   1      26.546  -4.643  34.662  0.00  0.00    -0.206 F 
ATOM     24  C29 ZIN A   1      25.979  -3.034  31.459  0.00  0.00     0.011 A 
ENDBRANCH  10  18
ENDBRANCH   9  10
ENDBRANCH   8   9
ENDBRANCH   7   8
ENDBRANCH   4   7
BRANCH   1  25
ATOM     25  O1  ZIN A   1      31.437   1.839  30.581  0.00  0.00    -0.385 OA
ATOM     26  H37 ZIN A   1      32.204   1.328  30.873  0.00  0.00     0.211 HD
ENDBRANCH   1  25
BRANCH   1  27
ATOM     27  C3  ZIN A   1      32.637   3.719  31.463  0.00  0.00    -0.023 A 
ATOM     28  C13 ZIN A   1      33.668   3.454  30.580  0.00  0.00     0.028 A 
ATOM     29  C8  ZIN A   1      34.908   4.033  30.773  0.00  0.00     0.070 A 
ATOM     30  C6  ZIN A   1      35.122   4.867  31.856  0.00  0.00     0.049 A 
ATOM     31  C5  ZIN A   1      34.092   5.127  32.742  0.00  0.00     0.025 A 
ATOM     32 Cl7  ZIN A   1      36.682   5.588  32.103  0.00  0.00    -0.083 Cl
ATOM     33  C4  ZIN A   1      32.850   4.553  32.545  0.00  0.00     0.012 A 
BRANCH  29  34
ATOM     34  C9  ZIN A   1      36.030   3.748  29.808  0.00  0.00     0.419 C 
ATOM     35  F10 ZIN A   1      36.165   4.822  28.921  0.00  0.00    -0.166 F 
ATOM     36  F11 ZIN A   1      37.224   3.577  30.517  0.00  0.00    -0.166 F 
ATOM     37  F12 ZIN A   1      35.742   2.583  29.089  0.00  0.00    -0.166 F 
ENDBRANCH  29  34
ENDBRANCH   1  27
TORSDOF 9
ENDMDL
MODEL 75
REMARK CAVERDOCK RESULT:      -7.0      0.000      0.000
REMARK CAVERDOCK CONSTRAINTS:       0.0      0.0      0.0      0.0
REMARK CAVERDOCK TUNNEL: 74     -7.0      3.0     75.1
REMARK  9 active torsions:
REMARK  status: ('A' for Active; 'I' for Inactive)
REMARK    1  A    between atoms: O1_1  and  C2_2 
REMARK    2  A    between atoms: C2_2  and  C3_3 
REMARK    3  A    between atoms: C8_8  and  C9_9 
REMARK    4  A    between atoms: N16_16  and  C17_17 
REMARK    5  A    between atoms: C17_17  and  C18_18 
REMARK    6  A    between atoms: C18_18  and  C19_19 
REMARK    7  A    between atoms: C19_19  and  C20_20 
REMARK    8  A    between atoms: C20_20  and  C21_21 
REMARK    9  A    between atoms: C20_20  and  C28_28 
ROOT
ATOM      1  C2  ZIN A   1      31.166   3.021  31.248  0.00  0.00     0.088 C 
ATOM      2  C14 ZIN A   1      30.306   3.940  30.376  0.00  0.00     0.073 C 
ATOM      3  C15 ZIN A   1      28.919   3.318  30.203  0.00  0.00     0.276 C 
ATOM      4  N16 ZIN A   1      28.294   3.135  31.520  0.00  0.00     0.088 N 
ATOM      5  C35 ZIN A   1      29.079   2.219  32.356  0.00  0.00     0.276 C 
ATOM      6  C36 ZIN A   1      30.470   2.809  32.594  0.00  0.00     0.073 C 
ENDROOT
BRANCH   4   7
ATOM      7  C17 ZIN A   1      26.908   2.669  31.384  0.00  0.00     0.272 C 
BRANCH   7   8
ATOM      8  C18 ZIN A   1      26.766   1.294  32.040  0.00  0.00     0.031 C 
BRANCH   8   9
ATOM      9  C19 ZIN A   1      25.491   0.616  31.535  0.00  0.00     0.016 C 
BRANCH   9  10
ATOM     10  C20 ZIN A   1      25.847  -0.727  30.893  0.00  0.00     0.051 C 
BRANCH  10  11
ATOM     11  C21 ZIN A   1      27.089  -0.570  30.055  0.00  0.00    -0.049 A 
ATOM     12  C27 ZIN A   1      27.032   0.120  28.859  0.00  0.00     0.011 A 
ATOM     13  C26 ZIN A   1      28.172   0.270  28.092  0.00  0.00     0.043 A 
ATOM     14  C24 ZIN A   1      29.369  -0.281  28.519  0.00  0.00     0.116 A 
ATOM     15  C23 ZIN A   1      29.423  -0.976  29.714  0.00  0.00     0.043 A 
ATOM     16  F25 ZIN A   1      30.483  -0.140  27.767  0.00  0.00    -0.206 F 
ATOM     17  C22 ZIN A   1      28.283  -1.120  30.482  0.00  0.00     0.011 A 
ENDBRANCH  10  11
BRANCH  10  18
ATOM     18  C28 ZIN A   1      26.095  -1.749  31.973  0.00  0.00    -0.049 A 
ATOM     19  C34 ZIN A   1      26.467  -1.337  33.240  0.00  0.00     0.011 A 
ATOM     20  C33 ZIN A   1      26.690  -2.272  34.233  0.00  0.00     0.043 A 
ATOM     21  C31 ZIN A   1      26.551  -3.622  33.956  0.00  0.00     0.116 A 
ATOM     22  C30 ZIN A   1      26.184  -4.033  32.685  0.00  0.00     0.043 A 
ATOM     23  F32 ZIN A   1      26.774  -4.537  34.924  0.00  0.00    -0.206 F 
ATOM     24  C29 ZIN A   1      25.957  -3.096  31.695  0.00  0.00     0.011 A 
ENDBRANCH  10  18
ENDBRANCH   9  10
ENDBRANCH   8   9
ENDBRANCH   7   8
ENDBRANCH   4   7
BRANCH   1  25
ATOM     25  O1  ZIN A   1      31.335   1.762  30.593  0.00  0.00    -0.385 OA
ATOM     26  H37 ZIN A   1      31.032   1.004  31.111  0.00  0.00     0.211 HD
ENDBRANCH   1  25
BRANCH   1  27
ATOM     27  C3  ZIN A   1      32.515   3.656  31.472  0.00  0.00    -0.023 A 
ATOM     28  C13 ZIN A   1      33.535   3.450  30.562  0.00  0.00     0.028 A 
ATOM     29  C8  ZIN A   1      34.771   4.036  30.764  0.00  0.00     0.070 A 
ATOM     30  C6  ZIN A   1      34.989   4.820  31.884  0.00  0.00     0.049 A 
ATOM     31  C5  ZIN A   1      33.969   5.021  32.797  0.00  0.00     0.025 A 
ATOM     32 Cl7  ZIN A   1      36.543   5.550  32.143  0.00  0.00    -0.083 Cl
ATOM     33  C4  ZIN A   1      32.733   4.439  32.590  0.00  0.00     0.012 A 
BRANCH  29  34
ATOM     34  C9  ZIN A   1      35.881   3.816  29.770  0.00  0.00     0.419 C 
ATOM     35  F10 ZIN A   1      36.133   5.008  29.081  0.00  0.00    -0.166 F 
ATOM     36  F11 ZIN A   1      37.039   3.414  30.444  0.00  0.00    -0.166 F 
ATOM     37  F12 ZIN A   1      35.502   2.824  28.860  0.00  0.00    -0.166 F 
ENDBRANCH  29  34
ENDBRANCH   1  27
TORSDOF 9
ENDMDL
MODEL 76
REMARK CAVERDOCK RESULT:      -7.1      0.000      0.000
REMARK CAVERDOCK CONSTRAINTS:       0.0      0.0      0.0      0.0
REMARK CAVERDOCK TUNNEL: 75     -7.1      3.0    76.10
REMARK  9 active torsions:
REMARK  status: ('A' for Active; 'I' for Inactive)
REMARK    1  A    between atoms: O1_1  and  C2_2 
REMARK    2  A    between atoms: C2_2  and  C3_3 
REMARK    3  A    between atoms: C8_8  and  C9_9 
REMARK    4  A    between atoms: N16_16  and  C17_17 
REMARK    5  A    between atoms: C17_17  and  C18_18 
REMARK    6  A    between atoms: C18_18  and  C19_19 
REMARK    7  A    between atoms: C19_19  and  C20_20 
REMARK    8  A    between atoms: C20_20  and  C21_21 
REMARK    9  A    between atoms: C20_20  and  C28_28 
ROOT
ATOM      1  C2  ZIN A   1      31.205   2.981  31.150  0.00  0.00     0.088 C 
ATOM      2  C14 ZIN A   1      30.337   3.920  30.308  0.00  0.00     0.073 C 
ATOM      3  C15 ZIN A   1      28.962   3.282  30.097  0.00  0.00     0.276 C 
ATOM      4  N16 ZIN A   1      28.330   3.038  31.400  0.00  0.00     0.088 N 
ATOM      5  C35 ZIN A   1      29.123   2.103  32.207  0.00  0.00     0.276 C 
ATOM      6  C36 ZIN A   1      30.502   2.705  32.481  0.00  0.00     0.073 C 
ENDROOT
BRANCH   4   7
ATOM      7  C17 ZIN A   1      26.952   2.554  31.234  0.00  0.00     0.272 C 
BRANCH   7   8
ATOM      8  C18 ZIN A   1      26.783   1.230  31.982  0.00  0.00     0.031 C 
BRANCH   8   9
ATOM      9  C19 ZIN A   1      25.471   0.568  31.558  0.00  0.00     0.016 C 
BRANCH   9  10
ATOM     10  C20 ZIN A   1      25.772  -0.752  30.845  0.00  0.00     0.051 C 
BRANCH  10  11
ATOM     11  C21 ZIN A   1      26.943  -0.565  29.916  0.00  0.00    -0.049 A 
ATOM     12  C27 ZIN A   1      26.760   0.043  28.689  0.00  0.00     0.011 A 
ATOM     13  C26 ZIN A   1      27.834   0.220  27.837  0.00  0.00     0.043 A 
ATOM     14  C24 ZIN A   1      29.092  -0.221  28.210  0.00  0.00     0.116 A 
ATOM     15  C23 ZIN A   1      29.273  -0.835  29.438  0.00  0.00     0.043 A 
ATOM     16  F25 ZIN A   1      30.142  -0.053  27.376  0.00  0.00    -0.206 F 
ATOM     17  C22 ZIN A   1      28.199  -1.006  30.290  0.00  0.00     0.011 A 
ENDBRANCH  10  11
BRANCH  10  18
ATOM     18  C28 ZIN A   1      26.106  -1.808  31.867  0.00  0.00    -0.049 A 
ATOM     19  C34 ZIN A   1      26.181  -1.474  33.207  0.00  0.00     0.011 A 
ATOM     20  C33 ZIN A   1      26.482  -2.441  34.146  0.00  0.00     0.043 A 
ATOM     21  C31 ZIN A   1      26.718  -3.745  33.743  0.00  0.00     0.116 A 
ATOM     22  C30 ZIN A   1      26.648  -4.079  32.401  0.00  0.00     0.043 A 
ATOM     23  F32 ZIN A   1      27.017  -4.692  34.659  0.00  0.00    -0.206 F 
ATOM     24  C29 ZIN A   1      26.342  -3.109  31.464  0.00  0.00     0.011 A 
ENDBRANCH  10  18
ENDBRANCH   9  10
ENDBRANCH   8   9
ENDBRANCH   7   8
ENDBRANCH   4   7
BRANCH   1  25
ATOM     25  O1  ZIN A   1      31.401   1.752  30.448  0.00  0.00    -0.385 OA
ATOM     26  H37 ZIN A   1      30.589   1.245  30.308  0.00  0.00     0.211 HD
ENDBRANCH   1  25
BRANCH   1  27
ATOM     27  C3  ZIN A   1      32.541   3.629  31.411  0.00  0.00    -0.023 A 
ATOM     28  C13 ZIN A   1      33.582   3.451  30.517  0.00  0.00     0.028 A 
ATOM     29  C8  ZIN A   1      34.805   4.049  30.754  0.00  0.00     0.070 A 
ATOM     30  C6  ZIN A   1      34.993   4.817  31.890  0.00  0.00     0.049 A 
ATOM     31  C5  ZIN A   1      33.952   4.989  32.786  0.00  0.00     0.025 A 
ATOM     32 Cl7  ZIN A   1      36.531   5.562  32.191  0.00  0.00    -0.083 Cl
ATOM     33  C4  ZIN A   1      32.728   4.396  32.546  0.00  0.00     0.012 A 
BRANCH  29  34
ATOM     34  C9  ZIN A   1      35.937   3.860  29.777  0.00  0.00     0.419 C 
ATOM     35  F10 ZIN A   1      35.655   2.775  28.941  0.00  0.00    -0.166 F 
ATOM     36  F11 ZIN A   1      36.086   5.018  29.006  0.00  0.00    -0.166 F 
ATOM     37  F12 ZIN A   1      37.121   3.612  30.479  0.00  0.00    -0.166 F 
ENDBRANCH  29  34
ENDBRANCH   1  27
TORSDOF 9
ENDMDL
MODEL 77
REMARK CAVERDOCK RESULT:      -7.2      0.000      0.000
REMARK CAVERDOCK CONSTRAINTS:       0.0      0.0      0.0      0.0
REMARK CAVERDOCK TUNNEL: 76     -7.2      3.1     77.7
REMARK  9 active torsions:
REMARK  status: ('A' for Active; 'I' for Inactive)
REMARK    1  A    between atoms: O1_1  and  C2_2 
REMARK    2  A    between atoms: C2_2  and  C3_3 
REMARK    3  A    between atoms: C8_8  and  C9_9 
REMARK    4  A    between atoms: N16_16  and  C17_17 
REMARK    5  A    between atoms: C17_17  and  C18_18 
REMARK    6  A    between atoms: C18_18  and  C19_19 
REMARK    7  A    between atoms: C19_19  and  C20_20 
REMARK    8  A    between atoms: C20_20  and  C21_21 
REMARK    9  A    between atoms: C20_20  and  C28_28 
ROOT
ATOM      1  C2  ZIN A   1      31.169   2.928  31.095  0.00  0.00     0.088 C 
ATOM      2  C14 ZIN A   1      30.270   3.887  30.309  0.00  0.00     0.073 C 
ATOM      3  C15 ZIN A   1      28.910   3.226  30.077  0.00  0.00     0.276 C 
ATOM      4  N16 ZIN A   1      28.296   2.900  31.371  0.00  0.00     0.088 N 
ATOM      5  C35 ZIN A   1      29.119   1.945  32.122  0.00  0.00     0.276 C 
ATOM      6  C36 ZIN A   1      30.485   2.567  32.416  0.00  0.00     0.073 C 
ENDROOT
BRANCH   4   7
ATOM      7  C17 ZIN A   1      26.929   2.391  31.191  0.00  0.00     0.272 C 
BRANCH   7   8
ATOM      8  C18 ZIN A   1      26.745   1.119  32.022  0.00  0.00     0.031 C 
BRANCH   8   9
ATOM      9  C19 ZIN A   1      25.440   0.430  31.618  0.00  0.00     0.016 C 
BRANCH   9  10
ATOM     10  C20 ZIN A   1      25.759  -0.871  30.877  0.00  0.00     0.051 C 
BRANCH  10  11
ATOM     11  C21 ZIN A   1      26.939  -0.654  29.966  0.00  0.00    -0.049 A 
ATOM     12  C27 ZIN A   1      26.757  -0.074  28.726  0.00  0.00     0.011 A 
ATOM     13  C26 ZIN A   1      27.840   0.131  27.891  0.00  0.00     0.043 A 
ATOM     14  C24 ZIN A   1      29.106  -0.256  28.296  0.00  0.00     0.116 A 
ATOM     15  C23 ZIN A   1      29.287  -0.842  29.537  0.00  0.00     0.043 A 
ATOM     16  F25 ZIN A   1      30.165  -0.062  27.479  0.00  0.00    -0.206 F 
ATOM     17  C22 ZIN A   1      28.204  -1.041  30.371  0.00  0.00     0.011 A 
ENDBRANCH  10  11
BRANCH  10  18
ATOM     18  C28 ZIN A   1      26.087  -1.950  31.877  0.00  0.00    -0.049 A 
ATOM     19  C34 ZIN A   1      26.338  -1.616  33.195  0.00  0.00     0.011 A 
ATOM     20  C33 ZIN A   1      26.634  -2.604  34.114  0.00  0.00     0.043 A 
ATOM     21  C31 ZIN A   1      26.690  -3.928  33.713  0.00  0.00     0.116 A 
ATOM     22  C30 ZIN A   1      26.443  -4.261  32.391  0.00  0.00     0.043 A 
ATOM     23  F32 ZIN A   1      26.983  -4.895  34.609  0.00  0.00    -0.206 F 
ATOM     24  C29 ZIN A   1      26.142  -3.271  31.475  0.00  0.00     0.011 A 
ENDBRANCH  10  18
ENDBRANCH   9  10
ENDBRANCH   8   9
ENDBRANCH   7   8
ENDBRANCH   4   7
BRANCH   1  25
ATOM     25  O1  ZIN A   1      31.388   1.742  30.329  0.00  0.00    -0.385 OA
ATOM     26  H37 ZIN A   1      31.778   1.901  29.458  0.00  0.00     0.211 HD
ENDBRANCH   1  25
BRANCH   1  27
ATOM     27  C3  ZIN A   1      32.492   3.595  31.378  0.00  0.00    -0.023 A 
ATOM     28  C13 ZIN A   1      33.560   3.403  30.522  0.00  0.00     0.028 A 
ATOM     29  C8  ZIN A   1      34.770   4.019  30.778  0.00  0.00     0.070 A 
ATOM     30  C6  ZIN A   1      34.917   4.818  31.899  0.00  0.00     0.049 A 
ATOM     31  C5  ZIN A   1      33.849   5.004  32.759  0.00  0.00     0.025 A 
ATOM     32 Cl7  ZIN A   1      36.439   5.585  32.226  0.00  0.00    -0.083 Cl
ATOM     33  C4  ZIN A   1      32.637   4.393  32.498  0.00  0.00     0.012 A 
BRANCH  29  34
ATOM     34  C9  ZIN A   1      35.933   3.814  29.842  0.00  0.00     0.419 C 
ATOM     35  F10 ZIN A   1      37.108   3.657  30.584  0.00  0.00    -0.166 F 
ATOM     36  F11 ZIN A   1      35.713   2.669  29.069  0.00  0.00    -0.166 F 
ATOM     37  F12 ZIN A   1      36.057   4.926  29.003  0.00  0.00    -0.166 F 
ENDBRANCH  29  34
ENDBRANCH   1  27
TORSDOF 9
ENDMDL
MODEL 78
REMARK CAVERDOCK RESULT:      -6.5      0.000      0.000
REMARK CAVERDOCK CONSTRAINTS:       0.0      0.0      0.0      0.0
REMARK CAVERDOCK TUNNEL: 77     -6.5      3.1     78.1
REMARK  9 active torsions:
REMARK  status: ('A' for Active; 'I' for Inactive)
REMARK    1  A    between atoms: O1_1  and  C2_2 
REMARK    2  A    between atoms: C2_2  and  C3_3 
REMARK    3  A    between atoms: C8_8  and  C9_9 
REMARK    4  A    between atoms: N16_16  and  C17_17 
REMARK    5  A    between atoms: C17_17  and  C18_18 
REMARK    6  A    between atoms: C18_18  and  C19_19 
REMARK    7  A    between atoms: C19_19  and  C20_20 
REMARK    8  A    between atoms: C20_20  and  C21_21 
REMARK    9  A    between atoms: C20_20  and  C28_28 
ROOT
ATOM      1  C2  ZIN A   1      31.182   3.024  31.000  0.00  0.00     0.088 C 
ATOM      2  C14 ZIN A   1      31.389   1.543  30.675  0.00  0.00     0.073 C 
ATOM      3  C15 ZIN A   1      30.045   0.915  30.302  0.00  0.00     0.276 C 
ATOM      4  N16 ZIN A   1      29.482   1.615  29.140  0.00  0.00     0.088 N 
ATOM      5  C35 ZIN A   1      29.231   3.029  29.444  0.00  0.00     0.276 C 
ATOM      6  C36 ZIN A   1      30.551   3.720  29.791  0.00  0.00     0.073 C 
ENDROOT
BRANCH   4   7
ATOM      7  C17 ZIN A   1      28.259   0.951  28.668  0.00  0.00     0.272 C 
BRANCH   7   8
ATOM      8  C18 ZIN A   1      28.366  -0.554  28.923  0.00  0.00     0.031 C 
BRANCH   8   9
ATOM      9  C19 ZIN A   1      27.269  -0.985  29.898  0.00  0.00     0.016 C 
BRANCH   9  10
ATOM     10  C20 ZIN A   1      27.908  -1.486  31.196  0.00  0.00     0.051 C 
BRANCH  10  11
ATOM     11  C21 ZIN A   1      27.191  -0.879  32.375  0.00  0.00    -0.049 A 
ATOM     12  C27 ZIN A   1      26.091  -0.069  32.171  0.00  0.00     0.011 A 
ATOM     13  C26 ZIN A   1      25.429   0.484  33.252  0.00  0.00     0.043 A 
ATOM     14  C24 ZIN A   1      25.876   0.232  34.538  0.00  0.00     0.116 A 
ATOM     15  C23 ZIN A   1      26.982  -0.575  34.740  0.00  0.00     0.043 A 
ATOM     16  F25 ZIN A   1      25.233   0.777  35.595  0.00  0.00    -0.206 F 
ATOM     17  C22 ZIN A   1      27.638  -1.131  33.659  0.00  0.00     0.011 A 
ENDBRANCH  10  11
BRANCH  10  18
ATOM     18  C28 ZIN A   1      27.801  -2.987  31.261  0.00  0.00    -0.049 A 
ATOM     19  C34 ZIN A   1      28.932  -3.751  31.489  0.00  0.00     0.011 A 
ATOM     20  C33 ZIN A   1      28.835  -5.127  31.554  0.00  0.00     0.043 A 
ATOM     21  C31 ZIN A   1      27.607  -5.743  31.381  0.00  0.00     0.116 A 
ATOM     22  C30 ZIN A   1      26.476  -4.979  31.147  0.00  0.00     0.043 A 
ATOM     23  F32 ZIN A   1      27.512  -7.089  31.439  0.00  0.00    -0.206 F 
ATOM     24  C29 ZIN A   1      26.575  -3.601  31.087  0.00  0.00     0.011 A 
ENDBRANCH  10  18
ENDBRANCH   9  10
ENDBRANCH   8   9
ENDBRANCH   7   8
ENDBRANCH   4   7
BRANCH   1  25
ATOM     25  O1  ZIN A   1      30.316   3.150  32.130  0.00  0.00    -0.385 OA
ATOM     26  H37 ZIN A   1      29.726   3.915  32.092  0.00  0.00     0.211 HD
ENDBRANCH   1  25
BRANCH   1  27
ATOM     27  C3  ZIN A   1      32.511   3.664  31.312  0.00  0.00    -0.023 A 
ATOM     28  C13 ZIN A   1      33.581   3.487  30.454  0.00  0.00     0.028 A 
ATOM     29  C8  ZIN A   1      34.798   4.077  30.736  0.00  0.00     0.070 A 
ATOM     30  C6  ZIN A   1      34.950   4.836  31.884  0.00  0.00     0.049 A 
ATOM     31  C5  ZIN A   1      33.880   5.008  32.744  0.00  0.00     0.025 A 
ATOM     32 Cl7  ZIN A   1      36.481   5.571  32.243  0.00  0.00    -0.083 Cl
ATOM     33  C4  ZIN A   1      32.662   4.422  32.457  0.00  0.00     0.012 A 
BRANCH  29  34
ATOM     34  C9  ZIN A   1      35.963   3.888  29.798  0.00  0.00     0.419 C 
ATOM     35  F10 ZIN A   1      35.785   2.710  29.066  0.00  0.00    -0.166 F 
ATOM     36  F11 ZIN A   1      36.036   4.975  28.921  0.00  0.00    -0.166 F 
ATOM     37  F12 ZIN A   1      37.147   3.804  30.537  0.00  0.00    -0.166 F 
ENDBRANCH  29  34
ENDBRANCH   1  27
TORSDOF 9
ENDMDL
MODEL 79
REMARK CAVERDOCK RESULT:      -7.2      0.000      0.000
REMARK CAVERDOCK CONSTRAINTS:       0.0      0.0      0.0      0.0
REMARK CAVERDOCK TUNNEL: 78     -7.2      3.2     79.8
REMARK  9 active torsions:
REMARK  status: ('A' for Active; 'I' for Inactive)
REMARK    1  A    between atoms: O1_1  and  C2_2 
REMARK    2  A    between atoms: C2_2  and  C3_3 
REMARK    3  A    between atoms: C8_8  and  C9_9 
REMARK    4  A    between atoms: N16_16  and  C17_17 
REMARK    5  A    between atoms: C17_17  and  C18_18 
REMARK    6  A    between atoms: C18_18  and  C19_19 
REMARK    7  A    between atoms: C19_19  and  C20_20 
REMARK    8  A    between atoms: C20_20  and  C21_21 
REMARK    9  A    between atoms: C20_20  and  C28_28 
ROOT
ATOM      1  C2  ZIN A   1      31.016   2.785  31.206  0.00  0.00     0.088 C 
ATOM      2  C14 ZIN A   1      30.142   3.623  30.269  0.00  0.00     0.073 C 
ATOM      3  C15 ZIN A   1      28.781   2.945  30.107  0.00  0.00     0.276 C 
ATOM      4  N16 ZIN A   1      28.137   2.814  31.420  0.00  0.00     0.088 N 
ATOM      5  C35 ZIN A   1      28.936   1.974  32.321  0.00  0.00     0.276 C 
ATOM      6  C36 ZIN A   1      30.302   2.624  32.550  0.00  0.00     0.073 C 
ENDROOT
BRANCH   4   7
ATOM      7  C17 ZIN A   1      26.770   2.293  31.287  0.00  0.00     0.272 C 
BRANCH   7   8
ATOM      8  C18 ZIN A   1      26.659   0.959  32.027  0.00  0.00     0.031 C 
BRANCH   8   9
ATOM      9  C19 ZIN A   1      25.392   0.228  31.576  0.00  0.00     0.016 C 
BRANCH   9  10
ATOM     10  C20 ZIN A   1      25.780  -1.054  30.836  0.00  0.00     0.051 C 
BRANCH  10  11
ATOM     11  C21 ZIN A   1      26.964  -0.781  29.945  0.00  0.00    -0.049 A 
ATOM     12  C27 ZIN A   1      26.787  -0.119  28.745  0.00  0.00     0.011 A 
ATOM     13  C26 ZIN A   1      27.873   0.137  27.929  0.00  0.00     0.043 A 
ATOM     14  C24 ZIN A   1      29.137  -0.281  28.311  0.00  0.00     0.116 A 
ATOM     15  C23 ZIN A   1      29.312  -0.949  29.510  0.00  0.00     0.043 A 
ATOM     16  F25 ZIN A   1      30.199  -0.036  27.511  0.00  0.00    -0.206 F 
ATOM     17  C22 ZIN A   1      28.225  -1.199  30.326  0.00  0.00     0.011 A 
ENDBRANCH  10  11
BRANCH  10  18
ATOM     18  C28 ZIN A   1      26.139  -2.122  31.837  0.00  0.00    -0.049 A 
ATOM     19  C34 ZIN A   1      26.570  -1.765  33.102  0.00  0.00     0.011 A 
ATOM     20  C33 ZIN A   1      26.895  -2.742  34.023  0.00  0.00     0.043 A 
ATOM     21  C31 ZIN A   1      26.801  -4.079  33.675  0.00  0.00     0.116 A 
ATOM     22  C30 ZIN A   1      26.375  -4.436  32.406  0.00  0.00     0.043 A 
ATOM     23  F32 ZIN A   1      27.123  -5.036  34.572  0.00  0.00    -0.206 F 
ATOM     24  C29 ZIN A   1      26.045  -3.456  31.488  0.00  0.00     0.011 A 
ENDBRANCH  10  18
ENDBRANCH   9  10
ENDBRANCH   8   9
ENDBRANCH   7   8
ENDBRANCH   4   7
BRANCH   1  25
ATOM     25  O1  ZIN A   1      31.240   1.498  30.627  0.00  0.00    -0.385 OA
ATOM     26  H37 ZIN A   1      31.562   1.527  29.715  0.00  0.00     0.211 HD
ENDBRANCH   1  25
BRANCH   1  27
ATOM     27  C3  ZIN A   1      32.338   3.478  31.418  0.00  0.00    -0.023 A 
ATOM     28  C13 ZIN A   1      33.383   3.257  30.539  0.00  0.00     0.028 A 
ATOM     29  C8  ZIN A   1      34.593   3.896  30.730  0.00  0.00     0.070 A 
ATOM     30  C6  ZIN A   1      34.763   4.749  31.807  0.00  0.00     0.049 A 
ATOM     31  C5  ZIN A   1      33.719   4.965  32.689  0.00  0.00     0.025 A 
ATOM     32 Cl7  ZIN A   1      36.286   5.546  32.052  0.00  0.00    -0.083 Cl
ATOM     33  C4  ZIN A   1      32.507   4.330  32.494  0.00  0.00     0.012 A 
BRANCH  29  34
ATOM     34  C9  ZIN A   1      35.730   3.659  29.770  0.00  0.00     0.419 C 
ATOM     35  F10 ZIN A   1      36.024   4.848  29.093  0.00  0.00    -0.166 F 
ATOM     36  F11 ZIN A   1      36.859   3.235  30.479  0.00  0.00    -0.166 F 
ATOM     37  F12 ZIN A   1      35.362   2.676  28.846  0.00  0.00    -0.166 F 
ENDBRANCH  29  34
ENDBRANCH   1  27
TORSDOF 9
ENDMDL
MODEL 80
REMARK CAVERDOCK RESULT:      -7.8      0.000      0.000
REMARK CAVERDOCK CONSTRAINTS:       0.1      0.0      0.0      0.0
REMARK CAVERDOCK TUNNEL: 79     -7.8      3.2     80.5
REMARK  9 active torsions:
REMARK  status: ('A' for Active; 'I' for Inactive)
REMARK    1  A    between atoms: O1_1  and  C2_2 
REMARK    2  A    between atoms: C2_2  and  C3_3 
REMARK    3  A    between atoms: C8_8  and  C9_9 
REMARK    4  A    between atoms: N16_16  and  C17_17 
REMARK    5  A    between atoms: C17_17  and  C18_18 
REMARK    6  A    between atoms: C18_18  and  C19_19 
REMARK    7  A    between atoms: C19_19  and  C20_20 
REMARK    8  A    between atoms: C20_20  and  C21_21 
REMARK    9  A    between atoms: C20_20  and  C28_28 
ROOT
ATOM      1  C2  ZIN A   1      27.104   0.178  32.705  0.00  0.00     0.088 C 
ATOM      2  C14 ZIN A   1      26.997   0.761  31.293  0.00  0.00     0.073 C 
ATOM      3  C15 ZIN A   1      26.943   2.288  31.380  0.00  0.00     0.276 C 
ATOM      4  N16 ZIN A   1      28.155   2.784  32.044  0.00  0.00     0.088 N 
ATOM      5  C35 ZIN A   1      28.255   2.275  33.417  0.00  0.00     0.276 C 
ATOM      6  C36 ZIN A   1      28.348   0.748  33.391  0.00  0.00     0.073 C 
ENDROOT
BRANCH   4   7
ATOM      7  C17 ZIN A   1      28.203   4.253  32.021  0.00  0.00     0.272 C 
BRANCH   7   8
ATOM      8  C18 ZIN A   1      28.560   4.729  30.612  0.00  0.00     0.031 C 
BRANCH   8   9
ATOM      9  C19 ZIN A   1      30.082   4.788  30.464  0.00  0.00     0.016 C 
BRANCH   9  10
ATOM     10  C20 ZIN A   1      30.678   3.413  30.776  0.00  0.00     0.051 C 
BRANCH  10  11
ATOM     11  C21 ZIN A   1      30.158   2.403  29.786  0.00  0.00    -0.049 A 
ATOM     12  C27 ZIN A   1      30.294   1.052  30.041  0.00  0.00     0.011 A 
ATOM     13  C26 ZIN A   1      29.812   0.125  29.137  0.00  0.00     0.043 A 
ATOM     14  C24 ZIN A   1      29.202   0.552  27.969  0.00  0.00     0.116 A 
ATOM     15  C23 ZIN A   1      29.072   1.905  27.712  0.00  0.00     0.043 A 
ATOM     16  F25 ZIN A   1      28.736  -0.354  27.081  0.00  0.00    -0.206 F 
ATOM     17  C22 ZIN A   1      29.549   2.830  28.620  0.00  0.00     0.011 A 
ENDBRANCH  10  11
BRANCH  10  18
ATOM     18  C28 ZIN A   1      32.180   3.484  30.679  0.00  0.00    -0.049 A 
ATOM     19  C34 ZIN A   1      32.871   2.535  29.947  0.00  0.00     0.011 A 
ATOM     20  C33 ZIN A   1      34.247   2.601  29.853  0.00  0.00     0.043 A 
ATOM     21  C31 ZIN A   1      34.937   3.612  30.501  0.00  0.00     0.116 A 
ATOM     22  C30 ZIN A   1      34.246   4.559  31.238  0.00  0.00     0.043 A 
ATOM     23  F32 ZIN A   1      36.283   3.676  30.414  0.00  0.00    -0.206 F 
ATOM     24  C29 ZIN A   1      32.868   4.493  31.327  0.00  0.00     0.011 A 
ENDBRANCH  10  18
ENDBRANCH   9  10
ENDBRANCH   8   9
ENDBRANCH   7   8
ENDBRANCH   4   7
BRANCH   1  25
ATOM     25  O1  ZIN A   1      25.941   0.528  33.457  0.00  0.00    -0.385 OA
ATOM     26  H37 ZIN A   1      26.062   0.484  34.415  0.00  0.00     0.211 HD
ENDBRANCH   1  25
BRANCH   1  27
ATOM     27  C3  ZIN A   1      27.217  -1.323  32.624  0.00  0.00    -0.023 A 
ATOM     28  C13 ZIN A   1      26.314  -2.122  33.301  0.00  0.00     0.028 A 
ATOM     29  C8  ZIN A   1      26.414  -3.498  33.223  0.00  0.00     0.070 A 
ATOM     30  C6  ZIN A   1      27.425  -4.077  32.475  0.00  0.00     0.049 A 
ATOM     31  C5  ZIN A   1      28.332  -3.277  31.802  0.00  0.00     0.025 A 
ATOM     32 Cl7  ZIN A   1      27.556  -5.805  32.382  0.00  0.00    -0.083 Cl
ATOM     33  C4  ZIN A   1      28.227  -1.901  31.876  0.00  0.00     0.012 A 
BRANCH  29  34
ATOM     34  C9  ZIN A   1      25.427  -4.368  33.957  0.00  0.00     0.419 C 
ATOM     35  F10 ZIN A   1      24.952  -5.362  33.095  0.00  0.00    -0.166 F 
ATOM     36  F11 ZIN A   1      26.057  -4.964  35.054  0.00  0.00    -0.166 F 
ATOM     37  F12 ZIN A   1      24.357  -3.585  34.401  0.00  0.00    -0.166 F 
ENDBRANCH  29  34
ENDBRANCH   1  27
TORSDOF 9
ENDMDL
MODEL 81
REMARK CAVERDOCK RESULT:      -7.9      0.000      0.000
REMARK CAVERDOCK CONSTRAINTS:       0.0      0.0      0.0      0.0
REMARK CAVERDOCK TUNNEL: 80     -7.9      3.2    81.10
REMARK  9 active torsions:
REMARK  status: ('A' for Active; 'I' for Inactive)
REMARK    1  A    between atoms: O1_1  and  C2_2 
REMARK    2  A    between atoms: C2_2  and  C3_3 
REMARK    3  A    between atoms: C8_8  and  C9_9 
REMARK    4  A    between atoms: N16_16  and  C17_17 
REMARK    5  A    between atoms: C17_17  and  C18_18 
REMARK    6  A    between atoms: C18_18  and  C19_19 
REMARK    7  A    between atoms: C19_19  and  C20_20 
REMARK    8  A    between atoms: C20_20  and  C21_21 
REMARK    9  A    between atoms: C20_20  and  C28_28 
ROOT
ATOM      1  C2  ZIN A   1      27.008   0.279  32.824  0.00  0.00     0.088 C 
ATOM      2  C14 ZIN A   1      27.002   0.660  31.341  0.00  0.00     0.073 C 
ATOM      3  C15 ZIN A   1      26.868   2.179  31.211  0.00  0.00     0.276 C 
ATOM      4  N16 ZIN A   1      27.990   2.831  31.899  0.00  0.00     0.088 N 
ATOM      5  C35 ZIN A   1      27.988   2.517  33.332  0.00  0.00     0.276 C 
ATOM      6  C36 ZIN A   1      28.156   1.008  33.526  0.00  0.00     0.073 C 
ENDROOT
BRANCH   4   7
ATOM      7  C17 ZIN A   1      27.970   4.283  31.677  0.00  0.00     0.272 C 
BRANCH   7   8
ATOM      8  C18 ZIN A   1      28.614   4.602  30.326  0.00  0.00     0.031 C 
BRANCH   8   9
ATOM      9  C19 ZIN A   1      30.128   4.740  30.502  0.00  0.00     0.016 C 
BRANCH   9  10
ATOM     10  C20 ZIN A   1      30.734   3.367  30.803  0.00  0.00     0.051 C 
BRANCH  10  11
ATOM     11  C21 ZIN A   1      30.207   2.359  29.815  0.00  0.00    -0.049 A 
ATOM     12  C27 ZIN A   1      30.334   1.008  30.074  0.00  0.00     0.011 A 
ATOM     13  C26 ZIN A   1      29.846   0.081  29.171  0.00  0.00     0.043 A 
ATOM     14  C24 ZIN A   1      29.241   0.509  28.002  0.00  0.00     0.116 A 
ATOM     15  C23 ZIN A   1      29.120   1.863  27.741  0.00  0.00     0.043 A 
ATOM     16  F25 ZIN A   1      28.769  -0.395  27.115  0.00  0.00    -0.206 F 
ATOM     17  C22 ZIN A   1      29.603   2.787  28.647  0.00  0.00     0.011 A 
ENDBRANCH  10  11
BRANCH  10  18
ATOM     18  C28 ZIN A   1      32.234   3.446  30.690  0.00  0.00    -0.049 A 
ATOM     19  C34 ZIN A   1      32.907   2.596  29.831  0.00  0.00     0.011 A 
ATOM     20  C33 ZIN A   1      34.283   2.670  29.722  0.00  0.00     0.043 A 
ATOM     21  C31 ZIN A   1      34.988   3.588  30.481  0.00  0.00     0.116 A 
ATOM     22  C30 ZIN A   1      34.314   4.436  31.345  0.00  0.00     0.043 A 
ATOM     23  F32 ZIN A   1      36.333   3.659  30.379  0.00  0.00    -0.206 F 
ATOM     24  C29 ZIN A   1      32.938   4.363  31.448  0.00  0.00     0.011 A 
ENDBRANCH  10  18
ENDBRANCH   9  10
ENDBRANCH   8   9
ENDBRANCH   7   8
ENDBRANCH   4   7
BRANCH   1  25
ATOM     25  O1  ZIN A   1      25.765   0.657  33.419  0.00  0.00    -0.385 OA
ATOM     26  H37 ZIN A   1      25.373  -0.027  33.979  0.00  0.00     0.211 HD
ENDBRANCH   1  25
BRANCH   1  27
ATOM     27  C3  ZIN A   1      27.199  -1.210  32.961  0.00  0.00    -0.023 A 
ATOM     28  C13 ZIN A   1      27.627  -1.954  31.877  0.00  0.00     0.028 A 
ATOM     29  C8  ZIN A   1      27.808  -3.319  32.004  0.00  0.00     0.070 A 
ATOM     30  C6  ZIN A   1      27.548  -3.942  33.212  0.00  0.00     0.049 A 
ATOM     31  C5  ZIN A   1      27.114  -3.197  34.294  0.00  0.00     0.025 A 
ATOM     32 Cl7  ZIN A   1      27.767  -5.657  33.369  0.00  0.00    -0.083 Cl
ATOM     33  C4  ZIN A   1      26.940  -1.832  34.168  0.00  0.00     0.012 A 
BRANCH  29  34
ATOM     34  C9  ZIN A   1      28.280  -4.129  30.824  0.00  0.00     0.419 C 
ATOM     35  F10 ZIN A   1      28.662  -3.268  29.790  0.00  0.00    -0.166 F 
ATOM     36  F11 ZIN A   1      29.373  -4.914  31.205  0.00  0.00    -0.166 F 
ATOM     37  F12 ZIN A   1      27.243  -4.957  30.382  0.00  0.00    -0.166 F 
ENDBRANCH  29  34
ENDBRANCH   1  27
TORSDOF 9
ENDMDL
MODEL 82
REMARK CAVERDOCK RESULT:      -7.1      0.000      0.000
REMARK CAVERDOCK CONSTRAINTS:       0.0      0.0      0.0      0.0
REMARK CAVERDOCK TUNNEL: 81     -7.1      3.3     82.1
REMARK  9 active torsions:
REMARK  status: ('A' for Active; 'I' for Inactive)
REMARK    1  A    between atoms: O1_1  and  C2_2 
REMARK    2  A    between atoms: C2_2  and  C3_3 
REMARK    3  A    between atoms: C8_8  and  C9_9 
REMARK    4  A    between atoms: N16_16  and  C17_17 
REMARK    5  A    between atoms: C17_17  and  C18_18 
REMARK    6  A    between atoms: C18_18  and  C19_19 
REMARK    7  A    between atoms: C19_19  and  C20_20 
REMARK    8  A    between atoms: C20_20  and  C21_21 
REMARK    9  A    between atoms: C20_20  and  C28_28 
ROOT
ATOM      1  C2  ZIN A   1      26.906   0.298  32.368  0.00  0.00     0.088 C 
ATOM      2  C14 ZIN A   1      26.603   0.724  30.929  0.00  0.00     0.073 C 
ATOM      3  C15 ZIN A   1      26.422   2.243  30.880  0.00  0.00     0.276 C 
ATOM      4  N16 ZIN A   1      27.647   2.898  31.357  0.00  0.00     0.088 N 
ATOM      5  C35 ZIN A   1      27.932   2.540  32.752  0.00  0.00     0.276 C 
ATOM      6  C36 ZIN A   1      28.158   1.030  32.856  0.00  0.00     0.073 C 
ENDROOT
BRANCH   4   7
ATOM      7  C17 ZIN A   1      27.561   4.356  31.194  0.00  0.00     0.272 C 
BRANCH   7   8
ATOM      8  C18 ZIN A   1      28.955   4.969  31.347  0.00  0.00     0.031 C 
BRANCH   8   9
ATOM      9  C19 ZIN A   1      29.860   4.469  30.219  0.00  0.00     0.016 C 
BRANCH   9  10
ATOM     10  C20 ZIN A   1      30.504   3.143  30.631  0.00  0.00     0.051 C 
BRANCH  10  11
ATOM     11  C21 ZIN A   1      30.071   2.058  29.680  0.00  0.00    -0.049 A 
ATOM     12  C27 ZIN A   1      29.371   2.382  28.534  0.00  0.00     0.011 A 
ATOM     13  C26 ZIN A   1      28.978   1.388  27.658  0.00  0.00     0.043 A 
ATOM     14  C24 ZIN A   1      29.278   0.065  27.936  0.00  0.00     0.116 A 
ATOM     15  C23 ZIN A   1      29.974  -0.260  29.087  0.00  0.00     0.043 A 
ATOM     16  F25 ZIN A   1      28.889  -0.909  27.083  0.00  0.00    -0.206 F 
ATOM     17  C22 ZIN A   1      30.370   0.737  29.959  0.00  0.00     0.011 A 
ENDBRANCH  10  11
BRANCH  10  18
ATOM     18  C28 ZIN A   1      32.004   3.280  30.588  0.00  0.00    -0.049 A 
ATOM     19  C34 ZIN A   1      32.652   4.075  31.517  0.00  0.00     0.011 A 
ATOM     20  C33 ZIN A   1      34.027   4.198  31.482  0.00  0.00     0.043 A 
ATOM     21  C31 ZIN A   1      34.757   3.533  30.510  0.00  0.00     0.116 A 
ATOM     22  C30 ZIN A   1      34.107   2.742  29.578  0.00  0.00     0.043 A 
ATOM     23  F32 ZIN A   1      36.102   3.656  30.472  0.00  0.00    -0.206 F 
ATOM     24  C29 ZIN A   1      32.731   2.617  29.617  0.00  0.00     0.011 A 
ENDBRANCH  10  18
ENDBRANCH   9  10
ENDBRANCH   8   9
ENDBRANCH   7   8
ENDBRANCH   4   7
BRANCH   1  25
ATOM     25  O1  ZIN A   1      25.799   0.630  33.209  0.00  0.00    -0.385 OA
ATOM     26  H37 ZIN A   1      25.351  -0.137  33.591  0.00  0.00     0.211 HD
ENDBRANCH   1  25
BRANCH   1  27
ATOM     27  C3  ZIN A   1      27.143  -1.191  32.414  0.00  0.00    -0.023 A 
ATOM     28  C13 ZIN A   1      26.181  -2.027  32.948  0.00  0.00     0.028 A 
ATOM     29  C8  ZIN A   1      26.396  -3.392  32.985  0.00  0.00     0.070 A 
ATOM     30  C6  ZIN A   1      27.579  -3.920  32.498  0.00  0.00     0.049 A 
ATOM     31  C5  ZIN A   1      28.544  -3.081  31.968  0.00  0.00     0.025 A 
ATOM     32 Cl7  ZIN A   1      27.853  -5.634  32.551  0.00  0.00    -0.083 Cl
ATOM     33  C4  ZIN A   1      28.325  -1.717  31.926  0.00  0.00     0.012 A 
BRANCH  29  34
ATOM     34  C9  ZIN A   1      25.346  -4.305  33.563  0.00  0.00     0.419 C 
ATOM     35  F10 ZIN A   1      25.890  -5.024  34.632  0.00  0.00    -0.166 F 
ATOM     36  F11 ZIN A   1      24.264  -3.542  34.017  0.00  0.00    -0.166 F 
ATOM     37  F12 ZIN A   1      24.908  -5.195  32.577  0.00  0.00    -0.166 F 
ENDBRANCH  29  34
ENDBRANCH   1  27
TORSDOF 9
ENDMDL
MODEL 83
REMARK CAVERDOCK RESULT:      -8.5      0.000      0.000
REMARK CAVERDOCK CONSTRAINTS:       0.0      0.0      0.0      0.0
REMARK CAVERDOCK TUNNEL: 82     -8.5      3.3     83.1
REMARK  9 active torsions:
REMARK  status: ('A' for Active; 'I' for Inactive)
REMARK    1  A    between atoms: O1_1  and  C2_2 
REMARK    2  A    between atoms: C2_2  and  C3_3 
REMARK    3  A    between atoms: C8_8  and  C9_9 
REMARK    4  A    between atoms: N16_16  and  C17_17 
REMARK    5  A    between atoms: C17_17  and  C18_18 
REMARK    6  A    between atoms: C18_18  and  C19_19 
REMARK    7  A    between atoms: C19_19  and  C20_20 
REMARK    8  A    between atoms: C20_20  and  C21_21 
REMARK    9  A    between atoms: C20_20  and  C28_28 
ROOT
ATOM      1  C2  ZIN A   1      26.966   0.083  32.705  0.00  0.00     0.088 C 
ATOM      2  C14 ZIN A   1      26.882   0.648  31.285  0.00  0.00     0.073 C 
ATOM      3  C15 ZIN A   1      26.846   2.176  31.351  0.00  0.00     0.276 C 
ATOM      4  N16 ZIN A   1      28.057   2.667  32.022  0.00  0.00     0.088 N 
ATOM      5  C35 ZIN A   1      28.134   2.175  33.403  0.00  0.00     0.276 C 
ATOM      6  C36 ZIN A   1      28.209   0.647  33.398  0.00  0.00     0.073 C 
ENDROOT
BRANCH   4   7
ATOM      7  C17 ZIN A   1      28.123   4.134  31.980  0.00  0.00     0.272 C 
BRANCH   7   8
ATOM      8  C18 ZIN A   1      28.430   4.590  30.552  0.00  0.00     0.031 C 
BRANCH   8   9
ATOM      9  C19 ZIN A   1      29.946   4.653  30.352  0.00  0.00     0.016 C 
BRANCH   9  10
ATOM     10  C20 ZIN A   1      30.566   3.304  30.722  0.00  0.00     0.051 C 
BRANCH  10  11
ATOM     11  C21 ZIN A   1      30.088   2.251  29.756  0.00  0.00    -0.049 A 
ATOM     12  C27 ZIN A   1      29.410   2.621  28.611  0.00  0.00     0.011 A 
ATOM     13  C26 ZIN A   1      28.975   1.656  27.721  0.00  0.00     0.043 A 
ATOM     14  C24 ZIN A   1      29.212   0.318  27.984  0.00  0.00     0.116 A 
ATOM     15  C23 ZIN A   1      29.887  -0.052  29.135  0.00  0.00     0.043 A 
ATOM     16  F25 ZIN A   1      28.783  -0.627  27.118  0.00  0.00    -0.206 F 
ATOM     17  C22 ZIN A   1      30.325   0.914  30.020  0.00  0.00     0.011 A 
ENDBRANCH  10  11
BRANCH  10  18
ATOM     18  C28 ZIN A   1      32.068   3.406  30.651  0.00  0.00    -0.049 A 
ATOM     19  C34 ZIN A   1      32.779   2.563  29.816  0.00  0.00     0.011 A 
ATOM     20  C33 ZIN A   1      34.155   2.658  29.746  0.00  0.00     0.043 A 
ATOM     21  C31 ZIN A   1      34.824   3.591  30.521  0.00  0.00     0.116 A 
ATOM     22  C30 ZIN A   1      34.112   4.431  31.361  0.00  0.00     0.043 A 
ATOM     23  F32 ZIN A   1      36.170   3.683  30.457  0.00  0.00    -0.206 F 
ATOM     24  C29 ZIN A   1      32.735   4.337  31.425  0.00  0.00     0.011 A 
ENDBRANCH  10  18
ENDBRANCH   9  10
ENDBRANCH   8   9
ENDBRANCH   7   8
ENDBRANCH   4   7
BRANCH   1  25
ATOM     25  O1  ZIN A   1      25.798   0.458  33.439  0.00  0.00    -0.385 OA
ATOM     26  H37 ZIN A   1      25.960   0.627  34.377  0.00  0.00     0.211 HD
ENDBRANCH   1  25
BRANCH   1  27
ATOM     27  C3  ZIN A   1      27.061  -1.421  32.645  0.00  0.00    -0.023 A 
ATOM     28  C13 ZIN A   1      26.090  -2.199  33.247  0.00  0.00     0.028 A 
ATOM     29  C8  ZIN A   1      26.174  -3.577  33.187  0.00  0.00     0.070 A 
ATOM     30  C6  ZIN A   1      27.237  -4.178  32.536  0.00  0.00     0.049 A 
ATOM     31  C5  ZIN A   1      28.212  -3.398  31.939  0.00  0.00     0.025 A 
ATOM     32 Cl7  ZIN A   1      27.347  -5.909  32.468  0.00  0.00    -0.083 Cl
ATOM     33  C4  ZIN A   1      28.123  -2.020  31.994  0.00  0.00     0.012 A 
BRANCH  29  34
ATOM     34  C9  ZIN A   1      25.112  -4.426  33.838  0.00  0.00     0.419 C 
ATOM     35  F10 ZIN A   1      24.727  -5.444  32.960  0.00  0.00    -0.166 F 
ATOM     36  F11 ZIN A   1      25.621  -4.990  35.013  0.00  0.00    -0.166 F 
ATOM     37  F12 ZIN A   1      24.003  -3.630  34.144  0.00  0.00    -0.166 F 
ENDBRANCH  29  34
ENDBRANCH   1  27
TORSDOF 9
ENDMDL
MODEL 84
REMARK CAVERDOCK RESULT:      -8.3      0.000      0.000
REMARK CAVERDOCK CONSTRAINTS:       0.1      0.0      0.0      0.0
REMARK CAVERDOCK TUNNEL: 83     -8.3      3.3    84.11
REMARK  9 active torsions:
REMARK  status: ('A' for Active; 'I' for Inactive)
REMARK    1  A    between atoms: O1_1  and  C2_2 
REMARK    2  A    between atoms: C2_2  and  C3_3 
REMARK    3  A    between atoms: C8_8  and  C9_9 
REMARK    4  A    between atoms: N16_16  and  C17_17 
REMARK    5  A    between atoms: C17_17  and  C18_18 
REMARK    6  A    between atoms: C18_18  and  C19_19 
REMARK    7  A    between atoms: C19_19  and  C20_20 
REMARK    8  A    between atoms: C20_20  and  C21_21 
REMARK    9  A    between atoms: C20_20  and  C28_28 
ROOT
ATOM      1  C2  ZIN A   1      26.950   0.016  32.639  0.00  0.00     0.088 C 
ATOM      2  C14 ZIN A   1      26.893   0.692  31.266  0.00  0.00     0.073 C 
ATOM      3  C15 ZIN A   1      26.922   2.211  31.451  0.00  0.00     0.276 C 
ATOM      4  N16 ZIN A   1      28.152   2.595  32.155  0.00  0.00     0.088 N 
ATOM      5  C35 ZIN A   1      28.207   1.995  33.494  0.00  0.00     0.276 C 
ATOM      6  C36 ZIN A   1      28.215   0.470  33.370  0.00  0.00     0.073 C 
ENDROOT
BRANCH   4   7
ATOM      7  C17 ZIN A   1      28.281   4.057  32.227  0.00  0.00     0.272 C 
BRANCH   7   8
ATOM      8  C18 ZIN A   1      28.310   4.637  30.812  0.00  0.00     0.031 C 
BRANCH   8   9
ATOM      9  C19 ZIN A   1      29.732   4.552  30.254  0.00  0.00     0.016 C 
BRANCH   9  10
ATOM     10  C20 ZIN A   1      30.361   3.217  30.661  0.00  0.00     0.051 C 
BRANCH  10  11
ATOM     11  C21 ZIN A   1      29.934   2.145  29.692  0.00  0.00    -0.049 A 
ATOM     12  C27 ZIN A   1      29.327   2.493  28.501  0.00  0.00     0.011 A 
ATOM     13  C26 ZIN A   1      28.940   1.511  27.608  0.00  0.00     0.043 A 
ATOM     14  C24 ZIN A   1      29.152   0.177  27.914  0.00  0.00     0.116 A 
ATOM     15  C23 ZIN A   1      29.755  -0.171  29.110  0.00  0.00     0.043 A 
ATOM     16  F25 ZIN A   1      28.769  -0.784  27.045  0.00  0.00    -0.206 F 
ATOM     17  C22 ZIN A   1      30.146   0.813  29.999  0.00  0.00     0.011 A 
ENDBRANCH  10  11
BRANCH  10  18
ATOM     18  C28 ZIN A   1      31.862   3.343  30.642  0.00  0.00    -0.049 A 
ATOM     19  C34 ZIN A   1      32.604   2.622  29.724  0.00  0.00     0.011 A 
ATOM     20  C33 ZIN A   1      33.980   2.739  29.701  0.00  0.00     0.043 A 
ATOM     21  C31 ZIN A   1      34.618   3.572  30.605  0.00  0.00     0.116 A 
ATOM     22  C30 ZIN A   1      33.875   4.290  31.528  0.00  0.00     0.043 A 
ATOM     23  F32 ZIN A   1      35.964   3.685  30.588  0.00  0.00    -0.206 F 
ATOM     24  C29 ZIN A   1      32.498   4.174  31.545  0.00  0.00     0.011 A 
ENDBRANCH  10  18
ENDBRANCH   9  10
ENDBRANCH   8   9
ENDBRANCH   7   8
ENDBRANCH   4   7
BRANCH   1  25
ATOM     25  O1  ZIN A   1      25.799   0.382  33.401  0.00  0.00    -0.385 OA
ATOM     26  H37 ZIN A   1      25.073  -0.254  33.349  0.00  0.00     0.211 HD
ENDBRANCH   1  25
BRANCH   1  27
ATOM     27  C3  ZIN A   1      26.981  -1.482  32.462  0.00  0.00    -0.023 A 
ATOM     28  C13 ZIN A   1      26.062  -2.274  33.125  0.00  0.00     0.028 A 
ATOM     29  C8  ZIN A   1      26.087  -3.646  32.959  0.00  0.00     0.070 A 
ATOM     30  C6  ZIN A   1      27.038  -4.227  32.139  0.00  0.00     0.049 A 
ATOM     31  C5  ZIN A   1      27.960  -3.433  31.480  0.00  0.00     0.025 A 
ATOM     32 Cl7  ZIN A   1      27.074  -5.951  31.936  0.00  0.00    -0.083 Cl
ATOM     33  C4  ZIN A   1      27.931  -2.062  31.642  0.00  0.00     0.012 A 
BRANCH  29  34
ATOM     34  C9  ZIN A   1      25.082  -4.510  33.677  0.00  0.00     0.419 C 
ATOM     35  F10 ZIN A   1      24.536  -5.434  32.780  0.00  0.00    -0.166 F 
ATOM     36  F11 ZIN A   1      25.716  -5.192  34.722  0.00  0.00    -0.166 F 
ATOM     37  F12 ZIN A   1      24.063  -3.705  34.196  0.00  0.00    -0.166 F 
ENDBRANCH  29  34
ENDBRANCH   1  27
TORSDOF 9
ENDMDL
MODEL 85
REMARK CAVERDOCK RESULT:      -7.2      0.000      0.000
REMARK CAVERDOCK CONSTRAINTS:       0.0      0.0      0.0      0.0
REMARK CAVERDOCK TUNNEL: 84     -7.2      3.3     85.8
REMARK  9 active torsions:
REMARK  status: ('A' for Active; 'I' for Inactive)
REMARK    1  A    between atoms: O1_1  and  C2_2 
REMARK    2  A    between atoms: C2_2  and  C3_3 
REMARK    3  A    between atoms: C8_8  and  C9_9 
REMARK    4  A    between atoms: N16_16  and  C17_17 
REMARK    5  A    between atoms: C17_17  and  C18_18 
REMARK    6  A    between atoms: C18_18  and  C19_19 
REMARK    7  A    between atoms: C19_19  and  C20_20 
REMARK    8  A    between atoms: C20_20  and  C21_21 
REMARK    9  A    between atoms: C20_20  and  C28_28 
ROOT
ATOM      1  C2  ZIN A   1      27.878  -1.678  29.824  0.00  0.00     0.088 C 
ATOM      2  C14 ZIN A   1      29.044  -0.851  30.371  0.00  0.00     0.073 C 
ATOM      3  C15 ZIN A   1      29.626   0.006  29.245  0.00  0.00     0.276 C 
ATOM      4  N16 ZIN A   1      28.581   0.891  28.712  0.00  0.00     0.088 N 
ATOM      5  C35 ZIN A   1      27.472   0.118  28.140  0.00  0.00     0.276 C 
ATOM      6  C36 ZIN A   1      26.827  -0.736  29.233  0.00  0.00     0.073 C 
ENDROOT
BRANCH   4   7
ATOM      7  C17 ZIN A   1      29.137   1.826  27.725  0.00  0.00     0.272 C 
BRANCH   7   8
ATOM      8  C18 ZIN A   1      29.690   3.058  28.444  0.00  0.00     0.031 C 
BRANCH   8   9
ATOM      9  C19 ZIN A   1      28.592   3.678  29.312  0.00  0.00     0.016 C 
BRANCH   9  10
ATOM     10  C20 ZIN A   1      29.121   3.884  30.733  0.00  0.00     0.051 C 
BRANCH  10  11
ATOM     11  C21 ZIN A   1      28.473   2.886  31.659  0.00  0.00    -0.049 A 
ATOM     12  C27 ZIN A   1      29.060   2.590  32.874  0.00  0.00     0.011 A 
ATOM     13  C26 ZIN A   1      28.464   1.680  33.727  0.00  0.00     0.043 A 
ATOM     14  C24 ZIN A   1      27.284   1.057  33.357  0.00  0.00     0.116 A 
ATOM     15  C23 ZIN A   1      26.701   1.350  32.137  0.00  0.00     0.043 A 
ATOM     16  F25 ZIN A   1      26.704   0.163  34.187  0.00  0.00    -0.206 F 
ATOM     17  C22 ZIN A   1      27.295   2.265  31.289  0.00  0.00     0.011 A 
ENDBRANCH  10  11
BRANCH  10  18
ATOM     18  C28 ZIN A   1      30.615   3.685  30.746  0.00  0.00    -0.049 A 
ATOM     19  C34 ZIN A   1      31.456   4.780  30.823  0.00  0.00     0.011 A 
ATOM     20  C33 ZIN A   1      32.826   4.600  30.840  0.00  0.00     0.043 A 
ATOM     21  C31 ZIN A   1      33.356   3.323  30.769  0.00  0.00     0.116 A 
ATOM     22  C30 ZIN A   1      32.513   2.227  30.687  0.00  0.00     0.043 A 
ATOM     23  F32 ZIN A   1      34.695   3.145  30.781  0.00  0.00    -0.206 F 
ATOM     24  C29 ZIN A   1      31.143   2.410  30.675  0.00  0.00     0.011 A 
ENDBRANCH  10  18
ENDBRANCH   9  10
ENDBRANCH   8   9
ENDBRANCH   7   8
ENDBRANCH   4   7
BRANCH   1  25
ATOM     25  O1  ZIN A   1      28.354  -2.563  28.808  0.00  0.00    -0.385 OA
ATOM     26  H37 ZIN A   1      27.658  -3.073  28.373  0.00  0.00     0.211 HD
ENDBRANCH   1  25
BRANCH   1  27
ATOM     27  C3  ZIN A   1      27.262  -2.482  30.942  0.00  0.00    -0.023 A 
ATOM     28  C13 ZIN A   1      27.817  -3.694  31.309  0.00  0.00     0.028 A 
ATOM     29  C8  ZIN A   1      27.256  -4.428  32.337  0.00  0.00     0.070 A 
ATOM     30  C6  ZIN A   1      26.132  -3.955  32.991  0.00  0.00     0.049 A 
ATOM     31  C5  ZIN A   1      25.574  -2.745  32.620  0.00  0.00     0.025 A 
ATOM     32 Cl7  ZIN A   1      25.422  -4.881  34.277  0.00  0.00    -0.083 Cl
ATOM     33  C4  ZIN A   1      26.139  -2.009  31.596  0.00  0.00     0.012 A 
BRANCH  29  34
ATOM     34  C9  ZIN A   1      27.865  -5.746  32.740  0.00  0.00     0.419 C 
ATOM     35  F10 ZIN A   1      28.884  -6.083  31.843  0.00  0.00    -0.166 F 
ATOM     36  F11 ZIN A   1      28.396  -5.639  34.030  0.00  0.00    -0.166 F 
ATOM     37  F12 ZIN A   1      26.880  -6.739  32.722  0.00  0.00    -0.166 F 
ENDBRANCH  29  34
ENDBRANCH   1  27
TORSDOF 9
ENDMDL
MODEL 86
REMARK CAVERDOCK RESULT:      -8.7      0.000      0.000
REMARK CAVERDOCK CONSTRAINTS:       0.0      0.0      0.0      0.0
REMARK CAVERDOCK TUNNEL: 85     -8.7      3.4     86.9
REMARK  9 active torsions:
REMARK  status: ('A' for Active; 'I' for Inactive)
REMARK    1  A    between atoms: O1_1  and  C2_2 
REMARK    2  A    between atoms: C2_2  and  C3_3 
REMARK    3  A    between atoms: C8_8  and  C9_9 
REMARK    4  A    between atoms: N16_16  and  C17_17 
REMARK    5  A    between atoms: C17_17  and  C18_18 
REMARK    6  A    between atoms: C18_18  and  C19_19 
REMARK    7  A    between atoms: C19_19  and  C20_20 
REMARK    8  A    between atoms: C20_20  and  C21_21 
REMARK    9  A    between atoms: C20_20  and  C28_28 
ROOT
ATOM      1  C2  ZIN A   1      26.958  -0.017  32.744  0.00  0.00     0.088 C 
ATOM      2  C14 ZIN A   1      26.732   0.666  31.393  0.00  0.00     0.073 C 
ATOM      3  C15 ZIN A   1      26.742   2.183  31.586  0.00  0.00     0.276 C 
ATOM      4  N16 ZIN A   1      28.032   2.597  32.155  0.00  0.00     0.088 N 
ATOM      5  C35 ZIN A   1      28.248   1.990  33.474  0.00  0.00     0.276 C 
ATOM      6  C36 ZIN A   1      28.283   0.467  33.337  0.00  0.00     0.073 C 
ENDROOT
BRANCH   4   7
ATOM      7  C17 ZIN A   1      28.130   4.061  32.226  0.00  0.00     0.272 C 
BRANCH   7   8
ATOM      8  C18 ZIN A   1      28.241   4.633  30.811  0.00  0.00     0.031 C 
BRANCH   8   9
ATOM      9  C19 ZIN A   1      29.704   4.603  30.362  0.00  0.00     0.016 C 
BRANCH   9  10
ATOM     10  C20 ZIN A   1      30.326   3.257  30.743  0.00  0.00     0.051 C 
BRANCH  10  11
ATOM     11  C21 ZIN A   1      29.881   2.203  29.763  0.00  0.00    -0.049 A 
ATOM     12  C27 ZIN A   1      29.243   2.572  28.594  0.00  0.00     0.011 A 
ATOM     13  C26 ZIN A   1      28.838   1.607  27.691  0.00  0.00     0.043 A 
ATOM     14  C24 ZIN A   1      29.064   0.268  27.964  0.00  0.00     0.116 A 
ATOM     15  C23 ZIN A   1      29.698  -0.101  29.138  0.00  0.00     0.043 A 
ATOM     16  F25 ZIN A   1      28.664  -0.677  27.085  0.00  0.00    -0.206 F 
ATOM     17  C22 ZIN A   1      30.106   0.867  30.036  0.00  0.00     0.011 A 
ENDBRANCH  10  11
BRANCH  10  18
ATOM     18  C28 ZIN A   1      31.829   3.372  30.709  0.00  0.00    -0.049 A 
ATOM     19  C34 ZIN A   1      32.477   4.207  31.600  0.00  0.00     0.011 A 
ATOM     20  C33 ZIN A   1      33.855   4.310  31.574  0.00  0.00     0.043 A 
ATOM     21  C31 ZIN A   1      34.585   3.585  30.648  0.00  0.00     0.116 A 
ATOM     22  C30 ZIN A   1      33.934   2.753  29.752  0.00  0.00     0.043 A 
ATOM     23  F32 ZIN A   1      35.931   3.688  30.618  0.00  0.00    -0.206 F 
ATOM     24  C29 ZIN A   1      32.556   2.648  29.783  0.00  0.00     0.011 A 
ENDBRANCH  10  18
ENDBRANCH   9  10
ENDBRANCH   8   9
ENDBRANCH   7   8
ENDBRANCH   4   7
BRANCH   1  25
ATOM     25  O1  ZIN A   1      25.888   0.313  33.631  0.00  0.00    -0.385 OA
ATOM     26  H37 ZIN A   1      25.950   1.201  34.010  0.00  0.00     0.211 HD
ENDBRANCH   1  25
BRANCH   1  27
ATOM     27  C3  ZIN A   1      27.008  -1.512  32.552  0.00  0.00    -0.023 A 
ATOM     28  C13 ZIN A   1      25.932  -2.293  32.930  0.00  0.00     0.028 A 
ATOM     29  C8  ZIN A   1      25.975  -3.663  32.749  0.00  0.00     0.070 A 
ATOM     30  C6  ZIN A   1      27.100  -4.253  32.200  0.00  0.00     0.049 A 
ATOM     31  C5  ZIN A   1      28.179  -3.471  31.827  0.00  0.00     0.025 A 
ATOM     32 Cl7  ZIN A   1      27.159  -5.974  31.980  0.00  0.00    -0.083 Cl
ATOM     33  C4  ZIN A   1      28.132  -2.101  32.003  0.00  0.00     0.012 A 
BRANCH  29  34
ATOM     34  C9  ZIN A   1      24.800  -4.514  33.156  0.00  0.00     0.419 C 
ATOM     35  F10 ZIN A   1      25.250  -5.592  33.926  0.00  0.00    -0.166 F 
ATOM     36  F11 ZIN A   1      23.906  -3.745  33.909  0.00  0.00    -0.166 F 
ATOM     37  F12 ZIN A   1      24.155  -4.995  32.013  0.00  0.00    -0.166 F 
ENDBRANCH  29  34
ENDBRANCH   1  27
TORSDOF 9
ENDMDL
MODEL 87
REMARK CAVERDOCK RESULT:      -8.9      0.000      0.000
REMARK CAVERDOCK CONSTRAINTS:       0.0      0.0      0.0      0.0
REMARK CAVERDOCK TUNNEL: 86     -8.9      3.4     87.6
REMARK  9 active torsions:
REMARK  status: ('A' for Active; 'I' for Inactive)
REMARK    1  A    between atoms: O1_1  and  C2_2 
REMARK    2  A    between atoms: C2_2  and  C3_3 
REMARK    3  A    between atoms: C8_8  and  C9_9 
REMARK    4  A    between atoms: N16_16  and  C17_17 
REMARK    5  A    between atoms: C17_17  and  C18_18 
REMARK    6  A    between atoms: C18_18  and  C19_19 
REMARK    7  A    between atoms: C19_19  and  C20_20 
REMARK    8  A    between atoms: C20_20  and  C21_21 
REMARK    9  A    between atoms: C20_20  and  C28_28 
ROOT
ATOM      1  C2  ZIN A   1      26.832  -0.038  32.545  0.00  0.00     0.088 C 
ATOM      2  C14 ZIN A   1      26.776   0.545  31.130  0.00  0.00     0.073 C 
ATOM      3  C15 ZIN A   1      26.691   2.070  31.216  0.00  0.00     0.276 C 
ATOM      4  N16 ZIN A   1      27.864   2.587  31.932  0.00  0.00     0.088 N 
ATOM      5  C35 ZIN A   1      27.913   2.077  33.308  0.00  0.00     0.276 C 
ATOM      6  C36 ZIN A   1      28.035   0.553  33.285  0.00  0.00     0.073 C 
ENDROOT
BRANCH   4   7
ATOM      7  C17 ZIN A   1      27.887   4.056  31.913  0.00  0.00     0.272 C 
BRANCH   7   8
ATOM      8  C18 ZIN A   1      28.309   4.541  30.525  0.00  0.00     0.031 C 
BRANCH   8   9
ATOM      9  C19 ZIN A   1      29.833   4.675  30.473  0.00  0.00     0.016 C 
BRANCH   9  10
ATOM     10  C20 ZIN A   1      30.475   3.326  30.803  0.00  0.00     0.051 C 
BRANCH  10  11
ATOM     11  C21 ZIN A   1      30.013   2.293  29.809  0.00  0.00    -0.049 A 
ATOM     12  C27 ZIN A   1      29.394   2.690  28.639  0.00  0.00     0.011 A 
ATOM     13  C26 ZIN A   1      28.974   1.743  27.723  0.00  0.00     0.043 A 
ATOM     14  C24 ZIN A   1      29.166   0.397  27.983  0.00  0.00     0.116 A 
ATOM     15  C23 ZIN A   1      29.781   0.001  29.158  0.00  0.00     0.043 A 
ATOM     16  F25 ZIN A   1      28.751  -0.530  27.091  0.00  0.00    -0.206 F 
ATOM     17  C22 ZIN A   1      30.204   0.949  30.070  0.00  0.00     0.011 A 
ENDBRANCH  10  11
BRANCH  10  18
ATOM     18  C28 ZIN A   1      31.975   3.454  30.735  0.00  0.00    -0.049 A 
ATOM     19  C34 ZIN A   1      32.681   2.781  29.754  0.00  0.00     0.011 A 
ATOM     20  C33 ZIN A   1      34.056   2.901  29.686  0.00  0.00     0.043 A 
ATOM     21  C31 ZIN A   1      34.728   3.688  30.607  0.00  0.00     0.116 A 
ATOM     22  C30 ZIN A   1      34.021   4.357  31.592  0.00  0.00     0.043 A 
ATOM     23  F32 ZIN A   1      36.072   3.803  30.545  0.00  0.00    -0.206 F 
ATOM     24  C29 ZIN A   1      32.645   4.239  31.655  0.00  0.00     0.011 A 
ENDBRANCH  10  18
ENDBRANCH   9  10
ENDBRANCH   8   9
ENDBRANCH   7   8
ENDBRANCH   4   7
BRANCH   1  25
ATOM     25  O1  ZIN A   1      25.631   0.290  33.245  0.00  0.00    -0.385 OA
ATOM     26  H37 ZIN A   1      24.823   0.007  32.796  0.00  0.00     0.211 HD
ENDBRANCH   1  25
BRANCH   1  27
ATOM     27  C3  ZIN A   1      26.976  -1.537  32.467  0.00  0.00    -0.023 A 
ATOM     28  C13 ZIN A   1      25.990  -2.354  32.990  0.00  0.00     0.028 A 
ATOM     29  C8  ZIN A   1      26.118  -3.728  32.914  0.00  0.00     0.070 A 
ATOM     30  C6  ZIN A   1      27.239  -4.287  32.326  0.00  0.00     0.049 A 
ATOM     31  C5  ZIN A   1      28.228  -3.469  31.808  0.00  0.00     0.025 A 
ATOM     32 Cl7  ZIN A   1      27.405  -6.012  32.237  0.00  0.00    -0.083 Cl
ATOM     33  C4  ZIN A   1      28.096  -2.095  31.879  0.00  0.00     0.012 A 
BRANCH  29  34
ATOM     34  C9  ZIN A   1      25.041  -4.617  33.479  0.00  0.00     0.419 C 
ATOM     35  F10 ZIN A   1      25.617  -5.559  34.337  0.00  0.00    -0.166 F 
ATOM     36  F11 ZIN A   1      24.120  -3.840  34.190  0.00  0.00    -0.166 F 
ATOM     37  F12 ZIN A   1      24.386  -5.277  32.434  0.00  0.00    -0.166 F 
ENDBRANCH  29  34
ENDBRANCH   1  27
TORSDOF 9
ENDMDL
MODEL 88
REMARK CAVERDOCK RESULT:      -7.9      0.000      0.000
REMARK CAVERDOCK CONSTRAINTS:       0.0      0.0      0.0      0.0
REMARK CAVERDOCK TUNNEL: 87     -7.9      3.4     88.5
REMARK  9 active torsions:
REMARK  status: ('A' for Active; 'I' for Inactive)
REMARK    1  A    between atoms: O1_1  and  C2_2 
REMARK    2  A    between atoms: C2_2  and  C3_3 
REMARK    3  A    between atoms: C8_8  and  C9_9 
REMARK    4  A    between atoms: N16_16  and  C17_17 
REMARK    5  A    between atoms: C17_17  and  C18_18 
REMARK    6  A    between atoms: C18_18  and  C19_19 
REMARK    7  A    between atoms: C19_19  and  C20_20 
REMARK    8  A    between atoms: C20_20  and  C21_21 
REMARK    9  A    between atoms: C20_20  and  C28_28 
ROOT
ATOM      1  C2  ZIN A   1      26.723   0.053  32.591  0.00  0.00     0.088 C 
ATOM      2  C14 ZIN A   1      26.413   0.451  31.145  0.00  0.00     0.073 C 
ATOM      3  C15 ZIN A   1      26.234   1.969  31.067  0.00  0.00     0.276 C 
ATOM      4  N16 ZIN A   1      27.462   2.632  31.524  0.00  0.00     0.088 N 
ATOM      5  C35 ZIN A   1      27.754   2.301  32.924  0.00  0.00     0.276 C 
ATOM      6  C36 ZIN A   1      27.978   0.794  33.058  0.00  0.00     0.073 C 
ENDROOT
BRANCH   4   7
ATOM      7  C17 ZIN A   1      27.377   4.086  31.332  0.00  0.00     0.272 C 
BRANCH   7   8
ATOM      8  C18 ZIN A   1      28.741   4.718  31.617  0.00  0.00     0.031 C 
BRANCH   8   9
ATOM      9  C19 ZIN A   1      29.711   4.371  30.486  0.00  0.00     0.016 C 
BRANCH   9  10
ATOM     10  C20 ZIN A   1      30.409   3.046  30.802  0.00  0.00     0.051 C 
BRANCH  10  11
ATOM     11  C21 ZIN A   1      29.967   1.998  29.813  0.00  0.00    -0.049 A 
ATOM     12  C27 ZIN A   1      29.351   2.376  28.636  0.00  0.00     0.011 A 
ATOM     13  C26 ZIN A   1      28.949   1.416  27.726  0.00  0.00     0.043 A 
ATOM     14  C24 ZIN A   1      29.156   0.075  28.000  0.00  0.00     0.116 A 
ATOM     15  C23 ZIN A   1      29.768  -0.303  29.183  0.00  0.00     0.043 A 
ATOM     16  F25 ZIN A   1      28.759  -0.865  27.114  0.00  0.00    -0.206 F 
ATOM     17  C22 ZIN A   1      30.173   0.659  30.089  0.00  0.00     0.011 A 
ENDBRANCH  10  11
BRANCH  10  18
ATOM     18  C28 ZIN A   1      31.902   3.230  30.705  0.00  0.00    -0.049 A 
ATOM     19  C34 ZIN A   1      32.621   2.545  29.742  0.00  0.00     0.011 A 
ATOM     20  C33 ZIN A   1      33.988   2.715  29.648  0.00  0.00     0.043 A 
ATOM     21  C31 ZIN A   1      34.641   3.565  30.526  0.00  0.00     0.116 A 
ATOM     22  C30 ZIN A   1      33.921   4.247  31.493  0.00  0.00     0.043 A 
ATOM     23  F32 ZIN A   1      35.978   3.730  30.439  0.00  0.00    -0.206 F 
ATOM     24  C29 ZIN A   1      32.552   4.078  31.582  0.00  0.00     0.011 A 
ENDBRANCH  10  18
ENDBRANCH   9  10
ENDBRANCH   8   9
ENDBRANCH   7   8
ENDBRANCH   4   7
BRANCH   1  25
ATOM     25  O1  ZIN A   1      25.620   0.403  33.430  0.00  0.00    -0.385 OA
ATOM     26  H37 ZIN A   1      24.760   0.122  33.088  0.00  0.00     0.211 HD
ENDBRANCH   1  25
BRANCH   1  27
ATOM     27  C3  ZIN A   1      26.959  -1.434  32.665  0.00  0.00    -0.023 A 
ATOM     28  C13 ZIN A   1      26.038  -2.249  33.297  0.00  0.00     0.028 A 
ATOM     29  C8  ZIN A   1      26.251  -3.613  33.361  0.00  0.00     0.070 A 
ATOM     30  C6  ZIN A   1      27.392  -4.162  32.802  0.00  0.00     0.049 A 
ATOM     31  C5  ZIN A   1      28.315  -3.345  32.174  0.00  0.00     0.025 A 
ATOM     32 Cl7  ZIN A   1      27.664  -5.874  32.888  0.00  0.00    -0.083 Cl
ATOM     33  C4  ZIN A   1      28.098  -1.982  32.105  0.00  0.00     0.012 A 
BRANCH  29  34
ATOM     34  C9  ZIN A   1      25.245  -4.502  34.046  0.00  0.00     0.419 C 
ATOM     35  F10 ZIN A   1      25.826  -5.075  35.181  0.00  0.00    -0.166 F 
ATOM     36  F11 ZIN A   1      24.133  -3.741  34.425  0.00  0.00    -0.166 F 
ATOM     37  F12 ZIN A   1      24.842  -5.512  33.167  0.00  0.00    -0.166 F 
ENDBRANCH  29  34
ENDBRANCH   1  27
TORSDOF 9
ENDMDL
MODEL 89
REMARK CAVERDOCK RESULT:      -8.9      0.000      0.000
REMARK CAVERDOCK CONSTRAINTS:       0.0      0.0      0.0      0.0
REMARK CAVERDOCK TUNNEL: 88     -8.9      3.4    89.15
REMARK  9 active torsions:
REMARK  status: ('A' for Active; 'I' for Inactive)
REMARK    1  A    between atoms: O1_1  and  C2_2 
REMARK    2  A    between atoms: C2_2  and  C3_3 
REMARK    3  A    between atoms: C8_8  and  C9_9 
REMARK    4  A    between atoms: N16_16  and  C17_17 
REMARK    5  A    between atoms: C17_17  and  C18_18 
REMARK    6  A    between atoms: C18_18  and  C19_19 
REMARK    7  A    between atoms: C19_19  and  C20_20 
REMARK    8  A    between atoms: C20_20  and  C21_21 
REMARK    9  A    between atoms: C20_20  and  C28_28 
ROOT
ATOM      1  C2  ZIN A   1      26.903  -0.107  32.751  0.00  0.00     0.088 C 
ATOM      2  C14 ZIN A   1      26.758   0.509  31.357  0.00  0.00     0.073 C 
ATOM      3  C15 ZIN A   1      26.739   2.034  31.479  0.00  0.00     0.276 C 
ATOM      4  N16 ZIN A   1      27.984   2.492  32.109  0.00  0.00     0.088 N 
ATOM      5  C35 ZIN A   1      28.122   1.950  33.467  0.00  0.00     0.276 C 
ATOM      6  C36 ZIN A   1      28.183   0.422  33.404  0.00  0.00     0.073 C 
ENDROOT
BRANCH   4   7
ATOM      7  C17 ZIN A   1      28.061   3.959  32.117  0.00  0.00     0.272 C 
BRANCH   7   8
ATOM      8  C18 ZIN A   1      28.331   4.463  30.698  0.00  0.00     0.031 C 
BRANCH   8   9
ATOM      9  C19 ZIN A   1      29.840   4.552  30.466  0.00  0.00     0.016 C 
BRANCH   9  10
ATOM     10  C20 ZIN A   1      30.487   3.202  30.790  0.00  0.00     0.051 C 
BRANCH  10  11
ATOM     11  C21 ZIN A   1      30.009   2.168  29.804  0.00  0.00    -0.049 A 
ATOM     12  C27 ZIN A   1      30.213   0.825  30.059  0.00  0.00     0.011 A 
ATOM     13  C26 ZIN A   1      29.770  -0.125  29.158  0.00  0.00     0.043 A 
ATOM     14  C24 ZIN A   1      29.131   0.270  27.995  0.00  0.00     0.116 A 
ATOM     15  C23 ZIN A   1      28.933   1.615  27.738  0.00  0.00     0.043 A 
ATOM     16  F25 ZIN A   1      28.703  -0.658  27.111  0.00  0.00    -0.206 F 
ATOM     17  C22 ZIN A   1      29.371   2.563  28.643  0.00  0.00     0.011 A 
ENDBRANCH  10  11
BRANCH  10  18
ATOM     18  C28 ZIN A   1      31.985   3.329  30.698  0.00  0.00    -0.049 A 
ATOM     19  C34 ZIN A   1      32.664   4.145  31.585  0.00  0.00     0.011 A 
ATOM     20  C33 ZIN A   1      34.039   4.259  31.506  0.00  0.00     0.043 A 
ATOM     21  C31 ZIN A   1      34.736   3.564  30.531  0.00  0.00     0.116 A 
ATOM     22  C30 ZIN A   1      34.055   2.752  29.640  0.00  0.00     0.043 A 
ATOM     23  F32 ZIN A   1      36.079   3.678  30.450  0.00  0.00    -0.206 F 
ATOM     24  C29 ZIN A   1      32.679   2.636  29.725  0.00  0.00     0.011 A 
ENDBRANCH  10  18
ENDBRANCH   9  10
ENDBRANCH   8   9
ENDBRANCH   7   8
ENDBRANCH   4   7
BRANCH   1  25
ATOM     25  O1  ZIN A   1      25.775   0.249  33.552  0.00  0.00    -0.385 OA
ATOM     26  H37 ZIN A   1      25.082  -0.424  33.578  0.00  0.00     0.211 HD
ENDBRANCH   1  25
BRANCH   1  27
ATOM     27  C3  ZIN A   1      26.982  -1.608  32.633  0.00  0.00    -0.023 A 
ATOM     28  C13 ZIN A   1      25.978  -2.397  33.163  0.00  0.00     0.028 A 
ATOM     29  C8  ZIN A   1      26.047  -3.773  33.050  0.00  0.00     0.070 A 
ATOM     30  C6  ZIN A   1      27.128  -4.361  32.417  0.00  0.00     0.049 A 
ATOM     31  C5  ZIN A   1      28.136  -3.571  31.892  0.00  0.00     0.025 A 
ATOM     32 Cl7  ZIN A   1      27.220  -6.090  32.282  0.00  0.00    -0.083 Cl
ATOM     33  C4  ZIN A   1      28.062  -2.196  32.000  0.00  0.00     0.012 A 
BRANCH  29  34
ATOM     34  C9  ZIN A   1      24.950  -4.632  33.623  0.00  0.00     0.419 C 
ATOM     35  F10 ZIN A   1      24.378  -5.399  32.603  0.00  0.00    -0.166 F 
ATOM     36  F11 ZIN A   1      25.483  -5.479  34.601  0.00  0.00    -0.166 F 
ATOM     37  F12 ZIN A   1      23.971  -3.815  34.197  0.00  0.00    -0.166 F 
ENDBRANCH  29  34
ENDBRANCH   1  27
TORSDOF 9
ENDMDL
MODEL 90
REMARK CAVERDOCK RESULT:      -9.0      0.000      0.000
REMARK CAVERDOCK CONSTRAINTS:       0.0      0.0      0.0      0.0
REMARK CAVERDOCK TUNNEL: 89     -9.0      3.3     90.1
REMARK  9 active torsions:
REMARK  status: ('A' for Active; 'I' for Inactive)
REMARK    1  A    between atoms: O1_1  and  C2_2 
REMARK    2  A    between atoms: C2_2  and  C3_3 
REMARK    3  A    between atoms: C8_8  and  C9_9 
REMARK    4  A    between atoms: N16_16  and  C17_17 
REMARK    5  A    between atoms: C17_17  and  C18_18 
REMARK    6  A    between atoms: C18_18  and  C19_19 
REMARK    7  A    between atoms: C19_19  and  C20_20 
REMARK    8  A    between atoms: C20_20  and  C21_21 
REMARK    9  A    between atoms: C20_20  and  C28_28 
ROOT
ATOM      1  C2  ZIN A   1      26.865  -0.139  32.861  0.00  0.00     0.088 C 
ATOM      2  C14 ZIN A   1      26.761   0.483  31.465  0.00  0.00     0.073 C 
ATOM      3  C15 ZIN A   1      26.750   2.008  31.592  0.00  0.00     0.276 C 
ATOM      4  N16 ZIN A   1      27.982   2.454  32.256  0.00  0.00     0.088 N 
ATOM      5  C35 ZIN A   1      28.080   1.906  33.615  0.00  0.00     0.276 C 
ATOM      6  C36 ZIN A   1      28.130   0.379  33.549  0.00  0.00     0.073 C 
ENDROOT
BRANCH   4   7
ATOM      7  C17 ZIN A   1      28.070   3.920  32.271  0.00  0.00     0.272 C 
BRANCH   7   8
ATOM      8  C18 ZIN A   1      28.263   4.433  30.842  0.00  0.00     0.031 C 
BRANCH   8   9
ATOM      9  C19 ZIN A   1      29.759   4.541  30.536  0.00  0.00     0.016 C 
BRANCH   9  10
ATOM     10  C20 ZIN A   1      30.437   3.200  30.830  0.00  0.00     0.051 C 
BRANCH  10  11
ATOM     11  C21 ZIN A   1      29.980   2.176  29.824  0.00  0.00    -0.049 A 
ATOM     12  C27 ZIN A   1      30.145   0.829  30.086  0.00  0.00     0.011 A 
ATOM     13  C26 ZIN A   1      29.721  -0.112  29.167  0.00  0.00     0.043 A 
ATOM     14  C24 ZIN A   1      29.139   0.296  27.979  0.00  0.00     0.116 A 
ATOM     15  C23 ZIN A   1      28.978   1.645  27.715  0.00  0.00     0.043 A 
ATOM     16  F25 ZIN A   1      28.729  -0.623  27.077  0.00  0.00    -0.206 F 
ATOM     17  C22 ZIN A   1      29.399   2.584  28.638  0.00  0.00     0.011 A 
ENDBRANCH  10  11
BRANCH  10  18
ATOM     18  C28 ZIN A   1      31.932   3.364  30.736  0.00  0.00    -0.049 A 
ATOM     19  C34 ZIN A   1      32.636   2.720  29.733  0.00  0.00     0.011 A 
ATOM     20  C33 ZIN A   1      34.005   2.872  29.642  0.00  0.00     0.043 A 
ATOM     21  C31 ZIN A   1      34.676   3.662  30.562  0.00  0.00     0.116 A 
ATOM     22  C30 ZIN A   1      33.972   4.302  31.568  0.00  0.00     0.043 A 
ATOM     23  F32 ZIN A   1      36.016   3.808  30.477  0.00  0.00    -0.206 F 
ATOM     24  C29 ZIN A   1      32.601   4.151  31.654  0.00  0.00     0.011 A 
ENDBRANCH  10  18
ENDBRANCH   9  10
ENDBRANCH   8   9
ENDBRANCH   7   8
ENDBRANCH   4   7
BRANCH   1  25
ATOM     25  O1  ZIN A   1      25.718   0.224  33.632  0.00  0.00    -0.385 OA
ATOM     26  H37 ZIN A   1      25.660  -0.225  34.487  0.00  0.00     0.211 HD
ENDBRANCH   1  25
BRANCH   1  27
ATOM     27  C3  ZIN A   1      26.935  -1.640  32.740  0.00  0.00    -0.023 A 
ATOM     28  C13 ZIN A   1      25.900  -2.421  33.220  0.00  0.00     0.028 A 
ATOM     29  C8  ZIN A   1      25.962  -3.797  33.105  0.00  0.00     0.070 A 
ATOM     30  C6  ZIN A   1      27.065  -4.394  32.520  0.00  0.00     0.049 A 
ATOM     31  C5  ZIN A   1      28.103  -3.611  32.044  0.00  0.00     0.025 A 
ATOM     32 Cl7  ZIN A   1      27.147  -6.122  32.382  0.00  0.00    -0.083 Cl
ATOM     33  C4  ZIN A   1      28.037  -2.235  32.155  0.00  0.00     0.012 A 
BRANCH  29  34
ATOM     34  C9  ZIN A   1      24.832  -4.648  33.623  0.00  0.00     0.419 C 
ATOM     35  F10 ZIN A   1      25.331  -5.576  34.543  0.00  0.00    -0.166 F 
ATOM     36  F11 ZIN A   1      23.884  -3.832  34.251  0.00  0.00    -0.166 F 
ATOM     37  F12 ZIN A   1      24.231  -5.325  32.557  0.00  0.00    -0.166 F 
ENDBRANCH  29  34
ENDBRANCH   1  27
TORSDOF 9
ENDMDL
MODEL 91
REMARK CAVERDOCK RESULT:      -9.0      0.000      0.000
REMARK CAVERDOCK CONSTRAINTS:       0.0      0.0      0.0      0.0
REMARK CAVERDOCK TUNNEL: 90     -9.0      3.3     91.1
REMARK  9 active torsions:
REMARK  status: ('A' for Active; 'I' for Inactive)
REMARK    1  A    between atoms: O1_1  and  C2_2 
REMARK    2  A    between atoms: C2_2  and  C3_3 
REMARK    3  A    between atoms: C8_8  and  C9_9 
REMARK    4  A    between atoms: N16_16  and  C17_17 
REMARK    5  A    between atoms: C17_17  and  C18_18 
REMARK    6  A    between atoms: C18_18  and  C19_19 
REMARK    7  A    between atoms: C19_19  and  C20_20 
REMARK    8  A    between atoms: C20_20  and  C21_21 
REMARK    9  A    between atoms: C20_20  and  C28_28 
ROOT
ATOM      1  C2  ZIN A   1      28.766  -3.050  30.408  0.00  0.00     0.088 C 
ATOM      2  C14 ZIN A   1      29.071  -1.709  31.083  0.00  0.00     0.073 C 
ATOM      3  C15 ZIN A   1      29.742  -0.777  30.073  0.00  0.00     0.276 C 
ATOM      4  N16 ZIN A   1      28.850  -0.576  28.923  0.00  0.00     0.088 N 
ATOM      5  C35 ZIN A   1      28.582  -1.843  28.232  0.00  0.00     0.276 C 
ATOM      6  C36 ZIN A   1      27.876  -2.807  29.187  0.00  0.00     0.073 C 
ENDROOT
BRANCH   4   7
ATOM      7  C17 ZIN A   1      29.403   0.423  27.998  0.00  0.00     0.272 C 
BRANCH   7   8
ATOM      8  C18 ZIN A   1      28.631   1.736  28.144  0.00  0.00     0.031 C 
BRANCH   8   9
ATOM      9  C19 ZIN A   1      27.441   1.526  29.084  0.00  0.00     0.016 C 
BRANCH   9  10
ATOM     10  C20 ZIN A   1      27.607   2.411  30.321  0.00  0.00     0.051 C 
BRANCH  10  11
ATOM     11  C21 ZIN A   1      27.234   1.626  31.553  0.00  0.00    -0.049 A 
ATOM     12  C27 ZIN A   1      26.148   0.773  31.526  0.00  0.00     0.011 A 
ATOM     13  C26 ZIN A   1      25.808   0.049  32.653  0.00  0.00     0.043 A 
ATOM     14  C24 ZIN A   1      26.552   0.186  33.812  0.00  0.00     0.116 A 
ATOM     15  C23 ZIN A   1      27.637   1.045  33.840  0.00  0.00     0.043 A 
ATOM     16  F25 ZIN A   1      26.218  -0.517  34.917  0.00  0.00    -0.206 F 
ATOM     17  C22 ZIN A   1      27.978   1.764  32.710  0.00  0.00     0.011 A 
ENDBRANCH  10  11
BRANCH  10  18
ATOM     18  C28 ZIN A   1      29.041   2.862  30.427  0.00  0.00    -0.049 A 
ATOM     19  C34 ZIN A   1      29.445   4.030  29.807  0.00  0.00     0.011 A 
ATOM     20  C33 ZIN A   1      30.758   4.448  29.907  0.00  0.00     0.043 A 
ATOM     21  C31 ZIN A   1      31.672   3.691  30.620  0.00  0.00     0.116 A 
ATOM     22  C30 ZIN A   1      31.268   2.518  31.237  0.00  0.00     0.043 A 
ATOM     23  F32 ZIN A   1      32.957   4.095  30.715  0.00  0.00    -0.206 F 
ATOM     24  C29 ZIN A   1      29.952   2.105  31.139  0.00  0.00     0.011 A 
ENDBRANCH  10  18
ENDBRANCH   9  10
ENDBRANCH   8   9
ENDBRANCH   7   8
ENDBRANCH   4   7
BRANCH   1  25
ATOM     25  O1  ZIN A   1      29.987  -3.666  29.995  0.00  0.00    -0.385 OA
ATOM     26  H37 ZIN A   1      30.782  -3.204  30.295  0.00  0.00     0.211 HD
ENDBRANCH   1  25
BRANCH   1  27
ATOM     27  C3  ZIN A   1      28.051  -3.953  31.381  0.00  0.00    -0.023 A 
ATOM     28  C13 ZIN A   1      26.874  -3.536  31.975  0.00  0.00     0.028 A 
ATOM     29  C8  ZIN A   1      26.216  -4.366  32.863  0.00  0.00     0.070 A 
ATOM     30  C6  ZIN A   1      26.740  -5.610  33.166  0.00  0.00     0.049 A 
ATOM     31  C5  ZIN A   1      27.921  -6.025  32.575  0.00  0.00     0.025 A 
ATOM     32 Cl7  ZIN A   1      25.918  -6.650  34.286  0.00  0.00    -0.083 Cl
ATOM     33  C4  ZIN A   1      28.575  -5.197  31.683  0.00  0.00     0.012 A 
BRANCH  29  34
ATOM     34  C9  ZIN A   1      24.931  -3.912  33.506  0.00  0.00     0.419 C 
ATOM     35  F10 ZIN A   1      24.886  -2.514  33.524  0.00  0.00    -0.166 F 
ATOM     36  F11 ZIN A   1      23.844  -4.404  32.774  0.00  0.00    -0.166 F 
ATOM     37  F12 ZIN A   1      24.869  -4.398  34.816  0.00  0.00    -0.166 F 
ENDBRANCH  29  34
ENDBRANCH   1  27
TORSDOF 9
ENDMDL
MODEL 92
REMARK CAVERDOCK RESULT:      -9.4      0.000      0.000
REMARK CAVERDOCK CONSTRAINTS:       0.0      0.0      0.0      0.0
REMARK CAVERDOCK TUNNEL: 91     -9.4      3.3     92.8
REMARK  9 active torsions:
REMARK  status: ('A' for Active; 'I' for Inactive)
REMARK    1  A    between atoms: O1_1  and  C2_2 
REMARK    2  A    between atoms: C2_2  and  C3_3 
REMARK    3  A    between atoms: C8_8  and  C9_9 
REMARK    4  A    between atoms: N16_16  and  C17_17 
REMARK    5  A    between atoms: C17_17  and  C18_18 
REMARK    6  A    between atoms: C18_18  and  C19_19 
REMARK    7  A    between atoms: C19_19  and  C20_20 
REMARK    8  A    between atoms: C20_20  and  C21_21 
REMARK    9  A    between atoms: C20_20  and  C28_28 
ROOT
ATOM      1  C2  ZIN A   1      28.732  -3.179  30.590  0.00  0.00     0.088 C 
ATOM      2  C14 ZIN A   1      28.985  -1.801  31.207  0.00  0.00     0.073 C 
ATOM      3  C15 ZIN A   1      29.678  -0.906  30.177  0.00  0.00     0.276 C 
ATOM      4  N16 ZIN A   1      28.828  -0.780  28.986  0.00  0.00     0.088 N 
ATOM      5  C35 ZIN A   1      28.609  -2.085  28.350  0.00  0.00     0.276 C 
ATOM      6  C36 ZIN A   1      27.885  -3.015  29.325  0.00  0.00     0.073 C 
ENDROOT
BRANCH   4   7
ATOM      7  C17 ZIN A   1      29.397   0.182  28.033  0.00  0.00     0.272 C 
BRANCH   7   8
ATOM      8  C18 ZIN A   1      28.659   1.517  28.155  0.00  0.00     0.031 C 
BRANCH   8   9
ATOM      9  C19 ZIN A   1      27.439   1.345  29.063  0.00  0.00     0.016 C 
BRANCH   9  10
ATOM     10  C20 ZIN A   1      27.562   2.284  30.265  0.00  0.00     0.051 C 
BRANCH  10  11
ATOM     11  C21 ZIN A   1      27.223   1.532  31.526  0.00  0.00    -0.049 A 
ATOM     12  C27 ZIN A   1      26.238   0.563  31.508  0.00  0.00     0.011 A 
ATOM     13  C26 ZIN A   1      25.930  -0.132  32.663  0.00  0.00     0.043 A 
ATOM     14  C24 ZIN A   1      26.602   0.152  33.840  0.00  0.00     0.116 A 
ATOM     15  C23 ZIN A   1      27.584   1.127  33.857  0.00  0.00     0.043 A 
ATOM     16  F25 ZIN A   1      26.298  -0.522  34.971  0.00  0.00    -0.206 F 
ATOM     17  C22 ZIN A   1      27.894   1.816  32.701  0.00  0.00     0.011 A 
ENDBRANCH  10  11
BRANCH  10  18
ATOM     18  C28 ZIN A   1      28.974   2.803  30.354  0.00  0.00    -0.049 A 
ATOM     19  C34 ZIN A   1      29.304   4.010  29.764  0.00  0.00     0.011 A 
ATOM     20  C33 ZIN A   1      30.597   4.490  29.848  0.00  0.00     0.043 A 
ATOM     21  C31 ZIN A   1      31.564   3.758  30.515  0.00  0.00     0.116 A 
ATOM     22  C30 ZIN A   1      31.234   2.547  31.101  0.00  0.00     0.043 A 
ATOM     23  F32 ZIN A   1      32.830   4.223  30.595  0.00  0.00    -0.206 F 
ATOM     24  C29 ZIN A   1      29.939   2.071  31.019  0.00  0.00     0.011 A 
ENDBRANCH  10  18
ENDBRANCH   9  10
ENDBRANCH   8   9
ENDBRANCH   7   8
ENDBRANCH   4   7
BRANCH   1  25
ATOM     25  O1  ZIN A   1      29.979  -3.790  30.254  0.00  0.00    -0.385 OA
ATOM     26  H37 ZIN A   1      30.716  -3.516  30.817  0.00  0.00     0.211 HD
ENDBRANCH   1  25
BRANCH   1  27
ATOM     27  C3  ZIN A   1      27.996  -4.047  31.579  0.00  0.00    -0.023 A 
ATOM     28  C13 ZIN A   1      26.798  -3.618  32.118  0.00  0.00     0.028 A 
ATOM     29  C8  ZIN A   1      26.121  -4.416  33.020  0.00  0.00     0.070 A 
ATOM     30  C6  ZIN A   1      26.648  -5.640  33.394  0.00  0.00     0.049 A 
ATOM     31  C5  ZIN A   1      27.851  -6.066  32.858  0.00  0.00     0.025 A 
ATOM     32 Cl7  ZIN A   1      25.803  -6.640  34.534  0.00  0.00    -0.083 Cl
ATOM     33  C4  ZIN A   1      28.524  -5.270  31.951  0.00  0.00     0.012 A 
BRANCH  29  34
ATOM     34  C9  ZIN A   1      24.811  -3.951  33.603  0.00  0.00     0.419 C 
ATOM     35  F10 ZIN A   1      24.743  -2.555  33.541  0.00  0.00    -0.166 F 
ATOM     36  F11 ZIN A   1      23.753  -4.502  32.873  0.00  0.00    -0.166 F 
ATOM     37  F12 ZIN A   1      24.722  -4.363  34.937  0.00  0.00    -0.166 F 
ENDBRANCH  29  34
ENDBRANCH   1  27
TORSDOF 9
ENDMDL
MODEL 93
REMARK CAVERDOCK RESULT:      -9.4      0.000      0.000
REMARK CAVERDOCK CONSTRAINTS:       0.1      0.0      0.0      0.0
REMARK CAVERDOCK TUNNEL: 92     -9.4      3.3    93.12
REMARK  9 active torsions:
REMARK  status: ('A' for Active; 'I' for Inactive)
REMARK    1  A    between atoms: O1_1  and  C2_2 
REMARK    2  A    between atoms: C2_2  and  C3_3 
REMARK    3  A    between atoms: C8_8  and  C9_9 
REMARK    4  A    between atoms: N16_16  and  C17_17 
REMARK    5  A    between atoms: C17_17  and  C18_18 
REMARK    6  A    between atoms: C18_18  and  C19_19 
REMARK    7  A    between atoms: C19_19  and  C20_20 
REMARK    8  A    between atoms: C20_20  and  C21_21 
REMARK    9  A    between atoms: C20_20  and  C28_28 
ROOT
ATOM      1  C2  ZIN A   1      28.639  -3.211  30.525  0.00  0.00     0.088 C 
ATOM      2  C14 ZIN A   1      29.147  -1.926  31.186  0.00  0.00     0.073 C 
ATOM      3  C15 ZIN A   1      29.772  -1.024  30.120  0.00  0.00     0.276 C 
ATOM      4  N16 ZIN A   1      28.768  -0.706  29.096  0.00  0.00     0.088 N 
ATOM      5  C35 ZIN A   1      28.301  -1.920  28.416  0.00  0.00     0.276 C 
ATOM      6  C36 ZIN A   1      27.632  -2.849  29.431  0.00  0.00     0.073 C 
ENDROOT
BRANCH   4   7
ATOM      7  C17 ZIN A   1      29.293   0.270  28.131  0.00  0.00     0.272 C 
BRANCH   7   8
ATOM      8  C18 ZIN A   1      28.466   1.556  28.206  0.00  0.00     0.031 C 
BRANCH   8   9
ATOM      9  C19 ZIN A   1      27.277   1.344  29.146  0.00  0.00     0.016 C 
BRANCH   9  10
ATOM     10  C20 ZIN A   1      27.437   2.233  30.381  0.00  0.00     0.051 C 
BRANCH  10  11
ATOM     11  C21 ZIN A   1      27.161   1.424  31.621  0.00  0.00    -0.049 A 
ATOM     12  C27 ZIN A   1      27.973   1.562  32.731  0.00  0.00     0.011 A 
ATOM     13  C26 ZIN A   1      27.717   0.824  33.872  0.00  0.00     0.043 A 
ATOM     14  C24 ZIN A   1      26.652  -0.060  33.898  0.00  0.00     0.116 A 
ATOM     15  C23 ZIN A   1      25.842  -0.201  32.784  0.00  0.00     0.043 A 
ATOM     16  F25 ZIN A   1      26.403  -0.786  35.010  0.00  0.00    -0.206 F 
ATOM     17  C22 ZIN A   1      26.097   0.541  31.646  0.00  0.00     0.011 A 
ENDBRANCH  10  11
BRANCH  10  18
ATOM     18  C28 ZIN A   1      28.845   2.768  30.433  0.00  0.00    -0.049 A 
ATOM     19  C34 ZIN A   1      29.872   1.966  30.896  0.00  0.00     0.011 A 
ATOM     20  C33 ZIN A   1      31.164   2.453  30.940  0.00  0.00     0.043 A 
ATOM     21  C31 ZIN A   1      31.429   3.749  30.531  0.00  0.00     0.116 A 
ATOM     22  C30 ZIN A   1      30.400   4.554  30.073  0.00  0.00     0.043 A 
ATOM     23  F32 ZIN A   1      32.691   4.228  30.579  0.00  0.00    -0.206 F 
ATOM     24  C29 ZIN A   1      29.108   4.063  30.026  0.00  0.00     0.011 A 
ENDBRANCH  10  18
ENDBRANCH   9  10
ENDBRANCH   8   9
ENDBRANCH   7   8
ENDBRANCH   4   7
BRANCH   1  25
ATOM     25  O1  ZIN A   1      29.738  -3.919  29.948  0.00  0.00    -0.385 OA
ATOM     26  H37 ZIN A   1      30.237  -4.455  30.580  0.00  0.00     0.211 HD
ENDBRANCH   1  25
BRANCH   1  27
ATOM     27  C3  ZIN A   1      27.969  -4.080  31.559  0.00  0.00    -0.023 A 
ATOM     28  C13 ZIN A   1      26.749  -3.704  32.091  0.00  0.00     0.028 A 
ATOM     29  C8  ZIN A   1      26.132  -4.503  33.036  0.00  0.00     0.070 A 
ATOM     30  C6  ZIN A   1      26.740  -5.672  33.457  0.00  0.00     0.049 A 
ATOM     31  C5  ZIN A   1      27.964  -6.044  32.928  0.00  0.00     0.025 A 
ATOM     32 Cl7  ZIN A   1      25.969  -6.672  34.649  0.00  0.00    -0.083 Cl
ATOM     33  C4  ZIN A   1      28.577  -5.248  31.979  0.00  0.00     0.012 A 
BRANCH  29  34
ATOM     34  C9  ZIN A   1      24.800  -4.096  33.611  0.00  0.00     0.419 C 
ATOM     35  F10 ZIN A   1      23.792  -4.899  33.067  0.00  0.00    -0.166 F 
ATOM     36  F11 ZIN A   1      24.824  -4.257  35.001  0.00  0.00    -0.166 F 
ATOM     37  F12 ZIN A   1      24.548  -2.756  33.301  0.00  0.00    -0.166 F 
ENDBRANCH  29  34
ENDBRANCH   1  27
TORSDOF 9
ENDMDL
MODEL 94
REMARK CAVERDOCK RESULT:      -9.2      0.000      0.000
REMARK CAVERDOCK CONSTRAINTS:       0.0      0.0      0.0      0.0
REMARK CAVERDOCK TUNNEL: 93     -9.2      3.3     94.5
REMARK  9 active torsions:
REMARK  status: ('A' for Active; 'I' for Inactive)
REMARK    1  A    between atoms: O1_1  and  C2_2 
REMARK    2  A    between atoms: C2_2  and  C3_3 
REMARK    3  A    between atoms: C8_8  and  C9_9 
REMARK    4  A    between atoms: N16_16  and  C17_17 
REMARK    5  A    between atoms: C17_17  and  C18_18 
REMARK    6  A    between atoms: C18_18  and  C19_19 
REMARK    7  A    between atoms: C19_19  and  C20_20 
REMARK    8  A    between atoms: C20_20  and  C21_21 
REMARK    9  A    between atoms: C20_20  and  C28_28 
ROOT
ATOM      1  C2  ZIN A   1      26.468  -0.387  32.666  0.00  0.00     0.088 C 
ATOM      2  C14 ZIN A   1      25.999  -0.002  31.261  0.00  0.00     0.073 C 
ATOM      3  C15 ZIN A   1      25.877   1.520  31.169  0.00  0.00     0.276 C 
ATOM      4  N16 ZIN A   1      27.180   2.135  31.456  0.00  0.00     0.088 N 
ATOM      5  C35 ZIN A   1      27.628   1.817  32.817  0.00  0.00     0.276 C 
ATOM      6  C36 ZIN A   1      27.802   0.304  32.958  0.00  0.00     0.073 C 
ENDROOT
BRANCH   4   7
ATOM      7  C17 ZIN A   1      27.134   3.588  31.242  0.00  0.00     0.272 C 
BRANCH   7   8
ATOM      8  C18 ZIN A   1      28.409   4.225  31.798  0.00  0.00     0.031 C 
BRANCH   8   9
ATOM      9  C19 ZIN A   1      29.513   4.165  30.740  0.00  0.00     0.016 C 
BRANCH   9  10
ATOM     10  C20 ZIN A   1      30.309   2.868  30.908  0.00  0.00     0.051 C 
BRANCH  10  11
ATOM     11  C21 ZIN A   1      29.914   1.893  29.829  0.00  0.00    -0.049 A 
ATOM     12  C27 ZIN A   1      29.360   2.355  28.650  0.00  0.00     0.011 A 
ATOM     13  C26 ZIN A   1      29.002   1.463  27.657  0.00  0.00     0.043 A 
ATOM     14  C24 ZIN A   1      29.188   0.104  27.849  0.00  0.00     0.116 A 
ATOM     15  C23 ZIN A   1      29.737  -0.358  29.033  0.00  0.00     0.043 A 
ATOM     16  F25 ZIN A   1      28.833  -0.770  26.882  0.00  0.00    -0.206 F 
ATOM     17  C22 ZIN A   1      30.100   0.537  30.022  0.00  0.00     0.011 A 
ENDBRANCH  10  11
BRANCH  10  18
ATOM     18  C28 ZIN A   1      31.783   3.166  30.799  0.00  0.00    -0.049 A 
ATOM     19  C34 ZIN A   1      32.376   4.046  31.686  0.00  0.00     0.011 A 
ATOM     20  C33 ZIN A   1      33.727   4.318  31.592  0.00  0.00     0.043 A 
ATOM     21  C31 ZIN A   1      34.486   3.716  30.602  0.00  0.00     0.116 A 
ATOM     22  C30 ZIN A   1      33.890   2.839  29.711  0.00  0.00     0.043 A 
ATOM     23  F32 ZIN A   1      35.806   3.983  30.505  0.00  0.00    -0.206 F 
ATOM     24  C29 ZIN A   1      32.539   2.566  29.810  0.00  0.00     0.011 A 
ENDBRANCH  10  18
ENDBRANCH   9  10
ENDBRANCH   8   9
ENDBRANCH   7   8
ENDBRANCH   4   7
BRANCH   1  25
ATOM     25  O1  ZIN A   1      25.494   0.028  33.626  0.00  0.00    -0.385 OA
ATOM     26  H37 ZIN A   1      25.555  -0.432  34.474  0.00  0.00     0.211 HD
ENDBRANCH   1  25
BRANCH   1  27
ATOM     27  C3  ZIN A   1      26.647  -1.882  32.746  0.00  0.00    -0.023 A 
ATOM     28  C13 ZIN A   1      25.724  -2.653  33.429  0.00  0.00     0.028 A 
ATOM     29  C8  ZIN A   1      25.885  -4.024  33.498  0.00  0.00     0.070 A 
ATOM     30  C6  ZIN A   1      26.976  -4.624  32.893  0.00  0.00     0.049 A 
ATOM     31  C5  ZIN A   1      27.902  -3.851  32.215  0.00  0.00     0.025 A 
ATOM     32 Cl7  ZIN A   1      27.183  -6.345  32.986  0.00  0.00    -0.083 Cl
ATOM     33  C4  ZIN A   1      27.737  -2.481  32.142  0.00  0.00     0.012 A 
BRANCH  29  34
ATOM     34  C9  ZIN A   1      24.876  -4.865  34.237  0.00  0.00     0.419 C 
ATOM     35  F10 ZIN A   1      24.452  -5.914  33.415  0.00  0.00    -0.166 F 
ATOM     36  F11 ZIN A   1      25.464  -5.388  35.394  0.00  0.00    -0.166 F 
ATOM     37  F12 ZIN A   1      23.778  -4.073  34.588  0.00  0.00    -0.166 F 
ENDBRANCH  29  34
ENDBRANCH   1  27
TORSDOF 9
ENDMDL
MODEL 95
REMARK CAVERDOCK RESULT:     -10.5      0.000      0.000
REMARK CAVERDOCK CONSTRAINTS:       0.0      0.0      0.0      0.0
REMARK CAVERDOCK TUNNEL: 94    -10.5      3.3     95.8
REMARK  9 active torsions:
REMARK  status: ('A' for Active; 'I' for Inactive)
REMARK    1  A    between atoms: O1_1  and  C2_2 
REMARK    2  A    between atoms: C2_2  and  C3_3 
REMARK    3  A    between atoms: C8_8  and  C9_9 
REMARK    4  A    between atoms: N16_16  and  C17_17 
REMARK    5  A    between atoms: C17_17  and  C18_18 
REMARK    6  A    between atoms: C18_18  and  C19_19 
REMARK    7  A    between atoms: C19_19  and  C20_20 
REMARK    8  A    between atoms: C20_20  and  C21_21 
REMARK    9  A    between atoms: C20_20  and  C28_28 
ROOT
ATOM      1  C2  ZIN A   1      28.532  -3.537  30.847  0.00  0.00     0.088 C 
ATOM      2  C14 ZIN A   1      28.810  -2.150  31.435  0.00  0.00     0.073 C 
ATOM      3  C15 ZIN A   1      29.548  -1.302  30.397  0.00  0.00     0.276 C 
ATOM      4  N16 ZIN A   1      28.726  -1.184  29.186  0.00  0.00     0.088 N 
ATOM      5  C35 ZIN A   1      28.485  -2.499  28.578  0.00  0.00     0.276 C 
ATOM      6  C36 ZIN A   1      27.716  -3.383  29.561  0.00  0.00     0.073 C 
ENDROOT
BRANCH   4   7
ATOM      7  C17 ZIN A   1      29.341  -0.262  28.221  0.00  0.00     0.272 C 
BRANCH   7   8
ATOM      8  C18 ZIN A   1      28.583   1.067  28.231  0.00  0.00     0.031 C 
BRANCH   8   9
ATOM      9  C19 ZIN A   1      27.331   0.933  29.100  0.00  0.00     0.016 C 
BRANCH   9  10
ATOM     10  C20 ZIN A   1      27.392   1.949  30.244  0.00  0.00     0.051 C 
BRANCH  10  11
ATOM     11  C21 ZIN A   1      27.101   1.253  31.548  0.00  0.00    -0.049 A 
ATOM     12  C27 ZIN A   1      27.836   1.566  32.676  0.00  0.00     0.011 A 
ATOM     13  C26 ZIN A   1      27.566   0.932  33.875  0.00  0.00     0.043 A 
ATOM     14  C24 ZIN A   1      26.566  -0.023  33.942  0.00  0.00     0.116 A 
ATOM     15  C23 ZIN A   1      25.835  -0.339  32.810  0.00  0.00     0.043 A 
ATOM     16  F25 ZIN A   1      26.305  -0.647  35.112  0.00  0.00    -0.206 F 
ATOM     17  C22 ZIN A   1      26.103   0.299  31.614  0.00  0.00     0.011 A 
ENDBRANCH  10  11
BRANCH  10  18
ATOM     18  C28 ZIN A   1      28.768   2.562  30.297  0.00  0.00    -0.049 A 
ATOM     19  C34 ZIN A   1      29.882   1.749  30.407  0.00  0.00     0.011 A 
ATOM     20  C33 ZIN A   1      31.144   2.309  30.451  0.00  0.00     0.043 A 
ATOM     21  C31 ZIN A   1      31.293   3.684  30.395  0.00  0.00     0.116 A 
ATOM     22  C30 ZIN A   1      30.177   4.498  30.290  0.00  0.00     0.043 A 
ATOM     23  F32 ZIN A   1      32.526   4.234  30.442  0.00  0.00    -0.206 F 
ATOM     24  C29 ZIN A   1      28.915   3.935  30.242  0.00  0.00     0.011 A 
ENDBRANCH  10  18
ENDBRANCH   9  10
ENDBRANCH   8   9
ENDBRANCH   7   8
ENDBRANCH   4   7
BRANCH   1  25
ATOM     25  O1  ZIN A   1      29.768  -4.189  30.554  0.00  0.00    -0.385 OA
ATOM     26  H37 ZIN A   1      29.860  -5.061  30.962  0.00  0.00     0.211 HD
ENDBRANCH   1  25
BRANCH   1  27
ATOM     27  C3  ZIN A   1      27.753  -4.359  31.843  0.00  0.00    -0.023 A 
ATOM     28  C13 ZIN A   1      26.558  -3.882  32.348  0.00  0.00     0.028 A 
ATOM     29  C8  ZIN A   1      25.841  -4.637  33.257  0.00  0.00     0.070 A 
ATOM     30  C6  ZIN A   1      26.325  -5.867  33.669  0.00  0.00     0.049 A 
ATOM     31  C5  ZIN A   1      27.524  -6.341  33.166  0.00  0.00     0.025 A 
ATOM     32 Cl7  ZIN A   1      25.429  -6.813  34.815  0.00  0.00    -0.083 Cl
ATOM     33  C4  ZIN A   1      28.236  -5.587  32.253  0.00  0.00     0.012 A 
BRANCH  29  34
ATOM     34  C9  ZIN A   1      24.536  -4.120  33.804  0.00  0.00     0.419 C 
ATOM     35  F10 ZIN A   1      24.494  -2.728  33.671  0.00  0.00    -0.166 F 
ATOM     36  F11 ZIN A   1      23.473  -4.687  33.092  0.00  0.00    -0.166 F 
ATOM     37  F12 ZIN A   1      24.428  -4.463  35.155  0.00  0.00    -0.166 F 
ENDBRANCH  29  34
ENDBRANCH   1  27
TORSDOF 9
ENDMDL
MODEL 96
REMARK CAVERDOCK RESULT:     -10.5      0.000      0.000
REMARK CAVERDOCK CONSTRAINTS:       0.0      0.0      0.0      0.0
REMARK CAVERDOCK TUNNEL: 95    -10.5      3.3     96.7
REMARK  9 active torsions:
REMARK  status: ('A' for Active; 'I' for Inactive)
REMARK    1  A    between atoms: O1_1  and  C2_2 
REMARK    2  A    between atoms: C2_2  and  C3_3 
REMARK    3  A    between atoms: C8_8  and  C9_9 
REMARK    4  A    between atoms: N16_16  and  C17_17 
REMARK    5  A    between atoms: C17_17  and  C18_18 
REMARK    6  A    between atoms: C18_18  and  C19_19 
REMARK    7  A    between atoms: C19_19  and  C20_20 
REMARK    8  A    between atoms: C20_20  and  C21_21 
REMARK    9  A    between atoms: C20_20  and  C28_28 
ROOT
ATOM      1  C2  ZIN A   1      28.479  -3.581  30.987  0.00  0.00     0.088 C 
ATOM      2  C14 ZIN A   1      28.713  -2.187  31.576  0.00  0.00     0.073 C 
ATOM      3  C15 ZIN A   1      29.482  -1.335  30.565  0.00  0.00     0.276 C 
ATOM      4  N16 ZIN A   1      28.711  -1.236  29.319  0.00  0.00     0.088 N 
ATOM      5  C35 ZIN A   1      28.515  -2.558  28.711  0.00  0.00     0.276 C 
ATOM      6  C36 ZIN A   1      27.717  -3.447  29.666  0.00  0.00     0.073 C 
ENDROOT
BRANCH   4   7
ATOM      7  C17 ZIN A   1      29.353  -0.312  28.375  0.00  0.00     0.272 C 
BRANCH   7   8
ATOM      8  C18 ZIN A   1      28.592   1.015  28.363  0.00  0.00     0.031 C 
BRANCH   8   9
ATOM      9  C19 ZIN A   1      27.339   0.893  29.232  0.00  0.00     0.016 C 
BRANCH   9  10
ATOM     10  C20 ZIN A   1      27.402   1.919  30.366  0.00  0.00     0.051 C 
BRANCH  10  11
ATOM     11  C21 ZIN A   1      27.110   1.236  31.678  0.00  0.00    -0.049 A 
ATOM     12  C27 ZIN A   1      27.919   1.470  32.773  0.00  0.00     0.011 A 
ATOM     13  C26 ZIN A   1      27.649   0.849  33.978  0.00  0.00     0.043 A 
ATOM     14  C24 ZIN A   1      26.573  -0.016  34.083  0.00  0.00     0.116 A 
ATOM     15  C23 ZIN A   1      25.767  -0.255  32.983  0.00  0.00     0.043 A 
ATOM     16  F25 ZIN A   1      26.311  -0.629  35.259  0.00  0.00    -0.206 F 
ATOM     17  C22 ZIN A   1      26.036   0.372  31.781  0.00  0.00     0.011 A 
ENDBRANCH  10  11
BRANCH  10  18
ATOM     18  C28 ZIN A   1      28.779   2.529  30.414  0.00  0.00    -0.049 A 
ATOM     19  C34 ZIN A   1      28.964   3.846  30.034  0.00  0.00     0.011 A 
ATOM     20  C33 ZIN A   1      30.224   4.410  30.081  0.00  0.00     0.043 A 
ATOM     21  C31 ZIN A   1      31.305   3.652  30.499  0.00  0.00     0.116 A 
ATOM     22  C30 ZIN A   1      31.121   2.331  30.874  0.00  0.00     0.043 A 
ATOM     23  F32 ZIN A   1      32.539   4.199  30.541  0.00  0.00    -0.206 F 
ATOM     24  C29 ZIN A   1      29.857   1.771  30.830  0.00  0.00     0.011 A 
ENDBRANCH  10  18
ENDBRANCH   9  10
ENDBRANCH   8   9
ENDBRANCH   7   8
ENDBRANCH   4   7
BRANCH   1  25
ATOM     25  O1  ZIN A   1      29.736  -4.217  30.751  0.00  0.00    -0.385 OA
ATOM     26  H37 ZIN A   1      30.488  -3.769  31.162  0.00  0.00     0.211 HD
ENDBRANCH   1  25
BRANCH   1  27
ATOM     27  C3  ZIN A   1      27.670  -4.408  31.954  0.00  0.00    -0.023 A 
ATOM     28  C13 ZIN A   1      26.509  -3.894  32.500  0.00  0.00     0.028 A 
ATOM     29  C8  ZIN A   1      25.765  -4.654  33.382  0.00  0.00     0.070 A 
ATOM     30  C6  ZIN A   1      26.188  -5.925  33.728  0.00  0.00     0.049 A 
ATOM     31  C5  ZIN A   1      27.353  -6.437  33.185  0.00  0.00     0.025 A 
ATOM     32 Cl7  ZIN A   1      25.257  -6.877  34.842  0.00  0.00    -0.083 Cl
ATOM     33  C4  ZIN A   1      28.093  -5.679  32.298  0.00  0.00     0.012 A 
BRANCH  29  34
ATOM     34  C9  ZIN A   1      24.496  -4.095  33.973  0.00  0.00     0.419 C 
ATOM     35  F10 ZIN A   1      24.490  -2.703  33.833  0.00  0.00    -0.166 F 
ATOM     36  F11 ZIN A   1      23.392  -4.636  33.305  0.00  0.00    -0.166 F 
ATOM     37  F12 ZIN A   1      24.428  -4.427  35.330  0.00  0.00    -0.166 F 
ENDBRANCH  29  34
ENDBRANCH   1  27
TORSDOF 9
ENDMDL
MODEL 97
REMARK CAVERDOCK RESULT:     -10.9      0.000      0.000
REMARK CAVERDOCK CONSTRAINTS:       0.0      0.0      0.0      0.0
REMARK CAVERDOCK TUNNEL: 96    -10.9      3.3     97.1
REMARK  9 active torsions:
REMARK  status: ('A' for Active; 'I' for Inactive)
REMARK    1  A    between atoms: O1_1  and  C2_2 
REMARK    2  A    between atoms: C2_2  and  C3_3 
REMARK    3  A    between atoms: C8_8  and  C9_9 
REMARK    4  A    between atoms: N16_16  and  C17_17 
REMARK    5  A    between atoms: C17_17  and  C18_18 
REMARK    6  A    between atoms: C18_18  and  C19_19 
REMARK    7  A    between atoms: C19_19  and  C20_20 
REMARK    8  A    between atoms: C20_20  and  C21_21 
REMARK    9  A    between atoms: C20_20  and  C28_28 
ROOT
ATOM      1  C2  ZIN A   1      28.466  -3.615  31.158  0.00  0.00     0.088 C 
ATOM      2  C14 ZIN A   1      28.772  -2.198  31.650  0.00  0.00     0.073 C 
ATOM      3  C15 ZIN A   1      29.464  -1.414  30.533  0.00  0.00     0.276 C 
ATOM      4  N16 ZIN A   1      28.590  -1.365  29.354  0.00  0.00     0.088 N 
ATOM      5  C35 ZIN A   1      28.321  -2.712  28.837  0.00  0.00     0.276 C 
ATOM      6  C36 ZIN A   1      27.595  -3.534  29.903  0.00  0.00     0.073 C 
ENDROOT
BRANCH   4   7
ATOM      7  C17 ZIN A   1      29.162  -0.503  28.311  0.00  0.00     0.272 C 
BRANCH   7   8
ATOM      8  C18 ZIN A   1      28.509   0.879  28.376  0.00  0.00     0.031 C 
BRANCH   8   9
ATOM      9  C19 ZIN A   1      27.210   0.792  29.180  0.00  0.00     0.016 C 
BRANCH   9  10
ATOM     10  C20 ZIN A   1      27.250   1.806  30.325  0.00  0.00     0.051 C 
BRANCH  10  11
ATOM     11  C21 ZIN A   1      27.000   1.098  31.632  0.00  0.00    -0.049 A 
ATOM     12  C27 ZIN A   1      27.885   1.253  32.681  0.00  0.00     0.011 A 
ATOM     13  C26 ZIN A   1      27.655   0.608  33.882  0.00  0.00     0.043 A 
ATOM     14  C24 ZIN A   1      26.541  -0.201  34.029  0.00  0.00     0.116 A 
ATOM     15  C23 ZIN A   1      25.658  -0.360  32.975  0.00  0.00     0.043 A 
ATOM     16  F25 ZIN A   1      26.317  -0.837  35.200  0.00  0.00    -0.206 F 
ATOM     17  C22 ZIN A   1      25.888   0.290  31.777  0.00  0.00     0.011 A 
ENDBRANCH  10  11
BRANCH  10  18
ATOM     18  C28 ZIN A   1      28.604   2.467  30.363  0.00  0.00    -0.049 A 
ATOM     19  C34 ZIN A   1      29.750   1.696  30.300  0.00  0.00     0.011 A 
ATOM     20  C33 ZIN A   1      30.992   2.300  30.329  0.00  0.00     0.043 A 
ATOM     21  C31 ZIN A   1      31.089   3.677  30.432  0.00  0.00     0.116 A 
ATOM     22  C30 ZIN A   1      29.941   4.449  30.500  0.00  0.00     0.043 A 
ATOM     23  F32 ZIN A   1      32.303   4.269  30.465  0.00  0.00    -0.206 F 
ATOM     24  C29 ZIN A   1      28.699   3.842  30.466  0.00  0.00     0.011 A 
ENDBRANCH  10  18
ENDBRANCH   9  10
ENDBRANCH   8   9
ENDBRANCH   7   8
ENDBRANCH   4   7
BRANCH   1  25
ATOM     25  O1  ZIN A   1      29.688  -4.288  30.850  0.00  0.00    -0.385 OA
ATOM     26  H37 ZIN A   1      30.477  -3.738  30.948  0.00  0.00     0.211 HD
ENDBRANCH   1  25
BRANCH   1  27
ATOM     27  C3  ZIN A   1      27.732  -4.375  32.234  0.00  0.00    -0.023 A 
ATOM     28  C13 ZIN A   1      26.409  -4.080  32.507  0.00  0.00     0.028 A 
ATOM     29  C8  ZIN A   1      25.733  -4.780  33.489  0.00  0.00     0.070 A 
ATOM     30  C6  ZIN A   1      26.384  -5.768  34.206  0.00  0.00     0.049 A 
ATOM     31  C5  ZIN A   1      27.710  -6.059  33.936  0.00  0.00     0.025 A 
ATOM     32 Cl7  ZIN A   1      25.539  -6.642  35.445  0.00  0.00    -0.083 Cl
ATOM     33  C4  ZIN A   1      28.382  -5.363  32.950  0.00  0.00     0.012 A 
BRANCH  29  34
ATOM     34  C9  ZIN A   1      24.290  -4.462  33.783  0.00  0.00     0.419 C 
ATOM     35  F10 ZIN A   1      24.134  -3.078  33.910  0.00  0.00    -0.166 F 
ATOM     36  F11 ZIN A   1      23.487  -4.927  32.735  0.00  0.00    -0.166 F 
ATOM     37  F12 ZIN A   1      23.909  -5.086  34.975  0.00  0.00    -0.166 F 
ENDBRANCH  29  34
ENDBRANCH   1  27
TORSDOF 9
ENDMDL
MODEL 98
REMARK CAVERDOCK RESULT:     -11.0      0.000      0.000
REMARK CAVERDOCK CONSTRAINTS:       0.0      0.0      0.0      0.0
REMARK CAVERDOCK TUNNEL: 97    -11.0      3.3     98.4
REMARK  9 active torsions:
REMARK  status: ('A' for Active; 'I' for Inactive)
REMARK    1  A    between atoms: O1_1  and  C2_2 
REMARK    2  A    between atoms: C2_2  and  C3_3 
REMARK    3  A    between atoms: C8_8  and  C9_9 
REMARK    4  A    between atoms: N16_16  and  C17_17 
REMARK    5  A    between atoms: C17_17  and  C18_18 
REMARK    6  A    between atoms: C18_18  and  C19_19 
REMARK    7  A    between atoms: C19_19  and  C20_20 
REMARK    8  A    between atoms: C20_20  and  C21_21 
REMARK    9  A    between atoms: C20_20  and  C28_28 
ROOT
ATOM      1  C2  ZIN A   1      28.348  -3.772  31.219  0.00  0.00     0.088 C 
ATOM      2  C14 ZIN A   1      28.650  -2.363  31.738  0.00  0.00     0.073 C 
ATOM      3  C15 ZIN A   1      29.371  -1.568  30.648  0.00  0.00     0.276 C 
ATOM      4  N16 ZIN A   1      28.524  -1.497  29.450  0.00  0.00     0.088 N 
ATOM      5  C35 ZIN A   1      28.260  -2.835  28.908  0.00  0.00     0.276 C 
ATOM      6  C36 ZIN A   1      27.506  -3.668  29.946  0.00  0.00     0.073 C 
ENDROOT
BRANCH   4   7
ATOM      7  C17 ZIN A   1      29.125  -0.625  28.432  0.00  0.00     0.272 C 
BRANCH   7   8
ATOM      8  C18 ZIN A   1      28.442   0.744  28.467  0.00  0.00     0.031 C 
BRANCH   8   9
ATOM      9  C19 ZIN A   1      27.174   0.660  29.319  0.00  0.00     0.016 C 
BRANCH   9  10
ATOM     10  C20 ZIN A   1      27.233   1.713  30.428  0.00  0.00     0.051 C 
BRANCH  10  11
ATOM     11  C21 ZIN A   1      26.981   1.055  31.760  0.00  0.00    -0.049 A 
ATOM     12  C27 ZIN A   1      27.861   1.254  32.806  0.00  0.00     0.011 A 
ATOM     13  C26 ZIN A   1      27.628   0.655  34.030  0.00  0.00     0.043 A 
ATOM     14  C24 ZIN A   1      26.518  -0.154  34.203  0.00  0.00     0.116 A 
ATOM     15  C23 ZIN A   1      25.640  -0.357  33.152  0.00  0.00     0.043 A 
ATOM     16  F25 ZIN A   1      26.292  -0.745  35.397  0.00  0.00    -0.206 F 
ATOM     17  C22 ZIN A   1      25.872   0.247  31.931  0.00  0.00     0.011 A 
ENDBRANCH  10  11
BRANCH  10  18
ATOM     18  C28 ZIN A   1      28.596   2.357  30.436  0.00  0.00    -0.049 A 
ATOM     19  C34 ZIN A   1      29.731   1.569  30.487  0.00  0.00     0.011 A 
ATOM     20  C33 ZIN A   1      30.981   2.157  30.489  0.00  0.00     0.043 A 
ATOM     21  C31 ZIN A   1      31.097   3.536  30.450  0.00  0.00     0.116 A 
ATOM     22  C30 ZIN A   1      29.959   4.325  30.404  0.00  0.00     0.043 A 
ATOM     23  F32 ZIN A   1      32.318   4.113  30.457  0.00  0.00    -0.206 F 
ATOM     24  C29 ZIN A   1      28.710   3.734  30.397  0.00  0.00     0.011 A 
ENDBRANCH  10  18
ENDBRANCH   9  10
ENDBRANCH   8   9
ENDBRANCH   7   8
ENDBRANCH   4   7
BRANCH   1  25
ATOM     25  O1  ZIN A   1      29.573  -4.447  30.929  0.00  0.00    -0.385 OA
ATOM     26  H37 ZIN A   1      29.656  -5.313  31.351  0.00  0.00     0.211 HD
ENDBRANCH   1  25
BRANCH   1  27
ATOM     27  C3  ZIN A   1      27.585  -4.542  32.267  0.00  0.00    -0.023 A 
ATOM     28  C13 ZIN A   1      26.306  -4.152  32.617  0.00  0.00     0.028 A 
ATOM     29  C8  ZIN A   1      25.604  -4.861  33.573  0.00  0.00     0.070 A 
ATOM     30  C6  ZIN A   1      26.186  -5.955  34.189  0.00  0.00     0.049 A 
ATOM     31  C5  ZIN A   1      27.469  -6.342  33.842  0.00  0.00     0.025 A 
ATOM     32 Cl7  ZIN A   1      25.308  -6.842  35.396  0.00  0.00    -0.083 Cl
ATOM     33  C4  ZIN A   1      28.167  -5.636  32.881  0.00  0.00     0.012 A 
BRANCH  29  34
ATOM     34  C9  ZIN A   1      24.208  -4.439  33.950  0.00  0.00     0.419 C 
ATOM     35  F10 ZIN A   1      23.899  -4.932  35.223  0.00  0.00    -0.166 F 
ATOM     36  F11 ZIN A   1      24.130  -3.042  33.960  0.00  0.00    -0.166 F 
ATOM     37  F12 ZIN A   1      23.299  -4.950  33.019  0.00  0.00    -0.166 F 
ENDBRANCH  29  34
ENDBRANCH   1  27
TORSDOF 9
ENDMDL
MODEL 99
REMARK CAVERDOCK RESULT:     -10.8      0.000      0.000
REMARK CAVERDOCK CONSTRAINTS:       0.0      0.0      0.0      0.0
REMARK CAVERDOCK TUNNEL: 98    -10.8      3.2     99.7
REMARK  9 active torsions:
REMARK  status: ('A' for Active; 'I' for Inactive)
REMARK    1  A    between atoms: O1_1  and  C2_2 
REMARK    2  A    between atoms: C2_2  and  C3_3 
REMARK    3  A    between atoms: C8_8  and  C9_9 
REMARK    4  A    between atoms: N16_16  and  C17_17 
REMARK    5  A    between atoms: C17_17  and  C18_18 
REMARK    6  A    between atoms: C18_18  and  C19_19 
REMARK    7  A    between atoms: C19_19  and  C20_20 
REMARK    8  A    between atoms: C20_20  and  C21_21 
REMARK    9  A    between atoms: C20_20  and  C28_28 
ROOT
ATOM      1  C2  ZIN A   1      28.328  -3.885  31.404  0.00  0.00     0.088 C 
ATOM      2  C14 ZIN A   1      28.647  -2.465  31.878  0.00  0.00     0.073 C 
ATOM      3  C15 ZIN A   1      29.379  -1.713  30.765  0.00  0.00     0.276 C 
ATOM      4  N16 ZIN A   1      28.533  -1.670  29.565  0.00  0.00     0.088 N 
ATOM      5  C35 ZIN A   1      28.252  -3.021  29.064  0.00  0.00     0.276 C 
ATOM      6  C36 ZIN A   1      27.487  -3.811  30.127  0.00  0.00     0.073 C 
ENDROOT
BRANCH   4   7
ATOM      7  C17 ZIN A   1      29.145  -0.837  28.520  0.00  0.00     0.272 C 
BRANCH   7   8
ATOM      8  C18 ZIN A   1      28.579   0.582  28.602  0.00  0.00     0.031 C 
BRANCH   8   9
ATOM      9  C19 ZIN A   1      27.232   0.553  29.329  0.00  0.00     0.016 C 
BRANCH   9  10
ATOM     10  C20 ZIN A   1      27.228   1.607  30.439  0.00  0.00     0.051 C 
BRANCH  10  11
ATOM     11  C21 ZIN A   1      26.991   0.937  31.767  0.00  0.00    -0.049 A 
ATOM     12  C27 ZIN A   1      27.864   1.154  32.816  0.00  0.00     0.011 A 
ATOM     13  C26 ZIN A   1      27.645   0.544  34.037  0.00  0.00     0.043 A 
ATOM     14  C24 ZIN A   1      26.554  -0.293  34.205  0.00  0.00     0.116 A 
ATOM     15  C23 ZIN A   1      25.684  -0.514  33.152  0.00  0.00     0.043 A 
ATOM     16  F25 ZIN A   1      26.342  -0.894  35.396  0.00  0.00    -0.206 F 
ATOM     17  C22 ZIN A   1      25.902   0.101  31.934  0.00  0.00     0.011 A 
ENDBRANCH  10  11
BRANCH  10  18
ATOM     18  C28 ZIN A   1      28.559   2.314  30.463  0.00  0.00    -0.049 A 
ATOM     19  C34 ZIN A   1      28.610   3.693  30.362  0.00  0.00     0.011 A 
ATOM     20  C33 ZIN A   1      29.828   4.344  30.389  0.00  0.00     0.043 A 
ATOM     21  C31 ZIN A   1      30.999   3.614  30.507  0.00  0.00     0.116 A 
ATOM     22  C30 ZIN A   1      30.948   2.233  30.602  0.00  0.00     0.043 A 
ATOM     23  F32 ZIN A   1      32.191   4.248  30.529  0.00  0.00    -0.206 F 
ATOM     24  C29 ZIN A   1      29.727   1.585  30.579  0.00  0.00     0.011 A 
ENDBRANCH  10  18
ENDBRANCH   9  10
ENDBRANCH   8   9
ENDBRANCH   7   8
ENDBRANCH   4   7
BRANCH   1  25
ATOM     25  O1  ZIN A   1      29.544  -4.585  31.136  0.00  0.00    -0.385 OA
ATOM     26  H37 ZIN A   1      30.338  -4.037  31.206  0.00  0.00     0.211 HD
ENDBRANCH   1  25
BRANCH   1  27
ATOM     27  C3  ZIN A   1      27.554  -4.613  32.474  0.00  0.00    -0.023 A 
ATOM     28  C13 ZIN A   1      26.256  -4.236  32.766  0.00  0.00     0.028 A 
ATOM     29  C8  ZIN A   1      25.545  -4.906  33.744  0.00  0.00     0.070 A 
ATOM     30  C6  ZIN A   1      26.136  -5.947  34.438  0.00  0.00     0.049 A 
ATOM     31  C5  ZIN A   1      27.437  -6.320  34.149  0.00  0.00     0.025 A 
ATOM     32 Cl7  ZIN A   1      25.247  -6.784  35.671  0.00  0.00    -0.083 Cl
ATOM     33  C4  ZIN A   1      28.145  -5.653  33.167  0.00  0.00     0.012 A 
BRANCH  29  34
ATOM     34  C9  ZIN A   1      24.129  -4.499  34.058  0.00  0.00     0.419 C 
ATOM     35  F10 ZIN A   1      23.997  -3.115  33.903  0.00  0.00    -0.166 F 
ATOM     36  F11 ZIN A   1      23.252  -5.151  33.185  0.00  0.00    -0.166 F 
ATOM     37  F12 ZIN A   1      23.824  -4.852  35.376  0.00  0.00    -0.166 F 
ENDBRANCH  29  34
ENDBRANCH   1  27
TORSDOF 9
ENDMDL
MODEL 100
REMARK CAVERDOCK RESULT:     -10.0      0.000      0.000
REMARK CAVERDOCK CONSTRAINTS:       0.1      0.0      0.0      0.0
REMARK CAVERDOCK TUNNEL: 99    -10.0      3.3    100.5
REMARK  9 active torsions:
REMARK  status: ('A' for Active; 'I' for Inactive)
REMARK    1  A    between atoms: O1_1  and  C2_2 
REMARK    2  A    between atoms: C2_2  and  C3_3 
REMARK    3  A    between atoms: C8_8  and  C9_9 
REMARK    4  A    between atoms: N16_16  and  C17_17 
REMARK    5  A    between atoms: C17_17  and  C18_18 
REMARK    6  A    between atoms: C18_18  and  C19_19 
REMARK    7  A    between atoms: C19_19  and  C20_20 
REMARK    8  A    between atoms: C20_20  and  C21_21 
REMARK    9  A    between atoms: C20_20  and  C28_28 
ROOT
ATOM      1  C2  ZIN A   1      28.282  -4.010  31.494  0.00  0.00     0.088 C 
ATOM      2  C14 ZIN A   1      28.639  -2.564  31.850  0.00  0.00     0.073 C 
ATOM      3  C15 ZIN A   1      29.289  -1.892  30.639  0.00  0.00     0.276 C 
ATOM      4  N16 ZIN A   1      28.357  -1.920  29.504  0.00  0.00     0.088 N 
ATOM      5  C35 ZIN A   1      28.037  -3.299  29.115  0.00  0.00     0.276 C 
ATOM      6  C36 ZIN A   1      27.350  -4.013  30.280  0.00  0.00     0.073 C 
ENDROOT
BRANCH   4   7
ATOM      7  C17 ZIN A   1      28.893  -1.162  28.365  0.00  0.00     0.272 C 
BRANCH   7   8
[truncated: 256,512 more chars]
