# Supplementary material for: Fully automated virtual screening pipeline of FDA-approved drugs using Caver Web
Source: Comput Struct Biotechnol J. 2022 Nov 17;20:6512–8. doi: 10.1016/j.csbj.2022.11.031 (PMC9705369; doi:10.1016/j.csbj.2022.11.031)
Supplement: Supplementary data 1 [file mmc1.zip › supplementary_data/pymol/ZINC000004428527.pdbqt]

MODEL 1
REMARK CAVERDOCK RESULT:      10.2      0.000      0.000
REMARK CAVERDOCK CONSTRAINTS:       0.0      0.0      0.0      0.0
REMARK CAVERDOCK TUNNEL: 0     10.2      1.7      1.1
REMARK  4 active torsions:
REMARK  status: ('A' for Active; 'I' for Inactive)
REMARK    1  A    between atoms: C2_2  and  O4_4 
REMARK    2  A    between atoms: O4_4  and  C5_5 
REMARK    3  A    between atoms: C5_5  and  C6_6 
REMARK    4  A    between atoms: C6_6  and  C8_8 
ROOT
ATOM      1  C8  <0> d   1      41.389   5.809  33.167  0.00  0.00     0.066 C 
ATOM      2  C10 <0> d   1      41.938   5.189  34.477  0.00  0.00     0.013 C 
ATOM      3  C11 <0> d   1      43.436   5.591  34.557  0.00  0.00     0.006 C 
ATOM      4  C12 <0> d   1      43.499   6.856  33.694  0.00  0.00    -0.001 C 
ATOM      5  C14 <0> d   1      44.868   7.213  33.144  0.00  0.00    -0.004 C 
ATOM      6  C16 <0> d   1      45.820   7.542  34.297  0.00  0.00     0.010 C 
ATOM      7  C17 <0> d   1      47.212   7.830  33.733  0.00  0.00     0.035 C 
ATOM      8  C18 <0> d   1      47.100   8.935  32.697  0.00  0.00    -0.068 C 
ATOM      9  C19 <0> d   1      47.956   9.953  32.784  0.00  0.00     0.053 C 
ATOM     10  C20 <0> d   1      47.905  11.041  31.801  0.00  0.00     0.149 C 
ATOM     11  O21 <0> d   1      48.372  12.135  32.036  0.00  0.00    -0.293 OA
ATOM     12  C22 <0> d   1      47.236  10.725  30.477  0.00  0.00     0.084 C 
ATOM     13  C23 <0> d   1      45.891  10.073  30.789  0.00  0.00     0.022 C 
ATOM     14  C24 <0> d   1      46.053   8.821  31.633  0.00  0.00    -0.016 C 
ATOM     15  C25 <0> d   1      46.446   7.671  30.703  0.00  0.00     0.020 C 
ATOM     16  C26 <0> d   1      44.699   8.448  32.248  0.00  0.00     0.002 C 
ATOM     17  C28 <0> d   1      43.689   8.219  31.129  0.00  0.00     0.007 C 
ATOM     18  C29 <0> d   1      42.340   7.723  31.673  0.00  0.00     0.011 C 
ATOM     19  C30 <0> d   1      42.590   6.466  32.496  0.00  0.00    -0.030 C 
ATOM     20  C31 <0> d   1      43.345   5.437  31.653  0.00  0.00     0.016 C 
ENDROOT
BRANCH   1  21
ATOM     21  C6  <0> d   1      40.819   4.733  32.280  0.00  0.00     0.155 C 
ATOM     22  O7  <0> d   1      41.272   3.613  32.320  0.00  0.00    -0.295 OA
BRANCH  21  23
ATOM     23  C5  <0> d   1      39.684   5.052  31.342  0.00  0.00     0.257 C 
BRANCH  23  24
ATOM     24  O4  <0> d   1      38.656   5.787  32.056  0.00  0.00    -0.314 OA
BRANCH  24  25
ATOM     25  C2  <0> d   1      37.385   5.591  31.670  0.00  0.00     0.255 C 
ATOM     26  C1  <0> d   1      37.084   4.690  30.500  0.00  0.00     0.126 C 
ATOM     27  O3  <0> d   1      36.484   6.136  32.261  0.00  0.00    -0.266 OA
ENDBRANCH  24  25
ENDBRANCH  23  24
ENDBRANCH  21  23
ENDBRANCH   1  21
TORSDOF 4
ENDMDL
MODEL 2
REMARK CAVERDOCK RESULT:      10.1      0.000      0.000
REMARK CAVERDOCK CONSTRAINTS:       0.1      0.0      0.0      0.0
REMARK CAVERDOCK TUNNEL: 1     10.1      1.8      2.5
REMARK  4 active torsions:
REMARK  status: ('A' for Active; 'I' for Inactive)
REMARK    1  A    between atoms: C2_2  and  O4_4 
REMARK    2  A    between atoms: O4_4  and  C5_5 
REMARK    3  A    between atoms: C5_5  and  C6_6 
REMARK    4  A    between atoms: C6_6  and  C8_8 
ROOT
ATOM      1  C8  <0> d   1      41.196   5.662  32.666  0.00  0.00     0.066 C 
ATOM      2  C10 <0> d   1      41.570   4.877  33.947  0.00  0.00     0.013 C 
ATOM      3  C11 <0> d   1      43.021   5.294  34.310  0.00  0.00     0.006 C 
ATOM      4  C12 <0> d   1      43.157   6.670  33.647  0.00  0.00    -0.001 C 
ATOM      5  C14 <0> d   1      44.577   7.129  33.367  0.00  0.00    -0.004 C 
ATOM      6  C16 <0> d   1      45.331   7.313  34.687  0.00  0.00     0.010 C 
ATOM      7  C17 <0> d   1      46.778   7.707  34.387  0.00  0.00     0.035 C 
ATOM      8  C18 <0> d   1      46.776   8.944  33.507  0.00  0.00    -0.068 C 
ATOM      9  C19 <0> d   1      47.565   9.958  33.861  0.00  0.00     0.053 C 
ATOM     10  C20 <0> d   1      47.615  11.172  33.040  0.00  0.00     0.149 C 
ATOM     11  O21 <0> d   1      47.995  12.232  33.490  0.00  0.00    -0.293 OA
ATOM     12  C22 <0> d   1      47.165  11.032  31.598  0.00  0.00     0.084 C 
ATOM     13  C23 <0> d   1      45.817  10.314  31.609  0.00  0.00     0.022 C 
ATOM     14  C24 <0> d   1      45.905   8.959  32.289  0.00  0.00    -0.016 C 
ATOM     15  C25 <0> d   1      46.480   7.960  31.282  0.00  0.00     0.020 C 
ATOM     16  C26 <0> d   1      44.491   8.475  32.632  0.00  0.00     0.002 C 
ATOM     17  C28 <0> d   1      43.670   8.384  31.351  0.00  0.00     0.007 C 
ATOM     18  C29 <0> d   1      42.277   7.788  31.609  0.00  0.00     0.011 C 
ATOM     19  C30 <0> d   1      42.454   6.433  32.282  0.00  0.00    -0.030 C 
ATOM     20  C31 <0> d   1      43.370   5.550  31.433  0.00  0.00     0.016 C 
ENDROOT
BRANCH   1  21
ATOM     21  C6  <0> d   1      40.810   4.710  31.563  0.00  0.00     0.155 C 
ATOM     22  O7  <0> d   1      41.623   4.394  30.727  0.00  0.00    -0.295 OA
BRANCH  21  23
ATOM     23  C5  <0> d   1      39.412   4.153  31.503  0.00  0.00     0.257 C 
BRANCH  23  24
ATOM     24  O4  <0> d   1      38.587   5.002  30.663  0.00  0.00    -0.314 OA
BRANCH  24  25
ATOM     25  C2  <0> d   1      37.343   5.264  31.095  0.00  0.00     0.255 C 
ATOM     26  C1  <0> d   1      36.183   4.446  30.591  0.00  0.00     0.126 C 
ATOM     27  O3  <0> d   1      37.154   6.156  31.888  0.00  0.00    -0.266 OA
ENDBRANCH  24  25
ENDBRANCH  23  24
ENDBRANCH  21  23
ENDBRANCH   1  21
TORSDOF 4
ENDMDL
MODEL 3
REMARK CAVERDOCK RESULT:      11.2      0.000      0.000
REMARK CAVERDOCK CONSTRAINTS:       0.2      0.0      0.0      0.0
REMARK CAVERDOCK TUNNEL: 2     11.2      1.8      3.5
REMARK  4 active torsions:
REMARK  status: ('A' for Active; 'I' for Inactive)
REMARK    1  A    between atoms: C2_2  and  O4_4 
REMARK    2  A    between atoms: O4_4  and  C5_5 
REMARK    3  A    between atoms: C5_5  and  C6_6 
REMARK    4  A    between atoms: C6_6  and  C8_8 
ROOT
ATOM      1  C8  <0> d   1      40.963   5.652  32.466  0.00  0.00     0.066 C 
ATOM      2  C10 <0> d   1      41.332   4.838  33.731  0.00  0.00     0.013 C 
ATOM      3  C11 <0> d   1      42.812   5.178  34.055  0.00  0.00     0.006 C 
ATOM      4  C12 <0> d   1      42.999   6.550  33.398  0.00  0.00    -0.001 C 
ATOM      5  C14 <0> d   1      44.433   6.939  33.081  0.00  0.00    -0.004 C 
ATOM      6  C16 <0> d   1      45.232   7.074  34.380  0.00  0.00     0.010 C 
ATOM      7  C17 <0> d   1      46.688   7.396  34.042  0.00  0.00     0.035 C 
ATOM      8  C18 <0> d   1      46.724   8.639  33.170  0.00  0.00    -0.068 C 
ATOM      9  C19 <0> d   1      47.574   9.608  33.509  0.00  0.00     0.053 C 
ATOM     10  C20 <0> d   1      47.663  10.825  32.694  0.00  0.00     0.149 C 
ATOM     11  O21 <0> d   1      48.109  11.861  33.141  0.00  0.00    -0.293 OA
ATOM     12  C22 <0> d   1      47.166  10.719  31.266  0.00  0.00     0.084 C 
ATOM     13  C23 <0> d   1      45.783  10.071  31.309  0.00  0.00     0.022 C 
ATOM     14  C24 <0> d   1      45.821   8.708  31.977  0.00  0.00    -0.016 C 
ATOM     15  C25 <0> d   1      46.316   7.690  30.948  0.00  0.00     0.020 C 
ATOM     16  C26 <0> d   1      44.395   8.294  32.358  0.00  0.00     0.002 C 
ATOM     17  C28 <0> d   1      43.534   8.255  31.100  0.00  0.00     0.007 C 
ATOM     18  C29 <0> d   1      42.120   7.728  31.393  0.00  0.00     0.011 C 
ATOM     19  C30 <0> d   1      42.248   6.361  32.052  0.00  0.00    -0.030 C 
ATOM     20  C31 <0> d   1      43.093   5.439  31.171  0.00  0.00     0.016 C 
ENDROOT
BRANCH   1  21
ATOM     21  C6  <0> d   1      40.498   4.730  31.368  0.00  0.00     0.155 C 
ATOM     22  O7  <0> d   1      41.256   4.417  30.481  0.00  0.00    -0.295 OA
BRANCH  21  23
ATOM     23  C5  <0> d   1      39.089   4.198  31.377  0.00  0.00     0.257 C 
BRANCH  23  24
ATOM     24  O4  <0> d   1      38.216   5.126  30.681  0.00  0.00    -0.314 OA
BRANCH  24  25
ATOM     25  C2  <0> d   1      36.940   5.190  31.095  0.00  0.00     0.255 C 
ATOM     26  C1  <0> d   1      35.874   4.407  30.375  0.00  0.00     0.126 C 
ATOM     27  O3  <0> d   1      36.647   5.876  32.046  0.00  0.00    -0.266 OA
ENDBRANCH  24  25
ENDBRANCH  23  24
ENDBRANCH  21  23
ENDBRANCH   1  21
TORSDOF 4
ENDMDL
MODEL 4
REMARK CAVERDOCK RESULT:      12.3      0.000      0.000
REMARK CAVERDOCK CONSTRAINTS:       0.2      0.0      0.0      0.0
REMARK CAVERDOCK TUNNEL: 3     12.3      1.9      4.3
REMARK  4 active torsions:
REMARK  status: ('A' for Active; 'I' for Inactive)
REMARK    1  A    between atoms: C2_2  and  O4_4 
REMARK    2  A    between atoms: O4_4  and  C5_5 
REMARK    3  A    between atoms: C5_5  and  C6_6 
REMARK    4  A    between atoms: C6_6  and  C8_8 
ROOT
ATOM      1  C8  <0> d   1      40.808   5.685  32.171  0.00  0.00     0.066 C 
ATOM      2  C10 <0> d   1      40.950   4.921  33.511  0.00  0.00     0.013 C 
ATOM      3  C11 <0> d   1      42.386   5.208  34.029  0.00  0.00     0.006 C 
ATOM      4  C12 <0> d   1      42.739   6.533  33.344  0.00  0.00    -0.001 C 
ATOM      5  C14 <0> d   1      44.221   6.836  33.218  0.00  0.00    -0.004 C 
ATOM      6  C16 <0> d   1      44.836   7.001  34.611  0.00  0.00     0.010 C 
ATOM      7  C17 <0> d   1      46.341   7.235  34.471  0.00  0.00     0.035 C 
ATOM      8  C18 <0> d   1      46.567   8.428  33.559  0.00  0.00    -0.068 C 
ATOM      9  C19 <0> d   1      47.411   9.372  33.972  0.00  0.00     0.053 C 
ATOM     10  C20 <0> d   1      47.680  10.539  33.125  0.00  0.00     0.149 C 
ATOM     11  O21 <0> d   1      48.115  11.574  33.584  0.00  0.00    -0.293 OA
ATOM     12  C22 <0> d   1      47.384  10.383  31.646  0.00  0.00     0.084 C 
ATOM     13  C23 <0> d   1      45.976   9.804  31.520  0.00  0.00     0.022 C 
ATOM     14  C24 <0> d   1      45.846   8.478  32.247  0.00  0.00    -0.016 C 
ATOM     15  C25 <0> d   1      46.424   7.384  31.347  0.00  0.00     0.020 C 
ATOM     16  C26 <0> d   1      44.360   8.152  32.438  0.00  0.00     0.002 C 
ATOM     17  C28 <0> d   1      43.684   8.088  31.072  0.00  0.00     0.007 C 
ATOM     18  C29 <0> d   1      42.216   7.645  31.183  0.00  0.00     0.011 C 
ATOM     19  C30 <0> d   1      42.175   6.310  31.914  0.00  0.00    -0.030 C 
ATOM     20  C31 <0> d   1      43.084   5.304  31.206  0.00  0.00     0.016 C 
ENDROOT
BRANCH   1  21
ATOM     21  C6  <0> d   1      40.453   4.730  31.061  0.00  0.00     0.155 C 
ATOM     22  O7  <0> d   1      41.276   4.445  30.223  0.00  0.00    -0.295 OA
BRANCH  21  23
ATOM     23  C5  <0> d   1      39.073   4.130  30.995  0.00  0.00     0.257 C 
BRANCH  23  24
ATOM     24  O4  <0> d   1      38.082   5.190  31.019  0.00  0.00    -0.314 OA
BRANCH  24  25
ATOM     25  C2  <0> d   1      36.795   4.819  31.118  0.00  0.00     0.255 C 
ATOM     26  C1  <0> d   1      35.840   5.631  31.954  0.00  0.00     0.126 C 
ATOM     27  O3  <0> d   1      36.403   3.835  30.537  0.00  0.00    -0.266 OA
ENDBRANCH  24  25
ENDBRANCH  23  24
ENDBRANCH  21  23
ENDBRANCH   1  21
TORSDOF 4
ENDMDL
MODEL 5
REMARK CAVERDOCK RESULT:      12.7      0.000      0.000
REMARK CAVERDOCK CONSTRAINTS:       0.0      0.0      0.0      0.0
REMARK CAVERDOCK TUNNEL: 4     12.7      1.9      5.5
REMARK  4 active torsions:
REMARK  status: ('A' for Active; 'I' for Inactive)
REMARK    1  A    between atoms: C2_2  and  O4_4 
REMARK    2  A    between atoms: O4_4  and  C5_5 
REMARK    3  A    between atoms: C5_5  and  C6_6 
REMARK    4  A    between atoms: C6_6  and  C8_8 
ROOT
ATOM      1  C8  <0> d   1      40.710   5.847  32.621  0.00  0.00     0.066 C 
ATOM      2  C10 <0> d   1      41.256   4.900  33.718  0.00  0.00     0.013 C 
ATOM      3  C11 <0> d   1      42.791   5.130  33.771  0.00  0.00     0.006 C 
ATOM      4  C12 <0> d   1      42.945   6.546  33.203  0.00  0.00    -0.001 C 
ATOM      5  C14 <0> d   1      44.314   6.887  32.643  0.00  0.00    -0.004 C 
ATOM      6  C16 <0> d   1      45.355   6.858  33.766  0.00  0.00     0.010 C 
ATOM      7  C17 <0> d   1      46.738   7.133  33.175  0.00  0.00     0.035 C 
ATOM      8  C18 <0> d   1      46.693   8.448  32.418  0.00  0.00    -0.068 C 
ATOM      9  C19 <0> d   1      47.657   9.336  32.660  0.00  0.00     0.053 C 
ATOM     10  C20 <0> d   1      47.673  10.617  31.946  0.00  0.00     0.149 C 
ATOM     11  O21 <0> d   1      48.268  11.582  32.379  0.00  0.00    -0.293 OA
ATOM     12  C22 <0> d   1      46.906  10.671  30.639  0.00  0.00     0.084 C 
ATOM     13  C23 <0> d   1      45.516  10.095  30.901  0.00  0.00     0.022 C 
ATOM     14  C24 <0> d   1      45.586   8.676  31.436  0.00  0.00    -0.016 C 
ATOM     15  C25 <0> d   1      45.802   7.733  30.250  0.00  0.00     0.020 C 
ATOM     16  C26 <0> d   1      44.233   8.303  32.054  0.00  0.00     0.002 C 
ATOM     17  C28 <0> d   1      43.147   8.427  30.991  0.00  0.00     0.007 C 
ATOM     18  C29 <0> d   1      41.782   7.950  31.513  0.00  0.00     0.011 C 
ATOM     19  C30 <0> d   1      41.938   6.523  32.021  0.00  0.00    -0.030 C 
ATOM     20  C31 <0> d   1      42.532   5.644  30.919  0.00  0.00     0.016 C 
ENDROOT
BRANCH   1  21
ATOM     21  C6  <0> d   1      39.981   5.057  31.565  0.00  0.00     0.155 C 
ATOM     22  O7  <0> d   1      40.456   4.028  31.144  0.00  0.00    -0.295 OA
BRANCH  21  23
ATOM     23  C5  <0> d   1      38.660   5.549  31.032  0.00  0.00     0.257 C 
BRANCH  23  24
ATOM     24  O4  <0> d   1      37.777   4.419  30.805  0.00  0.00    -0.314 OA
BRANCH  24  25
ATOM     25  C2  <0> d   1      36.458   4.646  30.903  0.00  0.00     0.255 C 
ATOM     26  C1  <0> d   1      35.492   3.848  30.066  0.00  0.00     0.126 C 
ATOM     27  O3  <0> d   1      36.045   5.491  31.662  0.00  0.00    -0.266 OA
ENDBRANCH  24  25
ENDBRANCH  23  24
ENDBRANCH  21  23
ENDBRANCH   1  21
TORSDOF 4
ENDMDL
MODEL 6
REMARK CAVERDOCK RESULT:      12.8      0.000      0.000
REMARK CAVERDOCK CONSTRAINTS:       0.0      0.0      0.0      0.0
REMARK CAVERDOCK TUNNEL: 5     12.8      1.8      6.3
REMARK  4 active torsions:
REMARK  status: ('A' for Active; 'I' for Inactive)
REMARK    1  A    between atoms: C2_2  and  O4_4 
REMARK    2  A    between atoms: O4_4  and  C5_5 
REMARK    3  A    between atoms: C5_5  and  C6_6 
REMARK    4  A    between atoms: C6_6  and  C8_8 
ROOT
ATOM      1  C8  <0> d   1      40.348   5.599  32.259  0.00  0.00     0.066 C 
ATOM      2  C10 <0> d   1      40.518   4.742  33.537  0.00  0.00     0.013 C 
ATOM      3  C11 <0> d   1      41.970   4.980  34.034  0.00  0.00     0.006 C 
ATOM      4  C12 <0> d   1      42.317   6.347  33.436  0.00  0.00    -0.001 C 
ATOM      5  C14 <0> d   1      43.799   6.648  33.291  0.00  0.00    -0.004 C 
ATOM      6  C16 <0> d   1      44.451   6.708  34.675  0.00  0.00     0.010 C 
ATOM      7  C17 <0> d   1      45.954   6.941  34.511  0.00  0.00     0.035 C 
ATOM      8  C18 <0> d   1      46.167   8.193  33.680  0.00  0.00    -0.068 C 
ATOM      9  C19 <0> d   1      47.031   9.099  34.135  0.00  0.00     0.053 C 
ATOM     10  C20 <0> d   1      47.289  10.321  33.365  0.00  0.00     0.149 C 
ATOM     11  O21 <0> d   1      47.745  11.318  33.884  0.00  0.00    -0.293 OA
ATOM     12  C22 <0> d   1      46.953  10.272  31.887  0.00  0.00     0.084 C 
ATOM     13  C23 <0> d   1      45.536   9.714  31.759  0.00  0.00     0.022 C 
ATOM     14  C24 <0> d   1      45.412   8.341  32.395  0.00  0.00    -0.016 C 
ATOM     15  C25 <0> d   1      45.956   7.310  31.404  0.00  0.00     0.020 C 
ATOM     16  C26 <0> d   1      43.929   8.014  32.602  0.00  0.00     0.002 C 
ATOM     17  C28 <0> d   1      43.216   8.052  31.254  0.00  0.00     0.007 C 
ATOM     18  C29 <0> d   1      41.748   7.613  31.373  0.00  0.00     0.011 C 
ATOM     19  C30 <0> d   1      41.714   6.230  32.009  0.00  0.00    -0.030 C 
ATOM     20  C31 <0> d   1      42.594   5.270  31.208  0.00  0.00     0.016 C 
ENDROOT
BRANCH   1  21
ATOM     21  C6  <0> d   1      39.955   4.728  31.094  0.00  0.00     0.155 C 
ATOM     22  O7  <0> d   1      40.749   4.507  30.210  0.00  0.00    -0.295 OA
BRANCH  21  23
ATOM     23  C5  <0> d   1      38.573   4.131  31.031  0.00  0.00     0.257 C 
BRANCH  23  24
ATOM     24  O4  <0> d   1      37.594   5.192  30.872  0.00  0.00    -0.314 OA
BRANCH  24  25
ATOM     25  C2  <0> d   1      36.303   4.860  31.034  0.00  0.00     0.255 C 
ATOM     26  C1  <0> d   1      35.654   3.878  30.093  0.00  0.00     0.126 C 
ATOM     27  O3  <0> d   1      35.662   5.348  31.935  0.00  0.00    -0.266 OA
ENDBRANCH  24  25
ENDBRANCH  23  24
ENDBRANCH  21  23
ENDBRANCH   1  21
TORSDOF 4
ENDMDL
MODEL 7
REMARK CAVERDOCK RESULT:      13.8      0.000      0.000
REMARK CAVERDOCK CONSTRAINTS:       0.1      0.0      0.0      0.0
REMARK CAVERDOCK TUNNEL: 6     13.8      1.8      7.5
REMARK  4 active torsions:
REMARK  status: ('A' for Active; 'I' for Inactive)
REMARK    1  A    between atoms: C2_2  and  O4_4 
REMARK    2  A    between atoms: O4_4  and  C5_5 
REMARK    3  A    between atoms: C5_5  and  C6_6 
REMARK    4  A    between atoms: C6_6  and  C8_8 
ROOT
ATOM      1  C8  <0> d   1      40.403   5.630  32.513  0.00  0.00     0.066 C 
ATOM      2  C10 <0> d   1      40.928   4.701  33.636  0.00  0.00     0.013 C 
ATOM      3  C11 <0> d   1      42.457   4.950  33.731  0.00  0.00     0.006 C 
ATOM      4  C12 <0> d   1      42.612   6.361  33.152  0.00  0.00    -0.001 C 
ATOM      5  C14 <0> d   1      43.993   6.712  32.628  0.00  0.00    -0.004 C 
ATOM      6  C16 <0> d   1      45.001   6.707  33.781  0.00  0.00     0.010 C 
ATOM      7  C17 <0> d   1      46.397   6.992  33.227  0.00  0.00     0.035 C 
ATOM      8  C18 <0> d   1      46.360   8.298  32.454  0.00  0.00    -0.068 C 
ATOM      9  C19 <0> d   1      47.306   9.200  32.715  0.00  0.00     0.053 C 
ATOM     10  C20 <0> d   1      47.328  10.473  31.987  0.00  0.00     0.149 C 
ATOM     11  O21 <0> d   1      47.899  11.449  32.426  0.00  0.00    -0.293 OA
ATOM     12  C22 <0> d   1      46.599  10.505  30.658  0.00  0.00     0.084 C 
ATOM     13  C23 <0> d   1      45.208   9.915  30.886  0.00  0.00     0.022 C 
ATOM     14  C24 <0> d   1      45.278   8.503  31.438  0.00  0.00    -0.016 C 
ATOM     15  C25 <0> d   1      45.540   7.550  30.270  0.00  0.00     0.020 C 
ATOM     16  C26 <0> d   1      43.913   8.121  32.022  0.00  0.00     0.002 C 
ATOM     17  C28 <0> d   1      42.857   8.221  30.926  0.00  0.00     0.007 C 
ATOM     18  C29 <0> d   1      41.483   7.734  31.414  0.00  0.00     0.011 C 
ATOM     19  C30 <0> d   1      41.640   6.314  31.941  0.00  0.00    -0.030 C 
ATOM     20  C31 <0> d   1      42.276   5.430  30.867  0.00  0.00     0.016 C 
ENDROOT
BRANCH   1  21
ATOM     21  C6  <0> d   1      39.713   4.820  31.445  0.00  0.00     0.155 C 
ATOM     22  O7  <0> d   1      40.236   3.819  31.015  0.00  0.00    -0.295 OA
BRANCH  21  23
ATOM     23  C5  <0> d   1      38.373   5.258  30.914  0.00  0.00     0.257 C 
BRANCH  23  24
ATOM     24  O4  <0> d   1      37.549   4.092  30.657  0.00  0.00    -0.314 OA
BRANCH  24  25
ATOM     25  C2  <0> d   1      36.219   4.277  30.633  0.00  0.00     0.255 C 
ATOM     26  C1  <0> d   1      35.319   3.209  30.068  0.00  0.00     0.126 C 
ATOM     27  O3  <0> d   1      35.744   5.301  31.065  0.00  0.00    -0.266 OA
ENDBRANCH  24  25
ENDBRANCH  23  24
ENDBRANCH  21  23
ENDBRANCH   1  21
TORSDOF 4
ENDMDL
MODEL 8
REMARK CAVERDOCK RESULT:      14.8      0.000      0.000
REMARK CAVERDOCK CONSTRAINTS:       0.0      0.0      0.0      0.0
REMARK CAVERDOCK TUNNEL: 7     14.8      1.8      8.5
REMARK  4 active torsions:
REMARK  status: ('A' for Active; 'I' for Inactive)
REMARK    1  A    between atoms: C2_2  and  O4_4 
REMARK    2  A    between atoms: O4_4  and  C5_5 
REMARK    3  A    between atoms: C5_5  and  C6_6 
REMARK    4  A    between atoms: C6_6  and  C8_8 
ROOT
ATOM      1  C8  <0> d   1      40.240   4.421  31.885  0.00  0.00     0.066 C 
ATOM      2  C10 <0> d   1      40.750   3.952  30.500  0.00  0.00     0.013 C 
ATOM      3  C11 <0> d   1      42.108   4.669  30.268  0.00  0.00     0.006 C 
ATOM      4  C12 <0> d   1      42.580   4.978  31.694  0.00  0.00    -0.001 C 
ATOM      5  C14 <0> d   1      43.593   6.102  31.824  0.00  0.00    -0.004 C 
ATOM      6  C16 <0> d   1      44.893   5.711  31.115  0.00  0.00     0.010 C 
ATOM      7  C17 <0> d   1      45.877   6.879  31.194  0.00  0.00     0.035 C 
ATOM      8  C18 <0> d   1      46.067   7.261  32.651  0.00  0.00    -0.068 C 
ATOM      9  C19 <0> d   1      47.314   7.408  33.096  0.00  0.00     0.053 C 
ATOM     10  C20 <0> d   1      47.557   7.792  34.491  0.00  0.00     0.149 C 
ATOM     11  O21 <0> d   1      48.617   7.574  35.038  0.00  0.00    -0.293 OA
ATOM     12  C22 <0> d   1      46.411   8.475  35.213  0.00  0.00     0.084 C 
ATOM     13  C23 <0> d   1      45.159   7.630  34.984  0.00  0.00     0.022 C 
ATOM     14  C24 <0> d   1      44.853   7.465  33.506  0.00  0.00    -0.016 C 
ATOM     15  C25 <0> d   1      44.142   8.731  33.024  0.00  0.00     0.020 C 
ATOM     16  C26 <0> d   1      43.865   6.307  33.321  0.00  0.00     0.002 C 
ATOM     17  C28 <0> d   1      42.593   6.608  34.106  0.00  0.00     0.007 C 
ATOM     18  C29 <0> d   1      41.511   5.542  33.866  0.00  0.00     0.011 C 
ATOM     19  C30 <0> d   1      41.260   5.445  32.368  0.00  0.00    -0.030 C 
ATOM     20  C31 <0> d   1      40.916   6.828  31.810  0.00  0.00     0.016 C 
ENDROOT
BRANCH   1  21
ATOM     21  C6  <0> d   1      38.881   5.059  31.752  0.00  0.00     0.155 C 
ATOM     22  O7  <0> d   1      38.560   5.957  32.495  0.00  0.00    -0.295 OA
BRANCH  21  23
ATOM     23  C5  <0> d   1      37.922   4.579  30.694  0.00  0.00     0.257 C 
BRANCH  23  24
ATOM     24  O4  <0> d   1      36.559   4.745  31.163  0.00  0.00    -0.314 OA
BRANCH  24  25
ATOM     25  C2  <0> d   1      35.617   3.984  30.583  0.00  0.00     0.255 C 
ATOM     26  C1  <0> d   1      34.172   4.406  30.633  0.00  0.00     0.126 C 
ATOM     27  O3  <0> d   1      35.929   2.961  30.020  0.00  0.00    -0.266 OA
ENDBRANCH  24  25
ENDBRANCH  23  24
ENDBRANCH  21  23
ENDBRANCH   1  21
TORSDOF 4
ENDMDL
MODEL 9
REMARK CAVERDOCK RESULT:      15.2      0.000      0.000
REMARK CAVERDOCK CONSTRAINTS:       0.0      0.0      0.0      0.0
REMARK CAVERDOCK TUNNEL: 8     15.2      1.8      9.5
REMARK  4 active torsions:
REMARK  status: ('A' for Active; 'I' for Inactive)
REMARK    1  A    between atoms: C2_2  and  O4_4 
REMARK    2  A    between atoms: O4_4  and  C5_5 
REMARK    3  A    between atoms: C5_5  and  C6_6 
REMARK    4  A    between atoms: C6_6  and  C8_8 
ROOT
ATOM      1  C8  <0> d   1      40.007   5.474  32.480  0.00  0.00     0.066 C 
ATOM      2  C10 <0> d   1      40.576   4.456  33.499  0.00  0.00     0.013 C 
ATOM      3  C11 <0> d   1      42.102   4.732  33.589  0.00  0.00     0.006 C 
ATOM      4  C12 <0> d   1      42.212   6.195  33.145  0.00  0.00    -0.001 C 
ATOM      5  C14 <0> d   1      43.574   6.628  32.630  0.00  0.00    -0.004 C 
ATOM      6  C16 <0> d   1      44.605   6.538  33.758  0.00  0.00     0.010 C 
ATOM      7  C17 <0> d   1      45.983   6.908  33.209  0.00  0.00     0.035 C 
ATOM      8  C18 <0> d   1      45.900   8.280  32.564  0.00  0.00    -0.068 C 
ATOM      9  C19 <0> d   1      46.831   9.176  32.892  0.00  0.00     0.053 C 
ATOM     10  C20 <0> d   1      46.809  10.513  32.288  0.00  0.00     0.149 C 
ATOM     11  O21 <0> d   1      47.367  11.457  32.807  0.00  0.00    -0.293 OA
ATOM     12  C22 <0> d   1      46.051  10.652  30.982  0.00  0.00     0.084 C 
ATOM     13  C23 <0> d   1      44.680  10.010  31.179  0.00  0.00     0.022 C 
ATOM     14  C24 <0> d   1      44.793   8.554  31.593  0.00  0.00    -0.016 C 
ATOM     15  C25 <0> d   1      45.052   7.722  30.334  0.00  0.00     0.020 C 
ATOM     16  C26 <0> d   1      43.449   8.085  32.162  0.00  0.00     0.002 C 
ATOM     17  C28 <0> d   1      42.369   8.262  31.101  0.00  0.00     0.007 C 
ATOM     18  C29 <0> d   1      41.017   7.698  31.566  0.00  0.00     0.011 C 
ATOM     19  C30 <0> d   1      41.216   6.239  31.953  0.00  0.00    -0.030 C 
ATOM     20  C31 <0> d   1      41.850   5.476  30.788  0.00  0.00     0.016 C 
ENDROOT
BRANCH   1  21
ATOM     21  C6  <0> d   1      39.314   4.752  31.353  0.00  0.00     0.155 C 
ATOM     22  O7  <0> d   1      39.904   3.904  30.726  0.00  0.00    -0.295 OA
BRANCH  21  23
ATOM     23  C5  <0> d   1      37.887   5.087  31.008  0.00  0.00     0.257 C 
BRANCH  23  24
ATOM     24  O4  <0> d   1      37.244   3.926  30.420  0.00  0.00    -0.314 OA
BRANCH  24  25
ATOM     25  C2  <0> d   1      35.902   3.888  30.454  0.00  0.00     0.255 C 
ATOM     26  C1  <0> d   1      35.138   4.940  31.215  0.00  0.00     0.126 C 
ATOM     27  O3  <0> d   1      35.308   3.010  29.875  0.00  0.00    -0.266 OA
ENDBRANCH  24  25
ENDBRANCH  23  24
ENDBRANCH  21  23
ENDBRANCH   1  21
TORSDOF 4
ENDMDL
MODEL 10
REMARK CAVERDOCK RESULT:      15.7      0.000      0.000
REMARK CAVERDOCK CONSTRAINTS:       0.1      0.0      0.0      0.0
REMARK CAVERDOCK TUNNEL: 9     15.7      1.7     10.3
REMARK  4 active torsions:
REMARK  status: ('A' for Active; 'I' for Inactive)
REMARK    1  A    between atoms: C2_2  and  O4_4 
REMARK    2  A    between atoms: O4_4  and  C5_5 
REMARK    3  A    between atoms: C5_5  and  C6_6 
REMARK    4  A    between atoms: C6_6  and  C8_8 
ROOT
ATOM      1  C8  <0> d   1      39.884   4.362  31.693  0.00  0.00     0.066 C 
ATOM      2  C10 <0> d   1      40.491   3.806  30.380  0.00  0.00     0.013 C 
ATOM      3  C11 <0> d   1      41.884   4.473  30.225  0.00  0.00     0.006 C 
ATOM      4  C12 <0> d   1      42.248   4.847  31.666  0.00  0.00    -0.001 C 
ATOM      5  C14 <0> d   1      43.281   5.949  31.821  0.00  0.00    -0.004 C 
ATOM      6  C16 <0> d   1      44.621   5.487  31.243  0.00  0.00     0.010 C 
ATOM      7  C17 <0> d   1      45.632   6.631  31.342  0.00  0.00     0.035 C 
ATOM      8  C18 <0> d   1      45.714   7.087  32.788  0.00  0.00    -0.068 C 
ATOM      9  C19 <0> d   1      46.925   7.224  33.326  0.00  0.00     0.053 C 
ATOM     10  C20 <0> d   1      47.066   7.677  34.714  0.00  0.00     0.149 C 
ATOM     11  O21 <0> d   1      48.072   7.461  35.357  0.00  0.00    -0.293 OA
ATOM     12  C22 <0> d   1      45.887   8.427  35.303  0.00  0.00     0.084 C 
ATOM     13  C23 <0> d   1      44.632   7.604  35.016  0.00  0.00     0.022 C 
ATOM     14  C24 <0> d   1      44.442   7.368  33.528  0.00  0.00    -0.016 C 
ATOM     15  C25 <0> d   1      43.811   8.624  32.926  0.00  0.00     0.020 C 
ATOM     16  C26 <0> d   1      43.438   6.228  33.323  0.00  0.00     0.002 C 
ATOM     17  C28 <0> d   1      42.116   6.603  33.984  0.00  0.00     0.007 C 
ATOM     18  C29 <0> d   1      41.025   5.555  33.712  0.00  0.00     0.011 C 
ATOM     19  C30 <0> d   1      40.893   5.384  32.204  0.00  0.00    -0.030 C 
ATOM     20  C31 <0> d   1      40.637   6.743  31.550  0.00  0.00     0.016 C 
ENDROOT
BRANCH   1  21
ATOM     21  C6  <0> d   1      38.561   5.027  31.416  0.00  0.00     0.155 C 
ATOM     22  O7  <0> d   1      38.307   6.098  31.916  0.00  0.00    -0.295 OA
BRANCH  21  23
ATOM     23  C5  <0> d   1      37.555   4.359  30.516  0.00  0.00     0.257 C 
BRANCH  23  24
ATOM     24  O4  <0> d   1      36.240   4.419  31.129  0.00  0.00    -0.314 OA
BRANCH  24  25
ATOM     25  C2  <0> d   1      35.236   3.806  30.482  0.00  0.00     0.255 C 
ATOM     26  C1  <0> d   1      33.807   4.164  30.797  0.00  0.00     0.126 C 
ATOM     27  O3  <0> d   1      35.479   2.967  29.647  0.00  0.00    -0.266 OA
ENDBRANCH  24  25
ENDBRANCH  23  24
ENDBRANCH  21  23
ENDBRANCH   1  21
TORSDOF 4
ENDMDL
MODEL 11
REMARK CAVERDOCK RESULT:      16.3      0.000      0.000
REMARK CAVERDOCK CONSTRAINTS:       0.1      0.0      0.0      0.0
REMARK CAVERDOCK TUNNEL: 10     16.3      1.7     11.1
REMARK  4 active torsions:
REMARK  status: ('A' for Active; 'I' for Inactive)
REMARK    1  A    between atoms: C2_2  and  O4_4 
REMARK    2  A    between atoms: O4_4  and  C5_5 
REMARK    3  A    between atoms: C5_5  and  C6_6 
REMARK    4  A    between atoms: C6_6  and  C8_8 
ROOT
ATOM      1  C8  <0> d   1      39.692   4.261  31.708  0.00  0.00     0.066 C 
ATOM      2  C10 <0> d   1      40.259   3.717  30.373  0.00  0.00     0.013 C 
ATOM      3  C11 <0> d   1      41.639   4.400  30.172  0.00  0.00     0.006 C 
ATOM      4  C12 <0> d   1      42.048   4.773  31.601  0.00  0.00    -0.001 C 
ATOM      5  C14 <0> d   1      43.073   5.886  31.725  0.00  0.00    -0.004 C 
ATOM      6  C16 <0> d   1      44.398   5.442  31.099  0.00  0.00     0.010 C 
ATOM      7  C17 <0> d   1      45.398   6.597  31.168  0.00  0.00     0.035 C 
ATOM      8  C18 <0> d   1      45.525   7.048  32.611  0.00  0.00    -0.068 C 
ATOM      9  C19 <0> d   1      46.753   7.198  33.107  0.00  0.00     0.053 C 
ATOM     10  C20 <0> d   1      46.936   7.647  34.492  0.00  0.00     0.149 C 
ATOM     11  O21 <0> d   1      47.966   7.440  35.099  0.00  0.00    -0.293 OA
ATOM     12  C22 <0> d   1      45.770   8.381  35.124  0.00  0.00     0.084 C 
ATOM     13  C23 <0> d   1      44.516   7.545  34.877  0.00  0.00     0.022 C 
ATOM     14  C24 <0> d   1      44.277   7.312  33.396  0.00  0.00    -0.016 C 
ATOM     15  C25 <0> d   1      43.611   8.564  32.821  0.00  0.00     0.020 C 
ATOM     16  C26 <0> d   1      43.279   6.161  33.222  0.00  0.00     0.002 C 
ATOM     17  C28 <0> d   1      41.976   6.519  33.929  0.00  0.00     0.007 C 
ATOM     18  C29 <0> d   1      40.889   5.460  33.690  0.00  0.00     0.011 C 
ATOM     19  C30 <0> d   1      40.707   5.293  32.188  0.00  0.00    -0.030 C 
ATOM     20  C31 <0> d   1      40.413   6.651  31.549  0.00  0.00     0.016 C 
ENDROOT
BRANCH   1  21
ATOM     21  C6  <0> d   1      38.353   4.912  31.479  0.00  0.00     0.155 C 
ATOM     22  O7  <0> d   1      38.034   5.881  32.128  0.00  0.00    -0.295 OA
BRANCH  21  23
ATOM     23  C5  <0> d   1      37.411   4.357  30.443  0.00  0.00     0.257 C 
BRANCH  23  24
ATOM     24  O4  <0> d   1      36.093   4.939  30.624  0.00  0.00    -0.314 OA
BRANCH  24  25
ATOM     25  C2  <0> d   1      35.052   4.091  30.663  0.00  0.00     0.255 C 
ATOM     26  C1  <0> d   1      35.154   2.741  30.002  0.00  0.00     0.126 C 
ATOM     27  O3  <0> d   1      34.034   4.412  31.228  0.00  0.00    -0.266 OA
ENDBRANCH  24  25
ENDBRANCH  23  24
ENDBRANCH  21  23
ENDBRANCH   1  21
TORSDOF 4
ENDMDL
MODEL 12
REMARK CAVERDOCK RESULT:      17.5      0.000      0.000
REMARK CAVERDOCK CONSTRAINTS:       0.1      0.0      0.0      0.0
REMARK CAVERDOCK TUNNEL: 11     17.5      1.8     12.7
REMARK  4 active torsions:
REMARK  status: ('A' for Active; 'I' for Inactive)
REMARK    1  A    between atoms: C2_2  and  O4_4 
REMARK    2  A    between atoms: O4_4  and  C5_5 
REMARK    3  A    between atoms: C5_5  and  C6_6 
REMARK    4  A    between atoms: C6_6  and  C8_8 
ROOT
ATOM      1  C8  <0> d   1      39.368   4.408  31.738  0.00  0.00     0.066 C 
ATOM      2  C10 <0> d   1      39.902   3.794  30.420  0.00  0.00     0.013 C 
ATOM      3  C11 <0> d   1      41.313   4.400  30.195  0.00  0.00     0.006 C 
ATOM      4  C12 <0> d   1      41.746   4.797  31.610  0.00  0.00    -0.001 C 
ATOM      5  C14 <0> d   1      42.826   5.860  31.696  0.00  0.00    -0.004 C 
ATOM      6  C16 <0> d   1      44.125   5.329  31.082  0.00  0.00     0.010 C 
ATOM      7  C17 <0> d   1      45.182   6.434  31.112  0.00  0.00     0.035 C 
ATOM      8  C18 <0> d   1      45.337   6.924  32.540  0.00  0.00    -0.068 C 
ATOM      9  C19 <0> d   1      46.573   7.027  33.029  0.00  0.00     0.053 C 
ATOM     10  C20 <0> d   1      46.783   7.511  34.398  0.00  0.00     0.149 C 
ATOM     11  O21 <0> d   1      47.803   7.272  35.009  0.00  0.00    -0.293 OA
ATOM     12  C22 <0> d   1      45.658   8.323  35.009  0.00  0.00     0.084 C 
ATOM     13  C23 <0> d   1      44.362   7.544  34.791  0.00  0.00     0.022 C 
ATOM     14  C24 <0> d   1      44.107   7.276  33.319  0.00  0.00    -0.016 C 
ATOM     15  C25 <0> d   1      43.503   8.540  32.704  0.00  0.00     0.020 C 
ATOM     16  C26 <0> d   1      43.051   6.172  33.183  0.00  0.00     0.002 C 
ATOM     17  C28 <0> d   1      41.770   6.618  33.881  0.00  0.00     0.007 C 
ATOM     18  C29 <0> d   1      40.630   5.608  33.679  0.00  0.00     0.011 C 
ATOM     19  C30 <0> d   1      40.435   5.402  32.183  0.00  0.00    -0.030 C 
ATOM     20  C31 <0> d   1      40.208   6.752  31.500  0.00  0.00     0.016 C 
ENDROOT
BRANCH   1  21
ATOM     21  C6  <0> d   1      38.062   5.119  31.491  0.00  0.00     0.155 C 
ATOM     22  O7  <0> d   1      37.724   6.028  32.211  0.00  0.00    -0.295 OA
BRANCH  21  23
ATOM     23  C5  <0> d   1      37.178   4.696  30.347  0.00  0.00     0.257 C 
BRANCH  23  24
ATOM     24  O4  <0> d   1      35.790   4.949  30.688  0.00  0.00    -0.314 OA
BRANCH  24  25
ATOM     25  C2  <0> d   1      34.918   3.949  30.478  0.00  0.00     0.255 C 
ATOM     26  C1  <0> d   1      33.478   4.106  30.892  0.00  0.00     0.126 C 
ATOM     27  O3  <0> d   1      35.289   2.924  29.958  0.00  0.00    -0.266 OA
ENDBRANCH  24  25
ENDBRANCH  23  24
ENDBRANCH  21  23
ENDBRANCH   1  21
TORSDOF 4
ENDMDL
MODEL 13
REMARK CAVERDOCK RESULT:      18.0      0.000      0.000
REMARK CAVERDOCK CONSTRAINTS:       0.8      0.0      0.0      0.0
REMARK CAVERDOCK TUNNEL: 12     18.0      1.8     13.1
REMARK  4 active torsions:
REMARK  status: ('A' for Active; 'I' for Inactive)
REMARK    1  A    between atoms: C2_2  and  O4_4 
REMARK    2  A    between atoms: O4_4  and  C5_5 
REMARK    3  A    between atoms: C5_5  and  C6_6 
REMARK    4  A    between atoms: C6_6  and  C8_8 
ROOT
ATOM      1  C8  <0> d   1      39.273   4.306  31.760  0.00  0.00     0.066 C 
ATOM      2  C10 <0> d   1      39.835   3.589  30.508  0.00  0.00     0.013 C 
ATOM      3  C11 <0> d   1      41.251   4.177  30.264  0.00  0.00     0.006 C 
ATOM      4  C12 <0> d   1      41.654   4.688  31.652  0.00  0.00    -0.001 C 
ATOM      5  C14 <0> d   1      42.732   5.757  31.674  0.00  0.00    -0.004 C 
ATOM      6  C16 <0> d   1      44.043   5.181  31.132  0.00  0.00     0.010 C 
ATOM      7  C17 <0> d   1      45.099   6.286  31.094  0.00  0.00     0.035 C 
ATOM      8  C18 <0> d   1      45.224   6.891  32.481  0.00  0.00    -0.068 C 
ATOM      9  C19 <0> d   1      46.449   7.035  32.986  0.00  0.00     0.053 C 
ATOM     10  C20 <0> d   1      46.631   7.628  34.315  0.00  0.00     0.149 C 
ATOM     11  O21 <0> d   1      47.638   7.441  34.965  0.00  0.00    -0.293 OA
ATOM     12  C22 <0> d   1      45.493   8.485  34.835  0.00  0.00     0.084 C 
ATOM     13  C23 <0> d   1      44.202   7.689  34.654  0.00  0.00     0.022 C 
ATOM     14  C24 <0> d   1      43.978   7.301  33.203  0.00  0.00    -0.016 C 
ATOM     15  C25 <0> d   1      43.387   8.511  32.476  0.00  0.00     0.020 C 
ATOM     16  C26 <0> d   1      42.925   6.189  33.135  0.00  0.00     0.002 C 
ATOM     17  C28 <0> d   1      41.630   6.687  33.768  0.00  0.00     0.007 C 
ATOM     18  C29 <0> d   1      40.495   5.661  33.624  0.00  0.00     0.011 C 
ATOM     19  C30 <0> d   1      40.331   5.335  32.146  0.00  0.00    -0.030 C 
ATOM     20  C31 <0> d   1      40.118   6.625  31.352  0.00  0.00     0.016 C 
ENDROOT
BRANCH   1  21
ATOM     21  C6  <0> d   1      37.973   4.992  31.430  0.00  0.00     0.155 C 
ATOM     22  O7  <0> d   1      37.709   6.060  31.930  0.00  0.00    -0.295 OA
BRANCH  21  23
ATOM     23  C5  <0> d   1      37.002   4.348  30.475  0.00  0.00     0.257 C 
BRANCH  23  24
ATOM     24  O4  <0> d   1      35.644   4.654  30.885  0.00  0.00    -0.314 OA
BRANCH  24  25
ATOM     25  C2  <0> d   1      34.675   3.833  30.450  0.00  0.00     0.255 C 
ATOM     26  C1  <0> d   1      33.270   3.981  30.973  0.00  0.00     0.126 C 
ATOM     27  O3  <0> d   1      34.930   2.975  29.638  0.00  0.00    -0.266 OA
ENDBRANCH  24  25
ENDBRANCH  23  24
ENDBRANCH  21  23
ENDBRANCH   1  21
TORSDOF 4
ENDMDL
MODEL 14
REMARK CAVERDOCK RESULT:      18.3      0.000      0.000
REMARK CAVERDOCK CONSTRAINTS:       0.0      0.0      0.0      0.0
REMARK CAVERDOCK TUNNEL: 13     18.3      1.8     14.1
REMARK  4 active torsions:
REMARK  status: ('A' for Active; 'I' for Inactive)
REMARK    1  A    between atoms: C2_2  and  O4_4 
REMARK    2  A    between atoms: O4_4  and  C5_5 
REMARK    3  A    between atoms: C5_5  and  C6_6 
REMARK    4  A    between atoms: C6_6  and  C8_8 
ROOT
ATOM      1  C8  <0> d   1      41.457   4.929  32.530  0.00  0.00     0.066 C 
ATOM      2  C10 <0> d   1      41.124   6.024  33.574  0.00  0.00     0.013 C 
ATOM      3  C11 <0> d   1      39.641   6.419  33.337  0.00  0.00     0.006 C 
ATOM      4  C12 <0> d   1      39.060   5.174  32.657  0.00  0.00    -0.001 C 
ATOM      5  C14 <0> d   1      37.799   5.396  31.841  0.00  0.00    -0.004 C 
ATOM      6  C16 <0> d   1      36.659   5.843  32.760  0.00  0.00     0.010 C 
ATOM      7  C17 <0> d   1      35.417   6.131  31.915  0.00  0.00     0.035 C 
ATOM      8  C18 <0> d   1      35.090   4.899  31.091  0.00  0.00    -0.068 C 
ATOM      9  C19 <0> d   1      33.830   4.466  31.098  0.00  0.00     0.053 C 
ATOM     10  C20 <0> d   1      33.453   3.289  30.307  0.00  0.00     0.149 C 
ATOM     11  O21 <0> d   1      32.460   2.641  30.561  0.00  0.00    -0.293 OA
ATOM     12  C22 <0> d   1      34.372   2.925  29.157  0.00  0.00     0.084 C 
ATOM     13  C23 <0> d   1      35.799   2.908  29.700  0.00  0.00     0.022 C 
ATOM     14  C24 <0> d   1      36.187   4.244  30.309  0.00  0.00    -0.016 C 
ATOM     15  C25 <0> d   1      36.584   5.186  29.170  0.00  0.00     0.020 C 
ATOM     16  C26 <0> d   1      37.433   4.058  31.182  0.00  0.00     0.002 C 
ATOM     17  C28 <0> d   1      38.566   3.507  30.323  0.00  0.00     0.007 C 
ATOM     18  C29 <0> d   1      39.883   3.411  31.110  0.00  0.00     0.011 C 
ATOM     19  C30 <0> d   1      40.201   4.787  31.677  0.00  0.00    -0.030 C 
ATOM     20  C31 <0> d   1      40.217   5.820  30.549  0.00  0.00     0.016 C 
ENDROOT
BRANCH   1  21
ATOM     21  C6  <0> d   1      42.622   5.358  31.676  0.00  0.00     0.155 C 
ATOM     22  O7  <0> d   1      43.005   4.649  30.776  0.00  0.00    -0.295 OA
BRANCH  21  23
ATOM     23  C5  <0> d   1      43.311   6.671  31.945  0.00  0.00     0.257 C 
BRANCH  23  24
ATOM     24  O4  <0> d   1      44.439   6.454  32.833  0.00  0.00    -0.314 OA
BRANCH  24  25
ATOM     25  C2  <0> d   1      44.620   7.348  33.819  0.00  0.00     0.255 C 
ATOM     26  C1  <0> d   1      45.063   8.751  33.492  0.00  0.00     0.126 C 
ATOM     27  O3  <0> d   1      44.428   7.027  34.968  0.00  0.00    -0.266 OA
ENDBRANCH  24  25
ENDBRANCH  23  24
ENDBRANCH  21  23
ENDBRANCH   1  21
TORSDOF 4
ENDMDL
MODEL 15
REMARK CAVERDOCK RESULT:      18.2      0.000      0.000
REMARK CAVERDOCK CONSTRAINTS:       0.1      0.0      0.0      0.0
REMARK CAVERDOCK TUNNEL: 14     18.2      1.8     15.3
REMARK  4 active torsions:
REMARK  status: ('A' for Active; 'I' for Inactive)
REMARK    1  A    between atoms: C2_2  and  O4_4 
REMARK    2  A    between atoms: O4_4  and  C5_5 
REMARK    3  A    between atoms: C5_5  and  C6_6 
REMARK    4  A    between atoms: C6_6  and  C8_8 
ROOT
ATOM      1  C8  <0> d   1      41.257   4.983  32.519  0.00  0.00     0.066 C 
ATOM      2  C10 <0> d   1      40.917   6.046  33.593  0.00  0.00     0.013 C 
ATOM      3  C11 <0> d   1      39.425   6.420  33.382  0.00  0.00     0.006 C 
ATOM      4  C12 <0> d   1      38.857   5.183  32.677  0.00  0.00    -0.001 C 
ATOM      5  C14 <0> d   1      37.584   5.405  31.879  0.00  0.00    -0.004 C 
ATOM      6  C16 <0> d   1      36.447   5.809  32.821  0.00  0.00     0.010 C 
ATOM      7  C17 <0> d   1      35.191   6.097  31.997  0.00  0.00     0.035 C 
ATOM      8  C18 <0> d   1      34.876   4.880  31.146  0.00  0.00    -0.068 C 
ATOM      9  C19 <0> d   1      33.623   4.426  31.155  0.00  0.00     0.053 C 
ATOM     10  C20 <0> d   1      33.258   3.263  30.338  0.00  0.00     0.149 C 
ATOM     11  O21 <0> d   1      32.278   2.591  30.586  0.00  0.00    -0.293 OA
ATOM     12  C22 <0> d   1      34.170   2.943  29.170  0.00  0.00     0.084 C 
ATOM     13  C23 <0> d   1      35.603   2.937  29.698  0.00  0.00     0.022 C 
ATOM     14  C24 <0> d   1      35.975   4.264  30.336  0.00  0.00    -0.016 C 
ATOM     15  C25 <0> d   1      36.343   5.240  29.217  0.00  0.00     0.020 C 
ATOM     16  C26 <0> d   1      37.234   4.077  31.191  0.00  0.00     0.002 C 
ATOM     17  C28 <0> d   1      38.366   3.567  30.307  0.00  0.00     0.007 C 
ATOM     18  C29 <0> d   1      39.692   3.474  31.078  0.00  0.00     0.011 C 
ATOM     19  C30 <0> d   1      39.994   4.841  31.676  0.00  0.00    -0.030 C 
ATOM     20  C31 <0> d   1      39.980   5.902  30.574  0.00  0.00     0.016 C 
ENDROOT
BRANCH   1  21
ATOM     21  C6  <0> d   1      42.405   5.453  31.664  0.00  0.00     0.155 C 
ATOM     22  O7  <0> d   1      42.733   4.818  30.690  0.00  0.00    -0.295 OA
BRANCH  21  23
ATOM     23  C5  <0> d   1      43.145   6.715  32.024  0.00  0.00     0.257 C 
BRANCH  23  24
ATOM     24  O4  <0> d   1      44.356   6.377  32.750  0.00  0.00    -0.314 OA
BRANCH  24  25
ATOM     25  C2  <0> d   1      44.975   7.374  33.403  0.00  0.00     0.255 C 
ATOM     26  C1  <0> d   1      44.763   7.551  34.884  0.00  0.00     0.126 C 
ATOM     27  O3  <0> d   1      45.702   8.129  32.802  0.00  0.00    -0.266 OA
ENDBRANCH  24  25
ENDBRANCH  23  24
ENDBRANCH  21  23
ENDBRANCH   1  21
TORSDOF 4
ENDMDL
MODEL 16
REMARK CAVERDOCK RESULT:      18.3      0.000      0.000
REMARK CAVERDOCK CONSTRAINTS:       0.1      0.0      0.0      0.0
REMARK CAVERDOCK TUNNEL: 15     18.3      1.8     16.7
REMARK  4 active torsions:
REMARK  status: ('A' for Active; 'I' for Inactive)
REMARK    1  A    between atoms: C2_2  and  O4_4 
REMARK    2  A    between atoms: O4_4  and  C5_5 
REMARK    3  A    between atoms: C5_5  and  C6_6 
REMARK    4  A    between atoms: C6_6  and  C8_8 
ROOT
ATOM      1  C8  <0> d   1      41.051   4.987  32.494  0.00  0.00     0.066 C 
ATOM      2  C10 <0> d   1      40.692   6.049  33.562  0.00  0.00     0.013 C 
ATOM      3  C11 <0> d   1      39.195   6.399  33.346  0.00  0.00     0.006 C 
ATOM      4  C12 <0> d   1      38.649   5.149  32.646  0.00  0.00    -0.001 C 
ATOM      5  C14 <0> d   1      37.374   5.346  31.845  0.00  0.00    -0.004 C 
ATOM      6  C16 <0> d   1      36.228   5.737  32.782  0.00  0.00     0.010 C 
ATOM      7  C17 <0> d   1      34.970   6.001  31.954  0.00  0.00     0.035 C 
ATOM      8  C18 <0> d   1      34.676   4.775  31.108  0.00  0.00    -0.068 C 
ATOM      9  C19 <0> d   1      33.431   4.301  31.116  0.00  0.00     0.053 C 
ATOM     10  C20 <0> d   1      33.086   3.128  30.305  0.00  0.00     0.149 C 
ATOM     11  O21 <0> d   1      32.116   2.443  30.554  0.00  0.00    -0.293 OA
ATOM     12  C22 <0> d   1      34.006   2.818  29.140  0.00  0.00     0.084 C 
ATOM     13  C23 <0> d   1      35.438   2.837  29.671  0.00  0.00     0.022 C 
ATOM     14  C24 <0> d   1      35.786   4.173  30.303  0.00  0.00    -0.016 C 
ATOM     15  C25 <0> d   1      36.142   5.149  29.180  0.00  0.00     0.020 C 
ATOM     16  C26 <0> d   1      37.046   4.010  31.162  0.00  0.00     0.002 C 
ATOM     17  C28 <0> d   1      38.189   3.514  30.283  0.00  0.00     0.007 C 
ATOM     18  C29 <0> d   1      39.515   3.446  31.057  0.00  0.00     0.011 C 
ATOM     19  C30 <0> d   1      39.793   4.821  31.649  0.00  0.00    -0.030 C 
ATOM     20  C31 <0> d   1      39.764   5.876  30.542  0.00  0.00     0.016 C 
ENDROOT
BRANCH   1  21
ATOM     21  C6  <0> d   1      42.194   5.471  31.639  0.00  0.00     0.155 C 
ATOM     22  O7  <0> d   1      42.573   4.807  30.704  0.00  0.00    -0.295 OA
BRANCH  21  23
ATOM     23  C5  <0> d   1      42.865   6.783  31.951  0.00  0.00     0.257 C 
BRANCH  23  24
ATOM     24  O4  <0> d   1      43.940   6.565  32.901  0.00  0.00    -0.314 OA
BRANCH  24  25
ATOM     25  C2  <0> d   1      44.488   7.653  33.465  0.00  0.00     0.255 C 
ATOM     26  C1  <0> d   1      44.991   7.595  34.884  0.00  0.00     0.126 C 
ATOM     27  O3  <0> d   1      44.577   8.680  32.834  0.00  0.00    -0.266 OA
ENDBRANCH  24  25
ENDBRANCH  23  24
ENDBRANCH  21  23
ENDBRANCH   1  21
TORSDOF 4
ENDMDL
MODEL 17
REMARK CAVERDOCK RESULT:      18.1      0.000      0.000
REMARK CAVERDOCK CONSTRAINTS:       0.0      0.0      0.0      0.0
REMARK CAVERDOCK TUNNEL: 16     18.1      1.9     17.2
REMARK  4 active torsions:
REMARK  status: ('A' for Active; 'I' for Inactive)
REMARK    1  A    between atoms: C2_2  and  O4_4 
REMARK    2  A    between atoms: O4_4  and  C5_5 
REMARK    3  A    between atoms: C5_5  and  C6_6 
REMARK    4  A    between atoms: C6_6  and  C8_8 
ROOT
ATOM      1  C8  <0> d   1      40.952   4.806  32.216  0.00  0.00     0.066 C 
ATOM      2  C10 <0> d   1      40.686   5.952  33.224  0.00  0.00     0.013 C 
ATOM      3  C11 <0> d   1      39.197   6.355  33.046  0.00  0.00     0.006 C 
ATOM      4  C12 <0> d   1      38.568   5.088  32.455  0.00  0.00    -0.001 C 
ATOM      5  C14 <0> d   1      37.269   5.290  31.695  0.00  0.00    -0.004 C 
ATOM      6  C16 <0> d   1      36.183   5.794  32.650  0.00  0.00     0.010 C 
ATOM      7  C17 <0> d   1      34.902   6.060  31.858  0.00  0.00     0.035 C 
ATOM      8  C18 <0> d   1      34.519   4.796  31.109  0.00  0.00    -0.068 C 
ATOM      9  C19 <0> d   1      33.256   4.380  31.201  0.00  0.00     0.053 C 
ATOM     10  C20 <0> d   1      32.826   3.174  30.485  0.00  0.00     0.149 C 
ATOM     11  O21 <0> d   1      31.840   2.551  30.820  0.00  0.00    -0.293 OA
ATOM     12  C22 <0> d   1      33.680   2.746  29.308  0.00  0.00     0.084 C 
ATOM     13  C23 <0> d   1      35.133   2.734  29.777  0.00  0.00     0.022 C 
ATOM     14  C24 <0> d   1      35.566   4.091  30.303  0.00  0.00    -0.016 C 
ATOM     15  C25 <0> d   1      35.914   4.975  29.102  0.00  0.00     0.020 C 
ATOM     16  C26 <0> d   1      36.854   3.929  31.118  0.00  0.00     0.002 C 
ATOM     17  C28 <0> d   1      37.935   3.324  30.228  0.00  0.00     0.007 C 
ATOM     18  C29 <0> d   1      39.289   3.246  30.951  0.00  0.00     0.011 C 
ATOM     19  C30 <0> d   1      39.652   4.643  31.436  0.00  0.00    -0.030 C 
ATOM     20  C31 <0> d   1      39.620   5.623  30.263  0.00  0.00     0.016 C 
ENDROOT
BRANCH   1  21
ATOM     21  C6  <0> d   1      42.076   5.180  31.285  0.00  0.00     0.155 C 
ATOM     22  O7  <0> d   1      42.257   4.548  30.271  0.00  0.00    -0.295 OA
BRANCH  21  23
ATOM     23  C5  <0> d   1      42.975   6.343  31.617  0.00  0.00     0.257 C 
BRANCH  23  24
ATOM     24  O4  <0> d   1      43.993   5.915  32.560  0.00  0.00    -0.314 OA
BRANCH  24  25
ATOM     25  C2  <0> d   1      44.885   6.837  32.955  0.00  0.00     0.255 C 
ATOM     26  C1  <0> d   1      44.758   7.475  34.314  0.00  0.00     0.126 C 
ATOM     27  O3  <0> d   1      45.790   7.156  32.220  0.00  0.00    -0.266 OA
ENDBRANCH  24  25
ENDBRANCH  23  24
ENDBRANCH  21  23
ENDBRANCH   1  21
TORSDOF 4
ENDMDL
MODEL 18
REMARK CAVERDOCK RESULT:      18.1      0.000      0.000
REMARK CAVERDOCK CONSTRAINTS:       0.1      0.0      0.0      0.0
REMARK CAVERDOCK TUNNEL: 17     18.1      1.9     18.7
REMARK  4 active torsions:
REMARK  status: ('A' for Active; 'I' for Inactive)
REMARK    1  A    between atoms: C2_2  and  O4_4 
REMARK    2  A    between atoms: O4_4  and  C5_5 
REMARK    3  A    between atoms: C5_5  and  C6_6 
REMARK    4  A    between atoms: C6_6  and  C8_8 
ROOT
ATOM      1  C8  <0> d   1      40.704   4.818  32.102  0.00  0.00     0.066 C 
ATOM      2  C10 <0> d   1      40.454   5.936  33.145  0.00  0.00     0.013 C 
ATOM      3  C11 <0> d   1      38.956   6.325  33.019  0.00  0.00     0.006 C 
ATOM      4  C12 <0> d   1      38.324   5.066  32.414  0.00  0.00    -0.001 C 
ATOM      5  C14 <0> d   1      37.002   5.271  31.696  0.00  0.00    -0.004 C 
ATOM      6  C16 <0> d   1      35.938   5.737  32.693  0.00  0.00     0.010 C 
ATOM      7  C17 <0> d   1      34.633   6.007  31.944  0.00  0.00     0.035 C 
ATOM      8  C18 <0> d   1      34.243   4.757  31.175  0.00  0.00    -0.068 C 
ATOM      9  C19 <0> d   1      32.988   4.325  31.291  0.00  0.00     0.053 C 
ATOM     10  C20 <0> d   1      32.552   3.131  30.558  0.00  0.00     0.149 C 
ATOM     11  O21 <0> d   1      31.583   2.489  30.904  0.00  0.00    -0.293 OA
ATOM     12  C22 <0> d   1      33.377   2.742  29.347  0.00  0.00     0.084 C 
ATOM     13  C23 <0> d   1      34.843   2.737  29.775  0.00  0.00     0.022 C 
ATOM     14  C24 <0> d   1      35.275   4.086  30.322  0.00  0.00    -0.016 C 
ATOM     15  C25 <0> d   1      35.578   5.003  29.135  0.00  0.00     0.020 C 
ATOM     16  C26 <0> d   1      36.587   3.919  31.097  0.00  0.00     0.002 C 
ATOM     17  C28 <0> d   1      37.650   3.349  30.163  0.00  0.00     0.007 C 
ATOM     18  C29 <0> d   1      39.024   3.270  30.845  0.00  0.00     0.011 C 
ATOM     19  C30 <0> d   1      39.385   4.658  31.355  0.00  0.00    -0.030 C 
ATOM     20  C31 <0> d   1      39.309   5.667  30.207  0.00  0.00     0.016 C 
ENDROOT
BRANCH   1  21
ATOM     21  C6  <0> d   1      41.797   5.229  31.149  0.00  0.00     0.155 C 
ATOM     22  O7  <0> d   1      41.823   4.777  30.029  0.00  0.00    -0.295 OA
BRANCH  21  23
ATOM     23  C5  <0> d   1      42.858   6.203  31.593  0.00  0.00     0.257 C 
BRANCH  23  24
ATOM     24  O4  <0> d   1      44.072   5.480  31.923  0.00  0.00    -0.314 OA
BRANCH  24  25
ATOM     25  C2  <0> d   1      45.189   6.207  32.090  0.00  0.00     0.255 C 
ATOM     26  C1  <0> d   1      45.131   7.519  32.827  0.00  0.00     0.126 C 
ATOM     27  O3  <0> d   1      46.241   5.808  31.649  0.00  0.00    -0.266 OA
ENDBRANCH  24  25
ENDBRANCH  23  24
ENDBRANCH  21  23
ENDBRANCH   1  21
TORSDOF 4
ENDMDL
MODEL 19
REMARK CAVERDOCK RESULT:      18.0      0.000      0.000
REMARK CAVERDOCK CONSTRAINTS:       0.4      0.0      0.0      0.0
REMARK CAVERDOCK TUNNEL: 18     18.0      1.9     19.7
REMARK  4 active torsions:
REMARK  status: ('A' for Active; 'I' for Inactive)
REMARK    1  A    between atoms: C2_2  and  O4_4 
REMARK    2  A    between atoms: O4_4  and  C5_5 
REMARK    3  A    between atoms: C5_5  and  C6_6 
REMARK    4  A    between atoms: C6_6  and  C8_8 
ROOT
ATOM      1  C8  <0> d   1      40.594   4.848  32.036  0.00  0.00     0.066 C 
ATOM      2  C10 <0> d   1      40.322   5.999  33.037  0.00  0.00     0.013 C 
ATOM      3  C11 <0> d   1      38.819   6.360  32.891  0.00  0.00     0.006 C 
ATOM      4  C12 <0> d   1      38.209   5.071  32.330  0.00  0.00    -0.001 C 
ATOM      5  C14 <0> d   1      36.888   5.229  31.600  0.00  0.00    -0.004 C 
ATOM      6  C16 <0> d   1      35.813   5.716  32.576  0.00  0.00     0.010 C 
ATOM      7  C17 <0> d   1      34.506   5.938  31.812  0.00  0.00     0.035 C 
ATOM      8  C18 <0> d   1      34.138   4.655  31.088  0.00  0.00    -0.068 C 
ATOM      9  C19 <0> d   1      32.890   4.208  31.216  0.00  0.00     0.053 C 
ATOM     10  C20 <0> d   1      32.474   2.982  30.526  0.00  0.00     0.149 C 
ATOM     11  O21 <0> d   1      31.514   2.338  30.891  0.00  0.00    -0.293 OA
ATOM     12  C22 <0> d   1      33.310   2.562  29.332  0.00  0.00     0.084 C 
ATOM     13  C23 <0> d   1      34.775   2.594  29.766  0.00  0.00     0.022 C 
ATOM     14  C24 <0> d   1      35.184   3.969  30.264  0.00  0.00    -0.016 C 
ATOM     15  C25 <0> d   1      35.479   4.846  29.046  0.00  0.00     0.020 C 
ATOM     16  C26 <0> d   1      36.496   3.850  31.050  0.00  0.00     0.002 C 
ATOM     17  C28 <0> d   1      37.570   3.262  30.141  0.00  0.00     0.007 C 
ATOM     18  C29 <0> d   1      38.943   3.229  30.831  0.00  0.00     0.011 C 
ATOM     19  C30 <0> d   1      39.280   4.641  31.290  0.00  0.00    -0.030 C 
ATOM     20  C31 <0> d   1      39.194   5.605  30.106  0.00  0.00     0.016 C 
ENDROOT
BRANCH   1  21
ATOM     21  C6  <0> d   1      41.685   5.240  31.073  0.00  0.00     0.155 C 
ATOM     22  O7  <0> d   1      41.683   4.802  29.947  0.00  0.00    -0.295 OA
BRANCH  21  23
ATOM     23  C5  <0> d   1      42.778   6.179  31.513  0.00  0.00     0.257 C 
BRANCH  23  24
ATOM     24  O4  <0> d   1      43.360   5.698  32.753  0.00  0.00    -0.314 OA
BRANCH  24  25
ATOM     25  C2  <0> d   1      44.197   6.528  33.396  0.00  0.00     0.255 C 
ATOM     26  C1  <0> d   1      45.107   7.437  32.612  0.00  0.00     0.126 C 
ATOM     27  O3  <0> d   1      44.221   6.545  34.604  0.00  0.00    -0.266 OA
ENDBRANCH  24  25
ENDBRANCH  23  24
ENDBRANCH  21  23
ENDBRANCH   1  21
TORSDOF 4
ENDMDL
MODEL 20
REMARK CAVERDOCK RESULT:      17.9      0.000      0.000
REMARK CAVERDOCK CONSTRAINTS:       0.1      0.0      0.0      0.0
REMARK CAVERDOCK TUNNEL: 19     17.9      1.9     20.3
REMARK  4 active torsions:
REMARK  status: ('A' for Active; 'I' for Inactive)
REMARK    1  A    between atoms: C2_2  and  O4_4 
REMARK    2  A    between atoms: O4_4  and  C5_5 
REMARK    3  A    between atoms: C5_5  and  C6_6 
REMARK    4  A    between atoms: C6_6  and  C8_8 
ROOT
ATOM      1  C8  <0> d   1      40.363   4.584  31.669  0.00  0.00     0.066 C 
ATOM      2  C10 <0> d   1      40.246   5.826  32.586  0.00  0.00     0.013 C 
ATOM      3  C11 <0> d   1      38.764   6.287  32.513  0.00  0.00     0.006 C 
ATOM      4  C12 <0> d   1      38.028   5.006  32.104  0.00  0.00    -0.001 C 
ATOM      5  C14 <0> d   1      36.670   5.205  31.454  0.00  0.00    -0.004 C 
ATOM      6  C16 <0> d   1      35.705   5.846  32.457  0.00  0.00     0.010 C 
ATOM      7  C17 <0> d   1      34.365   6.105  31.768  0.00  0.00     0.035 C 
ATOM      8  C18 <0> d   1      33.857   4.800  31.179  0.00  0.00    -0.068 C 
ATOM      9  C19 <0> d   1      32.594   4.459  31.428  0.00  0.00     0.053 C 
ATOM     10  C20 <0> d   1      32.045   3.217  30.871  0.00  0.00     0.149 C 
ATOM     11  O21 <0> d   1      31.072   2.677  31.354  0.00  0.00    -0.293 OA
ATOM     12  C22 <0> d   1      32.760   2.644  29.663  0.00  0.00     0.084 C 
ATOM     13  C23 <0> d   1      34.251   2.601  29.993  0.00  0.00     0.022 C 
ATOM     14  C24 <0> d   1      34.790   3.975  30.346  0.00  0.00    -0.016 C 
ATOM     15  C25 <0> d   1      35.054   4.731  29.042  0.00  0.00     0.020 C 
ATOM     16  C26 <0> d   1      36.144   3.821  31.048  0.00  0.00     0.002 C 
ATOM     17  C28 <0> d   1      37.106   3.086  30.121  0.00  0.00     0.007 C 
ATOM     18  C29 <0> d   1      38.520   3.004  30.716  0.00  0.00     0.011 C 
ATOM     19  C30 <0> d   1      38.987   4.418  31.033  0.00  0.00    -0.030 C 
ATOM     20  C31 <0> d   1      38.880   5.291  29.782  0.00  0.00     0.016 C 
ENDROOT
BRANCH   1  21
ATOM     21  C6  <0> d   1      41.405   4.817  30.605  0.00  0.00     0.155 C 
ATOM     22  O7  <0> d   1      41.113   4.701  29.438  0.00  0.00    -0.295 OA
BRANCH  21  23
ATOM     23  C5  <0> d   1      42.810   5.195  30.995  0.00  0.00     0.257 C 
BRANCH  23  24
ATOM     24  O4  <0> d   1      42.907   5.276  32.441  0.00  0.00    -0.314 OA
BRANCH  24  25
ATOM     25  C2  <0> d   1      43.915   6.005  32.945  0.00  0.00     0.255 C 
ATOM     26  C1  <0> d   1      45.231   6.077  32.215  0.00  0.00     0.126 C 
ATOM     27  O3  <0> d   1      43.767   6.602  33.985  0.00  0.00    -0.266 OA
ENDBRANCH  24  25
ENDBRANCH  23  24
ENDBRANCH  21  23
ENDBRANCH   1  21
TORSDOF 4
ENDMDL
MODEL 21
REMARK CAVERDOCK RESULT:      17.6      0.000      0.000
REMARK CAVERDOCK CONSTRAINTS:       0.1      0.0      0.0      0.0
REMARK CAVERDOCK TUNNEL: 20     17.6      1.9     21.3
REMARK  4 active torsions:
REMARK  status: ('A' for Active; 'I' for Inactive)
REMARK    1  A    between atoms: C2_2  and  O4_4 
REMARK    2  A    between atoms: O4_4  and  C5_5 
REMARK    3  A    between atoms: C5_5  and  C6_6 
REMARK    4  A    between atoms: C6_6  and  C8_8 
ROOT
ATOM      1  C8  <0> d   1      40.187   5.446  31.004  0.00  0.00     0.066 C 
ATOM      2  C10 <0> d   1      40.646   4.175  30.247  0.00  0.00     0.013 C 
ATOM      3  C11 <0> d   1      39.407   3.243  30.162  0.00  0.00     0.006 C 
ATOM      4  C12 <0> d   1      38.234   4.221  30.291  0.00  0.00    -0.001 C 
ATOM      5  C14 <0> d   1      36.920   3.618  30.756  0.00  0.00    -0.004 C 
ATOM      6  C16 <0> d   1      36.413   2.616  29.715  0.00  0.00     0.010 C 
ATOM      7  C17 <0> d   1      35.128   1.966  30.229  0.00  0.00     0.035 C 
ATOM      8  C18 <0> d   1      34.128   3.058  30.564  0.00  0.00    -0.068 C 
ATOM      9  C19 <0> d   1      32.888   2.928  30.092  0.00  0.00     0.053 C 
ATOM     10  C20 <0> d   1      31.875   3.945  30.397  0.00  0.00     0.149 C 
ATOM     11  O21 <0> d   1      30.884   4.083  29.713  0.00  0.00    -0.293 OA
ATOM     12  C22 <0> d   1      32.135   4.814  31.613  0.00  0.00     0.084 C 
ATOM     13  C23 <0> d   1      33.565   5.339  31.501  0.00  0.00     0.022 C 
ATOM     14  C24 <0> d   1      34.575   4.209  31.410  0.00  0.00    -0.016 C 
ATOM     15  C25 <0> d   1      34.830   3.686  32.825  0.00  0.00     0.020 C 
ATOM     16  C26 <0> d   1      35.909   4.766  30.899  0.00  0.00     0.002 C 
ATOM     17  C28 <0> d   1      36.397   5.850  31.854  0.00  0.00     0.007 C 
ATOM     18  C29 <0> d   1      37.791   6.367  31.465  0.00  0.00     0.011 C 
ATOM     19  C30 <0> d   1      38.740   5.178  31.405  0.00  0.00    -0.030 C 
ATOM     20  C31 <0> d   1      38.698   4.414  32.729  0.00  0.00     0.016 C 
ENDROOT
BRANCH   1  21
ATOM     21  C6  <0> d   1      41.037   5.660  32.229  0.00  0.00     0.155 C 
ATOM     22  O7  <0> d   1      40.674   5.232  33.299  0.00  0.00    -0.295 OA
BRANCH  21  23
ATOM     23  C5  <0> d   1      42.341   6.408  32.121  0.00  0.00     0.257 C 
BRANCH  23  24
ATOM     24  O4  <0> d   1      43.224   6.000  33.198  0.00  0.00    -0.314 OA
BRANCH  24  25
ATOM     25  C2  <0> d   1      44.328   6.739  33.395  0.00  0.00     0.255 C 
ATOM     26  C1  <0> d   1      45.253   7.033  32.243  0.00  0.00     0.126 C 
ATOM     27  O3  <0> d   1      44.578   7.169  34.496  0.00  0.00    -0.266 OA
ENDBRANCH  24  25
ENDBRANCH  23  24
ENDBRANCH  21  23
ENDBRANCH   1  21
TORSDOF 4
ENDMDL
MODEL 22
REMARK CAVERDOCK RESULT:      17.1      0.000      0.000
REMARK CAVERDOCK CONSTRAINTS:       0.0      0.0      0.0      0.0
REMARK CAVERDOCK TUNNEL: 21     17.1      1.8     22.5
REMARK  4 active torsions:
REMARK  status: ('A' for Active; 'I' for Inactive)
REMARK    1  A    between atoms: C2_2  and  O4_4 
REMARK    2  A    between atoms: O4_4  and  C5_5 
REMARK    3  A    between atoms: C5_5  and  C6_6 
REMARK    4  A    between atoms: C6_6  and  C8_8 
ROOT
ATOM      1  C8  <0> d   1      39.920   5.518  31.048  0.00  0.00     0.066 C 
ATOM      2  C10 <0> d   1      40.442   4.203  30.418  0.00  0.00     0.013 C 
ATOM      3  C11 <0> d   1      39.232   3.232  30.364  0.00  0.00     0.006 C 
ATOM      4  C12 <0> d   1      38.030   4.182  30.365  0.00  0.00    -0.001 C 
ATOM      5  C14 <0> d   1      36.714   3.582  30.828  0.00  0.00    -0.004 C 
ATOM      6  C16 <0> d   1      36.277   2.483  29.856  0.00  0.00     0.010 C 
ATOM      7  C17 <0> d   1      34.989   1.840  30.372  0.00  0.00     0.035 C 
ATOM      8  C18 <0> d   1      33.947   2.926  30.576  0.00  0.00    -0.068 C 
ATOM      9  C19 <0> d   1      32.732   2.721  30.069  0.00  0.00     0.053 C 
ATOM     10  C20 <0> d   1      31.682   3.730  30.249  0.00  0.00     0.149 C 
ATOM     11  O21 <0> d   1      30.716   3.782  29.517  0.00  0.00    -0.293 OA
ATOM     12  C22 <0> d   1      31.869   4.703  31.396  0.00  0.00     0.084 C 
ATOM     13  C23 <0> d   1      33.288   5.260  31.296  0.00  0.00     0.022 C 
ATOM     14  C24 <0> d   1      34.330   4.156  31.339  0.00  0.00    -0.016 C 
ATOM     15  C25 <0> d   1      34.540   3.760  32.802  0.00  0.00     0.020 C 
ATOM     16  C26 <0> d   1      35.669   4.707  30.835  0.00  0.00     0.002 C 
ATOM     17  C28 <0> d   1      36.089   5.881  31.714  0.00  0.00     0.007 C 
ATOM     18  C29 <0> d   1      37.484   6.404  31.338  0.00  0.00     0.011 C 
ATOM     19  C30 <0> d   1      38.465   5.242  31.414  0.00  0.00    -0.030 C 
ATOM     20  C31 <0> d   1      38.389   4.590  32.795  0.00  0.00     0.016 C 
ENDROOT
BRANCH   1  21
ATOM     21  C6  <0> d   1      40.713   5.858  32.283  0.00  0.00     0.155 C 
ATOM     22  O7  <0> d   1      40.204   5.760  33.374  0.00  0.00    -0.295 OA
BRANCH  21  23
ATOM     23  C5  <0> d   1      42.142   6.319  32.158  0.00  0.00     0.257 C 
BRANCH  23  24
ATOM     24  O4  <0> d   1      42.943   5.706  33.201  0.00  0.00    -0.314 OA
BRANCH  24  25
ATOM     25  C2  <0> d   1      44.146   6.249  33.447  0.00  0.00     0.255 C 
ATOM     26  C1  <0> d   1      45.171   6.338  32.346  0.00  0.00     0.126 C 
ATOM     27  O3  <0> d   1      44.407   6.667  34.550  0.00  0.00    -0.266 OA
ENDBRANCH  24  25
ENDBRANCH  23  24
ENDBRANCH  21  23
ENDBRANCH   1  21
TORSDOF 4
ENDMDL
MODEL 23
REMARK CAVERDOCK RESULT:      16.9      0.000      0.000
REMARK CAVERDOCK CONSTRAINTS:       0.2      0.0      0.0      0.0
REMARK CAVERDOCK TUNNEL: 22     16.9      1.8     23.7
REMARK  4 active torsions:
REMARK  status: ('A' for Active; 'I' for Inactive)
REMARK    1  A    between atoms: C2_2  and  O4_4 
REMARK    2  A    between atoms: O4_4  and  C5_5 
REMARK    3  A    between atoms: C5_5  and  C6_6 
REMARK    4  A    between atoms: C6_6  and  C8_8 
ROOT
ATOM      1  C8  <0> d   1      39.765   5.487  30.963  0.00  0.00     0.066 C 
ATOM      2  C10 <0> d   1      40.267   4.165  30.330  0.00  0.00     0.013 C 
ATOM      3  C11 <0> d   1      39.045   3.207  30.291  0.00  0.00     0.006 C 
ATOM      4  C12 <0> d   1      37.853   4.170  30.303  0.00  0.00    -0.001 C 
ATOM      5  C14 <0> d   1      36.536   3.585  30.781  0.00  0.00    -0.004 C 
ATOM      6  C16 <0> d   1      36.076   2.489  29.816  0.00  0.00     0.010 C 
ATOM      7  C17 <0> d   1      34.787   1.861  30.347  0.00  0.00     0.035 C 
ATOM      8  C18 <0> d   1      33.760   2.959  30.560  0.00  0.00    -0.068 C 
ATOM      9  C19 <0> d   1      32.537   2.767  30.066  0.00  0.00     0.053 C 
ATOM     10  C20 <0> d   1      31.500   3.787  30.256  0.00  0.00     0.149 C 
ATOM     11  O21 <0> d   1      30.527   3.849  29.534  0.00  0.00    -0.293 OA
ATOM     12  C22 <0> d   1      31.710   4.761  31.399  0.00  0.00     0.084 C 
ATOM     13  C23 <0> d   1      33.134   5.301  31.283  0.00  0.00     0.022 C 
ATOM     14  C24 <0> d   1      34.165   4.186  31.317  0.00  0.00    -0.016 C 
ATOM     15  C25 <0> d   1      34.386   3.790  32.778  0.00  0.00     0.020 C 
ATOM     16  C26 <0> d   1      35.504   4.722  30.798  0.00  0.00     0.002 C 
ATOM     17  C28 <0> d   1      35.946   5.892  31.670  0.00  0.00     0.007 C 
ATOM     18  C29 <0> d   1      37.342   6.399  31.277  0.00  0.00     0.011 C 
ATOM     19  C30 <0> d   1      38.312   5.227  31.345  0.00  0.00    -0.030 C 
ATOM     20  C31 <0> d   1      38.243   4.578  32.728  0.00  0.00     0.016 C 
ENDROOT
BRANCH   1  21
ATOM     21  C6  <0> d   1      40.576   5.820  32.189  0.00  0.00     0.155 C 
ATOM     22  O7  <0> d   1      40.151   6.611  32.997  0.00  0.00    -0.295 OA
BRANCH  21  23
ATOM     23  C5  <0> d   1      41.916   5.167  32.407  0.00  0.00     0.257 C 
BRANCH  23  24
ATOM     24  O4  <0> d   1      42.809   6.101  33.067  0.00  0.00    -0.314 OA
BRANCH  24  25
ATOM     25  C2  <0> d   1      44.034   6.252  32.539  0.00  0.00     0.255 C 
ATOM     26  C1  <0> d   1      44.807   7.522  32.781  0.00  0.00     0.126 C 
ATOM     27  O3  <0> d   1      44.515   5.370  31.868  0.00  0.00    -0.266 OA
ENDBRANCH  24  25
ENDBRANCH  23  24
ENDBRANCH  21  23
ENDBRANCH   1  21
TORSDOF 4
ENDMDL
MODEL 24
REMARK CAVERDOCK RESULT:      15.8      0.000      0.000
REMARK CAVERDOCK CONSTRAINTS:       0.1      0.0      0.0      0.0
REMARK CAVERDOCK TUNNEL: 23     15.8      1.8     24.3
REMARK  4 active torsions:
REMARK  status: ('A' for Active; 'I' for Inactive)
REMARK    1  A    between atoms: C2_2  and  O4_4 
REMARK    2  A    between atoms: O4_4  and  C5_5 
REMARK    3  A    between atoms: C5_5  and  C6_6 
REMARK    4  A    between atoms: C6_6  and  C8_8 
ROOT
ATOM      1  C8  <0> d   1      39.446   5.373  30.982  0.00  0.00     0.066 C 
ATOM      2  C10 <0> d   1      39.945   4.066  30.319  0.00  0.00     0.013 C 
ATOM      3  C11 <0> d   1      38.718   3.118  30.242  0.00  0.00     0.006 C 
ATOM      4  C12 <0> d   1      37.532   4.089  30.268  0.00  0.00    -0.001 C 
ATOM      5  C14 <0> d   1      36.207   3.500  30.717  0.00  0.00    -0.004 C 
ATOM      6  C16 <0> d   1      35.749   2.434  29.718  0.00  0.00     0.010 C 
ATOM      7  C17 <0> d   1      34.450   1.801  30.220  0.00  0.00     0.035 C 
ATOM      8  C18 <0> d   1      33.429   2.900  30.452  0.00  0.00    -0.068 C 
ATOM      9  C19 <0> d   1      32.209   2.730  29.942  0.00  0.00     0.053 C 
ATOM     10  C20 <0> d   1      31.177   3.752  30.149  0.00  0.00     0.149 C 
ATOM     11  O21 <0> d   1      30.212   3.840  29.420  0.00  0.00    -0.293 OA
ATOM     12  C22 <0> d   1      31.383   4.693  31.320  0.00  0.00     0.084 C 
ATOM     13  C23 <0> d   1      32.812   5.226  31.233  0.00  0.00     0.022 C 
ATOM     14  C24 <0> d   1      33.834   4.103  31.246  0.00  0.00    -0.016 C 
ATOM     15  C25 <0> d   1      34.038   3.666  32.699  0.00  0.00     0.020 C 
ATOM     16  C26 <0> d   1      35.182   4.643  30.755  0.00  0.00     0.002 C 
ATOM     17  C28 <0> d   1      35.623   5.786  31.663  0.00  0.00     0.007 C 
ATOM     18  C29 <0> d   1      37.027   6.294  31.298  0.00  0.00     0.011 C 
ATOM     19  C30 <0> d   1      37.988   5.114  31.343  0.00  0.00    -0.030 C 
ATOM     20  C31 <0> d   1      37.901   4.428  32.707  0.00  0.00     0.016 C 
ENDROOT
BRANCH   1  21
ATOM     21  C6  <0> d   1      40.247   5.667  32.224  0.00  0.00     0.155 C 
ATOM     22  O7  <0> d   1      39.761   6.324  33.115  0.00  0.00    -0.295 OA
BRANCH  21  23
ATOM     23  C5  <0> d   1      41.653   5.143  32.356  0.00  0.00     0.257 C 
BRANCH  23  24
ATOM     24  O4  <0> d   1      42.423   6.030  33.209  0.00  0.00    -0.314 OA
BRANCH  24  25
ATOM     25  C2  <0> d   1      43.745   6.098  32.984  0.00  0.00     0.255 C 
ATOM     26  C1  <0> d   1      44.582   7.119  33.709  0.00  0.00     0.126 C 
ATOM     27  O3  <0> d   1      44.264   5.340  32.198  0.00  0.00    -0.266 OA
ENDBRANCH  24  25
ENDBRANCH  23  24
ENDBRANCH  21  23
ENDBRANCH   1  21
TORSDOF 4
ENDMDL
MODEL 25
REMARK CAVERDOCK RESULT:      15.3      0.000      0.000
REMARK CAVERDOCK CONSTRAINTS:       0.1      0.0      0.0      0.0
REMARK CAVERDOCK TUNNEL: 24     15.3      1.8     25.4
REMARK  4 active torsions:
REMARK  status: ('A' for Active; 'I' for Inactive)
REMARK    1  A    between atoms: C2_2  and  O4_4 
REMARK    2  A    between atoms: O4_4  and  C5_5 
REMARK    3  A    between atoms: C5_5  and  C6_6 
REMARK    4  A    between atoms: C6_6  and  C8_8 
ROOT
ATOM      1  C8  <0> d   1      39.268   5.425  31.069  0.00  0.00     0.066 C 
ATOM      2  C10 <0> d   1      39.821   4.112  30.461  0.00  0.00     0.013 C 
ATOM      3  C11 <0> d   1      38.621   3.130  30.376  0.00  0.00     0.006 C 
ATOM      4  C12 <0> d   1      37.411   4.070  30.338  0.00  0.00    -0.001 C 
ATOM      5  C14 <0> d   1      36.088   3.459  30.766  0.00  0.00    -0.004 C 
ATOM      6  C16 <0> d   1      35.688   2.352  29.786  0.00  0.00     0.010 C 
ATOM      7  C17 <0> d   1      34.392   1.700  30.268  0.00  0.00     0.035 C 
ATOM      8  C18 <0> d   1      33.336   2.777  30.436  0.00  0.00    -0.068 C 
ATOM      9  C19 <0> d   1      32.137   2.560  29.896  0.00  0.00     0.053 C 
ATOM     10  C20 <0> d   1      31.073   3.559  30.041  0.00  0.00     0.149 C 
ATOM     11  O21 <0> d   1      30.128   3.600  29.281  0.00  0.00    -0.293 OA
ATOM     12  C22 <0> d   1      31.219   4.539  31.189  0.00  0.00     0.084 C 
ATOM     13  C23 <0> d   1      32.635   5.108  31.128  0.00  0.00     0.022 C 
ATOM     14  C24 <0> d   1      33.685   4.014  31.205  0.00  0.00    -0.016 C 
ATOM     15  C25 <0> d   1      33.856   3.625  32.676  0.00  0.00     0.020 C 
ATOM     16  C26 <0> d   1      35.033   4.575  30.738  0.00  0.00     0.002 C 
ATOM     17  C28 <0> d   1      35.417   5.756  31.623  0.00  0.00     0.007 C 
ATOM     18  C29 <0> d   1      36.817   6.290  31.285  0.00  0.00     0.011 C 
ATOM     19  C30 <0> d   1      37.807   5.138  31.394  0.00  0.00    -0.030 C 
ATOM     20  C31 <0> d   1      37.696   4.490  32.776  0.00  0.00     0.016 C 
ENDROOT
BRANCH   1  21
ATOM     21  C6  <0> d   1      40.023   5.777  32.325  0.00  0.00     0.155 C 
ATOM     22  O7  <0> d   1      39.538   6.538  33.129  0.00  0.00    -0.295 OA
BRANCH  21  23
ATOM     23  C5  <0> d   1      41.383   5.180  32.580  0.00  0.00     0.257 C 
BRANCH  23  24
ATOM     24  O4  <0> d   1      42.397   6.210  32.443  0.00  0.00    -0.314 OA
BRANCH  24  25
ATOM     25  C2  <0> d   1      43.610   5.943  32.954  0.00  0.00     0.255 C 
ATOM     26  C1  <0> d   1      44.675   5.326  32.085  0.00  0.00     0.126 C 
ATOM     27  O3  <0> d   1      43.847   6.198  34.111  0.00  0.00    -0.266 OA
ENDBRANCH  24  25
ENDBRANCH  23  24
ENDBRANCH  21  23
ENDBRANCH   1  21
TORSDOF 4
ENDMDL
MODEL 26
REMARK CAVERDOCK RESULT:      15.4      0.000      0.000
REMARK CAVERDOCK CONSTRAINTS:       0.1      0.0      0.0      0.0
REMARK CAVERDOCK TUNNEL: 25     15.4      1.8     26.4
REMARK  4 active torsions:
REMARK  status: ('A' for Active; 'I' for Inactive)
REMARK    1  A    between atoms: C2_2  and  O4_4 
REMARK    2  A    between atoms: O4_4  and  C5_5 
REMARK    3  A    between atoms: C5_5  and  C6_6 
REMARK    4  A    between atoms: C6_6  and  C8_8 
ROOT
ATOM      1  C8  <0> d   1      39.162   5.308  31.004  0.00  0.00     0.066 C 
ATOM      2  C10 <0> d   1      39.692   3.960  30.456  0.00  0.00     0.013 C 
ATOM      3  C11 <0> d   1      38.471   3.003  30.391  0.00  0.00     0.006 C 
ATOM      4  C12 <0> d   1      37.284   3.968  30.297  0.00  0.00    -0.001 C 
ATOM      5  C14 <0> d   1      35.940   3.405  30.727  0.00  0.00    -0.004 C 
ATOM      6  C16 <0> d   1      35.529   2.270  29.785  0.00  0.00     0.010 C 
ATOM      7  C17 <0> d   1      34.211   1.668  30.271  0.00  0.00     0.035 C 
ATOM      8  C18 <0> d   1      33.178   2.775  30.381  0.00  0.00    -0.068 C 
ATOM      9  C19 <0> d   1      31.983   2.564  29.830  0.00  0.00     0.053 C 
ATOM     10  C20 <0> d   1      30.941   3.593  29.919  0.00  0.00     0.149 C 
ATOM     11  O21 <0> d   1      30.008   3.626  29.144  0.00  0.00    -0.293 OA
ATOM     12  C22 <0> d   1      31.092   4.614  31.030  0.00  0.00     0.084 C 
ATOM     13  C23 <0> d   1      32.523   5.147  30.970  0.00  0.00     0.022 C 
ATOM     14  C24 <0> d   1      33.545   4.033  31.107  0.00  0.00    -0.016 C 
ATOM     15  C25 <0> d   1      33.685   3.698  32.593  0.00  0.00     0.020 C 
ATOM     16  C26 <0> d   1      34.913   4.544  30.639  0.00  0.00     0.002 C 
ATOM     17  C28 <0> d   1      35.311   5.749  31.484  0.00  0.00     0.007 C 
ATOM     18  C29 <0> d   1      36.729   6.237  31.147  0.00  0.00     0.011 C 
ATOM     19  C30 <0> d   1      37.689   5.067  31.317  0.00  0.00    -0.030 C 
ATOM     20  C31 <0> d   1      37.543   4.477  32.721  0.00  0.00     0.016 C 
ENDROOT
BRANCH   1  21
ATOM     21  C6  <0> d   1      39.906   5.692  32.257  0.00  0.00     0.155 C 
ATOM     22  O7  <0> d   1      39.385   6.419  33.070  0.00  0.00    -0.295 OA
BRANCH  21  23
ATOM     23  C5  <0> d   1      41.298   5.169  32.497  0.00  0.00     0.257 C 
BRANCH  23  24
ATOM     24  O4  <0> d   1      42.242   6.271  32.466  0.00  0.00    -0.314 OA
BRANCH  24  25
ATOM     25  C2  <0> d   1      43.484   6.024  32.912  0.00  0.00     0.255 C 
ATOM     26  C1  <0> d   1      43.840   6.304  34.348  0.00  0.00     0.126 C 
ATOM     27  O3  <0> d   1      44.317   5.575  32.159  0.00  0.00    -0.266 OA
ENDBRANCH  24  25
ENDBRANCH  23  24
ENDBRANCH  21  23
ENDBRANCH   1  21
TORSDOF 4
ENDMDL
MODEL 27
REMARK CAVERDOCK RESULT:      15.4      0.000      0.000
REMARK CAVERDOCK CONSTRAINTS:       0.2      0.0      0.0      0.0
REMARK CAVERDOCK TUNNEL: 26     15.4      1.8     27.4
REMARK  4 active torsions:
REMARK  status: ('A' for Active; 'I' for Inactive)
REMARK    1  A    between atoms: C2_2  and  O4_4 
REMARK    2  A    between atoms: O4_4  and  C5_5 
REMARK    3  A    between atoms: C5_5  and  C6_6 
REMARK    4  A    between atoms: C6_6  and  C8_8 
ROOT
ATOM      1  C8  <0> d   1      38.930   5.341  30.929  0.00  0.00     0.066 C 
ATOM      2  C10 <0> d   1      39.453   3.995  30.369  0.00  0.00     0.013 C 
ATOM      3  C11 <0> d   1      38.234   3.034  30.329  0.00  0.00     0.006 C 
ATOM      4  C12 <0> d   1      37.042   3.995  30.261  0.00  0.00    -0.001 C 
ATOM      5  C14 <0> d   1      35.710   3.428  30.719  0.00  0.00    -0.004 C 
ATOM      6  C16 <0> d   1      35.283   2.292  29.785  0.00  0.00     0.010 C 
ATOM      7  C17 <0> d   1      33.977   1.684  30.299  0.00  0.00     0.035 C 
ATOM      8  C18 <0> d   1      32.943   2.788  30.433  0.00  0.00    -0.068 C 
ATOM      9  C19 <0> d   1      31.738   2.574  29.907  0.00  0.00     0.053 C 
ATOM     10  C20 <0> d   1      30.694   3.599  30.020  0.00  0.00     0.149 C 
ATOM     11  O21 <0> d   1      29.745   3.630  29.265  0.00  0.00    -0.293 OA
ATOM     12  C22 <0> d   1      30.866   4.619  31.129  0.00  0.00     0.084 C 
ATOM     13  C23 <0> d   1      32.293   5.157  31.038  0.00  0.00     0.022 C 
ATOM     14  C24 <0> d   1      33.322   4.046  31.152  0.00  0.00    -0.016 C 
ATOM     15  C25 <0> d   1      33.495   3.711  32.634  0.00  0.00     0.020 C 
ATOM     16  C26 <0> d   1      34.678   4.562  30.655  0.00  0.00     0.002 C 
ATOM     17  C28 <0> d   1      35.090   5.768  31.492  0.00  0.00     0.007 C 
ATOM     18  C29 <0> d   1      36.498   6.261  31.126  0.00  0.00     0.011 C 
ATOM     19  C30 <0> d   1      37.466   5.095  31.274  0.00  0.00    -0.030 C 
ATOM     20  C31 <0> d   1      37.352   4.503  32.679  0.00  0.00     0.016 C 
ENDROOT
BRANCH   1  21
ATOM     21  C6  <0> d   1      39.700   5.726  32.167  0.00  0.00     0.155 C 
ATOM     22  O7  <0> d   1      39.223   6.506  32.957  0.00  0.00    -0.295 OA
BRANCH  21  23
ATOM     23  C5  <0> d   1      41.064   5.138  32.419  0.00  0.00     0.257 C 
BRANCH  23  24
ATOM     24  O4  <0> d   1      42.058   6.196  32.408  0.00  0.00    -0.314 OA
BRANCH  24  25
ATOM     25  C2  <0> d   1      43.290   5.880  32.837  0.00  0.00     0.255 C 
ATOM     26  C1  <0> d   1      43.795   6.425  34.148  0.00  0.00     0.126 C 
ATOM     27  O3  <0> d   1      43.995   5.159  32.171  0.00  0.00    -0.266 OA
ENDBRANCH  24  25
ENDBRANCH  23  24
ENDBRANCH  21  23
ENDBRANCH   1  21
TORSDOF 4
ENDMDL
MODEL 28
REMARK CAVERDOCK RESULT:      16.0      0.000      0.000
REMARK CAVERDOCK CONSTRAINTS:       0.0      0.0      0.0      0.0
REMARK CAVERDOCK TUNNEL: 27     16.0      1.8     28.4
REMARK  4 active torsions:
REMARK  status: ('A' for Active; 'I' for Inactive)
REMARK    1  A    between atoms: C2_2  and  O4_4 
REMARK    2  A    between atoms: O4_4  and  C5_5 
REMARK    3  A    between atoms: C5_5  and  C6_6 
REMARK    4  A    between atoms: C6_6  and  C8_8 
ROOT
ATOM      1  C8  <0> d   1      38.693   5.404  30.975  0.00  0.00     0.066 C 
ATOM      2  C10 <0> d   1      39.231   4.087  30.363  0.00  0.00     0.013 C 
ATOM      3  C11 <0> d   1      38.022   3.116  30.280  0.00  0.00     0.006 C 
ATOM      4  C12 <0> d   1      36.820   4.068  30.246  0.00  0.00    -0.001 C 
ATOM      5  C14 <0> d   1      35.493   3.469  30.676  0.00  0.00    -0.004 C 
ATOM      6  C16 <0> d   1      35.080   2.368  29.696  0.00  0.00     0.010 C 
ATOM      7  C17 <0> d   1      33.778   1.727  30.180  0.00  0.00     0.035 C 
ATOM      8  C18 <0> d   1      32.733   2.814  30.352  0.00  0.00    -0.068 C 
ATOM      9  C19 <0> d   1      31.532   2.609  29.814  0.00  0.00     0.053 C 
ATOM     10  C20 <0> d   1      30.478   3.619  29.963  0.00  0.00     0.149 C 
ATOM     11  O21 <0> d   1      29.531   3.670  29.206  0.00  0.00    -0.293 OA
ATOM     12  C22 <0> d   1      30.635   4.596  31.112  0.00  0.00     0.084 C 
ATOM     13  C23 <0> d   1      32.057   5.151  31.048  0.00  0.00     0.022 C 
ATOM     14  C24 <0> d   1      33.097   4.047  31.122  0.00  0.00    -0.016 C 
ATOM     15  C25 <0> d   1      33.267   3.655  32.591  0.00  0.00     0.020 C 
ATOM     16  C26 <0> d   1      34.449   4.595  30.652  0.00  0.00     0.002 C 
ATOM     17  C28 <0> d   1      34.846   5.771  31.538  0.00  0.00     0.007 C 
ATOM     18  C29 <0> d   1      36.251   6.292  31.197  0.00  0.00     0.011 C 
ATOM     19  C30 <0> d   1      37.229   5.130  31.303  0.00  0.00    -0.030 C 
ATOM     20  C31 <0> d   1      37.116   4.482  32.684  0.00  0.00     0.016 C 
ENDROOT
BRANCH   1  21
ATOM     21  C6  <0> d   1      39.454   5.747  32.229  0.00  0.00     0.155 C 
ATOM     22  O7  <0> d   1      38.988   6.529  33.024  0.00  0.00    -0.295 OA
BRANCH  21  23
ATOM     23  C5  <0> d   1      40.796   5.115  32.493  0.00  0.00     0.257 C 
BRANCH  23  24
ATOM     24  O4  <0> d   1      41.849   6.044  32.128  0.00  0.00    -0.314 OA
BRANCH  24  25
ATOM     25  C2  <0> d   1      42.975   6.009  32.859  0.00  0.00     0.255 C 
ATOM     26  C1  <0> d   1      44.197   6.759  32.398  0.00  0.00     0.126 C 
ATOM     27  O3  <0> d   1      43.007   5.376  33.888  0.00  0.00    -0.266 OA
ENDBRANCH  24  25
ENDBRANCH  23  24
ENDBRANCH  21  23
ENDBRANCH   1  21
TORSDOF 4
ENDMDL
MODEL 29
REMARK CAVERDOCK RESULT:      16.7      0.000      0.000
REMARK CAVERDOCK CONSTRAINTS:       0.0      0.0      0.0      0.0
REMARK CAVERDOCK TUNNEL: 28     16.7      1.8     29.4
REMARK  4 active torsions:
REMARK  status: ('A' for Active; 'I' for Inactive)
REMARK    1  A    between atoms: C2_2  and  O4_4 
REMARK    2  A    between atoms: O4_4  and  C5_5 
REMARK    3  A    between atoms: C5_5  and  C6_6 
REMARK    4  A    between atoms: C6_6  and  C8_8 
ROOT
ATOM      1  C8  <0> d   1      38.533   5.164  30.827  0.00  0.00     0.066 C 
ATOM      2  C10 <0> d   1      39.046   3.792  30.325  0.00  0.00     0.013 C 
ATOM      3  C11 <0> d   1      37.814   2.847  30.299  0.00  0.00     0.006 C 
ATOM      4  C12 <0> d   1      36.637   3.821  30.176  0.00  0.00    -0.001 C 
ATOM      5  C14 <0> d   1      35.290   3.289  30.631  0.00  0.00    -0.004 C 
ATOM      6  C16 <0> d   1      34.862   2.127  29.732  0.00  0.00     0.010 C 
ATOM      7  C17 <0> d   1      33.538   1.556  30.245  0.00  0.00     0.035 C 
ATOM      8  C18 <0> d   1      32.519   2.678  30.320  0.00  0.00    -0.068 C 
ATOM      9  C19 <0> d   1      31.319   2.462  29.781  0.00  0.00     0.053 C 
ATOM     10  C20 <0> d   1      30.289   3.505  29.839  0.00  0.00     0.149 C 
ATOM     11  O21 <0> d   1      29.353   3.521  29.067  0.00  0.00    -0.293 OA
ATOM     12  C22 <0> d   1      30.457   4.562  30.912  0.00  0.00     0.084 C 
ATOM     13  C23 <0> d   1      31.893   5.076  30.827  0.00  0.00     0.022 C 
ATOM     14  C24 <0> d   1      32.903   3.957  30.999  0.00  0.00    -0.016 C 
ATOM     15  C25 <0> d   1      33.046   3.673  32.496  0.00  0.00     0.020 C 
ATOM     16  C26 <0> d   1      34.274   4.435  30.508  0.00  0.00     0.002 C 
ATOM     17  C28 <0> d   1      34.690   5.665  31.308  0.00  0.00     0.007 C 
ATOM     18  C29 <0> d   1      36.111   6.125  30.948  0.00  0.00     0.011 C 
ATOM     19  C30 <0> d   1      37.059   4.951  31.155  0.00  0.00    -0.030 C 
ATOM     20  C31 <0> d   1      36.913   4.413  32.579  0.00  0.00     0.016 C 
ENDROOT
BRANCH   1  21
ATOM     21  C6  <0> d   1      39.287   5.583  32.063  0.00  0.00     0.155 C 
ATOM     22  O7  <0> d   1      38.836   6.442  32.784  0.00  0.00    -0.295 OA
BRANCH  21  23
ATOM     23  C5  <0> d   1      40.603   4.932  32.401  0.00  0.00     0.257 C 
BRANCH  23  24
ATOM     24  O4  <0> d   1      41.656   5.930  32.385  0.00  0.00    -0.314 OA
BRANCH  24  25
ATOM     25  C2  <0> d   1      42.843   5.573  32.903  0.00  0.00     0.255 C 
ATOM     26  C1  <0> d   1      44.109   5.818  32.125  0.00  0.00     0.126 C 
ATOM     27  O3  <0> d   1      42.894   5.056  33.994  0.00  0.00    -0.266 OA
ENDBRANCH  24  25
ENDBRANCH  23  24
ENDBRANCH  21  23
ENDBRANCH   1  21
TORSDOF 4
ENDMDL
MODEL 30
REMARK CAVERDOCK RESULT:      17.3      0.000      0.000
REMARK CAVERDOCK CONSTRAINTS:       0.1      0.0      0.0      0.0
REMARK CAVERDOCK TUNNEL: 29     17.3      1.9     30.1
REMARK  4 active torsions:
REMARK  status: ('A' for Active; 'I' for Inactive)
REMARK    1  A    between atoms: C2_2  and  O4_4 
REMARK    2  A    between atoms: O4_4  and  C5_5 
REMARK    3  A    between atoms: C5_5  and  C6_6 
REMARK    4  A    between atoms: C6_6  and  C8_8 
ROOT
ATOM      1  C8  <0> d   1      38.295   5.395  30.897  0.00  0.00     0.066 C 
ATOM      2  C10 <0> d   1      38.879   4.091  30.297  0.00  0.00     0.013 C 
ATOM      3  C11 <0> d   1      37.707   3.074  30.236  0.00  0.00     0.006 C 
ATOM      4  C12 <0> d   1      36.470   3.978  30.199  0.00  0.00    -0.001 C 
ATOM      5  C14 <0> d   1      35.169   3.335  30.647  0.00  0.00    -0.004 C 
ATOM      6  C16 <0> d   1      34.792   2.207  29.683  0.00  0.00     0.010 C 
ATOM      7  C17 <0> d   1      33.520   1.523  30.185  0.00  0.00     0.035 C 
ATOM      8  C18 <0> d   1      32.435   2.572  30.353  0.00  0.00    -0.068 C 
ATOM      9  C19 <0> d   1      31.238   2.314  29.827  0.00  0.00     0.053 C 
ATOM     10  C20 <0> d   1      30.147   3.284  29.971  0.00  0.00     0.149 C 
ATOM     11  O21 <0> d   1      29.194   3.290  29.221  0.00  0.00    -0.293 OA
ATOM     12  C22 <0> d   1      30.276   4.281  31.107  0.00  0.00     0.084 C 
ATOM     13  C23 <0> d   1      31.675   4.889  31.025  0.00  0.00     0.022 C 
ATOM     14  C24 <0> d   1      32.756   3.827  31.105  0.00  0.00    -0.016 C 
ATOM     15  C25 <0> d   1      32.953   3.460  32.577  0.00  0.00     0.020 C 
ATOM     16  C26 <0> d   1      34.083   4.420  30.617  0.00  0.00     0.002 C 
ATOM     17  C28 <0> d   1      34.441   5.622  31.486  0.00  0.00     0.007 C 
ATOM     18  C29 <0> d   1      35.823   6.192  31.128  0.00  0.00     0.011 C 
ATOM     19  C30 <0> d   1      36.845   5.069  31.240  0.00  0.00    -0.030 C 
ATOM     20  C31 <0> d   1      36.767   4.435  32.629  0.00  0.00     0.016 C 
ENDROOT
BRANCH   1  21
ATOM     21  C6  <0> d   1      39.052   5.782  32.141  0.00  0.00     0.155 C 
ATOM     22  O7  <0> d   1      38.663   6.701  32.822  0.00  0.00    -0.295 OA
BRANCH  21  23
ATOM     23  C5  <0> d   1      40.292   5.024  32.536  0.00  0.00     0.257 C 
BRANCH  23  24
ATOM     24  O4  <0> d   1      41.465   5.828  32.246  0.00  0.00    -0.314 OA
BRANCH  24  25
ATOM     25  C2  <0> d   1      42.598   5.510  32.892  0.00  0.00     0.255 C 
ATOM     26  C1  <0> d   1      43.930   5.687  32.210  0.00  0.00     0.126 C 
ATOM     27  O3  <0> d   1      42.549   5.081  34.021  0.00  0.00    -0.266 OA
ENDBRANCH  24  25
ENDBRANCH  23  24
ENDBRANCH  21  23
ENDBRANCH   1  21
TORSDOF 4
ENDMDL
MODEL 31
REMARK CAVERDOCK RESULT:      18.1      0.000      0.000
REMARK CAVERDOCK CONSTRAINTS:       0.3      0.0      0.0      0.0
REMARK CAVERDOCK TUNNEL: 30     18.1      1.9     31.6
REMARK  4 active torsions:
REMARK  status: ('A' for Active; 'I' for Inactive)
REMARK    1  A    between atoms: C2_2  and  O4_4 
REMARK    2  A    between atoms: O4_4  and  C5_5 
REMARK    3  A    between atoms: C5_5  and  C6_6 
REMARK    4  A    between atoms: C6_6  and  C8_8 
ROOT
ATOM      1  C8  <0> d   1      38.214   4.908  30.500  0.00  0.00     0.066 C 
ATOM      2  C10 <0> d   1      38.688   3.457  30.236  0.00  0.00     0.013 C 
ATOM      3  C11 <0> d   1      37.432   2.555  30.372  0.00  0.00     0.006 C 
ATOM      4  C12 <0> d   1      36.280   3.526  30.087  0.00  0.00    -0.001 C 
ATOM      5  C14 <0> d   1      34.922   3.114  30.628  0.00  0.00    -0.004 C 
ATOM      6  C16 <0> d   1      34.458   1.828  29.938  0.00  0.00     0.010 C 
ATOM      7  C17 <0> d   1      33.124   1.388  30.542  0.00  0.00     0.035 C 
ATOM      8  C18 <0> d   1      32.134   2.533  30.428  0.00  0.00    -0.068 C 
ATOM      9  C19 <0> d   1      30.926   2.261  29.936  0.00  0.00     0.053 C 
ATOM     10  C20 <0> d   1      29.924   3.326  29.817  0.00  0.00     0.149 C 
ATOM     11  O21 <0> d   1      28.985   3.237  29.055  0.00  0.00    -0.293 OA
ATOM     12  C22 <0> d   1      30.126   4.545  30.697  0.00  0.00     0.084 C 
ATOM     13  C23 <0> d   1      31.574   4.999  30.523  0.00  0.00     0.022 C 
ATOM     14  C24 <0> d   1      32.556   3.897  30.881  0.00  0.00    -0.016 C 
ATOM     15  C25 <0> d   1      32.700   3.867  32.404  0.00  0.00     0.020 C 
ATOM     16  C26 <0> d   1      33.936   4.249  30.314  0.00  0.00     0.002 C 
ATOM     17  C28 <0> d   1      34.388   5.585  30.894  0.00  0.00     0.007 C 
ATOM     18  C29 <0> d   1      35.819   5.940  30.460  0.00  0.00     0.011 C 
ATOM     19  C30 <0> d   1      36.737   4.793  30.861  0.00  0.00    -0.030 C 
ATOM     20  C31 <0> d   1      36.585   4.507  32.356  0.00  0.00     0.016 C 
ENDROOT
BRANCH   1  21
ATOM     21  C6  <0> d   1      38.986   5.509  31.646  0.00  0.00     0.155 C 
ATOM     22  O7  <0> d   1      38.574   6.503  32.197  0.00  0.00    -0.295 OA
BRANCH  21  23
ATOM     23  C5  <0> d   1      40.271   4.872  32.106  0.00  0.00     0.257 C 
BRANCH  23  24
ATOM     24  O4  <0> d   1      41.217   5.906  32.486  0.00  0.00    -0.314 OA
BRANCH  24  25
ATOM     25  C2  <0> d   1      42.445   5.505  32.851  0.00  0.00     0.255 C 
ATOM     26  C1  <0> d   1      43.657   6.048  32.140  0.00  0.00     0.126 C 
ATOM     27  O3  <0> d   1      42.578   4.710  33.751  0.00  0.00    -0.266 OA
ENDBRANCH  24  25
ENDBRANCH  23  24
ENDBRANCH  21  23
ENDBRANCH   1  21
TORSDOF 4
ENDMDL
MODEL 32
REMARK CAVERDOCK RESULT:      17.8      0.000      0.000
REMARK CAVERDOCK CONSTRAINTS:       0.1      0.0      0.0      0.0
REMARK CAVERDOCK TUNNEL: 31     17.8      1.9     32.8
REMARK  4 active torsions:
REMARK  status: ('A' for Active; 'I' for Inactive)
REMARK    1  A    between atoms: C2_2  and  O4_4 
REMARK    2  A    between atoms: O4_4  and  C5_5 
REMARK    3  A    between atoms: C5_5  and  C6_6 
REMARK    4  A    between atoms: C6_6  and  C8_8 
ROOT
ATOM      1  C8  <0> d   1      38.116   4.614  31.068  0.00  0.00     0.066 C 
ATOM      2  C10 <0> d   1      37.926   5.655  32.199  0.00  0.00     0.013 C 
ATOM      3  C11 <0> d   1      36.394   5.854  32.359  0.00  0.00     0.006 C 
ATOM      4  C12 <0> d   1      35.819   4.545  31.806  0.00  0.00    -0.001 C 
ATOM      5  C14 <0> d   1      34.374   4.602  31.344  0.00  0.00    -0.004 C 
ATOM      6  C16 <0> d   1      33.460   4.896  32.536  0.00  0.00     0.010 C 
ATOM      7  C17 <0> d   1      32.018   5.021  32.044  0.00  0.00     0.035 C 
ATOM      8  C18 <0> d   1      31.648   3.758  31.288  0.00  0.00    -0.068 C 
ATOM      9  C19 <0> d   1      30.496   3.165  31.599  0.00  0.00     0.053 C 
ATOM     10  C20 <0> d   1      30.080   1.950  30.889  0.00  0.00     0.149 C 
ATOM     11  O21 <0> d   1      29.274   1.178  31.364  0.00  0.00    -0.293 OA
ATOM     12  C22 <0> d   1      30.712   1.710  29.532  0.00  0.00     0.084 C 
ATOM     13  C23 <0> d   1      32.222   1.878  29.695  0.00  0.00     0.022 C 
ATOM     14  C24 <0> d   1      32.581   3.252  30.231  0.00  0.00    -0.016 C 
ATOM     15  C25 <0> d   1      32.552   4.239  29.062  0.00  0.00     0.020 C 
ATOM     16  C26 <0> d   1      34.023   3.229  30.753  0.00  0.00     0.002 C 
ATOM     17  C28 <0> d   1      34.958   2.831  29.617  0.00  0.00     0.007 C 
ATOM     18  C29 <0> d   1      36.433   2.905  30.042  0.00  0.00     0.011 C 
ATOM     19  C30 <0> d   1      36.711   4.311  30.556  0.00  0.00    -0.030 C 
ATOM     20  C31 <0> d   1      36.308   5.339  29.497  0.00  0.00     0.016 C 
ENDROOT
BRANCH   1  21
ATOM     21  C6  <0> d   1      38.961   5.192  29.962  0.00  0.00     0.155 C 
ATOM     22  O7  <0> d   1      38.439   5.584  28.945  0.00  0.00    -0.295 OA
BRANCH  21  23
ATOM     23  C5  <0> d   1      40.456   5.280  30.124  0.00  0.00     0.257 C 
BRANCH  23  24
ATOM     24  O4  <0> d   1      40.868   4.488  31.268  0.00  0.00    -0.314 OA
BRANCH  24  25
ATOM     25  C2  <0> d   1      41.373   5.152  32.320  0.00  0.00     0.255 C 
ATOM     26  C1  <0> d   1      42.834   5.518  32.349  0.00  0.00     0.126 C 
ATOM     27  O3  <0> d   1      40.655   5.455  33.243  0.00  0.00    -0.266 OA
ENDBRANCH  24  25
ENDBRANCH  23  24
ENDBRANCH  21  23
ENDBRANCH   1  21
TORSDOF 4
ENDMDL
MODEL 33
REMARK CAVERDOCK RESULT:      17.7      0.000      0.000
REMARK CAVERDOCK CONSTRAINTS:       0.0      0.0      0.0      0.0
REMARK CAVERDOCK TUNNEL: 32     17.7      2.0     33.4
REMARK  4 active torsions:
REMARK  status: ('A' for Active; 'I' for Inactive)
REMARK    1  A    between atoms: C2_2  and  O4_4 
REMARK    2  A    between atoms: O4_4  and  C5_5 
REMARK    3  A    between atoms: C5_5  and  C6_6 
REMARK    4  A    between atoms: C6_6  and  C8_8 
ROOT
ATOM      1  C8  <0> d   1      37.964   4.639  31.389  0.00  0.00     0.066 C 
ATOM      2  C10 <0> d   1      37.708   5.699  32.489  0.00  0.00     0.013 C 
ATOM      3  C11 <0> d   1      36.168   5.884  32.569  0.00  0.00     0.006 C 
ATOM      4  C12 <0> d   1      35.634   4.559  32.013  0.00  0.00    -0.001 C 
ATOM      5  C14 <0> d   1      34.214   4.592  31.478  0.00  0.00    -0.004 C 
ATOM      6  C16 <0> d   1      33.238   4.899  32.618  0.00  0.00     0.010 C 
ATOM      7  C17 <0> d   1      31.821   4.999  32.052  0.00  0.00     0.035 C 
ATOM      8  C18 <0> d   1      31.502   3.718  31.302  0.00  0.00    -0.068 C 
ATOM      9  C19 <0> d   1      30.342   3.118  31.567  0.00  0.00     0.053 C 
ATOM     10  C20 <0> d   1      29.974   1.886  30.861  0.00  0.00     0.149 C 
ATOM     11  O21 <0> d   1      29.152   1.114  31.310  0.00  0.00    -0.293 OA
ATOM     12  C22 <0> d   1      30.676   1.627  29.542  0.00  0.00     0.084 C 
ATOM     13  C23 <0> d   1      32.174   1.814  29.778  0.00  0.00     0.022 C 
ATOM     14  C24 <0> d   1      32.492   3.202  30.304  0.00  0.00    -0.016 C 
ATOM     15  C25 <0> d   1      32.512   4.166  29.116  0.00  0.00     0.020 C 
ATOM     16  C26 <0> d   1      33.906   3.204  30.898  0.00  0.00     0.002 C 
ATOM     17  C28 <0> d   1      34.901   2.794  29.818  0.00  0.00     0.007 C 
ATOM     18  C29 <0> d   1      36.352   2.893  30.314  0.00  0.00     0.011 C 
ATOM     19  C30 <0> d   1      36.590   4.311  30.814  0.00  0.00    -0.030 C 
ATOM     20  C31 <0> d   1      36.231   5.314  29.717  0.00  0.00     0.016 C 
ENDROOT
BRANCH   1  21
ATOM     21  C6  <0> d   1      38.858   5.205  30.316  0.00  0.00     0.155 C 
ATOM     22  O7  <0> d   1      38.374   5.748  29.351  0.00  0.00    -0.295 OA
BRANCH  21  23
ATOM     23  C5  <0> d   1      40.354   5.094  30.446  0.00  0.00     0.257 C 
BRANCH  23  24
ATOM     24  O4  <0> d   1      40.687   4.470  31.713  0.00  0.00    -0.314 OA
BRANCH  24  25
ATOM     25  C2  <0> d   1      41.482   5.162  32.545  0.00  0.00     0.255 C 
ATOM     26  C1  <0> d   1      42.645   5.946  31.996  0.00  0.00     0.126 C 
ATOM     27  O3  <0> d   1      41.264   5.156  33.733  0.00  0.00    -0.266 OA
ENDBRANCH  24  25
ENDBRANCH  23  24
ENDBRANCH  21  23
ENDBRANCH   1  21
TORSDOF 4
ENDMDL
MODEL 34
REMARK CAVERDOCK RESULT:      16.7      0.000      0.000
REMARK CAVERDOCK CONSTRAINTS:       0.1      0.0      0.0      0.0
REMARK CAVERDOCK TUNNEL: 33     16.7      2.0     34.9
REMARK  4 active torsions:
REMARK  status: ('A' for Active; 'I' for Inactive)
REMARK    1  A    between atoms: C2_2  and  O4_4 
REMARK    2  A    between atoms: O4_4  and  C5_5 
REMARK    3  A    between atoms: C5_5  and  C6_6 
REMARK    4  A    between atoms: C6_6  and  C8_8 
ROOT
ATOM      1  C8  <0> d   1      37.731   4.628  31.293  0.00  0.00     0.066 C 
ATOM      2  C10 <0> d   1      37.480   5.668  32.414  0.00  0.00     0.013 C 
ATOM      3  C11 <0> d   1      35.940   5.826  32.528  0.00  0.00     0.006 C 
ATOM      4  C12 <0> d   1      35.417   4.500  31.964  0.00  0.00    -0.001 C 
ATOM      5  C14 <0> d   1      33.985   4.517  31.459  0.00  0.00    -0.004 C 
ATOM      6  C16 <0> d   1      33.029   4.790  32.623  0.00  0.00     0.010 C 
ATOM      7  C17 <0> d   1      31.598   4.875  32.087  0.00  0.00     0.035 C 
ATOM      8  C18 <0> d   1      31.285   3.599  31.326  0.00  0.00    -0.068 C 
ATOM      9  C19 <0> d   1      30.141   2.977  31.605  0.00  0.00     0.053 C 
ATOM     10  C20 <0> d   1      29.779   1.748  30.889  0.00  0.00     0.149 C 
ATOM     11  O21 <0> d   1      28.980   0.957  31.343  0.00  0.00    -0.293 OA
ATOM     12  C22 <0> d   1      30.457   1.521  29.552  0.00  0.00     0.084 C 
ATOM     13  C23 <0> d   1      31.956   1.730  29.759  0.00  0.00     0.022 C 
ATOM     14  C24 <0> d   1      32.263   3.115  30.300  0.00  0.00    -0.016 C 
ATOM     15  C25 <0> d   1      32.242   4.096  29.126  0.00  0.00     0.020 C 
ATOM     16  C26 <0> d   1      33.688   3.132  30.864  0.00  0.00     0.002 C 
ATOM     17  C28 <0> d   1      34.667   2.755  29.758  0.00  0.00     0.007 C 
ATOM     18  C29 <0> d   1      36.127   2.871  30.226  0.00  0.00     0.011 C 
ATOM     19  C30 <0> d   1      36.351   4.286  30.742  0.00  0.00    -0.030 C 
ATOM     20  C31 <0> d   1      35.953   5.298  29.667  0.00  0.00     0.016 C 
ENDROOT
BRANCH   1  21
ATOM     21  C6  <0> d   1      38.593   5.225  30.211  0.00  0.00     0.155 C 
ATOM     22  O7  <0> d   1      38.081   5.808  29.284  0.00  0.00    -0.295 OA
BRANCH  21  23
ATOM     23  C5  <0> d   1      40.092   5.094  30.282  0.00  0.00     0.257 C 
BRANCH  23  24
ATOM     24  O4  <0> d   1      40.456   4.323  31.457  0.00  0.00    -0.314 OA
BRANCH  24  25
ATOM     25  C2  <0> d   1      41.103   4.974  32.438  0.00  0.00     0.255 C 
ATOM     26  C1  <0> d   1      42.280   5.854  32.109  0.00  0.00     0.126 C 
ATOM     27  O3  <0> d   1      40.740   4.853  33.584  0.00  0.00    -0.266 OA
ENDBRANCH  24  25
ENDBRANCH  23  24
ENDBRANCH  21  23
ENDBRANCH   1  21
TORSDOF 4
ENDMDL
MODEL 35
REMARK CAVERDOCK RESULT:      15.8      0.000      0.000
REMARK CAVERDOCK CONSTRAINTS:       0.1      0.0      0.0      0.0
REMARK CAVERDOCK TUNNEL: 34     15.8      2.0     35.9
REMARK  4 active torsions:
REMARK  status: ('A' for Active; 'I' for Inactive)
REMARK    1  A    between atoms: C2_2  and  O4_4 
REMARK    2  A    between atoms: O4_4  and  C5_5 
REMARK    3  A    between atoms: C5_5  and  C6_6 
REMARK    4  A    between atoms: C6_6  and  C8_8 
ROOT
ATOM      1  C8  <0> d   1      37.550   4.838  31.135  0.00  0.00     0.066 C 
ATOM      2  C10 <0> d   1      37.273   5.859  32.266  0.00  0.00     0.013 C 
ATOM      3  C11 <0> d   1      35.730   5.936  32.418  0.00  0.00     0.006 C 
ATOM      4  C12 <0> d   1      35.262   4.587  31.861  0.00  0.00    -0.001 C 
ATOM      5  C14 <0> d   1      33.820   4.532  31.390  0.00  0.00    -0.004 C 
ATOM      6  C16 <0> d   1      32.879   4.751  32.577  0.00  0.00     0.010 C 
ATOM      7  C17 <0> d   1      31.434   4.764  32.077  0.00  0.00     0.035 C 
ATOM      8  C18 <0> d   1      31.169   3.476  31.317  0.00  0.00    -0.068 C 
ATOM      9  C19 <0> d   1      30.065   2.794  31.620  0.00  0.00     0.053 C 
ATOM     10  C20 <0> d   1      29.750   1.552  30.907  0.00  0.00     0.149 C 
ATOM     11  O21 <0> d   1      29.004   0.718  31.376  0.00  0.00    -0.293 OA
ATOM     12  C22 <0> d   1      30.407   1.364  29.553  0.00  0.00     0.084 C 
ATOM     13  C23 <0> d   1      31.898   1.650  29.726  0.00  0.00     0.022 C 
ATOM     14  C24 <0> d   1      32.145   3.047  30.265  0.00  0.00    -0.016 C 
ATOM     15  C25 <0> d   1      32.045   4.030  29.097  0.00  0.00     0.020 C 
ATOM     16  C26 <0> d   1      33.581   3.136  30.795  0.00  0.00     0.002 C 
ATOM     17  C28 <0> d   1      34.551   2.814  29.664  0.00  0.00     0.007 C 
ATOM     18  C29 <0> d   1      36.013   3.004  30.098  0.00  0.00     0.011 C 
ATOM     19  C30 <0> d   1      36.177   4.427  30.615  0.00  0.00    -0.030 C 
ATOM     20  C31 <0> d   1      35.700   5.421  29.555  0.00  0.00     0.016 C 
ENDROOT
BRANCH   1  21
ATOM     21  C6  <0> d   1      38.354   5.482  30.035  0.00  0.00     0.155 C 
ATOM     22  O7  <0> d   1      37.792   6.089  29.154  0.00  0.00    -0.295 OA
BRANCH  21  23
ATOM     23  C5  <0> d   1      39.856   5.371  30.034  0.00  0.00     0.257 C 
BRANCH  23  24
ATOM     24  O4  <0> d   1      40.280   4.526  31.136  0.00  0.00    -0.314 OA
BRANCH  24  25
ATOM     25  C2  <0> d   1      40.902   5.129  32.162  0.00  0.00     0.255 C 
ATOM     26  C1  <0> d   1      42.392   5.346  32.118  0.00  0.00     0.126 C 
ATOM     27  O3  <0> d   1      40.266   5.497  33.121  0.00  0.00    -0.266 OA
ENDBRANCH  24  25
ENDBRANCH  23  24
ENDBRANCH  21  23
ENDBRANCH   1  21
TORSDOF 4
ENDMDL
MODEL 36
REMARK CAVERDOCK RESULT:      14.2      0.000      0.000
REMARK CAVERDOCK CONSTRAINTS:       0.4      0.0      0.0      0.0
REMARK CAVERDOCK TUNNEL: 35     14.2      2.0     36.1
REMARK  4 active torsions:
REMARK  status: ('A' for Active; 'I' for Inactive)
REMARK    1  A    between atoms: C2_2  and  O4_4 
REMARK    2  A    between atoms: O4_4  and  C5_5 
REMARK    3  A    between atoms: C5_5  and  C6_6 
REMARK    4  A    between atoms: C6_6  and  C8_8 
ROOT
ATOM      1  C8  <0> d   1      37.505   4.548  30.813  0.00  0.00     0.066 C 
ATOM      2  C10 <0> d   1      37.414   5.393  32.108  0.00  0.00     0.013 C 
ATOM      3  C11 <0> d   1      35.905   5.485  32.465  0.00  0.00     0.006 C 
ATOM      4  C12 <0> d   1      35.314   4.248  31.779  0.00  0.00    -0.001 C 
ATOM      5  C14 <0> d   1      33.824   4.301  31.492  0.00  0.00    -0.004 C 
ATOM      6  C16 <0> d   1      33.046   4.361  32.810  0.00  0.00     0.010 C 
ATOM      7  C17 <0> d   1      31.552   4.485  32.505  0.00  0.00     0.035 C 
ATOM      8  C18 <0> d   1      31.140   3.335  31.603  0.00  0.00    -0.068 C 
ATOM      9  C19 <0> d   1      30.053   2.643  31.941  0.00  0.00     0.053 C 
ATOM     10  C20 <0> d   1      29.599   1.531  31.098  0.00  0.00     0.149 C 
ATOM     11  O21 <0> d   1      28.880   0.655  31.531  0.00  0.00    -0.293 OA
ATOM     12  C22 <0> d   1      30.077   1.535  29.659  0.00  0.00     0.084 C 
ATOM     13  C23 <0> d   1      31.588   1.754  29.680  0.00  0.00     0.022 C 
ATOM     14  C24 <0> d   1      31.961   3.046  30.384  0.00  0.00    -0.016 C 
ATOM     15  C25 <0> d   1      31.762   4.198  29.396  0.00  0.00     0.020 C 
ATOM     16  C26 <0> d   1      33.453   3.018  30.734  0.00  0.00     0.002 C 
ATOM     17  C28 <0> d   1      34.263   2.847  29.454  0.00  0.00     0.007 C 
ATOM     18  C29 <0> d   1      35.774   2.932  29.720  0.00  0.00     0.011 C 
ATOM     19  C30 <0> d   1      36.062   4.255  30.417  0.00  0.00    -0.030 C 
ATOM     20  C31 <0> d   1      35.504   5.411  29.585  0.00  0.00     0.016 C 
ENDROOT
BRANCH   1  21
ATOM     21  C6  <0> d   1      38.196   5.332  29.727  0.00  0.00     0.155 C 
ATOM     22  O7  <0> d   1      37.544   5.983  28.944  0.00  0.00    -0.295 OA
BRANCH  21  23
ATOM     23  C5  <0> d   1      39.698   5.305  29.615  0.00  0.00     0.257 C 
BRANCH  23  24
ATOM     24  O4  <0> d   1      40.259   4.655  30.786  0.00  0.00    -0.314 OA
BRANCH  24  25
ATOM     25  C2  <0> d   1      40.525   5.433  31.847  0.00  0.00     0.255 C 
ATOM     26  C1  <0> d   1      41.702   5.121  32.734  0.00  0.00     0.126 C 
ATOM     27  O3  <0> d   1      39.820   6.383  32.091  0.00  0.00    -0.266 OA
ENDBRANCH  24  25
ENDBRANCH  23  24
ENDBRANCH  21  23
ENDBRANCH   1  21
TORSDOF 4
ENDMDL
MODEL 37
REMARK CAVERDOCK RESULT:      14.0      0.000      0.000
REMARK CAVERDOCK CONSTRAINTS:       0.1      0.0      0.0      0.0
REMARK CAVERDOCK TUNNEL: 36     14.0      2.0     37.5
REMARK  4 active torsions:
REMARK  status: ('A' for Active; 'I' for Inactive)
REMARK    1  A    between atoms: C2_2  and  O4_4 
REMARK    2  A    between atoms: O4_4  and  C5_5 
REMARK    3  A    between atoms: C5_5  and  C6_6 
REMARK    4  A    between atoms: C6_6  and  C8_8 
ROOT
ATOM      1  C8  <0> d   1      37.200   4.746  30.983  0.00  0.00     0.066 C 
ATOM      2  C10 <0> d   1      36.964   5.583  32.265  0.00  0.00     0.013 C 
ATOM      3  C11 <0> d   1      35.430   5.596  32.504  0.00  0.00     0.006 C 
ATOM      4  C12 <0> d   1      34.959   4.331  31.777  0.00  0.00    -0.001 C 
ATOM      5  C14 <0> d   1      33.495   4.307  31.376  0.00  0.00    -0.004 C 
ATOM      6  C16 <0> d   1      32.614   4.325  32.628  0.00  0.00     0.010 C 
ATOM      7  C17 <0> d   1      31.145   4.372  32.208  0.00  0.00     0.035 C 
ATOM      8  C18 <0> d   1      30.864   3.203  31.280  0.00  0.00    -0.068 C 
ATOM      9  C19 <0> d   1      29.791   2.455  31.534  0.00  0.00     0.053 C 
ATOM     10  C20 <0> d   1      29.462   1.322  30.662  0.00  0.00     0.149 C 
ATOM     11  O21 <0> d   1      28.758   0.409  31.039  0.00  0.00    -0.293 OA
ATOM     12  C22 <0> d   1      30.049   1.353  29.264  0.00  0.00     0.084 C 
ATOM     13  C23 <0> d   1      31.541   1.650  29.402  0.00  0.00     0.022 C 
ATOM     14  C24 <0> d   1      31.790   2.959  30.129  0.00  0.00    -0.016 C 
ATOM     15  C25 <0> d   1      31.610   4.101  29.126  0.00  0.00     0.020 C 
ATOM     16  C26 <0> d   1      33.251   3.008  30.594  0.00  0.00     0.002 C 
ATOM     17  C28 <0> d   1      34.165   2.882  29.381  0.00  0.00     0.007 C 
ATOM     18  C29 <0> d   1      35.645   3.045  29.764  0.00  0.00     0.011 C 
ATOM     19  C30 <0> d   1      35.809   4.380  30.477  0.00  0.00    -0.030 C 
ATOM     20  C31 <0> d   1      35.257   5.506  29.601  0.00  0.00     0.016 C 
ENDROOT
BRANCH   1  21
ATOM     21  C6  <0> d   1      37.931   5.567  29.952  0.00  0.00     0.155 C 
ATOM     22  O7  <0> d   1      37.309   6.176  29.113  0.00  0.00    -0.295 OA
BRANCH  21  23
ATOM     23  C5  <0> d   1      39.436   5.628  29.965  0.00  0.00     0.257 C 
BRANCH  23  24
ATOM     24  O4  <0> d   1      39.946   4.779  31.027  0.00  0.00    -0.314 OA
BRANCH  24  25
ATOM     25  C2  <0> d   1      40.553   5.389  32.057  0.00  0.00     0.255 C 
ATOM     26  C1  <0> d   1      42.005   5.114  32.347  0.00  0.00     0.126 C 
ATOM     27  O3  <0> d   1      39.934   6.159  32.753  0.00  0.00    -0.266 OA
ENDBRANCH  24  25
ENDBRANCH  23  24
ENDBRANCH  21  23
ENDBRANCH   1  21
TORSDOF 4
ENDMDL
MODEL 38
REMARK CAVERDOCK RESULT:      13.2      0.000      0.000
REMARK CAVERDOCK CONSTRAINTS:       0.0      0.0      0.0      0.0
REMARK CAVERDOCK TUNNEL: 37     13.2      2.0     38.7
REMARK  4 active torsions:
REMARK  status: ('A' for Active; 'I' for Inactive)
REMARK    1  A    between atoms: C2_2  and  O4_4 
REMARK    2  A    between atoms: O4_4  and  C5_5 
REMARK    3  A    between atoms: C5_5  and  C6_6 
REMARK    4  A    between atoms: C6_6  and  C8_8 
ROOT
ATOM      1  C8  <0> d   1      37.008   4.698  31.203  0.00  0.00     0.066 C 
ATOM      2  C10 <0> d   1      36.653   5.617  32.399  0.00  0.00     0.013 C 
ATOM      3  C11 <0> d   1      35.107   5.581  32.535  0.00  0.00     0.006 C 
ATOM      4  C12 <0> d   1      34.736   4.246  31.878  0.00  0.00    -0.001 C 
ATOM      5  C14 <0> d   1      33.304   4.129  31.385  0.00  0.00    -0.004 C 
ATOM      6  C16 <0> d   1      32.340   4.202  32.573  0.00  0.00     0.010 C 
ATOM      7  C17 <0> d   1      30.902   4.153  32.055  0.00  0.00     0.035 C 
ATOM      8  C18 <0> d   1      30.730   2.908  31.204  0.00  0.00    -0.068 C 
ATOM      9  C19 <0> d   1      29.672   2.135  31.444  0.00  0.00     0.053 C 
ATOM     10  C20 <0> d   1      29.447   0.927  30.642  0.00  0.00     0.149 C 
ATOM     11  O21 <0> d   1      28.755   0.015  31.042  0.00  0.00    -0.293 OA
ATOM     12  C22 <0> d   1      30.127   0.880  29.287  0.00  0.00     0.084 C 
ATOM     13  C23 <0> d   1      31.594   1.250  29.499  0.00  0.00     0.022 C 
ATOM     14  C24 <0> d   1      31.742   2.620  30.138  0.00  0.00    -0.016 C 
ATOM     15  C25 <0> d   1      31.587   3.674  29.040  0.00  0.00     0.020 C 
ATOM     16  C26 <0> d   1      33.164   2.766  30.692  0.00  0.00     0.002 C 
ATOM     17  C28 <0> d   1      34.164   2.589  29.554  0.00  0.00     0.007 C 
ATOM     18  C29 <0> d   1      35.606   2.844  30.020  0.00  0.00     0.011 C 
ATOM     19  C30 <0> d   1      35.670   4.235  30.637  0.00  0.00    -0.030 C 
ATOM     20  C31 <0> d   1      35.137   5.268  29.643  0.00  0.00     0.016 C 
ENDROOT
BRANCH   1  21
ATOM     21  C6  <0> d   1      37.776   5.470  30.161  0.00  0.00     0.155 C 
ATOM     22  O7  <0> d   1      37.185   6.049  29.280  0.00  0.00    -0.295 OA
BRANCH  21  23
ATOM     23  C5  <0> d   1      39.280   5.521  30.218  0.00  0.00     0.257 C 
BRANCH  23  24
ATOM     24  O4  <0> d   1      39.759   4.609  31.240  0.00  0.00    -0.314 OA
BRANCH  24  25
ATOM     25  C2  <0> d   1      40.279   5.156  32.351  0.00  0.00     0.255 C 
ATOM     26  C1  <0> d   1      41.630   4.712  32.848  0.00  0.00     0.126 C 
ATOM     27  O3  <0> d   1      39.663   6.005  32.952  0.00  0.00    -0.266 OA
ENDBRANCH  24  25
ENDBRANCH  23  24
ENDBRANCH  21  23
ENDBRANCH   1  21
TORSDOF 4
ENDMDL
MODEL 39
REMARK CAVERDOCK RESULT:      11.7      0.000      0.000
REMARK CAVERDOCK CONSTRAINTS:       0.4      0.0      0.0      0.0
REMARK CAVERDOCK TUNNEL: 38     11.7      2.1     39.4
REMARK  4 active torsions:
REMARK  status: ('A' for Active; 'I' for Inactive)
REMARK    1  A    between atoms: C2_2  and  O4_4 
REMARK    2  A    between atoms: O4_4  and  C5_5 
REMARK    3  A    between atoms: C5_5  and  C6_6 
REMARK    4  A    between atoms: C6_6  and  C8_8 
ROOT
ATOM      1  C8  <0> d   1      36.713   4.714  30.901  0.00  0.00     0.066 C 
ATOM      2  C10 <0> d   1      36.396   5.601  32.131  0.00  0.00     0.013 C 
ATOM      3  C11 <0> d   1      34.863   5.502  32.359  0.00  0.00     0.006 C 
ATOM      4  C12 <0> d   1      34.505   4.163  31.705  0.00  0.00    -0.001 C 
ATOM      5  C14 <0> d   1      33.052   3.996  31.297  0.00  0.00    -0.004 C 
ATOM      6  C16 <0> d   1      32.160   4.014  32.542  0.00  0.00     0.010 C 
ATOM      7  C17 <0> d   1      30.696   3.916  32.111  0.00  0.00     0.035 C 
ATOM      8  C18 <0> d   1      30.521   2.677  31.252  0.00  0.00    -0.068 C 
ATOM      9  C19 <0> d   1      29.510   1.859  31.543  0.00  0.00     0.053 C 
ATOM     10  C20 <0> d   1      29.283   0.654  30.737  0.00  0.00     0.149 C 
ATOM     11  O21 <0> d   1      28.653  -0.290  31.163  0.00  0.00    -0.293 OA
ATOM     12  C22 <0> d   1      29.881   0.652  29.343  0.00  0.00     0.084 C 
ATOM     13  C23 <0> d   1      31.342   1.078  29.472  0.00  0.00     0.022 C 
ATOM     14  C24 <0> d   1      31.476   2.443  30.123  0.00  0.00    -0.016 C 
ATOM     15  C25 <0> d   1      31.214   3.505  29.053  0.00  0.00     0.020 C 
ATOM     16  C26 <0> d   1      32.923   2.638  30.593  0.00  0.00     0.002 C 
ATOM     17  C28 <0> d   1      33.857   2.516  29.394  0.00  0.00     0.007 C 
ATOM     18  C29 <0> d   1      35.315   2.822  29.775  0.00  0.00     0.011 C 
ATOM     19  C30 <0> d   1      35.362   4.205  30.410  0.00  0.00    -0.030 C 
ATOM     20  C31 <0> d   1      34.730   5.230  29.466  0.00  0.00     0.016 C 
ENDROOT
BRANCH   1  21
ATOM     21  C6  <0> d   1      37.385   5.530  29.828  0.00  0.00     0.155 C 
ATOM     22  O7  <0> d   1      36.723   6.059  28.967  0.00  0.00    -0.295 OA
BRANCH  21  23
ATOM     23  C5  <0> d   1      38.884   5.686  29.827  0.00  0.00     0.257 C 
BRANCH  23  24
ATOM     24  O4  <0> d   1      39.467   4.772  30.791  0.00  0.00    -0.314 OA
BRANCH  24  25
ATOM     25  C2  <0> d   1      40.016   5.313  31.891  0.00  0.00     0.255 C 
ATOM     26  C1  <0> d   1      41.500   5.200  32.126  0.00  0.00     0.126 C 
ATOM     27  O3  <0> d   1      39.320   5.891  32.692  0.00  0.00    -0.266 OA
ENDBRANCH  24  25
ENDBRANCH  23  24
ENDBRANCH  21  23
ENDBRANCH   1  21
TORSDOF 4
ENDMDL
MODEL 40
REMARK CAVERDOCK RESULT:      10.6      0.000      0.000
REMARK CAVERDOCK CONSTRAINTS:       0.1      0.0      0.0      0.0
REMARK CAVERDOCK TUNNEL: 39     10.6      2.2     40.1
REMARK  4 active torsions:
REMARK  status: ('A' for Active; 'I' for Inactive)
REMARK    1  A    between atoms: C2_2  and  O4_4 
REMARK    2  A    between atoms: O4_4  and  C5_5 
REMARK    3  A    between atoms: C5_5  and  C6_6 
REMARK    4  A    between atoms: C6_6  and  C8_8 
ROOT
ATOM      1  C8  <0> d   1      36.513   4.615  31.355  0.00  0.00     0.066 C 
ATOM      2  C10 <0> d   1      36.177   5.256  32.724  0.00  0.00     0.013 C 
ATOM      3  C11 <0> d   1      34.642   5.118  32.908  0.00  0.00     0.006 C 
ATOM      4  C12 <0> d   1      34.294   3.927  32.008  0.00  0.00    -0.001 C 
ATOM      5  C14 <0> d   1      32.848   3.841  31.555  0.00  0.00    -0.004 C 
ATOM      6  C16 <0> d   1      31.937   3.627  32.768  0.00  0.00     0.010 C 
ATOM      7  C17 <0> d   1      30.480   3.613  32.305  0.00  0.00     0.035 C 
ATOM      8  C18 <0> d   1      30.319   2.558  31.226  0.00  0.00    -0.068 C 
ATOM      9  C19 <0> d   1      29.305   1.701  31.344  0.00  0.00     0.053 C 
ATOM     10  C20 <0> d   1      29.092   0.670  30.322  0.00  0.00     0.149 C 
ATOM     11  O21 <0> d   1      28.456  -0.336  30.554  0.00  0.00    -0.293 OA
ATOM     12  C22 <0> d   1      29.710   0.929  28.962  0.00  0.00     0.084 C 
ATOM     13  C23 <0> d   1      31.169   1.321  29.189  0.00  0.00     0.022 C 
ATOM     14  C24 <0> d   1      31.291   2.539  30.087  0.00  0.00    -0.016 C 
ATOM     15  C25 <0> d   1      31.044   3.784  29.232  0.00  0.00     0.020 C 
ATOM     16  C26 <0> d   1      32.730   2.640  30.606  0.00  0.00     0.002 C 
ATOM     17  C28 <0> d   1      33.683   2.745  29.420  0.00  0.00     0.007 C 
ATOM     18  C29 <0> d   1      35.134   2.971  29.873  0.00  0.00     0.011 C 
ATOM     19  C30 <0> d   1      35.170   4.210  30.757  0.00  0.00    -0.030 C 
ATOM     20  C31 <0> d   1      34.551   5.394  30.013  0.00  0.00     0.016 C 
ENDROOT
BRANCH   1  21
ATOM     21  C6  <0> d   1      37.200   5.617  30.464  0.00  0.00     0.155 C 
ATOM     22  O7  <0> d   1      36.867   5.726  29.307  0.00  0.00    -0.295 OA
BRANCH  21  23
ATOM     23  C5  <0> d   1      38.303   6.483  31.013  0.00  0.00     0.257 C 
BRANCH  23  24
ATOM     24  O4  <0> d   1      38.959   5.795  32.111  0.00  0.00    -0.314 OA
BRANCH  24  25
ATOM     25  C2  <0> d   1      39.992   4.996  31.800  0.00  0.00     0.255 C 
ATOM     26  C1  <0> d   1      41.348   5.247  32.406  0.00  0.00     0.126 C 
ATOM     27  O3  <0> d   1      39.833   4.074  31.035  0.00  0.00    -0.266 OA
ENDBRANCH  24  25
ENDBRANCH  23  24
ENDBRANCH  21  23
ENDBRANCH   1  21
TORSDOF 4
ENDMDL
MODEL 41
REMARK CAVERDOCK RESULT:       9.3      0.000      0.000
REMARK CAVERDOCK CONSTRAINTS:       0.8      0.0      0.0      0.0
REMARK CAVERDOCK TUNNEL: 40      9.3      2.3     41.4
REMARK  4 active torsions:
REMARK  status: ('A' for Active; 'I' for Inactive)
REMARK    1  A    between atoms: C2_2  and  O4_4 
REMARK    2  A    between atoms: O4_4  and  C5_5 
REMARK    3  A    between atoms: C5_5  and  C6_6 
REMARK    4  A    between atoms: C6_6  and  C8_8 
ROOT
ATOM      1  C8  <0> d   1      36.327   4.350  31.076  0.00  0.00     0.066 C 
ATOM      2  C10 <0> d   1      36.011   5.128  32.377  0.00  0.00     0.013 C 
ATOM      3  C11 <0> d   1      34.470   5.071  32.559  0.00  0.00     0.006 C 
ATOM      4  C12 <0> d   1      34.078   3.817  31.770  0.00  0.00    -0.001 C 
ATOM      5  C14 <0> d   1      32.632   3.749  31.313  0.00  0.00    -0.004 C 
ATOM      6  C16 <0> d   1      31.707   3.685  32.532  0.00  0.00     0.010 C 
ATOM      7  C17 <0> d   1      30.253   3.689  32.060  0.00  0.00     0.035 C 
ATOM      8  C18 <0> d   1      30.054   2.546  31.081  0.00  0.00    -0.068 C 
ATOM      9  C19 <0> d   1      29.004   1.746  31.268  0.00  0.00     0.053 C 
ATOM     10  C20 <0> d   1      28.753   0.635  30.343  0.00  0.00     0.149 C 
ATOM     11  O21 <0> d   1      28.075  -0.319  30.662  0.00  0.00    -0.293 OA
ATOM     12  C22 <0> d   1      29.389   0.741  28.971  0.00  0.00     0.084 C 
ATOM     13  C23 <0> d   1      30.862   1.092  29.175  0.00  0.00     0.022 C 
ATOM     14  C24 <0> d   1      31.030   2.382  29.957  0.00  0.00    -0.016 C 
ATOM     15  C25 <0> d   1      30.839   3.551  28.989  0.00  0.00     0.020 C 
ATOM     16  C26 <0> d   1      32.470   2.471  30.478  0.00  0.00     0.002 C 
ATOM     17  C28 <0> d   1      33.432   2.427  29.295  0.00  0.00     0.007 C 
ATOM     18  C29 <0> d   1      34.888   2.634  29.739  0.00  0.00     0.011 C 
ATOM     19  C30 <0> d   1      34.972   3.947  30.505  0.00  0.00    -0.030 C 
ATOM     20  C31 <0> d   1      34.406   5.082  29.650  0.00  0.00     0.016 C 
ENDROOT
BRANCH   1  21
ATOM     21  C6  <0> d   1      37.060   5.236  30.102  0.00  0.00     0.155 C 
ATOM     22  O7  <0> d   1      36.441   5.977  29.376  0.00  0.00    -0.295 OA
BRANCH  21  23
ATOM     23  C5  <0> d   1      38.565   5.199  30.034  0.00  0.00     0.257 C 
BRANCH  23  24
ATOM     24  O4  <0> d   1      39.091   4.607  31.250  0.00  0.00    -0.314 OA
BRANCH  24  25
ATOM     25  C2  <0> d   1      39.718   5.429  32.107  0.00  0.00     0.255 C 
ATOM     26  C1  <0> d   1      41.187   5.245  32.389  0.00  0.00     0.126 C 
ATOM     27  O3  <0> d   1      39.105   6.316  32.652  0.00  0.00    -0.266 OA
ENDBRANCH  24  25
ENDBRANCH  23  24
ENDBRANCH  21  23
ENDBRANCH   1  21
TORSDOF 4
ENDMDL
MODEL 42
REMARK CAVERDOCK RESULT:       7.9      0.000      0.000
REMARK CAVERDOCK CONSTRAINTS:       0.2      0.0      0.0      0.0
REMARK CAVERDOCK TUNNEL: 41      7.9      2.3     42.4
REMARK  4 active torsions:
REMARK  status: ('A' for Active; 'I' for Inactive)
REMARK    1  A    between atoms: C2_2  and  O4_4 
REMARK    2  A    between atoms: O4_4  and  C5_5 
REMARK    3  A    between atoms: C5_5  and  C6_6 
REMARK    4  A    between atoms: C6_6  and  C8_8 
ROOT
ATOM      1  C8  <0> d   1      36.066   4.493  31.288  0.00  0.00     0.066 C 
ATOM      2  C10 <0> d   1      35.710   5.144  32.648  0.00  0.00     0.013 C 
ATOM      3  C11 <0> d   1      34.175   4.989  32.819  0.00  0.00     0.006 C 
ATOM      4  C12 <0> d   1      33.850   3.785  31.928  0.00  0.00    -0.001 C 
ATOM      5  C14 <0> d   1      32.409   3.678  31.463  0.00  0.00    -0.004 C 
ATOM      6  C16 <0> d   1      31.490   3.464  32.669  0.00  0.00     0.010 C 
ATOM      7  C17 <0> d   1      30.037   3.429  32.193  0.00  0.00     0.035 C 
ATOM      8  C18 <0> d   1      29.899   2.361  31.123  0.00  0.00    -0.068 C 
ATOM      9  C19 <0> d   1      28.894   1.493  31.240  0.00  0.00     0.053 C 
ATOM     10  C20 <0> d   1      28.703   0.449  30.227  0.00  0.00     0.149 C 
ATOM     11  O21 <0> d   1      28.077  -0.562  30.464  0.00  0.00    -0.293 OA
ATOM     12  C22 <0> d   1      29.330   0.702  28.870  0.00  0.00     0.084 C 
ATOM     13  C23 <0> d   1      30.782   1.113  29.107  0.00  0.00     0.022 C 
ATOM     14  C24 <0> d   1      30.882   2.342  29.993  0.00  0.00    -0.016 C 
ATOM     15  C25 <0> d   1      30.627   3.575  29.124  0.00  0.00     0.020 C 
ATOM     16  C26 <0> d   1      32.315   2.466  30.524  0.00  0.00     0.002 C 
ATOM     17  C28 <0> d   1      33.276   2.570  29.346  0.00  0.00     0.007 C 
ATOM     18  C29 <0> d   1      34.720   2.818  29.810  0.00  0.00     0.011 C 
ATOM     19  C30 <0> d   1      34.734   4.066  30.682  0.00  0.00    -0.030 C 
ATOM     20  C31 <0> d   1      34.107   5.236  29.921  0.00  0.00     0.016 C 
ENDROOT
BRANCH   1  21
ATOM     21  C6  <0> d   1      36.750   5.495  30.393  0.00  0.00     0.155 C 
ATOM     22  O7  <0> d   1      36.352   5.667  29.265  0.00  0.00    -0.295 OA
BRANCH  21  23
ATOM     23  C5  <0> d   1      37.928   6.282  30.904  0.00  0.00     0.257 C 
BRANCH  23  24
ATOM     24  O4  <0> d   1      38.589   5.535  31.958  0.00  0.00    -0.314 OA
BRANCH  24  25
ATOM     25  C2  <0> d   1      39.729   4.903  31.636  0.00  0.00     0.255 C 
ATOM     26  C1  <0> d   1      39.806   4.086  30.373  0.00  0.00     0.126 C 
ATOM     27  O3  <0> d   1      40.693   4.989  32.359  0.00  0.00    -0.266 OA
ENDBRANCH  24  25
ENDBRANCH  23  24
ENDBRANCH  21  23
ENDBRANCH   1  21
TORSDOF 4
ENDMDL
MODEL 43
REMARK CAVERDOCK RESULT:       6.7      0.000      0.000
REMARK CAVERDOCK CONSTRAINTS:       0.1      0.0      0.0      0.0
REMARK CAVERDOCK TUNNEL: 42      6.7      2.3     43.1
REMARK  4 active torsions:
REMARK  status: ('A' for Active; 'I' for Inactive)
REMARK    1  A    between atoms: C2_2  and  O4_4 
REMARK    2  A    between atoms: O4_4  and  C5_5 
REMARK    3  A    between atoms: C5_5  and  C6_6 
REMARK    4  A    between atoms: C6_6  and  C8_8 
ROOT
ATOM      1  C8  <0> d   1      35.880   4.388  31.174  0.00  0.00     0.066 C 
ATOM      2  C10 <0> d   1      35.569   5.058  32.535  0.00  0.00     0.013 C 
ATOM      3  C11 <0> d   1      34.042   4.894  32.766  0.00  0.00     0.006 C 
ATOM      4  C12 <0> d   1      33.696   3.672  31.908  0.00  0.00    -0.001 C 
ATOM      5  C14 <0> d   1      32.239   3.544  31.498  0.00  0.00    -0.004 C 
ATOM      6  C16 <0> d   1      31.368   3.343  32.741  0.00  0.00     0.010 C 
ATOM      7  C17 <0> d   1      29.899   3.287  32.321  0.00  0.00     0.035 C 
ATOM      8  C18 <0> d   1      29.730   2.200  31.274  0.00  0.00    -0.068 C 
ATOM      9  C19 <0> d   1      28.739   1.326  31.443  0.00  0.00     0.053 C 
ATOM     10  C20 <0> d   1      28.519   0.264  30.455  0.00  0.00     0.149 C 
ATOM     11  O21 <0> d   1      27.912  -0.749  30.731  0.00  0.00    -0.293 OA
ATOM     12  C22 <0> d   1      29.094   0.499  29.071  0.00  0.00     0.084 C 
ATOM     13  C23 <0> d   1      30.550   0.927  29.247  0.00  0.00     0.022 C 
ATOM     14  C24 <0> d   1      30.671   2.171  30.109  0.00  0.00    -0.016 C 
ATOM     15  C25 <0> d   1      30.373   3.387  29.229  0.00  0.00     0.020 C 
ATOM     16  C26 <0> d   1      32.121   2.316  30.584  0.00  0.00     0.002 C 
ATOM     17  C28 <0> d   1      33.038   2.409  29.369  0.00  0.00     0.007 C 
ATOM     18  C29 <0> d   1      34.496   2.677  29.775  0.00  0.00     0.011 C 
ATOM     19  C30 <0> d   1      34.530   3.940  30.625  0.00  0.00    -0.030 C 
ATOM     20  C31 <0> d   1      33.865   5.091  29.868  0.00  0.00     0.016 C 
ENDROOT
BRANCH   1  21
ATOM     21  C6  <0> d   1      36.521   5.380  30.238  0.00  0.00     0.155 C 
ATOM     22  O7  <0> d   1      36.036   5.584  29.150  0.00  0.00    -0.295 OA
BRANCH  21  23
ATOM     23  C5  <0> d   1      37.765   6.118  30.657  0.00  0.00     0.257 C 
BRANCH  23  24
ATOM     24  O4  <0> d   1      38.356   5.458  31.807  0.00  0.00    -0.314 OA
BRANCH  24  25
ATOM     25  C2  <0> d   1      39.426   4.679  31.582  0.00  0.00     0.255 C 
ATOM     26  C1  <0> d   1      40.703   4.913  32.347  0.00  0.00     0.126 C 
ATOM     27  O3  <0> d   1      39.365   3.791  30.765  0.00  0.00    -0.266 OA
ENDBRANCH  24  25
ENDBRANCH  23  24
ENDBRANCH  21  23
ENDBRANCH   1  21
TORSDOF 4
ENDMDL
MODEL 44
REMARK CAVERDOCK RESULT:       5.6      0.000      0.000
REMARK CAVERDOCK CONSTRAINTS:       0.0      0.0      0.0      0.0
REMARK CAVERDOCK TUNNEL: 43      5.6      2.4     44.5
REMARK  4 active torsions:
REMARK  status: ('A' for Active; 'I' for Inactive)
REMARK    1  A    between atoms: C2_2  and  O4_4 
REMARK    2  A    between atoms: O4_4  and  C5_5 
REMARK    3  A    between atoms: C5_5  and  C6_6 
REMARK    4  A    between atoms: C6_6  and  C8_8 
ROOT
ATOM      1  C8  <0> d   1      35.630   4.335  31.581  0.00  0.00     0.066 C 
ATOM      2  C10 <0> d   1      35.266   4.848  32.997  0.00  0.00     0.013 C 
ATOM      3  C11 <0> d   1      33.731   4.664  33.148  0.00  0.00     0.006 C 
ATOM      4  C12 <0> d   1      33.420   3.548  32.144  0.00  0.00    -0.001 C 
ATOM      5  C14 <0> d   1      31.980   3.473  31.666  0.00  0.00    -0.004 C 
ATOM      6  C16 <0> d   1      31.061   3.136  32.844  0.00  0.00     0.010 C 
ATOM      7  C17 <0> d   1      29.610   3.133  32.363  0.00  0.00     0.035 C 
ATOM      8  C18 <0> d   1      29.483   2.173  31.194  0.00  0.00    -0.068 C 
ATOM      9  C19 <0> d   1      28.487   1.289  31.224  0.00  0.00     0.053 C 
ATOM     10  C20 <0> d   1      28.307   0.347  30.113  0.00  0.00     0.149 C 
ATOM     11  O21 <0> d   1      27.690  -0.689  30.249  0.00  0.00    -0.293 OA
ATOM     12  C22 <0> d   1      28.934   0.735  28.789  0.00  0.00     0.084 C 
ATOM     13  C23 <0> d   1      30.382   1.135  29.069  0.00  0.00     0.022 C 
ATOM     14  C24 <0> d   1      30.469   2.273  30.070  0.00  0.00    -0.016 C 
ATOM     15  C25 <0> d   1      30.204   3.582  29.323  0.00  0.00     0.020 C 
ATOM     16  C26 <0> d   1      31.899   2.357  30.615  0.00  0.00     0.002 C 
ATOM     17  C28 <0> d   1      32.862   2.584  29.455  0.00  0.00     0.007 C 
ATOM     18  C29 <0> d   1      34.303   2.799  29.944  0.00  0.00     0.011 C 
ATOM     19  C30 <0> d   1      34.303   3.957  30.933  0.00  0.00    -0.030 C 
ATOM     20  C31 <0> d   1      33.667   5.189  30.287  0.00  0.00     0.016 C 
ENDROOT
BRANCH   1  21
ATOM     21  C6  <0> d   1      36.306   5.425  30.790  0.00  0.00     0.155 C 
ATOM     22  O7  <0> d   1      36.071   5.550  29.611  0.00  0.00    -0.295 OA
BRANCH  21  23
ATOM     23  C5  <0> d   1      37.276   6.358  31.466  0.00  0.00     0.257 C 
BRANCH  23  24
ATOM     24  O4  <0> d   1      38.156   5.597  32.334  0.00  0.00    -0.314 OA
BRANCH  24  25
ATOM     25  C2  <0> d   1      39.288   5.122  31.789  0.00  0.00     0.255 C 
ATOM     26  C1  <0> d   1      39.220   4.116  30.670  0.00  0.00     0.126 C 
ATOM     27  O3  <0> d   1      40.360   5.501  32.197  0.00  0.00    -0.266 OA
ENDBRANCH  24  25
ENDBRANCH  23  24
ENDBRANCH  21  23
ENDBRANCH   1  21
TORSDOF 4
ENDMDL
MODEL 45
REMARK CAVERDOCK RESULT:       5.0      0.000      0.000
REMARK CAVERDOCK CONSTRAINTS:       0.0      0.0      0.0      0.0
REMARK CAVERDOCK TUNNEL: 44      5.0      2.4     45.6
REMARK  4 active torsions:
REMARK  status: ('A' for Active; 'I' for Inactive)
REMARK    1  A    between atoms: C2_2  and  O4_4 
REMARK    2  A    between atoms: O4_4  and  C5_5 
REMARK    3  A    between atoms: C5_5  and  C6_6 
REMARK    4  A    between atoms: C6_6  and  C8_8 
ROOT
ATOM      1  C8  <0> d   1      35.388   4.243  31.572  0.00  0.00     0.066 C 
ATOM      2  C10 <0> d   1      34.930   4.920  32.887  0.00  0.00     0.013 C 
ATOM      3  C11 <0> d   1      33.387   4.755  32.951  0.00  0.00     0.006 C 
ATOM      4  C12 <0> d   1      33.137   3.528  32.067  0.00  0.00    -0.001 C 
ATOM      5  C14 <0> d   1      31.734   3.396  31.502  0.00  0.00    -0.004 C 
ATOM      6  C16 <0> d   1      30.732   3.201  32.644  0.00  0.00     0.010 C 
ATOM      7  C17 <0> d   1      29.318   3.141  32.066  0.00  0.00     0.035 C 
ATOM      8  C18 <0> d   1      29.266   2.048  31.014  0.00  0.00    -0.068 C 
ATOM      9  C19 <0> d   1      28.262   1.174  31.079  0.00  0.00     0.053 C 
ATOM     10  C20 <0> d   1      28.152   0.106  30.078  0.00  0.00     0.149 C 
ATOM     11  O21 <0> d   1      27.519  -0.906  30.293  0.00  0.00    -0.293 OA
ATOM     12  C22 <0> d   1      28.874   0.334  28.764  0.00  0.00     0.084 C 
ATOM     13  C23 <0> d   1      30.301   0.764  29.096  0.00  0.00     0.022 C 
ATOM     14  C24 <0> d   1      30.327   2.014  29.958  0.00  0.00    -0.016 C 
ATOM     15  C25 <0> d   1      30.126   3.224  29.044  0.00  0.00     0.020 C 
ATOM     16  C26 <0> d   1      31.717   2.162  30.588  0.00  0.00     0.002 C 
ATOM     17  C28 <0> d   1      32.761   2.249  29.480  0.00  0.00     0.007 C 
ATOM     18  C29 <0> d   1      34.166   2.522  30.040  0.00  0.00     0.011 C 
ATOM     19  C30 <0> d   1      34.106   3.789  30.882  0.00  0.00    -0.030 C 
ATOM     20  C31 <0> d   1      33.527   4.935  30.051  0.00  0.00     0.016 C 
ENDROOT
BRANCH   1  21
ATOM     21  C6  <0> d   1      36.126   5.230  30.705  0.00  0.00     0.155 C 
ATOM     22  O7  <0> d   1      35.863   5.316  29.529  0.00  0.00    -0.295 OA
BRANCH  21  23
ATOM     23  C5  <0> d   1      37.192   6.110  31.305  0.00  0.00     0.257 C 
BRANCH  23  24
ATOM     24  O4  <0> d   1      38.103   5.300  32.092  0.00  0.00    -0.314 OA
BRANCH  24  25
ATOM     25  C2  <0> d   1      39.192   4.823  31.467  0.00  0.00     0.255 C 
ATOM     26  C1  <0> d   1      40.560   5.328  31.846  0.00  0.00     0.126 C 
ATOM     27  O3  <0> d   1      39.074   3.989  30.601  0.00  0.00    -0.266 OA
ENDBRANCH  24  25
ENDBRANCH  23  24
ENDBRANCH  21  23
ENDBRANCH   1  21
TORSDOF 4
ENDMDL
MODEL 46
REMARK CAVERDOCK RESULT:       4.2      0.000      0.000
REMARK CAVERDOCK CONSTRAINTS:       0.2      0.0      0.0      0.0
REMARK CAVERDOCK TUNNEL: 45      4.2      2.3     46.3
REMARK  4 active torsions:
REMARK  status: ('A' for Active; 'I' for Inactive)
REMARK    1  A    between atoms: C2_2  and  O4_4 
REMARK    2  A    between atoms: O4_4  and  C5_5 
REMARK    3  A    between atoms: C5_5  and  C6_6 
REMARK    4  A    between atoms: C6_6  and  C8_8 
ROOT
ATOM      1  C8  <0> d   1      35.297   4.070  31.553  0.00  0.00     0.066 C 
ATOM      2  C10 <0> d   1      34.909   4.574  32.965  0.00  0.00     0.013 C 
ATOM      3  C11 <0> d   1      33.365   4.445  33.067  0.00  0.00     0.006 C 
ATOM      4  C12 <0> d   1      33.043   3.357  32.037  0.00  0.00    -0.001 C 
ATOM      5  C14 <0> d   1      31.617   3.343  31.515  0.00  0.00    -0.004 C 
ATOM      6  C16 <0> d   1      30.651   3.022  32.659  0.00  0.00     0.010 C 
ATOM      7  C17 <0> d   1      29.216   3.081  32.135  0.00  0.00     0.035 C 
ATOM      8  C18 <0> d   1      29.090   2.144  30.948  0.00  0.00    -0.068 C 
ATOM      9  C19 <0> d   1      28.061   1.297  30.934  0.00  0.00     0.053 C 
ATOM     10  C20 <0> d   1      27.880   0.379  29.803  0.00  0.00     0.149 C 
ATOM     11  O21 <0> d   1      27.222  -0.635  29.904  0.00  0.00    -0.293 OA
ATOM     12  C22 <0> d   1      28.561   0.764  28.505  0.00  0.00     0.084 C 
ATOM     13  C23 <0> d   1      30.013   1.106  28.834  0.00  0.00     0.022 C 
ATOM     14  C24 <0> d   1      30.111   2.224  29.856  0.00  0.00    -0.016 C 
ATOM     15  C25 <0> d   1      29.918   3.553  29.123  0.00  0.00     0.020 C 
ATOM     16  C26 <0> d   1      31.527   2.247  30.444  0.00  0.00     0.002 C 
ATOM     17  C28 <0> d   1      32.533   2.455  29.317  0.00  0.00     0.007 C 
ATOM     18  C29 <0> d   1      33.965   2.609  29.853  0.00  0.00     0.011 C 
ATOM     19  C30 <0> d   1      33.977   3.751  30.860  0.00  0.00    -0.030 C 
ATOM     20  C31 <0> d   1      33.407   5.016  30.215  0.00  0.00     0.016 C 
ENDROOT
BRANCH   1  21
ATOM     21  C6  <0> d   1      36.036   5.146  30.799  0.00  0.00     0.155 C 
ATOM     22  O7  <0> d   1      35.711   5.424  29.669  0.00  0.00    -0.295 OA
BRANCH  21  23
ATOM     23  C5  <0> d   1      37.181   5.875  31.454  0.00  0.00     0.257 C 
BRANCH  23  24
ATOM     24  O4  <0> d   1      38.398   5.647  30.697  0.00  0.00    -0.314 OA
BRANCH  24  25
ATOM     25  C2  <0> d   1      39.310   4.826  31.240  0.00  0.00     0.255 C 
ATOM     26  C1  <0> d   1      40.348   5.373  32.185  0.00  0.00     0.126 C 
ATOM     27  O3  <0> d   1      39.299   3.648  30.972  0.00  0.00    -0.266 OA
ENDBRANCH  24  25
ENDBRANCH  23  24
ENDBRANCH  21  23
ENDBRANCH   1  21
TORSDOF 4
ENDMDL
MODEL 47
REMARK CAVERDOCK RESULT:       3.6      0.000      0.000
REMARK CAVERDOCK CONSTRAINTS:       0.2      0.0      0.0      0.0
REMARK CAVERDOCK TUNNEL: 46      3.6      2.4     47.1
REMARK  4 active torsions:
REMARK  status: ('A' for Active; 'I' for Inactive)
REMARK    1  A    between atoms: C2_2  and  O4_4 
REMARK    2  A    between atoms: O4_4  and  C5_5 
REMARK    3  A    between atoms: C5_5  and  C6_6 
REMARK    4  A    between atoms: C6_6  and  C8_8 
ROOT
ATOM      1  C8  <0> d   1      34.965   3.854  32.215  0.00  0.00     0.066 C 
ATOM      2  C10 <0> d   1      34.501   3.975  33.688  0.00  0.00     0.013 C 
ATOM      3  C11 <0> d   1      32.953   3.857  33.671  0.00  0.00     0.006 C 
ATOM      4  C12 <0> d   1      32.682   3.089  32.373  0.00  0.00    -0.001 C 
ATOM      5  C14 <0> d   1      31.288   3.245  31.792  0.00  0.00    -0.004 C 
ATOM      6  C16 <0> d   1      30.256   2.654  32.757  0.00  0.00     0.010 C 
ATOM      7  C17 <0> d   1      28.853   2.881  32.193  0.00  0.00     0.035 C 
ATOM      8  C18 <0> d   1      28.788   2.295  30.794  0.00  0.00    -0.068 C 
ATOM      9  C19 <0> d   1      27.755   1.506  30.501  0.00  0.00     0.053 C 
ATOM     10  C20 <0> d   1      27.632   0.924  29.159  0.00  0.00     0.149 C 
ATOM     11  O21 <0> d   1      26.962  -0.065  28.951  0.00  0.00    -0.293 OA
ATOM     12  C22 <0> d   1      28.389   1.625  28.047  0.00  0.00     0.084 C 
ATOM     13  C23 <0> d   1      29.822   1.834  28.531  0.00  0.00     0.022 C 
ATOM     14  C24 <0> d   1      29.870   2.639  29.817  0.00  0.00    -0.016 C 
ATOM     15  C25 <0> d   1      29.728   4.119  29.455  0.00  0.00     0.020 C 
ATOM     16  C26 <0> d   1      31.251   2.474  30.464  0.00  0.00     0.002 C 
ATOM     17  C28 <0> d   1      32.320   2.952  29.488  0.00  0.00     0.007 C 
ATOM     18  C29 <0> d   1      33.720   2.926  30.120  0.00  0.00     0.011 C 
ATOM     19  C30 <0> d   1      33.684   3.760  31.393  0.00  0.00    -0.030 C 
ATOM     20  C31 <0> d   1      33.160   5.162  31.079  0.00  0.00     0.016 C 
ENDROOT
BRANCH   1  21
ATOM     21  C6  <0> d   1      35.754   5.074  31.815  0.00  0.00     0.155 C 
ATOM     22  O7  <0> d   1      35.454   6.159  32.257  0.00  0.00    -0.295 OA
BRANCH  21  23
ATOM     23  C5  <0> d   1      36.915   4.943  30.864  0.00  0.00     0.257 C 
BRANCH  23  24
ATOM     24  O4  <0> d   1      38.074   5.617  31.418  0.00  0.00    -0.314 OA
BRANCH  24  25
ATOM     25  C2  <0> d   1      39.230   4.933  31.430  0.00  0.00     0.255 C 
ATOM     26  C1  <0> d   1      39.397   3.721  30.552  0.00  0.00     0.126 C 
ATOM     27  O3  <0> d   1      40.136   5.291  32.145  0.00  0.00    -0.266 OA
ENDBRANCH  24  25
ENDBRANCH  23  24
ENDBRANCH  21  23
ENDBRANCH   1  21
TORSDOF 4
ENDMDL
MODEL 48
REMARK CAVERDOCK RESULT:       2.6      0.000      0.000
REMARK CAVERDOCK CONSTRAINTS:       0.1      0.0      0.0      0.0
REMARK CAVERDOCK TUNNEL: 47      2.6      2.4     48.3
REMARK  4 active torsions:
REMARK  status: ('A' for Active; 'I' for Inactive)
REMARK    1  A    between atoms: C2_2  and  O4_4 
REMARK    2  A    between atoms: O4_4  and  C5_5 
REMARK    3  A    between atoms: C5_5  and  C6_6 
REMARK    4  A    between atoms: C6_6  and  C8_8 
ROOT
ATOM      1  C8  <0> d   1      34.919   3.762  31.589  0.00  0.00     0.066 C 
ATOM      2  C10 <0> d   1      34.574   4.188  33.038  0.00  0.00     0.013 C 
ATOM      3  C11 <0> d   1      33.027   4.125  33.157  0.00  0.00     0.006 C 
ATOM      4  C12 <0> d   1      32.640   3.126  32.062  0.00  0.00    -0.001 C 
ATOM      5  C14 <0> d   1      31.208   3.214  31.564  0.00  0.00    -0.004 C 
ATOM      6  C16 <0> d   1      30.243   2.863  32.700  0.00  0.00     0.010 C 
ATOM      7  C17 <0> d   1      28.805   3.025  32.205  0.00  0.00     0.035 C 
ATOM      8  C18 <0> d   1      28.618   2.177  30.960  0.00  0.00    -0.068 C 
ATOM      9  C19 <0> d   1      27.549   1.383  30.907  0.00  0.00     0.053 C 
ATOM     10  C20 <0> d   1      27.309   0.552  29.721  0.00  0.00     0.149 C 
ATOM     11  O21 <0> d   1      26.604  -0.434  29.765  0.00  0.00    -0.293 OA
ATOM     12  C22 <0> d   1      27.991   0.991  28.440  0.00  0.00     0.084 C 
ATOM     13  C23 <0> d   1      29.462   1.240  28.767  0.00  0.00     0.022 C 
ATOM     14  C24 <0> d   1      29.628   2.282  29.859  0.00  0.00    -0.016 C 
ATOM     15  C25 <0> d   1      29.489   3.665  29.219  0.00  0.00     0.020 C 
ATOM     16  C26 <0> d   1      31.051   2.198  30.424  0.00  0.00     0.002 C 
ATOM     17  C28 <0> d   1      32.050   2.433  29.297  0.00  0.00     0.007 C 
ATOM     18  C29 <0> d   1      33.495   2.483  29.818  0.00  0.00     0.011 C 
ATOM     19  C30 <0> d   1      33.576   3.553  30.898  0.00  0.00    -0.030 C 
ATOM     20  C31 <0> d   1      33.059   4.884  30.348  0.00  0.00     0.016 C 
ENDROOT
BRANCH   1  21
ATOM     21  C6  <0> d   1      35.699   4.849  30.897  0.00  0.00     0.155 C 
ATOM     22  O7  <0> d   1      35.537   5.050  29.716  0.00  0.00    -0.295 OA
BRANCH  21  23
ATOM     23  C5  <0> d   1      36.680   5.686  31.675  0.00  0.00     0.257 C 
BRANCH  23  24
ATOM     24  O4  <0> d   1      37.911   5.822  30.917  0.00  0.00    -0.314 OA
BRANCH  24  25
ATOM     25  C2  <0> d   1      38.895   4.950  31.189  0.00  0.00     0.255 C 
ATOM     26  C1  <0> d   1      40.142   5.418  31.893  0.00  0.00     0.126 C 
ATOM     27  O3  <0> d   1      38.780   3.790  30.870  0.00  0.00    -0.266 OA
ENDBRANCH  24  25
ENDBRANCH  23  24
ENDBRANCH  21  23
ENDBRANCH   1  21
TORSDOF 4
ENDMDL
MODEL 49
REMARK CAVERDOCK RESULT:       1.5      0.000      0.000
REMARK CAVERDOCK CONSTRAINTS:       0.2      0.0      0.0      0.0
REMARK CAVERDOCK TUNNEL: 48      1.5      2.4     49.2
REMARK  4 active torsions:
REMARK  status: ('A' for Active; 'I' for Inactive)
REMARK    1  A    between atoms: C2_2  and  O4_4 
REMARK    2  A    between atoms: O4_4  and  C5_5 
REMARK    3  A    between atoms: C5_5  and  C6_6 
REMARK    4  A    between atoms: C6_6  and  C8_8 
ROOT
ATOM      1  C8  <0> d   1      34.599   3.768  32.086  0.00  0.00     0.066 C 
ATOM      2  C10 <0> d   1      34.233   3.921  33.583  0.00  0.00     0.013 C 
ATOM      3  C11 <0> d   1      32.687   3.806  33.670  0.00  0.00     0.006 C 
ATOM      4  C12 <0> d   1      32.331   3.009  32.410  0.00  0.00    -0.001 C 
ATOM      5  C14 <0> d   1      30.901   3.155  31.919  0.00  0.00    -0.004 C 
ATOM      6  C16 <0> d   1      29.936   2.586  32.963  0.00  0.00     0.010 C 
ATOM      7  C17 <0> d   1      28.499   2.803  32.487  0.00  0.00     0.035 C 
ATOM      8  C18 <0> d   1      28.341   2.186  31.109  0.00  0.00    -0.068 C 
ATOM      9  C19 <0> d   1      27.292   1.392  30.902  0.00  0.00     0.053 C 
ATOM     10  C20 <0> d   1      27.081   0.781  29.584  0.00  0.00     0.149 C 
ATOM     11  O21 <0> d   1      26.398  -0.211  29.443  0.00  0.00    -0.293 OA
ATOM     12  C22 <0> d   1      27.762   1.456  28.410  0.00  0.00     0.084 C 
ATOM     13  C23 <0> d   1      29.225   1.674  28.794  0.00  0.00     0.022 C 
ATOM     14  C24 <0> d   1      29.357   2.508  30.056  0.00  0.00    -0.016 C 
ATOM     15  C25 <0> d   1      29.191   3.979  29.671  0.00  0.00     0.020 C 
ATOM     16  C26 <0> d   1      30.777   2.355  30.614  0.00  0.00     0.002 C 
ATOM     17  C28 <0> d   1      31.780   2.809  29.559  0.00  0.00     0.007 C 
ATOM     18  C29 <0> d   1      33.219   2.796  30.098  0.00  0.00     0.011 C 
ATOM     19  C30 <0> d   1      33.266   3.657  31.352  0.00  0.00    -0.030 C 
ATOM     20  C31 <0> d   1      32.723   5.053  31.043  0.00  0.00     0.016 C 
ENDROOT
BRANCH   1  21
ATOM     21  C6  <0> d   1      35.359   4.978  31.608  0.00  0.00     0.155 C 
ATOM     22  O7  <0> d   1      35.249   6.030  32.192  0.00  0.00    -0.295 OA
BRANCH  21  23
ATOM     23  C5  <0> d   1      36.256   4.877  30.402  0.00  0.00     0.257 C 
BRANCH  23  24
ATOM     24  O4  <0> d   1      37.491   4.209  30.771  0.00  0.00    -0.314 OA
BRANCH  24  25
ATOM     25  C2  <0> d   1      38.460   4.969  31.304  0.00  0.00     0.255 C 
ATOM     26  C1  <0> d   1      39.907   4.623  31.064  0.00  0.00     0.126 C 
ATOM     27  O3  <0> d   1      38.173   5.930  31.977  0.00  0.00    -0.266 OA
ENDBRANCH  24  25
ENDBRANCH  23  24
ENDBRANCH  21  23
ENDBRANCH   1  21
TORSDOF 4
ENDMDL
MODEL 50
REMARK CAVERDOCK RESULT:       1.0      0.000      0.000
REMARK CAVERDOCK CONSTRAINTS:       0.0      0.0      0.0      0.0
REMARK CAVERDOCK TUNNEL: 49      1.0      2.3     50.2
REMARK  4 active torsions:
REMARK  status: ('A' for Active; 'I' for Inactive)
REMARK    1  A    between atoms: C2_2  and  O4_4 
REMARK    2  A    between atoms: O4_4  and  C5_5 
REMARK    3  A    between atoms: C5_5  and  C6_6 
REMARK    4  A    between atoms: C6_6  and  C8_8 
ROOT
ATOM      1  C8  <0> d   1      34.422   3.655  32.283  0.00  0.00     0.066 C 
ATOM      2  C10 <0> d   1      33.972   3.880  33.748  0.00  0.00     0.013 C 
ATOM      3  C11 <0> d   1      32.421   3.796  33.747  0.00  0.00     0.006 C 
ATOM      4  C12 <0> d   1      32.124   2.952  32.502  0.00  0.00    -0.001 C 
ATOM      5  C14 <0> d   1      30.730   3.102  31.921  0.00  0.00    -0.004 C 
ATOM      6  C16 <0> d   1      29.692   2.597  32.927  0.00  0.00     0.010 C 
ATOM      7  C17 <0> d   1      28.291   2.819  32.357  0.00  0.00     0.035 C 
ATOM      8  C18 <0> d   1      28.203   2.146  30.999  0.00  0.00    -0.068 C 
ATOM      9  C19 <0> d   1      27.151   1.363  30.763  0.00  0.00     0.053 C 
ATOM     10  C20 <0> d   1      27.006   0.699  29.463  0.00  0.00     0.149 C 
ATOM     11  O21 <0> d   1      26.313  -0.286  29.323  0.00  0.00    -0.293 OA
ATOM     12  C22 <0> d   1      27.770   1.310  28.304  0.00  0.00     0.084 C 
ATOM     13  C23 <0> d   1      29.211   1.518  28.765  0.00  0.00     0.022 C 
ATOM     14  C24 <0> d   1      29.286   2.403  29.997  0.00  0.00    -0.016 C 
ATOM     15  C25 <0> d   1      29.173   3.859  29.541  0.00  0.00     0.020 C 
ATOM     16  C26 <0> d   1      30.666   2.249  30.645  0.00  0.00     0.002 C 
ATOM     17  C28 <0> d   1      31.739   2.639  29.634  0.00  0.00     0.007 C 
ATOM     18  C29 <0> d   1      33.143   2.623  30.259  0.00  0.00     0.011 C 
ATOM     19  C30 <0> d   1      33.134   3.537  31.476  0.00  0.00    -0.030 C 
ATOM     20  C31 <0> d   1      32.639   4.928  31.076  0.00  0.00     0.016 C 
ENDROOT
BRANCH   1  21
ATOM     21  C6  <0> d   1      35.234   4.829  31.801  0.00  0.00     0.155 C 
ATOM     22  O7  <0> d   1      35.133   5.900  32.351  0.00  0.00    -0.295 OA
BRANCH  21  23
ATOM     23  C5  <0> d   1      36.172   4.669  30.633  0.00  0.00     0.257 C 
BRANCH  23  24
ATOM     24  O4  <0> d   1      37.405   5.388  30.899  0.00  0.00    -0.314 OA
BRANCH  24  25
ATOM     25  C2  <0> d   1      38.507   4.651  31.112  0.00  0.00     0.255 C 
ATOM     26  C1  <0> d   1      39.724   5.280  31.740  0.00  0.00     0.126 C 
ATOM     27  O3  <0> d   1      38.523   3.484  30.800  0.00  0.00    -0.266 OA
ENDBRANCH  24  25
ENDBRANCH  23  24
ENDBRANCH  21  23
ENDBRANCH   1  21
TORSDOF 4
ENDMDL
MODEL 51
REMARK CAVERDOCK RESULT:       0.7      0.000      0.000
REMARK CAVERDOCK CONSTRAINTS:       0.1      0.0      0.0      0.0
REMARK CAVERDOCK TUNNEL: 50      0.7      2.3     51.1
REMARK  4 active torsions:
REMARK  status: ('A' for Active; 'I' for Inactive)
REMARK    1  A    between atoms: C2_2  and  O4_4 
REMARK    2  A    between atoms: O4_4  and  C5_5 
REMARK    3  A    between atoms: C5_5  and  C6_6 
REMARK    4  A    between atoms: C6_6  and  C8_8 
ROOT
ATOM      1  C8  <0> d   1      34.209   3.505  32.173  0.00  0.00     0.066 C 
ATOM      2  C10 <0> d   1      33.794   3.694  33.653  0.00  0.00     0.013 C 
ATOM      3  C11 <0> d   1      32.245   3.602  33.689  0.00  0.00     0.006 C 
ATOM      4  C12 <0> d   1      31.921   2.785  32.433  0.00  0.00    -0.001 C 
ATOM      5  C14 <0> d   1      30.511   2.941  31.890  0.00  0.00    -0.004 C 
ATOM      6  C16 <0> d   1      29.502   2.407  32.910  0.00  0.00     0.010 C 
ATOM      7  C17 <0> d   1      28.086   2.634  32.381  0.00  0.00     0.035 C 
ATOM      8  C18 <0> d   1      27.967   1.992  31.010  0.00  0.00    -0.068 C 
ATOM      9  C19 <0> d   1      26.913   1.208  30.782  0.00  0.00     0.053 C 
ATOM     10  C20 <0> d   1      26.739   0.574  29.471  0.00  0.00     0.149 C 
ATOM     11  O21 <0> d   1      26.047  -0.412  29.326  0.00  0.00    -0.293 OA
ATOM     12  C22 <0> d   1      27.470   1.215  28.308  0.00  0.00     0.084 C 
ATOM     13  C23 <0> d   1      28.922   1.421  28.738  0.00  0.00     0.022 C 
ATOM     14  C24 <0> d   1      29.023   2.278  29.987  0.00  0.00    -0.016 C 
ATOM     15  C25 <0> d   1      28.892   3.743  29.568  0.00  0.00     0.020 C 
ATOM     16  C26 <0> d   1      30.420   2.116  30.597  0.00  0.00     0.002 C 
ATOM     17  C28 <0> d   1      31.465   2.535  29.569  0.00  0.00     0.007 C 
ATOM     18  C29 <0> d   1      32.885   2.512  30.158  0.00  0.00     0.011 C 
ATOM     19  C30 <0> d   1      32.902   3.398  31.396  0.00  0.00    -0.030 C 
ATOM     20  C31 <0> d   1      32.390   4.795  31.039  0.00  0.00     0.016 C 
ENDROOT
BRANCH   1  21
ATOM     21  C6  <0> d   1      35.003   4.695  31.697  0.00  0.00     0.155 C 
ATOM     22  O7  <0> d   1      34.873   5.765  32.242  0.00  0.00    -0.295 OA
BRANCH  21  23
ATOM     23  C5  <0> d   1      35.960   4.550  30.542  0.00  0.00     0.257 C 
BRANCH  23  24
ATOM     24  O4  <0> d   1      37.216   4.001  31.019  0.00  0.00    -0.314 OA
BRANCH  24  25
ATOM     25  C2  <0> d   1      38.208   4.871  31.265  0.00  0.00     0.255 C 
ATOM     26  C1  <0> d   1      39.635   4.493  30.964  0.00  0.00     0.126 C 
ATOM     27  O3  <0> d   1      37.957   5.959  31.727  0.00  0.00    -0.266 OA
ENDBRANCH  24  25
ENDBRANCH  23  24
ENDBRANCH  21  23
ENDBRANCH   1  21
TORSDOF 4
ENDMDL
MODEL 52
REMARK CAVERDOCK RESULT:       0.7      0.000      0.000
REMARK CAVERDOCK CONSTRAINTS:       0.0      0.0      0.0      0.0
REMARK CAVERDOCK TUNNEL: 51      0.7      2.3     52.1
REMARK  4 active torsions:
REMARK  status: ('A' for Active; 'I' for Inactive)
REMARK    1  A    between atoms: C2_2  and  O4_4 
REMARK    2  A    between atoms: O4_4  and  C5_5 
REMARK    3  A    between atoms: C5_5  and  C6_6 
REMARK    4  A    between atoms: C6_6  and  C8_8 
ROOT
ATOM      1  C8  <0> d   1      34.064   3.480  32.197  0.00  0.00     0.066 C 
ATOM      2  C10 <0> d   1      33.640   3.706  33.670  0.00  0.00     0.013 C 
ATOM      3  C11 <0> d   1      32.090   3.626  33.697  0.00  0.00     0.006 C 
ATOM      4  C12 <0> d   1      31.769   2.783  32.458  0.00  0.00    -0.001 C 
ATOM      5  C14 <0> d   1      30.364   2.936  31.901  0.00  0.00    -0.004 C 
ATOM      6  C16 <0> d   1      29.344   2.433  32.926  0.00  0.00     0.010 C 
ATOM      7  C17 <0> d   1      27.933   2.658  32.382  0.00  0.00     0.035 C 
ATOM      8  C18 <0> d   1      27.819   1.985  31.026  0.00  0.00    -0.068 C 
ATOM      9  C19 <0> d   1      26.761   1.204  30.809  0.00  0.00     0.053 C 
ATOM     10  C20 <0> d   1      26.591   0.541  29.511  0.00  0.00     0.149 C 
ATOM     11  O21 <0> d   1      25.893  -0.443  29.384  0.00  0.00    -0.293 OA
ATOM     12  C22 <0> d   1      27.336   1.150  28.339  0.00  0.00     0.084 C 
ATOM     13  C23 <0> d   1      28.785   1.355  28.774  0.00  0.00     0.022 C 
ATOM     14  C24 <0> d   1      28.884   2.239  30.004  0.00  0.00    -0.016 C 
ATOM     15  C25 <0> d   1      28.767   3.696  29.550  0.00  0.00     0.020 C 
ATOM     16  C26 <0> d   1      30.276   2.082  30.628  0.00  0.00     0.002 C 
ATOM     17  C28 <0> d   1      31.331   2.469  29.597  0.00  0.00     0.007 C 
ATOM     18  C29 <0> d   1      32.746   2.450  30.196  0.00  0.00     0.011 C 
ATOM     19  C30 <0> d   1      32.761   3.365  31.414  0.00  0.00    -0.030 C 
ATOM     20  C31 <0> d   1      32.262   4.757  31.022  0.00  0.00     0.016 C 
ENDROOT
BRANCH   1  21
ATOM     21  C6  <0> d   1      34.870   4.652  31.700  0.00  0.00     0.155 C 
ATOM     22  O7  <0> d   1      34.666   5.758  32.144  0.00  0.00    -0.295 OA
BRANCH  21  23
ATOM     23  C5  <0> d   1      35.931   4.447  30.650  0.00  0.00     0.257 C 
BRANCH  23  24
ATOM     24  O4  <0> d   1      37.125   5.187  31.015  0.00  0.00    -0.314 OA
BRANCH  24  25
ATOM     25  C2  <0> d   1      38.285   4.513  31.015  0.00  0.00     0.255 C 
ATOM     26  C1  <0> d   1      39.550   5.188  31.477  0.00  0.00     0.126 C 
ATOM     27  O3  <0> d   1      38.315   3.363  30.643  0.00  0.00    -0.266 OA
ENDBRANCH  24  25
ENDBRANCH  23  24
ENDBRANCH  21  23
ENDBRANCH   1  21
TORSDOF 4
ENDMDL
MODEL 53
REMARK CAVERDOCK RESULT:       0.3      0.000      0.000
REMARK CAVERDOCK CONSTRAINTS:       0.0      0.0      0.0      0.0
REMARK CAVERDOCK TUNNEL: 52      0.3      2.3     53.4
REMARK  4 active torsions:
REMARK  status: ('A' for Active; 'I' for Inactive)
REMARK    1  A    between atoms: C2_2  and  O4_4 
REMARK    2  A    between atoms: O4_4  and  C5_5 
REMARK    3  A    between atoms: C5_5  and  C6_6 
REMARK    4  A    between atoms: C6_6  and  C8_8 
ROOT
ATOM      1  C8  <0> d   1      34.023   3.324  31.448  0.00  0.00     0.066 C 
ATOM      2  C10 <0> d   1      33.817   3.867  32.884  0.00  0.00     0.013 C 
ATOM      3  C11 <0> d   1      32.285   3.860  33.139  0.00  0.00     0.006 C 
ATOM      4  C12 <0> d   1      31.780   2.792  32.161  0.00  0.00    -0.001 C 
ATOM      5  C14 <0> d   1      30.313   2.886  31.783  0.00  0.00    -0.004 C 
ATOM      6  C16 <0> d   1      29.443   2.649  33.021  0.00  0.00     0.010 C 
ATOM      7  C17 <0> d   1      27.972   2.816  32.640  0.00  0.00     0.035 C 
ATOM      8  C18 <0> d   1      27.657   1.883  31.485  0.00  0.00    -0.068 C 
ATOM      9  C19 <0> d   1      26.569   1.119  31.584  0.00  0.00     0.053 C 
ATOM     10  C20 <0> d   1      26.208   0.210  30.491  0.00  0.00     0.149 C 
ATOM     11  O21 <0> d   1      25.487  -0.749  30.671  0.00  0.00    -0.293 OA
ATOM     12  C22 <0> d   1      26.784   0.531  29.126  0.00  0.00     0.084 C 
ATOM     13  C23 <0> d   1      28.284   0.760  29.306  0.00  0.00     0.022 C 
ATOM     14  C24 <0> d   1      28.568   1.875  30.296  0.00  0.00    -0.016 C 
ATOM     15  C25 <0> d   1      28.406   3.210  29.566  0.00  0.00     0.020 C 
ATOM     16  C26 <0> d   1      30.033   1.792  30.742  0.00  0.00     0.002 C 
ATOM     17  C28 <0> d   1      30.935   1.913  29.519  0.00  0.00     0.007 C 
ATOM     18  C29 <0> d   1      32.421   1.959  29.909  0.00  0.00     0.011 C 
ATOM     19  C30 <0> d   1      32.620   3.104  30.892  0.00  0.00    -0.030 C 
ATOM     20  C31 <0> d   1      32.088   4.404  30.288  0.00  0.00     0.016 C 
ENDROOT
BRANCH   1  21
ATOM     21  C6  <0> d   1      34.765   4.333  30.609  0.00  0.00     0.155 C 
ATOM     22  O7  <0> d   1      34.523   4.432  29.429  0.00  0.00    -0.295 OA
BRANCH  21  23
ATOM     23  C5  <0> d   1      35.807   5.218  31.241  0.00  0.00     0.257 C 
BRANCH  23  24
ATOM     24  O4  <0> d   1      37.110   4.906  30.684  0.00  0.00    -0.314 OA
BRANCH  24  25
ATOM     25  C2  <0> d   1      38.184   5.243  31.417  0.00  0.00     0.255 C 
ATOM     26  C1  <0> d   1      39.516   4.595  31.144  0.00  0.00     0.126 C 
ATOM     27  O3  <0> d   1      38.081   6.067  32.295  0.00  0.00    -0.266 OA
ENDBRANCH  24  25
ENDBRANCH  23  24
ENDBRANCH  21  23
ENDBRANCH   1  21
TORSDOF 4
ENDMDL
MODEL 54
REMARK CAVERDOCK RESULT:       0.4      0.000      0.000
REMARK CAVERDOCK CONSTRAINTS:       0.0      0.0      0.0      0.0
REMARK CAVERDOCK TUNNEL: 53      0.4      2.3     54.2
REMARK  4 active torsions:
REMARK  status: ('A' for Active; 'I' for Inactive)
REMARK    1  A    between atoms: C2_2  and  O4_4 
REMARK    2  A    between atoms: O4_4  and  C5_5 
REMARK    3  A    between atoms: C5_5  and  C6_6 
REMARK    4  A    between atoms: C6_6  and  C8_8 
ROOT
ATOM      1  C8  <0> d   1      33.849   3.296  31.536  0.00  0.00     0.066 C 
ATOM      2  C10 <0> d   1      33.707   3.685  33.029  0.00  0.00     0.013 C 
ATOM      3  C11 <0> d   1      32.192   3.611  33.359  0.00  0.00     0.006 C 
ATOM      4  C12 <0> d   1      31.658   2.636  32.304  0.00  0.00    -0.001 C 
ATOM      5  C14 <0> d   1      30.171   2.729  32.012  0.00  0.00    -0.004 C 
ATOM      6  C16 <0> d   1      29.374   2.345  33.262  0.00  0.00     0.010 C 
ATOM      7  C17 <0> d   1      27.881   2.511  32.975  0.00  0.00     0.035 C 
ATOM      8  C18 <0> d   1      27.525   1.692  31.747  0.00  0.00    -0.068 C 
ATOM      9  C19 <0> d   1      26.460   0.893  31.823  0.00  0.00     0.053 C 
ATOM     10  C20 <0> d   1      26.060   0.090  30.662  0.00  0.00     0.149 C 
ATOM     11  O21 <0> d   1      25.370  -0.900  30.779  0.00  0.00    -0.293 OA
ATOM     12  C22 <0> d   1      26.557   0.563  29.310  0.00  0.00     0.084 C 
ATOM     13  C23 <0> d   1      28.059   0.812  29.436  0.00  0.00     0.022 C 
ATOM     14  C24 <0> d   1      28.372   1.828  30.520  0.00  0.00    -0.016 C 
ATOM     15  C25 <0> d   1      28.143   3.226  29.939  0.00  0.00     0.020 C 
ATOM     16  C26 <0> d   1      29.860   1.739  30.880  0.00  0.00     0.002 C 
ATOM     17  C28 <0> d   1      30.693   2.007  29.631  0.00  0.00     0.007 C 
ATOM     18  C29 <0> d   1      32.196   2.052  29.949  0.00  0.00     0.011 C 
ATOM     19  C30 <0> d   1      32.423   3.096  31.033  0.00  0.00    -0.030 C 
ATOM     20  C31 <0> d   1      31.832   4.437  30.593  0.00  0.00     0.016 C 
ENDROOT
BRANCH   1  21
ATOM     21  C6  <0> d   1      34.523   4.404  30.769  0.00  0.00     0.155 C 
ATOM     22  O7  <0> d   1      34.155   4.674  29.651  0.00  0.00    -0.295 OA
BRANCH  21  23
ATOM     23  C5  <0> d   1      35.656   5.174  31.397  0.00  0.00     0.257 C 
BRANCH  23  24
ATOM     24  O4  <0> d   1      36.921   4.571  31.018  0.00  0.00    -0.314 OA
BRANCH  24  25
ATOM     25  C2  <0> d   1      38.039   5.186  31.435  0.00  0.00     0.255 C 
ATOM     26  C1  <0> d   1      39.388   4.652  31.030  0.00  0.00     0.126 C 
ATOM     27  O3  <0> d   1      37.963   6.168  32.135  0.00  0.00    -0.266 OA
ENDBRANCH  24  25
ENDBRANCH  23  24
ENDBRANCH  21  23
ENDBRANCH   1  21
TORSDOF 4
ENDMDL
MODEL 55
REMARK CAVERDOCK RESULT:       0.8      0.000      0.000
REMARK CAVERDOCK CONSTRAINTS:       0.0      0.0      0.0      0.0
REMARK CAVERDOCK TUNNEL: 54      0.8      2.2     55.3
REMARK  4 active torsions:
REMARK  status: ('A' for Active; 'I' for Inactive)
REMARK    1  A    between atoms: C2_2  and  O4_4 
REMARK    2  A    between atoms: O4_4  and  C5_5 
REMARK    3  A    between atoms: C5_5  and  C6_6 
REMARK    4  A    between atoms: C6_6  and  C8_8 
ROOT
ATOM      1  C8  <0> d   1      33.578   3.259  31.689  0.00  0.00     0.066 C 
ATOM      2  C10 <0> d   1      33.320   3.694  33.153  0.00  0.00     0.013 C 
ATOM      3  C11 <0> d   1      31.788   3.580  33.381  0.00  0.00     0.006 C 
ATOM      4  C12 <0> d   1      31.361   2.551  32.328  0.00  0.00    -0.001 C 
ATOM      5  C14 <0> d   1      29.896   2.583  31.932  0.00  0.00    -0.004 C 
ATOM      6  C16 <0> d   1      29.025   2.215  33.137  0.00  0.00     0.010 C 
ATOM      7  C17 <0> d   1      27.552   2.320  32.742  0.00  0.00     0.035 C 
ATOM      8  C18 <0> d   1      27.309   1.447  31.523  0.00  0.00    -0.068 C 
ATOM      9  C19 <0> d   1      26.268   0.616  31.555  0.00  0.00     0.053 C 
ATOM     10  C20 <0> d   1      25.975  -0.240  30.399  0.00  0.00     0.149 C 
ATOM     11  O21 <0> d   1      25.311  -1.249  30.504  0.00  0.00    -0.293 OA
ATOM     12  C22 <0> d   1      26.550   0.203  29.068  0.00  0.00     0.084 C 
ATOM     13  C23 <0> d   1      28.031   0.508  29.288  0.00  0.00     0.022 C 
ATOM     14  C24 <0> d   1      28.235   1.571  30.353  0.00  0.00    -0.016 C 
ATOM     15  C25 <0> d   1      28.003   2.939  29.708  0.00  0.00     0.020 C 
ATOM     16  C26 <0> d   1      29.696   1.545  30.818  0.00  0.00     0.002 C 
ATOM     17  C28 <0> d   1      30.605   1.798  29.620  0.00  0.00     0.007 C 
ATOM     18  C29 <0> d   1      32.080   1.906  30.038  0.00  0.00     0.011 C 
ATOM     19  C30 <0> d   1      32.198   2.994  31.097  0.00  0.00    -0.030 C 
ATOM     20  C31 <0> d   1      31.597   4.297  30.569  0.00  0.00     0.016 C 
ENDROOT
BRANCH   1  21
ATOM     21  C6  <0> d   1      34.269   4.362  30.931  0.00  0.00     0.155 C 
ATOM     22  O7  <0> d   1      33.881   5.502  31.035  0.00  0.00    -0.295 OA
BRANCH  21  23
ATOM     23  C5  <0> d   1      35.442   4.046  30.041  0.00  0.00     0.257 C 
BRANCH  23  24
ATOM     24  O4  <0> d   1      36.386   5.148  30.072  0.00  0.00    -0.314 OA
BRANCH  24  25
ATOM     25  C2  <0> d   1      37.239   5.193  31.109  0.00  0.00     0.255 C 
ATOM     26  C1  <0> d   1      38.570   4.493  31.020  0.00  0.00     0.126 C 
ATOM     27  O3  <0> d   1      36.938   5.794  32.113  0.00  0.00    -0.266 OA
ENDBRANCH  24  25
ENDBRANCH  23  24
ENDBRANCH  21  23
ENDBRANCH   1  21
TORSDOF 4
ENDMDL
MODEL 56
REMARK CAVERDOCK RESULT:       1.1      0.000      0.000
REMARK CAVERDOCK CONSTRAINTS:       0.0      0.0      0.0      0.0
REMARK CAVERDOCK TUNNEL: 55      1.1      2.2     56.2
REMARK  4 active torsions:
REMARK  status: ('A' for Active; 'I' for Inactive)
REMARK    1  A    between atoms: C2_2  and  O4_4 
REMARK    2  A    between atoms: O4_4  and  C5_5 
REMARK    3  A    between atoms: C5_5  and  C6_6 
REMARK    4  A    between atoms: C6_6  and  C8_8 
ROOT
ATOM      1  C8  <0> d   1      33.436   3.111  31.443  0.00  0.00     0.066 C 
ATOM      2  C10 <0> d   1      33.188   3.676  32.863  0.00  0.00     0.013 C 
ATOM      3  C11 <0> d   1      31.656   3.596  33.104  0.00  0.00     0.006 C 
ATOM      4  C12 <0> d   1      31.216   2.483  32.148  0.00  0.00    -0.001 C 
ATOM      5  C14 <0> d   1      29.749   2.492  31.754  0.00  0.00    -0.004 C 
ATOM      6  C16 <0> d   1      28.880   2.241  32.989  0.00  0.00     0.010 C 
ATOM      7  C17 <0> d   1      27.406   2.323  32.590  0.00  0.00     0.035 C 
ATOM      8  C18 <0> d   1      27.151   1.349  31.454  0.00  0.00    -0.068 C 
ATOM      9  C19 <0> d   1      26.103   0.533  31.562  0.00  0.00     0.053 C 
ATOM     10  C20 <0> d   1      25.799  -0.419  30.487  0.00  0.00     0.149 C 
ATOM     11  O21 <0> d   1      25.126  -1.408  30.683  0.00  0.00    -0.293 OA
ATOM     12  C22 <0> d   1      26.373  -0.100  29.121  0.00  0.00     0.084 C 
ATOM     13  C23 <0> d   1      27.857   0.209  29.309  0.00  0.00     0.022 C 
ATOM     14  C24 <0> d   1      28.074   1.360  30.275  0.00  0.00    -0.016 C 
ATOM     15  C25 <0> d   1      27.852   2.668  29.512  0.00  0.00     0.020 C 
ATOM     16  C26 <0> d   1      29.536   1.362  30.736  0.00  0.00     0.002 C 
ATOM     17  C28 <0> d   1      30.444   1.500  29.519  0.00  0.00     0.007 C 
ATOM     18  C29 <0> d   1      31.921   1.631  29.921  0.00  0.00     0.011 C 
ATOM     19  C30 <0> d   1      32.052   2.807  30.879  0.00  0.00    -0.030 C 
ATOM     20  C31 <0> d   1      31.461   4.064  30.240  0.00  0.00     0.016 C 
ENDROOT
BRANCH   1  21
ATOM     21  C6  <0> d   1      34.134   4.137  30.587  0.00  0.00     0.155 C 
ATOM     22  O7  <0> d   1      33.574   5.170  30.305  0.00  0.00    -0.295 OA
BRANCH  21  23
ATOM     23  C5  <0> d   1      35.529   3.875  30.083  0.00  0.00     0.257 C 
BRANCH  23  24
ATOM     24  O4  <0> d   1      36.299   5.105  30.126  0.00  0.00    -0.314 OA
BRANCH  24  25
ATOM     25  C2  <0> d   1      37.222   5.213  31.095  0.00  0.00     0.255 C 
ATOM     26  C1  <0> d   1      38.494   4.409  31.018  0.00  0.00     0.126 C 
ATOM     27  O3  <0> d   1      37.033   5.956  32.029  0.00  0.00    -0.266 OA
ENDBRANCH  24  25
ENDBRANCH  23  24
ENDBRANCH  21  23
ENDBRANCH   1  21
TORSDOF 4
ENDMDL
MODEL 57
REMARK CAVERDOCK RESULT:       1.9      0.000      0.000
REMARK CAVERDOCK CONSTRAINTS:       0.2      0.0      0.0      0.0
REMARK CAVERDOCK TUNNEL: 56      1.9      2.2    57.10
REMARK  4 active torsions:
REMARK  status: ('A' for Active; 'I' for Inactive)
REMARK    1  A    between atoms: C2_2  and  O4_4 
REMARK    2  A    between atoms: O4_4  and  C5_5 
REMARK    3  A    between atoms: C5_5  and  C6_6 
REMARK    4  A    between atoms: C6_6  and  C8_8 
ROOT
ATOM      1  C8  <0> d   1      33.259   3.102  31.486  0.00  0.00     0.066 C 
ATOM      2  C10 <0> d   1      33.081   3.456  32.983  0.00  0.00     0.013 C 
ATOM      3  C11 <0> d   1      31.566   3.313  33.290  0.00  0.00     0.006 C 
ATOM      4  C12 <0> d   1      31.087   2.338  32.208  0.00  0.00    -0.001 C 
ATOM      5  C14 <0> d   1      29.602   2.375  31.896  0.00  0.00    -0.004 C 
ATOM      6  C16 <0> d   1      28.804   1.935  33.126  0.00  0.00     0.010 C 
ATOM      7  C17 <0> d   1      27.309   2.045  32.821  0.00  0.00     0.035 C 
ATOM      8  C18 <0> d   1      27.005   1.236  31.572  0.00  0.00    -0.068 C 
ATOM      9  C19 <0> d   1      25.973   0.393  31.617  0.00  0.00     0.053 C 
ATOM     10  C20 <0> d   1      25.623  -0.403  30.435  0.00  0.00     0.149 C 
ATOM     11  O21 <0> d   1      24.973  -1.423  30.523  0.00  0.00    -0.293 OA
ATOM     12  C22 <0> d   1      26.119   0.117  29.100  0.00  0.00     0.084 C 
ATOM     13  C23 <0> d   1      27.607   0.425  29.253  0.00  0.00     0.022 C 
ATOM     14  C24 <0> d   1      27.863   1.432  30.360  0.00  0.00    -0.016 C 
ATOM     15  C25 <0> d   1      27.584   2.829  29.804  0.00  0.00     0.020 C 
ATOM     16  C26 <0> d   1      29.347   1.396  30.741  0.00  0.00     0.002 C 
ATOM     17  C28 <0> d   1      30.186   1.723  29.510  0.00  0.00     0.007 C 
ATOM     18  C29 <0> d   1      31.681   1.823  29.850  0.00  0.00     0.011 C 
ATOM     19  C30 <0> d   1      31.850   2.854  30.958  0.00  0.00    -0.030 C 
ATOM     20  C31 <0> d   1      31.211   4.178  30.535  0.00  0.00     0.016 C 
ENDROOT
BRANCH   1  21
ATOM     21  C6  <0> d   1      33.898   4.252  30.750  0.00  0.00     0.155 C 
ATOM     22  O7  <0> d   1      33.434   5.364  30.848  0.00  0.00    -0.295 OA
BRANCH  21  23
ATOM     23  C5  <0> d   1      35.114   4.016  29.893  0.00  0.00     0.257 C 
BRANCH  23  24
ATOM     24  O4  <0> d   1      36.266   3.775  30.742  0.00  0.00    -0.314 OA
BRANCH  24  25
ATOM     25  C2  <0> d   1      37.123   4.794  30.913  0.00  0.00     0.255 C 
ATOM     26  C1  <0> d   1      38.600   4.525  31.042  0.00  0.00     0.126 C 
ATOM     27  O3  <0> d   1      36.709   5.929  30.964  0.00  0.00    -0.266 OA
ENDBRANCH  24  25
ENDBRANCH  23  24
ENDBRANCH  21  23
ENDBRANCH   1  21
TORSDOF 4
ENDMDL
MODEL 58
REMARK CAVERDOCK RESULT:       1.8      0.000      0.000
REMARK CAVERDOCK CONSTRAINTS:       0.1      0.0      0.0      0.0
REMARK CAVERDOCK TUNNEL: 57      1.8      2.3     58.8
REMARK  4 active torsions:
REMARK  status: ('A' for Active; 'I' for Inactive)
REMARK    1  A    between atoms: C2_2  and  O4_4 
REMARK    2  A    between atoms: O4_4  and  C5_5 
REMARK    3  A    between atoms: C5_5  and  C6_6 
REMARK    4  A    between atoms: C6_6  and  C8_8 
ROOT
ATOM      1  C8  <0> d   1      33.091   2.920  31.502  0.00  0.00     0.066 C 
ATOM      2  C10 <0> d   1      32.796   3.465  32.921  0.00  0.00     0.013 C 
ATOM      3  C11 <0> d   1      31.260   3.357  33.122  0.00  0.00     0.006 C 
ATOM      4  C12 <0> d   1      30.864   2.246  32.143  0.00  0.00    -0.001 C 
ATOM      5  C14 <0> d   1      29.409   2.235  31.711  0.00  0.00    -0.004 C 
ATOM      6  C16 <0> d   1      28.512   1.956  32.920  0.00  0.00     0.010 C 
ATOM      7  C17 <0> d   1      27.048   2.018  32.484  0.00  0.00     0.035 C 
ATOM      8  C18 <0> d   1      26.839   1.051  31.333  0.00  0.00    -0.068 C 
ATOM      9  C19 <0> d   1      25.803   0.217  31.404  0.00  0.00     0.053 C 
ATOM     10  C20 <0> d   1      25.543  -0.729  30.313  0.00  0.00     0.149 C 
ATOM     11  O21 <0> d   1      24.882  -1.732  30.481  0.00  0.00    -0.293 OA
ATOM     12  C22 <0> d   1      26.146  -0.386  28.964  0.00  0.00     0.084 C 
ATOM     13  C23 <0> d   1      27.619  -0.053  29.194  0.00  0.00     0.022 C 
ATOM     14  C24 <0> d   1      27.792   1.091  30.178  0.00  0.00    -0.016 C 
ATOM     15  C25 <0> d   1      27.567   2.402  29.423  0.00  0.00     0.020 C 
ATOM     16  C26 <0> d   1      29.241   1.112  30.677  0.00  0.00     0.002 C 
ATOM     17  C28 <0> d   1      30.177   1.279  29.485  0.00  0.00     0.007 C 
ATOM     18  C29 <0> d   1      31.641   1.430  29.927  0.00  0.00     0.011 C 
ATOM     19  C30 <0> d   1      31.728   2.598  30.900  0.00  0.00    -0.030 C 
ATOM     20  C31 <0> d   1      31.131   3.852  30.258  0.00  0.00     0.016 C 
ENDROOT
BRANCH   1  21
ATOM     21  C6  <0> d   1      33.793   3.966  30.676  0.00  0.00     0.155 C 
ATOM     22  O7  <0> d   1      33.244   5.016  30.438  0.00  0.00    -0.295 OA
BRANCH  21  23
ATOM     23  C5  <0> d   1      35.179   3.705  30.146  0.00  0.00     0.257 C 
BRANCH  23  24
ATOM     24  O4  <0> d   1      35.929   4.947  30.117  0.00  0.00    -0.314 OA
BRANCH  24  25
ATOM     25  C2  <0> d   1      36.830   5.139  31.093  0.00  0.00     0.255 C 
ATOM     26  C1  <0> d   1      38.222   4.578  30.956  0.00  0.00     0.126 C 
ATOM     27  O3  <0> d   1      36.525   5.762  32.083  0.00  0.00    -0.266 OA
ENDBRANCH  24  25
ENDBRANCH  23  24
ENDBRANCH  21  23
ENDBRANCH   1  21
TORSDOF 4
ENDMDL
MODEL 59
REMARK CAVERDOCK RESULT:       1.1      0.000      0.000
REMARK CAVERDOCK CONSTRAINTS:       0.0      0.0      0.0      0.0
REMARK CAVERDOCK TUNNEL: 58      1.1      2.4     59.4
REMARK  4 active torsions:
REMARK  status: ('A' for Active; 'I' for Inactive)
REMARK    1  A    between atoms: C2_2  and  O4_4 
REMARK    2  A    between atoms: O4_4  and  C5_5 
REMARK    3  A    between atoms: C5_5  and  C6_6 
REMARK    4  A    between atoms: C6_6  and  C8_8 
ROOT
ATOM      1  C8  <0> d   1      32.005   4.317  30.950  0.00  0.00     0.066 C 
ATOM      2  C10 <0> d   1      31.384   4.667  29.576  0.00  0.00     0.013 C 
ATOM      3  C11 <0> d   1      30.137   3.756  29.414  0.00  0.00     0.006 C 
ATOM      4  C12 <0> d   1      29.766   3.421  30.863  0.00  0.00    -0.001 C 
ATOM      5  C14 <0> d   1      28.933   2.167  31.058  0.00  0.00    -0.004 C 
ATOM      6  C16 <0> d   1      27.566   2.345  30.392  0.00  0.00     0.010 C 
ATOM      7  C17 <0> d   1      26.765   1.050  30.535  0.00  0.00     0.035 C 
ATOM      8  C18 <0> d   1      26.685   0.686  32.007  0.00  0.00    -0.068 C 
ATOM      9  C19 <0> d   1      25.489   0.372  32.503  0.00  0.00     0.053 C 
ATOM     10  C20 <0> d   1      25.354  -0.004  33.915  0.00  0.00     0.149 C 
ATOM     11  O21 <0> d   1      24.293   0.074  34.497  0.00  0.00    -0.293 OA
ATOM     12  C22 <0> d   1      26.612  -0.492  34.607  0.00  0.00     0.084 C 
ATOM     13  C23 <0> d   1      27.718   0.518  34.310  0.00  0.00     0.022 C 
ATOM     14  C24 <0> d   1      27.944   0.684  32.818  0.00  0.00    -0.016 C 
ATOM     15  C25 <0> d   1      28.815  -0.479  32.338  0.00  0.00     0.020 C 
ATOM     16  C26 <0> d   1      28.746   1.967  32.569  0.00  0.00     0.002 C 
ATOM     17  C28 <0> d   1      30.076   1.876  33.310  0.00  0.00     0.007 C 
ATOM     18  C29 <0> d   1      30.981   3.079  33.004  0.00  0.00     0.011 C 
ATOM     19  C30 <0> d   1      31.163   3.169  31.495  0.00  0.00    -0.030 C 
ATOM     20  C31 <0> d   1      31.685   1.836  30.957  0.00  0.00     0.016 C 
ENDROOT
BRANCH   1  21
ATOM     21  C6  <0> d   1      33.437   3.878  30.779  0.00  0.00     0.155 C 
ATOM     22  O7  <0> d   1      33.708   2.992  30.004  0.00  0.00    -0.295 OA
BRANCH  21  23
ATOM     23  C5  <0> d   1      34.530   4.544  31.574  0.00  0.00     0.257 C 
BRANCH  23  24
ATOM     24  O4  <0> d   1      35.677   4.781  30.717  0.00  0.00    -0.314 OA
BRANCH  24  25
ATOM     25  C2  <0> d   1      36.782   5.276  31.299  0.00  0.00     0.255 C 
ATOM     26  C1  <0> d   1      38.120   4.631  31.046  0.00  0.00     0.126 C 
ATOM     27  O3  <0> d   1      36.702   6.238  32.025  0.00  0.00    -0.266 OA
ENDBRANCH  24  25
ENDBRANCH  23  24
ENDBRANCH  21  23
ENDBRANCH   1  21
TORSDOF 4
ENDMDL
MODEL 60
REMARK CAVERDOCK RESULT:      -0.1      0.000      0.000
REMARK CAVERDOCK CONSTRAINTS:       0.2      0.0      0.0      0.0
REMARK CAVERDOCK TUNNEL: 59     -0.1      2.4     60.1
REMARK  4 active torsions:
REMARK  status: ('A' for Active; 'I' for Inactive)
REMARK    1  A    between atoms: C2_2  and  O4_4 
REMARK    2  A    between atoms: O4_4  and  C5_5 
REMARK    3  A    between atoms: C5_5  and  C6_6 
REMARK    4  A    between atoms: C6_6  and  C8_8 
ROOT
ATOM      1  C8  <0> d   1      31.833   4.219  30.751  0.00  0.00     0.066 C 
ATOM      2  C10 <0> d   1      31.204   4.548  29.375  0.00  0.00     0.013 C 
ATOM      3  C11 <0> d   1      29.947   3.646  29.241  0.00  0.00     0.006 C 
ATOM      4  C12 <0> d   1      29.585   3.343  30.699  0.00  0.00    -0.001 C 
ATOM      5  C14 <0> d   1      28.742   2.101  30.925  0.00  0.00    -0.004 C 
ATOM      6  C16 <0> d   1      27.371   2.279  30.266  0.00  0.00     0.010 C 
ATOM      7  C17 <0> d   1      26.560   0.995  30.441  0.00  0.00     0.035 C 
ATOM      8  C18 <0> d   1      26.488   0.660  31.920  0.00  0.00    -0.068 C 
ATOM      9  C19 <0> d   1      25.292   0.368  32.431  0.00  0.00     0.053 C 
ATOM     10  C20 <0> d   1      25.165   0.020  33.851  0.00  0.00     0.149 C 
ATOM     11  O21 <0> d   1      24.110   0.120  34.440  0.00  0.00    -0.293 OA
ATOM     12  C22 <0> d   1      26.424  -0.467  34.543  0.00  0.00     0.084 C 
ATOM     13  C23 <0> d   1      27.538   0.527  34.218  0.00  0.00     0.022 C 
ATOM     14  C24 <0> d   1      27.753   0.662  32.721  0.00  0.00    -0.016 C 
ATOM     15  C25 <0> d   1      28.609  -0.519  32.258  0.00  0.00     0.020 C 
ATOM     16  C26 <0> d   1      28.565   1.932  32.441  0.00  0.00     0.002 C 
ATOM     17  C28 <0> d   1      29.900   1.843  33.173  0.00  0.00     0.007 C 
ATOM     18  C29 <0> d   1      30.814   3.032  32.837  0.00  0.00     0.011 C 
ATOM     19  C30 <0> d   1      30.984   3.090  31.326  0.00  0.00    -0.030 C 
ATOM     20  C31 <0> d   1      31.489   1.742  30.809  0.00  0.00     0.016 C 
ENDROOT
BRANCH   1  21
ATOM     21  C6  <0> d   1      33.259   3.764  30.578  0.00  0.00     0.155 C 
ATOM     22  O7  <0> d   1      33.510   2.820  29.866  0.00  0.00    -0.295 OA
BRANCH  21  23
ATOM     23  C5  <0> d   1      34.373   4.484  31.292  0.00  0.00     0.257 C 
BRANCH  23  24
ATOM     24  O4  <0> d   1      35.650   4.082  30.730  0.00  0.00    -0.314 OA
BRANCH  24  25
ATOM     25  C2  <0> d   1      36.734   4.766  31.128  0.00  0.00     0.255 C 
ATOM     26  C1  <0> d   1      38.078   4.472  30.513  0.00  0.00     0.126 C 
ATOM     27  O3  <0> d   1      36.633   5.617  31.979  0.00  0.00    -0.266 OA
ENDBRANCH  24  25
ENDBRANCH  23  24
ENDBRANCH  21  23
ENDBRANCH   1  21
TORSDOF 4
ENDMDL
MODEL 61
REMARK CAVERDOCK RESULT:      -0.6      0.000      0.000
REMARK CAVERDOCK CONSTRAINTS:       0.1      0.0      0.0      0.0
REMARK CAVERDOCK TUNNEL: 60     -0.6      2.5     61.2
REMARK  4 active torsions:
REMARK  status: ('A' for Active; 'I' for Inactive)
REMARK    1  A    between atoms: C2_2  and  O4_4 
REMARK    2  A    between atoms: O4_4  and  C5_5 
REMARK    3  A    between atoms: C5_5  and  C6_6 
REMARK    4  A    between atoms: C6_6  and  C8_8 
ROOT
ATOM      1  C8  <0> d   1      31.718   4.096  30.716  0.00  0.00     0.066 C 
ATOM      2  C10 <0> d   1      31.062   4.437  29.355  0.00  0.00     0.013 C 
ATOM      3  C11 <0> d   1      29.771   3.579  29.263  0.00  0.00     0.006 C 
ATOM      4  C12 <0> d   1      29.440   3.300  30.734  0.00  0.00    -0.001 C 
ATOM      5  C14 <0> d   1      28.560   2.090  30.993  0.00  0.00    -0.004 C 
ATOM      6  C16 <0> d   1      27.178   2.312  30.372  0.00  0.00     0.010 C 
ATOM      7  C17 <0> d   1      26.327   1.059  30.580  0.00  0.00     0.035 C 
ATOM      8  C18 <0> d   1      26.285   0.737  32.063  0.00  0.00    -0.068 C 
ATOM      9  C19 <0> d   1      25.095   0.491  32.610  0.00  0.00     0.053 C 
ATOM     10  C20 <0> d   1      24.996   0.158  34.035  0.00  0.00     0.149 C 
ATOM     11  O21 <0> d   1      23.962   0.299  34.653  0.00  0.00    -0.293 OA
ATOM     12  C22 <0> d   1      26.256  -0.368  34.695  0.00  0.00     0.084 C 
ATOM     13  C23 <0> d   1      27.394   0.583  34.331  0.00  0.00     0.022 C 
ATOM     14  C24 <0> d   1      27.572   0.699  32.828  0.00  0.00    -0.016 C 
ATOM     15  C25 <0> d   1      28.372  -0.514  32.350  0.00  0.00     0.020 C 
ATOM     16  C26 <0> d   1      28.420   1.938  32.515  0.00  0.00     0.002 C 
ATOM     17  C28 <0> d   1      29.771   1.807  33.210  0.00  0.00     0.007 C 
ATOM     18  C29 <0> d   1      30.716   2.960  32.839  0.00  0.00     0.011 C 
ATOM     19  C30 <0> d   1      30.846   3.002  31.323  0.00  0.00    -0.030 C 
ATOM     20  C31 <0> d   1      31.289   1.633  30.804  0.00  0.00     0.016 C 
ENDROOT
BRANCH   1  21
ATOM     21  C6  <0> d   1      33.121   3.589  30.507  0.00  0.00     0.155 C 
ATOM     22  O7  <0> d   1      33.326   2.678  29.740  0.00  0.00    -0.295 OA
BRANCH  21  23
ATOM     23  C5  <0> d   1      34.269   4.217  31.253  0.00  0.00     0.257 C 
BRANCH  23  24
ATOM     24  O4  <0> d   1      35.515   3.913  30.572  0.00  0.00    -0.314 OA
BRANCH  24  25
ATOM     25  C2  <0> d   1      36.401   4.914  30.447  0.00  0.00     0.255 C 
ATOM     26  C1  <0> d   1      37.582   4.995  31.379  0.00  0.00     0.126 C 
ATOM     27  O3  <0> d   1      36.253   5.748  29.586  0.00  0.00    -0.266 OA
ENDBRANCH  24  25
ENDBRANCH  23  24
ENDBRANCH  21  23
ENDBRANCH   1  21
TORSDOF 4
ENDMDL
MODEL 62
REMARK CAVERDOCK RESULT:      -0.8      0.000      0.000
REMARK CAVERDOCK CONSTRAINTS:       0.0      0.0      0.0      0.0
REMARK CAVERDOCK TUNNEL: 61     -0.8      2.5     62.1
REMARK  4 active torsions:
REMARK  status: ('A' for Active; 'I' for Inactive)
REMARK    1  A    between atoms: C2_2  and  O4_4 
REMARK    2  A    between atoms: O4_4  and  C5_5 
REMARK    3  A    between atoms: C5_5  and  C6_6 
REMARK    4  A    between atoms: C6_6  and  C8_8 
ROOT
ATOM      1  C8  <0> d   1      31.626   4.094  30.553  0.00  0.00     0.066 C 
ATOM      2  C10 <0> d   1      30.936   4.413  29.203  0.00  0.00     0.013 C 
ATOM      3  C11 <0> d   1      29.671   3.515  29.135  0.00  0.00     0.006 C 
ATOM      4  C12 <0> d   1      29.374   3.229  30.611  0.00  0.00    -0.001 C 
ATOM      5  C14 <0> d   1      28.537   1.993  30.888  0.00  0.00    -0.004 C 
ATOM      6  C16 <0> d   1      27.138   2.171  30.290  0.00  0.00     0.010 C 
ATOM      7  C17 <0> d   1      26.330   0.892  30.516  0.00  0.00     0.035 C 
ATOM      8  C18 <0> d   1      26.324   0.572  32.000  0.00  0.00    -0.068 C 
ATOM      9  C19 <0> d   1      25.152   0.291  32.568  0.00  0.00     0.053 C 
ATOM     10  C20 <0> d   1      25.088  -0.041  33.995  0.00  0.00     0.149 C 
ATOM     11  O21 <0> d   1      24.061   0.070  34.631  0.00  0.00    -0.293 OA
ATOM     12  C22 <0> d   1      26.374  -0.526  34.634  0.00  0.00     0.084 C 
ATOM     13  C23 <0> d   1      27.477   0.458  34.249  0.00  0.00     0.022 C 
ATOM     14  C24 <0> d   1      27.625   0.577  32.742  0.00  0.00    -0.016 C 
ATOM     15  C25 <0> d   1      28.454  -0.613  32.253  0.00  0.00     0.020 C 
ATOM     16  C26 <0> d   1      28.428   1.840  32.413  0.00  0.00     0.002 C 
ATOM     17  C28 <0> d   1      29.794   1.752  33.085  0.00  0.00     0.007 C 
ATOM     18  C29 <0> d   1      30.697   2.933  32.695  0.00  0.00     0.011 C 
ATOM     19  C30 <0> d   1      30.799   2.975  31.176  0.00  0.00    -0.030 C 
ATOM     20  C31 <0> d   1      31.275   1.620  30.652  0.00  0.00     0.016 C 
ENDROOT
BRANCH   1  21
ATOM     21  C6  <0> d   1      33.041   3.631  30.319  0.00  0.00     0.155 C 
ATOM     22  O7  <0> d   1      33.264   2.747  29.525  0.00  0.00    -0.295 OA
BRANCH  21  23
ATOM     23  C5  <0> d   1      34.177   4.267  31.076  0.00  0.00     0.257 C 
BRANCH  23  24
ATOM     24  O4  <0> d   1      35.316   4.433  30.191  0.00  0.00    -0.314 OA
BRANCH  24  25
ATOM     25  C2  <0> d   1      36.530   4.483  30.762  0.00  0.00     0.255 C 
ATOM     26  C1  <0> d   1      36.915   5.667  31.612  0.00  0.00     0.126 C 
ATOM     27  O3  <0> d   1      37.315   3.580  30.595  0.00  0.00    -0.266 OA
ENDBRANCH  24  25
ENDBRANCH  23  24
ENDBRANCH  21  23
ENDBRANCH   1  21
TORSDOF 4
ENDMDL
MODEL 63
REMARK CAVERDOCK RESULT:      -1.1      0.000      0.000
REMARK CAVERDOCK CONSTRAINTS:       0.1      0.0      0.0      0.0
REMARK CAVERDOCK TUNNEL: 62     -1.1      2.6     63.4
REMARK  4 active torsions:
REMARK  status: ('A' for Active; 'I' for Inactive)
REMARK    1  A    between atoms: C2_2  and  O4_4 
REMARK    2  A    between atoms: O4_4  and  C5_5 
REMARK    3  A    between atoms: C5_5  and  C6_6 
REMARK    4  A    between atoms: C6_6  and  C8_8 
ROOT
ATOM      1  C8  <0> d   1      31.469   3.959  30.716  0.00  0.00     0.066 C 
ATOM      2  C10 <0> d   1      30.787   4.271  29.361  0.00  0.00     0.013 C 
ATOM      3  C11 <0> d   1      29.508   3.393  29.301  0.00  0.00     0.006 C 
ATOM      4  C12 <0> d   1      29.204   3.130  30.781  0.00  0.00    -0.001 C 
ATOM      5  C14 <0> d   1      28.346   1.912  31.071  0.00  0.00    -0.004 C 
ATOM      6  C16 <0> d   1      26.952   2.104  30.468  0.00  0.00     0.010 C 
ATOM      7  C17 <0> d   1      26.123   0.842  30.708  0.00  0.00     0.035 C 
ATOM      8  C18 <0> d   1      26.109   0.541  32.196  0.00  0.00    -0.068 C 
ATOM      9  C19 <0> d   1      24.931   0.286  32.765  0.00  0.00     0.053 C 
ATOM     10  C20 <0> d   1      24.859  -0.027  34.196  0.00  0.00     0.149 C 
ATOM     11  O21 <0> d   1      23.833   0.107  34.828  0.00  0.00    -0.293 OA
ATOM     12  C22 <0> d   1      26.136  -0.526  34.844  0.00  0.00     0.084 C 
ATOM     13  C23 <0> d   1      27.255   0.436  34.448  0.00  0.00     0.022 C 
ATOM     14  C24 <0> d   1      27.408   0.534  32.941  0.00  0.00    -0.016 C 
ATOM     15  C25 <0> d   1      28.219  -0.675  32.468  0.00  0.00     0.020 C 
ATOM     16  C26 <0> d   1      28.232   1.780  32.597  0.00  0.00     0.002 C 
ATOM     17  C28 <0> d   1      29.595   1.678  33.273  0.00  0.00     0.007 C 
ATOM     18  C29 <0> d   1      30.518   2.840  32.871  0.00  0.00     0.011 C 
ATOM     19  C30 <0> d   1      30.623   2.861  31.352  0.00  0.00    -0.030 C 
ATOM     20  C31 <0> d   1      31.078   1.491  30.845  0.00  0.00     0.016 C 
ENDROOT
BRANCH   1  21
ATOM     21  C6  <0> d   1      32.877   3.469  30.491  0.00  0.00     0.155 C 
ATOM     22  O7  <0> d   1      33.113   2.704  29.587  0.00  0.00    -0.295 OA
BRANCH  21  23
ATOM     23  C5  <0> d   1      33.990   3.934  31.394  0.00  0.00     0.257 C 
BRANCH  23  24
ATOM     24  O4  <0> d   1      34.908   4.769  30.642  0.00  0.00    -0.314 OA
BRANCH  24  25
ATOM     25  C2  <0> d   1      36.214   4.465  30.721  0.00  0.00     0.255 C 
ATOM     26  C1  <0> d   1      37.192   5.479  31.255  0.00  0.00     0.126 C 
ATOM     27  O3  <0> d   1      36.604   3.379  30.364  0.00  0.00    -0.266 OA
ENDBRANCH  24  25
ENDBRANCH  23  24
ENDBRANCH  21  23
ENDBRANCH   1  21
TORSDOF 4
ENDMDL
MODEL 64
REMARK CAVERDOCK RESULT:      -1.5      0.000      0.000
REMARK CAVERDOCK CONSTRAINTS:       0.0      0.0      0.0      0.0
REMARK CAVERDOCK TUNNEL: 63     -1.5      2.6     64.2
REMARK  4 active torsions:
REMARK  status: ('A' for Active; 'I' for Inactive)
REMARK    1  A    between atoms: C2_2  and  O4_4 
REMARK    2  A    between atoms: O4_4  and  C5_5 
REMARK    3  A    between atoms: C5_5  and  C6_6 
REMARK    4  A    between atoms: C6_6  and  C8_8 
ROOT
ATOM      1  C8  <0> d   1      31.307   3.974  30.497  0.00  0.00     0.066 C 
ATOM      2  C10 <0> d   1      30.630   4.207  29.124  0.00  0.00     0.013 C 
ATOM      3  C11 <0> d   1      29.356   3.320  29.106  0.00  0.00     0.006 C 
ATOM      4  C12 <0> d   1      29.045   3.137  30.596  0.00  0.00    -0.001 C 
ATOM      5  C14 <0> d   1      28.192   1.931  30.949  0.00  0.00    -0.004 C 
ATOM      6  C16 <0> d   1      26.800   2.083  30.329  0.00  0.00     0.010 C 
ATOM      7  C17 <0> d   1      25.977   0.831  30.633  0.00  0.00     0.035 C 
ATOM      8  C18 <0> d   1      25.956   0.612  32.135  0.00  0.00    -0.068 C 
ATOM      9  C19 <0> d   1      24.777   0.381  32.711  0.00  0.00     0.053 C 
ATOM     10  C20 <0> d   1      24.700   0.147  34.157  0.00  0.00     0.149 C 
ATOM     11  O21 <0> d   1      23.669   0.310  34.776  0.00  0.00    -0.293 OA
ATOM     12  C22 <0> d   1      25.976  -0.309  34.838  0.00  0.00     0.084 C 
ATOM     13  C23 <0> d   1      27.092   0.637  34.396  0.00  0.00     0.022 C 
ATOM     14  C24 <0> d   1      27.252   0.652  32.886  0.00  0.00    -0.016 C 
ATOM     15  C25 <0> d   1      28.071  -0.576  32.484  0.00  0.00     0.020 C 
ATOM     16  C26 <0> d   1      28.071   1.882  32.479  0.00  0.00     0.002 C 
ATOM     17  C28 <0> d   1      29.431   1.826  33.166  0.00  0.00     0.007 C 
ATOM     18  C29 <0> d   1      30.350   2.968  32.705  0.00  0.00     0.011 C 
ATOM     19  C30 <0> d   1      30.463   2.908  31.188  0.00  0.00    -0.030 C 
ATOM     20  C31 <0> d   1      30.928   1.515  30.759  0.00  0.00     0.016 C 
ENDROOT
BRANCH   1  21
ATOM     21  C6  <0> d   1      32.718   3.480  30.307  0.00  0.00     0.155 C 
ATOM     22  O7  <0> d   1      32.941   2.568  29.547  0.00  0.00    -0.295 OA
BRANCH  21  23
ATOM     23  C5  <0> d   1      33.850   4.124  31.063  0.00  0.00     0.257 C 
BRANCH  23  24
ATOM     24  O4  <0> d   1      34.911   4.479  30.139  0.00  0.00    -0.314 OA
BRANCH  24  25
ATOM     25  C2  <0> d   1      36.160   4.117  30.475  0.00  0.00     0.255 C 
ATOM     26  C1  <0> d   1      37.082   5.111  31.131  0.00  0.00     0.126 C 
ATOM     27  O3  <0> d   1      36.544   2.993  30.250  0.00  0.00    -0.266 OA
ENDBRANCH  24  25
ENDBRANCH  23  24
ENDBRANCH  21  23
ENDBRANCH   1  21
TORSDOF 4
ENDMDL
MODEL 65
REMARK CAVERDOCK RESULT:      -1.4      0.000      0.000
REMARK CAVERDOCK CONSTRAINTS:       0.5      0.0      0.0      0.0
REMARK CAVERDOCK TUNNEL: 64     -1.4      2.7     65.2
REMARK  4 active torsions:
REMARK  status: ('A' for Active; 'I' for Inactive)
REMARK    1  A    between atoms: C2_2  and  O4_4 
REMARK    2  A    between atoms: O4_4  and  C5_5 
REMARK    3  A    between atoms: C5_5  and  C6_6 
REMARK    4  A    between atoms: C6_6  and  C8_8 
ROOT
ATOM      1  C8  <0> d   1      31.012   4.025  30.458  0.00  0.00     0.066 C 
ATOM      2  C10 <0> d   1      30.358   4.142  29.059  0.00  0.00     0.013 C 
ATOM      3  C11 <0> d   1      29.121   3.204  29.073  0.00  0.00     0.006 C 
ATOM      4  C12 <0> d   1      28.784   3.103  30.565  0.00  0.00    -0.001 C 
ATOM      5  C14 <0> d   1      27.972   1.889  30.978  0.00  0.00    -0.004 C 
ATOM      6  C16 <0> d   1      26.590   1.943  30.322  0.00  0.00     0.010 C 
ATOM      7  C17 <0> d   1      25.810   0.680  30.689  0.00  0.00     0.035 C 
ATOM      8  C18 <0> d   1      25.764   0.556  32.201  0.00  0.00    -0.068 C 
ATOM      9  C19 <0> d   1      24.582   0.315  32.768  0.00  0.00     0.053 C 
ATOM     10  C20 <0> d   1      24.481   0.169  34.224  0.00  0.00     0.149 C 
ATOM     11  O21 <0> d   1      23.431   0.329  34.810  0.00  0.00    -0.293 OA
ATOM     12  C22 <0> d   1      25.759  -0.188  34.958  0.00  0.00     0.084 C 
ATOM     13  C23 <0> d   1      26.846   0.772  34.478  0.00  0.00     0.022 C 
ATOM     14  C24 <0> d   1      27.039   0.698  32.974  0.00  0.00    -0.016 C 
ATOM     15  C25 <0> d   1      27.916  -0.518  32.669  0.00  0.00     0.020 C 
ATOM     16  C26 <0> d   1      27.818   1.932  32.505  0.00  0.00     0.002 C 
ATOM     17  C28 <0> d   1      29.164   1.976  33.222  0.00  0.00     0.007 C 
ATOM     18  C29 <0> d   1      30.046   3.124  32.707  0.00  0.00     0.011 C 
ATOM     19  C30 <0> d   1      30.196   2.971  31.199  0.00  0.00    -0.030 C 
ATOM     20  C31 <0> d   1      30.726   1.574  30.871  0.00  0.00     0.016 C 
ENDROOT
BRANCH   1  21
ATOM     21  C6  <0> d   1      32.446   3.579  30.329  0.00  0.00     0.155 C 
ATOM     22  O7  <0> d   1      32.815   3.016  29.325  0.00  0.00    -0.295 OA
BRANCH  21  23
ATOM     23  C5  <0> d   1      33.419   3.834  31.450  0.00  0.00     0.257 C 
BRANCH  23  24
ATOM     24  O4  <0> d   1      34.431   4.776  31.009  0.00  0.00    -0.314 OA
BRANCH  24  25
ATOM     25  C2  <0> d   1      35.657   4.286  30.764  0.00  0.00     0.255 C 
ATOM     26  C1  <0> d   1      36.872   5.147  30.990  0.00  0.00     0.126 C 
ATOM     27  O3  <0> d   1      35.784   3.154  30.361  0.00  0.00    -0.266 OA
ENDBRANCH  24  25
ENDBRANCH  23  24
ENDBRANCH  21  23
ENDBRANCH   1  21
TORSDOF 4
ENDMDL
MODEL 66
REMARK CAVERDOCK RESULT:      -2.0      0.000      0.000
REMARK CAVERDOCK CONSTRAINTS:       0.0      0.0      0.0      0.0
REMARK CAVERDOCK TUNNEL: 65     -2.0      2.6     66.1
REMARK  4 active torsions:
REMARK  status: ('A' for Active; 'I' for Inactive)
REMARK    1  A    between atoms: C2_2  and  O4_4 
REMARK    2  A    between atoms: O4_4  and  C5_5 
REMARK    3  A    between atoms: C5_5  and  C6_6 
REMARK    4  A    between atoms: C6_6  and  C8_8 
ROOT
ATOM      1  C8  <0> d   1      30.898   3.975  30.442  0.00  0.00     0.066 C 
ATOM      2  C10 <0> d   1      30.261   4.150  29.041  0.00  0.00     0.013 C 
ATOM      3  C11 <0> d   1      29.278   2.963  28.855  0.00  0.00     0.006 C 
ATOM      4  C12 <0> d   1      28.946   2.563  30.297  0.00  0.00    -0.001 C 
ATOM      5  C14 <0> d   1      28.434   1.147  30.488  0.00  0.00    -0.004 C 
ATOM      6  C16 <0> d   1      27.089   0.982  29.774  0.00  0.00     0.010 C 
ATOM      7  C17 <0> d   1      26.620  -0.467  29.915  0.00  0.00     0.035 C 
ATOM      8  C18 <0> d   1      26.576  -0.825  31.389  0.00  0.00    -0.068 C 
ATOM      9  C19 <0> d   1      25.474  -1.413  31.851  0.00  0.00     0.053 C 
ATOM     10  C20 <0> d   1      25.382  -1.796  33.264  0.00  0.00     0.149 C 
ATOM     11  O21 <0> d   1      24.313  -1.972  33.810  0.00  0.00    -0.293 OA
ATOM     12  C22 <0> d   1      26.694  -1.959  34.007  0.00  0.00     0.084 C 
ATOM     13  C23 <0> d   1      27.534  -0.714  33.728  0.00  0.00     0.022 C 
ATOM     14  C24 <0> d   1      27.768  -0.514  32.242  0.00  0.00    -0.016 C 
ATOM     15  C25 <0> d   1      28.911  -1.437  31.813  0.00  0.00     0.020 C 
ATOM     16  C26 <0> d   1      28.245   0.922  31.996  0.00  0.00     0.002 C 
ATOM     17  C28 <0> d   1      29.529   1.164  32.782  0.00  0.00     0.007 C 
ATOM     18  C29 <0> d   1      30.128   2.547  32.484  0.00  0.00     0.011 C 
ATOM     19  C30 <0> d   1      30.338   2.663  30.981  0.00  0.00    -0.030 C 
ATOM     20  C31 <0> d   1      31.186   1.490  30.485  0.00  0.00     0.016 C 
ENDROOT
BRANCH   1  21
ATOM     21  C6  <0> d   1      32.398   3.894  30.327  0.00  0.00     0.155 C 
ATOM     22  O7  <0> d   1      32.908   3.007  29.684  0.00  0.00    -0.295 OA
BRANCH  21  23
ATOM     23  C5  <0> d   1      33.263   4.919  31.014  0.00  0.00     0.257 C 
BRANCH  23  24
ATOM     24  O4  <0> d   1      34.423   4.265  31.593  0.00  0.00    -0.314 OA
BRANCH  24  25
ATOM     25  C2  <0> d   1      35.603   4.463  30.984  0.00  0.00     0.255 C 
ATOM     26  C1  <0> d   1      36.556   5.505  31.509  0.00  0.00     0.126 C 
ATOM     27  O3  <0> d   1      35.900   3.805  30.015  0.00  0.00    -0.266 OA
ENDBRANCH  24  25
ENDBRANCH  23  24
ENDBRANCH  21  23
ENDBRANCH   1  21
TORSDOF 4
ENDMDL
MODEL 67
REMARK CAVERDOCK RESULT:      -2.7      0.000      0.000
REMARK CAVERDOCK CONSTRAINTS:       0.2      0.0      0.0      0.0
REMARK CAVERDOCK TUNNEL: 66     -2.7      2.7     67.3
REMARK  4 active torsions:
REMARK  status: ('A' for Active; 'I' for Inactive)
REMARK    1  A    between atoms: C2_2  and  O4_4 
REMARK    2  A    between atoms: O4_4  and  C5_5 
REMARK    3  A    between atoms: C5_5  and  C6_6 
REMARK    4  A    between atoms: C6_6  and  C8_8 
ROOT
ATOM      1  C8  <0> d   1      30.497   4.105  30.611  0.00  0.00     0.066 C 
ATOM      2  C10 <0> d   1      30.018   4.145  29.139  0.00  0.00     0.013 C 
ATOM      3  C11 <0> d   1      29.229   2.829  28.899  0.00  0.00     0.006 C 
ATOM      4  C12 <0> d   1      28.780   2.437  30.311  0.00  0.00    -0.001 C 
ATOM      5  C14 <0> d   1      28.438   0.971  30.511  0.00  0.00    -0.004 C 
ATOM      6  C16 <0> d   1      27.224   0.601  29.655  0.00  0.00     0.010 C 
ATOM      7  C17 <0> d   1      26.935  -0.893  29.812  0.00  0.00     0.035 C 
ATOM      8  C18 <0> d   1      26.760  -1.204  31.287  0.00  0.00    -0.068 C 
ATOM      9  C19 <0> d   1      25.696  -1.921  31.646  0.00  0.00     0.053 C 
ATOM     10  C20 <0> d   1      25.484  -2.266  33.057  0.00  0.00     0.149 C 
ATOM     11  O21 <0> d   1      24.389  -2.567  33.483  0.00  0.00    -0.293 OA
ATOM     12  C22 <0> d   1      26.706  -2.224  33.953  0.00  0.00     0.084 C 
ATOM     13  C23 <0> d   1      27.404  -0.886  33.713  0.00  0.00     0.022 C 
ATOM     14  C24 <0> d   1      27.788  -0.705  32.255  0.00  0.00    -0.016 C 
ATOM     15  C25 <0> d   1      29.086  -1.478  32.008  0.00  0.00     0.020 C 
ATOM     16  C26 <0> d   1      28.099   0.773  31.996  0.00  0.00     0.002 C 
ATOM     17  C28 <0> d   1      29.235   1.213  32.913  0.00  0.00     0.007 C 
ATOM     18  C29 <0> d   1      29.679   2.655  32.618  0.00  0.00     0.011 C 
ATOM     19  C30 <0> d   1      30.053   2.748  31.145  0.00  0.00    -0.030 C 
ATOM     20  C31 <0> d   1      31.101   1.686  30.810  0.00  0.00     0.016 C 
ENDROOT
BRANCH   1  21
ATOM     21  C6  <0> d   1      31.998   4.225  30.675  0.00  0.00     0.155 C 
ATOM     22  O7  <0> d   1      32.506   5.127  31.299  0.00  0.00    -0.295 OA
BRANCH  21  23
ATOM     23  C5  <0> d   1      32.866   3.222  29.962  0.00  0.00     0.257 C 
BRANCH  23  24
ATOM     24  O4  <0> d   1      34.058   2.966  30.748  0.00  0.00    -0.314 OA
BRANCH  24  25
ATOM     25  C2  <0> d   1      35.219   3.441  30.270  0.00  0.00     0.255 C 
ATOM     26  C1  <0> d   1      35.838   4.671  30.879  0.00  0.00     0.126 C 
ATOM     27  O3  <0> d   1      35.768   2.881  29.350  0.00  0.00    -0.266 OA
ENDBRANCH  24  25
ENDBRANCH  23  24
ENDBRANCH  21  23
ENDBRANCH   1  21
TORSDOF 4
ENDMDL
MODEL 68
REMARK CAVERDOCK RESULT:      -3.4      0.000      0.000
REMARK CAVERDOCK CONSTRAINTS:       0.0      0.0      0.0      0.0
REMARK CAVERDOCK TUNNEL: 67     -3.4      2.7     68.2
REMARK  4 active torsions:
REMARK  status: ('A' for Active; 'I' for Inactive)
REMARK    1  A    between atoms: C2_2  and  O4_4 
REMARK    2  A    between atoms: O4_4  and  C5_5 
REMARK    3  A    between atoms: C5_5  and  C6_6 
REMARK    4  A    between atoms: C6_6  and  C8_8 
ROOT
ATOM      1  C8  <0> d   1      30.378   4.095  30.572  0.00  0.00     0.066 C 
ATOM      2  C10 <0> d   1      29.830   4.188  29.127  0.00  0.00     0.013 C 
ATOM      3  C11 <0> d   1      29.020   2.887  28.880  0.00  0.00     0.006 C 
ATOM      4  C12 <0> d   1      28.634   2.450  30.297  0.00  0.00    -0.001 C 
ATOM      5  C14 <0> d   1      28.290   0.980  30.464  0.00  0.00    -0.004 C 
ATOM      6  C16 <0> d   1      27.034   0.648  29.653  0.00  0.00     0.010 C 
ATOM      7  C17 <0> d   1      26.740  -0.848  29.773  0.00  0.00     0.035 C 
ATOM      8  C18 <0> d   1      26.631  -1.208  31.244  0.00  0.00    -0.068 C 
ATOM      9  C19 <0> d   1      25.579  -1.930  31.629  0.00  0.00     0.053 C 
ATOM     10  C20 <0> d   1      25.431  -2.321  33.035  0.00  0.00     0.149 C 
ATOM     11  O21 <0> d   1      24.354  -2.628  33.502  0.00  0.00    -0.293 OA
ATOM     12  C22 <0> d   1      26.694  -2.318  33.874  0.00  0.00     0.084 C 
ATOM     13  C23 <0> d   1      27.391  -0.978  33.646  0.00  0.00     0.022 C 
ATOM     14  C24 <0> d   1      27.708  -0.750  32.179  0.00  0.00    -0.016 C 
ATOM     15  C25 <0> d   1      28.986  -1.522  31.845  0.00  0.00     0.020 C 
ATOM     16  C26 <0> d   1      28.019   0.735  31.955  0.00  0.00     0.002 C 
ATOM     17  C28 <0> d   1      29.200   1.135  32.832  0.00  0.00     0.007 C 
ATOM     18  C29 <0> d   1      29.642   2.583  32.566  0.00  0.00     0.011 C 
ATOM     19  C30 <0> d   1      29.947   2.723  31.081  0.00  0.00    -0.030 C 
ATOM     20  C31 <0> d   1      30.970   1.666  30.660  0.00  0.00     0.016 C 
ENDROOT
BRANCH   1  21
ATOM     21  C6  <0> d   1      31.881   4.202  30.569  0.00  0.00     0.155 C 
ATOM     22  O7  <0> d   1      32.415   5.213  30.962  0.00  0.00    -0.295 OA
BRANCH  21  23
ATOM     23  C5  <0> d   1      32.718   3.051  30.077  0.00  0.00     0.257 C 
BRANCH  23  24
ATOM     24  O4  <0> d   1      33.945   2.979  30.849  0.00  0.00    -0.314 OA
BRANCH  24  25
ATOM     25  C2  <0> d   1      35.089   3.267  30.207  0.00  0.00     0.255 C 
ATOM     26  C1  <0> d   1      35.764   4.595  30.430  0.00  0.00     0.126 C 
ATOM     27  O3  <0> d   1      35.576   2.461  29.449  0.00  0.00    -0.266 OA
ENDBRANCH  24  25
ENDBRANCH  23  24
ENDBRANCH  21  23
ENDBRANCH   1  21
TORSDOF 4
ENDMDL
MODEL 69
REMARK CAVERDOCK RESULT:      -3.2      0.000      0.000
REMARK CAVERDOCK CONSTRAINTS:       0.1      0.0      0.0      0.0
REMARK CAVERDOCK TUNNEL: 68     -3.2      2.8     69.4
REMARK  4 active torsions:
REMARK  status: ('A' for Active; 'I' for Inactive)
REMARK    1  A    between atoms: C2_2  and  O4_4 
REMARK    2  A    between atoms: O4_4  and  C5_5 
REMARK    3  A    between atoms: C5_5  and  C6_6 
REMARK    4  A    between atoms: C6_6  and  C8_8 
ROOT
ATOM      1  C8  <0> d   1      30.321   3.920  30.470  0.00  0.00     0.066 C 
ATOM      2  C10 <0> d   1      29.693   4.026  29.059  0.00  0.00     0.013 C 
ATOM      3  C11 <0> d   1      28.866   2.729  28.849  0.00  0.00     0.006 C 
ATOM      4  C12 <0> d   1      28.560   2.281  30.282  0.00  0.00    -0.001 C 
ATOM      5  C14 <0> d   1      28.221   0.812  30.457  0.00  0.00    -0.004 C 
ATOM      6  C16 <0> d   1      26.920   0.489  29.717  0.00  0.00     0.010 C 
ATOM      7  C17 <0> d   1      26.629  -1.007  29.842  0.00  0.00     0.035 C 
ATOM      8  C18 <0> d   1      26.603  -1.379  31.314  0.00  0.00    -0.068 C 
ATOM      9  C19 <0> d   1      25.573  -2.100  31.753  0.00  0.00     0.053 C 
ATOM     10  C20 <0> d   1      25.503  -2.502  33.162  0.00  0.00     0.149 C 
ATOM     11  O21 <0> d   1      24.454  -2.811  33.687  0.00  0.00    -0.293 OA
ATOM     12  C22 <0> d   1      26.812  -2.509  33.928  0.00  0.00     0.084 C 
ATOM     13  C23 <0> d   1      27.499  -1.169  33.671  0.00  0.00     0.022 C 
ATOM     14  C24 <0> d   1      27.733  -0.930  32.190  0.00  0.00    -0.016 C 
ATOM     15  C25 <0> d   1      28.987  -1.703  31.778  0.00  0.00     0.020 C 
ATOM     16  C26 <0> d   1      28.035   0.555  31.960  0.00  0.00     0.002 C 
ATOM     17  C28 <0> d   1      29.266   0.946  32.771  0.00  0.00     0.007 C 
ATOM     18  C29 <0> d   1      29.696   2.394  32.491  0.00  0.00     0.011 C 
ATOM     19  C30 <0> d   1      29.916   2.545  30.992  0.00  0.00    -0.030 C 
ATOM     20  C31 <0> d   1      30.910   1.489  30.506  0.00  0.00     0.016 C 
ENDROOT
BRANCH   1  21
ATOM     21  C6  <0> d   1      31.822   4.024  30.382  0.00  0.00     0.155 C 
ATOM     22  O7  <0> d   1      32.396   3.656  29.384  0.00  0.00    -0.295 OA
BRANCH  21  23
ATOM     23  C5  <0> d   1      32.608   4.586  31.538  0.00  0.00     0.257 C 
BRANCH  23  24
ATOM     24  O4  <0> d   1      33.793   3.776  31.759  0.00  0.00    -0.314 OA
BRANCH  24  25
ATOM     25  C2  <0> d   1      34.861   4.035  30.987  0.00  0.00     0.255 C 
ATOM     26  C1  <0> d   1      35.262   3.065  29.906  0.00  0.00     0.126 C 
ATOM     27  O3  <0> d   1      35.500   5.045  31.160  0.00  0.00    -0.266 OA
ENDBRANCH  24  25
ENDBRANCH  23  24
ENDBRANCH  21  23
ENDBRANCH   1  21
TORSDOF 4
ENDMDL
MODEL 70
REMARK CAVERDOCK RESULT:      -4.0      0.000      0.000
REMARK CAVERDOCK CONSTRAINTS:       0.3      0.0      0.0      0.0
REMARK CAVERDOCK TUNNEL: 69     -4.0      2.8     70.6
REMARK  4 active torsions:
REMARK  status: ('A' for Active; 'I' for Inactive)
REMARK    1  A    between atoms: C2_2  and  O4_4 
REMARK    2  A    between atoms: O4_4  and  C5_5 
REMARK    3  A    between atoms: C5_5  and  C6_6 
REMARK    4  A    between atoms: C6_6  and  C8_8 
ROOT
ATOM      1  C8  <0> d   1      30.035   3.987  30.460  0.00  0.00     0.066 C 
ATOM      2  C10 <0> d   1      29.502   3.976  29.006  0.00  0.00     0.013 C 
ATOM      3  C11 <0> d   1      28.764   2.622  28.820  0.00  0.00     0.006 C 
ATOM      4  C12 <0> d   1      28.382   2.241  30.255  0.00  0.00    -0.001 C 
ATOM      5  C14 <0> d   1      28.112   0.766  30.495  0.00  0.00    -0.004 C 
ATOM      6  C16 <0> d   1      26.886   0.327  29.690  0.00  0.00     0.010 C 
ATOM      7  C17 <0> d   1      26.668  -1.174  29.887  0.00  0.00     0.035 C 
ATOM      8  C18 <0> d   1      26.559  -1.462  31.373  0.00  0.00    -0.068 C 
ATOM      9  C19 <0> d   1      25.540  -2.217  31.785  0.00  0.00     0.053 C 
ATOM     10  C20 <0> d   1      25.393  -2.540  33.208  0.00  0.00     0.149 C 
ATOM     11  O21 <0> d   1      24.328  -2.879  33.679  0.00  0.00    -0.293 OA
ATOM     12  C22 <0> d   1      26.643  -2.427  34.059  0.00  0.00     0.084 C 
ATOM     13  C23 <0> d   1      27.273  -1.066  33.768  0.00  0.00     0.022 C 
ATOM     14  C24 <0> d   1      27.597  -0.899  32.294  0.00  0.00    -0.016 C 
ATOM     15  C25 <0> d   1      28.918  -1.621  32.016  0.00  0.00     0.020 C 
ATOM     16  C26 <0> d   1      27.834   0.585  31.995  0.00  0.00     0.002 C 
ATOM     17  C28 <0> d   1      28.982   1.093  32.861  0.00  0.00     0.007 C 
ATOM     18  C29 <0> d   1      29.351   2.546  32.523  0.00  0.00     0.011 C 
ATOM     19  C30 <0> d   1      29.669   2.623  31.036  0.00  0.00    -0.030 C 
ATOM     20  C31 <0> d   1      30.750   1.600  30.684  0.00  0.00     0.016 C 
ENDROOT
BRANCH   1  21
ATOM     21  C6  <0> d   1      31.530   4.173  30.468  0.00  0.00     0.155 C 
ATOM     22  O7  <0> d   1      32.064   4.812  29.592  0.00  0.00    -0.295 OA
BRANCH  21  23
ATOM     23  C5  <0> d   1      32.360   3.562  31.566  0.00  0.00     0.257 C 
BRANCH  23  24
ATOM     24  O4  <0> d   1      33.674   3.222  31.050  0.00  0.00    -0.314 OA
BRANCH  24  25
ATOM     25  C2  <0> d   1      34.619   4.173  31.113  0.00  0.00     0.255 C 
ATOM     26  C1  <0> d   1      35.858   4.062  30.263  0.00  0.00     0.126 C 
ATOM     27  O3  <0> d   1      34.476   5.119  31.851  0.00  0.00    -0.266 OA
ENDBRANCH  24  25
ENDBRANCH  23  24
ENDBRANCH  21  23
ENDBRANCH   1  21
TORSDOF 4
ENDMDL
MODEL 71
REMARK CAVERDOCK RESULT:      -4.1      0.000      0.000
REMARK CAVERDOCK CONSTRAINTS:       0.2      0.0      0.0      0.0
REMARK CAVERDOCK TUNNEL: 70     -4.1      2.8     71.3
REMARK  4 active torsions:
REMARK  status: ('A' for Active; 'I' for Inactive)
REMARK    1  A    between atoms: C2_2  and  O4_4 
REMARK    2  A    between atoms: O4_4  and  C5_5 
REMARK    3  A    between atoms: C5_5  and  C6_6 
REMARK    4  A    between atoms: C6_6  and  C8_8 
ROOT
ATOM      1  C8  <0> d   1      29.971   3.859  30.328  0.00  0.00     0.066 C 
ATOM      2  C10 <0> d   1      29.514   3.753  28.852  0.00  0.00     0.013 C 
ATOM      3  C11 <0> d   1      28.836   2.364  28.703  0.00  0.00     0.006 C 
ATOM      4  C12 <0> d   1      28.396   2.041  30.135  0.00  0.00    -0.001 C 
ATOM      5  C14 <0> d   1      28.169   0.571  30.440  0.00  0.00    -0.004 C 
ATOM      6  C16 <0> d   1      27.002   0.043  29.601  0.00  0.00     0.010 C 
ATOM      7  C17 <0> d   1      26.830  -1.453  29.866  0.00  0.00     0.035 C 
ATOM      8  C18 <0> d   1      26.656  -1.669  31.359  0.00  0.00    -0.068 C 
ATOM      9  C19 <0> d   1      25.646  -2.441  31.759  0.00  0.00     0.053 C 
ATOM     10  C20 <0> d   1      25.439  -2.697  33.189  0.00  0.00     0.149 C 
ATOM     11  O21 <0> d   1      24.365  -3.053  33.624  0.00  0.00    -0.293 OA
ATOM     12  C22 <0> d   1      26.639  -2.491  34.093  0.00  0.00     0.084 C 
ATOM     13  C23 <0> d   1      27.232  -1.123  33.761  0.00  0.00     0.022 C 
ATOM     14  C24 <0> d   1      27.625  -1.019  32.298  0.00  0.00    -0.016 C 
ATOM     15  C25 <0> d   1      28.984  -1.701  32.123  0.00  0.00     0.020 C 
ATOM     16  C26 <0> d   1      27.822   0.457  31.932  0.00  0.00     0.002 C 
ATOM     17  C28 <0> d   1      28.904   1.052  32.825  0.00  0.00     0.007 C 
ATOM     18  C29 <0> d   1      29.237   2.499  32.429  0.00  0.00     0.011 C 
ATOM     19  C30 <0> d   1      29.627   2.514  30.957  0.00  0.00    -0.030 C 
ATOM     20  C31 <0> d   1      30.761   1.517  30.713  0.00  0.00     0.016 C 
ENDROOT
BRANCH   1  21
ATOM     21  C6  <0> d   1      31.456   4.104  30.399  0.00  0.00     0.155 C 
ATOM     22  O7  <0> d   1      32.052   4.487  29.420  0.00  0.00    -0.295 OA
BRANCH  21  23
ATOM     23  C5  <0> d   1      32.198   3.871  31.689  0.00  0.00     0.257 C 
BRANCH  23  24
ATOM     24  O4  <0> d   1      33.371   3.055  31.434  0.00  0.00    -0.314 OA
BRANCH  24  25
ATOM     25  C2  <0> d   1      34.461   3.683  30.964  0.00  0.00     0.255 C 
ATOM     26  C1  <0> d   1      35.345   3.002  29.951  0.00  0.00     0.126 C 
ATOM     27  O3  <0> d   1      34.733   4.794  31.353  0.00  0.00    -0.266 OA
ENDBRANCH  24  25
ENDBRANCH  23  24
ENDBRANCH  21  23
ENDBRANCH   1  21
TORSDOF 4
ENDMDL
MODEL 72
REMARK CAVERDOCK RESULT:      -5.2      0.000      0.000
REMARK CAVERDOCK CONSTRAINTS:       0.1      0.0      0.0      0.0
REMARK CAVERDOCK TUNNEL: 71     -5.2      2.9     72.3
REMARK  4 active torsions:
REMARK  status: ('A' for Active; 'I' for Inactive)
REMARK    1  A    between atoms: C2_2  and  O4_4 
REMARK    2  A    between atoms: O4_4  and  C5_5 
REMARK    3  A    between atoms: C5_5  and  C6_6 
REMARK    4  A    between atoms: C6_6  and  C8_8 
ROOT
ATOM      1  C8  <0> d   1      30.392   3.600  31.063  0.00  0.00     0.066 C 
ATOM      2  C10 <0> d   1      29.159   4.474  31.403  0.00  0.00     0.013 C 
ATOM      3  C11 <0> d   1      27.916   3.556  31.251  0.00  0.00     0.006 C 
ATOM      4  C12 <0> d   1      28.500   2.153  31.448  0.00  0.00    -0.001 C 
ATOM      5  C14 <0> d   1      27.684   1.011  30.869  0.00  0.00    -0.004 C 
ATOM      6  C16 <0> d   1      26.336   0.921  31.588  0.00  0.00     0.010 C 
ATOM      7  C17 <0> d   1      25.498  -0.186  30.947  0.00  0.00     0.035 C 
ATOM      8  C18 <0> d   1      26.293  -1.479  30.975  0.00  0.00    -0.068 C 
ATOM      9  C19 <0> d   1      25.681  -2.573  31.427  0.00  0.00     0.053 C 
ATOM     10  C20 <0> d   1      26.395  -3.854  31.461  0.00  0.00     0.149 C 
ATOM     11  O21 <0> d   1      26.045  -4.761  32.187  0.00  0.00    -0.293 OA
ATOM     12  C22 <0> d   1      27.596  -3.983  30.544  0.00  0.00     0.084 C 
ATOM     13  C23 <0> d   1      28.470  -2.749  30.759  0.00  0.00     0.022 C 
ATOM     14  C24 <0> d   1      27.709  -1.464  30.487  0.00  0.00    -0.016 C 
ATOM     15  C25 <0> d   1      27.686  -1.240  28.973  0.00  0.00     0.020 C 
ATOM     16  C26 <0> d   1      28.476  -0.285  31.096  0.00  0.00     0.002 C 
ATOM     17  C28 <0> d   1      29.871  -0.227  30.484  0.00  0.00     0.007 C 
ATOM     18  C29 <0> d   1      30.652   1.007  30.963  0.00  0.00     0.011 C 
ATOM     19  C30 <0> d   1      29.826   2.247  30.646  0.00  0.00    -0.030 C 
ATOM     20  C31 <0> d   1      29.471   2.265  29.158  0.00  0.00     0.016 C 
ENDROOT
BRANCH   1  21
ATOM     21  C6  <0> d   1      31.169   4.214  29.927  0.00  0.00     0.155 C 
ATOM     22  O7  <0> d   1      30.589   4.802  29.046  0.00  0.00    -0.295 OA
BRANCH  21  23
ATOM     23  C5  <0> d   1      32.671   4.093  29.889  0.00  0.00     0.257 C 
BRANCH  23  24
ATOM     24  O4  <0> d   1      33.123   3.306  31.021  0.00  0.00    -0.314 OA
BRANCH  24  25
ATOM     25  C2  <0> d   1      33.835   3.944  31.964  0.00  0.00     0.255 C 
ATOM     26  C1  <0> d   1      33.434   3.839  33.412  0.00  0.00     0.126 C 
ATOM     27  O3  <0> d   1      34.798   4.604  31.649  0.00  0.00    -0.266 OA
ENDBRANCH  24  25
ENDBRANCH  23  24
ENDBRANCH  21  23
ENDBRANCH   1  21
TORSDOF 4
ENDMDL
MODEL 73
REMARK CAVERDOCK RESULT:      -4.9      0.000      0.000
REMARK CAVERDOCK CONSTRAINTS:       0.0      0.0      0.0      0.0
REMARK CAVERDOCK TUNNEL: 72     -4.9      3.0     73.3
REMARK  4 active torsions:
REMARK  status: ('A' for Active; 'I' for Inactive)
REMARK    1  A    between atoms: C2_2  and  O4_4 
REMARK    2  A    between atoms: O4_4  and  C5_5 
REMARK    3  A    between atoms: C5_5  and  C6_6 
REMARK    4  A    between atoms: C6_6  and  C8_8 
ROOT
ATOM      1  C8  <0> d   1      30.103   3.601  31.253  0.00  0.00     0.066 C 
ATOM      2  C10 <0> d   1      28.796   4.339  31.636  0.00  0.00     0.013 C 
ATOM      3  C11 <0> d   1      27.644   3.313  31.455  0.00  0.00     0.006 C 
ATOM      4  C12 <0> d   1      28.362   1.965  31.590  0.00  0.00    -0.001 C 
ATOM      5  C14 <0> d   1      27.653   0.775  30.969  0.00  0.00    -0.004 C 
ATOM      6  C16 <0> d   1      26.326   0.527  31.693  0.00  0.00     0.010 C 
ATOM      7  C17 <0> d   1      25.591  -0.629  31.012  0.00  0.00     0.035 C 
ATOM      8  C18 <0> d   1      26.507  -1.840  30.981  0.00  0.00    -0.068 C 
ATOM      9  C19 <0> d   1      26.006  -3.005  31.391  0.00  0.00     0.053 C 
ATOM     10  C20 <0> d   1      26.840  -4.212  31.368  0.00  0.00     0.149 C 
ATOM     11  O21 <0> d   1      26.586  -5.176  32.058  0.00  0.00    -0.293 OA
ATOM     12  C22 <0> d   1      28.038  -4.188  30.439  0.00  0.00     0.084 C 
ATOM     13  C23 <0> d   1      28.793  -2.886  30.700  0.00  0.00     0.022 C 
ATOM     14  C24 <0> d   1      27.910  -1.670  30.485  0.00  0.00    -0.016 C 
ATOM     15  C25 <0> d   1      27.850  -1.387  28.983  0.00  0.00     0.020 C 
ATOM     16  C26 <0> d   1      28.567  -0.448  31.138  0.00  0.00     0.002 C 
ATOM     17  C28 <0> d   1      29.943  -0.231  30.519  0.00  0.00     0.007 C 
ATOM     18  C29 <0> d   1      30.608   1.051  31.044  0.00  0.00     0.011 C 
ATOM     19  C30 <0> d   1      29.665   2.218  30.784  0.00  0.00    -0.030 C 
ATOM     20  C31 <0> d   1      29.294   2.263  29.300  0.00  0.00     0.016 C 
ENDROOT
BRANCH   1  21
ATOM     21  C6  <0> d   1      30.806   4.332  30.138  0.00  0.00     0.155 C 
ATOM     22  O7  <0> d   1      30.204   5.137  29.469  0.00  0.00    -0.295 OA
BRANCH  21  23
ATOM     23  C5  <0> d   1      32.261   4.059  29.859  0.00  0.00     0.257 C 
BRANCH  23  24
ATOM     24  O4  <0> d   1      32.925   3.660  31.086  0.00  0.00    -0.314 OA
BRANCH  24  25
ATOM     25  C2  <0> d   1      34.105   4.240  31.358  0.00  0.00     0.255 C 
ATOM     26  C1  <0> d   1      35.295   3.979  30.471  0.00  0.00     0.126 C 
ATOM     27  O3  <0> d   1      34.214   4.970  32.315  0.00  0.00    -0.266 OA
ENDBRANCH  24  25
ENDBRANCH  23  24
ENDBRANCH  21  23
ENDBRANCH   1  21
TORSDOF 4
ENDMDL
MODEL 74
REMARK CAVERDOCK RESULT:      -5.6      0.000      0.000
REMARK CAVERDOCK CONSTRAINTS:       0.0      0.0      0.0      0.0
REMARK CAVERDOCK TUNNEL: 73     -5.6      3.0     74.1
REMARK  4 active torsions:
REMARK  status: ('A' for Active; 'I' for Inactive)
REMARK    1  A    between atoms: C2_2  and  O4_4 
REMARK    2  A    between atoms: O4_4  and  C5_5 
REMARK    3  A    between atoms: C5_5  and  C6_6 
REMARK    4  A    between atoms: C6_6  and  C8_8 
ROOT
ATOM      1  C8  <0> d   1      29.847   3.681  31.188  0.00  0.00     0.066 C 
ATOM      2  C10 <0> d   1      28.482   4.368  31.442  0.00  0.00     0.013 C 
ATOM      3  C11 <0> d   1      27.397   3.276  31.237  0.00  0.00     0.006 C 
ATOM      4  C12 <0> d   1      28.167   1.976  31.494  0.00  0.00    -0.001 C 
ATOM      5  C14 <0> d   1      27.562   0.720  30.891  0.00  0.00    -0.004 C 
ATOM      6  C16 <0> d   1      26.201   0.441  31.535  0.00  0.00     0.010 C 
ATOM      7  C17 <0> d   1      25.573  -0.784  30.868  0.00  0.00     0.035 C 
ATOM      8  C18 <0> d   1      26.545  -1.946  30.966  0.00  0.00    -0.068 C 
ATOM      9  C19 <0> d   1      26.074  -3.113  31.403  0.00  0.00     0.053 C 
ATOM     10  C20 <0> d   1      26.965  -4.275  31.502  0.00  0.00     0.149 C 
ATOM     11  O21 <0> d   1      26.709  -5.216  32.223  0.00  0.00    -0.293 OA
ATOM     12  C22 <0> d   1      28.223  -4.236  30.656  0.00  0.00     0.084 C 
ATOM     13  C23 <0> d   1      28.894  -2.885  30.897  0.00  0.00     0.022 C 
ATOM     14  C24 <0> d   1      27.970  -1.728  30.558  0.00  0.00    -0.016 C 
ATOM     15  C25 <0> d   1      28.003  -1.525  29.041  0.00  0.00     0.020 C 
ATOM     16  C26 <0> d   1      28.520  -0.443  31.187  0.00  0.00     0.002 C 
ATOM     17  C28 <0> d   1      29.925  -0.187  30.653  0.00  0.00     0.007 C 
ATOM     18  C29 <0> d   1      30.488   1.153  31.152  0.00  0.00     0.011 C 
ATOM     19  C30 <0> d   1      29.510   2.255  30.765  0.00  0.00    -0.030 C 
ATOM     20  C31 <0> d   1      29.244   2.206  29.260  0.00  0.00     0.016 C 
ENDROOT
BRANCH   1  21
ATOM     21  C6  <0> d   1      30.592   4.390  30.087  0.00  0.00     0.155 C 
ATOM     22  O7  <0> d   1      30.023   5.207  29.401  0.00  0.00    -0.295 OA
BRANCH  21  23
ATOM     23  C5  <0> d   1      32.045   4.081  29.839  0.00  0.00     0.257 C 
BRANCH  23  24
ATOM     24  O4  <0> d   1      32.679   3.698  31.088  0.00  0.00    -0.314 OA
BRANCH  24  25
ATOM     25  C2  <0> d   1      33.925   4.148  31.303  0.00  0.00     0.255 C 
ATOM     26  C1  <0> d   1      35.053   3.703  30.409  0.00  0.00     0.126 C 
ATOM     27  O3  <0> d   1      34.143   4.911  32.215  0.00  0.00    -0.266 OA
ENDBRANCH  24  25
ENDBRANCH  23  24
ENDBRANCH  21  23
ENDBRANCH   1  21
TORSDOF 4
ENDMDL
MODEL 75
REMARK CAVERDOCK RESULT:      -6.2      0.000      0.000
REMARK CAVERDOCK CONSTRAINTS:       0.1      0.0      0.0      0.0
REMARK CAVERDOCK TUNNEL: 74     -6.2      3.0     75.1
REMARK  4 active torsions:
REMARK  status: ('A' for Active; 'I' for Inactive)
REMARK    1  A    between atoms: C2_2  and  O4_4 
REMARK    2  A    between atoms: O4_4  and  C5_5 
REMARK    3  A    between atoms: C5_5  and  C6_6 
REMARK    4  A    between atoms: C6_6  and  C8_8 
ROOT
ATOM      1  C8  <0> d   1      29.746   3.561  31.257  0.00  0.00     0.066 C 
ATOM      2  C10 <0> d   1      28.375   4.171  31.643  0.00  0.00     0.013 C 
ATOM      3  C11 <0> d   1      27.325   3.042  31.455  0.00  0.00     0.006 C 
ATOM      4  C12 <0> d   1      28.166   1.767  31.585  0.00  0.00    -0.001 C 
ATOM      5  C14 <0> d   1      27.573   0.518  30.958  0.00  0.00    -0.004 C 
ATOM      6  C16 <0> d   1      26.275   0.143  31.679  0.00  0.00     0.010 C 
ATOM      7  C17 <0> d   1      25.653  -1.073  30.992  0.00  0.00     0.035 C 
ATOM      8  C18 <0> d   1      26.678  -2.192  30.957  0.00  0.00    -0.068 C 
ATOM      9  C19 <0> d   1      26.289  -3.401  31.361  0.00  0.00     0.053 C 
ATOM     10  C20 <0> d   1      27.233  -4.524  31.333  0.00  0.00     0.149 C 
ATOM     11  O21 <0> d   1      27.070  -5.512  32.018  0.00  0.00    -0.293 OA
ATOM     12  C22 <0> d   1      28.423  -4.383  30.405  0.00  0.00     0.084 C 
ATOM     13  C23 <0> d   1      29.052  -3.017  30.672  0.00  0.00     0.022 C 
ATOM     14  C24 <0> d   1      28.059  -1.889  30.463  0.00  0.00    -0.016 C 
ATOM     15  C25 <0> d   1      27.973  -1.606  28.961  0.00  0.00     0.020 C 
ATOM     16  C26 <0> d   1      28.597  -0.614  31.122  0.00  0.00     0.002 C 
ATOM     17  C28 <0> d   1      29.948  -0.266  30.505  0.00  0.00     0.007 C 
ATOM     18  C29 <0> d   1      30.489   1.071  31.036  0.00  0.00     0.011 C 
ATOM     19  C30 <0> d   1      29.440   2.145  30.781  0.00  0.00    -0.030 C 
ATOM     20  C31 <0> d   1      29.067   2.162  29.297  0.00  0.00     0.016 C 
ENDROOT
BRANCH   1  21
ATOM     21  C6  <0> d   1      30.378   4.360  30.146  0.00  0.00     0.155 C 
ATOM     22  O7  <0> d   1      29.721   5.168  29.533  0.00  0.00    -0.295 OA
BRANCH  21  23
ATOM     23  C5  <0> d   1      31.830   4.153  29.800  0.00  0.00     0.257 C 
BRANCH  23  24
ATOM     24  O4  <0> d   1      32.474   3.387  30.852  0.00  0.00    -0.314 OA
BRANCH  24  25
ATOM     25  C2  <0> d   1      33.606   3.893  31.368  0.00  0.00     0.255 C 
ATOM     26  C1  <0> d   1      34.901   3.773  30.607  0.00  0.00     0.126 C 
ATOM     27  O3  <0> d   1      33.586   4.444  32.443  0.00  0.00    -0.266 OA
ENDBRANCH  24  25
ENDBRANCH  23  24
ENDBRANCH  21  23
ENDBRANCH   1  21
TORSDOF 4
ENDMDL
MODEL 76
REMARK CAVERDOCK RESULT:      -6.5      0.000      0.000
REMARK CAVERDOCK CONSTRAINTS:       0.0      0.0      0.0      0.0
REMARK CAVERDOCK TUNNEL: 75     -6.5      3.0     76.3
REMARK  4 active torsions:
REMARK  status: ('A' for Active; 'I' for Inactive)
REMARK    1  A    between atoms: C2_2  and  O4_4 
REMARK    2  A    between atoms: O4_4  and  C5_5 
REMARK    3  A    between atoms: C5_5  and  C6_6 
REMARK    4  A    between atoms: C6_6  and  C8_8 
ROOT
ATOM      1  C8  <0> d   1      29.655   3.587  31.295  0.00  0.00     0.066 C 
ATOM      2  C10 <0> d   1      28.269   4.250  31.490  0.00  0.00     0.013 C 
ATOM      3  C11 <0> d   1      27.213   3.136  31.253  0.00  0.00     0.006 C 
ATOM      4  C12 <0> d   1      27.997   1.853  31.550  0.00  0.00    -0.001 C 
ATOM      5  C14 <0> d   1      27.440   0.581  30.935  0.00  0.00    -0.004 C 
ATOM      6  C16 <0> d   1      26.061   0.281  31.529  0.00  0.00     0.010 C 
ATOM      7  C17 <0> d   1      25.482  -0.961  30.849  0.00  0.00     0.035 C 
ATOM      8  C18 <0> d   1      26.471  -2.103  30.993  0.00  0.00    -0.068 C 
ATOM      9  C19 <0> d   1      26.005  -3.276  31.422  0.00  0.00     0.053 C 
ATOM     10  C20 <0> d   1      26.913  -4.419  31.565  0.00  0.00     0.149 C 
ATOM     11  O21 <0> d   1      26.647  -5.359  32.284  0.00  0.00    -0.293 OA
ATOM     12  C22 <0> d   1      28.202  -4.363  30.768  0.00  0.00     0.084 C 
ATOM     13  C23 <0> d   1      28.838  -2.997  31.023  0.00  0.00     0.022 C 
ATOM     14  C24 <0> d   1      27.906  -1.862  30.639  0.00  0.00    -0.016 C 
ATOM     15  C25 <0> d   1      27.994  -1.670  29.123  0.00  0.00     0.020 C 
ATOM     16  C26 <0> d   1      28.407  -0.561  31.278  0.00  0.00     0.002 C 
ATOM     17  C28 <0> d   1      29.826  -0.282  30.796  0.00  0.00     0.007 C 
ATOM     18  C29 <0> d   1      30.344   1.072  31.305  0.00  0.00     0.011 C 
ATOM     19  C30 <0> d   1      29.362   2.152  30.872  0.00  0.00    -0.030 C 
ATOM     20  C31 <0> d   1      29.154   2.086  29.358  0.00  0.00     0.016 C 
ENDROOT
BRANCH   1  21
ATOM     21  C6  <0> d   1      30.428   4.302  30.217  0.00  0.00     0.155 C 
ATOM     22  O7  <0> d   1      29.891   5.159  29.556  0.00  0.00    -0.295 OA
BRANCH  21  23
ATOM     23  C5  <0> d   1      31.870   3.948  29.963  0.00  0.00     0.257 C 
BRANCH  23  24
ATOM     24  O4  <0> d   1      32.474   3.460  31.189  0.00  0.00    -0.314 OA
BRANCH  24  25
ATOM     25  C2  <0> d   1      33.647   4.004  31.551  0.00  0.00     0.255 C 
ATOM     26  C1  <0> d   1      34.798   4.028  30.579  0.00  0.00     0.126 C 
ATOM     27  O3  <0> d   1      33.779   4.474  32.656  0.00  0.00    -0.266 OA
ENDBRANCH  24  25
ENDBRANCH  23  24
ENDBRANCH  21  23
ENDBRANCH   1  21
TORSDOF 4
ENDMDL
MODEL 77
REMARK CAVERDOCK RESULT:      -6.7      0.000      0.000
REMARK CAVERDOCK CONSTRAINTS:       0.0      0.0      0.0      0.0
REMARK CAVERDOCK TUNNEL: 76     -6.7      3.1     77.4
REMARK  4 active torsions:
REMARK  status: ('A' for Active; 'I' for Inactive)
REMARK    1  A    between atoms: C2_2  and  O4_4 
REMARK    2  A    between atoms: O4_4  and  C5_5 
REMARK    3  A    between atoms: C5_5  and  C6_6 
REMARK    4  A    between atoms: C6_6  and  C8_8 
ROOT
ATOM      1  C8  <0> d   1      29.747   3.381  31.332  0.00  0.00     0.066 C 
ATOM      2  C10 <0> d   1      28.380   4.085  31.518  0.00  0.00     0.013 C 
ATOM      3  C11 <0> d   1      27.294   2.998  31.297  0.00  0.00     0.006 C 
ATOM      4  C12 <0> d   1      28.041   1.698  31.613  0.00  0.00    -0.001 C 
ATOM      5  C14 <0> d   1      27.448   0.434  31.016  0.00  0.00    -0.004 C 
ATOM      6  C16 <0> d   1      26.061   0.181  31.614  0.00  0.00     0.010 C 
ATOM      7  C17 <0> d   1      25.447  -1.054  30.953  0.00  0.00     0.035 C 
ATOM      8  C18 <0> d   1      26.405  -2.222  31.113  0.00  0.00    -0.068 C 
ATOM      9  C19 <0> d   1      25.906  -3.374  31.559  0.00  0.00     0.053 C 
ATOM     10  C20 <0> d   1      26.782  -4.541  31.718  0.00  0.00     0.149 C 
ATOM     11  O21 <0> d   1      26.490  -5.462  32.451  0.00  0.00    -0.293 OA
ATOM     12  C22 <0> d   1      28.071  -4.532  30.920  0.00  0.00     0.084 C 
ATOM     13  C23 <0> d   1      28.745  -3.181  31.156  0.00  0.00     0.022 C 
ATOM     14  C24 <0> d   1      27.846  -2.026  30.755  0.00  0.00    -0.016 C 
ATOM     15  C25 <0> d   1      27.938  -1.858  29.237  0.00  0.00     0.020 C 
ATOM     16  C26 <0> d   1      28.383  -0.730  31.375  0.00  0.00     0.002 C 
ATOM     17  C28 <0> d   1      29.809  -0.499  30.889  0.00  0.00     0.007 C 
ATOM     18  C29 <0> d   1      30.366   0.848  31.378  0.00  0.00     0.011 C 
ATOM     19  C30 <0> d   1      29.414   1.949  30.930  0.00  0.00    -0.030 C 
ATOM     20  C31 <0> d   1      29.203   1.866  29.417  0.00  0.00     0.016 C 
ENDROOT
BRANCH   1  21
ATOM     21  C6  <0> d   1      30.540   4.058  30.244  0.00  0.00     0.155 C 
ATOM     22  O7  <0> d   1      29.995   4.833  29.493  0.00  0.00    -0.295 OA
BRANCH  21  23
ATOM     23  C5  <0> d   1      32.010   3.770  30.091  0.00  0.00     0.257 C 
BRANCH  23  24
ATOM     24  O4  <0> d   1      32.591   3.508  31.395  0.00  0.00    -0.314 OA
BRANCH  24  25
ATOM     25  C2  <0> d   1      33.770   4.091  31.667  0.00  0.00     0.255 C 
ATOM     26  C1  <0> d   1      34.882   4.050  30.652  0.00  0.00     0.126 C 
ATOM     27  O3  <0> d   1      33.938   4.649  32.725  0.00  0.00    -0.266 OA
ENDBRANCH  24  25
ENDBRANCH  23  24
ENDBRANCH  21  23
ENDBRANCH   1  21
TORSDOF 4
ENDMDL
MODEL 78
REMARK CAVERDOCK RESULT:      -7.0      0.000      0.000
REMARK CAVERDOCK CONSTRAINTS:       0.0      0.0      0.0      0.0
REMARK CAVERDOCK TUNNEL: 77     -7.0      3.1     78.2
REMARK  4 active torsions:
REMARK  status: ('A' for Active; 'I' for Inactive)
REMARK    1  A    between atoms: C2_2  and  O4_4 
REMARK    2  A    between atoms: O4_4  and  C5_5 
REMARK    3  A    between atoms: C5_5  and  C6_6 
REMARK    4  A    between atoms: C6_6  and  C8_8 
ROOT
ATOM      1  C8  <0> d   1      29.684   3.335  31.260  0.00  0.00     0.066 C 
ATOM      2  C10 <0> d   1      28.314   4.046  31.398  0.00  0.00     0.013 C 
ATOM      3  C11 <0> d   1      27.231   2.952  31.197  0.00  0.00     0.006 C 
ATOM      4  C12 <0> d   1      27.972   1.663  31.570  0.00  0.00    -0.001 C 
ATOM      5  C14 <0> d   1      27.387   0.379  31.007  0.00  0.00    -0.004 C 
ATOM      6  C16 <0> d   1      25.991   0.147  31.590  0.00  0.00     0.010 C 
ATOM      7  C17 <0> d   1      25.387  -1.109  30.962  0.00  0.00     0.035 C 
ATOM      8  C18 <0> d   1      26.340  -2.271  31.179  0.00  0.00    -0.068 C 
ATOM      9  C19 <0> d   1      25.833  -3.407  31.656  0.00  0.00     0.053 C 
ATOM     10  C20 <0> d   1      26.705  -4.568  31.871  0.00  0.00     0.149 C 
ATOM     11  O21 <0> d   1      26.400  -5.463  32.630  0.00  0.00    -0.293 OA
ATOM     12  C22 <0> d   1      28.008  -4.587  31.095  0.00  0.00     0.084 C 
ATOM     13  C23 <0> d   1      28.679  -3.229  31.295  0.00  0.00     0.022 C 
ATOM     14  C24 <0> d   1      27.787  -2.088  30.839  0.00  0.00    -0.016 C 
ATOM     15  C25 <0> d   1      27.905  -1.973  29.318  0.00  0.00     0.020 C 
ATOM     16  C26 <0> d   1      28.315  -0.772  31.423  0.00  0.00     0.002 C 
ATOM     17  C28 <0> d   1      29.750  -0.558  30.953  0.00  0.00     0.007 C 
ATOM     18  C29 <0> d   1      30.299   0.805  31.404  0.00  0.00     0.011 C 
ATOM     19  C30 <0> d   1      29.356   1.890  30.902  0.00  0.00    -0.030 C 
ATOM     20  C31 <0> d   1      29.171   1.755  29.390  0.00  0.00     0.016 C 
ENDROOT
BRANCH   1  21
ATOM     21  C6  <0> d   1      30.495   3.974  30.162  0.00  0.00     0.155 C 
ATOM     22  O7  <0> d   1      29.972   4.749  29.397  0.00  0.00    -0.295 OA
BRANCH  21  23
ATOM     23  C5  <0> d   1      31.958   3.646  30.018  0.00  0.00     0.257 C 
BRANCH  23  24
ATOM     24  O4  <0> d   1      32.561   3.529  31.333  0.00  0.00    -0.314 OA
BRANCH  24  25
ATOM     25  C2  <0> d   1      33.751   4.124  31.514  0.00  0.00     0.255 C 
ATOM     26  C1  <0> d   1      34.827   3.989  30.468  0.00  0.00     0.126 C 
ATOM     27  O3  <0> d   1      33.959   4.767  32.516  0.00  0.00    -0.266 OA
ENDBRANCH  24  25
ENDBRANCH  23  24
ENDBRANCH  21  23
ENDBRANCH   1  21
TORSDOF 4
ENDMDL
MODEL 79
REMARK CAVERDOCK RESULT:      -7.2      0.000      0.000
REMARK CAVERDOCK CONSTRAINTS:       0.0      0.0      0.0      0.0
REMARK CAVERDOCK TUNNEL: 78     -7.2      3.2     79.4
REMARK  4 active torsions:
REMARK  status: ('A' for Active; 'I' for Inactive)
REMARK    1  A    between atoms: C2_2  and  O4_4 
REMARK    2  A    between atoms: O4_4  and  C5_5 
REMARK    3  A    between atoms: C5_5  and  C6_6 
REMARK    4  A    between atoms: C6_6  and  C8_8 
ROOT
ATOM      1  C8  <0> d   1      29.550   3.309  31.285  0.00  0.00     0.066 C 
ATOM      2  C10 <0> d   1      28.158   3.959  31.486  0.00  0.00     0.013 C 
ATOM      3  C11 <0> d   1      27.113   2.828  31.284  0.00  0.00     0.006 C 
ATOM      4  C12 <0> d   1      27.916   1.560  31.596  0.00  0.00    -0.001 C 
ATOM      5  C14 <0> d   1      27.366   0.271  31.012  0.00  0.00    -0.004 C 
ATOM      6  C16 <0> d   1      25.998  -0.035  31.629  0.00  0.00     0.010 C 
ATOM      7  C17 <0> d   1      25.426  -1.296  30.981  0.00  0.00     0.035 C 
ATOM      8  C18 <0> d   1      26.430  -2.424  31.134  0.00  0.00    -0.068 C 
ATOM      9  C19 <0> d   1      25.984  -3.593  31.591  0.00  0.00     0.053 C 
ATOM     10  C20 <0> d   1      26.907  -4.723  31.744  0.00  0.00     0.149 C 
ATOM     11  O21 <0> d   1      26.662  -5.652  32.485  0.00  0.00    -0.293 OA
ATOM     12  C22 <0> d   1      28.185  -4.667  30.929  0.00  0.00     0.084 C 
ATOM     13  C23 <0> d   1      28.808  -3.289  31.150  0.00  0.00     0.022 C 
ATOM     14  C24 <0> d   1      27.858  -2.172  30.756  0.00  0.00    -0.016 C 
ATOM     15  C25 <0> d   1      27.923  -2.008  29.236  0.00  0.00     0.020 C 
ATOM     16  C26 <0> d   1      28.351  -0.854  31.364  0.00  0.00     0.002 C 
ATOM     17  C28 <0> d   1      29.761  -0.568  30.858  0.00  0.00     0.007 C 
ATOM     18  C29 <0> d   1      30.269   0.802  31.334  0.00  0.00     0.011 C 
ATOM     19  C30 <0> d   1      29.269   1.862  30.893  0.00  0.00    -0.030 C 
ATOM     20  C31 <0> d   1      29.042   1.764  29.384  0.00  0.00     0.016 C 
ENDROOT
BRANCH   1  21
ATOM     21  C6  <0> d   1      30.301   4.011  30.184  0.00  0.00     0.155 C 
ATOM     22  O7  <0> d   1      29.707   4.715  29.402  0.00  0.00    -0.295 OA
BRANCH  21  23
ATOM     23  C5  <0> d   1      31.792   3.836  30.057  0.00  0.00     0.257 C 
BRANCH  23  24
ATOM     24  O4  <0> d   1      32.328   3.323  31.304  0.00  0.00    -0.314 OA
BRANCH  24  25
ATOM     25  C2  <0> d   1      33.507   3.819  31.711  0.00  0.00     0.255 C 
ATOM     26  C1  <0> d   1      34.607   4.066  30.711  0.00  0.00     0.126 C 
ATOM     27  O3  <0> d   1      33.687   4.068  32.880  0.00  0.00    -0.266 OA
ENDBRANCH  24  25
ENDBRANCH  23  24
ENDBRANCH  21  23
ENDBRANCH   1  21
TORSDOF 4
ENDMDL
MODEL 80
REMARK CAVERDOCK RESULT:      -7.3      0.000      0.000
REMARK CAVERDOCK CONSTRAINTS:       0.0      0.0      0.0      0.0
REMARK CAVERDOCK TUNNEL: 79     -7.3      3.2     80.1
REMARK  4 active torsions:
REMARK  status: ('A' for Active; 'I' for Inactive)
REMARK    1  A    between atoms: C2_2  and  O4_4 
REMARK    2  A    between atoms: O4_4  and  C5_5 
REMARK    3  A    between atoms: C5_5  and  C6_6 
REMARK    4  A    between atoms: C6_6  and  C8_8 
ROOT
ATOM      1  C8  <0> d   1      29.580   3.220  31.156  0.00  0.00     0.066 C 
ATOM      2  C10 <0> d   1      28.215   3.872  31.488  0.00  0.00     0.013 C 
ATOM      3  C11 <0> d   1      27.157   2.738  31.409  0.00  0.00     0.006 C 
ATOM      4  C12 <0> d   1      27.990   1.474  31.655  0.00  0.00    -0.001 C 
ATOM      5  C14 <0> d   1      27.385   0.177  31.148  0.00  0.00    -0.004 C 
ATOM      6  C16 <0> d   1      26.089  -0.121  31.905  0.00  0.00     0.010 C 
ATOM      7  C17 <0> d   1      25.455  -1.391  31.337  0.00  0.00     0.035 C 
ATOM      8  C18 <0> d   1      26.473  -2.516  31.402  0.00  0.00    -0.068 C 
ATOM      9  C19 <0> d   1      26.078  -3.679  31.918  0.00  0.00     0.053 C 
ATOM     10  C20 <0> d   1      27.014  -4.806  31.992  0.00  0.00     0.149 C 
ATOM     11  O21 <0> d   1      26.847  -5.725  32.766  0.00  0.00    -0.293 OA
ATOM     12  C22 <0> d   1      28.202  -4.761  31.050  0.00  0.00     0.084 C 
ATOM     13  C23 <0> d   1      28.841  -3.380  31.187  0.00  0.00     0.022 C 
ATOM     14  C24 <0> d   1      27.854  -2.269  30.877  0.00  0.00    -0.016 C 
ATOM     15  C25 <0> d   1      27.764  -2.126  29.356  0.00  0.00     0.020 C 
ATOM     16  C26 <0> d   1      28.403  -0.942  31.413  0.00  0.00     0.002 C 
ATOM     17  C28 <0> d   1      29.754  -0.662  30.763  0.00  0.00     0.007 C 
ATOM     18  C29 <0> d   1      30.305   0.715  31.165  0.00  0.00     0.011 C 
ATOM     19  C30 <0> d   1      29.263   1.768  30.814  0.00  0.00    -0.030 C 
ATOM     20  C31 <0> d   1      28.884   1.649  29.337  0.00  0.00     0.016 C 
ENDROOT
BRANCH   1  21
ATOM     21  C6  <0> d   1      30.213   3.908  29.974  0.00  0.00     0.155 C 
ATOM     22  O7  <0> d   1      29.527   4.273  29.049  0.00  0.00    -0.295 OA
BRANCH  21  23
ATOM     23  C5  <0> d   1      31.701   4.139  29.945  0.00  0.00     0.257 C 
BRANCH  23  24
ATOM     24  O4  <0> d   1      32.357   3.191  30.826  0.00  0.00    -0.314 OA
BRANCH  24  25
ATOM     25  C2  <0> d   1      33.401   3.643  31.541  0.00  0.00     0.255 C 
ATOM     26  C1  <0> d   1      34.677   4.036  30.844  0.00  0.00     0.126 C 
ATOM     27  O3  <0> d   1      33.315   3.734  32.743  0.00  0.00    -0.266 OA
ENDBRANCH  24  25
ENDBRANCH  23  24
ENDBRANCH  21  23
ENDBRANCH   1  21
TORSDOF 4
ENDMDL
MODEL 81
REMARK CAVERDOCK RESULT:      -7.9      0.000      0.000
REMARK CAVERDOCK CONSTRAINTS:       0.0      0.0      0.0      0.0
REMARK CAVERDOCK TUNNEL: 80     -7.9      3.2     81.6
REMARK  4 active torsions:
REMARK  status: ('A' for Active; 'I' for Inactive)
REMARK    1  A    between atoms: C2_2  and  O4_4 
REMARK    2  A    between atoms: O4_4  and  C5_5 
REMARK    3  A    between atoms: C5_5  and  C6_6 
REMARK    4  A    between atoms: C6_6  and  C8_8 
ROOT
ATOM      1  C8  <0> d   1      28.852   3.291  29.419  0.00  0.00     0.066 C 
ATOM      2  C10 <0> d   1      29.460   2.673  28.135  0.00  0.00     0.013 C 
ATOM      3  C11 <0> d   1      29.397   1.132  28.318  0.00  0.00     0.006 C 
ATOM      4  C12 <0> d   1      28.258   0.953  29.329  0.00  0.00    -0.001 C 
ATOM      5  C14 <0> d   1      28.266  -0.351  30.107  0.00  0.00    -0.004 C 
ATOM      6  C16 <0> d   1      28.056  -1.526  29.149  0.00  0.00     0.010 C 
ATOM      7  C17 <0> d   1      28.137  -2.835  29.936  0.00  0.00     0.035 C 
ATOM      8  C18 <0> d   1      27.131  -2.786  31.072  0.00  0.00    -0.068 C 
ATOM      9  C19 <0> d   1      26.325  -3.835  31.232  0.00  0.00     0.053 C 
ATOM     10  C20 <0> d   1      25.345  -3.848  32.323  0.00  0.00     0.149 C 
ATOM     11  O21 <0> d   1      24.365  -4.563  32.292  0.00  0.00    -0.293 OA
ATOM     12  C22 <0> d   1      25.619  -2.920  33.490  0.00  0.00     0.084 C 
ATOM     13  C23 <0> d   1      25.925  -1.539  32.914  0.00  0.00     0.022 C 
ATOM     14  C24 <0> d   1      27.102  -1.576  31.955  0.00  0.00    -0.016 C 
ATOM     15  C25 <0> d   1      28.388  -1.565  32.784  0.00  0.00     0.020 C 
ATOM     16  C26 <0> d   1      27.108  -0.295  31.114  0.00  0.00     0.002 C 
ATOM     17  C28 <0> d   1      27.205   0.911  32.042  0.00  0.00     0.007 C 
ATOM     18  C29 <0> d   1      27.338   2.225  31.256  0.00  0.00     0.011 C 
ATOM     19  C30 <0> d   1      28.540   2.108  30.330  0.00  0.00    -0.030 C 
ATOM     20  C31 <0> d   1      29.782   1.730  31.139  0.00  0.00     0.016 C 
ENDROOT
BRANCH   1  21
ATOM     21  C6  <0> d   1      29.848   4.209  30.079  0.00  0.00     0.155 C 
ATOM     22  O7  <0> d   1      29.462   5.132  30.756  0.00  0.00    -0.295 OA
BRANCH  21  23
ATOM     23  C5  <0> d   1      31.325   3.977  29.895  0.00  0.00     0.257 C 
BRANCH  23  24
ATOM     24  O4  <0> d   1      31.888   3.441  31.121  0.00  0.00    -0.314 OA
BRANCH  24  25
ATOM     25  C2  <0> d   1      33.198   3.648  31.332  0.00  0.00     0.255 C 
ATOM     26  C1  <0> d   1      34.206   3.214  30.300  0.00  0.00     0.126 C 
ATOM     27  O3  <0> d   1      33.567   4.183  32.351  0.00  0.00    -0.266 OA
ENDBRANCH  24  25
ENDBRANCH  23  24
ENDBRANCH  21  23
ENDBRANCH   1  21
TORSDOF 4
ENDMDL
MODEL 82
REMARK CAVERDOCK RESULT:      -8.2      0.000      0.000
REMARK CAVERDOCK CONSTRAINTS:       0.1      0.0      0.0      0.0
REMARK CAVERDOCK TUNNEL: 81     -8.2      3.3     82.3
REMARK  4 active torsions:
REMARK  status: ('A' for Active; 'I' for Inactive)
REMARK    1  A    between atoms: C2_2  and  O4_4 
REMARK    2  A    between atoms: O4_4  and  C5_5 
REMARK    3  A    between atoms: C5_5  and  C6_6 
REMARK    4  A    between atoms: C6_6  and  C8_8 
ROOT
ATOM      1  C8  <0> d   1      28.780   3.187  29.435  0.00  0.00     0.066 C 
ATOM      2  C10 <0> d   1      29.425   2.553  28.178  0.00  0.00     0.013 C 
ATOM      3  C11 <0> d   1      29.378   1.015  28.390  0.00  0.00     0.006 C 
ATOM      4  C12 <0> d   1      28.218   0.841  29.377  0.00  0.00    -0.001 C 
ATOM      5  C14 <0> d   1      28.224  -0.448  30.180  0.00  0.00    -0.004 C 
ATOM      6  C16 <0> d   1      28.052  -1.644  29.241  0.00  0.00     0.010 C 
ATOM      7  C17 <0> d   1      28.130  -2.937  30.055  0.00  0.00     0.035 C 
ATOM      8  C18 <0> d   1      27.098  -2.878  31.166  0.00  0.00    -0.068 C 
ATOM      9  C19 <0> d   1      26.302  -3.935  31.328  0.00  0.00     0.053 C 
ATOM     10  C20 <0> d   1      25.296  -3.940  32.396  0.00  0.00     0.149 C 
ATOM     11  O21 <0> d   1      24.327  -4.669  32.356  0.00  0.00    -0.293 OA
ATOM     12  C22 <0> d   1      25.531  -2.986  33.551  0.00  0.00     0.084 C 
ATOM     13  C23 <0> d   1      25.833  -1.613  32.954  0.00  0.00     0.022 C 
ATOM     14  C24 <0> d   1      27.032  -1.653  32.025  0.00  0.00    -0.016 C 
ATOM     15  C25 <0> d   1      28.298  -1.608  32.883  0.00  0.00     0.020 C 
ATOM     16  C26 <0> d   1      27.042  -0.388  31.159  0.00  0.00     0.002 C 
ATOM     17  C28 <0> d   1      27.102   0.837  32.065  0.00  0.00     0.007 C 
ATOM     18  C29 <0> d   1      27.236   2.137  31.257  0.00  0.00     0.011 C 
ATOM     19  C30 <0> d   1      28.462   2.018  30.361  0.00  0.00    -0.030 C 
ATOM     20  C31 <0> d   1      29.689   1.672  31.207  0.00  0.00     0.016 C 
ENDROOT
BRANCH   1  21
ATOM     21  C6  <0> d   1      29.748   4.131  30.100  0.00  0.00     0.155 C 
ATOM     22  O7  <0> d   1      29.335   5.028  30.797  0.00  0.00    -0.295 OA
BRANCH  21  23
ATOM     23  C5  <0> d   1      31.230   3.957  29.897  0.00  0.00     0.257 C 
BRANCH  23  24
ATOM     24  O4  <0> d   1      31.819   3.375  31.089  0.00  0.00    -0.314 OA
BRANCH  24  25
ATOM     25  C2  <0> d   1      33.126   3.599  31.297  0.00  0.00     0.255 C 
ATOM     26  C1  <0> d   1      34.151   2.991  30.375  0.00  0.00     0.126 C 
ATOM     27  O3  <0> d   1      33.481   4.289  32.223  0.00  0.00    -0.266 OA
ENDBRANCH  24  25
ENDBRANCH  23  24
ENDBRANCH  21  23
ENDBRANCH   1  21
TORSDOF 4
ENDMDL
MODEL 83
REMARK CAVERDOCK RESULT:      -8.5      0.000      0.000
REMARK CAVERDOCK CONSTRAINTS:       0.0      0.0      0.0      0.0
REMARK CAVERDOCK TUNNEL: 82     -8.5      3.3     83.3
REMARK  4 active torsions:
REMARK  status: ('A' for Active; 'I' for Inactive)
REMARK    1  A    between atoms: C2_2  and  O4_4 
REMARK    2  A    between atoms: O4_4  and  C5_5 
REMARK    3  A    between atoms: C5_5  and  C6_6 
REMARK    4  A    between atoms: C6_6  and  C8_8 
ROOT
ATOM      1  C8  <0> d   1      28.813   3.013  29.369  0.00  0.00     0.066 C 
ATOM      2  C10 <0> d   1      29.467   2.344  28.134  0.00  0.00     0.013 C 
ATOM      3  C11 <0> d   1      29.400   0.812  28.379  0.00  0.00     0.006 C 
ATOM      4  C12 <0> d   1      28.227   0.672  29.356  0.00  0.00    -0.001 C 
ATOM      5  C14 <0> d   1      28.209  -0.597  30.189  0.00  0.00    -0.004 C 
ATOM      6  C16 <0> d   1      28.034  -1.813  29.275  0.00  0.00     0.010 C 
ATOM      7  C17 <0> d   1      28.089  -3.087  30.118  0.00  0.00     0.035 C 
ATOM      8  C18 <0> d   1      27.044  -2.993  31.215  0.00  0.00    -0.068 C 
ATOM      9  C19 <0> d   1      26.235  -4.037  31.392  0.00  0.00     0.053 C 
ATOM     10  C20 <0> d   1      25.217  -4.007  32.447  0.00  0.00     0.149 C 
ATOM     11  O21 <0> d   1      24.240  -4.726  32.412  0.00  0.00    -0.293 OA
ATOM     12  C22 <0> d   1      25.449  -3.030  33.583  0.00  0.00     0.084 C 
ATOM     13  C23 <0> d   1      25.773  -1.673  32.960  0.00  0.00     0.022 C 
ATOM     14  C24 <0> d   1      26.983  -1.748  32.045  0.00  0.00    -0.016 C 
ATOM     15  C25 <0> d   1      28.239  -1.697  32.918  0.00  0.00     0.020 C 
ATOM     16  C26 <0> d   1      27.016  -0.503  31.151  0.00  0.00     0.002 C 
ATOM     17  C28 <0> d   1      27.079   0.742  32.030  0.00  0.00     0.007 C 
ATOM     18  C29 <0> d   1      27.237   2.022  31.195  0.00  0.00     0.011 C 
ATOM     19  C30 <0> d   1      28.472   1.869  30.317  0.00  0.00    -0.030 C 
ATOM     20  C31 <0> d   1      29.685   1.529  31.184  0.00  0.00     0.016 C 
ENDROOT
BRANCH   1  21
ATOM     21  C6  <0> d   1      29.784   3.961  30.024  0.00  0.00     0.155 C 
ATOM     22  O7  <0> d   1      29.373   4.897  30.668  0.00  0.00    -0.295 OA
BRANCH  21  23
ATOM     23  C5  <0> d   1      31.268   3.743  29.875  0.00  0.00     0.257 C 
BRANCH  23  24
ATOM     24  O4  <0> d   1      31.856   3.507  31.181  0.00  0.00    -0.314 OA
BRANCH  24  25
ATOM     25  C2  <0> d   1      33.167   3.763  31.315  0.00  0.00     0.255 C 
ATOM     26  C1  <0> d   1      34.146   3.236  30.298  0.00  0.00     0.126 C 
ATOM     27  O3  <0> d   1      33.562   4.416  32.252  0.00  0.00    -0.266 OA
ENDBRANCH  24  25
ENDBRANCH  23  24
ENDBRANCH  21  23
ENDBRANCH   1  21
TORSDOF 4
ENDMDL
MODEL 84
REMARK CAVERDOCK RESULT:      -8.8      0.000      0.000
REMARK CAVERDOCK CONSTRAINTS:       0.0      0.0      0.0      0.0
REMARK CAVERDOCK TUNNEL: 83     -8.8      3.3     84.3
REMARK  4 active torsions:
REMARK  status: ('A' for Active; 'I' for Inactive)
REMARK    1  A    between atoms: C2_2  and  O4_4 
REMARK    2  A    between atoms: O4_4  and  C5_5 
REMARK    3  A    between atoms: C5_5  and  C6_6 
REMARK    4  A    between atoms: C6_6  and  C8_8 
ROOT
ATOM      1  C8  <0> d   1      28.713   2.983  29.373  0.00  0.00     0.066 C 
ATOM      2  C10 <0> d   1      29.405   2.316  28.159  0.00  0.00     0.013 C 
ATOM      3  C11 <0> d   1      29.353   0.785  28.410  0.00  0.00     0.006 C 
ATOM      4  C12 <0> d   1      28.158   0.635  29.359  0.00  0.00    -0.001 C 
ATOM      5  C14 <0> d   1      28.136  -0.631  30.197  0.00  0.00    -0.004 C 
ATOM      6  C16 <0> d   1      28.000  -1.854  29.285  0.00  0.00     0.010 C 
ATOM      7  C17 <0> d   1      28.051  -3.123  30.136  0.00  0.00     0.035 C 
ATOM      8  C18 <0> d   1      26.978  -3.037  31.207  0.00  0.00    -0.068 C 
ATOM      9  C19 <0> d   1      26.178  -4.091  31.369  0.00  0.00     0.053 C 
ATOM     10  C20 <0> d   1      25.134  -4.069  32.399  0.00  0.00     0.149 C 
ATOM     11  O21 <0> d   1      24.168  -4.801  32.343  0.00  0.00    -0.293 OA
ATOM     12  C22 <0> d   1      25.325  -3.083  33.535  0.00  0.00     0.084 C 
ATOM     13  C23 <0> d   1      25.646  -1.726  32.912  0.00  0.00     0.022 C 
ATOM     14  C24 <0> d   1      26.879  -1.789  32.029  0.00  0.00    -0.016 C 
ATOM     15  C25 <0> d   1      28.113  -1.717  32.931  0.00  0.00     0.020 C 
ATOM     16  C26 <0> d   1      26.918  -0.548  31.129  0.00  0.00     0.002 C 
ATOM     17  C28 <0> d   1      26.943   0.702  32.003  0.00  0.00     0.007 C 
ATOM     18  C29 <0> d   1      27.105   1.980  31.165  0.00  0.00     0.011 C 
ATOM     19  C30 <0> d   1      28.363   1.839  30.318  0.00  0.00    -0.030 C 
ATOM     20  C31 <0> d   1      29.559   1.520  31.217  0.00  0.00     0.016 C 
ENDROOT
BRANCH   1  21
ATOM     21  C6  <0> d   1      29.655   3.947  30.047  0.00  0.00     0.155 C 
ATOM     22  O7  <0> d   1      29.221   4.795  30.791  0.00  0.00    -0.295 OA
BRANCH  21  23
ATOM     23  C5  <0> d   1      31.137   3.855  29.793  0.00  0.00     0.257 C 
BRANCH  23  24
ATOM     24  O4  <0> d   1      31.817   3.484  31.020  0.00  0.00    -0.314 OA
BRANCH  24  25
ATOM     25  C2  <0> d   1      33.146   3.671  31.062  0.00  0.00     0.255 C 
ATOM     26  C1  <0> d   1      33.743   4.607  32.081  0.00  0.00     0.126 C 
ATOM     27  O3  <0> d   1      33.863   3.089  30.283  0.00  0.00    -0.266 OA
ENDBRANCH  24  25
ENDBRANCH  23  24
ENDBRANCH  21  23
ENDBRANCH   1  21
TORSDOF 4
ENDMDL
MODEL 85
REMARK CAVERDOCK RESULT:      -8.9      0.000      0.000
REMARK CAVERDOCK CONSTRAINTS:       0.0      0.0      0.0      0.0
REMARK CAVERDOCK TUNNEL: 84     -8.9      3.3     85.2
REMARK  4 active torsions:
REMARK  status: ('A' for Active; 'I' for Inactive)
REMARK    1  A    between atoms: C2_2  and  O4_4 
REMARK    2  A    between atoms: O4_4  and  C5_5 
REMARK    3  A    between atoms: C5_5  and  C6_6 
REMARK    4  A    between atoms: C6_6  and  C8_8 
ROOT
ATOM      1  C8  <0> d   1      28.642   2.915  29.461  0.00  0.00     0.066 C 
ATOM      2  C10 <0> d   1      29.388   2.247  28.279  0.00  0.00     0.013 C 
ATOM      3  C11 <0> d   1      29.368   0.720  28.556  0.00  0.00     0.006 C 
ATOM      4  C12 <0> d   1      28.150   0.553  29.471  0.00  0.00    -0.001 C 
ATOM      5  C14 <0> d   1      28.136  -0.699  30.330  0.00  0.00    -0.004 C 
ATOM      6  C16 <0> d   1      28.061  -1.940  29.436  0.00  0.00     0.010 C 
ATOM      7  C17 <0> d   1      28.119  -3.193  30.311  0.00  0.00     0.035 C 
ATOM      8  C18 <0> d   1      27.012  -3.118  31.347  0.00  0.00    -0.068 C 
ATOM      9  C19 <0> d   1      26.237  -4.190  31.503  0.00  0.00     0.053 C 
ATOM     10  C20 <0> d   1      25.162  -4.180  32.502  0.00  0.00     0.149 C 
ATOM     11  O21 <0> d   1      24.217  -4.938  32.430  0.00  0.00    -0.293 OA
ATOM     12  C22 <0> d   1      25.292  -3.170  33.625  0.00  0.00     0.084 C 
ATOM     13  C23 <0> d   1      25.596  -1.815  32.989  0.00  0.00     0.022 C 
ATOM     14  C24 <0> d   1      26.856  -1.859  32.144  0.00  0.00    -0.016 C 
ATOM     15  C25 <0> d   1      28.060  -1.739  33.081  0.00  0.00     0.020 C 
ATOM     16  C26 <0> d   1      26.890  -0.633  31.224  0.00  0.00     0.002 C 
ATOM     17  C28 <0> d   1      26.855   0.631  32.076  0.00  0.00     0.007 C 
ATOM     18  C29 <0> d   1      27.008   1.899  31.221  0.00  0.00     0.011 C 
ATOM     19  C30 <0> d   1      28.294   1.778  30.415  0.00  0.00    -0.030 C 
ATOM     20  C31 <0> d   1      29.470   1.506  31.355  0.00  0.00     0.016 C 
ENDROOT
BRANCH   1  21
ATOM     21  C6  <0> d   1      29.537   3.916  30.145  0.00  0.00     0.155 C 
ATOM     22  O7  <0> d   1      29.062   4.744  30.886  0.00  0.00    -0.295 OA
BRANCH  21  23
ATOM     23  C5  <0> d   1      31.024   3.884  29.907  0.00  0.00     0.257 C 
BRANCH  23  24
ATOM     24  O4  <0> d   1      31.715   3.712  31.171  0.00  0.00    -0.314 OA
BRANCH  24  25
ATOM     25  C2  <0> d   1      33.055   3.637  31.130  0.00  0.00     0.255 C 
ATOM     26  C1  <0> d   1      33.884   4.404  32.126  0.00  0.00     0.126 C 
ATOM     27  O3  <0> d   1      33.595   2.953  30.293  0.00  0.00    -0.266 OA
ENDBRANCH  24  25
ENDBRANCH  23  24
ENDBRANCH  21  23
ENDBRANCH   1  21
TORSDOF 4
ENDMDL
MODEL 86
REMARK CAVERDOCK RESULT:      -9.3      0.000      0.000
REMARK CAVERDOCK CONSTRAINTS:       0.0      0.0      0.0      0.0
REMARK CAVERDOCK TUNNEL: 85     -9.3      3.4     86.1
REMARK  4 active torsions:
REMARK  status: ('A' for Active; 'I' for Inactive)
REMARK    1  A    between atoms: C2_2  and  O4_4 
REMARK    2  A    between atoms: O4_4  and  C5_5 
REMARK    3  A    between atoms: C5_5  and  C6_6 
REMARK    4  A    between atoms: C6_6  and  C8_8 
ROOT
ATOM      1  C8  <0> d   1      28.503   2.921  29.563  0.00  0.00     0.066 C 
ATOM      2  C10 <0> d   1      29.168   2.274  28.323  0.00  0.00     0.013 C 
ATOM      3  C11 <0> d   1      29.124   0.739  28.553  0.00  0.00     0.006 C 
ATOM      4  C12 <0> d   1      27.953   0.572  29.528  0.00  0.00    -0.001 C 
ATOM      5  C14 <0> d   1      27.955  -0.706  30.349  0.00  0.00    -0.004 C 
ATOM      6  C16 <0> d   1      27.799  -1.915  29.423  0.00  0.00     0.010 C 
ATOM      7  C17 <0> d   1      27.873  -3.197  30.255  0.00  0.00     0.035 C 
ATOM      8  C18 <0> d   1      26.827  -3.128  31.352  0.00  0.00    -0.068 C 
ATOM      9  C19 <0> d   1      26.034  -4.186  31.518  0.00  0.00     0.053 C 
ATOM     10  C20 <0> d   1      25.014  -4.182  32.574  0.00  0.00     0.149 C 
ATOM     11  O21 <0> d   1      24.049  -4.916  32.531  0.00  0.00    -0.293 OA
ATOM     12  C22 <0> d   1      25.231  -3.212  33.718  0.00  0.00     0.084 C 
ATOM     13  C23 <0> d   1      25.534  -1.845  33.108  0.00  0.00     0.022 C 
ATOM     14  C24 <0> d   1      26.745  -1.892  32.194  0.00  0.00    -0.016 C 
ATOM     15  C25 <0> d   1      28.000  -1.830  33.067  0.00  0.00     0.020 C 
ATOM     16  C26 <0> d   1      26.760  -0.639  31.311  0.00  0.00     0.002 C 
ATOM     17  C28 <0> d   1      26.803   0.598  32.202  0.00  0.00     0.007 C 
ATOM     18  C29 <0> d   1      26.942   1.888  31.379  0.00  0.00     0.011 C 
ATOM     19  C30 <0> d   1      28.179   1.763  30.500  0.00  0.00    -0.030 C 
ATOM     20  C31 <0> d   1      29.397   1.434  31.365  0.00  0.00     0.016 C 
ENDROOT
BRANCH   1  21
ATOM     21  C6  <0> d   1      29.459   3.878  30.227  0.00  0.00     0.155 C 
ATOM     22  O7  <0> d   1      29.047   4.688  31.025  0.00  0.00    -0.295 OA
BRANCH  21  23
ATOM     23  C5  <0> d   1      30.928   3.827  29.898  0.00  0.00     0.257 C 
BRANCH  23  24
ATOM     24  O4  <0> d   1      31.667   3.346  31.051  0.00  0.00    -0.314 OA
BRANCH  24  25
ATOM     25  C2  <0> d   1      33.004   3.461  31.011  0.00  0.00     0.255 C 
ATOM     26  C1  <0> d   1      33.708   4.413  31.942  0.00  0.00     0.126 C 
ATOM     27  O3  <0> d   1      33.644   2.799  30.227  0.00  0.00    -0.266 OA
ENDBRANCH  24  25
ENDBRANCH  23  24
ENDBRANCH  21  23
ENDBRANCH   1  21
TORSDOF 4
ENDMDL
MODEL 87
REMARK CAVERDOCK RESULT:      -9.4      0.000      0.000
REMARK CAVERDOCK CONSTRAINTS:       0.0      0.0      0.0      0.0
REMARK CAVERDOCK TUNNEL: 86     -9.4      3.4     87.1
REMARK  4 active torsions:
REMARK  status: ('A' for Active; 'I' for Inactive)
REMARK    1  A    between atoms: C2_2  and  O4_4 
REMARK    2  A    between atoms: O4_4  and  C5_5 
REMARK    3  A    between atoms: C5_5  and  C6_6 
REMARK    4  A    between atoms: C6_6  and  C8_8 
ROOT
ATOM      1  C8  <0> d   1      28.570   2.698  29.470  0.00  0.00     0.066 C 
ATOM      2  C10 <0> d   1      29.321   1.972  28.327  0.00  0.00     0.013 C 
ATOM      3  C11 <0> d   1      29.294   0.459  28.676  0.00  0.00     0.006 C 
ATOM      4  C12 <0> d   1      28.069   0.341  29.590  0.00  0.00    -0.001 C 
ATOM      5  C14 <0> d   1      28.044  -0.869  30.508  0.00  0.00    -0.004 C 
ATOM      6  C16 <0> d   1      27.970  -2.150  29.674  0.00  0.00     0.010 C 
ATOM      7  C17 <0> d   1      28.017  -3.360  30.608  0.00  0.00     0.035 C 
ATOM      8  C18 <0> d   1      26.904  -3.232  31.632  0.00  0.00    -0.068 C 
ATOM      9  C19 <0> d   1      26.123  -4.292  31.834  0.00  0.00     0.053 C 
ATOM     10  C20 <0> d   1      25.041  -4.230  32.823  0.00  0.00     0.149 C 
ATOM     11  O21 <0> d   1      24.095  -4.988  32.782  0.00  0.00    -0.293 OA
ATOM     12  C22 <0> d   1      25.168  -3.168  33.898  0.00  0.00     0.084 C 
ATOM     13  C23 <0> d   1      25.481  -1.847  33.200  0.00  0.00     0.022 C 
ATOM     14  C24 <0> d   1      26.747  -1.936  32.366  0.00  0.00    -0.016 C 
ATOM     15  C25 <0> d   1      27.945  -1.775  33.305  0.00  0.00     0.020 C 
ATOM     16  C26 <0> d   1      26.792  -0.755  31.389  0.00  0.00     0.002 C 
ATOM     17  C28 <0> d   1      26.756   0.548  32.180  0.00  0.00     0.007 C 
ATOM     18  C29 <0> d   1      26.920   1.773  31.266  0.00  0.00     0.011 C 
ATOM     19  C30 <0> d   1      28.211   1.609  30.475  0.00  0.00    -0.030 C 
ATOM     20  C31 <0> d   1      29.380   1.378  31.435  0.00  0.00     0.016 C 
ENDROOT
BRANCH   1  21
ATOM     21  C6  <0> d   1      29.464   3.727  30.112  0.00  0.00     0.155 C 
ATOM     22  O7  <0> d   1      28.991   4.572  30.834  0.00  0.00    -0.295 OA
BRANCH  21  23
ATOM     23  C5  <0> d   1      30.948   3.702  29.854  0.00  0.00     0.257 C 
BRANCH  23  24
ATOM     24  O4  <0> d   1      31.649   3.373  31.081  0.00  0.00    -0.314 OA
BRANCH  24  25
ATOM     25  C2  <0> d   1      32.991   3.411  31.048  0.00  0.00     0.255 C 
ATOM     26  C1  <0> d   1      33.742   4.339  31.966  0.00  0.00     0.126 C 
ATOM     27  O3  <0> d   1      33.596   2.700  30.280  0.00  0.00    -0.266 OA
ENDBRANCH  24  25
ENDBRANCH  23  24
ENDBRANCH  21  23
ENDBRANCH   1  21
TORSDOF 4
ENDMDL
MODEL 88
REMARK CAVERDOCK RESULT:      -9.4      0.000      0.000
REMARK CAVERDOCK CONSTRAINTS:       0.0      0.0      0.0      0.0
REMARK CAVERDOCK TUNNEL: 87     -9.4      3.4     88.2
REMARK  4 active torsions:
REMARK  status: ('A' for Active; 'I' for Inactive)
REMARK    1  A    between atoms: C2_2  and  O4_4 
REMARK    2  A    between atoms: O4_4  and  C5_5 
REMARK    3  A    between atoms: C5_5  and  C6_6 
REMARK    4  A    between atoms: C6_6  and  C8_8 
ROOT
ATOM      1  C8  <0> d   1      28.537   2.667  29.596  0.00  0.00     0.066 C 
ATOM      2  C10 <0> d   1      29.225   1.954  28.406  0.00  0.00     0.013 C 
ATOM      3  C11 <0> d   1      29.150   0.432  28.704  0.00  0.00     0.006 C 
ATOM      4  C12 <0> d   1      27.949   0.328  29.651  0.00  0.00    -0.001 C 
ATOM      5  C14 <0> d   1      27.906  -0.911  30.528  0.00  0.00    -0.004 C 
ATOM      6  C16 <0> d   1      27.757  -2.159  29.653  0.00  0.00     0.010 C 
ATOM      7  C17 <0> d   1      27.786  -3.402  30.543  0.00  0.00     0.035 C 
ATOM      8  C18 <0> d   1      26.710  -3.269  31.606  0.00  0.00    -0.068 C 
ATOM      9  C19 <0> d   1      25.896  -4.306  31.796  0.00  0.00     0.053 C 
ATOM     10  C20 <0> d   1      24.847  -4.239  32.821  0.00  0.00     0.149 C 
ATOM     11  O21 <0> d   1      23.872  -4.958  32.783  0.00  0.00    -0.293 OA
ATOM     12  C22 <0> d   1      25.048  -3.221  33.927  0.00  0.00     0.084 C 
ATOM     13  C23 <0> d   1      25.390  -1.887  33.264  0.00  0.00     0.022 C 
ATOM     14  C24 <0> d   1      26.626  -1.994  32.389  0.00  0.00    -0.016 C 
ATOM     15  C25 <0> d   1      27.857  -1.912  33.294  0.00  0.00     0.020 C 
ATOM     16  C26 <0> d   1      26.686  -0.782  31.452  0.00  0.00     0.002 C 
ATOM     17  C28 <0> d   1      26.725   0.493  32.287  0.00  0.00     0.007 C 
ATOM     18  C29 <0> d   1      26.908   1.742  31.411  0.00  0.00     0.011 C 
ATOM     19  C30 <0> d   1      28.167   1.558  30.575  0.00  0.00    -0.030 C 
ATOM     20  C31 <0> d   1      29.355   1.250  31.489  0.00  0.00     0.016 C 
ENDROOT
BRANCH   1  21
ATOM     21  C6  <0> d   1      29.489   3.639  30.244  0.00  0.00     0.155 C 
ATOM     22  O7  <0> d   1      29.081   4.432  31.060  0.00  0.00    -0.295 OA
BRANCH  21  23
ATOM     23  C5  <0> d   1      30.950   3.622  29.877  0.00  0.00     0.257 C 
BRANCH  23  24
ATOM     24  O4  <0> d   1      31.729   3.148  31.006  0.00  0.00    -0.314 OA
BRANCH  24  25
ATOM     25  C2  <0> d   1      33.034   3.463  31.023  0.00  0.00     0.255 C 
ATOM     26  C1  <0> d   1      33.546   4.498  31.991  0.00  0.00     0.126 C 
ATOM     27  O3  <0> d   1      33.797   2.918  30.262  0.00  0.00    -0.266 OA
ENDBRANCH  24  25
ENDBRANCH  23  24
ENDBRANCH  21  23
ENDBRANCH   1  21
TORSDOF 4
ENDMDL
MODEL 89
REMARK CAVERDOCK RESULT:      -9.4      0.000      0.000
REMARK CAVERDOCK CONSTRAINTS:       0.1      0.0      0.0      0.0
REMARK CAVERDOCK TUNNEL: 88     -9.4      3.4     89.6
REMARK  4 active torsions:
REMARK  status: ('A' for Active; 'I' for Inactive)
REMARK    1  A    between atoms: C2_2  and  O4_4 
REMARK    2  A    between atoms: O4_4  and  C5_5 
REMARK    3  A    between atoms: C5_5  and  C6_6 
REMARK    4  A    between atoms: C6_6  and  C8_8 
ROOT
ATOM      1  C8  <0> d   1      28.411   2.619  29.550  0.00  0.00     0.066 C 
ATOM      2  C10 <0> d   1      29.217   1.892  28.445  0.00  0.00     0.013 C 
ATOM      3  C11 <0> d   1      29.207   0.384  28.817  0.00  0.00     0.006 C 
ATOM      4  C12 <0> d   1      27.953   0.254  29.689  0.00  0.00    -0.001 C 
ATOM      5  C14 <0> d   1      27.921  -0.941  30.624  0.00  0.00    -0.004 C 
ATOM      6  C16 <0> d   1      27.901  -2.237  29.808  0.00  0.00     0.010 C 
ATOM      7  C17 <0> d   1      27.940  -3.431  30.762  0.00  0.00     0.035 C 
ATOM      8  C18 <0> d   1      26.789  -3.310  31.745  0.00  0.00    -0.068 C 
ATOM      9  C19 <0> d   1      26.022  -4.383  31.936  0.00  0.00     0.053 C 
ATOM     10  C20 <0> d   1      24.905  -4.329  32.886  0.00  0.00     0.149 C 
ATOM     11  O21 <0> d   1      23.976  -5.106  32.823  0.00  0.00    -0.293 OA
ATOM     12  C22 <0> d   1      24.974  -3.249  33.948  0.00  0.00     0.084 C 
ATOM     13  C23 <0> d   1      25.285  -1.931  33.240  0.00  0.00     0.022 C 
ATOM     14  C24 <0> d   1      26.581  -2.007  32.453  0.00  0.00    -0.016 C 
ATOM     15  C25 <0> d   1      27.741  -1.808  33.430  0.00  0.00     0.020 C 
ATOM     16  C26 <0> d   1      26.636  -0.840  31.460  0.00  0.00     0.002 C 
ATOM     17  C28 <0> d   1      26.547   0.474  32.228  0.00  0.00     0.007 C 
ATOM     18  C29 <0> d   1      26.719   1.688  31.302  0.00  0.00     0.011 C 
ATOM     19  C30 <0> d   1      28.039   1.538  30.559  0.00  0.00    -0.030 C 
ATOM     20  C31 <0> d   1      29.178   1.346  31.562  0.00  0.00     0.016 C 
ENDROOT
BRANCH   1  21
ATOM     21  C6  <0> d   1      29.262   3.676  30.206  0.00  0.00     0.155 C 
ATOM     22  O7  <0> d   1      28.761   4.468  30.969  0.00  0.00    -0.295 OA
BRANCH  21  23
ATOM     23  C5  <0> d   1      30.738   3.745  29.913  0.00  0.00     0.257 C 
BRANCH  23  24
ATOM     24  O4  <0> d   1      31.487   3.534  31.138  0.00  0.00    -0.314 OA
BRANCH  24  25
ATOM     25  C2  <0> d   1      32.821   3.427  31.027  0.00  0.00     0.255 C 
ATOM     26  C1  <0> d   1      33.715   4.010  32.090  0.00  0.00     0.126 C 
ATOM     27  O3  <0> d   1      33.304   2.862  30.074  0.00  0.00    -0.266 OA
ENDBRANCH  24  25
ENDBRANCH  23  24
ENDBRANCH  21  23
ENDBRANCH   1  21
TORSDOF 4
ENDMDL
MODEL 90
REMARK CAVERDOCK RESULT:      -8.6      0.000      0.000
REMARK CAVERDOCK CONSTRAINTS:       0.0      0.0      0.0      0.0
REMARK CAVERDOCK TUNNEL: 89     -8.6      3.3     90.1
REMARK  4 active torsions:
REMARK  status: ('A' for Active; 'I' for Inactive)
REMARK    1  A    between atoms: C2_2  and  O4_4 
REMARK    2  A    between atoms: O4_4  and  C5_5 
REMARK    3  A    between atoms: C5_5  and  C6_6 
REMARK    4  A    between atoms: C6_6  and  C8_8 
ROOT
ATOM      1  C8  <0> d   1      29.598   2.600  31.800  0.00  0.00     0.066 C 
ATOM      2  C10 <0> d   1      28.818   3.298  32.942  0.00  0.00     0.013 C 
ATOM      3  C11 <0> d   1      27.647   2.351  33.316  0.00  0.00     0.006 C 
ATOM      4  C12 <0> d   1      28.155   0.980  32.856  0.00  0.00    -0.001 C 
ATOM      5  C14 <0> d   1      27.086  -0.069  32.602  0.00  0.00    -0.004 C 
ATOM      6  C16 <0> d   1      26.362  -0.397  33.910  0.00  0.00     0.010 C 
ATOM      7  C17 <0> d   1      25.243  -1.401  33.626  0.00  0.00     0.035 C 
ATOM      8  C18 <0> d   1      25.839  -2.615  32.936  0.00  0.00    -0.068 C 
ATOM      9  C19 <0> d   1      25.515  -3.817  33.409  0.00  0.00     0.053 C 
ATOM     10  C20 <0> d   1      26.048  -5.026  32.771  0.00  0.00     0.149 C 
ATOM     11  O21 <0> d   1      26.105  -6.086  33.359  0.00  0.00    -0.293 OA
ATOM     12  C22 <0> d   1      26.526  -4.880  31.340  0.00  0.00     0.084 C 
ATOM     13  C23 <0> d   1      27.447  -3.662  31.287  0.00  0.00     0.022 C 
ATOM     14  C24 <0> d   1      26.743  -2.403  31.760  0.00  0.00    -0.016 C 
ATOM     15  C25 <0> d   1      25.897  -1.870  30.602  0.00  0.00     0.020 C 
ATOM     16  C26 <0> d   1      27.790  -1.327  32.074  0.00  0.00     0.002 C 
ATOM     17  C28 <0> d   1      28.610  -1.049  30.819  0.00  0.00     0.007 C 
ATOM     18  C29 <0> d   1      29.599   0.108  31.031  0.00  0.00     0.011 C 
ATOM     19  C30 <0> d   1      28.815   1.328  31.494  0.00  0.00    -0.030 C 
ATOM     20  C31 <0> d   1      27.695   1.632  30.497  0.00  0.00     0.016 C 
ENDROOT
BRANCH   1  21
ATOM     21  C6  <0> d   1      29.650   3.487  30.584  0.00  0.00     0.155 C 
ATOM     22  O7  <0> d   1      28.656   4.068  30.217  0.00  0.00    -0.295 OA
BRANCH  21  23
ATOM     23  C5  <0> d   1      30.941   3.651  29.824  0.00  0.00     0.257 C 
BRANCH  23  24
ATOM     24  O4  <0> d   1      31.940   2.749  30.366  0.00  0.00    -0.314 OA
BRANCH  24  25
ATOM     25  C2  <0> d   1      33.017   3.307  30.942  0.00  0.00     0.255 C 
ATOM     26  C1  <0> d   1      34.348   3.279  30.236  0.00  0.00     0.126 C 
ATOM     27  O3  <0> d   1      32.919   3.831  32.027  0.00  0.00    -0.266 OA
ENDBRANCH  24  25
ENDBRANCH  23  24
ENDBRANCH  21  23
ENDBRANCH   1  21
TORSDOF 4
ENDMDL
MODEL 91
REMARK CAVERDOCK RESULT:      -9.6      0.000      0.000
REMARK CAVERDOCK CONSTRAINTS:       0.0      0.0      0.0      0.0
REMARK CAVERDOCK TUNNEL: 90     -9.6      3.3     91.5
REMARK  4 active torsions:
REMARK  status: ('A' for Active; 'I' for Inactive)
REMARK    1  A    between atoms: C2_2  and  O4_4 
REMARK    2  A    between atoms: O4_4  and  C5_5 
REMARK    3  A    between atoms: C5_5  and  C6_6 
REMARK    4  A    between atoms: C6_6  and  C8_8 
ROOT
ATOM      1  C8  <0> d   1      28.328   2.407  29.603  0.00  0.00     0.066 C 
ATOM      2  C10 <0> d   1      29.125   1.653  28.510  0.00  0.00     0.013 C 
ATOM      3  C11 <0> d   1      29.113   0.154  28.914  0.00  0.00     0.006 C 
ATOM      4  C12 <0> d   1      27.864   0.046  29.796  0.00  0.00    -0.001 C 
ATOM      5  C14 <0> d   1      27.834  -1.129  30.757  0.00  0.00    -0.004 C 
ATOM      6  C16 <0> d   1      27.806  -2.441  29.969  0.00  0.00     0.010 C 
ATOM      7  C17 <0> d   1      27.847  -3.615  30.948  0.00  0.00     0.035 C 
ATOM      8  C18 <0> d   1      26.702  -3.470  31.934  0.00  0.00    -0.068 C 
ATOM      9  C19 <0> d   1      25.934  -4.536  32.153  0.00  0.00     0.053 C 
ATOM     10  C20 <0> d   1      24.822  -4.458  33.108  0.00  0.00     0.149 C 
ATOM     11  O21 <0> d   1      23.890  -5.234  33.067  0.00  0.00    -0.293 OA
ATOM     12  C22 <0> d   1      24.900  -3.356  34.146  0.00  0.00     0.084 C 
ATOM     13  C23 <0> d   1      25.210  -2.055  33.408  0.00  0.00     0.022 C 
ATOM     14  C24 <0> d   1      26.501  -2.151  32.615  0.00  0.00    -0.016 C 
ATOM     15  C25 <0> d   1      27.668  -1.935  33.582  0.00  0.00     0.020 C 
ATOM     16  C26 <0> d   1      26.554  -1.006  31.597  0.00  0.00     0.002 C 
ATOM     17  C28 <0> d   1      26.473   0.324  32.337  0.00  0.00     0.007 C 
ATOM     18  C29 <0> d   1      26.643   1.518  31.384  0.00  0.00     0.011 C 
ATOM     19  C30 <0> d   1      27.959   1.349  30.638  0.00  0.00    -0.030 C 
ATOM     20  C31 <0> d   1      29.103   1.174  31.638  0.00  0.00     0.016 C 
ENDROOT
BRANCH   1  21
ATOM     21  C6  <0> d   1      29.186   3.474  30.232  0.00  0.00     0.155 C 
ATOM     22  O7  <0> d   1      28.705   4.242  31.032  0.00  0.00    -0.295 OA
BRANCH  21  23
ATOM     23  C5  <0> d   1      30.642   3.586  29.864  0.00  0.00     0.257 C 
BRANCH  23  24
ATOM     24  O4  <0> d   1      31.453   3.530  31.067  0.00  0.00    -0.314 OA
BRANCH  24  25
ATOM     25  C2  <0> d   1      32.784   3.481  30.904  0.00  0.00     0.255 C 
ATOM     26  C1  <0> d   1      33.684   4.282  31.809  0.00  0.00     0.126 C 
ATOM     27  O3  <0> d   1      33.261   2.795  30.031  0.00  0.00    -0.266 OA
ENDBRANCH  24  25
ENDBRANCH  23  24
ENDBRANCH  21  23
ENDBRANCH   1  21
TORSDOF 4
ENDMDL
MODEL 92
REMARK CAVERDOCK RESULT:      -9.5      0.000      0.000
REMARK CAVERDOCK CONSTRAINTS:       0.0      0.0      0.0      0.0
REMARK CAVERDOCK TUNNEL: 91     -9.5      3.3     92.3
REMARK  4 active torsions:
REMARK  status: ('A' for Active; 'I' for Inactive)
REMARK    1  A    between atoms: C2_2  and  O4_4 
REMARK    2  A    between atoms: O4_4  and  C5_5 
REMARK    3  A    between atoms: C5_5  and  C6_6 
REMARK    4  A    between atoms: C6_6  and  C8_8 
ROOT
ATOM      1  C8  <0> d   1      28.354   2.308  29.712  0.00  0.00     0.066 C 
ATOM      2  C10 <0> d   1      29.161   1.561  28.621  0.00  0.00     0.013 C 
ATOM      3  C11 <0> d   1      29.112   0.055  28.994  0.00  0.00     0.006 C 
ATOM      4  C12 <0> d   1      27.842  -0.046  29.846  0.00  0.00    -0.001 C 
ATOM      5  C14 <0> d   1      27.769  -1.239  30.782  0.00  0.00    -0.004 C 
ATOM      6  C16 <0> d   1      27.734  -2.535  29.967  0.00  0.00     0.010 C 
ATOM      7  C17 <0> d   1      27.732  -3.729  30.923  0.00  0.00     0.035 C 
ATOM      8  C18 <0> d   1      26.568  -3.582  31.887  0.00  0.00    -0.068 C 
ATOM      9  C19 <0> d   1      25.776  -4.637  32.068  0.00  0.00     0.053 C 
ATOM     10  C20 <0> d   1      24.646  -4.557  33.000  0.00  0.00     0.149 C 
ATOM     11  O21 <0> d   1      23.701  -5.314  32.923  0.00  0.00    -0.293 OA
ATOM     12  C22 <0> d   1      24.721  -3.477  34.062  0.00  0.00     0.084 C 
ATOM     13  C23 <0> d   1      25.072  -2.168  33.358  0.00  0.00     0.022 C 
ATOM     14  C24 <0> d   1      26.378  -2.273  32.591  0.00  0.00    -0.016 C 
ATOM     15  C25 <0> d   1      27.527  -2.098  33.586  0.00  0.00     0.020 C 
ATOM     16  C26 <0> d   1      26.474  -1.109  31.597  0.00  0.00     0.002 C 
ATOM     17  C28 <0> d   1      26.401   0.208  32.363  0.00  0.00     0.007 C 
ATOM     18  C29 <0> d   1      26.614   1.416  31.437  0.00  0.00     0.011 C 
ATOM     19  C30 <0> d   1      27.943   1.237  30.716  0.00  0.00    -0.030 C 
ATOM     20  C31 <0> d   1      29.061   1.021  31.737  0.00  0.00     0.016 C 
ENDROOT
BRANCH   1  21
ATOM     21  C6  <0> d   1      29.218   3.347  30.380  0.00  0.00     0.155 C 
ATOM     22  O7  <0> d   1      28.745   4.074  31.222  0.00  0.00    -0.295 OA
BRANCH  21  23
ATOM     23  C5  <0> d   1      30.669   3.478  30.001  0.00  0.00     0.257 C 
BRANCH  23  24
ATOM     24  O4  <0> d   1      31.500   2.952  31.068  0.00  0.00    -0.314 OA
BRANCH  24  25
ATOM     25  C2  <0> d   1      32.793   3.312  31.070  0.00  0.00     0.255 C 
ATOM     26  C1  <0> d   1      33.403   3.925  32.304  0.00  0.00     0.126 C 
ATOM     27  O3  <0> d   1      33.468   3.145  30.082  0.00  0.00    -0.266 OA
ENDBRANCH  24  25
ENDBRANCH  23  24
ENDBRANCH  21  23
ENDBRANCH   1  21
TORSDOF 4
ENDMDL
MODEL 93
REMARK CAVERDOCK RESULT:      -9.0      0.000      0.000
REMARK CAVERDOCK CONSTRAINTS:       0.0      0.0      0.0      0.0
REMARK CAVERDOCK TUNNEL: 92     -9.0      3.3     93.3
REMARK  4 active torsions:
REMARK  status: ('A' for Active; 'I' for Inactive)
REMARK    1  A    between atoms: C2_2  and  O4_4 
REMARK    2  A    between atoms: O4_4  and  C5_5 
REMARK    3  A    between atoms: C5_5  and  C6_6 
REMARK    4  A    between atoms: C6_6  and  C8_8 
ROOT
ATOM      1  C8  <0> d   1      29.553   2.324  31.571  0.00  0.00     0.066 C 
ATOM      2  C10 <0> d   1      28.694   3.058  32.630  0.00  0.00     0.013 C 
ATOM      3  C11 <0> d   1      27.586   2.061  33.064  0.00  0.00     0.006 C 
ATOM      4  C12 <0> d   1      28.205   0.697  32.737  0.00  0.00    -0.001 C 
ATOM      5  C14 <0> d   1      27.224  -0.447  32.556  0.00  0.00    -0.004 C 
ATOM      6  C16 <0> d   1      26.492  -0.715  33.874  0.00  0.00     0.010 C 
ATOM      7  C17 <0> d   1      25.458  -1.821  33.657  0.00  0.00     0.035 C 
ATOM      8  C18 <0> d   1      26.159  -3.042  33.089  0.00  0.00    -0.068 C 
ATOM      9  C19 <0> d   1      25.912  -4.220  33.660  0.00  0.00     0.053 C 
ATOM     10  C20 <0> d   1      26.550  -5.436  33.143  0.00  0.00     0.149 C 
ATOM     11  O21 <0> d   1      26.669  -6.433  33.823  0.00  0.00    -0.293 OA
ATOM     12  C22 <0> d   1      27.053  -5.378  31.714  0.00  0.00     0.084 C 
ATOM     13  C23 <0> d   1      27.883  -4.104  31.572  0.00  0.00     0.022 C 
ATOM     14  C24 <0> d   1      27.075  -2.865  31.918  0.00  0.00    -0.016 C 
ATOM     15  C25 <0> d   1      26.223  -2.500  30.700  0.00  0.00     0.020 C 
ATOM     16  C26 <0> d   1      28.032  -1.690  32.155  0.00  0.00     0.002 C 
ATOM     17  C28 <0> d   1      28.862  -1.460  30.897  0.00  0.00     0.007 C 
ATOM     18  C29 <0> d   1      29.757  -0.218  31.025  0.00  0.00     0.011 C 
ATOM     19  C30 <0> d   1      28.873   0.975  31.362  0.00  0.00    -0.030 C 
ATOM     20  C31 <0> d   1      27.760   1.106  30.321  0.00  0.00     0.016 C 
ENDROOT
BRANCH   1  21
ATOM     21  C6  <0> d   1      29.571   3.104  30.281  0.00  0.00     0.155 C 
ATOM     22  O7  <0> d   1      28.540   3.311  29.686  0.00  0.00    -0.295 OA
BRANCH  21  23
ATOM     23  C5  <0> d   1      30.874   3.626  29.734  0.00  0.00     0.257 C 
BRANCH  23  24
ATOM     24  O4  <0> d   1      31.951   2.729  30.109  0.00  0.00    -0.314 OA
BRANCH  24  25
ATOM     25  C2  <0> d   1      32.930   3.237  30.875  0.00  0.00     0.255 C 
ATOM     26  C1  <0> d   1      34.324   3.376  30.322  0.00  0.00     0.126 C 
ATOM     27  O3  <0> d   1      32.692   3.582  32.008  0.00  0.00    -0.266 OA
ENDBRANCH  24  25
ENDBRANCH  23  24
ENDBRANCH  21  23
ENDBRANCH   1  21
TORSDOF 4
ENDMDL
MODEL 94
REMARK CAVERDOCK RESULT:      -9.5      0.000      0.000
REMARK CAVERDOCK CONSTRAINTS:       0.0      0.0      0.0      0.0
REMARK CAVERDOCK TUNNEL: 93     -9.5      3.3     94.4
REMARK  4 active torsions:
REMARK  status: ('A' for Active; 'I' for Inactive)
REMARK    1  A    between atoms: C2_2  and  O4_4 
REMARK    2  A    between atoms: O4_4  and  C5_5 
REMARK    3  A    between atoms: C5_5  and  C6_6 
REMARK    4  A    between atoms: C6_6  and  C8_8 
ROOT
ATOM      1  C8  <0> d   1      28.244   2.049  29.671  0.00  0.00     0.066 C 
ATOM      2  C10 <0> d   1      29.000   1.259  28.573  0.00  0.00     0.013 C 
ATOM      3  C11 <0> d   1      28.949  -0.234  28.995  0.00  0.00     0.006 C 
ATOM      4  C12 <0> d   1      27.712  -0.294  29.898  0.00  0.00    -0.001 C 
ATOM      5  C14 <0> d   1      27.663  -1.457  30.874  0.00  0.00    -0.004 C 
ATOM      6  C16 <0> d   1      27.582  -2.777  30.102  0.00  0.00     0.010 C 
ATOM      7  C17 <0> d   1      27.605  -3.940  31.094  0.00  0.00     0.035 C 
ATOM      8  C18 <0> d   1      26.481  -3.749  32.097  0.00  0.00    -0.068 C 
ATOM      9  C19 <0> d   1      25.685  -4.790  32.340  0.00  0.00     0.053 C 
ATOM     10  C20 <0> d   1      24.592  -4.667  33.312  0.00  0.00     0.149 C 
ATOM     11  O21 <0> d   1      23.637  -5.415  33.296  0.00  0.00    -0.293 OA
ATOM     12  C22 <0> d   1      24.720  -3.556  34.336  0.00  0.00     0.084 C 
ATOM     13  C23 <0> d   1      25.057  -2.273  33.578  0.00  0.00     0.022 C 
ATOM     14  C24 <0> d   1      26.331  -2.417  32.765  0.00  0.00    -0.016 C 
ATOM     15  C25 <0> d   1      27.520  -2.225  33.710  0.00  0.00     0.020 C 
ATOM     16  C26 <0> d   1      26.402  -1.286  31.733  0.00  0.00     0.002 C 
ATOM     17  C28 <0> d   1      26.372   0.055  32.459  0.00  0.00     0.007 C 
ATOM     18  C29 <0> d   1      26.562   1.231  31.489  0.00  0.00     0.011 C 
ATOM     19  C30 <0> d   1      27.860   1.014  30.723  0.00  0.00    -0.030 C 
ATOM     20  C31 <0> d   1      29.015   0.817  31.707  0.00  0.00     0.016 C 
ENDROOT
BRANCH   1  21
ATOM     21  C6  <0> d   1      29.143   3.097  30.273  0.00  0.00     0.155 C 
ATOM     22  O7  <0> d   1      28.674   3.971  30.963  0.00  0.00    -0.295 OA
BRANCH  21  23
ATOM     23  C5  <0> d   1      30.626   3.057  30.014  0.00  0.00     0.257 C 
BRANCH  23  24
ATOM     24  O4  <0> d   1      31.340   3.412  31.227  0.00  0.00    -0.314 OA
BRANCH  24  25
ATOM     25  C2  <0> d   1      32.682   3.397  31.172  0.00  0.00     0.255 C 
ATOM     26  C1  <0> d   1      33.489   3.945  32.321  0.00  0.00     0.126 C 
ATOM     27  O3  <0> d   1      33.242   2.944  30.202  0.00  0.00    -0.266 OA
ENDBRANCH  24  25
ENDBRANCH  23  24
ENDBRANCH  21  23
ENDBRANCH   1  21
TORSDOF 4
ENDMDL
MODEL 95
REMARK CAVERDOCK RESULT:      -9.5      0.000      0.000
REMARK CAVERDOCK CONSTRAINTS:       0.0      0.0      0.0      0.0
REMARK CAVERDOCK TUNNEL: 94     -9.5      3.3     95.3
REMARK  4 active torsions:
REMARK  status: ('A' for Active; 'I' for Inactive)
REMARK    1  A    between atoms: C2_2  and  O4_4 
REMARK    2  A    between atoms: O4_4  and  C5_5 
REMARK    3  A    between atoms: C5_5  and  C6_6 
REMARK    4  A    between atoms: C6_6  and  C8_8 
ROOT
ATOM      1  C8  <0> d   1      28.097   2.008  29.691  0.00  0.00     0.066 C 
ATOM      2  C10 <0> d   1      28.911   1.239  28.621  0.00  0.00     0.013 C 
ATOM      3  C11 <0> d   1      28.929  -0.248  29.069  0.00  0.00     0.006 C 
ATOM      4  C12 <0> d   1      27.681  -0.355  29.952  0.00  0.00    -0.001 C 
ATOM      5  C14 <0> d   1      27.673  -1.501  30.947  0.00  0.00    -0.004 C 
ATOM      6  C16 <0> d   1      27.672  -2.837  30.198  0.00  0.00     0.010 C 
ATOM      7  C17 <0> d   1      27.735  -3.981  31.211  0.00  0.00     0.035 C 
ATOM      8  C18 <0> d   1      26.586  -3.830  32.192  0.00  0.00    -0.068 C 
ATOM      9  C19 <0> d   1      25.839  -4.905  32.441  0.00  0.00     0.053 C 
ATOM     10  C20 <0> d   1      24.725  -4.821  33.391  0.00  0.00     0.149 C 
ATOM     11  O21 <0> d   1      23.809  -5.616  33.372  0.00  0.00    -0.293 OA
ATOM     12  C22 <0> d   1      24.778  -3.687  34.397  0.00  0.00     0.084 C 
ATOM     13  C23 <0> d   1      25.064  -2.402  33.622  0.00  0.00     0.022 C 
ATOM     14  C24 <0> d   1      26.358  -2.496  32.833  0.00  0.00    -0.016 C 
ATOM     15  C25 <0> d   1      27.518  -2.228  33.794  0.00  0.00     0.020 C 
ATOM     16  C26 <0> d   1      26.389  -1.380  31.782  0.00  0.00     0.002 C 
ATOM     17  C28 <0> d   1      26.280  -0.030  32.483  0.00  0.00     0.007 C 
ATOM     18  C29 <0> d   1      26.427   1.138  31.495  0.00  0.00     0.011 C 
ATOM     19  C30 <0> d   1      27.748   0.973  30.755  0.00  0.00    -0.030 C 
ATOM     20  C31 <0> d   1      28.893   0.852  31.762  0.00  0.00     0.016 C 
ENDROOT
BRANCH   1  21
ATOM     21  C6  <0> d   1      28.932   3.111  30.289  0.00  0.00     0.155 C 
ATOM     22  O7  <0> d   1      28.416   3.942  30.999  0.00  0.00    -0.295 OA
BRANCH  21  23
ATOM     23  C5  <0> d   1      30.409   3.178  30.003  0.00  0.00     0.257 C 
BRANCH  23  24
ATOM     24  O4  <0> d   1      31.143   3.250  31.253  0.00  0.00    -0.314 OA
BRANCH  24  25
ATOM     25  C2  <0> d   1      32.481   3.328  31.172  0.00  0.00     0.255 C 
ATOM     26  C1  <0> d   1      33.290   3.688  32.390  0.00  0.00     0.126 C 
ATOM     27  O3  <0> d   1      33.036   3.109  30.121  0.00  0.00    -0.266 OA
ENDBRANCH  24  25
ENDBRANCH  23  24
ENDBRANCH  21  23
ENDBRANCH   1  21
TORSDOF 4
ENDMDL
MODEL 96
REMARK CAVERDOCK RESULT:      -9.5      0.000      0.000
REMARK CAVERDOCK CONSTRAINTS:       0.0      0.0      0.0      0.0
REMARK CAVERDOCK TUNNEL: 95     -9.5      3.3     96.3
REMARK  4 active torsions:
REMARK  status: ('A' for Active; 'I' for Inactive)
REMARK    1  A    between atoms: C2_2  and  O4_4 
REMARK    2  A    between atoms: O4_4  and  C5_5 
REMARK    3  A    between atoms: C5_5  and  C6_6 
REMARK    4  A    between atoms: C6_6  and  C8_8 
ROOT
ATOM      1  C8  <0> d   1      27.974   2.127  29.840  0.00  0.00     0.066 C 
ATOM      2  C10 <0> d   1      28.722   1.406  28.691  0.00  0.00     0.013 C 
ATOM      3  C11 <0> d   1      28.731  -0.104  29.054  0.00  0.00     0.006 C 
ATOM      4  C12 <0> d   1      27.523  -0.239  29.988  0.00  0.00    -0.001 C 
ATOM      5  C14 <0> d   1      27.538  -1.440  30.917  0.00  0.00    -0.004 C 
ATOM      6  C16 <0> d   1      27.476  -2.730  30.095  0.00  0.00     0.010 C 
ATOM      7  C17 <0> d   1      27.564  -3.931  31.039  0.00  0.00     0.035 C 
ATOM      8  C18 <0> d   1      26.464  -3.816  32.079  0.00  0.00    -0.068 C 
ATOM      9  C19 <0> d   1      25.709  -4.890  32.303  0.00  0.00     0.053 C 
ATOM     10  C20 <0> d   1      24.642  -4.841  33.309  0.00  0.00     0.149 C 
ATOM     11  O21 <0> d   1      23.710  -5.618  33.289  0.00  0.00    -0.293 OA
ATOM     12  C22 <0> d   1      24.764  -3.767  34.373  0.00  0.00     0.084 C 
ATOM     13  C23 <0> d   1      25.039  -2.446  33.658  0.00  0.00     0.022 C 
ATOM     14  C24 <0> d   1      26.293  -2.517  32.805  0.00  0.00    -0.016 C 
ATOM     15  C25 <0> d   1      27.502  -2.324  33.723  0.00  0.00     0.020 C 
ATOM     16  C26 <0> d   1      26.298  -1.344  31.817  0.00  0.00     0.002 C 
ATOM     17  C28 <0> d   1      26.248  -0.034  32.597  0.00  0.00     0.007 C 
ATOM     18  C29 <0> d   1      26.373   1.185  31.670  0.00  0.00     0.011 C 
ATOM     19  C30 <0> d   1      27.654   1.040  30.860  0.00  0.00    -0.030 C 
ATOM     20  C31 <0> d   1      28.842   0.842  31.802  0.00  0.00     0.016 C 
ENDROOT
BRANCH   1  21
ATOM     21  C6  <0> d   1      28.858   3.180  30.458  0.00  0.00     0.155 C 
ATOM     22  O7  <0> d   1      28.397   3.963  31.255  0.00  0.00    -0.295 OA
BRANCH  21  23
ATOM     23  C5  <0> d   1      30.315   3.256  30.083  0.00  0.00     0.257 C 
BRANCH  23  24
ATOM     24  O4  <0> d   1      31.128   3.203  31.284  0.00  0.00    -0.314 OA
BRANCH  24  25
ATOM     25  C2  <0> d   1      32.458   3.297  31.125  0.00  0.00     0.255 C 
ATOM     26  C1  <0> d   1      33.316   3.815  32.250  0.00  0.00     0.126 C 
ATOM     27  O3  <0> d   1      32.966   2.967  30.080  0.00  0.00    -0.266 OA
ENDBRANCH  24  25
ENDBRANCH  23  24
ENDBRANCH  21  23
ENDBRANCH   1  21
TORSDOF 4
ENDMDL
MODEL 97
REMARK CAVERDOCK RESULT:      -9.8      0.000      0.000
REMARK CAVERDOCK CONSTRAINTS:       0.0      0.0      0.0      0.0
REMARK CAVERDOCK TUNNEL: 96     -9.8      3.3     97.4
REMARK  4 active torsions:
REMARK  status: ('A' for Active; 'I' for Inactive)
REMARK    1  A    between atoms: C2_2  and  O4_4 
REMARK    2  A    between atoms: O4_4  and  C5_5 
REMARK    3  A    between atoms: C5_5  and  C6_6 
REMARK    4  A    between atoms: C6_6  and  C8_8 
ROOT
ATOM      1  C8  <0> d   1      28.990   1.321  30.383  0.00  0.00     0.066 C 
ATOM      2  C10 <0> d   1      27.999   2.228  31.153  0.00  0.00     0.013 C 
ATOM      3  C11 <0> d   1      27.009   1.278  31.879  0.00  0.00     0.006 C 
ATOM      4  C12 <0> d   1      27.811  -0.022  32.004  0.00  0.00    -0.001 C 
ATOM      5  C14 <0> d   1      26.992  -1.287  32.194  0.00  0.00    -0.004 C 
ATOM      6  C16 <0> d   1      26.242  -1.223  33.527  0.00  0.00     0.010 C 
ATOM      7  C17 <0> d   1      25.368  -2.469  33.672  0.00  0.00     0.035 C 
ATOM      8  C18 <0> d   1      26.244  -3.700  33.523  0.00  0.00    -0.068 C 
ATOM      9  C19 <0> d   1      26.124  -4.661  34.439  0.00  0.00     0.053 C 
ATOM     10  C20 <0> d   1      26.933  -5.880  34.335  0.00  0.00     0.149 C 
ATOM     11  O21 <0> d   1      27.148  -6.586  35.297  0.00  0.00    -0.293 OA
ATOM     12  C22 <0> d   1      27.488  -6.208  32.963  0.00  0.00     0.084 C 
ATOM     13  C23 <0> d   1      28.154  -4.943  32.425  0.00  0.00     0.022 C 
ATOM     14  C24 <0> d   1      27.181  -3.779  32.357  0.00  0.00    -0.016 C 
ATOM     15  C25 <0> d   1      26.345  -3.935  31.086  0.00  0.00     0.020 C 
ATOM     16  C26 <0> d   1      27.969  -2.472  32.211  0.00  0.00     0.002 C 
ATOM     17  C28 <0> d   1      28.818  -2.540  30.946  0.00  0.00     0.007 C 
ATOM     18  C29 <0> d   1      29.541  -1.212  30.674  0.00  0.00     0.011 C 
ATOM     19  C30 <0> d   1      28.498  -0.104  30.613  0.00  0.00    -0.030 C 
ATOM     20  C31 <0> d   1      27.425  -0.459  29.583  0.00  0.00     0.016 C 
ENDROOT
BRANCH   1  21
ATOM     21  C6  <0> d   1      28.966   1.650  28.913  0.00  0.00     0.155 C 
ATOM     22  O7  <0> d   1      28.914   0.761  28.095  0.00  0.00    -0.295 OA
BRANCH  21  23
ATOM     23  C5  <0> d   1      29.008   3.087  28.461  0.00  0.00     0.257 C 
BRANCH  23  24
ATOM     24  O4  <0> d   1      30.341   3.622  28.668  0.00  0.00    -0.314 OA
BRANCH  24  25
ATOM     25  C2  <0> d   1      30.646   4.038  29.908  0.00  0.00     0.255 C 
ATOM     26  C1  <0> d   1      31.829   3.450  30.631  0.00  0.00     0.126 C 
ATOM     27  O3  <0> d   1      29.970   4.885  30.443  0.00  0.00    -0.266 OA
ENDBRANCH  24  25
ENDBRANCH  23  24
ENDBRANCH  21  23
ENDBRANCH   1  21
TORSDOF 4
ENDMDL
MODEL 98
REMARK CAVERDOCK RESULT:      -9.9      0.000      0.000
REMARK CAVERDOCK CONSTRAINTS:       0.0      0.0      0.0      0.0
REMARK CAVERDOCK TUNNEL: 97     -9.9      3.3     98.5
REMARK  4 active torsions:
REMARK  status: ('A' for Active; 'I' for Inactive)
REMARK    1  A    between atoms: C2_2  and  O4_4 
REMARK    2  A    between atoms: O4_4  and  C5_5 
REMARK    3  A    between atoms: C5_5  and  C6_6 
REMARK    4  A    between atoms: C6_6  and  C8_8 
ROOT
ATOM      1  C8  <0> d   1      29.049   1.118  30.392  0.00  0.00     0.066 C 
ATOM      2  C10 <0> d   1      28.081   2.061  31.150  0.00  0.00     0.013 C 
ATOM      3  C11 <0> d   1      27.053   1.147  31.870  0.00  0.00     0.006 C 
ATOM      4  C12 <0> d   1      27.810  -0.179  32.007  0.00  0.00    -0.001 C 
ATOM      5  C14 <0> d   1      26.947  -1.414  32.194  0.00  0.00    -0.004 C 
ATOM      6  C16 <0> d   1      26.187  -1.319  33.520  0.00  0.00     0.010 C 
ATOM      7  C17 <0> d   1      25.271  -2.535  33.661  0.00  0.00     0.035 C 
ATOM      8  C18 <0> d   1      26.105  -3.796  33.523  0.00  0.00    -0.068 C 
ATOM      9  C19 <0> d   1      25.945  -4.748  34.441  0.00  0.00     0.053 C 
ATOM     10  C20 <0> d   1      26.713  -5.994  34.350  0.00  0.00     0.149 C 
ATOM     11  O21 <0> d   1      26.896  -6.704  35.316  0.00  0.00    -0.293 OA
ATOM     12  C22 <0> d   1      27.270  -6.346  32.984  0.00  0.00     0.084 C 
ATOM     13  C23 <0> d   1      27.983  -5.107  32.447  0.00  0.00     0.022 C 
ATOM     14  C24 <0> d   1      27.050  -3.911  32.367  0.00  0.00    -0.016 C 
ATOM     15  C25 <0> d   1      26.221  -4.042  31.088  0.00  0.00     0.020 C 
ATOM     16  C26 <0> d   1      27.883  -2.631  32.223  0.00  0.00     0.002 C 
ATOM     17  C28 <0> d   1      28.741  -2.733  30.967  0.00  0.00     0.007 C 
ATOM     18  C29 <0> d   1      29.511  -1.431  30.697  0.00  0.00     0.011 C 
ATOM     19  C30 <0> d   1      28.507  -0.289  30.623  0.00  0.00    -0.030 C 
ATOM     20  C31 <0> d   1      27.432  -0.611  29.584  0.00  0.00     0.016 C 
ENDROOT
BRANCH   1  21
ATOM     21  C6  <0> d   1      29.049   1.442  28.921  0.00  0.00     0.155 C 
ATOM     22  O7  <0> d   1      29.224   0.565  28.109  0.00  0.00    -0.295 OA
BRANCH  21  23
ATOM     23  C5  <0> d   1      28.833   2.861  28.461  0.00  0.00     0.257 C 
BRANCH  23  24
ATOM     24  O4  <0> d   1      30.089   3.586  28.520  0.00  0.00    -0.314 OA
BRANCH  24  25
ATOM     25  C2  <0> d   1      30.496   4.004  29.729  0.00  0.00     0.255 C 
ATOM     26  C1  <0> d   1      31.621   3.291  30.433  0.00  0.00     0.126 C 
ATOM     27  O3  <0> d   1      29.960   4.953  30.253  0.00  0.00    -0.266 OA
ENDBRANCH  24  25
ENDBRANCH  23  24
ENDBRANCH  21  23
ENDBRANCH   1  21
TORSDOF 4
ENDMDL
MODEL 99
REMARK CAVERDOCK RESULT:      -9.9      0.000      0.000
REMARK CAVERDOCK CONSTRAINTS:       0.0      0.0      0.0      0.0
REMARK CAVERDOCK TUNNEL: 98     -9.9      3.2     99.6
REMARK  4 active torsions:
REMARK  status: ('A' for Active; 'I' for Inactive)
REMARK    1  A    between atoms: C2_2  and  O4_4 
REMARK    2  A    between atoms: O4_4  and  C5_5 
REMARK    3  A    between atoms: C5_5  and  C6_6 
REMARK    4  A    between atoms: C6_6  and  C8_8 
ROOT
ATOM      1  C8  <0> d   1      28.919   1.108  30.501  0.00  0.00     0.066 C 
ATOM      2  C10 <0> d   1      27.905   2.030  31.223  0.00  0.00     0.013 C 
ATOM      3  C11 <0> d   1      26.883   1.093  31.923  0.00  0.00     0.006 C 
ATOM      4  C12 <0> d   1      27.672  -0.210  32.092  0.00  0.00    -0.001 C 
ATOM      5  C14 <0> d   1      26.840  -1.468  32.265  0.00  0.00    -0.004 C 
ATOM      6  C16 <0> d   1      26.041  -1.384  33.569  0.00  0.00     0.010 C 
ATOM      7  C17 <0> d   1      25.155  -2.624  33.695  0.00  0.00     0.035 C 
ATOM      8  C18 <0> d   1      26.029  -3.862  33.592  0.00  0.00    -0.068 C 
ATOM      9  C19 <0> d   1      25.869  -4.811  34.513  0.00  0.00     0.053 C 
ATOM     10  C20 <0> d   1      26.675  -6.036  34.453  0.00  0.00     0.149 C 
ATOM     11  O21 <0> d   1      26.850  -6.733  35.430  0.00  0.00    -0.293 OA
ATOM     12  C22 <0> d   1      27.278  -6.383  33.106  0.00  0.00     0.084 C 
ATOM     13  C23 <0> d   1      27.971  -5.128  32.579  0.00  0.00     0.022 C 
ATOM     14  C24 <0> d   1      27.008  -3.959  32.463  0.00  0.00    -0.016 C 
ATOM     15  C25 <0> d   1      26.218  -4.124  31.163  0.00  0.00     0.020 C 
ATOM     16  C26 <0> d   1      27.808  -2.658  32.331  0.00  0.00     0.002 C 
ATOM     17  C28 <0> d   1      28.703  -2.745  31.099  0.00  0.00     0.007 C 
ATOM     18  C29 <0> d   1      29.444  -1.424  30.840  0.00  0.00     0.011 C 
ATOM     19  C30 <0> d   1      28.410  -0.311  30.729  0.00  0.00    -0.030 C 
ATOM     20  C31 <0> d   1      27.374  -0.672  29.663  0.00  0.00     0.016 C 
ENDROOT
BRANCH   1  21
ATOM     21  C6  <0> d   1      28.951   1.421  29.027  0.00  0.00     0.155 C 
ATOM     22  O7  <0> d   1      28.958   0.523  28.219  0.00  0.00    -0.295 OA
BRANCH  21  23
ATOM     23  C5  <0> d   1      28.975   2.854  28.561  0.00  0.00     0.257 C 
BRANCH  23  24
ATOM     24  O4  <0> d   1      30.311   3.396  28.729  0.00  0.00    -0.314 OA
BRANCH  24  25
ATOM     25  C2  <0> d   1      30.589   3.979  29.906  0.00  0.00     0.255 C 
ATOM     26  C1  <0> d   1      31.716   3.455  30.758  0.00  0.00     0.126 C 
ATOM     27  O3  <0> d   1      29.936   4.923  30.283  0.00  0.00    -0.266 OA
ENDBRANCH  24  25
ENDBRANCH  23  24
ENDBRANCH  21  23
ENDBRANCH   1  21
TORSDOF 4
ENDMDL
MODEL 100
REMARK CAVERDOCK RESULT:     -10.2      0.000      0.000
REMARK CAVERDOCK CONSTRAINTS:       0.0      0.0      0.0      0.0
REMARK CAVERDOCK TUNNEL: 99    -10.2      3.3    100.1
REMARK  4 active torsions:
REMARK  status: ('A' for Active; 'I' for Inactive)
REMARK    1  A    between atoms: C2_2  and  O4_4 
REMARK    2  A    between atoms: O4_4  and  C5_5 
REMARK    3  A    between atoms: C5_5  and  C6_6 
REMARK    4  A    between atoms: C6_6  and  C8_8 
ROOT
ATOM      1  C8  <0> d   1      28.982   0.934  30.615  0.00  0.00     0.066 C 
ATOM      2  C10 <0> d   1      28.026   1.913  31.339  0.00  0.00     0.013 C 
ATOM      3  C11 <0> d   1      26.961   1.038  32.055  0.00  0.00     0.006 C 
ATOM      4  C12 <0> d   1      27.681  -0.305  32.226  0.00  0.00    -0.001 C 
ATOM      5  C14 <0> d   1      26.784  -1.515  32.416  0.00  0.00    -0.004 C 
ATOM      6  C16 <0> d   1      26.003  -1.380  33.727  0.00  0.00     0.010 C 
ATOM      7  C17 <0> d   1      25.053  -2.569  33.870  0.00  0.00     0.035 C 
ATOM      8  C18 <0> d   1      25.858  -3.853  33.767  0.00  0.00    -0.068 C 
ATOM      9  C19 <0> d   1      25.656  -4.786  34.697  0.00  0.00     0.053 C 
ATOM     10  C20 <0> d   1      26.394  -6.053  34.639  0.00  0.00     0.149 C 
ATOM     11  O21 <0> d   1      26.541  -6.751  35.620  0.00  0.00    -0.293 OA
ATOM     12  C22 <0> d   1      26.966  -6.440  33.289  0.00  0.00     0.084 C 
ATOM     13  C23 <0> d   1      27.720  -5.228  32.747  0.00  0.00     0.022 C 
ATOM     14  C24 <0> d   1      26.820  -4.010  32.631  0.00  0.00    -0.016 C 
ATOM     15  C25 <0> d   1      26.010  -4.141  31.339  0.00  0.00     0.020 C 
ATOM     16  C26 <0> d   1      27.687  -2.755  32.482  0.00  0.00     0.002 C 
ATOM     17  C28 <0> d   1      28.565  -2.898  31.243  0.00  0.00     0.007 C 
ATOM     18  C29 <0> d   1      29.373  -1.621  30.968  0.00  0.00     0.011 C 
ATOM     19  C30 <0> d   1      28.400  -0.455  30.857  0.00  0.00    -0.030 C 
ATOM     20  C31 <0> d   1      27.336  -0.766  29.804  0.00  0.00     0.016 C 
ENDROOT
BRANCH   1  21
ATOM     21  C6  <0> d   1      29.018   1.234  29.139  0.00  0.00     0.155 C 
ATOM     22  O7  <0> d   1      29.230   0.347  28.346  0.00  0.00    -0.295 OA
BRANCH  21  23
ATOM     23  C5  <0> d   1      28.789   2.641  28.650  0.00  0.00     0.257 C 
BRANCH  23  24
ATOM     24  O4  <0> d   1      30.035   3.382  28.705  0.00  0.00    -0.314 OA
BRANCH  24  25
ATOM     25  C2  <0> d   1      30.404   3.869  29.901  0.00  0.00     0.255 C 
ATOM     26  C1  <0> d   1      31.615   3.310  30.601  0.00  0.00     0.126 C 
ATOM     27  O3  <0> d   1      29.764   4.755  30.416  0.00  0.00    -0.266 OA
ENDBRANCH  24  25
ENDBRANCH  23  24
ENDBRANCH  21  23
ENDBRANCH   1  21
TORSDOF 4
ENDMDL
MODEL 101
REMARK CAVERDOCK RESULT:     -10.0      0.000      0.000
REMARK CAVERDOCK CONSTRAINTS:       0.0      0.0      0.0      0.0
REMARK CAVERDOCK TUNNEL: 100    -10.0      3.3    101.1
REMARK  4 active torsions:
REMARK  status: ('A' for Active; 'I' for Inactive)
REMARK    1  A    between atoms: C2_2  and  O4_4 
REMARK    2  A    between atoms: O4_4  and  C5_5 
REMARK    3  A    between atoms: C5_5  and  C6_6 
REMARK    4  A    between atoms: C6_6  and  C8_8 
ROOT
ATOM      1  C8  <0> d   1      27.496   0.640  29.350  0.00  0.00     0.066 C 
ATOM      2  C10 <0> d   1      28.534  -0.108  28.478  0.00  0.00     0.013 C 
ATOM      3  C11 <0> d   1      28.811  -1.460  29.190  0.00  0.00     0.006 C 
ATOM      4  C12 <0> d   1      27.540  -1.678  30.018  0.00  0.00    -0.001 C 
ATOM      5  C14 <0> d   1      27.678  -2.615  31.205  0.00  0.00    -0.004 C 
ATOM      6  C16 <0> d   1      28.007  -4.027  30.713  0.00  0.00     0.010 C 
ATOM      7  C17 <0> d   1      28.213  -4.944  31.920  0.00  0.00     0.035 C 
ATOM      8  C18 <0> d   1      26.978  -4.876  32.801  0.00  0.00    -0.068 C 
ATOM      9  C19 <0> d   1      26.443  -6.027  33.207  0.00  0.00     0.053 C 
ATOM     10  C20 <0> d   1      25.259  -6.022  34.073  0.00  0.00     0.149 C 
ATOM     11  O21 <0> d   1      24.526  -6.984  34.156  0.00  0.00    -0.293 OA
ATOM     12  C22 <0> d   1      25.000  -4.749  34.855  0.00  0.00     0.084 C 
ATOM     13  C23 <0> d   1      25.087  -3.583  33.873  0.00  0.00     0.022 C 
ATOM     14  C24 <0> d   1      26.435  -3.532  33.177  0.00  0.00    -0.016 C 
ATOM     15  C25 <0> d   1      27.434  -2.866  34.126  0.00  0.00     0.020 C 
ATOM     16  C26 <0> d   1      26.331  -2.629  31.942  0.00  0.00     0.002 C 
ATOM     17  C28 <0> d   1      25.895  -1.235  32.379  0.00  0.00     0.007 C 
ATOM     18  C29 <0> d   1      25.889  -0.246  31.202  0.00  0.00     0.011 C 
ATOM     19  C30 <0> d   1      27.273  -0.250  30.568  0.00  0.00    -0.030 C 
ATOM     20  C31 <0> d   1      28.331   0.046  31.632  0.00  0.00     0.016 C 
ENDROOT
BRANCH   1  21
ATOM     21  C6  <0> d   1      28.040   1.980  29.775  0.00  0.00     0.155 C 
ATOM     22  O7  <0> d   1      27.511   2.589  30.674  0.00  0.00    -0.295 OA
BRANCH  21  23
ATOM     23  C5  <0> d   1      29.244   2.560  29.080  0.00  0.00     0.257 C 
BRANCH  23  24
ATOM     24  O4  <0> d   1      30.426   2.345  29.895  0.00  0.00    -0.314 OA
BRANCH  24  25
ATOM     25  C2  <0> d   1      31.122   3.434  30.259  0.00  0.00     0.255 C 
ATOM     26  C1  <0> d   1      32.435   3.281  30.982  0.00  0.00     0.126 C 
ATOM     27  O3  <0> d   1      30.696   4.536  30.007  0.00  0.00    -0.266 OA
ENDBRANCH  24  25
ENDBRANCH  23  24
ENDBRANCH  21  23
ENDBRANCH   1  21
TORSDOF 4
ENDMDL
MODEL 102
REMARK CAVERDOCK RESULT:     -10.2      0.000      0.000
REMARK CAVERDOCK CONSTRAINTS:       0.0      0.0      0.0      0.0
REMARK CAVERDOCK TUNNEL: 101    -10.2      3.2    102.3
REMARK  4 active torsions:
REMARK  status: ('A' for Active; 'I' for Inactive)
REMARK    1  A    between atoms: C2_2  and  O4_4 
REMARK    2  A    between atoms: O4_4  and  C5_5 
REMARK    3  A    between atoms: C5_5  and  C6_6 
REMARK    4  A    between atoms: C6_6  and  C8_8 
ROOT
ATOM      1  C8  <0> d   1      27.353   0.487  29.416  0.00  0.00     0.066 C 
ATOM      2  C10 <0> d   1      28.272  -0.315  28.462  0.00  0.00     0.013 C 
ATOM      3  C11 <0> d   1      28.519  -1.689  29.142  0.00  0.00     0.006 C 
ATOM      4  C12 <0> d   1      27.304  -1.837  30.065  0.00  0.00    -0.001 C 
ATOM      5  C14 <0> d   1      27.475  -2.794  31.232  0.00  0.00    -0.004 C 
ATOM      6  C16 <0> d   1      27.678  -4.218  30.708  0.00  0.00     0.010 C 
ATOM      7  C17 <0> d   1      27.918  -5.158  31.890  0.00  0.00     0.035 C 
ATOM      8  C18 <0> d   1      26.762  -5.024  32.865  0.00  0.00    -0.068 C 
ATOM      9  C19 <0> d   1      26.189  -6.144  33.304  0.00  0.00     0.053 C 
ATOM     10  C20 <0> d   1      25.078  -6.076  34.259  0.00  0.00     0.149 C 
ATOM     11  O21 <0> d   1      24.295  -6.992  34.394  0.00  0.00    -0.293 OA
ATOM     12  C22 <0> d   1      24.959  -4.798  35.067  0.00  0.00     0.084 C 
ATOM     13  C23 <0> d   1      25.042  -3.629  34.088  0.00  0.00     0.022 C 
ATOM     14  C24 <0> d   1      26.333  -3.653  33.289  0.00  0.00    -0.016 C 
ATOM     15  C25 <0> d   1      27.441  -3.060  34.162  0.00  0.00     0.020 C 
ATOM     16  C26 <0> d   1      26.191  -2.733  32.072  0.00  0.00     0.002 C 
ATOM     17  C28 <0> d   1      25.877  -1.319  32.549  0.00  0.00     0.007 C 
ATOM     18  C29 <0> d   1      25.841  -0.319  31.382  0.00  0.00     0.011 C 
ATOM     19  C30 <0> d   1      27.169  -0.401  30.642  0.00  0.00    -0.030 C 
ATOM     20  C31 <0> d   1      28.322  -0.182  31.623  0.00  0.00     0.016 C 
ENDROOT
BRANCH   1  21
ATOM     21  C6  <0> d   1      28.010   1.786  29.805  0.00  0.00     0.155 C 
ATOM     22  O7  <0> d   1      27.587   2.419  30.744  0.00  0.00    -0.295 OA
BRANCH  21  23
ATOM     23  C5  <0> d   1      29.194   2.296  29.025  0.00  0.00     0.257 C 
BRANCH  23  24
ATOM     24  O4  <0> d   1      30.391   2.192  29.839  0.00  0.00    -0.314 OA
BRANCH  24  25
ATOM     25  C2  <0> d   1      30.922   3.340  30.292  0.00  0.00     0.255 C 
ATOM     26  C1  <0> d   1      32.262   3.330  30.980  0.00  0.00     0.126 C 
ATOM     27  O3  <0> d   1      30.324   4.380  30.148  0.00  0.00    -0.266 OA
ENDBRANCH  24  25
ENDBRANCH  23  24
ENDBRANCH  21  23
ENDBRANCH   1  21
TORSDOF 4
ENDMDL
MODEL 103
REMARK CAVERDOCK RESULT:     -10.8      0.000      0.000
REMARK CAVERDOCK CONSTRAINTS:       0.0      0.0      0.0      0.0
REMARK CAVERDOCK TUNNEL: 102    -10.8      3.3    103.4
REMARK  4 active torsions:
REMARK  status: ('A' for Active; 'I' for Inactive)
REMARK    1  A    between atoms: C2_2  and  O4_4 
REMARK    2  A    between atoms: O4_4  and  C5_5 
REMARK    3  A    between atoms: C5_5  and  C6_6 
REMARK    4  A    between atoms: C6_6  and  C8_8 
ROOT
ATOM      1  C8  <0> d   1      27.567   0.113  29.437  0.00  0.00     0.066 C 
ATOM      2  C10 <0> d   1      28.729  -0.628  28.730  0.00  0.00     0.013 C 
ATOM      3  C11 <0> d   1      29.000  -1.912  29.560  0.00  0.00     0.006 C 
ATOM      4  C12 <0> d   1      27.662  -2.150  30.269  0.00  0.00    -0.001 C 
ATOM      5  C14 <0> d   1      27.724  -2.998  31.527  0.00  0.00    -0.004 C 
ATOM      6  C16 <0> d   1      28.176  -4.417  31.173  0.00  0.00     0.010 C 
ATOM      7  C17 <0> d   1      28.302  -5.239  32.456  0.00  0.00     0.035 C 
ATOM      8  C18 <0> d   1      26.980  -5.188  33.201  0.00  0.00    -0.068 C 
ATOM      9  C19 <0> d   1      26.466  -6.339  33.632  0.00  0.00     0.053 C 
ATOM     10  C20 <0> d   1      25.199  -6.348  34.371  0.00  0.00     0.149 C 
ATOM     11  O21 <0> d   1      24.512  -7.345  34.449  0.00  0.00    -0.293 OA
ATOM     12  C22 <0> d   1      24.793  -5.045  35.031  0.00  0.00     0.084 C 
ATOM     13  C23 <0> d   1      24.921  -3.942  33.982  0.00  0.00     0.022 C 
ATOM     14  C24 <0> d   1      26.330  -3.856  33.424  0.00  0.00    -0.016 C 
ATOM     15  C25 <0> d   1      27.188  -3.072  34.419  0.00  0.00     0.020 C 
ATOM     16  C26 <0> d   1      26.309  -3.044  32.124  0.00  0.00     0.002 C 
ATOM     17  C28 <0> d   1      25.758  -1.652  32.414  0.00  0.00     0.007 C 
ATOM     18  C29 <0> d   1      25.823  -0.745  31.175  0.00  0.00     0.011 C 
ATOM     19  C30 <0> d   1      27.264  -0.707  30.686  0.00  0.00    -0.030 C 
ATOM     20  C31 <0> d   1      28.188  -0.281  31.828  0.00  0.00     0.016 C 
ENDROOT
BRANCH   1  21
ATOM     21  C6  <0> d   1      27.993   1.507  29.818  0.00  0.00     0.155 C 
ATOM     22  O7  <0> d   1      27.388   2.111  30.673  0.00  0.00    -0.295 OA
BRANCH  21  23
ATOM     23  C5  <0> d   1      29.172   2.149  29.135  0.00  0.00     0.257 C 
BRANCH  23  24
ATOM     24  O4  <0> d   1      30.305   2.171  30.042  0.00  0.00    -0.314 OA
BRANCH  24  25
ATOM     25  C2  <0> d   1      30.935   3.346  30.203  0.00  0.00     0.255 C 
ATOM     26  C1  <0> d   1      32.344   3.379  30.734  0.00  0.00     0.126 C 
ATOM     27  O3  <0> d   1      30.370   4.377  29.923  0.00  0.00    -0.266 OA
ENDBRANCH  24  25
ENDBRANCH  23  24
ENDBRANCH  21  23
ENDBRANCH   1  21
TORSDOF 4
ENDMDL
MODEL 104
REMARK CAVERDOCK RESULT:     -10.9      0.000      0.000
REMARK CAVERDOCK CONSTRAINTS:       0.0      0.0      0.0      0.0
REMARK CAVERDOCK TUNNEL: 103    -10.9      3.3    104.5
REMARK  4 active torsions:
REMARK  status: ('A' for Active; 'I' for Inactive)
REMARK    1  A    between atoms: C2_2  and  O4_4 
REMARK    2  A    between atoms: O4_4  and  C5_5 
REMARK    3  A    between atoms: C5_5  and  C6_6 
REMARK    4  A    between atoms: C6_6  and  C8_8 
ROOT
ATOM      1  C8  <0> d   1      27.443  -0.084  29.484  0.00  0.00     0.066 C 
ATOM      2  C10 <0> d   1      28.510  -0.864  28.677  0.00  0.00     0.013 C 
ATOM      3  C11 <0> d   1      28.787  -2.172  29.466  0.00  0.00     0.006 C 
ATOM      4  C12 <0> d   1      27.499  -2.362  30.277  0.00  0.00    -0.001 C 
ATOM      5  C14 <0> d   1      27.621  -3.233  31.514  0.00  0.00    -0.004 C 
ATOM      6  C16 <0> d   1      27.979  -4.665  31.106  0.00  0.00     0.010 C 
ATOM      7  C17 <0> d   1      28.167  -5.513  32.365  0.00  0.00     0.035 C 
ATOM      8  C18 <0> d   1      26.912  -5.415  33.214  0.00  0.00    -0.068 C 
ATOM      9  C19 <0> d   1      26.382  -6.549  33.669  0.00  0.00     0.053 C 
ATOM     10  C20 <0> d   1      25.178  -6.513  34.507  0.00  0.00     0.149 C 
ATOM     11  O21 <0> d   1      24.455  -7.479  34.626  0.00  0.00    -0.293 OA
ATOM     12  C22 <0> d   1      24.887  -5.204  35.215  0.00  0.00     0.084 C 
ATOM     13  C23 <0> d   1      24.982  -4.091  34.173  0.00  0.00     0.022 C 
ATOM     14  C24 <0> d   1      26.345  -4.060  33.505  0.00  0.00    -0.016 C 
ATOM     15  C25 <0> d   1      27.314  -3.331  34.439  0.00  0.00     0.020 C 
ATOM     16  C26 <0> d   1      26.258  -3.226  32.222  0.00  0.00     0.002 C 
ATOM     17  C28 <0> d   1      25.797  -1.815  32.573  0.00  0.00     0.007 C 
ATOM     18  C29 <0> d   1      25.805  -0.891  31.345  0.00  0.00     0.011 C 
ATOM     19  C30 <0> d   1      27.203  -0.910  30.743  0.00  0.00    -0.030 C 
ATOM     20  C31 <0> d   1      28.233  -0.545  31.813  0.00  0.00     0.016 C 
ENDROOT
BRANCH   1  21
ATOM     21  C6  <0> d   1      27.962   1.283  29.849  0.00  0.00     0.155 C 
ATOM     22  O7  <0> d   1      27.393   1.941  30.688  0.00  0.00    -0.295 OA
BRANCH  21  23
ATOM     23  C5  <0> d   1      29.189   1.831  29.168  0.00  0.00     0.257 C 
BRANCH  23  24
ATOM     24  O4  <0> d   1      30.316   1.777  30.081  0.00  0.00    -0.314 OA
BRANCH  24  25
ATOM     25  C2  <0> d   1      30.930   2.938  30.361  0.00  0.00     0.255 C 
ATOM     26  C1  <0> d   1      30.319   4.241  29.916  0.00  0.00     0.126 C 
ATOM     27  O3  <0> d   1      31.973   2.937  30.971  0.00  0.00    -0.266 OA
ENDBRANCH  24  25
ENDBRANCH  23  24
ENDBRANCH  21  23
ENDBRANCH   1  21
TORSDOF 4
ENDMDL
MODEL 105
REMARK CAVERDOCK RESULT:     -11.0      0.000      0.000
REMARK CAVERDOCK CONSTRAINTS:       0.0      0.0      0.0      0.0
REMARK CAVERDOCK TUNNEL: 104    -11.0      3.3    105.4
REMARK  4 active torsions:
REMARK  status: ('A' for Active; 'I' for Inactive)
REMARK    1  A    between atoms: C2_2  and  O4_4 
REMARK    2  A    between atoms: O4_4  and  C5_5 
REMARK    3  A    between atoms: C5_5  and  C6_6 
REMARK    4  A    between atoms: C6_6  and  C8_8 
ROOT
ATOM      1  C8  <0> d   1      27.502  -0.208  29.581  0.00  0.00     0.066 C 
ATOM      2  C10 <0> d   1      28.641  -0.980  28.871  0.00  0.00     0.013 C 
ATOM      3  C11 <0> d   1      28.886  -2.266  29.707  0.00  0.00     0.006 C 
ATOM      4  C12 <0> d   1      27.547  -2.468  30.424  0.00  0.00    -0.001 C 
ATOM      5  C14 <0> d   1      27.595  -3.312  31.686  0.00  0.00    -0.004 C 
ATOM      6  C16 <0> d   1      28.011  -4.743  31.335  0.00  0.00     0.010 C 
ATOM      7  C17 <0> d   1      28.124  -5.562  32.622  0.00  0.00     0.035 C 
ATOM      8  C18 <0> d   1      26.808  -5.475  33.374  0.00  0.00    -0.068 C 
ATOM      9  C19 <0> d   1      26.269  -6.612  33.813  0.00  0.00     0.053 C 
ATOM     10  C20 <0> d   1      25.006  -6.587  34.559  0.00  0.00     0.149 C 
ATOM     11  O21 <0> d   1      24.296  -7.566  34.645  0.00  0.00    -0.293 OA
ATOM     12  C22 <0> d   1      24.635  -5.271  35.216  0.00  0.00     0.084 C 
ATOM     13  C23 <0> d   1      24.784  -4.176  34.161  0.00  0.00     0.022 C 
ATOM     14  C24 <0> d   1      26.192  -4.127  33.594  0.00  0.00    -0.016 C 
ATOM     15  C25 <0> d   1      27.074  -3.359  34.581  0.00  0.00     0.020 C 
ATOM     16  C26 <0> d   1      26.183  -3.321  32.290  0.00  0.00     0.002 C 
ATOM     17  C28 <0> d   1      25.667  -1.915  32.577  0.00  0.00     0.007 C 
ATOM     18  C29 <0> d   1      25.747  -1.015  31.334  0.00  0.00     0.011 C 
ATOM     19  C30 <0> d   1      27.186  -1.015  30.836  0.00  0.00    -0.030 C 
ATOM     20  C31 <0> d   1      28.126  -0.605  31.971  0.00  0.00     0.016 C 
ENDROOT
BRANCH   1  21
ATOM     21  C6  <0> d   1      27.963   1.178  29.954  0.00  0.00     0.155 C 
ATOM     22  O7  <0> d   1      27.304   1.851  30.710  0.00  0.00    -0.295 OA
BRANCH  21  23
ATOM     23  C5  <0> d   1      29.246   1.724  29.384  0.00  0.00     0.257 C 
BRANCH  23  24
ATOM     24  O4  <0> d   1      30.209   1.915  30.453  0.00  0.00    -0.314 OA
BRANCH  24  25
ATOM     25  C2  <0> d   1      30.919   3.054  30.439  0.00  0.00     0.255 C 
ATOM     26  C1  <0> d   1      32.332   3.068  30.961  0.00  0.00     0.126 C 
ATOM     27  O3  <0> d   1      30.425   4.069  30.006  0.00  0.00    -0.266 OA
ENDBRANCH  24  25
ENDBRANCH  23  24
ENDBRANCH  21  23
ENDBRANCH   1  21
TORSDOF 4
ENDMDL
MODEL 106
REMARK CAVERDOCK RESULT:     -11.1      0.000      0.000
REMARK CAVERDOCK CONSTRAINTS:       0.0      0.0      0.0      0.0
REMARK CAVERDOCK TUNNEL: 105    -11.1      3.3    106.1
REMARK  4 active torsions:
REMARK  status: ('A' for Active; 'I' for Inactive)
REMARK    1  A    between atoms: C2_2  and  O4_4 
REMARK    2  A    between atoms: O4_4  and  C5_5 
REMARK    3  A    between atoms: C5_5  and  C6_6 
REMARK    4  A    between atoms: C6_6  and  C8_8 
ROOT
ATOM      1  C8  <0> d   1      27.408  -0.261  29.674  0.00  0.00     0.066 C 
ATOM      2  C10 <0> d   1      28.531  -1.026  28.931  0.00  0.00     0.013 C 
ATOM      3  C11 <0> d   1      28.794  -2.320  29.748  0.00  0.00     0.006 C 
ATOM      4  C12 <0> d   1      27.471  -2.530  30.494  0.00  0.00    -0.001 C 
ATOM      5  C14 <0> d   1      27.548  -3.385  31.746  0.00  0.00    -0.004 C 
ATOM      6  C16 <0> d   1      27.956  -4.813  31.373  0.00  0.00     0.010 C 
ATOM      7  C17 <0> d   1      28.098  -5.644  32.648  0.00  0.00     0.035 C 
ATOM      8  C18 <0> d   1      26.799  -5.564  33.431  0.00  0.00    -0.068 C 
ATOM      9  C19 <0> d   1      26.270  -6.705  33.871  0.00  0.00     0.053 C 
ATOM     10  C20 <0> d   1      25.025  -6.687  34.646  0.00  0.00     0.149 C 
ATOM     11  O21 <0> d   1      24.317  -7.667  34.739  0.00  0.00    -0.293 OA
ATOM     12  C22 <0> d   1      24.670  -5.378  35.323  0.00  0.00     0.084 C 
ATOM     13  C23 <0> d   1      24.795  -4.273  34.276  0.00  0.00     0.022 C 
ATOM     14  C24 <0> d   1      26.189  -4.219  33.678  0.00  0.00    -0.016 C 
ATOM     15  C25 <0> d   1      27.093  -3.460  34.652  0.00  0.00     0.020 C 
ATOM     16  C26 <0> d   1      26.151  -3.400  32.382  0.00  0.00     0.002 C 
ATOM     17  C28 <0> d   1      25.642  -1.996  32.694  0.00  0.00     0.007 C 
ATOM     18  C29 <0> d   1      25.693  -1.085  31.458  0.00  0.00     0.011 C 
ATOM     19  C30 <0> d   1      27.121  -1.080  30.928  0.00  0.00    -0.030 C 
ATOM     20  C31 <0> d   1      28.087  -0.681  32.045  0.00  0.00     0.016 C 
ENDROOT
BRANCH   1  21
ATOM     21  C6  <0> d   1      27.878   1.121  30.050  0.00  0.00     0.155 C 
ATOM     22  O7  <0> d   1      27.194   1.819  30.760  0.00  0.00    -0.295 OA
BRANCH  21  23
ATOM     23  C5  <0> d   1      29.200   1.632  29.539  0.00  0.00     0.257 C 
BRANCH  23  24
ATOM     24  O4  <0> d   1      29.978   2.157  30.647  0.00  0.00    -0.314 OA
BRANCH  24  25
ATOM     25  C2  <0> d   1      30.846   3.143  30.370  0.00  0.00     0.255 C 
ATOM     26  C1  <0> d   1      32.267   3.056  30.863  0.00  0.00     0.126 C 
ATOM     27  O3  <0> d   1      30.487   4.100  29.726  0.00  0.00    -0.266 OA
ENDBRANCH  24  25
ENDBRANCH  23  24
ENDBRANCH  21  23
ENDBRANCH   1  21
TORSDOF 4
ENDMDL
MODEL 107
REMARK CAVERDOCK RESULT:     -11.0      0.000      0.000
REMARK CAVERDOCK CONSTRAINTS:       0.0      0.0      0.0      0.0
REMARK CAVERDOCK TUNNEL: 106    -11.0      3.3    107.3
REMARK  4 active torsions:
REMARK  status: ('A' for Active; 'I' for Inactive)
REMARK    1  A    between atoms: C2_2  and  O4_4 
REMARK    2  A    between atoms: O4_4  and  C5_5 
REMARK    3  A    between atoms: C5_5  and  C6_6 
REMARK    4  A    between atoms: C6_6  and  C8_8 
ROOT
ATOM      1  C8  <0> d   1      27.553  -0.314  29.924  0.00  0.00     0.066 C 
ATOM      2  C10 <0> d   1      28.591  -1.137  29.121  0.00  0.00     0.013 C 
ATOM      3  C11 <0> d   1      28.762  -2.483  29.877  0.00  0.00     0.006 C 
ATOM      4  C12 <0> d   1      27.443  -2.614  30.647  0.00  0.00    -0.001 C 
ATOM      5  C14 <0> d   1      27.475  -3.527  31.860  0.00  0.00    -0.004 C 
ATOM      6  C16 <0> d   1      27.752  -4.966  31.417  0.00  0.00     0.010 C 
ATOM      7  C17 <0> d   1      27.852  -5.861  32.653  0.00  0.00     0.035 C 
ATOM      8  C18 <0> d   1      26.582  -5.707  33.471  0.00  0.00    -0.068 C 
ATOM      9  C19 <0> d   1      25.969  -6.818  33.877  0.00  0.00     0.053 C 
ATOM     10  C20 <0> d   1      24.747  -6.730  34.684  0.00  0.00     0.149 C 
ATOM     11  O21 <0> d   1      23.960  -7.651  34.754  0.00  0.00    -0.293 OA
ATOM     12  C22 <0> d   1      24.518  -5.426  35.424  0.00  0.00     0.084 C 
ATOM     13  C23 <0> d   1      24.713  -4.291  34.421  0.00  0.00     0.022 C 
ATOM     14  C24 <0> d   1      26.094  -4.328  33.790  0.00  0.00    -0.016 C 
ATOM     15  C25 <0> d   1      27.080  -3.690  34.771  0.00  0.00     0.020 C 
ATOM     16  C26 <0> d   1      26.096  -3.452  32.531  0.00  0.00     0.002 C 
ATOM     17  C28 <0> d   1      25.714  -2.026  32.914  0.00  0.00     0.007 C 
ATOM     18  C29 <0> d   1      25.815  -1.069  31.716  0.00  0.00     0.011 C 
ATOM     19  C30 <0> d   1      27.226  -1.160  31.150  0.00  0.00    -0.030 C 
ATOM     20  C31 <0> d   1      28.246  -0.893  32.257  0.00  0.00     0.016 C 
ENDROOT
BRANCH   1  21
ATOM     21  C6  <0> d   1      28.147   1.006  30.345  0.00  0.00     0.155 C 
ATOM     22  O7  <0> d   1      27.465   1.817  30.926  0.00  0.00    -0.295 OA
BRANCH  21  23
ATOM     23  C5  <0> d   1      29.589   1.315  30.041  0.00  0.00     0.257 C 
BRANCH  23  24
ATOM     24  O4  <0> d   1      30.065   2.346  30.944  0.00  0.00    -0.314 OA
BRANCH  24  25
ATOM     25  C2  <0> d   1      30.886   3.276  30.431  0.00  0.00     0.255 C 
ATOM     26  C1  <0> d   1      32.362   3.226  30.729  0.00  0.00     0.126 C 
ATOM     27  O3  <0> d   1      30.441   4.154  29.730  0.00  0.00    -0.266 OA
ENDBRANCH  24  25
ENDBRANCH  23  24
ENDBRANCH  21  23
ENDBRANCH   1  21
TORSDOF 4
ENDMDL
MODEL 108
REMARK CAVERDOCK RESULT:     -10.8      0.000      0.000
REMARK CAVERDOCK CONSTRAINTS:       0.1      0.0      0.0      0.0
REMARK CAVERDOCK TUNNEL: 107    -10.8      3.3    108.5
REMARK  4 active torsions:
REMARK  status: ('A' for Active; 'I' for Inactive)
REMARK    1  A    between atoms: C2_2  and  O4_4 
REMARK    2  A    between atoms: O4_4  and  C5_5 
REMARK    3  A    between atoms: C5_5  and  C6_6 
REMARK    4  A    between atoms: C6_6  and  C8_8 
ROOT
ATOM      1  C8  <0> d   1      27.400  -0.343  29.991  0.00  0.00     0.066 C 
ATOM      2  C10 <0> d   1      28.407  -1.163  29.146  0.00  0.00     0.013 C 
ATOM      3  C11 <0> d   1      28.587  -2.521  29.876  0.00  0.00     0.006 C 
ATOM      4  C12 <0> d   1      27.290  -2.653  30.681  0.00  0.00    -0.001 C 
ATOM      5  C14 <0> d   1      27.348  -3.584  31.879  0.00  0.00    -0.004 C 
ATOM      6  C16 <0> d   1      27.600  -5.019  31.407  0.00  0.00     0.010 C 
ATOM      7  C17 <0> d   1      27.727  -5.933  32.626  0.00  0.00     0.035 C 
ATOM      8  C18 <0> d   1      26.483  -5.781  33.483  0.00  0.00    -0.068 C 
ATOM      9  C19 <0> d   1      25.871  -6.893  33.889  0.00  0.00     0.053 C 
ATOM     10  C20 <0> d   1      24.674  -6.807  34.732  0.00  0.00     0.149 C 
ATOM     11  O21 <0> d   1      23.882  -7.722  34.811  0.00  0.00    -0.293 OA
ATOM     12  C22 <0> d   1      24.478  -5.513  35.498  0.00  0.00     0.084 C 
ATOM     13  C23 <0> d   1      24.654  -4.364  34.506  0.00  0.00     0.022 C 
ATOM     14  C24 <0> d   1      26.016  -4.403  33.836  0.00  0.00    -0.016 C 
ATOM     15  C25 <0> d   1      27.035  -3.789  34.797  0.00  0.00     0.020 C 
ATOM     16  C26 <0> d   1      25.990  -3.509  32.591  0.00  0.00     0.002 C 
ATOM     17  C28 <0> d   1      25.632  -2.085  33.006  0.00  0.00     0.007 C 
ATOM     18  C29 <0> d   1      25.707  -1.111  31.820  0.00  0.00     0.011 C 
ATOM     19  C30 <0> d   1      27.100  -1.205  31.212  0.00  0.00    -0.030 C 
ATOM     20  C31 <0> d   1      28.154  -0.963  32.294  0.00  0.00     0.016 C 
ENDROOT
BRANCH   1  21
ATOM     21  C6  <0> d   1      28.017   0.965  30.414  0.00  0.00     0.155 C 
ATOM     22  O7  <0> d   1      27.399   1.722  31.125  0.00  0.00    -0.295 OA
BRANCH  21  23
ATOM     23  C5  <0> d   1      29.403   1.330  29.950  0.00  0.00     0.257 C 
BRANCH  23  24
ATOM     24  O4  <0> d   1      29.951   2.356  30.819  0.00  0.00    -0.314 OA
BRANCH  24  25
ATOM     25  C2  <0> d   1      30.830   3.212  30.274  0.00  0.00     0.255 C 
ATOM     26  C1  <0> d   1      32.209   3.352  30.863  0.00  0.00     0.126 C 
ATOM     27  O3  <0> d   1      30.514   3.870  29.311  0.00  0.00    -0.266 OA
ENDBRANCH  24  25
ENDBRANCH  23  24
ENDBRANCH  21  23
ENDBRANCH   1  21
TORSDOF 4
ENDMDL
MODEL 109
REMARK CAVERDOCK RESULT:     -10.7      0.000      0.000
REMARK CAVERDOCK CONSTRAINTS:       0.0      0.0      0.0      0.0
REMARK CAVERDOCK TUNNEL: 108    -10.7      3.3    109.5
REMARK  4 active torsions:
REMARK  status: ('A' for Active; 'I' for Inactive)
REMARK    1  A    between atoms: C2_2  and  O4_4 
REMARK    2  A    between atoms: O4_4  and  C5_5 
REMARK    3  A    between atoms: C5_5  and  C6_6 
REMARK    4  A    between atoms: C6_6  and  C8_8 
ROOT
ATOM      1  C8  <0> d   1      27.410  -0.465  30.096  0.00  0.00     0.066 C 
ATOM      2  C10 <0> d   1      28.448  -1.285  29.291  0.00  0.00     0.013 C 
ATOM      3  C11 <0> d   1      28.616  -2.635  30.039  0.00  0.00     0.006 C 
ATOM      4  C12 <0> d   1      27.295  -2.768  30.805  0.00  0.00    -0.001 C 
ATOM      5  C14 <0> d   1      27.322  -3.688  32.013  0.00  0.00    -0.004 C 
ATOM      6  C16 <0> d   1      27.599  -5.125  31.562  0.00  0.00     0.010 C 
ATOM      7  C17 <0> d   1      27.694  -6.027  32.794  0.00  0.00     0.035 C 
ATOM      8  C18 <0> d   1      26.422  -5.877  33.610  0.00  0.00    -0.068 C 
ATOM      9  C19 <0> d   1      25.806  -6.989  34.007  0.00  0.00     0.053 C 
ATOM     10  C20 <0> d   1      24.582  -6.904  34.812  0.00  0.00     0.149 C 
ATOM     11  O21 <0> d   1      23.794  -7.824  34.874  0.00  0.00    -0.293 OA
ATOM     12  C22 <0> d   1      24.354  -5.604  35.558  0.00  0.00     0.084 C 
ATOM     13  C23 <0> d   1      24.553  -4.463  34.562  0.00  0.00     0.022 C 
ATOM     14  C24 <0> d   1      25.935  -4.498  33.934  0.00  0.00    -0.016 C 
ATOM     15  C25 <0> d   1      26.919  -3.868  34.922  0.00  0.00     0.020 C 
ATOM     16  C26 <0> d   1      25.941  -3.616  32.681  0.00  0.00     0.002 C 
ATOM     17  C28 <0> d   1      25.561  -2.192  33.071  0.00  0.00     0.007 C 
ATOM     18  C29 <0> d   1      25.666  -1.227  31.879  0.00  0.00     0.011 C 
ATOM     19  C30 <0> d   1      27.078  -1.317  31.316  0.00  0.00    -0.030 C 
ATOM     20  C31 <0> d   1      28.096  -1.057  32.427  0.00  0.00     0.016 C 
ENDROOT
BRANCH   1  21
ATOM     21  C6  <0> d   1      28.004   0.852  30.525  0.00  0.00     0.155 C 
ATOM     22  O7  <0> d   1      27.301   1.695  31.030  0.00  0.00    -0.295 OA
BRANCH  21  23
ATOM     23  C5  <0> d   1      29.473   1.118  30.325  0.00  0.00     0.257 C 
BRANCH  23  24
ATOM     24  O4  <0> d   1      29.860   2.297  31.076  0.00  0.00    -0.314 OA
BRANCH  24  25
ATOM     25  C2  <0> d   1      30.696   3.158  30.474  0.00  0.00     0.255 C 
ATOM     26  C1  <0> d   1      32.151   3.194  30.863  0.00  0.00     0.126 C 
ATOM     27  O3  <0> d   1      30.280   3.905  29.619  0.00  0.00    -0.266 OA
ENDBRANCH  24  25
ENDBRANCH  23  24
ENDBRANCH  21  23
ENDBRANCH   1  21
TORSDOF 4
ENDMDL
MODEL 110
REMARK CAVERDOCK RESULT:     -10.3      0.000      0.000
REMARK CAVERDOCK CONSTRAINTS:       0.0      0.0      0.0      0.0
REMARK CAVERDOCK TUNNEL: 109    -10.3      3.3    110.6
REMARK  4 active torsions:
REMARK  status: ('A' for Active; 'I' for Inactive)
REMARK    1  A    between atoms: C2_2  and  O4_4 
REMARK    2  A    between atoms: O4_4  and  C5_5 
REMARK    3  A    between atoms: C5_5  and  C6_6 
REMARK    4  A    between atoms: C6_6  and  C8_8 
ROOT
ATOM      1  C8  <0> d   1      27.725  -0.550  30.356  0.00  0.00     0.066 C 
ATOM      2  C10 <0> d   1      28.885  -1.349  29.712  0.00  0.00     0.013 C 
ATOM      3  C11 <0> d   1      28.971  -2.695  30.483  0.00  0.00     0.006 C 
ATOM      4  C12 <0> d   1      27.556  -2.854  31.052  0.00  0.00    -0.001 C 
ATOM      5  C14 <0> d   1      27.429  -3.771  32.255  0.00  0.00    -0.004 C 
ATOM      6  C16 <0> d   1      27.797  -5.203  31.856  0.00  0.00     0.010 C 
ATOM      7  C17 <0> d   1      27.732  -6.101  33.092  0.00  0.00     0.035 C 
ATOM      8  C18 <0> d   1      26.354  -5.976  33.716  0.00  0.00    -0.068 C 
ATOM      9  C19 <0> d   1      25.710  -7.100  34.026  0.00  0.00     0.053 C 
ATOM     10  C20 <0> d   1      24.381  -7.039  34.646  0.00  0.00     0.149 C 
ATOM     11  O21 <0> d   1      23.612  -7.976  34.599  0.00  0.00    -0.293 OA
ATOM     12  C22 <0> d   1      24.021  -5.743  35.347  0.00  0.00     0.084 C 
ATOM     13  C23 <0> d   1      24.338  -4.600  34.384  0.00  0.00     0.022 C 
ATOM     14  C24 <0> d   1      25.796  -4.607  33.961  0.00  0.00    -0.016 C 
ATOM     15  C25 <0> d   1      26.616  -3.955  35.077  0.00  0.00     0.020 C 
ATOM     16  C26 <0> d   1      25.965  -3.727  32.718  0.00  0.00     0.002 C 
ATOM     17  C28 <0> d   1      25.503  -2.310  33.043  0.00  0.00     0.007 C 
ATOM     18  C29 <0> d   1      25.759  -1.346  31.873  0.00  0.00     0.011 C 
ATOM     19  C30 <0> d   1      27.239  -1.407  31.520  0.00  0.00    -0.030 C 
ATOM     20  C31 <0> d   1      28.081  -1.124  32.765  0.00  0.00     0.016 C 
ENDROOT
BRANCH   1  21
ATOM     21  C6  <0> d   1      28.224   0.780  30.860  0.00  0.00     0.155 C 
ATOM     22  O7  <0> d   1      27.508   1.475  31.541  0.00  0.00    -0.295 OA
BRANCH  21  23
ATOM     23  C5  <0> d   1      29.616   1.243  30.516  0.00  0.00     0.257 C 
BRANCH  23  24
ATOM     24  O4  <0> d   1      29.869   2.527  31.143  0.00  0.00    -0.314 OA
BRANCH  24  25
ATOM     25  C2  <0> d   1      30.675   3.378  30.488  0.00  0.00     0.255 C 
ATOM     26  C1  <0> d   1      32.167   3.305  30.684  0.00  0.00     0.126 C 
ATOM     27  O3  <0> d   1      30.203   4.202  29.741  0.00  0.00    -0.266 OA
ENDBRANCH  24  25
ENDBRANCH  23  24
ENDBRANCH  21  23
ENDBRANCH   1  21
TORSDOF 4
ENDMDL
MODEL 111
REMARK CAVERDOCK RESULT:      -9.8      0.000      0.000
REMARK CAVERDOCK CONSTRAINTS:       0.0      0.0      0.0      0.0
REMARK CAVERDOCK TUNNEL: 110     -9.8      3.3    111.4
REMARK  4 active torsions:
REMARK  status: ('A' for Active; 'I' for Inactive)
REMARK    1  A    between atoms: C2_2  and  O4_4 
REMARK    2  A    between atoms: O4_4  and  C5_5 
REMARK    3  A    between atoms: C5_5  and  C6_6 
REMARK    4  A    between atoms: C6_6  and  C8_8 
ROOT
ATOM      1  C8  <0> d   1      27.375  -0.504  30.421  0.00  0.00     0.066 C 
ATOM      2  C10 <0> d   1      28.397  -1.299  29.571  0.00  0.00     0.013 C 
ATOM      3  C11 <0> d   1      28.545  -2.688  30.250  0.00  0.00     0.006 C 
ATOM      4  C12 <0> d   1      27.225  -2.838  31.014  0.00  0.00    -0.001 C 
ATOM      5  C14 <0> d   1      27.242  -3.818  32.174  0.00  0.00    -0.004 C 
ATOM      6  C16 <0> d   1      27.493  -5.235  31.651  0.00  0.00     0.010 C 
ATOM      7  C17 <0> d   1      27.578  -6.199  32.835  0.00  0.00     0.035 C 
ATOM      8  C18 <0> d   1      26.312  -6.069  33.663  0.00  0.00    -0.068 C 
ATOM      9  C19 <0> d   1      25.679  -7.190  34.007  0.00  0.00     0.053 C 
ATOM     10  C20 <0> d   1      24.460  -7.125  34.821  0.00  0.00     0.149 C 
ATOM     11  O21 <0> d   1      23.657  -8.035  34.841  0.00  0.00    -0.293 OA
ATOM     12  C22 <0> d   1      24.256  -5.861  35.633  0.00  0.00     0.084 C 
ATOM     13  C23 <0> d   1      24.469  -4.675  34.694  0.00  0.00     0.022 C 
ATOM     14  C24 <0> d   1      25.848  -4.701  34.059  0.00  0.00    -0.016 C 
ATOM     15  C25 <0> d   1      26.847  -4.137  35.072  0.00  0.00     0.020 C 
ATOM     16  C26 <0> d   1      25.865  -3.757  32.851  0.00  0.00     0.002 C 
ATOM     17  C28 <0> d   1      25.509  -2.348  33.314  0.00  0.00     0.007 C 
ATOM     18  C29 <0> d   1      25.626  -1.327  32.171  0.00  0.00     0.011 C 
ATOM     19  C30 <0> d   1      27.034  -1.411  31.598  0.00  0.00    -0.030 C 
ATOM     20  C31 <0> d   1      28.060  -1.224  32.717  0.00  0.00     0.016 C 
ENDROOT
BRANCH   1  21
ATOM     21  C6  <0> d   1      27.992   0.780  30.913  0.00  0.00     0.155 C 
ATOM     22  O7  <0> d   1      27.287   1.665  31.339  0.00  0.00    -0.295 OA
BRANCH  21  23
ATOM     23  C5  <0> d   1      29.487   0.961  30.875  0.00  0.00     0.257 C 
BRANCH  23  24
ATOM     24  O4  <0> d   1      29.836   1.889  29.815  0.00  0.00    -0.314 OA
BRANCH  24  25
ATOM     25  C2  <0> d   1      30.356   3.071  30.185  0.00  0.00     0.255 C 
ATOM     26  C1  <0> d   1      31.740   3.134  30.775  0.00  0.00     0.126 C 
ATOM     27  O3  <0> d   1      29.712   4.084  30.045  0.00  0.00    -0.266 OA
ENDBRANCH  24  25
ENDBRANCH  23  24
ENDBRANCH  21  23
ENDBRANCH   1  21
TORSDOF 4
ENDMDL
MODEL 112
REMARK CAVERDOCK RESULT:      -9.4      0.000      0.000
REMARK CAVERDOCK CONSTRAINTS:       0.0      0.0      0.0      0.0
REMARK CAVERDOCK TUNNEL: 111     -9.4      3.3    112.2
REMARK  4 active torsions:
REMARK  status: ('A' for Active; 'I' for Inactive)
REMARK    1  A    between atoms: C2_2  and  O4_4 
REMARK    2  A    between atoms: O4_4  and  C5_5 
REMARK    3  A    between atoms: C5_5  and  C6_6 
REMARK    4  A    between atoms: C6_6  and  C8_8 
ROOT
ATOM      1  C8  <0> d   1      26.903  -0.044  31.051  0.00  0.00     0.066 C 
ATOM      2  C10 <0> d   1      27.543  -0.724  29.815  0.00  0.00     0.013 C 
ATOM      3  C11 <0> d   1      27.727  -2.221  30.186  0.00  0.00     0.006 C 
ATOM      4  C12 <0> d   1      26.675  -2.435  31.279  0.00  0.00    -0.001 C 
ATOM      5  C14 <0> d   1      26.917  -3.612  32.207  0.00  0.00    -0.004 C 
ATOM      6  C16 <0> d   1      26.850  -4.919  31.412  0.00  0.00     0.010 C 
ATOM      7  C17 <0> d   1      27.166  -6.090  32.344  0.00  0.00     0.035 C 
ATOM      8  C18 <0> d   1      26.215  -6.044  33.526  0.00  0.00    -0.068 C 
ATOM      9  C19 <0> d   1      25.589  -7.172  33.862  0.00  0.00     0.053 C 
ATOM     10  C20 <0> d   1      24.670  -7.190  35.005  0.00  0.00     0.149 C 
ATOM     11  O21 <0> d   1      23.813  -8.040  35.121  0.00  0.00    -0.293 OA
ATOM     12  C22 <0> d   1      24.848  -6.089  36.033  0.00  0.00     0.084 C 
ATOM     13  C23 <0> d   1      24.911  -4.764  35.276  0.00  0.00     0.022 C 
ATOM     14  C24 <0> d   1      26.037  -4.749  34.258  0.00  0.00    -0.016 C 
ATOM     15  C25 <0> d   1      27.341  -4.441  34.998  0.00  0.00     0.020 C 
ATOM     16  C26 <0> d   1      25.809  -3.600  33.270  0.00  0.00     0.002 C 
ATOM     17  C28 <0> d   1      25.758  -2.284  34.038  0.00  0.00     0.007 C 
ATOM     18  C29 <0> d   1      25.652  -1.077  33.093  0.00  0.00     0.011 C 
ATOM     19  C30 <0> d   1      26.817  -1.133  32.114  0.00  0.00    -0.030 C 
ATOM     20  C31 <0> d   1      28.136  -1.215  32.885  0.00  0.00     0.016 C 
ENDROOT
BRANCH   1  21
ATOM     21  C6  <0> d   1      27.772   1.089  31.532  0.00  0.00     0.155 C 
ATOM     22  O7  <0> d   1      27.409   1.779  32.456  0.00  0.00    -0.295 OA
BRANCH  21  23
ATOM     23  C5  <0> d   1      29.093   1.363  30.862  0.00  0.00     0.257 C 
BRANCH  23  24
ATOM     24  O4  <0> d   1      29.579   2.670  31.264  0.00  0.00    -0.314 OA
BRANCH  24  25
ATOM     25  C2  <0> d   1      30.551   3.217  30.515  0.00  0.00     0.255 C 
ATOM     26  C1  <0> d   1      31.979   3.187  30.995  0.00  0.00     0.126 C 
ATOM     27  O3  <0> d   1      30.279   3.733  29.457  0.00  0.00    -0.266 OA
ENDBRANCH  24  25
ENDBRANCH  23  24
ENDBRANCH  21  23
ENDBRANCH   1  21
TORSDOF 4
ENDMDL
MODEL 113
REMARK CAVERDOCK RESULT:      -9.1      0.000      0.000
REMARK CAVERDOCK CONSTRAINTS:       0.0      0.0      0.0      0.0
REMARK CAVERDOCK TUNNEL: 112     -9.1      3.3    113.1
REMARK  4 active torsions:
REMARK  status: ('A' for Active; 'I' for Inactive)
REMARK    1  A    between atoms: C2_2  and  O4_4 
REMARK    2  A    between atoms: O4_4  and  C5_5 
REMARK    3  A    between atoms: C5_5  and  C6_6 
REMARK    4  A    between atoms: C6_6  and  C8_8 
ROOT
ATOM      1  C8  <0> d   1      26.944   0.949  32.666  0.00  0.00     0.066 C 
ATOM      2  C10 <0> d   1      26.172   0.886  31.324  0.00  0.00     0.013 C 
ATOM      3  C11 <0> d   1      25.842  -0.611  31.078  0.00  0.00     0.006 C 
ATOM      4  C12 <0> d   1      25.869  -1.205  32.491  0.00  0.00    -0.001 C 
ATOM      5  C14 <0> d   1      26.095  -2.704  32.573  0.00  0.00    -0.004 C 
ATOM      6  C16 <0> d   1      24.922  -3.440  31.919  0.00  0.00     0.010 C 
ATOM      7  C17 <0> d   1      25.196  -4.944  31.945  0.00  0.00     0.035 C 
ATOM      8  C18 <0> d   1      25.460  -5.368  33.379  0.00  0.00    -0.068 C 
ATOM      9  C19 <0> d   1      24.806  -6.433  33.841  0.00  0.00     0.053 C 
ATOM     10  C20 <0> d   1      25.034  -6.897  35.214  0.00  0.00     0.149 C 
ATOM     11  O21 <0> d   1      24.224  -7.588  35.796  0.00  0.00    -0.293 OA
ATOM     12  C22 <0> d   1      26.333  -6.466  35.866  0.00  0.00     0.084 C 
ATOM     13  C23 <0> d   1      26.468  -4.958  35.663  0.00  0.00     0.022 C 
ATOM     14  C24 <0> d   1      26.443  -4.583  34.192  0.00  0.00    -0.016 C 
ATOM     15  C25 <0> d   1      27.839  -4.831  33.617  0.00  0.00     0.020 C 
ATOM     16  C26 <0> d   1      26.172  -3.080  34.060  0.00  0.00     0.002 C 
ATOM     17  C28 <0> d   1      27.263  -2.309  34.795  0.00  0.00     0.007 C 
ATOM     18  C29 <0> d   1      27.118  -0.792  34.600  0.00  0.00     0.011 C 
ATOM     19  C30 <0> d   1      27.111  -0.502  33.105  0.00  0.00    -0.030 C 
ATOM     20  C31 <0> d   1      28.357  -1.104  32.455  0.00  0.00     0.016 C 
ENDROOT
BRANCH   1  21
ATOM     21  C6  <0> d   1      28.292   1.592  32.463  0.00  0.00     0.155 C 
ATOM     22  O7  <0> d   1      28.914   2.002  33.414  0.00  0.00    -0.295 OA
BRANCH  21  23
ATOM     23  C5  <0> d   1      28.864   1.723  31.076  0.00  0.00     0.257 C 
BRANCH  23  24
ATOM     24  O4  <0> d   1      29.257   3.100  30.842  0.00  0.00    -0.314 OA
BRANCH  24  25
ATOM     25  C2  <0> d   1      30.192   3.317  29.903  0.00  0.00     0.255 C 
ATOM     26  C1  <0> d   1      31.614   3.607  30.308  0.00  0.00     0.126 C 
ATOM     27  O3  <0> d   1      29.893   3.279  28.733  0.00  0.00    -0.266 OA
ENDBRANCH  24  25
ENDBRANCH  23  24
ENDBRANCH  21  23
ENDBRANCH   1  21
TORSDOF 4
ENDMDL
MODEL 114
REMARK CAVERDOCK RESULT:      -9.1      0.000      0.000
REMARK CAVERDOCK CONSTRAINTS:       0.0      0.0      0.0      0.0
REMARK CAVERDOCK TUNNEL: 113     -9.1      3.3    114.2
REMARK  4 active torsions:
REMARK  status: ('A' for Active; 'I' for Inactive)
REMARK    1  A    between atoms: C2_2  and  O4_4 
REMARK    2  A    between atoms: O4_4  and  C5_5 
REMARK    3  A    between atoms: C5_5  and  C6_6 
REMARK    4  A    between atoms: C6_6  and  C8_8 
ROOT
ATOM      1  C8  <0> d   1      25.525  -1.456  33.661  0.00  0.00     0.066 C 
ATOM      2  C10 <0> d   1      25.852  -0.368  34.713  0.00  0.00     0.013 C 
ATOM      3  C11 <0> d   1      26.864   0.601  34.043  0.00  0.00     0.006 C 
ATOM      4  C12 <0> d   1      26.589   0.402  32.548  0.00  0.00    -0.001 C 
ATOM      5  C14 <0> d   1      27.719   0.795  31.612  0.00  0.00    -0.004 C 
ATOM      6  C16 <0> d   1      27.974   2.301  31.712  0.00  0.00     0.010 C 
ATOM      7  C17 <0> d   1      29.159   2.670  30.818  0.00  0.00     0.035 C 
ATOM      8  C18 <0> d   1      28.874   2.191  29.406  0.00  0.00    -0.068 C 
ATOM      9  C19 <0> d   1      29.064   3.054  28.409  0.00  0.00     0.053 C 
ATOM     10  C20 <0> d   1      28.819   2.642  27.023  0.00  0.00     0.149 C 
ATOM     11  O21 <0> d   1      28.607   3.450  26.144  0.00  0.00    -0.293 OA
ATOM     12  C22 <0> d   1      28.843   1.151  26.747  0.00  0.00     0.084 C 
ATOM     13  C23 <0> d   1      27.950   0.479  27.789  0.00  0.00     0.022 C 
ATOM     14  C24 <0> d   1      28.408   0.782  29.204  0.00  0.00    -0.016 C 
ATOM     15  C25 <0> d   1      29.574  -0.154  29.534  0.00  0.00     0.020 C 
ATOM     16  C26 <0> d   1      27.279   0.442  30.183  0.00  0.00     0.002 C 
ATOM     17  C28 <0> d   1      26.917  -1.032  30.036  0.00  0.00     0.007 C 
ATOM     18  C29 <0> d   1      25.873  -1.468  31.076  0.00  0.00     0.011 C 
ATOM     19  C30 <0> d   1      26.412  -1.139  32.461  0.00  0.00    -0.030 C 
ATOM     20  C31 <0> d   1      27.789  -1.778  32.646  0.00  0.00     0.016 C 
ENDROOT
BRANCH   1  21
ATOM     21  C6  <0> d   1      25.852  -2.823  34.204  0.00  0.00     0.155 C 
ATOM     22  O7  <0> d   1      26.653  -2.941  35.101  0.00  0.00    -0.295 OA
BRANCH  21  23
ATOM     23  C5  <0> d   1      25.180  -4.043  33.630  0.00  0.00     0.257 C 
BRANCH  23  24
ATOM     24  O4  <0> d   1      26.059  -4.668  32.659  0.00  0.00    -0.314 OA
BRANCH  24  25
ATOM     25  C2  <0> d   1      26.681  -5.797  33.036  0.00  0.00     0.255 C 
ATOM     26  C1  <0> d   1      26.329  -6.449  34.347  0.00  0.00     0.126 C 
ATOM     27  O3  <0> d   1      27.524  -6.289  32.323  0.00  0.00    -0.266 OA
ENDBRANCH  24  25
ENDBRANCH  23  24
ENDBRANCH  21  23
ENDBRANCH   1  21
TORSDOF 4
ENDMDL
MODEL 115
REMARK CAVERDOCK RESULT:      -9.5      0.000      0.000
REMARK CAVERDOCK CONSTRAINTS:       0.0      0.0      0.0      0.0
REMARK CAVERDOCK TUNNEL: 114     -9.5      3.2    115.4
REMARK  4 active torsions:
REMARK  status: ('A' for Active; 'I' for Inactive)
REMARK    1  A    between atoms: C2_2  and  O4_4 
REMARK    2  A    between atoms: O4_4  and  C5_5 
REMARK    3  A    between atoms: C5_5  and  C6_6 
REMARK    4  A    between atoms: C6_6  and  C8_8 
ROOT
ATOM      1  C8  <0> d   1      25.561  -1.883  33.569  0.00  0.00     0.066 C 
ATOM      2  C10 <0> d   1      25.655  -0.740  34.610  0.00  0.00     0.013 C 
ATOM      3  C11 <0> d   1      26.575   0.345  33.988  0.00  0.00     0.006 C 
ATOM      4  C12 <0> d   1      26.447   0.082  32.483  0.00  0.00    -0.001 C 
ATOM      5  C14 <0> d   1      27.582   0.608  31.622  0.00  0.00    -0.004 C 
ATOM      6  C16 <0> d   1      27.622   2.137  31.697  0.00  0.00     0.010 C 
ATOM      7  C17 <0> d   1      28.811   2.648  30.882  0.00  0.00     0.035 C 
ATOM      8  C18 <0> d   1      28.704   2.107  29.468  0.00  0.00    -0.068 C 
ATOM      9  C19 <0> d   1      28.852   2.969  28.462  0.00  0.00     0.053 C 
ATOM     10  C20 <0> d   1      28.774   2.500  27.075  0.00  0.00     0.149 C 
ATOM     11  O21 <0> d   1      28.523   3.255  26.159  0.00  0.00    -0.293 OA
ATOM     12  C22 <0> d   1      29.021   1.021  26.846  0.00  0.00     0.084 C 
ATOM     13  C23 <0> d   1      28.149   0.253  27.838  0.00  0.00     0.022 C 
ATOM     14  C24 <0> d   1      28.451   0.644  29.274  0.00  0.00    -0.016 C 
ATOM     15  C25 <0> d   1      29.703  -0.116  29.717  0.00  0.00     0.020 C 
ATOM     16  C26 <0> d   1      27.306   0.171  30.176  0.00  0.00     0.002 C 
ATOM     17  C28 <0> d   1      27.160  -1.341  30.047  0.00  0.00     0.007 C 
ATOM     18  C29 <0> d   1      26.107  -1.897  31.019  0.00  0.00     0.011 C 
ATOM     19  C30 <0> d   1      26.487  -1.470  32.430  0.00  0.00    -0.030 C 
ATOM     20  C31 <0> d   1      27.920  -1.910  32.735  0.00  0.00     0.016 C 
ENDROOT
BRANCH   1  21
ATOM     21  C6  <0> d   1      26.027  -3.181  34.176  0.00  0.00     0.155 C 
ATOM     22  O7  <0> d   1      26.902  -3.178  35.009  0.00  0.00    -0.295 OA
BRANCH  21  23
ATOM     23  C5  <0> d   1      25.404  -4.482  33.743  0.00  0.00     0.257 C 
BRANCH  23  24
ATOM     24  O4  <0> d   1      26.155  -5.035  32.631  0.00  0.00    -0.314 OA
BRANCH  24  25
ATOM     25  C2  <0> d   1      27.334  -5.611  32.917  0.00  0.00     0.255 C 
ATOM     26  C1  <0> d   1      28.410  -5.688  31.866  0.00  0.00     0.126 C 
ATOM     27  O3  <0> d   1      27.531  -6.068  34.019  0.00  0.00    -0.266 OA
ENDBRANCH  24  25
ENDBRANCH  23  24
ENDBRANCH  21  23
ENDBRANCH   1  21
TORSDOF 4
ENDMDL
MODEL 116
REMARK CAVERDOCK RESULT:      -9.6      0.000      0.000
REMARK CAVERDOCK CONSTRAINTS:       0.1      0.0      0.0      0.0
REMARK CAVERDOCK TUNNEL: 115     -9.6      3.2    116.3
REMARK  4 active torsions:
REMARK  status: ('A' for Active; 'I' for Inactive)
REMARK    1  A    between atoms: C2_2  and  O4_4 
REMARK    2  A    between atoms: O4_4  and  C5_5 
REMARK    3  A    between atoms: C5_5  and  C6_6 
REMARK    4  A    between atoms: C6_6  and  C8_8 
ROOT
ATOM      1  C8  <0> d   1      27.343  -3.801  32.091  0.00  0.00     0.066 C 
ATOM      2  C10 <0> d   1      27.645  -4.429  30.708  0.00  0.00     0.013 C 
ATOM      3  C11 <0> d   1      27.834  -3.246  29.720  0.00  0.00     0.006 C 
ATOM      4  C12 <0> d   1      28.241  -2.092  30.643  0.00  0.00    -0.001 C 
ATOM      5  C14 <0> d   1      28.009  -0.695  30.095  0.00  0.00    -0.004 C 
ATOM      6  C16 <0> d   1      28.889  -0.470  28.862  0.00  0.00     0.010 C 
ATOM      7  C17 <0> d   1      28.593   0.913  28.280  0.00  0.00     0.035 C 
ATOM      8  C18 <0> d   1      28.787   1.954  29.368  0.00  0.00    -0.068 C 
ATOM      9  C19 <0> d   1      29.522   3.026  29.076  0.00  0.00     0.053 C 
ATOM     10  C20 <0> d   1      29.730   4.072  30.083  0.00  0.00     0.149 C 
ATOM     11  O21 <0> d   1      30.662   4.845  30.017  0.00  0.00    -0.293 OA
ATOM     12  C22 <0> d   1      28.720   4.132  31.213  0.00  0.00     0.084 C 
ATOM     13  C23 <0> d   1      28.573   2.718  31.770  0.00  0.00     0.022 C 
ATOM     14  C24 <0> d   1      28.138   1.732  30.700  0.00  0.00    -0.016 C 
ATOM     15  C25 <0> d   1      26.625   1.867  30.518  0.00  0.00     0.020 C 
ATOM     16  C26 <0> d   1      28.398   0.304  31.194  0.00  0.00     0.002 C 
ATOM     17  C28 <0> d   1      27.622   0.075  32.486  0.00  0.00     0.007 C 
ATOM     18  C29 <0> d   1      27.742  -1.379  32.972  0.00  0.00     0.011 C 
ATOM     19  C30 <0> d   1      27.282  -2.297  31.847  0.00  0.00    -0.030 C 
ATOM     20  C31 <0> d   1      25.876  -1.898  31.396  0.00  0.00     0.016 C 
ENDROOT
BRANCH   1  21
ATOM     21  C6  <0> d   1      26.021  -4.300  32.614  0.00  0.00     0.155 C 
ATOM     22  O7  <0> d   1      25.215  -4.784  31.855  0.00  0.00    -0.295 OA
BRANCH  21  23
ATOM     23  C5  <0> d   1      25.703  -4.195  34.083  0.00  0.00     0.257 C 
BRANCH  23  24
ATOM     24  O4  <0> d   1      24.680  -5.165  34.428  0.00  0.00    -0.314 OA
BRANCH  24  25
ATOM     25  C2  <0> d   1      25.098  -6.381  34.814  0.00  0.00     0.255 C 
ATOM     26  C1  <0> d   1      26.420  -6.535  35.520  0.00  0.00     0.126 C 
ATOM     27  O3  <0> d   1      24.414  -7.352  34.594  0.00  0.00    -0.266 OA
ENDBRANCH  24  25
ENDBRANCH  23  24
ENDBRANCH  21  23
ENDBRANCH   1  21
TORSDOF 4
ENDMDL
MODEL 117
REMARK CAVERDOCK RESULT:      -9.7      0.000      0.000
REMARK CAVERDOCK CONSTRAINTS:       0.0      0.0      0.0      0.0
REMARK CAVERDOCK TUNNEL: 116     -9.7      3.2    117.2
REMARK  4 active torsions:
REMARK  status: ('A' for Active; 'I' for Inactive)
REMARK    1  A    between atoms: C2_2  and  O4_4 
REMARK    2  A    between atoms: O4_4  and  C5_5 
REMARK    3  A    between atoms: C5_5  and  C6_6 
REMARK    4  A    between atoms: C6_6  and  C8_8 
ROOT
ATOM      1  C8  <0> d   1      27.335  -3.630  32.560  0.00  0.00     0.066 C 
ATOM      2  C10 <0> d   1      27.685  -4.373  31.247  0.00  0.00     0.013 C 
ATOM      3  C11 <0> d   1      27.898  -3.277  30.167  0.00  0.00     0.006 C 
ATOM      4  C12 <0> d   1      28.268  -2.044  30.999  0.00  0.00    -0.001 C 
ATOM      5  C14 <0> d   1      28.044  -0.702  30.325  0.00  0.00    -0.004 C 
ATOM      6  C16 <0> d   1      28.962  -0.576  29.106  0.00  0.00     0.010 C 
ATOM      7  C17 <0> d   1      28.676   0.749  28.397  0.00  0.00     0.035 C 
ATOM      8  C18 <0> d   1      28.828   1.881  29.397  0.00  0.00    -0.068 C 
ATOM      9  C19 <0> d   1      29.565   2.931  29.037  0.00  0.00     0.053 C 
ATOM     10  C20 <0> d   1      29.734   4.061  29.956  0.00  0.00     0.149 C 
ATOM     11  O21 <0> d   1      30.662   4.835  29.853  0.00  0.00    -0.293 OA
ATOM     12  C22 <0> d   1      28.688   4.210  31.044  0.00  0.00     0.084 C 
ATOM     13  C23 <0> d   1      28.532   2.847  31.717  0.00  0.00     0.022 C 
ATOM     14  C24 <0> d   1      28.139   1.769  30.722  0.00  0.00    -0.016 C 
ATOM     15  C25 <0> d   1      26.631   1.874  30.482  0.00  0.00     0.020 C 
ATOM     16  C26 <0> d   1      28.391   0.392  31.346  0.00  0.00     0.002 C 
ATOM     17  C28 <0> d   1      27.576   0.267  32.628  0.00  0.00     0.007 C 
ATOM     18  C29 <0> d   1      27.690  -1.138  33.240  0.00  0.00     0.011 C 
ATOM     19  C30 <0> d   1      27.271  -2.154  32.186  0.00  0.00    -0.030 C 
ATOM     20  C31 <0> d   1      25.878  -1.808  31.658  0.00  0.00     0.016 C 
ENDROOT
BRANCH   1  21
ATOM     21  C6  <0> d   1      26.000  -4.095  33.082  0.00  0.00     0.155 C 
ATOM     22  O7  <0> d   1      25.190  -4.577  32.326  0.00  0.00    -0.295 OA
BRANCH  21  23
ATOM     23  C5  <0> d   1      25.674  -3.957  34.547  0.00  0.00     0.257 C 
BRANCH  23  24
ATOM     24  O4  <0> d   1      24.877  -5.092  34.975  0.00  0.00    -0.314 OA
BRANCH  24  25
ATOM     25  C2  <0> d   1      25.535  -6.132  35.512  0.00  0.00     0.255 C 
ATOM     26  C1  <0> d   1      26.970  -6.392  35.134  0.00  0.00     0.126 C 
ATOM     27  O3  <0> d   1      24.977  -6.859  36.299  0.00  0.00    -0.266 OA
ENDBRANCH  24  25
ENDBRANCH  23  24
ENDBRANCH  21  23
ENDBRANCH   1  21
TORSDOF 4
ENDMDL
MODEL 118
REMARK CAVERDOCK RESULT:      -9.8      0.000      0.000
REMARK CAVERDOCK CONSTRAINTS:       0.0      0.0      0.0      0.0
REMARK CAVERDOCK TUNNEL: 117     -9.8      3.2    118.1
REMARK  4 active torsions:
REMARK  status: ('A' for Active; 'I' for Inactive)
REMARK    1  A    between atoms: C2_2  and  O4_4 
REMARK    2  A    between atoms: O4_4  and  C5_5 
REMARK    3  A    between atoms: C5_5  and  C6_6 
REMARK    4  A    between atoms: C6_6  and  C8_8 
ROOT
ATOM      1  C8  <0> d   1      27.323  -3.919  32.093  0.00  0.00     0.066 C 
ATOM      2  C10 <0> d   1      27.688  -4.535  30.720  0.00  0.00     0.013 C 
ATOM      3  C11 <0> d   1      27.871  -3.344  29.740  0.00  0.00     0.006 C 
ATOM      4  C12 <0> d   1      28.213  -2.180  30.676  0.00  0.00    -0.001 C 
ATOM      5  C14 <0> d   1      27.954  -0.790  30.122  0.00  0.00    -0.004 C 
ATOM      6  C16 <0> d   1      28.866  -0.535  28.918  0.00  0.00     0.010 C 
ATOM      7  C17 <0> d   1      28.545   0.839  28.328  0.00  0.00     0.035 C 
ATOM      8  C18 <0> d   1      28.672   1.883  29.422  0.00  0.00    -0.068 C 
ATOM      9  C19 <0> d   1      29.383   2.978  29.154  0.00  0.00     0.053 C 
ATOM     10  C20 <0> d   1      29.526   4.028  30.169  0.00  0.00     0.149 C 
ATOM     11  O21 <0> d   1      30.435   4.830  30.133  0.00  0.00    -0.293 OA
ATOM     12  C22 <0> d   1      28.479   4.055  31.266  0.00  0.00     0.084 C 
ATOM     13  C23 <0> d   1      28.359   2.635  31.817  0.00  0.00     0.022 C 
ATOM     14  C24 <0> d   1      27.989   1.639  30.733  0.00  0.00    -0.016 C 
ATOM     15  C25 <0> d   1      26.479   1.727  30.503  0.00  0.00     0.020 C 
ATOM     16  C26 <0> d   1      28.277   0.219  31.233  0.00  0.00     0.002 C 
ATOM     17  C28 <0> d   1      27.469  -0.037  32.501  0.00  0.00     0.007 C 
ATOM     18  C29 <0> d   1      27.618  -1.487  32.988  0.00  0.00     0.011 C 
ATOM     19  C30 <0> d   1      27.222  -2.417  31.849  0.00  0.00    -0.030 C 
ATOM     20  C31 <0> d   1      25.819  -2.061  31.354  0.00  0.00     0.016 C 
ENDROOT
BRANCH   1  21
ATOM     21  C6  <0> d   1      26.001  -4.459  32.574  0.00  0.00     0.155 C 
ATOM     22  O7  <0> d   1      25.233  -4.963  31.788  0.00  0.00    -0.295 OA
BRANCH  21  23
ATOM     23  C5  <0> d   1      25.636  -4.372  34.033  0.00  0.00     0.257 C 
BRANCH  23  24
ATOM     24  O4  <0> d   1      26.377  -5.373  34.778  0.00  0.00    -0.314 OA
BRANCH  24  25
ATOM     25  C2  <0> d   1      25.662  -6.332  35.389  0.00  0.00     0.255 C 
ATOM     26  C1  <0> d   1      24.640  -7.120  34.611  0.00  0.00     0.126 C 
ATOM     27  O3  <0> d   1      25.839  -6.563  36.562  0.00  0.00    -0.266 OA
ENDBRANCH  24  25
ENDBRANCH  23  24
ENDBRANCH  21  23
ENDBRANCH   1  21
TORSDOF 4
ENDMDL
MODEL 119
REMARK CAVERDOCK RESULT:     -10.0      0.000      0.000
REMARK CAVERDOCK CONSTRAINTS:       0.1      0.0      0.0      0.0
REMARK CAVERDOCK TUNNEL: 118    -10.0      3.2    119.4
REMARK  4 active torsions:
REMARK  status: ('A' for Active; 'I' for Inactive)
REMARK    1  A    between atoms: C2_2  and  O4_4 
REMARK    2  A    between atoms: O4_4  and  C5_5 
REMARK    3  A    between atoms: C5_5  and  C6_6 
REMARK    4  A    between atoms: C6_6  and  C8_8 
ROOT
ATOM      1  C8  <0> d   1      27.960  -3.946  32.590  0.00  0.00     0.066 C 
ATOM      2  C10 <0> d   1      28.557  -4.605  31.322  0.00  0.00     0.013 C 
ATOM      3  C11 <0> d   1      28.704  -3.475  30.268  0.00  0.00     0.006 C 
ATOM      4  C12 <0> d   1      28.785  -2.210  31.130  0.00  0.00    -0.001 C 
ATOM      5  C14 <0> d   1      28.422  -0.911  30.433  0.00  0.00    -0.004 C 
ATOM      6  C16 <0> d   1      29.430  -0.625  29.316  0.00  0.00     0.010 C 
ATOM      7  C17 <0> d   1      29.011   0.648  28.577  0.00  0.00     0.035 C 
ATOM      8  C18 <0> d   1      28.877   1.776  29.584  0.00  0.00    -0.068 C 
ATOM      9  C19 <0> d   1      29.472   2.934  29.299  0.00  0.00     0.053 C 
ATOM     10  C20 <0> d   1      29.363   4.064  30.229  0.00  0.00     0.149 C 
ATOM     11  O21 <0> d   1      30.162   4.976  30.220  0.00  0.00    -0.293 OA
ATOM     12  C22 <0> d   1      28.200   4.030  31.201  0.00  0.00     0.084 C 
ATOM     13  C23 <0> d   1      28.193   2.651  31.857  0.00  0.00     0.022 C 
ATOM     14  C24 <0> d   1      28.081   1.538  30.831  0.00  0.00    -0.016 C 
ATOM     15  C25 <0> d   1      26.609   1.406  30.434  0.00  0.00     0.020 C 
ATOM     16  C26 <0> d   1      28.484   0.209  31.481  0.00  0.00     0.002 C 
ATOM     17  C28 <0> d   1      27.571  -0.061  32.672  0.00  0.00     0.007 C 
ATOM     18  C29 <0> d   1      27.842  -1.438  33.297  0.00  0.00     0.011 C 
ATOM     19  C30 <0> d   1      27.702  -2.492  32.207  0.00  0.00    -0.030 C 
ATOM     20  C31 <0> d   1      26.333  -2.364  31.536  0.00  0.00     0.016 C 
ENDROOT
BRANCH   1  21
ATOM     21  C6  <0> d   1      26.669  -4.622  32.972  0.00  0.00     0.155 C 
ATOM     22  O7  <0> d   1      26.155  -5.413  32.216  0.00  0.00    -0.295 OA
BRANCH  21  23
ATOM     23  C5  <0> d   1      26.019  -4.314  34.295  0.00  0.00     0.257 C 
BRANCH  23  24
ATOM     24  O4  <0> d   1      24.605  -4.638  34.228  0.00  0.00    -0.314 OA
BRANCH  24  25
ATOM     25  C2  <0> d   1      24.149  -5.559  35.092  0.00  0.00     0.255 C 
ATOM     26  C1  <0> d   1      24.952  -6.805  35.360  0.00  0.00     0.126 C 
ATOM     27  O3  <0> d   1      23.093  -5.388  35.655  0.00  0.00    -0.266 OA
ENDBRANCH  24  25
ENDBRANCH  23  24
ENDBRANCH  21  23
ENDBRANCH   1  21
TORSDOF 4
ENDMDL
MODEL 120
REMARK CAVERDOCK RESULT:     -10.5      0.000      0.000
REMARK CAVERDOCK CONSTRAINTS:       0.0      0.0      0.0      0.0
REMARK CAVERDOCK TUNNEL: 119    -10.5      3.2    120.7
REMARK  4 active torsions:
REMARK  status: ('A' for Active; 'I' for Inactive)
REMARK    1  A    between atoms: C2_2  and  O4_4 
REMARK    2  A    between atoms: O4_4  and  C5_5 
REMARK    3  A    between atoms: C5_5  and  C6_6 
REMARK    4  A    between atoms: C6_6  and  C8_8 
ROOT
ATOM      1  C8  <0> d   1      27.442  -3.943  32.567  0.00  0.00     0.066 C 
ATOM      2  C10 <0> d   1      27.663  -4.616  31.190  0.00  0.00     0.013 C 
ATOM      3  C11 <0> d   1      27.740  -3.468  30.147  0.00  0.00     0.006 C 
ATOM      4  C12 <0> d   1      28.174  -2.266  30.993  0.00  0.00    -0.001 C 
ATOM      5  C14 <0> d   1      27.855  -0.900  30.411  0.00  0.00    -0.004 C 
ATOM      6  C16 <0> d   1      28.636  -0.697  29.110  0.00  0.00     0.010 C 
ATOM      7  C17 <0> d   1      28.251   0.651  28.499  0.00  0.00     0.035 C 
ATOM      8  C18 <0> d   1      28.489   1.740  29.530  0.00  0.00    -0.068 C 
ATOM      9  C19 <0> d   1      29.165   2.822  29.144  0.00  0.00     0.053 C 
ATOM     10  C20 <0> d   1      29.410   3.913  30.094  0.00  0.00     0.149 C 
ATOM     11  O21 <0> d   1      30.308   4.712  29.930  0.00  0.00    -0.293 OA
ATOM     12  C22 <0> d   1      28.484   3.987  31.292  0.00  0.00     0.084 C 
ATOM     13  C23 <0> d   1      28.425   2.592  31.911  0.00  0.00     0.022 C 
ATOM     14  C24 <0> d   1      27.947   1.552  30.914  0.00  0.00    -0.016 C 
ATOM     15  C25 <0> d   1      26.421   1.633  30.840  0.00  0.00     0.020 C 
ATOM     16  C26 <0> d   1      28.290   0.154  31.440  0.00  0.00     0.002 C 
ATOM     17  C28 <0> d   1      27.619  -0.048  32.795  0.00  0.00     0.007 C 
ATOM     18  C29 <0> d   1      27.822  -1.476  33.324  0.00  0.00     0.011 C 
ATOM     19  C30 <0> d   1      27.312  -2.452  32.272  0.00  0.00    -0.030 C 
ATOM     20  C31 <0> d   1      25.864  -2.115  31.912  0.00  0.00     0.016 C 
ENDROOT
BRANCH   1  21
ATOM     21  C6  <0> d   1      26.179  -4.461  33.205  0.00  0.00     0.155 C 
ATOM     22  O7  <0> d   1      25.256  -4.821  32.512  0.00  0.00    -0.295 OA
BRANCH  21  23
ATOM     23  C5  <0> d   1      26.066  -4.530  34.705  0.00  0.00     0.257 C 
BRANCH  23  24
ATOM     24  O4  <0> d   1      26.359  -5.879  35.152  0.00  0.00    -0.314 OA
BRANCH  24  25
ATOM     25  C2  <0> d   1      25.316  -6.641  35.520  0.00  0.00     0.255 C 
ATOM     26  C1  <0> d   1      24.444  -7.281  34.472  0.00  0.00     0.126 C 
ATOM     27  O3  <0> d   1      25.077  -6.812  36.692  0.00  0.00    -0.266 OA
ENDBRANCH  24  25
ENDBRANCH  23  24
ENDBRANCH  21  23
ENDBRANCH   1  21
TORSDOF 4
ENDMDL
MODEL 121
REMARK CAVERDOCK RESULT:     -10.4      0.000      0.000
REMARK CAVERDOCK CONSTRAINTS:       0.0      0.0      0.0      0.0
REMARK CAVERDOCK TUNNEL: 120    -10.4      3.3    121.3
REMARK  4 active torsions:
REMARK  status: ('A' for Active; 'I' for Inactive)
REMARK    1  A    between atoms: C2_2  and  O4_4 
REMARK    2  A    between atoms: O4_4  and  C5_5 
REMARK    3  A    between atoms: C5_5  and  C6_6 
REMARK    4  A    between atoms: C6_6  and  C8_8 
ROOT
ATOM      1  C8  <0> d   1      27.743  -3.978  32.822  0.00  0.00     0.066 C 
ATOM      2  C10 <0> d   1      28.281  -4.676  31.548  0.00  0.00     0.013 C 
ATOM      3  C11 <0> d   1      28.451  -3.564  30.478  0.00  0.00     0.006 C 
ATOM      4  C12 <0> d   1      28.607  -2.295  31.324  0.00  0.00    -0.001 C 
ATOM      5  C14 <0> d   1      28.283  -0.989  30.620  0.00  0.00    -0.004 C 
ATOM      6  C16 <0> d   1      29.275  -0.757  29.477  0.00  0.00     0.010 C 
ATOM      7  C17 <0> d   1      28.893   0.524  28.734  0.00  0.00     0.035 C 
ATOM      8  C18 <0> d   1      28.832   1.667  29.731  0.00  0.00    -0.068 C 
ATOM      9  C19 <0> d   1      29.468   2.796  29.420  0.00  0.00     0.053 C 
ATOM     10  C20 <0> d   1      29.430   3.939  30.338  0.00  0.00     0.149 C 
ATOM     11  O21 <0> d   1      30.267   4.816  30.301  0.00  0.00    -0.293 OA
ATOM     12  C22 <0> d   1      28.289   3.965  31.338  0.00  0.00     0.084 C 
ATOM     13  C23 <0> d   1      28.240   2.594  32.010  0.00  0.00     0.022 C 
ATOM     14  C24 <0> d   1      28.056   1.477  30.998  0.00  0.00    -0.016 C 
ATOM     15  C25 <0> d   1      26.571   1.404  30.638  0.00  0.00     0.020 C 
ATOM     16  C26 <0> d   1      28.417   0.139  31.654  0.00  0.00     0.002 C 
ATOM     17  C28 <0> d   1      27.522  -0.080  32.869  0.00  0.00     0.007 C 
ATOM     18  C29 <0> d   1      27.749  -1.461  33.503  0.00  0.00     0.011 C 
ATOM     19  C30 <0> d   1      27.538  -2.519  32.429  0.00  0.00    -0.030 C 
ATOM     20  C31 <0> d   1      26.161  -2.340  31.789  0.00  0.00     0.016 C 
ENDROOT
BRANCH   1  21
ATOM     21  C6  <0> d   1      26.434  -4.595  33.241  0.00  0.00     0.155 C 
ATOM     22  O7  <0> d   1      25.730  -5.135  32.421  0.00  0.00    -0.295 OA
BRANCH  21  23
ATOM     23  C5  <0> d   1      26.001  -4.539  34.683  0.00  0.00     0.257 C 
BRANCH  23  24
ATOM     24  O4  <0> d   1      26.348  -5.785  35.342  0.00  0.00    -0.314 OA
BRANCH  24  25
ATOM     25  C2  <0> d   1      25.332  -6.571  35.734  0.00  0.00     0.255 C 
ATOM     26  C1  <0> d   1      24.377  -7.134  34.713  0.00  0.00     0.126 C 
ATOM     27  O3  <0> d   1      25.183  -6.827  36.906  0.00  0.00    -0.266 OA
ENDBRANCH  24  25
ENDBRANCH  23  24
ENDBRANCH  21  23
ENDBRANCH   1  21
TORSDOF 4
ENDMDL
MODEL 122
REMARK CAVERDOCK RESULT:     -10.3      0.000      0.000
REMARK CAVERDOCK CONSTRAINTS:       0.0      0.0      0.0      0.0
REMARK CAVERDOCK TUNNEL: 121    -10.3      3.3    122.6
REMARK  4 active torsions:
REMARK  status: ('A' for Active; 'I' for Inactive)
REMARK    1  A    between atoms: C2_2  and  O4_4 
REMARK    2  A    between atoms: O4_4  and  C5_5 
REMARK    3  A    between atoms: C5_5  and  C6_6 
REMARK    4  A    between atoms: C6_6  and  C8_8 
ROOT
ATOM      1  C8  <0> d   1      27.379  -3.764  33.496  0.00  0.00     0.066 C 
ATOM      2  C10 <0> d   1      27.701  -4.632  32.255  0.00  0.00     0.013 C 
ATOM      3  C11 <0> d   1      27.850  -3.651  31.060  0.00  0.00     0.006 C 
ATOM      4  C12 <0> d   1      28.218  -2.330  31.746  0.00  0.00    -0.001 C 
ATOM      5  C14 <0> d   1      27.938  -1.071  30.945  0.00  0.00    -0.004 C 
ATOM      6  C16 <0> d   1      28.810  -1.054  29.687  0.00  0.00     0.010 C 
ATOM      7  C17 <0> d   1      28.467   0.184  28.856  0.00  0.00     0.035 C 
ATOM      8  C18 <0> d   1      28.627   1.417  29.726  0.00  0.00    -0.068 C 
ATOM      9  C19 <0> d   1      29.325   2.438  29.232  0.00  0.00     0.053 C 
ATOM     10  C20 <0> d   1      29.498   3.662  30.023  0.00  0.00     0.149 C 
ATOM     11  O21 <0> d   1      30.404   4.439  29.805  0.00  0.00    -0.293 OA
ATOM     12  C22 <0> d   1      28.487   3.901  31.127  0.00  0.00     0.084 C 
ATOM     13  C23 <0> d   1      28.388   2.613  31.943  0.00  0.00     0.022 C 
ATOM     14  C24 <0> d   1      27.987   1.430  31.081  0.00  0.00    -0.016 C 
ATOM     15  C25 <0> d   1      26.470   1.478  30.887  0.00  0.00     0.020 C 
ATOM     16  C26 <0> d   1      28.294   0.130  31.833  0.00  0.00     0.002 C 
ATOM     17  C28 <0> d   1      27.527   0.123  33.151  0.00  0.00     0.007 C 
ATOM     18  C29 <0> d   1      27.696  -1.207  33.901  0.00  0.00     0.011 C 
ATOM     19  C30 <0> d   1      27.266  -2.336  32.974  0.00  0.00    -0.030 C 
ATOM     20  C31 <0> d   1      25.848  -2.076  32.465  0.00  0.00     0.016 C 
ENDROOT
BRANCH   1  21
ATOM     21  C6  <0> d   1      26.074  -4.198  34.113  0.00  0.00     0.155 C 
ATOM     22  O7  <0> d   1      25.694  -3.691  35.142  0.00  0.00    -0.295 OA
BRANCH  21  23
ATOM     23  C5  <0> d   1      25.244  -5.265  33.448  0.00  0.00     0.257 C 
BRANCH  23  24
ATOM     24  O4  <0> d   1      25.595  -6.564  33.993  0.00  0.00    -0.314 OA
BRANCH  24  25
ATOM     25  C2  <0> d   1      24.711  -7.136  34.826  0.00  0.00     0.255 C 
ATOM     26  C1  <0> d   1      24.744  -6.814  36.297  0.00  0.00     0.126 C 
ATOM     27  O3  <0> d   1      23.888  -7.909  34.394  0.00  0.00    -0.266 OA
ENDBRANCH  24  25
ENDBRANCH  23  24
ENDBRANCH  21  23
ENDBRANCH   1  21
TORSDOF 4
ENDMDL
MODEL 123
REMARK CAVERDOCK RESULT:     -10.3      0.000      0.000
REMARK CAVERDOCK CONSTRAINTS:       0.0      0.0      0.0      0.0
REMARK CAVERDOCK TUNNEL: 122    -10.3      3.3    123.2
REMARK  4 active torsions:
REMARK  status: ('A' for Active; 'I' for Inactive)
REMARK    1  A    between atoms: C2_2  and  O4_4 
REMARK    2  A    between atoms: O4_4  and  C5_5 
REMARK    3  A    between atoms: C5_5  and  C6_6 
REMARK    4  A    between atoms: C6_6  and  C8_8 
ROOT
ATOM      1  C8  <0> d   1      27.286  -3.964  33.386  0.00  0.00     0.066 C 
ATOM      2  C10 <0> d   1      27.540  -4.784  32.097  0.00  0.00     0.013 C 
ATOM      3  C11 <0> d   1      27.656  -3.756  30.939  0.00  0.00     0.006 C 
ATOM      4  C12 <0> d   1      28.077  -2.472  31.663  0.00  0.00    -0.001 C 
ATOM      5  C14 <0> d   1      27.786  -1.175  30.928  0.00  0.00    -0.004 C 
ATOM      6  C16 <0> d   1      28.605  -1.119  29.635  0.00  0.00     0.010 C 
ATOM      7  C17 <0> d   1      28.250   0.158  28.871  0.00  0.00     0.035 C 
ATOM      8  C18 <0> d   1      28.468   1.350  29.785  0.00  0.00    -0.068 C 
ATOM      9  C19 <0> d   1      29.163   2.380  29.304  0.00  0.00     0.053 C 
ATOM     10  C20 <0> d   1      29.392   3.566  30.137  0.00  0.00     0.149 C 
ATOM     11  O21 <0> d   1      30.301   4.337  29.914  0.00  0.00    -0.293 OA
ATOM     12  C22 <0> d   1      28.432   3.775  31.292  0.00  0.00     0.084 C 
ATOM     13  C23 <0> d   1      28.344   2.456  32.057  0.00  0.00     0.022 C 
ATOM     14  C24 <0> d   1      27.885   1.316  31.165  0.00  0.00    -0.016 C 
ATOM     15  C25 <0> d   1      26.363   1.397  31.038  0.00  0.00     0.020 C 
ATOM     16  C26 <0> d   1      28.201  -0.019  31.849  0.00  0.00     0.002 C 
ATOM     17  C28 <0> d   1      27.490  -0.069  33.197  0.00  0.00     0.007 C 
ATOM     18  C29 <0> d   1      27.666  -1.433  33.883  0.00  0.00     0.011 C 
ATOM     19  C30 <0> d   1      27.178  -2.514  32.929  0.00  0.00    -0.030 C 
ATOM     20  C31 <0> d   1      25.743  -2.209  32.493  0.00  0.00     0.016 C 
ENDROOT
BRANCH   1  21
ATOM     21  C6  <0> d   1      26.001  -4.403  34.040  0.00  0.00     0.155 C 
ATOM     22  O7  <0> d   1      25.512  -3.735  34.919  0.00  0.00    -0.295 OA
BRANCH  21  23
ATOM     23  C5  <0> d   1      25.326  -5.675  33.597  0.00  0.00     0.257 C 
BRANCH  23  24
ATOM     24  O4  <0> d   1      25.971  -6.812  34.228  0.00  0.00    -0.314 OA
BRANCH  24  25
ATOM     25  C2  <0> d   1      25.968  -6.849  35.570  0.00  0.00     0.255 C 
ATOM     26  C1  <0> d   1      24.665  -6.974  36.317  0.00  0.00     0.126 C 
ATOM     27  O3  <0> d   1      27.009  -6.781  36.178  0.00  0.00    -0.266 OA
ENDBRANCH  24  25
ENDBRANCH  23  24
ENDBRANCH  21  23
ENDBRANCH   1  21
TORSDOF 4
ENDMDL
MODEL 124
REMARK CAVERDOCK RESULT:     -10.1      0.000      0.000
REMARK CAVERDOCK CONSTRAINTS:       0.1      0.0      0.0      0.0
REMARK CAVERDOCK TUNNEL: 123    -10.1      3.3    124.2
REMARK  4 active torsions:
REMARK  status: ('A' for Active; 'I' for Inactive)
REMARK    1  A    between atoms: C2_2  and  O4_4 
REMARK    2  A    between atoms: O4_4  and  C5_5 
REMARK    3  A    between atoms: C5_5  and  C6_6 
REMARK    4  A    between atoms: C6_6  and  C8_8 
ROOT
ATOM      1  C8  <0> d   1      27.625  -4.001  33.595  0.00  0.00     0.066 C 
ATOM      2  C10 <0> d   1      28.075  -4.800  32.347  0.00  0.00     0.013 C 
ATOM      3  C11 <0> d   1      28.193  -3.773  31.188  0.00  0.00     0.006 C 
ATOM      4  C12 <0> d   1      28.417  -2.448  31.926  0.00  0.00    -0.001 C 
ATOM      5  C14 <0> d   1      28.067  -1.192  31.148  0.00  0.00    -0.004 C 
ATOM      6  C16 <0> d   1      28.989  -1.063  29.932  0.00  0.00     0.010 C 
ATOM      7  C17 <0> d   1      28.580   0.167  29.120  0.00  0.00     0.035 C 
ATOM      8  C18 <0> d   1      28.594   1.381  30.031  0.00  0.00    -0.068 C 
ATOM      9  C19 <0> d   1      29.225   2.472  29.598  0.00  0.00     0.053 C 
ATOM     10  C20 <0> d   1      29.258   3.681  30.429  0.00  0.00     0.149 C 
ATOM     11  O21 <0> d   1      30.102   4.538  30.276  0.00  0.00    -0.293 OA
ATOM     12  C22 <0> d   1      28.182   3.800  31.490  0.00  0.00     0.084 C 
ATOM     13  C23 <0> d   1      28.156   2.484  32.265  0.00  0.00     0.022 C 
ATOM     14  C24 <0> d   1      27.896   1.298  31.353  0.00  0.00    -0.016 C 
ATOM     15  C25 <0> d   1      26.390   1.225  31.090  0.00  0.00     0.020 C 
ATOM     16  C26 <0> d   1      28.279   0.006  32.084  0.00  0.00     0.002 C 
ATOM     17  C28 <0> d   1      27.457  -0.106  33.364  0.00  0.00     0.007 C 
ATOM     18  C29 <0> d   1      27.705  -1.440  34.084  0.00  0.00     0.011 C 
ATOM     19  C30 <0> d   1      27.415  -2.572  33.107  0.00  0.00    -0.030 C 
ATOM     20  C31 <0> d   1      26.003  -2.416  32.540  0.00  0.00     0.016 C 
ENDROOT
BRANCH   1  21
ATOM     21  C6  <0> d   1      26.336  -4.562  34.138  0.00  0.00     0.155 C 
ATOM     22  O7  <0> d   1      25.831  -4.073  35.121  0.00  0.00    -0.295 OA
BRANCH  21  23
ATOM     23  C5  <0> d   1      25.677  -5.732  33.456  0.00  0.00     0.257 C 
BRANCH  23  24
ATOM     24  O4  <0> d   1      24.347  -5.927  34.004  0.00  0.00    -0.314 OA
BRANCH  24  25
ATOM     25  C2  <0> d   1      24.181  -6.957  34.850  0.00  0.00     0.255 C 
ATOM     26  C1  <0> d   1      24.690  -6.860  36.265  0.00  0.00     0.126 C 
ATOM     27  O3  <0> d   1      23.622  -7.961  34.476  0.00  0.00    -0.266 OA
ENDBRANCH  24  25
ENDBRANCH  23  24
ENDBRANCH  21  23
ENDBRANCH   1  21
TORSDOF 4
ENDMDL
MODEL 125
REMARK CAVERDOCK RESULT:      -9.8      0.000      0.000
REMARK CAVERDOCK CONSTRAINTS:       0.0      0.0      0.0      0.0
REMARK CAVERDOCK TUNNEL: 124     -9.8      3.3    125.2
REMARK  4 active torsions:
REMARK  status: ('A' for Active; 'I' for Inactive)
REMARK    1  A    between atoms: C2_2  and  O4_4 
REMARK    2  A    between atoms: O4_4  and  C5_5 
REMARK    3  A    between atoms: C5_5  and  C6_6 
REMARK    4  A    between atoms: C6_6  and  C8_8 
ROOT
ATOM      1  C8  <0> d   1      25.922  -4.500  32.458  0.00  0.00     0.066 C 
ATOM      2  C10 <0> d   1      25.139  -3.640  33.480  0.00  0.00     0.013 C 
ATOM      3  C11 <0> d   1      25.583  -2.170  33.247  0.00  0.00     0.006 C 
ATOM      4  C12 <0> d   1      26.067  -2.185  31.792  0.00  0.00    -0.001 C 
ATOM      5  C14 <0> d   1      27.025  -1.073  31.404  0.00  0.00    -0.004 C 
ATOM      6  C16 <0> d   1      26.317   0.280  31.511  0.00  0.00     0.010 C 
ATOM      7  C17 <0> d   1      27.312   1.395  31.186  0.00  0.00     0.035 C 
ATOM      8  C18 <0> d   1      27.916   1.127  29.819  0.00  0.00    -0.068 C 
ATOM      9  C19 <0> d   1      27.945   2.134  28.947  0.00  0.00     0.053 C 
ATOM     10  C20 <0> d   1      28.532   1.938  27.616  0.00  0.00     0.149 C 
ATOM     11  O21 <0> d   1      28.253   2.661  26.683  0.00  0.00    -0.293 OA
ATOM     12  C22 <0> d   1      29.502   0.781  27.469  0.00  0.00     0.084 C 
ATOM     13  C23 <0> d   1      28.834  -0.454  28.070  0.00  0.00     0.022 C 
ATOM     14  C24 <0> d   1      28.455  -0.239  29.525  0.00  0.00    -0.016 C 
ATOM     15  C25 <0> d   1      29.710  -0.447  30.376  0.00  0.00     0.020 C 
ATOM     16  C26 <0> d   1      27.451  -1.317  29.949  0.00  0.00     0.002 C 
ATOM     17  C28 <0> d   1      28.081  -2.691  29.752  0.00  0.00     0.007 C 
ATOM     18  C29 <0> d   1      27.170  -3.814  30.273  0.00  0.00     0.011 C 
ATOM     19  C30 <0> d   1      26.846  -3.528  31.733  0.00  0.00    -0.030 C 
ATOM     20  C31 <0> d   1      28.143  -3.350  32.525  0.00  0.00     0.016 C 
ENDROOT
BRANCH   1  21
ATOM     21  C6  <0> d   1      26.729  -5.554  33.171  0.00  0.00     0.155 C 
ATOM     22  O7  <0> d   1      27.262  -6.437  32.541  0.00  0.00    -0.295 OA
BRANCH  21  23
ATOM     23  C5  <0> d   1      26.872  -5.508  34.670  0.00  0.00     0.257 C 
BRANCH  23  24
ATOM     24  O4  <0> d   1      26.269  -6.693  35.252  0.00  0.00    -0.314 OA
BRANCH  24  25
ATOM     25  C2  <0> d   1      24.927  -6.742  35.283  0.00  0.00     0.255 C 
ATOM     26  C1  <0> d   1      24.155  -5.736  36.096  0.00  0.00     0.126 C 
ATOM     27  O3  <0> d   1      24.340  -7.594  34.658  0.00  0.00    -0.266 OA
ENDBRANCH  24  25
ENDBRANCH  23  24
ENDBRANCH  21  23
ENDBRANCH   1  21
TORSDOF 4
ENDMDL
MODEL 126
REMARK CAVERDOCK RESULT:      -9.9      0.000      0.000
REMARK CAVERDOCK CONSTRAINTS:       0.0      0.0      0.0      0.0
REMARK CAVERDOCK TUNNEL: 125     -9.9      3.3    126.1
REMARK  4 active torsions:
REMARK  status: ('A' for Active; 'I' for Inactive)
REMARK    1  A    between atoms: C2_2  and  O4_4 
REMARK    2  A    between atoms: O4_4  and  C5_5 
REMARK    3  A    between atoms: C5_5  and  C6_6 
REMARK    4  A    between atoms: C6_6  and  C8_8 
ROOT
ATOM      1  C8  <0> d   1      25.858  -4.566  32.447  0.00  0.00     0.066 C 
ATOM      2  C10 <0> d   1      25.042  -3.713  33.450  0.00  0.00     0.013 C 
ATOM      3  C11 <0> d   1      25.469  -2.238  33.220  0.00  0.00     0.006 C 
ATOM      4  C12 <0> d   1      25.984  -2.251  31.776  0.00  0.00    -0.001 C 
ATOM      5  C14 <0> d   1      26.934  -1.127  31.404  0.00  0.00    -0.004 C 
ATOM      6  C16 <0> d   1      26.205   0.217  31.491  0.00  0.00     0.010 C 
ATOM      7  C17 <0> d   1      27.191   1.344  31.183  0.00  0.00     0.035 C 
ATOM      8  C18 <0> d   1      27.828   1.081  29.830  0.00  0.00    -0.068 C 
ATOM      9  C19 <0> d   1      27.861   2.085  28.955  0.00  0.00     0.053 C 
ATOM     10  C20 <0> d   1      28.479   1.892  27.638  0.00  0.00     0.149 C 
ATOM     11  O21 <0> d   1      28.210   2.608  26.697  0.00  0.00    -0.293 OA
ATOM     12  C22 <0> d   1      29.468   0.749  27.516  0.00  0.00     0.084 C 
ATOM     13  C23 <0> d   1      28.805  -0.494  28.108  0.00  0.00     0.022 C 
ATOM     14  C24 <0> d   1      28.393  -0.279  29.553  0.00  0.00    -0.016 C 
ATOM     15  C25 <0> d   1      29.631  -0.466  30.432  0.00  0.00     0.020 C 
ATOM     16  C26 <0> d   1      27.395  -1.369  29.960  0.00  0.00     0.002 C 
ATOM     17  C28 <0> d   1      28.048  -2.735  29.782  0.00  0.00     0.007 C 
ATOM     18  C29 <0> d   1      27.143  -3.870  30.287  0.00  0.00     0.011 C 
ATOM     19  C30 <0> d   1      26.784  -3.583  31.739  0.00  0.00    -0.030 C 
ATOM     20  C31 <0> d   1      28.060  -3.384  32.558  0.00  0.00     0.016 C 
ENDROOT
BRANCH   1  21
ATOM     21  C6  <0> d   1      26.664  -5.606  33.182  0.00  0.00     0.155 C 
ATOM     22  O7  <0> d   1      27.213  -6.490  32.567  0.00  0.00    -0.295 OA
BRANCH  21  23
ATOM     23  C5  <0> d   1      26.787  -5.544  34.682  0.00  0.00     0.257 C 
BRANCH  23  24
ATOM     24  O4  <0> d   1      26.137  -6.700  35.270  0.00  0.00    -0.314 OA
BRANCH  24  25
ATOM     25  C2  <0> d   1      24.802  -6.777  35.150  0.00  0.00     0.255 C 
ATOM     26  C1  <0> d   1      23.921  -5.820  35.910  0.00  0.00     0.126 C 
ATOM     27  O3  <0> d   1      24.307  -7.613  34.432  0.00  0.00    -0.266 OA
ENDBRANCH  24  25
ENDBRANCH  23  24
ENDBRANCH  21  23
ENDBRANCH   1  21
TORSDOF 4
ENDMDL
MODEL 127
REMARK CAVERDOCK RESULT:      -9.8      0.000      0.000
REMARK CAVERDOCK CONSTRAINTS:       0.0      0.0      0.0      0.0
REMARK CAVERDOCK TUNNEL: 126     -9.8      3.3    127.1
REMARK  4 active torsions:
REMARK  status: ('A' for Active; 'I' for Inactive)
REMARK    1  A    between atoms: C2_2  and  O4_4 
REMARK    2  A    between atoms: O4_4  and  C5_5 
REMARK    3  A    between atoms: C5_5  and  C6_6 
REMARK    4  A    between atoms: C6_6  and  C8_8 
ROOT
ATOM      1  C8  <0> d   1      27.958  -4.729  33.181  0.00  0.00     0.066 C 
ATOM      2  C10 <0> d   1      28.522  -5.331  31.871  0.00  0.00     0.013 C 
ATOM      3  C11 <0> d   1      28.499  -4.190  30.818  0.00  0.00     0.006 C 
ATOM      4  C12 <0> d   1      28.529  -2.925  31.684  0.00  0.00    -0.001 C 
ATOM      5  C14 <0> d   1      28.009  -1.661  31.023  0.00  0.00    -0.004 C 
ATOM      6  C16 <0> d   1      28.909  -1.285  29.844  0.00  0.00     0.010 C 
ATOM      7  C17 <0> d   1      28.334  -0.052  29.146  0.00  0.00     0.035 C 
ATOM      8  C18 <0> d   1      28.172   1.058  30.169  0.00  0.00    -0.068 C 
ATOM      9  C19 <0> d   1      28.644   2.264  29.854  0.00  0.00     0.053 C 
ATOM     10  C20 <0> d   1      28.501   3.378  30.798  0.00  0.00     0.149 C 
ATOM     11  O21 <0> d   1      29.216   4.356  30.744  0.00  0.00    -0.293 OA
ATOM     12  C22 <0> d   1      27.414   3.241  31.846  0.00  0.00     0.084 C 
ATOM     13  C23 <0> d   1      27.571   1.864  32.491  0.00  0.00     0.022 C 
ATOM     14  C24 <0> d   1      27.486   0.749  31.464  0.00  0.00    -0.016 C 
ATOM     15  C25 <0> d   1      26.007   0.491  31.167  0.00  0.00     0.020 C 
ATOM     16  C26 <0> d   1      28.045  -0.542  32.074  0.00  0.00     0.002 C 
ATOM     17  C28 <0> d   1      27.241  -0.893  33.322  0.00  0.00     0.007 C 
ATOM     18  C29 <0> d   1      27.672  -2.243  33.915  0.00  0.00     0.011 C 
ATOM     19  C30 <0> d   1      27.550  -3.303  32.829  0.00  0.00    -0.030 C 
ATOM     20  C31 <0> d   1      26.133  -3.292  32.253  0.00  0.00     0.016 C 
ENDROOT
BRANCH   1  21
ATOM     21  C6  <0> d   1      26.759  -5.516  33.644  0.00  0.00     0.155 C 
ATOM     22  O7  <0> d   1      26.266  -6.348  32.918  0.00  0.00    -0.295 OA
BRANCH  21  23
ATOM     23  C5  <0> d   1      26.174  -5.267  35.010  0.00  0.00     0.257 C 
BRANCH  23  24
ATOM     24  O4  <0> d   1      24.982  -6.076  35.182  0.00  0.00    -0.314 OA
BRANCH  24  25
ATOM     25  C2  <0> d   1      23.799  -5.466  35.006  0.00  0.00     0.255 C 
ATOM     26  C1  <0> d   1      23.163  -5.435  33.640  0.00  0.00     0.126 C 
ATOM     27  O3  <0> d   1      23.244  -4.943  35.943  0.00  0.00    -0.266 OA
ENDBRANCH  24  25
ENDBRANCH  23  24
ENDBRANCH  21  23
ENDBRANCH   1  21
TORSDOF 4
ENDMDL
MODEL 128
REMARK CAVERDOCK RESULT:     -10.1      0.000      0.000
REMARK CAVERDOCK CONSTRAINTS:       0.0      0.0      0.0      0.0
REMARK CAVERDOCK TUNNEL: 127    -10.1      3.2    128.1
REMARK  4 active torsions:
REMARK  status: ('A' for Active; 'I' for Inactive)
REMARK    1  A    between atoms: C2_2  and  O4_4 
REMARK    2  A    between atoms: O4_4  and  C5_5 
REMARK    3  A    between atoms: C5_5  and  C6_6 
REMARK    4  A    between atoms: C6_6  and  C8_8 
ROOT
ATOM      1  C8  <0> d   1      27.550  -4.755  33.676  0.00  0.00     0.066 C 
ATOM      2  C10 <0> d   1      27.771  -5.460  32.315  0.00  0.00     0.013 C 
ATOM      3  C11 <0> d   1      27.671  -4.356  31.228  0.00  0.00     0.006 C 
ATOM      4  C12 <0> d   1      28.017  -3.080  32.003  0.00  0.00    -0.001 C 
ATOM      5  C14 <0> d   1      27.524  -1.781  31.389  0.00  0.00    -0.004 C 
ATOM      6  C16 <0> d   1      28.211  -1.554  30.040  0.00  0.00     0.010 C 
ATOM      7  C17 <0> d   1      27.653  -0.280  29.402  0.00  0.00     0.035 C 
ATOM      8  C18 <0> d   1      27.825   0.871  30.376  0.00  0.00    -0.068 C 
ATOM      9  C19 <0> d   1      28.361   2.000  29.913  0.00  0.00     0.053 C 
ATOM     10  C20 <0> d   1      28.536   3.150  30.806  0.00  0.00     0.149 C 
ATOM     11  O21 <0> d   1      29.333   4.031  30.563  0.00  0.00    -0.293 OA
ATOM     12  C22 <0> d   1      27.669   3.178  32.050  0.00  0.00     0.084 C 
ATOM     13  C23 <0> d   1      27.792   1.813  32.724  0.00  0.00     0.022 C 
ATOM     14  C24 <0> d   1      27.378   0.686  31.794  0.00  0.00    -0.016 C 
ATOM     15  C25 <0> d   1      25.850   0.603  31.802  0.00  0.00     0.020 C 
ATOM     16  C26 <0> d   1      27.896  -0.644  32.353  0.00  0.00     0.002 C 
ATOM     17  C28 <0> d   1      27.320  -0.857  33.749  0.00  0.00     0.007 C 
ATOM     18  C29 <0> d   1      27.702  -2.232  34.319  0.00  0.00     0.011 C 
ATOM     19  C30 <0> d   1      27.247  -3.300  33.334  0.00  0.00    -0.030 C 
ATOM     20  C31 <0> d   1      25.755  -3.133  33.042  0.00  0.00     0.016 C 
ENDROOT
BRANCH   1  21
ATOM     21  C6  <0> d   1      26.384  -5.375  34.402  0.00  0.00     0.155 C 
ATOM     22  O7  <0> d   1      26.105  -5.009  35.520  0.00  0.00    -0.295 OA
BRANCH  21  23
ATOM     23  C5  <0> d   1      25.567  -6.451  33.736  0.00  0.00     0.257 C 
BRANCH  23  24
ATOM     24  O4  <0> d   1      24.364  -6.695  34.510  0.00  0.00    -0.314 OA
BRANCH  24  25
ATOM     25  C2  <0> d   1      23.445  -5.716  34.535  0.00  0.00     0.255 C 
ATOM     26  C1  <0> d   1      22.720  -5.331  33.272  0.00  0.00     0.126 C 
ATOM     27  O3  <0> d   1      23.199  -5.145  35.571  0.00  0.00    -0.266 OA
ENDBRANCH  24  25
ENDBRANCH  23  24
ENDBRANCH  21  23
ENDBRANCH   1  21
TORSDOF 4
ENDMDL
MODEL 129
REMARK CAVERDOCK RESULT:     -10.4      0.000      0.000
REMARK CAVERDOCK CONSTRAINTS:       0.0      0.0      0.0      0.0
REMARK CAVERDOCK TUNNEL: 128    -10.4      3.2    129.4
REMARK  4 active torsions:
REMARK  status: ('A' for Active; 'I' for Inactive)
REMARK    1  A    between atoms: C2_2  and  O4_4 
REMARK    2  A    between atoms: O4_4  and  C5_5 
REMARK    3  A    between atoms: C5_5  and  C6_6 
REMARK    4  A    between atoms: C6_6  and  C8_8 
ROOT
ATOM      1  C8  <0> d   1      27.551  -4.912  33.834  0.00  0.00     0.066 C 
ATOM      2  C10 <0> d   1      27.723  -5.629  32.472  0.00  0.00     0.013 C 
ATOM      3  C11 <0> d   1      27.603  -4.532  31.380  0.00  0.00     0.006 C 
ATOM      4  C12 <0> d   1      27.987  -3.254  32.136  0.00  0.00    -0.001 C 
ATOM      5  C14 <0> d   1      27.492  -1.954  31.527  0.00  0.00    -0.004 C 
ATOM      6  C16 <0> d   1      28.140  -1.744  30.156  0.00  0.00     0.010 C 
ATOM      7  C17 <0> d   1      27.579  -0.469  29.526  0.00  0.00     0.035 C 
ATOM      8  C18 <0> d   1      27.793   0.687  30.487  0.00  0.00    -0.068 C 
ATOM      9  C19 <0> d   1      28.328   1.806  30.000  0.00  0.00     0.053 C 
ATOM     10  C20 <0> d   1      28.543   2.961  30.879  0.00  0.00     0.149 C 
ATOM     11  O21 <0> d   1      29.344   3.830  30.606  0.00  0.00    -0.293 OA
ATOM     12  C22 <0> d   1      27.715   3.008  32.148  0.00  0.00     0.084 C 
ATOM     13  C23 <0> d   1      27.842   1.646  32.828  0.00  0.00     0.022 C 
ATOM     14  C24 <0> d   1      27.387   0.518  31.919  0.00  0.00    -0.016 C 
ATOM     15  C25 <0> d   1      25.859   0.453  31.973  0.00  0.00     0.020 C 
ATOM     16  C26 <0> d   1      27.905  -0.815  32.471  0.00  0.00     0.002 C 
ATOM     17  C28 <0> d   1      27.369  -1.011  33.885  0.00  0.00     0.007 C 
ATOM     18  C29 <0> d   1      27.753  -2.387  34.453  0.00  0.00     0.011 C 
ATOM     19  C30 <0> d   1      27.255  -3.456  33.491  0.00  0.00    -0.030 C 
ATOM     20  C31 <0> d   1      25.757  -3.273  33.243  0.00  0.00     0.016 C 
ENDROOT
BRANCH   1  21
ATOM     21  C6  <0> d   1      26.401  -5.513  34.599  0.00  0.00     0.155 C 
ATOM     22  O7  <0> d   1      26.060  -5.032  35.654  0.00  0.00    -0.295 OA
BRANCH  21  23
ATOM     23  C5  <0> d   1      25.675  -6.714  34.050  0.00  0.00     0.257 C 
BRANCH  23  24
ATOM     24  O4  <0> d   1      24.383  -6.839  34.700  0.00  0.00    -0.314 OA
BRANCH  24  25
ATOM     25  C2  <0> d   1      23.548  -5.792  34.605  0.00  0.00     0.255 C 
ATOM     26  C1  <0> d   1      23.232  -5.199  33.257  0.00  0.00     0.126 C 
ATOM     27  O3  <0> d   1      23.050  -5.325  35.602  0.00  0.00    -0.266 OA
ENDBRANCH  24  25
ENDBRANCH  23  24
ENDBRANCH  21  23
ENDBRANCH   1  21
TORSDOF 4
ENDMDL
MODEL 130
REMARK CAVERDOCK RESULT:     -10.2      0.000      0.000
REMARK CAVERDOCK CONSTRAINTS:       0.0      0.0      0.0      0.0
REMARK CAVERDOCK TUNNEL: 129    -10.2      3.1    130.3
REMARK  4 active torsions:
REMARK  status: ('A' for Active; 'I' for Inactive)
REMARK    1  A    between atoms: C2_2  and  O4_4 
REMARK    2  A    between atoms: O4_4  and  C5_5 
REMARK    3  A    between atoms: C5_5  and  C6_6 
REMARK    4  A    between atoms: C6_6  and  C8_8 
ROOT
ATOM      1  C8  <0> d   1      27.547  -5.194  33.768  0.00  0.00     0.066 C 
ATOM      2  C10 <0> d   1      27.643  -5.868  32.377  0.00  0.00     0.013 C 
ATOM      3  C11 <0> d   1      27.480  -4.734  31.328  0.00  0.00     0.006 C 
ATOM      4  C12 <0> d   1      27.914  -3.485  32.104  0.00  0.00    -0.001 C 
ATOM      5  C14 <0> d   1      27.403  -2.161  31.564  0.00  0.00    -0.004 C 
ATOM      6  C16 <0> d   1      27.983  -1.913  30.169  0.00  0.00     0.010 C 
ATOM      7  C17 <0> d   1      27.405  -0.612  29.609  0.00  0.00     0.035 C 
ATOM      8  C18 <0> d   1      27.679   0.509  30.595  0.00  0.00    -0.068 C 
ATOM      9  C19 <0> d   1      28.200   1.639  30.117  0.00  0.00     0.053 C 
ATOM     10  C20 <0> d   1      28.472   2.762  31.021  0.00  0.00     0.149 C 
ATOM     11  O21 <0> d   1      29.266   3.633  30.736  0.00  0.00    -0.293 OA
ATOM     12  C22 <0> d   1      27.708   2.775  32.331  0.00  0.00     0.084 C 
ATOM     13  C23 <0> d   1      27.855   1.391  32.960  0.00  0.00     0.022 C 
ATOM     14  C24 <0> d   1      27.344   0.297  32.039  0.00  0.00    -0.016 C 
ATOM     15  C25 <0> d   1      25.820   0.244  32.168  0.00  0.00     0.020 C 
ATOM     16  C26 <0> d   1      27.875  -1.058  32.521  0.00  0.00     0.002 C 
ATOM     17  C28 <0> d   1      27.408  -1.295  33.954  0.00  0.00     0.007 C 
ATOM     18  C29 <0> d   1      27.805  -2.692  34.457  0.00  0.00     0.011 C 
ATOM     19  C30 <0> d   1      27.249  -3.725  33.487  0.00  0.00    -0.030 C 
ATOM     20  C31 <0> d   1      25.742  -3.520  33.321  0.00  0.00     0.016 C 
ENDROOT
BRANCH   1  21
ATOM     21  C6  <0> d   1      26.430  -5.809  34.571  0.00  0.00     0.155 C 
ATOM     22  O7  <0> d   1      26.262  -5.482  35.722  0.00  0.00    -0.295 OA
BRANCH  21  23
ATOM     23  C5  <0> d   1      25.522  -6.832  33.939  0.00  0.00     0.257 C 
BRANCH  23  24
ATOM     24  O4  <0> d   1      24.268  -6.884  34.668  0.00  0.00    -0.314 OA
BRANCH  24  25
ATOM     25  C2  <0> d   1      23.486  -5.794  34.616  0.00  0.00     0.255 C 
ATOM     26  C1  <0> d   1      22.928  -5.328  33.297  0.00  0.00     0.126 C 
ATOM     27  O3  <0> d   1      23.231  -5.186  35.629  0.00  0.00    -0.266 OA
ENDBRANCH  24  25
ENDBRANCH  23  24
ENDBRANCH  21  23
ENDBRANCH   1  21
TORSDOF 4
ENDMDL
MODEL 131
REMARK CAVERDOCK RESULT:     -10.0      0.000      0.000
REMARK CAVERDOCK CONSTRAINTS:       0.0      0.0      0.0      0.0
REMARK CAVERDOCK TUNNEL: 130    -10.0      3.1    131.1
REMARK  4 active torsions:
REMARK  status: ('A' for Active; 'I' for Inactive)
REMARK    1  A    between atoms: C2_2  and  O4_4 
REMARK    2  A    between atoms: O4_4  and  C5_5 
REMARK    3  A    between atoms: C5_5  and  C6_6 
REMARK    4  A    between atoms: C6_6  and  C8_8 
ROOT
ATOM      1  C8  <0> d   1      27.585  -5.431  33.741  0.00  0.00     0.066 C 
ATOM      2  C10 <0> d   1      27.655  -6.064  32.329  0.00  0.00     0.013 C 
ATOM      3  C11 <0> d   1      27.479  -4.899  31.317  0.00  0.00     0.006 C 
ATOM      4  C12 <0> d   1      27.932  -3.675  32.122  0.00  0.00    -0.001 C 
ATOM      5  C14 <0> d   1      27.417  -2.335  31.629  0.00  0.00    -0.004 C 
ATOM      6  C16 <0> d   1      27.975  -2.047  30.233  0.00  0.00     0.010 C 
ATOM      7  C17 <0> d   1      27.392  -0.729  29.721  0.00  0.00     0.035 C 
ATOM      8  C18 <0> d   1      27.688   0.362  30.734  0.00  0.00    -0.068 C 
ATOM      9  C19 <0> d   1      28.206   1.504  30.281  0.00  0.00     0.053 C 
ATOM     10  C20 <0> d   1      28.497   2.599  31.213  0.00  0.00     0.149 C 
ATOM     11  O21 <0> d   1      29.290   3.475  30.939  0.00  0.00    -0.293 OA
ATOM     12  C22 <0> d   1      27.756   2.576  32.535  0.00  0.00     0.084 C 
ATOM     13  C23 <0> d   1      27.907   1.173  33.120  0.00  0.00     0.022 C 
ATOM     14  C24 <0> d   1      27.376   0.109  32.177  0.00  0.00    -0.016 C 
ATOM     15  C25 <0> d   1      25.854   0.058  32.330  0.00  0.00     0.020 C 
ATOM     16  C26 <0> d   1      27.909  -1.261  32.610  0.00  0.00     0.002 C 
ATOM     17  C28 <0> d   1      27.466  -1.539  34.043  0.00  0.00     0.007 C 
ATOM     18  C29 <0> d   1      27.866  -2.951  34.499  0.00  0.00     0.011 C 
ATOM     19  C30 <0> d   1      27.289  -3.953  33.508  0.00  0.00    -0.030 C 
ATOM     20  C31 <0> d   1      25.780  -3.738  33.374  0.00  0.00     0.016 C 
ENDROOT
BRANCH   1  21
ATOM     21  C6  <0> d   1      26.479  -6.065  34.544  0.00  0.00     0.155 C 
ATOM     22  O7  <0> d   1      26.464  -5.950  35.747  0.00  0.00    -0.295 OA
BRANCH  21  23
ATOM     23  C5  <0> d   1      25.393  -6.842  33.848  0.00  0.00     0.257 C 
BRANCH  23  24
ATOM     24  O4  <0> d   1      24.246  -6.968  34.729  0.00  0.00    -0.314 OA
BRANCH  24  25
ATOM     25  C2  <0> d   1      23.383  -5.939  34.758  0.00  0.00     0.255 C 
ATOM     26  C1  <0> d   1      22.635  -5.547  33.511  0.00  0.00     0.126 C 
ATOM     27  O3  <0> d   1      23.208  -5.327  35.786  0.00  0.00    -0.266 OA
ENDBRANCH  24  25
ENDBRANCH  23  24
ENDBRANCH  21  23
ENDBRANCH   1  21
TORSDOF 4
ENDMDL
MODEL 132
REMARK CAVERDOCK RESULT:     -10.0      0.000      0.000
REMARK CAVERDOCK CONSTRAINTS:       0.0      0.0      0.0      0.0
REMARK CAVERDOCK TUNNEL: 131    -10.0      3.0    132.1
REMARK  4 active torsions:
REMARK  status: ('A' for Active; 'I' for Inactive)
REMARK    1  A    between atoms: C2_2  and  O4_4 
REMARK    2  A    between atoms: O4_4  and  C5_5 
REMARK    3  A    between atoms: C5_5  and  C6_6 
REMARK    4  A    between atoms: C6_6  and  C8_8 
ROOT
ATOM      1  C8  <0> d   1      27.625  -5.689  33.690  0.00  0.00     0.066 C 
ATOM      2  C10 <0> d   1      27.494  -6.259  32.256  0.00  0.00     0.013 C 
ATOM      3  C11 <0> d   1      27.201  -5.049  31.328  0.00  0.00     0.006 C 
ATOM      4  C12 <0> d   1      27.777  -3.866  32.116  0.00  0.00    -0.001 C 
ATOM      5  C14 <0> d   1      27.221  -2.500  31.756  0.00  0.00    -0.004 C 
ATOM      6  C16 <0> d   1      27.590  -2.156  30.310  0.00  0.00     0.010 C 
ATOM      7  C17 <0> d   1      26.964  -0.811  29.939  0.00  0.00     0.035 C 
ATOM      8  C18 <0> d   1      27.411   0.232  30.949  0.00  0.00    -0.068 C 
ATOM      9  C19 <0> d   1      27.880   1.387  30.480  0.00  0.00     0.053 C 
ATOM     10  C20 <0> d   1      28.311   2.437  31.410  0.00  0.00     0.149 C 
ATOM     11  O21 <0> d   1      29.073   3.317  31.070  0.00  0.00    -0.293 OA
ATOM     12  C22 <0> d   1      27.754   2.362  32.818  0.00  0.00     0.084 C 
ATOM     13  C23 <0> d   1      27.962   0.933  33.316  0.00  0.00     0.022 C 
ATOM     14  C24 <0> d   1      27.291  -0.083  32.408  0.00  0.00    -0.016 C 
ATOM     15  C25 <0> d   1      25.804  -0.127  32.764  0.00  0.00     0.020 C 
ATOM     16  C26 <0> d   1      27.857  -1.476  32.707  0.00  0.00     0.002 C 
ATOM     17  C28 <0> d   1      27.607  -1.813  34.172  0.00  0.00     0.007 C 
ATOM     18  C29 <0> d   1      28.042  -3.248  34.509  0.00  0.00     0.011 C 
ATOM     19  C30 <0> d   1      27.322  -4.200  33.563  0.00  0.00    -0.030 C 
ATOM     20  C31 <0> d   1      25.813  -3.965  33.643  0.00  0.00     0.016 C 
ENDROOT
BRANCH   1  21
ATOM     21  C6  <0> d   1      26.627  -6.348  34.607  0.00  0.00     0.155 C 
ATOM     22  O7  <0> d   1      26.789  -6.309  35.804  0.00  0.00    -0.295 OA
BRANCH  21  23
ATOM     23  C5  <0> d   1      25.428  -7.056  34.033  0.00  0.00     0.257 C 
BRANCH  23  24
ATOM     24  O4  <0> d   1      24.338  -7.019  34.990  0.00  0.00    -0.314 OA
BRANCH  24  25
ATOM     25  C2  <0> d   1      23.508  -5.966  34.930  0.00  0.00     0.255 C 
ATOM     26  C1  <0> d   1      22.809  -5.630  33.638  0.00  0.00     0.126 C 
ATOM     27  O3  <0> d   1      23.322  -5.286  35.912  0.00  0.00    -0.266 OA
ENDBRANCH  24  25
ENDBRANCH  23  24
ENDBRANCH  21  23
ENDBRANCH   1  21
TORSDOF 4
ENDMDL
MODEL 133
REMARK CAVERDOCK RESULT:      -9.9      0.000      0.000
REMARK CAVERDOCK CONSTRAINTS:       0.1      0.0      0.0      0.0
REMARK CAVERDOCK TUNNEL: 132     -9.9      3.0    133.2
REMARK  4 active torsions:
REMARK  status: ('A' for Active; 'I' for Inactive)
REMARK    1  A    between atoms: C2_2  and  O4_4 
REMARK    2  A    between atoms: O4_4  and  C5_5 
REMARK    3  A    between atoms: C5_5  and  C6_6 
REMARK    4  A    between atoms: C6_6  and  C8_8 
ROOT
ATOM      1  C8  <0> d   1      27.440  -5.760  33.960  0.00  0.00     0.066 C 
ATOM      2  C10 <0> d   1      27.381  -6.369  32.537  0.00  0.00     0.013 C 
ATOM      3  C11 <0> d   1      27.162  -5.182  31.560  0.00  0.00     0.006 C 
ATOM      4  C12 <0> d   1      27.712  -3.986  32.346  0.00  0.00    -0.001 C 
ATOM      5  C14 <0> d   1      27.201  -2.623  31.917  0.00  0.00    -0.004 C 
ATOM      6  C16 <0> d   1      27.658  -2.326  30.486  0.00  0.00     0.010 C 
ATOM      7  C17 <0> d   1      27.077  -0.983  30.042  0.00  0.00     0.035 C 
ATOM      8  C18 <0> d   1      27.483   0.081  31.046  0.00  0.00    -0.068 C 
ATOM      9  C19 <0> d   1      27.998   1.215  30.572  0.00  0.00     0.053 C 
ATOM     10  C20 <0> d   1      28.393   2.285  31.495  0.00  0.00     0.149 C 
ATOM     11  O21 <0> d   1      29.189   3.142  31.175  0.00  0.00    -0.293 OA
ATOM     12  C22 <0> d   1      27.757   2.259  32.871  0.00  0.00     0.084 C 
ATOM     13  C23 <0> d   1      27.911   0.842  33.420  0.00  0.00     0.022 C 
ATOM     14  C24 <0> d   1      27.276  -0.189  32.504  0.00  0.00    -0.016 C 
ATOM     15  C25 <0> d   1      25.770  -0.199  32.775  0.00  0.00     0.020 C 
ATOM     16  C26 <0> d   1      27.800  -1.582  32.873  0.00  0.00     0.002 C 
ATOM     17  C28 <0> d   1      27.461  -1.872  34.331  0.00  0.00     0.007 C 
ATOM     18  C29 <0> d   1      27.852  -3.304  34.732  0.00  0.00     0.011 C 
ATOM     19  C30 <0> d   1      27.170  -4.271  33.774  0.00  0.00    -0.030 C 
ATOM     20  C31 <0> d   1      25.663  -4.010  33.761  0.00  0.00     0.016 C 
ENDROOT
BRANCH   1  21
ATOM     21  C6  <0> d   1      26.381  -6.377  34.836  0.00  0.00     0.155 C 
ATOM     22  O7  <0> d   1      26.484  -6.322  36.039  0.00  0.00    -0.295 OA
BRANCH  21  23
ATOM     23  C5  <0> d   1      25.192  -7.063  34.214  0.00  0.00     0.257 C 
BRANCH  23  24
ATOM     24  O4  <0> d   1      24.053  -6.965  35.108  0.00  0.00    -0.314 OA
BRANCH  24  25
ATOM     25  C2  <0> d   1      23.239  -5.909  34.946  0.00  0.00     0.255 C 
ATOM     26  C1  <0> d   1      22.433  -5.766  33.682  0.00  0.00     0.126 C 
ATOM     27  O3  <0> d   1      23.154  -5.074  35.815  0.00  0.00    -0.266 OA
ENDBRANCH  24  25
ENDBRANCH  23  24
ENDBRANCH  21  23
ENDBRANCH   1  21
TORSDOF 4
ENDMDL
MODEL 134
REMARK CAVERDOCK RESULT:      -9.4      0.000      0.000
REMARK CAVERDOCK CONSTRAINTS:       0.0      0.0      0.0      0.0
REMARK CAVERDOCK TUNNEL: 133     -9.4      3.0    134.1
REMARK  4 active torsions:
REMARK  status: ('A' for Active; 'I' for Inactive)
REMARK    1  A    between atoms: C2_2  and  O4_4 
REMARK    2  A    between atoms: O4_4  and  C5_5 
REMARK    3  A    between atoms: C5_5  and  C6_6 
REMARK    4  A    between atoms: C6_6  and  C8_8 
ROOT
ATOM      1  C8  <0> d   1      27.327  -5.930  34.213  0.00  0.00     0.066 C 
ATOM      2  C10 <0> d   1      27.336  -6.553  32.795  0.00  0.00     0.013 C 
ATOM      3  C11 <0> d   1      27.185  -5.374  31.796  0.00  0.00     0.006 C 
ATOM      4  C12 <0> d   1      27.708  -4.177  32.599  0.00  0.00    -0.001 C 
ATOM      5  C14 <0> d   1      27.237  -2.812  32.129  0.00  0.00    -0.004 C 
ATOM      6  C16 <0> d   1      27.773  -2.536  30.721  0.00  0.00     0.010 C 
ATOM      7  C17 <0> d   1      27.234  -1.190  30.234  0.00  0.00     0.035 C 
ATOM      8  C18 <0> d   1      27.600  -0.121  31.247  0.00  0.00    -0.068 C 
ATOM      9  C19 <0> d   1      28.154   1.002  30.790  0.00  0.00     0.053 C 
ATOM     10  C20 <0> d   1      28.513   2.076  31.723  0.00  0.00     0.149 C 
ATOM     11  O21 <0> d   1      29.335   2.921  31.437  0.00  0.00    -0.293 OA
ATOM     12  C22 <0> d   1      27.803   2.073  33.063  0.00  0.00     0.084 C 
ATOM     13  C23 <0> d   1      27.910   0.660  33.633  0.00  0.00     0.022 C 
ATOM     14  C24 <0> d   1      27.312  -0.373  32.695  0.00  0.00    -0.016 C 
ATOM     15  C25 <0> d   1      25.793  -0.362  32.885  0.00  0.00     0.020 C 
ATOM     16  C26 <0> d   1      27.798  -1.768  33.106  0.00  0.00     0.002 C 
ATOM     17  C28 <0> d   1      27.378  -2.039  34.546  0.00  0.00     0.007 C 
ATOM     18  C29 <0> d   1      27.729  -3.470  34.982  0.00  0.00     0.011 C 
ATOM     19  C30 <0> d   1      27.087  -4.439  33.998  0.00  0.00    -0.030 C 
ATOM     20  C31 <0> d   1      25.586  -4.161  33.902  0.00  0.00     0.016 C 
ENDROOT
BRANCH   1  21
ATOM     21  C6  <0> d   1      26.215  -6.524  35.038  0.00  0.00     0.155 C 
ATOM     22  O7  <0> d   1      26.253  -6.455  36.243  0.00  0.00    -0.295 OA
BRANCH  21  23
ATOM     23  C5  <0> d   1      25.055  -7.206  34.360  0.00  0.00     0.257 C 
BRANCH  23  24
ATOM     24  O4  <0> d   1      23.858  -7.042  35.165  0.00  0.00    -0.314 OA
BRANCH  24  25
ATOM     25  C2  <0> d   1      23.111  -5.951  34.931  0.00  0.00     0.255 C 
ATOM     26  C1  <0> d   1      22.409  -5.787  33.609  0.00  0.00     0.126 C 
ATOM     27  O3  <0> d   1      23.002  -5.100  35.783  0.00  0.00    -0.266 OA
ENDBRANCH  24  25
ENDBRANCH  23  24
ENDBRANCH  21  23
ENDBRANCH   1  21
TORSDOF 4
ENDMDL
MODEL 135
REMARK CAVERDOCK RESULT:      -9.1      0.000      0.000
REMARK CAVERDOCK CONSTRAINTS:       0.1      0.0      0.0      0.0
REMARK CAVERDOCK TUNNEL: 134     -9.1      3.0    135.1
REMARK  4 active torsions:
REMARK  status: ('A' for Active; 'I' for Inactive)
REMARK    1  A    between atoms: C2_2  and  O4_4 
REMARK    2  A    between atoms: O4_4  and  C5_5 
REMARK    3  A    between atoms: C5_5  and  C6_6 
REMARK    4  A    between atoms: C6_6  and  C8_8 
ROOT
ATOM      1  C8  <0> d   1      26.857  -6.030  34.347  0.00  0.00     0.066 C 
ATOM      2  C10 <0> d   1      26.796  -6.658  32.932  0.00  0.00     0.013 C 
ATOM      3  C11 <0> d   1      26.742  -5.474  31.929  0.00  0.00     0.006 C 
ATOM      4  C12 <0> d   1      27.379  -4.326  32.720  0.00  0.00    -0.001 C 
ATOM      5  C14 <0> d   1      27.029  -2.926  32.247  0.00  0.00    -0.004 C 
ATOM      6  C16 <0> d   1      27.573  -2.706  30.833  0.00  0.00     0.010 C 
ATOM      7  C17 <0> d   1      27.153  -1.319  30.344  0.00  0.00     0.035 C 
ATOM      8  C18 <0> d   1      27.624  -0.283  31.348  0.00  0.00    -0.068 C 
ATOM      9  C19 <0> d   1      28.273   0.783  30.880  0.00  0.00     0.053 C 
ATOM     10  C20 <0> d   1      28.737   1.825  31.803  0.00  0.00     0.149 C 
ATOM     11  O21 <0> d   1      29.630   2.590  31.505  0.00  0.00    -0.293 OA
ATOM     12  C22 <0> d   1      28.044   1.892  33.150  0.00  0.00     0.084 C 
ATOM     13  C23 <0> d   1      28.028   0.477  33.727  0.00  0.00     0.022 C 
ATOM     14  C24 <0> d   1      27.330  -0.501  32.800  0.00  0.00    -0.016 C 
ATOM     15  C25 <0> d   1      25.820  -0.352  33.005  0.00  0.00     0.020 C 
ATOM     16  C26 <0> d   1      27.692  -1.933  33.213  0.00  0.00     0.002 C 
ATOM     17  C28 <0> d   1      27.263  -2.158  34.659  0.00  0.00     0.007 C 
ATOM     18  C29 <0> d   1      27.488  -3.614  35.099  0.00  0.00     0.011 C 
ATOM     19  C30 <0> d   1      26.751  -4.525  34.127  0.00  0.00    -0.030 C 
ATOM     20  C31 <0> d   1      25.280  -4.112  34.044  0.00  0.00     0.016 C 
ENDROOT
BRANCH   1  21
ATOM     21  C6  <0> d   1      25.704  -6.518  35.185  0.00  0.00     0.155 C 
ATOM     22  O7  <0> d   1      25.790  -6.514  36.391  0.00  0.00    -0.295 OA
BRANCH  21  23
ATOM     23  C5  <0> d   1      24.445  -7.011  34.522  0.00  0.00     0.257 C 
BRANCH  23  24
ATOM     24  O4  <0> d   1      23.384  -6.039  34.714  0.00  0.00    -0.314 OA
BRANCH  24  25
ATOM     25  C2  <0> d   1      22.605  -5.769  33.654  0.00  0.00     0.255 C 
ATOM     26  C1  <0> d   1      23.190  -5.094  32.441  0.00  0.00     0.126 C 
ATOM     27  O3  <0> d   1      21.434  -6.067  33.674  0.00  0.00    -0.266 OA
ENDBRANCH  24  25
ENDBRANCH  23  24
ENDBRANCH  21  23
ENDBRANCH   1  21
TORSDOF 4
ENDMDL
MODEL 136
REMARK CAVERDOCK RESULT:      -8.6      0.000      0.000
REMARK CAVERDOCK CONSTRAINTS:       0.1      0.0      0.0      0.0
REMARK CAVERDOCK TUNNEL: 135     -8.6      3.0    136.3
REMARK  4 active torsions:
REMARK  status: ('A' for Active; 'I' for Inactive)
REMARK    1  A    between atoms: C2_2  and  O4_4 
REMARK    2  A    between atoms: O4_4  and  C5_5 
REMARK    3  A    between atoms: C5_5  and  C6_6 
REMARK    4  A    between atoms: C6_6  and  C8_8 
ROOT
ATOM      1  C8  <0> d   1      27.061  -6.176  34.580  0.00  0.00     0.066 C 
ATOM      2  C10 <0> d   1      26.992  -6.856  33.190  0.00  0.00     0.013 C 
ATOM      3  C11 <0> d   1      26.842  -5.713  32.150  0.00  0.00     0.006 C 
ATOM      4  C12 <0> d   1      27.437  -4.504  32.881  0.00  0.00    -0.001 C 
ATOM      5  C14 <0> d   1      26.996  -3.143  32.373  0.00  0.00    -0.004 C 
ATOM      6  C16 <0> d   1      27.485  -2.944  30.936  0.00  0.00     0.010 C 
ATOM      7  C17 <0> d   1      26.973  -1.600  30.413  0.00  0.00     0.035 C 
ATOM      8  C18 <0> d   1      27.415  -0.505  31.367  0.00  0.00    -0.068 C 
ATOM      9  C19 <0> d   1      27.989   0.578  30.843  0.00  0.00     0.053 C 
ATOM     10  C20 <0> d   1      28.421   1.676  31.715  0.00  0.00     0.149 C 
ATOM     11  O21 <0> d   1      29.260   2.478  31.363  0.00  0.00    -0.293 OA
ATOM     12  C22 <0> d   1      27.765   1.752  33.081  0.00  0.00     0.084 C 
ATOM     13  C23 <0> d   1      27.846   0.360  33.705  0.00  0.00     0.022 C 
ATOM     14  C24 <0> d   1      27.176  -0.688  32.834  0.00  0.00    -0.016 C 
ATOM     15  C25 <0> d   1      25.668  -0.615  33.081  0.00  0.00     0.020 C 
ATOM     16  C26 <0> d   1      27.630  -2.082  33.283  0.00  0.00     0.002 C 
ATOM     17  C28 <0> d   1      27.258  -2.279  34.749  0.00  0.00     0.007 C 
ATOM     18  C29 <0> d   1      27.577  -3.704  35.230  0.00  0.00     0.011 C 
ATOM     19  C30 <0> d   1      26.863  -4.688  34.313  0.00  0.00    -0.030 C 
ATOM     20  C31 <0> d   1      25.370  -4.359  34.262  0.00  0.00     0.016 C 
ENDROOT
BRANCH   1  21
ATOM     21  C6  <0> d   1      25.962  -6.696  35.471  0.00  0.00     0.155 C 
ATOM     22  O7  <0> d   1      26.095  -6.670  36.671  0.00  0.00    -0.295 OA
BRANCH  21  23
ATOM     23  C5  <0> d   1      24.699  -7.250  34.865  0.00  0.00     0.257 C 
BRANCH  23  24
ATOM     24  O4  <0> d   1      23.604  -6.327  35.098  0.00  0.00    -0.314 OA
BRANCH  24  25
ATOM     25  C2  <0> d   1      22.840  -6.006  34.041  0.00  0.00     0.255 C 
ATOM     26  C1  <0> d   1      23.423  -5.204  32.906  0.00  0.00     0.126 C 
ATOM     27  O3  <0> d   1      21.686  -6.361  34.000  0.00  0.00    -0.266 OA
ENDBRANCH  24  25
ENDBRANCH  23  24
ENDBRANCH  21  23
ENDBRANCH   1  21
TORSDOF 4
ENDMDL
MODEL 137
REMARK CAVERDOCK RESULT:      -8.1      0.000      0.000
REMARK CAVERDOCK CONSTRAINTS:       0.1      0.0      0.0      0.0
REMARK CAVERDOCK TUNNEL: 136     -8.1      3.0    137.4
REMARK  4 active torsions:
REMARK  status: ('A' for Active; 'I' for Inactive)
REMARK    1  A    between atoms: C2_2  and  O4_4 
REMARK    2  A    between atoms: O4_4  and  C5_5 
REMARK    3  A    between atoms: C5_5  and  C6_6 
REMARK    4  A    between atoms: C6_6  and  C8_8 
ROOT
ATOM      1  C8  <0> d   1      26.821  -6.086  35.016  0.00  0.00     0.066 C 
ATOM      2  C10 <0> d   1      26.790  -6.847  33.667  0.00  0.00     0.013 C 
ATOM      3  C11 <0> d   1      26.721  -5.765  32.555  0.00  0.00     0.006 C 
ATOM      4  C12 <0> d   1      27.322  -4.532  33.239  0.00  0.00    -0.001 C 
ATOM      5  C14 <0> d   1      26.946  -3.192  32.631  0.00  0.00    -0.004 C 
ATOM      6  C16 <0> d   1      27.502  -3.095  31.208  0.00  0.00     0.010 C 
ATOM      7  C17 <0> d   1      27.056  -1.771  30.585  0.00  0.00     0.035 C 
ATOM      8  C18 <0> d   1      27.492  -0.633  31.490  0.00  0.00    -0.068 C 
ATOM      9  C19 <0> d   1      28.121   0.398  30.928  0.00  0.00     0.053 C 
ATOM     10  C20 <0> d   1      28.551   1.534  31.752  0.00  0.00     0.149 C 
ATOM     11  O21 <0> d   1      29.429   2.288  31.390  0.00  0.00    -0.293 OA
ATOM     12  C22 <0> d   1      27.841   1.712  33.080  0.00  0.00     0.084 C 
ATOM     13  C23 <0> d   1      27.851   0.359  33.789  0.00  0.00     0.022 C 
ATOM     14  C24 <0> d   1      27.185  -0.720  32.953  0.00  0.00    -0.016 C 
ATOM     15  C25 <0> d   1      25.671  -0.588  33.129  0.00  0.00     0.020 C 
ATOM     16  C26 <0> d   1      27.575  -2.096  33.504  0.00  0.00     0.002 C 
ATOM     17  C28 <0> d   1      27.135  -2.193  34.961  0.00  0.00     0.007 C 
ATOM     18  C29 <0> d   1      27.388  -3.595  35.540  0.00  0.00     0.011 C 
ATOM     19  C30 <0> d   1      26.683  -4.611  34.652  0.00  0.00    -0.030 C 
ATOM     20  C31 <0> d   1      25.204  -4.243  34.516  0.00  0.00     0.016 C 
ENDROOT
BRANCH   1  21
ATOM     21  C6  <0> d   1      25.670  -6.519  35.887  0.00  0.00     0.155 C 
ATOM     22  O7  <0> d   1      25.751  -6.421  37.088  0.00  0.00    -0.295 OA
BRANCH  21  23
ATOM     23  C5  <0> d   1      24.418  -7.075  35.260  0.00  0.00     0.257 C 
BRANCH  23  24
ATOM     24  O4  <0> d   1      23.414  -6.030  35.174  0.00  0.00    -0.314 OA
BRANCH  24  25
ATOM     25  C2  <0> d   1      22.779  -5.889  33.999  0.00  0.00     0.255 C 
ATOM     26  C1  <0> d   1      23.352  -4.986  32.937  0.00  0.00     0.126 C 
ATOM     27  O3  <0> d   1      21.749  -6.486  33.793  0.00  0.00    -0.266 OA
ENDBRANCH  24  25
ENDBRANCH  23  24
ENDBRANCH  21  23
ENDBRANCH   1  21
TORSDOF 4
ENDMDL
MODEL 138
REMARK CAVERDOCK RESULT:      -5.9      0.000      0.000
REMARK CAVERDOCK CONSTRAINTS:       0.1      0.0      0.0      0.0
REMARK CAVERDOCK TUNNEL: 137     -5.9      2.9    138.2
REMARK  4 active torsions:
REMARK  status: ('A' for Active; 'I' for Inactive)
REMARK    1  A    between atoms: C2_2  and  O4_4 
REMARK    2  A    between atoms: O4_4  and  C5_5 
REMARK    3  A    between atoms: C5_5  and  C6_6 
REMARK    4  A    between atoms: C6_6  and  C8_8 
ROOT
ATOM      1  C8  <0> d   1      26.586  -6.357  34.981  0.00  0.00     0.066 C 
ATOM      2  C10 <0> d   1      26.315  -7.056  33.625  0.00  0.00     0.013 C 
ATOM      3  C11 <0> d   1      26.212  -5.928  32.563  0.00  0.00     0.006 C 
ATOM      4  C12 <0> d   1      27.008  -4.784  33.201  0.00  0.00    -0.001 C 
ATOM      5  C14 <0> d   1      26.690  -3.391  32.686  0.00  0.00    -0.004 C 
ATOM      6  C16 <0> d   1      27.071  -3.286  31.207  0.00  0.00     0.010 C 
ATOM      7  C17 <0> d   1      26.680  -1.903  30.685  0.00  0.00     0.035 C 
ATOM      8  C18 <0> d   1      27.331  -0.847  31.561  0.00  0.00    -0.068 C 
ATOM      9  C19 <0> d   1      27.982   0.145  30.955  0.00  0.00     0.053 C 
ATOM     10  C20 <0> d   1      28.617   1.202  31.750  0.00  0.00     0.149 C 
ATOM     11  O21 <0> d   1      29.511   1.887  31.302  0.00  0.00    -0.293 OA
ATOM     12  C22 <0> d   1      28.097   1.389  33.162  0.00  0.00     0.084 C 
ATOM     13  C23 <0> d   1      28.066   0.012  33.824  0.00  0.00     0.022 C 
ATOM     14  C24 <0> d   1      27.202  -0.966  33.048  0.00  0.00    -0.016 C 
ATOM     15  C25 <0> d   1      25.740  -0.704  33.419  0.00  0.00     0.020 C 
ATOM     16  C26 <0> d   1      27.523  -2.394  33.504  0.00  0.00     0.002 C 
ATOM     17  C28 <0> d   1      27.261  -2.511  35.002  0.00  0.00     0.007 C 
ATOM     18  C29 <0> d   1      27.448  -3.952  35.502  0.00  0.00     0.011 C 
ATOM     19  C30 <0> d   1      26.545  -4.863  34.681  0.00  0.00    -0.030 C 
ATOM     20  C31 <0> d   1      25.103  -4.356  34.746  0.00  0.00     0.016 C 
ENDROOT
BRANCH   1  21
ATOM     21  C6  <0> d   1      25.515  -6.720  35.978  0.00  0.00     0.155 C 
ATOM     22  O7  <0> d   1      25.748  -6.660  37.162  0.00  0.00    -0.295 OA
BRANCH  21  23
ATOM     23  C5  <0> d   1      24.155  -7.157  35.499  0.00  0.00     0.257 C 
BRANCH  23  24
ATOM     24  O4  <0> d   1      23.388  -5.994  35.091  0.00  0.00    -0.314 OA
BRANCH  24  25
ATOM     25  C2  <0> d   1      22.673  -6.101  33.960  0.00  0.00     0.255 C 
ATOM     26  C1  <0> d   1      22.792  -5.046  32.890  0.00  0.00     0.126 C 
ATOM     27  O3  <0> d   1      21.934  -7.043  33.799  0.00  0.00    -0.266 OA
ENDBRANCH  24  25
ENDBRANCH  23  24
ENDBRANCH  21  23
ENDBRANCH   1  21
TORSDOF 4
ENDMDL
MODEL 139
REMARK CAVERDOCK RESULT:      -4.9      0.000      0.000
REMARK CAVERDOCK CONSTRAINTS:       0.1      0.0      0.0      0.0
REMARK CAVERDOCK TUNNEL: 138     -4.9      2.9    139.3
REMARK  4 active torsions:
REMARK  status: ('A' for Active; 'I' for Inactive)
REMARK    1  A    between atoms: C2_2  and  O4_4 
REMARK    2  A    between atoms: O4_4  and  C5_5 
REMARK    3  A    between atoms: C5_5  and  C6_6 
REMARK    4  A    between atoms: C6_6  and  C8_8 
ROOT
ATOM      1  C8  <0> d   1      26.719  -6.349  35.289  0.00  0.00     0.066 C 
ATOM      2  C10 <0> d   1      26.453  -7.161  33.997  0.00  0.00     0.013 C 
ATOM      3  C11 <0> d   1      26.322  -6.126  32.848  0.00  0.00     0.006 C 
ATOM      4  C12 <0> d   1      27.101  -4.919  33.384  0.00  0.00    -0.001 C 
ATOM      5  C14 <0> d   1      26.752  -3.579  32.760  0.00  0.00    -0.004 C 
ATOM      6  C16 <0> d   1      27.123  -3.588  31.274  0.00  0.00     0.010 C 
ATOM      7  C17 <0> d   1      26.702  -2.260  30.644  0.00  0.00     0.035 C 
ATOM      8  C18 <0> d   1      27.338  -1.124  31.426  0.00  0.00    -0.068 C 
ATOM      9  C19 <0> d   1      27.965  -0.173  30.736  0.00  0.00     0.053 C 
ATOM     10  C20 <0> d   1      28.585   0.957  31.438  0.00  0.00     0.149 C 
ATOM     11  O21 <0> d   1      29.463   1.620  30.929  0.00  0.00    -0.293 OA
ATOM     12  C22 <0> d   1      28.070   1.249  32.834  0.00  0.00     0.084 C 
ATOM     13  C23 <0> d   1      28.069  -0.069  33.606  0.00  0.00     0.022 C 
ATOM     14  C24 <0> d   1      27.220  -1.123  32.919  0.00  0.00    -0.016 C 
ATOM     15  C25 <0> d   1      25.756  -0.859  33.278  0.00  0.00     0.020 C 
ATOM     16  C26 <0> d   1      27.571  -2.503  33.488  0.00  0.00     0.002 C 
ATOM     17  C28 <0> d   1      27.320  -2.502  34.992  0.00  0.00     0.007 C 
ATOM     18  C29 <0> d   1      27.538  -3.894  35.606  0.00  0.00     0.011 C 
ATOM     19  C30 <0> d   1      26.647  -4.885  34.870  0.00  0.00    -0.030 C 
ATOM     20  C31 <0> d   1      25.196  -4.402  34.904  0.00  0.00     0.016 C 
ENDROOT
BRANCH   1  21
ATOM     21  C6  <0> d   1      25.662  -6.649  36.321  0.00  0.00     0.155 C 
ATOM     22  O7  <0> d   1      25.855  -6.374  37.482  0.00  0.00    -0.295 OA
BRANCH  21  23
ATOM     23  C5  <0> d   1      24.363  -7.291  35.906  0.00  0.00     0.257 C 
BRANCH  23  24
ATOM     24  O4  <0> d   1      23.471  -6.278  35.371  0.00  0.00    -0.314 OA
BRANCH  24  25
ATOM     25  C2  <0> d   1      22.918  -6.523  34.172  0.00  0.00     0.255 C 
ATOM     26  C1  <0> d   1      22.411  -5.382  33.329  0.00  0.00     0.126 C 
ATOM     27  O3  <0> d   1      22.827  -7.659  33.770  0.00  0.00    -0.266 OA
ENDBRANCH  24  25
ENDBRANCH  23  24
ENDBRANCH  21  23
ENDBRANCH   1  21
TORSDOF 4
ENDMDL
MODEL 140
REMARK CAVERDOCK RESULT:      -3.3      0.000      0.000
REMARK CAVERDOCK CONSTRAINTS:       0.1      0.0      0.0      0.0
REMARK CAVERDOCK TUNNEL: 139     -3.3      2.9    140.1
REMARK  4 active torsions:
REMARK  status: ('A' for Active; 'I' for Inactive)
REMARK    1  A    between atoms: C2_2  and  O4_4 
REMARK    2  A    between atoms: O4_4  and  C5_5 
REMARK    3  A    between atoms: C5_5  and  C6_6 
REMARK    4  A    between atoms: C6_6  and  C8_8 
ROOT
ATOM      1  C8  <0> d   1      26.474  -6.368  35.545  0.00  0.00     0.066 C 
ATOM      2  C10 <0> d   1      26.257  -7.310  34.334  0.00  0.00     0.013 C 
ATOM      3  C11 <0> d   1      26.144  -6.397  33.083  0.00  0.00     0.006 C 
ATOM      4  C12 <0> d   1      26.890  -5.130  33.516  0.00  0.00    -0.001 C 
ATOM      5  C14 <0> d   1      26.540  -3.865  32.750  0.00  0.00    -0.004 C 
ATOM      6  C16 <0> d   1      26.953  -4.017  31.284  0.00  0.00     0.010 C 
ATOM      7  C17 <0> d   1      26.532  -2.766  30.512  0.00  0.00     0.035 C 
ATOM      8  C18 <0> d   1      27.129  -1.548  31.192  0.00  0.00    -0.068 C 
ATOM      9  C19 <0> d   1      27.763  -0.660  30.426  0.00  0.00     0.053 C 
ATOM     10  C20 <0> d   1      28.346   0.545  31.027  0.00  0.00     0.149 C 
ATOM     11  O21 <0> d   1      29.229   1.169  30.477  0.00  0.00    -0.293 OA
ATOM     12  C22 <0> d   1      27.788   0.967  32.372  0.00  0.00     0.084 C 
ATOM     13  C23 <0> d   1      27.783  -0.266  33.273  0.00  0.00     0.022 C 
ATOM     14  C24 <0> d   1      26.968  -1.399  32.673  0.00  0.00    -0.016 C 
ATOM     15  C25 <0> d   1      25.491  -1.125  32.964  0.00  0.00     0.020 C 
ATOM     16  C26 <0> d   1      27.323  -2.708  33.387  0.00  0.00     0.002 C 
ATOM     17  C28 <0> d   1      27.029  -2.560  34.876  0.00  0.00     0.007 C 
ATOM     18  C29 <0> d   1      27.249  -3.879  35.634  0.00  0.00     0.011 C 
ATOM     19  C30 <0> d   1      26.394  -4.955  34.977  0.00  0.00    -0.030 C 
ATOM     20  C31 <0> d   1      24.936  -4.495  34.923  0.00  0.00     0.016 C 
ENDROOT
BRANCH   1  21
ATOM     21  C6  <0> d   1      25.392  -6.580  36.572  0.00  0.00     0.155 C 
ATOM     22  O7  <0> d   1      25.561  -6.214  37.711  0.00  0.00    -0.295 OA
BRANCH  21  23
ATOM     23  C5  <0> d   1      24.100  -7.248  36.180  0.00  0.00     0.257 C 
BRANCH  23  24
ATOM     24  O4  <0> d   1      23.258  -6.300  35.474  0.00  0.00    -0.314 OA
BRANCH  24  25
ATOM     25  C2  <0> d   1      22.798  -6.671  34.268  0.00  0.00     0.255 C 
ATOM     26  C1  <0> d   1      22.339  -5.628  33.284  0.00  0.00     0.126 C 
ATOM     27  O3  <0> d   1      22.753  -7.842  33.974  0.00  0.00    -0.266 OA
ENDBRANCH  24  25
ENDBRANCH  23  24
ENDBRANCH  21  23
ENDBRANCH   1  21
TORSDOF 4
ENDMDL
MODEL 141
REMARK CAVERDOCK RESULT:      -3.4      0.000      0.000
REMARK CAVERDOCK CONSTRAINTS:       0.1      0.0      0.0      0.0
REMARK CAVERDOCK TUNNEL: 140     -3.4      2.9    141.3
REMARK  4 active torsions:
REMARK  status: ('A' for Active; 'I' for Inactive)
REMARK    1  A    between atoms: C2_2  and  O4_4 
REMARK    2  A    between atoms: O4_4  and  C5_5 
REMARK    3  A    between atoms: C5_5  and  C6_6 
REMARK    4  A    between atoms: C6_6  and  C8_8 
ROOT
ATOM      1  C8  <0> d   1      25.458  -6.031  36.030  0.00  0.00     0.066 C 
ATOM      2  C10 <0> d   1      26.763  -6.865  36.028  0.00  0.00     0.013 C 
ATOM      3  C11 <0> d   1      27.575  -6.406  34.787  0.00  0.00     0.006 C 
ATOM      4  C12 <0> d   1      27.036  -4.994  34.528  0.00  0.00    -0.001 C 
ATOM      5  C14 <0> d   1      27.229  -4.462  33.119  0.00  0.00    -0.004 C 
ATOM      6  C16 <0> d   1      28.724  -4.314  32.822  0.00  0.00     0.010 C 
ATOM      7  C17 <0> d   1      28.905  -3.845  31.378  0.00  0.00     0.035 C 
ATOM      8  C18 <0> d   1      28.112  -2.566  31.176  0.00  0.00    -0.068 C 
ATOM      9  C19 <0> d   1      28.730  -1.539  30.594  0.00  0.00     0.053 C 
ATOM     10  C20 <0> d   1      28.008  -0.284  30.359  0.00  0.00     0.149 C 
ATOM     11  O21 <0> d   1      28.592   0.767  30.197  0.00  0.00    -0.293 OA
ATOM     12  C22 <0> d   1      26.495  -0.370  30.332  0.00  0.00     0.084 C 
ATOM     13  C23 <0> d   1      26.059  -1.143  31.575  0.00  0.00     0.022 C 
ATOM     14  C24 <0> d   1      26.684  -2.525  31.627  0.00  0.00    -0.016 C 
ATOM     15  C25 <0> d   1      25.873  -3.447  30.714  0.00  0.00     0.020 C 
ATOM     16  C26 <0> d   1      26.553  -3.085  33.048  0.00  0.00     0.002 C 
ATOM     17  C28 <0> d   1      25.076  -3.146  33.426  0.00  0.00     0.007 C 
ATOM     18  C29 <0> d   1      24.866  -3.812  34.795  0.00  0.00     0.011 C 
ATOM     19  C30 <0> d   1      25.513  -5.190  34.759  0.00  0.00    -0.030 C 
ATOM     20  C31 <0> d   1      24.961  -5.990  33.578  0.00  0.00     0.016 C 
ENDROOT
BRANCH   1  21
ATOM     21  C6  <0> d   1      24.257  -6.941  36.001  0.00  0.00     0.155 C 
ATOM     22  O7  <0> d   1      23.979  -7.605  36.972  0.00  0.00    -0.295 OA
BRANCH  21  23
ATOM     23  C5  <0> d   1      23.403  -7.025  34.763  0.00  0.00     0.257 C 
BRANCH  23  24
ATOM     24  O4  <0> d   1      22.468  -5.915  34.743  0.00  0.00    -0.314 OA
BRANCH  24  25
ATOM     25  C2  <0> d   1      21.688  -5.793  33.657  0.00  0.00     0.255 C 
ATOM     26  C1  <0> d   1      22.242  -5.187  32.395  0.00  0.00     0.126 C 
ATOM     27  O3  <0> d   1      20.540  -6.171  33.693  0.00  0.00    -0.266 OA
ENDBRANCH  24  25
ENDBRANCH  23  24
ENDBRANCH  21  23
ENDBRANCH   1  21
TORSDOF 4
ENDMDL
MODEL 142
REMARK CAVERDOCK RESULT:      -3.1      0.000      0.000
REMARK CAVERDOCK CONSTRAINTS:       0.0      0.0      0.0      0.0
REMARK CAVERDOCK TUNNEL: 141     -3.1      2.9    142.4
REMARK  4 active torsions:
REMARK  status: ('A' for Active; 'I' for Inactive)
REMARK    1  A    between atoms: C2_2  and  O4_4 
REMARK    2  A    between atoms: O4_4  and  C5_5 
REMARK    3  A    between atoms: C5_5  and  C6_6 
REMARK    4  A    between atoms: C6_6  and  C8_8 
ROOT
ATOM      1  C8  <0> d   1      25.438  -6.073  36.081  0.00  0.00     0.066 C 
ATOM      2  C10 <0> d   1      26.758  -6.879  36.151  0.00  0.00     0.013 C 
ATOM      3  C11 <0> d   1      27.601  -6.448  34.920  0.00  0.00     0.006 C 
ATOM      4  C12 <0> d   1      27.044  -5.057  34.594  0.00  0.00    -0.001 C 
ATOM      5  C14 <0> d   1      27.272  -4.572  33.173  0.00  0.00    -0.004 C 
ATOM      6  C16 <0> d   1      28.773  -4.404  32.919  0.00  0.00     0.010 C 
ATOM      7  C17 <0> d   1      28.991  -3.983  31.465  0.00  0.00     0.035 C 
ATOM      8  C18 <0> d   1      28.180  -2.728  31.192  0.00  0.00    -0.068 C 
ATOM      9  C19 <0> d   1      28.797  -1.711  30.592  0.00  0.00     0.053 C 
ATOM     10  C20 <0> d   1      28.059  -0.479  30.290  0.00  0.00     0.149 C 
ATOM     11  O21 <0> d   1      28.628   0.577  30.108  0.00  0.00    -0.293 OA
ATOM     12  C22 <0> d   1      26.549  -0.597  30.218  0.00  0.00     0.084 C 
ATOM     13  C23 <0> d   1      26.088  -1.334  31.474  0.00  0.00     0.022 C 
ATOM     14  C24 <0> d   1      26.738  -2.701  31.596  0.00  0.00    -0.016 C 
ATOM     15  C25 <0> d   1      25.975  -3.671  30.691  0.00  0.00     0.020 C 
ATOM     16  C26 <0> d   1      26.572  -3.213  33.031  0.00  0.00     0.002 C 
ATOM     17  C28 <0> d   1      25.085  -3.290  33.364  0.00  0.00     0.007 C 
ATOM     18  C29 <0> d   1      24.844  -3.911  34.749  0.00  0.00     0.011 C 
ATOM     19  C30 <0> d   1      25.518  -5.276  34.784  0.00  0.00    -0.030 C 
ATOM     20  C31 <0> d   1      25.020  -6.129  33.615  0.00  0.00     0.016 C 
ENDROOT
BRANCH   1  21
ATOM     21  C6  <0> d   1      24.256  -7.007  36.048  0.00  0.00     0.155 C 
ATOM     22  O7  <0> d   1      23.967  -7.650  37.030  0.00  0.00    -0.295 OA
BRANCH  21  23
ATOM     23  C5  <0> d   1      23.436  -7.142  34.792  0.00  0.00     0.257 C 
BRANCH  23  24
ATOM     24  O4  <0> d   1      22.836  -5.861  34.465  0.00  0.00    -0.314 OA
BRANCH  24  25
ATOM     25  C2  <0> d   1      21.647  -5.886  33.842  0.00  0.00     0.255 C 
ATOM     26  C1  <0> d   1      21.581  -5.781  32.341  0.00  0.00     0.126 C 
ATOM     27  O3  <0> d   1      20.630  -5.992  34.486  0.00  0.00    -0.266 OA
ENDBRANCH  24  25
ENDBRANCH  23  24
ENDBRANCH  21  23
ENDBRANCH   1  21
TORSDOF 4
ENDMDL
MODEL 143
REMARK CAVERDOCK RESULT:      -1.9      0.000      0.000
REMARK CAVERDOCK CONSTRAINTS:       0.1      0.0      0.0      0.0
REMARK CAVERDOCK TUNNEL: 142     -1.9      2.8    143.1
REMARK  4 active torsions:
REMARK  status: ('A' for Active; 'I' for Inactive)
REMARK    1  A    between atoms: C2_2  and  O4_4 
REMARK    2  A    between atoms: O4_4  and  C5_5 
REMARK    3  A    between atoms: C5_5  and  C6_6 
REMARK    4  A    between atoms: C6_6  and  C8_8 
ROOT
ATOM      1  C8  <0> d   1      25.145  -6.087  36.055  0.00  0.00     0.066 C 
ATOM      2  C10 <0> d   1      26.432  -6.904  36.323  0.00  0.00     0.013 C 
ATOM      3  C11 <0> d   1      27.394  -6.607  35.140  0.00  0.00     0.006 C 
ATOM      4  C12 <0> d   1      26.905  -5.246  34.634  0.00  0.00    -0.001 C 
ATOM      5  C14 <0> d   1      27.274  -4.902  33.202  0.00  0.00    -0.004 C 
ATOM      6  C16 <0> d   1      28.795  -4.784  33.074  0.00  0.00     0.010 C 
ATOM      7  C17 <0> d   1      29.155  -4.509  31.613  0.00  0.00     0.035 C 
ATOM      8  C18 <0> d   1      28.405  -3.273  31.149  0.00  0.00    -0.068 C 
ATOM      9  C19 <0> d   1      29.100  -2.328  30.517  0.00  0.00     0.053 C 
ATOM     10  C20 <0> d   1      28.424  -1.119  30.032  0.00  0.00     0.149 C 
ATOM     11  O21 <0> d   1      29.033  -0.095  29.806  0.00  0.00    -0.293 OA
ATOM     12  C22 <0> d   1      26.924  -1.218  29.832  0.00  0.00     0.084 C 
ATOM     13  C23 <0> d   1      26.332  -1.824  31.103  0.00  0.00     0.022 C 
ATOM     14  C24 <0> d   1      26.934  -3.183  31.413  0.00  0.00    -0.016 C 
ATOM     15  C25 <0> d   1      26.231  -4.222  30.536  0.00  0.00     0.020 C 
ATOM     16  C26 <0> d   1      26.624  -3.552  32.868  0.00  0.00     0.002 C 
ATOM     17  C28 <0> d   1      25.112  -3.572  33.067  0.00  0.00     0.007 C 
ATOM     18  C29 <0> d   1      24.729  -4.054  34.475  0.00  0.00     0.011 C 
ATOM     19  C30 <0> d   1      25.363  -5.420  34.701  0.00  0.00    -0.030 C 
ATOM     20  C31 <0> d   1      24.952  -6.372  33.577  0.00  0.00     0.016 C 
ENDROOT
BRANCH   1  21
ATOM     21  C6  <0> d   1      23.948  -7.001  35.999  0.00  0.00     0.155 C 
ATOM     22  O7  <0> d   1      23.652  -7.667  36.963  0.00  0.00    -0.295 OA
BRANCH  21  23
ATOM     23  C5  <0> d   1      23.121  -7.085  34.743  0.00  0.00     0.257 C 
BRANCH  23  24
ATOM     24  O4  <0> d   1      22.144  -6.011  34.733  0.00  0.00    -0.314 OA
BRANCH  24  25
ATOM     25  C2  <0> d   1      21.483  -5.798  33.583  0.00  0.00     0.255 C 
ATOM     26  C1  <0> d   1      22.206  -5.221  32.395  0.00  0.00     0.126 C 
ATOM     27  O3  <0> d   1      20.309  -6.070  33.503  0.00  0.00    -0.266 OA
ENDBRANCH  24  25
ENDBRANCH  23  24
ENDBRANCH  21  23
ENDBRANCH   1  21
TORSDOF 4
ENDMDL
MODEL 144
REMARK CAVERDOCK RESULT:      -0.6      0.000      0.000
REMARK CAVERDOCK CONSTRAINTS:       0.1      0.0      0.0      0.0
REMARK CAVERDOCK TUNNEL: 143     -0.6      2.8    144.1
REMARK  4 active torsions:
REMARK  status: ('A' for Active; 'I' for Inactive)
REMARK    1  A    between atoms: C2_2  and  O4_4 
REMARK    2  A    between atoms: O4_4  and  C5_5 
REMARK    3  A    between atoms: C5_5  and  C6_6 
REMARK    4  A    between atoms: C6_6  and  C8_8 
ROOT
ATOM      1  C8  <0> d   1      25.749  -6.272  36.284  0.00  0.00     0.066 C 
ATOM      2  C10 <0> d   1      27.021  -7.156  36.257  0.00  0.00     0.013 C 
ATOM      3  C11 <0> d   1      27.800  -6.764  34.973  0.00  0.00     0.006 C 
ATOM      4  C12 <0> d   1      27.306  -5.340  34.694  0.00  0.00    -0.001 C 
ATOM      5  C14 <0> d   1      27.464  -4.855  33.263  0.00  0.00    -0.004 C 
ATOM      6  C16 <0> d   1      28.951  -4.774  32.906  0.00  0.00     0.010 C 
ATOM      7  C17 <0> d   1      29.093  -4.353  31.442  0.00  0.00     0.035 C 
ATOM      8  C18 <0> d   1      28.342  -3.050  31.233  0.00  0.00    -0.068 C 
ATOM      9  C19 <0> d   1      28.975  -2.065  30.598  0.00  0.00     0.053 C
[truncated: 54,608 more chars]
