# Supplementary material for: Fully automated virtual screening pipeline of FDA-approved drugs using Caver Web
Source: Comput Struct Biotechnol J. 2022 Nov 17;20:6512–8. doi: 10.1016/j.csbj.2022.11.031 (PMC9705369; doi:10.1016/j.csbj.2022.11.031)
Supplement: Supplementary data 1 [file mmc1.zip › supplementary_data/pymol/ZINC000004629876.pdbqt]

MODEL 1
REMARK CAVERDOCK RESULT:      12.2      0.000      0.000
REMARK CAVERDOCK CONSTRAINTS:       0.0      0.0      0.0      0.0
REMARK CAVERDOCK TUNNEL: 0     12.2      1.7      1.1
REMARK  6 active torsions:
REMARK  status: ('A' for Active; 'I' for Inactive)
REMARK    1  A    between atoms: C5_5  and  O7_6 
REMARK    2  A    between atoms: C10_9  and  C11_10 
REMARK    3  A    between atoms: C22_20  and  C24_21 
REMARK    4  A    between atoms: C24_21  and  C27_23 
REMARK    5  A    between atoms: C28_24  and  C29_25 
REMARK    6  A    between atoms: C29_25  and  C32_27 
ROOT
ATOM      1  C11 <0> d   1      44.716   7.824  33.809  0.00  0.00     0.004 C 
ATOM      2  C12 <0> d   1      44.517   7.084  32.717  0.00  0.00    -0.075 C 
ATOM      3  C13 <0> d   1      45.556   6.102  32.197  0.00  0.00     0.034 C 
ATOM      4  C14 <0> d   1      44.927   4.733  31.943  0.00  0.00     0.005 C 
ATOM      5  C15 <0> d   1      43.627   4.846  31.129  0.00  0.00     0.010 C 
ATOM      6  C16 <0> d   1      42.672   5.718  31.911  0.00  0.00    -0.032 C 
ATOM      7  C17 <0> d   1      42.598   5.217  33.355  0.00  0.00     0.016 C 
ATOM      8  C18 <0> d   1      43.249   7.156  31.919  0.00  0.00     0.023 C 
ATOM      9  C20 <0> d   1      42.089   7.940  32.536  0.00  0.00     0.010 C 
ATOM     10  C21 <0> d   1      40.846   7.328  31.829  0.00  0.00     0.007 C 
ATOM     11  C22 <0> d   1      41.264   5.910  31.372  0.00  0.00     0.002 C 
ENDROOT
BRANCH   1  12
ATOM     12  C10 <0> d   1      45.975   7.711  34.549  0.00  0.00     0.008 C 
ATOM     13  C9  <0> d   1      46.763   8.794  34.707  0.00  0.00    -0.050 C 
ATOM     14  C2  <0> d   1      46.400  10.112  34.144  0.00  0.00    -0.061 C 
ATOM     15  C8  <0> d   1      48.076   8.719  35.469  0.00  0.00     0.070 C 
ATOM     16  C1  <0> d   1      45.901  10.233  32.914  0.00  0.00     0.019 C 
ATOM     17  C3  <0> d   1      46.616  11.318  35.037  0.00  0.00     0.041 C 
ATOM     18  C4  <0> d   1      48.013  11.216  35.656  0.00  0.00     0.036 C 
ATOM     19  C5  <0> d   1      48.140   9.906  36.435  0.00  0.00     0.122 C 
BRANCH  19  20
ATOM     20  O7  <0> d   1      49.389   9.884  37.129  0.00  0.00    -0.395 OA
ATOM     21  H41 <0> d   1      50.152   9.713  36.561  0.00  0.00     0.210 HD
ENDBRANCH  19  20
ENDBRANCH   1  12
BRANCH  11  22
ATOM     22  C24 <0> d   1      40.319   4.862  31.964  0.00  0.00     0.008 C 
ATOM     23  C26 <0> d   1      40.518   3.529  31.239  0.00  0.00     0.014 C 
BRANCH  22  24
ATOM     24  C27 <0> d   1      38.893   5.318  31.794  0.00  0.00    -0.026 C 
ATOM     25  C28 <0> d   1      38.089   4.668  30.989  0.00  0.00    -0.026 C 
BRANCH  25  26
ATOM     26  C29 <0> d   1      36.663   5.124  30.818  0.00  0.00     0.007 C 
ATOM     27  C31 <0> d   1      36.451   6.433  31.581  0.00  0.00     0.014 C 
BRANCH  26  28
ATOM     28  C32 <0> d   1      35.715   4.054  31.365  0.00  0.00    -0.015 C 
ATOM     29  C33 <0> d   1      34.736   4.696  32.349  0.00  0.00     0.010 C 
ATOM     30  C34 <0> d   1      34.938   3.423  30.208  0.00  0.00     0.010 C 
ENDBRANCH  26  28
ENDBRANCH  25  26
ENDBRANCH  22  24
ENDBRANCH  11  22
TORSDOF 6
ENDMDL
MODEL 2
REMARK CAVERDOCK RESULT:      11.0      0.000      0.000
REMARK CAVERDOCK CONSTRAINTS:       0.2      0.0      0.0      0.0
REMARK CAVERDOCK TUNNEL: 1     11.0      1.8      2.1
REMARK  6 active torsions:
REMARK  status: ('A' for Active; 'I' for Inactive)
REMARK    1  A    between atoms: C5_5  and  O7_6 
REMARK    2  A    between atoms: C10_9  and  C11_10 
REMARK    3  A    between atoms: C22_20  and  C24_21 
REMARK    4  A    between atoms: C24_21  and  C27_23 
REMARK    5  A    between atoms: C28_24  and  C29_25 
REMARK    6  A    between atoms: C29_25  and  C32_27 
ROOT
ATOM      1  C11 <0> d   1      45.854   6.891  32.596  0.00  0.00     0.004 C 
ATOM      2  C12 <0> d   1      44.646   7.453  32.652  0.00  0.00    -0.075 C 
ATOM      3  C13 <0> d   1      44.318   8.755  31.936  0.00  0.00     0.034 C 
ATOM      4  C14 <0> d   1      43.041   8.611  31.110  0.00  0.00     0.005 C 
ATOM      5  C15 <0> d   1      41.902   7.977  31.927  0.00  0.00     0.010 C 
ATOM      6  C16 <0> d   1      42.375   6.619  32.391  0.00  0.00    -0.032 C 
ATOM      7  C17 <0> d   1      42.947   5.848  31.199  0.00  0.00     0.016 C 
ATOM      8  C18 <0> d   1      43.511   6.844  33.421  0.00  0.00     0.023 C 
ATOM      9  C20 <0> d   1      43.720   5.423  33.949  0.00  0.00     0.010 C 
ATOM     10  C21 <0> d   1      42.266   4.899  34.112  0.00  0.00     0.007 C 
ATOM     11  C22 <0> d   1      41.395   5.731  33.141  0.00  0.00     0.002 C 
ENDROOT
BRANCH   1  12
ATOM     12  C10 <0> d   1      46.924   7.533  31.828  0.00  0.00     0.008 C 
ATOM     13  C9  <0> d   1      47.858   8.271  32.462  0.00  0.00    -0.050 C 
ATOM     14  C2  <0> d   1      47.838   8.464  33.927  0.00  0.00    -0.061 C 
ATOM     15  C8  <0> d   1      48.985   8.951  31.703  0.00  0.00     0.070 C 
ATOM     16  C1  <0> d   1      46.705   8.717  34.583  0.00  0.00     0.019 C 
ATOM     17  C3  <0> d   1      49.166   8.353  34.649  0.00  0.00     0.041 C 
ATOM     18  C4  <0> d   1      50.204   9.175  33.879  0.00  0.00     0.036 C 
ATOM     19  C5  <0> d   1      50.299   8.672  32.438  0.00  0.00     0.122 C 
BRANCH  19  20
ATOM     20  O7  <0> d   1      51.368   9.343  31.769  0.00  0.00    -0.395 OA
ATOM     21  H41 <0> d   1      51.996   8.750  31.335  0.00  0.00     0.210 HD
ENDBRANCH  19  20
ENDBRANCH   1  12
BRANCH  11  22
ATOM     22  C24 <0> d   1      40.658   4.810  32.167  0.00  0.00     0.008 C 
ATOM     23  C26 <0> d   1      41.446   4.715  30.859  0.00  0.00     0.014 C 
BRANCH  22  24
ATOM     24  C27 <0> d   1      39.287   5.370  31.887  0.00  0.00    -0.026 C 
ATOM     25  C28 <0> d   1      38.453   4.709  31.124  0.00  0.00    -0.026 C 
BRANCH  25  26
ATOM     26  C29 <0> d   1      37.082   5.268  30.843  0.00  0.00     0.007 C 
ATOM     27  C31 <0> d   1      36.401   5.636  32.163  0.00  0.00     0.014 C 
BRANCH  26  28
ATOM     28  C32 <0> d   1      36.243   4.219  30.110  0.00  0.00    -0.015 C 
ATOM     29  C33 <0> d   1      36.940   2.859  30.192  0.00  0.00     0.010 C 
ATOM     30  C34 <0> d   1      34.862   4.124  30.764  0.00  0.00     0.010 C 
ENDBRANCH  26  28
ENDBRANCH  25  26
ENDBRANCH  22  24
ENDBRANCH  11  22
TORSDOF 6
ENDMDL
MODEL 3
REMARK CAVERDOCK RESULT:      11.7      0.000      0.000
REMARK CAVERDOCK CONSTRAINTS:       0.5      0.0      0.0      0.0
REMARK CAVERDOCK TUNNEL: 2     11.7      1.8      3.8
REMARK  6 active torsions:
REMARK  status: ('A' for Active; 'I' for Inactive)
REMARK    1  A    between atoms: C5_5  and  O7_6 
REMARK    2  A    between atoms: C10_9  and  C11_10 
REMARK    3  A    between atoms: C22_20  and  C24_21 
REMARK    4  A    between atoms: C24_21  and  C27_23 
REMARK    5  A    between atoms: C28_24  and  C29_25 
REMARK    6  A    between atoms: C29_25  and  C32_27 
ROOT
ATOM      1  C11 <0> d   1      45.394   6.572  33.019  0.00  0.00     0.004 C 
ATOM      2  C12 <0> d   1      44.209   7.179  32.942  0.00  0.00    -0.075 C 
ATOM      3  C13 <0> d   1      44.014   8.496  32.205  0.00  0.00     0.034 C 
ATOM      4  C14 <0> d   1      42.836   8.405  31.237  0.00  0.00     0.005 C 
ATOM      5  C15 <0> d   1      41.588   7.811  31.913  0.00  0.00     0.010 C 
ATOM      6  C16 <0> d   1      41.954   6.433  32.415  0.00  0.00    -0.032 C 
ATOM      7  C17 <0> d   1      42.629   5.647  31.289  0.00  0.00     0.016 C 
ATOM      8  C18 <0> d   1      42.972   6.609  33.570  0.00  0.00     0.023 C 
ATOM      9  C20 <0> d   1      43.067   5.179  34.106  0.00  0.00     0.010 C 
ATOM     10  C21 <0> d   1      41.585   4.709  34.096  0.00  0.00     0.007 C 
ATOM     11  C22 <0> d   1      40.862   5.579  33.040  0.00  0.00     0.002 C 
ENDROOT
BRANCH   1  12
ATOM     12  C10 <0> d   1      46.568   7.176  32.384  0.00  0.00     0.008 C 
ATOM     13  C9  <0> d   1      47.371   7.995  33.095  0.00  0.00    -0.050 C 
ATOM     14  C2  <0> d   1      47.102   8.314  34.512  0.00  0.00    -0.061 C 
ATOM     15  C8  <0> d   1      48.599   8.640  32.474  0.00  0.00     0.070 C 
ATOM     16  C1  <0> d   1      45.871   8.589  34.945  0.00  0.00     0.019 C 
ATOM     17  C3  <0> d   1      48.291   8.306  35.452  0.00  0.00     0.041 C 
ATOM     18  C4  <0> d   1      49.431   9.090  34.793  0.00  0.00     0.036 C 
ATOM     19  C5  <0> d   1      49.775   8.466  33.440  0.00  0.00     0.122 C 
BRANCH  19  20
ATOM     20  O7  <0> d   1      50.931   9.108  32.900  0.00  0.00    -0.395 OA
ATOM     21  H41 <0> d   1      51.608   8.497  32.581  0.00  0.00     0.210 HD
ENDBRANCH  19  20
ENDBRANCH   1  12
BRANCH  11  22
ATOM     22  C24 <0> d   1      40.208   4.691  31.979  0.00  0.00     0.008 C 
ATOM     23  C26 <0> d   1      41.094   4.649  30.732  0.00  0.00     0.014 C 
BRANCH  22  24
ATOM     24  C27 <0> d   1      38.858   5.255  31.617  0.00  0.00    -0.026 C 
ATOM     25  C28 <0> d   1      37.988   4.512  30.980  0.00  0.00    -0.026 C 
BRANCH  25  26
ATOM     26  C29 <0> d   1      36.638   5.074  30.617  0.00  0.00     0.007 C 
ATOM     27  C31 <0> d   1      35.945   5.593  31.879  0.00  0.00     0.014 C 
BRANCH  26  28
ATOM     28  C32 <0> d   1      35.782   3.978  29.978  0.00  0.00    -0.015 C 
ATOM     29  C33 <0> d   1      36.551   2.655  29.997  0.00  0.00     0.010 C 
ATOM     30  C34 <0> d   1      34.480   3.824  30.768  0.00  0.00     0.010 C 
ENDBRANCH  26  28
ENDBRANCH  25  26
ENDBRANCH  22  24
ENDBRANCH  11  22
TORSDOF 6
ENDMDL
MODEL 4
REMARK CAVERDOCK RESULT:      11.5      0.000      0.000
REMARK CAVERDOCK CONSTRAINTS:       0.6      0.0      0.0      0.0
REMARK CAVERDOCK TUNNEL: 3     11.5      1.9      4.9
REMARK  6 active torsions:
REMARK  status: ('A' for Active; 'I' for Inactive)
REMARK    1  A    between atoms: C5_5  and  O7_6 
REMARK    2  A    between atoms: C10_9  and  C11_10 
REMARK    3  A    between atoms: C22_20  and  C24_21 
REMARK    4  A    between atoms: C24_21  and  C27_23 
REMARK    5  A    between atoms: C28_24  and  C29_25 
REMARK    6  A    between atoms: C29_25  and  C32_27 
ROOT
ATOM      1  C11 <0> d   1      45.422   6.227  32.746  0.00  0.00     0.004 C 
ATOM      2  C12 <0> d   1      44.298   6.943  32.688  0.00  0.00    -0.075 C 
ATOM      3  C13 <0> d   1      44.214   8.269  31.948  0.00  0.00     0.034 C 
ATOM      4  C14 <0> d   1      43.013   8.286  31.002  0.00  0.00     0.005 C 
ATOM      5  C15 <0> d   1      41.729   7.813  31.704  0.00  0.00     0.010 C 
ATOM      6  C16 <0> d   1      41.973   6.409  32.207  0.00  0.00    -0.032 C 
ATOM      7  C17 <0> d   1      42.551   5.559  31.073  0.00  0.00     0.016 C 
ATOM      8  C18 <0> d   1      43.025   6.494  33.342  0.00  0.00     0.023 C 
ATOM      9  C20 <0> d   1      42.995   5.063  33.883  0.00  0.00     0.010 C 
ATOM     10  C21 <0> d   1      41.476   4.734  33.904  0.00  0.00     0.007 C 
ATOM     11  C22 <0> d   1      40.819   5.663  32.856  0.00  0.00     0.002 C 
ENDROOT
BRANCH   1  12
ATOM     12  C10 <0> d   1      46.635   6.716  32.087  0.00  0.00     0.008 C 
ATOM     13  C9  <0> d   1      47.487   7.520  32.755  0.00  0.00    -0.050 C 
ATOM     14  C2  <0> d   1      47.235   7.937  34.150  0.00  0.00    -0.061 C 
ATOM     15  C8  <0> d   1      48.757   8.048  32.108  0.00  0.00     0.070 C 
ATOM     16  C1  <0> d   1      46.023   8.316  34.557  0.00  0.00     0.019 C 
ATOM     17  C3  <0> d   1      48.418   7.906  35.097  0.00  0.00     0.041 C 
ATOM     18  C4  <0> d   1      49.609   8.575  34.403  0.00  0.00     0.036 C 
ATOM     19  C5  <0> d   1      49.916   7.853  33.091  0.00  0.00     0.122 C 
BRANCH  19  20
ATOM     20  O7  <0> d   1      51.113   8.387  32.523  0.00  0.00    -0.395 OA
ATOM     21  H41 <0> d   1      50.970   9.151  31.948  0.00  0.00     0.210 HD
ENDBRANCH  19  20
ENDBRANCH   1  12
BRANCH  11  22
ATOM     22  C24 <0> d   1      40.064   4.837  31.813  0.00  0.00     0.008 C 
ATOM     23  C26 <0> d   1      40.812   4.893  30.480  0.00  0.00     0.014 C 
BRANCH  22  24
ATOM     24  C27 <0> d   1      38.678   5.401  31.634  0.00  0.00    -0.026 C 
ATOM     25  C28 <0> d   1      37.862   4.868  30.758  0.00  0.00    -0.026 C 
BRANCH  25  26
ATOM     26  C29 <0> d   1      36.476   5.431  30.578  0.00  0.00     0.007 C 
ATOM     27  C31 <0> d   1      35.902   5.821  31.942  0.00  0.00     0.014 C 
BRANCH  26  28
ATOM     28  C32 <0> d   1      35.576   4.377  29.928  0.00  0.00    -0.015 C 
ATOM     29  C33 <0> d   1      36.342   3.057  29.810  0.00  0.00     0.010 C 
ATOM     30  C34 <0> d   1      34.331   4.169  30.792  0.00  0.00     0.010 C 
ENDBRANCH  26  28
ENDBRANCH  25  26
ENDBRANCH  22  24
ENDBRANCH  11  22
TORSDOF 6
ENDMDL
MODEL 5
REMARK CAVERDOCK RESULT:      13.5      0.000      0.000
REMARK CAVERDOCK CONSTRAINTS:       0.0      0.0      0.0      0.0
REMARK CAVERDOCK TUNNEL: 4     13.5      1.9      5.1
REMARK  6 active torsions:
REMARK  status: ('A' for Active; 'I' for Inactive)
REMARK    1  A    between atoms: C5_5  and  O7_6 
REMARK    2  A    between atoms: C10_9  and  C11_10 
REMARK    3  A    between atoms: C22_20  and  C24_21 
REMARK    4  A    between atoms: C24_21  and  C27_23 
REMARK    5  A    between atoms: C28_24  and  C29_25 
REMARK    6  A    between atoms: C29_25  and  C32_27 
ROOT
ATOM      1  C11 <0> d   1      44.987   5.968  31.917  0.00  0.00     0.004 C 
ATOM      2  C12 <0> d   1      44.077   5.415  32.720  0.00  0.00    -0.075 C 
ATOM      3  C13 <0> d   1      44.154   5.523  34.235  0.00  0.00     0.034 C 
ATOM      4  C14 <0> d   1      42.820   5.995  34.812  0.00  0.00     0.005 C 
ATOM      5  C15 <0> d   1      41.638   5.190  34.244  0.00  0.00     0.010 C 
ATOM      6  C16 <0> d   1      41.645   5.367  32.743  0.00  0.00    -0.032 C 
ATOM      7  C17 <0> d   1      41.753   6.856  32.409  0.00  0.00     0.016 C 
ATOM      8  C18 <0> d   1      42.902   4.647  32.192  0.00  0.00     0.023 C 
ATOM      9  C20 <0> d   1      42.650   4.720  30.684  0.00  0.00     0.010 C 
ATOM     10  C21 <0> d   1      41.136   4.388  30.572  0.00  0.00     0.007 C 
ATOM     11  C22 <0> d   1      40.510   4.752  31.939  0.00  0.00     0.002 C 
ENDROOT
BRANCH   1  12
ATOM     12  C10 <0> d   1      46.114   6.708  32.490  0.00  0.00     0.008 C 
ATOM     13  C9  <0> d   1      46.075   8.055  32.549  0.00  0.00    -0.050 C 
ATOM     14  C2  <0> d   1      44.920   8.825  32.044  0.00  0.00    -0.061 C 
ATOM     15  C8  <0> d   1      47.223   8.859  33.136  0.00  0.00     0.070 C 
ATOM     16  C1  <0> d   1      44.329   8.521  30.889  0.00  0.00     0.019 C 
ATOM     17  C3  <0> d   1      44.434   9.973  32.907  0.00  0.00     0.041 C 
ATOM     18  C4  <0> d   1      45.650  10.797  33.341  0.00  0.00     0.036 C 
ATOM     19  C5  <0> d   1      46.640   9.905  34.091  0.00  0.00     0.122 C 
BRANCH  19  20
ATOM     20  O7  <0> d   1      47.698  10.707  34.619  0.00  0.00    -0.395 OA
ATOM     21  H41 <0> d   1      48.562  10.273  34.613  0.00  0.00     0.210 HD
ENDBRANCH  19  20
ENDBRANCH   1  12
BRANCH  11  22
ATOM     22  C24 <0> d   1      39.380   5.766  31.752  0.00  0.00     0.008 C 
ATOM     23  C26 <0> d   1      38.890   6.242  33.121  0.00  0.00     0.014 C 
BRANCH  22  24
ATOM     24  C27 <0> d   1      38.240   5.115  31.010  0.00  0.00    -0.026 C 
ATOM     25  C28 <0> d   1      37.044   5.086  31.544  0.00  0.00    -0.026 C 
BRANCH  25  26
ATOM     26  C29 <0> d   1      35.904   4.436  30.803  0.00  0.00     0.007 C 
ATOM     27  C31 <0> d   1      36.000   4.779  29.315  0.00  0.00     0.014 C 
BRANCH  26  28
ATOM     28  C32 <0> d   1      34.574   4.948  31.361  0.00  0.00    -0.015 C 
ATOM     29  C33 <0> d   1      33.525   3.837  31.281  0.00  0.00     0.010 C 
ATOM     30  C34 <0> d   1      34.762   5.369  32.820  0.00  0.00     0.010 C 
ENDBRANCH  26  28
ENDBRANCH  25  26
ENDBRANCH  22  24
ENDBRANCH  11  22
TORSDOF 6
ENDMDL
MODEL 6
REMARK CAVERDOCK RESULT:      12.7      0.000      0.000
REMARK CAVERDOCK CONSTRAINTS:       0.0      0.0      0.0      0.0
REMARK CAVERDOCK TUNNEL: 5     12.7      1.8      6.3
REMARK  6 active torsions:
REMARK  status: ('A' for Active; 'I' for Inactive)
REMARK    1  A    between atoms: C5_5  and  O7_6 
REMARK    2  A    between atoms: C10_9  and  C11_10 
REMARK    3  A    between atoms: C22_20  and  C24_21 
REMARK    4  A    between atoms: C24_21  and  C27_23 
REMARK    5  A    between atoms: C28_24  and  C29_25 
REMARK    6  A    between atoms: C29_25  and  C32_27 
ROOT
ATOM      1  C11 <0> d   1      43.570   7.529  33.767  0.00  0.00     0.004 C 
ATOM      2  C12 <0> d   1      43.483   6.742  32.694  0.00  0.00    -0.075 C 
ATOM      3  C13 <0> d   1      44.560   5.728  32.338  0.00  0.00     0.034 C 
ATOM      4  C14 <0> d   1      43.944   4.355  32.076  0.00  0.00     0.005 C 
ATOM      5  C15 <0> d   1      42.745   4.442  31.116  0.00  0.00     0.010 C 
ATOM      6  C16 <0> d   1      41.721   5.357  31.747  0.00  0.00    -0.032 C 
ATOM      7  C17 <0> d   1      41.479   4.924  33.194  0.00  0.00     0.016 C 
ATOM      8  C18 <0> d   1      42.314   6.789  31.756  0.00  0.00     0.023 C 
ATOM      9  C20 <0> d   1      41.103   7.611  32.203  0.00  0.00     0.010 C 
ATOM     10  C21 <0> d   1      39.939   6.978  31.389  0.00  0.00     0.007 C 
ATOM     11  C22 <0> d   1      40.384   5.538  31.045  0.00  0.00     0.002 C 
ENDROOT
BRANCH   1  12
ATOM     12  C10 <0> d   1      44.736   7.439  34.648  0.00  0.00     0.008 C 
ATOM     13  C9  <0> d   1      45.709   8.370  34.576  0.00  0.00    -0.050 C 
ATOM     14  C2  <0> d   1      45.643   9.494  33.619  0.00  0.00    -0.061 C 
ATOM     15  C8  <0> d   1      46.934   8.312  35.473  0.00  0.00     0.070 C 
ATOM     16  C1  <0> d   1      45.252   9.316  32.357  0.00  0.00     0.019 C 
ATOM     17  C3  <0> d   1      46.035  10.862  34.143  0.00  0.00     0.041 C 
ATOM     18  C4  <0> d   1      47.347  10.721  34.923  0.00  0.00     0.036 C 
ATOM     19  C5  <0> d   1      47.170   9.709  36.056  0.00  0.00     0.122 C 
BRANCH  19  20
ATOM     20  O7  <0> d   1      48.347   9.692  36.865  0.00  0.00    -0.395 OA
ATOM     21  H41 <0> d   1      48.982   9.004  36.623  0.00  0.00     0.210 HD
ENDBRANCH  19  20
ENDBRANCH   1  12
BRANCH  11  22
ATOM     22  C24 <0> d   1      39.365   4.526  31.573  0.00  0.00     0.008 C 
ATOM     23  C26 <0> d   1      39.412   3.259  30.717  0.00  0.00     0.014 C 
BRANCH  22  24
ATOM     24  C27 <0> d   1      37.983   5.125  31.508  0.00  0.00    -0.026 C 
ATOM     25  C28 <0> d   1      37.025   4.492  30.879  0.00  0.00    -0.026 C 
BRANCH  25  26
ATOM     26  C29 <0> d   1      35.643   5.090  30.813  0.00  0.00     0.007 C 
ATOM     27  C31 <0> d   1      35.253   5.627  32.192  0.00  0.00     0.014 C 
BRANCH  26  28
ATOM     28  C32 <0> d   1      34.642   4.017  30.380  0.00  0.00    -0.015 C 
ATOM     29  C33 <0> d   1      35.390   2.859  29.716  0.00  0.00     0.010 C 
ATOM     30  C34 <0> d   1      33.888   3.500  31.608  0.00  0.00     0.010 C 
ENDBRANCH  26  28
ENDBRANCH  25  26
ENDBRANCH  22  24
ENDBRANCH  11  22
TORSDOF 6
ENDMDL
MODEL 7
REMARK CAVERDOCK RESULT:      13.8      0.000      0.000
REMARK CAVERDOCK CONSTRAINTS:       0.0      0.0      0.0      0.0
REMARK CAVERDOCK TUNNEL: 6     13.8      1.8      7.4
REMARK  6 active torsions:
REMARK  status: ('A' for Active; 'I' for Inactive)
REMARK    1  A    between atoms: C5_5  and  O7_6 
REMARK    2  A    between atoms: C10_9  and  C11_10 
REMARK    3  A    between atoms: C22_20  and  C24_21 
REMARK    4  A    between atoms: C24_21  and  C27_23 
REMARK    5  A    between atoms: C28_24  and  C29_25 
REMARK    6  A    between atoms: C29_25  and  C32_27 
ROOT
ATOM      1  C11 <0> d   1      44.704   5.717  31.649  0.00  0.00     0.004 C 
ATOM      2  C12 <0> d   1      43.786   5.181  32.454  0.00  0.00    -0.075 C 
ATOM      3  C13 <0> d   1      43.865   5.291  33.969  0.00  0.00     0.034 C 
ATOM      4  C14 <0> d   1      42.540   5.786  34.545  0.00  0.00     0.005 C 
ATOM      5  C15 <0> d   1      41.344   5.000  33.981  0.00  0.00     0.010 C 
ATOM      6  C16 <0> d   1      41.353   5.172  32.479  0.00  0.00    -0.032 C 
ATOM      7  C17 <0> d   1      41.485   6.658  32.141  0.00  0.00     0.016 C 
ATOM      8  C18 <0> d   1      42.598   4.430  31.929  0.00  0.00     0.023 C 
ATOM      9  C20 <0> d   1      42.347   4.504  30.421  0.00  0.00     0.010 C 
ATOM     10  C21 <0> d   1      40.827   4.196  30.310  0.00  0.00     0.007 C 
ATOM     11  C22 <0> d   1      40.208   4.574  31.677  0.00  0.00     0.002 C 
ENDROOT
BRANCH   1  12
ATOM     12  C10 <0> d   1      45.844   6.439  32.219  0.00  0.00     0.008 C 
ATOM     13  C9  <0> d   1      45.796   7.782  32.345  0.00  0.00    -0.050 C 
ATOM     14  C2  <0> d   1      44.617   8.563  31.917  0.00  0.00    -0.061 C 
ATOM     15  C8  <0> d   1      46.956   8.568  32.932  0.00  0.00     0.070 C 
ATOM     16  C1  <0> d   1      43.990   8.309  30.768  0.00  0.00     0.019 C 
ATOM     17  C3  <0> d   1      44.151   9.664  32.850  0.00  0.00     0.041 C 
ATOM     18  C4  <0> d   1      45.374  10.478  33.283  0.00  0.00     0.036 C 
ATOM     19  C5  <0> d   1      46.396   9.560  33.956  0.00  0.00     0.122 C 
BRANCH  19  20
ATOM     20  O7  <0> d   1      47.465  10.347  34.487  0.00  0.00    -0.395 OA
ATOM     21  H41 <0> d   1      47.295  10.696  35.372  0.00  0.00     0.210 HD
ENDBRANCH  19  20
ENDBRANCH   1  12
BRANCH  11  22
ATOM     22  C24 <0> d   1      39.094   5.606  31.488  0.00  0.00     0.008 C 
ATOM     23  C26 <0> d   1      38.574   6.051  32.857  0.00  0.00     0.014 C 
BRANCH  22  24
ATOM     24  C27 <0> d   1      37.967   4.989  30.700  0.00  0.00    -0.026 C 
ATOM     25  C28 <0> d   1      36.736   5.082  31.136  0.00  0.00    -0.026 C 
BRANCH  25  26
ATOM     26  C29 <0> d   1      35.608   4.466  30.349  0.00  0.00     0.007 C 
ATOM     27  C31 <0> d   1      35.504   5.151  28.984  0.00  0.00     0.014 C 
BRANCH  26  28
ATOM     28  C32 <0> d   1      34.294   4.646  31.112  0.00  0.00    -0.015 C 
ATOM     29  C33 <0> d   1      33.297   3.572  30.670  0.00  0.00     0.010 C 
ATOM     30  C34 <0> d   1      34.555   4.513  32.614  0.00  0.00     0.010 C 
ENDBRANCH  26  28
ENDBRANCH  25  26
ENDBRANCH  22  24
ENDBRANCH  11  22
TORSDOF 6
ENDMDL
MODEL 8
REMARK CAVERDOCK RESULT:      12.6      0.000      0.000
REMARK CAVERDOCK CONSTRAINTS:       0.0      0.0      0.0      0.0
REMARK CAVERDOCK TUNNEL: 7     12.6      1.8      8.3
REMARK  6 active torsions:
REMARK  status: ('A' for Active; 'I' for Inactive)
REMARK    1  A    between atoms: C5_5  and  O7_6 
REMARK    2  A    between atoms: C10_9  and  C11_10 
REMARK    3  A    between atoms: C22_20  and  C24_21 
REMARK    4  A    between atoms: C24_21  and  C27_23 
REMARK    5  A    between atoms: C28_24  and  C29_25 
REMARK    6  A    between atoms: C29_25  and  C32_27 
ROOT
ATOM      1  C11 <0> d   1      44.463   6.409  32.059  0.00  0.00     0.004 C 
ATOM      2  C12 <0> d   1      43.624   5.646  32.760  0.00  0.00    -0.075 C 
ATOM      3  C13 <0> d   1      43.593   5.653  34.281  0.00  0.00     0.034 C 
ATOM      4  C14 <0> d   1      42.165   5.837  34.792  0.00  0.00     0.005 C 
ATOM      5  C15 <0> d   1      41.182   4.882  34.094  0.00  0.00     0.010 C 
ATOM      6  C16 <0> d   1      41.243   5.168  32.611  0.00  0.00    -0.032 C 
ATOM      7  C17 <0> d   1      41.099   6.673  32.380  0.00  0.00     0.016 C 
ATOM      8  C18 <0> d   1      42.639   4.724  32.105  0.00  0.00     0.023 C 
ATOM      9  C20 <0> d   1      42.465   4.863  30.591  0.00  0.00     0.010 C 
ATOM     10  C21 <0> d   1      41.044   4.279  30.353  0.00  0.00     0.007 C 
ATOM     11  C22 <0> d   1      40.286   4.424  31.693  0.00  0.00     0.002 C 
ENDROOT
BRANCH   1  12
ATOM     12  C10 <0> d   1      45.404   7.291  32.754  0.00  0.00     0.008 C 
ATOM     13  C9  <0> d   1      46.120   8.196  32.056  0.00  0.00    -0.050 C 
ATOM     14  C2  <0> d   1      45.992   8.329  30.590  0.00  0.00    -0.061 C 
ATOM     15  C8  <0> d   1      47.105   9.130  32.739  0.00  0.00     0.070 C 
ATOM     16  C1  <0> d   1      45.930   7.260  29.795  0.00  0.00     0.019 C 
ATOM     17  C3  <0> d   1      45.927   9.738  30.034  0.00  0.00     0.041 C 
ATOM     18  C4  <0> d   1      47.039  10.565  30.687  0.00  0.00     0.036 C 
ATOM     19  C5  <0> d   1      46.873  10.548  32.207  0.00  0.00     0.122 C 
BRANCH  19  20
ATOM     20  O7  <0> d   1      47.821  11.437  32.799  0.00  0.00    -0.395 OA
ATOM     21  H41 <0> d   1      47.589  11.723  33.693  0.00  0.00     0.210 HD
ENDBRANCH  19  20
ENDBRANCH   1  12
BRANCH  11  22
ATOM     22  C24 <0> d   1      39.004   5.234  31.493  0.00  0.00     0.008 C 
ATOM     23  C26 <0> d   1      38.750   6.102  32.727  0.00  0.00     0.014 C 
BRANCH  22  24
ATOM     24  C27 <0> d   1      37.843   4.293  31.294  0.00  0.00    -0.026 C 
ATOM     25  C28 <0> d   1      36.655   4.769  31.013  0.00  0.00    -0.026 C 
BRANCH  25  26
ATOM     26  C29 <0> d   1      35.494   3.830  30.814  0.00  0.00     0.007 C 
ATOM     27  C31 <0> d   1      35.482   3.332  29.367  0.00  0.00     0.014 C 
BRANCH  26  28
ATOM     28  C32 <0> d   1      34.185   4.565  31.112  0.00  0.00    -0.015 C 
ATOM     29  C33 <0> d   1      33.002   3.678  30.718  0.00  0.00     0.010 C 
ATOM     30  C34 <0> d   1      34.109   4.884  32.607  0.00  0.00     0.010 C 
ENDBRANCH  26  28
ENDBRANCH  25  26
ENDBRANCH  22  24
ENDBRANCH  11  22
TORSDOF 6
ENDMDL
MODEL 9
REMARK CAVERDOCK RESULT:      12.4      0.000      0.000
REMARK CAVERDOCK CONSTRAINTS:       0.6      0.0      0.0      0.0
REMARK CAVERDOCK TUNNEL: 8     12.4      1.8      9.1
REMARK  6 active torsions:
REMARK  status: ('A' for Active; 'I' for Inactive)
REMARK    1  A    between atoms: C5_5  and  O7_6 
REMARK    2  A    between atoms: C10_9  and  C11_10 
REMARK    3  A    between atoms: C22_20  and  C24_21 
REMARK    4  A    between atoms: C24_21  and  C27_23 
REMARK    5  A    between atoms: C28_24  and  C29_25 
REMARK    6  A    between atoms: C29_25  and  C32_27 
ROOT
ATOM      1  C11 <0> d   1      44.335   6.130  32.069  0.00  0.00     0.004 C 
ATOM      2  C12 <0> d   1      43.434   5.425  32.755  0.00  0.00    -0.075 C 
ATOM      3  C13 <0> d   1      43.352   5.467  34.273  0.00  0.00     0.034 C 
ATOM      4  C14 <0> d   1      41.918   5.734  34.730  0.00  0.00     0.005 C 
ATOM      5  C15 <0> d   1      40.912   4.814  34.017  0.00  0.00     0.010 C 
ATOM      6  C16 <0> d   1      41.039   5.064  32.532  0.00  0.00    -0.032 C 
ATOM      7  C17 <0> d   1      40.979   6.569  32.265  0.00  0.00     0.016 C 
ATOM      8  C18 <0> d   1      42.427   4.539  32.084  0.00  0.00     0.023 C 
ATOM      9  C20 <0> d   1      42.312   4.654  30.562  0.00  0.00     0.010 C 
ATOM     10  C21 <0> d   1      40.873   4.136  30.286  0.00  0.00     0.007 C 
ATOM     11  C22 <0> d   1      40.078   4.349  31.595  0.00  0.00     0.002 C 
ENDROOT
BRANCH   1  12
ATOM     12  C10 <0> d   1      45.294   6.979  32.778  0.00  0.00     0.008 C 
ATOM     13  C9  <0> d   1      46.608   6.905  32.481  0.00  0.00    -0.050 C 
ATOM     14  C2  <0> d   1      47.124   5.979  31.452  0.00  0.00    -0.061 C 
ATOM     15  C8  <0> d   1      47.635   7.769  33.194  0.00  0.00     0.070 C 
ATOM     16  C1  <0> d   1      46.685   4.723  31.359  0.00  0.00     0.019 C 
ATOM     17  C3  <0> d   1      48.170   6.527  30.502  0.00  0.00     0.041 C 
ATOM     18  C4  <0> d   1      49.227   7.269  31.326  0.00  0.00     0.036 C 
ATOM     19  C5  <0> d   1      48.564   8.381  32.140  0.00  0.00     0.122 C 
BRANCH  19  20
ATOM     20  O7  <0> d   1      49.570   9.159  32.790  0.00  0.00    -0.395 OA
ATOM     21  H41 <0> d   1      49.875   9.919  32.275  0.00  0.00     0.210 HD
ENDBRANCH  19  20
ENDBRANCH   1  12
BRANCH  11  22
ATOM     22  C24 <0> d   1      38.845   5.217  31.333  0.00  0.00     0.008 C 
ATOM     23  C26 <0> d   1      38.551   6.072  32.567  0.00  0.00     0.014 C 
BRANCH  22  24
ATOM     24  C27 <0> d   1      37.660   4.331  31.043  0.00  0.00    -0.026 C 
ATOM     25  C28 <0> d   1      36.448   4.825  31.087  0.00  0.00    -0.026 C 
BRANCH  25  26
ATOM     26  C29 <0> d   1      35.263   3.940  30.797  0.00  0.00     0.007 C 
ATOM     27  C31 <0> d   1      35.030   3.878  29.286  0.00  0.00     0.014 C 
BRANCH  26  28
ATOM     28  C32 <0> d   1      34.019   4.512  31.482  0.00  0.00    -0.015 C 
ATOM     29  C33 <0> d   1      32.784   4.211  30.629  0.00  0.00     0.010 C 
ATOM     30  C34 <0> d   1      33.856   3.869  32.861  0.00  0.00     0.010 C 
ENDBRANCH  26  28
ENDBRANCH  25  26
ENDBRANCH  22  24
ENDBRANCH  11  22
TORSDOF 6
ENDMDL
MODEL 10
REMARK CAVERDOCK RESULT:      11.2      0.000      0.000
REMARK CAVERDOCK CONSTRAINTS:       0.0      0.0      0.0      0.0
REMARK CAVERDOCK TUNNEL: 9     11.2      1.7     10.2
REMARK  6 active torsions:
REMARK  status: ('A' for Active; 'I' for Inactive)
REMARK    1  A    between atoms: C5_5  and  O7_6 
REMARK    2  A    between atoms: C10_9  and  C11_10 
REMARK    3  A    between atoms: C22_20  and  C24_21 
REMARK    4  A    between atoms: C24_21  and  C27_23 
REMARK    5  A    between atoms: C28_24  and  C29_25 
REMARK    6  A    between atoms: C29_25  and  C32_27 
ROOT
ATOM      1  C11 <0> d   1      44.120   6.475  31.822  0.00  0.00     0.004 C 
ATOM      2  C12 <0> d   1      43.305   5.657  32.489  0.00  0.00    -0.075 C 
ATOM      3  C13 <0> d   1      43.305   5.568  34.008  0.00  0.00     0.034 C 
ATOM      4  C14 <0> d   1      41.885   5.700  34.557  0.00  0.00     0.005 C 
ATOM      5  C15 <0> d   1      40.902   4.775  33.820  0.00  0.00     0.010 C 
ATOM      6  C16 <0> d   1      40.929   5.154  32.357  0.00  0.00    -0.032 C 
ATOM      7  C17 <0> d   1      40.760   6.669  32.223  0.00  0.00     0.016 C 
ATOM      8  C18 <0> d   1      42.320   4.764  31.797  0.00  0.00     0.023 C 
ATOM      9  C20 <0> d   1      42.114   4.995  30.298  0.00  0.00     0.010 C 
ATOM     10  C21 <0> d   1      40.697   4.405  30.051  0.00  0.00     0.007 C 
ATOM     11  C22 <0> d   1      39.964   4.455  31.412  0.00  0.00     0.002 C 
ENDROOT
BRANCH   1  12
ATOM     12  C10 <0> d   1      45.062   7.326  32.552  0.00  0.00     0.008 C 
ATOM     13  C9  <0> d   1      46.378   7.280  32.260  0.00  0.00    -0.050 C 
ATOM     14  C2  <0> d   1      46.913   6.383  31.214  0.00  0.00    -0.061 C 
ATOM     15  C8  <0> d   1      47.387   8.147  32.994  0.00  0.00     0.070 C 
ATOM     16  C1  <0> d   1      46.496   5.123  31.095  0.00  0.00     0.019 C 
ATOM     17  C3  <0> d   1      47.955   6.968  30.280  0.00  0.00     0.041 C 
ATOM     18  C4  <0> d   1      48.996   7.711  31.124  0.00  0.00     0.036 C 
ATOM     19  C5  <0> d   1      48.310   8.795  31.956  0.00  0.00     0.122 C 
BRANCH  19  20
ATOM     20  O7  <0> d   1      49.300   9.577  32.626  0.00  0.00    -0.395 OA
ATOM     21  H41 <0> d   1      49.908  10.037  32.032  0.00  0.00     0.210 HD
ENDBRANCH  19  20
ENDBRANCH   1  12
BRANCH  11  22
ATOM     22  C24 <0> d   1      38.667   5.257  31.288  0.00  0.00     0.008 C 
ATOM     23  C26 <0> d   1      38.538   6.208  32.479  0.00  0.00     0.014 C 
BRANCH  22  24
ATOM     24  C27 <0> d   1      37.492   4.311  31.272  0.00  0.00    -0.026 C 
ATOM     25  C28 <0> d   1      36.300   4.754  30.958  0.00  0.00    -0.026 C 
BRANCH  25  26
ATOM     26  C29 <0> d   1      35.126   3.810  30.942  0.00  0.00     0.007 C 
ATOM     27  C31 <0> d   1      34.834   3.382  29.502  0.00  0.00     0.014 C 
BRANCH  26  28
ATOM     28  C32 <0> d   1      33.897   4.512  31.525  0.00  0.00    -0.015 C 
ATOM     29  C33 <0> d   1      32.730   4.395  30.542  0.00  0.00     0.010 C 
ATOM     30  C34 <0> d   1      33.516   3.853  32.852  0.00  0.00     0.010 C 
ENDBRANCH  26  28
ENDBRANCH  25  26
ENDBRANCH  22  24
ENDBRANCH  11  22
TORSDOF 6
ENDMDL
MODEL 11
REMARK CAVERDOCK RESULT:      11.8      0.000      0.000
REMARK CAVERDOCK CONSTRAINTS:       0.0      0.0      0.0      0.0
REMARK CAVERDOCK TUNNEL: 10     11.8      1.7     11.3
REMARK  6 active torsions:
REMARK  status: ('A' for Active; 'I' for Inactive)
REMARK    1  A    between atoms: C5_5  and  O7_6 
REMARK    2  A    between atoms: C10_9  and  C11_10 
REMARK    3  A    between atoms: C22_20  and  C24_21 
REMARK    4  A    between atoms: C24_21  and  C27_23 
REMARK    5  A    between atoms: C28_24  and  C29_25 
REMARK    6  A    between atoms: C29_25  and  C32_27 
ROOT
ATOM      1  C11 <0> d   1      43.919   6.534  32.063  0.00  0.00     0.004 C 
ATOM      2  C12 <0> d   1      43.114   5.608  32.585  0.00  0.00    -0.075 C 
ATOM      3  C13 <0> d   1      43.068   5.314  34.077  0.00  0.00     0.034 C 
ATOM      4  C14 <0> d   1      41.628   5.324  34.585  0.00  0.00     0.005 C 
ATOM      5  C15 <0> d   1      40.703   4.477  33.695  0.00  0.00     0.010 C 
ATOM      6  C16 <0> d   1      40.763   5.052  32.298  0.00  0.00    -0.032 C 
ATOM      7  C17 <0> d   1      40.544   6.564  32.363  0.00  0.00     0.016 C 
ATOM      8  C18 <0> d   1      42.186   4.785  31.742  0.00  0.00     0.023 C 
ATOM      9  C20 <0> d   1      42.019   5.211  30.282  0.00  0.00     0.010 C 
ATOM     10  C21 <0> d   1      40.633   4.616  29.905  0.00  0.00     0.007 C 
ATOM     11  C22 <0> d   1      39.856   4.457  31.233  0.00  0.00     0.002 C 
ENDROOT
BRANCH   1  12
ATOM     12  C10 <0> d   1      44.806   7.308  32.936  0.00  0.00     0.008 C 
ATOM     13  C9  <0> d   1      45.621   8.245  32.409  0.00  0.00    -0.050 C 
ATOM     14  C2  <0> d   1      45.656   8.520  30.957  0.00  0.00    -0.061 C 
ATOM     15  C8  <0> d   1      46.554   9.069  33.279  0.00  0.00     0.070 C 
ATOM     16  C1  <0> d   1      45.648   7.535  30.059  0.00  0.00     0.019 C 
ATOM     17  C3  <0> d   1      45.695   9.976  30.539  0.00  0.00     0.041 C 
ATOM     18  C4  <0> d   1      46.754  10.692  31.383  0.00  0.00     0.036 C 
ATOM     19  C5  <0> d   1      46.424  10.539  32.868  0.00  0.00     0.122 C 
BRANCH  19  20
ATOM     20  O7  <0> d   1      47.330  11.329  33.641  0.00  0.00    -0.395 OA
ATOM     21  H41 <0> d   1      48.246  11.291  33.334  0.00  0.00     0.210 HD
ENDBRANCH  19  20
ENDBRANCH   1  12
BRANCH  11  22
ATOM     22  C24 <0> d   1      38.535   5.226  31.169  0.00  0.00     0.008 C 
ATOM     23  C26 <0> d   1      38.453   6.198  32.349  0.00  0.00     0.014 C 
BRANCH  22  24
ATOM     24  C27 <0> d   1      37.384   4.254  31.239  0.00  0.00    -0.026 C 
ATOM     25  C28 <0> d   1      36.253   4.535  30.642  0.00  0.00    -0.026 C 
BRANCH  25  26
ATOM     26  C29 <0> d   1      35.103   3.564  30.711  0.00  0.00     0.007 C 
ATOM     27  C31 <0> d   1      34.792   3.040  29.307  0.00  0.00     0.014 C 
BRANCH  26  28
ATOM     28  C32 <0> d   1      33.869   4.273  31.276  0.00  0.00    -0.015 C 
ATOM     29  C33 <0> d   1      32.634   3.867  30.469  0.00  0.00     0.010 C 
ATOM     30  C34 <0> d   1      33.677   3.872  32.740  0.00  0.00     0.010 C 
ENDBRANCH  26  28
ENDBRANCH  25  26
ENDBRANCH  22  24
ENDBRANCH  11  22
TORSDOF 6
ENDMDL
MODEL 12
REMARK CAVERDOCK RESULT:      11.6      0.000      0.000
REMARK CAVERDOCK CONSTRAINTS:       0.3      0.0      0.0      0.0
REMARK CAVERDOCK TUNNEL: 11     11.6      1.8     12.1
REMARK  6 active torsions:
REMARK  status: ('A' for Active; 'I' for Inactive)
REMARK    1  A    between atoms: C5_5  and  O7_6 
REMARK    2  A    between atoms: C10_9  and  C11_10 
REMARK    3  A    between atoms: C22_20  and  C24_21 
REMARK    4  A    between atoms: C24_21  and  C27_23 
REMARK    5  A    between atoms: C28_24  and  C29_25 
REMARK    6  A    between atoms: C29_25  and  C32_27 
ROOT
ATOM      1  C11 <0> d   1      43.656   6.255  31.922  0.00  0.00     0.004 C 
ATOM      2  C12 <0> d   1      42.772   5.468  32.537  0.00  0.00    -0.075 C 
ATOM      3  C13 <0> d   1      42.718   5.332  34.052  0.00  0.00     0.034 C 
ATOM      4  C14 <0> d   1      41.292   5.533  34.562  0.00  0.00     0.005 C 
ATOM      5  C15 <0> d   1      40.278   4.694  33.765  0.00  0.00     0.010 C 
ATOM      6  C16 <0> d   1      40.375   5.117  32.317  0.00  0.00    -0.032 C 
ATOM      7  C17 <0> d   1      40.303   6.642  32.229  0.00  0.00     0.016 C 
ATOM      8  C18 <0> d   1      41.758   4.659  31.786  0.00  0.00     0.023 C 
ATOM      9  C20 <0> d   1      41.614   4.950  30.290  0.00  0.00     0.010 C 
ATOM     10  C21 <0> d   1      40.172   4.457  29.981  0.00  0.00     0.007 C 
ATOM     11  C22 <0> d   1      39.401   4.509  31.321  0.00  0.00     0.002 C 
ENDROOT
BRANCH   1  12
ATOM     12  C10 <0> d   1      44.624   7.023  32.709  0.00  0.00     0.008 C 
ATOM     13  C9  <0> d   1      45.917   7.068  32.328  0.00  0.00    -0.050 C 
ATOM     14  C2  <0> d   1      46.402   6.355  31.128  0.00  0.00    -0.061 C 
ATOM     15  C8  <0> d   1      46.952   7.854  33.116  0.00  0.00     0.070 C 
ATOM     16  C1  <0> d   1      46.011   5.111  30.850  0.00  0.00     0.019 C 
ATOM     17  C3  <0> d   1      47.360   7.107  30.226  0.00  0.00     0.041 C 
ATOM     18  C4  <0> d   1      48.437   7.756  31.102  0.00  0.00     0.036 C 
ATOM     19  C5  <0> d   1      47.783   8.680  32.129  0.00  0.00     0.122 C 
BRANCH  19  20
ATOM     20  O7  <0> d   1      48.797   9.391  32.843  0.00  0.00    -0.395 OA
ATOM     21  H41 <0> d   1      48.454  10.035  33.477  0.00  0.00     0.210 HD
ENDBRANCH  19  20
ENDBRANCH   1  12
BRANCH  11  22
ATOM     22  C24 <0> d   1      38.159   5.392  31.184  0.00  0.00     0.008 C 
ATOM     23  C26 <0> d   1      37.764   5.933  32.559  0.00  0.00     0.014 C 
BRANCH  22  24
ATOM     24  C27 <0> d   1      37.023   4.577  30.621  0.00  0.00    -0.026 C 
ATOM     25  C28 <0> d   1      35.849   4.601  31.201  0.00  0.00    -0.026 C 
BRANCH  25  26
ATOM     26  C29 <0> d   1      34.713   3.786  30.639  0.00  0.00     0.007 C 
ATOM     27  C31 <0> d   1      34.652   3.974  29.122  0.00  0.00     0.014 C 
BRANCH  26  28
ATOM     28  C32 <0> d   1      33.394   4.248  31.264  0.00  0.00    -0.015 C 
ATOM     29  C33 <0> d   1      32.231   3.840  30.358  0.00  0.00     0.010 C 
ATOM     30  C34 <0> d   1      33.226   3.596  32.638  0.00  0.00     0.010 C 
ENDBRANCH  26  28
ENDBRANCH  25  26
ENDBRANCH  22  24
ENDBRANCH  11  22
TORSDOF 6
ENDMDL
MODEL 13
REMARK CAVERDOCK RESULT:      10.3      0.000      0.000
REMARK CAVERDOCK CONSTRAINTS:       0.0      0.0      0.0      0.0
REMARK CAVERDOCK TUNNEL: 12     10.3      1.8     13.1
REMARK  6 active torsions:
REMARK  status: ('A' for Active; 'I' for Inactive)
REMARK    1  A    between atoms: C5_5  and  O7_6 
REMARK    2  A    between atoms: C10_9  and  C11_10 
REMARK    3  A    between atoms: C22_20  and  C24_21 
REMARK    4  A    between atoms: C24_21  and  C27_23 
REMARK    5  A    between atoms: C28_24  and  C29_25 
REMARK    6  A    between atoms: C29_25  and  C32_27 
ROOT
ATOM      1  C11 <0> d   1      43.636   6.442  32.050  0.00  0.00     0.004 C 
ATOM      2  C12 <0> d   1      42.817   5.549  32.607  0.00  0.00    -0.075 C 
ATOM      3  C13 <0> d   1      42.715   5.365  34.114  0.00  0.00     0.034 C 
ATOM      4  C14 <0> d   1      41.256   5.399  34.565  0.00  0.00     0.005 C 
ATOM      5  C15 <0> d   1      40.372   4.481  33.704  0.00  0.00     0.010 C 
ATOM      6  C16 <0> d   1      40.483   4.952  32.272  0.00  0.00    -0.032 C 
ATOM      7  C17 <0> d   1      40.251   6.463  32.218  0.00  0.00     0.016 C 
ATOM      8  C18 <0> d   1      41.927   4.658  31.792  0.00  0.00     0.023 C 
ATOM      9  C20 <0> d   1      41.815   4.974  30.299  0.00  0.00     0.010 C 
ATOM     10  C21 <0> d   1      40.449   4.340  29.915  0.00  0.00     0.007 C 
ATOM     11  C22 <0> d   1      39.621   4.273  31.220  0.00  0.00     0.002 C 
ENDROOT
BRANCH   1  12
ATOM     12  C10 <0> d   1      44.484   7.285  32.897  0.00  0.00     0.008 C 
ATOM     13  C9  <0> d   1      45.780   7.477  32.575  0.00  0.00    -0.050 C 
ATOM     14  C2  <0> d   1      46.388   6.851  31.383  0.00  0.00    -0.061 C 
ATOM     15  C8  <0> d   1      46.691   8.345  33.427  0.00  0.00     0.070 C 
ATOM     16  C1  <0> d   1      46.143   5.581  31.059  0.00  0.00     0.019 C 
ATOM     17  C3  <0> d   1      47.298   7.725  30.542  0.00  0.00     0.041 C 
ATOM     18  C4  <0> d   1      48.262   8.459  31.480  0.00  0.00     0.036 C 
ATOM     19  C5  <0> d   1      47.471   9.280  32.498  0.00  0.00     0.122 C 
BRANCH  19  20
ATOM     20  O7  <0> d   1      48.372  10.074  33.272  0.00  0.00    -0.395 OA
ATOM     21  H41 <0> d   1      47.996  10.401  34.101  0.00  0.00     0.210 HD
ENDBRANCH  19  20
ENDBRANCH   1  12
BRANCH  11  22
ATOM     22  C24 <0> d   1      38.299   5.023  31.049  0.00  0.00     0.008 C 
ATOM     23  C26 <0> d   1      38.073   5.940  32.254  0.00  0.00     0.014 C 
BRANCH  22  24
ATOM     24  C27 <0> d   1      37.167   4.031  30.955  0.00  0.00    -0.026 C 
ATOM     25  C28 <0> d   1      35.933   4.455  30.850  0.00  0.00    -0.026 C 
BRANCH  25  26
ATOM     26  C29 <0> d   1      34.801   3.464  30.756  0.00  0.00     0.007 C 
ATOM     27  C31 <0> d   1      34.692   2.948  29.319  0.00  0.00     0.014 C 
BRANCH  26  28
ATOM     28  C32 <0> d   1      33.490   4.146  31.154  0.00  0.00    -0.015 C 
ATOM     29  C33 <0> d   1      32.310   3.270  30.728  0.00  0.00     0.010 C 
ATOM     30  C34 <0> d   1      33.459   4.342  32.671  0.00  0.00     0.010 C 
ENDBRANCH  26  28
ENDBRANCH  25  26
ENDBRANCH  22  24
ENDBRANCH  11  22
TORSDOF 6
ENDMDL
MODEL 14
REMARK CAVERDOCK RESULT:      11.1      0.000      0.000
REMARK CAVERDOCK CONSTRAINTS:       0.1      0.0      0.0      0.0
REMARK CAVERDOCK TUNNEL: 13     11.1      1.8     14.3
REMARK  6 active torsions:
REMARK  status: ('A' for Active; 'I' for Inactive)
REMARK    1  A    between atoms: C5_5  and  O7_6 
REMARK    2  A    between atoms: C10_9  and  C11_10 
REMARK    3  A    between atoms: C22_20  and  C24_21 
REMARK    4  A    between atoms: C24_21  and  C27_23 
REMARK    5  A    between atoms: C28_24  and  C29_25 
REMARK    6  A    between atoms: C29_25  and  C32_27 
ROOT
ATOM      1  C11 <0> d   1      43.510   6.304  31.892  0.00  0.00     0.004 C 
ATOM      2  C12 <0> d   1      42.613   5.548  32.525  0.00  0.00    -0.075 C 
ATOM      3  C13 <0> d   1      42.446   5.573  34.037  0.00  0.00     0.034 C 
ATOM      4  C14 <0> d   1      40.978   5.761  34.415  0.00  0.00     0.005 C 
ATOM      5  C15 <0> d   1      40.063   4.794  33.645  0.00  0.00     0.010 C 
ATOM      6  C16 <0> d   1      40.256   5.061  32.170  0.00  0.00    -0.032 C 
ATOM      7  C17 <0> d   1      40.131   6.563  31.907  0.00  0.00     0.016 C 
ATOM      8  C18 <0> d   1      41.692   4.615  31.796  0.00  0.00     0.023 C 
ATOM      9  C20 <0> d   1      41.654   4.735  30.271  0.00  0.00     0.010 C 
ATOM     10  C21 <0> d   1      40.262   4.143  29.914  0.00  0.00     0.007 C 
ATOM     11  C22 <0> d   1      39.386   4.303  31.179  0.00  0.00     0.002 C 
ENDROOT
BRANCH   1  12
ATOM     12  C10 <0> d   1      44.383   7.198  32.657  0.00  0.00     0.008 C 
ATOM     13  C9  <0> d   1      45.707   7.230  32.399  0.00  0.00    -0.050 C 
ATOM     14  C2  <0> d   1      46.319   6.379  31.358  0.00  0.00    -0.061 C 
ATOM     15  C8  <0> d   1      46.646   8.143  33.169  0.00  0.00     0.070 C 
ATOM     16  C1  <0> d   1      45.978   5.098  31.213  0.00  0.00     0.019 C 
ATOM     17  C3  <0> d   1      47.349   7.033  30.458  0.00  0.00     0.041 C 
ATOM     18  C4  <0> d   1      48.324   7.824  31.337  0.00  0.00     0.036 C 
ATOM     19  C5  <0> d   1      47.557   8.856  32.164  0.00  0.00     0.122 C 
BRANCH  19  20
ATOM     20  O7  <0> d   1      48.483   9.685  32.869  0.00  0.00    -0.395 OA
ATOM     21  H41 <0> d   1      48.974  10.296  32.303  0.00  0.00     0.210 HD
ENDBRANCH  19  20
ENDBRANCH   1  12
BRANCH  11  22
ATOM     22  C24 <0> d   1      38.126   5.107  30.854  0.00  0.00     0.008 C 
ATOM     23  C26 <0> d   1      37.740   5.962  32.063  0.00  0.00     0.014 C 
BRANCH  22  24
ATOM     24  C27 <0> d   1      36.998   4.161  30.529  0.00  0.00    -0.026 C 
ATOM     25  C28 <0> d   1      35.766   4.480  30.840  0.00  0.00    -0.026 C 
BRANCH  25  26
ATOM     26  C29 <0> d   1      34.638   3.535  30.516  0.00  0.00     0.007 C 
ATOM     27  C31 <0> d   1      34.631   3.245  29.013  0.00  0.00     0.014 C 
BRANCH  26  28
ATOM     28  C32 <0> d   1      33.306   4.171  30.920  0.00  0.00    -0.015 C 
ATOM     29  C33 <0> d   1      32.180   3.149  30.749  0.00  0.00     0.010 C 
ATOM     30  C34 <0> d   1      33.376   4.614  32.383  0.00  0.00     0.010 C 
ENDBRANCH  26  28
ENDBRANCH  25  26
ENDBRANCH  22  24
ENDBRANCH  11  22
TORSDOF 6
ENDMDL
MODEL 15
REMARK CAVERDOCK RESULT:      11.2      0.000      0.000
REMARK CAVERDOCK CONSTRAINTS:       0.1      0.0      0.0      0.0
REMARK CAVERDOCK TUNNEL: 14     11.2      1.8     15.7
REMARK  6 active torsions:
REMARK  status: ('A' for Active; 'I' for Inactive)
REMARK    1  A    between atoms: C5_5  and  O7_6 
REMARK    2  A    between atoms: C10_9  and  C11_10 
REMARK    3  A    between atoms: C22_20  and  C24_21 
REMARK    4  A    between atoms: C24_21  and  C27_23 
REMARK    5  A    between atoms: C28_24  and  C29_25 
REMARK    6  A    between atoms: C29_25  and  C32_27 
ROOT
ATOM      1  C11 <0> d   1      43.345   6.370  31.725  0.00  0.00     0.004 C 
ATOM      2  C12 <0> d   1      42.540   5.464  32.281  0.00  0.00    -0.075 C 
ATOM      3  C13 <0> d   1      42.506   5.215  33.782  0.00  0.00     0.034 C 
ATOM      4  C14 <0> d   1      41.070   5.249  34.303  0.00  0.00     0.005 C 
ATOM      5  C15 <0> d   1      40.133   4.381  33.446  0.00  0.00     0.010 C 
ATOM      6  C16 <0> d   1      40.183   4.913  32.033  0.00  0.00    -0.032 C 
ATOM      7  C17 <0> d   1      39.972   6.428  32.055  0.00  0.00     0.016 C 
ATOM      8  C18 <0> d   1      41.599   4.622  31.472  0.00  0.00     0.023 C 
ATOM      9  C20 <0> d   1      41.421   5.005  30.001  0.00  0.00     0.010 C 
ATOM     10  C21 <0> d   1      40.029   4.406  29.655  0.00  0.00     0.007 C 
ATOM     11  C22 <0> d   1      39.263   4.292  30.994  0.00  0.00     0.002 C 
ENDROOT
BRANCH   1  12
ATOM     12  C10 <0> d   1      44.244   7.164  32.567  0.00  0.00     0.008 C 
ATOM     13  C9  <0> d   1      45.550   7.266  32.247  0.00  0.00    -0.050 C 
ATOM     14  C2  <0> d   1      46.119   6.591  31.063  0.00  0.00    -0.061 C 
ATOM     15  C8  <0> d   1      46.515   8.081  33.093  0.00  0.00     0.070 C 
ATOM     16  C1  <0> d   1      45.792   5.337  30.750  0.00  0.00     0.019 C 
ATOM     17  C3  <0> d   1      47.087   7.394  30.216  0.00  0.00     0.041 C 
ATOM     18  C4  <0> d   1      48.095   8.072  31.150  0.00  0.00     0.036 C 
ATOM     19  C5  <0> d   1      47.357   8.954  32.157  0.00  0.00     0.122 C 
BRANCH  19  20
ATOM     20  O7  <0> d   1      48.306   9.694  32.927  0.00  0.00    -0.395 OA
ATOM     21  H41 <0> d   1      49.216   9.380  32.838  0.00  0.00     0.210 HD
ENDBRANCH  19  20
ENDBRANCH   1  12
BRANCH  11  22
ATOM     22  C24 <0> d   1      37.945   5.066  30.920  0.00  0.00     0.008 C 
ATOM     23  C26 <0> d   1      37.898   6.102  32.045  0.00  0.00     0.014 C 
BRANCH  22  24
ATOM     24  C27 <0> d   1      36.791   4.108  31.070  0.00  0.00    -0.026 C 
ATOM     25  C28 <0> d   1      35.667   4.334  30.438  0.00  0.00    -0.026 C 
BRANCH  25  26
ATOM     26  C29 <0> d   1      34.512   3.377  30.588  0.00  0.00     0.007 C 
ATOM     27  C31 <0> d   1      34.142   2.805  29.218  0.00  0.00     0.014 C 
BRANCH  26  28
ATOM     28  C32 <0> d   1      33.308   4.117  31.174  0.00  0.00    -0.015 C 
ATOM     29  C33 <0> d   1      32.038   3.299  30.930  0.00  0.00     0.010 C 
ATOM     30  C34 <0> d   1      33.511   4.308  32.679  0.00  0.00     0.010 C 
ENDBRANCH  26  28
ENDBRANCH  25  26
ENDBRANCH  22  24
ENDBRANCH  11  22
TORSDOF 6
ENDMDL
MODEL 16
REMARK CAVERDOCK RESULT:      11.5      0.000      0.000
REMARK CAVERDOCK CONSTRAINTS:       0.0      0.0      0.0      0.0
REMARK CAVERDOCK TUNNEL: 15     11.5      1.8     16.1
REMARK  6 active torsions:
REMARK  status: ('A' for Active; 'I' for Inactive)
REMARK    1  A    between atoms: C5_5  and  O7_6 
REMARK    2  A    between atoms: C10_9  and  C11_10 
REMARK    3  A    between atoms: C22_20  and  C24_21 
REMARK    4  A    between atoms: C24_21  and  C27_23 
REMARK    5  A    between atoms: C28_24  and  C29_25 
REMARK    6  A    between atoms: C29_25  and  C32_27 
ROOT
ATOM      1  C11 <0> d   1      43.073   6.421  32.082  0.00  0.00     0.004 C 
ATOM      2  C12 <0> d   1      42.209   5.543  32.593  0.00  0.00    -0.075 C 
ATOM      3  C13 <0> d   1      42.013   5.370  34.092  0.00  0.00     0.034 C 
ATOM      4  C14 <0> d   1      40.529   5.428  34.452  0.00  0.00     0.005 C 
ATOM      5  C15 <0> d   1      39.686   4.516  33.545  0.00  0.00     0.010 C 
ATOM      6  C16 <0> d   1      39.891   4.976  32.119  0.00  0.00    -0.032 C 
ATOM      7  C17 <0> d   1      39.685   6.490  32.042  0.00  0.00     0.016 C 
ATOM      8  C18 <0> d   1      41.358   4.659  31.731  0.00  0.00     0.023 C 
ATOM      9  C20 <0> d   1      41.342   4.966  30.232  0.00  0.00     0.010 C 
ATOM     10  C21 <0> d   1      39.992   4.348  29.768  0.00  0.00     0.007 C 
ATOM     11  C22 <0> d   1      39.086   4.301  31.021  0.00  0.00     0.002 C 
ENDROOT
BRANCH   1  12
ATOM     12  C10 <0> d   1      43.878   7.259  32.974  0.00  0.00     0.008 C 
ATOM     13  C9  <0> d   1      45.223   7.261  32.863  0.00  0.00    -0.050 C 
ATOM     14  C2  <0> d   1      45.925   6.432  31.862  0.00  0.00    -0.061 C 
ATOM     15  C8  <0> d   1      46.094   8.116  33.768  0.00  0.00     0.070 C 
ATOM     16  C1  <0> d   1      45.569   5.169  31.628  0.00  0.00     0.019 C 
ATOM     17  C3  <0> d   1      47.064   7.089  31.108  0.00  0.00     0.041 C 
ATOM     18  C4  <0> d   1      47.956   7.816  32.120  0.00  0.00     0.036 C 
ATOM     19  C5  <0> d   1      47.128   8.839  32.899  0.00  0.00     0.122 C 
BRANCH  19  20
ATOM     20  O7  <0> d   1      47.991   9.613  33.734  0.00  0.00    -0.395 OA
ATOM     21  H41 <0> d   1      48.904   9.660  33.421  0.00  0.00     0.210 HD
ENDBRANCH  19  20
ENDBRANCH   1  12
BRANCH  11  22
ATOM     22  C24 <0> d   1      37.787   5.068  30.765  0.00  0.00     0.008 C 
ATOM     23  C26 <0> d   1      37.583   6.108  31.868  0.00  0.00     0.014 C 
BRANCH  22  24
ATOM     24  C27 <0> d   1      36.627   4.105  30.763  0.00  0.00    -0.026 C 
ATOM     25  C28 <0> d   1      35.421   4.533  31.039  0.00  0.00    -0.026 C 
BRANCH  25  26
ATOM     26  C29 <0> d   1      34.261   3.570  31.037  0.00  0.00     0.007 C 
ATOM     27  C31 <0> d   1      33.823   3.302  29.596  0.00  0.00     0.014 C 
BRANCH  26  28
ATOM     28  C32 <0> d   1      33.094   4.175  31.821  0.00  0.00    -0.015 C 
ATOM     29  C33 <0> d   1      31.783   3.535  31.358  0.00  0.00     0.010 C 
ATOM     30  C34 <0> d   1      33.292   3.911  33.315  0.00  0.00     0.010 C 
ENDBRANCH  26  28
ENDBRANCH  25  26
ENDBRANCH  22  24
ENDBRANCH  11  22
TORSDOF 6
ENDMDL
MODEL 17
REMARK CAVERDOCK RESULT:      12.0      0.000      0.000
REMARK CAVERDOCK CONSTRAINTS:       0.0      0.0      0.0      0.0
REMARK CAVERDOCK TUNNEL: 16     12.0      1.9     17.3
REMARK  6 active torsions:
REMARK  status: ('A' for Active; 'I' for Inactive)
REMARK    1  A    between atoms: C5_5  and  O7_6 
REMARK    2  A    between atoms: C10_9  and  C11_10 
REMARK    3  A    between atoms: C22_20  and  C24_21 
REMARK    4  A    between atoms: C24_21  and  C27_23 
REMARK    5  A    between atoms: C28_24  and  C29_25 
REMARK    6  A    between atoms: C29_25  and  C32_27 
ROOT
ATOM      1  C11 <0> d   1      36.408   4.387  31.374  0.00  0.00     0.004 C 
ATOM      2  C12 <0> d   1      37.293   5.359  31.150  0.00  0.00    -0.075 C 
ATOM      3  C13 <0> d   1      36.955   6.830  31.341  0.00  0.00     0.034 C 
ATOM      4  C14 <0> d   1      38.013   7.520  32.199  0.00  0.00     0.005 C 
ATOM      5  C15 <0> d   1      39.437   7.206  31.710  0.00  0.00     0.010 C 
ATOM      6  C16 <0> d   1      39.620   5.707  31.769  0.00  0.00    -0.032 C 
ATOM      7  C17 <0> d   1      39.182   5.198  33.144  0.00  0.00     0.016 C 
ATOM      8  C18 <0> d   1      38.695   5.079  30.696  0.00  0.00     0.023 C 
ATOM      9  C20 <0> d   1      39.151   3.618  30.727  0.00  0.00     0.010 C 
ATOM     10  C21 <0> d   1      40.698   3.743  30.814  0.00  0.00     0.007 C 
ATOM     11  C22 <0> d   1      40.986   5.132  31.432  0.00  0.00     0.002 C 
ENDROOT
BRANCH   1  12
ATOM     12  C10 <0> d   1      35.052   4.721  31.817  0.00  0.00     0.008 C 
ATOM     13  C9  <0> d   1      33.986   4.222  31.157  0.00  0.00    -0.050 C 
ATOM     14  C2  <0> d   1      34.139   3.342  29.980  0.00  0.00    -0.061 C 
ATOM     15  C8  <0> d   1      32.564   4.544  31.585  0.00  0.00     0.070 C 
ATOM     16  C1  <0> d   1      35.037   3.598  29.028  0.00  0.00     0.019 C 
ATOM     17  C3  <0> d   1      33.231   2.130  29.911  0.00  0.00     0.041 C 
ATOM     18  C4  <0> d   1      31.802   2.579  30.231  0.00  0.00     0.036 C 
ATOM     19  C5  <0> d   1      31.762   3.238  31.610  0.00  0.00     0.122 C 
BRANCH  19  20
ATOM     20  O7  <0> d   1      30.407   3.522  31.962  0.00  0.00    -0.395 OA
ATOM     21  H41 <0> d   1      29.889   2.740  32.197  0.00  0.00     0.210 HD
ENDBRANCH  19  20
ENDBRANCH   1  12
BRANCH  11  22
ATOM     22  C24 <0> d   1      41.829   4.984  32.700  0.00  0.00     0.008 C 
ATOM     23  C26 <0> d   1      40.927   5.106  33.930  0.00  0.00     0.014 C 
BRANCH  22  24
ATOM     24  C27 <0> d   1      42.876   6.069  32.736  0.00  0.00    -0.026 C 
ATOM     25  C28 <0> d   1      44.144   5.759  32.629  0.00  0.00    -0.026 C 
BRANCH  25  26
ATOM     26  C29 <0> d   1      45.190   6.842  32.665  0.00  0.00     0.007 C 
ATOM     27  C31 <0> d   1      44.600   8.101  33.305  0.00  0.00     0.014 C 
BRANCH  26  28
ATOM     28  C32 <0> d   1      45.646   7.160  31.239  0.00  0.00    -0.015 C 
ATOM     29  C33 <0> d   1      45.316   8.618  30.911  0.00  0.00     0.010 C 
ATOM     30  C34 <0> d   1      47.157   6.941  31.127  0.00  0.00     0.010 C 
ENDBRANCH  26  28
ENDBRANCH  25  26
ENDBRANCH  22  24
ENDBRANCH  11  22
TORSDOF 6
ENDMDL
MODEL 18
REMARK CAVERDOCK RESULT:      12.0      0.000      0.000
REMARK CAVERDOCK CONSTRAINTS:       0.1      0.0      0.0      0.0
REMARK CAVERDOCK TUNNEL: 17     12.0      1.9     18.6
REMARK  6 active torsions:
REMARK  status: ('A' for Active; 'I' for Inactive)
REMARK    1  A    between atoms: C5_5  and  O7_6 
REMARK    2  A    between atoms: C10_9  and  C11_10 
REMARK    3  A    between atoms: C22_20  and  C24_21 
REMARK    4  A    between atoms: C24_21  and  C27_23 
REMARK    5  A    between atoms: C28_24  and  C29_25 
REMARK    6  A    between atoms: C29_25  and  C32_27 
ROOT
ATOM      1  C11 <0> d   1      36.122   4.303  31.209  0.00  0.00     0.004 C 
ATOM      2  C12 <0> d   1      37.017   5.266  30.988  0.00  0.00    -0.075 C 
ATOM      3  C13 <0> d   1      36.697   6.739  31.195  0.00  0.00     0.034 C 
ATOM      4  C14 <0> d   1      37.769   7.409  32.053  0.00  0.00     0.005 C 
ATOM      5  C15 <0> d   1      39.186   7.083  31.552  0.00  0.00     0.010 C 
ATOM      6  C16 <0> d   1      39.351   5.581  31.596  0.00  0.00    -0.032 C 
ATOM      7  C17 <0> d   1      38.916   5.065  32.969  0.00  0.00     0.016 C 
ATOM      8  C18 <0> d   1      38.412   4.974  30.522  0.00  0.00     0.023 C 
ATOM      9  C20 <0> d   1      38.852   3.509  30.536  0.00  0.00     0.010 C 
ATOM     10  C21 <0> d   1      40.401   3.615  30.615  0.00  0.00     0.007 C 
ATOM     11  C22 <0> d   1      40.709   4.994  31.244  0.00  0.00     0.002 C 
ENDROOT
BRANCH   1  12
ATOM     12  C10 <0> d   1      34.773   4.648  31.663  0.00  0.00     0.008 C 
ATOM     13  C9  <0> d   1      33.698   4.095  31.064  0.00  0.00    -0.050 C 
ATOM     14  C2  <0> d   1      33.834   3.142  29.943  0.00  0.00    -0.061 C 
ATOM     15  C8  <0> d   1      32.282   4.426  31.505  0.00  0.00     0.070 C 
ATOM     16  C1  <0> d   1      34.705   3.347  28.954  0.00  0.00     0.019 C 
ATOM     17  C3  <0> d   1      32.942   1.917  29.975  0.00  0.00     0.041 C 
ATOM     18  C4  <0> d   1      31.515   2.369  30.301  0.00  0.00     0.036 C 
ATOM     19  C5  <0> d   1      31.499   3.116  31.635  0.00  0.00     0.122 C 
BRANCH  19  20
ATOM     20  O7  <0> d   1      30.149   3.405  32.003  0.00  0.00    -0.395 OA
ATOM     21  H41 <0> d   1      29.581   3.644  31.258  0.00  0.00     0.210 HD
ENDBRANCH  19  20
ENDBRANCH   1  12
BRANCH  11  22
ATOM     22  C24 <0> d   1      41.558   4.824  32.506  0.00  0.00     0.008 C 
ATOM     23  C26 <0> d   1      40.753   5.272  33.727  0.00  0.00     0.014 C 
BRANCH  22  24
ATOM     24  C27 <0> d   1      42.803   5.665  32.389  0.00  0.00    -0.026 C 
ATOM     25  C28 <0> d   1      43.550   5.878  33.444  0.00  0.00    -0.026 C 
BRANCH  25  26
ATOM     26  C29 <0> d   1      44.795   6.720  33.328  0.00  0.00     0.007 C 
ATOM     27  C31 <0> d   1      44.599   8.029  34.096  0.00  0.00     0.014 C 
BRANCH  26  28
ATOM     28  C32 <0> d   1      45.070   7.028  31.854  0.00  0.00    -0.015 C 
ATOM     29  C33 <0> d   1      44.689   8.480  31.558  0.00  0.00     0.010 C 
ATOM     30  C34 <0> d   1      46.556   6.819  31.559  0.00  0.00     0.010 C 
ENDBRANCH  26  28
ENDBRANCH  25  26
ENDBRANCH  22  24
ENDBRANCH  11  22
TORSDOF 6
ENDMDL
MODEL 19
REMARK CAVERDOCK RESULT:      11.9      0.000      0.000
REMARK CAVERDOCK CONSTRAINTS:       0.0      0.0      0.0      0.0
REMARK CAVERDOCK TUNNEL: 18     11.9      1.9     19.2
REMARK  6 active torsions:
REMARK  status: ('A' for Active; 'I' for Inactive)
REMARK    1  A    between atoms: C5_5  and  O7_6 
REMARK    2  A    between atoms: C10_9  and  C11_10 
REMARK    3  A    between atoms: C22_20  and  C24_21 
REMARK    4  A    between atoms: C24_21  and  C27_23 
REMARK    5  A    between atoms: C28_24  and  C29_25 
REMARK    6  A    between atoms: C29_25  and  C32_27 
ROOT
ATOM      1  C11 <0> d   1      36.012   4.246  31.335  0.00  0.00     0.004 C 
ATOM      2  C12 <0> d   1      36.917   5.182  31.045  0.00  0.00    -0.075 C 
ATOM      3  C13 <0> d   1      36.609   6.669  31.134  0.00  0.00     0.034 C 
ATOM      4  C14 <0> d   1      37.681   7.396  31.945  0.00  0.00     0.005 C 
ATOM      5  C15 <0> d   1      39.098   7.020  31.481  0.00  0.00     0.010 C 
ATOM      6  C16 <0> d   1      39.250   5.525  31.644  0.00  0.00    -0.032 C 
ATOM      7  C17 <0> d   1      38.801   5.122  33.050  0.00  0.00     0.016 C 
ATOM      8  C18 <0> d   1      38.313   4.843  30.615  0.00  0.00     0.023 C 
ATOM      9  C20 <0> d   1      38.740   3.380  30.747  0.00  0.00     0.010 C 
ATOM     10  C21 <0> d   1      40.290   3.479  30.829  0.00  0.00     0.007 C 
ATOM     11  C22 <0> d   1      40.605   4.901  31.350  0.00  0.00     0.002 C 
ENDROOT
BRANCH   1  12
ATOM     12  C10 <0> d   1      34.663   4.637  31.751  0.00  0.00     0.008 C 
ATOM     13  C9  <0> d   1      33.588   4.110  31.130  0.00  0.00    -0.050 C 
ATOM     14  C2  <0> d   1      33.724   3.140  30.024  0.00  0.00    -0.061 C 
ATOM     15  C8  <0> d   1      32.172   4.488  31.532  0.00  0.00     0.070 C 
ATOM     16  C1  <0> d   1      34.625   3.307  29.055  0.00  0.00     0.019 C 
ATOM     17  C3  <0> d   1      32.794   1.942  30.046  0.00  0.00     0.041 C 
ATOM     18  C4  <0> d   1      31.373   2.440  30.331  0.00  0.00     0.036 C 
ATOM     19  C5  <0> d   1      31.347   3.203  31.656  0.00  0.00     0.122 C 
BRANCH  19  20
ATOM     20  O7  <0> d   1      29.997   3.537  31.985  0.00  0.00    -0.395 OA
ATOM     21  H41 <0> d   1      29.398   3.552  31.227  0.00  0.00     0.210 HD
ENDBRANCH  19  20
ENDBRANCH   1  12
BRANCH  11  22
ATOM     22  C24 <0> d   1      41.444   4.824  32.627  0.00  0.00     0.008 C 
ATOM     23  C26 <0> d   1      40.596   5.262  33.823  0.00  0.00     0.014 C 
BRANCH  22  24
ATOM     24  C27 <0> d   1      42.638   5.736  32.499  0.00  0.00    -0.026 C 
ATOM     25  C28 <0> d   1      43.466   5.875  33.503  0.00  0.00    -0.026 C 
BRANCH  25  26
ATOM     26  C29 <0> d   1      44.660   6.786  33.376  0.00  0.00     0.007 C 
ATOM     27  C31 <0> d   1      44.876   7.530  34.696  0.00  0.00     0.014 C 
BRANCH  26  28
ATOM     28  C32 <0> d   1      44.413   7.798  32.254  0.00  0.00    -0.015 C 
ATOM     29  C33 <0> d   1      44.490   9.217  32.822  0.00  0.00     0.010 C 
ATOM     30  C34 <0> d   1      45.477   7.624  31.169  0.00  0.00     0.010 C 
ENDBRANCH  26  28
ENDBRANCH  25  26
ENDBRANCH  22  24
ENDBRANCH  11  22
TORSDOF 6
ENDMDL
MODEL 20
REMARK CAVERDOCK RESULT:      12.8      0.000      0.000
REMARK CAVERDOCK CONSTRAINTS:       0.1      0.0      0.0      0.0
REMARK CAVERDOCK TUNNEL: 19     12.8      1.9    20.10
REMARK  6 active torsions:
REMARK  status: ('A' for Active; 'I' for Inactive)
REMARK    1  A    between atoms: C5_5  and  O7_6 
REMARK    2  A    between atoms: C10_9  and  C11_10 
REMARK    3  A    between atoms: C22_20  and  C24_21 
REMARK    4  A    between atoms: C24_21  and  C27_23 
REMARK    5  A    between atoms: C28_24  and  C29_25 
REMARK    6  A    between atoms: C29_25  and  C32_27 
ROOT
ATOM      1  C11 <0> d   1      35.848   4.331  31.181  0.00  0.00     0.004 C 
ATOM      2  C12 <0> d   1      36.772   5.266  30.956  0.00  0.00    -0.075 C 
ATOM      3  C13 <0> d   1      36.468   6.754  31.055  0.00  0.00     0.034 C 
ATOM      4  C14 <0> d   1      37.499   7.459  31.934  0.00  0.00     0.005 C 
ATOM      5  C15 <0> d   1      38.937   7.082  31.539  0.00  0.00     0.010 C 
ATOM      6  C16 <0> d   1      39.072   5.583  31.683  0.00  0.00    -0.032 C 
ATOM      7  C17 <0> d   1      38.547   5.158  33.056  0.00  0.00     0.016 C 
ATOM      8  C18 <0> d   1      38.187   4.926  30.594  0.00  0.00     0.023 C 
ATOM      9  C20 <0> d   1      38.598   3.457  30.722  0.00  0.00     0.010 C 
ATOM     10  C21 <0> d   1      40.141   3.545  30.887  0.00  0.00     0.007 C 
ATOM     11  C22 <0> d   1      40.437   4.955  31.450  0.00  0.00     0.002 C 
ENDROOT
BRANCH   1  12
ATOM     12  C10 <0> d   1      34.481   4.723  31.532  0.00  0.00     0.008 C 
ATOM     13  C9  <0> d   1      33.432   4.098  30.959  0.00  0.00    -0.050 C 
ATOM     14  C2  <0> d   1      33.616   3.016  29.969  0.00  0.00    -0.061 C 
ATOM     15  C8  <0> d   1      31.999   4.474  31.297  0.00  0.00     0.070 C 
ATOM     16  C1  <0> d   1      34.528   3.103  29.000  0.00  0.00     0.019 C 
ATOM     17  C3  <0> d   1      32.721   1.800  30.112  0.00  0.00     0.041 C 
ATOM     18  C4  <0> d   1      31.282   2.283  30.319  0.00  0.00     0.036 C 
ATOM     19  C5  <0> d   1      31.210   3.186  31.551  0.00  0.00     0.122 C 
BRANCH  19  20
ATOM     20  O7  <0> d   1      29.846   3.512  31.823  0.00  0.00    -0.395 OA
ATOM     21  H41 <0> d   1      29.322   3.704  31.033  0.00  0.00     0.210 HD
ENDBRANCH  19  20
ENDBRANCH   1  12
BRANCH  11  22
ATOM     22  C24 <0> d   1      41.207   4.851  32.767  0.00  0.00     0.008 C 
ATOM     23  C26 <0> d   1      40.387   5.488  33.890  0.00  0.00     0.014 C 
BRANCH  22  24
ATOM     24  C27 <0> d   1      42.524   5.572  32.637  0.00  0.00    -0.026 C 
ATOM     25  C28 <0> d   1      43.256   5.795  33.700  0.00  0.00    -0.026 C 
BRANCH  25  26
ATOM     26  C29 <0> d   1      44.573   6.516  33.571  0.00  0.00     0.007 C 
ATOM     27  C31 <0> d   1      44.687   7.573  34.673  0.00  0.00     0.014 C 
BRANCH  26  28
ATOM     28  C32 <0> d   1      44.652   7.196  32.202  0.00  0.00    -0.015 C 
ATOM     29  C33 <0> d   1      45.090   8.651  32.380  0.00  0.00     0.010 C 
ATOM     30  C34 <0> d   1      45.668   6.460  31.326  0.00  0.00     0.010 C 
ENDBRANCH  26  28
ENDBRANCH  25  26
ENDBRANCH  22  24
ENDBRANCH  11  22
TORSDOF 6
ENDMDL
MODEL 21
REMARK CAVERDOCK RESULT:      12.9      0.000      0.000
REMARK CAVERDOCK CONSTRAINTS:       0.2      0.0      0.0      0.0
REMARK CAVERDOCK TUNNEL: 20     12.9      1.9    21.12
REMARK  6 active torsions:
REMARK  status: ('A' for Active; 'I' for Inactive)
REMARK    1  A    between atoms: C5_5  and  O7_6 
REMARK    2  A    between atoms: C10_9  and  C11_10 
REMARK    3  A    between atoms: C22_20  and  C24_21 
REMARK    4  A    between atoms: C24_21  and  C27_23 
REMARK    5  A    between atoms: C28_24  and  C29_25 
REMARK    6  A    between atoms: C29_25  and  C32_27 
ROOT
ATOM      1  C11 <0> d   1      35.754   4.321  31.203  0.00  0.00     0.004 C 
ATOM      2  C12 <0> d   1      36.679   5.251  30.961  0.00  0.00    -0.075 C 
ATOM      3  C13 <0> d   1      36.374   6.740  31.027  0.00  0.00     0.034 C 
ATOM      4  C14 <0> d   1      37.404   7.464  31.894  0.00  0.00     0.005 C 
ATOM      5  C15 <0> d   1      38.843   7.079  31.512  0.00  0.00     0.010 C 
ATOM      6  C16 <0> d   1      38.977   5.584  31.688  0.00  0.00    -0.032 C 
ATOM      7  C17 <0> d   1      38.448   5.188  33.068  0.00  0.00     0.016 C 
ATOM      8  C18 <0> d   1      38.095   4.903  30.610  0.00  0.00     0.023 C 
ATOM      9  C20 <0> d   1      38.505   3.438  30.771  0.00  0.00     0.010 C 
ATOM     10  C21 <0> d   1      40.048   3.529  30.938  0.00  0.00     0.007 C 
ATOM     11  C22 <0> d   1      40.342   4.951  31.472  0.00  0.00     0.002 C 
ENDROOT
BRANCH   1  12
ATOM     12  C10 <0> d   1      34.386   4.721  31.542  0.00  0.00     0.008 C 
ATOM     13  C9  <0> d   1      33.339   4.078  30.985  0.00  0.00    -0.050 C 
ATOM     14  C2  <0> d   1      33.525   2.970  30.025  0.00  0.00    -0.061 C 
ATOM     15  C8  <0> d   1      31.905   4.461  31.310  0.00  0.00     0.070 C 
ATOM     16  C1  <0> d   1      34.438   3.031  29.056  0.00  0.00     0.019 C 
ATOM     17  C3  <0> d   1      32.632   1.757  30.201  0.00  0.00     0.041 C 
ATOM     18  C4  <0> d   1      31.192   2.242  30.393  0.00  0.00     0.036 C 
ATOM     19  C5  <0> d   1      31.118   3.179  31.599  0.00  0.00     0.122 C 
BRANCH  19  20
ATOM     20  O7  <0> d   1      29.753   3.511  31.861  0.00  0.00    -0.395 OA
ATOM     21  H41 <0> d   1      29.251   2.806  32.292  0.00  0.00     0.210 HD
ENDBRANCH  19  20
ENDBRANCH   1  12
BRANCH  11  22
ATOM     22  C24 <0> d   1      41.109   4.874  32.794  0.00  0.00     0.008 C 
ATOM     23  C26 <0> d   1      40.263   5.489  33.910  0.00  0.00     0.014 C 
BRANCH  22  24
ATOM     24  C27 <0> d   1      42.403   5.635  32.668  0.00  0.00    -0.026 C 
ATOM     25  C28 <0> d   1      43.226   5.701  33.685  0.00  0.00    -0.026 C 
BRANCH  25  26
ATOM     26  C29 <0> d   1      44.521   6.462  33.560  0.00  0.00     0.007 C 
ATOM     27  C31 <0> d   1      44.718   7.339  34.799  0.00  0.00     0.014 C 
BRANCH  26  28
ATOM     28  C32 <0> d   1      44.476   7.345  32.311  0.00  0.00    -0.015 C 
ATOM     29  C33 <0> d   1      44.574   8.815  32.722  0.00  0.00     0.010 C 
ATOM     30  C34 <0> d   1      45.651   6.991  31.396  0.00  0.00     0.010 C 
ENDBRANCH  26  28
ENDBRANCH  25  26
ENDBRANCH  22  24
ENDBRANCH  11  22
TORSDOF 6
ENDMDL
MODEL 22
REMARK CAVERDOCK RESULT:      14.0      0.000      0.000
REMARK CAVERDOCK CONSTRAINTS:       0.1      0.0      0.0      0.0
REMARK CAVERDOCK TUNNEL: 21     14.0      1.8     22.9
REMARK  6 active torsions:
REMARK  status: ('A' for Active; 'I' for Inactive)
REMARK    1  A    between atoms: C5_5  and  O7_6 
REMARK    2  A    between atoms: C10_9  and  C11_10 
REMARK    3  A    between atoms: C22_20  and  C24_21 
REMARK    4  A    between atoms: C24_21  and  C27_23 
REMARK    5  A    between atoms: C28_24  and  C29_25 
REMARK    6  A    between atoms: C29_25  and  C32_27 
ROOT
ATOM      1  C11 <0> d   1      35.411   3.973  31.261  0.00  0.00     0.004 C 
ATOM      2  C12 <0> d   1      36.288   4.846  30.763  0.00  0.00    -0.075 C 
ATOM      3  C13 <0> d   1      35.956   6.319  30.578  0.00  0.00     0.034 C 
ATOM      4  C14 <0> d   1      37.042   7.200  31.194  0.00  0.00     0.005 C 
ATOM      5  C15 <0> d   1      38.449   6.758  30.757  0.00  0.00     0.010 C 
ATOM      6  C16 <0> d   1      38.634   5.324  31.196  0.00  0.00    -0.032 C 
ATOM      7  C17 <0> d   1      38.243   5.192  32.669  0.00  0.00     0.016 C 
ATOM      8  C18 <0> d   1      37.674   4.447  30.352  0.00  0.00     0.023 C 
ATOM      9  C20 <0> d   1      38.132   3.041  30.745  0.00  0.00     0.010 C 
ATOM     10  C21 <0> d   1      39.681   3.171  30.746  0.00  0.00     0.007 C 
ATOM     11  C22 <0> d   1      39.989   4.670  30.974  0.00  0.00     0.002 C 
ENDROOT
BRANCH   1  12
ATOM     12  C10 <0> d   1      34.071   4.421  31.646  0.00  0.00     0.008 C 
ATOM     13  C9  <0> d   1      32.985   3.892  31.045  0.00  0.00    -0.050 C 
ATOM     14  C2  <0> d   1      33.101   2.863  29.990  0.00  0.00    -0.061 C 
ATOM     15  C8  <0> d   1      31.578   4.328  31.416  0.00  0.00     0.070 C 
ATOM     16  C1  <0> d   1      34.012   2.956  29.021  0.00  0.00     0.019 C 
ATOM     17  C3  <0> d   1      32.139   1.694  30.067  0.00  0.00     0.041 C 
ATOM     18  C4  <0> d   1      30.731   2.245  30.314  0.00  0.00     0.036 C 
ATOM     19  C5  <0> d   1      30.717   3.074  31.599  0.00  0.00     0.122 C 
BRANCH  19  20
ATOM     20  O7  <0> d   1      29.375   3.461  31.901  0.00  0.00    -0.395 OA
ATOM     21  H41 <0> d   1      28.949   2.912  32.573  0.00  0.00     0.210 HD
ENDBRANCH  19  20
ENDBRANCH   1  12
BRANCH  11  22
ATOM     22  C24 <0> d   1      40.874   4.848  32.209  0.00  0.00     0.008 C 
ATOM     23  C26 <0> d   1      40.192   5.801  33.193  0.00  0.00     0.014 C 
BRANCH  22  24
ATOM     24  C27 <0> d   1      42.204   5.423  31.794  0.00  0.00    -0.026 C 
ATOM     25  C28 <0> d   1      43.061   5.814  32.704  0.00  0.00    -0.026 C 
BRANCH  25  26
ATOM     26  C29 <0> d   1      44.391   6.390  32.290  0.00  0.00     0.007 C 
ATOM     27  C31 <0> d   1      45.378   5.251  32.021  0.00  0.00     0.014 C 
BRANCH  26  28
ATOM     28  C32 <0> d   1      44.933   7.281  33.410  0.00  0.00    -0.015 C 
ATOM     29  C33 <0> d   1      44.411   8.707  33.224  0.00  0.00     0.010 C 
ATOM     30  C34 <0> d   1      44.468   6.738  34.763  0.00  0.00     0.010 C 
ENDBRANCH  26  28
ENDBRANCH  25  26
ENDBRANCH  22  24
ENDBRANCH  11  22
TORSDOF 6
ENDMDL
MODEL 23
REMARK CAVERDOCK RESULT:      13.3      0.000      0.000
REMARK CAVERDOCK CONSTRAINTS:       0.1      0.0      0.0      0.0
REMARK CAVERDOCK TUNNEL: 22     13.3      1.8     23.9
REMARK  6 active torsions:
REMARK  status: ('A' for Active; 'I' for Inactive)
REMARK    1  A    between atoms: C5_5  and  O7_6 
REMARK    2  A    between atoms: C10_9  and  C11_10 
REMARK    3  A    between atoms: C22_20  and  C24_21 
REMARK    4  A    between atoms: C24_21  and  C27_23 
REMARK    5  A    between atoms: C28_24  and  C29_25 
REMARK    6  A    between atoms: C29_25  and  C32_27 
ROOT
ATOM      1  C11 <0> d   1      41.541   6.113  31.494  0.00  0.00     0.004 C 
ATOM      2  C12 <0> d   1      40.340   5.984  32.059  0.00  0.00    -0.075 C 
ATOM      3  C13 <0> d   1      39.727   7.071  32.929  0.00  0.00     0.034 C 
ATOM      4  C14 <0> d   1      38.302   7.386  32.477  0.00  0.00     0.005 C 
ATOM      5  C15 <0> d   1      37.467   6.108  32.294  0.00  0.00     0.010 C 
ATOM      6  C16 <0> d   1      38.162   5.253  31.259  0.00  0.00    -0.032 C 
ATOM      7  C17 <0> d   1      38.484   6.107  30.031  0.00  0.00     0.016 C 
ATOM      8  C18 <0> d   1      39.495   4.759  31.876  0.00  0.00     0.023 C 
ATOM      9  C20 <0> d   1      39.957   3.752  30.821  0.00  0.00     0.010 C 
ATOM     10  C21 <0> d   1      38.643   3.003  30.460  0.00  0.00     0.007 C 
ATOM     11  C22 <0> d   1      37.486   3.966  30.813  0.00  0.00     0.002 C 
ENDROOT
BRANCH   1  12
ATOM     12  C10 <0> d   1      42.322   7.334  31.708  0.00  0.00     0.008 C 
ATOM     13  C9  <0> d   1      43.627   7.249  32.040  0.00  0.00    -0.050 C 
ATOM     14  C2  <0> d   1      44.307   5.948  32.204  0.00  0.00    -0.061 C 
ATOM     15  C8  <0> d   1      44.472   8.491  32.269  0.00  0.00     0.070 C 
ATOM     16  C1  <0> d   1      43.728   4.934  32.848  0.00  0.00     0.019 C 
ATOM     17  C3  <0> d   1      45.692   5.819  31.601  0.00  0.00     0.041 C 
ATOM     18  C4  <0> d   1      46.506   7.056  31.995  0.00  0.00     0.036 C 
ATOM     19  C5  <0> d   1      45.794   8.320  31.514  0.00  0.00     0.122 C 
BRANCH  19  20
ATOM     20  O7  <0> d   1      46.627   9.456  31.754  0.00  0.00    -0.395 OA
ATOM     21  H41 <0> d   1      46.142  10.257  31.996  0.00  0.00     0.210 HD
ENDBRANCH  19  20
ENDBRANCH   1  12
BRANCH  11  22
ATOM     22  C24 <0> d   1      36.614   4.222  29.581  0.00  0.00     0.008 C 
ATOM     23  C26 <0> d   1      36.401   5.727  29.411  0.00  0.00     0.014 C 
BRANCH  22  24
ATOM     24  C27 <0> d   1      35.281   3.543  29.761  0.00  0.00    -0.026 C 
ATOM     25  C28 <0> d   1      34.656   3.622  30.909  0.00  0.00    -0.026 C 
BRANCH  25  26
ATOM     26  C29 <0> d   1      33.322   2.944  31.090  0.00  0.00     0.007 C 
ATOM     27  C31 <0> d   1      32.567   2.940  29.759  0.00  0.00     0.014 C 
BRANCH  26  28
ATOM     28  C32 <0> d   1      32.503   3.699  32.140  0.00  0.00    -0.015 C 
ATOM     29  C33 <0> d   1      31.205   2.937  32.418  0.00  0.00     0.010 C 
ATOM     30  C34 <0> d   1      33.314   3.815  33.432  0.00  0.00     0.010 C 
ENDBRANCH  26  28
ENDBRANCH  25  26
ENDBRANCH  22  24
ENDBRANCH  11  22
TORSDOF 6
ENDMDL
MODEL 24
REMARK CAVERDOCK RESULT:      12.1      0.000      0.000
REMARK CAVERDOCK CONSTRAINTS:       0.1      0.0      0.0      0.0
REMARK CAVERDOCK TUNNEL: 23     12.1      1.8     24.4
REMARK  6 active torsions:
REMARK  status: ('A' for Active; 'I' for Inactive)
REMARK    1  A    between atoms: C5_5  and  O7_6 
REMARK    2  A    between atoms: C10_9  and  C11_10 
REMARK    3  A    between atoms: C22_20  and  C24_21 
REMARK    4  A    between atoms: C24_21  and  C27_23 
REMARK    5  A    between atoms: C28_24  and  C29_25 
REMARK    6  A    between atoms: C29_25  and  C32_27 
ROOT
ATOM      1  C11 <0> d   1      41.398   5.829  31.219  0.00  0.00     0.004 C 
ATOM      2  C12 <0> d   1      40.270   5.639  31.905  0.00  0.00    -0.075 C 
ATOM      3  C13 <0> d   1      39.759   6.643  32.928  0.00  0.00     0.034 C 
ATOM      4  C14 <0> d   1      38.291   6.978  32.670  0.00  0.00     0.005 C 
ATOM      5  C15 <0> d   1      37.442   5.710  32.476  0.00  0.00     0.010 C 
ATOM      6  C16 <0> d   1      38.015   4.953  31.300  0.00  0.00    -0.032 C 
ATOM      7  C17 <0> d   1      38.193   5.910  30.120  0.00  0.00     0.016 C 
ATOM      8  C18 <0> d   1      39.411   4.424  31.718  0.00  0.00     0.023 C 
ATOM      9  C20 <0> d   1      39.751   3.514  30.535  0.00  0.00     0.010 C 
ATOM     10  C21 <0> d   1      38.406   2.783  30.266  0.00  0.00     0.007 C 
ATOM     11  C22 <0> d   1      37.295   3.700  30.828  0.00  0.00     0.002 C 
ENDROOT
BRANCH   1  12
ATOM     12  C10 <0> d   1      42.196   7.036  31.444  0.00  0.00     0.008 C 
ATOM     13  C9  <0> d   1      43.465   6.932  31.889  0.00  0.00    -0.050 C 
ATOM     14  C2  <0> d   1      44.088   5.621  32.169  0.00  0.00    -0.061 C 
ATOM     15  C8  <0> d   1      44.327   8.159  32.134  0.00  0.00     0.070 C 
ATOM     16  C1  <0> d   1      43.425   4.655  32.805  0.00  0.00     0.019 C 
ATOM     17  C3  <0> d   1      45.513   5.426  31.692  0.00  0.00     0.041 C 
ATOM     18  C4  <0> d   1      46.330   6.657  32.099  0.00  0.00     0.036 C 
ATOM     19  C5  <0> d   1      45.701   7.917  31.503  0.00  0.00     0.122 C 
BRANCH  19  20
ATOM     20  O7  <0> d   1      46.546   9.039  31.762  0.00  0.00    -0.395 OA
ATOM     21  H41 <0> d   1      47.388   9.017  31.288  0.00  0.00     0.210 HD
ENDBRANCH  19  20
ENDBRANCH   1  12
BRANCH  11  22
ATOM     22  C24 <0> d   1      36.287   4.048  29.730  0.00  0.00     0.008 C 
ATOM     23  C26 <0> d   1      36.381   5.540  29.405  0.00  0.00     0.014 C 
BRANCH  22  24
ATOM     24  C27 <0> d   1      34.894   3.725  30.207  0.00  0.00    -0.026 C 
ATOM     25  C28 <0> d   1      34.289   4.525  31.049  0.00  0.00    -0.026 C 
BRANCH  25  26
ATOM     26  C29 <0> d   1      32.896   4.204  31.527  0.00  0.00     0.007 C 
ATOM     27  C31 <0> d   1      32.976   3.352  32.796  0.00  0.00     0.014 C 
BRANCH  26  28
ATOM     28  C32 <0> d   1      32.149   3.429  30.439  0.00  0.00    -0.015 C 
ATOM     29  C33 <0> d   1      32.894   2.128  30.136  0.00  0.00     0.010 C 
ATOM     30  C34 <0> d   1      30.734   3.106  30.925  0.00  0.00     0.010 C 
ENDBRANCH  26  28
ENDBRANCH  25  26
ENDBRANCH  22  24
ENDBRANCH  11  22
TORSDOF 6
ENDMDL
MODEL 25
REMARK CAVERDOCK RESULT:      11.5      0.000      0.000
REMARK CAVERDOCK CONSTRAINTS:       0.1      0.0      0.0      0.0
REMARK CAVERDOCK TUNNEL: 24     11.5      1.8     25.1
REMARK  6 active torsions:
REMARK  status: ('A' for Active; 'I' for Inactive)
REMARK    1  A    between atoms: C5_5  and  O7_6 
REMARK    2  A    between atoms: C10_9  and  C11_10 
REMARK    3  A    between atoms: C22_20  and  C24_21 
REMARK    4  A    between atoms: C24_21  and  C27_23 
REMARK    5  A    between atoms: C28_24  and  C29_25 
REMARK    6  A    between atoms: C29_25  and  C32_27 
ROOT
ATOM      1  C11 <0> d   1      41.178   6.033  31.141  0.00  0.00     0.004 C 
ATOM      2  C12 <0> d   1      40.077   5.737  31.833  0.00  0.00    -0.075 C 
ATOM      3  C13 <0> d   1      39.522   6.655  32.913  0.00  0.00     0.034 C 
ATOM      4  C14 <0> d   1      38.031   6.905  32.694  0.00  0.00     0.005 C 
ATOM      5  C15 <0> d   1      37.262   5.595  32.450  0.00  0.00     0.010 C 
ATOM      6  C16 <0> d   1      37.861   4.935  31.230  0.00  0.00    -0.032 C 
ATOM      7  C17 <0> d   1      37.955   5.958  30.096  0.00  0.00     0.016 C 
ATOM      8  C18 <0> d   1      39.296   4.479  31.600  0.00  0.00     0.023 C 
ATOM      9  C20 <0> d   1      39.672   3.652  30.368  0.00  0.00     0.010 C 
ATOM     10  C21 <0> d   1      38.372   2.848  30.084  0.00  0.00     0.007 C 
ATOM     11  C22 <0> d   1      37.214   3.662  30.707  0.00  0.00     0.002 C 
ENDROOT
BRANCH   1  12
ATOM     12  C10 <0> d   1      41.901   7.278  31.413  0.00  0.00     0.008 C 
ATOM     13  C9  <0> d   1      43.102   7.239  32.024  0.00  0.00    -0.050 C 
ATOM     14  C2  <0> d   1      43.724   5.965  32.442  0.00  0.00    -0.061 C 
ATOM     15  C8  <0> d   1      43.884   8.507  32.324  0.00  0.00     0.070 C 
ATOM     16  C1  <0> d   1      43.015   5.001  33.029  0.00  0.00     0.019 C 
ATOM     17  C3  <0> d   1      45.206   5.805  32.164  0.00  0.00     0.041 C 
ATOM     18  C4  <0> d   1      45.922   7.081  32.618  0.00  0.00     0.036 C 
ATOM     19  C5  <0> d   1      45.337   8.291  31.888  0.00  0.00     0.122 C 
BRANCH  19  20
ATOM     20  O7  <0> d   1      46.104   9.454  32.205  0.00  0.00    -0.395 OA
ATOM     21  H41 <0> d   1      46.991   9.263  32.539  0.00  0.00     0.210 HD
ENDBRANCH  19  20
ENDBRANCH   1  12
BRANCH  11  22
ATOM     22  C24 <0> d   1      36.167   3.996  29.643  0.00  0.00     0.008 C 
ATOM     23  C26 <0> d   1      36.223   5.490  29.322  0.00  0.00     0.014 C 
BRANCH  22  24
ATOM     24  C27 <0> d   1      34.795   3.646  30.163  0.00  0.00    -0.026 C 
ATOM     25  C28 <0> d   1      34.154   4.487  30.936  0.00  0.00    -0.026 C 
BRANCH  25  26
ATOM     26  C29 <0> d   1      32.784   4.138  31.456  0.00  0.00     0.007 C 
ATOM     27  C31 <0> d   1      32.919   3.320  32.743  0.00  0.00     0.014 C 
BRANCH  26  28
ATOM     28  C32 <0> d   1      32.032   3.317  30.406  0.00  0.00    -0.015 C 
ATOM     29  C33 <0> d   1      31.452   2.061  31.060  0.00  0.00     0.010 C 
ATOM     30  C34 <0> d   1      30.896   4.159  29.821  0.00  0.00     0.010 C 
ENDBRANCH  26  28
ENDBRANCH  25  26
ENDBRANCH  22  24
ENDBRANCH  11  22
TORSDOF 6
ENDMDL
MODEL 26
REMARK CAVERDOCK RESULT:      10.9      0.000      0.000
REMARK CAVERDOCK CONSTRAINTS:       0.0      0.0      0.0      0.0
REMARK CAVERDOCK TUNNEL: 25     10.9      1.8     26.1
REMARK  6 active torsions:
REMARK  status: ('A' for Active; 'I' for Inactive)
REMARK    1  A    between atoms: C5_5  and  O7_6 
REMARK    2  A    between atoms: C10_9  and  C11_10 
REMARK    3  A    between atoms: C22_20  and  C24_21 
REMARK    4  A    between atoms: C24_21  and  C27_23 
REMARK    5  A    between atoms: C28_24  and  C29_25 
REMARK    6  A    between atoms: C29_25  and  C32_27 
ROOT
ATOM      1  C11 <0> d   1      40.940   5.872  31.347  0.00  0.00     0.004 C 
ATOM      2  C12 <0> d   1      39.762   5.715  31.952  0.00  0.00    -0.075 C 
ATOM      3  C13 <0> d   1      39.188   6.756  32.901  0.00  0.00     0.034 C 
ATOM      4  C14 <0> d   1      37.747   7.096  32.524  0.00  0.00     0.005 C 
ATOM      5  C15 <0> d   1      36.901   5.830  32.308  0.00  0.00     0.010 C 
ATOM      6  C16 <0> d   1      37.551   5.029  31.204  0.00  0.00    -0.032 C 
ATOM      7  C17 <0> d   1      37.826   5.945  30.010  0.00  0.00     0.016 C 
ATOM      8  C18 <0> d   1      38.906   4.502  31.741  0.00  0.00     0.023 C 
ATOM      9  C20 <0> d   1      39.322   3.550  30.617  0.00  0.00     0.010 C 
ATOM     10  C21 <0> d   1      37.993   2.822  30.272  0.00  0.00     0.007 C 
ATOM     11  C22 <0> d   1      36.853   3.767  30.720  0.00  0.00     0.002 C 
ENDROOT
BRANCH   1  12
ATOM     12  C10 <0> d   1      41.733   7.079  31.591  0.00  0.00     0.008 C 
ATOM     13  C9  <0> d   1      42.987   6.974  32.076  0.00  0.00    -0.050 C 
ATOM     14  C2  <0> d   1      43.599   5.664  32.380  0.00  0.00    -0.061 C 
ATOM     15  C8  <0> d   1      43.842   8.202  32.343  0.00  0.00     0.070 C 
ATOM     16  C1  <0> d   1      42.916   4.701  33.000  0.00  0.00     0.019 C 
ATOM     17  C3  <0> d   1      45.038   5.465  31.948  0.00  0.00     0.041 C 
ATOM     18  C4  <0> d   1      45.844   6.697  32.375  0.00  0.00     0.036 C 
ATOM     19  C5  <0> d   1      45.235   7.955  31.755  0.00  0.00     0.122 C 
BRANCH  19  20
ATOM     20  O7  <0> d   1      46.074   9.077  32.036  0.00  0.00    -0.395 OA
ATOM     21  H41 <0> d   1      45.975   9.428  32.931  0.00  0.00     0.210 HD
ENDBRANCH  19  20
ENDBRANCH   1  12
BRANCH  11  22
ATOM     22  C24 <0> d   1      35.934   4.087  29.539  0.00  0.00     0.008 C 
ATOM     23  C26 <0> d   1      36.101   5.556  29.146  0.00  0.00     0.014 C 
BRANCH  22  24
ATOM     24  C27 <0> d   1      34.502   3.833  29.935  0.00  0.00    -0.026 C 
ATOM     25  C28 <0> d   1      33.994   4.440  30.979  0.00  0.00    -0.026 C 
BRANCH  25  26
ATOM     26  C29 <0> d   1      32.563   4.187  31.376  0.00  0.00     0.007 C 
ATOM     27  C31 <0> d   1      32.529   3.315  32.634  0.00  0.00     0.014 C 
BRANCH  26  28
ATOM     28  C32 <0> d   1      31.836   3.468  30.237  0.00  0.00    -0.015 C 
ATOM     29  C33 <0> d   1      31.713   1.980  30.569  0.00  0.00     0.010 C 
ATOM     30  C34 <0> d   1      30.439   4.070  30.066  0.00  0.00     0.010 C 
ENDBRANCH  26  28
ENDBRANCH  25  26
ENDBRANCH  22  24
ENDBRANCH  11  22
TORSDOF 6
ENDMDL
MODEL 27
REMARK CAVERDOCK RESULT:      11.0      0.000      0.000
REMARK CAVERDOCK CONSTRAINTS:       0.0      0.0      0.0      0.0
REMARK CAVERDOCK TUNNEL: 26     11.0      1.8     27.6
REMARK  6 active torsions:
REMARK  status: ('A' for Active; 'I' for Inactive)
REMARK    1  A    between atoms: C5_5  and  O7_6 
REMARK    2  A    between atoms: C10_9  and  C11_10 
REMARK    3  A    between atoms: C22_20  and  C24_21 
REMARK    4  A    between atoms: C24_21  and  C27_23 
REMARK    5  A    between atoms: C28_24  and  C29_25 
REMARK    6  A    between atoms: C29_25  and  C32_27 
ROOT
ATOM      1  C11 <0> d   1      40.732   5.931  31.245  0.00  0.00     0.004 C 
ATOM      2  C12 <0> d   1      39.591   5.680  31.888  0.00  0.00    -0.075 C 
ATOM      3  C13 <0> d   1      39.003   6.641  32.911  0.00  0.00     0.034 C 
ATOM      4  C14 <0> d   1      37.532   6.918  32.608  0.00  0.00     0.005 C 
ATOM      5  C15 <0> d   1      36.746   5.619  32.363  0.00  0.00     0.010 C 
ATOM      6  C16 <0> d   1      37.390   4.910  31.194  0.00  0.00    -0.032 C 
ATOM      7  C17 <0> d   1      37.565   5.896  30.038  0.00  0.00     0.016 C 
ATOM      8  C18 <0> d   1      38.793   4.433  31.650  0.00  0.00     0.023 C 
ATOM      9  C20 <0> d   1      39.211   3.561  30.464  0.00  0.00     0.010 C 
ATOM     10  C21 <0> d   1      37.909   2.778  30.135  0.00  0.00     0.007 C 
ATOM     11  C22 <0> d   1      36.741   3.637  30.675  0.00  0.00     0.002 C 
ENDROOT
BRANCH   1  12
ATOM     12  C10 <0> d   1      41.470   7.167  31.519  0.00  0.00     0.008 C 
ATOM     13  C9  <0> d   1      42.709   7.108  32.049  0.00  0.00    -0.050 C 
ATOM     14  C2  <0> d   1      43.358   5.822  32.374  0.00  0.00    -0.061 C 
ATOM     15  C8  <0> d   1      43.507   8.367  32.347  0.00  0.00     0.070 C 
ATOM     16  C1  <0> d   1      42.691   4.832  32.967  0.00  0.00     0.019 C 
ATOM     17  C3  <0> d   1      44.819   5.678  31.994  0.00  0.00     0.041 C 
ATOM     18  C4  <0> d   1      45.561   6.939  32.450  0.00  0.00     0.036 C 
ATOM     19  C5  <0> d   1      44.928   8.174  31.809  0.00  0.00     0.122 C 
BRANCH  19  20
ATOM     20  O7  <0> d   1      45.713   9.327  32.121  0.00  0.00    -0.395 OA
ATOM     21  H41 <0> d   1      46.663   9.205  31.988  0.00  0.00     0.210 HD
ENDBRANCH  19  20
ENDBRANCH   1  12
BRANCH  11  22
ATOM     22  C24 <0> d   1      35.757   3.962  29.549  0.00  0.00     0.008 C 
ATOM     23  C26 <0> d   1      35.885   5.439  29.171  0.00  0.00     0.014 C 
BRANCH  22  24
ATOM     24  C27 <0> d   1      34.351   3.684  30.016  0.00  0.00    -0.026 C 
ATOM     25  C28 <0> d   1      33.885   4.283  31.084  0.00  0.00    -0.026 C 
BRANCH  25  26
ATOM     26  C29 <0> d   1      32.480   4.005  31.552  0.00  0.00     0.007 C 
ATOM     27  C31 <0> d   1      32.515   3.001  32.706  0.00  0.00     0.014 C 
BRANCH  26  28
ATOM     28  C32 <0> d   1      31.661   3.425  30.396  0.00  0.00    -0.015 C 
ATOM     29  C33 <0> d   1      31.024   2.105  30.835  0.00  0.00     0.010 C 
ATOM     30  C34 <0> d   1      30.564   4.416  30.002  0.00  0.00     0.010 C 
ENDBRANCH  26  28
ENDBRANCH  25  26
ENDBRANCH  22  24
ENDBRANCH  11  22
TORSDOF 6
ENDMDL
MODEL 28
REMARK CAVERDOCK RESULT:      11.4      0.000      0.000
REMARK CAVERDOCK CONSTRAINTS:       0.0      0.0      0.0      0.0
REMARK CAVERDOCK TUNNEL: 27     11.4      1.8     28.3
REMARK  6 active torsions:
REMARK  status: ('A' for Active; 'I' for Inactive)
REMARK    1  A    between atoms: C5_5  and  O7_6 
REMARK    2  A    between atoms: C10_9  and  C11_10 
REMARK    3  A    between atoms: C22_20  and  C24_21 
REMARK    4  A    between atoms: C24_21  and  C27_23 
REMARK    5  A    between atoms: C28_24  and  C29_25 
REMARK    6  A    between atoms: C29_25  and  C32_27 
ROOT
ATOM      1  C11 <0> d   1      40.572   5.767  31.008  0.00  0.00     0.004 C 
ATOM      2  C12 <0> d   1      39.475   5.557  31.737  0.00  0.00    -0.075 C 
ATOM      3  C13 <0> d   1      38.992   6.546  32.786  0.00  0.00     0.034 C 
ATOM      4  C14 <0> d   1      37.510   6.863  32.590  0.00  0.00     0.005 C 
ATOM      5  C15 <0> d   1      36.672   5.584  32.421  0.00  0.00     0.010 C 
ATOM      6  C16 <0> d   1      37.208   4.843  31.218  0.00  0.00    -0.032 C 
ATOM      7  C17 <0> d   1      37.324   5.810  30.038  0.00  0.00     0.016 C 
ATOM      8  C18 <0> d   1      38.626   4.331  31.576  0.00  0.00     0.023 C 
ATOM      9  C20 <0> d   1      38.931   3.434  30.374  0.00  0.00     0.010 C 
ATOM     10  C21 <0> d   1      37.586   2.685  30.154  0.00  0.00     0.007 C 
ATOM     11  C22 <0> d   1      36.486   3.583  30.766  0.00  0.00     0.002 C 
ENDROOT
BRANCH   1  12
ATOM     12  C10 <0> d   1      41.362   6.984  31.209  0.00  0.00     0.008 C 
ATOM     13  C9  <0> d   1      42.516   6.930  31.905  0.00  0.00    -0.050 C 
ATOM     14  C2  <0> d   1      43.018   5.668  32.488  0.00  0.00    -0.061 C 
ATOM     15  C8  <0> d   1      43.365   8.170  32.135  0.00  0.00     0.070 C 
ATOM     16  C1  <0> d   1      42.206   4.816  33.114  0.00  0.00     0.019 C 
ATOM     17  C3  <0> d   1      44.499   5.386  32.333  0.00  0.00     0.041 C 
ATOM     18  C4  <0> d   1      45.273   6.653  32.711  0.00  0.00     0.036 C 
ATOM     19  C5  <0> d   1      44.824   7.818  31.828  0.00  0.00     0.122 C 
BRANCH  19  20
ATOM     20  O7  <0> d   1      45.649   8.955  32.084  0.00  0.00    -0.395 OA
ATOM     21  H41 <0> d   1      45.553   9.320  32.974  0.00  0.00     0.210 HD
ENDBRANCH  19  20
ENDBRANCH   1  12
BRANCH  11  22
ATOM     22  C24 <0> d   1      35.431   3.924  29.712  0.00  0.00     0.008 C 
ATOM     23  C26 <0> d   1      35.867   5.168  28.936  0.00  0.00     0.014 C 
BRANCH  22  24
ATOM     24  C27 <0> d   1      34.112   4.192  30.391  0.00  0.00    -0.026 C 
ATOM     25  C28 <0> d   1      33.098   3.388  30.193  0.00  0.00    -0.026 C 
BRANCH  25  26
ATOM     26  C29 <0> d   1      31.779   3.656  30.871  0.00  0.00     0.007 C 
ATOM     27  C31 <0> d   1      31.709   2.867  32.181  0.00  0.00     0.014 C 
BRANCH  26  28
ATOM     28  C32 <0> d   1      30.634   3.222  29.952  0.00  0.00    -0.015 C 
ATOM     29  C33 <0> d   1      30.300   1.751  30.214  0.00  0.00     0.010 C 
ATOM     30  C34 <0> d   1      29.402   4.083  30.233  0.00  0.00     0.010 C 
ENDBRANCH  26  28
ENDBRANCH  25  26
ENDBRANCH  22  24
ENDBRANCH  11  22
TORSDOF 6
ENDMDL
MODEL 29
REMARK CAVERDOCK RESULT:      12.3      0.000      0.000
REMARK CAVERDOCK CONSTRAINTS:       0.0      0.0      0.0      0.0
REMARK CAVERDOCK TUNNEL: 28     12.3      1.8     29.6
REMARK  6 active torsions:
REMARK  status: ('A' for Active; 'I' for Inactive)
REMARK    1  A    between atoms: C5_5  and  O7_6 
REMARK    2  A    between atoms: C10_9  and  C11_10 
REMARK    3  A    between atoms: C22_20  and  C24_21 
REMARK    4  A    between atoms: C24_21  and  C27_23 
REMARK    5  A    between atoms: C28_24  and  C29_25 
REMARK    6  A    between atoms: C29_25  and  C32_27 
ROOT
ATOM      1  C11 <0> d   1      40.331   5.614  30.990  0.00  0.00     0.004 C 
ATOM      2  C12 <0> d   1      39.201   5.426  31.671  0.00  0.00    -0.075 C 
ATOM      3  C13 <0> d   1      38.654   6.460  32.644  0.00  0.00     0.034 C 
ATOM      4  C14 <0> d   1      37.181   6.746  32.356  0.00  0.00     0.005 C 
ATOM      5  C15 <0> d   1      36.366   5.450  32.209  0.00  0.00     0.010 C 
ATOM      6  C16 <0> d   1      36.971   4.657  31.074  0.00  0.00    -0.032 C 
ATOM      7  C17 <0> d   1      37.138   5.566  29.855  0.00  0.00     0.016 C 
ATOM      8  C18 <0> d   1      38.375   4.182  31.528  0.00  0.00     0.023 C 
ATOM      9  C20 <0> d   1      38.751   3.231  30.390  0.00  0.00     0.010 C 
ATOM     10  C21 <0> d   1      37.428   2.454  30.139  0.00  0.00     0.007 C 
ATOM     11  C22 <0> d   1      36.288   3.367  30.649  0.00  0.00     0.002 C 
ENDROOT
BRANCH   1  12
ATOM     12  C10 <0> d   1      41.097   6.850  31.169  0.00  0.00     0.008 C 
ATOM     13  C9  <0> d   1      42.266   6.827  31.842  0.00  0.00    -0.050 C 
ATOM     14  C2  <0> d   1      42.809   5.579  32.418  0.00  0.00    -0.061 C 
ATOM     15  C8  <0> d   1      43.090   8.086  32.050  0.00  0.00     0.070 C 
ATOM     16  C1  <0> d   1      42.031   4.711  33.064  0.00  0.00     0.019 C 
ATOM     17  C3  <0> d   1      44.293   5.331  32.233  0.00  0.00     0.041 C 
ATOM     18  C4  <0> d   1      45.045   6.617  32.590  0.00  0.00     0.036 C 
ATOM     19  C5  <0> d   1      44.550   7.768  31.713  0.00  0.00     0.122 C 
BRANCH  19  20
ATOM     20  O7  <0> d   1      45.354   8.925  31.948  0.00  0.00    -0.395 OA
ATOM     21  H41 <0> d   1      45.104   9.693  31.417  0.00  0.00     0.210 HD
ENDBRANCH  19  20
ENDBRANCH   1  12
BRANCH  11  22
ATOM     22  C24 <0> d   1      35.285   3.641  29.527  0.00  0.00     0.008 C 
ATOM     23  C26 <0> d   1      35.327   5.124  29.155  0.00  0.00     0.014 C 
BRANCH  22  24
ATOM     24  C27 <0> d   1      33.898   3.280  29.994  0.00  0.00    -0.026 C 
ATOM     25  C28 <0> d   1      33.117   4.202  30.500  0.00  0.00    -0.026 C 
BRANCH  25  26
ATOM     26  C29 <0> d   1      31.730   3.842  30.968  0.00  0.00     0.007 C 
ATOM     27  C31 <0> d   1      31.826   2.924  32.188  0.00  0.00     0.014 C 
BRANCH  26  28
ATOM     28  C32 <0> d   1      30.982   3.121  29.844  0.00  0.00    -0.015 C 
ATOM     29  C33 <0> d   1      31.032   1.611  30.085  0.00  0.00     0.010 C 
ATOM     30  C34 <0> d   1      29.525   3.587  29.823  0.00  0.00     0.010 C 
ENDBRANCH  26  28
ENDBRANCH  25  26
ENDBRANCH  22  24
ENDBRANCH  11  22
TORSDOF 6
ENDMDL
MODEL 30
REMARK CAVERDOCK RESULT:      12.1      0.000      0.000
REMARK CAVERDOCK CONSTRAINTS:       0.0      0.0      0.0      0.0
REMARK CAVERDOCK TUNNEL: 29     12.1      1.9     30.4
REMARK  6 active torsions:
REMARK  status: ('A' for Active; 'I' for Inactive)
REMARK    1  A    between atoms: C5_5  and  O7_6 
REMARK    2  A    between atoms: C10_9  and  C11_10 
REMARK    3  A    between atoms: C22_20  and  C24_21 
REMARK    4  A    between atoms: C24_21  and  C27_23 
REMARK    5  A    between atoms: C28_24  and  C29_25 
REMARK    6  A    between atoms: C29_25  and  C32_27 
ROOT
ATOM      1  C11 <0> d   1      33.768   4.669  30.597  0.00  0.00     0.004 C 
ATOM      2  C12 <0> d   1      34.845   3.939  30.891  0.00  0.00    -0.075 C 
ATOM      3  C13 <0> d   1      35.087   2.564  30.287  0.00  0.00     0.034 C 
ATOM      4  C14 <0> d   1      36.497   2.470  29.706  0.00  0.00     0.005 C 
ATOM      5  C15 <0> d   1      37.557   2.975  30.699  0.00  0.00     0.010 C 
ATOM      6  C16 <0> d   1      37.227   4.412  31.027  0.00  0.00    -0.032 C 
ATOM      7  C17 <0> d   1      37.003   5.189  29.729  0.00  0.00     0.016 C 
ATOM      8  C18 <0> d   1      35.906   4.417  31.837  0.00  0.00     0.023 C 
ATOM      9  C20 <0> d   1      35.830   5.881  32.276  0.00  0.00     0.010 C 
ATOM     10  C21 <0> d   1      37.296   6.193  32.687  0.00  0.00     0.007 C 
ATOM     11  C22 <0> d   1      38.185   5.188  31.918  0.00  0.00     0.002 C 
ENDROOT
BRANCH   1  12
ATOM     12  C10 <0> d   1      32.764   4.150  29.665  0.00  0.00     0.008 C 
ATOM     13  C9  <0> d   1      31.677   3.506  30.137  0.00  0.00    -0.050 C 
ATOM     14  C2  <0> d   1      31.461   3.296  31.583  0.00  0.00    -0.061 C 
ATOM     15  C8  <0> d   1      30.613   2.953  29.203  0.00  0.00     0.070 C 
ATOM     16  C1  <0> d   1      32.453   2.920  32.391  0.00  0.00     0.019 C 
ATOM     17  C3  <0> d   1      30.058   3.536  32.106  0.00  0.00     0.041 C 
ATOM     18  C4  <0> d   1      29.068   2.833  31.172  0.00  0.00     0.036 C 
ATOM     19  C5  <0> d   1      29.239   3.359  29.746  0.00  0.00     0.122 C 
BRANCH  19  20
ATOM     20  O7  <0> d   1      28.218   2.809  28.911  0.00  0.00    -0.395 OA
ATOM     21  H41 <0> d   1      28.544   2.179  28.254  0.00  0.00     0.210 HD
ENDBRANCH  19  20
ENDBRANCH   1  12
BRANCH  11  22
ATOM     22  C24 <0> d   1      39.217   5.932  31.069  0.00  0.00     0.008 C 
ATOM     23  C26 <0> d   1      38.992   5.608  29.591  0.00  0.00     0.014 C 
BRANCH  22  24
ATOM     24  C27 <0> d   1      40.604   5.499  31.472  0.00  0.00    -0.026 C 
ATOM     25  C28 <0> d   1      41.456   6.380  31.933  0.00  0.00    -0.026 C 
BRANCH  25  26
ATOM     26  C29 <0> d   1      42.843   5.948  32.336  0.00  0.00     0.007 C 
ATOM     27  C31 <0> d   1      42.750   4.921  33.466  0.00  0.00     0.014 C 
BRANCH  26  28
ATOM     28  C32 <0> d   1      43.638   7.165  32.816  0.00  0.00    -0.015 C 
ATOM     29  C33 <0> d   1      44.193   6.891  34.215  0.00  0.00     0.010 C 
ATOM     30  C34 <0> d   1      44.795   7.430  31.850  0.00  0.00     0.010 C 
ENDBRANCH  26  28
ENDBRANCH  25  26
ENDBRANCH  22  24
ENDBRANCH  11  22
TORSDOF 6
ENDMDL
MODEL 31
REMARK CAVERDOCK RESULT:      11.2      0.000      0.000
REMARK CAVERDOCK CONSTRAINTS:       0.0      0.0      0.0      0.0
REMARK CAVERDOCK TUNNEL: 30     11.2      1.9     31.6
REMARK  6 active torsions:
REMARK  status: ('A' for Active; 'I' for Inactive)
REMARK    1  A    between atoms: C5_5  and  O7_6 
REMARK    2  A    between atoms: C10_9  and  C11_10 
REMARK    3  A    between atoms: C22_20  and  C24_21 
REMARK    4  A    between atoms: C24_21  and  C27_23 
REMARK    5  A    between atoms: C28_24  and  C29_25 
REMARK    6  A    between atoms: C29_25  and  C32_27 
ROOT
ATOM      1  C11 <0> d   1      33.505   4.789  30.634  0.00  0.00     0.004 C 
ATOM      2  C12 <0> d   1      34.561   4.005  30.855  0.00  0.00    -0.075 C 
ATOM      3  C13 <0> d   1      34.744   2.667  30.154  0.00  0.00     0.034 C 
ATOM      4  C14 <0> d   1      36.139   2.566  29.539  0.00  0.00     0.005 C 
ATOM      5  C15 <0> d   1      37.235   2.966  30.542  0.00  0.00     0.010 C 
ATOM      6  C16 <0> d   1      36.961   4.389  30.974  0.00  0.00    -0.032 C 
ATOM      7  C17 <0> d   1      36.740   5.259  29.736  0.00  0.00     0.016 C 
ATOM      8  C18 <0> d   1      35.655   4.382  31.809  0.00  0.00     0.023 C 
ATOM      9  C20 <0> d   1      35.638   5.815  32.347  0.00  0.00     0.010 C 
ATOM     10  C21 <0> d   1      37.122   6.049  32.749  0.00  0.00     0.007 C 
ATOM     11  C22 <0> d   1      37.961   5.069  31.895  0.00  0.00     0.002 C 
ENDROOT
BRANCH   1  12
ATOM     12  C10 <0> d   1      32.467   4.369  29.689  0.00  0.00     0.008 C 
ATOM     13  C9  <0> d   1      31.443   3.600  30.113  0.00  0.00    -0.050 C 
ATOM     14  C2  <0> d   1      31.331   3.155  31.518  0.00  0.00    -0.061 C 
ATOM     15  C8  <0> d   1      30.346   3.144  29.166  0.00  0.00     0.070 C 
ATOM     16  C1  <0> d   1      32.389   2.711  32.196  0.00  0.00     0.019 C 
ATOM     17  C3  <0> d   1      29.956   3.233  32.152  0.00  0.00     0.041 C 
ATOM     18  C4  <0> d   1      28.940   2.633  31.175  0.00  0.00     0.036 C 
ATOM     19  C5  <0> d   1      28.993   3.384  29.844  0.00  0.00     0.122 C 
BRANCH  19  20
ATOM     20  O7  <0> d   1      27.946   2.917  28.992  0.00  0.00    -0.395 OA
ATOM     21  H41 <0> d   1      27.864   3.408  28.163  0.00  0.00     0.210 HD
ENDBRANCH  19  20
ENDBRANCH   1  12
BRANCH  11  22
ATOM     22  C24 <0> d   1      39.003   5.835  31.077  0.00  0.00     0.008 C 
ATOM     23  C26 <0> d   1      38.734   5.626  29.586  0.00  0.00     0.014 C 
BRANCH  22  24
ATOM     24  C27 <0> d   1      40.380   5.324  31.415  0.00  0.00    -0.026 C 
ATOM     25  C28 <0> d   1      41.234   6.103  32.031  0.00  0.00    -0.026 C 
BRANCH  25  26
ATOM     26  C29 <0> d   1      42.611   5.593  32.369  0.00  0.00     0.007 C 
ATOM     27  C31 <0> d   1      42.568   4.858  33.711  0.00  0.00     0.014 C 
BRANCH  26  28
ATOM     28  C32 <0> d   1      43.583   6.772  32.464  0.00  0.00    -0.015 C 
ATOM     29  C33 <0> d   1      43.895   7.058  33.934  0.00  0.00     0.010 C 
ATOM     30  C34 <0> d   1      44.878   6.424  31.725  0.00  0.00     0.010 C 
ENDBRANCH  26  28
ENDBRANCH  25  26
ENDBRANCH  22  24
ENDBRANCH  11  22
TORSDOF 6
ENDMDL
MODEL 32
REMARK CAVERDOCK RESULT:      12.1      0.000      0.000
REMARK CAVERDOCK CONSTRAINTS:       0.1      0.0      0.0      0.0
REMARK CAVERDOCK TUNNEL: 31     12.1      1.9     32.4
REMARK  6 active torsions:
REMARK  status: ('A' for Active; 'I' for Inactive)
REMARK    1  A    between atoms: C5_5  and  O7_6 
REMARK    2  A    between atoms: C10_9  and  C11_10 
REMARK    3  A    between atoms: C22_20  and  C24_21 
REMARK    4  A    between atoms: C24_21  and  C27_23 
REMARK    5  A    between atoms: C28_24  and  C29_25 
REMARK    6  A    between atoms: C29_25  and  C32_27 
ROOT
ATOM      1  C11 <0> d   1      33.397   4.807  30.768  0.00  0.00     0.004 C 
ATOM      2  C12 <0> d   1      34.421   3.958  30.862  0.00  0.00    -0.075 C 
ATOM      3  C13 <0> d   1      34.457   2.638  30.108  0.00  0.00     0.034 C 
ATOM      4  C14 <0> d   1      35.779   2.481  29.357  0.00  0.00     0.005 C 
ATOM      5  C15 <0> d   1      36.987   2.784  30.260  0.00  0.00     0.010 C 
ATOM      6  C16 <0> d   1      36.839   4.203  30.758  0.00  0.00    -0.032 C 
ATOM      7  C17 <0> d   1      36.552   5.128  29.573  0.00  0.00     0.016 C 
ATOM      8  C18 <0> d   1      35.621   4.240  31.716  0.00  0.00     0.023 C 
ATOM      9  C20 <0> d   1      35.740   5.652  32.295  0.00  0.00     0.010 C 
ATOM     10  C21 <0> d   1      37.267   5.789  32.556  0.00  0.00     0.007 C 
ATOM     11  C22 <0> d   1      37.961   4.795  31.597  0.00  0.00     0.002 C 
ENDROOT
BRANCH   1  12
ATOM     12  C10 <0> d   1      32.250   4.478  29.917  0.00  0.00     0.008 C 
ATOM     13  C9  <0> d   1      31.290   3.647  30.373  0.00  0.00    -0.050 C 
ATOM     14  C2  <0> d   1      31.357   3.042  31.720  0.00  0.00    -0.061 C 
ATOM     15  C8  <0> d   1      30.085   3.281  29.523  0.00  0.00     0.070 C 
ATOM     16  C1  <0> d   1      32.494   2.544  32.206  0.00  0.00     0.019 C 
ATOM     17  C3  <0> d   1      30.072   3.022  32.524  0.00  0.00     0.041 C 
ATOM     18  C4  <0> d   1      28.944   2.518  31.618  0.00  0.00     0.036 C 
ATOM     19  C5  <0> d   1      28.827   3.418  30.387  0.00  0.00     0.122 C 
BRANCH  19  20
ATOM     20  O7  <0> d   1      27.683   3.031  29.622  0.00  0.00    -0.395 OA
ATOM     21  H41 <0> d   1      27.724   2.127  29.282  0.00  0.00     0.210 HD
ENDBRANCH  19  20
ENDBRANCH   1  12
BRANCH  11  22
ATOM     22  C24 <0> d   1      38.963   5.529  30.704  0.00  0.00     0.008 C 
ATOM     23  C26 <0> d   1      39.721   4.515  29.846  0.00  0.00     0.014 C 
BRANCH  22  24
ATOM     24  C27 <0> d   1      39.940   6.288  31.565  0.00  0.00    -0.026 C 
ATOM     25  C28 <0> d   1      41.130   5.792  31.796  0.00  0.00    -0.026 C 
BRANCH  25  26
ATOM     26  C29 <0> d   1      42.108   6.549  32.657  0.00  0.00     0.007 C 
ATOM     27  C31 <0> d   1      42.727   7.690  31.846  0.00  0.00     0.014 C 
BRANCH  26  28
ATOM     28  C32 <0> d   1      43.213   5.602  33.130  0.00  0.00    -0.015 C 
ATOM     29  C33 <0> d   1      44.272   5.466  32.034  0.00  0.00     0.010 C 
ATOM     30  C34 <0> d   1      43.860   6.166  34.397  0.00  0.00     0.010 C 
ENDBRANCH  26  28
ENDBRANCH  25  26
ENDBRANCH  22  24
ENDBRANCH  11  22
TORSDOF 6
ENDMDL
MODEL 33
REMARK CAVERDOCK RESULT:      10.9      0.000      0.000
REMARK CAVERDOCK CONSTRAINTS:       0.0      0.0      0.0      0.0
REMARK CAVERDOCK TUNNEL: 32     10.9      2.0     33.1
REMARK  6 active torsions:
REMARK  status: ('A' for Active; 'I' for Inactive)
REMARK    1  A    between atoms: C5_5  and  O7_6 
REMARK    2  A    between atoms: C10_9  and  C11_10 
REMARK    3  A    between atoms: C22_20  and  C24_21 
REMARK    4  A    between atoms: C24_21  and  C27_23 
REMARK    5  A    between atoms: C28_24  and  C29_25 
REMARK    6  A    between atoms: C29_25  and  C32_27 
ROOT
ATOM      1  C11 <0> d   1      33.182   4.681  30.641  0.00  0.00     0.004 C 
ATOM      2  C12 <0> d   1      34.264   3.925  30.831  0.00  0.00    -0.075 C 
ATOM      3  C13 <0> d   1      34.472   2.604  30.105  0.00  0.00     0.034 C 
ATOM      4  C14 <0> d   1      35.859   2.553  29.465  0.00  0.00     0.005 C 
ATOM      5  C15 <0> d   1      36.960   2.968  30.456  0.00  0.00     0.010 C 
ATOM      6  C16 <0> d   1      36.653   4.374  30.916  0.00  0.00    -0.032 C 
ATOM      7  C17 <0> d   1      36.386   5.258  29.696  0.00  0.00     0.016 C 
ATOM      8  C18 <0> d   1      35.363   4.317  31.773  0.00  0.00     0.023 C 
ATOM      9  C20 <0> d   1      35.315   5.740  32.335  0.00  0.00     0.010 C 
ATOM     10  C21 <0> d   1      36.798   6.010  32.715  0.00  0.00     0.007 C 
ATOM     11  C22 <0> d   1      37.649   5.068  31.832  0.00  0.00     0.002 C 
ENDROOT
BRANCH   1  12
ATOM     12  C10 <0> d   1      32.140   4.247  29.707  0.00  0.00     0.008 C 
ATOM     13  C9  <0> d   1      31.132   3.463  30.141  0.00  0.00    -0.050 C 
ATOM     14  C2  <0> d   1      31.041   3.015  31.546  0.00  0.00    -0.061 C 
ATOM     15  C8  <0> d   1      30.031   2.992  29.205  0.00  0.00     0.070 C 
ATOM     16  C1  <0> d   1      32.113   2.586  32.213  0.00  0.00     0.019 C 
ATOM     17  C3  <0> d   1      29.672   3.073  32.195  0.00  0.00     0.041 C 
ATOM     18  C4  <0> d   1      28.655   2.459  31.229  0.00  0.00     0.036 C 
ATOM     19  C5  <0> d   1      28.683   3.212  29.898  0.00  0.00     0.122 C 
BRANCH  19  20
ATOM     20  O7  <0> d   1      27.634   2.730  29.056  0.00  0.00    -0.395 OA
ATOM     21  H41 <0> d   1      27.239   3.408  28.492  0.00  0.00     0.210 HD
ENDBRANCH  19  20
ENDBRANCH   1  12
BRANCH  11  22
ATOM     22  C24 <0> d   1      38.655   5.876  31.009  0.00  0.00     0.008 C 
ATOM     23  C26 <0> d   1      38.329   5.733  29.521  0.00  0.00     0.014 C 
BRANCH  22  24
ATOM     24  C27 <0> d   1      40.047   5.360  31.270  0.00  0.00    -0.026 C 
ATOM     25  C28 <0> d   1      40.655   5.657  32.391  0.00  0.00    -0.026 C 
BRANCH  25  26
ATOM     26  C29 <0> d   1      42.047   5.141  32.653  0.00  0.00     0.007 C 
ATOM     27  C31 <0> d   1      42.319   5.149  34.159  0.00  0.00     0.014 C 
BRANCH  26  28
ATOM     28  C32 <0> d   1      43.066   6.038  31.945  0.00  0.00    -0.015 C 
ATOM     29  C33 <0> d   1      43.210   7.352  32.715  0.00  0.00     0.010 C 
ATOM     30  C34 <0> d   1      44.420   5.326  31.892  0.00  0.00     0.010 C 
ENDBRANCH  26  28
ENDBRANCH  25  26
ENDBRANCH  22  24
ENDBRANCH  11  22
TORSDOF 6
ENDMDL
MODEL 34
REMARK CAVERDOCK RESULT:      11.0      0.000      0.000
REMARK CAVERDOCK CONSTRAINTS:       0.0      0.0      0.0      0.0
REMARK CAVERDOCK TUNNEL: 33     11.0      2.0     34.7
REMARK  6 active torsions:
REMARK  status: ('A' for Active; 'I' for Inactive)
REMARK    1  A    between atoms: C5_5  and  O7_6 
REMARK    2  A    between atoms: C10_9  and  C11_10 
REMARK    3  A    between atoms: C22_20  and  C24_21 
REMARK    4  A    between atoms: C24_21  and  C27_23 
REMARK    5  A    between atoms: C28_24  and  C29_25 
REMARK    6  A    between atoms: C29_25  and  C32_27 
ROOT
ATOM      1  C11 <0> d   1      32.964   4.486  30.607  0.00  0.00     0.004 C 
ATOM      2  C12 <0> d   1      34.079   3.781  30.800  0.00  0.00    -0.075 C 
ATOM      3  C13 <0> d   1      34.370   2.494  30.042  0.00  0.00     0.034 C 
ATOM      4  C14 <0> d   1      35.770   2.532  29.431  0.00  0.00     0.005 C 
ATOM      5  C15 <0> d   1      36.828   2.975  30.457  0.00  0.00     0.010 C 
ATOM      6  C16 <0> d   1      36.439   4.350  30.949  0.00  0.00    -0.032 C 
ATOM      7  C17 <0> d   1      36.151   5.254  29.748  0.00  0.00     0.016 C 
ATOM      8  C18 <0> d   1      35.137   4.202  31.776  0.00  0.00     0.023 C 
ATOM      9  C20 <0> d   1      35.004   5.603  32.376  0.00  0.00     0.010 C 
ATOM     10  C21 <0> d   1      36.463   5.938  32.795  0.00  0.00     0.007 C 
ATOM     11  C22 <0> d   1      37.380   5.067  31.904  0.00  0.00     0.002 C 
ENDROOT
BRANCH   1  12
ATOM     12  C10 <0> d   1      31.965   4.026  29.640  0.00  0.00     0.008 C 
ATOM     13  C9  <0> d   1      30.903   3.306  30.059  0.00  0.00    -0.050 C 
ATOM     14  C2  <0> d   1      30.711   2.956  31.481  0.00  0.00    -0.061 C 
ATOM     15  C8  <0> d   1      29.845   2.811  29.088  0.00  0.00     0.070 C 
ATOM     16  C1  <0> d   1      31.724   2.537  32.240  0.00  0.00     0.019 C 
ATOM     17  C3  <0> d   1      29.309   3.102  32.038  0.00  0.00     0.041 C 
ATOM     18  C4  <0> d   1      28.329   2.459  31.050  0.00  0.00     0.036 C 
ATOM     19  C5  <0> d   1      28.466   3.121  29.679  0.00  0.00     0.122 C 
BRANCH  19  20
ATOM     20  O7  <0> d   1      27.452   2.620  28.805  0.00  0.00    -0.395 OA
ATOM     21  H41 <0> d   1      27.792   2.240  27.984  0.00  0.00     0.210 HD
ENDBRANCH  19  20
ENDBRANCH   1  12
BRANCH  11  22
ATOM     22  C24 <0> d   1      38.358   5.949  31.126  0.00  0.00     0.008 C 
ATOM     23  C26 <0> d   1      38.043   5.866  29.632  0.00  0.00     0.014 C 
BRANCH  22  24
ATOM     24  C27 <0> d   1      39.767   5.471  31.370  0.00  0.00    -0.026 C 
ATOM     25  C28 <0> d   1      40.645   6.274  31.916  0.00  0.00    -0.026 C 
BRANCH  25  26
ATOM     26  C29 <0> d   1      42.054   5.798  32.159  0.00  0.00     0.007 C 
ATOM     27  C31 <0> d   1      42.025   4.554  33.050  0.00  0.00     0.014 C 
BRANCH  26  28
ATOM     28  C32 <0> d   1      42.855   6.903  32.852  0.00  0.00    -0.015 C 
ATOM     29  C33 <0> d   1      43.865   6.273  33.814  0.00  0.00     0.010 C 
ATOM     30  C34 <0> d   1      43.598   7.729  31.800  0.00  0.00     0.010 C 
ENDBRANCH  26  28
ENDBRANCH  25  26
ENDBRANCH  22  24
ENDBRANCH  11  22
TORSDOF 6
ENDMDL
MODEL 35
REMARK CAVERDOCK RESULT:      11.0      0.000      0.000
REMARK CAVERDOCK CONSTRAINTS:       0.0      0.0      0.0      0.0
REMARK CAVERDOCK TUNNEL: 34     11.0      2.0     35.7
REMARK  6 active torsions:
REMARK  status: ('A' for Active; 'I' for Inactive)
REMARK    1  A    between atoms: C5_5  and  O7_6 
REMARK    2  A    between atoms: C10_9  and  C11_10 
REMARK    3  A    between atoms: C22_20  and  C24_21 
REMARK    4  A    between atoms: C24_21  and  C27_23 
REMARK    5  A    between atoms: C28_24  and  C29_25 
REMARK    6  A    between atoms: C29_25  and  C32_27 
ROOT
ATOM      1  C11 <0> d   1      32.752   4.550  30.617  0.00  0.00     0.004 C 
ATOM      2  C12 <0> d   1      33.863   3.839  30.814  0.00  0.00    -0.075 C 
ATOM      3  C13 <0> d   1      34.133   2.529  30.089  0.00  0.00     0.034 C 
ATOM      4  C14 <0> d   1      35.524   2.538  29.458  0.00  0.00     0.005 C 
ATOM      5  C15 <0> d   1      36.600   2.998  30.456  0.00  0.00     0.010 C 
ATOM      6  C16 <0> d   1      36.231   4.390  30.915  0.00  0.00    -0.032 C 
ATOM      7  C17 <0> d   1      35.934   5.263  29.694  0.00  0.00     0.016 C 
ATOM      8  C18 <0> d   1      34.938   4.277  31.764  0.00  0.00     0.023 C 
ATOM      9  C20 <0> d   1      34.826   5.696  32.326  0.00  0.00     0.010 C 
ATOM     10  C21 <0> d   1      36.294   6.029  32.716  0.00  0.00     0.007 C 
ATOM     11  C22 <0> d   1      37.190   5.125  31.837  0.00  0.00     0.002 C 
ENDROOT
BRANCH   1  12
ATOM     12  C10 <0> d   1      31.736   4.072  29.677  0.00  0.00     0.008 C 
ATOM     13  C9  <0> d   1      30.714   3.310  30.119  0.00  0.00    -0.050 C 
ATOM     14  C2  <0> d   1      30.584   2.929  31.540  0.00  0.00    -0.061 C 
ATOM     15  C8  <0> d   1      29.639   2.795  29.176  0.00  0.00     0.070 C 
ATOM     16  C1  <0> d   1      31.636   2.531  32.256  0.00  0.00     0.019 C 
ATOM     17  C3  <0> d   1      29.198   3.017  32.148  0.00  0.00     0.041 C 
ATOM     18  C4  <0> d   1      28.206   2.358  31.183  0.00  0.00     0.036 C 
ATOM     19  C5  <0> d   1      28.272   3.048  29.820  0.00  0.00     0.122 C 
BRANCH  19  20
ATOM     20  O7  <0> d   1      27.246   2.527  28.973  0.00  0.00    -0.395 OA
ATOM     21  H41 <0> d   1      27.552   1.853  28.352  0.00  0.00     0.210 HD
ENDBRANCH  19  20
ENDBRANCH   1  12
BRANCH  11  22
ATOM     22  C24 <0> d   1      38.166   5.976  31.022  0.00  0.00     0.008 C 
ATOM     23  C26 <0> d   1      37.760   5.945  29.547  0.00  0.00     0.014 C 
BRANCH  22  24
ATOM     24  C27 <0> d   1      39.560   5.422  31.170  0.00  0.00    -0.026 C 
ATOM     25  C28 <0> d   1      40.281   5.735  32.218  0.00  0.00    -0.026 C 
BRANCH  25  26
ATOM     26  C29 <0> d   1      41.675   5.181  32.366  0.00  0.00     0.007 C 
ATOM     27  C31 <0> d   1      41.692   4.135  33.483  0.00  0.00     0.014 C 
BRANCH  26  28
ATOM     28  C32 <0> d   1      42.640   6.316  32.716  0.00  0.00    -0.015 C 
ATOM     29  C33 <0> d   1      44.077   5.790  32.686  0.00  0.00     0.010 C 
ATOM     30  C34 <0> d   1      42.489   7.446  31.695  0.00  0.00     0.010 C 
ENDBRANCH  26  28
ENDBRANCH  25  26
ENDBRANCH  22  24
ENDBRANCH  11  22
TORSDOF 6
ENDMDL
MODEL 36
REMARK CAVERDOCK RESULT:      10.4      0.000      0.000
REMARK CAVERDOCK CONSTRAINTS:       0.0      0.0      0.0      0.0
REMARK CAVERDOCK TUNNEL: 35     10.4      2.0     36.7
REMARK  6 active torsions:
REMARK  status: ('A' for Active; 'I' for Inactive)
REMARK    1  A    between atoms: C5_5  and  O7_6 
REMARK    2  A    between atoms: C10_9  and  C11_10 
REMARK    3  A    between atoms: C22_20  and  C24_21 
REMARK    4  A    between atoms: C24_21  and  C27_23 
REMARK    5  A    between atoms: C28_24  and  C29_25 
REMARK    6  A    between atoms: C29_25  and  C32_27 
ROOT
ATOM      1  C11 <0> d   1      32.561   4.535  30.520  0.00  0.00     0.004 C 
ATOM      2  C12 <0> d   1      33.652   3.806  30.757  0.00  0.00    -0.075 C 
ATOM      3  C13 <0> d   1      33.935   2.501  30.027  0.00  0.00     0.034 C 
ATOM      4  C14 <0> d   1      35.353   2.496  29.458  0.00  0.00     0.005 C 
ATOM      5  C15 <0> d   1      36.390   2.929  30.508  0.00  0.00     0.010 C 
ATOM      6  C16 <0> d   1      36.021   4.320  30.968  0.00  0.00    -0.032 C 
ATOM      7  C17 <0> d   1      35.791   5.212  29.746  0.00  0.00     0.016 C 
ATOM      8  C18 <0> d   1      34.691   4.216  31.758  0.00  0.00     0.023 C 
ATOM      9  C20 <0> d   1      34.575   5.630  32.333  0.00  0.00     0.010 C 
ATOM     10  C21 <0> d   1      36.029   5.936  32.791  0.00  0.00     0.007 C 
ATOM     11  C22 <0> d   1      36.950   5.029  31.941  0.00  0.00     0.002 C 
ENDROOT
BRANCH   1  12
ATOM     12  C10 <0> d   1      31.580   4.084  29.530  0.00  0.00     0.008 C 
ATOM     13  C9  <0> d   1      30.564   3.281  29.907  0.00  0.00    -0.050 C 
ATOM     14  C2  <0> d   1      30.404   2.828  31.304  0.00  0.00    -0.061 C 
ATOM     15  C8  <0> d   1      29.525   2.792  28.911  0.00  0.00     0.070 C 
ATOM     16  C1  <0> d   1      31.445   2.417  32.029  0.00  0.00     0.019 C 
ATOM     17  C3  <0> d   1      29.001   2.860  31.877  0.00  0.00     0.041 C 
ATOM     18  C4  <0> d   1      28.049   2.230  30.855  0.00  0.00     0.036 C 
ATOM     19  C5  <0> d   1      28.137   2.986  29.529  0.00  0.00     0.122 C 
BRANCH  19  20
ATOM     20  O7  <0> d   1      27.145   2.488  28.630  0.00  0.00    -0.395 OA
ATOM     21  H41 <0> d   1      27.333   1.604  28.285  0.00  0.00     0.210 HD
ENDBRANCH  19  20
ENDBRANCH   1  12
BRANCH  11  22
ATOM     22  C24 <0> d   1      37.972   5.876  31.180  0.00  0.00     0.008 C 
ATOM     23  C26 <0> d   1      37.618   5.887  29.691  0.00  0.00     0.014 C 
BRANCH  22  24
ATOM     24  C27 <0> d   1      39.347   5.287  31.364  0.00  0.00    -0.026 C 
ATOM     25  C28 <0> d   1      40.247   5.933  32.063  0.00  0.00    -0.026 C 
BRANCH  25  26
ATOM     26  C29 <0> d   1      41.623   5.345  32.248  0.00  0.00     0.007 C 
ATOM     27  C31 <0> d   1      41.567   4.237  33.301  0.00  0.00     0.014 C 
BRANCH  26  28
ATOM     28  C32 <0> d   1      42.588   6.440  32.709  0.00  0.00    -0.015 C 
ATOM     29  C33 <0> d   1      43.382   5.943  33.919  0.00  0.00     0.010 C 
ATOM     30  C34 <0> d   1      43.553   6.780  31.571  0.00  0.00     0.010 C 
ENDBRANCH  26  28
ENDBRANCH  25  26
ENDBRANCH  22  24
ENDBRANCH  11  22
TORSDOF 6
ENDMDL
MODEL 37
REMARK CAVERDOCK RESULT:      10.5      0.000      0.000
REMARK CAVERDOCK CONSTRAINTS:       0.0      0.0      0.0      0.0
REMARK CAVERDOCK TUNNEL: 36     10.5      2.0     37.5
REMARK  6 active torsions:
REMARK  status: ('A' for Active; 'I' for Inactive)
REMARK    1  A    between atoms: C5_5  and  O7_6 
REMARK    2  A    between atoms: C10_9  and  C11_10 
REMARK    3  A    between atoms: C22_20  and  C24_21 
REMARK    4  A    between atoms: C24_21  and  C27_23 
REMARK    5  A    between atoms: C28_24  and  C29_25 
REMARK    6  A    between atoms: C29_25  and  C32_27 
ROOT
ATOM      1  C11 <0> d   1      32.388   4.374  30.622  0.00  0.00     0.004 C 
ATOM      2  C12 <0> d   1      33.508   3.684  30.842  0.00  0.00    -0.075 C 
ATOM      3  C13 <0> d   1      33.812   2.374  30.131  0.00  0.00     0.034 C 
ATOM      4  C14 <0> d   1      35.212   2.402  29.521  0.00  0.00     0.005 C 
ATOM      5  C15 <0> d   1      36.264   2.888  30.533  0.00  0.00     0.010 C 
ATOM      6  C16 <0> d   1      35.864   4.277  30.975  0.00  0.00    -0.032 C 
ATOM      7  C17 <0> d   1      35.572   5.136  29.743  0.00  0.00     0.016 C 
ATOM      8  C18 <0> d   1      34.560   4.148  31.804  0.00  0.00     0.023 C 
ATOM      9  C20 <0> d   1      34.415   5.569  32.354  0.00  0.00     0.010 C 
ATOM     10  C21 <0> d   1      35.870   5.929  32.765  0.00  0.00     0.007 C 
ATOM     11  C22 <0> d   1      36.796   5.035  31.907  0.00  0.00     0.002 C 
ENDROOT
BRANCH   1  12
ATOM     12  C10 <0> d   1      31.395   3.871  29.669  0.00  0.00     0.008 C 
ATOM     13  C9  <0> d   1      30.332   3.169  30.112  0.00  0.00    -0.050 C 
ATOM     14  C2  <0> d   1      30.133   2.877  31.547  0.00  0.00    -0.061 C 
ATOM     15  C8  <0> d   1      29.279   2.631  29.157  0.00  0.00     0.070 C 
ATOM     16  C1  <0> d   1      31.142   2.492  32.328  0.00  0.00     0.019 C 
ATOM     17  C3  <0> d   1      28.727   3.044  32.089  0.00  0.00     0.041 C 
ATOM     18  C4  <0> d   1      27.754   2.359  31.124  0.00  0.00     0.036 C 
ATOM     19  C5  <0> d   1      27.897   2.964  29.727  0.00  0.00     0.122 C 
BRANCH  19  20
ATOM     20  O7  <0> d   1      26.889   2.425  28.870  0.00  0.00    -0.395 OA
ATOM     21  H41 <0> d   1      27.191   1.688  28.321  0.00  0.00     0.210 HD
ENDBRANCH  19  20
ENDBRANCH   1  12
BRANCH  11  22
ATOM     22  C24 <0> d   1      37.769   5.897  31.101  0.00  0.00     0.008 C 
ATOM     23  C26 <0> d   1      37.327   5.932  29.636  0.00  0.00     0.014 C 
BRANCH  22  24
ATOM     24  C27 <0> d   1      39.154   5.309  31.193  0.00  0.00    -0.026 C 
ATOM     25  C28 <0> d   1      39.927   5.610  32.206  0.00  0.00    -0.026 C 
BRANCH  25  26
ATOM     26  C29 <0> d   1      41.312   5.024  32.299  0.00  0.00     0.007 C 
ATOM     27  C31 <0> d   1      41.601   4.624  33.748  0.00  0.00     0.014 C 
BRANCH  26  28
ATOM     28  C32 <0> d   1      42.339   6.062  31.842  0.00  0.00    -0.015 C 
ATOM     29  C33 <0> d   1      41.742   7.464  31.980  0.00  0.00     0.010 C 
ATOM     30  C34 <0> d   1      43.594   5.954  32.711  0.00  0.00     0.010 C 
ENDBRANCH  26  28
ENDBRANCH  25  26
ENDBRANCH  22  24
ENDBRANCH  11  22
TORSDOF 6
ENDMDL
MODEL 38
REMARK CAVERDOCK RESULT:      10.3      0.000      0.000
REMARK CAVERDOCK CONSTRAINTS:       0.1      0.0      0.0      0.0
REMARK CAVERDOCK TUNNEL: 37     10.3      2.0     38.7
REMARK  6 active torsions:
REMARK  status: ('A' for Active; 'I' for Inactive)
REMARK    1  A    between atoms: C5_5  and  O7_6 
REMARK    2  A    between atoms: C10_9  and  C11_10 
REMARK    3  A    between atoms: C22_20  and  C24_21 
REMARK    4  A    between atoms: C24_21  and  C27_23 
REMARK    5  A    between atoms: C28_24  and  C29_25 
REMARK    6  A    between atoms: C29_25  and  C32_27 
ROOT
ATOM      1  C11 <0> d   1      32.231   3.977  30.611  0.00  0.00     0.004 C 
ATOM      2  C12 <0> d   1      33.424   3.432  30.851  0.00  0.00    -0.075 C 
ATOM      3  C13 <0> d   1      33.904   2.174  30.142  0.00  0.00     0.034 C 
ATOM      4  C14 <0> d   1      35.302   2.381  29.560  0.00  0.00     0.005 C 
ATOM      5  C15 <0> d   1      36.264   2.990  30.594  0.00  0.00     0.010 C 
ATOM      6  C16 <0> d   1      35.684   4.315  31.033  0.00  0.00    -0.032 C 
ATOM      7  C17 <0> d   1      35.310   5.137  29.798  0.00  0.00     0.016 C 
ATOM      8  C18 <0> d   1      34.392   4.019  31.835  0.00  0.00     0.023 C 
ATOM      9  C20 <0> d   1      34.058   5.407  32.387  0.00  0.00     0.010 C 
ATOM     10  C21 <0> d   1      35.449   5.945  32.827  0.00  0.00     0.007 C 
ATOM     11  C22 <0> d   1      36.496   5.179  31.985  0.00  0.00     0.002 C 
ENDROOT
BRANCH   1  12
ATOM     12  C10 <0> d   1      31.328   3.359  29.637  0.00  0.00     0.008 C 
ATOM     13  C9  <0> d   1      30.180   2.784  30.054  0.00  0.00    -0.050 C 
ATOM     14  C2  <0> d   1      29.798   2.750  31.481  0.00  0.00    -0.061 C 
ATOM     15  C8  <0> d   1      29.216   2.134  29.076  0.00  0.00     0.070 C 
ATOM     16  C1  <0> d   1      30.684   2.464  32.434  0.00  0.00     0.019 C 
ATOM     17  C3  <0> d   1      28.351   3.062  31.808  0.00  0.00     0.041 C 
ATOM     18  C4  <0> d   1      27.458   2.261  30.855  0.00  0.00     0.036 C 
ATOM     19  C5  <0> d   1      27.799   2.613  29.407  0.00  0.00     0.122 C 
BRANCH  19  20
ATOM     20  O7  <0> d   1      26.867   1.976  28.530  0.00  0.00    -0.395 OA
ATOM     21  H41 <0> d   1      27.235   1.230  28.038  0.00  0.00     0.210 HD
ENDBRANCH  19  20
ENDBRANCH   1  12
BRANCH  11  22
ATOM     22  C24 <0> d   1      37.368   6.161  31.201  0.00  0.00     0.008 C 
ATOM     23  C26 <0> d   1      36.761   6.388  29.815  0.00  0.00     0.014 C 
BRANCH  22  24
ATOM     24  C27 <0> d   1      38.756   5.591  31.053  0.00  0.00    -0.026 C 
ATOM     25  C28 <0> d   1      39.722   6.012  31.830  0.00  0.00    -0.026 C 
BRANCH  25  26
ATOM     26  C29 <0> d   1      41.110   5.444  31.683  0.00  0.00     0.007 C 
ATOM     27  C31 <0> d   1      41.019   3.949  31.364  0.00  0.00     0.014 C 
BRANCH  26  28
ATOM     28  C32 <0> d   1      41.884   5.640  32.989  0.00  0.00    -0.015 C 
ATOM     29  C33 <0> d   1      41.776   4.374  33.841  0.00  0.00     0.010 C 
ATOM     30  C34 <0> d   1      43.355   5.918  32.671  0.00  0.00     0.010 C 
ENDBRANCH  26  28
ENDBRANCH  25  26
ENDBRANCH  22  24
ENDBRANCH  11  22
TORSDOF 6
ENDMDL
MODEL 39
REMARK CAVERDOCK RESULT:       9.8      0.000      0.000
REMARK CAVERDOCK CONSTRAINTS:       0.1      0.0      0.0      0.0
REMARK CAVERDOCK TUNNEL: 38      9.8      2.1     39.9
REMARK  6 active torsions:
REMARK  status: ('A' for Active; 'I' for Inactive)
REMARK    1  A    between atoms: C5_5  and  O7_6 
REMARK    2  A    between atoms: C10_9  and  C11_10 
REMARK    3  A    between atoms: C22_20  and  C24_21 
REMARK    4  A    between atoms: C24_21  and  C27_23 
REMARK    5  A    between atoms: C28_24  and  C29_25 
REMARK    6  A    between atoms: C29_25  and  C32_27 
ROOT
ATOM      1  C11 <0> d   1      31.915   3.988  30.484  0.00  0.00     0.004 C 
ATOM      2  C12 <0> d   1      33.071   3.388  30.765  0.00  0.00    -0.075 C 
ATOM      3  C13 <0> d   1      33.530   2.126  30.050  0.00  0.00     0.034 C 
ATOM      4  C14 <0> d   1      34.961   2.285  29.538  0.00  0.00     0.005 C 
ATOM      5  C15 <0> d   1      35.899   2.830  30.628  0.00  0.00     0.010 C 
ATOM      6  C16 <0> d   1      35.355   4.169  31.070  0.00  0.00    -0.032 C 
ATOM      7  C17 <0> d   1      35.074   5.032  29.838  0.00  0.00     0.016 C 
ATOM      8  C18 <0> d   1      34.016   3.912  31.806  0.00  0.00     0.023 C 
ATOM      9  C20 <0> d   1      33.716   5.301  32.373  0.00  0.00     0.010 C 
ATOM     10  C21 <0> d   1      35.106   5.770  32.888  0.00  0.00     0.007 C 
ATOM     11  C22 <0> d   1      36.157   4.977  32.077  0.00  0.00     0.002 C 
ENDROOT
BRANCH   1  12
ATOM     12  C10 <0> d   1      31.032   3.430  29.457  0.00  0.00     0.008 C 
ATOM     13  C9  <0> d   1      29.905   2.782  29.816  0.00  0.00    -0.050 C 
ATOM     14  C2  <0> d   1      29.524   2.607  31.234  0.00  0.00    -0.061 C 
ATOM     15  C8  <0> d   1      28.962   2.190  28.782  0.00  0.00     0.070 C 
ATOM     16  C1  <0> d   1      30.420   2.267  32.160  0.00  0.00     0.019 C 
ATOM     17  C3  <0> d   1      28.068   2.840  31.584  0.00  0.00     0.041 C 
ATOM     18  C4  <0> d   1      27.202   2.098  30.561  0.00  0.00     0.036 C 
ATOM     19  C5  <0> d   1      27.530   2.590  29.150  0.00  0.00     0.122 C 
BRANCH  19  20
ATOM     20  O7  <0> d   1      26.620   2.003  28.218  0.00  0.00    -0.395 OA
ATOM     21  H41 <0> d   1      25.917   2.599  27.925  0.00  0.00     0.210 HD
ENDBRANCH  19  20
ENDBRANCH   1  12
BRANCH  11  22
ATOM     22  C24 <0> d   1      37.106   5.937  31.356  0.00  0.00     0.008 C 
ATOM     23  C26 <0> d   1      36.541   6.270  29.974  0.00  0.00     0.014 C 
BRANCH  22  24
ATOM     24  C27 <0> d   1      38.457   5.286  31.202  0.00  0.00    -0.026 C 
ATOM     25  C28 <0> d   1      39.521   5.858  31.708  0.00  0.00    -0.026 C 
BRANCH  25  26
ATOM     26  C29 <0> d   1      40.872   5.208  31.554  0.00  0.00     0.007 C 
ATOM     27  C31 <0> d   1      40.704   3.687  31.512  0.00  0.00     0.014 C 
BRANCH  26  28
ATOM     28  C32 <0> d   1      41.761   5.591  32.740  0.00  0.00    -0.015 C 
ATOM     29  C33 <0> d   1      41.640   4.526  33.832  0.00  0.00     0.010 C 
ATOM     30  C34 <0> d   1      43.216   5.683  32.275  0.00  0.00     0.010 C 
ENDBRANCH  26  28
ENDBRANCH  25  26
ENDBRANCH  22  24
ENDBRANCH  11  22
TORSDOF 6
ENDMDL
MODEL 40
REMARK CAVERDOCK RESULT:       9.4      0.000      0.000
REMARK CAVERDOCK CONSTRAINTS:       0.0      0.0      0.0      0.0
REMARK CAVERDOCK TUNNEL: 39      9.4      2.2     40.3
REMARK  6 active torsions:
REMARK  status: ('A' for Active; 'I' for Inactive)
REMARK    1  A    between atoms: C5_5  and  O7_6 
REMARK    2  A    between atoms: C10_9  and  C11_10 
REMARK    3  A    between atoms: C22_20  and  C24_21 
REMARK    4  A    between atoms: C24_21  and  C27_23 
REMARK    5  A    between atoms: C28_24  and  C29_25 
REMARK    6  A    between atoms: C29_25  and  C32_27 
ROOT
ATOM      1  C11 <0> d   1      31.983   3.507  30.649  0.00  0.00     0.004 C 
ATOM      2  C12 <0> d   1      33.239   3.091  30.815  0.00  0.00    -0.075 C 
ATOM      3  C13 <0> d   1      33.790   1.859  30.112  0.00  0.00     0.034 C 
ATOM      4  C14 <0> d   1      35.114   2.179  29.421  0.00  0.00     0.005 C 
ATOM      5  C15 <0> d   1      36.083   2.919  30.359  0.00  0.00     0.010 C 
ATOM      6  C16 <0> d   1      35.406   4.197  30.798  0.00  0.00    -0.032 C 
ATOM      7  C17 <0> d   1      34.864   4.930  29.570  0.00  0.00     0.016 C 
ATOM      8  C18 <0> d   1      34.211   3.807  31.705  0.00  0.00     0.023 C 
ATOM      9  C20 <0> d   1      33.780   5.176  32.236  0.00  0.00     0.010 C 
ATOM     10  C21 <0> d   1      35.138   5.865  32.553  0.00  0.00     0.007 C 
ATOM     11  C22 <0> d   1      36.193   5.172  31.659  0.00  0.00     0.002 C 
ENDROOT
BRANCH   1  12
ATOM     12  C10 <0> d   1      31.078   2.767  29.766  0.00  0.00     0.008 C 
ATOM     13  C9  <0> d   1      29.875   2.361  30.221  0.00  0.00    -0.050 C 
ATOM     14  C2  <0> d   1      29.431   2.636  31.604  0.00  0.00    -0.061 C 
ATOM     15  C8  <0> d   1      28.907   1.592  29.338  0.00  0.00     0.070 C 
ATOM     16  C1  <0> d   1      30.253   2.490  32.643  0.00  0.00     0.019 C 
ATOM     17  C3  <0> d   1      27.999   3.100  31.782  0.00  0.00     0.041 C 
ATOM     18  C4  <0> d   1      27.090   2.184  30.956  0.00  0.00     0.036 C 
ATOM     19  C5  <0> d   1      27.517   2.217  29.488  0.00  0.00     0.122 C 
BRANCH  19  20
ATOM     20  O7  <0> d   1      26.578   1.479  28.703  0.00  0.00    -0.395 OA
ATOM     21  H41 <0> d   1      25.655   1.631  28.946  0.00  0.00     0.210 HD
ENDBRANCH  19  20
ENDBRANCH   1  12
BRANCH  11  22
ATOM     22  C24 <0> d   1      36.905   6.203  30.781  0.00  0.00     0.008 C 
ATOM     23  C26 <0> d   1      36.190   6.304  29.432  0.00  0.00     0.014 C 
BRANCH  22  24
ATOM     24  C27 <0> d   1      38.333   5.774  30.560  0.00  0.00    -0.026 C 
ATOM     25  C28 <0> d   1      39.065   5.390  31.576  0.00  0.00    -0.026 C 
BRANCH  25  26
ATOM     26  C29 <0> d   1      40.493   4.961  31.357  0.00  0.00     0.007 C 
ATOM     27  C31 <0> d   1      40.516   3.627  30.608  0.00  0.00     0.014 C 
BRANCH  26  28
ATOM     28  C32 <0> d   1      41.191   4.800  32.709  0.00  0.00    -0.015 C 
ATOM     29  C33 <0> d   1      42.549   5.505  32.669  0.00  0.00     0.010 C 
ATOM     30  C34 <0> d   1      40.325   5.421  33.807  0.00  0.00     0.010 C 
ENDBRANCH  26  28
ENDBRANCH  25  26
ENDBRANCH  22  24
ENDBRANCH  11  22
TORSDOF 6
ENDMDL
MODEL 41
REMARK CAVERDOCK RESULT:       8.9      0.000      0.000
REMARK CAVERDOCK CONSTRAINTS:       0.0      0.0      0.0      0.0
REMARK CAVERDOCK TUNNEL: 40      8.9      2.3     41.2
REMARK  6 active torsions:
REMARK  status: ('A' for Active; 'I' for Inactive)
REMARK    1  A    between atoms: C5_5  and  O7_6 
REMARK    2  A    between atoms: C10_9  and  C11_10 
REMARK    3  A    between atoms: C22_20  and  C24_21 
REMARK    4  A    between atoms: C24_21  and  C27_23 
REMARK    5  A    between atoms: C28_24  and  C29_25 
REMARK    6  A    between atoms: C29_25  and  C32_27 
ROOT
ATOM      1  C11 <0> d   1      31.544   3.750  30.360  0.00  0.00     0.004 C 
ATOM      2  C12 <0> d   1      32.719   3.174  30.617  0.00  0.00    -0.075 C 
ATOM      3  C13 <0> d   1      33.202   1.939  29.871  0.00  0.00     0.034 C 
ATOM      4  C14 <0> d   1      34.622   2.145  29.348  0.00  0.00     0.005 C 
ATOM      5  C15 <0> d   1      35.558   2.692  30.440  0.00  0.00     0.010 C 
ATOM      6  C16 <0> d   1      34.985   4.007  30.915  0.00  0.00    -0.032 C 
ATOM      7  C17 <0> d   1      34.669   4.888  29.705  0.00  0.00     0.016 C 
ATOM      8  C18 <0> d   1      33.660   3.700  31.659  0.00  0.00     0.023 C 
ATOM      9  C20 <0> d   1      33.331   5.069  32.259  0.00  0.00     0.010 C 
ATOM     10  C21 <0> d   1      34.714   5.563  32.770  0.00  0.00     0.007 C 
ATOM     11  C22 <0> d   1      35.777   4.814  31.932  0.00  0.00     0.002 C 
ENDROOT
BRANCH   1  12
ATOM     12  C10 <0> d   1      30.665   3.192  29.330  0.00  0.00     0.008 C 
ATOM     13  C9  <0> d   1      29.594   2.453  29.686  0.00  0.00    -0.050 C 
ATOM     14  C2  <0> d   1      29.273   2.177  31.102  0.00  0.00    -0.061 C 
ATOM     15  C8  <0> d   1      28.658   1.856  28.648  0.00  0.00     0.070 C 
ATOM     16  C1  <0> d   1      30.219   1.846  31.981  0.00  0.00     0.019 C 
ATOM     17  C3  <0> d   1      27.817   2.294  31.508  0.00  0.00     0.041 C 
ATOM     18  C4  <0> d   1      26.967   1.553  30.471  0.00  0.00     0.036 C 
ATOM     19  C5  <0> d   1      27.216   2.140  29.081  0.00  0.00     0.122 C 
BRANCH  19  20
ATOM     20  O7  <0> d   1      26.315   1.546  28.145  0.00  0.00    -0.395 OA
ATOM     21  H41 <0> d   1      26.616   1.587  27.227  0.00  0.00     0.210 HD
ENDBRANCH  19  20
ENDBRANCH   1  12
BRANCH  11  22
ATOM     22  C24 <0> d   1      36.693   5.812  31.222  0.00  0.00     0.008 C 
ATOM     23  C26 <0> d   1      36.133   6.119  29.832  0.00  0.00     0.014 C 
BRANCH  22  24
ATOM     24  C27 <0> d   1      38.072   5.220  31.087  0.00  0.00    -0.026 C 
ATOM     25  C28 <0> d   1      39.107   5.852  31.582  0.00  0.00    -0.026 C 
BRANCH  25  26
ATOM     26  C29 <0> d   1      40.487   5.260  31.448  0.00  0.00     0.007 C 
ATOM     27  C31 <0> d   1      40.377   3.744  31.271  0.00  0.00     0.014 C 
BRANCH  26  28
ATOM     28  C32 <0> d   1      41.300   5.569  32.708  0.00  0.00    -0.015 C 
ATOM     29  C33 <0> d   1      41.119   4.438  33.722  0.00  0.00     0.010 C 
ATOM     30  C34 <0> d   1      42.780   5.693  32.340  0.00  0.00     0.010 C 
ENDBRANCH  26  28
ENDBRANCH  25  26
ENDBRANCH  22  24
ENDBRANCH  11  22
TORSDOF 6
ENDMDL
MODEL 42
REMARK CAVERDOCK RESULT:       9.6      0.000      0.000
REMARK CAVERDOCK CONSTRAINTS:       0.2      0.0      0.0      0.0
REMARK CAVERDOCK TUNNEL: 41      9.6      2.3     42.4
REMARK  6 active torsions:
REMARK  status: ('A' for Active; 'I' for Inactive)
REMARK    1  A    between atoms: C5_5  and  O7_6 
REMARK    2  A    between atoms: C10_9  and  C11_10 
REMARK    3  A    between atoms: C22_20  and  C24_21 
REMARK    4  A    between atoms: C24_21  and  C27_23 
REMARK    5  A    between atoms: C28_24  and  C29_25 
REMARK    6  A    between atoms: C29_25  and  C32_27 
ROOT
ATOM      1  C11 <0> d   1      31.214   3.736  30.260  0.00  0.00     0.004 C 
ATOM      2  C12 <0> d   1      32.398   3.150  30.436  0.00  0.00    -0.075 C 
ATOM      3  C13 <0> d   1      32.903   2.041  29.525  0.00  0.00     0.034 C 
ATOM      4  C14 <0> d   1      34.319   2.344  29.039  0.00  0.00     0.005 C 
ATOM      5  C15 <0> d   1      35.245   2.747  30.199  0.00  0.00     0.010 C 
ATOM      6  C16 <0> d   1      34.649   3.972  30.854  0.00  0.00    -0.032 C 
ATOM      7  C17 <0> d   1      34.318   5.009  29.779  0.00  0.00     0.016 C 
ATOM      8  C18 <0> d   1      33.330   3.541  31.544  0.00  0.00     0.023 C 
ATOM      9  C20 <0> d   1      32.977   4.806  32.329  0.00  0.00     0.010 C 
ATOM     10  C21 <0> d   1      34.351   5.247  32.908  0.00  0.00     0.007 C 
ATOM     11  C22 <0> d   1      35.427   4.642  31.976  0.00  0.00     0.002 C 
ENDROOT
BRANCH   1  12
ATOM     12  C10 <0> d   1      30.344   3.313  29.159  0.00  0.00     0.008 C 
ATOM     13  C9  <0> d   1      29.387   2.387  29.375  0.00  0.00    -0.050 C 
ATOM     14  C2  <0> d   1      29.183   1.770  30.702  0.00  0.00    -0.061 C 
ATOM     15  C8  <0> d   1      28.465   1.922  28.260  0.00  0.00     0.070 C 
ATOM     16  C1  <0> d   1      30.211   1.375  31.453  0.00  0.00     0.019 C 
ATOM     17  C3  <0> d   1      27.750   1.615  31.170  0.00  0.00     0.041 C 
ATOM     18  C4  <0> d   1      26.929   1.021  30.021  0.00  0.00     0.036 C 
ATOM     19  C5  <0> d   1      27.028   1.924  28.792  0.00  0.00     0.122 C 
BRANCH  19  20
ATOM     20  O7  <0> d   1      26.146   1.443  27.776  0.00  0.00    -0.395 OA
ATOM     21  H41 <0> d   1      26.013   2.061  27.045  0.00  0.00     0.210 HD
ENDBRANCH  19  20
ENDBRANCH   1  12
BRANCH  11  22
ATOM     22  C24 <0> d   1      36.326   5.746  31.415  0.00  0.00     0.008 C 
ATOM     23  C26 <0> d   1      36.563   5.503  29.924  0.00  0.00     0.014 C 
BRANCH  22  24
ATOM     24  C27 <0> d   1      37.646   5.735  32.142  0.00  0.00    -0.026 C 
ATOM     25  C28 <0> d   1      38.693   6.313  31.606  0.00  0.00    -0.026 C 
BRANCH  25  26
ATOM     26  C29 <0> d   1      40.014   6.302  32.331  0.00  0.00     0.007 C 
ATOM     27  C31 <0> d   1      41.013   7.187  31.583  0.00  0.00     0.014 C 
BRANCH  26  28
ATOM     28  C32 <0> d   1      40.550   4.870  32.397  0.00  0.00    -0.015 C 
ATOM     29  C33 <0> d   1      40.328   4.180  31.049  0.00  0.00     0.010 C 
ATOM     30  C34 <0> d   1      42.046   4.901  32.715  0.00  0.00     0.010 C 
ENDBRANCH  26  28
ENDBRANCH  25  26
ENDBRANCH  22  24
ENDBRANCH  11  22
TORSDOF 6
ENDMDL
MODEL 43
REMARK CAVERDOCK RESULT:       9.4      0.000      0.000
REMARK CAVERDOCK CONSTRAINTS:       0.0      0.0      0.0      0.0
REMARK CAVERDOCK TUNNEL: 42      9.4      2.3     43.1
REMARK  6 active torsions:
REMARK  status: ('A' for Active; 'I' for Inactive)
REMARK    1  A    between atoms: C5_5  and  O7_6 
REMARK    2  A    between atoms: C10_9  and  C11_10 
REMARK    3  A    between atoms: C22_20  and  C24_21 
REMARK    4  A    between atoms: C24_21  and  C27_23 
REMARK    5  A    between atoms: C28_24  and  C29_25 
REMARK    6  A    between atoms: C29_25  and  C32_27 
ROOT
ATOM      1  C11 <0> d   1      31.078   3.637  30.340  0.00  0.00     0.004 C 
ATOM      2  C12 <0> d   1      32.298   3.110  30.449  0.00  0.00    -0.075 C 
ATOM      3  C13 <0> d   1      32.844   2.104  29.445  0.00  0.00     0.034 C 
ATOM      4  C14 <0> d   1      34.229   2.525  28.957  0.00  0.00     0.005 C 
ATOM      5  C15 <0> d   1      35.158   2.894  30.127  0.00  0.00     0.010 C 
ATOM      6  C16 <0> d   1      34.508   4.029  30.885  0.00  0.00    -0.032 C 
ATOM      7  C17 <0> d   1      34.093   5.122  29.899  0.00  0.00     0.016 C 
ATOM      8  C18 <0> d   1      33.233   3.470  31.565  0.00  0.00     0.023 C 
ATOM      9  C20 <0> d   1      32.827   4.649  32.452  0.00  0.00     0.010 C 
ATOM     10  C21 <0> d   1      34.187   5.125  33.036  0.00  0.00     0.007 C 
ATOM     11  C22 <0> d   1      35.273   4.656  32.040  0.00  0.00     0.002 C 
ENDROOT
BRANCH   1  12
ATOM     12  C10 <0> d   1      30.209   3.248  29.227  0.00  0.00     0.008 C 
ATOM     13  C9  <0> d   1      29.322   2.244  29.385  0.00  0.00    -0.050 C 
ATOM     14  C2  <0> d   1      29.197   1.507  30.659  0.00  0.00    -0.061 C 
ATOM     15  C8  <0> d   1      28.402   1.811  28.256  0.00  0.00     0.070 C 
ATOM     16  C1  <0> d   1      30.269   1.122  31.352  0.00  0.00     0.019 C 
ATOM     17  C3  <0> d   1      27.790   1.215  31.145  0.00  0.00     0.041 C 
ATOM     18  C4  <0> d   1      26.979   0.663  29.968  0.00  0.00     0.036 C 
ATOM     19  C5  <0> d   1      26.983   1.670  28.818  0.00  0.00     0.122 C 
BRANCH  19  20
ATOM     20  O7  <0> d   1      26.108   1.215  27.784  0.00  0.00    -0.395 OA
ATOM     21  H41 <0> d   1      25.754   1.922  27.228  0.00  0.00     0.210 HD
ENDBRANCH  19  20
ENDBRANCH   1  12
BRANCH  11  22
ATOM     22  C24 <0> d   1      36.094   5.850  31.548  0.00  0.00     0.008 C 
ATOM     23  C26 <0> d   1      36.383   5.691  30.054  0.00  0.00     0.014 C 
BRANCH  22  24
ATOM     24  C27 <0> d   1      37.394   5.911  32.307  0.00  0.00    -0.026 C 
ATOM     25  C28 <0> d   1      38.528   5.997  31.657  0.00  0.00    -0.026 C 
BRANCH  25  26
ATOM     26  C29 <0> d   1      39.829   6.058  32.415  0.00  0.00     0.007 C 
ATOM     27  C31 <0> d   1      40.776   7.043  31.725  0.00  0.00     0.014 C 
BRANCH  26  28
ATOM     28  C32 <0> d   1      40.470   4.669  32.444  0.00  0.00    -0.015 C 
ATOM     29  C33 <0> d   1      40.334   4.016  31.066  0.00  0.00     0.010 C 
ATOM     30  C34 <0> d   1      41.951   4.798  32.804  0.00  0.00     0.010 C 
ENDBRANCH  26  28
ENDBRANCH  25  26
ENDBRANCH  22  24
ENDBRANCH  11  22
TORSDOF 6
ENDMDL
MODEL 44
REMARK CAVERDOCK RESULT:      10.1      0.000      0.000
REMARK CAVERDOCK CONSTRAINTS:       0.1      0.0      0.0      0.0
REMARK CAVERDOCK TUNNEL: 43     10.1      2.4     44.8
REMARK  6 active torsions:
REMARK  status: ('A' for Active; 'I' for Inactive)
REMARK    1  A    between atoms: C5_5  and  O7_6 
REMARK    2  A    between atoms: C10_9  and  C11_10 
REMARK    3  A    between atoms: C22_20  and  C24_21 
REMARK    4  A    between atoms: C24_21  and  C27_23 
REMARK    5  A    between atoms: C28_24  and  C29_25 
REMARK    6  A    between atoms: C29_25  and  C32_27 
ROOT
ATOM      1  C11 <0> d   1      30.872   3.537  30.337  0.00  0.00     0.004 C 
ATOM      2  C12 <0> d   1      32.096   3.011  30.394  0.00  0.00    -0.075 C 
ATOM      3  C13 <0> d   1      32.594   1.993  29.379  0.00  0.00     0.034 C 
ATOM      4  C14 <0> d   1      33.954   2.407  28.820  0.00  0.00     0.005 C 
ATOM      5  C15 <0> d   1      34.937   2.790  29.940  0.00  0.00     0.010 C 
ATOM      6  C16 <0> d   1      34.324   3.934  30.713  0.00  0.00    -0.032 C 
ATOM      7  C17 <0> d   1      33.862   5.016  29.735  0.00  0.00     0.016 C 
ATOM      8  C18 <0> d   1      33.082   3.384  31.460  0.00  0.00     0.023 C 
ATOM      9  C20 <0> d   1      32.719   4.575  32.350  0.00  0.00     0.010 C 
ATOM     10  C21 <0> d   1      34.105   5.057  32.864  0.00  0.00     0.007 C 
ATOM     11  C22 <0> d   1      35.143   4.576  31.823  0.00  0.00     0.002 C 
ENDROOT
BRANCH   1  12
ATOM     12  C10 <0> d   1      29.951   3.134  29.272  0.00  0.00     0.008 C 
ATOM     13  C9  <0> d   1      29.092   2.114  29.474  0.00  0.00    -0.050 C 
ATOM     14  C2  <0> d   1      29.049   1.372  30.752  0.00  0.00    -0.061 C 
ATOM     15  C8  <0> d   1      28.121   1.666  28.395  0.00  0.00     0.070 C 
ATOM     16  C1  <0> d   1      30.164   1.006  31.384  0.00  0.00     0.019 C 
ATOM     17  C3  <0> d   1      27.677   1.054  31.311  0.00  0.00     0.041 C 
ATOM     18  C4  <0> d   1      26.813   0.490  30.178  0.00  0.00     0.036 C 
ATOM     19  C5  <0> d   1      26.737   1.499  29.032  0.00  0.00     0.122 C 
BRANCH  19  20
ATOM     20  O7  <0> d   1      25.816   1.030  28.046  0.00  0.00    -0.395 OA
ATOM     21  H41 <0> d   1      26.096   0.221  27.598  0.00  0.00     0.210 HD
ENDBRANCH  19  20
ENDBRANCH   1  12
BRANCH  11  22
ATOM     22  C24 <0> d   1      35.938   5.764  31.278  0.00  0.00     0.008 C 
ATOM     23  C26 <0> d   1      36.344   5.485  29.829  0.00  0.00     0.014 C 
BRANCH  22  24
ATOM     24  C27 <0> d   1      37.176   5.965  32.115  0.00  0.00    -0.026 C 
ATOM     25  C28 <0> d   1      38.329   5.505  31.699  0.00  0.00    -0.026 C 
BRANCH  25  26
ATOM     26  C29 <0> d   1      39.567   5.705  32.535  0.00  0.00     0.007 C 
ATOM     27  C31 <0> d   1      40.101   7.124  32.326  0.00  0.00     0.014 C 
BRANCH  26  28
ATOM     28  C32 <0> d   1      40.635   4.691  32.118  0.00  0.00    -0.015 C 
ATOM     29  C33 <0> d   1      40.311   4.155  30.722  0.00  0.00     0.010 C 
ATOM     30  C34 <0> d   1      42.004   5.373  32.099  0.00  0.00     0.010 C 
ENDBRANCH  26  28
ENDBRANCH  25  26
ENDBRANCH  22  24
ENDBRANCH  11  22
TORSDOF 6
ENDMDL
MODEL 45
REMARK CAVERDOCK RESULT:      10.2      0.000      0.000
REMARK CAVERDOCK CONSTRAINTS:       0.0      0.0      0.0      0.0
REMARK CAVERDOCK TUNNEL: 44     10.2      2.4     45.9
REMARK  6 active torsions:
REMARK  status: ('A' for Active; 'I' for Inactive)
REMARK    1  A    between atoms: C5_5  and  O7_6 
REMARK    2  A    between atoms: C10_9  and  C11_10 
REMARK    3  A    between atoms: C22_20  and  C24_21 
REMARK    4  A    between atoms: C24_21  and  C27_23 
REMARK    5  A    between atoms: C28_24  and  C29_25 
REMARK    6  A    between atoms: C29_25  and  C32_27 
ROOT
ATOM      1  C11 <0> d   1      30.619   3.483  30.450  0.00  0.00     0.004 C 
ATOM      2  C12 <0> d   1      31.824   2.917  30.531  0.00  0.00    -0.075 C 
ATOM      3  C13 <0> d   1      32.287   1.843  29.558  0.00  0.00     0.034 C 
ATOM      4  C14 <0> d   1      33.662   2.187  28.988  0.00  0.00     0.005 C 
ATOM      5  C15 <0> d   1      34.656   2.580  30.094  0.00  0.00     0.010 C 
ATOM      6  C16 <0> d   1      34.082   3.775  30.820  0.00  0.00    -0.032 C 
ATOM      7  C17 <0> d   1      33.659   4.832  29.798  0.00  0.00     0.016 C 
ATOM      8  C18 <0> d   1      32.820   3.299  31.584  0.00  0.00     0.023 C 
ATOM      9  C20 <0> d   1      32.497   4.536  32.425  0.00  0.00     0.010 C 
ATOM     10  C21 <0> d   1      33.898   4.990  32.923  0.00  0.00     0.007 C 
ATOM     11  C22 <0> d   1      34.920   4.432  31.905  0.00  0.00     0.002 C 
ENDROOT
BRANCH   1  12
ATOM     12  C10 <0> d   1      29.686   3.070  29.398  0.00  0.00     0.008 C 
ATOM     13  C9  <0> d   1      28.832   2.049  29.619  0.00  0.00    -0.050 C 
ATOM     14  C2  <0> d   1      28.806   1.316  30.902  0.00  0.00    -0.061 C 
ATOM     15  C8  <0> d   1      27.849   1.590  28.555  0.00  0.00     0.070 C 
ATOM     16  C1  <0> d   1      29.930   0.957  31.524  0.00  0.00     0.019 C 
ATOM     17  C3  <0> d   1      27.442   0.999  31.481  0.00  0.00     0.041 C 
ATOM     18  C4  <0> d   1      26.566   0.424  30.363  0.00  0.00     0.036 C 
ATOM     19  C5  <0> d   1      26.473   1.424  29.210  0.00  0.00     0.122 C 
BRANCH  19  20
ATOM     20  O7  <0> d   1      25.541   0.946  28.239  0.00  0.00    -0.395 OA
ATOM     21  H41 <0> d   1      25.862   0.993  27.328  0.00  0.00     0.210 HD
ENDBRANCH  19  20
ENDBRANCH   1  12
BRANCH  11  22
ATOM     22  C24 <0> d   1      35.757   5.569  31.316  0.00  0.00     0.008 C 
ATOM     23  C26 <0> d   1      36.173   5.210  29.888  0.00  0.00     0.014 C 
BRANCH  22  24
ATOM     24  C27 <0> d   1      36.989   5.774  32.160  0.00  0.00    -0.026 C 
ATOM     25  C28 <0> d   1      38.174   5.767  31.602  0.00  0.00    -0.026 C 
BRANCH  25  26
ATOM     26  C29 <0> d   1      39.406   5.972  32.445  0.00  0.00     0.007 C 
ATOM     27  C31 <0> d   1      40.150   7.221  31.966  0.00  0.00     0.014 C 
BRANCH  26  28
ATOM     28  C32 <0> d   1      40.321   4.752  32.318  0.00  0.00    -0.015 C 
ATOM     29  C33 <0> d   1      40.142   4.122  30.935  0.00  0.00     0.010 C 
ATOM     30  C34 <0> d   1      41.777   5.187  32.497  0.00  0.00     0.010 C 
ENDBRANCH  26  28
ENDBRANCH  25  26
ENDBRANCH  22  24
ENDBRANCH  11  22
TORSDOF 6
ENDMDL
MODEL 46
REMARK CAVERDOCK RESULT:      10.3      0.000      0.000
REMARK CAVERDOCK CONSTRAINTS:       0.1      0.0      0.0      0.0
REMARK CAVERDOCK TUNNEL: 45     10.3      2.3     46.1
REMARK  6 active torsions:
REMARK  status: ('A' for Active; 'I' for Inactive)
REMARK    1  A    between atoms: C5_5  and  O7_6 
REMARK    2  A    between atoms: C10_9  and  C11_10 
REMARK    3  A    between atoms: C22_20  and  C24_21 
REMARK    4  A    between atoms: C24_21  and  C27_23 
REMARK    5  A    between atoms: C28_24  and  C29_25 
REMARK    6  A    between atoms: C29_25  and  C32_27 
ROOT
ATOM      1  C11 <0> d   1      30.600   3.631  31.582  0.00  0.00     0.004 C 
ATOM      2  C12 <0> d   1      31.739   3.040  31.221  0.00  0.00    -0.075 C 
ATOM      3  C13 <0> d   1      31.843   2.151  29.991  0.00  0.00     0.034 C 
ATOM      4  C14 <0> d   1      33.026   2.569  29.120  0.00  0.00     0.005 C 
ATOM      5  C15 <0> d   1      34.311   2.739  29.948  0.00  0.00     0.010 C 
ATOM      6  C16 <0> d   1      34.041   3.794  30.997  0.00  0.00    -0.032 C 
ATOM      7  C17 <0> d   1      33.424   5.024  30.330  0.00  0.00     0.016 C 
ATOM      8  C18 <0> d   1      33.012   3.208  31.997  0.00  0.00     0.023 C 
ATOM      9  C20 <0> d   1      33.017   4.279  33.091  0.00  0.00     0.010 C 
ATOM     10  C21 <0> d   1      34.528   4.612  33.239  0.00  0.00     0.007 C 
ATOM     11  C22 <0> d   1      35.189   4.230  31.894  0.00  0.00     0.002 C 
ENDROOT
BRANCH   1  12
ATOM     12  C10 <0> d   1      29.387   3.430  30.785  0.00  0.00     0.008 C 
ATOM     13  C9  <0> d   1      28.470   2.519  31.172  0.00  0.00    -0.050 C 
ATOM     14  C2  <0> d   1      28.650   1.699  32.388  0.00  0.00    -0.061 C 
ATOM     15  C8  <0> d   1      27.199   2.281  30.374  0.00  0.00     0.070 C 
ATOM     16  C1  <0> d   1      29.824   1.145  32.690  0.00  0.00     0.019 C 
ATOM     17  C3  <0> d   1      27.436   1.525  33.280  0.00  0.00     0.041 C 
ATOM     18  C4  <0> d   1      26.238   1.161  32.397  0.00  0.00     0.036 C 
ATOM     19  C5  <0> d   1      26.017   2.251  31.348  0.00  0.00     0.122 C 
BRANCH  19  20
ATOM     20  O7  <0> d   1      24.815   1.979  30.625  0.00  0.00    -0.395 OA
ATOM     21  H41 <0> d   1      24.850   2.232  29.693  0.00  0.00     0.210 HD
ENDBRANCH  19  20
ENDBRANCH   1  12
BRANCH  11  22
ATOM     22  C24 <0> d   1      35.905   5.440  31.291  0.00  0.00     0.008 C 
ATOM     23  C26 <0> d   1      36.283   5.139  29.840  0.00  0.00     0.014 C 
BRANCH  22  24
ATOM     24  C27 <0> d   1      37.154   5.730  32.084  0.00  0.00    -0.026 C 
ATOM     25  C28 <0> d   1      38.313   5.802  31.478  0.00  0.00    -0.026 C 
BRANCH  25  26
ATOM     26  C29 <0> d   1      39.562   6.092  32.269  0.00  0.00     0.007 C 
ATOM     27  C31 <0> d   1      40.368   7.187  31.568  0.00  0.00     0.014 C 
BRANCH  26  28
ATOM     28  C32 <0> d   1      40.408   4.821  32.372  0.00  0.00    -0.015 C 
ATOM     29  C33 <0> d   1      40.378   4.079  31.033  0.00  0.00     0.010 C 
ATOM     30  C34 <0> d   1      41.851   5.197  32.715  0.00  0.00     0.010 C 
ENDBRANCH  26  28
ENDBRANCH  25  26
ENDBRANCH  22  24
ENDBRANCH  11  22
TORSDOF 6
ENDMDL
MODEL 47
REMARK CAVERDOCK RESULT:       9.0      0.000      0.000
REMARK CAVERDOCK CONSTRAINTS:       0.1      0.0      0.0      0.0
REMARK CAVERDOCK TUNNEL: 46      9.0      2.4     47.5
REMARK  6 active torsions:
REMARK  status: ('A' for Active; 'I' for Inactive)
REMARK    1  A    between atoms: C5_5  and  O7_6 
REMARK    2  A    between atoms: C10_9  and  C11_10 
REMARK    3  A    between atoms: C22_20  and  C24_21 
REMARK    4  A    between atoms: C24_21  and  C27_23 
REMARK    5  A    between atoms: C28_24  and  C29_25 
REMARK    6  A    between atoms: C29_25  and  C32_27 
ROOT
ATOM      1  C11 <0> d   1      30.407   3.531  31.287  0.00  0.00     0.004 C 
ATOM      2  C12 <0> d   1      31.563   2.920  31.026  0.00  0.00    -0.075 C 
ATOM      3  C13 <0> d   1      31.723   1.934  29.878  0.00  0.00     0.034 C 
ATOM      4  C14 <0> d   1      32.943   2.288  29.029  0.00  0.00     0.005 C 
ATOM      5  C15 <0> d   1      34.189   2.534  29.895  0.00  0.00     0.010 C 
ATOM      6  C16 <0> d   1      33.870   3.669  30.841  0.00  0.00    -0.032 C 
ATOM      7  C17 <0> d   1      33.279   4.836  30.049  0.00  0.00     0.016 C 
ATOM      8  C18 <0> d   1      32.800   3.160  31.840  0.00  0.00     0.023 C 
ATOM      9  C20 <0> d   1      32.753   4.316  32.841  0.00  0.00     0.010 C 
ATOM     10  C21 <0> d   1      34.255   4.671  33.027  0.00  0.00     0.007 C 
ATOM     11  C22 <0> d   1      34.976   4.185  31.748  0.00  0.00     0.002 C 
ENDROOT
BRANCH   1  12
ATOM     12  C10 <0> d   1      29.231   3.257  30.457  0.00  0.00     0.008 C 
ATOM     13  C9  <0> d   1      28.319   2.349  30.860  0.00  0.00    -0.050 C 
ATOM     14  C2  <0> d   1      28.467   1.604  32.128  0.00  0.00    -0.061 C 
ATOM     15  C8  <0> d   1      27.086   2.036  30.029  0.00  0.00     0.070 C 
ATOM     16  C1  <0> d   1      29.640   1.095  32.506  0.00  0.00     0.019 C 
ATOM     17  C3  <0> d   1      27.223   1.452  32.981  0.00  0.00     0.041 C 
ATOM     18  C4  <0> d   1      26.069   1.011  32.076  0.00  0.00     0.036 C 
ATOM     19  C5  <0> d   1      25.867   2.035  30.958  0.00  0.00     0.122 C 
BRANCH  19  20
ATOM     20  O7  <0> d   1      24.700   1.695  30.206  0.00  0.00    -0.395 OA
ATOM     21  H41 <0> d   1      24.828   1.716  29.248  0.00  0.00     0.210 HD
ENDBRANCH  19  20
ENDBRANCH   1  12
BRANCH  11  22
ATOM     22  C24 <0> d   1      35.714   5.346  31.080  0.00  0.00     0.008 C 
ATOM     23  C26 <0> d   1      35.540   5.256  29.563  0.00  0.00     0.014 C 
BRANCH  22  24
ATOM     24  C27 <0> d   1      37.181   5.272  31.422  0.00  0.00    -0.026 C 
ATOM     25  C28 <0> d   1      38.033   4.795  30.550  0.00  0.00    -0.026 C 
BRANCH  25  26
ATOM     26  C29 <0> d   1      39.499   4.720  30.890  0.00  0.00     0.007 C 
ATOM     27  C31 <0> d   1      39.982   3.275  30.750  0.00  0.00     0.014 C 
BRANCH  26  28
ATOM     28  C32 <0> d   1      39.714   5.192  32.330  0.00  0.00    -0.015 C 
ATOM     29  C33 <0> d   1      41.210   5.184  32.651  0.00  0.00     0.010 C 
ATOM     30  C34 <0> d   1      39.165   6.612  32.488  0.00  0.00     0.010 C 
ENDBRANCH  26  28
ENDBRANCH  25  26
ENDBRANCH  22  24
ENDBRANCH  11  22
TORSDOF 6
ENDMDL
MODEL 48
REMARK CAVERDOCK RESULT:       8.8      0.000      0.000
REMARK CAVERDOCK CONSTRAINTS:       0.2      0.0      0.0      0.0
REMARK CAVERDOCK TUNNEL: 47      8.8      2.4    48.10
REMARK  6 active torsions:
REMARK  status: ('A' for Active; 'I' for Inactive)
REMARK    1  A    between atoms: C5_5  and  O7_6 
REMARK    2  A    between atoms: C10_9  and  C11_10 
REMARK    3  A    between atoms: C22_20  and  C24_21 
REMARK    4  A    between atoms: C24_21  and  C27_23 
REMARK    5  A    between atoms: C28_24  and  C29_25 
REMARK    6  A    between atoms: C29_25  and  C32_27 
ROOT
ATOM      1  C11 <0> d   1      30.289   3.419  31.522  0.00  0.00     0.004 C 
ATOM      2  C12 <0> d   1      31.420   2.856  31.097  0.00  0.00    -0.075 C 
ATOM      3  C13 <0> d   1      31.489   2.024  29.826  0.00  0.00     0.034 C 
ATOM      4  C14 <0> d   1      32.639   2.492  28.935  0.00  0.00     0.005 C 
ATOM      5  C15 <0> d   1      33.950   2.638  29.726  0.00  0.00     0.010 C 
ATOM      6  C16 <0> d   1      33.707   3.642  30.830  0.00  0.00    -0.032 C 
ATOM      7  C17 <0> d   1      33.057   4.895  30.240  0.00  0.00     0.016 C 
ATOM      8  C18 <0> d   1      32.717   3.002  31.837  0.00  0.00     0.023 C 
ATOM      9  C20 <0> d   1      32.750   4.023  32.976  0.00  0.00     0.010 C 
ATOM     10  C21 <0> d   1      34.263   4.365  33.088  0.00  0.00     0.007 C 
ATOM     11  C22 <0> d   1      34.881   4.049  31.706  0.00  0.00     0.002 C 
ENDROOT
BRANCH   1  12
ATOM     12  C10 <0> d   1      29.051   3.242  30.758  0.00  0.00     0.008 C 
ATOM     13  C9  <0> d   1      28.152   2.311  31.139  0.00  0.00    -0.050 C 
ATOM     14  C2  <0> d   1      28.377   1.445  32.316  0.00  0.00    -0.061 C 
ATOM     15  C8  <0> d   1      26.857   2.096  30.374  0.00  0.00     0.070 C 
ATOM     16  C1  <0> d   1      29.563   0.887  32.556  0.00  0.00     0.019 C 
ATOM     17  C3  <0> d   1      27.194   1.228  33.239  0.00  0.00     0.041 C 
ATOM     18  C4  <0> d   1      25.969   0.891  32.383  0.00  0.00     0.036 C 
ATOM     19  C5  <0> d   1      25.708   2.020  31.385  0.00  0.00     0.122 C 
BRANCH  19  20
ATOM     20  O7  <0> d   1      24.484   1.770  30.693  0.00  0.00    -0.395 OA
ATOM     21  H41 <0> d   1      24.601   1.448  29.789  0.00  0.00     0.210 HD
ENDBRANCH  19  20
ENDBRANCH   1  12
BRANCH  11  22
ATOM     22  C24 <0> d   1      35.566   5.292  31.134  0.00  0.00     0.008 C 
ATOM     23  C26 <0> d   1      36.003   5.017  29.694  0.00  0.00     0.014 C 
BRANCH  22  24
ATOM     24  C27 <0> d   1      36.775   5.627  31.970  0.00  0.00    -0.026 C 
ATOM     25  C28 <0> d   1      37.973   5.315  31.542  0.00  0.00    -0.026 C 
BRANCH  25  26
ATOM     26  C29 <0> d   1      39.183   5.649  32.377  0.00  0.00     0.007 C 
ATOM     27  C31 <0> d   1      39.612   7.092  32.098  0.00  0.00     0.014 C 
BRANCH  26  28
ATOM     28  C32 <0> d   1      40.328   4.698  32.021  0.00  0.00    -0.015 C 
ATOM     29  C33 <0> d   1      40.497   4.650  30.501  0.00  0.00     0.010 C 
ATOM     30  C34 <0> d   1      41.623   5.199  32.663  0.00  0.00     0.010 C 
ENDBRANCH  26  28
ENDBRANCH  25  26
ENDBRANCH  22  24
ENDBRANCH  11  22
TORSDOF 6
ENDMDL
MODEL 49
REMARK CAVERDOCK RESULT:       7.9      0.000      0.000
REMARK CAVERDOCK CONSTRAINTS:       0.0      0.0      0.0      0.0
REMARK CAVERDOCK TUNNEL: 48      7.9      2.4    49.14
REMARK  6 active torsions:
REMARK  status: ('A' for Active; 'I' for Inactive)
REMARK    1  A    between atoms: C5_5  and  O7_6 
REMARK    2  A    between atoms: C10_9  and  C11_10 
REMARK    3  A    between atoms: C22_20  and  C24_21 
REMARK    4  A    between atoms: C24_21  and  C27_23 
REMARK    5  A    between atoms: C28_24  and  C29_25 
REMARK    6  A    between atoms: C29_25  and  C32_27 
ROOT
ATOM      1  C11 <0> d   1      30.164   3.272  31.532  0.00  0.00     0.004 C 
ATOM      2  C12 <0> d   1      31.317   2.728  31.139  0.00  0.00    -0.075 C 
ATOM      3  C13 <0> d   1      31.431   1.877  29.883  0.00  0.00     0.034 C 
ATOM      4  C14 <0> d   1      32.588   2.357  29.008  0.00  0.00     0.005 C 
ATOM      5  C15 <0> d   1      33.878   2.546  29.824  0.00  0.00     0.010 C 
ATOM      6  C16 <0> d   1      33.590   3.562  30.905  0.00  0.00    -0.032 C 
ATOM      7  C17 <0> d   1      32.924   4.790  30.281  0.00  0.00     0.016 C 
ATOM      8  C18 <0> d   1      32.594   2.916  31.902  0.00  0.00     0.023 C 
ATOM      9  C20 <0> d   1      32.581   3.956  33.025  0.00  0.00     0.010 C 
ATOM     10  C21 <0> d   1      34.082   4.334  33.162  0.00  0.00     0.007 C 
ATOM     11  C22 <0> d   1      34.736   4.010  31.798  0.00  0.00     0.002 C 
ENDROOT
BRANCH   1  12
ATOM     12  C10 <0> d   1      28.947   3.053  30.746  0.00  0.00     0.008 C 
ATOM     13  C9  <0> d   1      28.032   2.152  31.158  0.00  0.00    -0.050 C 
ATOM     14  C2  <0> d   1      28.218   1.359  32.391  0.00  0.00    -0.061 C 
ATOM     15  C8  <0> d   1      26.757   1.896  30.372  0.00  0.00     0.070 C 
ATOM     16  C1  <0> d   1      29.394   0.812  32.698  0.00  0.00     0.019 C 
ATOM     17  C3  <0> d   1      27.010   1.205  33.293  0.00  0.00     0.041 C 
ATOM     18  C4  <0> d   1      25.807   0.822  32.425  0.00  0.00     0.036 C 
ATOM     19  C5  <0> d   1      25.580   1.888  31.353  0.00  0.00     0.122 C 
BRANCH  19  20
ATOM     20  O7  <0> d   1      24.374   1.601  30.643  0.00  0.00    -0.395 OA
ATOM     21  H41 <0> d   1      23.568   1.788  31.143  0.00  0.00     0.210 HD
ENDBRANCH  19  20
ENDBRANCH   1  12
BRANCH  11  22
ATOM     22  C24 <0> d   1      35.404   5.259  31.220  0.00  0.00     0.008 C 
ATOM     23  C26 <0> d   1      35.804   4.998  29.766  0.00  0.00     0.014 C 
BRANCH  22  24
ATOM     24  C27 <0> d   1      36.634   5.589  32.026  0.00  0.00    -0.026 C 
ATOM     25  C28 <0> d   1      37.817   5.536  31.467  0.00  0.00    -0.026 C 
BRANCH  25  26
ATOM     26  C29 <0> d   1      39.048   5.866  32.273  0.00  0.00     0.007 C 
ATOM     27  C31 <0> d   1      39.254   7.382  32.292  0.00  0.00     0.014 C 
BRANCH  26  28
ATOM     28  C32 <0> d   1      40.268   5.193  31.640  0.00  0.00    -0.015 C 
ATOM     29  C33 <0> d   1      41.336   4.964  32.712  0.00  0.00     0.010 C 
ATOM     30  C34 <0> d   1      39.853   3.849  31.037  0.00  0.00     0.010 C 
ENDBRANCH  26  28
ENDBRANCH  25  26
ENDBRANCH  22  24
ENDBRANCH  11  22
TORSDOF 6
ENDMDL
MODEL 50
REMARK CAVERDOCK RESULT:       7.1      0.000      0.000
REMARK CAVERDOCK CONSTRAINTS:       0.0      0.0      0.0      0.0
REMARK CAVERDOCK TUNNEL: 49      7.1      2.3     50.8
REMARK  6 active torsions:
REMARK  status: ('A' for Active; 'I' for Inactive)
REMARK    1  A    between atoms: C5_5  and  O7_6 
REMARK    2  A    between atoms: C10_9  and  C11_10 
REMARK    3  A    between atoms: C22_20  and  C24_21 
REMARK    4  A    between atoms: C24_21  and  C27_23 
REMARK    5  A    between atoms: C28_24  and  C29_25 
REMARK    6  A    between atoms: C29_25  and  C32_27 
ROOT
ATOM      1  C11 <0> d   1      30.935   1.378  30.646  0.00  0.00     0.004 C 
ATOM      2  C12 <0> d   1      31.268   2.615  30.279  0.00  0.00    -0.075 C 
ATOM      3  C13 <0> d   1      30.297   3.783  30.375  0.00  0.00     0.034 C 
ATOM      4  C14 <0> d   1      30.944   4.966  31.094  0.00  0.00     0.005 C 
ATOM      5  C15 <0> d   1      32.338   5.283  30.528  0.00  0.00     0.010 C 
ATOM      6  C16 <0> d   1      33.191   4.047  30.694  0.00  0.00    -0.032 C 
ATOM      7  C17 <0> d   1      33.076   3.543  32.134  0.00  0.00     0.016 C 
ATOM      8  C18 <0> d   1      32.627   2.957  29.746  0.00  0.00     0.023 C 
ATOM      9  C20 <0> d   1      33.705   1.877  29.861  0.00  0.00     0.010 C 
ATOM     10  C21 <0> d   1      35.023   2.700  29.822  0.00  0.00     0.007 C 
ATOM     11  C22 <0> d   1      34.658   4.124  30.303  0.00  0.00     0.002 C 
ENDROOT
BRANCH   1  12
ATOM     12  C10 <0> d   1      29.591   1.103  31.160  0.00  0.00     0.008 C 
ATOM     13  C9  <0> d   1      28.878   0.071  30.664  0.00  0.00    -0.050 C 
ATOM     14  C2  <0> d   1      29.410  -0.804  29.599  0.00  0.00    -0.061 C 
ATOM     15  C8  <0> d   1      27.481  -0.247  31.170  0.00  0.00     0.070 C 
ATOM     16  C1  <0> d   1      30.062  -0.307  28.548  0.00  0.00     0.019 C 
ATOM     17  C3  <0> d   1      29.185  -2.294  29.763  0.00  0.00     0.041 C 
ATOM     18  C4  <0> d   1      27.719  -2.521  30.147  0.00  0.00     0.036 C 
ATOM     19  C5  <0> d   1      27.395  -1.755  31.430  0.00  0.00     0.122 C 
BRANCH  19  20
ATOM     20  O7  <0> d   1      26.074  -2.087  31.861  0.00  0.00    -0.395 OA
ATOM     21  H41 <0> d   1      25.745  -2.927  31.514  0.00  0.00     0.210 HD
ENDBRANCH  19  20
ENDBRANCH   1  12
BRANCH  11  22
ATOM     22  C24 <0> d   1      35.511   4.510  31.513  0.00  0.00     0.008 C 
ATOM     23  C26 <0> d   1      34.812   5.624  32.296  0.00  0.00     0.014 C 
BRANCH  22  24
ATOM     24  C27 <0> d   1      36.858   4.998  31.042  0.00  0.00    -0.026 C 
ATOM     25  C28 <0> d   1      37.934   4.299  31.301  0.00  0.00    -0.026 C 
BRANCH  25  26
ATOM     26  C29 <0> d   1      39.281   4.786  30.831  0.00  0.00     0.007 C 
ATOM     27  C31 <0> d   1      39.997   3.660  30.081  0.00  0.00     0.014 C 
BRANCH  26  28
ATOM     28  C32 <0> d   1      40.121   5.210  32.038  0.00  0.00    -0.015 C 
ATOM     29  C33 <0> d   1      41.537   5.562  31.575  0.00  0.00     0.010 C 
ATOM     30  C34 <0> d   1      39.481   6.433  32.698  0.00  0.00     0.010 C 
ENDBRANCH  26  28
ENDBRANCH  25  26
ENDBRANCH  22  24
ENDBRANCH  11  22
TORSDOF 6
ENDMDL
MODEL 51
REMARK CAVERDOCK RESULT:       5.4      0.000      0.000
REMARK CAVERDOCK CONSTRAINTS:       0.0      0.0      0.0      0.0
REMARK CAVERDOCK TUNNEL: 50      5.4      2.3    51.12
REMARK  6 active torsions:
REMARK  status: ('A' for Active; 'I' for Inactive)
REMARK    1  A    between atoms: C5_5  and  O7_6 
REMARK    2  A    between atoms: C10_9  and  C11_10 
REMARK    3  A    between atoms: C22_20  and  C24_21 
REMARK    4  A    between atoms: C24_21  and  C27_23 
REMARK    5  A    between atoms: C28_24  and  C29_25 
REMARK    6  A    between atoms: C29_25  and  C32_27 
ROOT
ATOM      1  C11 <0> d   1      30.522   1.419  30.631  0.00  0.00     0.004 C 
ATOM      2  C12 <0> d   1      30.899   2.652  30.291  0.00  0.00    -0.075 C 
ATOM      3  C13 <0> d   1      29.993   3.861  30.475  0.00  0.00     0.034 C 
ATOM      4  C14 <0> d   1      30.732   4.984  31.202  0.00  0.00     0.005 C 
ATOM      5  C15 <0> d   1      32.112   5.254  30.579  0.00  0.00     0.010 C 
ATOM      6  C16 <0> d   1      32.909   3.972  30.661  0.00  0.00    -0.032 C 
ATOM      7  C17 <0> d   1      32.837   3.422  32.086  0.00  0.00     0.016 C 
ATOM      8  C18 <0> d   1      32.247   2.947  29.704  0.00  0.00     0.023 C 
ATOM      9  C20 <0> d   1      33.273   1.812  29.729  0.00  0.00     0.010 C 
ATOM     10  C21 <0> d   1      34.628   2.571  29.654  0.00  0.00     0.007 C 
ATOM     11  C22 <0> d   1      34.358   3.992  30.201  0.00  0.00     0.002 C 
ENDROOT
BRANCH   1  12
ATOM     12  C10 <0> d   1      29.191   1.192  31.200  0.00  0.00     0.008 C 
ATOM     13  C9  <0> d   1      28.493   0.089  30.861  0.00  0.00    -0.050 C 
ATOM     14  C2  <0> d   1      29.028  -0.913  29.915  0.00  0.00    -0.061 C 
ATOM     15  C8  <0> d   1      27.111  -0.185  31.429  0.00  0.00     0.070 C 
ATOM     16  C1  <0> d   1      29.654  -0.551  28.795  0.00  0.00     0.019 C 
ATOM     17  C3  <0> d   1      28.837  -2.371  30.283  0.00  0.00     0.041 C 
ATOM     18  C4  <0> d   1      27.382  -2.571  30.719  0.00  0.00     0.036 C 
ATOM     19  C5  <0> d   1      27.060  -1.644  31.892  0.00  0.00     0.122 C 
BRANCH  19  20
ATOM     20  O7  <0> d   1      25.753  -1.939  32.386  0.00  0.00    -0.395 OA
ATOM     21  H41 <0> d   1      25.694  -1.970  33.351  0.00  0.00     0.210 HD
ENDBRANCH  19  20
ENDBRANCH   1  12
BRANCH  11  22
ATOM     22  C24 <0> d   1      35.286   4.292  31.381  0.00  0.00     0.008 C 
ATOM     23  C26 <0> d   1      34.586   5.245  32.351  0.00  0.00     0.014 C 
BRANCH  22  24
ATOM     24  C27 <0> d   1      36.552   4.934  30.872  0.00  0.00    -0.026 C 
ATOM     25  C28 <0> d   1      37.709   4.588  31.378  0.00  0.00    -0.026 C 
BRANCH  25  26
ATOM     26  C29 <0> d   1      38.975   5.229  30.871  0.00  0.00     0.007 C 
ATOM     27  C31 <0> d   1      39.961   4.141  30.441  0.00  0.00     0.014 C 
BRANCH  26  28
ATOM     28  C32 <0> d   1      39.601   6.075  31.983  0.00  0.00    -0.015 C 
ATOM     29  C33 <0> d   1      38.506   6.544  32.943  0.00  0.00     0.010 C 
ATOM     30  C34 <0> d   1      40.625   5.233  32.747  0.00  0.00     0.010 C 
ENDBRANCH  26  28
ENDBRANCH  25  26
ENDBRANCH  22  24
ENDBRANCH  11  22
TORSDOF 6
ENDMDL
MODEL 52
REMARK CAVERDOCK RESULT:       4.8      0.000      0.000
REMARK CAVERDOCK CONSTRAINTS:       0.0      0.0      0.0      0.0
REMARK CAVERDOCK TUNNEL: 51      4.8      2.3     52.1
REMARK  6 active torsions:
REMARK  status: ('A' for Active; 'I' for Inactive)
REMARK    1  A    between atoms: C5_5  and  O7_6 
REMARK    2  A    between atoms: C10_9  and  C11_10 
REMARK    3  A    between atoms: C22_20  and  C24_21 
REMARK    4  A    between atoms: C24_21  and  C27_23 
REMARK    5  A    between atoms: C28_24  and  C29_25 
REMARK    6  A    between atoms: C29_25  and  C32_27 
ROOT
ATOM      1  C11 <0> d   1      30.408   1.473  30.395  0.00  0.00     0.004 C 
ATOM      2  C12 <0> d   1      30.748   2.735  30.129  0.00  0.00    -0.075 C 
ATOM      3  C13 <0> d   1      29.795   3.900  30.354  0.00  0.00     0.034 C 
ATOM      4  C14 <0> d   1      30.477   5.007  31.156  0.00  0.00     0.005 C 
ATOM      5  C15 <0> d   1      31.860   5.359  30.582  0.00  0.00     0.010 C 
ATOM      6  C16 <0> d   1      32.700   4.103  30.616  0.00  0.00    -0.032 C 
ATOM      7  C17 <0> d   1      32.616   3.475  32.008  0.00  0.00     0.016 C 
ATOM      8  C18 <0> d   1      32.097   3.107  29.591  0.00  0.00     0.023 C 
ATOM      9  C20 <0> d   1      33.163   2.009  29.581  0.00  0.00     0.010 C 
ATOM     10  C21 <0> d   1      34.491   2.818  29.579  0.00  0.00     0.007 C 
ATOM     11  C22 <0> d   1      34.157   4.198  30.193  0.00  0.00     0.002 C 
ENDROOT
BRANCH   1  12
ATOM     12  C10 <0> d   1      29.075   1.169  30.919  0.00  0.00     0.008 C 
ATOM     13  C9  <0> d   1      28.477   0.001  30.604  0.00  0.00    -0.050 C 
ATOM     14  C2  <0> d   1      29.128  -0.997  29.730  0.00  0.00    -0.061 C 
ATOM     15  C8  <0> d   1      27.095  -0.352  31.127  0.00  0.00     0.070 C 
ATOM     16  C1  <0> d   1      29.775  -0.639  28.621  0.00  0.00     0.019 C 
ATOM     17  C3  <0> d   1      29.031  -2.448  30.160  0.00  0.00     0.041 C 
ATOM     18  C4  <0> d   1      27.577  -2.740  30.544  0.00  0.00     0.036 C 
ATOM     19  C5  <0> d   1      27.134  -1.789  31.657  0.00  0.00     0.122 C 
BRANCH  19  20
ATOM     20  O7  <0> d   1      25.832  -2.162  32.111  0.00  0.00    -0.395 OA
ATOM     21  H41 <0> d   1      25.706  -2.072  33.065  0.00  0.00     0.210 HD
ENDBRANCH  19  20
ENDBRANCH   1  12
BRANCH  11  22
ATOM     22  C24 <0> d   1      35.047   4.467  31.409  0.00  0.00     0.008 C 
ATOM     23  C26 <0> d   1      34.354   5.466  32.337  0.00  0.00     0.014 C 
BRANCH  22  24
ATOM     24  C27 <0> d   1      36.364   5.039  30.950  0.00  0.00    -0.026 C 
ATOM     25  C28 <0> d   1      37.475   4.381  31.170  0.00  0.00    -0.026 C 
BRANCH  25  26
ATOM     26  C29 <0> d   1      38.792   4.952  30.711  0.00  0.00     0.007 C 
ATOM     27  C31 <0> d   1      39.770   3.811  30.421  0.00  0.00     0.014 C 
BRANCH  26  28
ATOM     28  C32 <0> d   1      39.369   5.852  31.807  0.00  0.00    -0.015 C 
ATOM     29  C33 <0> d   1      38.239   6.328  32.722  0.00  0.00     0.010 C 
ATOM     30  C34 <0> d   1      40.392   5.063  32.627  0.00  0.00     0.010 C 
ENDBRANCH  26  28
ENDBRANCH  25  26
ENDBRANCH  22  24
ENDBRANCH  11  22
TORSDOF 6
ENDMDL
MODEL 53
REMARK CAVERDOCK RESULT:       4.3      0.000      0.000
REMARK CAVERDOCK CONSTRAINTS:       0.1      0.0      0.0      0.0
REMARK CAVERDOCK TUNNEL: 52      4.3      2.3     53.6
REMARK  6 active torsions:
REMARK  status: ('A' for Active; 'I' for Inactive)
REMARK    1  A    between atoms: C5_5  and  O7_6 
REMARK    2  A    between atoms: C10_9  and  C11_10 
REMARK    3  A    between atoms: C22_20  and  C24_21 
REMARK    4  A    between atoms: C24_21  and  C27_23 
REMARK    5  A    between atoms: C28_24  and  C29_25 
REMARK    6  A    between atoms: C29_25  and  C32_27 
ROOT
ATOM      1  C11 <0> d   1      29.922   1.423  30.666  0.00  0.00     0.004 C 
ATOM      2  C12 <0> d   1      30.336   2.643  30.323  0.00  0.00    -0.075 C 
ATOM      3  C13 <0> d   1      29.491   3.887  30.554  0.00  0.00     0.034 C 
ATOM      4  C14 <0> d   1      30.304   4.970  31.261  0.00  0.00     0.005 C 
ATOM      5  C15 <0> d   1      31.669   5.189  30.586  0.00  0.00     0.010 C 
ATOM      6  C16 <0> d   1      32.413   3.874  30.624  0.00  0.00    -0.032 C 
ATOM      7  C17 <0> d   1      32.375   3.312  32.046  0.00  0.00     0.016 C 
ATOM      8  C18 <0> d   1      31.672   2.888  29.685  0.00  0.00     0.023 C 
ATOM      9  C20 <0> d   1      32.649   1.711  29.658  0.00  0.00     0.010 C 
ATOM     10  C21 <0> d   1      34.031   2.414  29.537  0.00  0.00     0.007 C 
ATOM     11  C22 <0> d   1      33.843   3.839  30.107  0.00  0.00     0.002 C 
ENDROOT
BRANCH   1  12
ATOM     12  C10 <0> d   1      28.607   1.245  31.286  0.00  0.00     0.008 C 
ATOM     13  C9  <0> d   1      28.079   0.009  31.403  0.00  0.00    -0.050 C 
ATOM     14  C2  <0> d   1      28.790  -1.192  30.916  0.00  0.00    -0.061 C 
ATOM     15  C8  <0> d   1      26.719  -0.219  32.041  0.00  0.00     0.070 C 
ATOM     16  C1  <0> d   1      29.418  -1.202  29.740  0.00  0.00     0.019 C 
ATOM     17  C3  <0> d   1      28.776  -2.408  31.820  0.00  0.00     0.041 C 
ATOM     18  C4  <0> d   1      27.340  -2.630  32.307  0.00  0.00     0.036 C 
ATOM     19  C5  <0> d   1      26.840  -1.380  33.032  0.00  0.00     0.122 C 
BRANCH  19  20
ATOM     20  O7  <0> d   1      25.560  -1.646  33.609  0.00  0.00    -0.395 OA
ATOM     21  H41 <0> d   1      25.598  -2.009  34.504  0.00  0.00     0.210 HD
ENDBRANCH  19  20
ENDBRANCH   1  12
BRANCH  11  22
ATOM     22  C24 <0> d   1      34.828   4.087  31.251  0.00  0.00     0.008 C 
ATOM     23  C26 <0> d   1      34.439   5.369  31.990  0.00  0.00     0.014 C 
BRANCH  22  24
ATOM     24  C27 <0> d   1      36.220   4.234  30.691  0.00  0.00    -0.026 C 
ATOM     25  C28 <0> d   1      37.151   4.824  31.398  0.00  0.00    -0.026 C 
BRANCH  25  26
ATOM     26  C29 <0> d   1      38.543   4.972  30.839  0.00  0.00     0.007 C 
ATOM     27  C31 <0> d   1      39.232   3.606  30.818  0.00  0.00     0.014 C 
BRANCH  26  28
ATOM     28  C32 <0> d   1      39.346   5.936  31.715  0.00  0.00    -0.015 C 
ATOM     29  C33 <0> d   1      38.440   6.506  32.809  0.00  0.00     0.010 C 
ATOM     30  C34 <0> d   1      40.514   5.185  32.359  0.00  0.00     0.010 C 
ENDBRANCH  26  28
ENDBRANCH  25  26
ENDBRANCH  22  24
ENDBRANCH  11  22
TORSDOF 6
ENDMDL
MODEL 54
REMARK CAVERDOCK RESULT:       3.9      0.000      0.000
REMARK CAVERDOCK CONSTRAINTS:       0.0      0.0      0.0      0.0
REMARK CAVERDOCK TUNNEL: 53      3.9      2.3     54.4
REMARK  6 active torsions:
REMARK  status: ('A' for Active; 'I' for Inactive)
REMARK    1  A    between atoms: C5_5  and  O7_6 
REMARK    2  A    between atoms: C10_9  and  C11_10 
REMARK    3  A    between atoms: C22_20  and  C24_21 
REMARK    4  A    between atoms: C24_21  and  C27_23 
REMARK    5  A    between atoms: C28_24  and  C29_25 
REMARK    6  A    between atoms: C29_25  and  C32_27 
ROOT
ATOM      1  C11 <0> d   1      29.794   1.236  30.753  0.00  0.00     0.004 C 
ATOM      2  C12 <0> d   1      30.144   2.451  30.329  0.00  0.00    -0.075 C 
ATOM      3  C13 <0> d   1      29.226   3.656  30.461  0.00  0.00     0.034 C 
ATOM      4  C14 <0> d   1      29.965   4.831  31.100  0.00  0.00     0.005 C 
ATOM      5  C15 <0> d   1      31.326   5.081  30.429  0.00  0.00     0.010 C 
ATOM      6  C16 <0> d   1      32.143   3.817  30.569  0.00  0.00    -0.032 C 
ATOM      7  C17 <0> d   1      32.112   3.354  32.027  0.00  0.00     0.016 C 
ATOM      8  C18 <0> d   1      31.474   2.726  29.694  0.00  0.00     0.023 C 
ATOM      9  C20 <0> d   1      32.517   1.608  29.762  0.00  0.00     0.010 C 
ATOM     10  C21 <0> d   1      33.858   2.379  29.609  0.00  0.00     0.007 C 
ATOM     11  C22 <0> d   1      33.581   3.828  30.075  0.00  0.00     0.002 C 
ENDROOT
BRANCH   1  12
ATOM     12  C10 <0> d   1      28.480   1.026  31.367  0.00  0.00     0.008 C 
ATOM     13  C9  <0> d   1      27.758  -0.070  31.054  0.00  0.00    -0.050 C 
ATOM     14  C2  <0> d   1      28.250  -1.081  30.095  0.00  0.00    -0.061 C 
ATOM     15  C8  <0> d   1      26.392  -0.325  31.669  0.00  0.00     0.070 C 
ATOM     16  C1  <0> d   1      28.843  -0.730  28.954  0.00  0.00     0.019 C 
ATOM     17  C3  <0> d   1      28.054  -2.535  30.475  0.00  0.00     0.041 C 
ATOM     18  C4  <0> d   1      26.612  -2.717  30.960  0.00  0.00     0.036 C 
ATOM     19  C5  <0> d   1      26.340  -1.782  32.139  0.00  0.00     0.122 C 
BRANCH  19  20
ATOM     20  O7  <0> d   1      25.046  -2.060  32.678  0.00  0.00    -0.395 OA
ATOM     21  H41 <0> d   1      24.530  -1.271  32.891  0.00  0.00     0.210 HD
ENDBRANCH  19  20
ENDBRANCH   1  12
BRANCH  11  22
ATOM     22  C24 <0> d   1      34.531   4.211  31.211  0.00  0.00     0.008 C 
ATOM     23  C26 <0> d   1      34.142   5.586  31.760  0.00  0.00     0.014 C 
BRANCH  22  24
ATOM     24  C27 <0> d   1      35.944   4.262  30.688  0.00  0.00    -0.026 C 
ATOM     25  C28 <0> d   1      36.817   5.068  31.238  0.00  0.00    -0.026 C 
BRANCH  25  26
ATOM     26  C29 <0> d   1      38.229   5.120  30.716  0.00  0.00     0.007 C 
ATOM     27  C31 <0> d   1      38.747   3.695  30.503  0.00  0.00     0.014 C 
BRANCH  26  28
ATOM     28  C32 <0> d   1      39.123   5.841  31.727  0.00  0.00    -0.015 C 
ATOM     29  C33 <0> d   1      38.276   6.308  32.913  0.00  0.00     0.010 C 
ATOM     30  C34 <0> d   1      40.209   4.883  32.221  0.00  0.00     0.010 C 
ENDBRANCH  26  28
ENDBRANCH  25  26
ENDBRANCH  22  24
ENDBRANCH  11  22
TORSDOF 6
ENDMDL
MODEL 55
REMARK CAVERDOCK RESULT:       3.1      0.000      0.000
REMARK CAVERDOCK CONSTRAINTS:       0.1      0.0      0.0      0.0
REMARK CAVERDOCK TUNNEL: 54      3.1      2.2     55.4
REMARK  6 active torsions:
REMARK  status: ('A' for Active; 'I' for Inactive)
REMARK    1  A    between atoms: C5_5  and  O7_6 
REMARK    2  A    between atoms: C10_9  and  C11_10 
REMARK    3  A    between atoms: C22_20  and  C24_21 
REMARK    4  A    between atoms: C24_21  and  C27_23 
REMARK    5  A    between atoms: C28_24  and  C29_25 
REMARK    6  A    between atoms: C29_25  and  C32_27 
ROOT
ATOM      1  C11 <0> d   1      29.522   1.164  31.050  0.00  0.00     0.004 C 
ATOM      2  C12 <0> d   1      29.870   2.327  30.498  0.00  0.00    -0.075 C 
ATOM      3  C13 <0> d   1      28.957   3.545  30.517  0.00  0.00     0.034 C 
ATOM      4  C14 <0> d   1      29.709   4.776  31.021  0.00  0.00     0.005 C 
ATOM      5  C15 <0> d   1      31.061   4.949  30.309  0.00  0.00     0.010 C 
ATOM      6  C16 <0> d   1      31.876   3.702  30.567  0.00  0.00    -0.032 C 
ATOM      7  C17 <0> d   1      31.865   3.393  32.066  0.00  0.00     0.016 C 
ATOM      8  C18 <0> d   1      31.192   2.530  29.819  0.00  0.00     0.023 C 
ATOM      9  C20 <0> d   1      32.232   1.421  29.988  0.00  0.00     0.010 C 
ATOM     10  C21 <0> d   1      33.573   2.165  29.737  0.00  0.00     0.007 C 
ATOM     11  C22 <0> d   1      33.307   3.655  30.054  0.00  0.00     0.002 C 
ENDROOT
BRANCH   1  12
ATOM     12  C10 <0> d   1      28.217   1.025  31.700  0.00  0.00     0.008 C 
ATOM     13  C9  <0> d   1      27.490  -0.097  31.519  0.00  0.00    -0.050 C 
ATOM     14  C2  <0> d   1      27.968  -1.207  30.669  0.00  0.00    -0.061 C 
ATOM     15  C8  <0> d   1      26.133  -0.281  32.177  0.00  0.00     0.070 C 
ATOM     16  C1  <0> d   1      28.546  -0.984  29.488  0.00  0.00     0.019 C 
ATOM     17  C3  <0> d   1      27.777  -2.611  31.207  0.00  0.00     0.041 C 
ATOM     18  C4  <0> d   1      26.342  -2.736  31.728  0.00  0.00     0.036 C 
ATOM     19  C5  <0> d   1      26.086  -1.678  32.803  0.00  0.00     0.122 C 
BRANCH  19  20
ATOM     20  O7  <0> d   1      24.800  -1.893  33.386  0.00  0.00    -0.395 OA
ATOM     21  H41 <0> d   1      24.569  -2.825  33.499  0.00  0.00     0.210 HD
ENDBRANCH  19  20
ENDBRANCH   1  12
BRANCH  11  22
ATOM     22  C24 <0> d   1      34.274   4.150  31.131  0.00  0.00     0.008 C 
ATOM     23  C26 <0> d   1      33.695   5.395  31.805  0.00  0.00     0.014 C 
BRANCH  22  24
ATOM     24  C27 <0> d   1      35.598   4.493  30.497  0.00  0.00    -0.026 C 
ATOM     25  C28 <0> d   1      36.668   4.618  31.241  0.00  0.00    -0.026 C 
BRANCH  25  26
ATOM     26  C29 <0> d   1      37.992   4.961  30.608  0.00  0.00     0.007 C 
ATOM     27  C31 <0> d   1      38.785   3.677  30.356  0.00  0.00     0.014 C 
BRANCH  26  28
ATOM     28  C32 <0> d   1      38.785   5.875  31.545  0.00  0.00    -0.015 C 
ATOM     29  C33 <0> d   1      37.938   6.201  32.777  0.00  0.00     0.010 C 
ATOM     30  C34 <0> d   1      40.069   5.166  31.981  0.00  0.00     0.010 C 
ENDBRANCH  26  28
ENDBRANCH  25  26
ENDBRANCH  22  24
ENDBRANCH  11  22
TORSDOF 6
ENDMDL
MODEL 56
REMARK CAVERDOCK RESULT:       2.3      0.000      0.000
REMARK CAVERDOCK CONSTRAINTS:       0.3      0.0      0.0      0.0
REMARK CAVERDOCK TUNNEL: 55      2.3      2.2     56.3
REMARK  6 active torsions:
REMARK  status: ('A' for Active; 'I' for Inactive)
REMARK    1  A    between atoms: C5_5  and  O7_6 
REMARK    2  A    between atoms: C10_9  and  C11_10 
REMARK    3  A    between atoms: C22_20  and  C24_21 
REMARK    4  A    between atoms: C24_21  and  C27_23 
REMARK    5  A    between atoms: C28_24  and  C29_25 
REMARK    6  A    between atoms: C29_25  and  C32_27 
ROOT
ATOM      1  C11 <0> d   1      29.279   1.152  30.644  0.00  0.00     0.004 C 
ATOM      2  C12 <0> d   1      29.684   2.363  30.261  0.00  0.00    -0.075 C 
ATOM      3  C13 <0> d   1      28.823   3.605  30.441  0.00  0.00     0.034 C 
ATOM      4  C14 <0> d   1      29.620   4.721  31.116  0.00  0.00     0.005 C 
ATOM      5  C15 <0> d   1      30.988   4.931  30.445  0.00  0.00     0.010 C 
ATOM      6  C16 <0> d   1      31.745   3.626  30.535  0.00  0.00    -0.032 C 
ATOM      7  C17 <0> d   1      31.701   3.114  31.976  0.00  0.00     0.016 C 
ATOM      8  C18 <0> d   1      31.022   2.600  29.626  0.00  0.00     0.023 C 
ATOM      9  C20 <0> d   1      32.012   1.433  29.648  0.00  0.00     0.010 C 
ATOM     10  C21 <0> d   1      33.387   2.145  29.513  0.00  0.00     0.007 C 
ATOM     11  C22 <0> d   1      33.179   3.588  30.031  0.00  0.00     0.002 C 
ENDROOT
BRANCH   1  12
ATOM     12  C10 <0> d   1      27.961   0.982  31.259  0.00  0.00     0.008 C 
ATOM     13  C9  <0> d   1      27.382  -0.237  31.285  0.00  0.00    -0.050 C 
ATOM     14  C2  <0> d   1      28.038  -1.425  30.701  0.00  0.00    -0.061 C 
ATOM     15  C8  <0> d   1      26.016  -0.455  31.915  0.00  0.00     0.070 C 
ATOM     16  C1  <0> d   1      28.659  -1.371  29.523  0.00  0.00     0.019 C 
ATOM     17  C3  <0> d   1      27.978  -2.706  31.510  0.00  0.00     0.041 C 
ATOM     18  C4  <0> d   1      26.536  -2.904  31.991  0.00  0.00     0.036 C 
ATOM     19  C5  <0> d   1      26.093  -1.694  32.813  0.00  0.00     0.122 C 
BRANCH  19  20
ATOM     20  O7  <0> d   1      24.806  -1.949  33.379  0.00  0.00    -0.395 OA
ATOM     21  H41 <0> d   1      24.069  -1.773  32.777  0.00  0.00     0.210 HD
ENDBRANCH  19  20
ENDBRANCH   1  12
BRANCH  11  22
ATOM     22  C24 <0> d   1      34.152   3.886  31.173  0.00  0.00     0.008 C 
ATOM     23  C26 <0> d   1      33.733   5.179  31.876  0.00  0.00     0.014 C 
BRANCH  22  24
ATOM     24  C27 <0> d   1      35.544   4.047  30.617  0.00  0.00    -0.026 C 
ATOM     25  C28 <0> d   1      36.399   4.842  31.211  0.00  0.00    -0.026 C 
BRANCH  25  26
ATOM     26  C29 <0> d   1      37.790   5.004  30.656  0.00  0.00     0.007 C 
ATOM     27  C31 <0> d   1      38.493   3.644  30.637  0.00  0.00     0.014 C 
BRANCH  26  28
ATOM     28  C32 <0> d   1      38.582   5.975  31.535  0.00  0.00    -0.015 C 
ATOM     29  C33 <0> d   1      37.827   6.208  32.845  0.00  0.00     0.010 C 
ATOM     30  C34 <0> d   1      39.959   5.381  31.838  0.00  0.00     0.010 C 
ENDBRANCH  26  28
ENDBRANCH  25  26
ENDBRANCH  22  24
ENDBRANCH  11  22
TORSDOF 6
ENDMDL
MODEL 57
REMARK CAVERDOCK RESULT:       1.9      0.000      0.000
REMARK CAVERDOCK CONSTRAINTS:       0.0      0.0      0.0      0.0
REMARK CAVERDOCK TUNNEL: 56      1.9      2.2     57.3
REMARK  6 active torsions:
REMARK  status: ('A' for Active; 'I' for Inactive)
REMARK    1  A    between atoms: C5_5  and  O7_6 
REMARK    2  A    between atoms: C10_9  and  C11_10 
REMARK    3  A    between atoms: C22_20  and  C24_21 
REMARK    4  A    between atoms: C24_21  and  C27_23 
REMARK    5  A    between atoms: C28_24  and  C29_25 
REMARK    6  A    between atoms: C29_25  and  C32_27 
ROOT
ATOM      1  C11 <0> d   1      29.361   0.766  30.662  0.00  0.00     0.004 C 
ATOM      2  C12 <0> d   1      29.631   2.021  30.301  0.00  0.00    -0.075 C 
ATOM      3  C13 <0> d   1      28.636   3.156  30.492  0.00  0.00     0.034 C 
ATOM      4  C14 <0> d   1      29.297   4.343  31.191  0.00  0.00     0.005 C 
ATOM      5  C15 <0> d   1      30.638   4.715  30.536  0.00  0.00     0.010 C 
ATOM      6  C16 <0> d   1      31.536   3.501  30.614  0.00  0.00    -0.032 C 
ATOM      7  C17 <0> d   1      31.538   2.964  32.047  0.00  0.00     0.016 C 
ATOM      8  C18 <0> d   1      30.939   2.415  29.683  0.00  0.00     0.023 C 
ATOM      9  C20 <0> d   1      32.053   1.366  29.697  0.00  0.00     0.010 C 
ATOM     10  C21 <0> d   1      33.341   2.229  29.586  0.00  0.00     0.007 C 
ATOM     11  C22 <0> d   1      32.970   3.631  30.124  0.00  0.00     0.002 C 
ENDROOT
BRANCH   1  12
ATOM     12  C10 <0> d   1      28.065   0.440  31.262  0.00  0.00     0.008 C 
ATOM     13  C9  <0> d   1      27.685  -0.848  31.386  0.00  0.00    -0.050 C 
ATOM     14  C2  <0> d   1      28.541  -1.962  30.926  0.00  0.00    -0.061 C 
ATOM     15  C8  <0> d   1      26.349  -1.228  32.003  0.00  0.00     0.070 C 
ATOM     16  C1  <0> d   1      29.187  -1.910  29.761  0.00  0.00     0.019 C 
ATOM     17  C3  <0> d   1      28.654  -3.161  31.845  0.00  0.00     0.041 C 
ATOM     18  C4  <0> d   1      27.246  -3.546  32.311  0.00  0.00     0.036 C 
ATOM     19  C5  <0> d   1      26.588  -2.357  33.011  0.00  0.00     0.122 C 
BRANCH  19  20
ATOM     20  O7  <0> d   1      25.338  -2.766  33.570  0.00  0.00    -0.395 OA
ATOM     21  H41 <0> d   1      24.603  -2.754  32.942  0.00  0.00     0.210 HD
ENDBRANCH  19  20
ENDBRANCH   1  12
BRANCH  11  22
ATOM     22  C24 <0> d   1      33.894   4.018  31.280  0.00  0.00     0.008 C 
ATOM     23  C26 <0> d   1      33.567   5.439  31.742  0.00  0.00     0.014 C 
BRANCH  22  24
ATOM     24  C27 <0> d   1      35.328   3.959  30.817  0.00  0.00    -0.026 C 
ATOM     25  C28 <0> d   1      36.102   5.007  30.951  0.00  0.00    -0.026 C 
BRANCH  25  26
ATOM     26  C29 <0> d   1      37.535   4.949  30.488  0.00  0.00     0.007 C 
ATOM     27  C31 <0> d   1      38.019   3.497  30.506  0.00  0.00     0.014 C 
BRANCH  26  28
ATOM     28  C32 <0> d   1      38.408   5.790  31.422  0.00  0.00    -0.015 C 
ATOM     29  C33 <0> d   1      37.682   5.992  32.754  0.00  0.00     0.010 C 
ATOM     30  C34 <0> d   1      39.734   5.067  31.667  0.00  0.00     0.010 C 
ENDBRANCH  26  28
ENDBRANCH  25  26
ENDBRANCH  22  24
ENDBRANCH  11  22
TORSDOF 6
ENDMDL
MODEL 58
REMARK CAVERDOCK RESULT:       0.8      0.000      0.000
REMARK CAVERDOCK CONSTRAINTS:       0.1      0.0      0.0      0.0
REMARK CAVERDOCK TUNNEL: 57      0.8      2.3     58.3
REMARK  6 active torsions:
REMARK  status: ('A' for Active; 'I' for Inactive)
REMARK    1  A    between atoms: C5_5  and  O7_6 
REMARK    2  A    between atoms: C10_9  and  C11_10 
REMARK    3  A    between atoms: C22_20  and  C24_21 
REMARK    4  A    between atoms: C24_21  and  C27_23 
REMARK    5  A    between atoms: C28_24  and  C29_25 
REMARK    6  A    between atoms: C29_25  and  C32_27 
ROOT
ATOM      1  C11 <0> d   1      29.092   0.720  30.810  0.00  0.00     0.004 C 
ATOM      2  C12 <0> d   1      29.304   2.008  30.540  0.00  0.00    -0.075 C 
ATOM      3  C13 <0> d   1      28.301   3.093  30.904  0.00  0.00     0.034 C 
ATOM      4  C14 <0> d   1      28.989   4.235  31.651  0.00  0.00     0.005 C 
ATOM      5  C15 <0> d   1      30.265   4.701  30.930  0.00  0.00     0.010 C 
ATOM      6  C16 <0> d   1      31.194   3.512  30.834  0.00  0.00    -0.032 C 
ATOM      7  C17 <0> d   1      31.320   2.856  32.210  0.00  0.00     0.016 C 
ATOM      8  C18 <0> d   1      30.550   2.492  29.860  0.00  0.00     0.023 C 
ATOM      9  C20 <0> d   1      31.685   1.478  29.698  0.00  0.00     0.010 C 
ATOM     10  C21 <0> d   1      32.941   2.386  29.564  0.00  0.00     0.007 C 
ATOM     11  C22 <0> d   1      32.581   3.725  30.249  0.00  0.00     0.002 C 
ENDROOT
BRANCH   1  12
ATOM     12  C10 <0> d   1      27.855   0.306  31.477  0.00  0.00     0.008 C 
ATOM     13  C9  <0> d   1      27.347  -0.923  31.251  0.00  0.00    -0.050 C 
ATOM     14  C2  <0> d   1      28.002  -1.882  30.337  0.00  0.00    -0.061 C 
ATOM     15  C8  <0> d   1      26.067  -1.391  31.924  0.00  0.00     0.070 C 
ATOM     16  C1  <0> d   1      28.494  -1.499  29.159  0.00  0.00     0.019 C 
ATOM     17  C3  <0> d   1      28.092  -3.320  30.806  0.00  0.00     0.041 C 
ATOM     18  C4  <0> d   1      26.721  -3.739  31.346  0.00  0.00     0.036 C 
ATOM     19  C5  <0> d   1      26.301  -2.800  32.478  0.00  0.00     0.122 C 
BRANCH  19  20
ATOM     20  O7  <0> d   1      25.095  -3.281  33.073  0.00  0.00    -0.395 OA
ATOM     21  H41 <0> d   1      24.687  -2.662  33.694  0.00  0.00     0.210 HD
ENDBRANCH  19  20
ENDBRANCH   1  12
BRANCH  11  22
ATOM     22  C24 <0> d   1      33.585   4.040  31.360  0.00  0.00     0.008 C 
ATOM     23  C26 <0> d   1      33.405   5.490  31.814  0.00  0.00     0.014 C 
BRANCH  22  24
ATOM     24  C27 <0> d   1      34.986   3.848  30.839  0.00  0.00    -0.026 C 
ATOM     25  C28 <0> d   1      35.858   4.820  30.933  0.00  0.00    -0.026 C 
BRANCH  25  26
ATOM     26  C29 <0> d   1      37.259   4.630  30.412  0.00  0.00     0.007 C 
ATOM     27  C31 <0> d   1      37.693   3.179  30.633  0.00  0.00     0.014 C 
BRANCH  26  28
ATOM     28  C32 <0> d   1      38.214   5.567  31.157  0.00  0.00    -0.015 C 
ATOM     29  C33 <0> d   1      37.558   6.033  32.459  0.00  0.00     0.010 C 
ATOM     30  C34 <0> d   1      39.511   4.822  31.477  0.00  0.00     0.010 C 
ENDBRANCH  26  28
ENDBRANCH  25  26
ENDBRANCH  22  24
ENDBRANCH  11  22
TORSDOF 6
ENDMDL
MODEL 59
REMARK CAVERDOCK RESULT:      -0.3      0.000      0.000
REMARK CAVERDOCK CONSTRAINTS:       0.0      0.0      0.0      0.0
REMARK CAVERDOCK TUNNEL: 58     -0.3      2.4     59.2
REMARK  6 active torsions:
REMARK  status: ('A' for Active; 'I' for Inactive)
REMARK    1  A    between atoms: C5_5  and  O7_6 
REMARK    2  A    between atoms: C10_9  and  C11_10 
REMARK    3  A    between atoms: C22_20  and  C24_21 
REMARK    4  A    between atoms: C24_21  and  C27_23 
REMARK    5  A    between atoms: C28_24  and  C29_25 
REMARK    6  A    between atoms: C29_25  and  C32_27 
ROOT
ATOM      1  C11 <0> d   1      28.803   0.718  31.085  0.00  0.00     0.004 C 
ATOM      2  C12 <0> d   1      29.028   1.970  30.685  0.00  0.00    -0.075 C 
ATOM      3  C13 <0> d   1      28.065   3.108  30.989  0.00  0.00     0.034 C 
ATOM      4  C14 <0> d   1      28.809   4.298  31.594  0.00  0.00     0.005 C 
ATOM      5  C15 <0> d   1      30.059   4.663  30.776  0.00  0.00     0.010 C 
ATOM      6  C16 <0> d   1      30.959   3.448  30.751  0.00  0.00    -0.032 C 
ATOM      7  C17 <0> d   1      31.136   2.921  32.176  0.00  0.00     0.016 C 
ATOM      8  C18 <0> d   1      30.251   2.357  29.908  0.00  0.00     0.023 C 
ATOM      9  C20 <0> d   1      31.356   1.306  29.792  0.00  0.00     0.010 C 
ATOM     10  C21 <0> d   1      32.622   2.166  29.518  0.00  0.00     0.007 C 
ATOM     11  C22 <0> d   1      32.321   3.572  30.088  0.00  0.00     0.002 C 
ENDROOT
BRANCH   1  12
ATOM     12  C10 <0> d   1      27.590   0.398  31.842  0.00  0.00     0.008 C 
ATOM     13  C9  <0> d   1      27.019  -0.817  31.717  0.00  0.00    -0.050 C 
ATOM     14  C2  <0> d   1      27.578  -1.854  30.824  0.00  0.00    -0.061 C 
ATOM     15  C8  <0> d   1      25.761  -1.189  32.485  0.00  0.00     0.070 C 
ATOM     16  C1  <0> d   1      28.017  -1.559  29.601  0.00  0.00     0.019 C 
ATOM     17  C3  <0> d   1      27.635  -3.267  31.370  0.00  0.00     0.041 C 
ATOM     18  C4  <0> d   1      26.281  -3.592  32.009  0.00  0.00     0.036 C 
ATOM     19  C5  <0> d   1      25.967  -2.574  33.106  0.00  0.00     0.122 C 
BRANCH  19  20
ATOM     20  O7  <0> d   1      24.778  -2.966  33.793  0.00  0.00    -0.395 OA
ATOM     21  H41 <0> d   1      23.976  -2.916  33.255  0.00  0.00     0.210 HD
ENDBRANCH  19  20
ENDBRANCH   1  12
BRANCH  11  22
ATOM     22  C24 <0> d   1      33.381   3.965  31.118  0.00  0.00     0.008 C 
ATOM     23  C26 <0> d   1      32.998   5.299  31.761  0.00  0.00     0.014 C 
BRANCH  22  24
ATOM     24  C27 <0> d   1      34.718   4.103  30.435  0.00  0.00    -0.026 C 
ATOM     25  C28 <0> d   1      35.782   4.408  31.135  0.00  0.00    -0.026 C 
BRANCH  25  26
ATOM     26  C29 <0> d   1      37.119   4.546  30.453  0.00  0.00     0.007 C 
ATOM     27  C31 <0> d   1      37.831   3.191  30.446  0.00  0.00     0.014 C 
BRANCH  26  28
ATOM     28  C32 <0> d   1      37.974   5.568  31.207  0.00  0.00    -0.015 C 
ATOM     29  C33 <0> d   1      37.283   5.940  32.520  0.00  0.00     0.010 C 
ATOM     30  C34 <0> d   1      39.347   4.961  31.505  0.00  0.00     0.010 C 
ENDBRANCH  26  28
ENDBRANCH  25  26
ENDBRANCH  22  24
ENDBRANCH  11  22
TORSDOF 6
ENDMDL
MODEL 60
REMARK CAVERDOCK RESULT:      -0.8      0.000      0.000
REMARK CAVERDOCK CONSTRAINTS:       0.1      0.0      0.0      0.0
REMARK CAVERDOCK TUNNEL: 59     -0.8      2.4     60.4
REMARK  6 active torsions:
REMARK  status: ('A' for Active; 'I' for Inactive)
REMARK    1  A    between atoms: C5_5  and  O7_6 
REMARK    2  A    between atoms: C10_9  and  C11_10 
REMARK    3  A    between atoms: C22_20  and  C24_21 
REMARK    4  A    between atoms: C24_21  and  C27_23 
REMARK    5  A    between atoms: C28_24  and  C29_25 
REMARK    6  A    between atoms: C29_25  and  C32_27 
ROOT
ATOM      1  C11 <0> d   1      28.653   0.426  31.552  0.00  0.00     0.004 C 
ATOM      2  C12 <0> d   1      28.784   1.681  31.119  0.00  0.00    -0.075 C 
ATOM      3  C13 <0> d   1      27.772   2.768  31.453  0.00  0.00     0.034 C 
ATOM      4  C14 <0> d   1      28.475   4.010  31.997  0.00  0.00     0.005 C 
ATOM      5  C15 <0> d   1      29.660   4.430  31.111  0.00  0.00     0.010 C 
ATOM      6  C16 <0> d   1      30.626   3.269  31.061  0.00  0.00    -0.032 C 
ATOM      7  C17 <0> d   1      30.905   2.781  32.484  0.00  0.00     0.016 C 
ATOM      8  C18 <0> d   1      29.941   2.122  30.274  0.00  0.00     0.023 C 
ATOM      9  C20 <0> d   1      31.099   1.134  30.119  0.00  0.00     0.010 C 
ATOM     10  C21 <0> d   1      32.297   2.059  29.765  0.00  0.00     0.007 C 
ATOM     11  C22 <0> d   1      31.944   3.457  30.326  0.00  0.00     0.002 C 
ENDROOT
BRANCH   1  12
ATOM     12  C10 <0> d   1      27.500   0.053  32.375  0.00  0.00     0.008 C 
ATOM     13  C9  <0> d   1      26.862  -1.115  32.152  0.00  0.00    -0.050 C 
ATOM     14  C2  <0> d   1      27.288  -2.044  31.085  0.00  0.00    -0.061 C 
ATOM     15  C8  <0> d   1      25.664  -1.539  32.984  0.00  0.00     0.070 C 
ATOM     16  C1  <0> d   1      27.627  -1.607  29.872  0.00  0.00     0.019 C 
ATOM     17  C3  <0> d   1      27.328  -3.518  31.438  0.00  0.00     0.041 C 
ATOM     18  C4  <0> d   1      26.023  -3.876  32.158  0.00  0.00     0.036 C 
ATOM     19  C5  <0> d   1      25.860  -3.000  33.401  0.00  0.00     0.122 C 
BRANCH  19  20
ATOM     20  O7  <0> d   1      24.721  -3.437  34.144  0.00  0.00    -0.395 OA
ATOM     21  H41 <0> d   1      23.918  -2.929  33.970  0.00  0.00     0.210 HD
ENDBRANCH  19  20
ENDBRANCH   1  12
BRANCH  11  22
ATOM     22  C24 <0> d   1      33.030   3.931  31.294  0.00  0.00     0.008 C 
ATOM     23  C26 <0> d   1      32.868   5.431  31.547  0.00  0.00     0.014 C 
BRANCH  22  24
ATOM     24  C27 <0> d   1      34.387   3.667  30.693  0.00  0.00    -0.026 C 
ATOM     25  C28 <0> d   1      35.373   4.501  30.911  0.00  0.00    -0.026 C 
BRANCH  25  26
ATOM     26  C29 <0> d   1      36.730   4.239  30.311  0.00  0.00     0.007 C 
ATOM     27  C31 <0> d   1      36.904   2.735  30.082  0.00  0.00     0.014 C 
BRANCH  26  28
ATOM     28  C32 <0> d   1      37.816   4.740  31.265  0.00  0.00    -0.015 C 
ATOM     29  C33 <0> d   1      39.162   4.762  30.538  0.00  0.00     0.010 C 
ATOM     30  C34 <0> d   1      37.467   6.153  31.737  0.00  0.00     0.010 C 
ENDBRANCH  26  28
ENDBRANCH  25  26
ENDBRANCH  22  24
ENDBRANCH  11  22
TORSDOF 6
ENDMDL
MODEL 61
REMARK CAVERDOCK RESULT:      -1.5      0.000      0.000
REMARK CAVERDOCK CONSTRAINTS:       0.0      0.0      0.0      0.0
REMARK CAVERDOCK TUNNEL: 60     -1.5      2.5     61.3
REMARK  6 active torsions:
REMARK  status: ('A' for Active; 'I' for Inactive)
REMARK    1  A    between atoms: C5_5  and  O7_6 
REMARK    2  A    between atoms: C10_9  and  C11_10 
REMARK    3  A    between atoms: C22_20  and  C24_21 
REMARK    4  A    between atoms: C24_21  and  C27_23 
REMARK    5  A    between atoms: C28_24  and  C29_25 
REMARK    6  A    between atoms: C29_25  and  C32_27 
ROOT
ATOM      1  C11 <0> d   1      28.555   0.476  31.143  0.00  0.00     0.004 C 
ATOM      2  C12 <0> d   1      28.730   1.740  30.757  0.00  0.00    -0.075 C 
ATOM      3  C13 <0> d   1      27.715   2.833  31.059  0.00  0.00     0.034 C 
ATOM      4  C14 <0> d   1      28.399   4.048  31.683  0.00  0.00     0.005 C 
ATOM      5  C15 <0> d   1      29.643   4.475  30.885  0.00  0.00     0.010 C 
ATOM      6  C16 <0> d   1      30.594   3.300  30.861  0.00  0.00    -0.032 C 
ATOM      7  C17 <0> d   1      30.776   2.768  32.284  0.00  0.00     0.016 C 
ATOM      8  C18 <0> d   1      29.945   2.188  29.999  0.00  0.00     0.023 C 
ATOM      9  C20 <0> d   1      31.096   1.186  29.888  0.00  0.00     0.010 C 
ATOM     10  C21 <0> d   1      32.327   2.103  29.638  0.00  0.00     0.007 C 
ATOM     11  C22 <0> d   1      31.958   3.489  30.216  0.00  0.00     0.002 C 
ENDROOT
BRANCH   1  12
ATOM     12  C10 <0> d   1      27.348   0.097  31.881  0.00  0.00     0.008 C 
ATOM     13  C9  <0> d   1      26.762  -1.095  31.648  0.00  0.00    -0.050 C 
ATOM     14  C2  <0> d   1      27.299  -2.047  30.654  0.00  0.00    -0.061 C 
ATOM     15  C8  <0> d   1      25.509  -1.526  32.393  0.00  0.00     0.070 C 
ATOM     16  C1  <0> d   1      27.727  -1.641  29.458  0.00  0.00     0.019 C 
ATOM     17  C3  <0> d   1      27.348  -3.506  31.061  0.00  0.00     0.041 C 
ATOM     18  C4  <0> d   1      25.997  -3.878  31.683  0.00  0.00     0.036 C 
ATOM     19  C5  <0> d   1      25.708  -2.966  32.876  0.00  0.00     0.122 C 
BRANCH  19  20
ATOM     20  O7  <0> d   1      24.523  -3.411  33.538  0.00  0.00    -0.395 OA
ATOM     21  H41 <0> d   1      24.296  -2.899  34.327  0.00  0.00     0.210 HD
ENDBRANCH  19  20
ENDBRANCH   1  12
BRANCH  11  22
ATOM     22  C24 <0> d   1      32.987   3.918  31.264  0.00  0.00     0.008 C 
ATOM     23  C26 <0> d   1      32.857   5.420  31.523  0.00  0.00     0.014 C 
BRANCH  22  24
ATOM     24  C27 <0> d   1      34.375   3.615  30.758  0.00  0.00    -0.026 C 
ATOM     25  C28 <0> d   1      35.303   4.538  30.799  0.00  0.00    -0.026 C 
BRANCH  25  26
ATOM     26  C29 <0> d   1      36.690   4.236  30.293  0.00  0.00     0.007 C 
ATOM     27  C31 <0> d   1      36.832   2.730  30.061  0.00  0.00     0.014 C 
BRANCH  26  28
ATOM     28  C32 <0> d   1      37.722   4.693  31.326  0.00  0.00    -0.015 C 
ATOM     29  C33 <0> d   1      39.077   4.884  30.643  0.00  0.00     0.010 C 
ATOM     30  C34 <0> d   1      37.270   6.018  31.944  0.00  0.00     0.010 C 
ENDBRANCH  26  28
ENDBRANCH  25  26
ENDBRANCH  22  24
ENDBRANCH  11  22
TORSDOF 6
ENDMDL
MODEL 62
REMARK CAVERDOCK RESULT:      -2.0      0.000      0.000
REMARK CAVERDOCK CONSTRAINTS:       0.0      0.0      0.0      0.0
REMARK CAVERDOCK TUNNEL: 61     -2.0      2.5     62.1
REMARK  6 active torsions:
REMARK  status: ('A' for Active; 'I' for Inactive)
REMARK    1  A    between atoms: C5_5  and  O7_6 
REMARK    2  A    between atoms: C10_9  and  C11_10 
REMARK    3  A    between atoms: C22_20  and  C24_21 
REMARK    4  A    between atoms: C24_21  and  C27_23 
REMARK    5  A    between atoms: C28_24  and  C29_25 
REMARK    6  A    between atoms: C29_25  and  C32_27 
ROOT
ATOM      1  C11 <0> d   1      28.649   0.204  31.057  0.00  0.00     0.004 C 
ATOM      2  C12 <0> d   1      28.734   1.505  30.780  0.00  0.00    -0.075 C 
ATOM      3  C13 <0> d   1      27.685   2.507  31.239  0.00  0.00     0.034 C 
ATOM      4  C14 <0> d   1      28.344   3.700  31.931  0.00  0.00     0.005 C 
ATOM      5  C15 <0> d   1      29.511   4.265  31.104  0.00  0.00     0.010 C 
ATOM      6  C16 <0> d   1      30.518   3.154  30.917  0.00  0.00    -0.032 C 
ATOM      7  C17 <0> d   1      30.817   2.509  32.272  0.00  0.00     0.016 C 
ATOM      8  C18 <0> d   1      29.873   2.087  29.996  0.00  0.00     0.023 C 
ATOM      9  C20 <0> d   1      31.066   1.166  29.726  0.00  0.00     0.010 C 
ATOM     10  C21 <0> d   1      32.229   2.171  29.489  0.00  0.00     0.007 C 
ATOM     11  C22 <0> d   1      31.826   3.477  30.213  0.00  0.00     0.002 C 
ENDROOT
BRANCH   1  12
ATOM     12  C10 <0> d   1      27.513  -0.307  31.827  0.00  0.00     0.008 C 
ATOM     13  C9  <0> d   1      26.997  -1.521  31.542  0.00  0.00    -0.050 C 
ATOM     14  C2  <0> d   1      27.543  -2.365  30.459  0.00  0.00    -0.061 C 
ATOM     15  C8  <0> d   1      25.819  -2.087  32.317  0.00  0.00     0.070 C 
ATOM     16  C1  <0> d   1      27.876  -1.853  29.275  0.00  0.00     0.019 C 
ATOM     17  C3  <0> d   1      27.712  -3.841  30.763  0.00  0.00     0.041 C 
ATOM     18  C4  <0> d   1      26.426  -4.347  31.424  0.00  0.00     0.036 C 
ATOM     19  C5  <0> d   1      26.141  -3.538  32.690  0.00  0.00     0.122 C 
BRANCH  19  20
ATOM     20  O7  <0> d   1      25.026  -4.108  33.379  0.00  0.00    -0.395 OA
ATOM     21  H41 <0> d   1      24.350  -3.466  33.633  0.00  0.00     0.210 HD
ENDBRANCH  19  20
ENDBRANCH   1  12
BRANCH  11  22
ATOM     22  C24 <0> d   1      32.897   3.869  31.234  0.00  0.00     0.008 C 
ATOM     23  C26 <0> d   1      32.761   5.356  31.570  0.00  0.00     0.014 C 
BRANCH  22  24
ATOM     24  C27 <0> d   1      34.263   3.610  30.653  0.00  0.00    -0.026 C 
ATOM     25  C28 <0> d   1      35.241   4.451  30.879  0.00  0.00    -0.026 C 
BRANCH  25  26
ATOM     26  C29 <0> d   1      36.608   4.192  30.299  0.00  0.00     0.007 C 
ATOM     27  C31 <0> d   1      36.733   2.713  29.928  0.00  0.00     0.014 C 
BRANCH  26  28
ATOM     28  C32 <0> d   1      37.679   4.552  31.331  0.00  0.00    -0.015 C 
ATOM     29  C33 <0> d   1      39.064   4.419  30.696  0.00  0.00     0.010 C 
ATOM     30  C34 <0> d   1      37.469   5.994  31.801  0.00  0.00     0.010 C 
ENDBRANCH  26  28
ENDBRANCH  25  26
ENDBRANCH  22  24
ENDBRANCH  11  22
TORSDOF 6
ENDMDL
MODEL 63
REMARK CAVERDOCK RESULT:      -2.9      0.000      0.000
REMARK CAVERDOCK CONSTRAINTS:       0.1      0.0      0.0      0.0
REMARK CAVERDOCK TUNNEL: 62     -2.9      2.6     63.1
REMARK  6 active torsions:
REMARK  status: ('A' for Active; 'I' for Inactive)
REMARK    1  A    between atoms: C5_5  and  O7_6 
REMARK    2  A    between atoms: C10_9  and  C11_10 
REMARK    3  A    between atoms: C22_20  and  C24_21 
REMARK    4  A    between atoms: C24_21  and  C27_23 
REMARK    5  A    between atoms: C28_24  and  C29_25 
REMARK    6  A    between atoms: C29_25  and  C32_27 
ROOT
ATOM      1  C11 <0> d   1      28.257   0.158  31.644  0.00  0.00     0.004 C 
ATOM      2  C12 <0> d   1      28.331   1.420  31.218  0.00  0.00    -0.075 C 
ATOM      3  C13 <0> d   1      27.310   2.476  31.614  0.00  0.00     0.034 C 
ATOM      4  C14 <0> d   1      28.006   3.732  32.135  0.00  0.00     0.005 C 
ATOM      5  C15 <0> d   1      29.132   4.192  31.193  0.00  0.00     0.010 C 
ATOM      6  C16 <0> d   1      30.125   3.058  31.081  0.00  0.00    -0.032 C 
ATOM      7  C17 <0> d   1      30.490   2.565  32.483  0.00  0.00     0.016 C 
ATOM      8  C18 <0> d   1      29.432   1.900  30.319  0.00  0.00     0.023 C 
ATOM      9  C20 <0> d   1      30.606   0.945  30.095  0.00  0.00     0.010 C 
ATOM     10  C21 <0> d   1      31.759   1.906  29.690  0.00  0.00     0.007 C 
ATOM     11  C22 <0> d   1      31.398   3.288  30.282  0.00  0.00     0.002 C 
ENDROOT
BRANCH   1  12
ATOM     12  C10 <0> d   1      27.158  -0.254  32.522  0.00  0.00     0.008 C 
ATOM     13  C9  <0> d   1      26.602  -1.474  32.376  0.00  0.00    -0.050 C 
ATOM     14  C2  <0> d   1      27.063  -2.424  31.343  0.00  0.00    -0.061 C 
ATOM     15  C8  <0> d   1      25.462  -1.940  33.267  0.00  0.00     0.070 C 
ATOM     16  C1  <0> d   1      27.335  -2.027  30.100  0.00  0.00     0.019 C 
ATOM     17  C3  <0> d   1      27.220  -3.871  31.767  0.00  0.00     0.041 C 
ATOM     18  C4  <0> d   1      25.967  -4.284  32.545  0.00  0.00     0.036 C 
ATOM     19  C5  <0> d   1      25.776  -3.360  33.748  0.00  0.00     0.122 C 
BRANCH  19  20
ATOM     20  O7  <0> d   1      24.693  -3.838  34.549  0.00  0.00    -0.395 OA
ATOM     21  H41 <0> d   1      24.376  -4.717  34.299  0.00  0.00     0.210 HD
ENDBRANCH  19  20
ENDBRANCH   1  12
BRANCH  11  22
ATOM     22  C24 <0> d   1      32.519   3.783  31.198  0.00  0.00     0.008 C 
ATOM     23  C26 <0> d   1      32.294   5.259  31.530  0.00  0.00     0.014 C 
BRANCH  22  24
ATOM     24  C27 <0> d   1      33.845   3.623  30.499  0.00  0.00    -0.026 C 
ATOM     25  C28 <0> d   1      34.825   4.452  30.757  0.00  0.00    -0.026 C 
BRANCH  25  26
ATOM     26  C29 <0> d   1      36.151   4.293  30.058  0.00  0.00     0.007 C 
ATOM     27  C31 <0> d   1      36.603   2.834  30.147  0.00  0.00     0.014 C 
BRANCH  26  28
ATOM     28  C32 <0> d   1      37.193   5.192  30.728  0.00  0.00    -0.015 C 
ATOM     29  C33 <0> d   1      36.702   5.590  32.122  0.00  0.00     0.010 C 
ATOM     30  C34 <0> d   1      38.516   4.434  30.850  0.00  0.00     0.010 C 
ENDBRANCH  26  28
ENDBRANCH  25  26
ENDBRANCH  22  24
ENDBRANCH  11  22
TORSDOF 6
ENDMDL
MODEL 64
REMARK CAVERDOCK RESULT:      -3.0      0.000      0.000
REMARK CAVERDOCK CONSTRAINTS:       0.0      0.0      0.0      0.0
REMARK CAVERDOCK TUNNEL: 63     -3.0      2.6     64.6
REMARK  6 active torsions:
REMARK  status: ('A' for Active; 'I' for Inactive)
REMARK    1  A    between atoms: C5_5  and  O7_6 
REMARK    2  A    between atoms: C10_9  and  C11_10 
REMARK    3  A    between atoms: C22_20  and  C24_21 
REMARK    4  A    between atoms: C24_21  and  C27_23 
REMARK    5  A    between atoms: C28_24  and  C29_25 
REMARK    6  A    between atoms: C29_25  and  C32_27 
ROOT
ATOM      1  C11 <0> d   1      28.246   0.096  31.665  0.00  0.00     0.004 C 
ATOM      2  C12 <0> d   1      28.263   1.352  31.217  0.00  0.00    -0.075 C 
ATOM      3  C13 <0> d   1      27.181   2.360  31.575  0.00  0.00     0.034 C 
ATOM      4  C14 <0> d   1      27.801   3.660  32.085  0.00  0.00     0.005 C 
ATOM      5  C15 <0> d   1      28.919   4.162  31.155  0.00  0.00     0.010 C 
ATOM      6  C16 <0> d   1      29.971   3.079  31.082  0.00  0.00    -0.032 C 
ATOM      7  C17 <0> d   1      30.335   2.632  32.499  0.00  0.00     0.016 C 
ATOM      8  C18 <0> d   1      29.354   1.874  30.329  0.00  0.00     0.023 C 
ATOM      9  C20 <0> d   1      30.581   0.978  30.145  0.00  0.00     0.010 C 
ATOM     10  C21 <0> d   1      31.689   1.991  29.742  0.00  0.00     0.007 C 
ATOM     11  C22 <0> d   1      31.245   3.362  30.302  0.00  0.00     0.002 C 
ENDROOT
BRANCH   1  12
ATOM     12  C10 <0> d   1      27.155  -0.357  32.530  0.00  0.00     0.008 C 
ATOM     13  C9  <0> d   1      26.525  -1.521  32.267  0.00  0.00    -0.050 C 
ATOM     14  C2  <0> d   1      26.899  -2.366  31.114  0.00  0.00    -0.061 C 
ATOM     15  C8  <0> d   1      25.389  -2.026  33.140  0.00  0.00     0.070 C 
ATOM     16  C1  <0> d   1      27.153  -1.841  29.916  0.00  0.00     0.019 C 
ATOM     17  C3  <0> d   1      26.987  -3.859  31.362  0.00  0.00     0.041 C 
ATOM     18  C4  <0> d   1      25.737  -4.294  32.134  0.00  0.00     0.036 C 
ATOM     19  C5  <0> d   1      25.637  -3.508  33.442  0.00  0.00     0.122 C 
BRANCH  19  20
ATOM     20  O7  <0> d   1      24.555  -4.019  34.223  0.00  0.00    -0.395 OA
ATOM     21  H41 <0> d   1      23.715  -4.072  33.746  0.00  0.00     0.210 HD
ENDBRANCH  19  20
ENDBRANCH   1  12
BRANCH  11  22
ATOM     22  C24 <0> d   1      32.322   3.931  31.228  0.00  0.00     0.008 C 
ATOM     23  C26 <0> d   1      32.208   5.456  31.267  0.00  0.00     0.014 C 
BRANCH  22  24
ATOM     24  C27 <0> d   1      33.684   3.543  30.712  0.00  0.00    -0.026 C 
ATOM     25  C28 <0> d   1      34.660   4.416  30.720  0.00  0.00    -0.026 C 
BRANCH  25  26
ATOM     26  C29 <0> d   1      36.022   4.030  30.204  0.00  0.00     0.007 C 
ATOM     27  C31 <0> d   1      36.089   2.511  30.029  0.00  0.00     0.014 C 
BRANCH  26  28
ATOM     28  C32 <0> d   1      37.093   4.476  31.202  0.00  0.00    -0.015 C 
ATOM     29  C33 <0> d   1      38.476   4.339  30.561  0.00  0.00     0.010 C 
ATOM     30  C34 <0> d   1      36.851   5.938  31.587  0.00  0.00     0.010 C 
ENDBRANCH  26  28
ENDBRANCH  25  26
ENDBRANCH  22  24
ENDBRANCH  11  22
TORSDOF 6
ENDMDL
MODEL 65
REMARK CAVERDOCK RESULT:      -3.2      0.000      0.000
REMARK CAVERDOCK CONSTRAINTS:       0.1      0.0      0.0      0.0
REMARK CAVERDOCK TUNNEL: 64     -3.2      2.7     65.3
REMARK  6 active torsions:
REMARK  status: ('A' for Active; 'I' for Inactive)
REMARK    1  A    between atoms: C5_5  and  O7_6 
REMARK    2  A    between atoms: C10_9  and  C11_10 
REMARK    3  A    between atoms: C22_20  and  C24_21 
REMARK    4  A    between atoms: C24_21  and  C27_23 
REMARK    5  A    between atoms: C28_24  and  C29_25 
REMARK    6  A    between atoms: C29_25  and  C32_27 
ROOT
ATOM      1  C11 <0> d   1      28.292   0.171  30.934  0.00  0.00     0.004 C 
ATOM      2  C12 <0> d   1      28.377   1.485  30.723  0.00  0.00    -0.075 C 
ATOM      3  C13 <0> d   1      27.321   2.460  31.221  0.00  0.00     0.034 C 
ATOM      4  C14 <0> d   1      27.969   3.617  31.979  0.00  0.00     0.005 C 
ATOM      5  C15 <0> d   1      29.143   4.226  31.194  0.00  0.00     0.010 C 
ATOM      6  C16 <0> d   1      30.155   3.128  30.962  0.00  0.00    -0.032 C 
ATOM      7  C17 <0> d   1      30.441   2.416  32.286  0.00  0.00     0.016 C 
ATOM      8  C18 <0> d   1      29.523   2.107  29.982  0.00  0.00     0.023 C 
ATOM      9  C20 <0> d   1      30.721   1.204  29.679  0.00  0.00     0.010 C 
ATOM     10  C21 <0> d   1      31.884   2.221  29.505  0.00  0.00     0.007 C 
ATOM     11  C22 <0> d   1      31.470   3.488  30.290  0.00  0.00     0.002 C 
ENDROOT
BRANCH   1  12
ATOM     12  C10 <0> d   1      27.149  -0.381  31.664  0.00  0.00     0.008 C 
ATOM     13  C9  <0> d   1      26.858  -1.695  31.569  0.00  0.00    -0.050 C 
ATOM     14  C2  <0> d   1      27.662  -2.612  30.735  0.00  0.00    -0.061 C 
ATOM     15  C8  <0> d   1      25.682  -2.306  32.311  0.00  0.00     0.070 C 
ATOM     16  C1  <0> d   1      28.074  -2.268  29.515  0.00  0.00     0.019 C 
ATOM     17  C3  <0> d   1      28.002  -3.962  31.336  0.00  0.00     0.041 C 
ATOM     18  C4  <0> d   1      26.726  -4.553  31.945  0.00  0.00     0.036 C 
ATOM     19  C5  <0> d   1      26.158  -3.593  32.991  0.00  0.00     0.122 C 
BRANCH  19  20
ATOM     20  O7  <0> d   1      25.056  -4.213  33.656  0.00  0.00    -0.395 OA
ATOM     21  H41 <0> d   1      24.274  -3.650  33.732  0.00  0.00     0.210 HD
ENDBRANCH  19  20
ENDBRANCH   1  12
BRANCH  11  22
ATOM     22  C24 <0> d   1      32.529   3.831  31.340  0.00  0.00     0.008 C 
ATOM     23  C26 <0> d   1      32.485   5.331  31.638  0.00  0.00     0.014 C 
BRANCH  22  24
ATOM     24  C27 <0> d   1      33.893   3.463  30.816  0.00  0.00    -0.026 C 
ATOM     25  C28 <0> d   1      34.836   4.370  30.751  0.00  0.00    -0.026 C 
BRANCH  25  26
ATOM     26  C29 <0> d   1      36.200   4.003  30.227  0.00  0.00     0.007 C 
ATOM     27  C31 <0> d   1      36.296   2.483  30.072  0.00  0.00     0.014 C 
BRANCH  26  28
ATOM     28  C32 <0> d   1      37.271   4.484  31.209  0.00  0.00    -0.015 C 
ATOM     29  C33 <0> d   1      38.648   4.393  30.547  0.00  0.00     0.010 C 
ATOM     30  C34 <0> d   1      36.988   5.935  31.601  0.00  0.00     0.010 C 
ENDBRANCH  26  28
ENDBRANCH  25  26
ENDBRANCH  22  24
ENDBRANCH  11  22
TORSDOF 6
ENDMDL
MODEL 66
REMARK CAVERDOCK RESULT:      -3.7      0.000      0.000
REMARK CAVERDOCK CONSTRAINTS:       0.0      0.0      0.0      0.0
REMARK CAVERDOCK TUNNEL: 65     -3.7      2.6     66.1
REMARK  6 active torsions:
REMARK  status: ('A' for Active; 'I' for Inactive)
REMARK    1  A    between atoms: C5_5  and  O7_6 
REMARK    2  A    between atoms: C10_9  and  C11_10 
REMARK    3  A    between atoms: C22_20  and  C24_21 
REMARK    4  A    between atoms: C24_21  and  C27_23 
REMARK    5  A    between atoms: C28_24  and  C29_25 
REMARK    6  A    between atoms: C29_25  and  C32_27 
ROOT
ATOM      1  C11 <0> d   1      28.116  -0.015  31.348  0.00  0.00     0.004 C 
ATOM      2  C12 <0> d   1      28.159   1.269  30.991  0.00  0.00    -0.075 C 
ATOM      3  C13 <0> d   1      27.064   2.257  31.367  0.00  0.00     0.034 C 
ATOM      4  C14 <0> d   1      27.663   3.514  31.996  0.00  0.00     0.005 C 
ATOM      5  C15 <0> d   1      28.826   4.072  31.158  0.00  0.00     0.010 C 
ATOM      6  C16 <0> d   1      29.878   2.990  31.059  0.00  0.00    -0.032 C 
ATOM      7  C17 <0> d   1      30.171   2.442  32.457  0.00  0.00     0.016 C 
ATOM      8  C18 <0> d   1      29.292   1.844  30.195  0.00  0.00     0.023 C 
ATOM      9  C20 <0> d   1      30.523   0.955  30.006  0.00  0.00     0.010 C 
ATOM     10  C21 <0> d   1      31.653   1.986  29.729  0.00  0.00     0.007 C 
ATOM     11  C22 <0> d   1      31.188   3.318  30.362  0.00  0.00     0.002 C 
ENDROOT
BRANCH   1  12
ATOM     12  C10 <0> d   1      26.982  -0.520  32.126  0.00  0.00     0.008 C 
ATOM     13  C9  <0> d   1      26.723  -1.844  32.156  0.00  0.00    -0.050 C 
ATOM     14  C2  <0> d   1      27.551  -2.818  31.415  0.00  0.00    -0.061 C 
ATOM     15  C8  <0> d   1      25.558  -2.408  32.952  0.00  0.00     0.070 C 
ATOM     16  C1  <0> d   1      27.959  -2.582  30.169  0.00  0.00     0.019 C 
ATOM     17  C3  <0> d   1      27.919  -4.095  32.144  0.00  0.00     0.041 C 
ATOM     18  C4  <0> d   1      26.654  -4.655  32.804  0.00  0.00     0.036 C 
ATOM     19  C5  <0> d   1      26.060  -3.613  33.753  0.00  0.00     0.122 C 
BRANCH  19  20
ATOM     20  O7  <0> d   1      24.970  -4.192  34.473  0.00  0.00    -0.395 OA
ATOM     21  H41 <0> d   1      24.236  -3.583  34.631  0.00  0.00     0.210 HD
ENDBRANCH  19  20
ENDBRANCH   1  12
BRANCH  11  22
ATOM     22  C24 <0> d   1      32.221   3.813  31.377  0.00  0.00     0.008 C 
ATOM     23  C26 <0> d   1      32.094   5.330  31.536  0.00  0.00     0.014 C 
BRANCH  22  24
ATOM     24  C27 <0> d   1      33.606   3.474  30.888  0.00  0.00    -0.026 C 
ATOM     25  C28 <0> d   1      34.448   4.433  30.590  0.00  0.00    -0.026 C 
BRANCH  25  26
ATOM     26  C29 <0> d   1      35.833   4.095  30.101  0.00  0.00     0.007 C 
ATOM     27  C31 <0> d   1      35.908   2.602  29.773  0.00  0.00     0.014 C 
BRANCH  26  28
ATOM     28  C32 <0> d   1      36.855   4.432  31.188  0.00  0.00    -0.015 C 
ATOM     29  C33 <0> d   1      38.267   4.168  30.660  0.00  0.00     0.010 C 
ATOM     30  C34 <0> d   1      36.721   5.907  31.573  0.00  0.00     0.010 C 
ENDBRANCH  26  28
ENDBRANCH  25  26
ENDBRANCH  22  24
ENDBRANCH  11  22
TORSDOF 6
ENDMDL
MODEL 67
REMARK CAVERDOCK RESULT:      -4.1      0.000      0.000
REMARK CAVERDOCK CONSTRAINTS:       0.1      0.0      0.0      0.0
REMARK CAVERDOCK TUNNEL: 66     -4.1      2.7     67.7
REMARK  6 active torsions:
REMARK  status: ('A' for Active; 'I' for Inactive)
REMARK    1  A    between atoms: C5_5  and  O7_6 
REMARK    2  A    between atoms: C10_9  and  C11_10 
REMARK    3  A    between atoms: C22_20  and  C24_21 
REMARK    4  A    between atoms: C24_21  and  C27_23 
REMARK    5  A    between atoms: C28_24  and  C29_25 
REMARK    6  A    between atoms: C29_25  and  C32_27 
ROOT
ATOM      1  C11 <0> d   1      27.957  -0.078  31.409  0.00  0.00     0.004 C 
ATOM      2  C12 <0> d   1      28.009   1.211  31.071  0.00  0.00    -0.075 C 
ATOM      3  C13 <0> d   1      26.994   2.227  31.571  0.00  0.00     0.034 C 
ATOM      4  C14 <0> d   1      27.697   3.451  32.157  0.00  0.00     0.005 C 
ATOM      5  C15 <0> d   1      28.789   3.985  31.215  0.00  0.00     0.010 C 
ATOM      6  C16 <0> d   1      29.786   2.871  30.993  0.00  0.00    -0.032 C 
ATOM      7  C17 <0> d   1      30.199   2.285  32.345  0.00  0.00     0.016 C 
ATOM      8  C18 <0> d   1      29.077   1.763  30.174  0.00  0.00     0.023 C 
ATOM      9  C20 <0> d   1      30.251   0.836  29.847  0.00  0.00     0.010 C 
ATOM     10  C21 <0> d   1      31.383   1.834  29.474  0.00  0.00     0.007 C 
ATOM     11  C22 <0> d   1      31.031   3.168  30.173  0.00  0.00     0.002 C 
ENDROOT
BRANCH   1  12
ATOM     12  C10 <0> d   1      26.890  -0.560  32.290  0.00  0.00     0.008 C 
ATOM     13  C9  <0> d   1      26.616  -1.879  32.356  0.00  0.00    -0.050 C 
ATOM     14  C2  <0> d   1      27.362  -2.872  31.556  0.00  0.00    -0.061 C 
ATOM     15  C8  <0> d   1      25.518  -2.419  33.257  0.00  0.00     0.070 C 
ATOM     16  C1  <0> d   1      27.662  -2.653  30.275  0.00  0.00     0.019 C 
ATOM     17  C3  <0> d   1      27.776  -4.148  32.262  0.00  0.00     0.041 C 
ATOM     18  C4  <0> d   1      26.567  -4.683  33.037  0.00  0.00     0.036 C 
ATOM     19  C5  <0> d   1      26.074  -3.624  34.024  0.00  0.00     0.122 C 
BRANCH  19  20
ATOM     20  O7  <0> d   1      25.043  -4.181  34.842  0.00  0.00    -0.395 OA
ATOM     21  H41 <0> d   1      24.519  -3.522  35.318  0.00  0.00     0.210 HD
ENDBRANCH  19  20
ENDBRANCH   1  12
BRANCH  11  22
ATOM     22  C24 <0> d   1      32.178   3.608  31.086  0.00  0.00     0.008 C 
ATOM     23  C26 <0> d   1      31.959   5.060  31.517  0.00  0.00     0.014 C 
BRANCH  22  24
ATOM     24  C27 <0> d   1      33.483   3.498  30.340  0.00  0.00    -0.026 C 
ATOM     25  C28 <0> d   1      34.524   4.187  30.737  0.00  0.00    -0.026 C 
BRANCH  25  26
ATOM     26  C29 <0> d   1      35.829   4.078  29.992  0.00  0.00     0.007 C 
ATOM     27  C31 <0> d   1      36.352   2.643  30.087  0.00  0.00     0.014 C 
BRANCH  26  28
ATOM     28  C32 <0> d   1      36.851   5.036  30.609  0.00  0.00    -0.015 C 
ATOM     29  C33 <0> d   1      36.316   5.562  31.942  0.00  0.00     0.010 C 
ATOM     30  C34 <0> d   1      38.168   4.292  30.844  0.00  0.00     0.010 C 
ENDBRANCH  26  28
ENDBRANCH  25  26
ENDBRANCH  22  24
ENDBRANCH  11  22
TORSDOF 6
ENDMDL
MODEL 68
REMARK CAVERDOCK RESULT:      -6.2      0.000      0.000
REMARK CAVERDOCK CONSTRAINTS:       0.1      0.0      0.0      0.0
REMARK CAVERDOCK TUNNEL: 67     -6.2      2.7     68.1
REMARK  6 active torsions:
REMARK  status: ('A' for Active; 'I' for Inactive)
REMARK    1  A    between atoms: C5_5  and  O7_6 
REMARK    2  A    between atoms: C10_9  and  C11_10 
REMARK    3  A    between atoms: C22_20  and  C24_21 
REMARK    4  A    between atoms: C24_21  and  C27_23 
REMARK    5  A    between atoms: C28_24  and  C29_25 
REMARK    6  A    between atoms: C29_25  and  C32_27 
ROOT
ATOM      1  C11 <0> d   1      28.265  -0.385  31.800  0.00  0.00     0.004 C 
ATOM      2  C12 <0> d   1      27.823   0.872  31.846  0.00  0.00    -0.075 C 
ATOM      3  C13 <0> d   1      27.284   1.500  33.123  0.00  0.00     0.034 C 
ATOM      4  C14 <0> d   1      27.949   2.851  33.383  0.00  0.00     0.005 C 
ATOM      5  C15 <0> d   1      27.940   3.741  32.129  0.00  0.00     0.010 C 
ATOM      6  C16 <0> d   1      28.680   3.001  31.038  0.00  0.00    -0.032 C 
ATOM      7  C17 <0> d   1      30.021   2.506  31.583  0.00  0.00     0.016 C 
ATOM      8  C18 <0> d   1      27.825   1.769  30.644  0.00  0.00     0.023 C 
ATOM      9  C20 <0> d   1      28.578   1.267  29.410  0.00  0.00     0.010 C 
ATOM     10  C21 <0> d   1      28.909   2.582  28.650  0.00  0.00     0.007 C 
ATOM     11  C22 <0> d   1      28.906   3.707  29.711  0.00  0.00     0.002 C 
ENDROOT
BRANCH   1  12
ATOM     12  C10 <0> d   1      28.239  -1.215  33.007  0.00  0.00     0.008 C 
ATOM     13  C9  <0> d   1      27.397  -2.267  33.083  0.00  0.00    -0.050 C 
ATOM     14  C2  <0> d   1      26.482  -2.615  31.976  0.00  0.00    -0.061 C 
ATOM     15  C8  <0> d   1      27.340  -3.152  34.316  0.00  0.00     0.070 C 
ATOM     16  C1  <0> d   1      25.797  -1.681  31.317  0.00  0.00     0.019 C 
ATOM     17  C3  <0> d   1      26.366  -4.084  31.623  0.00  0.00     0.041 C 
ATOM     18  C4  <0> d   1      26.182  -4.879  32.920  0.00  0.00     0.036 C 
ATOM     19  C5  <0> d   1      27.358  -4.615  33.860  0.00  0.00     0.122 C 
BRANCH  19  20
ATOM     20  O7  <0> d   1      27.255  -5.468  35.002  0.00  0.00    -0.395 OA
ATOM     21  H41 <0> d   1      26.464  -6.024  35.008  0.00  0.00     0.210 HD
ENDBRANCH  19  20
ENDBRANCH   1  12
BRANCH  11  22
ATOM     22  C24 <0> d   1      30.252   4.434  29.718  0.00  0.00     0.008 C 
ATOM     23  C26 <0> d   1      30.725   4.645  28.278  0.00  0.00     0.014 C 
BRANCH  22  24
ATOM     24  C27 <0> d   1      31.267   3.604  30.462  0.00  0.00    -0.026 C 
ATOM     25  C28 <0> d   1      32.462   4.086  30.696  0.00  0.00    -0.026 C 
BRANCH  25  26
ATOM     26  C29 <0> d   1      33.477   3.258  31.440  0.00  0.00     0.007 C 
ATOM     27  C31 <0> d   1      33.486   3.665  32.915  0.00  0.00     0.014 C 
BRANCH  26  28
ATOM     28  C32 <0> d   1      34.865   3.488  30.838  0.00  0.00    -0.015 C 
ATOM     29  C33 <0> d   1      34.883   2.987  29.392  0.00  0.00     0.010 C 
ATOM     30  C34 <0> d   1      35.189   4.983  30.864  0.00  0.00     0.010 C 
ENDBRANCH  26  28
ENDBRANCH  25  26
ENDBRANCH  22  24
ENDBRANCH  11  22
TORSDOF 6
ENDMDL
MODEL 69
REMARK CAVERDOCK RESULT:      -6.9      0.000      0.000
REMARK CAVERDOCK CONSTRAINTS:       0.1      0.0      0.0      0.0
REMARK CAVERDOCK TUNNEL: 68     -6.9      2.8     69.1
REMARK  6 active torsions:
REMARK  status: ('A' for Active; 'I' for Inactive)
REMARK    1  A    between atoms: C5_5  and  O7_6 
REMARK    2  A    between atoms: C10_9  and  C11_10 
REMARK    3  A    between atoms: C22_20  and  C24_21 
REMARK    4  A    between atoms: C24_21  and  C27_23 
REMARK    5  A    between atoms: C28_24  and  C29_25 
REMARK    6  A    between atoms: C29_25  and  C32_27 
ROOT
ATOM      1  C11 <0> d   1      28.292  -0.638  31.564  0.00  0.00     0.004 C 
ATOM      2  C12 <0> d   1      27.940   0.616  31.848  0.00  0.00    -0.075 C 
ATOM      3  C13 <0> d   1      27.673   1.086  33.271  0.00  0.00     0.034 C 
ATOM      4  C14 <0> d   1      28.453   2.364  33.574  0.00  0.00     0.005 C 
ATOM      5  C15 <0> d   1      28.278   3.415  32.464  0.00  0.00     0.010 C 
ATOM      6  C16 <0> d   1      28.769   2.802  31.173  0.00  0.00    -0.032 C 
ATOM      7  C17 <0> d   1      30.153   2.190  31.398  0.00  0.00     0.016 C 
ATOM      8  C18 <0> d   1      27.786   1.666  30.789  0.00  0.00     0.023 C 
ATOM      9  C20 <0> d   1      28.278   1.308  29.385  0.00  0.00     0.010 C 
ATOM     10  C21 <0> d   1      28.549   2.701  28.749  0.00  0.00     0.007 C 
ATOM     11  C22 <0> d   1      28.800   3.672  29.927  0.00  0.00     0.002 C 
ENDROOT
BRANCH   1  12
ATOM     12  C10 <0> d   1      28.428  -1.622  32.642  0.00  0.00     0.008 C 
ATOM     13  C9  <0> d   1      27.529  -2.621  32.759  0.00  0.00    -0.050 C 
ATOM     14  C2  <0> d   1      26.390  -2.759  31.827  0.00  0.00    -0.061 C 
ATOM     15  C8  <0> d   1      27.635  -3.662  33.861  0.00  0.00     0.070 C 
ATOM     16  C1  <0> d   1      25.674  -1.704  31.439  0.00  0.00     0.019 C 
ATOM     17  C3  <0> d   1      26.081  -4.157  31.329  0.00  0.00     0.041 C 
ATOM     18  C4  <0> d   1      26.084  -5.108  32.530  0.00  0.00     0.036 C 
ATOM     19  C5  <0> d   1      27.438  -5.047  33.237  0.00  0.00     0.122 C 
BRANCH  19  20
ATOM     20  O7  <0> d   1      27.485  -6.040  34.263  0.00  0.00    -0.395 OA
ATOM     21  H41 <0> d   1      27.731  -5.696  35.132  0.00  0.00     0.210 HD
ENDBRANCH  19  20
ENDBRANCH   1  12
BRANCH  11  22
ATOM     22  C24 <0> d   1      30.168   4.342  29.780  0.00  0.00     0.008 C 
ATOM     23  C26 <0> d   1      30.539   4.424  28.298  0.00  0.00     0.014 C 
BRANCH  22  24
ATOM     24  C27 <0> d   1      31.205   3.530  30.513  0.00  0.00    -0.026 C 
ATOM     25  C28 <0> d   1      32.370   4.059  30.795  0.00  0.00    -0.026 C 
BRANCH  25  26
ATOM     26  C29 <0> d   1      33.408   3.248  31.528  0.00  0.00     0.007 C 
ATOM     27  C31 <0> d   1      33.551   3.774  32.958  0.00  0.00     0.014 C 
BRANCH  26  28
ATOM     28  C32 <0> d   1      34.752   3.365  30.804  0.00  0.00    -0.015 C 
ATOM     29  C33 <0> d   1      34.555   3.076  29.315  0.00  0.00     0.010 C 
ATOM     30  C34 <0> d   1      35.304   4.781  30.982  0.00  0.00     0.010 C 
ENDBRANCH  26  28
ENDBRANCH  25  26
ENDBRANCH  22  24
ENDBRANCH  11  22
TORSDOF 6
ENDMDL
MODEL 70
REMARK CAVERDOCK RESULT:      -6.9      0.000      0.000
REMARK CAVERDOCK CONSTRAINTS:       0.0      0.0      0.0      0.0
REMARK CAVERDOCK TUNNEL: 69     -6.9      2.8     70.2
REMARK  6 active torsions:
REMARK  status: ('A' for Active; 'I' for Inactive)
REMARK    1  A    between atoms: C5_5  and  O7_6 
REMARK    2  A    between atoms: C10_9  and  C11_10 
REMARK    3  A    between atoms: C22_20  and  C24_21 
REMARK    4  A    between atoms: C24_21  and  C27_23 
REMARK    5  A    between atoms: C28_24  and  C29_25 
REMARK    6  A    between atoms: C29_25  and  C32_27 
ROOT
ATOM      1  C11 <0> d   1      28.377  -0.687  31.643  0.00  0.00     0.004 C 
ATOM      2  C12 <0> d   1      27.839   0.529  31.750  0.00  0.00    -0.075 C 
ATOM      3  C13 <0> d   1      27.195   1.024  33.037  0.00  0.00     0.034 C 
ATOM      4  C14 <0> d   1      27.744   2.398  33.421  0.00  0.00     0.005 C 
ATOM      5  C15 <0> d   1      27.726   3.372  32.230  0.00  0.00     0.010 C 
ATOM      6  C16 <0> d   1      28.570   2.765  31.133  0.00  0.00    -0.032 C 
ATOM      7  C17 <0> d   1      29.918   2.331  31.712  0.00  0.00     0.016 C 
ATOM      8  C18 <0> d   1      27.831   1.506  30.613  0.00  0.00     0.023 C 
ATOM      9  C20 <0> d   1      28.676   1.148  29.389  0.00  0.00     0.010 C 
ATOM     10  C21 <0> d   1      28.942   2.534  28.737  0.00  0.00     0.007 C 
ATOM     11  C22 <0> d   1      28.804   3.578  29.869  0.00  0.00     0.002 C 
ENDROOT
BRANCH   1  12
ATOM     12  C10 <0> d   1      28.357  -1.600  32.789  0.00  0.00     0.008 C 
ATOM     13  C9  <0> d   1      27.471  -2.616  32.824  0.00  0.00    -0.050 C 
ATOM     14  C2  <0> d   1      26.500  -2.844  31.733  0.00  0.00    -0.061 C 
ATOM     15  C8  <0> d   1      27.418  -3.585  33.993  0.00  0.00     0.070 C 
ATOM     16  C1  <0> d   1      25.835  -1.835  31.169  0.00  0.00     0.019 C 
ATOM     17  C3  <0> d   1      26.303  -4.277  31.281  0.00  0.00     0.041 C 
ATOM     18  C4  <0> d   1      26.131  -5.155  32.526  0.00  0.00     0.036 C 
ATOM     19  C5  <0> d   1      27.352  -5.011  33.435  0.00  0.00     0.122 C 
BRANCH  19  20
ATOM     20  O7  <0> d   1      27.251  -5.939  34.517  0.00  0.00    -0.395 OA
ATOM     21  H41 <0> d   1      27.886  -6.666  34.472  0.00  0.00     0.210 HD
ENDBRANCH  19  20
ENDBRANCH   1  12
BRANCH  11  22
ATOM     22  C24 <0> d   1      30.090   4.398  29.994  0.00  0.00     0.008 C 
ATOM     23  C26 <0> d   1      30.569   4.811  28.602  0.00  0.00     0.014 C 
BRANCH  22  24
ATOM     24  C27 <0> d   1      31.153   3.565  30.664  0.00  0.00    -0.026 C 
ATOM     25  C28 <0> d   1      32.339   4.074  30.889  0.00  0.00    -0.026 C 
BRANCH  25  26
ATOM     26  C29 <0> d   1      33.402   3.242  31.558  0.00  0.00     0.007 C 
ATOM     27  C31 <0> d   1      33.552   3.682  33.016  0.00  0.00     0.014 C 
BRANCH  26  28
ATOM     28  C32 <0> d   1      34.734   3.432  30.829  0.00  0.00    -0.015 C 
ATOM     29  C33 <0> d   1      34.636   2.831  29.425  0.00  0.00     0.010 C 
ATOM     30  C34 <0> d   1      35.049   4.926  30.724  0.00  0.00     0.010 C 
ENDBRANCH  26  28
ENDBRANCH  25  26
ENDBRANCH  22  24
ENDBRANCH  11  22
TORSDOF 6
ENDMDL
MODEL 71
REMARK CAVERDOCK RESULT:      -6.9      0.000      0.000
REMARK CAVERDOCK CONSTRAINTS:       0.0      0.0      0.0      0.0
REMARK CAVERDOCK TUNNEL: 70     -6.9      2.8     71.2
REMARK  6 active torsions:
REMARK  status: ('A' for Active; 'I' for Inactive)
REMARK    1  A    between atoms: C5_5  and  O7_6 
REMARK    2  A    between atoms: C10_9  and  C11_10 
REMARK    3  A    between atoms: C22_20  and  C24_21 
REMARK    4  A    between atoms: C24_21  and  C27_23 
REMARK    5  A    between atoms: C28_24  and  C29_25 
REMARK    6  A    between atoms: C29_25  and  C32_27 
ROOT
ATOM      1  C11 <0> d   1      28.485  -0.795  31.578  0.00  0.00     0.004 C 
ATOM      2  C12 <0> d   1      27.838   0.370  31.540  0.00  0.00    -0.075 C 
ATOM      3  C13 <0> d   1      27.029   0.891  32.718  0.00  0.00     0.034 C 
ATOM      4  C14 <0> d   1      27.417   2.332  33.045  0.00  0.00     0.005 C 
ATOM      5  C15 <0> d   1      27.436   3.217  31.787  0.00  0.00     0.010 C 
ATOM      6  C16 <0> d   1      28.435   2.617  30.824  0.00  0.00    -0.032 C 
ATOM      7  C17 <0> d   1      29.749   2.349  31.559  0.00  0.00     0.016 C 
ATOM      8  C18 <0> d   1      27.860   1.263  30.335  0.00  0.00     0.023 C 
ATOM      9  C20 <0> d   1      28.851   0.901  29.227  0.00  0.00     0.010 C 
ATOM     10  C21 <0> d   1      29.063   2.258  28.498  0.00  0.00     0.007 C 
ATOM     11  C22 <0> d   1      28.724   3.360  29.529  0.00  0.00     0.002 C 
ENDROOT
BRANCH   1  12
ATOM     12  C10 <0> d   1      28.428  -1.626  32.783  0.00  0.00     0.008 C 
ATOM     13  C9  <0> d   1      27.628  -2.712  32.815  0.00  0.00    -0.050 C 
ATOM     14  C2  <0> d   1      26.789  -3.097  31.661  0.00  0.00    -0.061 C 
ATOM     15  C8  <0> d   1      27.540  -3.599  34.045  0.00  0.00     0.070 C 
ATOM     16  C1  <0> d   1      26.103  -2.192  30.963  0.00  0.00     0.019 C 
ATOM     17  C3  <0> d   1      26.753  -4.570  31.305  0.00  0.00     0.041 C 
ATOM     18  C4  <0> d   1      26.532  -5.372  32.591  0.00  0.00     0.036 C 
ATOM     19  C5  <0> d   1      27.644  -5.060  33.594  0.00  0.00     0.122 C 
BRANCH  19  20
ATOM     20  O7  <0> d   1      27.515  -5.917  34.730  0.00  0.00    -0.395 OA
ATOM     21  H41 <0> d   1      27.284  -6.829  34.511  0.00  0.00     0.210 HD
ENDBRANCH  19  20
ENDBRANCH   1  12
BRANCH  11  22
ATOM     22  C24 <0> d   1      29.917   4.301  29.711  0.00  0.00     0.008 C 
ATOM     23  C26 <0> d   1      30.302   4.903  28.358  0.00  0.00     0.014 C 
BRANCH  22  24
ATOM     24  C27 <0> d   1      31.085   3.529  30.268  0.00  0.00    -0.026 C 
ATOM     25  C28 <0> d   1      32.235   4.127  30.456  0.00  0.00    -0.026 C 
BRANCH  25  26
ATOM     26  C29 <0> d   1      33.404   3.355  31.012  0.00  0.00     0.007 C 
ATOM     27  C31 <0> d   1      33.416   3.477  32.538  0.00  0.00     0.014 C 
BRANCH  26  28
ATOM     28  C32 <0> d   1      34.707   3.922  30.444  0.00  0.00    -0.015 C 
ATOM     29  C33 <0> d   1      35.468   4.656  31.551  0.00  0.00     0.010 C 
ATOM     30  C34 <0> d   1      35.568   2.778  29.905  0.00  0.00     0.010 C 
ENDBRANCH  26  28
ENDBRANCH  25  26
ENDBRANCH  22  24
ENDBRANCH  11  22
TORSDOF 6
ENDMDL
MODEL 72
REMARK CAVERDOCK RESULT:      -6.2      0.000      0.000
REMARK CAVERDOCK CONSTRAINTS:       0.2      0.0      0.0      0.0
REMARK CAVERDOCK TUNNEL: 71     -6.2      2.9     72.4
REMARK  6 active torsions:
REMARK  status: ('A' for Active; 'I' for Inactive)
REMARK    1  A    between atoms: C5_5  and  O7_6 
REMARK    2  A    between atoms: C10_9  and  C11_10 
REMARK    3  A    between atoms: C22_20  and  C24_21 
REMARK    4  A    between atoms: C24_21  and  C27_23 
REMARK    5  A    between atoms: C28_24  and  C29_25 
REMARK    6  A    between atoms: C29_25  and  C32_27 
ROOT
ATOM      1  C11 <0> d   1      28.527  -0.810  31.994  0.00  0.00     0.004 C 
ATOM      2  C12 <0> d   1      27.880   0.259  31.528  0.00  0.00    -0.075 C 
ATOM      3  C13 <0> d   1      26.592   0.770  32.155  0.00  0.00     0.034 C 
ATOM      4  C14 <0> d   1      26.684   2.270  32.431  0.00  0.00     0.005 C 
ATOM      5  C15 <0> d   1      27.200   3.044  31.206  0.00  0.00     0.010 C 
ATOM      6  C16 <0> d   1      28.566   2.496  30.862  0.00  0.00    -0.032 C 
ATOM      7  C17 <0> d   1      29.427   2.455  32.125  0.00  0.00     0.016 C 
ATOM      8  C18 <0> d   1      28.374   1.045  30.350  0.00  0.00     0.023 C 
ATOM      9  C20 <0> d   1      29.781   0.720  29.844  0.00  0.00     0.010 C 
ATOM     10  C21 <0> d   1      30.195   2.028  29.113  0.00  0.00     0.007 C 
ATOM     11  C22 <0> d   1      29.349   3.160  29.740  0.00  0.00     0.002 C 
ENDROOT
BRANCH   1  12
ATOM     12  C10 <0> d   1      27.997  -1.540  33.148  0.00  0.00     0.008 C 
ATOM     13  C9  <0> d   1      27.647  -2.836  33.023  0.00  0.00    -0.050 C 
ATOM     14  C2  <0> d   1      27.775  -3.558  31.740  0.00  0.00    -0.061 C 
ATOM     15  C8  <0> d   1      27.094  -3.629  34.196  0.00  0.00     0.070 C 
ATOM     16  C1  <0> d   1      27.417  -2.998  30.584  0.00  0.00     0.019 C 
ATOM     17  C3  <0> d   1      28.340  -4.964  31.800  0.00  0.00     0.041 C 
ATOM     18  C4  <0> d   1      27.629  -5.721  32.927  0.00  0.00     0.036 C 
ATOM     19  C5  <0> d   1      27.818  -4.977  34.250  0.00  0.00     0.122 C 
BRANCH  19  20
ATOM     20  O7  <0> d   1      27.281  -5.761  35.317  0.00  0.00    -0.395 OA
ATOM     21  H41 <0> d   1      27.299  -5.321  36.178  0.00  0.00     0.210 HD
ENDBRANCH  19  20
ENDBRANCH   1  12
BRANCH  11  22
ATOM     22  C24 <0> d   1      30.259   4.254  30.303  0.00  0.00     0.008 C 
ATOM     23  C26 <0> d   1      30.419   5.368  29.266  0.00  0.00     0.014 C 
BRANCH  22  24
ATOM     24  C27 <0> d   1      31.611   3.667  30.620  0.00  0.00    -0.026 C 
ATOM     25  C28 <0> d   1      32.538   4.415  31.164  0.00  0.00    -0.026 C 
BRANCH  25  26
ATOM     26  C29 <0> d   1      33.890   3.830  31.482  0.00  0.00     0.007 C 
ATOM     27  C31 <0> d   1      34.490   4.557  32.688  0.00  0.00     0.014 C 
BRANCH  26  28
ATOM     28  C32 <0> d   1      34.815   3.995  30.274  0.00  0.00    -0.015 C 
ATOM     29  C33 <0> d   1      35.996   4.891  30.655  0.00  0.00     0.010 C 
ATOM     30  C34 <0> d   1      35.334   2.623  29.839  0.00  0.00     0.010 C 
ENDBRANCH  26  28
ENDBRANCH  25  26
ENDBRANCH  22  24
ENDBRANCH  11  22
TORSDOF 6
ENDMDL
MODEL 73
REMARK CAVERDOCK RESULT:      -6.9      0.000      0.000
REMARK CAVERDOCK CONSTRAINTS:       0.0      0.0      0.0      0.0
REMARK CAVERDOCK TUNNEL: 72     -6.9      3.0     73.2
REMARK  6 active torsions:
REMARK  status: ('A' for Active; 'I' for Inactive)
REMARK    1  A    between atoms: C5_5  and  O7_6 
REMARK    2  A    between atoms: C10_9  and  C11_10 
REMARK    3  A    between atoms: C22_20  and  C24_21 
REMARK    4  A    between atoms: C24_21  and  C27_23 
REMARK    5  A    between atoms: C28_24  and  C29_25 
REMARK    6  A    between atoms: C29_25  and  C32_27 
ROOT
ATOM      1  C11 <0> d   1      28.529  -0.870  32.059  0.00  0.00     0.004 C 
ATOM      2  C12 <0> d   1      27.883   0.173  31.538  0.00  0.00    -0.075 C 
ATOM      3  C13 <0> d   1      26.552   0.665  32.088  0.00  0.00     0.034 C 
ATOM      4  C14 <0> d   1      26.594   2.172  32.337  0.00  0.00     0.005 C 
ATOM      5  C15 <0> d   1      27.154   2.934  31.124  0.00  0.00     0.010 C 
ATOM      6  C16 <0> d   1      28.549   2.413  30.861  0.00  0.00    -0.032 C 
ATOM      7  C17 <0> d   1      29.344   2.418  32.168  0.00  0.00     0.016 C 
ATOM      8  C18 <0> d   1      28.418   0.949  30.371  0.00  0.00     0.023 C 
ATOM      9  C20 <0> d   1      29.856   0.648  29.944  0.00  0.00     0.010 C 
ATOM     10  C21 <0> d   1      30.276   1.951  29.208  0.00  0.00     0.007 C 
ATOM     11  C22 <0> d   1      29.373   3.075  29.768  0.00  0.00     0.002 C 
ENDROOT
BRANCH   1  12
ATOM     12  C10 <0> d   1      27.958  -1.590  33.200  0.00  0.00     0.008 C 
ATOM     13  C9  <0> d   1      27.543  -2.865  33.052  0.00  0.00    -0.050 C 
ATOM     14  C2  <0> d   1      27.640  -3.572  31.758  0.00  0.00    -0.061 C 
ATOM     15  C8  <0> d   1      26.945  -3.646  34.211  0.00  0.00     0.070 C 
ATOM     16  C1  <0> d   1      27.315  -2.976  30.611  0.00  0.00     0.019 C 
ATOM     17  C3  <0> d   1      28.132  -5.005  31.798  0.00  0.00     0.041 C 
ATOM     18  C4  <0> d   1      27.379  -5.742  32.911  0.00  0.00     0.036 C 
ATOM     19  C5  <0> d   1      27.600  -5.031  34.246  0.00  0.00     0.122 C 
BRANCH  19  20
ATOM     20  O7  <0> d   1      27.018  -5.803  35.298  0.00  0.00    -0.395 OA
ATOM     21  H41 <0> d   1      27.527  -5.794  36.121  0.00  0.00     0.210 HD
ENDBRANCH  19  20
ENDBRANCH   1  12
BRANCH  11  22
ATOM     22  C24 <0> d   1      30.227   4.201  30.353  0.00  0.00     0.008 C 
ATOM     23  C26 <0> d   1      30.496   5.251  29.274  0.00  0.00     0.014 C 
BRANCH  22  24
ATOM     24  C27 <0> d   1      31.536   3.636  30.841  0.00  0.00    -0.026 C 
ATOM     25  C28 <0> d   1      32.612   4.384  30.843  0.00  0.00    -0.026 C 
BRANCH  25  26
ATOM     26  C29 <0> d   1      33.922   3.820  31.330  0.00  0.00     0.007 C 
ATOM     27  C31 <0> d   1      34.305   4.489  32.651  0.00  0.00     0.014 C 
BRANCH  26  28
ATOM     28  C32 <0> d   1      35.011   4.085  30.288  0.00  0.00    -0.015 C 
ATOM     29  C33 <0> d   1      36.192   4.794  30.955  0.00  0.00     0.010 C 
ATOM     30  C34 <0> d   1      35.483   2.756  29.694  0.00  0.00     0.010 C 
ENDBRANCH  26  28
ENDBRANCH  25  26
ENDBRANCH  22  24
ENDBRANCH  11  22
TORSDOF 6
ENDMDL
MODEL 74
REMARK CAVERDOCK RESULT:      -7.1      0.000      0.000
REMARK CAVERDOCK CONSTRAINTS:       0.1      0.0      0.0      0.0
REMARK CAVERDOCK TUNNEL: 73     -7.1      3.0     74.2
REMARK  6 active torsions:
REMARK  status: ('A' for Active; 'I' for Inactive)
REMARK    1  A    between atoms: C5_5  and  O7_6 
REMARK    2  A    between atoms: C10_9  and  C11_10 
REMARK    3  A    between atoms: C22_20  and  C24_21 
REMARK    4  A    between atoms: C24_21  and  C27_23 
REMARK    5  A    between atoms: C28_24  and  C29_25 
REMARK    6  A    between atoms: C29_25  and  C32_27 
ROOT
ATOM      1  C11 <0> d   1      28.617  -1.002  32.176  0.00  0.00     0.004 C 
ATOM      2  C12 <0> d   1      27.947  -0.003  31.600  0.00  0.00    -0.075 C 
ATOM      3  C13 <0> d   1      26.626   0.515  32.147  0.00  0.00     0.034 C 
ATOM      4  C14 <0> d   1      26.658   2.036  32.288  0.00  0.00     0.005 C 
ATOM      5  C15 <0> d   1      27.181   2.716  31.011  0.00  0.00     0.010 C 
ATOM      6  C16 <0> d   1      28.574   2.189  30.752  0.00  0.00    -0.032 C 
ATOM      7  C17 <0> d   1      29.401   2.293  32.035  0.00  0.00     0.016 C 
ATOM      8  C18 <0> d   1      28.446   0.693  30.368  0.00  0.00     0.023 C 
ATOM      9  C20 <0> d   1      29.877   0.375  29.928  0.00  0.00     0.010 C 
ATOM     10  C21 <0> d   1      30.266   1.627  29.093  0.00  0.00     0.007 C 
ATOM     11  C22 <0> d   1      29.364   2.779  29.595  0.00  0.00     0.002 C 
ENDROOT
BRANCH   1  12
ATOM     12  C10 <0> d   1      28.081  -1.644  33.379  0.00  0.00     0.008 C 
ATOM     13  C9  <0> d   1      27.586  -2.897  33.309  0.00  0.00    -0.050 C 
ATOM     14  C2  <0> d   1      27.559  -3.656  32.041  0.00  0.00    -0.061 C 
ATOM     15  C8  <0> d   1      27.021  -3.599  34.533  0.00  0.00     0.070 C 
ATOM     16  C1  <0> d   1      27.196  -3.085  30.893  0.00  0.00     0.019 C 
ATOM     17  C3  <0> d   1      27.972  -5.113  32.108  0.00  0.00     0.041 C 
ATOM     18  C4  <0> d   1      27.252  -5.763  33.294  0.00  0.00     0.036 C 
ATOM     19  C5  <0> d   1      27.597  -5.017  34.583  0.00  0.00     0.122 C 
BRANCH  19  20
ATOM     20  O7  <0> d   1      27.042  -5.714  35.700  0.00  0.00    -0.395 OA
ATOM     21  H41 <0> d   1      27.042  -5.205  36.522  0.00  0.00     0.210 HD
ENDBRANCH  19  20
ENDBRANCH   1  12
BRANCH  11  22
ATOM     22  C24 <0> d   1      30.221   3.951  30.078  0.00  0.00     0.008 C 
ATOM     23  C26 <0> d   1      30.345   4.988  28.960  0.00  0.00     0.014 C 
BRANCH  22  24
ATOM     24  C27 <0> d   1      31.592   3.450  30.452  0.00  0.00    -0.026 C 
ATOM     25  C28 <0> d   1      32.381   4.190  31.191  0.00  0.00    -0.026 C 
BRANCH  25  26
ATOM     26  C29 <0> d   1      33.752   3.690  31.565  0.00  0.00     0.007 C 
ATOM     27  C31 <0> d   1      34.142   4.247  32.937  0.00  0.00     0.014 C 
BRANCH  26  28
ATOM     28  C32 <0> d   1      34.768   4.153  30.519  0.00  0.00    -0.015 C 
ATOM     29  C33 <0> d   1      35.869   4.968  31.202  0.00  0.00     0.010 C 
ATOM     30  C34 <0> d   1      35.387   2.932  29.835  0.00  0.00     0.010 C 
ENDBRANCH  26  28
ENDBRANCH  25  26
ENDBRANCH  22  24
ENDBRANCH  11  22
TORSDOF 6
ENDMDL
MODEL 75
REMARK CAVERDOCK RESULT:      -7.8      0.000      0.000
REMARK CAVERDOCK CONSTRAINTS:       0.0      0.0      0.0      0.0
REMARK CAVERDOCK TUNNEL: 74     -7.8      3.0     75.3
REMARK  6 active torsions:
REMARK  status: ('A' for Active; 'I' for Inactive)
REMARK    1  A    between atoms: C5_5  and  O7_6 
REMARK    2  A    between atoms: C10_9  and  C11_10 
REMARK    3  A    between atoms: C22_20  and  C24_21 
REMARK    4  A    between atoms: C24_21  and  C27_23 
REMARK    5  A    between atoms: C28_24  and  C29_25 
REMARK    6  A    between atoms: C29_25  and  C32_27 
ROOT
ATOM      1  C11 <0> d   1      28.454  -1.020  32.014  0.00  0.00     0.004 C 
ATOM      2  C12 <0> d   1      27.789   0.018  31.506  0.00  0.00    -0.075 C 
ATOM      3  C13 <0> d   1      26.508   0.550  32.131  0.00  0.00     0.034 C 
ATOM      4  C14 <0> d   1      26.591   2.063  32.328  0.00  0.00     0.005 C 
ATOM      5  C15 <0> d   1      27.077   2.778  31.056  0.00  0.00     0.010 C 
ATOM      6  C16 <0> d   1      28.442   2.224  30.716  0.00  0.00    -0.032 C 
ATOM      7  C17 <0> d   1      29.326   2.254  31.964  0.00  0.00     0.016 C 
ATOM      8  C18 <0> d   1      28.254   0.748  30.282  0.00  0.00     0.023 C 
ATOM      9  C20 <0> d   1      29.655   0.409  29.767  0.00  0.00     0.010 C 
ATOM     10  C21 <0> d   1      30.044   1.682  28.963  0.00  0.00     0.007 C 
ATOM     11  C22 <0> d   1      29.199   2.837  29.548  0.00  0.00     0.002 C 
ENDROOT
BRANCH   1  12
ATOM     12  C10 <0> d   1      27.951  -1.695  33.214  0.00  0.00     0.008 C 
ATOM     13  C9  <0> d   1      27.547  -2.980  33.144  0.00  0.00    -0.050 C 
ATOM     14  C2  <0> d   1      27.588  -3.743  31.880  0.00  0.00    -0.061 C 
ATOM     15  C8  <0> d   1      27.020  -3.716  34.365  0.00  0.00     0.070 C 
ATOM     16  C1  <0> d   1      27.198  -3.204  30.725  0.00  0.00     0.019 C 
ATOM     17  C3  <0> d   1      28.102  -5.167  31.958  0.00  0.00     0.041 C 
ATOM     18  C4  <0> d   1      27.417  -5.863  33.139  0.00  0.00     0.036 C 
ATOM     19  C5  <0> d   1      27.695  -5.089  34.428  0.00  0.00     0.122 C 
BRANCH  19  20
ATOM     20  O7  <0> d   1      27.178  -5.820  35.542  0.00  0.00    -0.395 OA
ATOM     21  H41 <0> d   1      27.131  -6.775  35.399  0.00  0.00     0.210 HD
ENDBRANCH  19  20
ENDBRANCH   1  12
BRANCH  11  22
ATOM     22  C24 <0> d   1      30.109   3.966  30.038  0.00  0.00     0.008 C 
ATOM     23  C26 <0> d   1      30.309   4.984  28.914  0.00  0.00     0.014 C 
BRANCH  22  24
ATOM     24  C27 <0> d   1      31.444   3.394  30.441  0.00  0.00    -0.026 C 
ATOM     25  C28 <0> d   1      32.333   4.157  31.027  0.00  0.00    -0.026 C 
BRANCH  25  26
ATOM     26  C29 <0> d   1      33.668   3.586  31.429  0.00  0.00     0.007 C 
ATOM     27  C31 <0> d   1      34.032   4.080  32.832  0.00  0.00     0.014 C 
BRANCH  26  28
ATOM     28  C32 <0> d   1      34.739   4.041  30.435  0.00  0.00    -0.015 C 
ATOM     29  C33 <0> d   1      35.853   4.775  31.185  0.00  0.00     0.010 C 
ATOM     30  C34 <0> d   1      35.323   2.819  29.722  0.00  0.00     0.010 C 
ENDBRANCH  26  28
ENDBRANCH  25  26
ENDBRANCH  22  24
ENDBRANCH  11  22
TORSDOF 6
ENDMDL
MODEL 76
REMARK CAVERDOCK RESULT:      -8.0      0.000      0.000
REMARK CAVERDOCK CONSTRAINTS:       0.1      0.0      0.0      0.0
REMARK CAVERDOCK TUNNEL: 75     -8.0      3.0     76.3
REMARK  6 active torsions:
REMARK  status: ('A' for Active; 'I' for Inactive)
REMARK    1  A    between atoms: C5_5  and  O7_6 
REMARK    2  A    between atoms: C10_9  and  C11_10 
REMARK    3  A    between atoms: C22_20  and  C24_21 
REMARK    4  A    between atoms: C24_21  and  C27_23 
REMARK    5  A    between atoms: C28_24  and  C29_25 
REMARK    6  A    between atoms: C29_25  and  C32_27 
ROOT
ATOM      1  C11 <0> d   1      28.538  -1.061  31.982  0.00  0.00     0.004 C 
ATOM      2  C12 <0> d   1      27.844  -0.034  31.491  0.00  0.00    -0.075 C 
ATOM      3  C13 <0> d   1      26.506   0.399  32.072  0.00  0.00     0.034 C 
ATOM      4  C14 <0> d   1      26.497   1.902  32.347  0.00  0.00     0.005 C 
ATOM      5  C15 <0> d   1      27.007   2.705  31.138  0.00  0.00     0.010 C 
ATOM      6  C16 <0> d   1      28.415   2.241  30.843  0.00  0.00    -0.032 C 
ATOM      7  C17 <0> d   1      29.233   2.253  32.136  0.00  0.00     0.016 C 
ATOM      8  C18 <0> d   1      28.330   0.781  30.329  0.00  0.00     0.023 C 
ATOM      9  C20 <0> d   1      29.770   0.541  29.872  0.00  0.00     0.010 C 
ATOM     10  C21 <0> d   1      30.129   1.872  29.153  0.00  0.00     0.007 C 
ATOM     11  C22 <0> d   1      29.194   2.951  29.748  0.00  0.00     0.002 C 
ENDROOT
BRANCH   1  12
ATOM     12  C10 <0> d   1      28.014  -1.821  33.120  0.00  0.00     0.008 C 
ATOM     13  C9  <0> d   1      27.649  -3.110  32.958  0.00  0.00    -0.050 C 
ATOM     14  C2  <0> d   1      27.756  -3.793  31.652  0.00  0.00    -0.061 C 
ATOM     15  C8  <0> d   1      27.102  -3.933  34.112  0.00  0.00     0.070 C 
ATOM     16  C1  <0> d   1      27.391  -3.194  30.519  0.00  0.00     0.019 C 
ATOM     17  C3  <0> d   1      28.308  -5.205  31.663  0.00  0.00     0.041 C 
ATOM     18  C4  <0> d   1      27.603  -5.989  32.774  0.00  0.00     0.036 C 
ATOM     19  C5  <0> d   1      27.813  -5.289  34.117  0.00  0.00     0.122 C 
BRANCH  19  20
ATOM     20  O7  <0> d   1      27.280  -6.100  35.165  0.00  0.00    -0.395 OA
ATOM     21  H41 <0> d   1      26.747  -5.613  35.808  0.00  0.00     0.210 HD
ENDBRANCH  19  20
ENDBRANCH   1  12
BRANCH  11  22
ATOM     22  C24 <0> d   1      30.017   4.098  30.338  0.00  0.00     0.008 C 
ATOM     23  C26 <0> d   1      30.343   5.110  29.239  0.00  0.00     0.014 C 
BRANCH  22  24
ATOM     24  C27 <0> d   1      31.298   3.552  30.914  0.00  0.00    -0.026 C 
ATOM     25  C28 <0> d   1      32.432   4.168  30.688  0.00  0.00    -0.026 C 
BRANCH  25  26
ATOM     26  C29 <0> d   1      33.714   3.623  31.263  0.00  0.00     0.007 C 
ATOM     27  C31 <0> d   1      33.957   4.239  32.643  0.00  0.00     0.014 C 
BRANCH  26  28
ATOM     28  C32 <0> d   1      34.880   3.973  30.335  0.00  0.00    -0.015 C 
ATOM     29  C33 <0> d   1      35.905   4.812  31.100  0.00  0.00     0.010 C 
ATOM     30  C34 <0> d   1      35.541   2.684  29.841  0.00  0.00     0.010 C 
ENDBRANCH  26  28
ENDBRANCH  25  26
ENDBRANCH  22  24
ENDBRANCH  11  22
TORSDOF 6
ENDMDL
MODEL 77
REMARK CAVERDOCK RESULT:      -8.4      0.000      0.000
REMARK CAVERDOCK CONSTRAINTS:       0.2      0.0      0.0      0.0
REMARK CAVERDOCK TUNNEL: 76     -8.4      3.1     77.2
REMARK  6 active torsions:
REMARK  status: ('A' for Active; 'I' for Inactive)
REMARK    1  A    between atoms: C5_5  and  O7_6 
REMARK    2  A    between atoms: C10_9  and  C11_10 
REMARK    3  A    between atoms: C22_20  and  C24_21 
REMARK    4  A    between atoms: C24_21  and  C27_23 
REMARK    5  A    between atoms: C28_24  and  C29_25 
REMARK    6  A    between atoms: C29_25  and  C32_27 
ROOT
ATOM      1  C11 <0> d   1      28.465  -1.159  32.179  0.00  0.00     0.004 C 
ATOM      2  C12 <0> d   1      27.819  -0.173  31.555  0.00  0.00    -0.075 C 
ATOM      3  C13 <0> d   1      26.455   0.324  32.011  0.00  0.00     0.034 C 
ATOM      4  C14 <0> d   1      26.453   1.846  32.150  0.00  0.00     0.005 C 
ATOM      5  C15 <0> d   1      27.049   2.532  30.909  0.00  0.00     0.010 C 
ATOM      6  C16 <0> d   1      28.464   2.029  30.745  0.00  0.00    -0.032 C 
ATOM      7  C17 <0> d   1      29.201   2.148  32.081  0.00  0.00     0.016 C 
ATOM      8  C18 <0> d   1      28.388   0.530  30.359  0.00  0.00     0.023 C 
ATOM      9  C20 <0> d   1      29.850   0.235  30.016  0.00  0.00     0.010 C 
ATOM     10  C21 <0> d   1      30.274   1.492  29.205  0.00  0.00     0.007 C 
ATOM     11  C22 <0> d   1      29.321   2.630  29.642  0.00  0.00     0.002 C 
ENDROOT
BRANCH   1  12
ATOM     12  C10 <0> d   1      27.859  -1.808  33.344  0.00  0.00     0.008 C 
ATOM     13  C9  <0> d   1      27.404  -3.074  33.249  0.00  0.00    -0.050 C 
ATOM     14  C2  <0> d   1      27.490  -3.841  31.988  0.00  0.00    -0.061 C 
ATOM     15  C8  <0> d   1      26.770  -3.784  34.434  0.00  0.00     0.070 C 
ATOM     16  C1  <0> d   1      27.196  -3.287  30.812  0.00  0.00     0.019 C 
ATOM     17  C3  <0> d   1      27.935  -5.286  32.097  0.00  0.00     0.041 C 
ATOM     18  C4  <0> d   1      27.148  -5.949  33.233  0.00  0.00     0.036 C 
ATOM     19  C5  <0> d   1      27.379  -5.186  34.538  0.00  0.00     0.122 C 
BRANCH  19  20
ATOM     20  O7  <0> d   1      26.763  -5.891  35.617  0.00  0.00    -0.395 OA
ATOM     21  H41 <0> d   1      26.322  -6.709  35.352  0.00  0.00     0.210 HD
ENDBRANCH  19  20
ENDBRANCH   1  12
BRANCH  11  22
ATOM     22  C24 <0> d   1      30.124   3.817  30.179  0.00  0.00     0.008 C 
ATOM     23  C26 <0> d   1      30.276   4.869  29.079  0.00  0.00     0.014 C 
BRANCH  22  24
ATOM     24  C27 <0> d   1      31.488   3.345  30.614  0.00  0.00    -0.026 C 
ATOM     25  C28 <0> d   1      32.341   4.194  31.129  0.00  0.00    -0.026 C 
BRANCH  25  26
ATOM     26  C29 <0> d   1      33.705   3.724  31.563  0.00  0.00     0.007 C 
ATOM     27  C31 <0> d   1      34.064   4.369  32.904  0.00  0.00     0.014 C 
BRANCH  26  28
ATOM     28  C32 <0> d   1      34.743   4.122  30.511  0.00  0.00    -0.015 C 
ATOM     29  C33 <0> d   1      35.920   4.819  31.195  0.00  0.00     0.010 C 
ATOM     30  C34 <0> d   1      35.241   2.869  29.788  0.00  0.00     0.010 C 
ENDBRANCH  26  28
ENDBRANCH  25  26
ENDBRANCH  22  24
ENDBRANCH  11  22
TORSDOF 6
ENDMDL
MODEL 78
REMARK CAVERDOCK RESULT:      -8.7      0.000      0.000
REMARK CAVERDOCK CONSTRAINTS:       0.1      0.0      0.0      0.0
REMARK CAVERDOCK TUNNEL: 77     -8.7      3.1     78.2
REMARK  6 active torsions:
REMARK  status: ('A' for Active; 'I' for Inactive)
REMARK    1  A    between atoms: C5_5  and  O7_6 
REMARK    2  A    between atoms: C10_9  and  C11_10 
REMARK    3  A    between atoms: C22_20  and  C24_21 
REMARK    4  A    between atoms: C24_21  and  C27_23 
REMARK    5  A    between atoms: C28_24  and  C29_25 
REMARK    6  A    between atoms: C29_25  and  C32_27 
ROOT
ATOM      1  C11 <0> d   1      28.546  -1.314  32.027  0.00  0.00     0.004 C 
ATOM      2  C12 <0> d   1      27.826  -0.294  31.559  0.00  0.00    -0.075 C 
ATOM      3  C13 <0> d   1      26.573   0.209  32.260  0.00  0.00     0.034 C 
ATOM      4  C14 <0> d   1      26.631   1.724  32.450  0.00  0.00     0.005 C 
ATOM      5  C15 <0> d   1      27.021   2.446  31.149  0.00  0.00     0.010 C 
ATOM      6  C16 <0> d   1      28.376   1.925  30.726  0.00  0.00    -0.032 C 
ATOM      7  C17 <0> d   1      29.333   1.981  31.918  0.00  0.00     0.016 C 
ATOM      8  C18 <0> d   1      28.198   0.444  30.307  0.00  0.00     0.023 C 
ATOM      9  C20 <0> d   1      29.572   0.137  29.708  0.00  0.00     0.010 C 
ATOM     10  C21 <0> d   1      29.880   1.416  28.880  0.00  0.00     0.007 C 
ATOM     11  C22 <0> d   1      29.044   2.553  29.514  0.00  0.00     0.002 C 
ENDROOT
BRANCH   1  12
ATOM     12  C10 <0> d   1      28.134  -1.997  33.256  0.00  0.00     0.008 C 
ATOM     13  C9  <0> d   1      27.589  -3.229  33.191  0.00  0.00    -0.050 C 
ATOM     14  C2  <0> d   1      27.383  -3.925  31.904  0.00  0.00    -0.061 C 
ATOM     15  C8  <0> d   1      27.150  -3.971  34.442  0.00  0.00     0.070 C 
ATOM     16  C1  <0> d   1      26.906  -3.288  30.834  0.00  0.00     0.019 C 
ATOM     17  C3  <0> d   1      27.747  -5.396  31.856  0.00  0.00     0.041 C 
ATOM     18  C4  <0> d   1      27.151  -6.080  33.091  0.00  0.00     0.036 C 
ATOM     19  C5  <0> d   1      27.676  -5.408  34.360  0.00  0.00     0.122 C 
BRANCH  19  20
ATOM     20  O7  <0> d   1      27.234  -6.141  35.504  0.00  0.00    -0.395 OA
ATOM     21  H41 <0> d   1      27.787  -6.020  36.287  0.00  0.00     0.210 HD
ENDBRANCH  19  20
ENDBRANCH   1  12
BRANCH  11  22
ATOM     22  C24 <0> d   1      29.955   3.705  29.945  0.00  0.00     0.008 C 
ATOM     23  C26 <0> d   1      30.227   4.616  28.747  0.00  0.00     0.014 C 
BRANCH  22  24
ATOM     24  C27 <0> d   1      31.258   3.148  30.459  0.00  0.00    -0.026 C 
ATOM     25  C28 <0> d   1      32.247   3.957  30.747  0.00  0.00    -0.026 C 
BRANCH  25  26
ATOM     26  C29 <0> d   1      33.551   3.402  31.260  0.00  0.00     0.007 C 
ATOM     27  C31 <0> d   1      33.697   3.735  32.747  0.00  0.00     0.014 C 
BRANCH  26  28
ATOM     28  C32 <0> d   1      34.713   4.022  30.481  0.00  0.00    -0.015 C 
ATOM     29  C33 <0> d   1      35.499   4.961  31.399  0.00  0.00     0.010 C 
ATOM     30  C34 <0> d   1      35.636   2.912  29.974  0.00  0.00     0.010 C 
ENDBRANCH  26  28
ENDBRANCH  25  26
ENDBRANCH  22  24
ENDBRANCH  11  22
TORSDOF 6
ENDMDL
MODEL 79
REMARK CAVERDOCK RESULT:      -8.8      0.000      0.000
REMARK CAVERDOCK CONSTRAINTS:       0.1      0.0      0.0      0.0
REMARK CAVERDOCK TUNNEL: 78     -8.8      3.2     79.3
REMARK  6 active torsions:
REMARK  status: ('A' for Active; 'I' for Inactive)
REMARK    1  A    between atoms: C5_5  and  O7_6 
REMARK    2  A    between atoms: C10_9  and  C11_10 
REMARK    3  A    between atoms: C22_20  and  C24_21 
REMARK    4  A    between atoms: C24_21  and  C27_23 
REMARK    5  A    between atoms: C28_24  and  C29_25 
REMARK    6  A    between atoms: C29_25  and  C32_27 
ROOT
ATOM      1  C11 <0> d   1      28.377  -1.217  32.194  0.00  0.00     0.004 C 
ATOM      2  C12 <0> d   1      27.734  -0.213  31.596  0.00  0.00    -0.075 C 
ATOM      3  C13 <0> d   1      26.386   0.297  32.084  0.00  0.00     0.034 C 
ATOM      4  C14 <0> d   1      26.408   1.816  32.242  0.00  0.00     0.005 C 
ATOM      5  C15 <0> d   1      26.991   2.510  30.999  0.00  0.00     0.010 C 
ATOM      6  C16 <0> d   1      28.396   1.989  30.801  0.00  0.00    -0.032 C 
ATOM      7  C17 <0> d   1      29.159   2.080  32.124  0.00  0.00     0.016 C 
ATOM      8  C18 <0> d   1      28.290   0.496  30.397  0.00  0.00     0.023 C 
ATOM      9  C20 <0> d   1      29.741   0.185  30.023  0.00  0.00     0.010 C 
ATOM     10  C21 <0> d   1      30.167   1.446  29.220  0.00  0.00     0.007 C 
ATOM     11  C22 <0> d   1      29.240   2.592  29.690  0.00  0.00     0.002 C 
ENDROOT
BRANCH   1  12
ATOM     12  C10 <0> d   1      27.784  -1.873  33.362  0.00  0.00     0.008 C 
ATOM     13  C9  <0> d   1      27.362  -3.151  33.275  0.00  0.00    -0.050 C 
ATOM     14  C2  <0> d   1      27.473  -3.925  32.021  0.00  0.00    -0.061 C 
ATOM     15  C8  <0> d   1      26.743  -3.867  34.464  0.00  0.00     0.070 C 
ATOM     16  C1  <0> d   1      27.169  -3.388  30.840  0.00  0.00     0.019 C 
ATOM     17  C3  <0> d   1      27.955  -5.357  32.143  0.00  0.00     0.041 C 
ATOM     18  C4  <0> d   1      27.181  -6.031  33.281  0.00  0.00     0.036 C 
ATOM     19  C5  <0> d   1      27.388  -5.252  34.581  0.00  0.00     0.122 C 
BRANCH  19  20
ATOM     20  O7  <0> d   1      26.786  -5.964  35.663  0.00  0.00    -0.395 OA
ATOM     21  H41 <0> d   1      27.415  -6.277  36.327  0.00  0.00     0.210 HD
ENDBRANCH  19  20
ENDBRANCH   1  12
BRANCH  11  22
ATOM     22  C24 <0> d   1      30.070   3.760  30.226  0.00  0.00     0.008 C 
ATOM     23  C26 <0> d   1      30.269   4.796  29.118  0.00  0.00     0.014 C 
BRANCH  22  24
ATOM     24  C27 <0> d   1      31.412   3.253  30.686  0.00  0.00    -0.026 C 
ATOM     25  C28 <0> d   1      32.388   4.096  30.915  0.00  0.00    -0.026 C 
BRANCH  25  26
ATOM     26  C29 <0> d   1      33.731   3.590  31.374  0.00  0.00     0.007 C 
ATOM     27  C31 <0> d   1      34.005   4.089  32.795  0.00  0.00     0.014 C 
BRANCH  26  28
ATOM     28  C32 <0> d   1      34.821   4.106  30.432  0.00  0.00    -0.015 C 
ATOM     29  C33 <0> d   1      35.775   5.017  31.207  0.00  0.00     0.010 C 
ATOM     30  C34 <0> d   1      35.600   2.920  29.858  0.00  0.00     0.010 C 
ENDBRANCH  26  28
ENDBRANCH  25  26
ENDBRANCH  22  24
ENDBRANCH  11  22
TORSDOF 6
ENDMDL
MODEL 80
REMARK CAVERDOCK RESULT:      -8.9      0.000      0.000
REMARK CAVERDOCK CONSTRAINTS:       0.0      0.0      0.0      0.0
REMARK CAVERDOCK TUNNEL: 79     -8.9      3.2     80.2
REMARK  6 active torsions:
REMARK  status: ('A' for Active; 'I' for Inactive)
REMARK    1  A    between atoms: C5_5  and  O7_6 
REMARK    2  A    between atoms: C10_9  and  C11_10 
REMARK    3  A    between atoms: C22_20  and  C24_21 
REMARK    4  A    between atoms: C24_21  and  C27_23 
REMARK    5  A    between atoms: C28_24  and  C29_25 
REMARK    6  A    between atoms: C29_25  and  C32_27 
ROOT
ATOM      1  C11 <0> d   1      28.452  -1.320  32.201  0.00  0.00     0.004 C 
ATOM      2  C12 <0> d   1      27.815  -0.348  31.548  0.00  0.00    -0.075 C 
ATOM      3  C13 <0> d   1      26.442   0.153  31.971  0.00  0.00     0.034 C 
ATOM      4  C14 <0> d   1      26.434   1.677  32.081  0.00  0.00     0.005 C 
ATOM      5  C15 <0> d   1      27.049   2.342  30.837  0.00  0.00     0.010 C 
ATOM      6  C16 <0> d   1      28.469   1.839  30.707  0.00  0.00    -0.032 C 
ATOM      7  C17 <0> d   1      29.182   1.986  32.053  0.00  0.00     0.016 C 
ATOM      8  C18 <0> d   1      28.403   0.333  30.348  0.00  0.00     0.023 C 
ATOM      9  C20 <0> d   1      29.871   0.036  30.037  0.00  0.00     0.010 C 
ATOM     10  C21 <0> d   1      30.305   1.279  29.209  0.00  0.00     0.007 C 
ATOM     11  C22 <0> d   1      29.343   2.422  29.608  0.00  0.00     0.002 C 
ENDROOT
BRANCH   1  12
ATOM     12  C10 <0> d   1      27.829  -1.949  33.368  0.00  0.00     0.008 C 
ATOM     13  C9  <0> d   1      27.348  -3.207  33.279  0.00  0.00    -0.050 C 
ATOM     14  C2  <0> d   1      27.424  -3.984  32.024  0.00  0.00    -0.061 C 
ATOM     15  C8  <0> d   1      26.695  -3.895  34.466  0.00  0.00     0.070 C 
ATOM     16  C1  <0> d   1      27.147  -3.432  30.843  0.00  0.00     0.019 C 
ATOM     17  C3  <0> d   1      27.839  -5.437  32.145  0.00  0.00     0.041 C 
ATOM     18  C4  <0> d   1      27.033  -6.075  33.281  0.00  0.00     0.036 C 
ATOM     19  C5  <0> d   1      27.274  -5.308  34.582  0.00  0.00     0.122 C 
BRANCH  19  20
ATOM     20  O7  <0> d   1      26.639  -5.993  35.663  0.00  0.00    -0.395 OA
ATOM     21  H41 <0> d   1      25.683  -5.857  35.708  0.00  0.00     0.210 HD
ENDBRANCH  19  20
ENDBRANCH   1  12
BRANCH  11  22
ATOM     22  C24 <0> d   1      30.133   3.621  30.136  0.00  0.00     0.008 C 
ATOM     23  C26 <0> d   1      30.285   4.661  29.024  0.00  0.00     0.014 C 
BRANCH  22  24
ATOM     24  C27 <0> d   1      31.498   3.164  30.585  0.00  0.00    -0.026 C 
ATOM     25  C28 <0> d   1      32.393   4.045  30.956  0.00  0.00    -0.026 C 
BRANCH  25  26
ATOM     26  C29 <0> d   1      33.758   3.590  31.405  0.00  0.00     0.007 C 
ATOM     27  C31 <0> d   1      34.077   4.203  32.770  0.00  0.00     0.014 C 
BRANCH  26  28
ATOM     28  C32 <0> d   1      34.808   4.039  30.385  0.00  0.00    -0.015 C 
ATOM     29  C33 <0> d   1      35.847   4.921  31.080  0.00  0.00     0.010 C 
ATOM     30  C34 <0> d   1      35.497   2.810  29.789  0.00  0.00     0.010 C 
ENDBRANCH  26  28
ENDBRANCH  25  26
ENDBRANCH  22  24
ENDBRANCH  11  22
TORSDOF 6
ENDMDL
MODEL 81
REMARK CAVERDOCK RESULT:      -9.2      0.000      0.000
REMARK CAVERDOCK CONSTRAINTS:       0.0      0.0      0.0      0.0
REMARK CAVERDOCK TUNNEL: 80     -9.2      3.2     81.3
REMARK  6 active torsions:
REMARK  status: ('A' for Active; 'I' for Inactive)
REMARK    1  A    between atoms: C5_5  and  O7_6 
REMARK    2  A    between atoms: C10_9  and  C11_10 
REMARK    3  A    between atoms: C22_20  and  C24_21 
REMARK    4  A    between atoms: C24_21  and  C27_23 
REMARK    5  A    between atoms: C28_24  and  C29_25 
REMARK    6  A    between atoms: C29_25  and  C32_27 
ROOT
ATOM      1  C11 <0> d   1      28.333  -1.326  32.038  0.00  0.00     0.004 C 
ATOM      2  C12 <0> d   1      27.678  -0.335  31.432  0.00  0.00    -0.075 C 
ATOM      3  C13 <0> d   1      26.323   0.161  31.915  0.00  0.00     0.034 C 
ATOM      4  C14 <0> d   1      26.327   1.682  32.062  0.00  0.00     0.005 C 
ATOM      5  C15 <0> d   1      26.901   2.374  30.815  0.00  0.00     0.010 C 
ATOM      6  C16 <0> d   1      28.313   1.869  30.622  0.00  0.00    -0.032 C 
ATOM      7  C17 <0> d   1      29.074   1.980  31.945  0.00  0.00     0.016 C 
ATOM      8  C18 <0> d   1      28.227   0.372  30.229  0.00  0.00     0.023 C 
ATOM      9  C20 <0> d   1      29.682   0.077  29.859  0.00  0.00     0.010 C 
ATOM     10  C21 <0> d   1      30.093   1.338  29.047  0.00  0.00     0.007 C 
ATOM     11  C22 <0> d   1      29.151   2.475  29.508  0.00  0.00     0.002 C 
ENDROOT
BRANCH   1  12
ATOM     12  C10 <0> d   1      27.748  -1.981  33.211  0.00  0.00     0.008 C 
ATOM     13  C9  <0> d   1      27.352  -3.268  33.136  0.00  0.00    -0.050 C 
ATOM     14  C2  <0> d   1      27.485  -4.054  31.892  0.00  0.00    -0.061 C 
ATOM     15  C8  <0> d   1      26.741  -3.983  34.329  0.00  0.00     0.070 C 
ATOM     16  C1  <0> d   1      27.177  -3.536  30.702  0.00  0.00     0.019 C 
ATOM     17  C3  <0> d   1      27.995  -5.474  32.032  0.00  0.00     0.041 C 
ATOM     18  C4  <0> d   1      27.229  -6.151  33.173  0.00  0.00     0.036 C 
ATOM     19  C5  <0> d   1      27.413  -5.354  34.465  0.00  0.00     0.122 C 
BRANCH  19  20
ATOM     20  O7  <0> d   1      26.820  -6.066  35.552  0.00  0.00    -0.395 OA
ATOM     21  H41 <0> d   1      27.456  -6.536  36.109  0.00  0.00     0.210 HD
ENDBRANCH  19  20
ENDBRANCH   1  12
BRANCH  11  22
ATOM     22  C24 <0> d   1      29.965   3.658  30.036  0.00  0.00     0.008 C 
ATOM     23  C26 <0> d   1      30.126   4.701  28.929  0.00  0.00     0.014 C 
BRANCH  22  24
ATOM     24  C27 <0> d   1      31.325   3.175  30.472  0.00  0.00    -0.026 C 
ATOM     25  C28 <0> d   1      32.132   3.985  31.111  0.00  0.00    -0.026 C 
BRANCH  25  26
ATOM     26  C29 <0> d   1      33.492   3.504  31.548  0.00  0.00     0.007 C 
ATOM     27  C31 <0> d   1      33.766   3.979  32.977  0.00  0.00     0.014 C 
BRANCH  26  28
ATOM     28  C32 <0> d   1      34.560   4.069  30.608  0.00  0.00    -0.015 C 
ATOM     29  C33 <0> d   1      35.603   4.836  31.425  0.00  0.00     0.010 C 
ATOM     30  C34 <0> d   1      35.240   2.920  29.861  0.00  0.00     0.010 C 
ENDBRANCH  26  28
ENDBRANCH  25  26
ENDBRANCH  22  24
ENDBRANCH  11  22
TORSDOF 6
ENDMDL
MODEL 82
REMARK CAVERDOCK RESULT:      -9.3      0.000      0.000
REMARK CAVERDOCK CONSTRAINTS:       0.0      0.0      0.0      0.0
REMARK CAVERDOCK TUNNEL: 81     -9.3      3.3     82.1
REMARK  6 active torsions:
REMARK  status: ('A' for Active; 'I' for Inactive)
REMARK    1  A    between atoms: C5_5  and  O7_6 
REMARK    2  A    between atoms: C10_9  and  C11_10 
REMARK    3  A    between atoms: C22_20  and  C24_21 
REMARK    4  A    between atoms: C24_21  and  C27_23 
REMARK    5  A    between atoms: C28_24  and  C29_25 
REMARK    6  A    between atoms: C29_25  and  C32_27 
ROOT
ATOM      1  C11 <0> d   1      28.394  -1.378  31.998  0.00  0.00     0.004 C 
ATOM      2  C12 <0> d   1      27.750  -0.408  31.348  0.00  0.00    -0.075 C 
ATOM      3  C13 <0> d   1      26.357   0.056  31.748  0.00  0.00     0.034 C 
ATOM      4  C14 <0> d   1      26.312   1.577  31.884  0.00  0.00     0.005 C 
ATOM      5  C15 <0> d   1      26.940   2.277  30.667  0.00  0.00     0.010 C 
ATOM      6  C16 <0> d   1      28.373   1.808  30.561  0.00  0.00    -0.032 C 
ATOM      7  C17 <0> d   1      29.053   1.946  31.925  0.00  0.00     0.016 C 
ATOM      8  C18 <0> d   1      28.349   0.307  30.174  0.00  0.00     0.023 C 
ATOM      9  C20 <0> d   1      29.830   0.049  29.891  0.00  0.00     0.010 C 
ATOM     10  C21 <0> d   1      30.255   1.315  29.095  0.00  0.00     0.007 C 
ATOM     11  C22 <0> d   1      29.258   2.429  29.492  0.00  0.00     0.002 C 
ENDROOT
BRANCH   1  12
ATOM     12  C10 <0> d   1      27.758  -2.041  33.139  0.00  0.00     0.008 C 
ATOM     13  C9  <0> d   1      27.384  -3.334  33.043  0.00  0.00    -0.050 C 
ATOM     14  C2  <0> d   1      27.589  -4.116  31.807  0.00  0.00    -0.061 C 
ATOM     15  C8  <0> d   1      26.722  -4.058  34.204  0.00  0.00     0.070 C 
ATOM     16  C1  <0> d   1      27.335  -3.601  30.604  0.00  0.00     0.019 C 
ATOM     17  C3  <0> d   1      28.110  -5.530  31.972  0.00  0.00     0.041 C 
ATOM     18  C4  <0> d   1      27.296  -6.218  33.073  0.00  0.00     0.036 C 
ATOM     19  C5  <0> d   1      27.404  -5.420  34.373  0.00  0.00     0.122 C 
BRANCH  19  20
ATOM     20  O7  <0> d   1      26.766  -6.141  35.428  0.00  0.00    -0.395 OA
ATOM     21  H41 <0> d   1      27.205  -6.971  35.660  0.00  0.00     0.210 HD
ENDBRANCH  19  20
ENDBRANCH   1  12
BRANCH  11  22
ATOM     22  C24 <0> d   1      30.010   3.636  30.059  0.00  0.00     0.008 C 
ATOM     23  C26 <0> d   1      30.179   4.691  28.965  0.00  0.00     0.014 C 
BRANCH  22  24
ATOM     24  C27 <0> d   1      31.367   3.198  30.548  0.00  0.00    -0.026 C 
ATOM     25  C28 <0> d   1      32.252   4.092  30.911  0.00  0.00    -0.026 C 
BRANCH  25  26
ATOM     26  C29 <0> d   1      33.608   3.655  31.400  0.00  0.00     0.007 C 
ATOM     27  C31 <0> d   1      33.882   4.279  32.771  0.00  0.00     0.014 C 
BRANCH  26  28
ATOM     28  C32 <0> d   1      34.681   4.112  30.408  0.00  0.00    -0.015 C 
ATOM     29  C33 <0> d   1      35.839   4.757  31.171  0.00  0.00     0.010 C 
ATOM     30  C34 <0> d   1      35.196   2.904  29.623  0.00  0.00     0.010 C 
ENDBRANCH  26  28
ENDBRANCH  25  26
ENDBRANCH  22  24
ENDBRANCH  11  22
TORSDOF 6
ENDMDL
MODEL 83
REMARK CAVERDOCK RESULT:      -9.6      0.000      0.000
REMARK CAVERDOCK CONSTRAINTS:       0.0      0.0      0.0      0.0
REMARK CAVERDOCK TUNNEL: 82     -9.6      3.3     83.1
REMARK  6 active torsions:
REMARK  status: ('A' for Active; 'I' for Inactive)
REMARK    1  A    between atoms: C5_5  and  O7_6 
REMARK    2  A    between atoms: C10_9  and  C11_10 
REMARK    3  A    between atoms: C22_20  and  C24_21 
REMARK    4  A    between atoms: C24_21  and  C27_23 
REMARK    5  A    between atoms: C28_24  and  C29_25 
REMARK    6  A    between atoms: C29_25  and  C32_27 
ROOT
ATOM      1  C11 <0> d   1      28.358  -1.434  32.124  0.00  0.00     0.004 C 
ATOM      2  C12 <0> d   1      27.692  -0.465  31.495  0.00  0.00    -0.075 C 
ATOM      3  C13 <0> d   1      26.332   0.027  31.965  0.00  0.00     0.034 C 
ATOM      4  C14 <0> d   1      26.317   1.551  32.076  0.00  0.00     0.005 C 
ATOM      5  C15 <0> d   1      26.884   2.219  30.812  0.00  0.00     0.010 C 
ATOM      6  C16 <0> d   1      28.302   1.726  30.632  0.00  0.00    -0.032 C 
ATOM      7  C17 <0> d   1      29.061   1.878  31.951  0.00  0.00     0.016 C 
ATOM      8  C18 <0> d   1      28.233   0.220  30.275  0.00  0.00     0.023 C 
ATOM      9  C20 <0> d   1      29.691  -0.068  29.912  0.00  0.00     0.010 C 
ATOM     10  C21 <0> d   1      30.088   1.178  29.070  0.00  0.00     0.007 C 
ATOM     11  C22 <0> d   1      29.133   2.315  29.503  0.00  0.00     0.002 C 
ENDROOT
BRANCH   1  12
ATOM     12  C10 <0> d   1      27.780  -2.067  33.312  0.00  0.00     0.008 C 
ATOM     13  C9  <0> d   1      27.319  -3.332  33.243  0.00  0.00    -0.050 C 
ATOM     14  C2  <0> d   1      27.371  -4.115  31.991  0.00  0.00    -0.061 C 
ATOM     15  C8  <0> d   1      26.713  -4.025  34.453  0.00  0.00     0.070 C 
ATOM     16  C1  <0> d   1      27.049  -3.574  30.816  0.00  0.00     0.019 C 
ATOM     17  C3  <0> d   1      27.813  -5.560  32.106  0.00  0.00     0.041 C 
ATOM     18  C4  <0> d   1      27.053  -6.206  33.269  0.00  0.00     0.036 C 
ATOM     19  C5  <0> d   1      27.319  -5.428  34.558  0.00  0.00     0.122 C 
BRANCH  19  20
ATOM     20  O7  <0> d   1      26.728  -6.118  35.661  0.00  0.00    -0.395 OA
ATOM     21  H41 <0> d   1      27.246  -6.870  35.978  0.00  0.00     0.210 HD
ENDBRANCH  19  20
ENDBRANCH   1  12
BRANCH  11  22
ATOM     22  C24 <0> d   1      29.933   3.519  30.003  0.00  0.00     0.008 C 
ATOM     23  C26 <0> d   1      30.085   4.536  28.870  0.00  0.00     0.014 C 
BRANCH  22  24
ATOM     24  C27 <0> d   1      31.297   3.063  30.454  0.00  0.00    -0.026 C 
ATOM     25  C28 <0> d   1      32.119   3.913  31.016  0.00  0.00    -0.026 C 
BRANCH  25  26
ATOM     26  C29 <0> d   1      33.483   3.458  31.467  0.00  0.00     0.007 C 
ATOM     27  C31 <0> d   1      33.690   3.842  32.934  0.00  0.00     0.014 C 
BRANCH  26  28
ATOM     28  C32 <0> d   1      34.556   4.130  30.607  0.00  0.00    -0.015 C 
ATOM     29  C33 <0> d   1      35.531   4.889  31.510  0.00  0.00     0.010 C 
ATOM     30  C34 <0> d   1      35.317   3.063  29.817  0.00  0.00     0.010 C 
ENDBRANCH  26  28
ENDBRANCH  25  26
ENDBRANCH  22  24
ENDBRANCH  11  22
TORSDOF 6
ENDMDL
MODEL 84
REMARK CAVERDOCK RESULT:      -9.7      0.000      0.000
REMARK CAVERDOCK CONSTRAINTS:       0.1      0.0      0.0      0.0
REMARK CAVERDOCK TUNNEL: 83     -9.7      3.3     84.5
REMARK  6 active torsions:
REMARK  status: ('A' for Active; 'I' for Inactive)
REMARK    1  A    between atoms: C5_5  and  O7_6 
REMARK    2  A    between atoms: C10_9  and  C11_10 
REMARK    3  A    between atoms: C22_20  and  C24_21 
REMARK    4  A    between atoms: C24_21  and  C27_23 
REMARK    5  A    between atoms: C28_24  and  C29_25 
REMARK    6  A    between atoms: C29_25  and  C32_27 
ROOT
ATOM      1  C11 <0> d   1      28.280  -1.489  32.006  0.00  0.00     0.004 C 
ATOM      2  C12 <0> d   1      27.606  -0.514  31.397  0.00  0.00    -0.075 C 
ATOM      3  C13 <0> d   1      26.263  -0.010  31.906  0.00  0.00     0.034 C 
ATOM      4  C14 <0> d   1      26.265   1.513  32.020  0.00  0.00     0.005 C 
ATOM      5  C15 <0> d   1      26.803   2.179  30.742  0.00  0.00     0.010 C 
ATOM      6  C16 <0> d   1      28.211   1.674  30.522  0.00  0.00    -0.032 C 
ATOM      7  C17 <0> d   1      29.008   1.816  31.821  0.00  0.00     0.016 C 
ATOM      8  C18 <0> d   1      28.119   0.169  30.164  0.00  0.00     0.023 C 
ATOM      9  C20 <0> d   1      29.564  -0.130  29.761  0.00  0.00     0.010 C 
ATOM     10  C21 <0> d   1      29.949   1.113  28.911  0.00  0.00     0.007 C 
ATOM     11  C22 <0> d   1      29.016   2.257  29.372  0.00  0.00     0.002 C 
ENDROOT
BRANCH   1  12
ATOM     12  C10 <0> d   1      27.730  -2.120  33.208  0.00  0.00     0.008 C 
ATOM     13  C9  <0> d   1      27.324  -3.406  33.169  0.00  0.00    -0.050 C 
ATOM     14  C2  <0> d   1      27.413  -4.214  31.935  0.00  0.00    -0.061 C 
ATOM     15  C8  <0> d   1      26.748  -4.097  34.394  0.00  0.00     0.070 C 
ATOM     16  C1  <0> d   1      27.069  -3.715  30.747  0.00  0.00     0.019 C 
ATOM     17  C3  <0> d   1      27.919  -5.635  32.084  0.00  0.00     0.041 C 
ATOM     18  C4  <0> d   1      27.187  -6.287  33.261  0.00  0.00     0.036 C 
ATOM     19  C5  <0> d   1      27.416  -5.468  34.532  0.00  0.00     0.122 C 
BRANCH  19  20
ATOM     20  O7  <0> d   1      26.855  -6.158  35.650  0.00  0.00    -0.395 OA
ATOM     21  H41 <0> d   1      26.429  -5.579  36.297  0.00  0.00     0.210 HD
ENDBRANCH  19  20
ENDBRANCH   1  12
BRANCH  11  22
ATOM     22  C24 <0> d   1      29.840   3.454  29.852  0.00  0.00     0.008 C 
ATOM     23  C26 <0> d   1      30.018   4.446  28.701  0.00  0.00     0.014 C 
BRANCH  22  24
ATOM     24  C27 <0> d   1      31.193   2.977  30.316  0.00  0.00    -0.026 C 
ATOM     25  C28 <0> d   1      32.049   3.829  30.822  0.00  0.00    -0.026 C 
BRANCH  25  26
ATOM     26  C29 <0> d   1      33.402   3.353  31.287  0.00  0.00     0.007 C 
ATOM     27  C31 <0> d   1      33.597   3.728  32.758  0.00  0.00     0.014 C 
BRANCH  26  28
ATOM     28  C32 <0> d   1      34.494   4.014  30.442  0.00  0.00    -0.015 C 
ATOM     29  C33 <0> d   1      35.389   4.866  31.344  0.00  0.00     0.010 C 
ATOM     30  C34 <0> d   1      35.335   2.932  29.762  0.00  0.00     0.010 C 
ENDBRANCH  26  28
ENDBRANCH  25  26
ENDBRANCH  22  24
ENDBRANCH  11  22
TORSDOF 6
ENDMDL
MODEL 85
REMARK CAVERDOCK RESULT:      -9.6      0.000      0.000
REMARK CAVERDOCK CONSTRAINTS:       0.0      0.0      0.0      0.0
REMARK CAVERDOCK TUNNEL: 84     -9.6      3.3     85.6
REMARK  6 active torsions:
REMARK  status: ('A' for Active; 'I' for Inactive)
REMARK    1  A    between atoms: C5_5  and  O7_6 
REMARK    2  A    between atoms: C10_9  and  C11_10 
REMARK    3  A    between atoms: C22_20  and  C24_21 
REMARK    4  A    between atoms: C24_21  and  C27_23 
REMARK    5  A    between atoms: C28_24  and  C29_25 
REMARK    6  A    between atoms: C29_25  and  C32_27 
ROOT
ATOM      1  C11 <0> d   1      28.332  -1.465  32.169  0.00  0.00     0.004 C 
ATOM      2  C12 <0> d   1      27.705  -0.503  31.491  0.00  0.00    -0.075 C 
ATOM      3  C13 <0> d   1      26.310  -0.022  31.860  0.00  0.00     0.034 C 
ATOM      4  C14 <0> d   1      26.274   1.501  31.968  0.00  0.00     0.005 C 
ATOM      5  C15 <0> d   1      26.927   2.174  30.748  0.00  0.00     0.010 C 
ATOM      6  C16 <0> d   1      28.358   1.694  30.673  0.00  0.00    -0.032 C 
ATOM      7  C17 <0> d   1      29.017   1.852  32.045  0.00  0.00     0.016 C 
ATOM      8  C18 <0> d   1      28.328   0.186  30.313  0.00  0.00     0.023 C 
ATOM      9  C20 <0> d   1      29.812  -0.088  30.059  0.00  0.00     0.010 C 
ATOM     10  C21 <0> d   1      30.259   1.160  29.247  0.00  0.00     0.007 C 
ATOM     11  C22 <0> d   1      29.264   2.289  29.608  0.00  0.00     0.002 C 
ENDROOT
BRANCH   1  12
ATOM     12  C10 <0> d   1      27.674  -2.102  33.312  0.00  0.00     0.008 C 
ATOM     13  C9  <0> d   1      27.273  -3.388  33.227  0.00  0.00    -0.050 C 
ATOM     14  C2  <0> d   1      27.471  -4.187  32.000  0.00  0.00    -0.061 C 
ATOM     15  C8  <0> d   1      26.587  -4.086  34.390  0.00  0.00     0.070 C 
ATOM     16  C1  <0> d   1      27.237  -3.680  30.790  0.00  0.00     0.019 C 
ATOM     17  C3  <0> d   1      27.960  -5.610  32.184  0.00  0.00     0.041 C 
ATOM     18  C4  <0> d   1      27.123  -6.269  33.286  0.00  0.00     0.036 C 
ATOM     19  C5  <0> d   1      27.238  -5.459  34.578  0.00  0.00     0.122 C 
BRANCH  19  20
ATOM     20  O7  <0> d   1      26.577  -6.156  35.636  0.00  0.00    -0.395 OA
ATOM     21  H41 <0> d   1      25.660  -6.391  35.440  0.00  0.00     0.210 HD
ENDBRANCH  19  20
ENDBRANCH   1  12
BRANCH  11  22
ATOM     22  C24 <0> d   1      30.015   3.501  30.164  0.00  0.00     0.008 C 
ATOM     23  C26 <0> d   1      30.110   4.581  29.085  0.00  0.00     0.014 C 
BRANCH  22  24
ATOM     24  C27 <0> d   1      31.403   3.083  30.579  0.00  0.00    -0.026 C 
ATOM     25  C28 <0> d   1      32.214   3.957  31.120  0.00  0.00    -0.026 C 
BRANCH  25  26
ATOM     26  C29 <0> d   1      33.602   3.542  31.535  0.00  0.00     0.007 C 
ATOM     27  C31 <0> d   1      33.921   4.132  32.911  0.00  0.00     0.014 C 
BRANCH  26  28
ATOM     28  C32 <0> d   1      34.617   4.055  30.511  0.00  0.00    -0.015 C 
ATOM     29  C33 <0> d   1      35.726   4.823  31.234  0.00  0.00     0.010 C 
ATOM     30  C34 <0> d   1      35.225   2.869  29.758  0.00  0.00     0.010 C 
ENDBRANCH  26  28
ENDBRANCH  25  26
ENDBRANCH  22  24
ENDBRANCH  11  22
TORSDOF 6
ENDMDL
MODEL 86
REMARK CAVERDOCK RESULT:      -9.8      0.000      0.000
REMARK CAVERDOCK CONSTRAINTS:       0.0      0.0      0.0      0.0
REMARK CAVERDOCK TUNNEL: 85     -9.8      3.4     86.3
REMARK  6 active torsions:
REMARK  status: ('A' for Active; 'I' for Inactive)
REMARK    1  A    between atoms: C5_5  and  O7_6 
REMARK    2  A    between atoms: C10_9  and  C11_10 
REMARK    3  A    between atoms: C22_20  and  C24_21 
REMARK    4  A    between atoms: C24_21  and  C27_23 
REMARK    5  A    between atoms: C28_24  and  C29_25 
REMARK    6  A    between atoms: C29_25  and  C32_27 
ROOT
ATOM      1  C11 <0> d   1      28.254  -1.515  32.058  0.00  0.00     0.004 C 
ATOM      2  C12 <0> d   1      27.567  -0.550  31.444  0.00  0.00    -0.075 C 
ATOM      3  C13 <0> d   1      26.209  -0.075  31.938  0.00  0.00     0.034 C 
ATOM      4  C14 <0> d   1      26.179   1.447  32.057  0.00  0.00     0.005 C 
ATOM      5  C15 <0> d   1      26.720   2.129  30.789  0.00  0.00     0.010 C 
ATOM      6  C16 <0> d   1      28.139   1.653  30.585  0.00  0.00    -0.032 C 
ATOM      7  C17 <0> d   1      28.917   1.805  31.893  0.00  0.00     0.016 C 
ATOM      8  C18 <0> d   1      28.081   0.147  30.220  0.00  0.00     0.023 C 
ATOM      9  C20 <0> d   1      29.537  -0.122  29.833  0.00  0.00     0.010 C 
ATOM     10  C21 <0> d   1      29.908   1.133  28.992  0.00  0.00     0.007 C 
ATOM     11  C22 <0> d   1      28.947   2.256  29.446  0.00  0.00     0.002 C 
ENDROOT
BRANCH   1  12
ATOM     12  C10 <0> d   1      27.701  -2.161  33.250  0.00  0.00     0.008 C 
ATOM     13  C9  <0> d   1      27.309  -3.450  33.197  0.00  0.00    -0.050 C 
ATOM     14  C2  <0> d   1      27.413  -4.247  31.957  0.00  0.00    -0.061 C 
ATOM     15  C8  <0> d   1      26.731  -4.157  34.412  0.00  0.00     0.070 C 
ATOM     16  C1  <0> d   1      27.073  -3.741  30.772  0.00  0.00     0.019 C 
ATOM     17  C3  <0> d   1      27.933  -5.664  32.098  0.00  0.00     0.041 C 
ATOM     18  C4  <0> d   1      27.199  -6.333  33.264  0.00  0.00     0.036 C 
ATOM     19  C5  <0> d   1      27.412  -5.523  34.544  0.00  0.00     0.122 C 
BRANCH  19  20
ATOM     20  O7  <0> d   1      26.849  -6.228  35.652  0.00  0.00    -0.395 OA
ATOM     21  H41 <0> d   1      26.905  -5.751  36.491  0.00  0.00     0.210 HD
ENDBRANCH  19  20
ENDBRANCH   1  12
BRANCH  11  22
ATOM     22  C24 <0> d   1      29.741   3.467  29.941  0.00  0.00     0.008 C 
ATOM     23  C26 <0> d   1      29.940   4.452  28.788  0.00  0.00     0.014 C 
BRANCH  22  24
ATOM     24  C27 <0> d   1      31.085   3.011  30.449  0.00  0.00    -0.026 C 
ATOM     25  C28 <0> d   1      31.985   3.894  30.803  0.00  0.00    -0.026 C 
BRANCH  25  26
ATOM     26  C29 <0> d   1      33.329   3.440  31.310  0.00  0.00     0.007 C 
ATOM     27  C31 <0> d   1      33.501   3.882  32.765  0.00  0.00     0.014 C 
BRANCH  26  28
ATOM     28  C32 <0> d   1      34.436   4.061  30.454  0.00  0.00    -0.015 C 
ATOM     29  C33 <0> d   1      35.407   4.828  31.354  0.00  0.00     0.010 C 
ATOM     30  C34 <0> d   1      35.190   2.953  29.716  0.00  0.00     0.010 C 
ENDBRANCH  26  28
ENDBRANCH  25  26
ENDBRANCH  22  24
ENDBRANCH  11  22
TORSDOF 6
ENDMDL
MODEL 87
REMARK CAVERDOCK RESULT:      -9.9      0.000      0.000
REMARK CAVERDOCK CONSTRAINTS:       0.0      0.0      0.0      0.0
REMARK CAVERDOCK TUNNEL: 86     -9.9      3.4     87.3
REMARK  6 active torsions:
REMARK  status: ('A' for Active; 'I' for Inactive)
REMARK    1  A    between atoms: C5_5  and  O7_6 
REMARK    2  A    between atoms: C10_9  and  C11_10 
REMARK    3  A    between atoms: C22_20  and  C24_21 
REMARK    4  A    between atoms: C24_21  and  C27_23 
REMARK    5  A    between atoms: C28_24  and  C29_25 
REMARK    6  A    between atoms: C29_25  and  C32_27 
ROOT
ATOM      1  C11 <0> d   1      28.324  -1.594  32.188  0.00  0.00     0.004 C 
ATOM      2  C12 <0> d   1      27.655  -0.672  31.496  0.00  0.00    -0.075 C 
ATOM      3  C13 <0> d   1      26.272  -0.189  31.906  0.00  0.00     0.034 C 
ATOM      4  C14 <0> d   1      26.221   1.337  31.945  0.00  0.00     0.005 C 
ATOM      5  C15 <0> d   1      26.810   1.960  30.667  0.00  0.00     0.010 C 
ATOM      6  C16 <0> d   1      28.242   1.492  30.550  0.00  0.00    -0.032 C 
ATOM      7  C17 <0> d   1      28.960   1.721  31.881  0.00  0.00     0.016 C 
ATOM      8  C18 <0> d   1      28.216  -0.031  30.261  0.00  0.00     0.023 C 
ATOM      9  C20 <0> d   1      29.690  -0.301  29.952  0.00  0.00     0.010 C 
ATOM     10  C21 <0> d   1      30.084   0.913  29.064  0.00  0.00     0.007 C 
ATOM     11  C22 <0> d   1      29.092   2.046  29.418  0.00  0.00     0.002 C 
ENDROOT
BRANCH   1  12
ATOM     12  C10 <0> d   1      27.726  -2.186  33.387  0.00  0.00     0.008 C 
ATOM     13  C9  <0> d   1      27.285  -3.460  33.362  0.00  0.00    -0.050 C 
ATOM     14  C2  <0> d   1      27.379  -4.294  32.145  0.00  0.00    -0.061 C 
ATOM     15  C8  <0> d   1      26.659  -4.110  34.584  0.00  0.00     0.070 C 
ATOM     16  C1  <0> d   1      27.079  -3.808  30.941  0.00  0.00     0.019 C 
ATOM     17  C3  <0> d   1      27.840  -5.726  32.333  0.00  0.00     0.041 C 
ATOM     18  C4  <0> d   1      27.060  -6.334  33.504  0.00  0.00     0.036 C 
ATOM     19  C5  <0> d   1      27.283  -5.498  34.764  0.00  0.00     0.122 C 
BRANCH  19  20
ATOM     20  O7  <0> d   1      26.675  -6.149  35.881  0.00  0.00    -0.395 OA
ATOM     21  H41 <0> d   1      27.305  -6.525  36.510  0.00  0.00     0.210 HD
ENDBRANCH  19  20
ENDBRANCH   1  12
BRANCH  11  22
ATOM     22  C24 <0> d   1      29.852   3.290  29.883  0.00  0.00     0.008 C 
ATOM     23  C26 <0> d   1      29.965   4.283  28.724  0.00  0.00     0.014 C 
BRANCH  22  24
ATOM     24  C27 <0> d   1      31.232   2.893  30.340  0.00  0.00    -0.026 C 
ATOM     25  C28 <0> d   1      31.983   3.755  30.979  0.00  0.00    -0.026 C 
BRANCH  25  26
ATOM     26  C29 <0> d   1      33.364   3.360  31.436  0.00  0.00     0.007 C 
ATOM     27  C31 <0> d   1      33.573   3.815  32.882  0.00  0.00     0.014 C 
BRANCH  26  28
ATOM     28  C32 <0> d   1      34.410   4.022  30.536  0.00  0.00    -0.015 C 
ATOM     29  C33 <0> d   1      35.212   5.039  31.350  0.00  0.00     0.010 C 
ATOM     30  C34 <0> d   1      35.353   2.953  29.981  0.00  0.00     0.010 C 
ENDBRANCH  26  28
ENDBRANCH  25  26
ENDBRANCH  22  24
ENDBRANCH  11  22
TORSDOF 6
ENDMDL
MODEL 88
REMARK CAVERDOCK RESULT:     -10.1      0.000      0.000
REMARK CAVERDOCK CONSTRAINTS:       0.0      0.0      0.0      0.0
REMARK CAVERDOCK TUNNEL: 87    -10.1      3.4     88.2
REMARK  6 active torsions:
REMARK  status: ('A' for Active; 'I' for Inactive)
REMARK    1  A    between atoms: C5_5  and  O7_6 
REMARK    2  A    between atoms: C10_9  and  C11_10 
REMARK    3  A    between atoms: C22_20  and  C24_21 
REMARK    4  A    between atoms: C24_21  and  C27_23 
REMARK    5  A    between atoms: C28_24  and  C29_25 
REMARK    6  A    between atoms: C29_25  and  C32_27 
ROOT
ATOM      1  C11 <0> d   1      28.437  -1.683  32.149  0.00  0.00     0.004 C 
ATOM      2  C12 <0> d   1      27.747  -0.747  31.496  0.00  0.00    -0.075 C 
ATOM      3  C13 <0> d   1      26.363  -0.295  31.941  0.00  0.00     0.034 C 
ATOM      4  C14 <0> d   1      26.295   1.228  32.030  0.00  0.00     0.005 C 
ATOM      5  C15 <0> d   1      26.857   1.899  30.765  0.00  0.00     0.010 C 
ATOM      6  C16 <0> d   1      28.293   1.453  30.612  0.00  0.00    -0.032 C 
ATOM      7  C17 <0> d   1      29.028   1.648  31.940  0.00  0.00     0.016 C 
ATOM      8  C18 <0> d   1      28.281  -0.060  30.275  0.00  0.00     0.023 C 
ATOM      9  C20 <0> d   1      29.754  -0.302  29.936  0.00  0.00     0.010 C 
ATOM     10  C21 <0> d   1      30.120   0.945  29.083  0.00  0.00     0.007 C 
ATOM     11  C22 <0> d   1      29.120   2.054  29.487  0.00  0.00     0.002 C 
ENDROOT
BRANCH   1  12
ATOM     12  C10 <0> d   1      27.863  -2.320  33.337  0.00  0.00     0.008 C 
ATOM     13  C9  <0> d   1      27.355  -3.566  33.254  0.00  0.00    -0.050 C 
ATOM     14  C2  <0> d   1      27.350  -4.324  31.985  0.00  0.00    -0.061 C 
ATOM     15  C8  <0> d   1      26.752  -4.262  34.463  0.00  0.00     0.070 C 
ATOM     16  C1  <0> d   1      27.022  -3.748  30.829  0.00  0.00     0.019 C 
ATOM     17  C3  <0> d   1      27.743  -5.786  32.061  0.00  0.00     0.041 C 
ATOM     18  C4  <0> d   1      26.986  -6.429  33.228  0.00  0.00     0.036 C 
ATOM     19  C5  <0> d   1      27.310  -5.688  34.526  0.00  0.00     0.122 C 
BRANCH  19  20
ATOM     20  O7  <0> d   1      26.719  -6.379  35.629  0.00  0.00    -0.395 OA
ATOM     21  H41 <0> d   1      25.771  -6.220  35.731  0.00  0.00     0.210 HD
ENDBRANCH  19  20
ENDBRANCH   1  12
BRANCH  11  22
ATOM     22  C24 <0> d   1      29.871   3.292  29.981  0.00  0.00     0.008 C 
ATOM     23  C26 <0> d   1      30.045   4.279  28.825  0.00  0.00     0.014 C 
BRANCH  22  24
ATOM     24  C27 <0> d   1      31.226   2.883  30.499  0.00  0.00    -0.026 C 
ATOM     25  C28 <0> d   1      32.091   3.796  30.864  0.00  0.00    -0.026 C 
BRANCH  25  26
ATOM     26  C29 <0> d   1      33.446   3.388  31.382  0.00  0.00     0.007 C 
ATOM     27  C31 <0> d   1      33.550   3.735  32.869  0.00  0.00     0.014 C 
BRANCH  26  28
ATOM     28  C32 <0> d   1      34.535   4.134  30.607  0.00  0.00    -0.015 C 
ATOM     29  C33 <0> d   1      35.520   4.766  31.592  0.00  0.00     0.010 C 
ATOM     30  C34 <0> d   1      35.279   3.149  29.702  0.00  0.00     0.010 C 
ENDBRANCH  26  28
ENDBRANCH  25  26
ENDBRANCH  22  24
ENDBRANCH  11  22
TORSDOF 6
ENDMDL
MODEL 89
REMARK CAVERDOCK RESULT:     -10.2      0.000      0.000
REMARK CAVERDOCK CONSTRAINTS:       0.1      0.0      0.0      0.0
REMARK CAVERDOCK TUNNEL: 88    -10.2      3.4     89.3
REMARK  6 active torsions:
REMARK  status: ('A' for Active; 'I' for Inactive)
REMARK    1  A    between atoms: C5_5  and  O7_6 
REMARK    2  A    between atoms: C10_9  and  C11_10 
REMARK    3  A    between atoms: C22_20  and  C24_21 
REMARK    4  A    between atoms: C24_21  and  C27_23 
REMARK    5  A    between atoms: C28_24  and  C29_25 
REMARK    6  A    between atoms: C29_25  and  C32_27 
ROOT
ATOM      1  C11 <0> d   1      28.248  -1.727  32.077  0.00  0.00     0.004 C 
ATOM      2  C12 <0> d   1      27.572  -0.814  31.379  0.00  0.00    -0.075 C 
ATOM      3  C13 <0> d   1      26.181  -0.347  31.780  0.00  0.00     0.034 C 
ATOM      4  C14 <0> d   1      26.112   1.179  31.814  0.00  0.00     0.005 C 
ATOM      5  C15 <0> d   1      26.700   1.805  30.538  0.00  0.00     0.010 C 
ATOM      6  C16 <0> d   1      28.139   1.353  30.429  0.00  0.00    -0.032 C 
ATOM      7  C17 <0> d   1      28.847   1.595  31.764  0.00  0.00     0.016 C 
ATOM      8  C18 <0> d   1      28.132  -0.170  30.145  0.00  0.00     0.023 C 
ATOM      9  C20 <0> d   1      29.611  -0.424  29.845  0.00  0.00     0.010 C 
ATOM     10  C21 <0> d   1      29.995   0.792  28.956  0.00  0.00     0.007 C 
ATOM     11  C22 <0> d   1      28.988   1.915  29.300  0.00  0.00     0.002 C 
ENDROOT
BRANCH   1  12
ATOM     12  C10 <0> d   1      27.651  -2.321  33.276  0.00  0.00     0.008 C 
ATOM     13  C9  <0> d   1      27.195  -3.590  33.242  0.00  0.00    -0.050 C 
ATOM     14  C2  <0> d   1      27.273  -4.415  32.019  0.00  0.00    -0.061 C 
ATOM     15  C8  <0> d   1      26.570  -4.244  34.463  0.00  0.00     0.070 C 
ATOM     16  C1  <0> d   1      26.972  -3.916  30.820  0.00  0.00     0.019 C 
ATOM     17  C3  <0> d   1      27.719  -5.853  32.192  0.00  0.00     0.041 C 
ATOM     18  C4  <0> d   1      26.940  -6.462  33.362  0.00  0.00     0.036 C 
ATOM     19  C5  <0> d   1      27.180  -5.639  34.628  0.00  0.00     0.122 C 
BRANCH  19  20
ATOM     20  O7  <0> d   1      26.571  -6.293  35.743  0.00  0.00    -0.395 OA
ATOM     21  H41 <0> d   1      25.769  -5.860  36.064  0.00  0.00     0.210 HD
ENDBRANCH  19  20
ENDBRANCH   1  12
BRANCH  11  22
ATOM     22  C24 <0> d   1      29.731   3.169  29.766  0.00  0.00     0.008 C 
ATOM     23  C26 <0> d   1      29.941   4.108  28.576  0.00  0.00     0.014 C 
BRANCH  22  24
ATOM     24  C27 <0> d   1      31.069   2.776  30.338  0.00  0.00    -0.026 C 
ATOM     25  C28 <0> d   1      31.965   3.695  30.596  0.00  0.00    -0.026 C 
BRANCH  25  26
ATOM     26  C29 <0> d   1      33.304   3.304  31.168  0.00  0.00     0.007 C 
ATOM     27  C31 <0> d   1      33.313   3.575  32.674  0.00  0.00     0.014 C 
BRANCH  26  28
ATOM     28  C32 <0> d   1      34.407   4.124  30.494  0.00  0.00    -0.015 C 
ATOM     29  C33 <0> d   1      34.985   5.122  31.499  0.00  0.00     0.010 C 
ATOM     30  C34 <0> d   1      35.515   3.186  30.011  0.00  0.00     0.010 C 
ENDBRANCH  26  28
ENDBRANCH  25  26
ENDBRANCH  22  24
ENDBRANCH  11  22
TORSDOF 6
ENDMDL
MODEL 90
REMARK CAVERDOCK RESULT:     -10.5      0.000      0.000
REMARK CAVERDOCK CONSTRAINTS:       0.0      0.0      0.0      0.0
REMARK CAVERDOCK TUNNEL: 89    -10.5      3.3     90.1
REMARK  6 active torsions:
REMARK  status: ('A' for Active; 'I' for Inactive)
REMARK    1  A    between atoms: C5_5  and  O7_6 
REMARK    2  A    between atoms: C10_9  and  C11_10 
REMARK    3  A    between atoms: C22_20  and  C24_21 
REMARK    4  A    between atoms: C24_21  and  C27_23 
REMARK    5  A    between atoms: C28_24  and  C29_25 
REMARK    6  A    between atoms: C29_25  and  C32_27 
ROOT
ATOM      1  C11 <0> d   1      28.242  -1.767  32.104  0.00  0.00     0.004 C 
ATOM      2  C12 <0> d   1      27.583  -0.894  31.340  0.00  0.00    -0.075 C 
ATOM      3  C13 <0> d   1      26.150  -0.476  31.631  0.00  0.00     0.034 C 
ATOM      4  C14 <0> d   1      26.020   1.047  31.627  0.00  0.00     0.005 C 
ATOM      5  C15 <0> d   1      26.674   1.671  30.383  0.00  0.00     0.010 C 
ATOM      6  C16 <0> d   1      28.132   1.275  30.387  0.00  0.00    -0.032 C 
ATOM      7  C17 <0> d   1      28.733   1.570  31.763  0.00  0.00     0.016 C 
ATOM      8  C18 <0> d   1      28.205  -0.252  30.135  0.00  0.00     0.023 C 
ATOM      9  C20 <0> d   1      29.710  -0.452  29.946  0.00  0.00     0.010 C 
ATOM     10  C21 <0> d   1      30.110   0.761  29.061  0.00  0.00     0.007 C 
ATOM     11  C22 <0> d   1      29.039   1.849  29.309  0.00  0.00     0.002 C 
ENDROOT
BRANCH   1  12
ATOM     12  C10 <0> d   1      27.583  -2.362  33.269  0.00  0.00     0.008 C 
ATOM     13  C9  <0> d   1      27.135  -3.633  33.213  0.00  0.00    -0.050 C 
ATOM     14  C2  <0> d   1      27.283  -4.459  31.997  0.00  0.00    -0.061 C 
ATOM     15  C8  <0> d   1      26.447  -4.288  34.399  0.00  0.00     0.070 C 
ATOM     16  C1  <0> d   1      27.044  -3.963  30.782  0.00  0.00     0.019 C 
ATOM     17  C3  <0> d   1      27.725  -5.896  32.196  0.00  0.00     0.041 C 
ATOM     18  C4  <0> d   1      26.886  -6.506  33.323  0.00  0.00     0.036 C 
ATOM     19  C5  <0> d   1      27.054  -5.681  34.599  0.00  0.00     0.122 C 
BRANCH  19  20
ATOM     20  O7  <0> d   1      26.388  -6.336  35.680  0.00  0.00    -0.395 OA
ATOM     21  H41 <0> d   1      25.616  -6.852  35.413  0.00  0.00     0.210 HD
ENDBRANCH  19  20
ENDBRANCH   1  12
BRANCH  11  22
ATOM     22  C24 <0> d   1      29.697   3.140  29.799  0.00  0.00     0.008 C 
ATOM     23  C26 <0> d   1      29.978   4.055  28.606  0.00  0.00     0.014 C 
BRANCH  22  24
ATOM     24  C27 <0> d   1      30.993   2.810  30.494  0.00  0.00    -0.026 C 
ATOM     25  C28 <0> d   1      31.998   3.648  30.438  0.00  0.00    -0.026 C 
BRANCH  25  26
ATOM     26  C29 <0> d   1      33.295   3.319  31.131  0.00  0.00     0.007 C 
ATOM     27  C31 <0> d   1      33.187   3.682  32.614  0.00  0.00     0.014 C 
BRANCH  26  28
ATOM     28  C32 <0> d   1      34.434   4.118  30.492  0.00  0.00    -0.015 C 
ATOM     29  C33 <0> d   1      35.088   5.008  31.551  0.00  0.00     0.010 C 
ATOM     30  C34 <0> d   1      35.475   3.152  29.922  0.00  0.00     0.010 C 
ENDBRANCH  26  28
ENDBRANCH  25  26
ENDBRANCH  22  24
ENDBRANCH  11  22
TORSDOF 6
ENDMDL
MODEL 91
REMARK CAVERDOCK RESULT:     -10.3      0.000      0.000
REMARK CAVERDOCK CONSTRAINTS:       0.0      0.0      0.0      0.0
REMARK CAVERDOCK TUNNEL: 90    -10.3      3.3     91.4
REMARK  6 active torsions:
REMARK  status: ('A' for Active; 'I' for Inactive)
REMARK    1  A    between atoms: C5_5  and  O7_6 
REMARK    2  A    between atoms: C10_9  and  C11_10 
REMARK    3  A    between atoms: C22_20  and  C24_21 
REMARK    4  A    between atoms: C24_21  and  C27_23 
REMARK    5  A    between atoms: C28_24  and  C29_25 
REMARK    6  A    between atoms: C29_25  and  C32_27 
ROOT
ATOM      1  C11 <0> d   1      27.946  -1.733  32.103  0.00  0.00     0.004 C 
ATOM      2  C12 <0> d   1      27.398  -0.869  31.248  0.00  0.00    -0.075 C 
ATOM      3  C13 <0> d   1      25.966  -0.377  31.392  0.00  0.00     0.034 C 
ATOM      4  C14 <0> d   1      25.908   1.147  31.314  0.00  0.00     0.005 C 
ATOM      5  C15 <0> d   1      26.696   1.687  30.109  0.00  0.00     0.010 C 
ATOM      6  C16 <0> d   1      28.129   1.230  30.259  0.00  0.00    -0.032 C 
ATOM      7  C17 <0> d   1      28.620   1.560  31.670  0.00  0.00     0.016 C 
ATOM      8  C18 <0> d   1      28.152  -0.309  30.078  0.00  0.00     0.023 C 
ATOM      9  C20 <0> d   1      29.657  -0.581  30.033  0.00  0.00     0.010 C 
ATOM     10  C21 <0> d   1      30.189   0.573  29.138  0.00  0.00     0.007 C 
ATOM     11  C22 <0> d   1      29.151   1.716  29.244  0.00  0.00     0.002 C 
ENDROOT
BRANCH   1  12
ATOM     12  C10 <0> d   1      27.161  -2.247  33.228  0.00  0.00     0.008 C 
ATOM     13  C9  <0> d   1      26.757  -3.534  33.235  0.00  0.00    -0.050 C 
ATOM     14  C2  <0> d   1      27.078  -4.459  32.128  0.00  0.00    -0.061 C 
ATOM     15  C8  <0> d   1      25.942  -4.106  34.383  0.00  0.00     0.070 C 
ATOM     16  C1  <0> d   1      26.982  -4.081  30.853  0.00  0.00     0.019 C 
ATOM     17  C3  <0> d   1      27.528  -5.854  32.512  0.00  0.00     0.041 C 
ATOM     18  C4  <0> d   1      26.569  -6.393  33.579  0.00  0.00     0.036 C 
ATOM     19  C5  <0> d   1      26.553  -5.452  34.784  0.00  0.00     0.122 C 
BRANCH  19  20
ATOM     20  O7  <0> d   1      25.774  -6.033  35.831  0.00  0.00    -0.395 OA
ATOM     21  H41 <0> d   1      24.858  -6.218  35.584  0.00  0.00     0.210 HD
ENDBRANCH  19  20
ENDBRANCH   1  12
BRANCH  11  22
ATOM     22  C24 <0> d   1      29.823   2.998  29.738  0.00  0.00     0.008 C 
ATOM     23  C26 <0> d   1      29.925   3.998  28.584  0.00  0.00     0.014 C 
BRANCH  22  24
ATOM     24  C27 <0> d   1      31.206   2.677  30.246  0.00  0.00    -0.026 C 
ATOM     25  C28 <0> d   1      31.894   3.587  30.889  0.00  0.00    -0.026 C 
BRANCH  25  26
ATOM     26  C29 <0> d   1      33.276   3.267  31.398  0.00  0.00     0.007 C 
ATOM     27  C31 <0> d   1      33.364   3.611  32.886  0.00  0.00     0.014 C 
BRANCH  26  28
ATOM     28  C32 <0> d   1      34.310   4.087  30.622  0.00  0.00    -0.015 C 
ATOM     29  C33 <0> d   1      35.018   5.049  31.578  0.00  0.00     0.010 C 
ATOM     30  C34 <0> d   1      35.337   3.146  29.991  0.00  0.00     0.010 C 
ENDBRANCH  26  28
ENDBRANCH  25  26
ENDBRANCH  22  24
ENDBRANCH  11  22
TORSDOF 6
ENDMDL
MODEL 92
REMARK CAVERDOCK RESULT:     -10.4      0.000      0.000
REMARK CAVERDOCK CONSTRAINTS:       0.0      0.0      0.0      0.0
REMARK CAVERDOCK TUNNEL: 91    -10.4      3.3     92.9
REMARK  6 active torsions:
REMARK  status: ('A' for Active; 'I' for Inactive)
REMARK    1  A    between atoms: C5_5  and  O7_6 
REMARK    2  A    between atoms: C10_9  and  C11_10 
REMARK    3  A    between atoms: C22_20  and  C24_21 
REMARK    4  A    between atoms: C24_21  and  C27_23 
REMARK    5  A    between atoms: C28_24  and  C29_25 
REMARK    6  A    between atoms: C29_25  and  C32_27 
ROOT
ATOM      1  C11 <0> d   1      27.789  -1.789  32.061  0.00  0.00     0.004 C 
ATOM      2  C12 <0> d   1      27.320  -0.960  31.127  0.00  0.00    -0.075 C 
ATOM      3  C13 <0> d   1      25.876  -0.479  31.115  0.00  0.00     0.034 C 
ATOM      4  C14 <0> d   1      25.814   1.042  30.981  0.00  0.00     0.005 C 
ATOM      5  C15 <0> d   1      26.712   1.550  29.839  0.00  0.00     0.010 C 
ATOM      6  C16 <0> d   1      28.127   1.114  30.143  0.00  0.00    -0.032 C 
ATOM      7  C17 <0> d   1      28.475   1.496  31.583  0.00  0.00     0.016 C 
ATOM      8  C18 <0> d   1      28.179  -0.430  30.018  0.00  0.00     0.023 C 
ATOM      9  C20 <0> d   1      29.684  -0.687  30.128  0.00  0.00     0.010 C 
ATOM     10  C21 <0> d   1      30.291   0.443  29.250  0.00  0.00     0.007 C 
ATOM     11  C22 <0> d   1      29.239   1.577  29.216  0.00  0.00     0.002 C 
ENDROOT
BRANCH   1  12
ATOM     12  C10 <0> d   1      26.902  -2.274  33.121  0.00  0.00     0.008 C 
ATOM     13  C9  <0> d   1      26.586  -3.583  33.189  0.00  0.00    -0.050 C 
ATOM     14  C2  <0> d   1      27.106  -4.562  32.212  0.00  0.00    -0.061 C 
ATOM     15  C8  <0> d   1      25.671  -4.126  34.273  0.00  0.00     0.070 C 
ATOM     16  C1  <0> d   1      27.149  -4.292  30.907  0.00  0.00     0.019 C 
ATOM     17  C3  <0> d   1      27.595  -5.886  32.765  0.00  0.00     0.041 C 
ATOM     18  C4  <0> d   1      26.545  -6.414  33.750  0.00  0.00     0.036 C 
ATOM     19  C5  <0> d   1      26.313  -5.387  34.859  0.00  0.00     0.122 C 
BRANCH  19  20
ATOM     20  O7  <0> d   1      25.447  -5.944  35.849  0.00  0.00    -0.395 OA
ATOM     21  H41 <0> d   1      24.688  -5.386  36.068  0.00  0.00     0.210 HD
ENDBRANCH  19  20
ENDBRANCH   1  12
BRANCH  11  22
ATOM     22  C24 <0> d   1      29.850   2.882  29.729  0.00  0.00     0.008 C 
ATOM     23  C26 <0> d   1      29.943   3.888  28.579  0.00  0.00     0.014 C 
BRANCH  22  24
ATOM     24  C27 <0> d   1      31.230   2.612  30.271  0.00  0.00    -0.026 C 
ATOM     25  C28 <0> d   1      31.897   3.567  30.871  0.00  0.00    -0.026 C 
BRANCH  25  26
ATOM     26  C29 <0> d   1      33.276   3.297  31.413  0.00  0.00     0.007 C 
ATOM     27  C31 <0> d   1      33.353   3.765  32.868  0.00  0.00     0.014 C 
BRANCH  26  28
ATOM     28  C32 <0> d   1      34.311   4.055  30.578  0.00  0.00    -0.015 C 
ATOM     29  C33 <0> d   1      35.175   4.919  31.499  0.00  0.00     0.010 C 
ATOM     30  C34 <0> d   1      35.199   3.054  29.837  0.00  0.00     0.010 C 
ENDBRANCH  26  28
ENDBRANCH  25  26
ENDBRANCH  22  24
ENDBRANCH  11  22
TORSDOF 6
ENDMDL
MODEL 93
REMARK CAVERDOCK RESULT:     -10.7      0.000      0.000
REMARK CAVERDOCK CONSTRAINTS:       0.0      0.0      0.0      0.0
REMARK CAVERDOCK TUNNEL: 92    -10.7      3.3     93.3
REMARK  6 active torsions:
REMARK  status: ('A' for Active; 'I' for Inactive)
REMARK    1  A    between atoms: C5_5  and  O7_6 
REMARK    2  A    between atoms: C10_9  and  C11_10 
REMARK    3  A    between atoms: C22_20  and  C24_21 
REMARK    4  A    between atoms: C24_21  and  C27_23 
REMARK    5  A    between atoms: C28_24  and  C29_25 
REMARK    6  A    between atoms: C29_25  and  C32_27 
ROOT
ATOM      1  C11 <0> d   1      28.071  -1.826  32.248  0.00  0.00     0.004 C 
ATOM      2  C12 <0> d   1      27.461  -0.950  31.449  0.00  0.00    -0.075 C 
ATOM      3  C13 <0> d   1      26.036  -0.476  31.696  0.00  0.00     0.034 C 
ATOM      4  C14 <0> d   1      25.960   1.049  31.656  0.00  0.00     0.005 C 
ATOM      5  C15 <0> d   1      26.663   1.622  30.413  0.00  0.00     0.010 C 
ATOM      6  C16 <0> d   1      28.107   1.177  30.460  0.00  0.00    -0.032 C 
ATOM      7  C17 <0> d   1      28.685   1.483  31.843  0.00  0.00     0.016 C 
ATOM      8  C18 <0> d   1      28.132  -0.358  30.245  0.00  0.00     0.023 C 
ATOM      9  C20 <0> d   1      29.633  -0.613  30.097  0.00  0.00     0.010 C 
ATOM     10  C21 <0> d   1      30.095   0.565  29.194  0.00  0.00     0.007 C 
ATOM     11  C22 <0> d   1      29.056   1.694  29.392  0.00  0.00     0.002 C 
ENDROOT
BRANCH   1  12
ATOM     12  C10 <0> d   1      27.366  -2.371  33.410  0.00  0.00     0.008 C 
ATOM     13  C9  <0> d   1      26.890  -3.632  33.378  0.00  0.00    -0.050 C 
ATOM     14  C2  <0> d   1      27.051  -4.497  32.191  0.00  0.00    -0.061 C 
ATOM     15  C8  <0> d   1      26.153  -4.235  34.563  0.00  0.00     0.070 C 
ATOM     16  C1  <0> d   1      26.859  -4.032  30.957  0.00  0.00     0.019 C 
ATOM     17  C3  <0> d   1      27.453  -5.937  32.444  0.00  0.00     0.041 C 
ATOM     18  C4  <0> d   1      26.569  -6.494  33.564  0.00  0.00     0.036 C 
ATOM     19  C5  <0> d   1      26.720  -5.635  34.820  0.00  0.00     0.122 C 
BRANCH  19  20
ATOM     20  O7  <0> d   1      26.009  -6.243  35.901  0.00  0.00    -0.395 OA
ATOM     21  H41 <0> d   1      25.467  -7.000  35.640  0.00  0.00     0.210 HD
ENDBRANCH  19  20
ENDBRANCH   1  12
BRANCH  11  22
ATOM     22  C24 <0> d   1      29.748   2.974  29.868  0.00  0.00     0.008 C 
ATOM     23  C26 <0> d   1      29.867   3.954  28.700  0.00  0.00     0.014 C 
BRANCH  22  24
ATOM     24  C27 <0> d   1      31.124   2.638  30.384  0.00  0.00    -0.026 C 
ATOM     25  C28 <0> d   1      31.892   3.585  30.863  0.00  0.00    -0.026 C 
BRANCH  25  26
ATOM     26  C29 <0> d   1      33.268   3.251  31.379  0.00  0.00     0.007 C 
ATOM     27  C31 <0> d   1      33.398   3.724  32.828  0.00  0.00     0.014 C 
BRANCH  26  28
ATOM     28  C32 <0> d   1      34.321   3.950  30.516  0.00  0.00    -0.015 C 
ATOM     29  C33 <0> d   1      35.207   4.826  31.405  0.00  0.00     0.010 C 
ATOM     30  C34 <0> d   1      35.182   2.900  29.813  0.00  0.00     0.010 C 
ENDBRANCH  26  28
ENDBRANCH  25  26
ENDBRANCH  22  24
ENDBRANCH  11  22
TORSDOF 6
ENDMDL
MODEL 94
REMARK CAVERDOCK RESULT:     -10.5      0.000      0.000
REMARK CAVERDOCK CONSTRAINTS:       0.1      0.0      0.0      0.0
REMARK CAVERDOCK TUNNEL: 93    -10.5      3.3     94.2
REMARK  6 active torsions:
REMARK  status: ('A' for Active; 'I' for Inactive)
REMARK    1  A    between atoms: C5_5  and  O7_6 
REMARK    2  A    between atoms: C10_9  and  C11_10 
REMARK    3  A    between atoms: C22_20  and  C24_21 
REMARK    4  A    between atoms: C24_21  and  C27_23 
REMARK    5  A    between atoms: C28_24  and  C29_25 
REMARK    6  A    between atoms: C29_25  and  C32_27 
ROOT
ATOM      1  C11 <0> d   1      27.740  -1.926  32.039  0.00  0.00     0.004 C 
ATOM      2  C12 <0> d   1      27.250  -1.082  31.130  0.00  0.00    -0.075 C 
ATOM      3  C13 <0> d   1      25.802  -0.614  31.149  0.00  0.00     0.034 C 
ATOM      4  C14 <0> d   1      25.725   0.909  31.046  0.00  0.00     0.005 C 
ATOM      5  C15 <0> d   1      26.601   1.448  29.902  0.00  0.00     0.010 C 
ATOM      6  C16 <0> d   1      28.024   1.018  30.176  0.00  0.00    -0.032 C 
ATOM      7  C17 <0> d   1      28.391   1.374  31.618  0.00  0.00     0.016 C 
ATOM      8  C18 <0> d   1      28.088  -0.523  30.019  0.00  0.00     0.023 C 
ATOM      9  C20 <0> d   1      29.596  -0.769  30.101  0.00  0.00     0.010 C 
ATOM     10  C21 <0> d   1      30.180   0.384  29.237  0.00  0.00     0.007 C 
ATOM     11  C22 <0> d   1      29.119   1.509  29.242  0.00  0.00     0.002 C 
ENDROOT
BRANCH   1  12
ATOM     12  C10 <0> d   1      26.873  -2.439  33.102  0.00  0.00     0.008 C 
ATOM     13  C9  <0> d   1      26.570  -3.753  33.148  0.00  0.00    -0.050 C 
ATOM     14  C2  <0> d   1      27.084  -4.708  32.144  0.00  0.00    -0.061 C 
ATOM     15  C8  <0> d   1      25.675  -4.326  34.235  0.00  0.00     0.070 C 
ATOM     16  C1  <0> d   1      27.105  -4.411  30.844  0.00  0.00     0.019 C 
ATOM     17  C3  <0> d   1      27.592  -6.038  32.663  0.00  0.00     0.041 C 
ATOM     18  C4  <0> d   1      26.562  -6.594  33.652  0.00  0.00     0.036 C 
ATOM     19  C5  <0> d   1      26.338  -5.593  34.785  0.00  0.00     0.122 C 
BRANCH  19  20
ATOM     20  O7  <0> d   1      25.491  -6.177  35.776  0.00  0.00    -0.395 OA
ATOM     21  H41 <0> d   1      25.434  -5.668  36.596  0.00  0.00     0.210 HD
ENDBRANCH  19  20
ENDBRANCH   1  12
BRANCH  11  22
ATOM     22  C24 <0> d   1      29.726   2.810  29.772  0.00  0.00     0.008 C 
ATOM     23  C26 <0> d   1      29.814   3.831  28.636  0.00  0.00     0.014 C 
BRANCH  22  24
ATOM     24  C27 <0> d   1      31.108   2.536  30.308  0.00  0.00    -0.026 C 
ATOM     25  C28 <0> d   1      31.836   3.520  30.775  0.00  0.00    -0.026 C 
BRANCH  25  26
ATOM     26  C29 <0> d   1      33.217   3.247  31.312  0.00  0.00     0.007 C 
ATOM     27  C31 <0> d   1      33.296   3.699  32.772  0.00  0.00     0.014 C 
BRANCH  26  28
ATOM     28  C32 <0> d   1      34.248   4.017  30.483  0.00  0.00    -0.015 C 
ATOM     29  C33 <0> d   1      35.084   4.906  31.407  0.00  0.00     0.010 C 
ATOM     30  C34 <0> d   1      35.164   3.026  29.761  0.00  0.00     0.010 C 
ENDBRANCH  26  28
ENDBRANCH  25  26
ENDBRANCH  22  24
ENDBRANCH  11  22
TORSDOF 6
ENDMDL
MODEL 95
REMARK CAVERDOCK RESULT:     -10.8      0.000      0.000
REMARK CAVERDOCK CONSTRAINTS:       0.0      0.0      0.0      0.0
REMARK CAVERDOCK TUNNEL: 94    -10.8      3.3     95.5
REMARK  6 active torsions:
REMARK  status: ('A' for Active; 'I' for Inactive)
REMARK    1  A    between atoms: C5_5  and  O7_6 
REMARK    2  A    between atoms: C10_9  and  C11_10 
REMARK    3  A    between atoms: C22_20  and  C24_21 
REMARK    4  A    between atoms: C24_21  and  C27_23 
REMARK    5  A    between atoms: C28_24  and  C29_25 
REMARK    6  A    between atoms: C29_25  and  C32_27 
ROOT
ATOM      1  C11 <0> d   1      27.864  -1.818  32.405  0.00  0.00     0.004 C 
ATOM      2  C12 <0> d   1      27.305  -0.990  31.522  0.00  0.00    -0.075 C 
ATOM      3  C13 <0> d   1      25.854  -0.544  31.627  0.00  0.00     0.034 C 
ATOM      4  C14 <0> d   1      25.747   0.976  31.518  0.00  0.00     0.005 C 
ATOM      5  C15 <0> d   1      26.541   1.519  30.318  0.00  0.00     0.010 C 
ATOM      6  C16 <0> d   1      27.985   1.114  30.506  0.00  0.00    -0.032 C 
ATOM      7  C17 <0> d   1      28.435   1.488  31.920  0.00  0.00     0.016 C 
ATOM      8  C18 <0> d   1      28.064  -0.427  30.357  0.00  0.00     0.023 C 
ATOM      9  C20 <0> d   1      29.578  -0.649  30.348  0.00  0.00     0.010 C 
ATOM     10  C21 <0> d   1      30.089   0.505  29.440  0.00  0.00     0.007 C 
ATOM     11  C22 <0> d   1      29.012   1.614  29.502  0.00  0.00     0.002 C 
ENDROOT
BRANCH   1  12
ATOM     12  C10 <0> d   1      27.073  -2.336  33.524  0.00  0.00     0.008 C 
ATOM     13  C9  <0> d   1      26.652  -3.617  33.515  0.00  0.00    -0.050 C 
ATOM     14  C2  <0> d   1      26.959  -4.531  32.396  0.00  0.00    -0.061 C 
ATOM     15  C8  <0> d   1      25.830  -4.193  34.657  0.00  0.00     0.070 C 
ATOM     16  C1  <0> d   1      26.867  -4.136  31.126  0.00  0.00     0.019 C 
ATOM     17  C3  <0> d   1      27.392  -5.938  32.761  0.00  0.00     0.041 C 
ATOM     18  C4  <0> d   1      26.427  -6.478  33.822  0.00  0.00     0.036 C 
ATOM     19  C5  <0> d   1      26.424  -5.552  35.039  0.00  0.00     0.122 C 
BRANCH  19  20
ATOM     20  O7  <0> d   1      25.638  -6.137  36.080  0.00  0.00    -0.395 OA
ATOM     21  H41 <0> d   1      25.776  -5.737  36.949  0.00  0.00     0.210 HD
ENDBRANCH  19  20
ENDBRANCH   1  12
BRANCH  11  22
ATOM     22  C24 <0> d   1      29.630   2.928  29.983  0.00  0.00     0.008 C 
ATOM     23  C26 <0> d   1      29.844   3.859  28.788  0.00  0.00     0.014 C 
BRANCH  22  24
ATOM     24  C27 <0> d   1      30.956   2.647  30.643  0.00  0.00    -0.026 C 
ATOM     25  C28 <0> d   1      31.937   3.508  30.536  0.00  0.00    -0.026 C 
BRANCH  25  26
ATOM     26  C29 <0> d   1      33.263   3.228  31.195  0.00  0.00     0.007 C 
ATOM     27  C31 <0> d   1      33.185   3.603  32.676  0.00  0.00     0.014 C 
BRANCH  26  28
ATOM     28  C32 <0> d   1      34.356   4.056  30.515  0.00  0.00    -0.015 C 
ATOM     29  C33 <0> d   1      35.157   4.812  31.577  0.00  0.00     0.010 C 
ATOM     30  C34 <0> d   1      35.290   3.125  29.738  0.00  0.00     0.010 C 
ENDBRANCH  26  28
ENDBRANCH  25  26
ENDBRANCH  22  24
ENDBRANCH  11  22
TORSDOF 6
ENDMDL
MODEL 96
REMARK CAVERDOCK RESULT:     -10.7      0.000      0.000
REMARK CAVERDOCK CONSTRAINTS:       0.0      0.0      0.0      0.0
REMARK CAVERDOCK TUNNEL: 95    -10.7      3.3     96.5
REMARK  6 active torsions:
REMARK  status: ('A' for Active; 'I' for Inactive)
REMARK    1  A    between atoms: C5_5  and  O7_6 
REMARK    2  A    between atoms: C10_9  and  C11_10 
REMARK    3  A    between atoms: C22_20  and  C24_21 
REMARK    4  A    between atoms: C24_21  and  C27_23 
REMARK    5  A    between atoms: C28_24  and  C29_25 
REMARK    6  A    between atoms: C29_25  and  C32_27 
ROOT
ATOM      1  C11 <0> d   1      27.888  -1.845  32.336  0.00  0.00     0.004 C 
ATOM      2  C12 <0> d   1      27.258  -0.946  31.579  0.00  0.00    -0.075 C 
ATOM      3  C13 <0> d   1      25.841  -0.479  31.875  0.00  0.00     0.034 C 
ATOM      4  C14 <0> d   1      25.764   1.047  31.882  0.00  0.00     0.005 C 
ATOM      5  C15 <0> d   1      26.437   1.656  30.640  0.00  0.00     0.010 C 
ATOM      6  C16 <0> d   1      27.881   1.209  30.637  0.00  0.00    -0.032 C 
ATOM      7  C17 <0> d   1      28.494   1.474  32.014  0.00  0.00     0.016 C 
ATOM      8  C18 <0> d   1      27.899  -0.318  30.377  0.00  0.00     0.023 C 
ATOM      9  C20 <0> d   1      29.396  -0.569  30.183  0.00  0.00     0.010 C 
ATOM     10  C21 <0> d   1      29.836   0.635  29.304  0.00  0.00     0.007 C 
ATOM     11  C22 <0> d   1      28.804   1.758  29.561  0.00  0.00     0.002 C 
ENDROOT
BRANCH   1  12
ATOM     12  C10 <0> d   1      27.211  -2.424  33.499  0.00  0.00     0.008 C 
ATOM     13  C9  <0> d   1      26.830  -3.718  33.481  0.00  0.00    -0.050 C 
ATOM     14  C2  <0> d   1      27.069  -4.585  32.309  0.00  0.00    -0.061 C 
ATOM     15  C8  <0> d   1      26.126  -4.357  34.667  0.00  0.00     0.070 C 
ATOM     16  C1  <0> d   1      26.857  -4.153  31.065  0.00  0.00     0.019 C 
ATOM     17  C3  <0> d   1      27.573  -5.988  32.588  0.00  0.00     0.041 C 
ATOM     18  C4  <0> d   1      26.719  -6.593  33.707  0.00  0.00     0.036 C 
ATOM     19  C5  <0> d   1      26.791  -5.707  34.951  0.00  0.00     0.122 C 
BRANCH  19  20
ATOM     20  O7  <0> d   1      26.115  -6.350  36.033  0.00  0.00    -0.395 OA
ATOM     21  H41 <0> d   1      26.238  -5.916  36.888  0.00  0.00     0.210 HD
ENDBRANCH  19  20
ENDBRANCH   1  12
BRANCH  11  22
ATOM     22  C24 <0> d   1      29.508   3.022  30.058  0.00  0.00     0.008 C 
ATOM     23  C26 <0> d   1      29.703   3.990  28.889  0.00  0.00     0.014 C 
BRANCH  22  24
ATOM     24  C27 <0> d   1      30.852   2.655  30.634  0.00  0.00    -0.026 C 
ATOM     25  C28 <0> d   1      31.807   3.549  30.687  0.00  0.00    -0.026 C 
BRANCH  25  26
ATOM     26  C29 <0> d   1      33.151   3.183  31.263  0.00  0.00     0.007 C 
ATOM     27  C31 <0> d   1      33.149   3.446  32.771  0.00  0.00     0.014 C 
BRANCH  26  28
ATOM     28  C32 <0> d   1      34.240   4.029  30.599  0.00  0.00    -0.015 C 
ATOM     29  C33 <0> d   1      34.926   4.897  31.656  0.00  0.00     0.010 C 
ATOM     30  C34 <0> d   1      35.272   3.109  29.945  0.00  0.00     0.010 C 
ENDBRANCH  26  28
ENDBRANCH  25  26
ENDBRANCH  22  24
ENDBRANCH  11  22
TORSDOF 6
ENDMDL
MODEL 97
REMARK CAVERDOCK RESULT:     -10.8      0.000      0.000
REMARK CAVERDOCK CONSTRAINTS:       0.0      0.0      0.0      0.0
REMARK CAVERDOCK TUNNEL: 96    -10.8      3.3     97.1
REMARK  6 active torsions:
REMARK  status: ('A' for Active; 'I' for Inactive)
REMARK    1  A    between atoms: C5_5  and  O7_6 
REMARK    2  A    between atoms: C10_9  and  C11_10 
REMARK    3  A    between atoms: C22_20  and  C24_21 
REMARK    4  A    between atoms: C24_21  and  C27_23 
REMARK    5  A    between atoms: C28_24  and  C29_25 
REMARK    6  A    between atoms: C29_25  and  C32_27 
ROOT
ATOM      1  C11 <0> d   1      27.681  -1.898  32.376  0.00  0.00     0.004 C 
ATOM      2  C12 <0> d   1      27.193  -1.047  31.474  0.00  0.00    -0.075 C 
ATOM      3  C13 <0> d   1      25.739  -0.599  31.479  0.00  0.00     0.034 C 
ATOM      4  C14 <0> d   1      25.641   0.923  31.400  0.00  0.00     0.005 C 
ATOM      5  C15 <0> d   1      26.527   1.494  30.278  0.00  0.00     0.010 C 
ATOM      6  C16 <0> d   1      27.951   1.080  30.567  0.00  0.00    -0.032 C 
ATOM      7  C17 <0> d   1      28.291   1.417  32.020  0.00  0.00     0.016 C 
ATOM      8  C18 <0> d   1      28.040  -0.457  30.385  0.00  0.00     0.023 C 
ATOM      9  C20 <0> d   1      29.550  -0.683  30.487  0.00  0.00     0.010 C 
ATOM     10  C21 <0> d   1      30.130   0.492  29.651  0.00  0.00     0.007 C 
ATOM     11  C22 <0> d   1      29.053   1.602  29.658  0.00  0.00     0.002 C 
ENDROOT
BRANCH   1  12
ATOM     12  C10 <0> d   1      26.806  -2.442  33.418  0.00  0.00     0.008 C 
ATOM     13  C9  <0> d   1      26.491  -3.753  33.416  0.00  0.00    -0.050 C 
ATOM     14  C2  <0> d   1      27.000  -4.676  32.380  0.00  0.00    -0.061 C 
ATOM     15  C8  <0> d   1      25.588  -4.356  34.478  0.00  0.00     0.070 C 
ATOM     16  C1  <0> d   1      27.029  -4.333  31.092  0.00  0.00     0.019 C 
ATOM     17  C3  <0> d   1      27.495  -6.029  32.853  0.00  0.00     0.041 C 
ATOM     18  C4  <0> d   1      26.456  -6.611  33.818  0.00  0.00     0.036 C 
ATOM     19  C5  <0> d   1      26.237  -5.648  34.986  0.00  0.00     0.122 C 
BRANCH  19  20
ATOM     20  O7  <0> d   1      25.381  -6.260  35.952  0.00  0.00    -0.395 OA
ATOM     21  H41 <0> d   1      25.601  -7.181  36.147  0.00  0.00     0.210 HD
ENDBRANCH  19  20
ENDBRANCH   1  12
BRANCH  11  22
ATOM     22  C24 <0> d   1      29.633   2.902  30.218  0.00  0.00     0.008 C 
ATOM     23  C26 <0> d   1      29.779   3.924  29.089  0.00  0.00     0.014 C 
BRANCH  22  24
ATOM     24  C27 <0> d   1      30.986   2.627  30.824  0.00  0.00    -0.026 C 
ATOM     25  C28 <0> d   1      31.964   3.482  30.656  0.00  0.00    -0.026 C 
BRANCH  25  26
ATOM     26  C29 <0> d   1      33.317   3.209  31.260  0.00  0.00     0.007 C 
ATOM     27  C31 <0> d   1      33.336   3.696  32.710  0.00  0.00     0.014 C 
BRANCH  26  28
ATOM     28  C32 <0> d   1      34.393   3.946  30.459  0.00  0.00    -0.015 C 
ATOM     29  C33 <0> d   1      35.232   4.807  31.406  0.00  0.00     0.010 C 
ATOM     30  C34 <0> d   1      35.296   2.927  29.760  0.00  0.00     0.010 C 
ENDBRANCH  26  28
ENDBRANCH  25  26
ENDBRANCH  22  24
ENDBRANCH  11  22
TORSDOF 6
ENDMDL
MODEL 98
REMARK CAVERDOCK RESULT:     -11.0      0.000      0.000
REMARK CAVERDOCK CONSTRAINTS:       0.0      0.0      0.0      0.0
REMARK CAVERDOCK TUNNEL: 97    -11.0      3.3     98.1
REMARK  6 active torsions:
REMARK  status: ('A' for Active; 'I' for Inactive)
REMARK    1  A    between atoms: C5_5  and  O7_6 
REMARK    2  A    between atoms: C10_9  and  C11_10 
REMARK    3  A    between atoms: C22_20  and  C24_21 
REMARK    4  A    between atoms: C24_21  and  C27_23 
REMARK    5  A    between atoms: C28_24  and  C29_25 
REMARK    6  A    between atoms: C29_25  and  C32_27 
ROOT
ATOM      1  C11 <0> d   1      27.935  -2.054  32.572  0.00  0.00     0.004 C 
ATOM      2  C12 <0> d   1      27.357  -1.226  31.701  0.00  0.00    -0.075 C 
ATOM      3  C13 <0> d   1      25.906  -0.789  31.832  0.00  0.00     0.034 C 
ATOM      4  C14 <0> d   1      25.788   0.731  31.730  0.00  0.00     0.005 C 
ATOM      5  C15 <0> d   1      26.559   1.282  30.519  0.00  0.00     0.010 C 
ATOM      6  C16 <0> d   1      28.009   0.885  30.682  0.00  0.00    -0.032 C 
ATOM      7  C17 <0> d   1      28.480   1.256  32.089  0.00  0.00     0.016 C 
ATOM      8  C18 <0> d   1      28.093  -0.655  30.526  0.00  0.00     0.023 C 
ATOM      9  C20 <0> d   1      29.608  -0.868  30.490  0.00  0.00     0.010 C 
ATOM     10  C21 <0> d   1      30.098   0.292  29.579  0.00  0.00     0.007 C 
ATOM     11  C22 <0> d   1      29.016   1.394  29.663  0.00  0.00     0.002 C 
ENDROOT
BRANCH   1  12
ATOM     12  C10 <0> d   1      27.166  -2.581  33.702  0.00  0.00     0.008 C 
ATOM     13  C9  <0> d   1      26.690  -3.842  33.663  0.00  0.00    -0.050 C 
ATOM     14  C2  <0> d   1      26.915  -4.725  32.500  0.00  0.00    -0.061 C 
ATOM     15  C8  <0> d   1      25.889  -4.426  34.814  0.00  0.00     0.070 C 
ATOM     16  C1  <0> d   1      26.791  -4.279  31.250  0.00  0.00     0.019 C 
ATOM     17  C3  <0> d   1      27.299  -6.161  32.796  0.00  0.00     0.041 C 
ATOM     18  C4  <0> d   1      26.354  -6.701  33.875  0.00  0.00     0.036 C 
ATOM     19  C5  <0> d   1      26.438  -5.823  35.124  0.00  0.00     0.122 C 
BRANCH  19  20
ATOM     20  O7  <0> d   1      25.667  -6.413  36.173  0.00  0.00    -0.395 OA
ATOM     21  H41 <0> d   1      24.870  -6.867  35.868  0.00  0.00     0.210 HD
ENDBRANCH  19  20
ENDBRANCH   1  12
BRANCH  11  22
ATOM     22  C24 <0> d   1      29.634   2.710  30.139  0.00  0.00     0.008 C 
ATOM     23  C26 <0> d   1      29.697   3.696  28.970  0.00  0.00     0.014 C 
BRANCH  22  24
ATOM     24  C27 <0> d   1      31.028   2.453  30.652  0.00  0.00    -0.026 C 
ATOM     25  C28 <0> d   1      31.831   3.458  30.898  0.00  0.00    -0.026 C 
BRANCH  25  26
ATOM     26  C29 <0> d   1      33.225   3.201  31.411  0.00  0.00     0.007 C 
ATOM     27  C31 <0> d   1      33.337   3.702  32.853  0.00  0.00     0.014 C 
BRANCH  26  28
ATOM     28  C32 <0> d   1      34.237   3.941  30.533  0.00  0.00    -0.015 C 
ATOM     29  C33 <0> d   1      35.160   4.782  31.418  0.00  0.00     0.010 C 
ATOM     30  C34 <0> d   1      35.068   2.924  29.748  0.00  0.00     0.010 C 
ENDBRANCH  26  28
ENDBRANCH  25  26
ENDBRANCH  22  24
ENDBRANCH  11  22
TORSDOF 6
ENDMDL
MODEL 99
REMARK CAVERDOCK RESULT:      -9.3      0.000      0.000
REMARK CAVERDOCK CONSTRAINTS:       0.0      0.0      0.0      0.0
REMARK CAVERDOCK TUNNEL: 98     -9.3      3.2     99.2
REMARK  6 active torsions:
REMARK  status: ('A' for Active; 'I' for Inactive)
REMARK    1  A    between atoms: C5_5  and  O7_6 
REMARK    2  A    between atoms: C10_9  and  C11_10 
REMARK    3  A    between atoms: C22_20  and  C24_21 
REMARK    4  A    between atoms: C24_21  and  C27_23 
REMARK    5  A    between atoms: C28_24  and  C29_25 
REMARK    6  A    between atoms: C29_25  and  C32_27 
ROOT
ATOM      1  C11 <0> d   1      26.066  -1.910  32.222  0.00  0.00     0.004 C 
ATOM      2  C12 <0> d   1      26.178  -0.584  32.136  0.00  0.00    -0.075 C 
ATOM      3  C13 <0> d   1      26.284   0.307  33.364  0.00  0.00     0.034 C 
ATOM      4  C14 <0> d   1      27.466   1.267  33.235  0.00  0.00     0.005 C 
ATOM      5  C15 <0> d   1      27.474   1.980  31.872  0.00  0.00     0.010 C 
ATOM      6  C16 <0> d   1      27.550   0.917  30.801  0.00  0.00    -0.032 C 
ATOM      7  C17 <0> d   1      28.685  -0.055  31.132  0.00  0.00     0.016 C 
ATOM      8  C18 <0> d   1      26.212   0.135  30.820  0.00  0.00     0.023 C 
ATOM      9  C20 <0> d   1      26.355  -0.730  29.565  0.00  0.00     0.010 C 
ATOM     10  C21 <0> d   1      26.958   0.262  28.531  0.00  0.00     0.007 C 
ATOM     11  C22 <0> d   1      27.675   1.360  29.352  0.00  0.00     0.002 C 
ENDROOT
BRANCH   1  12
ATOM     12  C10 <0> d   1      26.038  -2.558  33.536  0.00  0.00     0.008 C 
ATOM     13  C9  <0> d   1      25.949  -3.901  33.623  0.00  0.00    -0.050 C 
ATOM     14  C2  <0> d   1      25.873  -4.757  32.421  0.00  0.00    -0.061 C 
ATOM     15  C8  <0> d   1      25.918  -4.611  34.966  0.00  0.00     0.070 C 
ATOM     16  C1  <0> d   1      25.104  -4.434  31.381  0.00  0.00     0.019 C 
ATOM     17  C3  <0> d   1      26.717  -6.016  32.424  0.00  0.00     0.041 C 
ATOM     18  C4  <0> d   1      26.518  -6.726  33.767  0.00  0.00     0.036 C 
ATOM     19  C5  <0> d   1      26.898  -5.787  34.912  0.00  0.00     0.122 C 
BRANCH  19  20
ATOM     20  O7  <0> d   1      26.850  -6.500  36.149  0.00  0.00    -0.395 OA
ATOM     21  H41 <0> d   1      25.975  -6.845  36.372  0.00  0.00     0.210 HD
ENDBRANCH  19  20
ENDBRANCH   1  12
BRANCH  11  22
ATOM     22  C24 <0> d   1      29.147   1.449  28.947  0.00  0.00     0.008 C 
ATOM     23  C26 <0> d   1      29.846   0.126  29.266  0.00  0.00     0.014 C 
BRANCH  22  24
ATOM     24  C27 <0> d   1      29.812   2.564  29.715  0.00  0.00    -0.026 C 
ATOM     25  C28 <0> d   1      30.881   2.320  30.429  0.00  0.00    -0.026 C 
BRANCH  25  26
ATOM     26  C29 <0> d   1      31.546   3.433  31.197  0.00  0.00     0.007 C 
ATOM     27  C31 <0> d   1      31.435   4.737  30.404  0.00  0.00     0.014 C 
BRANCH  26  28
ATOM     28  C32 <0> d   1      33.022   3.093  31.416  0.00  0.00    -0.015 C 
ATOM     29  C33 <0> d   1      33.805   3.367  30.130  0.00  0.00     0.010 C 
ATOM     30  C34 <0> d   1      33.581   3.957  32.548  0.00  0.00     0.010 C 
ENDBRANCH  26  28
ENDBRANCH  25  26
ENDBRANCH  22  24
ENDBRANCH  11  22
TORSDOF 6
ENDMDL
MODEL 100
REMARK CAVERDOCK RESULT:     -10.7      0.000      0.000
REMARK CAVERDOCK CONSTRAINTS:       0.0      0.0      0.0      0.0
REMARK CAVERDOCK TUNNEL: 99    -10.7      3.3    100.3
REMARK  6 active torsions:
REMARK  status: ('A' for Active; 'I' for Inactive)
REMARK    1  A    between atoms: C5_5  and  O7_6 
REMARK    2  A    between atoms: C10_9  and  C11_10 
REMARK    3  A    between atoms: C22_20  and  C24_21 
REMARK    4  A    between atoms: C24_21  and  C27_23 
REMARK    5  A    between atoms: C28_24  and  C29_25 
REMARK    6  A    between atoms: C29_25  and  C32_27 
ROOT
ATOM      1  C11 <0> d   1      27.663  -2.119  32.703  0.00  0.00     0.004 C 
ATOM      2  C12 <0> d   1      27.183  -1.310  31.758  0.00  0.00    -0.075 C 
ATOM      3  C13 <0> d   1      25.721  -0.892  31.708  0.00  0.00     0.034 C 
ATOM      4  C14 <0> d   1      25.597   0.625  31.572  0.00  0.00     0.005 C 
ATOM      5  C15 <0> d   1      26.501   1.173  30.455  0.00  0.00     0.010 C 
ATOM      6  C16 <0> d   1      27.925   0.798  30.795  0.00  0.00    -0.032 C 
ATOM      7  C17 <0> d   1      28.219   1.193  32.244  0.00  0.00     0.016 C 
ATOM      8  C18 <0> d   1      28.047  -0.742  30.672  0.00  0.00     0.023 C 
ATOM      9  C20 <0> d   1      29.558  -0.934  30.821  0.00  0.00     0.010 C 
ATOM     10  C21 <0> d   1      30.139   0.223  29.959  0.00  0.00     0.007 C 
ATOM     11  C22 <0> d   1      29.040   1.310  29.898  0.00  0.00     0.002 C 
ENDROOT
BRANCH   1  12
ATOM     12  C10 <0> d   1      26.771  -2.643  33.740  0.00  0.00     0.008 C 
ATOM     13  C9  <0> d   1      26.354  -3.924  33.685  0.00  0.00    -0.050 C 
ATOM     14  C2  <0> d   1      26.767  -4.833  32.595  0.00  0.00    -0.061 C 
ATOM     15  C8  <0> d   1      25.429  -4.506  34.741  0.00  0.00     0.070 C 
ATOM     16  C1  <0> d   1      26.795  -4.432  31.324  0.00  0.00     0.019 C 
ATOM     17  C3  <0> d   1      27.165  -6.241  32.993  0.00  0.00     0.041 C 
ATOM     18  C4  <0> d   1      26.105  -6.787  33.956  0.00  0.00     0.036 C 
ATOM     19  C5  <0> d   1      25.986  -5.867  35.172  0.00  0.00     0.122 C 
BRANCH  19  20
ATOM     20  O7  <0> d   1      25.106  -6.457  36.130  0.00  0.00    -0.395 OA
ATOM     21  H41 <0> d   1      25.391  -6.347  37.048  0.00  0.00     0.210 HD
ENDBRANCH  19  20
ENDBRANCH   1  12
BRANCH  11  22
ATOM     22  C24 <0> d   1      29.580   2.640  30.426  0.00  0.00     0.008 C 
ATOM     23  C26 <0> d   1      29.614   3.665  29.290  0.00  0.00     0.014 C 
BRANCH  22  24
ATOM     24  C27 <0> d   1      30.975   2.439  30.961  0.00  0.00    -0.026 C 
ATOM     25  C28 <0> d   1      31.843   3.418  30.911  0.00  0.00    -0.026 C 
BRANCH  25  26
ATOM     26  C29 <0> d   1      33.238   3.218  31.444  0.00  0.00     0.007 C 
ATOM     27  C31 <0> d   1      33.299   3.683  32.901  0.00  0.00     0.014 C 
BRANCH  26  28
ATOM     28  C32 <0> d   1      34.228   4.031  30.607  0.00  0.00    -0.015 C 
ATOM     29  C33 <0> d   1      35.145   4.830  31.536  0.00  0.00     0.010 C 
ATOM     30  C34 <0> d   1      35.070   3.083  29.750  0.00  0.00     0.010 C 
ENDBRANCH  26  28
ENDBRANCH  25  26
ENDBRANCH  22  24
ENDBRANCH  11  22
TORSDOF 6
ENDMDL
MODEL 101
REMARK CAVERDOCK RESULT:      -9.4      0.000      0.000
REMARK CAVERDOCK CONSTRAINTS:       0.0      0.0      0.0      0.0
REMARK CAVERDOCK TUNNEL: 100     -9.4      3.3    101.4
REMARK  6 active torsions:
REMARK  status: ('A' for Active; 'I' for Inactive)
REMARK    1  A    between atoms: C5_5  and  O7_6 
REMARK    2  A    between atoms: C10_9  and  C11_10 
REMARK    3  A    between atoms: C22_20  and  C24_21 
REMARK    4  A    between atoms: C24_21  and  C27_23 
REMARK    5  A    between atoms: C28_24  and  C29_25 
REMARK    6  A    between atoms: C29_25  and  C32_27 
ROOT
ATOM      1  C11 <0> d   1      25.633  -1.808  32.169  0.00  0.00     0.004 C 
ATOM      2  C12 <0> d   1      26.035  -0.540  32.269  0.00  0.00    -0.075 C 
ATOM      3  C13 <0> d   1      26.341   0.114  33.608  0.00  0.00     0.034 C 
ATOM      4  C14 <0> d   1      27.706   0.801  33.574  0.00  0.00     0.005 C 
ATOM      5  C15 <0> d   1      27.866   1.689  32.328  0.00  0.00     0.010 C 
ATOM      6  C16 <0> d   1      27.701   0.804  31.114  0.00  0.00    -0.032 C 
ATOM      7  C17 <0> d   1      28.593  -0.430  31.261  0.00  0.00     0.016 C 
ATOM      8  C18 <0> d   1      26.223   0.340  31.069  0.00  0.00     0.023 C 
ATOM      9  C20 <0> d   1      26.165  -0.340  29.699  0.00  0.00     0.010 C 
ATOM     10  C21 <0> d   1      26.970   0.637  28.796  0.00  0.00     0.007 C 
ATOM     11  C22 <0> d   1      27.915   1.418  29.739  0.00  0.00     0.002 C 
ENDROOT
BRANCH   1  12
ATOM     12  C10 <0> d   1      25.467  -2.620  33.377  0.00  0.00     0.008 C 
ATOM     13  C9  <0> d   1      25.839  -3.917  33.373  0.00  0.00    -0.050 C 
ATOM     14  C2  <0> d   1      26.414  -4.560  32.173  0.00  0.00    -0.061 C 
ATOM     15  C8  <0> d   1      25.684  -4.793  34.605  0.00  0.00     0.070 C 
ATOM     16  C1  <0> d   1      25.906  -4.350  30.958  0.00  0.00     0.019 C 
ATOM     17  C3  <0> d   1      27.611  -5.463  32.388  0.00  0.00     0.041 C 
ATOM     18  C4  <0> d   1      27.307  -6.394  33.567  0.00  0.00     0.036 C 
ATOM     19  C5  <0> d   1      26.990  -5.566  34.813  0.00  0.00     0.122 C 
BRANCH  19  20
ATOM     20  O7  <0> d   1      26.852  -6.435  35.939  0.00  0.00    -0.395 OA
ATOM     21  H41 <0> d   1      27.678  -6.600  36.413  0.00  0.00     0.210 HD
ENDBRANCH  19  20
ENDBRANCH   1  12
BRANCH  11  22
ATOM     22  C24 <0> d   1      29.369   1.243  29.298  0.00  0.00     0.008 C 
ATOM     23  C26 <0> d   1      29.964   0.009  29.980  0.00  0.00     0.014 C 
BRANCH  22  24
ATOM     24  C27 <0> d   1      30.163   2.463  29.689  0.00  0.00    -0.026 C 
ATOM     25  C28 <0> d   1      30.856   2.465  30.800  0.00  0.00    -0.026 C 
BRANCH  25  26
ATOM     26  C29 <0> d   1      31.649   3.685  31.192  0.00  0.00     0.007 C 
ATOM     27  C31 <0> d   1      31.574   4.724  30.071  0.00  0.00     0.014 C 
BRANCH  26  28
ATOM     28  C32 <0> d   1      33.110   3.292  31.425  0.00  0.00    -0.015 C 
ATOM     29  C33 <0> d   1      33.762   2.935  30.088  0.00  0.00     0.010 C 
ATOM     30  C34 <0> d   1      33.858   4.465  32.061  0.00  0.00     0.010 C 
ENDBRANCH  26  28
ENDBRANCH  25  26
ENDBRANCH  22  24
ENDBRANCH  11  22
TORSDOF 6
ENDMDL
MODEL 102
REMARK CAVERDOCK RESULT:      -9.6      0.000      0.000
REMARK CAVERDOCK CONSTRAINTS:       0.0      0.0      0.0      0.0
REMARK CAVERDOCK TUNNEL: 101     -9.6      3.2    102.3
REMARK  6 active torsions:
REMARK  status: ('A' for Active; 'I' for Inactive)
REMARK    1  A    between atoms: C5_5  and  O7_6 
REMARK    2  A    between atoms: C10_9  and  C11_10 
REMARK    3  A    between atoms: C22_20  and  C24_21 
REMARK    4  A    between atoms: C24_21  and  C27_23 
REMARK    5  A    between atoms: C28_24  and  C29_25 
REMARK    6  A    between atoms: C29_25  and  C32_27 
ROOT
ATOM      1  C11 <0> d   1      27.182  -2.376  32.162  0.00  0.00     0.004 C 
ATOM      2  C12 <0> d   1      26.972  -1.516  31.166  0.00  0.00    -0.075 C 
ATOM      3  C13 <0> d   1      25.575  -1.118  30.712  0.00  0.00     0.034 C 
ATOM      4  C14 <0> d   1      25.445   0.402  30.633  0.00  0.00     0.005 C 
ATOM      5  C15 <0> d   1      26.617   1.035  29.864  0.00  0.00     0.010 C 
ATOM      6  C16 <0> d   1      27.891   0.661  30.586  0.00  0.00    -0.032 C 
ATOM      7  C17 <0> d   1      27.736   0.966  32.077  0.00  0.00     0.016 C 
ATOM      8  C18 <0> d   1      28.096  -0.866  30.415  0.00  0.00     0.023 C 
ATOM      9  C20 <0> d   1      29.503  -1.043  30.991  0.00  0.00     0.010 C 
ATOM     10  C21 <0> d   1      30.271   0.175  30.405  0.00  0.00     0.007 C 
ATOM     11  C22 <0> d   1      29.202   1.247  30.086  0.00  0.00     0.002 C 
ENDROOT
BRANCH   1  12
ATOM     12  C10 <0> d   1      26.044  -2.980  32.859  0.00  0.00     0.008 C 
ATOM     13  C9  <0> d   1      26.141  -4.234  33.347  0.00  0.00    -0.050 C 
ATOM     14  C2  <0> d   1      27.372  -5.037  33.195  0.00  0.00    -0.061 C 
ATOM     15  C8  <0> d   1      24.984  -4.896  34.077  0.00  0.00     0.070 C 
ATOM     16  C1  <0> d   1      28.049  -5.067  32.047  0.00  0.00     0.019 C 
ATOM     17  C3  <0> d   1      27.832  -5.818  34.410  0.00  0.00     0.041 C 
ATOM     18  C4  <0> d   1      26.622  -6.552  34.998  0.00  0.00     0.036 C 
ATOM     19  C5  <0> d   1      25.528  -5.544  35.354  0.00  0.00     0.122 C 
BRANCH  19  20
ATOM     20  O7  <0> d   1      24.465  -6.216  36.033  0.00  0.00    -0.395 OA
ATOM     21  H41 <0> d   1      24.722  -6.600  36.883  0.00  0.00     0.210 HD
ENDBRANCH  19  20
ENDBRANCH   1  12
BRANCH  11  22
ATOM     22  C24 <0> d   1      29.519   2.549  30.825  0.00  0.00     0.008 C 
ATOM     23  C26 <0> d   1      29.411   3.726  29.854  0.00  0.00     0.014 C 
BRANCH  22  24
ATOM     24  C27 <0> d   1      30.919   2.483  31.379  0.00  0.00    -0.026 C 
ATOM     25  C28 <0> d   1      31.888   3.138  30.791  0.00  0.00    -0.026 C 
BRANCH  25  26
ATOM     26  C29 <0> d   1      33.288   3.073  31.344  0.00  0.00     0.007 C 
ATOM     27  C31 <0> d   1      33.315   3.699  32.740  0.00  0.00     0.014 C 
BRANCH  26  28
ATOM     28  C32 <0> d   1      34.239   3.840  30.422  0.00  0.00    -0.015 C 
ATOM     29  C33 <0> d   1      35.007   4.883  31.236  0.00  0.00     0.010 C 
ATOM     30  C34 <0> d   1      35.227   2.862  29.782  0.00  0.00     0.010 C 
ENDBRANCH  26  28
ENDBRANCH  25  26
ENDBRANCH  22  24
ENDBRANCH  11  22
TORSDOF 6
ENDMDL
MODEL 103
REMARK CAVERDOCK RESULT:      -9.6      0.000      0.000
REMARK CAVERDOCK CONSTRAINTS:       0.0      0.0      0.0      0.0
REMARK CAVERDOCK TUNNEL: 102     -9.6      3.3    103.5
REMARK  6 active torsions:
REMARK  status: ('A' for Active; 'I' for Inactive)
REMARK    1  A    between atoms: C5_5  and  O7_6 
REMARK    2  A    between atoms: C10_9  and  C11_10 
REMARK    3  A    between atoms: C22_20  and  C24_21 
REMARK    4  A    between atoms: C24_21  and  C27_23 
REMARK    5  A    between atoms: C28_24  and  C29_25 
REMARK    6  A    between atoms: C29_25  and  C32_27 
ROOT
ATOM      1  C11 <0> d   1      27.266  -1.995  32.714  0.00  0.00     0.004 C 
ATOM      2  C12 <0> d   1      26.865  -1.024  31.893  0.00  0.00    -0.075 C 
ATOM      3  C13 <0> d   1      25.430  -0.519  31.867  0.00  0.00     0.034 C 
ATOM      4  C14 <0> d   1      25.391   1.005  31.965  0.00  0.00     0.005 C 
ATOM      5  C15 <0> d   1      26.365   1.665  30.974  0.00  0.00     0.010 C 
ATOM      6  C16 <0> d   1      27.753   1.161  31.294  0.00  0.00    -0.032 C 
ATOM      7  C17 <0> d   1      28.013   1.310  32.794  0.00  0.00     0.016 C 
ATOM      8  C18 <0> d   1      27.799  -0.347  30.935  0.00  0.00     0.023 C 
ATOM      9  C20 <0> d   1      29.291  -0.646  31.096  0.00  0.00     0.010 C 
ATOM     10  C21 <0> d   1      29.964   0.594  30.443  0.00  0.00     0.007 C 
ATOM     11  C22 <0> d   1      28.927   1.739  30.520  0.00  0.00     0.002 C 
ENDROOT
BRANCH   1  12
ATOM     12  C10 <0> d   1      26.309  -2.620  33.630  0.00  0.00     0.008 C 
ATOM     13  C9  <0> d   1      26.121  -3.956  33.600  0.00  0.00    -0.050 C 
ATOM     14  C2  <0> d   1      26.855  -4.825  32.657  0.00  0.00    -0.061 C 
ATOM     15  C8  <0> d   1      25.138  -4.643  34.533  0.00  0.00     0.070 C 
ATOM     16  C1  <0> d   1      27.031  -4.480  31.381  0.00  0.00     0.019 C 
ATOM     17  C3  <0> d   1      27.403  -6.125  33.211  0.00  0.00     0.041 C 
ATOM     18  C4  <0> d   1      26.299  -6.804  34.028  0.00  0.00     0.036 C 
ATOM     19  C5  <0> d   1      25.828  -5.868  35.142  0.00  0.00     0.122 C 
BRANCH  19  20
ATOM     20  O7  <0> d   1      24.907  -6.559  35.987  0.00  0.00    -0.395 OA
ATOM     21  H41 <0> d   1      24.795  -7.494  35.768  0.00  0.00     0.210 HD
ENDBRANCH  19  20
ENDBRANCH   1  12
BRANCH  11  22
ATOM     22  C24 <0> d   1      29.516   2.939  31.265  0.00  0.00     0.008 C 
ATOM     23  C26 <0> d   1      29.434   4.182  30.377  0.00  0.00     0.014 C 
BRANCH  22  24
ATOM     24  C27 <0> d   1      30.958   2.660  31.605  0.00  0.00    -0.026 C 
ATOM     25  C28 <0> d   1      31.897   3.476  31.196  0.00  0.00    -0.026 C 
BRANCH  25  26
ATOM     26  C29 <0> d   1      33.339   3.198  31.534  0.00  0.00     0.007 C 
ATOM     27  C31 <0> d   1      33.636   3.698  32.950  0.00  0.00     0.014 C 
BRANCH  26  28
ATOM     28  C32 <0> d   1      34.247   3.921  30.537  0.00  0.00    -0.015 C 
ATOM     29  C33 <0> d   1      35.018   5.028  31.259  0.00  0.00     0.010 C 
ATOM     30  C34 <0> d   1      35.234   2.922  29.931  0.00  0.00     0.010 C 
ENDBRANCH  26  28
ENDBRANCH  25  26
ENDBRANCH  22  24
ENDBRANCH  11  22
TORSDOF 6
ENDMDL
MODEL 104
REMARK CAVERDOCK RESULT:     -10.0      0.000      0.000
REMARK CAVERDOCK CONSTRAINTS:       0.0      0.0      0.0      0.0
REMARK CAVERDOCK TUNNEL: 103    -10.0      3.3    104.6
REMARK  6 active torsions:
REMARK  status: ('A' for Active; 'I' for Inactive)
REMARK    1  A    between atoms: C5_5  and  O7_6 
REMARK    2  A    between atoms: C10_9  and  C11_10 
REMARK    3  A    between atoms: C22_20  and  C24_21 
REMARK    4  A    between atoms: C24_21  and  C27_23 
REMARK    5  A    between atoms: C28_24  and  C29_25 
REMARK    6  A    between atoms: C29_25  and  C32_27 
ROOT
ATOM      1  C11 <0> d   1      27.691  -2.096  33.230  0.00  0.00     0.004 C 
ATOM      2  C12 <0> d   1      27.103  -1.202  32.435  0.00  0.00    -0.075 C 
ATOM      3  C13 <0> d   1      25.642  -0.805  32.594  0.00  0.00     0.034 C 
ATOM      4  C14 <0> d   1      25.496   0.715  32.632  0.00  0.00     0.005 C 
ATOM      5  C15 <0> d   1      26.265   1.390  31.483  0.00  0.00     0.010 C 
ATOM      6  C16 <0> d   1      27.720   1.006  31.620  0.00  0.00    -0.032 C 
ATOM      7  C17 <0> d   1      28.176   1.254  33.059  0.00  0.00     0.016 C 
ATOM      8  C18 <0> d   1      27.835  -0.511  31.323  0.00  0.00     0.023 C 
ATOM      9  C20 <0> d   1      29.354  -0.693  31.280  0.00  0.00     0.010 C 
ATOM     10  C21 <0> d   1      29.827   0.556  30.483  0.00  0.00     0.007 C 
ATOM     11  C22 <0> d   1      28.724   1.625  30.660  0.00  0.00     0.002 C 
ENDROOT
BRANCH   1  12
ATOM     12  C10 <0> d   1      26.925  -2.738  34.301  0.00  0.00     0.008 C 
ATOM     13  C9  <0> d   1      26.445  -3.987  34.130  0.00  0.00    -0.050 C 
ATOM     14  C2  <0> d   1      26.663  -4.742  32.878  0.00  0.00    -0.061 C 
ATOM     15  C8  <0> d   1      25.647  -4.689  35.216  0.00  0.00     0.070 C 
ATOM     16  C1  <0> d   1      26.536  -4.165  31.683  0.00  0.00     0.019 C 
ATOM     17  C3  <0> d   1      27.046  -6.202  33.018  0.00  0.00     0.041 C 
ATOM     18  C4  <0> d   1      26.103  -6.851  34.037  0.00  0.00     0.036 C 
ATOM     19  C5  <0> d   1      26.194  -6.112  35.372  0.00  0.00     0.122 C 
BRANCH  19  20
ATOM     20  O7  <0> d   1      25.426  -6.809  36.355  0.00  0.00    -0.395 OA
ATOM     21  H41 <0> d   1      25.353  -7.760  36.197  0.00  0.00     0.210 HD
ENDBRANCH  19  20
ENDBRANCH   1  12
BRANCH  11  22
ATOM     22  C24 <0> d   1      29.315   2.903  31.260  0.00  0.00     0.008 C 
ATOM     23  C26 <0> d   1      29.254   4.028  30.225  0.00  0.00     0.014 C 
BRANCH  22  24
ATOM     24  C27 <0> d   1      30.750   2.657  31.649  0.00  0.00    -0.026 C 
ATOM     25  C28 <0> d   1      31.685   3.488  31.260  0.00  0.00    -0.026 C 
BRANCH  25  26
ATOM     26  C29 <0> d   1      33.120   3.243  31.649  0.00  0.00     0.007 C 
ATOM     27  C31 <0> d   1      33.335   3.669  33.103  0.00  0.00     0.014 C 
BRANCH  26  28
ATOM     28  C32 <0> d   1      34.043   4.055  30.737  0.00  0.00    -0.015 C 
ATOM     29  C33 <0> d   1      34.880   5.016  31.584  0.00  0.00     0.010 C 
ATOM     30  C34 <0> d   1      34.970   3.106  29.975  0.00  0.00     0.010 C 
ENDBRANCH  26  28
ENDBRANCH  25  26
ENDBRANCH  22  24
ENDBRANCH  11  22
TORSDOF 6
ENDMDL
MODEL 105
REMARK CAVERDOCK RESULT:      -8.6      0.000      0.000
REMARK CAVERDOCK CONSTRAINTS:       0.0      0.0      0.0      0.0
REMARK CAVERDOCK TUNNEL: 104     -8.6      3.3    105.1
REMARK  6 active torsions:
REMARK  status: ('A' for Active; 'I' for Inactive)
REMARK    1  A    between atoms: C5_5  and  O7_6 
REMARK    2  A    between atoms: C10_9  and  C11_10 
REMARK    3  A    between atoms: C22_20  and  C24_21 
REMARK    4  A    between atoms: C24_21  and  C27_23 
REMARK    5  A    between atoms: C28_24  and  C29_25 
REMARK    6  A    between atoms: C29_25  and  C32_27 
ROOT
ATOM      1  C11 <0> d   1      28.402   1.999  29.456  0.00  0.00     0.004 C 
ATOM      2  C12 <0> d   1      28.433   0.673  29.320  0.00  0.00    -0.075 C 
ATOM      3  C13 <0> d   1      29.686  -0.073  28.886  0.00  0.00     0.034 C 
ATOM      4  C14 <0> d   1      29.983  -1.231  29.837  0.00  0.00     0.005 C 
ATOM      5  C15 <0> d   1      28.733  -2.090  30.096  0.00  0.00     0.010 C 
ATOM      6  C16 <0> d   1      27.675  -1.190  30.690  0.00  0.00    -0.032 C 
ATOM      7  C17 <0> d   1      28.279  -0.397  31.851  0.00  0.00     0.016 C 
ATOM      8  C18 <0> d   1      27.236  -0.191  29.589  0.00  0.00     0.023 C 
ATOM      9  C20 <0> d   1      26.036   0.482  30.258  0.00  0.00     0.010 C 
ATOM     10  C21 <0> d   1      25.298  -0.713  30.924  0.00  0.00     0.007 C 
ATOM     11  C22 <0> d   1      26.363  -1.814  31.137  0.00  0.00     0.002 C 
ENDROOT
BRANCH   1  12
ATOM     12  C10 <0> d   1      29.602   2.791  29.180  0.00  0.00     0.008 C 
ATOM     13  C9  <0> d   1      30.361   3.242  30.200  0.00  0.00    -0.050 C 
ATOM     14  C2  <0> d   1      30.017   2.966  31.610  0.00  0.00    -0.061 C 
ATOM     15  C8  <0> d   1      31.614   4.066  29.955  0.00  0.00     0.070 C 
ATOM     16  C1  <0> d   1      28.764   3.060  32.054  0.00  0.00     0.019 C 
ATOM     17  C3  <0> d   1      31.156   2.563  32.525  0.00  0.00     0.041 C 
ATOM     18  C4  <0> d   1      32.323   3.530  32.297  0.00  0.00     0.036 C 
ATOM     19  C5  <0> d   1      32.741   3.500  30.826  0.00  0.00     0.122 C 
BRANCH  19  20
ATOM     20  O7  <0> d   1      33.918   4.290  30.650  0.00  0.00    -0.395 OA
ATOM     21  H41 <0> d   1      33.745   5.194  30.354  0.00  0.00     0.210 HD
ENDBRANCH  19  20
ENDBRANCH   1  12
BRANCH  11  22
ATOM     22  C24 <0> d   1      26.435  -2.204  32.614  0.00  0.00     0.008 C 
ATOM     23  C26 <0> d   1      27.872  -2.590  32.971  0.00  0.00     0.014 C 
BRANCH  22  24
ATOM     24  C27 <0> d   1      25.523  -3.378  32.868  0.00  0.00    -0.026 C 
ATOM     25  C28 <0> d   1      25.881  -4.314  33.711  0.00  0.00    -0.026 C 
BRANCH  25  26
ATOM     26  C29 <0> d   1      24.971  -5.488  33.966  0.00  0.00     0.007 C 
ATOM     27  C31 <0> d   1      23.768  -5.030  34.794  0.00  0.00     0.014 C 
BRANCH  26  28
ATOM     28  C32 <0> d   1      25.735  -6.571  34.731  0.00  0.00    -0.015 C 
ATOM     29  C33 <0> d   1      27.183  -6.122  34.939  0.00  0.00     0.010 C 
ATOM     30  C34 <0> d   1      25.070  -6.800  36.090  0.00  0.00     0.010 C 
ENDBRANCH  26  28
ENDBRANCH  25  26
ENDBRANCH  22  24
ENDBRANCH  11  22
TORSDOF 6
ENDMDL
MODEL 106
REMARK CAVERDOCK RESULT:      -9.3      0.000      0.000
REMARK CAVERDOCK CONSTRAINTS:       0.0      0.0      0.0      0.0
REMARK CAVERDOCK TUNNEL: 105     -9.3      3.3    106.2
REMARK  6 active torsions:
REMARK  status: ('A' for Active; 'I' for Inactive)
REMARK    1  A    between atoms: C5_5  and  O7_6 
REMARK    2  A    between atoms: C10_9  and  C11_10 
REMARK    3  A    between atoms: C22_20  and  C24_21 
REMARK    4  A    between atoms: C24_21  and  C27_23 
REMARK    5  A    between atoms: C28_24  and  C29_25 
REMARK    6  A    between atoms: C29_25  and  C32_27 
ROOT
ATOM      1  C11 <0> d   1      27.305  -2.349  33.109  0.00  0.00     0.004 C 
ATOM      2  C12 <0> d   1      26.823  -1.391  32.317  0.00  0.00    -0.075 C 
ATOM      3  C13 <0> d   1      25.389  -0.894  32.419  0.00  0.00     0.034 C 
ATOM      4  C14 <0> d   1      25.350   0.632  32.499  0.00  0.00     0.005 C 
ATOM      5  C15 <0> d   1      26.222   1.282  31.411  0.00  0.00     0.010 C 
ATOM      6  C16 <0> d   1      27.637   0.788  31.605  0.00  0.00    -0.032 C 
ATOM      7  C17 <0> d   1      28.037   0.960  33.071  0.00  0.00     0.016 C 
ATOM      8  C18 <0> d   1      27.658  -0.724  31.264  0.00  0.00     0.023 C 
ATOM      9  C20 <0> d   1      29.160  -1.014  31.288  0.00  0.00     0.010 C 
ATOM     10  C21 <0> d   1      29.761   0.219  30.557  0.00  0.00     0.007 C 
ATOM     11  C22 <0> d   1      28.729   1.360  30.715  0.00  0.00     0.002 C 
ENDROOT
BRANCH   1  12
ATOM     12  C10 <0> d   1      26.442  -2.965  34.121  0.00  0.00     0.008 C 
ATOM     13  C9  <0> d   1      26.084  -4.260  34.002  0.00  0.00    -0.050 C 
ATOM     14  C2  <0> d   1      26.533  -5.092  32.866  0.00  0.00    -0.061 C 
ATOM     15  C8  <0> d   1      25.191  -4.936  35.029  0.00  0.00     0.070 C 
ATOM     16  C1  <0> d   1      26.536  -4.627  31.617  0.00  0.00     0.019 C 
ATOM     17  C3  <0> d   1      26.995  -6.499  33.192  0.00  0.00     0.041 C 
ATOM     18  C4  <0> d   1      25.966  -7.140  34.128  0.00  0.00     0.036 C 
ATOM     19  C5  <0> d   1      25.811  -6.290  35.389  0.00  0.00     0.122 C 
BRANCH  19  20
ATOM     20  O7  <0> d   1      24.963  -6.967  36.318  0.00  0.00    -0.395 OA
ATOM     21  H41 <0> d   1      25.085  -7.926  36.337  0.00  0.00     0.210 HD
ENDBRANCH  19  20
ENDBRANCH   1  12
BRANCH  11  22
ATOM     22  C24 <0> d   1      29.379   2.573  31.384  0.00  0.00     0.008 C 
ATOM     23  C26 <0> d   1      28.496   3.805  31.175  0.00  0.00     0.014 C 
BRANCH  22  24
ATOM     24  C27 <0> d   1      30.735   2.818  30.771  0.00  0.00    -0.026 C 
ATOM     25  C28 <0> d   1      31.542   3.704  31.300  0.00  0.00    -0.026 C 
BRANCH  25  26
ATOM     26  C29 <0> d   1      32.897   3.949  30.688  0.00  0.00     0.007 C 
ATOM     27  C31 <0> d   1      33.471   2.627  30.173  0.00  0.00     0.014 C 
BRANCH  26  28
ATOM     28  C32 <0> d   1      33.836   4.538  31.744  0.00  0.00    -0.015 C 
ATOM     29  C33 <0> d   1      33.697   3.747  33.046  0.00  0.00     0.010 C 
ATOM     30  C34 <0> d   1      35.280   4.452  31.245  0.00  0.00     0.010 C 
ENDBRANCH  26  28
ENDBRANCH  25  26
ENDBRANCH  22  24
ENDBRANCH  11  22
TORSDOF 6
ENDMDL
MODEL 107
REMARK CAVERDOCK RESULT:      -9.2      0.000      0.000
REMARK CAVERDOCK CONSTRAINTS:       0.0      0.0      0.0      0.0
REMARK CAVERDOCK TUNNEL: 106     -9.2      3.3    107.3
REMARK  6 active torsions:
REMARK  status: ('A' for Active; 'I' for Inactive)
REMARK    1  A    between atoms: C5_5  and  O7_6 
REMARK    2  A    between atoms: C10_9  and  C11_10 
REMARK    3  A    between atoms: C22_20  and  C24_21 
REMARK    4  A    between atoms: C24_21  and  C27_23 
REMARK    5  A    between atoms: C28_24  and  C29_25 
REMARK    6  A    between atoms: C29_25  and  C32_27 
ROOT
ATOM      1  C11 <0> d   1      27.352  -2.513  33.348  0.00  0.00     0.004 C 
ATOM      2  C12 <0> d   1      26.800  -1.552  32.607  0.00  0.00    -0.075 C 
ATOM      3  C13 <0> d   1      25.385  -1.048  32.848  0.00  0.00     0.034 C 
ATOM      4  C14 <0> d   1      25.362   0.477  32.935  0.00  0.00     0.005 C 
ATOM      5  C15 <0> d   1      26.127   1.126  31.770  0.00  0.00     0.010 C 
ATOM      6  C16 <0> d   1      27.552   0.626  31.825  0.00  0.00    -0.032 C 
ATOM      7  C17 <0> d   1      28.092   0.793  33.247  0.00  0.00     0.016 C 
ATOM      8  C18 <0> d   1      27.533  -0.885  31.481  0.00  0.00     0.023 C 
ATOM      9  C20 <0> d   1      29.029  -1.182  31.359  0.00  0.00     0.010 C 
ATOM     10  C21 <0> d   1      29.562   0.050  30.576  0.00  0.00     0.007 C 
ATOM     11  C22 <0> d   1      28.556   1.196  30.836  0.00  0.00     0.002 C 
ENDROOT
BRANCH   1  12
ATOM     12  C10 <0> d   1      26.588  -3.128  34.436  0.00  0.00     0.008 C 
ATOM     13  C9  <0> d   1      26.041  -4.350  34.268  0.00  0.00    -0.050 C 
ATOM     14  C2  <0> d   1      26.181  -5.101  33.003  0.00  0.00    -0.061 C 
ATOM     15  C8  <0> d   1      25.242  -5.022  35.372  0.00  0.00     0.070 C 
ATOM     16  C1  <0> d   1      26.047  -4.504  31.818  0.00  0.00     0.019 C 
ATOM     17  C3  <0> d   1      26.493  -6.580  33.118  0.00  0.00     0.041 C 
ATOM     18  C4  <0> d   1      25.551  -7.192  34.159  0.00  0.00     0.036 C 
ATOM     19  C5  <0> d   1      25.720  -6.472  35.498  0.00  0.00     0.122 C 
BRANCH  19  20
ATOM     20  O7  <0> d   1      24.949  -7.140  36.498  0.00  0.00    -0.395 OA
ATOM     21  H41 <0> d   1      25.225  -8.051  36.666  0.00  0.00     0.210 HD
ENDBRANCH  19  20
ENDBRANCH   1  12
BRANCH  11  22
ATOM     22  C24 <0> d   1      29.273   2.404  31.442  0.00  0.00     0.008 C 
ATOM     23  C26 <0> d   1      28.376   3.639  31.330  0.00  0.00     0.014 C 
BRANCH  22  24
ATOM     24  C27 <0> d   1      30.560   2.650  30.695  0.00  0.00    -0.026 C 
ATOM     25  C28 <0> d   1      31.506   3.371  31.243  0.00  0.00    -0.026 C 
BRANCH  25  26
ATOM     26  C29 <0> d   1      32.793   3.618  30.498  0.00  0.00     0.007 C 
ATOM     27  C31 <0> d   1      33.500   2.285  30.245  0.00  0.00     0.014 C 
BRANCH  26  28
ATOM     28  C32 <0> d   1      33.699   4.527  31.330  0.00  0.00    -0.015 C 
ATOM     29  C33 <0> d   1      33.631   4.107  32.800  0.00  0.00     0.010 C 
ATOM     30  C34 <0> d   1      35.140   4.404  30.830  0.00  0.00     0.010 C 
ENDBRANCH  26  28
ENDBRANCH  25  26
ENDBRANCH  22  24
ENDBRANCH  11  22
TORSDOF 6
ENDMDL
MODEL 108
REMARK CAVERDOCK RESULT:      -9.2      0.000      0.000
REMARK CAVERDOCK CONSTRAINTS:       0.0      0.0      0.0      0.0
REMARK CAVERDOCK TUNNEL: 107     -9.2      3.3    108.2
REMARK  6 active torsions:
REMARK  status: ('A' for Active; 'I' for Inactive)
REMARK    1  A    between atoms: C5_5  and  O7_6 
REMARK    2  A    between atoms: C10_9  and  C11_10 
REMARK    3  A    between atoms: C22_20  and  C24_21 
REMARK    4  A    between atoms: C24_21  and  C27_23 
REMARK    5  A    between atoms: C28_24  and  C29_25 
REMARK    6  A    between atoms: C29_25  and  C32_27 
ROOT
ATOM      1  C11 <0> d   1      27.478  -2.524  33.495  0.00  0.00     0.004 C 
ATOM      2  C12 <0> d   1      26.843  -1.582  32.797  0.00  0.00    -0.075 C 
ATOM      3  C13 <0> d   1      25.422  -1.146  33.122  0.00  0.00     0.034 C 
ATOM      4  C14 <0> d   1      25.335   0.376  33.228  0.00  0.00     0.005 C 
ATOM      5  C15 <0> d   1      26.003   1.069  32.029  0.00  0.00     0.010 C 
ATOM      6  C16 <0> d   1      27.450   0.634  31.998  0.00  0.00    -0.032 C 
ATOM      7  C17 <0> d   1      28.061   0.813  33.389  0.00  0.00     0.016 C 
ATOM      8  C18 <0> d   1      27.480  -0.873  31.639  0.00  0.00     0.023 C 
ATOM      9  C20 <0> d   1      28.978  -1.101  31.430  0.00  0.00     0.010 C 
ATOM     10  C21 <0> d   1      29.410   0.162  30.632  0.00  0.00     0.007 C 
ATOM     11  C22 <0> d   1      28.370   1.258  30.961  0.00  0.00     0.002 C 
ENDROOT
BRANCH   1  12
ATOM     12  C10 <0> d   1      26.806  -3.183  34.617  0.00  0.00     0.008 C 
ATOM     13  C9  <0> d   1      26.162  -4.352  34.424  0.00  0.00    -0.050 C 
ATOM     14  C2  <0> d   1      26.106  -5.002  33.098  0.00  0.00    -0.061 C 
ATOM     15  C8  <0> d   1      25.453  -5.068  35.562  0.00  0.00     0.070 C 
ATOM     16  C1  <0> d   1      25.876  -4.303  31.987  0.00  0.00     0.019 C 
ATOM     17  C3  <0> d   1      26.330  -6.501  33.062  0.00  0.00     0.041 C 
ATOM     18  C4  <0> d   1      25.475  -7.143  34.160  0.00  0.00     0.036 C 
ATOM     19  C5  <0> d   1      25.845  -6.548  35.519  0.00  0.00     0.122 C 
BRANCH  19  20
ATOM     20  O7  <0> d   1      25.151  -7.252  36.551  0.00  0.00    -0.395 OA
ATOM     21  H41 <0> d   1      24.273  -6.898  36.747  0.00  0.00     0.210 HD
ENDBRANCH  19  20
ENDBRANCH   1  12
BRANCH  11  22
ATOM     22  C24 <0> d   1      29.064   2.493  31.539  0.00  0.00     0.008 C 
ATOM     23  C26 <0> d   1      28.132   3.700  31.431  0.00  0.00     0.014 C 
BRANCH  22  24
ATOM     24  C27 <0> d   1      30.329   2.765  30.765  0.00  0.00    -0.026 C 
ATOM     25  C28 <0> d   1      31.345   3.345  31.355  0.00  0.00    -0.026 C 
BRANCH  25  26
ATOM     26  C29 <0> d   1      32.610   3.618  30.583  0.00  0.00     0.007 C 
ATOM     27  C31 <0> d   1      33.203   2.295  30.091  0.00  0.00     0.014 C 
BRANCH  26  28
ATOM     28  C32 <0> d   1      33.620   4.325  31.489  0.00  0.00    -0.015 C 
ATOM     29  C33 <0> d   1      33.579   3.697  32.884  0.00  0.00     0.010 C 
ATOM     30  C34 <0> d   1      35.025   4.173  30.902  0.00  0.00     0.010 C 
ENDBRANCH  26  28
ENDBRANCH  25  26
ENDBRANCH  22  24
ENDBRANCH  11  22
TORSDOF 6
ENDMDL
MODEL 109
REMARK CAVERDOCK RESULT:      -9.0      0.000      0.000
REMARK CAVERDOCK CONSTRAINTS:       0.0      0.0      0.0      0.0
REMARK CAVERDOCK TUNNEL: 108     -9.0      3.3    109.4
REMARK  6 active torsions:
REMARK  status: ('A' for Active; 'I' for Inactive)
REMARK    1  A    between atoms: C5_5  and  O7_6 
REMARK    2  A    between atoms: C10_9  and  C11_10 
REMARK    3  A    between atoms: C22_20  and  C24_21 
REMARK    4  A    between atoms: C24_21  and  C27_23 
REMARK    5  A    between atoms: C28_24  and  C29_25 
REMARK    6  A    between atoms: C29_25  and  C32_27 
ROOT
ATOM      1  C11 <0> d   1      27.337  -2.588  33.658  0.00  0.00     0.004 C 
ATOM      2  C12 <0> d   1      26.744  -1.649  32.920  0.00  0.00    -0.075 C 
ATOM      3  C13 <0> d   1      25.321  -1.180  33.187  0.00  0.00     0.034 C 
ATOM      4  C14 <0> d   1      25.260   0.345  33.258  0.00  0.00     0.005 C 
ATOM      5  C15 <0> d   1      25.982   1.001  32.070  0.00  0.00     0.010 C 
ATOM      6  C16 <0> d   1      27.421   0.539  32.099  0.00  0.00    -0.032 C 
ATOM      7  C17 <0> d   1      27.987   0.735  33.507  0.00  0.00     0.016 C 
ATOM      8  C18 <0> d   1      27.434  -0.976  31.771  0.00  0.00     0.023 C 
ATOM      9  C20 <0> d   1      28.935  -1.235  31.620  0.00  0.00     0.010 C 
ATOM     10  C21 <0> d   1      29.418   0.002  30.812  0.00  0.00     0.007 C 
ATOM     11  C22 <0> d   1      28.388   1.124  31.082  0.00  0.00     0.002 C 
ENDROOT
BRANCH   1  12
ATOM     12  C10 <0> d   1      26.613  -3.211  34.769  0.00  0.00     0.008 C 
ATOM     13  C9  <0> d   1      25.919  -4.349  34.567  0.00  0.00    -0.050 C 
ATOM     14  C2  <0> d   1      25.856  -4.999  33.241  0.00  0.00    -0.061 C 
ATOM     15  C8  <0> d   1      25.156  -5.027  35.692  0.00  0.00     0.070 C 
ATOM     16  C1  <0> d   1      25.680  -4.293  32.124  0.00  0.00     0.019 C 
ATOM     17  C3  <0> d   1      26.009  -6.507  33.212  0.00  0.00     0.041 C 
ATOM     18  C4  <0> d   1      25.105  -7.105  34.295  0.00  0.00     0.036 C 
ATOM     19  C5  <0> d   1      25.478  -6.524  35.660  0.00  0.00     0.122 C 
BRANCH  19  20
ATOM     20  O7  <0> d   1      24.733  -7.191  36.680  0.00  0.00    -0.395 OA
ATOM     21  H41 <0> d   1      24.986  -8.115  36.814  0.00  0.00     0.210 HD
ENDBRANCH  19  20
ENDBRANCH   1  12
BRANCH  11  22
ATOM     22  C24 <0> d   1      29.086   2.357  31.659  0.00  0.00     0.008 C 
ATOM     23  C26 <0> d   1      28.260   3.606  31.343  0.00  0.00     0.014 C 
BRANCH  22  24
ATOM     24  C27 <0> d   1      30.455   2.493  31.044  0.00  0.00    -0.026 C 
ATOM     25  C28 <0> d   1      31.132   3.605  31.191  0.00  0.00    -0.026 C 
BRANCH  25  26
ATOM     26  C29 <0> d   1      32.501   3.741  30.577  0.00  0.00     0.007 C 
ATOM     27  C31 <0> d   1      33.016   2.360  30.167  0.00  0.00     0.014 C 
BRANCH  26  28
ATOM     28  C32 <0> d   1      33.459   4.362  31.596  0.00  0.00    -0.015 C 
ATOM     29  C33 <0> d   1      33.335   3.621  32.929  0.00  0.00     0.010 C 
ATOM     30  C34 <0> d   1      34.895   4.249  31.079  0.00  0.00     0.010 C 
ENDBRANCH  26  28
ENDBRANCH  25  26
ENDBRANCH  22  24
ENDBRANCH  11  22
TORSDOF 6
ENDMDL
MODEL 110
REMARK CAVERDOCK RESULT:      -9.5      0.000      0.000
REMARK CAVERDOCK CONSTRAINTS:       0.0      0.0      0.0      0.0
REMARK CAVERDOCK TUNNEL: 109     -9.5      3.3    110.3
REMARK  6 active torsions:
REMARK  status: ('A' for Active; 'I' for Inactive)
REMARK    1  A    between atoms: C5_5  and  O7_6 
REMARK    2  A    between atoms: C10_9  and  C11_10 
REMARK    3  A    between atoms: C22_20  and  C24_21 
REMARK    4  A    between atoms: C24_21  and  C27_23 
REMARK    5  A    between atoms: C28_24  and  C29_25 
REMARK    6  A    between atoms: C29_25  and  C32_27 
ROOT
ATOM      1  C11 <0> d   1      25.917   0.779  31.180  0.00  0.00     0.004 C 
ATOM      2  C12 <0> d   1      26.403  -0.124  30.329  0.00  0.00    -0.075 C 
ATOM      3  C13 <0> d   1      27.309   0.255  29.166  0.00  0.00     0.034 C 
ATOM      4  C14 <0> d   1      28.560  -0.620  29.149  0.00  0.00     0.005 C 
ATOM      5  C15 <0> d   1      28.214  -2.113  29.284  0.00  0.00     0.010 C 
ATOM      6  C16 <0> d   1      27.474  -2.293  30.589  0.00  0.00    -0.032 C 
ATOM      7  C17 <0> d   1      28.258  -1.613  31.713  0.00  0.00     0.016 C 
ATOM      8  C18 <0> d   1      26.100  -1.588  30.452  0.00  0.00     0.023 C 
ATOM      9  C20 <0> d   1      25.402  -2.043  31.735  0.00  0.00     0.010 C 
ATOM     10  C21 <0> d   1      25.789  -3.546  31.823  0.00  0.00     0.007 C 
ATOM     11  C22 <0> d   1      27.100  -3.703  31.019  0.00  0.00     0.002 C 
ENDROOT
BRANCH   1  12
ATOM     12  C10 <0> d   1      26.247   2.196  31.010  0.00  0.00     0.008 C 
ATOM     13  C9  <0> d   1      27.459   2.655  31.383  0.00  0.00    -0.050 C 
ATOM     14  C2  <0> d   1      28.482   1.766  31.971  0.00  0.00    -0.061 C 
ATOM     15  C8  <0> d   1      27.841   4.117  31.223  0.00  0.00     0.070 C 
ATOM     16  C1  <0> d   1      28.169   0.853  32.891  0.00  0.00     0.019 C 
ATOM     17  C3  <0> d   1      29.904   1.937  31.473  0.00  0.00     0.041 C 
ATOM     18  C4  <0> d   1      30.237   3.432  31.470  0.00  0.00     0.036 C 
ATOM     19  C5  <0> d   1      29.236   4.185  30.593  0.00  0.00     0.122 C 
BRANCH  19  20
ATOM     20  O7  <0> d   1      29.637   5.551  30.478  0.00  0.00    -0.395 OA
ATOM     21  H41 <0> d   1      28.902   6.178  30.460  0.00  0.00     0.210 HD
ENDBRANCH  19  20
ENDBRANCH   1  12
BRANCH  11  22
ATOM     22  C24 <0> d   1      28.198  -4.298  31.903  0.00  0.00     0.008 C 
ATOM     23  C26 <0> d   1      29.090  -5.214  31.063  0.00  0.00     0.014 C 
BRANCH  22  24
ATOM     24  C27 <0> d   1      27.567  -5.096  33.016  0.00  0.00    -0.026 C 
ATOM     25  C28 <0> d   1      26.844  -4.492  33.926  0.00  0.00    -0.026 C 
BRANCH  25  26
ATOM     26  C29 <0> d   1      26.213  -5.288  35.039  0.00  0.00     0.007 C 
ATOM     27  C31 <0> d   1      27.229  -6.294  35.586  0.00  0.00     0.014 C 
BRANCH  26  28
ATOM     28  C32 <0> d   1      24.991  -6.038  34.503  0.00  0.00    -0.015 C 
ATOM     29  C33 <0> d   1      24.614  -7.158  35.474  0.00  0.00     0.010 C 
ATOM     30  C34 <0> d   1      23.819  -5.065  34.363  0.00  0.00     0.010 C 
ENDBRANCH  26  28
ENDBRANCH  25  26
ENDBRANCH  22  24
ENDBRANCH  11  22
TORSDOF 6
ENDMDL
MODEL 111
REMARK CAVERDOCK RESULT:      -9.0      0.000      0.000
REMARK CAVERDOCK CONSTRAINTS:       0.0      0.0      0.0      0.0
REMARK CAVERDOCK TUNNEL: 110     -9.0      3.3    111.9
REMARK  6 active torsions:
REMARK  status: ('A' for Active; 'I' for Inactive)
REMARK    1  A    between atoms: C5_5  and  O7_6 
REMARK    2  A    between atoms: C10_9  and  C11_10 
REMARK    3  A    between atoms: C22_20  and  C24_21 
REMARK    4  A    between atoms: C24_21  and  C27_23 
REMARK    5  A    between atoms: C28_24  and  C29_25 
REMARK    6  A    between atoms: C29_25  and  C32_27 
ROOT
ATOM      1  C11 <0> d   1      28.269   1.727  31.851  0.00  0.00     0.004 C 
ATOM      2  C12 <0> d   1      27.137   1.038  31.998  0.00  0.00    -0.075 C 
ATOM      3  C13 <0> d   1      26.013   1.088  30.973  0.00  0.00     0.034 C 
ATOM      4  C14 <0> d   1      25.571  -0.322  30.588  0.00  0.00     0.005 C 
ATOM      5  C15 <0> d   1      25.325  -1.201  31.826  0.00  0.00     0.010 C 
ATOM      6  C16 <0> d   1      26.618  -1.259  32.608  0.00  0.00    -0.032 C 
ATOM      7  C17 <0> d   1      27.765  -1.620  31.662  0.00  0.00     0.016 C 
ATOM      8  C18 <0> d   1      26.882   0.156  33.183  0.00  0.00     0.023 C 
ATOM      9  C20 <0> d   1      28.070  -0.117  34.109  0.00  0.00     0.010 C 
ATOM     10  C21 <0> d   1      27.672  -1.455  34.794  0.00  0.00     0.007 C 
ATOM     11  C22 <0> d   1      26.679  -2.153  33.836  0.00  0.00     0.002 C 
ENDROOT
BRANCH   1  12
ATOM     12  C10 <0> d   1      28.463   2.573  30.671  0.00  0.00     0.008 C 
ATOM     13  C9  <0> d   1      28.905   2.031  29.518  0.00  0.00    -0.050 C 
ATOM     14  C2  <0> d   1      29.212   0.590  29.401  0.00  0.00    -0.061 C 
ATOM     15  C8  <0> d   1      29.118   2.874  28.272  0.00  0.00     0.070 C 
ATOM     16  C1  <0> d   1      29.872  -0.063  30.357  0.00  0.00     0.019 C 
ATOM     17  C3  <0> d   1      28.732  -0.111  28.145  0.00  0.00     0.041 C 
ATOM     18  C4  <0> d   1      29.107   0.755  26.937  0.00  0.00     0.036 C 
ATOM     19  C5  <0> d   1      28.486   2.144  27.083  0.00  0.00     0.122 C 
BRANCH  19  20
ATOM     20  O7  <0> d   1      28.716   2.896  25.889  0.00  0.00    -0.395 OA
ATOM     21  H41 <0> d   1      29.563   3.360  25.874  0.00  0.00     0.210 HD
ENDBRANCH  19  20
ENDBRANCH   1  12
BRANCH  11  22
ATOM     22  C24 <0> d   1      27.194  -3.543  33.458  0.00  0.00     0.008 C 
ATOM     23  C26 <0> d   1      26.742  -3.886  32.037  0.00  0.00     0.014 C 
BRANCH  22  24
ATOM     24  C27 <0> d   1      26.639  -4.562  34.420  0.00  0.00    -0.026 C 
ATOM     25  C28 <0> d   1      25.369  -4.537  34.740  0.00  0.00    -0.026 C 
BRANCH  25  26
ATOM     26  C29 <0> d   1      24.814  -5.555  35.702  0.00  0.00     0.007 C 
ATOM     27  C31 <0> d   1      25.963  -6.354  36.320  0.00  0.00     0.014 C 
BRANCH  26  28
ATOM     28  C32 <0> d   1      23.875  -6.506  34.955  0.00  0.00    -0.015 C 
ATOM     29  C33 <0> d   1      23.090  -5.723  33.901  0.00  0.00     0.010 C 
ATOM     30  C34 <0> d   1      24.698  -7.599  34.271  0.00  0.00     0.010 C 
ENDBRANCH  26  28
ENDBRANCH  25  26
ENDBRANCH  22  24
ENDBRANCH  11  22
TORSDOF 6
ENDMDL
MODEL 112
REMARK CAVERDOCK RESULT:      -8.6      0.000      0.000
REMARK CAVERDOCK CONSTRAINTS:       0.0      0.0      0.0      0.0
REMARK CAVERDOCK TUNNEL: 111     -8.6      3.3    112.1
REMARK  6 active torsions:
REMARK  status: ('A' for Active; 'I' for Inactive)
REMARK    1  A    between atoms: C5_5  and  O7_6 
REMARK    2  A    between atoms: C10_9  and  C11_10 
REMARK    3  A    between atoms: C22_20  and  C24_21 
REMARK    4  A    between atoms: C24_21  and  C27_23 
REMARK    5  A    between atoms: C28_24  and  C29_25 
REMARK    6  A    between atoms: C29_25  and  C32_27 
ROOT
ATOM      1  C11 <0> d   1      26.001   0.585  31.181  0.00  0.00     0.004 C 
ATOM      2  C12 <0> d   1      26.410  -0.416  30.401  0.00  0.00    -0.075 C 
ATOM      3  C13 <0> d   1      27.289  -0.192  29.180  0.00  0.00     0.034 C 
ATOM      4  C14 <0> d   1      28.494  -1.131  29.202  0.00  0.00     0.005 C 
ATOM      5  C15 <0> d   1      28.079  -2.584  29.485  0.00  0.00     0.010 C 
ATOM      6  C16 <0> d   1      27.381  -2.606  30.826  0.00  0.00    -0.032 C 
ATOM      7  C17 <0> d   1      28.239  -1.869  31.855  0.00  0.00     0.016 C 
ATOM      8  C18 <0> d   1      26.040  -1.845  30.669  0.00  0.00     0.023 C 
ATOM      9  C20 <0> d   1      25.368  -2.144  32.011  0.00  0.00     0.010 C 
ATOM     10  C21 <0> d   1      25.683  -3.651  32.225  0.00  0.00     0.007 C 
ATOM     11  C22 <0> d   1      26.954  -3.949  31.396  0.00  0.00     0.002 C 
ENDROOT
BRANCH   1  12
ATOM     12  C10 <0> d   1      26.395   1.962  30.870  0.00  0.00     0.008 C 
ATOM     13  C9  <0> d   1      27.545   2.462  31.366  0.00  0.00    -0.050 C 
ATOM     14  C2  <0> d   1      28.436   1.659  32.230  0.00  0.00    -0.061 C 
ATOM     15  C8  <0> d   1      27.989   3.884  31.067  0.00  0.00     0.070 C 
ATOM     16  C1  <0> d   1      27.954   0.889  33.206  0.00  0.00     0.019 C 
ATOM     17  C3  <0> d   1      29.923   1.749  31.950  0.00  0.00     0.041 C 
ATOM     18  C4  <0> d   1      30.295   3.227  31.792  0.00  0.00     0.036 C 
ATOM     19  C5  <0> d   1      29.468   3.853  30.668  0.00  0.00     0.122 C 
BRANCH  19  20
ATOM     20  O7  <0> d   1      29.922   5.186  30.428  0.00  0.00    -0.395 OA
ATOM     21  H41 <0> d   1      29.303   5.871  30.716  0.00  0.00     0.210 HD
ENDBRANCH  19  20
ENDBRANCH   1  12
BRANCH  11  22
ATOM     22  C24 <0> d   1      28.053  -4.519  32.295  0.00  0.00     0.008 C 
ATOM     23  C26 <0> d   1      28.820  -5.605  31.538  0.00  0.00     0.014 C 
BRANCH  22  24
ATOM     24  C27 <0> d   1      27.430  -5.115  33.532  0.00  0.00    -0.026 C 
ATOM     25  C28 <0> d   1      26.616  -6.136  33.428  0.00  0.00    -0.026 C 
BRANCH  25  26
ATOM     26  C29 <0> d   1      25.992  -6.732  34.663  0.00  0.00     0.007 C 
ATOM     27  C31 <0> d   1      24.753  -7.540  34.270  0.00  0.00     0.014 C 
BRANCH  26  28
ATOM     28  C32 <0> d   1      25.588  -5.612  35.624  0.00  0.00    -0.015 C 
ATOM     29  C33 <0> d   1      24.221  -5.057  35.214  0.00  0.00     0.010 C 
ATOM     30  C34 <0> d   1      25.508  -6.166  37.048  0.00  0.00     0.010 C 
ENDBRANCH  26  28
ENDBRANCH  25  26
ENDBRANCH  22  24
ENDBRANCH  11  22
TORSDOF 6
ENDMDL
MODEL 113
REMARK CAVERDOCK RESULT:     -10.1      0.000      0.000
REMARK CAVERDOCK CONSTRAINTS:       0.2      0.0      0.0      0.0
REMARK CAVERDOCK TUNNEL: 112    -10.1      3.3    113.1
REMARK  6 active torsions:
REMARK  status: ('A' for Active; 'I' for Inactive)
REMARK    1  A    between atoms: C5_5  and  O7_6 
REMARK    2  A    between atoms: C10_9  and  C11_10 
REMARK    3  A    between atoms: C22_20  and  C24_21 
REMARK    4  A    between atoms: C24_21  and  C27_23 
REMARK    5  A    between atoms: C28_24  and  C29_25 
REMARK    6  A    between atoms: C29_25  and  C32_27 
ROOT
ATOM      1  C11 <0> d   1      27.970   1.692  32.120  0.00  0.00     0.004 C 
ATOM      2  C12 <0> d   1      26.936   0.853  32.192  0.00  0.00    -0.075 C 
ATOM      3  C13 <0> d   1      25.923   0.709  31.065  0.00  0.00     0.034 C 
ATOM      4  C14 <0> d   1      25.722  -0.762  30.704  0.00  0.00     0.005 C 
ATOM      5  C15 <0> d   1      25.480  -1.627  31.953  0.00  0.00     0.010 C 
ATOM      6  C16 <0> d   1      26.684  -1.474  32.854  0.00  0.00    -0.032 C 
ATOM      7  C17 <0> d   1      27.958  -1.697  32.037  0.00  0.00     0.016 C 
ATOM      8  C18 <0> d   1      26.690  -0.019  33.387  0.00  0.00     0.023 C 
ATOM      9  C20 <0> d   1      27.807  -0.088  34.431  0.00  0.00     0.010 C 
ATOM     10  C21 <0> d   1      27.534  -1.447  35.136  0.00  0.00     0.007 C 
ATOM     11  C22 <0> d   1      26.747  -2.310  34.122  0.00  0.00     0.002 C 
ENDROOT
BRANCH   1  12
ATOM     12  C10 <0> d   1      28.159   2.519  30.926  0.00  0.00     0.008 C 
ATOM     13  C9  <0> d   1      28.716   1.987  29.818  0.00  0.00    -0.050 C 
ATOM     14  C2  <0> d   1      29.155   0.577  29.767  0.00  0.00    -0.061 C 
ATOM     15  C8  <0> d   1      28.929   2.811  28.560  0.00  0.00     0.070 C 
ATOM     16  C1  <0> d   1      29.812   0.012  30.780  0.00  0.00     0.019 C 
ATOM     17  C3  <0> d   1      28.816  -0.199  28.509  0.00  0.00     0.041 C 
ATOM     18  C4  <0> d   1      29.186   0.663  27.297  0.00  0.00     0.036 C 
ATOM     19  C5  <0> d   1      28.437   1.995  27.360  0.00  0.00     0.122 C 
BRANCH  19  20
ATOM     20  O7  <0> d   1      28.672   2.730  26.158  0.00  0.00    -0.395 OA
ATOM     21  H41 <0> d   1      28.649   3.690  26.273  0.00  0.00     0.210 HD
ENDBRANCH  19  20
ENDBRANCH   1  12
BRANCH  11  22
ATOM     22  C24 <0> d   1      27.486  -3.624  33.858  0.00  0.00     0.008 C 
ATOM     23  C26 <0> d   1      27.502  -3.906  32.354  0.00  0.00     0.014 C 
BRANCH  22  24
ATOM     24  C27 <0> d   1      26.781  -4.748  34.572  0.00  0.00    -0.026 C 
ATOM     25  C28 <0> d   1      25.571  -4.570  35.040  0.00  0.00    -0.026 C 
BRANCH  25  26
ATOM     26  C29 <0> d   1      24.865  -5.693  35.755  0.00  0.00     0.007 C 
ATOM     27  C31 <0> d   1      25.875  -6.788  36.105  0.00  0.00     0.014 C 
BRANCH  26  28
ATOM     28  C32 <0> d   1      23.777  -6.273  34.847  0.00  0.00    -0.015 C 
ATOM     29  C33 <0> d   1      23.498  -5.299  33.701  0.00  0.00     0.010 C 
ATOM     30  C34 <0> d   1      24.251  -7.611  34.277  0.00  0.00     0.010 C 
ENDBRANCH  26  28
ENDBRANCH  25  26
ENDBRANCH  22  24
ENDBRANCH  11  22
TORSDOF 6
ENDMDL
MODEL 114
REMARK CAVERDOCK RESULT:      -9.7      0.000      0.000
REMARK CAVERDOCK CONSTRAINTS:       0.0      0.0      0.0      0.0
REMARK CAVERDOCK TUNNEL: 113     -9.7      3.3    114.1
REMARK  6 active torsions:
REMARK  status: ('A' for Active; 'I' for Inactive)
REMARK    1  A    between atoms: C5_5  and  O7_6 
REMARK    2  A    between atoms: C10_9  and  C11_10 
REMARK    3  A    between atoms: C22_20  and  C24_21 
REMARK    4  A    between atoms: C24_21  and  C27_23 
REMARK    5  A    between atoms: C28_24  and  C29_25 
REMARK    6  A    between atoms: C29_25  and  C32_27 
ROOT
ATOM      1  C11 <0> d   1      28.141   1.585  32.242  0.00  0.00     0.004 C 
ATOM      2  C12 <0> d   1      27.054   0.815  32.301  0.00  0.00    -0.075 C 
ATOM      3  C13 <0> d   1      26.035   0.755  31.172  0.00  0.00     0.034 C 
ATOM      4  C14 <0> d   1      25.738  -0.694  30.790  0.00  0.00     0.005 C 
ATOM      5  C15 <0> d   1      25.438  -1.560  32.026  0.00  0.00     0.010 C 
ATOM      6  C16 <0> d   1      26.649  -1.500  32.929  0.00  0.00    -0.032 C 
ATOM      7  C17 <0> d   1      27.906  -1.794  32.109  0.00  0.00     0.016 C 
ATOM      8  C18 <0> d   1      26.750  -0.056  33.483  0.00  0.00     0.023 C 
ATOM      9  C20 <0> d   1      27.859  -0.215  34.526  0.00  0.00     0.010 C 
ATOM     10  C21 <0> d   1      27.496  -1.562  35.211  0.00  0.00     0.007 C 
ATOM     11  C22 <0> d   1      26.656  -2.357  34.185  0.00  0.00     0.002 C 
ENDROOT
BRANCH   1  12
ATOM     12  C10 <0> d   1      28.386   2.415  31.060  0.00  0.00     0.008 C 
ATOM     13  C9  <0> d   1      28.867   1.856  29.931  0.00  0.00    -0.050 C 
ATOM     14  C2  <0> d   1      29.166   0.411  29.843  0.00  0.00    -0.061 C 
ATOM     15  C8  <0> d   1      29.134   2.682  28.684  0.00  0.00     0.070 C 
ATOM     16  C1  <0> d   1      29.785  -0.235  30.830  0.00  0.00     0.019 C 
ATOM     17  C3  <0> d   1      28.729  -0.301  28.578  0.00  0.00     0.041 C 
ATOM     18  C4  <0> d   1      29.157   0.547  27.375  0.00  0.00     0.036 C 
ATOM     19  C5  <0> d   1      28.541   1.943  27.480  0.00  0.00     0.122 C 
BRANCH  19  20
ATOM     20  O7  <0> d   1      28.822   2.678  26.288  0.00  0.00    -0.395 OA
ATOM     21  H41 <0> d   1      28.305   2.397  25.521  0.00  0.00     0.210 HD
ENDBRANCH  19  20
ENDBRANCH   1  12
BRANCH  11  22
ATOM     22  C24 <0> d   1      27.306  -3.712  33.901  0.00  0.00     0.008 C 
ATOM     23  C26 <0> d   1      27.367  -3.943  32.389  0.00  0.00     0.014 C 
BRANCH  22  24
ATOM     24  C27 <0> d   1      26.490  -4.805  34.542  0.00  0.00    -0.026 C 
ATOM     25  C28 <0> d   1      25.226  -4.601  34.819  0.00  0.00    -0.026 C 
BRANCH  25  26
ATOM     26  C29 <0> d   1      24.409  -5.693  35.460  0.00  0.00     0.007 C 
ATOM     27  C31 <0> d   1      25.335  -6.820  35.920  0.00  0.00     0.014 C 
BRANCH  26  28
ATOM     28  C32 <0> d   1      23.402  -6.241  34.446  0.00  0.00    -0.015 C 
ATOM     29  C33 <0> d   1      23.507  -5.446  33.143  0.00  0.00     0.010 C 
ATOM     30  C34 <0> d   1      23.706  -7.715  34.172  0.00  0.00     0.010 C 
ENDBRANCH  26  28
ENDBRANCH  25  26
ENDBRANCH  22  24
ENDBRANCH  11  22
TORSDOF 6
ENDMDL
MODEL 115
REMARK CAVERDOCK RESULT:      -9.5      0.000      0.000
REMARK CAVERDOCK CONSTRAINTS:       0.0      0.0      0.0      0.0
REMARK CAVERDOCK TUNNEL: 114     -9.5      3.2    115.1
REMARK  6 active torsions:
REMARK  status: ('A' for Active; 'I' for Inactive)
REMARK    1  A    between atoms: C5_5  and  O7_6 
REMARK    2  A    between atoms: C10_9  and  C11_10 
REMARK    3  A    between atoms: C22_20  and  C24_21 
REMARK    4  A    between atoms: C24_21  and  C27_23 
REMARK    5  A    between atoms: C28_24  and  C29_25 
REMARK    6  A    between atoms: C29_25  and  C32_27 
ROOT
ATOM      1  C11 <0> d   1      25.585   0.380  31.663  0.00  0.00     0.004 C 
ATOM      2  C12 <0> d   1      25.993  -0.588  30.841  0.00  0.00    -0.075 C 
ATOM      3  C13 <0> d   1      26.813  -0.304  29.591  0.00  0.00     0.034 C 
ATOM      4  C14 <0> d   1      28.048  -1.202  29.540  0.00  0.00     0.005 C 
ATOM      5  C15 <0> d   1      27.692  -2.676  29.802  0.00  0.00     0.010 C 
ATOM      6  C16 <0> d   1      27.051  -2.754  31.169  0.00  0.00    -0.032 C 
ATOM      7  C17 <0> d   1      27.927  -2.014  32.182  0.00  0.00     0.016 C 
ATOM      8  C18 <0> d   1      25.680  -2.034  31.086  0.00  0.00     0.023 C 
ATOM      9  C20 <0> d   1      25.075  -2.388  32.446  0.00  0.00     0.010 C 
ATOM     10  C21 <0> d   1      25.446  -3.889  32.607  0.00  0.00     0.007 C 
ATOM     11  C22 <0> d   1      26.691  -4.124  31.720  0.00  0.00     0.002 C 
ENDROOT
BRANCH   1  12
ATOM     12  C10 <0> d   1      25.920   1.776  31.372  0.00  0.00     0.008 C 
ATOM     13  C9  <0> d   1      27.116   2.274  31.750  0.00  0.00    -0.050 C 
ATOM     14  C2  <0> d   1      28.114   1.450  32.462  0.00  0.00    -0.061 C 
ATOM     15  C8  <0> d   1      27.502   3.716  31.467  0.00  0.00     0.070 C 
ATOM     16  C1  <0> d   1      27.763   0.627  33.451  0.00  0.00     0.019 C 
ATOM     17  C3  <0> d   1      29.555   1.579  32.010  0.00  0.00     0.041 C 
ATOM     18  C4  <0> d   1      29.887   3.069  31.878  0.00  0.00     0.036 C 
ATOM     19  C5  <0> d   1      28.923   3.730  30.892  0.00  0.00     0.122 C 
BRANCH  19  20
ATOM     20  O7  <0> d   1      29.328   5.081  30.664  0.00  0.00    -0.395 OA
ATOM     21  H41 <0> d   1      29.576   5.268  29.748  0.00  0.00     0.210 HD
ENDBRANCH  19  20
ENDBRANCH   1  12
BRANCH  11  22
ATOM     22  C24 <0> d   1      27.844  -4.679  32.559  0.00  0.00     0.008 C 
ATOM     23  C26 <0> d   1      28.764  -5.519  31.671  0.00  0.00     0.014 C 
BRANCH  22  24
ATOM     24  C27 <0> d   1      27.290  -5.542  33.665  0.00  0.00    -0.026 C 
ATOM     25  C28 <0> d   1      26.061  -5.988  33.593  0.00  0.00    -0.026 C 
BRANCH  25  26
ATOM     26  C29 <0> d   1      25.506  -6.849  34.698  0.00  0.00     0.007 C 
ATOM     27  C31 <0> d   1      24.290  -7.622  34.180  0.00  0.00     0.014 C 
BRANCH  26  28
ATOM     28  C32 <0> d   1      25.085  -5.965  35.874  0.00  0.00    -0.015 C 
ATOM     29  C33 <0> d   1      23.756  -5.281  35.548  0.00  0.00     0.010 C 
ATOM     30  C34 <0> d   1      24.922  -6.828  37.127  0.00  0.00     0.010 C 
ENDBRANCH  26  28
ENDBRANCH  25  26
ENDBRANCH  22  24
ENDBRANCH  11  22
TORSDOF 6
ENDMDL
MODEL 116
REMARK CAVERDOCK RESULT:      -9.5      0.000      0.000
REMARK CAVERDOCK CONSTRAINTS:       0.0      0.0      0.0      0.0
REMARK CAVERDOCK TUNNEL: 115     -9.5      3.2    116.1
REMARK  6 active torsions:
REMARK  status: ('A' for Active; 'I' for Inactive)
REMARK    1  A    between atoms: C5_5  and  O7_6 
REMARK    2  A    between atoms: C10_9  and  C11_10 
REMARK    3  A    between atoms: C22_20  and  C24_21 
REMARK    4  A    between atoms: C24_21  and  C27_23 
REMARK    5  A    between atoms: C28_24  and  C29_25 
REMARK    6  A    between atoms: C29_25  and  C32_27 
ROOT
ATOM      1  C11 <0> d   1      25.726   0.071  31.309  0.00  0.00     0.004 C 
ATOM      2  C12 <0> d   1      26.242  -0.911  30.569  0.00  0.00    -0.075 C 
ATOM      3  C13 <0> d   1      27.165  -0.643  29.389  0.00  0.00     0.034 C 
ATOM      4  C14 <0> d   1      28.430  -1.494  29.488  0.00  0.00     0.005 C 
ATOM      5  C15 <0> d   1      28.103  -2.969  29.777  0.00  0.00     0.010 C 
ATOM      6  C16 <0> d   1      27.341  -3.020  31.081  0.00  0.00    -0.032 C 
ATOM      7  C17 <0> d   1      28.093  -2.209  32.138  0.00  0.00     0.016 C 
ATOM      8  C18 <0> d   1      25.960  -2.358  30.844  0.00  0.00     0.023 C 
ATOM      9  C20 <0> d   1      25.244  -2.684  32.157  0.00  0.00     0.010 C 
ATOM     10  C21 <0> d   1      25.652  -4.162  32.413  0.00  0.00     0.007 C 
ATOM     11  C22 <0> d   1      26.981  -4.382  31.654  0.00  0.00     0.002 C 
ENDROOT
BRANCH   1  12
ATOM     12  C10 <0> d   1      26.038   1.467  30.993  0.00  0.00     0.008 C 
ATOM     13  C9  <0> d   1      27.140   2.045  31.512  0.00  0.00    -0.050 C 
ATOM     14  C2  <0> d   1      28.058   1.310  32.408  0.00  0.00    -0.061 C 
ATOM     15  C8  <0> d   1      27.499   3.490  31.209  0.00  0.00     0.070 C 
ATOM     16  C1  <0> d   1      27.602   0.520  33.379  0.00  0.00     0.019 C 
ATOM     17  C3  <0> d   1      29.543   1.494  32.164  0.00  0.00     0.041 C 
ATOM     18  C4  <0> d   1      29.823   2.991  31.999  0.00  0.00     0.036 C 
ATOM     19  C5  <0> d   1      28.987   3.551  30.847  0.00  0.00     0.122 C 
BRANCH  19  20
ATOM     20  O7  <0> d   1      29.360   4.909  30.605  0.00  0.00    -0.395 OA
ATOM     21  H41 <0> d   1      29.542   5.417  31.407  0.00  0.00     0.210 HD
ENDBRANCH  19  20
ENDBRANCH   1  12
BRANCH  11  22
ATOM     22  C24 <0> d   1      28.070  -4.859  32.617  0.00  0.00     0.008 C 
ATOM     23  C26 <0> d   1      29.082  -5.719  31.857  0.00  0.00     0.014 C 
BRANCH  22  24
ATOM     24  C27 <0> d   1      27.443  -5.677  33.717  0.00  0.00    -0.026 C 
ATOM     25  C28 <0> d   1      26.179  -6.011  33.645  0.00  0.00    -0.026 C 
BRANCH  25  26
ATOM     26  C29 <0> d   1      25.551  -6.828  34.745  0.00  0.00     0.007 C 
ATOM     27  C31 <0> d   1      24.302  -7.532  34.208  0.00  0.00     0.014 C 
BRANCH  26  28
ATOM     28  C32 <0> d   1      25.160  -5.910  35.905  0.00  0.00    -0.015 C 
ATOM     29  C33 <0> d   1      23.958  -5.056  35.496  0.00  0.00     0.010 C 
ATOM     30  C34 <0> d   1      24.793  -6.758  37.124  0.00  0.00     0.010 C 
ENDBRANCH  26  28
ENDBRANCH  25  26
ENDBRANCH  22  24
ENDBRANCH  11  22
TORSDOF 6
ENDMDL
MODEL 117
REMARK CAVERDOCK RESULT:      -9.5      0.000      0.000
REMARK CAVERDOCK CONSTRAINTS:       0.0      0.0      0.0      0.0
REMARK CAVERDOCK TUNNEL: 116     -9.5      3.2    117.5
REMARK  6 active torsions:
REMARK  status: ('A' for Active; 'I' for Inactive)
REMARK    1  A    between atoms: C5_5  and  O7_6 
REMARK    2  A    between atoms: C10_9  and  C11_10 
REMARK    3  A    between atoms: C22_20  and  C24_21 
REMARK    4  A    between atoms: C24_21  and  C27_23 
REMARK    5  A    between atoms: C28_24  and  C29_25 
REMARK    6  A    between atoms: C29_25  and  C32_27 
ROOT
ATOM      1  C11 <0> d   1      25.526   0.091  31.453  0.00  0.00     0.004 C 
ATOM      2  C12 <0> d   1      26.064  -0.856  30.684  0.00  0.00    -0.075 C 
ATOM      3  C13 <0> d   1      27.006  -0.535  29.534  0.00  0.00     0.034 C 
ATOM      4  C14 <0> d   1      28.275  -1.381  29.623  0.00  0.00     0.005 C 
ATOM      5  C15 <0> d   1      27.953  -2.869  29.846  0.00  0.00     0.010 C 
ATOM      6  C16 <0> d   1      27.167  -2.978  31.132  0.00  0.00    -0.032 C 
ATOM      7  C17 <0> d   1      27.893  -2.206  32.235  0.00  0.00     0.016 C 
ATOM      8  C18 <0> d   1      25.786  -2.315  30.895  0.00  0.00     0.023 C 
ATOM      9  C20 <0> d   1      25.047  -2.698  32.179  0.00  0.00     0.010 C 
ATOM     10  C21 <0> d   1      25.460  -4.183  32.383  0.00  0.00     0.007 C 
ATOM     11  C22 <0> d   1      26.805  -4.364  31.642  0.00  0.00     0.002 C 
ENDROOT
BRANCH   1  12
ATOM     12  C10 <0> d   1      25.834   1.501  31.200  0.00  0.00     0.008 C 
ATOM     13  C9  <0> d   1      26.983   2.034  31.665  0.00  0.00    -0.050 C 
ATOM     14  C2  <0> d   1      27.956   1.235  32.438  0.00  0.00    -0.061 C 
ATOM     15  C8  <0> d   1      27.340   3.491  31.424  0.00  0.00     0.070 C 
ATOM     16  C1  <0> d   1      27.565   0.390  33.392  0.00  0.00     0.019 C 
ATOM     17  C3  <0> d   1      29.420   1.417  32.090  0.00  0.00     0.041 C 
ATOM     18  C4  <0> d   1      29.710   2.918  31.995  0.00  0.00     0.036 C 
ATOM     19  C5  <0> d   1      28.795   3.558  30.950  0.00  0.00     0.122 C 
BRANCH  19  20
ATOM     20  O7  <0> d   1      29.169   4.924  30.763  0.00  0.00    -0.395 OA
ATOM     21  H41 <0> d   1      29.134   5.220  29.843  0.00  0.00     0.210 HD
ENDBRANCH  19  20
ENDBRANCH   1  12
BRANCH  11  22
ATOM     22  C24 <0> d   1      27.879  -4.873  32.606  0.00  0.00     0.008 C 
ATOM     23  C26 <0> d   1      28.845  -5.792  31.855  0.00  0.00     0.014 C 
BRANCH  22  24
ATOM     24  C27 <0> d   1      27.224  -5.641  33.725  0.00  0.00    -0.026 C 
ATOM     25  C28 <0> d   1      26.079  -6.243  33.523  0.00  0.00    -0.026 C 
BRANCH  25  26
ATOM     26  C29 <0> d   1      25.423  -7.012  34.642  0.00  0.00     0.007 C 
ATOM     27  C31 <0> d   1      24.147  -7.679  34.123  0.00  0.00     0.014 C 
BRANCH  26  28
ATOM     28  C32 <0> d   1      25.070  -6.053  35.782  0.00  0.00    -0.015 C 
ATOM     29  C33 <0> d   1      23.743  -5.358  35.471  0.00  0.00     0.010 C 
ATOM     30  C34 <0> d   1      24.941  -6.842  37.087  0.00  0.00     0.010 C 
ENDBRANCH  26  28
ENDBRANCH  25  26
ENDBRANCH  22  24
ENDBRANCH  11  22
TORSDOF 6
ENDMDL
MODEL 118
REMARK CAVERDOCK RESULT:      -9.3      0.000      0.000
REMARK CAVERDOCK CONSTRAINTS:       0.0      0.0      0.0      0.0
REMARK CAVERDOCK TUNNEL: 117     -9.3      3.2    118.4
REMARK  6 active torsions:
REMARK  status: ('A' for Active; 'I' for Inactive)
REMARK    1  A    between atoms: C5_5  and  O7_6 
REMARK    2  A    between atoms: C10_9  and  C11_10 
REMARK    3  A    between atoms: C22_20  and  C24_21 
REMARK    4  A    between atoms: C24_21  and  C27_23 
REMARK    5  A    between atoms: C28_24  and  C29_25 
REMARK    6  A    between atoms: C29_25  and  C32_27 
ROOT
ATOM      1  C11 <0> d   1      27.864   0.786  32.559  0.00  0.00     0.004 C 
ATOM      2  C12 <0> d   1      26.834  -0.045  32.393  0.00  0.00    -0.075 C 
ATOM      3  C13 <0> d   1      25.916   0.026  31.181  0.00  0.00     0.034 C 
ATOM      4  C14 <0> d   1      25.757  -1.352  30.542  0.00  0.00     0.005 C 
ATOM      5  C15 <0> d   1      25.424  -2.430  31.588  0.00  0.00     0.010 C 
ATOM      6  C16 <0> d   1      26.551  -2.452  32.595  0.00  0.00    -0.032 C 
ATOM      7  C17 <0> d   1      27.888  -2.529  31.856  0.00  0.00     0.016 C 
ATOM      8  C18 <0> d   1      26.501  -1.119  33.384  0.00  0.00     0.023 C 
ATOM      9  C20 <0> d   1      27.531  -1.386  34.484  0.00  0.00     0.010 C 
ATOM     10  C21 <0> d   1      27.215  -2.849  34.905  0.00  0.00     0.007 C 
ATOM     11  C22 <0> d   1      26.519  -3.507  33.690  0.00  0.00     0.002 C 
ENDROOT
BRANCH   1  12
ATOM     12  C10 <0> d   1      28.141   1.817  31.556  0.00  0.00     0.008 C 
ATOM     13  C9  <0> d   1      28.694   1.476  30.374  0.00  0.00    -0.050 C 
ATOM     14  C2  <0> d   1      29.042   0.077  30.050  0.00  0.00    -0.061 C 
ATOM     15  C8  <0> d   1      28.996   2.515  29.307  0.00  0.00     0.070 C 
ATOM     16  C1  <0> d   1      29.631  -0.720  30.942  0.00  0.00     0.019 C 
ATOM     17  C3  <0> d   1      28.690  -0.411  28.659  0.00  0.00     0.041 C 
ATOM     18  C4  <0> d   1      29.150   0.645  27.648  0.00  0.00     0.036 C 
ATOM     19  C5  <0> d   1      28.487   1.987  27.962  0.00  0.00     0.122 C 
BRANCH  19  20
ATOM     20  O7  <0> d   1      28.804   2.926  26.933  0.00  0.00    -0.395 OA
ATOM     21  H41 <0> d   1      28.475   3.819  27.100  0.00  0.00     0.210 HD
ENDBRANCH  19  20
ENDBRANCH   1  12
BRANCH  11  22
ATOM     22  C24 <0> d   1      27.288  -4.754  33.249  0.00  0.00     0.008 C 
ATOM     23  C26 <0> d   1      27.131  -4.944  31.739  0.00  0.00     0.014 C 
BRANCH  22  24
ATOM     24  C27 <0> d   1      26.739  -5.961  33.966  0.00  0.00    -0.026 C 
ATOM     25  C28 <0> d   1      25.448  -6.079  34.155  0.00  0.00    -0.026 C 
BRANCH  25  26
ATOM     26  C29 <0> d   1      24.897  -7.285  34.872  0.00  0.00     0.007 C 
ATOM     27  C31 <0> d   1      23.691  -7.828  34.103  0.00  0.00     0.014 C 
BRANCH  26  28
ATOM     28  C32 <0> d   1      24.466  -6.887  36.285  0.00  0.00    -0.015 C 
ATOM     29  C33 <0> d   1      25.705  -6.594  37.134  0.00  0.00     0.010 C 
ATOM     30  C34 <0> d   1      23.588  -5.635  36.216  0.00  0.00     0.010 C 
ENDBRANCH  26  28
ENDBRANCH  25  26
ENDBRANCH  22  24
ENDBRANCH  11  22
TORSDOF 6
ENDMDL
MODEL 119
REMARK CAVERDOCK RESULT:      -8.9      0.000      0.000
REMARK CAVERDOCK CONSTRAINTS:       0.0      0.0      0.0      0.0
REMARK CAVERDOCK TUNNEL: 118     -8.9      3.2    119.1
REMARK  6 active torsions:
REMARK  status: ('A' for Active; 'I' for Inactive)
REMARK    1  A    between atoms: C5_5  and  O7_6 
REMARK    2  A    between atoms: C10_9  and  C11_10 
REMARK    3  A    between atoms: C22_20  and  C24_21 
REMARK    4  A    between atoms: C24_21  and  C27_23 
REMARK    5  A    between atoms: C28_24  and  C29_25 
REMARK    6  A    between atoms: C29_25  and  C32_27 
ROOT
ATOM      1  C11 <0> d   1      25.451  -0.330  31.223  0.00  0.00     0.004 C 
ATOM      2  C12 <0> d   1      26.079  -1.266  30.510  0.00  0.00    -0.075 C 
ATOM      3  C13 <0> d   1      27.077  -0.924  29.414  0.00  0.00     0.034 C 
ATOM      4  C14 <0> d   1      28.375  -1.708  29.600  0.00  0.00     0.005 C 
ATOM      5  C15 <0> d   1      28.108  -3.204  29.836  0.00  0.00     0.010 C 
ATOM      6  C16 <0> d   1      27.247  -3.325  31.072  0.00  0.00    -0.032 C 
ATOM      7  C17 <0> d   1      27.866  -2.499  32.202  0.00  0.00     0.016 C 
ATOM      8  C18 <0> d   1      25.855  -2.732  30.735  0.00  0.00     0.023 C 
ATOM      9  C20 <0> d   1      25.055  -3.125  31.979  0.00  0.00     0.010 C 
ATOM     10  C21 <0> d   1      25.521  -4.584  32.242  0.00  0.00     0.007 C 
ATOM     11  C22 <0> d   1      26.917  -4.716  31.589  0.00  0.00     0.002 C 
ENDROOT
BRANCH   1  12
ATOM     12  C10 <0> d   1      25.710   1.087  30.958  0.00  0.00     0.008 C 
ATOM     13  C9  <0> d   1      26.607   1.760  31.708  0.00  0.00    -0.050 C 
ATOM     14  C2  <0> d   1      27.346   1.109  32.810  0.00  0.00    -0.061 C 
ATOM     15  C8  <0> d   1      26.905   3.230  31.466  0.00  0.00     0.070 C 
ATOM     16  C1  <0> d   1      26.742   0.283  33.665  0.00  0.00     0.019 C 
ATOM     17  C3  <0> d   1      28.826   1.420  32.917  0.00  0.00     0.041 C 
ATOM     18  C4  <0> d   1      29.010   2.936  32.790  0.00  0.00     0.036 C 
ATOM     19  C5  <0> d   1      28.425   3.419  31.462  0.00  0.00     0.122 C 
BRANCH  19  20
ATOM     20  O7  <0> d   1      28.729   4.804  31.284  0.00  0.00    -0.395 OA
ATOM     21  H41 <0> d   1      29.663   4.983  31.112  0.00  0.00     0.210 HD
ENDBRANCH  19  20
ENDBRANCH   1  12
BRANCH  11  22
ATOM     22  C24 <0> d   1      27.950  -5.156  32.629  0.00  0.00     0.008 C 
ATOM     23  C26 <0> d   1      29.119  -5.848  31.927  0.00  0.00     0.014 C 
BRANCH  22  24
ATOM     24  C27 <0> d   1      27.308  -6.116  33.598  0.00  0.00    -0.026 C 
ATOM     25  C28 <0> d   1      26.062  -5.944  33.962  0.00  0.00    -0.026 C 
BRANCH  25  26
ATOM     26  C29 <0> d   1      25.419  -6.902  34.931  0.00  0.00     0.007 C 
ATOM     27  C31 <0> d   1      24.253  -7.617  34.244  0.00  0.00     0.014 C 
BRANCH  26  28
ATOM     28  C32 <0> d   1      24.900  -6.130  36.146  0.00  0.00    -0.015 C 
ATOM     29  C33 <0> d   1      23.674  -5.309  35.742  0.00  0.00     0.010 C 
ATOM     30  C34 <0> d   1      24.513  -7.117  37.249  0.00  0.00     0.010 C 
ENDBRANCH  26  28
ENDBRANCH  25  26
ENDBRANCH  22  24
ENDBRANCH  11  22
TORSDOF 6
ENDMDL
MODEL 120
REMARK CAVERDOCK RESULT:      -8.8      0.000      0.000
REMARK CAVERDOCK CONSTRAINTS:       0.0      0.0      0.0      0.0
REMARK CAVERDOCK TUNNEL: 119     -8.8      3.2    120.7
REMARK  6 active torsions:
REMARK  status: ('A' for Active; 'I' for Inactive)
REMARK    1  A    between atoms: C5_5  and  O7_6 
REMARK    2  A    between atoms: C10_9  and  C11_10 
REMARK    3  A    between atoms: C22_20  and  C24_21 
REMARK    4  A    between atoms: C24_21  and  C27_23 
REMARK    5  A    between atoms: C28_24  and  C29_25 
REMARK    6  A    between atoms: C29_25  and  C32_27 
ROOT
ATOM      1  C11 <0> d   1      25.505  -0.348  31.142  0.00  0.00     0.004 C 
ATOM      2  C12 <0> d   1      26.218  -1.287  30.518  0.00  0.00    -0.075 C 
ATOM      3  C13 <0> d   1      27.319  -0.947  29.524  0.00  0.00     0.034 C 
ATOM      4  C14 <0> d   1      28.603  -1.704  29.860  0.00  0.00     0.005 C 
ATOM      5  C15 <0> d   1      28.336  -3.200  30.098  0.00  0.00     0.010 C 
ATOM      6  C16 <0> d   1      27.354  -3.313  31.241  0.00  0.00    -0.032 C 
ATOM      7  C17 <0> d   1      27.839  -2.454  32.411  0.00  0.00     0.016 C 
ATOM      8  C18 <0> d   1      25.995  -2.751  30.749  0.00  0.00     0.023 C 
ATOM      9  C20 <0> d   1      25.077  -3.134  31.912  0.00  0.00     0.010 C 
ATOM     10  C21 <0> d   1      25.536  -4.580  32.252  0.00  0.00     0.007 C 
ATOM     11  C22 <0> d   1      26.994  -4.699  31.750  0.00  0.00     0.002 C 
ENDROOT
BRANCH   1  12
ATOM     12  C10 <0> d   1      25.768   1.068  30.876  0.00  0.00     0.008 C 
ATOM     13  C9  <0> d   1      26.629   1.752  31.657  0.00  0.00    -0.050 C 
ATOM     14  C2  <0> d   1      27.326   1.114  32.794  0.00  0.00    -0.061 C 
ATOM     15  C8  <0> d   1      26.929   3.221  31.414  0.00  0.00     0.070 C 
ATOM     16  C1  <0> d   1      26.691   0.293  33.630  0.00  0.00     0.019 C 
ATOM     17  C3  <0> d   1      28.798   1.434  32.959  0.00  0.00     0.041 C 
ATOM     18  C4  <0> d   1      28.980   2.950  32.826  0.00  0.00     0.036 C 
ATOM     19  C5  <0> d   1      28.448   3.419  31.471  0.00  0.00     0.122 C 
BRANCH  19  20
ATOM     20  O7  <0> d   1      28.752   4.804  31.294  0.00  0.00    -0.395 OA
ATOM     21  H41 <0> d   1      28.811   5.079  30.369  0.00  0.00     0.210 HD
ENDBRANCH  19  20
ENDBRANCH   1  12
BRANCH  11  22
ATOM     22  C24 <0> d   1      27.920  -5.101  32.900  0.00  0.00     0.008 C 
ATOM     23  C26 <0> d   1      28.948  -6.116  32.398  0.00  0.00     0.014 C 
BRANCH  22  24
ATOM     24  C27 <0> d   1      27.105  -5.718  34.008  0.00  0.00    -0.026 C 
ATOM     25  C28 <0> d   1      26.211  -5.001  34.641  0.00  0.00    -0.026 C 
BRANCH  25  26
ATOM     26  C29 <0> d   1      25.396  -5.617  35.748  0.00  0.00     0.007 C 
ATOM     27  C31 <0> d   1      26.073  -6.904  36.225  0.00  0.00     0.014 C 
BRANCH  26  28
ATOM     28  C32 <0> d   1      23.992  -5.940  35.231  0.00  0.00    -0.015 C 
ATOM     29  C33 <0> d   1      23.534  -4.835  34.277  0.00  0.00     0.010 C 
ATOM     30  C34 <0> d   1      24.018  -7.278  34.490  0.00  0.00     0.010 C 
ENDBRANCH  26  28
ENDBRANCH  25  26
ENDBRANCH  22  24
ENDBRANCH  11  22
TORSDOF 6
ENDMDL
MODEL 121
REMARK CAVERDOCK RESULT:      -8.0      0.000      0.000
REMARK CAVERDOCK CONSTRAINTS:       0.0      0.0      0.0      0.0
REMARK CAVERDOCK TUNNEL: 120     -8.0      3.3    121.1
REMARK  6 active torsions:
REMARK  status: ('A' for Active; 'I' for Inactive)
REMARK    1  A    between atoms: C5_5  and  O7_6 
REMARK    2  A    between atoms: C10_9  and  C11_10 
REMARK    3  A    between atoms: C22_20  and  C24_21 
REMARK    4  A    between atoms: C24_21  and  C27_23 
REMARK    5  A    between atoms: C28_24  and  C29_25 
REMARK    6  A    between atoms: C29_25  and  C32_27 
ROOT
ATOM      1  C11 <0> d   1      27.089  -4.516  34.467  0.00  0.00     0.004 C 
ATOM      2  C12 <0> d   1      27.471  -4.282  33.211  0.00  0.00    -0.075 C 
ATOM      3  C13 <0> d   1      27.298  -5.309  32.102  0.00  0.00     0.034 C 
ATOM      4  C14 <0> d   1      26.620  -4.681  30.885  0.00  0.00     0.005 C 
ATOM      5  C15 <0> d   1      27.283  -3.351  30.486  0.00  0.00     0.010 C 
ATOM      6  C16 <0> d   1      27.186  -2.419  31.673  0.00  0.00    -0.032 C 
ATOM      7  C17 <0> d   1      25.745  -2.401  32.185  0.00  0.00     0.016 C 
ATOM      8  C18 <0> d   1      28.098  -2.986  32.790  0.00  0.00     0.023 C 
ATOM      9  C20 <0> d   1      28.068  -1.843  33.807  0.00  0.00     0.010 C 
ATOM     10  C21 <0> d   1      28.196  -0.580  32.910  0.00  0.00     0.007 C 
ATOM     11  C22 <0> d   1      27.680  -0.991  31.510  0.00  0.00     0.002 C 
ENDROOT
BRANCH   1  12
ATOM     12  C10 <0> d   1      26.482  -5.802  34.820  0.00  0.00     0.008 C 
ATOM     13  C9  <0> d   1      25.148  -5.969  34.711  0.00  0.00    -0.050 C 
ATOM     14  C2  <0> d   1      24.261  -4.882  34.245  0.00  0.00    -0.061 C 
ATOM     15  C8  <0> d   1      24.480  -7.287  35.066  0.00  0.00     0.070 C 
ATOM     16  C1  <0> d   1      24.410  -3.628  34.672  0.00  0.00     0.019 C 
ATOM     17  C3  <0> d   1      23.178  -5.261  33.255  0.00  0.00     0.041 C 
ATOM     18  C4  <0> d   1      22.478  -6.525  33.766  0.00  0.00     0.036 C 
ATOM     19  C5  <0> d   1      23.501  -7.648  33.943  0.00  0.00     0.122 C 
BRANCH  19  20
ATOM     20  O7  <0> d   1      22.824  -8.861  34.278  0.00  0.00    -0.395 OA
ATOM     21  H41 <0> d   1      23.068  -9.223  35.140  0.00  0.00     0.210 HD
ENDBRANCH  19  20
ENDBRANCH   1  12
BRANCH  11  22
ATOM     22  C24 <0> d   1      26.533  -0.076  31.078  0.00  0.00     0.008 C 
ATOM     23  C26 <0> d   1      26.185  -0.351  29.614  0.00  0.00     0.014 C 
BRANCH  22  24
ATOM     24  C27 <0> d   1      26.953   1.363  31.232  0.00  0.00    -0.026 C 
ATOM     25  C28 <0> d   1      28.223   1.681  31.200  0.00  0.00    -0.026 C 
BRANCH  25  26
ATOM     26  C29 <0> d   1      28.645   3.120  31.354  0.00  0.00     0.007 C 
ATOM     27  C31 <0> d   1      27.406   3.995  31.558  0.00  0.00     0.014 C 
BRANCH  26  28
ATOM     28  C32 <0> d   1      29.388   3.573  30.095  0.00  0.00    -0.015 C 
ATOM     29  C33 <0> d   1      30.882   3.696  30.402  0.00  0.00     0.010 C 
ATOM     30  C34 <0> d   1      29.179   2.543  28.983  0.00  0.00     0.010 C 
ENDBRANCH  26  28
ENDBRANCH  25  26
ENDBRANCH  22  24
ENDBRANCH  11  22
TORSDOF 6
ENDMDL
MODEL 122
REMARK CAVERDOCK RESULT:      -8.7      0.000      0.000
REMARK CAVERDOCK CONSTRAINTS:       0.0      0.0      0.0      0.0
REMARK CAVERDOCK TUNNEL: 121     -8.7      3.3    122.7
REMARK  6 active torsions:
REMARK  status: ('A' for Active; 'I' for Inactive)
REMARK    1  A    between atoms: C5_5  and  O7_6 
REMARK    2  A    between atoms: C10_9  and  C11_10 
REMARK    3  A    between atoms: C22_20  and  C24_21 
REMARK    4  A    between atoms: C24_21  and  C27_23 
REMARK    5  A    between atoms: C28_24  and  C29_25 
REMARK    6  A    between atoms: C29_25  and  C32_27 
ROOT
ATOM      1  C11 <0> d   1      26.239  -0.714  30.344  0.00  0.00     0.004 C 
ATOM      2  C12 <0> d   1      27.055  -1.765  30.265  0.00  0.00    -0.075 C 
ATOM      3  C13 <0> d   1      28.482  -1.652  29.749  0.00  0.00     0.034 C 
ATOM      4  C14 <0> d   1      29.461  -2.312  30.719  0.00  0.00     0.005 C 
ATOM      5  C15 <0> d   1      28.994  -3.718  31.131  0.00  0.00     0.010 C 
ATOM      6  C16 <0> d   1      27.637  -3.577  31.781  0.00  0.00    -0.032 C 
ATOM      7  C17 <0> d   1      27.697  -2.478  32.844  0.00  0.00     0.016 C 
ATOM      8  C18 <0> d   1      26.633  -3.142  30.682  0.00  0.00     0.023 C 
ATOM      9  C20 <0> d   1      25.303  -3.260  31.430  0.00  0.00     0.010 C 
ATOM     10  C21 <0> d   1      25.466  -4.592  32.214  0.00  0.00     0.007 C 
ATOM     11  C22 <0> d   1      26.988  -4.816  32.375  0.00  0.00     0.002 C 
ENDROOT
BRANCH   1  12
ATOM     12  C10 <0> d   1      26.706   0.609  29.922  0.00  0.00     0.008 C 
ATOM     13  C9  <0> d   1      27.102   1.510  30.844  0.00  0.00    -0.050 C 
ATOM     14  C2  <0> d   1      27.076   1.208  32.291  0.00  0.00    -0.061 C 
ATOM     15  C8  <0> d   1      27.594   2.892  30.448  0.00  0.00     0.070 C 
ATOM     16  C1  <0> d   1      26.045   0.578  32.854  0.00  0.00     0.019 C 
ATOM     17  C3  <0> d   1      28.281   1.643  33.101  0.00  0.00     0.041 C 
ATOM     18  C4  <0> d   1      28.619   3.089  32.724  0.00  0.00     0.036 C 
ATOM     19  C5  <0> d   1      28.884   3.184  31.221  0.00  0.00     0.122 C 
BRANCH  19  20
ATOM     20  O7  <0> d   1      29.340   4.500  30.901  0.00  0.00    -0.395 OA
ATOM     21  H41 <0> d   1      30.252   4.676  31.167  0.00  0.00     0.210 HD
ENDBRANCH  19  20
ENDBRANCH   1  12
BRANCH  11  22
ATOM     22  C24 <0> d   1      27.350  -4.949  33.856  0.00  0.00     0.008 C 
ATOM     23  C26 <0> d   1      28.662  -5.724  33.992  0.00  0.00     0.014 C 
BRANCH  22  24
ATOM     24  C27 <0> d   1      26.253  -5.690  34.577  0.00  0.00    -0.026 C 
ATOM     25  C28 <0> d   1      25.189  -5.046  34.987  0.00  0.00    -0.026 C 
BRANCH  25  26
ATOM     26  C29 <0> d   1      24.092  -5.785  35.709  0.00  0.00     0.007 C 
ATOM     27  C31 <0> d   1      24.704  -6.881  36.584  0.00  0.00     0.014 C 
BRANCH  26  28
ATOM     28  C32 <0> d   1      23.144  -6.418  34.686  0.00  0.00    -0.015 C 
ATOM     29  C33 <0> d   1      22.922  -5.445  33.527  0.00  0.00     0.010 C 
ATOM     30  C34 <0> d   1      23.761  -7.714  34.155  0.00  0.00     0.010 C 
ENDBRANCH  26  28
ENDBRANCH  25  26
ENDBRANCH  22  24
ENDBRANCH  11  22
TORSDOF 6
ENDMDL
MODEL 123
REMARK CAVERDOCK RESULT:      -8.5      0.000      0.000
REMARK CAVERDOCK CONSTRAINTS:       0.0      0.0      0.0      0.0
REMARK CAVERDOCK TUNNEL: 122     -8.5      3.3    123.6
REMARK  6 active torsions:
REMARK  status: ('A' for Active; 'I' for Inactive)
REMARK    1  A    between atoms: C5_5  and  O7_6 
REMARK    2  A    between atoms: C10_9  and  C11_10 
REMARK    3  A    between atoms: C22_20  and  C24_21 
REMARK    4  A    between atoms: C24_21  and  C27_23 
REMARK    5  A    between atoms: C28_24  and  C29_25 
REMARK    6  A    between atoms: C29_25  and  C32_27 
ROOT
ATOM      1  C11 <0> d   1      25.981  -0.812  30.584  0.00  0.00     0.004 C 
ATOM      2  C12 <0> d   1      26.913  -1.758  30.466  0.00  0.00    -0.075 C 
ATOM      3  C13 <0> d   1      28.324  -1.457  29.982  0.00  0.00     0.034 C 
ATOM      4  C14 <0> d   1      29.360  -2.051  30.935  0.00  0.00     0.005 C 
ATOM      5  C15 <0> d   1      29.053  -3.520  31.268  0.00  0.00     0.010 C 
ATOM      6  C16 <0> d   1      27.681  -3.568  31.900  0.00  0.00    -0.032 C 
ATOM      7  C17 <0> d   1      27.603  -2.526  33.017  0.00  0.00     0.016 C 
ATOM      8  C18 <0> d   1      26.647  -3.194  30.807  0.00  0.00     0.023 C 
ATOM      9  C20 <0> d   1      25.331  -3.501  31.525  0.00  0.00     0.010 C 
ATOM     10  C21 <0> d   1      25.636  -4.845  32.244  0.00  0.00     0.007 C 
ATOM     11  C22 <0> d   1      27.171  -4.902  32.420  0.00  0.00     0.002 C 
ENDROOT
BRANCH   1  12
ATOM     12  C10 <0> d   1      26.299   0.575  30.236  0.00  0.00     0.008 C 
ATOM     13  C9  <0> d   1      26.750   1.421  31.185  0.00  0.00    -0.050 C 
ATOM     14  C2  <0> d   1      26.935   0.993  32.588  0.00  0.00    -0.061 C 
ATOM     15  C8  <0> d   1      27.092   2.866  30.866  0.00  0.00     0.070 C 
ATOM     16  C1  <0> d   1      26.032   0.236  33.212  0.00  0.00     0.019 C 
ATOM     17  C3  <0> d   1      28.204   1.449  33.280  0.00  0.00     0.041 C 
ATOM     18  C4  <0> d   1      28.391   2.945  33.005  0.00  0.00     0.036 C 
ATOM     19  C5  <0> d   1      28.449   3.192  31.497  0.00  0.00     0.122 C 
BRANCH  19  20
ATOM     20  O7  <0> d   1      28.769   4.562  31.251  0.00  0.00    -0.395 OA
ATOM     21  H41 <0> d   1      29.551   4.876  31.726  0.00  0.00     0.210 HD
ENDBRANCH  19  20
ENDBRANCH   1  12
BRANCH  11  22
ATOM     22  C24 <0> d   1      27.530  -5.069  33.898  0.00  0.00     0.008 C 
ATOM     23  C26 <0> d   1      28.802  -5.910  34.023  0.00  0.00     0.014 C 
BRANCH  22  24
ATOM     24  C27 <0> d   1      26.398  -5.763  34.614  0.00  0.00    -0.026 C 
ATOM     25  C28 <0> d   1      25.406  -5.062  35.103  0.00  0.00    -0.026 C 
BRANCH  25  26
ATOM     26  C29 <0> d   1      24.275  -5.754  35.819  0.00  0.00     0.007 C 
ATOM     27  C31 <0> d   1      24.802  -7.014  36.508  0.00  0.00     0.014 C 
BRANCH  26  28
ATOM     28  C32 <0> d   1      23.191  -6.140  34.809  0.00  0.00    -0.015 C 
ATOM     29  C33 <0> d   1      23.157  -5.108  33.680  0.00  0.00     0.010 C 
ATOM     30  C34 <0> d   1      23.504  -7.521  34.230  0.00  0.00     0.010 C 
ENDBRANCH  26  28
ENDBRANCH  25  26
ENDBRANCH  22  24
ENDBRANCH  11  22
TORSDOF 6
ENDMDL
MODEL 124
REMARK CAVERDOCK RESULT:      -8.5      0.000      0.000
REMARK CAVERDOCK CONSTRAINTS:       0.0      0.0      0.0      0.0
REMARK CAVERDOCK TUNNEL: 123     -8.5      3.3    124.5
REMARK  6 active torsions:
REMARK  status: ('A' for Active; 'I' for Inactive)
REMARK    1  A    between atoms: C5_5  and  O7_6 
REMARK    2  A    between atoms: C10_9  and  C11_10 
REMARK    3  A    between atoms: C22_20  and  C24_21 
REMARK    4  A    between atoms: C24_21  and  C27_23 
REMARK    5  A    between atoms: C28_24  and  C29_25 
REMARK    6  A    between atoms: C29_25  and  C32_27 
ROOT
ATOM      1  C11 <0> d   1      26.052  -0.845  30.633  0.00  0.00     0.004 C 
ATOM      2  C12 <0> d   1      26.892  -1.874  30.517  0.00  0.00    -0.075 C 
ATOM      3  C13 <0> d   1      28.308  -1.715  29.981  0.00  0.00     0.034 C 
ATOM      4  C14 <0> d   1      29.318  -2.371  30.921  0.00  0.00     0.005 C 
ATOM      5  C15 <0> d   1      28.892  -3.797  31.310  0.00  0.00     0.010 C 
ATOM      6  C16 <0> d   1      27.543  -3.702  31.985  0.00  0.00    -0.032 C 
ATOM      7  C17 <0> d   1      27.595  -2.625  33.070  0.00  0.00     0.016 C 
ATOM      8  C18 <0> d   1      26.511  -3.270  30.912  0.00  0.00     0.023 C 
ATOM      9  C20 <0> d   1      25.197  -3.436  31.678  0.00  0.00     0.010 C 
ATOM     10  C21 <0> d   1      25.405  -4.780  32.431  0.00  0.00     0.007 C 
ATOM     11  C22 <0> d   1      26.934  -4.970  32.563  0.00  0.00     0.002 C 
ENDROOT
BRANCH   1  12
ATOM     12  C10 <0> d   1      26.480   0.497  30.231  0.00  0.00     0.008 C 
ATOM     13  C9  <0> d   1      26.906   1.375  31.163  0.00  0.00    -0.050 C 
ATOM     14  C2  <0> d   1      26.953   1.028  32.598  0.00  0.00    -0.061 C 
ATOM     15  C8  <0> d   1      27.359   2.776  30.788  0.00  0.00     0.070 C 
ATOM     16  C1  <0> d   1      25.959   0.364  33.189  0.00  0.00     0.019 C 
ATOM     17  C3  <0> d   1      28.188   1.456  33.365  0.00  0.00     0.041 C 
ATOM     18  C4  <0> d   1      28.488   2.918  33.019  0.00  0.00     0.036 C 
ATOM     19  C5  <0> d   1      28.680   3.065  31.509  0.00  0.00     0.122 C 
BRANCH  19  20
ATOM     20  O7  <0> d   1      29.101   4.397  31.210  0.00  0.00    -0.395 OA
ATOM     21  H41 <0> d   1      29.260   4.945  31.991  0.00  0.00     0.210 HD
ENDBRANCH  19  20
ENDBRANCH   1  12
BRANCH  11  22
ATOM     22  C24 <0> d   1      27.325  -5.125  34.034  0.00  0.00     0.008 C 
ATOM     23  C26 <0> d   1      28.587  -5.984  34.139  0.00  0.00     0.014 C 
BRANCH  22  24
ATOM     24  C27 <0> d   1      26.200  -5.792  34.784  0.00  0.00    -0.026 C 
ATOM     25  C28 <0> d   1      25.104  -5.127  35.047  0.00  0.00    -0.026 C 
BRANCH  25  26
ATOM     26  C29 <0> d   1      23.979  -5.793  35.797  0.00  0.00     0.007 C 
ATOM     27  C31 <0> d   1      24.546  -6.894  36.696  0.00  0.00     0.014 C 
BRANCH  26  28
ATOM     28  C32 <0> d   1      22.992  -6.405  34.800  0.00  0.00    -0.015 C 
ATOM     29  C33 <0> d   1      22.779  -5.438  33.634  0.00  0.00     0.010 C 
ATOM     30  C34 <0> d   1      23.556  -7.726  34.272  0.00  0.00     0.010 C 
ENDBRANCH  26  28
ENDBRANCH  25  26
ENDBRANCH  22  24
ENDBRANCH  11  22
TORSDOF 6
ENDMDL
MODEL 125
REMARK CAVERDOCK RESULT:      -8.2      0.000      0.000
REMARK CAVERDOCK CONSTRAINTS:       0.0      0.0      0.0      0.0
REMARK CAVERDOCK TUNNEL: 124     -8.2      3.3    125.5
REMARK  6 active torsions:
REMARK  status: ('A' for Active; 'I' for Inactive)
REMARK    1  A    between atoms: C5_5  and  O7_6 
REMARK    2  A    between atoms: C10_9  and  C11_10 
REMARK    3  A    between atoms: C22_20  and  C24_21 
REMARK    4  A    between atoms: C24_21  and  C27_23 
REMARK    5  A    between atoms: C28_24  and  C29_25 
REMARK    6  A    between atoms: C29_25  and  C32_27 
ROOT
ATOM      1  C11 <0> d   1      27.978  -0.349  31.426  0.00  0.00     0.004 C 
ATOM      2  C12 <0> d   1      27.472  -1.432  30.834  0.00  0.00    -0.075 C 
ATOM      3  C13 <0> d   1      27.777  -1.788  29.387  0.00  0.00     0.034 C 
ATOM      4  C14 <0> d   1      28.228  -3.243  29.272  0.00  0.00     0.005 C 
ATOM      5  C15 <0> d   1      27.281  -4.195  30.023  0.00  0.00     0.010 C 
ATOM      6  C16 <0> d   1      27.265  -3.770  31.474  0.00  0.00    -0.032 C 
ATOM      7  C17 <0> d   1      28.703  -3.615  31.972  0.00  0.00     0.016 C 
ATOM      8  C18 <0> d   1      26.566  -2.389  31.551  0.00  0.00     0.023 C 
ATOM      9  C20 <0> d   1      26.429  -2.208  33.064  0.00  0.00     0.010 C 
ATOM     10  C21 <0> d   1      25.985  -3.620  33.540  0.00  0.00     0.007 C 
ATOM     11  C22 <0> d   1      26.478  -4.615  32.464  0.00  0.00     0.002 C 
ENDROOT
BRANCH   1  12
[truncated: 123,891 more chars]
