# Supplementary material for: Fully automated virtual screening pipeline of FDA-approved drugs using Caver Web
Source: Comput Struct Biotechnol J. 2022 Nov 17;20:6512–8. doi: 10.1016/j.csbj.2022.11.031 (PMC9705369; doi:10.1016/j.csbj.2022.11.031)
Supplement: Supplementary data 1 [file mmc1.zip › supplementary_data/pymol/ZINC000004654818.pdbqt]

MODEL 1
REMARK CAVERDOCK RESULT:      11.5      0.000      0.000
REMARK CAVERDOCK CONSTRAINTS:       0.3      0.0      0.0      0.0
REMARK CAVERDOCK TUNNEL: 0     11.5      1.7     1.12
REMARK  7 active torsions:
REMARK  status: ('A' for Active; 'I' for Inactive)
REMARK    1  A    between atoms: C7_6  and  N9_7 
REMARK       I    between atoms: N9_7  and  C10_8 
REMARK    2  A    between atoms: C10_8  and  C12_10 
REMARK    3  A    between atoms: C12_10  and  C14_11 
REMARK    4  A    between atoms: C12_10  and  C26_23 
REMARK    5  A    between atoms: C14_11  and  O16_13 
REMARK    6  A    between atoms: O16_13  and  C17_14 
REMARK    7  A    between atoms: C35_32  and  C37_33 
ROOT
ATOM      1  C12 ZIN A   1      43.413   7.326  32.596  0.00  0.00     0.210 C 
ENDROOT
BRANCH   1   2
ATOM      2  C10 ZIN A   1      42.733   5.988  32.472  0.00  0.00     0.236 C 
ATOM      3  N9  ZIN A   1      41.439   5.920  32.103  0.00  0.00    -0.345 N 
ATOM      4  H46 ZIN A   1      40.945   6.733  31.919  0.00  0.00     0.163 HD
ATOM      5  O11 ZIN A   1      43.352   4.970  32.704  0.00  0.00    -0.272 OA
BRANCH   3   6
ATOM      6  C7  ZIN A   1      40.778   4.618  31.984  0.00  0.00     0.199 C 
ATOM      7  C5  ZIN A   1      39.355   4.580  32.529  0.00  0.00     0.160 C 
ATOM      8  S4  ZIN A   1      38.772   6.176  33.217  0.00  0.00    -0.135 SA
ATOM      9  N34 ZIN A   1      38.795   4.518  31.172  0.00  0.00    -0.219 NA
ATOM     10  C2  ZIN A   1      37.373   6.350  32.029  0.00  0.00     0.029 C 
ATOM     11  C1  ZIN A   1      36.140   5.579  32.504  0.00  0.00     0.029 C 
ATOM     12  C35 ZIN A   1      38.005   5.688  30.776  0.00  0.00     0.186 C 
ATOM     13  C3  ZIN A   1      37.039   7.821  31.773  0.00  0.00     0.029 C 
ATOM     14  C32 ZIN A   1      40.064   4.399  30.676  0.00  0.00     0.227 C 
ATOM     15  O33 ZIN A   1      40.477   4.181  29.557  0.00  0.00    -0.277 OA
BRANCH  12  16
ATOM     16  C37 ZIN A   1      36.921   5.258  29.821  0.00  0.00     0.193 C 
ATOM     17  O38 ZIN A   1      36.781   5.836  28.757  0.00  0.00    -0.647 OA
ATOM     18  O39 ZIN A   1      36.184   4.330  30.113  0.00  0.00    -0.647 OA
ENDBRANCH  12  16
ENDBRANCH   3   6
ENDBRANCH   1   2
BRANCH   1  19
ATOM     19  C14 ZIN A   1      43.893   7.517  34.012  0.00  0.00     0.281 C 
ATOM     20  O15 ZIN A   1      43.829   6.603  34.799  0.00  0.00    -0.264 OA
BRANCH  19  21
ATOM     21  O16 ZIN A   1      44.391   8.703  34.397  0.00  0.00    -0.278 OA
BRANCH  21  22
ATOM     22  C17 ZIN A   1      45.731   8.883  34.258  0.00  0.00     0.079 A 
ATOM     23  C25 ZIN A   1      46.229   9.585  33.171  0.00  0.00     0.045 A 
ATOM     24  C24 ZIN A   1      47.593   9.774  33.031  0.00  0.00    -0.049 A 
ATOM     25  C20 ZIN A   1      48.462   9.252  33.972  0.00  0.00    -0.052 A 
ATOM     26  C23 ZIN A   1      48.377  10.494  31.955  0.00  0.00     0.039 C 
ATOM     27  C19 ZIN A   1      47.965   8.546  35.055  0.00  0.00     0.010 A 
ATOM     28  C21 ZIN A   1      49.889   9.586  33.592  0.00  0.00     0.039 C 
ATOM     29  C18 ZIN A   1      46.604   8.361  35.200  0.00  0.00     0.038 A 
ATOM     30  C22 ZIN A   1      49.827   9.986  32.102  0.00  0.00     0.009 C 
ENDBRANCH  21  22
ENDBRANCH  19  21
ENDBRANCH   1  19
BRANCH   1  31
ATOM     31  C26 ZIN A   1      44.590   7.381  31.656  0.00  0.00    -0.035 A 
ATOM     32  C31 ZIN A   1      45.609   6.455  31.770  0.00  0.00     0.008 A 
ATOM     33  C30 ZIN A   1      46.687   6.503  30.905  0.00  0.00     0.001 A 
ATOM     34  C29 ZIN A   1      46.749   7.482  29.931  0.00  0.00     0.000 A 
ATOM     35  C28 ZIN A   1      45.731   8.411  29.821  0.00  0.00     0.001 A 
ATOM     36  C27 ZIN A   1      44.652   8.361  30.682  0.00  0.00     0.008 A 
ENDBRANCH   1  31
TORSDOF 7
ENDMDL
MODEL 2
REMARK CAVERDOCK RESULT:      12.6      0.000      0.000
REMARK CAVERDOCK CONSTRAINTS:       0.0      0.0      0.0      0.0
REMARK CAVERDOCK TUNNEL: 1     12.6      1.8      2.7
REMARK  7 active torsions:
REMARK  status: ('A' for Active; 'I' for Inactive)
REMARK    1  A    between atoms: C7_6  and  N9_7 
REMARK       I    between atoms: N9_7  and  C10_8 
REMARK    2  A    between atoms: C10_8  and  C12_10 
REMARK    3  A    between atoms: C12_10  and  C14_11 
REMARK    4  A    between atoms: C12_10  and  C26_23 
REMARK    5  A    between atoms: C14_11  and  O16_13 
REMARK    6  A    between atoms: O16_13  and  C17_14 
REMARK    7  A    between atoms: C35_32  and  C37_33 
ROOT
ATOM      1  C12 ZIN A   1      42.270   4.988  32.535  0.00  0.00     0.210 C 
ENDROOT
BRANCH   1   2
ATOM      2  C10 ZIN A   1      43.134   4.653  31.347  0.00  0.00     0.236 C 
ATOM      3  N9  ZIN A   1      44.464   4.863  31.401  0.00  0.00    -0.345 N 
ATOM      4  H46 ZIN A   1      44.865   5.230  32.204  0.00  0.00     0.163 HD
ATOM      5  O11 ZIN A   1      42.633   4.194  30.343  0.00  0.00    -0.272 OA
BRANCH   3   6
ATOM      6  C7  ZIN A   1      45.304   4.538  30.246  0.00  0.00     0.199 C 
ATOM      7  C5  ZIN A   1      46.183   5.686  29.761  0.00  0.00     0.160 C 
ATOM      8  S4  ZIN A   1      46.001   7.231  30.731  0.00  0.00    -0.135 SA
ATOM      9  N34 ZIN A   1      47.390   5.038  30.291  0.00  0.00    -0.219 NA
ATOM     10  C2  ZIN A   1      47.763   7.277  31.272  0.00  0.00     0.029 C 
ATOM     11  C1  ZIN A   1      48.654   7.927  30.212  0.00  0.00     0.029 C 
ATOM     12  C35 ZIN A   1      48.044   5.755  31.390  0.00  0.00     0.186 C 
ATOM     13  C3  ZIN A   1      47.912   7.977  32.625  0.00  0.00     0.029 C 
ATOM     14  C32 ZIN A   1      46.640   3.936  30.595  0.00  0.00     0.227 C 
ATOM     15  O33 ZIN A   1      46.949   2.836  31.004  0.00  0.00    -0.277 OA
BRANCH  12  16
ATOM     16  C37 ZIN A   1      49.529   5.502  31.337  0.00  0.00     0.193 C 
ATOM     17  O38 ZIN A   1      49.951   4.361  31.260  0.00  0.00    -0.647 OA
ATOM     18  O39 ZIN A   1      50.308   6.439  31.370  0.00  0.00    -0.647 OA
ENDBRANCH  12  16
ENDBRANCH   3   6
ENDBRANCH   1   2
BRANCH   1  19
ATOM     19  C14 ZIN A   1      42.727   6.291  33.137  0.00  0.00     0.281 C 
ATOM     20  O15 ZIN A   1      42.097   7.302  32.940  0.00  0.00    -0.264 OA
BRANCH  19  21
ATOM     21  O16 ZIN A   1      43.837   6.328  33.893  0.00  0.00    -0.278 OA
BRANCH  21  22
ATOM     22  C17 ZIN A   1      44.424   7.542  34.068  0.00  0.00     0.079 A 
ATOM     23  C25 ZIN A   1      44.364   8.495  33.063  0.00  0.00     0.045 A 
ATOM     24  C24 ZIN A   1      44.957   9.732  33.241  0.00  0.00    -0.049 A 
ATOM     25  C20 ZIN A   1      45.620  10.016  34.421  0.00  0.00    -0.052 A 
ATOM     26  C23 ZIN A   1      45.029  10.927  32.315  0.00  0.00     0.039 C 
ATOM     27  C19 ZIN A   1      45.685   9.062  35.423  0.00  0.00     0.010 A 
ATOM     28  C21 ZIN A   1      46.183  11.420  34.367  0.00  0.00     0.039 C 
ATOM     29  C18 ZIN A   1      45.090   7.828  35.250  0.00  0.00     0.038 A 
ATOM     30  C22 ZIN A   1      46.171  11.803  32.872  0.00  0.00     0.009 C 
ENDBRANCH  21  22
ENDBRANCH  19  21
ENDBRANCH   1  19
BRANCH   1  31
ATOM     31  C26 ZIN A   1      40.835   5.116  32.091  0.00  0.00    -0.035 A 
ATOM     32  C31 ZIN A   1      40.324   4.247  31.145  0.00  0.00     0.008 A 
ATOM     33  C30 ZIN A   1      39.008   4.363  30.740  0.00  0.00     0.001 A 
ATOM     34  C29 ZIN A   1      38.203   5.352  31.275  0.00  0.00     0.000 A 
ATOM     35  C28 ZIN A   1      38.717   6.224  32.218  0.00  0.00     0.001 A 
ATOM     36  C27 ZIN A   1      40.031   6.106  32.625  0.00  0.00     0.008 A 
ENDBRANCH   1  31
TORSDOF 7
ENDMDL
MODEL 3
REMARK CAVERDOCK RESULT:      14.9      0.000      0.000
REMARK CAVERDOCK CONSTRAINTS:       0.7      0.0      0.0      0.0
REMARK CAVERDOCK TUNNEL: 2     14.9      1.8      3.1
REMARK  7 active torsions:
REMARK  status: ('A' for Active; 'I' for Inactive)
REMARK    1  A    between atoms: C7_6  and  N9_7 
REMARK       I    between atoms: N9_7  and  C10_8 
REMARK    2  A    between atoms: C10_8  and  C12_10 
REMARK    3  A    between atoms: C12_10  and  C14_11 
REMARK    4  A    between atoms: C12_10  and  C26_23 
REMARK    5  A    between atoms: C14_11  and  O16_13 
REMARK    6  A    between atoms: O16_13  and  C17_14 
REMARK    7  A    between atoms: C35_32  and  C37_33 
ROOT
ATOM      1  C12 ZIN A   1      41.008   7.117  31.726  0.00  0.00     0.210 C 
ENDROOT
BRANCH   1   2
ATOM      2  C10 ZIN A   1      42.225   6.475  32.339  0.00  0.00     0.236 C 
ATOM      3  N9  ZIN A   1      43.374   7.172  32.445  0.00  0.00    -0.345 N 
ATOM      4  H46 ZIN A   1      43.418   8.086  32.125  0.00  0.00     0.163 HD
ATOM      5  O11 ZIN A   1      42.172   5.331  32.739  0.00  0.00    -0.272 OA
BRANCH   3   6
ATOM      6  C7  ZIN A   1      44.558   6.547  33.040  0.00  0.00     0.199 C 
ATOM      7  C5  ZIN A   1      45.877   6.939  32.382  0.00  0.00     0.160 C 
ATOM      8  S4  ZIN A   1      45.699   8.111  30.985  0.00  0.00    -0.135 SA
ATOM      9  N34 ZIN A   1      46.251   7.768  33.536  0.00  0.00    -0.219 NA
ATOM     10  C2  ZIN A   1      46.712   9.436  31.770  0.00  0.00     0.029 C 
ATOM     11  C1  ZIN A   1      48.206   9.213  31.526  0.00  0.00     0.029 C 
ATOM     12  C35 ZIN A   1      46.343   9.204  33.260  0.00  0.00     0.186 C 
ATOM     13  C3  ZIN A   1      46.277  10.825  31.298  0.00  0.00     0.029 C 
ATOM     14  C32 ZIN A   1      45.147   7.307  34.199  0.00  0.00     0.227 C 
ATOM     15  O33 ZIN A   1      44.772   7.455  35.343  0.00  0.00    -0.277 OA
BRANCH  12  16
ATOM     16  C37 ZIN A   1      47.393   9.818  34.150  0.00  0.00     0.193 C 
ATOM     17  O38 ZIN A   1      47.337  11.002  34.433  0.00  0.00    -0.647 OA
ATOM     18  O39 ZIN A   1      48.299   9.128  34.589  0.00  0.00    -0.647 OA
ENDBRANCH  12  16
ENDBRANCH   3   6
ENDBRANCH   1   2
BRANCH   1  19
ATOM     19  C14 ZIN A   1      41.385   7.759  30.416  0.00  0.00     0.281 C 
ATOM     20  O15 ZIN A   1      40.600   7.765  29.498  0.00  0.00    -0.264 OA
BRANCH  19  21
ATOM     21  O16 ZIN A   1      42.595   8.322  30.269  0.00  0.00    -0.278 OA
BRANCH  21  22
ATOM     22  C17 ZIN A   1      42.625   9.628  29.892  0.00  0.00     0.079 A 
ATOM     23  C25 ZIN A   1      41.534  10.193  29.250  0.00  0.00     0.045 A 
ATOM     24  C24 ZIN A   1      41.561  11.523  28.871  0.00  0.00    -0.049 A 
ATOM     25  C20 ZIN A   1      42.684  12.289  29.124  0.00  0.00    -0.052 A 
ATOM     26  C23 ZIN A   1      40.515  12.364  28.171  0.00  0.00     0.039 C 
ATOM     27  C19 ZIN A   1      43.777  11.725  29.760  0.00  0.00     0.010 A 
ATOM     28  C21 ZIN A   1      42.469  13.698  28.611  0.00  0.00     0.039 C 
ATOM     29  C18 ZIN A   1      43.751  10.399  30.144  0.00  0.00     0.038 A 
ATOM     30  C22 ZIN A   1      41.277  13.594  27.634  0.00  0.00     0.009 C 
ENDBRANCH  21  22
ENDBRANCH  19  21
ENDBRANCH   1  19
BRANCH   1  31
ATOM     31  C26 ZIN A   1      39.955   6.066  31.486  0.00  0.00    -0.035 A 
ATOM     32  C31 ZIN A   1      38.627   6.345  31.754  0.00  0.00     0.008 A 
ATOM     33  C30 ZIN A   1      37.661   5.382  31.531  0.00  0.00     0.001 A 
ATOM     34  C29 ZIN A   1      38.021   4.139  31.046  0.00  0.00     0.000 A 
ATOM     35  C28 ZIN A   1      39.349   3.860  30.782  0.00  0.00     0.001 A 
ATOM     36  C27 ZIN A   1      40.315   4.822  31.002  0.00  0.00     0.008 A 
ENDBRANCH   1  31
TORSDOF 7
ENDMDL
MODEL 4
REMARK CAVERDOCK RESULT:      15.5      0.000      0.000
REMARK CAVERDOCK CONSTRAINTS:       0.2      0.0      0.0      0.0
REMARK CAVERDOCK TUNNEL: 3     15.5      1.9      4.1
REMARK  7 active torsions:
REMARK  status: ('A' for Active; 'I' for Inactive)
REMARK    1  A    between atoms: C7_6  and  N9_7 
REMARK       I    between atoms: N9_7  and  C10_8 
REMARK    2  A    between atoms: C10_8  and  C12_10 
REMARK    3  A    between atoms: C12_10  and  C14_11 
REMARK    4  A    between atoms: C12_10  and  C26_23 
REMARK    5  A    between atoms: C14_11  and  O16_13 
REMARK    6  A    between atoms: O16_13  and  C17_14 
REMARK    7  A    between atoms: C35_32  and  C37_33 
ROOT
ATOM      1  C12 ZIN A   1      40.517   5.211  32.557  0.00  0.00     0.210 C 
ENDROOT
BRANCH   1   2
ATOM      2  C10 ZIN A   1      41.981   5.240  32.910  0.00  0.00     0.236 C 
ATOM      3  N9  ZIN A   1      42.732   6.310  32.582  0.00  0.00    -0.345 N 
ATOM      4  H46 ZIN A   1      42.331   7.061  32.119  0.00  0.00     0.163 HD
ATOM      5  O11 ZIN A   1      42.484   4.300  33.489  0.00  0.00    -0.272 OA
BRANCH   3   6
ATOM      6  C7  ZIN A   1      44.157   6.337  32.924  0.00  0.00     0.199 C 
ATOM      7  C5  ZIN A   1      45.022   7.140  31.959  0.00  0.00     0.160 C 
ATOM      8  S4  ZIN A   1      44.094   7.902  30.575  0.00  0.00    -0.135 SA
ATOM      9  N34 ZIN A   1      45.195   8.214  32.945  0.00  0.00    -0.219 NA
ATOM     10  C2  ZIN A   1      44.541   9.632  31.028  0.00  0.00     0.029 C 
ATOM     11  C1  ZIN A   1      45.907  10.021  30.460  0.00  0.00     0.029 C 
ATOM     12  C35 ZIN A   1      44.590   9.497  32.574  0.00  0.00     0.186 C 
ATOM     13  C3  ZIN A   1      43.459  10.621  30.590  0.00  0.00     0.029 C 
ATOM     14  C32 ZIN A   1      44.549   7.441  33.871  0.00  0.00     0.227 C 
ATOM     15  O33 ZIN A   1      44.363   7.590  35.060  0.00  0.00    -0.277 OA
BRANCH  12  16
ATOM     16  C37 ZIN A   1      45.404  10.621  33.161  0.00  0.00     0.193 C 
ATOM     17  O38 ZIN A   1      44.929  11.741  33.240  0.00  0.00    -0.647 OA
ATOM     18  O39 ZIN A   1      46.537  10.410  33.560  0.00  0.00    -0.647 OA
ENDBRANCH  12  16
ENDBRANCH   3   6
ENDBRANCH   1   2
BRANCH   1  19
ATOM     19  C14 ZIN A   1      40.033   6.616  32.304  0.00  0.00     0.281 C 
ATOM     20  O15 ZIN A   1      40.771   7.426  31.796  0.00  0.00    -0.264 OA
BRANCH  19  21
ATOM     21  O16 ZIN A   1      38.782   6.965  32.643  0.00  0.00    -0.278 OA
BRANCH  21  22
ATOM     22  C17 ZIN A   1      37.769   6.254  32.081  0.00  0.00     0.079 A 
ATOM     23  C25 ZIN A   1      36.664   5.899  32.838  0.00  0.00     0.045 A 
ATOM     24  C24 ZIN A   1      35.630   5.179  32.266  0.00  0.00    -0.049 A 
ATOM     25  C20 ZIN A   1      35.704   4.803  30.937  0.00  0.00    -0.052 A 
ATOM     26  C23 ZIN A   1      34.333   4.679  32.867  0.00  0.00     0.039 C 
ATOM     27  C19 ZIN A   1      36.810   5.153  30.181  0.00  0.00     0.010 A 
ATOM     28  C21 ZIN A   1      34.462   4.026  30.555  0.00  0.00     0.039 C 
ATOM     29  C18 ZIN A   1      37.841   5.876  30.748  0.00  0.00     0.038 A 
ATOM     30  C22 ZIN A   1      33.829   3.592  31.895  0.00  0.00     0.009 C 
ENDBRANCH  21  22
ENDBRANCH  19  21
ENDBRANCH   1  19
BRANCH   1  31
ATOM     31  C26 ZIN A   1      40.316   4.379  31.316  0.00  0.00    -0.035 A 
ATOM     32  C31 ZIN A   1      39.354   3.386  31.299  0.00  0.00     0.008 A 
ATOM     33  C30 ZIN A   1      39.168   2.625  30.159  0.00  0.00     0.001 A 
ATOM     34  C29 ZIN A   1      39.947   2.852  29.041  0.00  0.00     0.000 A 
ATOM     35  C28 ZIN A   1      40.913   3.842  29.061  0.00  0.00     0.001 A 
ATOM     36  C27 ZIN A   1      41.097   4.605  30.198  0.00  0.00     0.008 A 
ENDBRANCH   1  31
TORSDOF 7
ENDMDL
MODEL 5
REMARK CAVERDOCK RESULT:      13.8      0.000      0.000
REMARK CAVERDOCK CONSTRAINTS:       0.1      0.0      0.0      0.0
REMARK CAVERDOCK TUNNEL: 4     13.8      1.9      5.5
REMARK  7 active torsions:
REMARK  status: ('A' for Active; 'I' for Inactive)
REMARK    1  A    between atoms: C7_6  and  N9_7 
REMARK       I    between atoms: N9_7  and  C10_8 
REMARK    2  A    between atoms: C10_8  and  C12_10 
REMARK    3  A    between atoms: C12_10  and  C14_11 
REMARK    4  A    between atoms: C12_10  and  C26_23 
REMARK    5  A    between atoms: C14_11  and  O16_13 
REMARK    6  A    between atoms: O16_13  and  C17_14 
REMARK    7  A    between atoms: C35_32  and  C37_33 
ROOT
ATOM      1  C12 ZIN A   1      40.483   4.865  32.337  0.00  0.00     0.210 C 
ENDROOT
BRANCH   1   2
ATOM      2  C10 ZIN A   1      41.890   4.819  32.875  0.00  0.00     0.236 C 
ATOM      3  N9  ZIN A   1      42.695   5.892  32.749  0.00  0.00    -0.345 N 
ATOM      4  H46 ZIN A   1      42.370   6.693  32.311  0.00  0.00     0.163 HD
ATOM      5  O11 ZIN A   1      42.297   3.816  33.422  0.00  0.00    -0.272 OA
BRANCH   3   6
ATOM      6  C7  ZIN A   1      44.063   5.846  33.271  0.00  0.00     0.199 C 
ATOM      7  C5  ZIN A   1      45.096   6.551  32.397  0.00  0.00     0.160 C 
ATOM      8  S4  ZIN A   1      44.404   7.308  30.879  0.00  0.00    -0.135 SA
ATOM      9  N34 ZIN A   1      45.214   7.655  33.359  0.00  0.00    -0.219 NA
ATOM     10  C2  ZIN A   1      44.904   9.025  31.325  0.00  0.00     0.029 C 
ATOM     11  C1  ZIN A   1      46.354   9.304  30.924  0.00  0.00     0.029 C 
ATOM     12  C35 ZIN A   1      44.748   8.955  32.867  0.00  0.00     0.186 C 
ATOM     13  C3  ZIN A   1      43.954  10.059  30.715  0.00  0.00     0.029 C 
ATOM     14  C32 ZIN A   1      44.406   6.964  34.220  0.00  0.00     0.227 C 
ATOM     15  O33 ZIN A   1      44.081   7.177  35.369  0.00  0.00    -0.277 OA
BRANCH  12  16
ATOM     16  C37 ZIN A   1      45.554  10.052  33.515  0.00  0.00     0.193 C 
ATOM     17  O38 ZIN A   1      46.755   9.914  33.673  0.00  0.00    -0.647 OA
ATOM     18  O39 ZIN A   1      45.004  11.077  33.880  0.00  0.00    -0.647 OA
ENDBRANCH  12  16
ENDBRANCH   3   6
ENDBRANCH   1   2
BRANCH   1  19
ATOM     19  C14 ZIN A   1      40.044   6.300  32.201  0.00  0.00     0.281 C 
ATOM     20  O15 ZIN A   1      40.806   7.125  31.754  0.00  0.00    -0.264 OA
BRANCH  19  21
ATOM     21  O16 ZIN A   1      38.807   6.662  32.576  0.00  0.00    -0.278 OA
BRANCH  21  22
ATOM     22  C17 ZIN A   1      37.769   6.016  31.982  0.00  0.00     0.079 A 
ATOM     23  C25 ZIN A   1      36.572   5.848  32.661  0.00  0.00     0.045 A 
ATOM     24  C24 ZIN A   1      35.513   5.196  32.056  0.00  0.00    -0.049 A 
ATOM     25  C20 ZIN A   1      35.652   4.699  30.772  0.00  0.00    -0.052 A 
ATOM     26  C23 ZIN A   1      34.124   4.891  32.573  0.00  0.00     0.039 C 
ATOM     27  C19 ZIN A   1      36.849   4.861  30.095  0.00  0.00     0.010 A 
ATOM     28  C21 ZIN A   1      34.366   4.028  30.340  0.00  0.00     0.039 C 
ATOM     29  C18 ZIN A   1      37.906   5.517  30.694  0.00  0.00     0.038 A 
ATOM     30  C22 ZIN A   1      33.580   3.783  31.647  0.00  0.00     0.009 C 
ENDBRANCH  21  22
ENDBRANCH  19  21
ENDBRANCH   1  19
BRANCH   1  31
ATOM     31  C26 ZIN A   1      40.440   4.196  30.987  0.00  0.00    -0.035 A 
ATOM     32  C31 ZIN A   1      39.649   3.079  30.795  0.00  0.00     0.008 A 
ATOM     33  C30 ZIN A   1      39.607   2.467  29.556  0.00  0.00     0.001 A 
ATOM     34  C29 ZIN A   1      40.361   2.968  28.511  0.00  0.00     0.000 A 
ATOM     35  C28 ZIN A   1      41.156   4.082  28.706  0.00  0.00     0.001 A 
ATOM     36  C27 ZIN A   1      41.196   4.696  29.943  0.00  0.00     0.008 A 
ENDBRANCH   1  31
TORSDOF 7
ENDMDL
MODEL 6
REMARK CAVERDOCK RESULT:      13.2      0.000      0.000
REMARK CAVERDOCK CONSTRAINTS:       0.0      0.0      0.0      0.0
REMARK CAVERDOCK TUNNEL: 5     13.2      1.8      6.1
REMARK  7 active torsions:
REMARK  status: ('A' for Active; 'I' for Inactive)
REMARK    1  A    between atoms: C7_6  and  N9_7 
REMARK       I    between atoms: N9_7  and  C10_8 
REMARK    2  A    between atoms: C10_8  and  C12_10 
REMARK    3  A    between atoms: C12_10  and  C14_11 
REMARK    4  A    between atoms: C12_10  and  C26_23 
REMARK    5  A    between atoms: C14_11  and  O16_13 
REMARK    6  A    between atoms: O16_13  and  C17_14 
REMARK    7  A    between atoms: C35_32  and  C37_33 
ROOT
ATOM      1  C12 ZIN A   1      40.241   4.950  32.341  0.00  0.00     0.210 C 
ENDROOT
BRANCH   1   2
ATOM      2  C10 ZIN A   1      41.637   4.804  32.888  0.00  0.00     0.236 C 
ATOM      3  N9  ZIN A   1      42.520   5.814  32.761  0.00  0.00    -0.345 N 
ATOM      4  H46 ZIN A   1      42.258   6.634  32.317  0.00  0.00     0.163 HD
ATOM      5  O11 ZIN A   1      41.966   3.777  33.443  0.00  0.00    -0.272 OA
BRANCH   3   6
ATOM      6  C7  ZIN A   1      43.878   5.670  33.292  0.00  0.00     0.199 C 
ATOM      7  C5  ZIN A   1      44.952   6.385  32.479  0.00  0.00     0.160 C 
ATOM      8  S4  ZIN A   1      44.314   7.274  31.009  0.00  0.00    -0.135 SA
ATOM      9  N34 ZIN A   1      45.107   7.415  33.515  0.00  0.00    -0.219 NA
ATOM     10  C2  ZIN A   1      44.885   8.932  31.575  0.00  0.00     0.029 C 
ATOM     11  C1  ZIN A   1      46.351   9.171  31.209  0.00  0.00     0.029 C 
ATOM     12  C35 ZIN A   1      44.706   8.765  33.108  0.00  0.00     0.186 C 
ATOM     13  C3  ZIN A   1      43.991  10.047  31.029  0.00  0.00     0.029 C 
ATOM     14  C32 ZIN A   1      44.258   6.704  34.319  0.00  0.00     0.227 C 
ATOM     15  O33 ZIN A   1      43.928   6.854  35.476  0.00  0.00    -0.277 OA
BRANCH  12  16
ATOM     16  C37 ZIN A   1      45.552   9.778  33.837  0.00  0.00     0.193 C 
ATOM     17  O38 ZIN A   1      46.663   9.471  34.234  0.00  0.00    -0.647 OA
ATOM     18  O39 ZIN A   1      45.125  10.904  34.029  0.00  0.00    -0.647 OA
ENDBRANCH  12  16
ENDBRANCH   3   6
ENDBRANCH   1   2
BRANCH   1  19
ATOM     19  C14 ZIN A   1      39.964   6.403  32.052  0.00  0.00     0.281 C 
ATOM     20  O15 ZIN A   1      40.845   7.113  31.628  0.00  0.00    -0.264 OA
BRANCH  19  21
ATOM     21  O16 ZIN A   1      38.739   6.908  32.267  0.00  0.00    -0.278 OA
BRANCH  21  22
ATOM     22  C17 ZIN A   1      37.687   6.212  31.758  0.00  0.00     0.079 A 
ATOM     23  C25 ZIN A   1      36.591   5.926  32.556  0.00  0.00     0.045 A 
ATOM     24  C24 ZIN A   1      35.518   5.223  32.039  0.00  0.00    -0.049 A 
ATOM     25  C20 ZIN A   1      35.544   4.794  30.724  0.00  0.00    -0.052 A 
ATOM     26  C23 ZIN A   1      34.221   4.793  32.690  0.00  0.00     0.039 C 
ATOM     27  C19 ZIN A   1      36.642   5.074  29.928  0.00  0.00     0.010 A 
ATOM     28  C21 ZIN A   1      34.267   4.047  30.403  0.00  0.00     0.039 C 
ATOM     29  C18 ZIN A   1      37.712   5.781  30.440  0.00  0.00     0.038 A 
ATOM     30  C22 ZIN A   1      33.654   3.688  31.774  0.00  0.00     0.009 C 
ENDBRANCH  21  22
ENDBRANCH  19  21
ENDBRANCH   1  19
BRANCH   1  31
ATOM     31  C26 ZIN A   1      40.115   4.152  31.068  0.00  0.00    -0.035 A 
ATOM     32  C31 ZIN A   1      39.250   3.076  31.010  0.00  0.00     0.008 A 
ATOM     33  C30 ZIN A   1      39.132   2.346  29.842  0.00  0.00     0.001 A 
ATOM     34  C29 ZIN A   1      39.883   2.688  28.734  0.00  0.00     0.000 A 
ATOM     35  C28 ZIN A   1      40.752   3.762  28.794  0.00  0.00     0.001 A 
ATOM     36  C27 ZIN A   1      40.868   4.494  29.960  0.00  0.00     0.008 A 
ENDBRANCH   1  31
TORSDOF 7
ENDMDL
MODEL 7
REMARK CAVERDOCK RESULT:      12.7      0.000      0.000
REMARK CAVERDOCK CONSTRAINTS:       0.3      0.0      0.0      0.0
REMARK CAVERDOCK TUNNEL: 6     12.7      1.8      7.2
REMARK  7 active torsions:
REMARK  status: ('A' for Active; 'I' for Inactive)
REMARK    1  A    between atoms: C7_6  and  N9_7 
REMARK       I    between atoms: N9_7  and  C10_8 
REMARK    2  A    between atoms: C10_8  and  C12_10 
REMARK    3  A    between atoms: C12_10  and  C14_11 
REMARK    4  A    between atoms: C12_10  and  C26_23 
REMARK    5  A    between atoms: C14_11  and  O16_13 
REMARK    6  A    between atoms: O16_13  and  C17_14 
REMARK    7  A    between atoms: C35_32  and  C37_33 
ROOT
ATOM      1  C12 ZIN A   1      40.086   4.862  32.238  0.00  0.00     0.210 C 
ENDROOT
BRANCH   1   2
ATOM      2  C10 ZIN A   1      41.439   4.825  32.899  0.00  0.00     0.236 C 
ATOM      3  N9  ZIN A   1      42.453   5.560  32.401  0.00  0.00    -0.345 N 
ATOM      4  H46 ZIN A   1      42.312   6.112  31.617  0.00  0.00     0.163 HD
ATOM      5  O11 ZIN A   1      41.616   4.132  33.879  0.00  0.00    -0.272 OA
BRANCH   3   6
ATOM      6  C7  ZIN A   1      43.770   5.522  33.044  0.00  0.00     0.199 C 
ATOM      7  C5  ZIN A   1      44.851   6.310  32.313  0.00  0.00     0.160 C 
ATOM      8  S4  ZIN A   1      44.272   7.141  30.786  0.00  0.00    -0.135 SA
ATOM      9  N34 ZIN A   1      44.843   7.355  33.346  0.00  0.00    -0.219 NA
ATOM     10  C2  ZIN A   1      44.670   8.840  31.378  0.00  0.00     0.029 C 
ATOM     11  C1  ZIN A   1      46.139   9.186  31.130  0.00  0.00     0.029 C 
ATOM     12  C35 ZIN A   1      44.378   8.669  32.892  0.00  0.00     0.186 C 
ATOM     13  C3  ZIN A   1      43.743   9.882  30.747  0.00  0.00     0.029 C 
ATOM     14  C32 ZIN A   1      43.985   6.587  34.086  0.00  0.00     0.227 C 
ATOM     15  O33 ZIN A   1      43.550   6.717  35.211  0.00  0.00    -0.277 OA
BRANCH  12  16
ATOM     16  C37 ZIN A   1      45.082   9.746  33.676  0.00  0.00     0.193 C 
ATOM     17  O38 ZIN A   1      44.570  10.845  33.800  0.00  0.00    -0.647 OA
ATOM     18  O39 ZIN A   1      46.165   9.517  34.189  0.00  0.00    -0.647 OA
ENDBRANCH  12  16
ENDBRANCH   3   6
ENDBRANCH   1   2
BRANCH   1  19
ATOM     19  C14 ZIN A   1      39.650   6.295  32.068  0.00  0.00     0.281 C 
ATOM     20  O15 ZIN A   1      40.418   7.112  31.622  0.00  0.00    -0.264 OA
BRANCH  19  21
ATOM     21  O16 ZIN A   1      38.405   6.662  32.415  0.00  0.00    -0.278 OA
BRANCH  21  22
ATOM     22  C17 ZIN A   1      37.380   5.948  31.879  0.00  0.00     0.079 A 
ATOM     23  C25 ZIN A   1      36.190   5.808  32.576  0.00  0.00     0.045 A 
ATOM     24  C24 ZIN A   1      35.144   5.086  32.029  0.00  0.00    -0.049 A 
ATOM     25  C20 ZIN A   1      35.290   4.493  30.788  0.00  0.00    -0.052 A 
ATOM     26  C23 ZIN A   1      33.763   4.793  32.576  0.00  0.00     0.039 C 
ATOM     27  C19 ZIN A   1      36.480   4.627  30.094  0.00  0.00     0.010 A 
ATOM     28  C21 ZIN A   1      34.017   3.761  30.418  0.00  0.00     0.039 C 
ATOM     29  C18 ZIN A   1      37.524   5.351  30.635  0.00  0.00     0.038 A 
ATOM     30  C22 ZIN A   1      33.242   3.603  31.744  0.00  0.00     0.009 C 
ENDBRANCH  21  22
ENDBRANCH  19  21
ENDBRANCH   1  19
BRANCH   1  31
ATOM     31  C26 ZIN A   1      40.169   4.200  30.886  0.00  0.00    -0.035 A 
ATOM     32  C31 ZIN A   1      39.540   2.988  30.671  0.00  0.00     0.008 A 
ATOM     33  C30 ZIN A   1      39.613   2.382  29.431  0.00  0.00     0.001 A 
ATOM     34  C29 ZIN A   1      40.322   2.983  28.408  0.00  0.00     0.000 A 
ATOM     35  C28 ZIN A   1      40.955   4.193  28.625  0.00  0.00     0.001 A 
ATOM     36  C27 ZIN A   1      40.879   4.801  29.863  0.00  0.00     0.008 A 
ENDBRANCH   1  31
TORSDOF 7
ENDMDL
MODEL 8
REMARK CAVERDOCK RESULT:      14.4      0.000      0.000
REMARK CAVERDOCK CONSTRAINTS:       0.1      0.0      0.0      0.0
REMARK CAVERDOCK TUNNEL: 7     14.4      1.8      8.1
REMARK  7 active torsions:
REMARK  status: ('A' for Active; 'I' for Inactive)
REMARK    1  A    between atoms: C7_6  and  N9_7 
REMARK       I    between atoms: N9_7  and  C10_8 
REMARK    2  A    between atoms: C10_8  and  C12_10 
REMARK    3  A    between atoms: C12_10  and  C14_11 
REMARK    4  A    between atoms: C12_10  and  C26_23 
REMARK    5  A    between atoms: C14_11  and  O16_13 
REMARK    6  A    between atoms: O16_13  and  C17_14 
REMARK    7  A    between atoms: C35_32  and  C37_33 
ROOT
ATOM      1  C12 ZIN A   1      39.811   5.106  32.144  0.00  0.00     0.210 C 
ENDROOT
BRANCH   1   2
ATOM      2  C10 ZIN A   1      41.113   4.933  32.882  0.00  0.00     0.236 C 
ATOM      3  N9  ZIN A   1      42.234   5.519  32.419  0.00  0.00    -0.345 N 
ATOM      4  H46 ZIN A   1      42.203   6.052  31.610  0.00  0.00     0.163 HD
ATOM      5  O11 ZIN A   1      41.151   4.265  33.894  0.00  0.00    -0.272 OA
BRANCH   3   6
ATOM      6  C7  ZIN A   1      43.500   5.349  33.136  0.00  0.00     0.199 C 
ATOM      7  C5  ZIN A   1      44.689   6.056  32.495  0.00  0.00     0.160 C 
ATOM      8  S4  ZIN A   1      44.280   6.970  30.960  0.00  0.00    -0.135 SA
ATOM      9  N34 ZIN A   1      44.708   7.071  33.555  0.00  0.00    -0.219 NA
ATOM     10  C2  ZIN A   1      44.787   8.613  31.625  0.00  0.00     0.029 C 
ATOM     11  C1  ZIN A   1      46.293   8.834  31.475  0.00  0.00     0.029 C 
ATOM     12  C35 ZIN A   1      44.388   8.432  33.114  0.00  0.00     0.186 C 
ATOM     13  C3  ZIN A   1      43.995   9.748  30.971  0.00  0.00     0.029 C 
ATOM     14  C32 ZIN A   1      43.743   6.365  34.220  0.00  0.00     0.227 C 
ATOM     15  O33 ZIN A   1      43.253   6.506  35.321  0.00  0.00    -0.277 OA
BRANCH  12  16
ATOM     16  C37 ZIN A   1      45.135   9.423  33.969  0.00  0.00     0.193 C 
ATOM     17  O38 ZIN A   1      46.034   9.043  34.700  0.00  0.00    -0.647 OA
ATOM     18  O39 ZIN A   1      44.840  10.606  33.930  0.00  0.00    -0.647 OA
ENDBRANCH  12  16
ENDBRANCH   3   6
ENDBRANCH   1   2
BRANCH   1  19
ATOM     19  C14 ZIN A   1      39.599   6.566  31.835  0.00  0.00     0.281 C 
ATOM     20  O15 ZIN A   1      40.548   7.280  31.613  0.00  0.00    -0.264 OA
BRANCH  19  21
ATOM     21  O16 ZIN A   1      38.356   7.072  31.808  0.00  0.00    -0.278 OA
BRANCH  21  22
ATOM     22  C17 ZIN A   1      37.360   6.240  31.402  0.00  0.00     0.079 A 
ATOM     23  C25 ZIN A   1      36.355   5.876  32.284  0.00  0.00     0.045 A 
ATOM     24  C24 ZIN A   1      35.338   5.033  31.871  0.00  0.00    -0.049 A 
ATOM     25  C20 ZIN A   1      35.331   4.545  30.577  0.00  0.00    -0.052 A 
ATOM     26  C23 ZIN A   1      34.142   4.497  32.626  0.00  0.00     0.039 C 
ATOM     27  C19 ZIN A   1      36.338   4.904  29.697  0.00  0.00     0.010 A 
ATOM     28  C21 ZIN A   1      34.128   3.647  30.376  0.00  0.00     0.039 C 
ATOM     29  C18 ZIN A   1      37.351   5.749  30.105  0.00  0.00     0.038 A 
ATOM     30  C22 ZIN A   1      33.647   3.291  31.799  0.00  0.00     0.009 C 
ENDBRANCH  21  22
ENDBRANCH  19  21
ENDBRANCH   1  19
BRANCH   1  31
ATOM     31  C26 ZIN A   1      39.855   4.322  30.858  0.00  0.00    -0.035 A 
ATOM     32  C31 ZIN A   1      39.138   3.146  30.740  0.00  0.00     0.008 A 
ATOM     33  C30 ZIN A   1      39.176   2.428  29.559  0.00  0.00     0.001 A 
ATOM     34  C29 ZIN A   1      39.937   2.882  28.498  0.00  0.00     0.000 A 
ATOM     35  C28 ZIN A   1      40.658   4.056  28.618  0.00  0.00     0.001 A 
ATOM     36  C27 ZIN A   1      40.617   4.775  29.796  0.00  0.00     0.008 A 
ENDBRANCH   1  31
TORSDOF 7
ENDMDL
MODEL 9
REMARK CAVERDOCK RESULT:      14.7      0.000      0.000
REMARK CAVERDOCK CONSTRAINTS:       1.1      0.0      0.0      0.0
REMARK CAVERDOCK TUNNEL: 8     14.7      1.8      9.1
REMARK  7 active torsions:
REMARK  status: ('A' for Active; 'I' for Inactive)
REMARK    1  A    between atoms: C7_6  and  N9_7 
REMARK       I    between atoms: N9_7  and  C10_8 
REMARK    2  A    between atoms: C10_8  and  C12_10 
REMARK    3  A    between atoms: C12_10  and  C14_11 
REMARK    4  A    between atoms: C12_10  and  C26_23 
REMARK    5  A    between atoms: C14_11  and  O16_13 
REMARK    6  A    between atoms: O16_13  and  C17_14 
REMARK    7  A    between atoms: C35_32  and  C37_33 
ROOT
ATOM      1  C12 ZIN A   1      39.738   4.956  31.986  0.00  0.00     0.210 C 
ENDROOT
BRANCH   1   2
ATOM      2  C10 ZIN A   1      41.057   4.855  32.706  0.00  0.00     0.236 C 
ATOM      3  N9  ZIN A   1      42.098   5.617  32.316  0.00  0.00    -0.345 N 
ATOM      4  H46 ZIN A   1      41.997   6.230  31.572  0.00  0.00     0.163 HD
ATOM      5  O11 ZIN A   1      41.183   4.087  33.637  0.00  0.00    -0.272 OA
BRANCH   3   6
ATOM      6  C7  ZIN A   1      43.381   5.518  33.016  0.00  0.00     0.199 C 
ATOM      7  C5  ZIN A   1      44.544   6.196  32.300  0.00  0.00     0.160 C 
ATOM      8  S4  ZIN A   1      44.087   6.994  30.715  0.00  0.00    -0.135 SA
ATOM      9  N34 ZIN A   1      44.568   7.284  33.286  0.00  0.00    -0.219 NA
ATOM     10  C2  ZIN A   1      44.580   8.687  31.251  0.00  0.00     0.029 C 
ATOM     11  C1  ZIN A   1      46.079   8.920  31.053  0.00  0.00     0.029 C 
ATOM     12  C35 ZIN A   1      44.216   8.605  32.758  0.00  0.00     0.186 C 
ATOM     13  C3  ZIN A   1      43.755   9.761  30.537  0.00  0.00     0.029 C 
ATOM     14  C32 ZIN A   1      43.630   6.612  34.020  0.00  0.00     0.227 C 
ATOM     15  O33 ZIN A   1      43.161   6.823  35.119  0.00  0.00    -0.277 OA
BRANCH  12  16
ATOM     16  C37 ZIN A   1      44.963   9.666  33.525  0.00  0.00     0.193 C 
ATOM     17  O38 ZIN A   1      45.702   9.349  34.441  0.00  0.00    -0.647 OA
ATOM     18  O39 ZIN A   1      44.829  10.841  33.228  0.00  0.00    -0.647 OA
ENDBRANCH  12  16
ENDBRANCH   3   6
ENDBRANCH   1   2
BRANCH   1  19
ATOM     19  C14 ZIN A   1      39.450   6.400  31.665  0.00  0.00     0.281 C 
ATOM     20  O15 ZIN A   1      40.334   7.117  31.263  0.00  0.00    -0.264 OA
BRANCH  19  21
ATOM     21  O16 ZIN A   1      38.209   6.888  31.828  0.00  0.00    -0.278 OA
BRANCH  21  22
ATOM     22  C17 ZIN A   1      37.175   6.059  31.527  0.00  0.00     0.079 A 
ATOM     23  C25 ZIN A   1      36.087   5.965  32.380  0.00  0.00     0.045 A 
ATOM     24  C24 ZIN A   1      35.032   5.125  32.072  0.00  0.00    -0.049 A 
ATOM     25  C20 ZIN A   1      35.068   4.368  30.915  0.00  0.00    -0.052 A 
ATOM     26  C23 ZIN A   1      33.747   4.850  32.823  0.00  0.00     0.039 C 
ATOM     27  C19 ZIN A   1      36.157   4.456  30.066  0.00  0.00     0.010 A 
ATOM     28  C21 ZIN A   1      33.809   3.533  30.811  0.00  0.00     0.039 C 
ATOM     29  C18 ZIN A   1      37.210   5.298  30.367  0.00  0.00     0.038 A 
ATOM     30  C22 ZIN A   1      33.207   3.530  32.232  0.00  0.00     0.009 C 
ENDBRANCH  21  22
ENDBRANCH  19  21
ENDBRANCH   1  19
BRANCH   1  31
ATOM     31  C26 ZIN A   1      39.801   4.160  30.707  0.00  0.00    -0.035 A 
ATOM     32  C31 ZIN A   1      40.663   4.545  29.697  0.00  0.00     0.008 A 
ATOM     33  C30 ZIN A   1      40.723   3.814  28.525  0.00  0.00     0.001 A 
ATOM     34  C29 ZIN A   1      39.918   2.702  28.361  0.00  0.00     0.000 A 
ATOM     35  C28 ZIN A   1      39.053   2.321  29.370  0.00  0.00     0.001 A 
ATOM     36  C27 ZIN A   1      38.995   3.049  30.542  0.00  0.00     0.008 A 
ENDBRANCH   1  31
TORSDOF 7
ENDMDL
MODEL 10
REMARK CAVERDOCK RESULT:      17.2      0.000      0.000
REMARK CAVERDOCK CONSTRAINTS:       0.5      0.0      0.0      0.0
REMARK CAVERDOCK TUNNEL: 9     17.2      1.7     10.1
REMARK  7 active torsions:
REMARK  status: ('A' for Active; 'I' for Inactive)
REMARK    1  A    between atoms: C7_6  and  N9_7 
REMARK       I    between atoms: N9_7  and  C10_8 
REMARK    2  A    between atoms: C10_8  and  C12_10 
REMARK    3  A    between atoms: C12_10  and  C14_11 
REMARK    4  A    between atoms: C12_10  and  C26_23 
REMARK    5  A    between atoms: C14_11  and  O16_13 
REMARK    6  A    between atoms: O16_13  and  C17_14 
REMARK    7  A    between atoms: C35_32  and  C37_33 
ROOT
ATOM      1  C12 ZIN A   1      39.402   6.039  32.180  0.00  0.00     0.210 C 
ENDROOT
BRANCH   1   2
ATOM      2  C10 ZIN A   1      40.753   5.489  32.554  0.00  0.00     0.236 C 
ATOM      3  N9  ZIN A   1      41.872   6.159  32.211  0.00  0.00    -0.345 N 
ATOM      4  H46 ZIN A   1      41.806   6.994  31.723  0.00  0.00     0.163 HD
ATOM      5  O11 ZIN A   1      40.835   4.444  33.163  0.00  0.00    -0.272 OA
BRANCH   3   6
ATOM      6  C7  ZIN A   1      43.186   5.622  32.573  0.00  0.00     0.199 C 
ATOM      7  C5  ZIN A   1      44.365   6.431  32.042  0.00  0.00     0.160 C 
ATOM      8  S4  ZIN A   1      43.886   7.904  31.064  0.00  0.00    -0.135 SA
ATOM      9  N34 ZIN A   1      44.670   6.943  33.385  0.00  0.00    -0.219 NA
ATOM     10  C2  ZIN A   1      44.704   9.108  32.194  0.00  0.00     0.029 C 
ATOM     11  C1  ZIN A   1      46.192   9.253  31.871  0.00  0.00     0.029 C 
ATOM     12  C35 ZIN A   1      44.488   8.387  33.551  0.00  0.00     0.186 C 
ATOM     13  C3  ZIN A   1      43.998  10.466  32.167  0.00  0.00     0.029 C 
ATOM     14  C32 ZIN A   1      43.714   6.108  33.897  0.00  0.00     0.227 C 
ATOM     15  O33 ZIN A   1      43.401   5.843  35.039  0.00  0.00    -0.277 OA
BRANCH  12  16
ATOM     16  C37 ZIN A   1      45.475   8.901  34.568  0.00  0.00     0.193 C 
ATOM     17  O38 ZIN A   1      46.534   8.322  34.737  0.00  0.00    -0.647 OA
ATOM     18  O39 ZIN A   1      45.214   9.898  35.221  0.00  0.00    -0.647 OA
ENDBRANCH  12  16
ENDBRANCH   3   6
ENDBRANCH   1   2
BRANCH   1  19
ATOM     19  C14 ZIN A   1      38.737   5.113  31.195  0.00  0.00     0.281 C 
ATOM     20  O15 ZIN A   1      39.094   3.962  31.112  0.00  0.00    -0.264 OA
BRANCH  19  21
ATOM     21  O16 ZIN A   1      37.749   5.569  30.408  0.00  0.00    -0.278 OA
BRANCH  21  22
ATOM     22  C17 ZIN A   1      36.565   4.902  30.456  0.00  0.00     0.079 A 
ATOM     23  C25 ZIN A   1      35.619   5.232  31.414  0.00  0.00     0.045 A 
ATOM     24  C24 ZIN A   1      34.412   4.558  31.461  0.00  0.00    -0.049 A 
ATOM     25  C20 ZIN A   1      34.153   3.544  30.557  0.00  0.00    -0.052 A 
ATOM     26  C23 ZIN A   1      33.230   4.728  32.391  0.00  0.00     0.039 C 
ATOM     27  C19 ZIN A   1      35.100   3.209  29.604  0.00  0.00     0.010 A 
ATOM     28  C21 ZIN A   1      32.779   2.963  30.819  0.00  0.00     0.039 C 
ATOM     29  C18 ZIN A   1      36.303   3.884  29.551  0.00  0.00     0.038 A 
ATOM     30  C22 ZIN A   1      32.408   3.430  32.244  0.00  0.00     0.009 C 
ENDBRANCH  21  22
ENDBRANCH  19  21
ENDBRANCH   1  19
BRANCH   1  31
ATOM     31  C26 ZIN A   1      38.547   6.153  33.417  0.00  0.00    -0.035 A 
ATOM     32  C31 ZIN A   1      37.203   5.836  33.359  0.00  0.00     0.008 A 
ATOM     33  C30 ZIN A   1      36.420   5.938  34.494  0.00  0.00     0.001 A 
ATOM     34  C29 ZIN A   1      36.978   6.364  35.684  0.00  0.00     0.000 A 
ATOM     35  C28 ZIN A   1      38.322   6.686  35.740  0.00  0.00     0.001 A 
ATOM     36  C27 ZIN A   1      39.106   6.581  34.607  0.00  0.00     0.008 A 
ENDBRANCH   1  31
TORSDOF 7
ENDMDL
MODEL 11
REMARK CAVERDOCK RESULT:      18.2      0.000      0.000
REMARK CAVERDOCK CONSTRAINTS:       0.6      0.0      0.0      0.0
REMARK CAVERDOCK TUNNEL: 10     18.2      1.7     11.4
REMARK  7 active torsions:
REMARK  status: ('A' for Active; 'I' for Inactive)
REMARK    1  A    between atoms: C7_6  and  N9_7 
REMARK       I    between atoms: N9_7  and  C10_8 
REMARK    2  A    between atoms: C10_8  and  C12_10 
REMARK    3  A    between atoms: C12_10  and  C14_11 
REMARK    4  A    between atoms: C12_10  and  C26_23 
REMARK    5  A    between atoms: C14_11  and  O16_13 
REMARK    6  A    between atoms: O16_13  and  C17_14 
REMARK    7  A    between atoms: C35_32  and  C37_33 
ROOT
ATOM      1  C12 ZIN A   1      40.004   5.328  31.953  0.00  0.00     0.210 C 
ENDROOT
BRANCH   1   2
ATOM      2  C10 ZIN A   1      40.681   6.671  32.030  0.00  0.00     0.236 C 
ATOM      3  N9  ZIN A   1      42.026   6.748  32.040  0.00  0.00    -0.345 N 
ATOM      4  H46 ZIN A   1      42.558   5.939  31.999  0.00  0.00     0.163 HD
ATOM      5  O11 ZIN A   1      40.015   7.684  32.083  0.00  0.00    -0.272 OA
BRANCH   3   6
ATOM      6  C7  ZIN A   1      42.684   8.055  32.117  0.00  0.00     0.199 C 
ATOM      7  C5  ZIN A   1      44.122   8.008  32.623  0.00  0.00     0.160 C 
ATOM      8  S4  ZIN A   1      44.722   6.324  33.027  0.00  0.00    -0.135 SA
ATOM      9  N34 ZIN A   1      44.646   8.292  31.280  0.00  0.00    -0.219 NA
ATOM     10  C2  ZIN A   1      46.088   6.350  31.790  0.00  0.00     0.029 C 
ATOM     11  C1  ZIN A   1      47.334   7.038  32.351  0.00  0.00     0.029 C 
ATOM     12  C35 ZIN A   1      45.424   7.206  30.678  0.00  0.00     0.186 C 
ATOM     13  C3  ZIN A   1      46.414   4.942  31.289  0.00  0.00     0.029 C 
ATOM     14  C32 ZIN A   1      43.363   8.486  30.844  0.00  0.00     0.227 C 
ATOM     15  O33 ZIN A   1      42.922   8.882  29.786  0.00  0.00    -0.277 OA
BRANCH  12  16
ATOM     16  C37 ZIN A   1      46.482   7.789  29.777  0.00  0.00     0.193 C 
ATOM     17  O38 ZIN A   1      46.722   8.984  29.813  0.00  0.00    -0.647 OA
ATOM     18  O39 ZIN A   1      47.099   7.065  29.014  0.00  0.00    -0.647 OA
ENDBRANCH  12  16
ENDBRANCH   3   6
ENDBRANCH   1   2
BRANCH   1  19
ATOM     19  C14 ZIN A   1      38.513   5.508  32.088  0.00  0.00     0.281 C 
ATOM     20  O15 ZIN A   1      38.033   5.786  33.160  0.00  0.00    -0.264 OA
BRANCH  19  21
ATOM     21  O16 ZIN A   1      37.720   5.358  31.014  0.00  0.00    -0.278 OA
BRANCH  21  22
ATOM     22  C17 ZIN A   1      36.433   4.986  31.246  0.00  0.00     0.079 A 
ATOM     23  C25 ZIN A   1      35.813   4.070  30.411  0.00  0.00     0.045 A 
ATOM     24  C24 ZIN A   1      34.505   3.687  30.648  0.00  0.00    -0.049 A 
ATOM     25  C20 ZIN A   1      33.811   4.227  31.716  0.00  0.00    -0.052 A 
ATOM     26  C23 ZIN A   1      33.616   2.717  29.900  0.00  0.00     0.039 C 
ATOM     27  C19 ZIN A   1      34.428   5.147  32.547  0.00  0.00     0.010 A 
ATOM     28  C21 ZIN A   1      32.409   3.657  31.756  0.00  0.00     0.039 C 
ATOM     29  C18 ZIN A   1      35.735   5.527  32.316  0.00  0.00     0.038 A 
ATOM     30  C22 ZIN A   1      32.180   3.049  30.356  0.00  0.00     0.009 C 
ENDBRANCH  21  22
ENDBRANCH  19  21
ENDBRANCH   1  19
BRANCH   1  31
ATOM     31  C26 ZIN A   1      40.313   4.685  30.625  0.00  0.00    -0.035 A 
ATOM     32  C31 ZIN A   1      40.818   5.449  29.589  0.00  0.00     0.008 A 
ATOM     33  C30 ZIN A   1      41.104   4.859  28.372  0.00  0.00     0.001 A 
ATOM     34  C29 ZIN A   1      40.881   3.507  28.188  0.00  0.00     0.000 A 
ATOM     35  C28 ZIN A   1      40.372   2.745  29.224  0.00  0.00     0.001 A 
ATOM     36  C27 ZIN A   1      40.088   3.333  30.441  0.00  0.00     0.008 A 
ENDBRANCH   1  31
TORSDOF 7
ENDMDL
MODEL 12
REMARK CAVERDOCK RESULT:      17.7      0.000      0.000
REMARK CAVERDOCK CONSTRAINTS:       0.0      0.0      0.0      0.0
REMARK CAVERDOCK TUNNEL: 11     17.7      1.8     12.5
REMARK  7 active torsions:
REMARK  status: ('A' for Active; 'I' for Inactive)
REMARK    1  A    between atoms: C7_6  and  N9_7 
REMARK       I    between atoms: N9_7  and  C10_8 
REMARK    2  A    between atoms: C10_8  and  C12_10 
REMARK    3  A    between atoms: C12_10  and  C14_11 
REMARK    4  A    between atoms: C12_10  and  C26_23 
REMARK    5  A    between atoms: C14_11  and  O16_13 
REMARK    6  A    between atoms: O16_13  and  C17_14 
REMARK    7  A    between atoms: C35_32  and  C37_33 
ROOT
ATOM      1  C12 ZIN A   1      39.749   5.278  31.839  0.00  0.00     0.210 C 
ENDROOT
BRANCH   1   2
ATOM      2  C10 ZIN A   1      40.442   6.607  31.991  0.00  0.00     0.236 C 
ATOM      3  N9  ZIN A   1      41.788   6.670  31.973  0.00  0.00    -0.345 N 
ATOM      4  H46 ZIN A   1      42.310   5.861  31.863  0.00  0.00     0.163 HD
ATOM      5  O11 ZIN A   1      39.789   7.619  32.130  0.00  0.00    -0.272 OA
BRANCH   3   6
ATOM      6  C7  ZIN A   1      42.463   7.963  32.122  0.00  0.00     0.199 C 
ATOM      7  C5  ZIN A   1      43.875   7.875  32.691  0.00  0.00     0.160 C 
ATOM      8  S4  ZIN A   1      44.429   6.170  33.067  0.00  0.00    -0.135 SA
ATOM      9  N34 ZIN A   1      44.464   8.193  31.384  0.00  0.00    -0.219 NA
ATOM     10  C2  ZIN A   1      45.851   6.212  31.895  0.00  0.00     0.029 C 
ATOM     11  C1  ZIN A   1      47.080   6.860  32.535  0.00  0.00     0.029 C 
ATOM     12  C35 ZIN A   1      45.252   7.113  30.783  0.00  0.00     0.186 C 
ATOM     13  C3  ZIN A   1      46.178   4.815  31.363  0.00  0.00     0.029 C 
ATOM     14  C32 ZIN A   1      43.206   8.423  30.896  0.00  0.00     0.227 C 
ATOM     15  O33 ZIN A   1      42.819   8.860  29.833  0.00  0.00    -0.277 OA
BRANCH  12  16
ATOM     16  C37 ZIN A   1      46.360   7.707  29.951  0.00  0.00     0.193 C 
ATOM     17  O38 ZIN A   1      46.988   7.003  29.179  0.00  0.00    -0.647 OA
ATOM     18  O39 ZIN A   1      46.627   8.893  30.049  0.00  0.00    -0.647 OA
ENDBRANCH  12  16
ENDBRANCH   3   6
ENDBRANCH   1   2
BRANCH   1  19
ATOM     19  C14 ZIN A   1      38.256   5.487  31.843  0.00  0.00     0.281 C 
ATOM     20  O15 ZIN A   1      37.738   6.131  32.723  0.00  0.00    -0.264 OA
BRANCH  19  21
ATOM     21  O16 ZIN A   1      37.503   4.957  30.866  0.00  0.00    -0.278 OA
BRANCH  21  22
ATOM     22  C17 ZIN A   1      36.196   4.719  31.155  0.00  0.00     0.079 A 
ATOM     23  C25 ZIN A   1      35.433   3.919  30.319  0.00  0.00     0.045 A 
ATOM     24  C24 ZIN A   1      34.104   3.672  30.615  0.00  0.00    -0.049 A 
ATOM     25  C20 ZIN A   1      33.533   4.233  31.743  0.00  0.00    -0.052 A 
ATOM     26  C23 ZIN A   1      33.073   2.844  29.879  0.00  0.00     0.039 C 
ATOM     27  C19 ZIN A   1      34.293   5.036  32.576  0.00  0.00     0.010 A 
ATOM     28  C21 ZIN A   1      32.079   3.820  31.840  0.00  0.00     0.039 C 
ATOM     29  C18 ZIN A   1      35.621   5.281  32.286  0.00  0.00     0.038 A 
ATOM     30  C22 ZIN A   1      31.709   3.311  30.431  0.00  0.00     0.009 C 
ENDBRANCH  21  22
ENDBRANCH  19  21
ENDBRANCH   1  19
BRANCH   1  31
ATOM     31  C26 ZIN A   1      40.163   4.641  30.538  0.00  0.00    -0.035 A 
ATOM     32  C31 ZIN A   1      40.854   5.381  29.596  0.00  0.00     0.008 A 
ATOM     33  C30 ZIN A   1      41.237   4.796  28.403  0.00  0.00     0.001 A 
ATOM     34  C29 ZIN A   1      40.924   3.474  28.149  0.00  0.00     0.000 A 
ATOM     35  C28 ZIN A   1      40.229   2.737  29.089  0.00  0.00     0.001 A 
ATOM     36  C27 ZIN A   1      39.849   3.319  30.283  0.00  0.00     0.008 A 
ENDBRANCH   1  31
TORSDOF 7
ENDMDL
MODEL 13
REMARK CAVERDOCK RESULT:      18.8      0.000      0.000
REMARK CAVERDOCK CONSTRAINTS:       0.4      0.0      0.0      0.0
REMARK CAVERDOCK TUNNEL: 12     18.8      1.8     13.5
REMARK  7 active torsions:
REMARK  status: ('A' for Active; 'I' for Inactive)
REMARK    1  A    between atoms: C7_6  and  N9_7 
REMARK       I    between atoms: N9_7  and  C10_8 
REMARK    2  A    between atoms: C10_8  and  C12_10 
REMARK    3  A    between atoms: C12_10  and  C14_11 
REMARK    4  A    between atoms: C12_10  and  C26_23 
REMARK    5  A    between atoms: C14_11  and  O16_13 
REMARK    6  A    between atoms: O16_13  and  C17_14 
REMARK    7  A    between atoms: C35_32  and  C37_33 
ROOT
ATOM      1  C12 ZIN A   1      39.694   5.302  31.905  0.00  0.00     0.210 C 
ENDROOT
BRANCH   1   2
ATOM      2  C10 ZIN A   1      40.364   6.645  32.031  0.00  0.00     0.236 C 
ATOM      3  N9  ZIN A   1      41.705   6.721  32.151  0.00  0.00    -0.345 N 
ATOM      4  H46 ZIN A   1      42.237   5.911  32.157  0.00  0.00     0.163 HD
ATOM      5  O11 ZIN A   1      39.698   7.659  32.024  0.00  0.00    -0.272 OA
BRANCH   3   6
ATOM      6  C7  ZIN A   1      42.356   8.027  32.275  0.00  0.00     0.199 C 
ATOM      7  C5  ZIN A   1      43.766   7.977  32.853  0.00  0.00     0.160 C 
ATOM      8  S4  ZIN A   1      44.346   6.289  33.271  0.00  0.00    -0.135 SA
ATOM      9  N34 ZIN A   1      44.358   8.274  31.542  0.00  0.00    -0.219 NA
ATOM     10  C2  ZIN A   1      45.775   6.329  32.107  0.00  0.00     0.029 C 
ATOM     11  C1  ZIN A   1      46.989   7.012  32.738  0.00  0.00     0.029 C 
ATOM     12  C35 ZIN A   1      45.167   7.195  30.971  0.00  0.00     0.186 C 
ATOM     13  C3  ZIN A   1      46.127   4.925  31.609  0.00  0.00     0.029 C 
ATOM     14  C32 ZIN A   1      43.099   8.472  31.043  0.00  0.00     0.227 C 
ATOM     15  O33 ZIN A   1      42.712   8.878  29.967  0.00  0.00    -0.277 OA
BRANCH  12  16
ATOM     16  C37 ZIN A   1      46.270   7.788  30.132  0.00  0.00     0.193 C 
ATOM     17  O38 ZIN A   1      47.342   8.067  30.642  0.00  0.00    -0.647 OA
ATOM     18  O39 ZIN A   1      46.091   7.988  28.942  0.00  0.00    -0.647 OA
ENDBRANCH  12  16
ENDBRANCH   3   6
ENDBRANCH   1   2
BRANCH   1  19
ATOM     19  C14 ZIN A   1      38.198   5.485  31.912  0.00  0.00     0.281 C 
ATOM     20  O15 ZIN A   1      37.670   6.117  32.796  0.00  0.00    -0.264 OA
BRANCH  19  21
ATOM     21  O16 ZIN A   1      37.452   4.945  30.934  0.00  0.00    -0.278 OA
BRANCH  21  22
ATOM     22  C17 ZIN A   1      36.158   4.655  31.234  0.00  0.00     0.079 A 
ATOM     23  C25 ZIN A   1      35.365   3.984  30.317  0.00  0.00     0.045 A 
ATOM     24  C24 ZIN A   1      34.050   3.683  30.623  0.00  0.00    -0.049 A 
ATOM     25  C20 ZIN A   1      33.521   4.063  31.844  0.00  0.00    -0.052 A 
ATOM     26  C23 ZIN A   1      32.993   2.967  29.810  0.00  0.00     0.039 C 
ATOM     27  C19 ZIN A   1      34.312   4.738  32.758  0.00  0.00     0.010 A 
ATOM     28  C21 ZIN A   1      32.074   3.628  31.933  0.00  0.00     0.039 C 
ATOM     29  C18 ZIN A   1      35.627   5.035  32.458  0.00  0.00     0.038 A 
ATOM     30  C22 ZIN A   1      31.650   3.333  30.478  0.00  0.00     0.009 C 
ENDBRANCH  21  22
ENDBRANCH  19  21
ENDBRANCH   1  19
BRANCH   1  31
ATOM     31  C26 ZIN A   1      40.114   4.650  30.613  0.00  0.00    -0.035 A 
ATOM     32  C31 ZIN A   1      40.723   5.402  29.626  0.00  0.00     0.008 A 
ATOM     33  C30 ZIN A   1      41.111   4.804  28.442  0.00  0.00     0.001 A 
ATOM     34  C29 ZIN A   1      40.884   3.455  28.241  0.00  0.00     0.000 A 
ATOM     35  C28 ZIN A   1      40.271   2.704  29.227  0.00  0.00     0.001 A 
ATOM     36  C27 ZIN A   1      39.886   3.301  30.412  0.00  0.00     0.008 A 
ENDBRANCH   1  31
TORSDOF 7
ENDMDL
MODEL 14
REMARK CAVERDOCK RESULT:      18.5      0.000      0.000
REMARK CAVERDOCK CONSTRAINTS:       0.7      0.0      0.0      0.0
REMARK CAVERDOCK TUNNEL: 13     18.5      1.8     14.1
REMARK  7 active torsions:
REMARK  status: ('A' for Active; 'I' for Inactive)
REMARK    1  A    between atoms: C7_6  and  N9_7 
REMARK       I    between atoms: N9_7  and  C10_8 
REMARK    2  A    between atoms: C10_8  and  C12_10 
REMARK    3  A    between atoms: C12_10  and  C14_11 
REMARK    4  A    between atoms: C12_10  and  C26_23 
REMARK    5  A    between atoms: C14_11  and  O16_13 
REMARK    6  A    between atoms: O16_13  and  C17_14 
REMARK    7  A    between atoms: C35_32  and  C37_33 
ROOT
ATOM      1  C12 ZIN A   1      39.465   5.211  31.687  0.00  0.00     0.210 C 
ENDROOT
BRANCH   1   2
ATOM      2  C10 ZIN A   1      40.142   6.527  31.966  0.00  0.00     0.236 C 
ATOM      3  N9  ZIN A   1      41.486   6.615  31.934  0.00  0.00    -0.345 N 
ATOM      4  H46 ZIN A   1      42.018   5.830  31.732  0.00  0.00     0.163 HD
ATOM      5  O11 ZIN A   1      39.477   7.509  32.219  0.00  0.00    -0.272 OA
BRANCH   3   6
ATOM      6  C7  ZIN A   1      42.144   7.895  32.206  0.00  0.00     0.199 C 
ATOM      7  C5  ZIN A   1      43.516   7.773  32.860  0.00  0.00     0.160 C 
ATOM      8  S4  ZIN A   1      44.052   6.047  33.165  0.00  0.00    -0.135 SA
ATOM      9  N34 ZIN A   1      44.188   8.171  31.616  0.00  0.00    -0.219 NA
ATOM     10  C2  ZIN A   1      45.547   6.162  32.093  0.00  0.00     0.029 C 
ATOM     11  C1  ZIN A   1      46.729   6.770  32.851  0.00  0.00     0.029 C 
ATOM     12  C35 ZIN A   1      45.018   7.131  31.002  0.00  0.00     0.186 C 
ATOM     13  C3  ZIN A   1      45.914   4.800  31.499  0.00  0.00     0.029 C 
ATOM     14  C32 ZIN A   1      42.964   8.430  31.062  0.00  0.00     0.227 C 
ATOM     15  O33 ZIN A   1      42.646   8.932  30.005  0.00  0.00    -0.277 OA
BRANCH  12  16
ATOM     16  C37 ZIN A   1      46.175   7.775  30.283  0.00  0.00     0.193 C 
ATOM     17  O38 ZIN A   1      46.443   8.947  30.486  0.00  0.00    -0.647 OA
ATOM     18  O39 ZIN A   1      46.845   7.124  29.499  0.00  0.00    -0.647 OA
ENDBRANCH  12  16
ENDBRANCH   3   6
ENDBRANCH   1   2
BRANCH   1  19
ATOM     19  C14 ZIN A   1      37.988   5.436  31.495  0.00  0.00     0.281 C 
ATOM     20  O15 ZIN A   1      37.436   6.347  32.065  0.00  0.00    -0.264 OA
BRANCH  19  21
ATOM     21  O16 ZIN A   1      37.284   4.623  30.690  0.00  0.00    -0.278 OA
BRANCH  21  22
ATOM     22  C17 ZIN A   1      35.978   4.422  31.006  0.00  0.00     0.079 A 
ATOM     23  C25 ZIN A   1      35.165   3.678  30.165  0.00  0.00     0.045 A 
ATOM     24  C24 ZIN A   1      33.836   3.469  30.487  0.00  0.00    -0.049 A 
ATOM     25  C20 ZIN A   1      33.314   4.012  31.647  0.00  0.00    -0.052 A 
ATOM     26  C23 ZIN A   1      32.757   2.703  29.752  0.00  0.00     0.039 C 
ATOM     27  C19 ZIN A   1      34.124   4.760  32.485  0.00  0.00     0.010 A 
ATOM     28  C21 ZIN A   1      31.849   3.648  31.769  0.00  0.00     0.039 C 
ATOM     29  C18 ZIN A   1      35.452   4.966  32.169  0.00  0.00     0.038 A 
ATOM     30  C22 ZIN A   1      31.426   3.199  30.354  0.00  0.00     0.009 C 
ENDBRANCH  21  22
ENDBRANCH  19  21
ENDBRANCH   1  19
BRANCH   1  31
ATOM     31  C26 ZIN A   1      40.047   4.602  30.436  0.00  0.00    -0.035 A 
ATOM     32  C31 ZIN A   1      40.510   5.419  29.422  0.00  0.00     0.008 A 
ATOM     33  C30 ZIN A   1      41.046   4.861  28.276  0.00  0.00     0.001 A 
ATOM     34  C29 ZIN A   1      41.113   3.487  28.142  0.00  0.00     0.000 A 
ATOM     35  C28 ZIN A   1      40.645   2.671  29.155  0.00  0.00     0.001 A 
ATOM     36  C27 ZIN A   1      40.112   3.228  30.301  0.00  0.00     0.008 A 
ENDBRANCH   1  31
TORSDOF 7
ENDMDL
MODEL 15
REMARK CAVERDOCK RESULT:      18.0      0.000      0.000
REMARK CAVERDOCK CONSTRAINTS:       1.3      0.0      0.0      0.0
REMARK CAVERDOCK TUNNEL: 14     18.0      1.8     15.1
REMARK  7 active torsions:
REMARK  status: ('A' for Active; 'I' for Inactive)
REMARK    1  A    between atoms: C7_6  and  N9_7 
REMARK       I    between atoms: N9_7  and  C10_8 
REMARK    2  A    between atoms: C10_8  and  C12_10 
REMARK    3  A    between atoms: C12_10  and  C14_11 
REMARK    4  A    between atoms: C12_10  and  C26_23 
REMARK    5  A    between atoms: C14_11  and  O16_13 
REMARK    6  A    between atoms: O16_13  and  C17_14 
REMARK    7  A    between atoms: C35_32  and  C37_33 
ROOT
ATOM      1  C12 ZIN A   1      39.382   5.093  31.657  0.00  0.00     0.210 C 
ENDROOT
BRANCH   1   2
ATOM      2  C10 ZIN A   1      40.088   6.398  31.916  0.00  0.00     0.236 C 
ATOM      3  N9  ZIN A   1      41.434   6.439  31.961  0.00  0.00    -0.345 N 
ATOM      4  H46 ZIN A   1      41.948   5.628  31.827  0.00  0.00     0.163 HD
ATOM      5  O11 ZIN A   1      39.445   7.412  32.084  0.00  0.00    -0.272 OA
BRANCH   3   6
ATOM      6  C7  ZIN A   1      42.121   7.708  32.214  0.00  0.00     0.199 C 
ATOM      7  C5  ZIN A   1      43.489   7.565  32.871  0.00  0.00     0.160 C 
ATOM      8  S4  ZIN A   1      43.986   5.833  33.202  0.00  0.00    -0.135 SA
ATOM      9  N34 ZIN A   1      44.171   7.929  31.621  0.00  0.00    -0.219 NA
ATOM     10  C2  ZIN A   1      45.484   5.897  32.131  0.00  0.00     0.029 C 
ATOM     11  C1  ZIN A   1      46.679   6.490  32.880  0.00  0.00     0.029 C 
ATOM     12  C35 ZIN A   1      44.978   6.860  31.024  0.00  0.00     0.186 C 
ATOM     13  C3  ZIN A   1      45.820   4.518  31.558  0.00  0.00     0.029 C 
ATOM     14  C32 ZIN A   1      42.953   8.207  31.062  0.00  0.00     0.227 C 
ATOM     15  O33 ZIN A   1      42.647   8.699  29.997  0.00  0.00    -0.277 OA
BRANCH  12  16
ATOM     16  C37 ZIN A   1      46.149   7.467  30.296  0.00  0.00     0.193 C 
ATOM     17  O38 ZIN A   1      46.001   7.924  29.176  0.00  0.00    -0.647 OA
ATOM     18  O39 ZIN A   1      47.246   7.502  30.828  0.00  0.00    -0.647 OA
ENDBRANCH  12  16
ENDBRANCH   3   6
ENDBRANCH   1   2
BRANCH   1  19
ATOM     19  C14 ZIN A   1      37.903   5.342  31.514  0.00  0.00     0.281 C 
ATOM     20  O15 ZIN A   1      37.372   6.216  32.157  0.00  0.00    -0.264 OA
BRANCH  19  21
ATOM     21  O16 ZIN A   1      37.175   4.590  30.672  0.00  0.00    -0.278 OA
BRANCH  21  22
ATOM     22  C17 ZIN A   1      35.865   4.404  30.987  0.00  0.00     0.079 A 
ATOM     23  C25 ZIN A   1      35.070   3.586  30.200  0.00  0.00     0.045 A 
ATOM     24  C24 ZIN A   1      33.739   3.391  30.522  0.00  0.00    -0.049 A 
ATOM     25  C20 ZIN A   1      33.197   4.023  31.626  0.00  0.00    -0.052 A 
ATOM     26  C23 ZIN A   1      32.676   2.558  29.838  0.00  0.00     0.039 C 
ATOM     27  C19 ZIN A   1      33.990   4.844  32.410  0.00  0.00     0.010 A 
ATOM     28  C21 ZIN A   1      31.734   3.657  31.760  0.00  0.00     0.039 C 
ATOM     29  C18 ZIN A   1      35.320   5.037  32.094  0.00  0.00     0.038 A 
ATOM     30  C22 ZIN A   1      31.333   3.089  30.381  0.00  0.00     0.009 C 
ENDBRANCH  21  22
ENDBRANCH  19  21
ENDBRANCH   1  19
BRANCH   1  31
ATOM     31  C26 ZIN A   1      39.913   4.478  30.387  0.00  0.00    -0.035 A 
ATOM     32  C31 ZIN A   1      39.729   3.130  30.143  0.00  0.00     0.008 A 
ATOM     33  C30 ZIN A   1      40.213   2.567  28.977  0.00  0.00     0.001 A 
ATOM     34  C29 ZIN A   1      40.887   3.349  28.058  0.00  0.00     0.000 A 
ATOM     35  C28 ZIN A   1      41.075   4.697  28.306  0.00  0.00     0.001 A 
ATOM     36  C27 ZIN A   1      40.588   5.261  29.469  0.00  0.00     0.008 A 
ENDBRANCH   1  31
TORSDOF 7
ENDMDL
MODEL 16
REMARK CAVERDOCK RESULT:      19.8      0.000      0.000
REMARK CAVERDOCK CONSTRAINTS:       0.4      0.0      0.0      0.0
REMARK CAVERDOCK TUNNEL: 15     19.8      1.8     16.1
REMARK  7 active torsions:
REMARK  status: ('A' for Active; 'I' for Inactive)
REMARK    1  A    between atoms: C7_6  and  N9_7 
REMARK       I    between atoms: N9_7  and  C10_8 
REMARK    2  A    between atoms: C10_8  and  C12_10 
REMARK    3  A    between atoms: C12_10  and  C14_11 
REMARK    4  A    between atoms: C12_10  and  C26_23 
REMARK    5  A    between atoms: C14_11  and  O16_13 
REMARK    6  A    between atoms: O16_13  and  C17_14 
REMARK    7  A    between atoms: C35_32  and  C37_33 
ROOT
ATOM      1  C12 ZIN A   1      40.862   5.533  31.524  0.00  0.00     0.210 C 
ENDROOT
BRANCH   1   2
ATOM      2  C10 ZIN A   1      39.662   6.320  31.982  0.00  0.00     0.236 C 
ATOM      3  N9  ZIN A   1      38.427   5.795  31.862  0.00  0.00    -0.345 N 
ATOM      4  H46 ZIN A   1      38.310   4.911  31.481  0.00  0.00     0.163 HD
ATOM      5  O11 ZIN A   1      39.807   7.426  32.457  0.00  0.00    -0.272 OA
BRANCH   3   6
ATOM      6  C7  ZIN A   1      37.259   6.561  32.306  0.00  0.00     0.199 C 
ATOM      7  C5  ZIN A   1      36.040   6.435  31.399  0.00  0.00     0.160 C 
ATOM      8  S4  ZIN A   1      36.294   5.348  29.946  0.00  0.00    -0.135 SA
ATOM      9  N34 ZIN A   1      35.343   5.600  32.387  0.00  0.00    -0.219 NA
ATOM     10  C2  ZIN A   1      34.971   4.154  30.417  0.00  0.00     0.029 C 
ATOM     11  C1  ZIN A   1      33.597   4.632  29.946  0.00  0.00     0.029 C 
ATOM     12  C35 ZIN A   1      35.092   4.220  31.963  0.00  0.00     0.186 C 
ATOM     13  C3  ZIN A   1      35.276   2.749  29.894  0.00  0.00     0.029 C 
ATOM     14  C32 ZIN A   1      36.363   5.829  33.269  0.00  0.00     0.227 C 
ATOM     15  O33 ZIN A   1      36.497   5.545  34.441  0.00  0.00    -0.277 OA
BRANCH  12  16
ATOM     16  C37 ZIN A   1      33.818   3.726  32.599  0.00  0.00     0.193 C 
ATOM     17  O38 ZIN A   1      33.499   4.117  33.709  0.00  0.00    -0.647 OA
ATOM     18  O39 ZIN A   1      33.107   2.935  32.003  0.00  0.00    -0.647 OA
ENDBRANCH  12  16
ENDBRANCH   3   6
ENDBRANCH   1   2
BRANCH   1  19
ATOM     19  C14 ZIN A   1      41.558   4.937  32.721  0.00  0.00     0.281 C 
ATOM     20  O15 ZIN A   1      40.925   4.660  33.712  0.00  0.00    -0.264 OA
BRANCH  19  21
ATOM     21  O16 ZIN A   1      42.882   4.714  32.685  0.00  0.00    -0.278 OA
BRANCH  21  22
ATOM     22  C17 ZIN A   1      43.692   5.772  32.956  0.00  0.00     0.079 A 
ATOM     23  C25 ZIN A   1      44.633   6.183  32.025  0.00  0.00     0.045 A 
ATOM     24  C24 ZIN A   1      45.455   7.262  32.297  0.00  0.00    -0.049 A 
ATOM     25  C20 ZIN A   1      45.345   7.926  33.505  0.00  0.00    -0.052 A 
ATOM     26  C23 ZIN A   1      46.543   7.902  31.461  0.00  0.00     0.039 C 
ATOM     27  C19 ZIN A   1      44.408   7.512  34.438  0.00  0.00     0.010 A 
ATOM     28  C21 ZIN A   1      46.350   9.057  33.563  0.00  0.00     0.039 C 
ATOM     29  C18 ZIN A   1      43.583   6.439  34.167  0.00  0.00     0.038 A 
ATOM     30  C22 ZIN A   1      47.376   8.741  32.452  0.00  0.00     0.009 C 
ENDBRANCH  21  22
ENDBRANCH  19  21
ENDBRANCH   1  19
BRANCH   1  31
ATOM     31  C26 ZIN A   1      40.416   4.428  30.601  0.00  0.00    -0.035 A 
ATOM     32  C31 ZIN A   1      41.035   4.259  29.376  0.00  0.00     0.008 A 
ATOM     33  C30 ZIN A   1      40.628   3.244  28.531  0.00  0.00     0.001 A 
ATOM     34  C29 ZIN A   1      39.598   2.403  28.906  0.00  0.00     0.000 A 
ATOM     35  C28 ZIN A   1      38.976   2.575  30.129  0.00  0.00     0.001 A 
ATOM     36  C27 ZIN A   1      39.385   3.587  30.976  0.00  0.00     0.008 A 
ENDBRANCH   1  31
TORSDOF 7
ENDMDL
MODEL 17
REMARK CAVERDOCK RESULT:      18.8      0.000      0.000
REMARK CAVERDOCK CONSTRAINTS:       0.4      0.0      0.0      0.0
REMARK CAVERDOCK TUNNEL: 16     18.8      1.9     17.7
REMARK  7 active torsions:
REMARK  status: ('A' for Active; 'I' for Inactive)
REMARK    1  A    between atoms: C7_6  and  N9_7 
REMARK       I    between atoms: N9_7  and  C10_8 
REMARK    2  A    between atoms: C10_8  and  C12_10 
REMARK    3  A    between atoms: C12_10  and  C14_11 
REMARK    4  A    between atoms: C12_10  and  C26_23 
REMARK    5  A    between atoms: C14_11  and  O16_13 
REMARK    6  A    between atoms: O16_13  and  C17_14 
REMARK    7  A    between atoms: C35_32  and  C37_33 
ROOT
ATOM      1  C12 ZIN A   1      40.795   5.518  31.444  0.00  0.00     0.210 C 
ENDROOT
BRANCH   1   2
ATOM      2  C10 ZIN A   1      39.583   6.298  31.881  0.00  0.00     0.236 C 
ATOM      3  N9  ZIN A   1      38.359   5.738  31.810  0.00  0.00    -0.345 N 
ATOM      4  H46 ZIN A   1      38.259   4.834  31.475  0.00  0.00     0.163 HD
ATOM      5  O11 ZIN A   1      39.708   7.430  32.299  0.00  0.00    -0.272 OA
BRANCH   3   6
ATOM      6  C7  ZIN A   1      37.180   6.497  32.234  0.00  0.00     0.199 C 
ATOM      7  C5  ZIN A   1      35.966   6.338  31.326  0.00  0.00     0.160 C 
ATOM      8  S4  ZIN A   1      36.240   5.226  29.895  0.00  0.00    -0.135 SA
ATOM      9  N34 ZIN A   1      35.276   5.513  32.327  0.00  0.00    -0.219 NA
ATOM     10  C2  ZIN A   1      34.931   4.025  30.384  0.00  0.00     0.029 C 
ATOM     11  C1  ZIN A   1      33.552   4.476  29.898  0.00  0.00     0.029 C 
ATOM     12  C35 ZIN A   1      35.045   4.122  31.929  0.00  0.00     0.186 C 
ATOM     13  C3  ZIN A   1      35.256   2.614  29.889  0.00  0.00     0.029 C 
ATOM     14  C32 ZIN A   1      36.290   5.773  33.208  0.00  0.00     0.227 C 
ATOM     15  O33 ZIN A   1      36.423   5.512  34.385  0.00  0.00    -0.277 OA
BRANCH  12  16
ATOM     16  C37 ZIN A   1      33.775   3.623  32.570  0.00  0.00     0.193 C 
ATOM     17  O38 ZIN A   1      33.674   3.599  33.784  0.00  0.00    -0.647 OA
ATOM     18  O39 ZIN A   1      32.849   3.244  31.873  0.00  0.00    -0.647 OA
ENDBRANCH  12  16
ENDBRANCH   3   6
ENDBRANCH   1   2
BRANCH   1  19
ATOM     19  C14 ZIN A   1      41.506   4.972  32.655  0.00  0.00     0.281 C 
ATOM     20  O15 ZIN A   1      40.937   4.927  33.720  0.00  0.00    -0.264 OA
BRANCH  19  21
ATOM     21  O16 ZIN A   1      42.771   4.536  32.550  0.00  0.00    -0.278 OA
BRANCH  21  22
ATOM     22  C17 ZIN A   1      43.752   5.476  32.585  0.00  0.00     0.079 A 
ATOM     23  C25 ZIN A   1      43.646   6.561  33.441  0.00  0.00     0.045 A 
ATOM     24  C24 ZIN A   1      44.646   7.517  33.481  0.00  0.00    -0.049 A 
ATOM     25  C20 ZIN A   1      45.750   7.395  32.657  0.00  0.00    -0.052 A 
ATOM     26  C23 ZIN A   1      44.769   8.773  34.317  0.00  0.00     0.039 C 
ATOM     27  C19 ZIN A   1      45.854   6.314  31.797  0.00  0.00     0.010 A 
ATOM     28  C21 ZIN A   1      46.689   8.561  32.883  0.00  0.00     0.039 C 
ATOM     29  C18 ZIN A   1      44.860   5.356  31.759  0.00  0.00     0.038 A 
ATOM     30  C22 ZIN A   1      45.841   9.628  33.608  0.00  0.00     0.009 C 
ENDBRANCH  21  22
ENDBRANCH  19  21
ENDBRANCH   1  19
BRANCH   1  31
ATOM     31  C26 ZIN A   1      40.365   4.377  30.557  0.00  0.00    -0.035 A 
ATOM     32  C31 ZIN A   1      39.415   3.477  31.002  0.00  0.00     0.008 A 
ATOM     33  C30 ZIN A   1      39.018   2.432  30.188  0.00  0.00     0.001 A 
ATOM     34  C29 ZIN A   1      39.576   2.283  28.932  0.00  0.00     0.000 A 
ATOM     35  C28 ZIN A   1      40.530   3.182  28.490  0.00  0.00     0.001 A 
ATOM     36  C27 ZIN A   1      40.924   4.228  29.301  0.00  0.00     0.008 A 
ENDBRANCH   1  31
TORSDOF 7
ENDMDL
MODEL 18
REMARK CAVERDOCK RESULT:      17.8      0.000      0.000
REMARK CAVERDOCK CONSTRAINTS:       0.1      0.0      0.0      0.0
REMARK CAVERDOCK TUNNEL: 17     17.8      1.9     18.4
REMARK  7 active torsions:
REMARK  status: ('A' for Active; 'I' for Inactive)
REMARK    1  A    between atoms: C7_6  and  N9_7 
REMARK       I    between atoms: N9_7  and  C10_8 
REMARK    2  A    between atoms: C10_8  and  C12_10 
REMARK    3  A    between atoms: C12_10  and  C14_11 
REMARK    4  A    between atoms: C12_10  and  C26_23 
REMARK    5  A    between atoms: C14_11  and  O16_13 
REMARK    6  A    between atoms: O16_13  and  C17_14 
REMARK    7  A    between atoms: C35_32  and  C37_33 
ROOT
ATOM      1  C12 ZIN A   1      40.624   5.672  31.388  0.00  0.00     0.210 C 
ENDROOT
BRANCH   1   2
ATOM      2  C10 ZIN A   1      39.386   6.421  31.806  0.00  0.00     0.236 C 
ATOM      3  N9  ZIN A   1      38.175   5.844  31.680  0.00  0.00    -0.345 N 
ATOM      4  H46 ZIN A   1      38.100   4.947  31.319  0.00  0.00     0.163 HD
ATOM      5  O11 ZIN A   1      39.479   7.543  32.256  0.00  0.00    -0.272 OA
BRANCH   3   6
ATOM      6  C7  ZIN A   1      36.970   6.573  32.085  0.00  0.00     0.199 C 
ATOM      7  C5  ZIN A   1      35.751   6.316  31.206  0.00  0.00     0.160 C 
ATOM      8  S4  ZIN A   1      36.052   5.146  29.828  0.00  0.00    -0.135 SA
ATOM      9  N34 ZIN A   1      35.112   5.514  32.259  0.00  0.00    -0.219 NA
ATOM     10  C2  ZIN A   1      34.804   3.916  30.398  0.00  0.00     0.029 C 
ATOM     11  C1  ZIN A   1      33.400   4.283  29.914  0.00  0.00     0.029 C 
ATOM     12  C35 ZIN A   1      34.936   4.096  31.934  0.00  0.00     0.186 C 
ATOM     13  C3  ZIN A   1      35.182   2.497  29.969  0.00  0.00     0.029 C 
ATOM     14  C32 ZIN A   1      36.126   5.861  33.109  0.00  0.00     0.227 C 
ATOM     15  O33 ZIN A   1      36.287   5.666  34.295  0.00  0.00    -0.277 OA
BRANCH  12  16
ATOM     16  C37 ZIN A   1      33.698   3.577  32.620  0.00  0.00     0.193 C 
ATOM     17  O38 ZIN A   1      33.656   3.517  33.837  0.00  0.00    -0.647 OA
ATOM     18  O39 ZIN A   1      32.739   3.218  31.958  0.00  0.00    -0.647 OA
ENDBRANCH  12  16
ENDBRANCH   3   6
ENDBRANCH   1   2
BRANCH   1  19
ATOM     19  C14 ZIN A   1      41.371   5.212  32.613  0.00  0.00     0.281 C 
ATOM     20  O15 ZIN A   1      40.765   4.925  33.617  0.00  0.00    -0.264 OA
BRANCH  19  21
ATOM     21  O16 ZIN A   1      42.711   5.123  32.587  0.00  0.00    -0.278 OA
BRANCH  21  22
ATOM     22  C17 ZIN A   1      43.408   6.148  33.145  0.00  0.00     0.079 A 
ATOM     23  C25 ZIN A   1      43.660   7.298  32.413  0.00  0.00     0.045 A 
ATOM     24  C24 ZIN A   1      44.364   8.344  32.981  0.00  0.00    -0.049 A 
ATOM     25  C20 ZIN A   1      44.828   8.239  34.280  0.00  0.00    -0.052 A 
ATOM     26  C23 ZIN A   1      44.762   9.686  32.404  0.00  0.00     0.039 C 
ATOM     27  C19 ZIN A   1      44.582   7.088  35.010  0.00  0.00     0.010 A 
ATOM     28  C21 ZIN A   1      45.568   9.503  34.663  0.00  0.00     0.039 C 
ATOM     29  C18 ZIN A   1      43.874   6.045  34.448  0.00  0.00     0.038 A 
ATOM     30  C22 ZIN A   1      45.884  10.207  33.326  0.00  0.00     0.009 C 
ENDBRANCH  21  22
ENDBRANCH  19  21
ENDBRANCH   1  19
BRANCH   1  31
ATOM     31  C26 ZIN A   1      40.232   4.475  30.560  0.00  0.00    -0.035 A 
ATOM     32  C31 ZIN A   1      39.329   3.555  31.060  0.00  0.00     0.008 A 
ATOM     33  C30 ZIN A   1      38.967   2.459  30.300  0.00  0.00     0.001 A 
ATOM     34  C29 ZIN A   1      39.512   2.278  29.043  0.00  0.00     0.000 A 
ATOM     35  C28 ZIN A   1      40.419   3.196  28.545  0.00  0.00     0.001 A 
ATOM     36  C27 ZIN A   1      40.778   4.293  29.303  0.00  0.00     0.008 A 
ENDBRANCH   1  31
TORSDOF 7
ENDMDL
MODEL 19
REMARK CAVERDOCK RESULT:      17.7      0.000      0.000
REMARK CAVERDOCK CONSTRAINTS:       0.2      0.0      0.0      0.0
REMARK CAVERDOCK TUNNEL: 18     17.7      1.9     19.1
REMARK  7 active torsions:
REMARK  status: ('A' for Active; 'I' for Inactive)
REMARK    1  A    between atoms: C7_6  and  N9_7 
REMARK       I    between atoms: N9_7  and  C10_8 
REMARK    2  A    between atoms: C10_8  and  C12_10 
REMARK    3  A    between atoms: C12_10  and  C14_11 
REMARK    4  A    between atoms: C12_10  and  C26_23 
REMARK    5  A    between atoms: C14_11  and  O16_13 
REMARK    6  A    between atoms: O16_13  and  C17_14 
REMARK    7  A    between atoms: C35_32  and  C37_33 
ROOT
ATOM      1  C12 ZIN A   1      40.420   5.679  31.637  0.00  0.00     0.210 C 
ENDROOT
BRANCH   1   2
ATOM      2  C10 ZIN A   1      39.128   6.398  31.926  0.00  0.00     0.236 C 
ATOM      3  N9  ZIN A   1      37.980   5.702  32.039  0.00  0.00    -0.345 N 
ATOM      4  H46 ZIN A   1      37.985   4.738  31.933  0.00  0.00     0.163 HD
ATOM      5  O11 ZIN A   1      39.122   7.604  32.058  0.00  0.00    -0.272 OA
BRANCH   3   6
ATOM      6  C7  ZIN A   1      36.724   6.402  32.319  0.00  0.00     0.199 C 
ATOM      7  C5  ZIN A   1      35.636   6.189  31.271  0.00  0.00     0.160 C 
ATOM      8  S4  ZIN A   1      36.133   5.100  29.884  0.00  0.00    -0.135 SA
ATOM      9  N34 ZIN A   1      34.871   5.328  32.183  0.00  0.00    -0.219 NA
ATOM     10  C2  ZIN A   1      34.834   3.835  30.212  0.00  0.00     0.029 C 
ATOM     11  C1  ZIN A   1      33.503   4.223  29.565  0.00  0.00     0.029 C 
ATOM     12  C35 ZIN A   1      34.757   3.929  31.760  0.00  0.00     0.186 C 
ATOM     13  C3  ZIN A   1      35.283   2.444  29.760  0.00  0.00     0.029 C 
ATOM     14  C32 ZIN A   1      35.759   5.630  33.179  0.00  0.00     0.227 C 
ATOM     15  O33 ZIN A   1      35.762   5.369  34.364  0.00  0.00    -0.277 OA
BRANCH  12  16
ATOM     16  C37 ZIN A   1      33.445   3.367  32.243  0.00  0.00     0.193 C 
ATOM     17  O38 ZIN A   1      32.679   2.840  31.455  0.00  0.00    -0.647 OA
ATOM     18  O39 ZIN A   1      33.150   3.438  33.425  0.00  0.00    -0.647 OA
ENDBRANCH  12  16
ENDBRANCH   3   6
ENDBRANCH   1   2
BRANCH   1  19
ATOM     19  C14 ZIN A   1      40.999   5.149  32.924  0.00  0.00     0.281 C 
ATOM     20  O15 ZIN A   1      40.347   5.186  33.940  0.00  0.00    -0.264 OA
BRANCH  19  21
ATOM     21  O16 ZIN A   1      42.241   4.638  32.940  0.00  0.00    -0.278 OA
BRANCH  21  22
ATOM     22  C17 ZIN A   1      43.272   5.523  32.913  0.00  0.00     0.079 A 
ATOM     23  C25 ZIN A   1      43.531   6.323  34.015  0.00  0.00     0.045 A 
ATOM     24  C24 ZIN A   1      44.584   7.221  33.992  0.00  0.00    -0.049 A 
ATOM     25  C20 ZIN A   1      45.374   7.327  32.861  0.00  0.00    -0.052 A 
ATOM     26  C23 ZIN A   1      45.071   8.189  35.048  0.00  0.00     0.039 C 
ATOM     27  C19 ZIN A   1      45.112   6.532  31.758  0.00  0.00     0.010 A 
ATOM     28  C21 ZIN A   1      46.445   8.375  33.082  0.00  0.00     0.039 C 
ATOM     29  C18 ZIN A   1      44.066   5.632  31.781  0.00  0.00     0.038 A 
ATOM     30  C22 ZIN A   1      45.958   9.201  34.292  0.00  0.00     0.009 C 
ENDBRANCH  21  22
ENDBRANCH  19  21
ENDBRANCH   1  19
BRANCH   1  31
ATOM     31  C26 ZIN A   1      40.156   4.532  30.696  0.00  0.00    -0.035 A 
ATOM     32  C31 ZIN A   1      40.833   4.455  29.493  0.00  0.00     0.008 A 
ATOM     33  C30 ZIN A   1      40.594   3.401  28.631  0.00  0.00     0.001 A 
ATOM     34  C29 ZIN A   1      39.672   2.428  28.968  0.00  0.00     0.000 A 
ATOM     35  C28 ZIN A   1      38.991   2.508  30.169  0.00  0.00     0.001 A 
ATOM     36  C27 ZIN A   1      39.233   3.559  31.032  0.00  0.00     0.008 A 
ENDBRANCH   1  31
TORSDOF 7
ENDMDL
MODEL 20
REMARK CAVERDOCK RESULT:      18.1      0.000      0.000
REMARK CAVERDOCK CONSTRAINTS:       0.1      0.0      0.0      0.0
REMARK CAVERDOCK TUNNEL: 19     18.1      1.9     20.2
REMARK  7 active torsions:
REMARK  status: ('A' for Active; 'I' for Inactive)
REMARK    1  A    between atoms: C7_6  and  N9_7 
REMARK       I    between atoms: N9_7  and  C10_8 
REMARK    2  A    between atoms: C10_8  and  C12_10 
REMARK    3  A    between atoms: C12_10  and  C14_11 
REMARK    4  A    between atoms: C12_10  and  C26_23 
REMARK    5  A    between atoms: C14_11  and  O16_13 
REMARK    6  A    between atoms: O16_13  and  C17_14 
REMARK    7  A    between atoms: C35_32  and  C37_33 
ROOT
ATOM      1  C12 ZIN A   1      40.187   5.610  31.535  0.00  0.00     0.210 C 
ENDROOT
BRANCH   1   2
ATOM      2  C10 ZIN A   1      38.905   6.344  31.831  0.00  0.00     0.236 C 
ATOM      3  N9  ZIN A   1      37.724   5.700  31.748  0.00  0.00    -0.345 N 
ATOM      4  H46 ZIN A   1      37.699   4.765  31.496  0.00  0.00     0.163 HD
ATOM      5  O11 ZIN A   1      38.936   7.515  32.146  0.00  0.00    -0.272 OA
BRANCH   3   6
ATOM      6  C7  ZIN A   1      36.478   6.415  32.035  0.00  0.00     0.199 C 
ATOM      7  C5  ZIN A   1      35.321   6.064  31.107  0.00  0.00     0.160 C 
ATOM      8  S4  ZIN A   1      35.736   4.819  29.828  0.00  0.00    -0.135 SA
ATOM      9  N34 ZIN A   1      34.643   5.311  32.171  0.00  0.00    -0.219 NA
ATOM     10  C2  ZIN A   1      34.490   3.589  30.405  0.00  0.00     0.029 C 
ATOM     11  C1  ZIN A   1      33.108   3.879  29.818  0.00  0.00     0.029 C 
ATOM     12  C35 ZIN A   1      34.526   3.870  31.931  0.00  0.00     0.186 C 
ATOM     13  C3  ZIN A   1      34.933   2.157  30.092  0.00  0.00     0.029 C 
ATOM     14  C32 ZIN A   1      35.595   5.743  33.054  0.00  0.00     0.227 C 
ATOM     15  O33 ZIN A   1      35.691   5.630  34.257  0.00  0.00    -0.277 OA
BRANCH  12  16
ATOM     16  C37 ZIN A   1      33.266   3.357  32.578  0.00  0.00     0.193 C 
ATOM     17  O38 ZIN A   1      32.298   3.078  31.891  0.00  0.00    -0.647 OA
ATOM     18  O39 ZIN A   1      33.214   3.219  33.788  0.00  0.00    -0.647 OA
ENDBRANCH  12  16
ENDBRANCH   3   6
ENDBRANCH   1   2
BRANCH   1  19
ATOM     19  C14 ZIN A   1      40.810   5.146  32.825  0.00  0.00     0.281 C 
ATOM     20  O15 ZIN A   1      40.183   5.208  33.856  0.00  0.00    -0.264 OA
BRANCH  19  21
ATOM     21  O16 ZIN A   1      42.063   4.663  32.829  0.00  0.00    -0.278 OA
BRANCH  21  22
ATOM     22  C17 ZIN A   1      43.068   5.557  32.629  0.00  0.00     0.079 A 
ATOM     23  C25 ZIN A   1      44.215   5.174  31.950  0.00  0.00     0.045 A 
ATOM     24  C24 ZIN A   1      45.236   6.083  31.741  0.00  0.00    -0.049 A 
ATOM     25  C20 ZIN A   1      45.118   7.375  32.220  0.00  0.00    -0.052 A 
ATOM     26  C23 ZIN A   1      46.566   5.919  31.038  0.00  0.00     0.039 C 
ATOM     27  C19 ZIN A   1      43.975   7.757  32.904  0.00  0.00     0.010 A 
ATOM     28  C21 ZIN A   1      46.361   8.167  31.872  0.00  0.00     0.039 C 
ATOM     29  C18 ZIN A   1      42.952   6.853  33.109  0.00  0.00     0.038 A 
ATOM     30  C22 ZIN A   1      47.427   7.108  31.516  0.00  0.00     0.009 C 
ENDBRANCH  21  22
ENDBRANCH  19  21
ENDBRANCH   1  19
BRANCH   1  31
ATOM     31  C26 ZIN A   1      39.891   4.417  30.662  0.00  0.00    -0.035 A 
ATOM     32  C31 ZIN A   1      40.520   4.284  29.438  0.00  0.00     0.008 A 
ATOM     33  C30 ZIN A   1      40.251   3.188  28.639  0.00  0.00     0.001 A 
ATOM     34  C29 ZIN A   1      39.349   2.230  29.060  0.00  0.00     0.000 A 
ATOM     35  C28 ZIN A   1      38.717   2.366  30.282  0.00  0.00     0.001 A 
ATOM     36  C27 ZIN A   1      38.988   3.459  31.082  0.00  0.00     0.008 A 
ENDBRANCH   1  31
TORSDOF 7
ENDMDL
MODEL 21
REMARK CAVERDOCK RESULT:      18.2      0.000      0.000
REMARK CAVERDOCK CONSTRAINTS:       0.2      0.0      0.0      0.0
REMARK CAVERDOCK TUNNEL: 20     18.2      1.9     21.1
REMARK  7 active torsions:
REMARK  status: ('A' for Active; 'I' for Inactive)
REMARK    1  A    between atoms: C7_6  and  N9_7 
REMARK       I    between atoms: N9_7  and  C10_8 
REMARK    2  A    between atoms: C10_8  and  C12_10 
REMARK    3  A    between atoms: C12_10  and  C14_11 
REMARK    4  A    between atoms: C12_10  and  C26_23 
REMARK    5  A    between atoms: C14_11  and  O16_13 
REMARK    6  A    between atoms: O16_13  and  C17_14 
REMARK    7  A    between atoms: C35_32  and  C37_33 
ROOT
ATOM      1  C12 ZIN A   1      39.919   5.312  31.400  0.00  0.00     0.210 C 
ENDROOT
BRANCH   1   2
ATOM      2  C10 ZIN A   1      38.715   6.080  31.881  0.00  0.00     0.236 C 
ATOM      3  N9  ZIN A   1      37.475   5.626  31.613  0.00  0.00    -0.345 N 
ATOM      4  H46 ZIN A   1      37.357   4.806  31.111  0.00  0.00     0.163 HD
ATOM      5  O11 ZIN A   1      38.862   7.108  32.508  0.00  0.00    -0.272 OA
BRANCH   3   6
ATOM      6  C7  ZIN A   1      36.305   6.374  32.080  0.00  0.00     0.199 C 
ATOM      7  C5  ZIN A   1      35.023   6.089  31.304  0.00  0.00     0.160 C 
ATOM      8  S4  ZIN A   1      35.220   4.868  29.952  0.00  0.00    -0.135 SA
ATOM      9  N34 ZIN A   1      34.464   5.330  32.431  0.00  0.00    -0.219 NA
ATOM     10  C2  ZIN A   1      34.016   3.664  30.659  0.00  0.00     0.029 C 
ATOM     11  C1  ZIN A   1      32.580   4.018  30.268  0.00  0.00     0.029 C 
ATOM     12  C35 ZIN A   1      34.262   3.901  32.174  0.00  0.00     0.186 C 
ATOM     13  C3  ZIN A   1      34.361   2.229  30.257  0.00  0.00     0.029 C 
ATOM     14  C32 ZIN A   1      35.539   5.704  33.190  0.00  0.00     0.227 C 
ATOM     15  O33 ZIN A   1      35.788   5.553  34.367  0.00  0.00    -0.277 OA
BRANCH  12  16
ATOM     16  C37 ZIN A   1      33.079   3.412  32.969  0.00  0.00     0.193 C 
ATOM     17  O38 ZIN A   1      33.230   3.038  34.119  0.00  0.00    -0.647 OA
ATOM     18  O39 ZIN A   1      31.970   3.392  32.462  0.00  0.00    -0.647 OA
ENDBRANCH  12  16
ENDBRANCH   3   6
ENDBRANCH   1   2
BRANCH   1  19
ATOM     19  C14 ZIN A   1      40.908   5.171  32.528  0.00  0.00     0.281 C 
ATOM     20  O15 ZIN A   1      40.521   5.154  33.672  0.00  0.00    -0.264 OA
BRANCH  19  21
ATOM     21  O16 ZIN A   1      42.220   5.065  32.260  0.00  0.00    -0.278 OA
BRANCH  21  22
ATOM     22  C17 ZIN A   1      43.054   5.913  32.918  0.00  0.00     0.079 A 
ATOM     23  C25 ZIN A   1      43.585   7.013  32.264  0.00  0.00     0.045 A 
ATOM     24  C24 ZIN A   1      44.430   7.880  32.934  0.00  0.00    -0.049 A 
ATOM     25  C20 ZIN A   1      44.755   7.642  34.257  0.00  0.00    -0.052 A 
ATOM     26  C23 ZIN A   1      45.128   9.135  32.455  0.00  0.00     0.039 C 
ATOM     27  C19 ZIN A   1      44.229   6.539  34.910  0.00  0.00     0.010 A 
ATOM     28  C21 ZIN A   1      45.692   8.721  34.757  0.00  0.00     0.039 C 
ATOM     29  C18 ZIN A   1      43.381   5.675  34.245  0.00  0.00     0.038 A 
ATOM     30  C22 ZIN A   1      46.249   9.392  33.483  0.00  0.00     0.009 C 
ENDBRANCH  21  22
ENDBRANCH  19  21
ENDBRANCH   1  19
BRANCH   1  31
ATOM     31  C26 ZIN A   1      39.488   3.944  30.935  0.00  0.00    -0.035 A 
ATOM     32  C31 ZIN A   1      38.186   3.733  30.521  0.00  0.00     0.008 A 
ATOM     33  C30 ZIN A   1      37.793   2.479  30.092  0.00  0.00     0.001 A 
ATOM     34  C29 ZIN A   1      38.698   1.435  30.084  0.00  0.00     0.000 A 
ATOM     35  C28 ZIN A   1      39.999   1.646  30.503  0.00  0.00     0.001 A 
ATOM     36  C27 ZIN A   1      40.394   2.899  30.928  0.00  0.00     0.008 A 
ENDBRANCH   1  31
TORSDOF 7
ENDMDL
MODEL 22
REMARK CAVERDOCK RESULT:      18.3      0.000      0.000
REMARK CAVERDOCK CONSTRAINTS:       0.0      0.0      0.0      0.0
REMARK CAVERDOCK TUNNEL: 21     18.3      1.8     22.3
REMARK  7 active torsions:
REMARK  status: ('A' for Active; 'I' for Inactive)
REMARK    1  A    between atoms: C7_6  and  N9_7 
REMARK       I    between atoms: N9_7  and  C10_8 
REMARK    2  A    between atoms: C10_8  and  C12_10 
REMARK    3  A    between atoms: C12_10  and  C14_11 
REMARK    4  A    between atoms: C12_10  and  C26_23 
REMARK    5  A    between atoms: C14_11  and  O16_13 
REMARK    6  A    between atoms: O16_13  and  C17_14 
REMARK    7  A    between atoms: C35_32  and  C37_33 
ROOT
ATOM      1  C12 ZIN A   1      39.641   4.993  31.187  0.00  0.00     0.210 C 
ENDROOT
BRANCH   1   2
ATOM      2  C10 ZIN A   1      38.453   5.810  31.623  0.00  0.00     0.236 C 
ATOM      3  N9  ZIN A   1      37.210   5.300  31.520  0.00  0.00    -0.345 N 
ATOM      4  H46 ZIN A   1      37.080   4.408  31.164  0.00  0.00     0.163 HD
ATOM      5  O11 ZIN A   1      38.615   6.927  32.068  0.00  0.00    -0.272 OA
BRANCH   3   6
ATOM      6  C7  ZIN A   1      36.054   6.095  31.944  0.00  0.00     0.199 C 
ATOM      7  C5  ZIN A   1      34.757   5.761  31.216  0.00  0.00     0.160 C 
ATOM      8  S4  ZIN A   1      34.920   4.432  29.965  0.00  0.00    -0.135 SA
ATOM      9  N34 ZIN A   1      34.211   5.102  32.409  0.00  0.00    -0.219 NA
ATOM     10  C2  ZIN A   1      33.718   3.302  30.788  0.00  0.00     0.029 C 
ATOM     11  C1  ZIN A   1      32.278   3.637  30.393  0.00  0.00     0.029 C 
ATOM     12  C35 ZIN A   1      33.993   3.659  32.273  0.00  0.00     0.186 C 
ATOM     13  C3  ZIN A   1      34.043   1.835  30.498  0.00  0.00     0.029 C 
ATOM     14  C32 ZIN A   1      35.302   5.526  33.117  0.00  0.00     0.227 C 
ATOM     15  O33 ZIN A   1      35.570   5.469  34.299  0.00  0.00    -0.277 OA
BRANCH  12  16
ATOM     16  C37 ZIN A   1      32.819   3.248  33.125  0.00  0.00     0.193 C 
ATOM     17  O38 ZIN A   1      31.729   3.061  32.613  0.00  0.00    -0.647 OA
ATOM     18  O39 ZIN A   1      32.961   3.102  34.328  0.00  0.00    -0.647 OA
ENDBRANCH  12  16
ENDBRANCH   3   6
ENDBRANCH   1   2
BRANCH   1  19
ATOM     19  C14 ZIN A   1      40.662   4.959  32.295  0.00  0.00     0.281 C 
ATOM     20  O15 ZIN A   1      40.308   5.057  33.445  0.00  0.00    -0.264 OA
BRANCH  19  21
ATOM     21  O16 ZIN A   1      41.965   4.822  32.002  0.00  0.00    -0.278 OA
BRANCH  21  22
ATOM     22  C17 ZIN A   1      42.817   5.737  32.536  0.00  0.00     0.079 A 
ATOM     23  C25 ZIN A   1      43.226   6.829  31.786  0.00  0.00     0.045 A 
ATOM     24  C24 ZIN A   1      44.088   7.764  32.329  0.00  0.00    -0.049 A 
ATOM     25  C20 ZIN A   1      44.553   7.603  33.622  0.00  0.00    -0.052 A 
ATOM     26  C23 ZIN A   1      44.672   9.025  31.730  0.00  0.00     0.039 C 
ATOM     27  C19 ZIN A   1      44.150   6.510  34.371  0.00  0.00     0.010 A 
ATOM     28  C21 ZIN A   1      45.480   8.745  33.979  0.00  0.00     0.039 C 
ATOM     29  C18 ZIN A   1      43.284   5.578  33.832  0.00  0.00     0.038 A 
ATOM     30  C22 ZIN A   1      45.875   9.381  32.629  0.00  0.00     0.009 C 
ENDBRANCH  21  22
ENDBRANCH  19  21
ENDBRANCH   1  19
BRANCH   1  31
ATOM     31  C26 ZIN A   1      39.196   3.588  30.872  0.00  0.00    -0.035 A 
ATOM     32  C31 ZIN A   1      37.997   3.373  30.218  0.00  0.00     0.008 A 
ATOM     33  C30 ZIN A   1      37.590   2.085  29.926  0.00  0.00     0.001 A 
ATOM     34  C29 ZIN A   1      38.377   1.010  30.295  0.00  0.00     0.000 A 
ATOM     35  C28 ZIN A   1      39.574   1.226  30.954  0.00  0.00     0.001 A 
ATOM     36  C27 ZIN A   1      39.983   2.513  31.242  0.00  0.00     0.008 A 
ENDBRANCH   1  31
TORSDOF 7
ENDMDL
MODEL 23
REMARK CAVERDOCK RESULT:      18.2      0.000      0.000
REMARK CAVERDOCK CONSTRAINTS:       0.3      0.0      0.0      0.0
REMARK CAVERDOCK TUNNEL: 22     18.2      1.8     23.2
REMARK  7 active torsions:
REMARK  status: ('A' for Active; 'I' for Inactive)
REMARK    1  A    between atoms: C7_6  and  N9_7 
REMARK       I    between atoms: N9_7  and  C10_8 
REMARK    2  A    between atoms: C10_8  and  C12_10 
REMARK    3  A    between atoms: C12_10  and  C14_11 
REMARK    4  A    between atoms: C12_10  and  C26_23 
REMARK    5  A    between atoms: C14_11  and  O16_13 
REMARK    6  A    between atoms: O16_13  and  C17_14 
REMARK    7  A    between atoms: C35_32  and  C37_33 
ROOT
ATOM      1  C12 ZIN A   1      39.459   5.503  31.368  0.00  0.00     0.210 C 
ENDROOT
BRANCH   1   2
ATOM      2  C10 ZIN A   1      38.219   6.242  31.798  0.00  0.00     0.236 C 
ATOM      3  N9  ZIN A   1      37.141   5.557  32.229  0.00  0.00    -0.345 N 
ATOM      4  H46 ZIN A   1      37.163   4.589  32.261  0.00  0.00     0.163 HD
ATOM      5  O11 ZIN A   1      38.190   7.454  31.756  0.00  0.00    -0.272 OA
BRANCH   3   6
ATOM      6  C7  ZIN A   1      35.935   6.277  32.645  0.00  0.00     0.199 C 
ATOM      7  C5  ZIN A   1      34.716   6.030  31.763  0.00  0.00     0.160 C 
ATOM      8  S4  ZIN A   1      35.020   4.882  30.367  0.00  0.00    -0.135 SA
ATOM      9  N34 ZIN A   1      34.079   5.211  32.803  0.00  0.00    -0.219 NA
ATOM     10  C2  ZIN A   1      33.775   3.640  30.918  0.00  0.00     0.029 C 
ATOM     11  C1  ZIN A   1      32.370   4.011  30.440  0.00  0.00     0.029 C 
ATOM     12  C35 ZIN A   1      33.907   3.797  32.457  0.00  0.00     0.186 C 
ATOM     13  C3  ZIN A   1      34.157   2.229  30.467  0.00  0.00     0.029 C 
ATOM     14  C32 ZIN A   1      35.093   5.547  33.658  0.00  0.00     0.227 C 
ATOM     15  O33 ZIN A   1      35.254   5.334  34.841  0.00  0.00    -0.277 OA
BRANCH  12  16
ATOM     16  C37 ZIN A   1      32.671   3.264  33.135  0.00  0.00     0.193 C 
ATOM     17  O38 ZIN A   1      32.657   3.110  34.344  0.00  0.00    -0.647 OA
ATOM     18  O39 ZIN A   1      31.684   2.988  32.474  0.00  0.00    -0.647 OA
ENDBRANCH  12  16
ENDBRANCH   3   6
ENDBRANCH   1   2
BRANCH   1  19
ATOM     19  C14 ZIN A   1      40.392   5.361  32.542  0.00  0.00     0.281 C 
ATOM     20  O15 ZIN A   1      40.047   5.738  33.637  0.00  0.00    -0.264 OA
BRANCH  19  21
ATOM     21  O16 ZIN A   1      41.607   4.814  32.371  0.00  0.00    -0.278 OA
BRANCH  21  22
ATOM     22  C17 ZIN A   1      42.673   5.535  32.808  0.00  0.00     0.079 A 
ATOM     23  C25 ZIN A   1      43.441   6.257  31.908  0.00  0.00     0.045 A 
ATOM     24  C24 ZIN A   1      44.524   6.995  32.351  0.00  0.00    -0.049 A 
ATOM     25  C20 ZIN A   1      44.848   7.004  33.696  0.00  0.00    -0.052 A 
ATOM     26  C23 ZIN A   1      45.503   7.857  31.584  0.00  0.00     0.039 C 
ATOM     27  C19 ZIN A   1      44.085   6.279  34.595  0.00  0.00     0.010 A 
ATOM     28  C21 ZIN A   1      46.067   7.873  33.923  0.00  0.00     0.039 C 
ATOM     29  C18 ZIN A   1      43.001   5.546  34.156  0.00  0.00     0.038 A 
ATOM     30  C22 ZIN A   1      46.710   8.039  32.529  0.00  0.00     0.009 C 
ENDBRANCH  21  22
ENDBRANCH  19  21
ENDBRANCH   1  19
BRANCH   1  31
ATOM     31  C26 ZIN A   1      39.077   4.135  30.861  0.00  0.00    -0.035 A 
ATOM     32  C31 ZIN A   1      37.762   3.860  30.538  0.00  0.00     0.008 A 
ATOM     33  C30 ZIN A   1      37.413   2.606  30.071  0.00  0.00     0.001 A 
ATOM     34  C29 ZIN A   1      38.377   1.626  29.933  0.00  0.00     0.000 A 
ATOM     35  C28 ZIN A   1      39.692   1.901  30.261  0.00  0.00     0.001 A 
ATOM     36  C27 ZIN A   1      40.042   3.154  30.725  0.00  0.00     0.008 A 
ENDBRANCH   1  31
TORSDOF 7
ENDMDL
MODEL 24
REMARK CAVERDOCK RESULT:      18.5      0.000      0.000
REMARK CAVERDOCK CONSTRAINTS:       0.4      0.0      0.0      0.0
REMARK CAVERDOCK TUNNEL: 23     18.5      1.8     24.3
REMARK  7 active torsions:
REMARK  status: ('A' for Active; 'I' for Inactive)
REMARK    1  A    between atoms: C7_6  and  N9_7 
REMARK       I    between atoms: N9_7  and  C10_8 
REMARK    2  A    between atoms: C10_8  and  C12_10 
REMARK    3  A    between atoms: C12_10  and  C14_11 
REMARK    4  A    between atoms: C12_10  and  C26_23 
REMARK    5  A    between atoms: C14_11  and  O16_13 
REMARK    6  A    between atoms: O16_13  and  C17_14 
REMARK    7  A    between atoms: C35_32  and  C37_33 
ROOT
ATOM      1  C12 ZIN A   1      39.179   5.442  31.252  0.00  0.00     0.210 C 
ENDROOT
BRANCH   1   2
ATOM      2  C10 ZIN A   1      37.948   6.150  31.754  0.00  0.00     0.236 C 
ATOM      3  N9  ZIN A   1      36.788   5.476  31.884  0.00  0.00    -0.345 N 
ATOM      4  H46 ZIN A   1      36.746   4.535  31.654  0.00  0.00     0.163 HD
ATOM      5  O11 ZIN A   1      38.000   7.327  32.041  0.00  0.00    -0.272 OA
BRANCH   3   6
ATOM      6  C7  ZIN A   1      35.591   6.166  32.371  0.00  0.00     0.199 C 
ATOM      7  C5  ZIN A   1      34.343   5.936  31.526  0.00  0.00     0.160 C 
ATOM      8  S4  ZIN A   1      34.607   4.843  30.079  0.00  0.00    -0.135 SA
ATOM      9  N34 ZIN A   1      33.754   5.073  32.558  0.00  0.00    -0.219 NA
ATOM     10  C2  ZIN A   1      33.396   3.567  30.630  0.00  0.00     0.029 C 
ATOM     11  C1  ZIN A   1      31.970   3.938  30.218  0.00  0.00     0.029 C 
ATOM     12  C35 ZIN A   1      33.583   3.670  32.168  0.00  0.00     0.186 C 
ATOM     13  C3  ZIN A   1      33.776   2.177  30.115  0.00  0.00     0.029 C 
ATOM     14  C32 ZIN A   1      34.795   5.390  33.387  0.00  0.00     0.227 C 
ATOM     15  O33 ZIN A   1      35.003   5.137  34.555  0.00  0.00    -0.277 OA
BRANCH  12  16
ATOM     16  C37 ZIN A   1      32.379   3.099  32.871  0.00  0.00     0.193 C 
ATOM     17  O38 ZIN A   1      31.426   2.701  32.224  0.00  0.00    -0.647 OA
ATOM     18  O39 ZIN A   1      32.359   3.033  34.089  0.00  0.00    -0.647 OA
ENDBRANCH  12  16
ENDBRANCH   3   6
ENDBRANCH   1   2
BRANCH   1  19
ATOM     19  C14 ZIN A   1      40.232   5.441  32.329  0.00  0.00     0.281 C 
ATOM     20  O15 ZIN A   1      39.949   5.784  33.452  0.00  0.00    -0.264 OA
BRANCH  19  21
ATOM     21  O16 ZIN A   1      41.487   5.061  32.039  0.00  0.00    -0.278 OA
BRANCH  21  22
ATOM     22  C17 ZIN A   1      42.489   5.650  32.744  0.00  0.00     0.079 A 
ATOM     23  C25 ZIN A   1      43.293   6.607  32.144  0.00  0.00     0.045 A 
ATOM     24  C24 ZIN A   1      44.309   7.212  32.862  0.00  0.00    -0.049 A 
ATOM     25  C20 ZIN A   1      44.531   6.853  34.179  0.00  0.00    -0.052 A 
ATOM     26  C23 ZIN A   1      45.308   8.270  32.446  0.00  0.00     0.039 C 
ATOM     27  C19 ZIN A   1      43.732   5.894  34.778  0.00  0.00     0.010 A 
ATOM     28  C21 ZIN A   1      45.693   7.646  34.737  0.00  0.00     0.039 C 
ATOM     29  C18 ZIN A   1      42.713   5.292  34.066  0.00  0.00     0.038 A 
ATOM     30  C22 ZIN A   1      46.432   8.204  33.501  0.00  0.00     0.009 C 
ENDBRANCH  21  22
ENDBRANCH  19  21
ENDBRANCH   1  19
BRANCH   1  31
ATOM     31  C26 ZIN A   1      38.828   4.020  30.892  0.00  0.00    -0.035 A 
ATOM     32  C31 ZIN A   1      37.560   3.716  30.433  0.00  0.00     0.008 A 
ATOM     33  C30 ZIN A   1      37.240   2.413  30.101  0.00  0.00     0.001 A 
ATOM     34  C29 ZIN A   1      38.185   1.413  30.233  0.00  0.00     0.000 A 
ATOM     35  C28 ZIN A   1      39.452   1.717  30.696  0.00  0.00     0.001 A 
ATOM     36  C27 ZIN A   1      39.773   3.020  31.025  0.00  0.00     0.008 A 
ENDBRANCH   1  31
TORSDOF 7
ENDMDL
MODEL 25
REMARK CAVERDOCK RESULT:      18.3      0.000      0.000
REMARK CAVERDOCK CONSTRAINTS:       1.1      0.0      0.0      0.0
REMARK CAVERDOCK TUNNEL: 24     18.3      1.8     25.4
REMARK  7 active torsions:
REMARK  status: ('A' for Active; 'I' for Inactive)
REMARK    1  A    between atoms: C7_6  and  N9_7 
REMARK       I    between atoms: N9_7  and  C10_8 
REMARK    2  A    between atoms: C10_8  and  C12_10 
REMARK    3  A    between atoms: C12_10  and  C14_11 
REMARK    4  A    between atoms: C12_10  and  C26_23 
REMARK    5  A    between atoms: C14_11  and  O16_13 
REMARK    6  A    between atoms: O16_13  and  C17_14 
REMARK    7  A    between atoms: C35_32  and  C37_33 
ROOT
ATOM      1  C12 ZIN A   1      38.841   5.400  31.180  0.00  0.00     0.210 C 
ENDROOT
BRANCH   1   2
ATOM      2  C10 ZIN A   1      37.614   6.087  31.719  0.00  0.00     0.236 C 
ATOM      3  N9  ZIN A   1      36.412   5.483  31.637  0.00  0.00    -0.345 N 
ATOM      4  H46 ZIN A   1      36.337   4.607  31.231  0.00  0.00     0.163 HD
ATOM      5  O11 ZIN A   1      37.707   7.185  32.227  0.00  0.00    -0.272 OA
BRANCH   3   6
ATOM      6  C7  ZIN A   1      35.219   6.153  32.160  0.00  0.00     0.199 C 
ATOM      7  C5  ZIN A   1      33.915   5.733  31.490  0.00  0.00     0.160 C 
ATOM      8  S4  ZIN A   1      34.119   4.477  30.172  0.00  0.00    -0.135 SA
ATOM      9  N34 ZIN A   1      33.500   4.979  32.681  0.00  0.00    -0.219 NA
ATOM     10  C2  ZIN A   1      33.071   3.211  31.007  0.00  0.00     0.029 C 
ATOM     11  C1  ZIN A   1      31.588   3.431  30.708  0.00  0.00     0.029 C 
ATOM     12  C35 ZIN A   1      33.401   3.529  32.490  0.00  0.00     0.186 C 
ATOM     13  C3  ZIN A   1      33.506   1.792  30.632  0.00  0.00     0.029 C 
ATOM     14  C32 ZIN A   1      34.590   5.470  33.346  0.00  0.00     0.227 C 
ATOM     15  O33 ZIN A   1      34.931   5.388  34.507  0.00  0.00    -0.277 OA
BRANCH  12  16
ATOM     16  C37 ZIN A   1      32.321   2.980  33.385  0.00  0.00     0.193 C 
ATOM     17  O38 ZIN A   1      31.187   2.844  32.960  0.00  0.00    -0.647 OA
ATOM     18  O39 ZIN A   1      32.582   2.670  34.536  0.00  0.00    -0.647 OA
ENDBRANCH  12  16
ENDBRANCH   3   6
ENDBRANCH   1   2
BRANCH   1  19
ATOM     19  C14 ZIN A   1      39.870   5.278  32.275  0.00  0.00     0.281 C 
ATOM     20  O15 ZIN A   1      39.576   5.552  33.414  0.00  0.00    -0.264 OA
BRANCH  19  21
ATOM     21  O16 ZIN A   1      41.114   4.865  31.982  0.00  0.00    -0.278 OA
BRANCH  21  22
ATOM     22  C17 ZIN A   1      42.141   5.550  32.552  0.00  0.00     0.079 A 
ATOM     23  C25 ZIN A   1      42.600   6.723  31.974  0.00  0.00     0.045 A 
ATOM     24  C24 ZIN A   1      43.641   7.424  32.555  0.00  0.00    -0.049 A 
ATOM     25  C20 ZIN A   1      44.233   6.947  33.711  0.00  0.00    -0.052 A 
ATOM     26  C23 ZIN A   1      44.314   8.712  32.131  0.00  0.00     0.039 C 
ATOM     27  C19 ZIN A   1      43.779   5.772  34.285  0.00  0.00     0.010 A 
ATOM     28  C21 ZIN A   1      45.344   7.883  34.140  0.00  0.00     0.039 C 
ATOM     29  C18 ZIN A   1      42.736   5.073  33.711  0.00  0.00     0.038 A 
ATOM     30  C22 ZIN A   1      45.654   8.740  32.895  0.00  0.00     0.009 C 
ENDBRANCH  21  22
ENDBRANCH  19  21
ENDBRANCH   1  19
BRANCH   1  31
ATOM     31  C26 ZIN A   1      38.470   4.026  30.685  0.00  0.00    -0.035 A 
ATOM     32  C31 ZIN A   1      39.438   3.045  30.576  0.00  0.00     0.008 A 
ATOM     33  C30 ZIN A   1      39.097   1.784  30.125  0.00  0.00     0.001 A 
ATOM     34  C29 ZIN A   1      37.789   1.504  29.775  0.00  0.00     0.000 A 
ATOM     35  C28 ZIN A   1      36.822   2.487  29.879  0.00  0.00     0.001 A 
ATOM     36  C27 ZIN A   1      37.162   3.746  30.334  0.00  0.00     0.008 A 
ENDBRANCH   1  31
TORSDOF 7
ENDMDL
MODEL 26
REMARK CAVERDOCK RESULT:      17.5      0.000      0.000
REMARK CAVERDOCK CONSTRAINTS:       0.1      0.0      0.0      0.0
REMARK CAVERDOCK TUNNEL: 25     17.5      1.8     26.2
REMARK  7 active torsions:
REMARK  status: ('A' for Active; 'I' for Inactive)
REMARK    1  A    between atoms: C7_6  and  N9_7 
REMARK       I    between atoms: N9_7  and  C10_8 
REMARK    2  A    between atoms: C10_8  and  C12_10 
REMARK    3  A    between atoms: C12_10  and  C14_11 
REMARK    4  A    between atoms: C12_10  and  C26_23 
REMARK    5  A    between atoms: C14_11  and  O16_13 
REMARK    6  A    between atoms: O16_13  and  C17_14 
REMARK    7  A    between atoms: C35_32  and  C37_33 
ROOT
ATOM      1  C12 ZIN A   1      38.748   5.314  31.040  0.00  0.00     0.210 C 
ENDROOT
BRANCH   1   2
ATOM      2  C10 ZIN A   1      37.553   6.020  31.626  0.00  0.00     0.236 C 
ATOM      3  N9  ZIN A   1      36.433   5.327  31.910  0.00  0.00    -0.345 N 
ATOM      4  H46 ZIN A   1      36.395   4.374  31.736  0.00  0.00     0.163 HD
ATOM      5  O11 ZIN A   1      37.600   7.212  31.844  0.00  0.00    -0.272 OA
BRANCH   3   6
ATOM      6  C7  ZIN A   1      35.271   6.014  32.479  0.00  0.00     0.199 C 
ATOM      7  C5  ZIN A   1      33.974   5.810  31.703  0.00  0.00     0.160 C 
ATOM      8  S4  ZIN A   1      34.146   4.746  30.221  0.00  0.00    -0.135 SA
ATOM      9  N34 ZIN A   1      33.440   4.930  32.750  0.00  0.00    -0.219 NA
ATOM     10  C2  ZIN A   1      32.959   3.467  30.816  0.00  0.00     0.029 C 
ATOM     11  C1  ZIN A   1      31.515   3.856  30.495  0.00  0.00     0.029 C 
ATOM     12  C35 ZIN A   1      33.236   3.537  32.342  0.00  0.00     0.186 C 
ATOM     13  C3  ZIN A   1      33.298   2.086  30.252  0.00  0.00     0.029 C 
ATOM     14  C32 ZIN A   1      34.529   5.223  33.524  0.00  0.00     0.227 C 
ATOM     15  O33 ZIN A   1      34.802   4.945  34.672  0.00  0.00    -0.277 OA
BRANCH  12  16
ATOM     16  C37 ZIN A   1      32.070   2.959  33.102  0.00  0.00     0.193 C 
ATOM     17  O38 ZIN A   1      31.079   2.579  32.503  0.00  0.00    -0.647 OA
ATOM     18  O39 ZIN A   1      32.119   2.871  34.318  0.00  0.00    -0.647 OA
ENDBRANCH  12  16
ENDBRANCH   3   6
ENDBRANCH   1   2
BRANCH   1  19
ATOM     19  C14 ZIN A   1      39.829   5.202  32.084  0.00  0.00     0.281 C 
ATOM     20  O15 ZIN A   1      39.567   5.393  33.247  0.00  0.00    -0.264 OA
BRANCH  19  21
ATOM     21  O16 ZIN A   1      41.084   4.892  31.720  0.00  0.00    -0.278 OA
BRANCH  21  22
ATOM     22  C17 ZIN A   1      42.091   5.530  32.373  0.00  0.00     0.079 A 
ATOM     23  C25 ZIN A   1      42.692   6.643  31.807  0.00  0.00     0.045 A 
ATOM     24  C24 ZIN A   1      43.713   7.297  32.473  0.00  0.00    -0.049 A 
ATOM     25  C20 ZIN A   1      44.143   6.832  33.702  0.00  0.00    -0.052 A 
ATOM     26  C23 ZIN A   1      44.518   8.517  32.079  0.00  0.00     0.039 C 
ATOM     27  C19 ZIN A   1      43.547   5.716  34.266  0.00  0.00     0.010 A 
ATOM     28  C21 ZIN A   1      45.266   7.707  34.217  0.00  0.00     0.039 C 
ATOM     29  C18 ZIN A   1      42.524   5.065  33.606  0.00  0.00     0.038 A 
ATOM     30  C22 ZIN A   1      45.769   8.487  32.983  0.00  0.00     0.009 C 
ENDBRANCH  21  22
ENDBRANCH  19  21
ENDBRANCH   1  19
BRANCH   1  31
ATOM     31  C26 ZIN A   1      38.343   3.934  30.588  0.00  0.00    -0.035 A 
ATOM     32  C31 ZIN A   1      39.309   2.976  30.340  0.00  0.00     0.008 A 
ATOM     33  C30 ZIN A   1      38.938   1.710  29.929  0.00  0.00     0.001 A 
ATOM     34  C29 ZIN A   1      37.602   1.403  29.757  0.00  0.00     0.000 A 
ATOM     35  C28 ZIN A   1      36.636   2.362  29.999  0.00  0.00     0.001 A 
ATOM     36  C27 ZIN A   1      37.006   3.626  30.414  0.00  0.00     0.008 A 
ENDBRANCH   1  31
TORSDOF 7
ENDMDL
MODEL 27
REMARK CAVERDOCK RESULT:      19.3      0.000      0.000
REMARK CAVERDOCK CONSTRAINTS:       0.1      0.0      0.0      0.0
REMARK CAVERDOCK TUNNEL: 26     19.3      1.8     27.1
REMARK  7 active torsions:
REMARK  status: ('A' for Active; 'I' for Inactive)
REMARK    1  A    between atoms: C7_6  and  N9_7 
REMARK       I    between atoms: N9_7  and  C10_8 
REMARK    2  A    between atoms: C10_8  and  C12_10 
REMARK    3  A    between atoms: C12_10  and  C14_11 
REMARK    4  A    between atoms: C12_10  and  C26_23 
REMARK    5  A    between atoms: C14_11  and  O16_13 
REMARK    6  A    between atoms: O16_13  and  C17_14 
REMARK    7  A    between atoms: C35_32  and  C37_33 
ROOT
ATOM      1  C12 ZIN A   1      38.469   5.494  31.119  0.00  0.00     0.210 C 
ENDROOT
BRANCH   1   2
ATOM      2  C10 ZIN A   1      37.219   6.014  31.780  0.00  0.00     0.236 C 
ATOM      3  N9  ZIN A   1      36.194   5.177  32.037  0.00  0.00    -0.345 N 
ATOM      4  H46 ZIN A   1      36.260   4.241  31.795  0.00  0.00     0.163 HD
ATOM      5  O11 ZIN A   1      37.135   7.186  32.082  0.00  0.00    -0.272 OA
BRANCH   3   6
ATOM      6  C7  ZIN A   1      34.979   5.684  32.679  0.00  0.00     0.199 C 
ATOM      7  C5  ZIN A   1      33.748   5.699  31.778  0.00  0.00     0.160 C 
ATOM      8  S4  ZIN A   1      34.053   5.077  30.081  0.00  0.00    -0.135 SA
ATOM      9  N34 ZIN A   1      33.155   4.567  32.503  0.00  0.00    -0.219 NA
ATOM     10  C2  ZIN A   1      32.852   3.685  30.213  0.00  0.00     0.029 C 
ATOM     11  C1  ZIN A   1      31.428   4.146  29.898  0.00  0.00     0.029 C 
ATOM     12  C35 ZIN A   1      33.013   3.337  31.717  0.00  0.00     0.186 C 
ATOM     13  C3  ZIN A   1      33.262   2.509  29.323  0.00  0.00     0.029 C 
ATOM     14  C32 ZIN A   1      34.178   4.638  33.409  0.00  0.00     0.227 C 
ATOM     15  O33 ZIN A   1      34.370   4.058  34.457  0.00  0.00    -0.277 OA
BRANCH  12  16
ATOM     16  C37 ZIN A   1      31.806   2.574  32.199  0.00  0.00     0.193 C 
ATOM     17  O38 ZIN A   1      31.321   2.825  33.290  0.00  0.00    -0.647 OA
ATOM     18  O39 ZIN A   1      31.314   1.706  31.499  0.00  0.00    -0.647 OA
ENDBRANCH  12  16
ENDBRANCH   3   6
ENDBRANCH   1   2
BRANCH   1  19
ATOM     19  C14 ZIN A   1      39.619   5.568  32.090  0.00  0.00     0.281 C 
ATOM     20  O15 ZIN A   1      39.456   6.052  33.184  0.00  0.00    -0.264 OA
BRANCH  19  21
ATOM     21  O16 ZIN A   1      40.825   5.095  31.737  0.00  0.00    -0.278 OA
BRANCH  21  22
ATOM     22  C17 ZIN A   1      41.902   5.598  32.398  0.00  0.00     0.079 A 
ATOM     23  C25 ZIN A   1      42.672   6.594  31.817  0.00  0.00     0.045 A 
ATOM     24  C24 ZIN A   1      43.765   7.110  32.491  0.00  0.00    -0.049 A 
ATOM     25  C20 ZIN A   1      44.096   6.623  33.742  0.00  0.00    -0.052 A 
ATOM     26  C23 ZIN A   1      44.748   8.186  32.084  0.00  0.00     0.039 C 
ATOM     27  C19 ZIN A   1      43.331   5.624  34.320  0.00  0.00     0.010 A 
ATOM     28  C21 ZIN A   1      45.325   7.340  34.261  0.00  0.00     0.039 C 
ATOM     29  C18 ZIN A   1      42.236   5.111  33.653  0.00  0.00     0.038 A 
ATOM     30  C22 ZIN A   1      45.962   8.000  33.019  0.00  0.00     0.009 C 
ENDBRANCH  21  22
ENDBRANCH  19  21
ENDBRANCH   1  19
BRANCH   1  31
ATOM     31  C26 ZIN A   1      38.256   4.062  30.700  0.00  0.00    -0.035 A 
ATOM     32  C31 ZIN A   1      39.308   3.166  30.743  0.00  0.00     0.008 A 
ATOM     33  C30 ZIN A   1      39.113   1.852  30.362  0.00  0.00     0.001 A 
ATOM     34  C29 ZIN A   1      37.867   1.434  29.931  0.00  0.00     0.000 A 
ATOM     35  C28 ZIN A   1      36.817   2.332  29.884  0.00  0.00     0.001 A 
ATOM     36  C27 ZIN A   1      37.011   3.644  30.268  0.00  0.00     0.008 A 
ENDBRANCH   1  31
TORSDOF 7
ENDMDL
MODEL 28
REMARK CAVERDOCK RESULT:      18.6      0.000      0.000
REMARK CAVERDOCK CONSTRAINTS:       0.6      0.0      0.0      0.0
REMARK CAVERDOCK TUNNEL: 27     18.6      1.8     28.4
REMARK  7 active torsions:
REMARK  status: ('A' for Active; 'I' for Inactive)
REMARK    1  A    between atoms: C7_6  and  N9_7 
REMARK       I    between atoms: N9_7  and  C10_8 
REMARK    2  A    between atoms: C10_8  and  C12_10 
REMARK    3  A    between atoms: C12_10  and  C14_11 
REMARK    4  A    between atoms: C12_10  and  C26_23 
REMARK    5  A    between atoms: C14_11  and  O16_13 
REMARK    6  A    between atoms: O16_13  and  C17_14 
REMARK    7  A    between atoms: C35_32  and  C37_33 
ROOT
ATOM      1  C12 ZIN A   1      38.296   5.320  31.105  0.00  0.00     0.210 C 
ENDROOT
BRANCH   1   2
ATOM      2  C10 ZIN A   1      37.068   5.938  31.719  0.00  0.00     0.236 C 
ATOM      3  N9  ZIN A   1      35.975   5.183  31.948  0.00  0.00    -0.345 N 
ATOM      4  H46 ZIN A   1      35.980   4.242  31.717  0.00  0.00     0.163 HD
ATOM      5  O11 ZIN A   1      37.062   7.116  32.008  0.00  0.00    -0.272 OA
BRANCH   3   6
ATOM      6  C7  ZIN A   1      34.781   5.786  32.545  0.00  0.00     0.199 C 
ATOM      7  C5  ZIN A   1      33.516   5.643  31.706  0.00  0.00     0.160 C 
ATOM      8  S4  ZIN A   1      33.760   4.744  30.127  0.00  0.00    -0.135 SA
ATOM      9  N34 ZIN A   1      32.965   4.647  32.634  0.00  0.00    -0.219 NA
ATOM     10  C2  ZIN A   1      32.581   3.390  30.541  0.00  0.00     0.029 C 
ATOM     11  C1  ZIN A   1      31.140   3.784  30.211  0.00  0.00     0.029 C 
ATOM     12  C35 ZIN A   1      32.804   3.302  32.075  0.00  0.00     0.186 C 
ATOM     13  C3  ZIN A   1      32.968   2.082  29.847  0.00  0.00     0.029 C 
ATOM     14  C32 ZIN A   1      34.021   4.876  33.473  0.00  0.00     0.227 C 
ATOM     15  O33 ZIN A   1      34.261   4.482  34.595  0.00  0.00    -0.277 OA
BRANCH  12  16
ATOM     16  C37 ZIN A   1      31.626   2.627  32.728  0.00  0.00     0.193 C 
ATOM     17  O38 ZIN A   1      31.573   2.534  33.942  0.00  0.00    -0.647 OA
ATOM     18  O39 ZIN A   1      30.726   2.174  32.041  0.00  0.00    -0.647 OA
ENDBRANCH  12  16
ENDBRANCH   3   6
ENDBRANCH   1   2
BRANCH   1  19
ATOM     19  C14 ZIN A   1      39.408   5.292  32.122  0.00  0.00     0.281 C 
ATOM     20  O15 ZIN A   1      39.258   5.825  33.195  0.00  0.00    -0.264 OA
BRANCH  19  21
ATOM     21  O16 ZIN A   1      40.566   4.677  31.833  0.00  0.00    -0.278 OA
BRANCH  21  22
ATOM     22  C17 ZIN A   1      41.700   5.226  32.342  0.00  0.00     0.079 A 
ATOM     23  C25 ZIN A   1      42.550   5.952  31.523  0.00  0.00     0.045 A 
ATOM     24  C24 ZIN A   1      43.702   6.516  32.041  0.00  0.00    -0.049 A 
ATOM     25  C20 ZIN A   1      44.012   6.347  33.378  0.00  0.00    -0.052 A 
ATOM     26  C23 ZIN A   1      44.777   7.344  31.369  0.00  0.00     0.039 C 
ATOM     27  C19 ZIN A   1      43.166   5.617  34.196  0.00  0.00     0.010 A 
ATOM     28  C21 ZIN A   1      45.316   7.049  33.695  0.00  0.00     0.039 C 
ATOM     29  C18 ZIN A   1      42.013   5.057  33.683  0.00  0.00     0.038 A 
ATOM     30  C22 ZIN A   1      45.987   7.292  32.326  0.00  0.00     0.009 C 
ENDBRANCH  21  22
ENDBRANCH  19  21
ENDBRANCH   1  19
BRANCH   1  31
ATOM     31  C26 ZIN A   1      37.983   3.912  30.665  0.00  0.00    -0.035 A 
ATOM     32  C31 ZIN A   1      36.695   3.575  30.292  0.00  0.00     0.008 A 
ATOM     33  C30 ZIN A   1      36.409   2.285  29.887  0.00  0.00     0.001 A 
ATOM     34  C29 ZIN A   1      37.407   1.330  29.861  0.00  0.00     0.000 A 
ATOM     35  C28 ZIN A   1      38.694   1.666  30.240  0.00  0.00     0.001 A 
ATOM     36  C27 ZIN A   1      38.982   2.956  30.641  0.00  0.00     0.008 A 
ENDBRANCH   1  31
TORSDOF 7
ENDMDL
MODEL 29
REMARK CAVERDOCK RESULT:      17.8      0.000      0.000
REMARK CAVERDOCK CONSTRAINTS:       0.1      0.0      0.0      0.0
REMARK CAVERDOCK TUNNEL: 28     17.8      1.8     29.4
REMARK  7 active torsions:
REMARK  status: ('A' for Active; 'I' for Inactive)
REMARK    1  A    between atoms: C7_6  and  N9_7 
REMARK       I    between atoms: N9_7  and  C10_8 
REMARK    2  A    between atoms: C10_8  and  C12_10 
REMARK    3  A    between atoms: C12_10  and  C14_11 
REMARK    4  A    between atoms: C12_10  and  C26_23 
REMARK    5  A    between atoms: C14_11  and  O16_13 
REMARK    6  A    between atoms: O16_13  and  C17_14 
REMARK    7  A    between atoms: C35_32  and  C37_33 
ROOT
ATOM      1  C12 ZIN A   1      37.989   5.461  31.033  0.00  0.00     0.210 C 
ENDROOT
BRANCH   1   2
ATOM      2  C10 ZIN A   1      36.738   5.943  31.720  0.00  0.00     0.236 C 
ATOM      3  N9  ZIN A   1      35.787   5.060  32.085  0.00  0.00    -0.345 N 
ATOM      4  H46 ZIN A   1      35.908   4.116  31.905  0.00  0.00     0.163 HD
ATOM      5  O11 ZIN A   1      36.586   7.125  31.944  0.00  0.00    -0.272 OA
BRANCH   3   6
ATOM      6  C7  ZIN A   1      34.570   5.530  32.752  0.00  0.00     0.199 C 
ATOM      7  C5  ZIN A   1      33.339   5.583  31.853  0.00  0.00     0.160 C 
ATOM      8  S4  ZIN A   1      33.645   5.046  30.128  0.00  0.00    -0.135 SA
ATOM      9  N34 ZIN A   1      32.752   4.414  32.522  0.00  0.00    -0.219 NA
ATOM     10  C2  ZIN A   1      32.451   3.643  30.193  0.00  0.00     0.029 C 
ATOM     11  C1  ZIN A   1      31.025   4.113  29.901  0.00  0.00     0.029 C 
ATOM     12  C35 ZIN A   1      32.614   3.224  31.678  0.00  0.00     0.186 C 
ATOM     13  C3  ZIN A   1      32.865   2.514  29.247  0.00  0.00     0.029 C 
ATOM     14  C32 ZIN A   1      33.774   4.447  33.431  0.00  0.00     0.227 C 
ATOM     15  O33 ZIN A   1      33.970   3.817  34.449  0.00  0.00    -0.277 OA
BRANCH  12  16
ATOM     16  C37 ZIN A   1      31.410   2.433  32.123  0.00  0.00     0.193 C 
ATOM     17  O38 ZIN A   1      30.988   2.553  33.261  0.00  0.00    -0.647 OA
ATOM     18  O39 ZIN A   1      30.858   1.674  31.345  0.00  0.00    -0.647 OA
ENDBRANCH  12  16
ENDBRANCH   3   6
ENDBRANCH   1   2
BRANCH   1  19
ATOM     19  C14 ZIN A   1      39.157   5.575  31.979  0.00  0.00     0.281 C 
ATOM     20  O15 ZIN A   1      39.059   6.238  32.984  0.00  0.00    -0.264 OA
BRANCH  19  21
ATOM     21  O16 ZIN A   1      40.308   4.939  31.703  0.00  0.00    -0.278 OA
BRANCH  21  22
ATOM     22  C17 ZIN A   1      41.431   5.406  32.311  0.00  0.00     0.079 A 
ATOM     23  C25 ZIN A   1      42.109   6.492  31.779  0.00  0.00     0.045 A 
ATOM     24  C24 ZIN A   1      43.249   6.972  32.399  0.00  0.00    -0.049 A 
ATOM     25  C20 ZIN A   1      43.720   6.359  33.546  0.00  0.00    -0.052 A 
ATOM     26  C23 ZIN A   1      44.155   8.126  32.028  0.00  0.00     0.039 C 
ATOM     27  C19 ZIN A   1      43.046   5.271  34.075  0.00  0.00     0.010 A 
ATOM     28  C21 ZIN A   1      44.974   7.061  34.023  0.00  0.00     0.039 C 
ATOM     29  C18 ZIN A   1      41.905   4.794  33.461  0.00  0.00     0.038 A 
ATOM     30  C22 ZIN A   1      45.462   7.884  32.812  0.00  0.00     0.009 C 
ENDBRANCH  21  22
ENDBRANCH  19  21
ENDBRANCH   1  19
BRANCH   1  31
ATOM     31  C26 ZIN A   1      37.814   4.021  30.623  0.00  0.00    -0.035 A 
ATOM     32  C31 ZIN A   1      38.907   3.174  30.589  0.00  0.00     0.008 A 
ATOM     33  C30 ZIN A   1      38.745   1.853  30.216  0.00  0.00     0.001 A 
ATOM     34  C29 ZIN A   1      37.494   1.380  29.870  0.00  0.00     0.000 A 
ATOM     35  C28 ZIN A   1      36.402   2.228  29.900  0.00  0.00     0.001 A 
ATOM     36  C27 ZIN A   1      36.562   3.547  30.276  0.00  0.00     0.008 A 
ENDBRANCH   1  31
TORSDOF 7
ENDMDL
MODEL 30
REMARK CAVERDOCK RESULT:      18.4      0.000      0.000
REMARK CAVERDOCK CONSTRAINTS:       0.2      0.0      0.0      0.0
REMARK CAVERDOCK TUNNEL: 29     18.4      1.9     30.1
REMARK  7 active torsions:
REMARK  status: ('A' for Active; 'I' for Inactive)
REMARK    1  A    between atoms: C7_6  and  N9_7 
REMARK       I    between atoms: N9_7  and  C10_8 
REMARK    2  A    between atoms: C10_8  and  C12_10 
REMARK    3  A    between atoms: C12_10  and  C14_11 
REMARK    4  A    between atoms: C12_10  and  C26_23 
REMARK    5  A    between atoms: C14_11  and  O16_13 
REMARK    6  A    between atoms: O16_13  and  C17_14 
REMARK    7  A    between atoms: C35_32  and  C37_33 
ROOT
ATOM      1  C12 ZIN A   1      37.782   5.473  30.992  0.00  0.00     0.210 C 
ENDROOT
BRANCH   1   2
ATOM      2  C10 ZIN A   1      36.519   5.910  31.686  0.00  0.00     0.236 C 
ATOM      3  N9  ZIN A   1      35.665   4.989  32.176  0.00  0.00    -0.345 N 
ATOM      4  H46 ZIN A   1      35.863   4.045  32.080  0.00  0.00     0.163 HD
ATOM      5  O11 ZIN A   1      36.269   7.091  31.805  0.00  0.00    -0.272 OA
BRANCH   3   6
ATOM      6  C7  ZIN A   1      34.436   5.415  32.850  0.00  0.00     0.199 C 
ATOM      7  C5  ZIN A   1      33.215   5.500  31.940  0.00  0.00     0.160 C 
ATOM      8  S4  ZIN A   1      33.546   5.050  30.195  0.00  0.00    -0.135 SA
ATOM      9  N34 ZIN A   1      32.631   4.296  32.545  0.00  0.00    -0.219 NA
ATOM     10  C2  ZIN A   1      32.364   3.636  30.177  0.00  0.00     0.029 C 
ATOM     11  C1  ZIN A   1      30.937   4.106  29.891  0.00  0.00     0.029 C 
ATOM     12  C35 ZIN A   1      32.514   3.146  31.642  0.00  0.00     0.186 C 
ATOM     13  C3  ZIN A   1      32.800   2.557  29.183  0.00  0.00     0.029 C 
ATOM     14  C32 ZIN A   1      33.642   4.293  33.466  0.00  0.00     0.227 C 
ATOM     15  O33 ZIN A   1      33.832   3.617  34.455  0.00  0.00    -0.277 OA
BRANCH  12  16
ATOM     16  C37 ZIN A   1      31.313   2.324  32.034  0.00  0.00     0.193 C 
ATOM     17  O38 ZIN A   1      30.694   2.594  33.050  0.00  0.00    -0.647 OA
ATOM     18  O39 ZIN A   1      30.960   1.390  31.335  0.00  0.00    -0.647 OA
ENDBRANCH  12  16
ENDBRANCH   3   6
ENDBRANCH   1   2
BRANCH   1  19
ATOM     19  C14 ZIN A   1      38.953   5.645  31.925  0.00  0.00     0.281 C 
ATOM     20  O15 ZIN A   1      38.911   6.476  32.801  0.00  0.00    -0.264 OA
BRANCH  19  21
ATOM     21  O16 ZIN A   1      40.044   4.875  31.781  0.00  0.00    -0.278 OA
BRANCH  21  22
ATOM     22  C17 ZIN A   1      41.212   5.362  32.279  0.00  0.00     0.079 A 
ATOM     23  C25 ZIN A   1      41.813   6.464  31.692  0.00  0.00     0.045 A 
ATOM     24  C24 ZIN A   1      42.999   6.963  32.201  0.00  0.00    -0.049 A 
ATOM     25  C20 ZIN A   1      43.592   6.354  33.292  0.00  0.00    -0.052 A 
ATOM     26  C23 ZIN A   1      43.841   8.138  31.752  0.00  0.00     0.039 C 
ATOM     27  C19 ZIN A   1      42.995   5.249  33.875  0.00  0.00     0.010 A 
ATOM     28  C21 ZIN A   1      44.872   7.078  33.650  0.00  0.00     0.039 C 
ATOM     29  C18 ZIN A   1      41.808   4.752  33.373  0.00  0.00     0.038 A 
ATOM     30  C22 ZIN A   1      45.223   7.918  32.402  0.00  0.00     0.009 C 
ENDBRANCH  21  22
ENDBRANCH  19  21
ENDBRANCH   1  19
BRANCH   1  31
ATOM     31  C26 ZIN A   1      37.663   4.022  30.599  0.00  0.00    -0.035 A 
ATOM     32  C31 ZIN A   1      38.779   3.207  30.618  0.00  0.00     0.008 A 
ATOM     33  C30 ZIN A   1      38.669   1.876  30.261  0.00  0.00     0.001 A 
ATOM     34  C29 ZIN A   1      37.445   1.362  29.878  0.00  0.00     0.000 A 
ATOM     35  C28 ZIN A   1      36.329   2.179  29.855  0.00  0.00     0.001 A 
ATOM     36  C27 ZIN A   1      36.438   3.508  30.215  0.00  0.00     0.008 A 
ENDBRANCH   1  31
TORSDOF 7
ENDMDL
MODEL 31
REMARK CAVERDOCK RESULT:      18.6      0.000      0.000
REMARK CAVERDOCK CONSTRAINTS:       0.3      0.0      0.0      0.0
REMARK CAVERDOCK TUNNEL: 30     18.6      1.9     31.3
REMARK  7 active torsions:
REMARK  status: ('A' for Active; 'I' for Inactive)
REMARK    1  A    between atoms: C7_6  and  N9_7 
REMARK       I    between atoms: N9_7  and  C10_8 
REMARK    2  A    between atoms: C10_8  and  C12_10 
REMARK    3  A    between atoms: C12_10  and  C14_11 
REMARK    4  A    between atoms: C12_10  and  C26_23 
REMARK    5  A    between atoms: C14_11  and  O16_13 
REMARK    6  A    between atoms: O16_13  and  C17_14 
REMARK    7  A    between atoms: C35_32  and  C37_33 
ROOT
ATOM      1  C12 ZIN A   1      37.595   5.341  30.869  0.00  0.00     0.210 C 
ENDROOT
BRANCH   1   2
ATOM      2  C10 ZIN A   1      36.388   5.750  31.673  0.00  0.00     0.236 C 
ATOM      3  N9  ZIN A   1      35.432   4.845  31.962  0.00  0.00    -0.345 N 
ATOM      4  H46 ZIN A   1      35.521   3.931  31.652  0.00  0.00     0.163 HD
ATOM      5  O11 ZIN A   1      36.277   6.894  32.060  0.00  0.00    -0.272 OA
BRANCH   3   6
ATOM      6  C7  ZIN A   1      34.259   5.244  32.742  0.00  0.00     0.199 C 
ATOM      7  C5  ZIN A   1      32.973   5.366  31.931  0.00  0.00     0.160 C 
ATOM      8  S4  ZIN A   1      33.171   4.985  30.150  0.00  0.00    -0.135 SA
ATOM      9  N34 ZIN A   1      32.432   4.138  32.530  0.00  0.00    -0.219 NA
ATOM     10  C2  ZIN A   1      31.987   3.573  30.164  0.00  0.00     0.029 C 
ATOM     11  C1  ZIN A   1      30.544   4.055  30.005  0.00  0.00     0.029 C 
ATOM     12  C35 ZIN A   1      32.244   3.026  31.594  0.00  0.00     0.186 C 
ATOM     13  C3  ZIN A   1      32.343   2.535  29.098  0.00  0.00     0.029 C 
ATOM     14  C32 ZIN A   1      33.510   4.098  33.371  0.00  0.00     0.227 C 
ATOM     15  O33 ZIN A   1      33.771   3.383  34.316  0.00  0.00    -0.277 OA
BRANCH  12  16
ATOM     16  C37 ZIN A   1      31.073   2.189  32.042  0.00  0.00     0.193 C 
ATOM     17  O38 ZIN A   1      30.630   1.319  31.311  0.00  0.00    -0.647 OA
ATOM     18  O39 ZIN A   1      30.570   2.381  33.136  0.00  0.00    -0.647 OA
ENDBRANCH  12  16
ENDBRANCH   3   6
ENDBRANCH   1   2
BRANCH   1  19
ATOM     19  C14 ZIN A   1      38.842   5.572  31.682  0.00  0.00     0.281 C 
ATOM     20  O15 ZIN A   1      38.780   6.180  32.724  0.00  0.00    -0.264 OA
BRANCH  19  21
ATOM     21  O16 ZIN A   1      40.023   5.102  31.247  0.00  0.00    -0.278 OA
BRANCH  21  22
ATOM     22  C17 ZIN A   1      41.128   5.466  31.951  0.00  0.00     0.079 A 
ATOM     23  C25 ZIN A   1      41.906   6.530  31.524  0.00  0.00     0.045 A 
ATOM     24  C24 ZIN A   1      43.028   6.904  32.241  0.00  0.00    -0.049 A 
ATOM     25  C20 ZIN A   1      43.381   6.207  33.383  0.00  0.00    -0.052 A 
ATOM     26  C23 ZIN A   1      44.026   8.015  31.993  0.00  0.00     0.039 C 
ATOM     27  C19 ZIN A   1      42.607   5.140  33.807  0.00  0.00     0.010 A 
ATOM     28  C21 ZIN A   1      44.639   6.802  33.978  0.00  0.00     0.039 C 
ATOM     29  C18 ZIN A   1      41.483   4.768  33.096  0.00  0.00     0.038 A 
ATOM     30  C22 ZIN A   1      45.259   7.650  32.847  0.00  0.00     0.009 C 
ENDBRANCH  21  22
ENDBRANCH  19  21
ENDBRANCH   1  19
BRANCH   1  31
ATOM     31  C26 ZIN A   1      37.490   3.879  30.515  0.00  0.00    -0.035 A 
ATOM     32  C31 ZIN A   1      36.271   3.343  30.145  0.00  0.00     0.008 A 
ATOM     33  C30 ZIN A   1      36.175   2.004  29.817  0.00  0.00     0.001 A 
ATOM     34  C29 ZIN A   1      37.297   1.198  29.867  0.00  0.00     0.000 A 
ATOM     35  C28 ZIN A   1      38.516   1.733  30.243  0.00  0.00     0.001 A 
ATOM     36  C27 ZIN A   1      38.612   3.072  30.566  0.00  0.00     0.008 A 
ENDBRANCH   1  31
TORSDOF 7
ENDMDL
MODEL 32
REMARK CAVERDOCK RESULT:      18.9      0.000      0.000
REMARK CAVERDOCK CONSTRAINTS:       0.1      0.0      0.0      0.0
REMARK CAVERDOCK TUNNEL: 31     18.9      1.9     32.1
REMARK  7 active torsions:
REMARK  status: ('A' for Active; 'I' for Inactive)
REMARK    1  A    between atoms: C7_6  and  N9_7 
REMARK       I    between atoms: N9_7  and  C10_8 
REMARK    2  A    between atoms: C10_8  and  C12_10 
REMARK    3  A    between atoms: C12_10  and  C14_11 
REMARK    4  A    between atoms: C12_10  and  C26_23 
REMARK    5  A    between atoms: C14_11  and  O16_13 
REMARK    6  A    between atoms: O16_13  and  C17_14 
REMARK    7  A    between atoms: C35_32  and  C37_33 
ROOT
ATOM      1  C12 ZIN A   1      37.334   5.391  30.922  0.00  0.00     0.210 C 
ENDROOT
BRANCH   1   2
ATOM      2  C10 ZIN A   1      36.127   5.762  31.744  0.00  0.00     0.236 C 
ATOM      3  N9  ZIN A   1      35.254   4.809  32.126  0.00  0.00    -0.345 N 
ATOM      4  H46 ZIN A   1      35.402   3.886  31.872  0.00  0.00     0.163 HD
ATOM      5  O11 ZIN A   1      35.941   6.917  32.062  0.00  0.00    -0.272 OA
BRANCH   3   6
ATOM      6  C7  ZIN A   1      34.080   5.170  32.924  0.00  0.00     0.199 C 
ATOM      7  C5  ZIN A   1      32.795   5.334  32.119  0.00  0.00     0.160 C 
ATOM      8  S4  ZIN A   1      32.995   5.043  30.320  0.00  0.00    -0.135 SA
ATOM      9  N34 ZIN A   1      32.252   4.079  32.654  0.00  0.00    -0.219 NA
ATOM     10  C2  ZIN A   1      31.809   3.634  30.263  0.00  0.00     0.029 C 
ATOM     11  C1  ZIN A   1      30.367   4.125  30.126  0.00  0.00     0.029 C 
ATOM     12  C35 ZIN A   1      32.064   3.015  31.664  0.00  0.00     0.186 C 
ATOM     13  C3  ZIN A   1      32.165   2.649  29.147  0.00  0.00     0.029 C 
ATOM     14  C32 ZIN A   1      33.329   3.995  33.494  0.00  0.00     0.227 C 
ATOM     15  O33 ZIN A   1      33.588   3.234  34.402  0.00  0.00    -0.277 OA
BRANCH  12  16
ATOM     16  C37 ZIN A   1      30.892   2.158  32.068  0.00  0.00     0.193 C 
ATOM     17  O38 ZIN A   1      30.231   2.452  33.049  0.00  0.00    -0.647 OA
ATOM     18  O39 ZIN A   1      30.603   1.171  31.412  0.00  0.00    -0.647 OA
ENDBRANCH  12  16
ENDBRANCH   3   6
ENDBRANCH   1   2
BRANCH   1  19
ATOM     19  C14 ZIN A   1      38.574   5.507  31.770  0.00  0.00     0.281 C 
ATOM     20  O15 ZIN A   1      38.551   6.156  32.789  0.00  0.00    -0.264 OA
BRANCH  19  21
ATOM     21  O16 ZIN A   1      39.706   4.890  31.392  0.00  0.00    -0.278 OA
BRANCH  21  22
ATOM     22  C17 ZIN A   1      40.842   5.223  32.059  0.00  0.00     0.079 A 
ATOM     23  C25 ZIN A   1      41.583   6.327  31.665  0.00  0.00     0.045 A 
ATOM     24  C24 ZIN A   1      42.737   6.670  32.346  0.00  0.00    -0.049 A 
ATOM     25  C20 ZIN A   1      43.159   5.903  33.417  0.00  0.00    -0.052 A 
ATOM     26  C23 ZIN A   1      43.706   7.811  32.121  0.00  0.00     0.039 C 
ATOM     27  C19 ZIN A   1      42.423   4.798  33.808  0.00  0.00     0.010 A 
ATOM     28  C21 ZIN A   1      44.441   6.477  33.984  0.00  0.00     0.039 C 
ATOM     29  C18 ZIN A   1      41.268   4.456  33.133  0.00  0.00     0.038 A 
ATOM     30  C22 ZIN A   1      44.987   7.410  32.882  0.00  0.00     0.009 C 
ENDBRANCH  21  22
ENDBRANCH  19  21
ENDBRANCH   1  19
BRANCH   1  31
ATOM     31  C26 ZIN A   1      37.192   3.973  30.432  0.00  0.00    -0.035 A 
ATOM     32  C31 ZIN A   1      38.305   3.157  30.345  0.00  0.00     0.008 A 
ATOM     33  C30 ZIN A   1      38.174   1.855  29.899  0.00  0.00     0.001 A 
ATOM     34  C29 ZIN A   1      36.933   1.371  29.533  0.00  0.00     0.000 A 
ATOM     35  C28 ZIN A   1      35.821   2.189  29.615  0.00  0.00     0.001 A 
ATOM     36  C27 ZIN A   1      35.950   3.489  30.065  0.00  0.00     0.008 A 
ENDBRANCH   1  31
TORSDOF 7
ENDMDL
MODEL 33
REMARK CAVERDOCK RESULT:      19.0      0.000      0.000
REMARK CAVERDOCK CONSTRAINTS:       0.9      0.0      0.0      0.0
REMARK CAVERDOCK TUNNEL: 32     19.0      2.0     33.2
REMARK  7 active torsions:
REMARK  status: ('A' for Active; 'I' for Inactive)
REMARK    1  A    between atoms: C7_6  and  N9_7 
REMARK       I    between atoms: N9_7  and  C10_8 
REMARK    2  A    between atoms: C10_8  and  C12_10 
REMARK    3  A    between atoms: C12_10  and  C14_11 
REMARK    4  A    between atoms: C12_10  and  C26_23 
REMARK    5  A    between atoms: C14_11  and  O16_13 
REMARK    6  A    between atoms: O16_13  and  C17_14 
REMARK    7  A    between atoms: C35_32  and  C37_33 
ROOT
ATOM      1  C12 ZIN A   1      37.326   5.343  31.004  0.00  0.00     0.210 C 
ENDROOT
BRANCH   1   2
ATOM      2  C10 ZIN A   1      36.125   5.653  31.858  0.00  0.00     0.236 C 
ATOM      3  N9  ZIN A   1      35.065   4.821  31.861  0.00  0.00    -0.345 N 
ATOM      4  H46 ZIN A   1      35.076   4.022  31.312  0.00  0.00     0.163 HD
ATOM      5  O11 ZIN A   1      36.111   6.654  32.544  0.00  0.00    -0.272 OA
BRANCH   3   6
ATOM      6  C7  ZIN A   1      33.897   5.124  32.691  0.00  0.00     0.199 C 
ATOM      7  C5  ZIN A   1      32.587   5.241  31.919  0.00  0.00     0.160 C 
ATOM      8  S4  ZIN A   1      32.754   4.974  30.113  0.00  0.00    -0.135 SA
ATOM      9  N34 ZIN A   1      32.111   3.959  32.455  0.00  0.00    -0.219 NA
ATOM     10  C2  ZIN A   1      31.628   3.516  30.071  0.00  0.00     0.029 C 
ATOM     11  C1  ZIN A   1      30.163   3.947  29.975  0.00  0.00     0.029 C 
ATOM     12  C35 ZIN A   1      31.943   2.897  31.459  0.00  0.00     0.186 C 
ATOM     13  C3  ZIN A   1      31.997   2.558  28.937  0.00  0.00     0.029 C 
ATOM     14  C32 ZIN A   1      33.211   3.914  33.267  0.00  0.00     0.227 C 
ATOM     15  O33 ZIN A   1      33.524   3.156  34.161  0.00  0.00    -0.277 OA
BRANCH  12  16
ATOM     16  C37 ZIN A   1      30.819   1.987  31.883  0.00  0.00     0.193 C 
ATOM     17  O38 ZIN A   1      30.067   2.326  32.781  0.00  0.00    -0.647 OA
ATOM     18  O39 ZIN A   1      30.660   0.914  31.327  0.00  0.00    -0.647 OA
ENDBRANCH  12  16
ENDBRANCH   3   6
ENDBRANCH   1   2
BRANCH   1  19
ATOM     19  C14 ZIN A   1      38.578   5.475  31.831  0.00  0.00     0.281 C 
ATOM     20  O15 ZIN A   1      38.597   6.215  32.785  0.00  0.00    -0.264 OA
BRANCH  19  21
ATOM     21  O16 ZIN A   1      39.674   4.770  31.505  0.00  0.00    -0.278 OA
BRANCH  21  22
ATOM     22  C17 ZIN A   1      40.850   5.166  32.061  0.00  0.00     0.079 A 
ATOM     23  C25 ZIN A   1      41.567   6.211  31.499  0.00  0.00     0.045 A 
ATOM     24  C24 ZIN A   1      42.761   6.620  32.066  0.00  0.00    -0.049 A 
ATOM     25  C20 ZIN A   1      43.246   5.976  33.190  0.00  0.00    -0.052 A 
ATOM     26  C23 ZIN A   1      43.717   7.719  31.655  0.00  0.00     0.039 C 
ATOM     27  C19 ZIN A   1      42.533   4.928  33.748  0.00  0.00     0.010 A 
ATOM     28  C21 ZIN A   1      44.561   6.599  33.610  0.00  0.00     0.039 C 
ATOM     29  C18 ZIN A   1      41.339   4.522  33.188  0.00  0.00     0.038 A 
ATOM     30  C22 ZIN A   1      45.041   7.396  32.378  0.00  0.00     0.009 C 
ENDBRANCH  21  22
ENDBRANCH  19  21
ENDBRANCH   1  19
BRANCH   1  31
ATOM     31  C26 ZIN A   1      37.217   3.934  30.479  0.00  0.00    -0.035 A 
ATOM     32  C31 ZIN A   1      35.997   3.451  30.042  0.00  0.00     0.008 A 
ATOM     33  C30 ZIN A   1      35.899   2.160  29.558  0.00  0.00     0.001 A 
ATOM     34  C29 ZIN A   1      37.017   1.349  29.517  0.00  0.00     0.000 A 
ATOM     35  C28 ZIN A   1      38.235   1.830  29.959  0.00  0.00     0.001 A 
ATOM     36  C27 ZIN A   1      38.335   3.121  30.440  0.00  0.00     0.008 A 
ENDBRANCH   1  31
TORSDOF 7
ENDMDL
MODEL 34
REMARK CAVERDOCK RESULT:      19.3      0.000      0.000
REMARK CAVERDOCK CONSTRAINTS:       0.0      0.0      0.0      0.0
REMARK CAVERDOCK TUNNEL: 33     19.3      2.0     34.3
REMARK  7 active torsions:
REMARK  status: ('A' for Active; 'I' for Inactive)
REMARK    1  A    between atoms: C7_6  and  N9_7 
REMARK       I    between atoms: N9_7  and  C10_8 
REMARK    2  A    between atoms: C10_8  and  C12_10 
REMARK    3  A    between atoms: C12_10  and  C14_11 
REMARK    4  A    between atoms: C12_10  and  C26_23 
REMARK    5  A    between atoms: C14_11  and  O16_13 
REMARK    6  A    between atoms: O16_13  and  C17_14 
REMARK    7  A    between atoms: C35_32  and  C37_33 
ROOT
ATOM      1  C12 ZIN A   1      37.094   5.264  30.982  0.00  0.00     0.210 C 
ENDROOT
BRANCH   1   2
ATOM      2  C10 ZIN A   1      35.894   5.509  31.859  0.00  0.00     0.236 C 
ATOM      3  N9  ZIN A   1      34.760   4.807  31.661  0.00  0.00    -0.345 N 
ATOM      4  H46 ZIN A   1      34.717   4.146  30.954  0.00  0.00     0.163 HD
ATOM      5  O11 ZIN A   1      35.948   6.337  32.743  0.00  0.00    -0.272 OA
BRANCH   3   6
ATOM      6  C7  ZIN A   1      33.593   5.047  32.514  0.00  0.00     0.199 C 
ATOM      7  C5  ZIN A   1      32.271   5.146  31.761  0.00  0.00     0.160 C 
ATOM      8  S4  ZIN A   1      32.424   4.942  29.946  0.00  0.00    -0.135 SA
ATOM      9  N34 ZIN A   1      31.842   3.833  32.261  0.00  0.00    -0.219 NA
ATOM     10  C2  ZIN A   1      31.344   3.451  29.870  0.00  0.00     0.029 C 
ATOM     11  C1  ZIN A   1      29.865   3.837  29.804  0.00  0.00     0.029 C 
ATOM     12  C35 ZIN A   1      31.696   2.798  31.233  0.00  0.00     0.186 C 
ATOM     13  C3  ZIN A   1      31.730   2.542  28.701  0.00  0.00     0.029 C 
ATOM     14  C32 ZIN A   1      32.953   3.797  33.059  0.00  0.00     0.227 C 
ATOM     15  O33 ZIN A   1      33.301   3.022  33.924  0.00  0.00    -0.277 OA
BRANCH  12  16
ATOM     16  C37 ZIN A   1      30.606   1.840  31.640  0.00  0.00     0.193 C 
ATOM     17  O38 ZIN A   1      29.958   2.048  32.652  0.00  0.00    -0.647 OA
ATOM     18  O39 ZIN A   1      30.372   0.857  30.957  0.00  0.00    -0.647 OA
ENDBRANCH  12  16
ENDBRANCH   3   6
ENDBRANCH   1   2
BRANCH   1  19
ATOM     19  C14 ZIN A   1      38.352   5.435  31.793  0.00  0.00     0.281 C 
ATOM     20  O15 ZIN A   1      38.336   6.100  32.800  0.00  0.00    -0.264 OA
BRANCH  19  21
ATOM     21  O16 ZIN A   1      39.492   4.847  31.393  0.00  0.00    -0.278 OA
BRANCH  21  22
ATOM     22  C17 ZIN A   1      40.632   5.211  32.038  0.00  0.00     0.079 A 
ATOM     23  C25 ZIN A   1      41.409   6.248  31.546  0.00  0.00     0.045 A 
ATOM     24  C24 ZIN A   1      42.567   6.624  32.203  0.00  0.00    -0.049 A 
ATOM     25  C20 ZIN A   1      42.956   5.955  33.350  0.00  0.00    -0.052 A 
ATOM     26  C23 ZIN A   1      43.571   7.708  31.878  0.00  0.00     0.039 C 
ATOM     27  C19 ZIN A   1      42.184   4.915  33.839  0.00  0.00     0.010 A 
ATOM     28  C21 ZIN A   1      44.249   6.545  33.872  0.00  0.00     0.039 C 
ATOM     29  C18 ZIN A   1      41.025   4.542  33.188  0.00  0.00     0.038 A 
ATOM     30  C22 ZIN A   1      44.833   7.347  32.690  0.00  0.00     0.009 C 
ENDBRANCH  21  22
ENDBRANCH  19  21
ENDBRANCH   1  19
BRANCH   1  31
ATOM     31  C26 ZIN A   1      37.037   3.861  30.433  0.00  0.00    -0.035 A 
ATOM     32  C31 ZIN A   1      35.832   3.336  30.003  0.00  0.00     0.008 A 
ATOM     33  C30 ZIN A   1      35.780   2.051  29.497  0.00  0.00     0.001 A 
ATOM     34  C29 ZIN A   1      36.931   1.288  29.427  0.00  0.00     0.000 A 
ATOM     35  C28 ZIN A   1      38.134   1.812  29.862  0.00  0.00     0.001 A 
ATOM     36  C27 ZIN A   1      38.187   3.097  30.364  0.00  0.00     0.008 A 
ENDBRANCH   1  31
TORSDOF 7
ENDMDL
MODEL 35
REMARK CAVERDOCK RESULT:      20.0      0.000      0.000
REMARK CAVERDOCK CONSTRAINTS:       0.2      0.0      0.0      0.0
REMARK CAVERDOCK TUNNEL: 34     20.0      2.0     35.8
REMARK  7 active torsions:
REMARK  status: ('A' for Active; 'I' for Inactive)
REMARK    1  A    between atoms: C7_6  and  N9_7 
REMARK       I    between atoms: N9_7  and  C10_8 
REMARK    2  A    between atoms: C10_8  and  C12_10 
REMARK    3  A    between atoms: C12_10  and  C14_11 
REMARK    4  A    between atoms: C12_10  and  C26_23 
REMARK    5  A    between atoms: C14_11  and  O16_13 
REMARK    6  A    between atoms: O16_13  and  C17_14 
REMARK    7  A    between atoms: C35_32  and  C37_33 
ROOT
ATOM      1  C12 ZIN A   1      36.896   5.282  30.837  0.00  0.00     0.210 C 
ENDROOT
BRANCH   1   2
ATOM      2  C10 ZIN A   1      35.753   5.480  31.797  0.00  0.00     0.236 C 
ATOM      3  N9  ZIN A   1      34.700   4.639  31.774  0.00  0.00    -0.345 N 
ATOM      4  H46 ZIN A   1      34.678   3.908  31.139  0.00  0.00     0.163 HD
ATOM      5  O11 ZIN A   1      35.779   6.396  32.591  0.00  0.00    -0.272 OA
BRANCH   3   6
ATOM      6  C7  ZIN A   1      33.587   4.833  32.707  0.00  0.00     0.199 C 
ATOM      7  C5  ZIN A   1      32.234   5.054  32.039  0.00  0.00     0.160 C 
ATOM      8  S4  ZIN A   1      32.289   5.029  30.207  0.00  0.00    -0.135 SA
ATOM      9  N34 ZIN A   1      31.778   3.713  32.429  0.00  0.00    -0.219 NA
ATOM     10  C2  ZIN A   1      31.146   3.592  30.042  0.00  0.00     0.029 C 
ATOM     11  C1  ZIN A   1      29.683   4.035  30.094  0.00  0.00     0.029 C 
ATOM     12  C35 ZIN A   1      31.539   2.793  31.314  0.00  0.00     0.186 C 
ATOM     13  C3  ZIN A   1      31.437   2.791  28.771  0.00  0.00     0.029 C 
ATOM     14  C32 ZIN A   1      32.925   3.559  33.160  0.00  0.00     0.227 C 
ATOM     15  O33 ZIN A   1      33.284   2.688  33.924  0.00  0.00    -0.277 OA
BRANCH  12  16
ATOM     16  C37 ZIN A   1      30.433   1.838  31.682  0.00  0.00     0.193 C 
ATOM     17  O38 ZIN A   1      29.623   2.145  32.541  0.00  0.00    -0.647 OA
ATOM     18  O39 ZIN A   1      30.347   0.759  31.121  0.00  0.00    -0.647 OA
ENDBRANCH  12  16
ENDBRANCH   3   6
ENDBRANCH   1   2
BRANCH   1  19
ATOM     19  C14 ZIN A   1      38.197   5.589  31.534  0.00  0.00     0.281 C 
ATOM     20  O15 ZIN A   1      38.218   6.369  32.456  0.00  0.00    -0.264 OA
BRANCH  19  21
ATOM     21  O16 ZIN A   1      39.331   4.996  31.129  0.00  0.00    -0.278 OA
BRANCH  21  22
ATOM     22  C17 ZIN A   1      40.463   5.291  31.822  0.00  0.00     0.079 A 
ATOM     23  C25 ZIN A   1      41.213   6.407  31.486  0.00  0.00     0.045 A 
ATOM     24  C24 ZIN A   1      42.363   6.711  32.194  0.00  0.00    -0.049 A 
ATOM     25  C20 ZIN A   1      42.770   5.893  33.233  0.00  0.00    -0.052 A 
ATOM     26  C23 ZIN A   1      43.340   7.855  32.032  0.00  0.00     0.039 C 
ATOM     27  C19 ZIN A   1      42.023   4.775  33.565  0.00  0.00     0.010 A 
ATOM     28  C21 ZIN A   1      44.048   6.433  33.838  0.00  0.00     0.039 C 
ATOM     29  C18 ZIN A   1      40.873   4.472  32.864  0.00  0.00     0.038 A 
ATOM     30  C22 ZIN A   1      44.612   7.412  32.786  0.00  0.00     0.009 C 
ENDBRANCH  21  22
ENDBRANCH  19  21
ENDBRANCH   1  19
BRANCH   1  31
ATOM     31  C26 ZIN A   1      36.909   3.853  30.359  0.00  0.00    -0.035 A 
ATOM     32  C31 ZIN A   1      35.763   3.293  29.825  0.00  0.00     0.008 A 
ATOM     33  C30 ZIN A   1      35.775   1.983  29.383  0.00  0.00     0.001 A 
ATOM     34  C29 ZIN A   1      36.930   1.230  29.482  0.00  0.00     0.000 A 
ATOM     35  C28 ZIN A   1      38.074   1.790  30.020  0.00  0.00     0.001 A 
ATOM     36  C27 ZIN A   1      38.064   3.099  30.458  0.00  0.00     0.008 A 
ENDBRANCH   1  31
TORSDOF 7
ENDMDL
MODEL 36
REMARK CAVERDOCK RESULT:      20.1      0.000      0.000
REMARK CAVERDOCK CONSTRAINTS:       0.6      0.0      0.0      0.0
REMARK CAVERDOCK TUNNEL: 35     20.1      2.0     36.7
REMARK  7 active torsions:
REMARK  status: ('A' for Active; 'I' for Inactive)
REMARK    1  A    between atoms: C7_6  and  N9_7 
REMARK       I    between atoms: N9_7  and  C10_8 
REMARK    2  A    between atoms: C10_8  and  C12_10 
REMARK    3  A    between atoms: C12_10  and  C14_11 
REMARK    4  A    between atoms: C12_10  and  C26_23 
REMARK    5  A    between atoms: C14_11  and  O16_13 
REMARK    6  A    between atoms: O16_13  and  C17_14 
REMARK    7  A    between atoms: C35_32  and  C37_33 
ROOT
ATOM      1  C12 ZIN A   1      36.864   5.234  30.715  0.00  0.00     0.210 C 
ENDROOT
BRANCH   1   2
ATOM      2  C10 ZIN A   1      35.687   5.519  31.610  0.00  0.00     0.236 C 
ATOM      3  N9  ZIN A   1      34.634   4.677  31.628  0.00  0.00    -0.345 N 
ATOM      4  H46 ZIN A   1      34.634   3.889  31.063  0.00  0.00     0.163 HD
ATOM      5  O11 ZIN A   1      35.686   6.505  32.316  0.00  0.00    -0.272 OA
BRANCH   3   6
ATOM      6  C7  ZIN A   1      33.489   4.955  32.498  0.00  0.00     0.199 C 
ATOM      7  C5  ZIN A   1      32.153   5.059  31.769  0.00  0.00     0.160 C 
ATOM      8  S4  ZIN A   1      32.266   4.812  29.957  0.00  0.00    -0.135 SA
ATOM      9  N34 ZIN A   1      31.714   3.765  32.308  0.00  0.00    -0.219 NA
ATOM     10  C2  ZIN A   1      31.160   3.338  29.937  0.00  0.00     0.029 C 
ATOM     11  C1  ZIN A   1      29.687   3.747  29.892  0.00  0.00     0.029 C 
ATOM     12  C35 ZIN A   1      31.530   2.710  31.308  0.00  0.00     0.186 C 
ATOM     13  C3  ZIN A   1      31.507   2.396  28.782  0.00  0.00     0.029 C 
ATOM     14  C32 ZIN A   1      32.840   3.730  33.084  0.00  0.00     0.227 C 
ATOM     15  O33 ZIN A   1      33.193   2.968  33.960  0.00  0.00    -0.277 OA
BRANCH  12  16
ATOM     16  C37 ZIN A   1      30.433   1.780  31.759  0.00  0.00     0.193 C 
ATOM     17  O38 ZIN A   1      29.732   2.079  32.710  0.00  0.00    -0.647 OA
ATOM     18  O39 ZIN A   1      30.246   0.727  31.171  0.00  0.00    -0.647 OA
ENDBRANCH  12  16
ENDBRANCH   3   6
ENDBRANCH   1   2
BRANCH   1  19
ATOM     19  C14 ZIN A   1      38.143   5.492  31.469  0.00  0.00     0.281 C 
ATOM     20  O15 ZIN A   1      38.125   6.148  32.483  0.00  0.00    -0.264 OA
BRANCH  19  21
ATOM     21  O16 ZIN A   1      39.303   4.992  31.012  0.00  0.00    -0.278 OA
BRANCH  21  22
ATOM     22  C17 ZIN A   1      40.423   5.283  31.726  0.00  0.00     0.079 A 
ATOM     23  C25 ZIN A   1      41.208   6.370  31.376  0.00  0.00     0.045 A 
ATOM     24  C24 ZIN A   1      42.345   6.671  32.104  0.00  0.00    -0.049 A 
ATOM     25  C20 ZIN A   1      42.706   5.878  33.179  0.00  0.00    -0.052 A 
ATOM     26  C23 ZIN A   1      43.354   7.786  31.932  0.00  0.00     0.039 C 
ATOM     27  C19 ZIN A   1      41.925   4.788  33.526  0.00  0.00     0.010 A 
ATOM     28  C21 ZIN A   1      43.981   6.407  33.801  0.00  0.00     0.039 C 
ATOM     29  C18 ZIN A   1      40.786   4.489  32.804  0.00  0.00     0.038 A 
ATOM     30  C22 ZIN A   1      44.594   7.338  32.733  0.00  0.00     0.009 C 
ENDBRANCH  21  22
ENDBRANCH  19  21
ENDBRANCH   1  19
BRANCH   1  31
ATOM     31  C26 ZIN A   1      36.823   3.793  30.274  0.00  0.00    -0.035 A 
ATOM     32  C31 ZIN A   1      35.633   3.236  29.845  0.00  0.00     0.008 A 
ATOM     33  C30 ZIN A   1      35.596   1.915  29.438  0.00  0.00     0.001 A 
ATOM     34  C29 ZIN A   1      36.746   1.149  29.467  0.00  0.00     0.000 A 
ATOM     35  C28 ZIN A   1      37.935   1.707  29.901  0.00  0.00     0.001 A 
ATOM     36  C27 ZIN A   1      37.973   3.027  30.304  0.00  0.00     0.008 A 
ENDBRANCH   1  31
TORSDOF 7
ENDMDL
MODEL 37
REMARK CAVERDOCK RESULT:      18.8      0.000      0.000
REMARK CAVERDOCK CONSTRAINTS:       0.9      0.0      0.0      0.0
REMARK CAVERDOCK TUNNEL: 36     18.8      2.0     37.1
REMARK  7 active torsions:
REMARK  status: ('A' for Active; 'I' for Inactive)
REMARK    1  A    between atoms: C7_6  and  N9_7 
REMARK       I    between atoms: N9_7  and  C10_8 
REMARK    2  A    between atoms: C10_8  and  C12_10 
REMARK    3  A    between atoms: C12_10  and  C14_11 
REMARK    4  A    between atoms: C12_10  and  C26_23 
REMARK    5  A    between atoms: C14_11  and  O16_13 
REMARK    6  A    between atoms: O16_13  and  C17_14 
REMARK    7  A    between atoms: C35_32  and  C37_33 
ROOT
ATOM      1  C12 ZIN A   1      34.295   4.774  30.657  0.00  0.00     0.210 C 
ENDROOT
BRANCH   1   2
ATOM      2  C10 ZIN A   1      35.630   4.769  29.958  0.00  0.00     0.236 C 
ATOM      3  N9  ZIN A   1      36.630   3.992  30.420  0.00  0.00    -0.345 N 
ATOM      4  H46 ZIN A   1      36.490   3.437  31.202  0.00  0.00     0.163 HD
ATOM      5  O11 ZIN A   1      35.805   5.464  28.980  0.00  0.00    -0.272 OA
BRANCH   3   6
ATOM      6  C7  ZIN A   1      37.928   3.989  29.741  0.00  0.00     0.199 C 
ATOM      7  C5  ZIN A   1      38.755   5.252  29.954  0.00  0.00     0.160 C 
ATOM      8  S4  ZIN A   1      37.948   6.507  31.018  0.00  0.00    -0.135 SA
ATOM      9  N34 ZIN A   1      39.687   4.540  30.838  0.00  0.00    -0.219 NA
ATOM     10  C2  ZIN A   1      39.267   6.485  32.305  0.00  0.00     0.029 C 
ATOM     11  C1  ZIN A   1      40.429   7.405  31.927  0.00  0.00     0.029 C 
ATOM     12  C35 ZIN A   1      39.683   4.991  32.233  0.00  0.00     0.186 C 
ATOM     13  C3  ZIN A   1      38.707   6.840  33.684  0.00  0.00     0.029 C 
ATOM     14  C32 ZIN A   1      39.046   3.369  30.537  0.00  0.00     0.227 C 
ATOM     15  O33 ZIN A   1      39.299   2.216  30.813  0.00  0.00    -0.277 OA
BRANCH  12  16
ATOM     16  C37 ZIN A   1      41.060   4.814  32.819  0.00  0.00     0.193 C 
ATOM     17  O38 ZIN A   1      41.190   4.556  34.003  0.00  0.00    -0.647 OA
ATOM     18  O39 ZIN A   1      42.045   4.926  32.108  0.00  0.00    -0.647 OA
ENDBRANCH  12  16
ENDBRANCH   3   6
ENDBRANCH   1   2
BRANCH   1  19
ATOM     19  C14 ZIN A   1      33.531   3.528  30.289  0.00  0.00     0.281 C 
ATOM     20  O15 ZIN A   1      33.859   2.881  29.324  0.00  0.00    -0.264 OA
BRANCH  19  21
ATOM     21  O16 ZIN A   1      32.484   3.139  31.035  0.00  0.00    -0.278 OA
BRANCH  21  22
ATOM     22  C17 ZIN A   1      31.323   2.876  30.378  0.00  0.00     0.079 A 
ATOM     23  C25 ZIN A   1      30.893   1.568  30.222  0.00  0.00     0.045 A 
ATOM     24  C24 ZIN A   1      29.710   1.298  29.559  0.00  0.00    -0.049 A 
ATOM     25  C20 ZIN A   1      28.958   2.337  29.040  0.00  0.00    -0.052 A 
ATOM     26  C23 ZIN A   1      29.029  -0.021  29.264  0.00  0.00     0.039 C 
ATOM     27  C19 ZIN A   1      29.390   3.644  29.190  0.00  0.00     0.010 A 
ATOM     28  C21 ZIN A   1      27.723   1.786  28.360  0.00  0.00     0.039 C 
ATOM     29  C18 ZIN A   1      30.569   3.916  29.856  0.00  0.00     0.038 A 
ATOM     30  C22 ZIN A   1      28.019   0.287  28.139  0.00  0.00     0.009 C 
ENDBRANCH  21  22
ENDBRANCH  19  21
ENDBRANCH   1  19
BRANCH   1  31
ATOM     31  C26 ZIN A   1      34.510   4.809  32.148  0.00  0.00    -0.035 A 
ATOM     32  C31 ZIN A   1      33.615   4.175  32.990  0.00  0.00     0.008 A 
ATOM     33  C30 ZIN A   1      33.813   4.205  34.358  0.00  0.00     0.001 A 
ATOM     34  C29 ZIN A   1      34.902   4.874  34.885  0.00  0.00     0.000 A 
ATOM     35  C28 ZIN A   1      35.794   5.512  34.043  0.00  0.00     0.001 A 
ATOM     36  C27 ZIN A   1      35.598   5.480  32.676  0.00  0.00     0.008 A 
ENDBRANCH   1  31
TORSDOF 7
ENDMDL
MODEL 38
REMARK CAVERDOCK RESULT:      17.3      0.000      0.000
REMARK CAVERDOCK CONSTRAINTS:       0.1      0.0      0.0      0.0
REMARK CAVERDOCK TUNNEL: 37     17.3      2.0     38.1
REMARK  7 active torsions:
REMARK  status: ('A' for Active; 'I' for Inactive)
REMARK    1  A    between atoms: C7_6  and  N9_7 
REMARK       I    between atoms: N9_7  and  C10_8 
REMARK    2  A    between atoms: C10_8  and  C12_10 
REMARK    3  A    between atoms: C12_10  and  C14_11 
REMARK    4  A    between atoms: C12_10  and  C26_23 
REMARK    5  A    between atoms: C14_11  and  O16_13 
REMARK    6  A    between atoms: O16_13  and  C17_14 
REMARK    7  A    between atoms: C35_32  and  C37_33 
ROOT
ATOM      1  C12 ZIN A   1      34.177   4.323  30.536  0.00  0.00     0.210 C 
ENDROOT
BRANCH   1   2
ATOM      2  C10 ZIN A   1      35.528   4.508  29.894  0.00  0.00     0.236 C 
ATOM      3  N9  ZIN A   1      36.606   3.876  30.399  0.00  0.00    -0.345 N 
ATOM      4  H46 ZIN A   1      36.513   3.303  31.175  0.00  0.00     0.163 HD
ATOM      5  O11 ZIN A   1      35.645   5.226  28.924  0.00  0.00    -0.272 OA
BRANCH   3   6
ATOM      6  C7  ZIN A   1      37.919   4.058  29.776  0.00  0.00     0.199 C 
ATOM      7  C5  ZIN A   1      38.606   5.374  30.123  0.00  0.00     0.160 C 
ATOM      8  S4  ZIN A   1      37.641   6.450  31.250  0.00  0.00    -0.135 SA
ATOM      9  N34 ZIN A   1      39.576   4.686  30.985  0.00  0.00    -0.219 NA
ATOM     10  C2  ZIN A   1      38.912   6.451  32.584  0.00  0.00     0.029 C 
ATOM     11  C1  ZIN A   1      39.986   7.510  32.329  0.00  0.00     0.029 C 
ATOM     12  C35 ZIN A   1      39.481   5.017  32.410  0.00  0.00     0.186 C 
ATOM     13  C3  ZIN A   1      38.274   6.633  33.963  0.00  0.00     0.029 C 
ATOM     14  C32 ZIN A   1      39.068   3.488  30.565  0.00  0.00     0.227 C 
ATOM     15  O33 ZIN A   1      39.428   2.346  30.758  0.00  0.00    -0.277 OA
BRANCH  12  16
ATOM     16  C37 ZIN A   1      40.849   4.928  33.036  0.00  0.00     0.193 C 
ATOM     17  O38 ZIN A   1      41.844   5.100  32.354  0.00  0.00    -0.647 OA
ATOM     18  O39 ZIN A   1      40.960   4.684  34.226  0.00  0.00    -0.647 OA
ENDBRANCH  12  16
ENDBRANCH   3   6
ENDBRANCH   1   2
BRANCH   1  19
ATOM     19  C14 ZIN A   1      33.661   2.941  30.230  0.00  0.00     0.281 C 
ATOM     20  O15 ZIN A   1      34.210   1.973  30.699  0.00  0.00    -0.264 OA
BRANCH  19  21
ATOM     21  O16 ZIN A   1      32.590   2.786  29.434  0.00  0.00    -0.278 OA
BRANCH  21  22
ATOM     22  C17 ZIN A   1      31.373   3.044  29.981  0.00  0.00     0.079 A 
ATOM     23  C25 ZIN A   1      30.672   2.036  30.624  0.00  0.00     0.045 A 
ATOM     24  C24 ZIN A   1      29.435   2.297  31.186  0.00  0.00    -0.049 A 
ATOM     25  C20 ZIN A   1      28.891   3.566  31.097  0.00  0.00    -0.052 A 
ATOM     26  C23 ZIN A   1      28.485   1.387  31.934  0.00  0.00     0.039 C 
ATOM     27  C19 ZIN A   1      29.589   4.572  30.449  0.00  0.00     0.010 A 
ATOM     28  C21 ZIN A   1      27.540   3.594  31.778  0.00  0.00     0.039 C 
ATOM     29  C18 ZIN A   1      30.826   4.315  29.892  0.00  0.00     0.038 A 
ATOM     30  C22 ZIN A   1      27.123   2.113  31.908  0.00  0.00     0.009 C 
ENDBRANCH  21  22
ENDBRANCH  19  21
ENDBRANCH   1  19
BRANCH   1  31
ATOM     31  C26 ZIN A   1      34.303   4.493  32.028  0.00  0.00    -0.035 A 
ATOM     32  C31 ZIN A   1      33.479   3.777  32.877  0.00  0.00     0.008 A 
ATOM     33  C30 ZIN A   1      33.596   3.930  34.246  0.00  0.00     0.001 A 
ATOM     34  C29 ZIN A   1      34.531   4.804  34.766  0.00  0.00     0.000 A 
ATOM     35  C28 ZIN A   1      35.352   5.524  33.917  0.00  0.00     0.001 A 
ATOM     36  C27 ZIN A   1      35.238   5.368  32.549  0.00  0.00     0.008 A 
ENDBRANCH   1  31
TORSDOF 7
ENDMDL
MODEL 39
REMARK CAVERDOCK RESULT:      15.3      0.000      0.000
REMARK CAVERDOCK CONSTRAINTS:       0.3      0.0      0.0      0.0
REMARK CAVERDOCK TUNNEL: 38     15.3      2.1     39.1
REMARK  7 active torsions:
REMARK  status: ('A' for Active; 'I' for Inactive)
REMARK    1  A    between atoms: C7_6  and  N9_7 
REMARK       I    between atoms: N9_7  and  C10_8 
REMARK    2  A    between atoms: C10_8  and  C12_10 
REMARK    3  A    between atoms: C12_10  and  C14_11 
REMARK    4  A    between atoms: C12_10  and  C26_23 
REMARK    5  A    between atoms: C14_11  and  O16_13 
REMARK    6  A    between atoms: O16_13  and  C17_14 
REMARK    7  A    between atoms: C35_32  and  C37_33 
ROOT
ATOM      1  C12 ZIN A   1      33.913   4.517  30.927  0.00  0.00     0.210 C 
ENDROOT
BRANCH   1   2
ATOM      2  C10 ZIN A   1      35.217   4.610  30.179  0.00  0.00     0.236 C 
ATOM      3  N9  ZIN A   1      36.282   3.894  30.591  0.00  0.00    -0.345 N 
ATOM      4  H46 ZIN A   1      36.210   3.321  31.368  0.00  0.00     0.163 HD
ATOM      5  O11 ZIN A   1      35.308   5.329  29.206  0.00  0.00    -0.272 OA
BRANCH   3   6
ATOM      6  C7  ZIN A   1      37.551   3.986  29.863  0.00  0.00     0.199 C 
ATOM      7  C5  ZIN A   1      38.307   5.293  30.075  0.00  0.00     0.160 C 
ATOM      8  S4  ZIN A   1      37.467   6.472  31.198  0.00  0.00    -0.135 SA
ATOM      9  N34 ZIN A   1      39.315   4.621  30.907  0.00  0.00    -0.219 NA
ATOM     10  C2  ZIN A   1      38.834   6.505  32.434  0.00  0.00     0.029 C 
ATOM     11  C1  ZIN A   1      39.922   7.503  32.035  0.00  0.00     0.029 C 
ATOM     12  C35 ZIN A   1      39.338   5.042  32.311  0.00  0.00     0.186 C 
ATOM     13  C3  ZIN A   1      38.307   6.795  33.841  0.00  0.00     0.029 C 
ATOM     14  C32 ZIN A   1      38.735   3.420  30.602  0.00  0.00     0.227 C 
ATOM     15  O33 ZIN A   1      39.068   2.279  30.841  0.00  0.00    -0.277 OA
BRANCH  12  16
ATOM     16  C37 ZIN A   1      40.745   4.937  32.840  0.00  0.00     0.193 C 
ATOM     17  O38 ZIN A   1      41.692   5.091  32.089  0.00  0.00    -0.647 OA
ATOM     18  O39 ZIN A   1      40.935   4.699  34.021  0.00  0.00    -0.647 OA
ENDBRANCH  12  16
ENDBRANCH   3   6
ENDBRANCH   1   2
BRANCH   1  19
ATOM     19  C14 ZIN A   1      33.243   3.205  30.609  0.00  0.00     0.281 C 
ATOM     20  O15 ZIN A   1      33.722   2.467  29.782  0.00  0.00    -0.264 OA
BRANCH  19  21
ATOM     21  O16 ZIN A   1      32.113   2.858  31.246  0.00  0.00    -0.278 OA
BRANCH  21  22
ATOM     22  C17 ZIN A   1      31.022   2.609  30.474  0.00  0.00     0.079 A 
ATOM     23  C25 ZIN A   1      30.603   1.305  30.261  0.00  0.00     0.045 A 
ATOM     24  C24 ZIN A   1      29.490   1.050  29.480  0.00  0.00    -0.049 A 
ATOM     25  C20 ZIN A   1      28.799   2.100  28.900  0.00  0.00    -0.052 A 
ATOM     26  C23 ZIN A   1      28.835  -0.261  29.103  0.00  0.00     0.039 C 
ATOM     27  C19 ZIN A   1      29.221   3.402  29.108  0.00  0.00     0.010 A 
ATOM     28  C21 ZIN A   1      27.635   1.564  28.095  0.00  0.00     0.039 C 
ATOM     29  C18 ZIN A   1      30.328   3.660  29.891  0.00  0.00     0.038 A 
ATOM     30  C22 ZIN A   1      27.944   0.065  27.886  0.00  0.00     0.009 C 
ENDBRANCH  21  22
ENDBRANCH  19  21
ENDBRANCH   1  19
BRANCH   1  31
ATOM     31  C26 ZIN A   1      34.177   4.600  32.409  0.00  0.00    -0.035 A 
ATOM     32  C31 ZIN A   1      35.162   5.443  32.889  0.00  0.00     0.008 A 
ATOM     33  C30 ZIN A   1      35.402   5.521  34.249  0.00  0.00     0.001 A 
ATOM     34  C29 ZIN A   1      34.664   4.750  35.127  0.00  0.00     0.000 A 
ATOM     35  C28 ZIN A   1      33.682   3.903  34.645  0.00  0.00     0.001 A 
ATOM     36  C27 ZIN A   1      33.439   3.828  33.288  0.00  0.00     0.008 A 
ENDBRANCH   1  31
TORSDOF 7
ENDMDL
MODEL 40
REMARK CAVERDOCK RESULT:      15.3      0.000      0.000
REMARK CAVERDOCK CONSTRAINTS:       0.4      0.0      0.0      0.0
REMARK CAVERDOCK TUNNEL: 39     15.3      2.2     40.2
REMARK  7 active torsions:
REMARK  status: ('A' for Active; 'I' for Inactive)
REMARK    1  A    between atoms: C7_6  and  N9_7 
REMARK       I    between atoms: N9_7  and  C10_8 
REMARK    2  A    between atoms: C10_8  and  C12_10 
REMARK    3  A    between atoms: C12_10  and  C14_11 
REMARK    4  A    between atoms: C12_10  and  C26_23 
REMARK    5  A    between atoms: C14_11  and  O16_13 
REMARK    6  A    between atoms: O16_13  and  C17_14 
REMARK    7  A    between atoms: C35_32  and  C37_33 
ROOT
ATOM      1  C12 ZIN A   1      33.695   4.388  30.831  0.00  0.00     0.210 C 
ENDROOT
BRANCH   1   2
ATOM      2  C10 ZIN A   1      34.995   4.496  30.078  0.00  0.00     0.236 C 
ATOM      3  N9  ZIN A   1      36.076   3.809  30.498  0.00  0.00    -0.345 N 
ATOM      4  H46 ZIN A   1      36.017   3.247  31.285  0.00  0.00     0.163 HD
ATOM      5  O11 ZIN A   1      35.069   5.200  29.094  0.00  0.00    -0.272 OA
BRANCH   3   6
ATOM      6  C7  ZIN A   1      37.341   3.915  29.765  0.00  0.00     0.199 C 
ATOM      7  C5  ZIN A   1      38.098   5.217  30.000  0.00  0.00     0.160 C 
ATOM      8  S4  ZIN A   1      37.265   6.374  31.152  0.00  0.00    -0.135 SA
ATOM      9  N34 ZIN A   1      39.110   4.528  30.811  0.00  0.00    -0.219 NA
ATOM     10  C2  ZIN A   1      38.639   6.380  32.380  0.00  0.00     0.029 C 
ATOM     11  C1  ZIN A   1      39.725   7.386  31.995  0.00  0.00     0.029 C 
ATOM     12  C35 ZIN A   1      39.142   4.920  32.224  0.00  0.00     0.186 C 
ATOM     13  C3  ZIN A   1      38.120   6.642  33.796  0.00  0.00     0.029 C 
ATOM     14  C32 ZIN A   1      38.528   3.334  30.485  0.00  0.00     0.227 C 
ATOM     15  O33 ZIN A   1      38.863   2.188  30.699  0.00  0.00    -0.277 OA
BRANCH  12  16
ATOM     16  C37 ZIN A   1      40.551   4.804  32.743  0.00  0.00     0.193 C 
ATOM     17  O38 ZIN A   1      41.476   4.634  31.966  0.00  0.00    -0.647 OA
ATOM     18  O39 ZIN A   1      40.768   4.881  33.941  0.00  0.00    -0.647 OA
ENDBRANCH  12  16
ENDBRANCH   3   6
ENDBRANCH   1   2
BRANCH   1  19
ATOM     19  C14 ZIN A   1      33.025   3.082  30.492  0.00  0.00     0.281 C 
ATOM     20  O15 ZIN A   1      33.495   2.041  30.886  0.00  0.00    -0.264 OA
BRANCH  19  21
ATOM     21  O16 ZIN A   1      31.904   3.075  29.752  0.00  0.00    -0.278 OA
BRANCH  21  22
ATOM     22  C17 ZIN A   1      30.764   2.659  30.362  0.00  0.00     0.079 A 
ATOM     23  C25 ZIN A   1      30.125   1.507  29.932  0.00  0.00     0.045 A 
ATOM     24  C24 ZIN A   1      28.966   1.078  30.555  0.00  0.00    -0.049 A 
ATOM     25  C20 ZIN A   1      28.438   1.808  31.605  0.00  0.00    -0.052 A 
ATOM     26  C23 ZIN A   1      28.094  -0.128  30.283  0.00  0.00     0.039 C 
ATOM     27  C19 ZIN A   1      29.073   2.962  32.033  0.00  0.00     0.010 A 
ATOM     28  C21 ZIN A   1      27.176   1.141  32.109  0.00  0.00     0.039 C 
ATOM     29  C18 ZIN A   1      30.232   3.389  31.415  0.00  0.00     0.038 A 
ATOM     30  C22 ZIN A   1      26.751   0.177  30.980  0.00  0.00     0.009 C 
ENDBRANCH  21  22
ENDBRANCH  19  21
ENDBRANCH   1  19
BRANCH   1  31
ATOM     31  C26 ZIN A   1      33.967   4.443  32.313  0.00  0.00    -0.035 A 
ATOM     32  C31 ZIN A   1      34.910   5.324  32.810  0.00  0.00     0.008 A 
ATOM     33  C30 ZIN A   1      35.158   5.376  34.169  0.00  0.00     0.001 A 
ATOM     34  C29 ZIN A   1      34.469   4.543  35.030  0.00  0.00     0.000 A 
ATOM     35  C28 ZIN A   1      33.529   3.659  34.532  0.00  0.00     0.001 A 
ATOM     36  C27 ZIN A   1      33.279   3.609  33.175  0.00  0.00     0.008 A 
ENDBRANCH   1  31
TORSDOF 7
ENDMDL
MODEL 41
REMARK CAVERDOCK RESULT:      14.7      0.000      0.000
REMARK CAVERDOCK CONSTRAINTS:       0.1      0.0      0.0      0.0
REMARK CAVERDOCK TUNNEL: 40     14.7      2.3     41.1
REMARK  7 active torsions:
REMARK  status: ('A' for Active; 'I' for Inactive)
REMARK    1  A    between atoms: C7_6  and  N9_7 
REMARK       I    between atoms: N9_7  and  C10_8 
REMARK    2  A    between atoms: C10_8  and  C12_10 
REMARK    3  A    between atoms: C12_10  and  C14_11 
REMARK    4  A    between atoms: C12_10  and  C26_23 
REMARK    5  A    between atoms: C14_11  and  O16_13 
REMARK    6  A    between atoms: O16_13  and  C17_14 
REMARK    7  A    between atoms: C35_32  and  C37_33 
ROOT
ATOM      1  C12 ZIN A   1      33.566   4.439  31.012  0.00  0.00     0.210 C 
ENDROOT
BRANCH   1   2
ATOM      2  C10 ZIN A   1      34.841   4.546  30.217  0.00  0.00     0.236 C 
ATOM      3  N9  ZIN A   1      35.961   3.936  30.653  0.00  0.00    -0.345 N 
ATOM      4  H46 ZIN A   1      35.946   3.429  31.479  0.00  0.00     0.163 HD
ATOM      5  O11 ZIN A   1      34.860   5.181  29.184  0.00  0.00    -0.272 OA
BRANCH   3   6
ATOM      6  C7  ZIN A   1      37.201   4.042  29.880  0.00  0.00     0.199 C 
ATOM      7  C5  ZIN A   1      37.986   5.326  30.120  0.00  0.00     0.160 C 
ATOM      8  S4  ZIN A   1      37.211   6.466  31.328  0.00  0.00    -0.135 SA
ATOM      9  N34 ZIN A   1      39.015   4.603  30.879  0.00  0.00    -0.219 NA
ATOM     10  C2  ZIN A   1      38.626   6.422  32.508  0.00  0.00     0.029 C 
ATOM     11  C1  ZIN A   1      39.714   7.421  32.110  0.00  0.00     0.029 C 
ATOM     12  C35 ZIN A   1      39.100   4.959  32.299  0.00  0.00     0.186 C 
ATOM     13  C3  ZIN A   1      38.160   6.656  33.946  0.00  0.00     0.029 C 
ATOM     14  C32 ZIN A   1      38.403   3.425  30.545  0.00  0.00     0.227 C 
ATOM     15  O33 ZIN A   1      38.727   2.269  30.719  0.00  0.00    -0.277 OA
BRANCH  12  16
ATOM     16  C37 ZIN A   1      40.525   4.809  32.766  0.00  0.00     0.193 C 
ATOM     17  O38 ZIN A   1      40.805   4.992  33.939  0.00  0.00    -0.647 OA
ATOM     18  O39 ZIN A   1      41.398   4.504  31.971  0.00  0.00    -0.647 OA
ENDBRANCH  12  16
ENDBRANCH   3   6
ENDBRANCH   1   2
BRANCH   1  19
ATOM     19  C14 ZIN A   1      32.871   3.145  30.675  0.00  0.00     0.281 C 
ATOM     20  O15 ZIN A   1      33.395   2.354  29.929  0.00  0.00    -0.264 OA
BRANCH  19  21
ATOM     21  O16 ZIN A   1      31.668   2.872  31.206  0.00  0.00    -0.278 OA
BRANCH  21  22
ATOM     22  C17 ZIN A   1      30.687   2.489  30.345  0.00  0.00     0.079 A 
ATOM     23  C25 ZIN A   1      30.302   1.159  30.277  0.00  0.00     0.045 A 
ATOM     24  C24 ZIN A   1      29.301   0.768  29.406  0.00  0.00    -0.049 A 
ATOM     25  C20 ZIN A   1      28.690   1.706  28.592  0.00  0.00    -0.052 A 
ATOM     26  C23 ZIN A   1      28.703  -0.598  29.148  0.00  0.00     0.039 C 
ATOM     27  C19 ZIN A   1      29.079   3.033  28.656  0.00  0.00     0.010 A 
ATOM     28  C21 ZIN A   1      27.641   1.032  27.733  0.00  0.00     0.039 C 
ATOM     29  C18 ZIN A   1      30.074   3.427  29.528  0.00  0.00     0.038 A 
ATOM     30  C22 ZIN A   1      27.977  -0.474  27.792  0.00  0.00     0.009 C 
ENDBRANCH  21  22
ENDBRANCH  19  21
ENDBRANCH   1  19
BRANCH   1  31
ATOM     31  C26 ZIN A   1      33.888   4.467  32.484  0.00  0.00    -0.035 A 
ATOM     32  C31 ZIN A   1      34.832   5.354  32.967  0.00  0.00     0.008 A 
ATOM     33  C30 ZIN A   1      35.126   5.382  34.318  0.00  0.00     0.001 A 
ATOM     34  C29 ZIN A   1      34.481   4.520  35.184  0.00  0.00     0.000 A 
ATOM     35  C28 ZIN A   1      33.540   3.630  34.699  0.00  0.00     0.001 A 
ATOM     36  C27 ZIN A   1      33.244   3.604  33.351  0.00  0.00     0.008 A 
ENDBRANCH   1  31
TORSDOF 7
ENDMDL
MODEL 42
REMARK CAVERDOCK RESULT:      15.0      0.000      0.000
REMARK CAVERDOCK CONSTRAINTS:       0.0      0.0      0.0      0.0
REMARK CAVERDOCK TUNNEL: 41     15.0      2.3     42.4
REMARK  7 active torsions:
REMARK  status: ('A' for Active; 'I' for Inactive)
REMARK    1  A    between atoms: C7_6  and  N9_7 
REMARK       I    between atoms: N9_7  and  C10_8 
REMARK    2  A    between atoms: C10_8  and  C12_10 
REMARK    3  A    between atoms: C12_10  and  C14_11 
REMARK    4  A    between atoms: C12_10  and  C26_23 
REMARK    5  A    between atoms: C14_11  and  O16_13 
REMARK    6  A    between atoms: O16_13  and  C17_14 
REMARK    7  A    between atoms: C35_32  and  C37_33 
ROOT
ATOM      1  C12 ZIN A   1      33.338   4.389  31.097  0.00  0.00     0.210 C 
ENDROOT
BRANCH   1   2
ATOM      2  C10 ZIN A   1      34.572   4.452  30.236  0.00  0.00     0.236 C 
ATOM      3  N9  ZIN A   1      35.743   3.972  30.700  0.00  0.00    -0.345 N 
ATOM      4  H46 ZIN A   1      35.791   3.586  31.588  0.00  0.00     0.163 HD
ATOM      5  O11 ZIN A   1      34.513   4.935  29.125  0.00  0.00    -0.272 OA
BRANCH   3   6
ATOM      6  C7  ZIN A   1      36.943   4.034  29.863  0.00  0.00     0.199 C 
ATOM      7  C5  ZIN A   1      37.775   5.299  30.046  0.00  0.00     0.160 C 
ATOM      8  S4  ZIN A   1      37.096   6.472  31.279  0.00  0.00    -0.135 SA
ATOM      9  N34 ZIN A   1      38.822   4.554  30.759  0.00  0.00    -0.219 NA
ATOM     10  C2  ZIN A   1      38.569   6.401  32.384  0.00  0.00     0.029 C 
ATOM     11  C1  ZIN A   1      39.661   7.365  31.919  0.00  0.00     0.029 C 
ATOM     12  C35 ZIN A   1      38.991   4.923  32.168  0.00  0.00     0.186 C 
ATOM     13  C3  ZIN A   1      38.185   6.663  33.842  0.00  0.00     0.029 C 
ATOM     14  C32 ZIN A   1      38.162   3.391  30.471  0.00  0.00     0.227 C 
ATOM     15  O33 ZIN A   1      38.462   2.229  30.641  0.00  0.00    -0.277 OA
BRANCH  12  16
ATOM     16  C37 ZIN A   1      40.434   4.738  32.563  0.00  0.00     0.193 C 
ATOM     17  O38 ZIN A   1      41.196   4.140  31.823  0.00  0.00    -0.647 OA
ATOM     18  O39 ZIN A   1      40.838   5.188  33.622  0.00  0.00    -0.647 OA
ENDBRANCH  12  16
ENDBRANCH   3   6
ENDBRANCH   1   2
BRANCH   1  19
ATOM     19  C14 ZIN A   1      32.583   3.118  30.802  0.00  0.00     0.281 C 
ATOM     20  O15 ZIN A   1      33.054   2.297  30.052  0.00  0.00    -0.264 OA
BRANCH  19  21
ATOM     21  O16 ZIN A   1      31.387   2.901  31.372  0.00  0.00    -0.278 OA
BRANCH  21  22
ATOM     22  C17 ZIN A   1      30.371   2.526  30.550  0.00  0.00     0.079 A 
ATOM     23  C25 ZIN A   1      29.688   1.343  30.783  0.00  0.00     0.045 A 
ATOM     24  C24 ZIN A   1      28.651   0.962  29.951  0.00  0.00    -0.049 A 
ATOM     25  C20 ZIN A   1      28.302   1.758  28.875  0.00  0.00    -0.052 A 
ATOM     26  C23 ZIN A   1      27.759  -0.260  29.992  0.00  0.00     0.039 C 
ATOM     27  C19 ZIN A   1      28.988   2.937  28.637  0.00  0.00     0.010 A 
ATOM     28  C21 ZIN A   1      27.152   1.125  28.121  0.00  0.00     0.039 C 
ATOM     29  C18 ZIN A   1      30.020   3.323  29.470  0.00  0.00     0.038 A 
ATOM     30  C22 ZIN A   1      27.125  -0.346  28.587  0.00  0.00     0.009 C 
ENDBRANCH  21  22
ENDBRANCH  19  21
ENDBRANCH   1  19
BRANCH   1  31
ATOM     31  C26 ZIN A   1      33.738   4.409  32.550  0.00  0.00    -0.035 A 
ATOM     32  C31 ZIN A   1      33.161   3.520  33.438  0.00  0.00     0.008 A 
ATOM     33  C30 ZIN A   1      33.530   3.536  34.770  0.00  0.00     0.001 A 
ATOM     34  C29 ZIN A   1      34.470   4.446  35.216  0.00  0.00     0.000 A 
ATOM     35  C28 ZIN A   1      35.043   5.339  34.329  0.00  0.00     0.001 A 
ATOM     36  C27 ZIN A   1      34.677   5.320  32.997  0.00  0.00     0.008 A 
ENDBRANCH   1  31
TORSDOF 7
ENDMDL
MODEL 43
REMARK CAVERDOCK RESULT:      15.0      0.000      0.000
REMARK CAVERDOCK CONSTRAINTS:       0.2      0.0      0.0      0.0
REMARK CAVERDOCK TUNNEL: 42     15.0      2.3     43.5
REMARK  7 active torsions:
REMARK  status: ('A' for Active; 'I' for Inactive)
REMARK    1  A    between atoms: C7_6  and  N9_7 
REMARK       I    between atoms: N9_7  and  C10_8 
REMARK    2  A    between atoms: C10_8  and  C12_10 
REMARK    3  A    between atoms: C12_10  and  C14_11 
REMARK    4  A    between atoms: C12_10  and  C26_23 
REMARK    5  A    between atoms: C14_11  and  O16_13 
REMARK    6  A    between atoms: O16_13  and  C17_14 
REMARK    7  A    between atoms: C35_32  and  C37_33 
ROOT
ATOM      1  C12 ZIN A   1      33.126   4.398  31.339  0.00  0.00     0.210 C 
ENDROOT
BRANCH   1   2
ATOM      2  C10 ZIN A   1      34.317   4.462  30.419  0.00  0.00     0.236 C 
ATOM      3  N9  ZIN A   1      35.487   3.904  30.790  0.00  0.00    -0.345 N 
ATOM      4  H46 ZIN A   1      35.561   3.462  31.650  0.00  0.00     0.163 HD
ATOM      5  O11 ZIN A   1      34.224   5.016  29.344  0.00  0.00    -0.272 OA
BRANCH   3   6
ATOM      6  C7  ZIN A   1      36.645   3.968  29.896  0.00  0.00     0.199 C 
ATOM      7  C5  ZIN A   1      37.461   5.251  30.010  0.00  0.00     0.160 C 
ATOM      8  S4  ZIN A   1      36.817   6.442  31.245  0.00  0.00    -0.135 SA
ATOM      9  N34 ZIN A   1      38.553   4.543  30.690  0.00  0.00    -0.219 NA
ATOM     10  C2  ZIN A   1      38.341   6.424  32.281  0.00  0.00     0.029 C 
ATOM     11  C1  ZIN A   1      39.392   7.396  31.742  0.00  0.00     0.029 C 
ATOM     12  C35 ZIN A   1      38.781   4.949  32.080  0.00  0.00     0.186 C 
ATOM     13  C3  ZIN A   1      38.022   6.714  33.749  0.00  0.00     0.029 C 
ATOM     14  C32 ZIN A   1      37.903   3.362  30.461  0.00  0.00     0.227 C 
ATOM     15  O33 ZIN A   1      38.233   2.209  30.644  0.00  0.00    -0.277 OA
BRANCH  12  16
ATOM     16  C37 ZIN A   1      40.244   4.800  32.411  0.00  0.00     0.193 C 
ATOM     17  O38 ZIN A   1      41.062   4.681  31.515  0.00  0.00    -0.647 OA
ATOM     18  O39 ZIN A   1      40.609   4.799  33.574  0.00  0.00    -0.647 OA
ENDBRANCH  12  16
ENDBRANCH   3   6
ENDBRANCH   1   2
BRANCH   1  19
ATOM     19  C14 ZIN A   1      32.338   3.146  31.054  0.00  0.00     0.281 C 
ATOM     20  O15 ZIN A   1      32.818   2.272  30.372  0.00  0.00    -0.264 OA
BRANCH  19  21
ATOM     21  O16 ZIN A   1      31.101   3.003  31.557  0.00  0.00    -0.278 OA
BRANCH  21  22
ATOM     22  C17 ZIN A   1      30.139   2.552  30.709  0.00  0.00     0.079 A 
ATOM     23  C25 ZIN A   1      29.383   1.440  31.043  0.00  0.00     0.045 A 
ATOM     24  C24 ZIN A   1      28.399   0.983  30.184  0.00  0.00    -0.049 A 
ATOM     25  C20 ZIN A   1      28.177   1.632  28.983  0.00  0.00    -0.052 A 
ATOM     26  C23 ZIN A   1      27.449  -0.188  30.314  0.00  0.00     0.039 C 
ATOM     27  C19 ZIN A   1      28.936   2.740  28.646  0.00  0.00     0.010 A 
ATOM     28  C21 ZIN A   1      27.063   0.941  28.225  0.00  0.00     0.039 C 
ATOM     29  C18 ZIN A   1      29.915   3.201  29.504  0.00  0.00     0.038 A 
ATOM     30  C22 ZIN A   1      26.927  -0.448  28.885  0.00  0.00     0.009 C 
ENDBRANCH  21  22
ENDBRANCH  19  21
ENDBRANCH   1  19
BRANCH   1  31
ATOM     31  C26 ZIN A   1      33.598   4.379  32.770  0.00  0.00    -0.035 A 
ATOM     32  C31 ZIN A   1      34.433   5.378  33.236  0.00  0.00     0.008 A 
ATOM     33  C30 ZIN A   1      34.863   5.362  34.550  0.00  0.00     0.001 A 
ATOM     34  C29 ZIN A   1      34.465   4.344  35.396  0.00  0.00     0.000 A 
ATOM     35  C28 ZIN A   1      33.633   3.343  34.928  0.00  0.00     0.001 A 
ATOM     36  C27 ZIN A   1      33.201   3.360  33.617  0.00  0.00     0.008 A 
ENDBRANCH   1  31
TORSDOF 7
ENDMDL
MODEL 44
REMARK CAVERDOCK RESULT:      15.1      0.000      0.000
REMARK CAVERDOCK CONSTRAINTS:       0.0      0.0      0.0      0.0
REMARK CAVERDOCK TUNNEL: 43     15.1      2.4     44.1
REMARK  7 active torsions:
REMARK  status: ('A' for Active; 'I' for Inactive)
REMARK    1  A    between atoms: C7_6  and  N9_7 
REMARK       I    between atoms: N9_7  and  C10_8 
REMARK    2  A    between atoms: C10_8  and  C12_10 
REMARK    3  A    between atoms: C12_10  and  C14_11 
REMARK    4  A    between atoms: C12_10  and  C26_23 
REMARK    5  A    between atoms: C14_11  and  O16_13 
REMARK    6  A    between atoms: O16_13  and  C17_14 
REMARK    7  A    between atoms: C35_32  and  C37_33 
ROOT
ATOM      1  C12 ZIN A   1      33.042   4.327  31.471  0.00  0.00     0.210 C 
ENDROOT
BRANCH   1   2
ATOM      2  C10 ZIN A   1      34.203   4.134  30.531  0.00  0.00     0.236 C 
ATOM      3  N9  ZIN A   1      35.303   4.903  30.652  0.00  0.00    -0.345 N 
ATOM      4  H46 ZIN A   1      35.347   5.581  31.342  0.00  0.00     0.163 HD
ATOM      5  O11 ZIN A   1      34.148   3.286  29.666  0.00  0.00    -0.272 OA
BRANCH   3   6
ATOM      6  C7  ZIN A   1      36.432   4.715  29.737  0.00  0.00     0.199 C 
ATOM      7  C5  ZIN A   1      37.534   5.760  29.872  0.00  0.00     0.160 C 
ATOM      8  S4  ZIN A   1      37.212   7.030  31.153  0.00  0.00    -0.135 SA
ATOM      9  N34 ZIN A   1      38.432   4.788  30.509  0.00  0.00    -0.219 NA
ATOM     10  C2  ZIN A   1      38.700   6.611  32.158  0.00  0.00     0.029 C 
ATOM     11  C1  ZIN A   1      39.948   7.318  31.626  0.00  0.00     0.029 C 
ATOM     12  C35 ZIN A   1      38.768   5.081  31.906  0.00  0.00     0.186 C 
ATOM     13  C3  ZIN A   1      38.478   6.921  33.640  0.00  0.00     0.029 C 
ATOM     14  C32 ZIN A   1      37.513   3.806  30.259  0.00  0.00     0.227 C 
ATOM     15  O33 ZIN A   1      37.558   2.603  30.402  0.00  0.00    -0.277 OA
BRANCH  12  16
ATOM     16  C37 ZIN A   1      40.156   4.573  32.202  0.00  0.00     0.193 C 
ATOM     17  O38 ZIN A   1      40.647   3.699  31.508  0.00  0.00    -0.647 OA
ATOM     18  O39 ZIN A   1      40.788   5.037  33.136  0.00  0.00    -0.647 OA
ENDBRANCH  12  16
ENDBRANCH   3   6
ENDBRANCH   1   2
BRANCH   1  19
ATOM     19  C14 ZIN A   1      32.064   3.194  31.300  0.00  0.00     0.281 C 
ATOM     20  O15 ZIN A   1      32.356   2.082  31.671  0.00  0.00    -0.264 OA
BRANCH  19  21
ATOM     21  O16 ZIN A   1      30.867   3.421  30.735  0.00  0.00    -0.278 OA
BRANCH  21  22
ATOM     22  C17 ZIN A   1      29.852   2.587  31.085  0.00  0.00     0.079 A 
ATOM     23  C25 ZIN A   1      29.407   1.621  30.197  0.00  0.00     0.045 A 
ATOM     24  C24 ZIN A   1      28.377   0.768  30.554  0.00  0.00    -0.049 A 
ATOM     25  C20 ZIN A   1      27.782   0.888  31.797  0.00  0.00    -0.052 A 
ATOM     26  C23 ZIN A   1      27.721  -0.354  29.780  0.00  0.00     0.039 C 
ATOM     27  C19 ZIN A   1      28.223   1.857  32.683  0.00  0.00     0.010 A 
ATOM     28  C21 ZIN A   1      26.686  -0.146  31.942  0.00  0.00     0.039 C 
ATOM     29  C18 ZIN A   1      29.253   2.706  32.331  0.00  0.00     0.038 A 
ATOM     30  C22 ZIN A   1      26.383  -0.618  30.504  0.00  0.00     0.009 C 
ENDBRANCH  21  22
ENDBRANCH  19  21
ENDBRANCH   1  19
BRANCH   1  31
ATOM     31  C26 ZIN A   1      33.544   4.347  32.892  0.00  0.00    -0.035 A 
ATOM     32  C31 ZIN A   1      34.622   5.143  33.233  0.00  0.00     0.008 A 
ATOM     33  C30 ZIN A   1      35.080   5.164  34.537  0.00  0.00     0.001 A 
ATOM     34  C29 ZIN A   1      34.467   4.384  35.499  0.00  0.00     0.000 A 
ATOM     35  C28 ZIN A   1      33.392   3.584  35.156  0.00  0.00     0.001 A 
ATOM     36  C27 ZIN A   1      32.931   3.566  33.854  0.00  0.00     0.008 A 
ENDBRANCH   1  31
TORSDOF 7
ENDMDL
MODEL 45
REMARK CAVERDOCK RESULT:      13.3      0.000      0.000
REMARK CAVERDOCK CONSTRAINTS:       0.2      0.0      0.0      0.0
REMARK CAVERDOCK TUNNEL: 44     13.3      2.4     45.4
REMARK  7 active torsions:
REMARK  status: ('A' for Active; 'I' for Inactive)
REMARK    1  A    between atoms: C7_6  and  N9_7 
REMARK       I    between atoms: N9_7  and  C10_8 
REMARK    2  A    between atoms: C10_8  and  C12_10 
REMARK    3  A    between atoms: C12_10  and  C14_11 
REMARK    4  A    between atoms: C12_10  and  C26_23 
REMARK    5  A    between atoms: C14_11  and  O16_13 
REMARK    6  A    between atoms: O16_13  and  C17_14 
REMARK    7  A    between atoms: C35_32  and  C37_33 
ROOT
ATOM      1  C12 ZIN A   1      35.253   3.796  31.080  0.00  0.00     0.210 C 
ENDROOT
BRANCH   1   2
ATOM      2  C10 ZIN A   1      34.186   3.384  30.100  0.00  0.00     0.236 C 
ATOM      3  N9  ZIN A   1      32.885   3.531  30.418  0.00  0.00    -0.345 N 
ATOM      4  H46 ZIN A   1      32.635   3.902  31.278  0.00  0.00     0.163 HD
ATOM      5  O11 ZIN A   1      34.499   2.919  29.024  0.00  0.00    -0.272 OA
BRANCH   3   6
ATOM      6  C7  ZIN A   1      31.848   3.128  29.464  0.00  0.00     0.199 C 
ATOM      7  C5  ZIN A   1      30.873   2.084  29.996  0.00  0.00     0.160 C 
ATOM      8  S4  ZIN A   1      31.204   1.556  31.719  0.00  0.00    -0.135 SA
ATOM      9  N34 ZIN A   1      29.800   3.082  30.099  0.00  0.00    -0.219 NA
ATOM     10  C2  ZIN A   1      29.577   2.128  32.368  0.00  0.00     0.029 C 
ATOM     11  C1  ZIN A   1      28.489   1.075  32.148  0.00  0.00     0.029 C 
ATOM     12  C35 ZIN A   1      29.351   3.369  31.465  0.00  0.00     0.186 C 
ATOM     13  C3  ZIN A   1      29.672   2.523  33.844  0.00  0.00     0.029 C 
ATOM     14  C32 ZIN A   1      30.615   3.992  29.483  0.00  0.00     0.227 C 
ATOM     15  O33 ZIN A   1      30.410   5.117  29.079  0.00  0.00    -0.277 OA
BRANCH  12  16
ATOM     16  C37 ZIN A   1      27.889   3.731  31.445  0.00  0.00     0.193 C 
ATOM     17  O38 ZIN A   1      27.046   2.858  31.322  0.00  0.00    -0.647 OA
ATOM     18  O39 ZIN A   1      27.548   4.897  31.552  0.00  0.00    -0.647 OA
ENDBRANCH  12  16
ENDBRANCH   3   6
ENDBRANCH   1   2
BRANCH   1  19
ATOM     19  C14 ZIN A   1      35.943   5.039  30.579  0.00  0.00     0.281 C 
ATOM     20  O15 ZIN A   1      35.785   5.398  29.437  0.00  0.00    -0.264 OA
BRANCH  19  21
ATOM     21  O16 ZIN A   1      36.734   5.745  31.403  0.00  0.00    -0.278 OA
BRANCH  21  22
ATOM     22  C17 ZIN A   1      38.034   5.358  31.491  0.00  0.00     0.079 A 
ATOM     23  C25 ZIN A   1      38.918   6.064  32.293  0.00  0.00     0.045 A 
ATOM     24  C24 ZIN A   1      40.240   5.668  32.388  0.00  0.00    -0.049 A 
ATOM     25  C20 ZIN A   1      40.685   4.571  31.671  0.00  0.00    -0.052 A 
ATOM     26  C23 ZIN A   1      41.385   6.256  33.184  0.00  0.00     0.039 C 
ATOM     27  C19 ZIN A   1      39.804   3.870  30.865  0.00  0.00     0.010 A 
ATOM     28  C21 ZIN A   1      42.159   4.349  31.938  0.00  0.00     0.039 C 
ATOM     29  C18 ZIN A   1      38.483   4.259  30.773  0.00  0.00     0.038 A 
ATOM     30  C22 ZIN A   1      42.664   5.677  32.543  0.00  0.00     0.009 C 
ENDBRANCH  21  22
ENDBRANCH  19  21
ENDBRANCH   1  19
BRANCH   1  31
ATOM     31  C26 ZIN A   1      34.621   4.079  32.420  0.00  0.00    -0.035 A 
ATOM     32  C31 ZIN A   1      33.604   3.268  32.889  0.00  0.00     0.008 A 
ATOM     33  C30 ZIN A   1      33.027   3.526  34.118  0.00  0.00     0.001 A 
ATOM     34  C29 ZIN A   1      33.461   4.598  34.875  0.00  0.00     0.000 A 
ATOM     35  C28 ZIN A   1      34.474   5.412  34.403  0.00  0.00     0.001 A 
ATOM     36  C27 ZIN A   1      35.054   5.152  33.176  0.00  0.00     0.008 A 
ENDBRANCH   1  31
TORSDOF 7
ENDMDL
MODEL 46
REMARK CAVERDOCK RESULT:      13.3      0.000      0.000
REMARK CAVERDOCK CONSTRAINTS:       0.0      0.0      0.0      0.0
REMARK CAVERDOCK TUNNEL: 45     13.3      2.3     46.9
REMARK  7 active torsions:
REMARK  status: ('A' for Active; 'I' for Inactive)
REMARK    1  A    between atoms: C7_6  and  N9_7 
REMARK       I    between atoms: N9_7  and  C10_8 
REMARK    2  A    between atoms: C10_8  and  C12_10 
REMARK    3  A    between atoms: C12_10  and  C14_11 
REMARK    4  A    between atoms: C12_10  and  C26_23 
REMARK    5  A    between atoms: C14_11  and  O16_13 
REMARK    6  A    between atoms: O16_13  and  C17_14 
REMARK    7  A    between atoms: C35_32  and  C37_33 
ROOT
ATOM      1  C12 ZIN A   1      34.839   4.069  31.877  0.00  0.00     0.210 C 
ENDROOT
BRANCH   1   2
ATOM      2  C10 ZIN A   1      33.865   3.949  30.735  0.00  0.00     0.236 C 
ATOM      3  N9  ZIN A   1      32.707   3.281  30.903  0.00  0.00    -0.345 N 
ATOM      4  H46 ZIN A   1      32.501   2.877  31.760  0.00  0.00     0.163 HD
ATOM      5  O11 ZIN A   1      34.123   4.455  29.663  0.00  0.00    -0.272 OA
BRANCH   3   6
ATOM      6  C7  ZIN A   1      31.760   3.165  29.791  0.00  0.00     0.199 C 
ATOM      7  C5  ZIN A   1      30.643   2.152  30.017  0.00  0.00     0.160 C 
ATOM      8  S4  ZIN A   1      30.722   1.296  31.636  0.00  0.00    -0.135 SA
ATOM      9  N34 ZIN A   1      29.654   3.223  30.196  0.00  0.00    -0.219 NA
ATOM     10  C2  ZIN A   1      29.083   1.912  32.212  0.00  0.00     0.029 C 
ATOM     11  C1  ZIN A   1      27.944   1.035  31.689  0.00  0.00     0.029 C 
ATOM     12  C35 ZIN A   1      29.073   3.310  31.538  0.00  0.00     0.186 C 
ATOM     13  C3  ZIN A   1      29.036   2.028  33.737  0.00  0.00     0.029 C 
ATOM     14  C32 ZIN A   1      30.611   4.136  29.846  0.00  0.00     0.227 C 
ATOM     15  O33 ZIN A   1      30.552   5.330  29.641  0.00  0.00    -0.277 OA
BRANCH  12  16
ATOM     16  C37 ZIN A   1      27.659   3.822  31.438  0.00  0.00     0.193 C 
ATOM     17  O38 ZIN A   1      26.752   3.217  31.983  0.00  0.00    -0.647 OA
ATOM     18  O39 ZIN A   1      27.423   4.841  30.813  0.00  0.00    -0.647 OA
ENDBRANCH  12  16
ENDBRANCH   3   6
ENDBRANCH   1   2
BRANCH   1  19
ATOM     19  C14 ZIN A   1      35.544   5.398  31.800  0.00  0.00     0.281 C 
ATOM     20  O15 ZIN A   1      35.265   6.277  32.580  0.00  0.00    -0.264 OA
BRANCH  19  21
ATOM     21  O16 ZIN A   1      36.483   5.606  30.862  0.00  0.00    -0.278 OA
BRANCH  21  22
ATOM     22  C17 ZIN A   1      37.750   5.213  31.160  0.00  0.00     0.079 A 
ATOM     23  C25 ZIN A   1      38.571   6.030  31.921  0.00  0.00     0.045 A 
ATOM     24  C24 ZIN A   1      39.859   5.629  32.229  0.00  0.00    -0.049 A 
ATOM     25  C20 ZIN A   1      40.332   4.414  31.767  0.00  0.00    -0.052 A 
ATOM     26  C23 ZIN A   1      40.936   6.324  33.034  0.00  0.00     0.039 C 
ATOM     27  C19 ZIN A   1      39.514   3.600  31.002  0.00  0.00     0.010 A 
ATOM     28  C21 ZIN A   1      41.759   4.211  32.230  0.00  0.00     0.039 C 
ATOM     29  C18 ZIN A   1      38.226   3.995  30.697  0.00  0.00     0.038 A 
ATOM     30  C22 ZIN A   1      42.251   5.613  32.649  0.00  0.00     0.009 C 
ENDBRANCH  21  22
ENDBRANCH  19  21
ENDBRANCH   1  19
BRANCH   1  31
ATOM     31  C26 ZIN A   1      34.095   3.971  33.184  0.00  0.00    -0.035 A 
ATOM     32  C31 ZIN A   1      34.618   4.553  34.323  0.00  0.00     0.008 A 
ATOM     33  C30 ZIN A   1      33.934   4.466  35.521  0.00  0.00     0.001 A 
ATOM     34  C29 ZIN A   1      32.730   3.790  35.582  0.00  0.00     0.000 A 
ATOM     35  C28 ZIN A   1      32.209   3.203  34.444  0.00  0.00     0.001 A 
ATOM     36  C27 ZIN A   1      32.891   3.293  33.246  0.00  0.00     0.008 A 
ENDBRANCH   1  31
TORSDOF 7
ENDMDL
MODEL 47
REMARK CAVERDOCK RESULT:      11.0      0.000      0.000
REMARK CAVERDOCK CONSTRAINTS:       0.3      0.0      0.0      0.0
REMARK CAVERDOCK TUNNEL: 46     11.0      2.4     47.3
REMARK  7 active torsions:
REMARK  status: ('A' for Active; 'I' for Inactive)
REMARK    1  A    between atoms: C7_6  and  N9_7 
REMARK       I    between atoms: N9_7  and  C10_8 
REMARK    2  A    between atoms: C10_8  and  C12_10 
REMARK    3  A    between atoms: C12_10  and  C14_11 
REMARK    4  A    between atoms: C12_10  and  C26_23 
REMARK    5  A    between atoms: C14_11  and  O16_13 
REMARK    6  A    between atoms: O16_13  and  C17_14 
REMARK    7  A    between atoms: C35_32  and  C37_33 
ROOT
ATOM      1  C12 ZIN A   1      34.555   3.824  31.680  0.00  0.00     0.210 C 
ENDROOT
BRANCH   1   2
ATOM      2  C10 ZIN A   1      33.523   4.154  30.634  0.00  0.00     0.236 C 
ATOM      3  N9  ZIN A   1      32.290   3.614  30.710  0.00  0.00    -0.345 N 
ATOM      4  H46 ZIN A   1      32.068   3.013  31.437  0.00  0.00     0.163 HD
ATOM      5  O11 ZIN A   1      33.800   4.905  29.723  0.00  0.00    -0.272 OA
BRANCH   3   6
ATOM      6  C7  ZIN A   1      31.286   3.935  29.692  0.00  0.00     0.199 C 
ATOM      7  C5  ZIN A   1      30.441   2.748  29.244  0.00  0.00     0.160 C 
ATOM      8  S4  ZIN A   1      30.860   1.170  30.078  0.00  0.00    -0.135 SA
ATOM      9  N34 ZIN A   1      29.267   3.262  29.962  0.00  0.00    -0.219 NA
ATOM     10  C2  ZIN A   1      29.191   0.949  30.829  0.00  0.00     0.029 C 
ATOM     11  C1  ZIN A   1      28.222   0.289  29.846  0.00  0.00     0.029 C 
ATOM     12  C35 ZIN A   1      28.815   2.433  31.082  0.00  0.00     0.186 C 
ATOM     13  C3  ZIN A   1      29.270   0.162  32.139  0.00  0.00     0.029 C 
ATOM     14  C32 ZIN A   1      29.966   4.404  30.244  0.00  0.00     0.227 C 
ATOM     15  O33 ZIN A   1      29.631   5.449  30.760  0.00  0.00    -0.277 OA
BRANCH  12  16
ATOM     16  C37 ZIN A   1      27.321   2.566  31.231  0.00  0.00     0.193 C 
ATOM     17  O38 ZIN A   1      26.856   3.402  31.987  0.00  0.00    -0.647 OA
ATOM     18  O39 ZIN A   1      26.578   1.837  30.596  0.00  0.00    -0.647 OA
ENDBRANCH  12  16
ENDBRANCH   3   6
ENDBRANCH   1   2
BRANCH   1  19
ATOM     19  C14 ZIN A   1      35.674   4.831  31.617  0.00  0.00     0.281 C 
ATOM     20  O15 ZIN A   1      35.568   5.889  32.190  0.00  0.00    -0.264 OA
BRANCH  19  21
ATOM     21  O16 ZIN A   1      36.789   4.552  30.922  0.00  0.00    -0.278 OA
BRANCH  21  22
ATOM     22  C17 ZIN A   1      37.949   5.102  31.370  0.00  0.00     0.079 A 
ATOM     23  C25 ZIN A   1      39.130   4.379  31.314  0.00  0.00     0.045 A 
ATOM     24  C24 ZIN A   1      40.311   4.939  31.765  0.00  0.00    -0.049 A 
ATOM     25  C20 ZIN A   1      40.313   6.221  32.284  0.00  0.00    -0.052 A 
ATOM     26  C23 ZIN A   1      41.713   4.369  31.808  0.00  0.00     0.039 C 
ATOM     27  C19 ZIN A   1      39.132   6.942  32.347  0.00  0.00     0.010 A 
ATOM     28  C21 ZIN A   1      41.715   6.599  32.712  0.00  0.00     0.039 C 
ATOM     29  C18 ZIN A   1      37.952   6.388  31.892  0.00  0.00     0.038 A 
ATOM     30  C22 ZIN A   1      42.483   5.262  32.803  0.00  0.00     0.009 C 
ENDBRANCH  21  22
ENDBRANCH  19  21
ENDBRANCH   1  19
BRANCH   1  31
ATOM     31  C26 ZIN A   1      33.918   3.866  33.045  0.00  0.00    -0.035 A 
ATOM     32  C31 ZIN A   1      34.496   4.614  34.054  0.00  0.00     0.008 A 
ATOM     33  C30 ZIN A   1      33.910   4.655  35.306  0.00  0.00     0.001 A 
ATOM     34  C29 ZIN A   1      32.751   3.943  35.551  0.00  0.00     0.000 A 
ATOM     35  C28 ZIN A   1      32.176   3.192  34.542  0.00  0.00     0.001 A 
ATOM     36  C27 ZIN A   1      32.759   3.153  33.291  0.00  0.00     0.008 A 
ENDBRANCH   1  31
TORSDOF 7
ENDMDL
MODEL 48
REMARK CAVERDOCK RESULT:       9.8      0.000      0.000
REMARK CAVERDOCK CONSTRAINTS:       0.6      0.0      0.0      0.0
REMARK CAVERDOCK TUNNEL: 47      9.8      2.4     48.1
REMARK  7 active torsions:
REMARK  status: ('A' for Active; 'I' for Inactive)
REMARK    1  A    between atoms: C7_6  and  N9_7 
REMARK       I    between atoms: N9_7  and  C10_8 
REMARK    2  A    between atoms: C10_8  and  C12_10 
REMARK    3  A    between atoms: C12_10  and  C14_11 
REMARK    4  A    between atoms: C12_10  and  C26_23 
REMARK    5  A    between atoms: C14_11  and  O16_13 
REMARK    6  A    between atoms: O16_13  and  C17_14 
REMARK    7  A    between atoms: C35_32  and  C37_33 
ROOT
ATOM      1  C12 ZIN A   1      34.442   3.671  31.751  0.00  0.00     0.210 C 
ENDROOT
BRANCH   1   2
ATOM      2  C10 ZIN A   1      33.478   3.731  30.595  0.00  0.00     0.236 C 
ATOM      3  N9  ZIN A   1      32.150   3.727  30.823  0.00  0.00    -0.345 N 
ATOM      4  H46 ZIN A   1      31.815   3.684  31.732  0.00  0.00     0.163 HD
ATOM      5  O11 ZIN A   1      33.898   3.783  29.458  0.00  0.00    -0.272 OA
BRANCH   3   6
ATOM      6  C7  ZIN A   1      31.213   3.784  29.698  0.00  0.00     0.199 C 
ATOM      7  C5  ZIN A   1      30.320   2.556  29.558  0.00  0.00     0.160 C 
ATOM      8  S4  ZIN A   1      30.608   1.269  30.830  0.00  0.00    -0.135 SA
ATOM      9  N34 ZIN A   1      29.148   3.307  30.028  0.00  0.00    -0.219 NA
ATOM     10  C2  ZIN A   1      28.898   1.346  31.513  0.00  0.00     0.029 C 
ATOM     11  C1  ZIN A   1      27.936   0.475  30.703  0.00  0.00     0.029 C 
ATOM     12  C35 ZIN A   1      28.599   2.856  31.310  0.00  0.00     0.186 C 
ATOM     13  C3  ZIN A   1      28.871   0.968  32.995  0.00  0.00     0.029 C 
ATOM     14  C32 ZIN A   1      29.900   4.450  30.014  0.00  0.00     0.227 C 
ATOM     15  O33 ZIN A   1      29.605   5.613  30.190  0.00  0.00    -0.277 OA
BRANCH  12  16
ATOM     16  C37 ZIN A   1      27.110   3.091  31.326  0.00  0.00     0.193 C 
ATOM     17  O38 ZIN A   1      26.666   4.165  31.692  0.00  0.00    -0.647 OA
ATOM     18  O39 ZIN A   1      26.349   2.206  30.970  0.00  0.00    -0.647 OA
ENDBRANCH  12  16
ENDBRANCH   3   6
ENDBRANCH   1   2
BRANCH   1  19
ATOM     19  C14 ZIN A   1      35.378   4.850  31.687  0.00  0.00     0.281 C 
ATOM     20  O15 ZIN A   1      35.360   5.684  32.561  0.00  0.00    -0.264 OA
BRANCH  19  21
ATOM     21  O16 ZIN A   1      36.231   4.974  30.658  0.00  0.00    -0.278 OA
BRANCH  21  22
ATOM     22  C17 ZIN A   1      37.545   4.742  30.915  0.00  0.00     0.079 A 
ATOM     23  C25 ZIN A   1      38.252   5.594  31.749  0.00  0.00     0.045 A 
ATOM     24  C24 ZIN A   1      39.589   5.356  32.016  0.00  0.00    -0.049 A 
ATOM     25  C20 ZIN A   1      40.224   4.271  31.440  0.00  0.00    -0.052 A 
ATOM     26  C23 ZIN A   1      40.567   6.120  32.882  0.00  0.00     0.039 C 
ATOM     27  C19 ZIN A   1      39.520   3.423  30.602  0.00  0.00     0.010 A 
ATOM     28  C21 ZIN A   1      41.673   4.233  31.880  0.00  0.00     0.039 C 
ATOM     29  C18 ZIN A   1      38.185   3.655  30.338  0.00  0.00     0.038 A 
ATOM     30  C22 ZIN A   1      41.964   5.646  32.430  0.00  0.00     0.009 C 
ENDBRANCH  21  22
ENDBRANCH  19  21
ENDBRANCH   1  19
BRANCH   1  31
ATOM     31  C26 ZIN A   1      33.674   3.709  33.047  0.00  0.00    -0.035 A 
ATOM     32  C31 ZIN A   1      34.148   4.456  34.110  0.00  0.00     0.008 A 
ATOM     33  C30 ZIN A   1      33.441   4.493  35.298  0.00  0.00     0.001 A 
ATOM     34  C29 ZIN A   1      32.265   3.779  35.426  0.00  0.00     0.000 A 
ATOM     35  C28 ZIN A   1      31.794   3.028  34.365  0.00  0.00     0.001 A 
ATOM     36  C27 ZIN A   1      32.498   2.993  33.176  0.00  0.00     0.008 A 
ENDBRANCH   1  31
TORSDOF 7
ENDMDL
MODEL 49
REMARK CAVERDOCK RESULT:       8.5      0.000      0.000
REMARK CAVERDOCK CONSTRAINTS:       0.2      0.0      0.0      0.0
REMARK CAVERDOCK TUNNEL: 48      8.5      2.4     49.1
REMARK  7 active torsions:
REMARK  status: ('A' for Active; 'I' for Inactive)
REMARK    1  A    between atoms: C7_6  and  N9_7 
REMARK       I    between atoms: N9_7  and  C10_8 
REMARK    2  A    between atoms: C10_8  and  C12_10 
REMARK    3  A    between atoms: C12_10  and  C14_11 
REMARK    4  A    between atoms: C12_10  and  C26_23 
REMARK    5  A    between atoms: C14_11  and  O16_13 
REMARK    6  A    between atoms: O16_13  and  C17_14 
REMARK    7  A    between atoms: C35_32  and  C37_33 
ROOT
ATOM      1  C12 ZIN A   1      34.355   3.554  31.416  0.00  0.00     0.210 C 
ENDROOT
BRANCH   1   2
ATOM      2  C10 ZIN A   1      33.152   4.043  30.653  0.00  0.00     0.236 C 
ATOM      3  N9  ZIN A   1      32.003   3.340  30.685  0.00  0.00    -0.345 N 
ATOM      4  H46 ZIN A   1      31.951   2.519  31.198  0.00  0.00     0.163 HD
ATOM      5  O11 ZIN A   1      33.217   5.069  30.010  0.00  0.00    -0.272 OA
BRANCH   3   6
ATOM      6  C7  ZIN A   1      30.833   3.814  29.941  0.00  0.00     0.199 C 
ATOM      7  C5  ZIN A   1      30.150   2.748  29.092  0.00  0.00     0.160 C 
ATOM      8  S4  ZIN A   1      30.939   1.097  29.183  0.00  0.00    -0.135 SA
ATOM      9  N34 ZIN A   1      29.012   2.683  30.017  0.00  0.00    -0.219 NA
ATOM     10  C2  ZIN A   1      29.448   0.254  29.863  0.00  0.00     0.029 C 
ATOM     11  C1  ZIN A   1      28.483  -0.156  28.750  0.00  0.00     0.029 C 
ATOM     12  C35 ZIN A   1      28.861   1.407  30.722  0.00  0.00     0.186 C 
ATOM     13  C3  ZIN A   1      29.832  -0.946  30.731  0.00  0.00     0.029 C 
ATOM     14  C32 ZIN A   1      29.538   3.742  30.706  0.00  0.00     0.227 C 
ATOM     15  O33 ZIN A   1      29.101   4.407  31.621  0.00  0.00    -0.277 OA
BRANCH  12  16
ATOM     16  C37 ZIN A   1      27.399   1.154  30.991  0.00  0.00     0.193 C 
ATOM     17  O38 ZIN A   1      27.026   0.047  31.340  0.00  0.00    -0.647 OA
ATOM     18  O39 ZIN A   1      26.591   2.057  30.859  0.00  0.00    -0.647 OA
ENDBRANCH  12  16
ENDBRANCH   3   6
ENDBRANCH   1   2
BRANCH   1  19
ATOM     19  C14 ZIN A   1      35.606   4.138  30.810  0.00  0.00     0.281 C 
ATOM     20  O15 ZIN A   1      36.289   3.469  30.072  0.00  0.00    -0.264 OA
BRANCH  19  21
ATOM     21  O16 ZIN A   1      35.960   5.402  31.091  0.00  0.00    -0.278 OA
BRANCH  21  22
ATOM     22  C17 ZIN A   1      37.245   5.610  31.484  0.00  0.00     0.079 A 
ATOM     23  C25 ZIN A   1      38.256   4.783  31.020  0.00  0.00     0.045 A 
ATOM     24  C24 ZIN A   1      39.565   4.995  31.415  0.00  0.00    -0.049 A 
ATOM     25  C20 ZIN A   1      39.864   6.029  32.284  0.00  0.00    -0.052 A 
ATOM     26  C23 ZIN A   1      40.831   4.249  31.055  0.00  0.00     0.039 C 
ATOM     27  C19 ZIN A   1      38.853   6.852  32.752  0.00  0.00     0.010 A 
ATOM     28  C21 ZIN A   1      41.351   6.048  32.566  0.00  0.00     0.039 C 
ATOM     29  C18 ZIN A   1      37.547   6.646  32.355  0.00  0.00     0.038 A 
ATOM     30  C22 ZIN A   1      41.862   4.658  32.128  0.00  0.00     0.009 C 
ENDBRANCH  21  22
ENDBRANCH  19  21
ENDBRANCH   1  19
BRANCH   1  31
ATOM     31  C26 ZIN A   1      34.247   3.988  32.856  0.00  0.00    -0.035 A 
ATOM     32  C31 ZIN A   1      34.988   5.061  33.312  0.00  0.00     0.008 A 
ATOM     33  C30 ZIN A   1      34.886   5.460  34.632  0.00  0.00     0.001 A 
ATOM     34  C29 ZIN A   1      34.049   4.782  35.497  0.00  0.00     0.000 A 
ATOM     35  C28 ZIN A   1      33.311   3.705  35.041  0.00  0.00     0.001 A 
ATOM     36  C27 ZIN A   1      33.410   3.308  33.722  0.00  0.00     0.008 A 
ENDBRANCH   1  31
TORSDOF 7
ENDMDL
MODEL 50
REMARK CAVERDOCK RESULT:       6.8      0.000      0.000
REMARK CAVERDOCK CONSTRAINTS:       0.3      0.0      0.0      0.0
REMARK CAVERDOCK TUNNEL: 49      6.8      2.3     50.2
REMARK  7 active torsions:
REMARK  status: ('A' for Active; 'I' for Inactive)
REMARK    1  A    between atoms: C7_6  and  N9_7 
REMARK       I    between atoms: N9_7  and  C10_8 
REMARK    2  A    between atoms: C10_8  and  C12_10 
REMARK    3  A    between atoms: C12_10  and  C14_11 
REMARK    4  A    between atoms: C12_10  and  C26_23 
REMARK    5  A    between atoms: C14_11  and  O16_13 
REMARK    6  A    between atoms: O16_13  and  C17_14 
REMARK    7  A    between atoms: C35_32  and  C37_33 
ROOT
ATOM      1  C12 ZIN A   1      34.214   3.495  31.371  0.00  0.00     0.210 C 
ENDROOT
BRANCH   1   2
ATOM      2  C10 ZIN A   1      33.007   3.994  30.622  0.00  0.00     0.236 C 
ATOM      3  N9  ZIN A   1      31.949   3.182  30.430  0.00  0.00    -0.345 N 
ATOM      4  H46 ZIN A   1      31.965   2.276  30.774  0.00  0.00     0.163 HD
ATOM      5  O11 ZIN A   1      32.987   5.128  30.190  0.00  0.00    -0.272 OA
BRANCH   3   6
ATOM      6  C7  ZIN A   1      30.775   3.668  29.700  0.00  0.00     0.199 C 
ATOM      7  C5  ZIN A   1      30.044   2.597  28.898  0.00  0.00     0.160 C 
ATOM      8  S4  ZIN A   1      30.789   0.927  29.019  0.00  0.00    -0.135 SA
ATOM      9  N34 ZIN A   1      28.926   2.590  29.851  0.00  0.00    -0.219 NA
ATOM     10  C2  ZIN A   1      29.292   0.147  29.758  0.00  0.00     0.029 C 
ATOM     11  C1  ZIN A   1      28.290  -0.268  28.679  0.00  0.00     0.029 C 
ATOM     12  C35 ZIN A   1      28.757   1.339  30.596  0.00  0.00     0.186 C 
ATOM     13  C3  ZIN A   1      29.664  -1.038  30.652  0.00  0.00     0.029 C 
ATOM     14  C32 ZIN A   1      29.496   3.653  30.495  0.00  0.00     0.227 C 
ATOM     15  O33 ZIN A   1      29.100   4.356  31.401  0.00  0.00    -0.277 OA
BRANCH  12  16
ATOM     16  C37 ZIN A   1      27.296   1.135  30.905  0.00  0.00     0.193 C 
ATOM     17  O38 ZIN A   1      26.960   0.338  31.763  0.00  0.00    -0.647 OA
ATOM     18  O39 ZIN A   1      26.450   1.769  30.296  0.00  0.00    -0.647 OA
ENDBRANCH  12  16
ENDBRANCH   3   6
ENDBRANCH   1   2
BRANCH   1  19
ATOM     19  C14 ZIN A   1      35.460   4.103  30.779  0.00  0.00     0.281 C 
ATOM     20  O15 ZIN A   1      36.089   3.499  29.944  0.00  0.00    -0.264 OA
BRANCH  19  21
ATOM     21  O16 ZIN A   1      35.870   5.316  31.182  0.00  0.00    -0.278 OA
BRANCH  21  22
ATOM     22  C17 ZIN A   1      37.172   5.435  31.554  0.00  0.00     0.079 A 
ATOM     23  C25 ZIN A   1      38.147   4.674  30.927  0.00  0.00     0.045 A 
ATOM     24  C24 ZIN A   1      39.473   4.796  31.301  0.00  0.00    -0.049 A 
ATOM     25  C20 ZIN A   1      39.827   5.673  32.311  0.00  0.00    -0.052 A 
ATOM     26  C23 ZIN A   1      40.708   4.094  30.779  0.00  0.00     0.039 C 
ATOM     27  C19 ZIN A   1      38.853   6.429  32.942  0.00  0.00     0.010 A 
ATOM     28  C21 ZIN A   1      41.323   5.619  32.536  0.00  0.00     0.039 C 
ATOM     29  C18 ZIN A   1      37.529   6.313  32.567  0.00  0.00     0.038 A 
ATOM     30  C22 ZIN A   1      41.785   4.307  31.864  0.00  0.00     0.009 C 
ENDBRANCH  21  22
ENDBRANCH  19  21
ENDBRANCH   1  19
BRANCH   1  31
ATOM     31  C26 ZIN A   1      34.103   3.891  32.822  0.00  0.00    -0.035 A 
ATOM     32  C31 ZIN A   1      33.183   3.262  33.641  0.00  0.00     0.008 A 
ATOM     33  C30 ZIN A   1      33.084   3.623  34.972  0.00  0.00     0.001 A 
ATOM     34  C29 ZIN A   1      33.898   4.616  35.482  0.00  0.00     0.000 A 
ATOM     35  C28 ZIN A   1      34.815   5.247  34.661  0.00  0.00     0.001 A 
ATOM     36  C27 ZIN A   1      34.917   4.885  33.332  0.00  0.00     0.008 A 
ENDBRANCH   1  31
TORSDOF 7
ENDMDL
MODEL 51
REMARK CAVERDOCK RESULT:       3.6      0.000      0.000
REMARK CAVERDOCK CONSTRAINTS:       0.4      0.0      0.0      0.0
REMARK CAVERDOCK TUNNEL: 50      3.6      2.3     51.2
REMARK  7 active torsions:
REMARK  status: ('A' for Active; 'I' for Inactive)
REMARK    1  A    between atoms: C7_6  and  N9_7 
REMARK       I    between atoms: N9_7  and  C10_8 
REMARK    2  A    between atoms: C10_8  and  C12_10 
REMARK    3  A    between atoms: C12_10  and  C14_11 
REMARK    4  A    between atoms: C12_10  and  C26_23 
REMARK    5  A    between atoms: C14_11  and  O16_13 
REMARK    6  A    between atoms: O16_13  and  C17_14 
REMARK    7  A    between atoms: C35_32  and  C37_33 
ROOT
ATOM      1  C12 ZIN A   1      33.955   3.404  31.363  0.00  0.00     0.210 C 
ENDROOT
BRANCH   1   2
ATOM      2  C10 ZIN A   1      32.736   3.910  30.638  0.00  0.00     0.236 C 
ATOM      3  N9  ZIN A   1      31.648   3.123  30.518  0.00  0.00    -0.345 N 
ATOM      4  H46 ZIN A   1      31.651   2.231  30.897  0.00  0.00     0.163 HD
ATOM      5  O11 ZIN A   1      32.732   5.026  30.163  0.00  0.00    -0.272 OA
BRANCH   3   6
ATOM      6  C7  ZIN A   1      30.462   3.615  29.812  0.00  0.00     0.199 C 
ATOM      7  C5  ZIN A   1      29.658   2.533  29.099  0.00  0.00     0.160 C 
ATOM      8  S4  ZIN A   1      30.347   0.845  29.279  0.00  0.00    -0.135 SA
ATOM      9  N34 ZIN A   1      28.583   2.619  30.097  0.00  0.00    -0.219 NA
ATOM     10  C2  ZIN A   1      28.856   0.162  30.119  0.00  0.00     0.029 C 
ATOM     11  C1  ZIN A   1      27.794  -0.269  29.106  0.00  0.00     0.029 C 
ATOM     12  C35 ZIN A   1      28.402   1.416  30.914  0.00  0.00     0.186 C 
ATOM     13  C3  ZIN A   1      29.223  -0.989  31.059  0.00  0.00     0.029 C 
ATOM     14  C32 ZIN A   1      29.220   3.692  30.659  0.00  0.00     0.227 C 
ATOM     15  O33 ZIN A   1      28.889   4.455  31.542  0.00  0.00    -0.277 OA
BRANCH  12  16
ATOM     16  C37 ZIN A   1      26.949   1.285  31.293  0.00  0.00     0.193 C 
ATOM     17  O38 ZIN A   1      26.632   0.640  32.278  0.00  0.00    -0.647 OA
ATOM     18  O39 ZIN A   1      26.091   1.825  30.615  0.00  0.00    -0.647 OA
ENDBRANCH  12  16
ENDBRANCH   3   6
ENDBRANCH   1   2
BRANCH   1  19
ATOM     19  C14 ZIN A   1      35.196   3.918  30.679  0.00  0.00     0.281 C 
ATOM     20  O15 ZIN A   1      35.814   3.201  29.929  0.00  0.00    -0.264 OA
BRANCH  19  21
ATOM     21  O16 ZIN A   1      35.613   5.175  30.904  0.00  0.00    -0.278 OA
BRANCH  21  22
ATOM     22  C17 ZIN A   1      36.904   5.333  31.301  0.00  0.00     0.079 A 
ATOM     23  C25 ZIN A   1      37.892   4.496  30.808  0.00  0.00     0.045 A 
ATOM     24  C24 ZIN A   1      39.206   4.659  31.207  0.00  0.00    -0.049 A 
ATOM     25  C20 ZIN A   1      39.534   5.655  32.109  0.00  0.00    -0.052 A 
ATOM     26  C23 ZIN A   1      40.452   3.892  30.819  0.00  0.00     0.039 C 
ATOM     27  C19 ZIN A   1      38.547   6.489  32.607  0.00  0.00     0.010 A 
ATOM     28  C21 ZIN A   1      41.022   5.623  32.388  0.00  0.00     0.039 C 
ATOM     29  C18 ZIN A   1      37.235   6.331  32.206  0.00  0.00     0.038 A 
ATOM     30  C22 ZIN A   1      41.494   4.236  31.903  0.00  0.00     0.009 C 
ENDBRANCH  21  22
ENDBRANCH  19  21
ENDBRANCH   1  19
BRANCH   1  31
ATOM     31  C26 ZIN A   1      33.930   3.891  32.789  0.00  0.00    -0.035 A 
ATOM     32  C31 ZIN A   1      33.252   3.170  33.754  0.00  0.00     0.008 A 
ATOM     33  C30 ZIN A   1      33.231   3.615  35.062  0.00  0.00     0.001 A 
ATOM     34  C29 ZIN A   1      33.883   4.784  35.406  0.00  0.00     0.000 A 
ATOM     35  C28 ZIN A   1      34.557   5.508  34.439  0.00  0.00     0.001 A 
ATOM     36  C27 ZIN A   1      34.581   5.062  33.132  0.00  0.00     0.008 A 
ENDBRANCH   1  31
TORSDOF 7
ENDMDL
MODEL 52
REMARK CAVERDOCK RESULT:       2.2      0.000      0.000
REMARK CAVERDOCK CONSTRAINTS:       0.5      0.0      0.0      0.0
REMARK CAVERDOCK TUNNEL: 51      2.2      2.3     52.2
REMARK  7 active torsions:
REMARK  status: ('A' for Active; 'I' for Inactive)
REMARK    1  A    between atoms: C7_6  and  N9_7 
REMARK       I    between atoms: N9_7  and  C10_8 
REMARK    2  A    between atoms: C10_8  and  C12_10 
REMARK    3  A    between atoms: C12_10  and  C14_11 
REMARK    4  A    between atoms: C12_10  and  C26_23 
REMARK    5  A    between atoms: C14_11  and  O16_13 
REMARK    6  A    between atoms: O16_13  and  C17_14 
REMARK    7  A    between atoms: C35_32  and  C37_33 
ROOT
ATOM      1  C12 ZIN A   1      33.936   3.204  31.337  0.00  0.00     0.210 C 
ENDROOT
BRANCH   1   2
ATOM      2  C10 ZIN A   1      32.703   3.653  30.598  0.00  0.00     0.236 C 
ATOM      3  N9  ZIN A   1      31.777   2.750  30.220  0.00  0.00    -0.345 N 
ATOM      4  H46 ZIN A   1      31.906   1.810  30.422  0.00  0.00     0.163 HD
ATOM      5  O11 ZIN A   1      32.542   4.828  30.344  0.00  0.00    -0.272 OA
BRANCH   3   6
ATOM      6  C7  ZIN A   1      30.578   3.187  29.500  0.00  0.00     0.199 C 
ATOM      7  C5  ZIN A   1      29.728   2.050  28.943  0.00  0.00     0.160 C 
ATOM      8  S4  ZIN A   1      30.387   0.377  29.294  0.00  0.00    -0.135 SA
ATOM      9  N34 ZIN A   1      28.690   2.276  29.958  0.00  0.00    -0.219 NA
ATOM     10  C2  ZIN A   1      28.912  -0.168  30.256  0.00  0.00     0.029 C 
ATOM     11  C1  ZIN A   1      27.807  -0.686  29.334  0.00  0.00     0.029 C 
ATOM     12  C35 ZIN A   1      28.512   1.180  30.914  0.00  0.00     0.186 C 
ATOM     13  C3  ZIN A   1      29.287  -1.212  31.309  0.00  0.00     0.029 C 
ATOM     14  C32 ZIN A   1      29.368   3.390  30.372  0.00  0.00     0.227 C 
ATOM     15  O33 ZIN A   1      29.083   4.258  31.171  0.00  0.00    -0.277 OA
BRANCH  12  16
ATOM     16  C37 ZIN A   1      27.071   1.129  31.353  0.00  0.00     0.193 C 
ATOM     17  O38 ZIN A   1      26.759   0.506  32.353  0.00  0.00    -0.647 OA
ATOM     18  O39 ZIN A   1      26.216   1.712  30.707  0.00  0.00    -0.647 OA
ENDBRANCH  12  16
ENDBRANCH   3   6
ENDBRANCH   1   2
BRANCH   1  19
ATOM     19  C14 ZIN A   1      35.162   3.700  30.615  0.00  0.00     0.281 C 
ATOM     20  O15 ZIN A   1      35.823   2.937  29.952  0.00  0.00    -0.264 OA
BRANCH  19  21
ATOM     21  O16 ZIN A   1      35.521   4.991  30.710  0.00  0.00    -0.278 OA
BRANCH  21  22
ATOM     22  C17 ZIN A   1      36.783   5.250  31.144  0.00  0.00     0.079 A 
ATOM     23  C25 ZIN A   1      37.850   4.509  30.660  0.00  0.00     0.045 A 
ATOM     24  C24 ZIN A   1      39.136   4.775  31.096  0.00  0.00    -0.049 A 
ATOM     25  C20 ZIN A   1      39.356   5.776  32.025  0.00  0.00    -0.052 A 
ATOM     26  C23 ZIN A   1      40.451   4.124  30.726  0.00  0.00     0.039 C 
ATOM     27  C19 ZIN A   1      38.290   6.512  32.513  0.00  0.00     0.010 A 
ATOM     28  C21 ZIN A   1      40.834   5.864  32.342  0.00  0.00     0.039 C 
ATOM     29  C18 ZIN A   1      37.006   6.253  32.076  0.00  0.00     0.038 A 
ATOM     30  C22 ZIN A   1      41.434   4.532  31.843  0.00  0.00     0.009 C 
ENDBRANCH  21  22
ENDBRANCH  19  21
ENDBRANCH   1  19
BRANCH   1  31
ATOM     31  C26 ZIN A   1      33.916   3.766  32.736  0.00  0.00    -0.035 A 
ATOM     32  C31 ZIN A   1      33.140   3.166  33.710  0.00  0.00     0.008 A 
ATOM     33  C30 ZIN A   1      33.124   3.680  34.994  0.00  0.00     0.001 A 
ATOM     34  C29 ZIN A   1      33.877   4.797  35.302  0.00  0.00     0.000 A 
ATOM     35  C28 ZIN A   1      34.649   5.399  34.325  0.00  0.00     0.001 A 
ATOM     36  C27 ZIN A   1      34.669   4.884  33.044  0.00  0.00     0.008 A 
ENDBRANCH   1  31
TORSDOF 7
ENDMDL
MODEL 53
REMARK CAVERDOCK RESULT:      -0.3      0.000      0.000
REMARK CAVERDOCK CONSTRAINTS:       0.4      0.0      0.0      0.0
REMARK CAVERDOCK TUNNEL: 52     -0.3      2.3     53.2
REMARK  7 active torsions:
REMARK  status: ('A' for Active; 'I' for Inactive)
REMARK    1  A    between atoms: C7_6  and  N9_7 
REMARK       I    between atoms: N9_7  and  C10_8 
REMARK    2  A    between atoms: C10_8  and  C12_10 
REMARK    3  A    between atoms: C12_10  and  C14_11 
REMARK    4  A    between atoms: C12_10  and  C26_23 
REMARK    5  A    between atoms: C14_11  and  O16_13 
REMARK    6  A    between atoms: O16_13  and  C17_14 
REMARK    7  A    between atoms: C35_32  and  C37_33 
ROOT
ATOM      1  C12 ZIN A   1      33.705   3.085  31.241  0.00  0.00     0.210 C 
ENDROOT
BRANCH   1   2
ATOM      2  C10 ZIN A   1      32.461   3.551  30.531  0.00  0.00     0.236 C 
ATOM      3  N9  ZIN A   1      31.545   2.653  30.117  0.00  0.00    -0.345 N 
ATOM      4  H46 ZIN A   1      31.687   1.707  30.276  0.00  0.00     0.163 HD
ATOM      5  O11 ZIN A   1      32.284   4.734  30.330  0.00  0.00    -0.272 OA
BRANCH   3   6
ATOM      6  C7  ZIN A   1      30.336   3.106  29.424  0.00  0.00     0.199 C 
ATOM      7  C5  ZIN A   1      29.475   1.983  28.857  0.00  0.00     0.160 C 
ATOM      8  S4  ZIN A   1      30.137   0.302  29.165  0.00  0.00    -0.135 SA
ATOM      9  N34 ZIN A   1      28.454   2.190  29.892  0.00  0.00    -0.219 NA
ATOM     10  C2  ZIN A   1      28.676  -0.260  30.137  0.00  0.00     0.029 C 
ATOM     11  C1  ZIN A   1      27.556  -0.759  29.222  0.00  0.00     0.029 C 
ATOM     12  C35 ZIN A   1      28.288   1.074  30.828  0.00  0.00     0.186 C 
ATOM     13  C3  ZIN A   1      29.065  -1.326  31.164  0.00  0.00     0.029 C 
ATOM     14  C32 ZIN A   1      29.139   3.294  30.319  0.00  0.00     0.227 C 
ATOM     15  O33 ZIN A   1      28.869   4.146  31.139  0.00  0.00    -0.277 OA
BRANCH  12  16
ATOM     16  C37 ZIN A   1      26.853   1.017  31.287  0.00  0.00     0.193 C 
ATOM     17  O38 ZIN A   1      26.351  -0.053  31.586  0.00  0.00    -0.647 OA
ATOM     18  O39 ZIN A   1      26.196   2.041  31.361  0.00  0.00    -0.647 OA
ENDBRANCH  12  16
ENDBRANCH   3   6
ENDBRANCH   1   2
BRANCH   1  19
ATOM     19  C14 ZIN A   1      34.920   3.504  30.455  0.00  0.00     0.281 C 
ATOM     20  O15 ZIN A   1      35.587   2.674  29.885  0.00  0.00    -0.264 OA
BRANCH  19  21
ATOM     21  O16 ZIN A   1      35.261   4.801  30.388  0.00  0.00    -0.278 OA
BRANCH  21  22
ATOM     22  C17 ZIN A   1      36.457   5.153  30.930  0.00  0.00     0.079 A 
ATOM     23  C25 ZIN A   1      37.589   4.398  30.667  0.00  0.00     0.045 A 
ATOM     24  C24 ZIN A   1      38.809   4.756  31.213  0.00  0.00    -0.049 A 
ATOM     25  C20 ZIN A   1      38.896   5.866  32.034  0.00  0.00    -0.052 A 
ATOM     26  C23 ZIN A   1      40.171   4.112  31.079  0.00  0.00     0.039 C 
ATOM     27  C19 ZIN A   1      37.765   6.618  32.302  0.00  0.00     0.010 A 
ATOM     28  C21 ZIN A   1      40.324   6.042  32.507  0.00  0.00     0.039 C 
ATOM     29  C18 ZIN A   1      36.548   6.265  31.754  0.00  0.00     0.038 A 
ATOM     30  C22 ZIN A   1      41.006   4.682  32.245  0.00  0.00     0.009 C 
ENDBRANCH  21  22
ENDBRANCH  19  21
ENDBRANCH   1  19
BRANCH   1  31
ATOM     31  C26 ZIN A   1      33.759   3.704  32.615  0.00  0.00    -0.035 A 
ATOM     32  C31 ZIN A   1      34.463   4.876  32.818  0.00  0.00     0.008 A 
ATOM     33  C30 ZIN A   1      34.510   5.445  34.077  0.00  0.00     0.001 A 
ATOM     34  C29 ZIN A   1      33.860   4.838  35.135  0.00  0.00     0.000 A 
ATOM     35  C28 ZIN A   1      33.160   3.662  34.933  0.00  0.00     0.001 A 
ATOM     36  C27 ZIN A   1      33.110   3.096  33.674  0.00  0.00     0.008 A 
ENDBRANCH   1  31
TORSDOF 7
ENDMDL
MODEL 54
REMARK CAVERDOCK RESULT:      -0.9      0.000      0.000
REMARK CAVERDOCK CONSTRAINTS:       0.1      0.0      0.0      0.0
REMARK CAVERDOCK TUNNEL: 53     -0.9      2.3     54.1
REMARK  7 active torsions:
REMARK  status: ('A' for Active; 'I' for Inactive)
REMARK    1  A    between atoms: C7_6  and  N9_7 
REMARK       I    between atoms: N9_7  and  C10_8 
REMARK    2  A    between atoms: C10_8  and  C12_10 
REMARK    3  A    between atoms: C12_10  and  C14_11 
REMARK    4  A    between atoms: C12_10  and  C26_23 
REMARK    5  A    between atoms: C14_11  and  O16_13 
REMARK    6  A    between atoms: O16_13  and  C17_14 
REMARK    7  A    between atoms: C35_32  and  C37_33 
ROOT
ATOM      1  C12 ZIN A   1      33.599   3.060  31.225  0.00  0.00     0.210 C 
ENDROOT
BRANCH   1   2
ATOM      2  C10 ZIN A   1      32.317   3.496  30.566  0.00  0.00     0.236 C 
ATOM      3  N9  ZIN A   1      31.409   2.577  30.184  0.00  0.00    -0.345 N 
ATOM      4  H46 ZIN A   1      31.581   1.635  30.332  0.00  0.00     0.163 HD
ATOM      5  O11 ZIN A   1      32.101   4.675  30.380  0.00  0.00    -0.272 OA
BRANCH   3   6
ATOM      6  C7  ZIN A   1      30.162   3.002  29.543  0.00  0.00     0.199 C 
ATOM      7  C5  ZIN A   1      29.269   1.856  29.080  0.00  0.00     0.160 C 
ATOM      8  S4  ZIN A   1      29.946   0.189  29.426  0.00  0.00    -0.135 SA
ATOM      9  N34 ZIN A   1      28.309   2.114  30.161  0.00  0.00    -0.219 NA
ATOM     10  C2  ZIN A   1      28.543  -0.322  30.507  0.00  0.00     0.029 C 
ATOM     11  C1  ZIN A   1      27.372  -0.859  29.682  0.00  0.00     0.029 C 
ATOM     12  C35 ZIN A   1      28.197   1.044  31.157  0.00  0.00     0.186 C 
ATOM     13  C3  ZIN A   1      28.991  -1.341  31.558  0.00  0.00     0.029 C 
ATOM     14  C32 ZIN A   1      29.019   3.235  30.495  0.00  0.00     0.227 C 
ATOM     15  O33 ZIN A   1      28.797   4.125  31.289  0.00  0.00    -0.277 OA
BRANCH  12  16
ATOM     16  C37 ZIN A   1      26.792   1.013  31.700  0.00  0.00     0.193 C 
ATOM     17  O38 ZIN A   1      25.889   1.557  31.088  0.00  0.00    -0.647 OA
ATOM     18  O39 ZIN A   1      26.558   0.443  32.752  0.00  0.00    -0.647 OA
ENDBRANCH  12  16
ENDBRANCH   3   6
ENDBRANCH   1   2
BRANCH   1  19
ATOM     19  C14 ZIN A   1      34.772   3.577  30.432  0.00  0.00     0.281 C 
ATOM     20  O15 ZIN A   1      35.411   2.824  29.738  0.00  0.00    -0.264 OA
BRANCH  19  21
ATOM     21  O16 ZIN A   1      35.107   4.876  30.499  0.00  0.00    -0.278 OA
BRANCH  21  22
ATOM     22  C17 ZIN A   1      36.360   5.168  30.936  0.00  0.00     0.079 A 
ATOM     23  C25 ZIN A   1      37.427   4.355  30.584  0.00  0.00     0.045 A 
ATOM     24  C24 ZIN A   1      38.704   4.654  31.024  0.00  0.00    -0.049 A 
ATOM     25  C20 ZIN A   1      38.916   5.760  31.826  0.00  0.00    -0.052 A 
ATOM     26  C23 ZIN A   1      40.017   3.940  30.780  0.00  0.00     0.039 C 
ATOM     27  C19 ZIN A   1      37.851   6.569  32.183  0.00  0.00     0.010 A 
ATOM     28  C21 ZIN A   1      40.386   5.865  32.176  0.00  0.00     0.039 C 
ATOM     29  C18 ZIN A   1      36.576   6.277  31.741  0.00  0.00     0.038 A 
ATOM     30  C22 ZIN A   1      40.974   4.471  31.868  0.00  0.00     0.009 C 
ENDBRANCH  21  22
ENDBRANCH  19  21
ENDBRANCH   1  19
BRANCH   1  31
ATOM     31  C26 ZIN A   1      33.658   3.614  32.626  0.00  0.00    -0.035 A 
ATOM     32  C31 ZIN A   1      34.535   4.639  32.928  0.00  0.00     0.008 A 
ATOM     33  C30 ZIN A   1      34.586   5.148  34.212  0.00  0.00     0.001 A 
ATOM     34  C29 ZIN A   1      33.766   4.629  35.196  0.00  0.00     0.000 A 
ATOM     35  C28 ZIN A   1      32.893   3.600  34.894  0.00  0.00     0.001 A 
ATOM     36  C27 ZIN A   1      32.839   3.093  33.611  0.00  0.00     0.008 A 
ENDBRANCH   1  31
TORSDOF 7
ENDMDL
MODEL 55
REMARK CAVERDOCK RESULT:      -1.5      0.000      0.000
REMARK CAVERDOCK CONSTRAINTS:       0.1      0.0      0.0      0.0
REMARK CAVERDOCK TUNNEL: 54     -1.5      2.2     55.2
REMARK  7 active torsions:
REMARK  status: ('A' for Active; 'I' for Inactive)
REMARK    1  A    between atoms: C7_6  and  N9_7 
REMARK       I    between atoms: N9_7  and  C10_8 
REMARK    2  A    between atoms: C10_8  and  C12_10 
REMARK    3  A    between atoms: C12_10  and  C14_11 
REMARK    4  A    between atoms: C12_10  and  C26_23 
REMARK    5  A    between atoms: C14_11  and  O16_13 
REMARK    6  A    between atoms: O16_13  and  C17_14 
REMARK    7  A    between atoms: C35_32  and  C37_33 
ROOT
ATOM      1  C12 ZIN A   1      33.431   2.957  31.158  0.00  0.00     0.210 C 
ENDROOT
BRANCH   1   2
ATOM      2  C10 ZIN A   1      32.145   3.375  30.495  0.00  0.00     0.236 C 
ATOM      3  N9  ZIN A   1      31.187   2.460  30.246  0.00  0.00    -0.345 N 
ATOM      4  H46 ZIN A   1      31.326   1.533  30.492  0.00  0.00     0.163 HD
ATOM      5  O11 ZIN A   1      31.971   4.534  30.185  0.00  0.00    -0.272 OA
BRANCH   3   6
ATOM      6  C7  ZIN A   1      29.936   2.866  29.600  0.00  0.00     0.199 C 
ATOM      7  C5  ZIN A   1      29.038   1.708  29.180  0.00  0.00     0.160 C 
ATOM      8  S4  ZIN A   1      29.715   0.051  29.575  0.00  0.00    -0.135 SA
ATOM      9  N34 ZIN A   1      28.086   2.003  30.259  0.00  0.00    -0.219 NA
ATOM     10  C2  ZIN A   1      28.319  -0.422  30.681  0.00  0.00     0.029 C 
ATOM     11  C1  ZIN A   1      27.140  -0.982  29.883  0.00  0.00     0.029 C 
ATOM     12  C35 ZIN A   1      27.979   0.965  31.289  0.00  0.00     0.186 C 
ATOM     13  C3  ZIN A   1      28.772  -1.407  31.761  0.00  0.00     0.029 C 
ATOM     14  C32 ZIN A   1      28.801   3.132  30.552  0.00  0.00     0.227 C 
ATOM     15  O33 ZIN A   1      28.586   4.047  31.319  0.00  0.00    -0.277 OA
BRANCH  12  16
ATOM     16  C37 ZIN A   1      26.578   0.954  31.844  0.00  0.00     0.193 C 
ATOM     17  O38 ZIN A   1      26.355   0.442  32.927  0.00  0.00    -0.647 OA
ATOM     18  O39 ZIN A   1      25.668   1.459  31.208  0.00  0.00    -0.647 OA
ENDBRANCH  12  16
ENDBRANCH   3   6
ENDBRANCH   1   2
BRANCH   1  19
ATOM     19  C14 ZIN A   1      34.598   3.526  30.393  0.00  0.00     0.281 C 
ATOM     20  O15 ZIN A   1      35.220   2.825  29.630  0.00  0.00    -0.264 OA
BRANCH  19  21
ATOM     21  O16 ZIN A   1      34.947   4.812  30.560  0.00  0.00    -0.278 OA
BRANCH  21  22
ATOM     22  C17 ZIN A   1      36.219   5.057  30.973  0.00  0.00     0.079 A 
ATOM     23  C25 ZIN A   1      37.251   4.216  30.586  0.00  0.00     0.045 A 
ATOM     24  C24 ZIN A   1      38.546   4.466  31.001  0.00  0.00    -0.049 A 
ATOM     25  C20 ZIN A   1      38.812   5.553  31.814  0.00  0.00    -0.052 A 
ATOM     26  C23 ZIN A   1      39.829   3.715  30.718  0.00  0.00     0.039 C 
ATOM     27  C19 ZIN A   1      37.781   6.390  32.206  0.00  0.00     0.010 A 
ATOM     28  C21 ZIN A   1      40.291   5.605  32.132  0.00  0.00     0.039 C 
ATOM     29  C18 ZIN A   1      36.488   6.146  31.789  0.00  0.00     0.038 A 
ATOM     30  C22 ZIN A   1      40.827   4.198  31.791  0.00  0.00     0.009 C 
ENDBRANCH  21  22
ENDBRANCH  19  21
ENDBRANCH   1  19
BRANCH   1  31
ATOM     31  C26 ZIN A   1      33.458   3.476  32.573  0.00  0.00    -0.035 A 
ATOM     32  C31 ZIN A   1      34.220   4.586  32.887  0.00  0.00     0.008 A 
ATOM     33  C30 ZIN A   1      34.242   5.064  34.184  0.00  0.00     0.001 A 
ATOM     34  C29 ZIN A   1      33.509   4.428  35.169  0.00  0.00     0.000 A 
ATOM     35  C28 ZIN A   1      32.751   3.315  34.854  0.00  0.00     0.001 A 
ATOM     36  C27 ZIN A   1      32.726   2.840  33.558  0.00  0.00     0.008 A 
ENDBRANCH   1  31
TORSDOF 7
ENDMDL
MODEL 56
REMARK CAVERDOCK RESULT:      -1.8      0.000      0.000
REMARK CAVERDOCK CONSTRAINTS:       0.0      0.0      0.0      0.0
REMARK CAVERDOCK TUNNEL: 55     -1.8      2.2     56.4
REMARK  7 active torsions:
REMARK  status: ('A' for Active; 'I' for Inactive)
REMARK    1  A    between atoms: C7_6  and  N9_7 
REMARK       I    between atoms: N9_7  and  C10_8 
REMARK    2  A    between atoms: C10_8  and  C12_10 
REMARK    3  A    between atoms: C12_10  and  C14_11 
REMARK    4  A    between atoms: C12_10  and  C26_23 
REMARK    5  A    between atoms: C14_11  and  O16_13 
REMARK    6  A    between atoms: O16_13  and  C17_14 
REMARK    7  A    between atoms: C35_32  and  C37_33 
ROOT
ATOM      1  C12 ZIN A   1      33.227   2.956  31.221  0.00  0.00     0.210 C 
ENDROOT
BRANCH   1   2
ATOM      2  C10 ZIN A   1      31.875   3.336  30.677  0.00  0.00     0.236 C 
ATOM      3  N9  ZIN A   1      31.005   2.378  30.303  0.00  0.00    -0.345 N 
ATOM      4  H46 ZIN A   1      31.249   1.443  30.384  0.00  0.00     0.163 HD
ATOM      5  O11 ZIN A   1      31.570   4.506  30.575  0.00  0.00    -0.272 OA
BRANCH   3   6
ATOM      6  C7  ZIN A   1      29.690   2.748  29.772  0.00  0.00     0.199 C 
ATOM      7  C5  ZIN A   1      28.842   1.570  29.307  0.00  0.00     0.160 C 
ATOM      8  S4  ZIN A   1      29.649  -0.063  29.513  0.00  0.00    -0.135 SA
ATOM      9  N34 ZIN A   1      27.948   1.706  30.464  0.00  0.00    -0.219 NA
ATOM     10  C2  ZIN A   1      28.363  -0.724  30.656  0.00  0.00     0.029 C 
ATOM     11  C1  ZIN A   1      27.173  -1.296  29.884  0.00  0.00     0.029 C 
ATOM     12  C35 ZIN A   1      27.976   0.581  31.403  0.00  0.00     0.186 C 
ATOM     13  C3  ZIN A   1      28.950  -1.762  31.615  0.00  0.00     0.029 C 
ATOM     14  C32 ZIN A   1      28.606   2.854  30.812  0.00  0.00     0.227 C 
ATOM     15  O33 ZIN A   1      28.384   3.684  31.667  0.00  0.00    -0.277 OA
BRANCH  12  16
ATOM     16  C37 ZIN A   1      26.619   0.425  32.038  0.00  0.00     0.193 C 
ATOM     17  O38 ZIN A   1      26.451  -0.392  32.927  0.00  0.00    -0.647 OA
ATOM     18  O39 ZIN A   1      25.688   1.119  31.664  0.00  0.00    -0.647 OA
ENDBRANCH  12  16
ENDBRANCH   3   6
ENDBRANCH   1   2
BRANCH   1  19
ATOM     19  C14 ZIN A   1      34.296   3.362  30.240  0.00  0.00     0.281 C 
ATOM     20  O15 ZIN A   1      34.562   2.646  29.305  0.00  0.00    -0.264 OA
BRANCH  19  21
ATOM     21  O16 ZIN A   1      34.954   4.521  30.407  0.00  0.00    -0.278 OA
BRANCH  21  22
ATOM     22  C17 ZIN A   1      36.291   4.443  30.640  0.00  0.00     0.079 A 
ATOM     23  C25 ZIN A   1      36.939   5.458  31.326  0.00  0.00     0.045 A 
ATOM     24  C24 ZIN A   1      38.299   5.377  31.568  0.00  0.00    -0.049 A 
ATOM     25  C20 ZIN A   1      39.017   4.286  31.113  0.00  0.00    -0.052 A 
ATOM     26  C23 ZIN A   1      39.226   6.335  32.286  0.00  0.00     0.039 C 
ATOM     27  C19 ZIN A   1      38.371   3.274  30.422  0.00  0.00     0.010 A 
ATOM     28  C21 ZIN A   1      40.474   4.436  31.495  0.00  0.00     0.039 C 
ATOM     29  C18 ZIN A   1      37.013   3.349  30.184  0.00  0.00     0.038 A 
ATOM     30  C22 ZIN A   1      40.648   5.930  31.844  0.00  0.00     0.009 C 
ENDBRANCH  21  22
ENDBRANCH  19  21
ENDBRANCH   1  19
BRANCH   1  31
ATOM     31  C26 ZIN A   1      33.456   3.660  32.534  0.00  0.00    -0.035 A 
ATOM     32  C31 ZIN A   1      33.073   3.058  33.718  0.00  0.00     0.008 A 
ATOM     33  C30 ZIN A   1      33.286   3.703  34.922  0.00  0.00     0.001 A 
ATOM     34  C29 ZIN A   1      33.875   4.953  34.942  0.00  0.00     0.000 A 
ATOM     35  C28 ZIN A   1      34.253   5.557  33.757  0.00  0.00     0.001 A 
ATOM     36  C27 ZIN A   1      34.044   4.912  32.554  0.00  0.00     0.008 A 
ENDBRANCH   1  31
TORSDOF 7
ENDMDL
MODEL 57
REMARK CAVERDOCK RESULT:      -1.8      0.000      0.000
REMARK CAVERDOCK CONSTRAINTS:       0.0      0.0      0.0      0.0
REMARK CAVERDOCK TUNNEL: 56     -1.8      2.2     57.2
REMARK  7 active torsions:
REMARK  status: ('A' for Active; 'I' for Inactive)
REMARK    1  A    between atoms: C7_6  and  N9_7 
REMARK       I    between atoms: N9_7  and  C10_8 
REMARK    2  A    between atoms: C10_8  and  C12_10 
REMARK    3  A    between atoms: C12_10  and  C14_11 
REMARK    4  A    between atoms: C12_10  and  C26_23 
REMARK    5  A    between atoms: C14_11  and  O16_13 
REMARK    6  A    between atoms: O16_13  and  C17_14 
REMARK    7  A    between atoms: C35_32  and  C37_33 
ROOT
ATOM      1  C12 ZIN A   1      33.075   2.896  31.164  0.00  0.00     0.210 C 
ENDROOT
BRANCH   1   2
ATOM      2  C10 ZIN A   1      31.704   3.274  30.667  0.00  0.00     0.236 C 
ATOM      3  N9  ZIN A   1      30.810   2.315  30.358  0.00  0.00    -0.345 N 
ATOM      4  H46 ZIN A   1      31.050   1.380  30.454  0.00  0.00     0.163 HD
ATOM      5  O11 ZIN A   1      31.405   4.444  30.545  0.00  0.00    -0.272 OA
BRANCH   3   6
ATOM      6  C7  ZIN A   1      29.478   2.683  29.874  0.00  0.00     0.199 C 
ATOM      7  C5  ZIN A   1      28.637   1.509  29.383  0.00  0.00     0.160 C 
ATOM      8  S4  ZIN A   1      29.475  -0.116  29.506  0.00  0.00    -0.135 SA
ATOM      9  N34 ZIN A   1      27.769   1.586  30.566  0.00  0.00    -0.219 NA
ATOM     10  C2  ZIN A   1      28.228  -0.842  30.653  0.00  0.00     0.029 C 
ATOM     11  C1  ZIN A   1      27.028  -1.404  29.888  0.00  0.00     0.029 C 
ATOM     12  C35 ZIN A   1      27.839   0.426  31.459  0.00  0.00     0.186 C 
ATOM     13  C3  ZIN A   1      28.854  -1.906  31.557  0.00  0.00     0.029 C 
ATOM     14  C32 ZIN A   1      28.418   2.730  30.942  0.00  0.00     0.227 C 
ATOM     15  O33 ZIN A   1      28.204   3.523  31.834  0.00  0.00    -0.277 OA
BRANCH  12  16
ATOM     16  C37 ZIN A   1      26.500   0.223  32.120  0.00  0.00     0.193 C 
ATOM     17  O38 ZIN A   1      26.433  -0.319  33.210  0.00  0.00    -0.647 OA
ATOM     18  O39 ZIN A   1      25.483   0.603  31.565  0.00  0.00    -0.647 OA
ENDBRANCH  12  16
ENDBRANCH   3   6
ENDBRANCH   1   2
BRANCH   1  19
ATOM     19  C14 ZIN A   1      34.107   3.287  30.138  0.00  0.00     0.281 C 
ATOM     20  O15 ZIN A   1      34.304   2.580  29.179  0.00  0.00    -0.264 OA
BRANCH  19  21
ATOM     21  O16 ZIN A   1      34.808   4.422  30.291  0.00  0.00    -0.278 OA
BRANCH  21  22
ATOM     22  C17 ZIN A   1      36.142   4.297  30.518  0.00  0.00     0.079 A 
ATOM     23  C25 ZIN A   1      36.828   5.289  31.201  0.00  0.00     0.045 A 
ATOM     24  C24 ZIN A   1      38.185   5.161  31.438  0.00  0.00    -0.049 A 
ATOM     25  C20 ZIN A   1      38.862   4.045  30.982  0.00  0.00    -0.052 A 
ATOM     26  C23 ZIN A   1      39.147   6.086  32.152  0.00  0.00     0.039 C 
ATOM     27  C19 ZIN A   1      38.179   3.055  30.295  0.00  0.00     0.010 A 
ATOM     28  C21 ZIN A   1      40.325   4.144  31.359  0.00  0.00     0.039 C 
ATOM     29  C18 ZIN A   1      36.823   3.178  30.062  0.00  0.00     0.038 A 
ATOM     30  C22 ZIN A   1      40.553   5.631  31.705  0.00  0.00     0.009 C 
ENDBRANCH  21  22
ENDBRANCH  19  21
ENDBRANCH   1  19
BRANCH   1  31
ATOM     31  C26 ZIN A   1      33.356   3.616  32.458  0.00  0.00    -0.035 A 
ATOM     32  C31 ZIN A   1      32.992   3.041  33.662  0.00  0.00     0.008 A 
ATOM     33  C30 ZIN A   1      33.253   3.700  34.849  0.00  0.00     0.001 A 
ATOM     34  C29 ZIN A   1      33.871   4.936  34.833  0.00  0.00     0.000 A 
ATOM     35  C28 ZIN A   1      34.231   5.512  33.628  0.00  0.00     0.001 A 
ATOM     36  C27 ZIN A   1      33.974   4.853  32.442  0.00  0.00     0.008 A 
ENDBRANCH   1  31
TORSDOF 7
ENDMDL
MODEL 58
REMARK CAVERDOCK RESULT:      -1.9      0.000      0.000
REMARK CAVERDOCK CONSTRAINTS:       0.0      0.0      0.0      0.0
REMARK CAVERDOCK TUNNEL: 57     -1.9      2.3     58.8
REMARK  7 active torsions:
REMARK  status: ('A' for Active; 'I' for Inactive)
REMARK    1  A    between atoms: C7_6  and  N9_7 
REMARK       I    between atoms: N9_7  and  C10_8 
REMARK    2  A    between atoms: C10_8  and  C12_10 
REMARK    3  A    between atoms: C12_10  and  C14_11 
REMARK    4  A    between atoms: C12_10  and  C26_23 
REMARK    5  A    between atoms: C14_11  and  O16_13 
REMARK    6  A    between atoms: O16_13  and  C17_14 
REMARK    7  A    between atoms: C35_32  and  C37_33 
ROOT
ATOM      1  C12 ZIN A   1      32.853   2.862  31.181  0.00  0.00     0.210 C 
ENDROOT
BRANCH   1   2
ATOM      2  C10 ZIN A   1      31.468   3.254  30.739  0.00  0.00     0.236 C 
ATOM      3  N9  ZIN A   1      30.423   2.442  30.995  0.00  0.00    -0.345 N 
ATOM      4  H46 ZIN A   1      30.564   1.605  31.462  0.00  0.00     0.163 HD
ATOM      5  O11 ZIN A   1      31.293   4.302  30.153  0.00  0.00    -0.272 OA
BRANCH   3   6
ATOM      6  C7  ZIN A   1      29.076   2.824  30.563  0.00  0.00     0.199 C 
ATOM      7  C5  ZIN A   1      28.221   1.665  30.064  0.00  0.00     0.160 C 
ATOM      8  S4  ZIN A   1      29.062   0.037  30.112  0.00  0.00    -0.135 SA
ATOM      9  N34 ZIN A   1      27.390   1.705  31.275  0.00  0.00    -0.219 NA
ATOM     10  C2  ZIN A   1      27.851  -0.724  31.275  0.00  0.00     0.029 C 
ATOM     11  C1  ZIN A   1      26.628  -1.264  30.531  0.00  0.00     0.029 C 
ATOM     12  C35 ZIN A   1      27.488   0.518  32.131  0.00  0.00     0.186 C 
ATOM     13  C3  ZIN A   1      28.505  -1.815  32.126  0.00  0.00     0.029 C 
ATOM     14  C32 ZIN A   1      28.050   2.838  31.665  0.00  0.00     0.227 C 
ATOM     15  O33 ZIN A   1      27.864   3.603  32.587  0.00  0.00    -0.277 OA
BRANCH  12  16
ATOM     16  C37 ZIN A   1      26.170   0.295  32.827  0.00  0.00     0.193 C 
ATOM     17  O38 ZIN A   1      26.147  -0.144  33.964  0.00  0.00    -0.647 OA
ATOM     18  O39 ZIN A   1      25.126   0.555  32.253  0.00  0.00    -0.647 OA
ENDBRANCH  12  16
ENDBRANCH   3   6
ENDBRANCH   1   2
BRANCH   1  19
ATOM     19  C14 ZIN A   1      33.864   3.397  30.200  0.00  0.00     0.281 C 
ATOM     20  O15 ZIN A   1      34.074   2.807  29.167  0.00  0.00    -0.264 OA
BRANCH  19  21
ATOM     21  O16 ZIN A   1      34.532   4.529  30.476  0.00  0.00    -0.278 OA
BRANCH  21  22
ATOM     22  C17 ZIN A   1      35.876   4.424  30.654  0.00  0.00     0.079 A 
ATOM     23  C25 ZIN A   1      36.570   5.424  31.317  0.00  0.00     0.045 A 
ATOM     24  C24 ZIN A   1      37.936   5.316  31.504  0.00  0.00    -0.049 A 
ATOM     25  C20 ZIN A   1      38.614   4.213  31.018  0.00  0.00    -0.052 A 
ATOM     26  C23 ZIN A   1      38.909   6.253  32.187  0.00  0.00     0.039 C 
ATOM     27  C19 ZIN A   1      37.922   3.217  30.350  0.00  0.00     0.010 A 
ATOM     28  C21 ZIN A   1      40.088   4.334  31.341  0.00  0.00     0.039 C 
ATOM     29  C18 ZIN A   1      36.558   3.319  30.166  0.00  0.00     0.038 A 
ATOM     30  C22 ZIN A   1      40.305   5.823  31.688  0.00  0.00     0.009 C 
ENDBRANCH  21  22
ENDBRANCH  19  21
ENDBRANCH   1  19
BRANCH   1  31
ATOM     31  C26 ZIN A   1      33.127   3.437  32.547  0.00  0.00    -0.035 A 
ATOM     32  C31 ZIN A   1      33.993   4.506  32.686  0.00  0.00     0.008 A 
ATOM     33  C30 ZIN A   1      34.241   5.036  33.939  0.00  0.00     0.001 A 
ATOM     34  C29 ZIN A   1      33.629   4.493  35.053  0.00  0.00     0.000 A 
ATOM     35  C28 ZIN A   1      32.767   3.421  34.914  0.00  0.00     0.001 A 
ATOM     36  C27 ZIN A   1      32.516   2.894  33.662  0.00  0.00     0.008 A 
ENDBRANCH   1  31
TORSDOF 7
ENDMDL
MODEL 59
REMARK CAVERDOCK RESULT:      -0.7      0.000      0.000
REMARK CAVERDOCK CONSTRAINTS:       0.1      0.0      0.0      0.0
REMARK CAVERDOCK TUNNEL: 58     -0.7      2.4     59.5
REMARK  7 active torsions:
REMARK  status: ('A' for Active; 'I' for Inactive)
REMARK    1  A    between atoms: C7_6  and  N9_7 
REMARK       I    between atoms: N9_7  and  C10_8 
REMARK    2  A    between atoms: C10_8  and  C12_10 
REMARK    3  A    between atoms: C12_10  and  C14_11 
REMARK    4  A    between atoms: C12_10  and  C26_23 
REMARK    5  A    between atoms: C14_11  and  O16_13 
REMARK    6  A    between atoms: O16_13  and  C17_14 
REMARK    7  A    between atoms: C35_32  and  C37_33 
ROOT
ATOM      1  C12 ZIN A   1      32.710   2.960  31.147  0.00  0.00     0.210 C 
ENDROOT
BRANCH   1   2
ATOM      2  C10 ZIN A   1      31.281   3.303  30.816  0.00  0.00     0.236 C 
ATOM      3  N9  ZIN A   1      30.352   2.329  30.749  0.00  0.00    -0.345 N 
ATOM      4  H46 ZIN A   1      30.603   1.407  30.913  0.00  0.00     0.163 HD
ATOM      5  O11 ZIN A   1      30.967   4.456  30.609  0.00  0.00    -0.272 OA
BRANCH   3   6
ATOM      6  C7  ZIN A   1      28.962   2.663  30.425  0.00  0.00     0.199 C 
ATOM      7  C5  ZIN A   1      28.114   1.475  29.985  0.00  0.00     0.160 C 
ATOM      8  S4  ZIN A   1      29.014  -0.120  29.955  0.00  0.00    -0.135 SA
ATOM      9  N34 ZIN A   1      27.378   1.479  31.256  0.00  0.00    -0.219 NA
ATOM     10  C2  ZIN A   1      27.925  -0.931  31.202  0.00  0.00     0.029 C 
ATOM     11  C1  ZIN A   1      26.669  -1.512  30.550  0.00  0.00     0.029 C 
ATOM     12  C35 ZIN A   1      27.584   0.293  32.093  0.00  0.00     0.186 C 
ATOM     13  C3  ZIN A   1      28.682  -2.001  31.992  0.00  0.00     0.029 C 
ATOM     14  C32 ZIN A   1      28.024   2.634  31.603  0.00  0.00     0.227 C 
ATOM     15  O33 ZIN A   1      27.882   3.388  32.542  0.00  0.00    -0.277 OA
BRANCH  12  16
ATOM     16  C37 ZIN A   1      26.333   0.019  32.886  0.00  0.00     0.193 C 
ATOM     17  O38 ZIN A   1      25.254   0.415  32.480  0.00  0.00    -0.647 OA
ATOM     18  O39 ZIN A   1      26.399  -0.601  33.934  0.00  0.00    -0.647 OA
ENDBRANCH  12  16
ENDBRANCH   3   6
ENDBRANCH   1   2
BRANCH   1  19
ATOM     19  C14 ZIN A   1      33.628   3.609  30.144  0.00  0.00     0.281 C 
ATOM     20  O15 ZIN A   1      33.454   4.760  29.822  0.00  0.00    -0.264 OA
BRANCH  19  21
ATOM     21  O16 ZIN A   1      34.639   2.907  29.608  0.00  0.00    -0.278 OA
BRANCH  21  22
ATOM     22  C17 ZIN A   1      35.896   3.225  30.017  0.00  0.00     0.079 A 
ATOM     23  C25 ZIN A   1      36.137   4.436  30.647  0.00  0.00     0.045 A 
ATOM     24  C24 ZIN A   1      37.414   4.759  31.069  0.00  0.00    -0.049 A 
ATOM     25  C20 ZIN A   1      38.456   3.876  30.852  0.00  0.00    -0.052 A 
ATOM     26  C23 ZIN A   1      37.931   5.996  31.772  0.00  0.00     0.039 C 
ATOM     27  C19 ZIN A   1      38.217   2.668  30.218  0.00  0.00     0.010 A 
ATOM     28  C21 ZIN A   1      39.743   4.459  31.395  0.00  0.00     0.039 C 
ATOM     29  C18 ZIN A   1      36.943   2.340  29.801  0.00  0.00     0.038 A 
ATOM     30  C22 ZIN A   1      39.461   5.967  31.570  0.00  0.00     0.009 C 
ENDBRANCH  21  22
ENDBRANCH  19  21
ENDBRANCH   1  19
BRANCH   1  31
ATOM     31  C26 ZIN A   1      33.040   3.463  32.529  0.00  0.00    -0.035 A 
ATOM     32  C31 ZIN A   1      32.379   2.948  33.628  0.00  0.00     0.008 A 
ATOM     33  C30 ZIN A   1      32.684   3.408  34.896  0.00  0.00     0.001 A 
ATOM     34  C29 ZIN A   1      33.643   4.388  35.064  0.00  0.00     0.000 A 
ATOM     35  C28 ZIN A   1      34.300   4.907  33.963  0.00  0.00     0.001 A 
ATOM     36  C27 ZIN A   1      33.999   4.445  32.697  0.00  0.00     0.008 A 
ENDBRANCH   1  31
TORSDOF 7
ENDMDL
MODEL 60
REMARK CAVERDOCK RESULT:      -0.5      0.000      0.000
REMARK CAVERDOCK CONSTRAINTS:       0.0      0.0      0.0      0.0
REMARK CAVERDOCK TUNNEL: 59     -0.5      2.4     60.8
REMARK  7 active torsions:
REMARK  status: ('A' for Active; 'I' for Inactive)
REMARK    1  A    between atoms: C7_6  and  N9_7 
REMARK       I    between atoms: N9_7  and  C10_8 
REMARK    2  A    between atoms: C10_8  and  C12_10 
REMARK    3  A    between atoms: C12_10  and  C14_11 
REMARK    4  A    between atoms: C12_10  and  C26_23 
REMARK    5  A    between atoms: C14_11  and  O16_13 
REMARK    6  A    between atoms: O16_13  and  C17_14 
REMARK    7  A    between atoms: C35_32  and  C37_33 
ROOT
ATOM      1  C12 ZIN A   1      32.011   2.343  30.855  0.00  0.00     0.210 C 
ENDROOT
BRANCH   1   2
ATOM      2  C10 ZIN A   1      31.077   2.670  31.991  0.00  0.00     0.236 C 
ATOM      3  N9  ZIN A   1      29.751   2.753  31.770  0.00  0.00    -0.345 N 
ATOM      4  H46 ZIN A   1      29.397   2.603  30.881  0.00  0.00     0.163 HD
ATOM      5  O11 ZIN A   1      31.520   2.859  33.104  0.00  0.00    -0.272 OA
BRANCH   3   6
ATOM      6  C7  ZIN A   1      28.843   3.073  32.875  0.00  0.00     0.199 C 
ATOM      7  C5  ZIN A   1      27.372   3.152  32.481  0.00  0.00     0.160 C 
ATOM      8  S4  ZIN A   1      27.052   2.828  30.706  0.00  0.00    -0.135 SA
ATOM      9  N34 ZIN A   1      27.081   1.884  33.163  0.00  0.00    -0.219 NA
ATOM     10  C2  ZIN A   1      25.982   1.359  31.011  0.00  0.00     0.029 C 
ATOM     11  C1  ZIN A   1      24.538   1.772  31.300  0.00  0.00     0.029 C 
ATOM     12  C35 ZIN A   1      26.670   0.788  32.280  0.00  0.00     0.186 C 
ATOM     13  C3  ZIN A   1      26.051   0.367  29.847  0.00  0.00     0.029 C 
ATOM     14  C32 ZIN A   1      28.359   1.876  33.650  0.00  0.00     0.227 C 
ATOM     15  O33 ZIN A   1      28.915   1.150  34.448  0.00  0.00    -0.277 OA
BRANCH  12  16
ATOM     16  C37 ZIN A   1      25.718  -0.118  33.018  0.00  0.00     0.193 C 
ATOM     17  O38 ZIN A   1      25.248   0.233  34.086  0.00  0.00    -0.647 OA
ATOM     18  O39 ZIN A   1      25.416  -1.200  32.544  0.00  0.00    -0.647 OA
ENDBRANCH  12  16
ENDBRANCH   3   6
ENDBRANCH   1   2
BRANCH   1  19
ATOM     19  C14 ZIN A   1      31.317   2.603  29.543  0.00  0.00     0.281 C 
ATOM     20  O15 ZIN A   1      30.774   3.664  29.346  0.00  0.00    -0.264 OA
BRANCH  19  21
ATOM     21  O16 ZIN A   1      31.301   1.653  28.593  0.00  0.00    -0.278 OA
BRANCH  21  22
ATOM     22  C17 ZIN A   1      30.425   0.628  28.762  0.00  0.00     0.079 A 
ATOM     23  C25 ZIN A   1      30.324  -0.007  29.990  0.00  0.00     0.045 A 
ATOM     24  C24 ZIN A   1      29.429  -1.047  30.165  0.00  0.00    -0.049 A 
ATOM     25  C20 ZIN A   1      28.641  -1.464  29.107  0.00  0.00    -0.052 A 
ATOM     26  C23 ZIN A   1      29.130  -1.888  31.387  0.00  0.00     0.039 C 
ATOM     27  C19 ZIN A   1      28.745  -0.834  27.878  0.00  0.00     0.010 A 
ATOM     28  C21 ZIN A   1      27.759  -2.613  29.548  0.00  0.00     0.039 C 
ATOM     29  C18 ZIN A   1      29.633   0.208  27.703  0.00  0.00     0.038 A 
ATOM     30  C22 ZIN A   1      28.400  -3.138  30.850  0.00  0.00     0.009 C 
ENDBRANCH  21  22
ENDBRANCH  19  21
ENDBRANCH   1  19
BRANCH   1  31
ATOM     31  C26 ZIN A   1      33.242   3.209  30.951  0.00  0.00    -0.035 A 
ATOM     32  C31 ZIN A   1      33.381   4.097  32.001  0.00  0.00     0.008 A 
ATOM     33  C30 ZIN A   1      34.511   4.888  32.091  0.00  0.00     0.001 A 
ATOM     34  C29 ZIN A   1      35.498   4.797  31.128  0.00  0.00     0.000 A 
ATOM     35  C28 ZIN A   1      35.355   3.912  30.076  0.00  0.00     0.001 A 
ATOM     36  C27 ZIN A   1      34.229   3.118  29.987  0.00  0.00     0.008 A 
ENDBRANCH   1  31
TORSDOF 7
ENDMDL
MODEL 61
REMARK CAVERDOCK RESULT:      -0.6      0.000      0.000
REMARK CAVERDOCK CONSTRAINTS:       0.1      0.0      0.0      0.0
REMARK CAVERDOCK TUNNEL: 60     -0.6      2.5     61.1
REMARK  7 active torsions:
REMARK  status: ('A' for Active; 'I' for Inactive)
REMARK    1  A    between atoms: C7_6  and  N9_7 
REMARK       I    between atoms: N9_7  and  C10_8 
REMARK    2  A    between atoms: C10_8  and  C12_10 
REMARK    3  A    between atoms: C12_10  and  C14_11 
REMARK    4  A    between atoms: C12_10  and  C26_23 
REMARK    5  A    between atoms: C14_11  and  O16_13 
REMARK    6  A    between atoms: O16_13  and  C17_14 
REMARK    7  A    between atoms: C35_32  and  C37_33 
ROOT
ATOM      1  C12 ZIN A   1      31.549   3.990  31.056  0.00  0.00     0.210 C 
ENDROOT
BRANCH   1   2
ATOM      2  C10 ZIN A   1      30.925   3.452  29.795  0.00  0.00     0.236 C 
ATOM      3  N9  ZIN A   1      30.733   2.127  29.649  0.00  0.00    -0.345 N 
ATOM      4  H46 ZIN A   1      30.996   1.518  30.356  0.00  0.00     0.163 HD
ATOM      5  O11 ZIN A   1      30.596   4.213  28.909  0.00  0.00    -0.272 OA
BRANCH   3   6
ATOM      6  C7  ZIN A   1      30.127   1.605  28.422  0.00  0.00     0.199 C 
ATOM      7  C5  ZIN A   1      29.942   0.091  28.403  0.00  0.00     0.160 C 
ATOM      8  S4  ZIN A   1      30.517  -0.754  29.925  0.00  0.00    -0.135 SA
ATOM      9  N34 ZIN A   1      28.489   0.227  28.564  0.00  0.00    -0.219 NA
ATOM     10  C2  ZIN A   1      28.861  -1.441  30.351  0.00  0.00     0.029 C 
ATOM     11  C1  ZIN A   1      28.592  -2.749  29.604  0.00  0.00     0.029 C 
ATOM     12  C35 ZIN A   1      27.955  -0.295  29.826  0.00  0.00     0.186 C 
ATOM     13  C3  ZIN A   1      28.706  -1.626  31.862  0.00  0.00     0.029 C 
ATOM     14  C32 ZIN A   1      28.621   1.582  28.431  0.00  0.00     0.227 C 
ATOM     15  O33 ZIN A   1      27.799   2.468  28.341  0.00  0.00    -0.277 OA
BRANCH  12  16
ATOM     16  C37 ZIN A   1      26.556  -0.809  29.602  0.00  0.00     0.193 C 
ATOM     17  O38 ZIN A   1      25.915  -0.430  28.637  0.00  0.00    -0.647 OA
ATOM     18  O39 ZIN A   1      26.066  -1.604  30.386  0.00  0.00    -0.647 OA
ENDBRANCH  12  16
ENDBRANCH   3   6
ENDBRANCH   1   2
BRANCH   1  19
ATOM     19  C14 ZIN A   1      31.107   3.155  32.230  0.00  0.00     0.281 C 
ATOM     20  O15 ZIN A   1      31.690   2.131  32.497  0.00  0.00    -0.264 OA
BRANCH  19  21
ATOM     21  O16 ZIN A   1      30.064   3.549  32.979  0.00  0.00    -0.278 OA
BRANCH  21  22
ATOM     22  C17 ZIN A   1      28.909   2.846  32.845  0.00  0.00     0.079 A 
ATOM     23  C25 ZIN A   1      28.608   1.826  33.735  0.00  0.00     0.045 A 
ATOM     24  C24 ZIN A   1      27.430   1.113  33.603  0.00  0.00    -0.049 A 
ATOM     25  C20 ZIN A   1      26.554   1.411  32.574  0.00  0.00    -0.052 A 
ATOM     26  C23 ZIN A   1      26.875  -0.025  34.432  0.00  0.00     0.039 C 
ATOM     27  C19 ZIN A   1      26.857   2.426  31.682  0.00  0.00     0.010 A 
ATOM     28  C21 ZIN A   1      25.352   0.493  32.643  0.00  0.00     0.039 C 
ATOM     29  C18 ZIN A   1      28.030   3.143  31.814  0.00  0.00     0.038 A 
ATOM     30  C22 ZIN A   1      25.790  -0.678  33.550  0.00  0.00     0.009 C 
ENDBRANCH  21  22
ENDBRANCH  19  21
ENDBRANCH   1  19
BRANCH   1  31
ATOM     31  C26 ZIN A   1      33.051   3.933  30.937  0.00  0.00    -0.035 A 
ATOM     32  C31 ZIN A   1      33.836   4.781  31.695  0.00  0.00     0.008 A 
ATOM     33  C30 ZIN A   1      35.214   4.727  31.588  0.00  0.00     0.001 A 
ATOM     34  C29 ZIN A   1      35.805   3.831  30.717  0.00  0.00     0.000 A 
ATOM     35  C28 ZIN A   1      35.018   2.987  29.955  0.00  0.00     0.001 A 
ATOM     36  C27 ZIN A   1      33.643   3.038  30.064  0.00  0.00     0.008 A 
ENDBRANCH   1  31
TORSDOF 7
ENDMDL
MODEL 62
REMARK CAVERDOCK RESULT:      -1.1      0.000      0.000
REMARK CAVERDOCK CONSTRAINTS:       0.2      0.0      0.0      0.0
REMARK CAVERDOCK TUNNEL: 61     -1.1      2.5     62.5
REMARK  7 active torsions:
REMARK  status: ('A' for Active; 'I' for Inactive)
REMARK    1  A    between atoms: C7_6  and  N9_7 
REMARK       I    between atoms: N9_7  and  C10_8 
REMARK    2  A    between atoms: C10_8  and  C12_10 
REMARK    3  A    between atoms: C12_10  and  C14_11 
REMARK    4  A    between atoms: C12_10  and  C26_23 
REMARK    5  A    between atoms: C14_11  and  O16_13 
REMARK    6  A    between atoms: O16_13  and  C17_14 
REMARK    7  A    between atoms: C35_32  and  C37_33 
ROOT
ATOM      1  C12 ZIN A   1      31.490   3.916  31.012  0.00  0.00     0.210 C 
ENDROOT
BRANCH   1   2
ATOM      2  C10 ZIN A   1      30.883   3.317  29.771  0.00  0.00     0.236 C 
ATOM      3  N9  ZIN A   1      30.601   1.999  29.727  0.00  0.00    -0.345 N 
ATOM      4  H46 ZIN A   1      30.790   1.438  30.494  0.00  0.00     0.163 HD
ATOM      5  O11 ZIN A   1      30.648   4.019  28.811  0.00  0.00    -0.272 OA
BRANCH   3   6
ATOM      6  C7  ZIN A   1      30.012   1.416  28.520  0.00  0.00     0.199 C 
ATOM      7  C5  ZIN A   1      29.844  -0.098  28.567  0.00  0.00     0.160 C 
ATOM      8  S4  ZIN A   1      30.416  -0.868  30.129  0.00  0.00    -0.135 SA
ATOM      9  N34 ZIN A   1      28.388   0.028  28.710  0.00  0.00    -0.219 NA
ATOM     10  C2  ZIN A   1      28.764  -1.555  30.572  0.00  0.00     0.029 C 
ATOM     11  C1  ZIN A   1      28.516  -2.897  29.883  0.00  0.00     0.029 C 
ATOM     12  C35 ZIN A   1      27.849  -0.444  29.990  0.00  0.00     0.186 C 
ATOM     13  C3  ZIN A   1      28.598  -1.673  32.089  0.00  0.00     0.029 C 
ATOM     14  C32 ZIN A   1      28.506   1.377  28.518  0.00  0.00     0.227 C 
ATOM     15  O33 ZIN A   1      27.675   2.249  28.382  0.00  0.00    -0.277 OA
BRANCH  12  16
ATOM     16  C37 ZIN A   1      26.458  -0.982  29.778  0.00  0.00     0.193 C 
ATOM     17  O38 ZIN A   1      26.068  -1.938  30.428  0.00  0.00    -0.647 OA
ATOM     18  O39 ZIN A   1      25.721  -0.462  28.958  0.00  0.00    -0.647 OA
ENDBRANCH  12  16
ENDBRANCH   3   6
ENDBRANCH   1   2
BRANCH   1  19
ATOM     19  C14 ZIN A   1      31.099   3.093  32.212  0.00  0.00     0.281 C 
ATOM     20  O15 ZIN A   1      31.697   2.076  32.468  0.00  0.00    -0.264 OA
BRANCH  19  21
ATOM     21  O16 ZIN A   1      30.082   3.490  32.995  0.00  0.00    -0.278 OA
BRANCH  21  22
ATOM     22  C17 ZIN A   1      28.911   2.811  32.877  0.00  0.00     0.079 A 
ATOM     23  C25 ZIN A   1      28.619   1.771  33.746  0.00  0.00     0.045 A 
ATOM     24  C24 ZIN A   1      27.425   1.082  33.630  0.00  0.00    -0.049 A 
ATOM     25  C20 ZIN A   1      26.524   1.424  32.637  0.00  0.00    -0.052 A 
ATOM     26  C23 ZIN A   1      26.875  -0.070  34.443  0.00  0.00     0.039 C 
ATOM     27  C19 ZIN A   1      26.818   2.459  31.765  0.00  0.00     0.010 A 
ATOM     28  C21 ZIN A   1      25.309   0.525  32.716  0.00  0.00     0.039 C 
ATOM     29  C18 ZIN A   1      28.007   3.152  31.881  0.00  0.00     0.038 A 
ATOM     30  C22 ZIN A   1      25.752  -0.679  33.576  0.00  0.00     0.009 C 
ENDBRANCH  21  22
ENDBRANCH  19  21
ENDBRANCH   1  19
BRANCH   1  31
ATOM     31  C26 ZIN A   1      32.992   3.929  30.881  0.00  0.00    -0.035 A 
ATOM     32  C31 ZIN A   1      33.613   3.093  29.971  0.00  0.00     0.008 A 
ATOM     33  C30 ZIN A   1      34.990   3.107  29.848  0.00  0.00     0.001 A 
ATOM     34  C29 ZIN A   1      35.747   3.949  30.640  0.00  0.00     0.000 A 
ATOM     35  C28 ZIN A   1      35.125   4.781  31.553  0.00  0.00     0.001 A 
ATOM     36  C27 ZIN A   1      33.750   4.771  31.674  0.00  0.00     0.008 A 
ENDBRANCH   1  31
TORSDOF 7
ENDMDL
MODEL 63
REMARK CAVERDOCK RESULT:      -2.0      0.000      0.000
REMARK CAVERDOCK CONSTRAINTS:       0.1      0.0      0.0      0.0
REMARK CAVERDOCK TUNNEL: 62     -2.0      2.6     63.3
REMARK  7 active torsions:
REMARK  status: ('A' for Active; 'I' for Inactive)
REMARK    1  A    between atoms: C7_6  and  N9_7 
REMARK       I    between atoms: N9_7  and  C10_8 
REMARK    2  A    between atoms: C10_8  and  C12_10 
REMARK    3  A    between atoms: C12_10  and  C14_11 
REMARK    4  A    between atoms: C12_10  and  C26_23 
REMARK    5  A    between atoms: C14_11  and  O16_13 
REMARK    6  A    between atoms: O16_13  and  C17_14 
REMARK    7  A    between atoms: C35_32  and  C37_33 
ROOT
ATOM      1  C12 ZIN A   1      31.293   3.904  30.886  0.00  0.00     0.210 C 
ENDROOT
BRANCH   1   2
ATOM      2  C10 ZIN A   1      30.701   3.258  29.661  0.00  0.00     0.236 C 
ATOM      3  N9  ZIN A   1      30.502   1.926  29.630  0.00  0.00    -0.345 N 
ATOM      4  H46 ZIN A   1      30.740   1.383  30.397  0.00  0.00     0.163 HD
ATOM      5  O11 ZIN A   1      30.405   3.938  28.701  0.00  0.00    -0.272 OA
BRANCH   3   6
ATOM      6  C7  ZIN A   1      29.928   1.298  28.437  0.00  0.00     0.199 C 
ATOM      7  C5  ZIN A   1      29.789  -0.218  28.527  0.00  0.00     0.160 C 
ATOM      8  S4  ZIN A   1      30.369  -0.932  30.112  0.00  0.00    -0.135 SA
ATOM      9  N34 ZIN A   1      28.330  -0.115  28.662  0.00  0.00    -0.219 NA
ATOM     10  C2  ZIN A   1      28.728  -1.637  30.569  0.00  0.00     0.029 C 
ATOM     11  C1  ZIN A   1      28.508  -3.003  29.917  0.00  0.00     0.029 C 
ATOM     12  C35 ZIN A   1      27.796  -0.561  29.952  0.00  0.00     0.186 C 
ATOM     13  C3  ZIN A   1      28.559  -1.717  32.088  0.00  0.00     0.029 C 
ATOM     14  C32 ZIN A   1      28.424   1.230  28.432  0.00  0.00     0.227 C 
ATOM     15  O33 ZIN A   1      27.576   2.083  28.269  0.00  0.00    -0.277 OA
BRANCH  12  16
ATOM     16  C37 ZIN A   1      26.415  -1.131  29.752  0.00  0.00     0.193 C 
ATOM     17  O38 ZIN A   1      26.056  -2.101  30.398  0.00  0.00    -0.647 OA
ATOM     18  O39 ZIN A   1      25.657  -0.622  28.944  0.00  0.00    -0.647 OA
ENDBRANCH  12  16
ENDBRANCH   3   6
ENDBRANCH   1   2
BRANCH   1  19
ATOM     19  C14 ZIN A   1      30.815   3.177  32.117  0.00  0.00     0.281 C 
ATOM     20  O15 ZIN A   1      31.418   2.212  32.521  0.00  0.00    -0.264 OA
BRANCH  19  21
ATOM     21  O16 ZIN A   1      29.718   3.603  32.764  0.00  0.00    -0.278 OA
BRANCH  21  22
ATOM     22  C17 ZIN A   1      28.613   2.815  32.689  0.00  0.00     0.079 A 
ATOM     23  C25 ZIN A   1      28.381   1.849  33.656  0.00  0.00     0.045 A 
ATOM     24  C24 ZIN A   1      27.254   1.050  33.584  0.00  0.00    -0.049 A 
ATOM     25  C20 ZIN A   1      26.362   1.208  32.538  0.00  0.00    -0.052 A 
ATOM     26  C23 ZIN A   1      26.776  -0.056  34.500  0.00  0.00     0.039 C 
ATOM     27  C19 ZIN A   1      26.597   2.168  31.569  0.00  0.00     0.010 A 
ATOM     28  C21 ZIN A   1      25.225   0.218  32.681  0.00  0.00     0.039 C 
ATOM     29  C18 ZIN A   1      27.718   2.971  31.641  0.00  0.00     0.038 A 
ATOM     30  C22 ZIN A   1      25.739  -0.847  33.674  0.00  0.00     0.009 C 
ENDBRANCH  21  22
ENDBRANCH  19  21
ENDBRANCH   1  19
BRANCH   1  31
ATOM     31  C26 ZIN A   1      32.797   3.834  30.814  0.00  0.00    -0.035 A 
ATOM     32  C31 ZIN A   1      33.566   4.619  31.653  0.00  0.00     0.008 A 
ATOM     33  C30 ZIN A   1      34.945   4.553  31.589  0.00  0.00     0.001 A 
ATOM     34  C29 ZIN A   1      35.556   3.708  30.681  0.00  0.00     0.000 A 
ATOM     35  C28 ZIN A   1      34.786   2.927  29.839  0.00  0.00     0.001 A 
ATOM     36  C27 ZIN A   1      33.408   2.990  29.905  0.00  0.00     0.008 A 
ENDBRANCH   1  31
TORSDOF 7
ENDMDL
MODEL 64
REMARK CAVERDOCK RESULT:      -2.7      0.000      0.000
REMARK CAVERDOCK CONSTRAINTS:       0.0      0.0      0.0      0.0
REMARK CAVERDOCK TUNNEL: 63     -2.7      2.6     64.1
REMARK  7 active torsions:
REMARK  status: ('A' for Active; 'I' for Inactive)
REMARK    1  A    between atoms: C7_6  and  N9_7 
REMARK       I    between atoms: N9_7  and  C10_8 
REMARK    2  A    between atoms: C10_8  and  C12_10 
REMARK    3  A    between atoms: C12_10  and  C14_11 
REMARK    4  A    between atoms: C12_10  and  C26_23 
REMARK    5  A    between atoms: C14_11  and  O16_13 
REMARK    6  A    between atoms: O16_13  and  C17_14 
REMARK    7  A    between atoms: C35_32  and  C37_33 
ROOT
ATOM      1  C12 ZIN A   1      31.200   3.855  30.860  0.00  0.00     0.210 C 
ENDROOT
BRANCH   1   2
ATOM      2  C10 ZIN A   1      30.624   3.119  29.678  0.00  0.00     0.236 C 
ATOM      3  N9  ZIN A   1      30.381   1.796  29.760  0.00  0.00    -0.345 N 
ATOM      4  H46 ZIN A   1      30.577   1.318  30.580  0.00  0.00     0.163 HD
ATOM      5  O11 ZIN A   1      30.379   3.718  28.652  0.00  0.00    -0.272 OA
BRANCH   3   6
ATOM      6  C7  ZIN A   1      29.821   1.082  28.610  0.00  0.00     0.199 C 
ATOM      7  C5  ZIN A   1      29.767  -0.433  28.774  0.00  0.00     0.160 C 
ATOM      8  S4  ZIN A   1      30.412  -1.038  30.380  0.00  0.00    -0.135 SA
ATOM      9  N34 ZIN A   1      28.307  -0.403  28.933  0.00  0.00    -0.219 NA
ATOM     10  C2  ZIN A   1      28.820  -1.807  30.902  0.00  0.00     0.029 C 
ATOM     11  C1  ZIN A   1      28.663  -3.213  30.320  0.00  0.00     0.029 C 
ATOM     12  C35 ZIN A   1      27.820  -0.813  30.253  0.00  0.00     0.186 C 
ATOM     13  C3  ZIN A   1      28.681  -1.821  32.426  0.00  0.00     0.029 C 
ATOM     14  C32 ZIN A   1      28.323   0.933  28.637  0.00  0.00     0.227 C 
ATOM     15  O33 ZIN A   1      27.428   1.730  28.451  0.00  0.00    -0.277 OA
BRANCH  12  16
ATOM     16  C37 ZIN A   1      26.469  -1.466  30.107  0.00  0.00     0.193 C 
ATOM     17  O38 ZIN A   1      26.262  -2.557  30.609  0.00  0.00    -0.647 OA
ATOM     18  O39 ZIN A   1      25.584  -0.902  29.486  0.00  0.00    -0.647 OA
ENDBRANCH  12  16
ENDBRANCH   3   6
ENDBRANCH   1   2
BRANCH   1  19
ATOM     19  C14 ZIN A   1      30.744   3.192  32.134  0.00  0.00     0.281 C 
ATOM     20  O15 ZIN A   1      31.380   2.278  32.601  0.00  0.00    -0.264 OA
BRANCH  19  21
ATOM     21  O16 ZIN A   1      29.630   3.619  32.750  0.00  0.00    -0.278 OA
BRANCH  21  22
ATOM     22  C17 ZIN A   1      28.549   2.795  32.711  0.00  0.00     0.079 A 
ATOM     23  C25 ZIN A   1      28.366   1.840  33.699  0.00  0.00     0.045 A 
ATOM     24  C24 ZIN A   1      27.265   1.004  33.664  0.00  0.00    -0.049 A 
ATOM     25  C20 ZIN A   1      26.349   1.113  32.633  0.00  0.00    -0.052 A 
ATOM     26  C23 ZIN A   1      26.841  -0.100  34.609  0.00  0.00     0.039 C 
ATOM     27  C19 ZIN A   1      26.534   2.062  31.642  0.00  0.00     0.010 A 
ATOM     28  C21 ZIN A   1      25.248   0.090  32.816  0.00  0.00     0.039 C 
ATOM     29  C18 ZIN A   1      27.630   2.902  31.678  0.00  0.00     0.038 A 
ATOM     30  C22 ZIN A   1      25.815  -0.938  33.818  0.00  0.00     0.009 C 
ENDBRANCH  21  22
ENDBRANCH  19  21
ENDBRANCH   1  19
BRANCH   1  31
ATOM     31  C26 ZIN A   1      32.705   3.820  30.787  0.00  0.00    -0.035 A 
ATOM     32  C31 ZIN A   1      33.336   2.942  29.926  0.00  0.00     0.008 A 
ATOM     33  C30 ZIN A   1      34.716   2.912  29.857  0.00  0.00     0.001 A 
ATOM     34  C29 ZIN A   1      35.467   3.756  30.654  0.00  0.00     0.000 A 
ATOM     35  C28 ZIN A   1      34.835   4.631  31.519  0.00  0.00     0.001 A 
ATOM     36  C27 ZIN A   1      33.456   4.663  31.586  0.00  0.00     0.008 A 
ENDBRANCH   1  31
TORSDOF 7
ENDMDL
MODEL 65
REMARK CAVERDOCK RESULT:      -3.3      0.000      0.000
REMARK CAVERDOCK CONSTRAINTS:       0.0      0.0      0.0      0.0
REMARK CAVERDOCK TUNNEL: 64     -3.3      2.7     65.1
REMARK  7 active torsions:
REMARK  status: ('A' for Active; 'I' for Inactive)
REMARK    1  A    between atoms: C7_6  and  N9_7 
REMARK       I    between atoms: N9_7  and  C10_8 
REMARK    2  A    between atoms: C10_8  and  C12_10 
REMARK    3  A    between atoms: C12_10  and  C14_11 
REMARK    4  A    between atoms: C12_10  and  C26_23 
REMARK    5  A    between atoms: C14_11  and  O16_13 
REMARK    6  A    between atoms: O16_13  and  C17_14 
REMARK    7  A    between atoms: C35_32  and  C37_33 
ROOT
ATOM      1  C12 ZIN A   1      31.020   3.937  30.718  0.00  0.00     0.210 C 
ENDROOT
BRANCH   1   2
ATOM      2  C10 ZIN A   1      30.448   3.197  29.537  0.00  0.00     0.236 C 
ATOM      3  N9  ZIN A   1      30.005   1.933  29.684  0.00  0.00    -0.345 N 
ATOM      4  H46 ZIN A   1      30.054   1.500  30.550  0.00  0.00     0.163 HD
ATOM      5  O11 ZIN A   1      30.387   3.739  28.453  0.00  0.00    -0.272 OA
BRANCH   3   6
ATOM      6  C7  ZIN A   1      29.450   1.213  28.535  0.00  0.00     0.199 C 
ATOM      7  C5  ZIN A   1      29.547  -0.305  28.635  0.00  0.00     0.160 C 
ATOM      8  S4  ZIN A   1      30.338  -0.907  30.175  0.00  0.00    -0.135 SA
ATOM      9  N34 ZIN A   1      28.102  -0.422  28.873  0.00  0.00    -0.219 NA
ATOM     10  C2  ZIN A   1      28.858  -1.845  30.747  0.00  0.00     0.029 C 
ATOM     11  C1  ZIN A   1      28.801  -3.236  30.113  0.00  0.00     0.029 C 
ATOM     12  C35 ZIN A   1      27.733  -0.928  30.198  0.00  0.00     0.186 C 
ATOM     13  C3  ZIN A   1      28.809  -1.932  32.274  0.00  0.00     0.029 C 
ATOM     14  C32 ZIN A   1      27.976   0.920  28.636  0.00  0.00     0.227 C 
ATOM     15  O33 ZIN A   1      27.001   1.633  28.533  0.00  0.00    -0.277 OA
BRANCH  12  16
ATOM     16  C37 ZIN A   1      26.444  -1.702  30.095  0.00  0.00     0.193 C 
ATOM     17  O38 ZIN A   1      26.426  -2.894  30.350  0.00  0.00    -0.647 OA
ATOM     18  O39 ZIN A   1      25.418  -1.135  29.759  0.00  0.00    -0.647 OA
ENDBRANCH  12  16
ENDBRANCH   3   6
ENDBRANCH   1   2
BRANCH   1  19
ATOM     19  C14 ZIN A   1      30.506   3.322  31.994  0.00  0.00     0.281 C 
ATOM     20  O15 ZIN A   1      31.147   2.463  32.551  0.00  0.00    -0.264 OA
BRANCH  19  21
ATOM     21  O16 ZIN A   1      29.335   3.728  32.510  0.00  0.00    -0.278 OA
BRANCH  21  22
ATOM     22  C17 ZIN A   1      28.349   2.797  32.609  0.00  0.00     0.079 A 
ATOM     23  C25 ZIN A   1      28.379   1.858  33.628  0.00  0.00     0.045 A 
ATOM     24  C24 ZIN A   1      27.375   0.912  33.734  0.00  0.00    -0.049 A 
ATOM     25  C20 ZIN A   1      26.342   0.898  32.813  0.00  0.00    -0.052 A 
ATOM     26  C23 ZIN A   1      27.177  -0.201  34.740  0.00  0.00     0.039 C 
ATOM     27  C19 ZIN A   1      26.314   1.832  31.792  0.00  0.00     0.010 A 
ATOM     28  C21 ZIN A   1      25.382  -0.226  33.139  0.00  0.00     0.039 C 
ATOM     29  C18 ZIN A   1      27.313   2.780  31.687  0.00  0.00     0.038 A 
ATOM     30  C22 ZIN A   1      26.162  -1.162  34.087  0.00  0.00     0.009 C 
ENDBRANCH  21  22
ENDBRANCH  19  21
ENDBRANCH   1  19
BRANCH   1  31
ATOM     31  C26 ZIN A   1      32.524   3.846  30.687  0.00  0.00    -0.035 A 
ATOM     32  C31 ZIN A   1      33.145   2.947  29.840  0.00  0.00     0.008 A 
ATOM     33  C30 ZIN A   1      34.525   2.866  29.809  0.00  0.00     0.001 A 
ATOM     34  C29 ZIN A   1      35.284   3.678  30.631  0.00  0.00     0.000 A 
ATOM     35  C28 ZIN A   1      34.662   4.573  31.481  0.00  0.00     0.001 A 
ATOM     36  C27 ZIN A   1      33.284   4.658  31.509  0.00  0.00     0.008 A 
ENDBRANCH   1  31
TORSDOF 7
ENDMDL
MODEL 66
REMARK CAVERDOCK RESULT:      -4.2      0.000      0.000
REMARK CAVERDOCK CONSTRAINTS:       0.1      0.0      0.0      0.0
REMARK CAVERDOCK TUNNEL: 65     -4.2      2.6     66.7
REMARK  7 active torsions:
REMARK  status: ('A' for Active; 'I' for Inactive)
REMARK    1  A    between atoms: C7_6  and  N9_7 
REMARK       I    between atoms: N9_7  and  C10_8 
REMARK    2  A    between atoms: C10_8  and  C12_10 
REMARK    3  A    between atoms: C12_10  and  C14_11 
REMARK    4  A    between atoms: C12_10  and  C26_23 
REMARK    5  A    between atoms: C14_11  and  O16_13 
REMARK    6  A    between atoms: O16_13  and  C17_14 
REMARK    7  A    between atoms: C35_32  and  C37_33 
ROOT
ATOM      1  C12 ZIN A   1      30.828   3.915  30.684  0.00  0.00     0.210 C 
ENDROOT
BRANCH   1   2
ATOM      2  C10 ZIN A   1      30.295   3.126  29.517  0.00  0.00     0.236 C 
ATOM      3  N9  ZIN A   1      29.959   1.831  29.676  0.00  0.00    -0.345 N 
ATOM      4  H46 ZIN A   1      30.061   1.406  30.541  0.00  0.00     0.163 HD
ATOM      5  O11 ZIN A   1      30.168   3.657  28.434  0.00  0.00    -0.272 OA
BRANCH   3   6
ATOM      6  C7  ZIN A   1      29.441   1.064  28.540  0.00  0.00     0.199 C 
ATOM      7  C5  ZIN A   1      29.587  -0.448  28.680  0.00  0.00     0.160 C 
ATOM      8  S4  ZIN A   1      30.379  -0.983  30.244  0.00  0.00    -0.135 SA
ATOM      9  N34 ZIN A   1      28.144  -0.606  28.905  0.00  0.00    -0.219 NA
ATOM     10  C2  ZIN A   1      28.924  -1.955  30.824  0.00  0.00     0.029 C 
ATOM     11  C1  ZIN A   1      28.921  -3.363  30.226  0.00  0.00     0.029 C 
ATOM     12  C35 ZIN A   1      27.776  -1.090  30.239  0.00  0.00     0.186 C 
ATOM     13  C3  ZIN A   1      28.860  -2.005  32.352  0.00  0.00     0.029 C 
ATOM     14  C32 ZIN A   1      27.977   0.724  28.632  0.00  0.00     0.227 C 
ATOM     15  O33 ZIN A   1      26.980   1.402  28.500  0.00  0.00    -0.277 OA
BRANCH  12  16
ATOM     16  C37 ZIN A   1      26.515  -1.908  30.142  0.00  0.00     0.193 C 
ATOM     17  O38 ZIN A   1      25.447  -1.360  29.930  0.00  0.00    -0.647 OA
ATOM     18  O39 ZIN A   1      26.562  -3.120  30.276  0.00  0.00    -0.647 OA
ENDBRANCH  12  16
ENDBRANCH   3   6
ENDBRANCH   1   2
BRANCH   1  19
ATOM     19  C14 ZIN A   1      30.299   3.331  31.969  0.00  0.00     0.281 C 
ATOM     20  O15 ZIN A   1      30.974   2.555  32.603  0.00  0.00    -0.264 OA
BRANCH  19  21
ATOM     21  O16 ZIN A   1      29.077   3.673  32.408  0.00  0.00    -0.278 OA
BRANCH  21  22
ATOM     22  C17 ZIN A   1      28.174   2.669  32.563  0.00  0.00     0.079 A 
ATOM     23  C25 ZIN A   1      28.304   1.773  33.613  0.00  0.00     0.045 A 
ATOM     24  C24 ZIN A   1      27.383   0.753  33.776  0.00  0.00    -0.049 A 
ATOM     25  C20 ZIN A   1      26.337   0.620  32.881  0.00  0.00    -0.052 A 
ATOM     26  C23 ZIN A   1      27.300  -0.335  34.825  0.00  0.00     0.039 C 
ATOM     27  C19 ZIN A   1      26.210   1.511  31.829  0.00  0.00     0.010 A 
ATOM     28  C21 ZIN A   1      25.480  -0.566  33.269  0.00  0.00     0.039 C 
ATOM     29  C18 ZIN A   1      27.124   2.533  31.667  0.00  0.00     0.038 A 
ATOM     30  C22 ZIN A   1      26.355  -1.400  34.230  0.00  0.00     0.009 C 
ENDBRANCH  21  22
ENDBRANCH  19  21
ENDBRANCH   1  19
BRANCH   1  31
ATOM     31  C26 ZIN A   1      32.334   3.852  30.687  0.00  0.00    -0.035 A 
ATOM     32  C31 ZIN A   1      32.989   2.946  29.873  0.00  0.00     0.008 A 
ATOM     33  C30 ZIN A   1      34.370   2.890  29.873  0.00  0.00     0.001 A 
ATOM     34  C29 ZIN A   1      35.097   3.734  30.692  0.00  0.00     0.000 A 
ATOM     35  C28 ZIN A   1      34.441   4.637  31.509  0.00  0.00     0.001 A 
ATOM     36  C27 ZIN A   1      33.061   4.695  31.506  0.00  0.00     0.008 A 
ENDBRANCH   1  31
TORSDOF 7
ENDMDL
MODEL 67
REMARK CAVERDOCK RESULT:      -4.7      0.000      0.000
REMARK CAVERDOCK CONSTRAINTS:       0.0      0.0      0.0      0.0
REMARK CAVERDOCK TUNNEL: 66     -4.7      2.7     67.5
REMARK  7 active torsions:
REMARK  status: ('A' for Active; 'I' for Inactive)
REMARK    1  A    between atoms: C7_6  and  N9_7 
REMARK       I    between atoms: N9_7  and  C10_8 
REMARK    2  A    between atoms: C10_8  and  C12_10 
REMARK    3  A    between atoms: C12_10  and  C14_11 
REMARK    4  A    between atoms: C12_10  and  C26_23 
REMARK    5  A    between atoms: C14_11  and  O16_13 
REMARK    6  A    between atoms: O16_13  and  C17_14 
REMARK    7  A    between atoms: C35_32  and  C37_33 
ROOT
ATOM      1  C12 ZIN A   1      30.691   3.872  30.666  0.00  0.00     0.210 C 
ENDROOT
BRANCH   1   2
ATOM      2  C10 ZIN A   1      30.140   3.078  29.510  0.00  0.00     0.236 C 
ATOM      3  N9  ZIN A   1      29.707   1.816  29.705  0.00  0.00    -0.345 N 
ATOM      4  H46 ZIN A   1      29.751   1.420  30.588  0.00  0.00     0.163 HD
ATOM      5  O11 ZIN A   1      30.086   3.574  28.405  0.00  0.00    -0.272 OA
BRANCH   3   6
ATOM      6  C7  ZIN A   1      29.173   1.044  28.580  0.00  0.00     0.199 C 
ATOM      7  C5  ZIN A   1      29.318  -0.467  28.727  0.00  0.00     0.160 C 
ATOM      8  S4  ZIN A   1      30.130  -0.995  30.282  0.00  0.00    -0.135 SA
ATOM      9  N34 ZIN A   1      27.878  -0.621  28.972  0.00  0.00    -0.219 NA
ATOM     10  C2  ZIN A   1      28.681  -1.961  30.888  0.00  0.00     0.029 C 
ATOM     11  C1  ZIN A   1      28.667  -3.372  30.297  0.00  0.00     0.029 C 
ATOM     12  C35 ZIN A   1      27.527  -1.097  30.313  0.00  0.00     0.186 C 
ATOM     13  C3  ZIN A   1      28.638  -2.002  32.417  0.00  0.00     0.029 C 
ATOM     14  C32 ZIN A   1      27.710   0.708  28.694  0.00  0.00     0.227 C 
ATOM     15  O33 ZIN A   1      26.712   1.388  28.572  0.00  0.00    -0.277 OA
BRANCH  12  16
ATOM     16  C37 ZIN A   1      26.262  -1.913  30.239  0.00  0.00     0.193 C 
ATOM     17  O38 ZIN A   1      26.298  -3.113  30.452  0.00  0.00    -0.647 OA
ATOM     18  O39 ZIN A   1      25.204  -1.373  29.966  0.00  0.00    -0.647 OA
ENDBRANCH  12  16
ENDBRANCH   3   6
ENDBRANCH   1   2
BRANCH   1  19
ATOM     19  C14 ZIN A   1      30.163   3.308  31.960  0.00  0.00     0.281 C 
ATOM     20  O15 ZIN A   1      30.831   2.530  32.598  0.00  0.00    -0.264 OA
BRANCH  19  21
ATOM     21  O16 ZIN A   1      28.948   3.670  32.403  0.00  0.00    -0.278 OA
BRANCH  21  22
ATOM     22  C17 ZIN A   1      28.037   2.678  32.584  0.00  0.00     0.079 A 
ATOM     23  C25 ZIN A   1      28.177   1.787  33.636  0.00  0.00     0.045 A 
ATOM     24  C24 ZIN A   1      27.248   0.780  33.825  0.00  0.00    -0.049 A 
ATOM     25  C20 ZIN A   1      26.181   0.654  32.954  0.00  0.00    -0.052 A 
ATOM     26  C23 ZIN A   1      27.174  -0.301  34.882  0.00  0.00     0.039 C 
ATOM     27  C19 ZIN A   1      26.043   1.540  31.899  0.00  0.00     0.010 A 
ATOM     28  C21 ZIN A   1      25.318  -0.519  33.367  0.00  0.00     0.039 C 
ATOM     29  C18 ZIN A   1      26.966   2.550  31.711  0.00  0.00     0.038 A 
ATOM     30  C22 ZIN A   1      26.203  -1.358  34.314  0.00  0.00     0.009 C 
ENDBRANCH  21  22
ENDBRANCH  19  21
ENDBRANCH   1  19
BRANCH   1  31
ATOM     31  C26 ZIN A   1      32.196   3.789  30.660  0.00  0.00    -0.035 A 
ATOM     32  C31 ZIN A   1      32.939   4.663  31.431  0.00  0.00     0.008 A 
ATOM     33  C30 ZIN A   1      34.319   4.586  31.427  0.00  0.00     0.001 A 
ATOM     34  C29 ZIN A   1      34.957   3.639  30.648  0.00  0.00     0.000 A 
ATOM     35  C28 ZIN A   1      34.213   2.768  29.873  0.00  0.00     0.001 A 
ATOM     36  C27 ZIN A   1      32.834   2.843  29.879  0.00  0.00     0.008 A 
ENDBRANCH   1  31
TORSDOF 7
ENDMDL
MODEL 68
REMARK CAVERDOCK RESULT:      -5.9      0.000      0.000
REMARK CAVERDOCK CONSTRAINTS:       0.0      0.0      0.0      0.0
REMARK CAVERDOCK TUNNEL: 67     -5.9      2.7     68.3
REMARK  7 active torsions:
REMARK  status: ('A' for Active; 'I' for Inactive)
REMARK    1  A    between atoms: C7_6  and  N9_7 
REMARK       I    between atoms: N9_7  and  C10_8 
REMARK    2  A    between atoms: C10_8  and  C12_10 
REMARK    3  A    between atoms: C12_10  and  C14_11 
REMARK    4  A    between atoms: C12_10  and  C26_23 
REMARK    5  A    between atoms: C14_11  and  O16_13 
REMARK    6  A    between atoms: O16_13  and  C17_14 
REMARK    7  A    between atoms: C35_32  and  C37_33 
ROOT
ATOM      1  C12 ZIN A   1      30.197   3.715  30.231  0.00  0.00     0.210 C 
ENDROOT
BRANCH   1   2
ATOM      2  C10 ZIN A   1      29.366   3.308  31.420  0.00  0.00     0.236 C 
ATOM      3  N9  ZIN A   1      28.069   2.981  31.255  0.00  0.00    -0.345 N 
ATOM      4  H46 ZIN A   1      27.670   3.008  30.372  0.00  0.00     0.163 HD
ATOM      5  O11 ZIN A   1      29.864   3.276  32.525  0.00  0.00    -0.272 OA
BRANCH   3   6
ATOM      6  C7  ZIN A   1      27.261   2.587  32.412  0.00  0.00     0.199 C 
ATOM      7  C5  ZIN A   1      26.292   1.440  32.144  0.00  0.00     0.160 C 
ATOM      8  S4  ZIN A   1      26.347   0.797  30.429  0.00  0.00    -0.135 SA
ATOM      9  N34 ZIN A   1      27.114   0.510  32.930  0.00  0.00    -0.219 NA
ATOM     10  C2  ZIN A   1      26.846  -0.907  30.922  0.00  0.00     0.029 C 
ATOM     11  C1  ZIN A   1      25.632  -1.753  31.308  0.00  0.00     0.029 C 
ATOM     12  C35 ZIN A   1      27.723  -0.579  32.160  0.00  0.00     0.186 C 
ATOM     13  C3  ZIN A   1      27.667  -1.587  29.824  0.00  0.00     0.029 C 
ATOM     14  C32 ZIN A   1      27.908   1.560  33.303  0.00  0.00     0.227 C 
ATOM     15  O33 ZIN A   1      28.823   1.638  34.095  0.00  0.00    -0.277 OA
BRANCH  12  16
ATOM     16  C37 ZIN A   1      27.851  -1.798  33.036  0.00  0.00     0.193 C 
ATOM     17  O38 ZIN A   1      28.450  -2.780  32.630  0.00  0.00    -0.647 OA
ATOM     18  O39 ZIN A   1      27.358  -1.803  34.151  0.00  0.00    -0.647 OA
ENDBRANCH  12  16
ENDBRANCH   3   6
ENDBRANCH   1   2
BRANCH   1  19
ATOM     19  C14 ZIN A   1      31.640   3.365  30.484  0.00  0.00     0.281 C 
ATOM     20  O15 ZIN A   1      32.130   2.399  29.949  0.00  0.00    -0.264 OA
BRANCH  19  21
ATOM     21  O16 ZIN A   1      32.381   4.126  31.305  0.00  0.00    -0.278 OA
BRANCH  21  22
ATOM     22  C17 ZIN A   1      33.724   4.139  31.090  0.00  0.00     0.079 A 
ATOM     23  C25 ZIN A   1      34.527   5.049  31.760  0.00  0.00     0.045 A 
ATOM     24  C24 ZIN A   1      35.894   5.060  31.546  0.00  0.00    -0.049 A 
ATOM     25  C20 ZIN A   1      36.459   4.168  30.652  0.00  0.00    -0.052 A 
ATOM     26  C23 ZIN A   1      36.973   5.936  32.145  0.00  0.00     0.039 C 
ATOM     27  C19 ZIN A   1      35.657   3.263  29.978  0.00  0.00     0.010 A 
ATOM     28  C21 ZIN A   1      37.956   4.385  30.591  0.00  0.00     0.039 C 
ATOM     29  C18 ZIN A   1      34.293   3.246  30.194  0.00  0.00     0.038 A 
ATOM     30  C22 ZIN A   1      38.188   5.782  31.206  0.00  0.00     0.009 C 
ENDBRANCH  21  22
ENDBRANCH  19  21
ENDBRANCH   1  19
BRANCH   1  31
ATOM     31  C26 ZIN A   1      29.710   2.985  29.005  0.00  0.00    -0.035 A 
ATOM     32  C31 ZIN A   1      29.659   1.604  28.998  0.00  0.00     0.008 A 
ATOM     33  C30 ZIN A   1      29.210   0.934  27.875  0.00  0.00     0.001 A 
ATOM     34  C29 ZIN A   1      28.819   1.645  26.756  0.00  0.00     0.000 A 
ATOM     35  C28 ZIN A   1      28.875   3.027  26.762  0.00  0.00     0.001 A 
ATOM     36  C27 ZIN A   1      29.320   3.696  27.885  0.00  0.00     0.008 A 
ENDBRANCH   1  31
TORSDOF 7
ENDMDL
MODEL 69
REMARK CAVERDOCK RESULT:      -5.7      0.000      0.000
REMARK CAVERDOCK CONSTRAINTS:       0.0      0.0      0.0      0.0
REMARK CAVERDOCK TUNNEL: 68     -5.7      2.8     69.4
REMARK  7 active torsions:
REMARK  status: ('A' for Active; 'I' for Inactive)
REMARK    1  A    between atoms: C7_6  and  N9_7 
REMARK       I    between atoms: N9_7  and  C10_8 
REMARK    2  A    between atoms: C10_8  and  C12_10 
REMARK    3  A    between atoms: C12_10  and  C14_11 
REMARK    4  A    between atoms: C12_10  and  C26_23 
REMARK    5  A    between atoms: C14_11  and  O16_13 
REMARK    6  A    between atoms: O16_13  and  C17_14 
REMARK    7  A    between atoms: C35_32  and  C37_33 
ROOT
ATOM      1  C12 ZIN A   1      30.011   3.933  30.062  0.00  0.00     0.210 C 
ENDROOT
BRANCH   1   2
ATOM      2  C10 ZIN A   1      28.910   3.700  31.063  0.00  0.00     0.236 C 
ATOM      3  N9  ZIN A   1      28.659   2.454  31.511  0.00  0.00    -0.345 N 
ATOM      4  H46 ZIN A   1      29.187   1.707  31.189  0.00  0.00     0.163 HD
ATOM      5  O11 ZIN A   1      28.249   4.633  31.465  0.00  0.00    -0.272 OA
BRANCH   3   6
ATOM      6  C7  ZIN A   1      27.587   2.228  32.484  0.00  0.00     0.199 C 
ATOM      7  C5  ZIN A   1      26.543   1.206  32.046  0.00  0.00     0.160 C 
ATOM      8  S4  ZIN A   1      26.854   0.477  30.394  0.00  0.00    -0.135 SA
ATOM      9  N34 ZIN A   1      27.051   0.217  33.005  0.00  0.00    -0.219 NA
ATOM     10  C2  ZIN A   1      27.002  -1.251  31.017  0.00  0.00     0.029 C 
ATOM     11  C1  ZIN A   1      25.629  -1.911  31.162  0.00  0.00     0.029 C 
ATOM     12  C35 ZIN A   1      27.646  -0.980  32.403  0.00  0.00     0.186 C 
ATOM     13  C3  ZIN A   1      27.925  -2.088  30.128  0.00  0.00     0.029 C 
ATOM     14  C32 ZIN A   1      27.891   1.170  33.512  0.00  0.00     0.227 C 
ATOM     15  O33 ZIN A   1      28.630   1.167  34.474  0.00  0.00    -0.277 OA
BRANCH  12  16
ATOM     16  C37 ZIN A   1      27.424  -2.160  33.313  0.00  0.00     0.193 C 
ATOM     17  O38 ZIN A   1      27.803  -3.269  32.976  0.00  0.00    -0.647 OA
ATOM     18  O39 ZIN A   1      26.867  -2.006  34.386  0.00  0.00    -0.647 OA
ENDBRANCH  12  16
ENDBRANCH   3   6
ENDBRANCH   1   2
BRANCH   1  19
ATOM     19  C14 ZIN A   1      31.211   3.099  30.432  0.00  0.00     0.281 C 
ATOM     20  O15 ZIN A   1      31.467   2.098  29.808  0.00  0.00    -0.264 OA
BRANCH  19  21
ATOM     21  O16 ZIN A   1      31.995   3.471  31.456  0.00  0.00    -0.278 OA
BRANCH  21  22
ATOM     22  C17 ZIN A   1      33.309   3.689  31.180  0.00  0.00     0.079 A 
ATOM     23  C25 ZIN A   1      34.014   4.660  31.874  0.00  0.00     0.045 A 
ATOM     24  C24 ZIN A   1      35.351   4.880  31.598  0.00  0.00    -0.049 A 
ATOM     25  C20 ZIN A   1      35.984   4.136  30.618  0.00  0.00    -0.052 A 
ATOM     26  C23 ZIN A   1      36.330   5.861  32.206  0.00  0.00     0.039 C 
ATOM     27  C19 ZIN A   1      35.279   3.169  29.921  0.00  0.00     0.010 A 
ATOM     28  C21 ZIN A   1      37.431   4.567  30.503  0.00  0.00     0.039 C 
ATOM     29  C18 ZIN A   1      33.945   2.944  30.198  0.00  0.00     0.038 A 
ATOM     30  C22 ZIN A   1      37.500   5.941  31.202  0.00  0.00     0.009 C 
ENDBRANCH  21  22
ENDBRANCH  19  21
ENDBRANCH   1  19
BRANCH   1  31
ATOM     31  C26 ZIN A   1      29.532   3.540  28.687  0.00  0.00    -0.035 A 
ATOM     32  C31 ZIN A   1      28.906   2.322  28.496  0.00  0.00     0.008 A 
ATOM     33  C30 ZIN A   1      28.464   1.963  27.236  0.00  0.00     0.001 A 
ATOM     34  C29 ZIN A   1      28.653   2.818  26.167  0.00  0.00     0.000 A 
ATOM     35  C28 ZIN A   1      29.284   4.034  26.358  0.00  0.00     0.001 A 
ATOM     36  C27 ZIN A   1      29.723   4.394  27.617  0.00  0.00     0.008 A 
ENDBRANCH   1  31
TORSDOF 7
ENDMDL
MODEL 70
REMARK CAVERDOCK RESULT:      -6.3      0.000      0.000
REMARK CAVERDOCK CONSTRAINTS:       0.1      0.0      0.0      0.0
REMARK CAVERDOCK TUNNEL: 69     -6.3      2.8     70.4
REMARK  7 active torsions:
REMARK  status: ('A' for Active; 'I' for Inactive)
REMARK    1  A    between atoms: C7_6  and  N9_7 
REMARK       I    between atoms: N9_7  and  C10_8 
REMARK    2  A    between atoms: C10_8  and  C12_10 
REMARK    3  A    between atoms: C12_10  and  C14_11 
REMARK    4  A    between atoms: C12_10  and  C26_23 
REMARK    5  A    between atoms: C14_11  and  O16_13 
REMARK    6  A    between atoms: O16_13  and  C17_14 
REMARK    7  A    between atoms: C35_32  and  C37_33 
ROOT
ATOM      1  C12 ZIN A   1      29.923   3.782  30.247  0.00  0.00     0.210 C 
ENDROOT
BRANCH   1   2
ATOM      2  C10 ZIN A   1      28.888   3.428  31.283  0.00  0.00     0.236 C 
ATOM      3  N9  ZIN A   1      28.032   2.411  31.060  0.00  0.00    -0.345 N 
ATOM      4  H46 ZIN A   1      28.082   1.908  30.233  0.00  0.00     0.163 HD
ATOM      5  O11 ZIN A   1      28.824   4.058  32.317  0.00  0.00    -0.272 OA
BRANCH   3   6
ATOM      6  C7  ZIN A   1      27.024   2.068  32.066  0.00  0.00     0.199 C 
ATOM      7  C5  ZIN A   1      26.154   0.869  31.705  0.00  0.00     0.160 C 
ATOM      8  S4  ZIN A   1      26.556   0.111  30.085  0.00  0.00    -0.135 SA
ATOM      9  N34 ZIN A   1      26.829   0.028  32.702  0.00  0.00    -0.219 NA
ATOM     10  C2  ZIN A   1      26.991  -1.534  30.793  0.00  0.00     0.029 C 
ATOM     11  C1  ZIN A   1      25.745  -2.397  31.002  0.00  0.00     0.029 C 
ATOM     12  C35 ZIN A   1      27.602  -1.088  32.148  0.00  0.00     0.186 C 
ATOM     13  C3  ZIN A   1      28.025  -2.258  29.927  0.00  0.00     0.029 C 
ATOM     14  C32 ZIN A   1      27.510   1.130  33.140  0.00  0.00     0.227 C 
ATOM     15  O33 ZIN A   1      28.252   1.298  34.084  0.00  0.00    -0.277 OA
BRANCH  12  16
ATOM     16  C37 ZIN A   1      27.587  -2.238  33.121  0.00  0.00     0.193 C 
ATOM     17  O38 ZIN A   1      28.229  -3.246  32.884  0.00  0.00    -0.647 OA
ATOM     18  O39 ZIN A   1      26.933  -2.159  34.148  0.00  0.00    -0.647 OA
ENDBRANCH  12  16
ENDBRANCH   3   6
ENDBRANCH   1   2
BRANCH   1  19
ATOM     19  C14 ZIN A   1      31.231   3.123  30.599  0.00  0.00     0.281 C 
ATOM     20  O15 ZIN A   1      31.573   2.116  30.027  0.00  0.00    -0.264 OA
BRANCH  19  21
ATOM     21  O16 ZIN A   1      32.016   3.655  31.550  0.00  0.00    -0.278 OA
BRANCH  21  22
ATOM     22  C17 ZIN A   1      33.332   3.813  31.246  0.00  0.00     0.079 A 
ATOM     23  C25 ZIN A   1      34.093   4.756  31.919  0.00  0.00     0.045 A 
ATOM     24  C24 ZIN A   1      35.433   4.916  31.615  0.00  0.00    -0.049 A 
ATOM     25  C20 ZIN A   1      36.012   4.139  30.628  0.00  0.00    -0.052 A 
ATOM     26  C23 ZIN A   1      36.466   5.856  32.197  0.00  0.00     0.039 C 
ATOM     27  C19 ZIN A   1      35.252   3.201  29.951  0.00  0.00     0.010 A 
ATOM     28  C21 ZIN A   1      37.474   4.506  30.480  0.00  0.00     0.039 C 
ATOM     29  C18 ZIN A   1      33.915   3.036  30.256  0.00  0.00     0.038 A 
ATOM     30  C22 ZIN A   1      37.617   5.880  31.170  0.00  0.00     0.009 C 
ENDBRANCH  21  22
ENDBRANCH  19  21
ENDBRANCH   1  19
BRANCH   1  31
ATOM     31  C26 ZIN A   1      29.465   3.300  28.894  0.00  0.00    -0.035 A 
ATOM     32  C31 ZIN A   1      29.389   4.185  27.835  0.00  0.00     0.008 A 
ATOM     33  C30 ZIN A   1      28.973   3.742  26.593  0.00  0.00     0.001 A 
ATOM     34  C29 ZIN A   1      28.625   2.417  26.413  0.00  0.00     0.000 A 
ATOM     35  C28 ZIN A   1      28.696   1.533  27.474  0.00  0.00     0.001 A 
ATOM     36  C27 ZIN A   1      29.116   1.975  28.714  0.00  0.00     0.008 A 
ENDBRANCH   1  31
TORSDOF 7
ENDMDL
MODEL 71
REMARK CAVERDOCK RESULT:      -6.8      0.000      0.000
REMARK CAVERDOCK CONSTRAINTS:       0.1      0.0      0.0      0.0
REMARK CAVERDOCK TUNNEL: 70     -6.8      2.8     71.1
REMARK  7 active torsions:
REMARK  status: ('A' for Active; 'I' for Inactive)
REMARK    1  A    between atoms: C7_6  and  N9_7 
REMARK       I    between atoms: N9_7  and  C10_8 
REMARK    2  A    between atoms: C10_8  and  C12_10 
REMARK    3  A    between atoms: C12_10  and  C14_11 
REMARK    4  A    between atoms: C12_10  and  C26_23 
REMARK    5  A    between atoms: C14_11  and  O16_13 
REMARK    6  A    between atoms: O16_13  and  C17_14 
REMARK    7  A    between atoms: C35_32  and  C37_33 
ROOT
ATOM      1  C12 ZIN A   1      29.799   3.686  30.219  0.00  0.00     0.210 C 
ENDROOT
BRANCH   1   2
ATOM      2  C10 ZIN A   1      28.681   3.403  31.188  0.00  0.00     0.236 C 
ATOM      3  N9  ZIN A   1      28.275   2.136  31.397  0.00  0.00    -0.345 N 
ATOM      4  H46 ZIN A   1      28.702   1.405  30.924  0.00  0.00     0.163 HD
ATOM      5  O11 ZIN A   1      28.146   4.317  31.779  0.00  0.00    -0.272 OA
BRANCH   3   6
ATOM      6  C7  ZIN A   1      27.186   1.862  32.339  0.00  0.00     0.199 C 
ATOM      7  C5  ZIN A   1      26.249   0.738  31.910  0.00  0.00     0.160 C 
ATOM      8  S4  ZIN A   1      26.686  -0.034  30.307  0.00  0.00    -0.135 SA
ATOM      9  N34 ZIN A   1      26.798  -0.163  32.933  0.00  0.00    -0.219 NA
ATOM     10  C2  ZIN A   1      26.951  -1.714  31.015  0.00  0.00     0.029 C 
ATOM     11  C1  ZIN A   1      25.633  -2.480  31.139  0.00  0.00     0.029 C 
ATOM     12  C35 ZIN A   1      27.514  -1.329  32.409  0.00  0.00     0.186 C 
ATOM     13  C3  ZIN A   1      27.976  -2.508  30.201  0.00  0.00     0.029 C 
ATOM     14  C32 ZIN A   1      27.534   0.880  33.426  0.00  0.00     0.227 C 
ATOM     15  O33 ZIN A   1      28.230   0.980  34.414  0.00  0.00    -0.277 OA
BRANCH  12  16
ATOM     16  C37 ZIN A   1      27.353  -2.484  33.364  0.00  0.00     0.193 C 
ATOM     17  O38 ZIN A   1      27.955  -3.526  33.168  0.00  0.00    -0.647 OA
ATOM     18  O39 ZIN A   1      26.622  -2.376  34.335  0.00  0.00    -0.647 OA
ENDBRANCH  12  16
ENDBRANCH   3   6
ENDBRANCH   1   2
BRANCH   1  19
ATOM     19  C14 ZIN A   1      31.027   2.916  30.631  0.00  0.00     0.281 C 
ATOM     20  O15 ZIN A   1      31.305   1.879  30.077  0.00  0.00    -0.264 OA
BRANCH  19  21
ATOM     21  O16 ZIN A   1      31.813   3.383  31.615  0.00  0.00    -0.278 OA
BRANCH  21  22
ATOM     22  C17 ZIN A   1      33.110   3.638  31.300  0.00  0.00     0.079 A 
ATOM     23  C25 ZIN A   1      33.857   4.510  32.077  0.00  0.00     0.045 A 
ATOM     24  C24 ZIN A   1      35.178   4.768  31.760  0.00  0.00    -0.049 A 
ATOM     25  C20 ZIN A   1      35.754   4.162  30.658  0.00  0.00    -0.052 A 
ATOM     26  C23 ZIN A   1      36.193   5.662  32.439  0.00  0.00     0.039 C 
ATOM     27  C19 ZIN A   1      35.008   3.295  29.878  0.00  0.00     0.010 A 
ATOM     28  C21 ZIN A   1      37.195   4.607  30.523  0.00  0.00     0.039 C 
ATOM     29  C18 ZIN A   1      33.690   3.032  30.195  0.00  0.00     0.038 A 
ATOM     30  C22 ZIN A   1      37.308   5.877  31.394  0.00  0.00     0.009 C 
ENDBRANCH  21  22
ENDBRANCH  19  21
ENDBRANCH   1  19
BRANCH   1  31
ATOM     31  C26 ZIN A   1      29.382   3.262  28.834  0.00  0.00    -0.035 A 
ATOM     32  C31 ZIN A   1      28.792   2.027  28.637  0.00  0.00     0.008 A 
ATOM     33  C30 ZIN A   1      28.407   1.640  27.367  0.00  0.00     0.001 A 
ATOM     34  C29 ZIN A   1      28.618   2.483  26.293  0.00  0.00     0.000 A 
ATOM     35  C28 ZIN A   1      29.213   3.716  26.489  0.00  0.00     0.001 A 
ATOM     36  C27 ZIN A   1      29.595   4.105  27.758  0.00  0.00     0.008 A 
ENDBRANCH   1  31
TORSDOF 7
ENDMDL
MODEL 72
REMARK CAVERDOCK RESULT:      -6.9      0.000      0.000
REMARK CAVERDOCK CONSTRAINTS:       0.0      0.0      0.0      0.0
REMARK CAVERDOCK TUNNEL: 71     -6.9      2.9     72.1
REMARK  7 active torsions:
REMARK  status: ('A' for Active; 'I' for Inactive)
REMARK    1  A    between atoms: C7_6  and  N9_7 
REMARK       I    between atoms: N9_7  and  C10_8 
REMARK    2  A    between atoms: C10_8  and  C12_10 
REMARK    3  A    between atoms: C12_10  and  C14_11 
REMARK    4  A    between atoms: C12_10  and  C26_23 
REMARK    5  A    between atoms: C14_11  and  O16_13 
REMARK    6  A    between atoms: O16_13  and  C17_14 
REMARK    7  A    between atoms: C35_32  and  C37_33 
ROOT
ATOM      1  C12 ZIN A   1      29.778   3.699  30.305  0.00  0.00     0.210 C 
ENDROOT
BRANCH   1   2
ATOM      2  C10 ZIN A   1      28.634   3.348  31.220  0.00  0.00     0.236 C 
ATOM      3  N9  ZIN A   1      28.188   2.078  31.286  0.00  0.00    -0.345 N 
ATOM      4  H46 ZIN A   1      28.603   1.390  30.744  0.00  0.00     0.163 HD
ATOM      5  O11 ZIN A   1      28.115   4.209  31.898  0.00  0.00    -0.272 OA
BRANCH   3   6
ATOM      6  C7  ZIN A   1      27.075   1.738  32.176  0.00  0.00     0.199 C 
ATOM      7  C5  ZIN A   1      26.251   0.537  31.725  0.00  0.00     0.160 C 
ATOM      8  S4  ZIN A   1      26.831  -0.228  30.164  0.00  0.00    -0.135 SA
ATOM      9  N34 ZIN A   1      26.811  -0.299  32.795  0.00  0.00    -0.219 NA
ATOM     10  C2  ZIN A   1      27.185  -1.869  30.923  0.00  0.00     0.029 C 
ATOM     11  C1  ZIN A   1      25.925  -2.733  30.996  0.00  0.00     0.029 C 
ATOM     12  C35 ZIN A   1      27.642  -1.416  32.335  0.00  0.00     0.186 C 
ATOM     13  C3  ZIN A   1      28.310  -2.596  30.181  0.00  0.00     0.029 C 
ATOM     14  C32 ZIN A   1      27.439   0.806  33.301  0.00  0.00     0.227 C 
ATOM     15  O33 ZIN A   1      28.071   0.979  34.322  0.00  0.00    -0.277 OA
BRANCH  12  16
ATOM     16  C37 ZIN A   1      27.519  -2.562  33.307  0.00  0.00     0.193 C 
ATOM     17  O38 ZIN A   1      28.059  -3.628  33.064  0.00  0.00    -0.647 OA
ATOM     18  O39 ZIN A   1      26.881  -2.422  34.337  0.00  0.00    -0.647 OA
ENDBRANCH  12  16
ENDBRANCH   3   6
ENDBRANCH   1   2
BRANCH   1  19
ATOM     19  C14 ZIN A   1      30.982   2.865  30.663  0.00  0.00     0.281 C 
ATOM     20  O15 ZIN A   1      31.216   1.850  30.053  0.00  0.00    -0.264 OA
BRANCH  19  21
ATOM     21  O16 ZIN A   1      31.792   3.253  31.661  0.00  0.00    -0.278 OA
BRANCH  21  22
ATOM     22  C17 ZIN A   1      33.079   3.543  31.332  0.00  0.00     0.079 A 
ATOM     23  C25 ZIN A   1      33.809   4.435  32.101  0.00  0.00     0.045 A 
ATOM     24  C24 ZIN A   1      35.121   4.728  31.771  0.00  0.00    -0.049 A 
ATOM     25  C20 ZIN A   1      35.701   4.137  30.664  0.00  0.00    -0.052 A 
ATOM     26  C23 ZIN A   1      36.118   5.650  32.440  0.00  0.00     0.039 C 
ATOM     27  C19 ZIN A   1      34.971   3.249  29.892  0.00  0.00     0.010 A 
ATOM     28  C21 ZIN A   1      37.128   4.621  30.514  0.00  0.00     0.039 C 
ATOM     29  C18 ZIN A   1      33.664   2.951  30.222  0.00  0.00     0.038 A 
ATOM     30  C22 ZIN A   1      37.215   5.894  31.383  0.00  0.00     0.009 C 
ENDBRANCH  21  22
ENDBRANCH  19  21
ENDBRANCH   1  19
BRANCH   1  31
ATOM     31  C26 ZIN A   1      29.381   3.420  28.877  0.00  0.00    -0.035 A 
ATOM     32  C31 ZIN A   1      28.665   2.279  28.569  0.00  0.00     0.008 A 
ATOM     33  C30 ZIN A   1      28.298   2.026  27.260  0.00  0.00     0.001 A 
ATOM     34  C29 ZIN A   1      28.655   2.909  26.259  0.00  0.00     0.000 A 
ATOM     35  C28 ZIN A   1      29.376   4.048  26.567  0.00  0.00     0.001 A 
ATOM     36  C27 ZIN A   1      29.739   4.303  27.875  0.00  0.00     0.008 A 
ENDBRANCH   1  31
TORSDOF 7
ENDMDL
MODEL 73
REMARK CAVERDOCK RESULT:      -7.2      0.000      0.000
REMARK CAVERDOCK CONSTRAINTS:       0.0      0.0      0.0      0.0
REMARK CAVERDOCK TUNNEL: 72     -7.2      3.0     73.2
REMARK  7 active torsions:
REMARK  status: ('A' for Active; 'I' for Inactive)
REMARK    1  A    between atoms: C7_6  and  N9_7 
REMARK       I    between atoms: N9_7  and  C10_8 
REMARK    2  A    between atoms: C10_8  and  C12_10 
REMARK    3  A    between atoms: C12_10  and  C14_11 
REMARK    4  A    between atoms: C12_10  and  C26_23 
REMARK    5  A    between atoms: C14_11  and  O16_13 
REMARK    6  A    between atoms: O16_13  and  C17_14 
REMARK    7  A    between atoms: C35_32  and  C37_33 
ROOT
ATOM      1  C12 ZIN A   1      29.709   3.563  30.419  0.00  0.00     0.210 C 
ENDROOT
BRANCH   1   2
ATOM      2  C10 ZIN A   1      28.583   3.214  31.356  0.00  0.00     0.236 C 
ATOM      3  N9  ZIN A   1      28.262   1.923  31.573  0.00  0.00    -0.345 N 
ATOM      4  H46 ZIN A   1      28.756   1.219  31.125  0.00  0.00     0.163 HD
ATOM      5  O11 ZIN A   1      27.964   4.094  31.916  0.00  0.00    -0.272 OA
BRANCH   3   6
ATOM      6  C7  ZIN A   1      27.166   1.583  32.483  0.00  0.00     0.199 C 
ATOM      7  C5  ZIN A   1      26.260   0.461  31.989  0.00  0.00     0.160 C 
ATOM      8  S4  ZIN A   1      26.737  -0.227  30.359  0.00  0.00    -0.135 SA
ATOM      9  N34 ZIN A   1      26.812  -0.474  32.979  0.00  0.00    -0.219 NA
ATOM     10  C2  ZIN A   1      27.028  -1.933  30.994  0.00  0.00     0.029 C 
ATOM     11  C1  ZIN A   1      25.725  -2.731  31.063  0.00  0.00     0.029 C 
ATOM     12  C35 ZIN A   1      27.561  -1.600  32.414  0.00  0.00     0.186 C 
ATOM     13  C3  ZIN A   1      28.082  -2.666  30.162  0.00  0.00     0.029 C 
ATOM     14  C32 ZIN A   1      27.519   0.560  33.530  0.00  0.00     0.227 C 
ATOM     15  O33 ZIN A   1      28.197   0.630  34.533  0.00  0.00    -0.277 OA
BRANCH  12  16
ATOM     16  C37 ZIN A   1      27.411  -2.801  33.313  0.00  0.00     0.193 C 
ATOM     17  O38 ZIN A   1      28.014  -3.830  33.061  0.00  0.00    -0.647 OA
ATOM     18  O39 ZIN A   1      26.688  -2.742  34.292  0.00  0.00    -0.647 OA
ENDBRANCH  12  16
ENDBRANCH   3   6
ENDBRANCH   1   2
BRANCH   1  19
ATOM     19  C14 ZIN A   1      30.952   2.817  30.827  0.00  0.00     0.281 C 
ATOM     20  O15 ZIN A   1      31.219   1.758  30.311  0.00  0.00    -0.264 OA
BRANCH  19  21
ATOM     21  O16 ZIN A   1      31.764   3.329  31.767  0.00  0.00    -0.278 OA
BRANCH  21  22
ATOM     22  C17 ZIN A   1      33.047   3.587  31.399  0.00  0.00     0.079 A 
ATOM     23  C25 ZIN A   1      33.815   4.479  32.132  0.00  0.00     0.045 A 
ATOM     24  C24 ZIN A   1      35.123   4.739  31.762  0.00  0.00    -0.049 A 
ATOM     25  C20 ZIN A   1      35.661   4.116  30.650  0.00  0.00    -0.052 A 
ATOM     26  C23 ZIN A   1      36.155   5.652  32.386  0.00  0.00     0.039 C 
ATOM     27  C19 ZIN A   1      34.893   3.230  29.914  0.00  0.00     0.010 A 
ATOM     28  C21 ZIN A   1      37.093   4.569  30.454  0.00  0.00     0.039 C 
ATOM     29  C18 ZIN A   1      33.589   2.964  30.285  0.00  0.00     0.038 A 
ATOM     30  C22 ZIN A   1      37.229   5.855  31.296  0.00  0.00     0.009 C 
ENDBRANCH  21  22
ENDBRANCH  19  21
ENDBRANCH   1  19
BRANCH   1  31
ATOM     31  C26 ZIN A   1      29.330   3.176  29.012  0.00  0.00    -0.035 A 
ATOM     32  C31 ZIN A   1      29.420   4.104  27.992  0.00  0.00     0.008 A 
ATOM     33  C30 ZIN A   1      29.075   3.747  26.701  0.00  0.00     0.001 A 
ATOM     34  C29 ZIN A   1      28.634   2.465  26.432  0.00  0.00     0.000 A 
ATOM     35  C28 ZIN A   1      28.540   1.539  27.454  0.00  0.00     0.001 A 
ATOM     36  C27 ZIN A   1      28.887   1.894  28.743  0.00  0.00     0.008 A 
ENDBRANCH   1  31
TORSDOF 7
ENDMDL
MODEL 74
REMARK CAVERDOCK RESULT:      -7.6      0.000      0.000
REMARK CAVERDOCK CONSTRAINTS:       0.0      0.0      0.0      0.0
REMARK CAVERDOCK TUNNEL: 73     -7.6      3.0     74.3
REMARK  7 active torsions:
REMARK  status: ('A' for Active; 'I' for Inactive)
REMARK    1  A    between atoms: C7_6  and  N9_7 
REMARK       I    between atoms: N9_7  and  C10_8 
REMARK    2  A    between atoms: C10_8  and  C12_10 
REMARK    3  A    between atoms: C12_10  and  C14_11 
REMARK    4  A    between atoms: C12_10  and  C26_23 
REMARK    5  A    between atoms: C14_11  and  O16_13 
REMARK    6  A    between atoms: O16_13  and  C17_14 
REMARK    7  A    between atoms: C35_32  and  C37_33 
ROOT
ATOM      1  C12 ZIN A   1      29.621   3.550  30.423  0.00  0.00     0.210 C 
ENDROOT
BRANCH   1   2
ATOM      2  C10 ZIN A   1      28.481   3.162  31.328  0.00  0.00     0.236 C 
ATOM      3  N9  ZIN A   1      28.019   1.896  31.325  0.00  0.00    -0.345 N 
ATOM      4  H46 ZIN A   1      28.419   1.235  30.740  0.00  0.00     0.163 HD
ATOM      5  O11 ZIN A   1      27.980   3.989  32.060  0.00  0.00    -0.272 OA
BRANCH   3   6
ATOM      6  C7  ZIN A   1      26.910   1.519  32.205  0.00  0.00     0.199 C 
ATOM      7  C5  ZIN A   1      26.135   0.287  31.751  0.00  0.00     0.160 C 
ATOM      8  S4  ZIN A   1      26.758  -0.462  30.199  0.00  0.00    -0.135 SA
ATOM      9  N34 ZIN A   1      26.714  -0.524  32.830  0.00  0.00    -0.219 NA
ATOM     10  C2  ZIN A   1      27.164  -2.087  30.969  0.00  0.00     0.029 C 
ATOM     11  C1  ZIN A   1      25.935  -2.995  31.033  0.00  0.00     0.029 C 
ATOM     12  C35 ZIN A   1      27.589  -1.612  32.384  0.00  0.00     0.186 C 
ATOM     13  C3  ZIN A   1      28.321  -2.775  30.241  0.00  0.00     0.029 C 
ATOM     14  C32 ZIN A   1      27.296   0.605  33.338  0.00  0.00     0.227 C 
ATOM     15  O33 ZIN A   1      27.911   0.805  34.364  0.00  0.00    -0.277 OA
BRANCH  12  16
ATOM     16  C37 ZIN A   1      27.498  -2.757  33.359  0.00  0.00     0.193 C 
ATOM     17  O38 ZIN A   1      27.871  -3.870  33.029  0.00  0.00    -0.647 OA
ATOM     18  O39 ZIN A   1      27.053  -2.571  34.479  0.00  0.00    -0.647 OA
ENDBRANCH  12  16
ENDBRANCH   3   6
ENDBRANCH   1   2
BRANCH   1  19
ATOM     19  C14 ZIN A   1      30.863   2.801  30.829  0.00  0.00     0.281 C 
ATOM     20  O15 ZIN A   1      31.126   1.740  30.314  0.00  0.00    -0.264 OA
BRANCH  19  21
ATOM     21  O16 ZIN A   1      31.679   3.313  31.766  0.00  0.00    -0.278 OA
BRANCH  21  22
ATOM     22  C17 ZIN A   1      32.962   3.564  31.395  0.00  0.00     0.079 A 
ATOM     23  C25 ZIN A   1      33.740   4.443  32.132  0.00  0.00     0.045 A 
ATOM     24  C24 ZIN A   1      35.048   4.696  31.760  0.00  0.00    -0.049 A 
ATOM     25  C20 ZIN A   1      35.578   4.078  30.641  0.00  0.00    -0.052 A 
ATOM     26  C23 ZIN A   1      36.091   5.596  32.388  0.00  0.00     0.039 C 
ATOM     27  C19 ZIN A   1      34.800   3.204  29.901  0.00  0.00     0.010 A 
ATOM     28  C21 ZIN A   1      37.012   4.521  30.443  0.00  0.00     0.039 C 
ATOM     29  C18 ZIN A   1      33.496   2.946  30.274  0.00  0.00     0.038 A 
ATOM     30  C22 ZIN A   1      37.162   5.799  31.296  0.00  0.00     0.009 C 
ENDBRANCH  21  22
ENDBRANCH  19  21
ENDBRANCH   1  19
BRANCH   1  31
ATOM     31  C26 ZIN A   1      29.270   3.204  28.998  0.00  0.00    -0.035 A 
ATOM     32  C31 ZIN A   1      28.557   2.052  28.722  0.00  0.00     0.008 A 
ATOM     33  C30 ZIN A   1      28.232   1.736  27.416  0.00  0.00     0.001 A 
ATOM     34  C29 ZIN A   1      28.627   2.567  26.385  0.00  0.00     0.000 A 
ATOM     35  C28 ZIN A   1      29.345   3.717  26.661  0.00  0.00     0.001 A 
ATOM     36  C27 ZIN A   1      29.666   4.035  27.966  0.00  0.00     0.008 A 
ENDBRANCH   1  31
TORSDOF 7
ENDMDL
MODEL 75
REMARK CAVERDOCK RESULT:      -7.3      0.000      0.000
REMARK CAVERDOCK CONSTRAINTS:       0.0      0.0      0.0      0.0
REMARK CAVERDOCK TUNNEL: 74     -7.3      3.0     75.3
REMARK  7 active torsions:
REMARK  status: ('A' for Active; 'I' for Inactive)
REMARK    1  A    between atoms: C7_6  and  N9_7 
REMARK       I    between atoms: N9_7  and  C10_8 
REMARK    2  A    between atoms: C10_8  and  C12_10 
REMARK    3  A    between atoms: C12_10  and  C14_11 
REMARK    4  A    between atoms: C12_10  and  C26_23 
REMARK    5  A    between atoms: C14_11  and  O16_13 
REMARK    6  A    between atoms: O16_13  and  C17_14 
REMARK    7  A    between atoms: C35_32  and  C37_33 
ROOT
ATOM      1  C12 ZIN A   1      29.090   3.388  29.804  0.00  0.00     0.210 C 
ENDROOT
BRANCH   1   2
ATOM      2  C10 ZIN A   1      28.365   3.058  31.082  0.00  0.00     0.236 C 
ATOM      3  N9  ZIN A   1      27.559   1.980  31.141  0.00  0.00    -0.345 N 
ATOM      4  H46 ZIN A   1      27.446   1.416  30.361  0.00  0.00     0.163 HD
ATOM      5  O11 ZIN A   1      28.505   3.764  32.059  0.00  0.00    -0.272 OA
BRANCH   3   6
ATOM      6  C7  ZIN A   1      26.853   1.660  32.385  0.00  0.00     0.199 C 
ATOM      7  C5  ZIN A   1      25.957   0.429  32.303  0.00  0.00     0.160 C 
ATOM      8  S4  ZIN A   1      25.956  -0.391  30.664  0.00  0.00    -0.135 SA
ATOM      9  N34 ZIN A   1      26.890  -0.353  33.125  0.00  0.00    -0.219 NA
ATOM     10  C2  ZIN A   1      26.609  -1.994  31.298  0.00  0.00     0.029 C 
ATOM     11  C1  ZIN A   1      25.486  -2.873  31.851  0.00  0.00     0.029 C 
ATOM     12  C35 ZIN A   1      27.531  -1.476  32.434  0.00  0.00     0.186 C 
ATOM     13  C3  ZIN A   1      27.411  -2.734  30.224  0.00  0.00     0.029 C 
ATOM     14  C32 ZIN A   1      27.625   0.782  33.332  0.00  0.00     0.227 C 
ATOM     15  O33 ZIN A   1      28.578   1.007  34.049  0.00  0.00    -0.277 OA
BRANCH  12  16
ATOM     16  C37 ZIN A   1      27.801  -2.581  33.421  0.00  0.00     0.193 C 
ATOM     17  O38 ZIN A   1      28.309  -3.624  33.046  0.00  0.00    -0.647 OA
ATOM     18  O39 ZIN A   1      27.512  -2.433  34.597  0.00  0.00    -0.647 OA
ENDBRANCH  12  16
ENDBRANCH   3   6
ENDBRANCH   1   2
BRANCH   1  19
ATOM     19  C14 ZIN A   1      30.468   3.905  30.128  0.00  0.00     0.281 C 
ATOM     20  O15 ZIN A   1      30.849   4.948  29.652  0.00  0.00    -0.264 OA
BRANCH  19  21
ATOM     21  O16 ZIN A   1      31.273   3.206  30.944  0.00  0.00    -0.278 OA
BRANCH  21  22
ATOM     22  C17 ZIN A   1      32.610   3.419  30.824  0.00  0.00     0.079 A 
ATOM     23  C25 ZIN A   1      33.242   4.346  31.638  0.00  0.00     0.045 A 
ATOM     24  C24 ZIN A   1      34.604   4.561  31.520  0.00  0.00    -0.049 A 
ATOM     25  C20 ZIN A   1      35.334   3.857  30.580  0.00  0.00    -0.052 A 
ATOM     26  C23 ZIN A   1      35.518   5.499  32.279  0.00  0.00     0.039 C 
ATOM     27  C19 ZIN A   1      34.702   2.935  29.763  0.00  0.00     0.010 A 
ATOM     28  C21 ZIN A   1      36.788   4.274  30.645  0.00  0.00     0.039 C 
ATOM     29  C18 ZIN A   1      33.344   2.714  29.882  0.00  0.00     0.038 A 
ATOM     30  C22 ZIN A   1      36.791   5.612  31.415  0.00  0.00     0.009 C 
ENDBRANCH  21  22
ENDBRANCH  19  21
ENDBRANCH   1  19
BRANCH   1  31
ATOM     31  C26 ZIN A   1      29.206   2.146  28.958  0.00  0.00    -0.035 A 
ATOM     32  C31 ZIN A   1      29.906   1.051  29.431  0.00  0.00     0.008 A 
ATOM     33  C30 ZIN A   1      30.010  -0.089  28.656  0.00  0.00     0.001 A 
ATOM     34  C29 ZIN A   1      29.421  -0.133  27.407  0.00  0.00     0.000 A 
ATOM     35  C28 ZIN A   1      28.725   0.964  26.933  0.00  0.00     0.001 A 
ATOM     36  C27 ZIN A   1      28.618   2.102  27.708  0.00  0.00     0.008 A 
ENDBRANCH   1  31
TORSDOF 7
ENDMDL
MODEL 76
REMARK CAVERDOCK RESULT:      -7.8      0.000      0.000
REMARK CAVERDOCK CONSTRAINTS:       0.1      0.0      0.0      0.0
REMARK CAVERDOCK TUNNEL: 75     -7.8      3.0     76.3
REMARK  7 active torsions:
REMARK  status: ('A' for Active; 'I' for Inactive)
REMARK    1  A    between atoms: C7_6  and  N9_7 
REMARK       I    between atoms: N9_7  and  C10_8 
REMARK    2  A    between atoms: C10_8  and  C12_10 
REMARK    3  A    between atoms: C12_10  and  C14_11 
REMARK    4  A    between atoms: C12_10  and  C26_23 
REMARK    5  A    between atoms: C14_11  and  O16_13 
REMARK    6  A    between atoms: O16_13  and  C17_14 
REMARK    7  A    between atoms: C35_32  and  C37_33 
ROOT
ATOM      1  C12 ZIN A   1      29.048   3.413  29.893  0.00  0.00     0.210 C 
ENDROOT
BRANCH   1   2
ATOM      2  C10 ZIN A   1      28.285   3.046  31.138  0.00  0.00     0.236 C 
ATOM      3  N9  ZIN A   1      27.422   2.011  31.120  0.00  0.00    -0.345 N 
ATOM      4  H46 ZIN A   1      27.292   1.502  30.305  0.00  0.00     0.163 HD
ATOM      5  O11 ZIN A   1      28.446   3.683  32.158  0.00  0.00    -0.272 OA
BRANCH   3   6
ATOM      6  C7  ZIN A   1      26.678   1.655  32.331  0.00  0.00     0.199 C 
ATOM      7  C5  ZIN A   1      25.855   0.377  32.214  0.00  0.00     0.160 C 
ATOM      8  S4  ZIN A   1      25.973  -0.444  30.580  0.00  0.00    -0.135 SA
ATOM      9  N34 ZIN A   1      26.791  -0.352  33.080  0.00  0.00    -0.219 NA
ATOM     10  C2  ZIN A   1      26.682  -2.009  31.248  0.00  0.00     0.029 C 
ATOM     11  C1  ZIN A   1      25.584  -2.946  31.754  0.00  0.00     0.029 C 
ATOM     12  C35 ZIN A   1      27.522  -1.439  32.422  0.00  0.00     0.186 C 
ATOM     13  C3  ZIN A   1      27.570  -2.705  30.215  0.00  0.00     0.029 C 
ATOM     14  C32 ZIN A   1      27.454   0.821  33.316  0.00  0.00     0.227 C 
ATOM     15  O33 ZIN A   1      28.360   1.098  34.073  0.00  0.00    -0.277 OA
BRANCH  12  16
ATOM     16  C37 ZIN A   1      27.807  -2.528  33.425  0.00  0.00     0.193 C 
ATOM     17  O38 ZIN A   1      28.064  -3.657  33.044  0.00  0.00    -0.647 OA
ATOM     18  O39 ZIN A   1      27.780  -2.279  34.619  0.00  0.00    -0.647 OA
ENDBRANCH  12  16
ENDBRANCH   3   6
ENDBRANCH   1   2
BRANCH   1  19
ATOM     19  C14 ZIN A   1      30.402   3.954  30.275  0.00  0.00     0.281 C 
ATOM     20  O15 ZIN A   1      30.739   5.054  29.906  0.00  0.00    -0.264 OA
BRANCH  19  21
ATOM     21  O16 ZIN A   1      31.233   3.213  31.025  0.00  0.00    -0.278 OA
BRANCH  21  22
ATOM     22  C17 ZIN A   1      32.565   3.450  30.887  0.00  0.00     0.079 A 
ATOM     23  C25 ZIN A   1      33.201   4.356  31.722  0.00  0.00     0.045 A 
ATOM     24  C24 ZIN A   1      34.557   4.595  31.586  0.00  0.00    -0.049 A 
ATOM     25  C20 ZIN A   1      35.278   3.936  30.607  0.00  0.00    -0.052 A 
ATOM     26  C23 ZIN A   1      35.473   5.517  32.361  0.00  0.00     0.039 C 
ATOM     27  C19 ZIN A   1      34.642   3.035  29.769  0.00  0.00     0.010 A 
ATOM     28  C21 ZIN A   1      36.727   4.371  30.658  0.00  0.00     0.039 C 
ATOM     29  C18 ZIN A   1      33.290   2.791  29.905  0.00  0.00     0.038 A 
ATOM     30  C22 ZIN A   1      36.727   5.680  31.477  0.00  0.00     0.009 C 
ENDBRANCH  21  22
ENDBRANCH  19  21
ENDBRANCH   1  19
BRANCH   1  31
ATOM     31  C26 ZIN A   1      29.223   2.188  29.032  0.00  0.00    -0.035 A 
ATOM     32  C31 ZIN A   1      28.658   2.143  27.771  0.00  0.00     0.008 A 
ATOM     33  C30 ZIN A   1      28.821   1.021  26.980  0.00  0.00     0.001 A 
ATOM     34  C29 ZIN A   1      29.541  -0.060  27.453  0.00  0.00     0.000 A 
ATOM     35  C28 ZIN A   1      30.102  -0.017  28.716  0.00  0.00     0.001 A 
ATOM     36  C27 ZIN A   1      29.943   1.106  29.505  0.00  0.00     0.008 A 
ENDBRANCH   1  31
TORSDOF 7
ENDMDL
MODEL 77
REMARK CAVERDOCK RESULT:      -8.1      0.000      0.000
REMARK CAVERDOCK CONSTRAINTS:       0.1      0.0      0.0      0.0
REMARK CAVERDOCK TUNNEL: 76     -8.1      3.1     77.3
REMARK  7 active torsions:
REMARK  status: ('A' for Active; 'I' for Inactive)
REMARK    1  A    between atoms: C7_6  and  N9_7 
REMARK       I    between atoms: N9_7  and  C10_8 
REMARK    2  A    between atoms: C10_8  and  C12_10 
REMARK    3  A    between atoms: C12_10  and  C14_11 
REMARK    4  A    between atoms: C12_10  and  C26_23 
REMARK    5  A    between atoms: C14_11  and  O16_13 
REMARK    6  A    between atoms: O16_13  and  C17_14 
REMARK    7  A    between atoms: C35_32  and  C37_33 
ROOT
ATOM      1  C12 ZIN A   1      28.999   3.318  29.812  0.00  0.00     0.210 C 
ENDROOT
BRANCH   1   2
ATOM      2  C10 ZIN A   1      28.187   2.971  31.032  0.00  0.00     0.236 C 
ATOM      3  N9  ZIN A   1      27.381   1.891  31.020  0.00  0.00    -0.345 N 
ATOM      4  H46 ZIN A   1      27.323   1.338  30.227  0.00  0.00     0.163 HD
ATOM      5  O11 ZIN A   1      28.258   3.664  32.025  0.00  0.00    -0.272 OA
BRANCH   3   6
ATOM      6  C7  ZIN A   1      26.590   1.555  32.207  0.00  0.00     0.199 C 
ATOM      7  C5  ZIN A   1      25.781   0.269  32.082  0.00  0.00     0.160 C 
ATOM      8  S4  ZIN A   1      25.971  -0.585  30.472  0.00  0.00    -0.135 SA
ATOM      9  N34 ZIN A   1      26.684  -0.436  33.001  0.00  0.00    -0.219 NA
ATOM     10  C2  ZIN A   1      26.662  -2.130  31.201  0.00  0.00     0.029 C 
ATOM     11  C1  ZIN A   1      25.550  -3.065  31.679  0.00  0.00     0.029 C 
ATOM     12  C35 ZIN A   1      27.449  -1.531  32.397  0.00  0.00     0.186 C 
ATOM     13  C3  ZIN A   1      27.597  -2.841  30.219  0.00  0.00     0.029 C 
ATOM     14  C32 ZIN A   1      27.329   0.747  33.240  0.00  0.00     0.227 C 
ATOM     15  O33 ZIN A   1      28.201   1.046  34.028  0.00  0.00    -0.277 OA
BRANCH  12  16
ATOM     16  C37 ZIN A   1      27.699  -2.596  33.433  0.00  0.00     0.193 C 
ATOM     17  O38 ZIN A   1      27.488  -2.363  34.611  0.00  0.00    -0.647 OA
ATOM     18  O39 ZIN A   1      28.111  -3.693  33.093  0.00  0.00    -0.647 OA
ENDBRANCH  12  16
ENDBRANCH   3   6
ENDBRANCH   1   2
BRANCH   1  19
ATOM     19  C14 ZIN A   1      30.348   3.838  30.237  0.00  0.00     0.281 C 
ATOM     20  O15 ZIN A   1      30.670   4.971  29.973  0.00  0.00    -0.264 OA
BRANCH  19  21
ATOM     21  O16 ZIN A   1      31.192   3.039  30.910  0.00  0.00    -0.278 OA
BRANCH  21  22
ATOM     22  C17 ZIN A   1      32.520   3.306  30.792  0.00  0.00     0.079 A 
ATOM     23  C25 ZIN A   1      33.123   4.224  31.636  0.00  0.00     0.045 A 
ATOM     24  C24 ZIN A   1      34.475   4.493  31.521  0.00  0.00    -0.049 A 
ATOM     25  C20 ZIN A   1      35.225   3.852  30.551  0.00  0.00    -0.052 A 
ATOM     26  C23 ZIN A   1      35.359   5.435  32.310  0.00  0.00     0.039 C 
ATOM     27  C19 ZIN A   1      34.622   2.938  29.703  0.00  0.00     0.010 A 
ATOM     28  C21 ZIN A   1      36.664   4.319  30.624  0.00  0.00     0.039 C 
ATOM     29  C18 ZIN A   1      33.274   2.664  29.820  0.00  0.00     0.038 A 
ATOM     30  C22 ZIN A   1      36.622   5.627  31.444  0.00  0.00     0.009 C 
ENDBRANCH  21  22
ENDBRANCH  19  21
ENDBRANCH   1  19
BRANCH   1  31
ATOM     31  C26 ZIN A   1      29.181   2.086  28.963  0.00  0.00    -0.035 A 
ATOM     32  C31 ZIN A   1      29.851   0.989  29.471  0.00  0.00     0.008 A 
ATOM     33  C30 ZIN A   1      30.015  -0.142  28.694  0.00  0.00     0.001 A 
ATOM     34  C29 ZIN A   1      29.516  -0.174  27.405  0.00  0.00     0.000 A 
ATOM     35  C28 ZIN A   1      28.850   0.926  26.895  0.00  0.00     0.001 A 
ATOM     36  C27 ZIN A   1      28.683   2.055  27.673  0.00  0.00     0.008 A 
ENDBRANCH   1  31
TORSDOF 7
ENDMDL
MODEL 78
REMARK CAVERDOCK RESULT:      -8.4      0.000      0.000
REMARK CAVERDOCK CONSTRAINTS:       0.0      0.0      0.0      0.0
REMARK CAVERDOCK TUNNEL: 77     -8.4      3.1     78.2
REMARK  7 active torsions:
REMARK  status: ('A' for Active; 'I' for Inactive)
REMARK    1  A    between atoms: C7_6  and  N9_7 
REMARK       I    between atoms: N9_7  and  C10_8 
REMARK    2  A    between atoms: C10_8  and  C12_10 
REMARK    3  A    between atoms: C12_10  and  C14_11 
REMARK    4  A    between atoms: C12_10  and  C26_23 
REMARK    5  A    between atoms: C14_11  and  O16_13 
REMARK    6  A    between atoms: O16_13  and  C17_14 
REMARK    7  A    between atoms: C35_32  and  C37_33 
ROOT
ATOM      1  C12 ZIN A   1      28.930   3.281  29.931  0.00  0.00     0.210 C 
ENDROOT
BRANCH   1   2
ATOM      2  C10 ZIN A   1      28.101   2.932  31.139  0.00  0.00     0.236 C 
ATOM      3  N9  ZIN A   1      27.326   1.830  31.130  0.00  0.00    -0.345 N 
ATOM      4  H46 ZIN A   1      27.300   1.262  30.345  0.00  0.00     0.163 HD
ATOM      5  O11 ZIN A   1      28.132   3.643  32.122  0.00  0.00    -0.272 OA
BRANCH   3   6
ATOM      6  C7  ZIN A   1      26.519   1.491  32.305  0.00  0.00     0.199 C 
ATOM      7  C5  ZIN A   1      25.713   0.205  32.168  0.00  0.00     0.160 C 
ATOM      8  S4  ZIN A   1      25.926  -0.647  30.559  0.00  0.00    -0.135 SA
ATOM      9  N34 ZIN A   1      26.604  -0.500  33.098  0.00  0.00    -0.219 NA
ATOM     10  C2  ZIN A   1      26.607  -2.193  31.296  0.00  0.00     0.029 C 
ATOM     11  C1  ZIN A   1      25.490  -3.129  31.758  0.00  0.00     0.029 C 
ATOM     12  C35 ZIN A   1      27.378  -1.594  32.503  0.00  0.00     0.186 C 
ATOM     13  C3  ZIN A   1      27.556  -2.901  30.326  0.00  0.00     0.029 C 
ATOM     14  C32 ZIN A   1      27.245   0.682  33.347  0.00  0.00     0.227 C 
ATOM     15  O33 ZIN A   1      28.106   0.981  34.148  0.00  0.00    -0.277 OA
BRANCH  12  16
ATOM     16  C37 ZIN A   1      27.615  -2.661  33.541  0.00  0.00     0.193 C 
ATOM     17  O38 ZIN A   1      27.886  -3.798  33.196  0.00  0.00    -0.647 OA
ATOM     18  O39 ZIN A   1      27.536  -2.386  34.726  0.00  0.00    -0.647 OA
ENDBRANCH  12  16
ENDBRANCH   3   6
ENDBRANCH   1   2
BRANCH   1  19
ATOM     19  C14 ZIN A   1      30.271   3.805  30.375  0.00  0.00     0.281 C 
ATOM     20  O15 ZIN A   1      30.567   4.958  30.171  0.00  0.00    -0.264 OA
BRANCH  19  21
ATOM     21  O16 ZIN A   1      31.137   2.989  30.998  0.00  0.00    -0.278 OA
BRANCH  21  22
ATOM     22  C17 ZIN A   1      32.458   3.282  30.872  0.00  0.00     0.079 A 
ATOM     23  C25 ZIN A   1      33.048   4.214  31.712  0.00  0.00     0.045 A 
ATOM     24  C24 ZIN A   1      34.394   4.509  31.589  0.00  0.00    -0.049 A 
ATOM     25  C20 ZIN A   1      35.151   3.880  30.617  0.00  0.00    -0.052 A 
ATOM     26  C23 ZIN A   1      35.263   5.469  32.372  0.00  0.00     0.039 C 
ATOM     27  C19 ZIN A   1      34.562   2.953  29.774  0.00  0.00     0.010 A 
ATOM     28  C21 ZIN A   1      36.581   4.376  30.682  0.00  0.00     0.039 C 
ATOM     29  C18 ZIN A   1      33.220   2.652  29.898  0.00  0.00     0.038 A 
ATOM     30  C22 ZIN A   1      36.518   5.684  31.499  0.00  0.00     0.009 C 
ENDBRANCH  21  22
ENDBRANCH  19  21
ENDBRANCH   1  19
BRANCH   1  31
ATOM     31  C26 ZIN A   1      29.128   2.049  29.085  0.00  0.00    -0.035 A 
ATOM     32  C31 ZIN A   1      28.626   2.007  27.798  0.00  0.00     0.008 A 
ATOM     33  C30 ZIN A   1      28.810   0.878  27.021  0.00  0.00     0.001 A 
ATOM     34  C29 ZIN A   1      29.489  -0.211  27.534  0.00  0.00     0.000 A 
ATOM     35  C28 ZIN A   1      29.986  -0.170  28.823  0.00  0.00     0.001 A 
ATOM     36  C27 ZIN A   1      29.806   0.959  29.598  0.00  0.00     0.008 A 
ENDBRANCH   1  31
TORSDOF 7
ENDMDL
MODEL 79
REMARK CAVERDOCK RESULT:      -8.4      0.000      0.000
REMARK CAVERDOCK CONSTRAINTS:       0.0      0.0      0.0      0.0
REMARK CAVERDOCK TUNNEL: 78     -8.4      3.2     79.2
REMARK  7 active torsions:
REMARK  status: ('A' for Active; 'I' for Inactive)
REMARK    1  A    between atoms: C7_6  and  N9_7 
REMARK       I    between atoms: N9_7  and  C10_8 
REMARK    2  A    between atoms: C10_8  and  C12_10 
REMARK    3  A    between atoms: C12_10  and  C14_11 
REMARK    4  A    between atoms: C12_10  and  C26_23 
REMARK    5  A    between atoms: C14_11  and  O16_13 
REMARK    6  A    between atoms: O16_13  and  C17_14 
REMARK    7  A    between atoms: C35_32  and  C37_33 
ROOT
ATOM      1  C12 ZIN A   1      28.854   3.147  29.891  0.00  0.00     0.210 C 
ENDROOT
BRANCH   1   2
ATOM      2  C10 ZIN A   1      28.044   2.826  31.119  0.00  0.00     0.236 C 
ATOM      3  N9  ZIN A   1      27.393   1.649  31.209  0.00  0.00    -0.345 N 
ATOM      4  H46 ZIN A   1      27.447   1.009  30.483  0.00  0.00     0.163 HD
ATOM      5  O11 ZIN A   1      27.976   3.627  32.028  0.00  0.00    -0.272 OA
BRANCH   3   6
ATOM      6  C7  ZIN A   1      26.604   1.337  32.404  0.00  0.00     0.199 C 
ATOM      7  C5  ZIN A   1      25.735   0.091  32.278  0.00  0.00     0.160 C 
ATOM      8  S4  ZIN A   1      25.864  -0.754  30.657  0.00  0.00    -0.135 SA
ATOM      9  N34 ZIN A   1      26.618  -0.664  33.177  0.00  0.00    -0.219 NA
ATOM     10  C2  ZIN A   1      26.492  -2.337  31.362  0.00  0.00     0.029 C 
ATOM     11  C1  ZIN A   1      25.345  -3.225  31.847  0.00  0.00     0.029 C 
ATOM     12  C35 ZIN A   1      27.323  -1.786  32.552  0.00  0.00     0.186 C 
ATOM     13  C3  ZIN A   1      27.380  -3.080  30.360  0.00  0.00     0.029 C 
ATOM     14  C32 ZIN A   1      27.320   0.486  33.418  0.00  0.00     0.227 C 
ATOM     15  O33 ZIN A   1      28.215   0.736  34.197  0.00  0.00    -0.277 OA
BRANCH  12  16
ATOM     16  C37 ZIN A   1      27.537  -2.873  33.574  0.00  0.00     0.193 C 
ATOM     17  O38 ZIN A   1      27.916  -3.976  33.221  0.00  0.00    -0.647 OA
ATOM     18  O39 ZIN A   1      27.333  -2.647  34.755  0.00  0.00    -0.647 OA
ENDBRANCH  12  16
ENDBRANCH   3   6
ENDBRANCH   1   2
BRANCH   1  19
ATOM     19  C14 ZIN A   1      30.177   3.741  30.303  0.00  0.00     0.281 C 
ATOM     20  O15 ZIN A   1      30.469   4.861  29.960  0.00  0.00    -0.264 OA
BRANCH  19  21
ATOM     21  O16 ZIN A   1      31.030   3.022  31.050  0.00  0.00    -0.278 OA
BRANCH  21  22
ATOM     22  C17 ZIN A   1      32.355   3.289  30.902  0.00  0.00     0.079 A 
ATOM     23  C25 ZIN A   1      32.979   4.201  31.740  0.00  0.00     0.045 A 
ATOM     24  C24 ZIN A   1      34.328   4.470  31.594  0.00  0.00    -0.049 A 
ATOM     25  C20 ZIN A   1      35.054   3.837  30.602  0.00  0.00    -0.052 A 
ATOM     26  C23 ZIN A   1      35.231   5.405  32.369  0.00  0.00     0.039 C 
ATOM     27  C19 ZIN A   1      34.430   2.930  29.761  0.00  0.00     0.010 A 
ATOM     28  C21 ZIN A   1      36.494   4.303  30.644  0.00  0.00     0.039 C 
ATOM     29  C18 ZIN A   1      33.085   2.655  29.908  0.00  0.00     0.038 A 
ATOM     30  C22 ZIN A   1      36.473   5.604  31.475  0.00  0.00     0.009 C 
ENDBRANCH  21  22
ENDBRANCH  19  21
ENDBRANCH   1  19
BRANCH   1  31
ATOM     31  C26 ZIN A   1      29.094   1.885  29.103  0.00  0.00    -0.035 A 
ATOM     32  C31 ZIN A   1      29.779   0.831  29.679  0.00  0.00     0.008 A 
ATOM     33  C30 ZIN A   1      29.996  -0.328  28.957  0.00  0.00     0.001 A 
ATOM     34  C29 ZIN A   1      29.535  -0.432  27.659  0.00  0.00     0.000 A 
ATOM     35  C28 ZIN A   1      28.854   0.625  27.082  0.00  0.00     0.001 A 
ATOM     36  C27 ZIN A   1      28.634   1.782  27.803  0.00  0.00     0.008 A 
ENDBRANCH   1  31
TORSDOF 7
ENDMDL
MODEL 80
REMARK CAVERDOCK RESULT:      -8.4      0.000      0.000
REMARK CAVERDOCK CONSTRAINTS:       0.1      0.0      0.0      0.0
REMARK CAVERDOCK TUNNEL: 79     -8.4      3.2     80.4
REMARK  7 active torsions:
REMARK  status: ('A' for Active; 'I' for Inactive)
REMARK    1  A    between atoms: C7_6  and  N9_7 
REMARK       I    between atoms: N9_7  and  C10_8 
REMARK    2  A    between atoms: C10_8  and  C12_10 
REMARK    3  A    between atoms: C12_10  and  C14_11 
REMARK    4  A    between atoms: C12_10  and  C26_23 
REMARK    5  A    between atoms: C14_11  and  O16_13 
REMARK    6  A    between atoms: O16_13  and  C17_14 
REMARK    7  A    between atoms: C35_32  and  C37_33 
ROOT
ATOM      1  C12 ZIN A   1      28.855   3.125  30.074  0.00  0.00     0.210 C 
ENDROOT
BRANCH   1   2
ATOM      2  C10 ZIN A   1      28.096   2.724  31.312  0.00  0.00     0.236 C 
ATOM      3  N9  ZIN A   1      27.274   1.657  31.283  0.00  0.00    -0.345 N 
ATOM      4  H46 ZIN A   1      27.171   1.147  30.464  0.00  0.00     0.163 HD
ATOM      5  O11 ZIN A   1      28.225   3.362  32.336  0.00  0.00    -0.272 OA
BRANCH   3   6
ATOM      6  C7  ZIN A   1      26.535   1.268  32.486  0.00  0.00     0.199 C 
ATOM      7  C5  ZIN A   1      25.716  -0.009  32.338  0.00  0.00     0.160 C 
ATOM      8  S4  ZIN A   1      25.831  -0.788  30.684  0.00  0.00    -0.135 SA
ATOM      9  N34 ZIN A   1      26.656  -0.758  33.183  0.00  0.00    -0.219 NA
ATOM     10  C2  ZIN A   1      26.547  -2.367  31.310  0.00  0.00     0.029 C 
ATOM     11  C1  ZIN A   1      25.453  -3.321  31.794  0.00  0.00     0.029 C 
ATOM     12  C35 ZIN A   1      27.389  -1.825  32.496  0.00  0.00     0.186 C 
ATOM     13  C3  ZIN A   1      27.435  -3.034  30.256  0.00  0.00     0.029 C 
ATOM     14  C32 ZIN A   1      27.316   0.411  33.447  0.00  0.00     0.227 C 
ATOM     15  O33 ZIN A   1      28.223   0.672  34.209  0.00  0.00    -0.277 OA
BRANCH  12  16
ATOM     16  C37 ZIN A   1      27.680  -2.938  33.470  0.00  0.00     0.193 C 
ATOM     17  O38 ZIN A   1      28.020  -4.034  33.059  0.00  0.00    -0.647 OA
ATOM     18  O39 ZIN A   1      27.576  -2.741  34.669  0.00  0.00    -0.647 OA
ENDBRANCH  12  16
ENDBRANCH   3   6
ENDBRANCH   1   2
BRANCH   1  19
ATOM     19  C14 ZIN A   1      30.178   3.729  30.470  0.00  0.00     0.281 C 
ATOM     20  O15 ZIN A   1      30.441   4.866  30.157  0.00  0.00    -0.264 OA
BRANCH  19  21
ATOM     21  O16 ZIN A   1      31.065   3.002  31.169  0.00  0.00    -0.278 OA
BRANCH  21  22
ATOM     22  C17 ZIN A   1      32.380   3.298  30.993  0.00  0.00     0.079 A 
ATOM     23  C25 ZIN A   1      33.008   4.204  31.834  0.00  0.00     0.045 A 
ATOM     24  C24 ZIN A   1      34.347   4.502  31.659  0.00  0.00    -0.049 A 
ATOM     25  C20 ZIN A   1      35.060   3.903  30.636  0.00  0.00    -0.052 A 
ATOM     26  C23 ZIN A   1      35.252   5.439  32.431  0.00  0.00     0.039 C 
ATOM     27  C19 ZIN A   1      34.432   3.002  29.793  0.00  0.00     0.010 A 
ATOM     28  C21 ZIN A   1      36.491   4.396  30.652  0.00  0.00     0.039 C 
ATOM     29  C18 ZIN A   1      33.096   2.698  29.968  0.00  0.00     0.038 A 
ATOM     30  C22 ZIN A   1      36.467   5.679  31.510  0.00  0.00     0.009 C 
ENDBRANCH  21  22
ENDBRANCH  19  21
ENDBRANCH   1  19
BRANCH   1  31
ATOM     31  C26 ZIN A   1      29.095   1.909  29.216  0.00  0.00    -0.035 A 
ATOM     32  C31 ZIN A   1      28.536   1.833  27.954  0.00  0.00     0.008 A 
ATOM     33  C30 ZIN A   1      28.758   0.719  27.166  0.00  0.00     0.001 A 
ATOM     34  C29 ZIN A   1      29.533  -0.322  27.643  0.00  0.00     0.000 A 
ATOM     35  C28 ZIN A   1      30.088  -0.247  28.907  0.00  0.00     0.001 A 
ATOM     36  C27 ZIN A   1      29.869   0.867  29.693  0.00  0.00     0.008 A 
ENDBRANCH   1  31
TORSDOF 7
ENDMDL
MODEL 81
REMARK CAVERDOCK RESULT:      -8.1      0.000      0.000
REMARK CAVERDOCK CONSTRAINTS:       0.0      0.0      0.0      0.0
REMARK CAVERDOCK TUNNEL: 80     -8.1      3.2     81.2
REMARK  7 active torsions:
REMARK  status: ('A' for Active; 'I' for Inactive)
REMARK    1  A    between atoms: C7_6  and  N9_7 
REMARK       I    between atoms: N9_7  and  C10_8 
REMARK    2  A    between atoms: C10_8  and  C12_10 
REMARK    3  A    between atoms: C12_10  and  C14_11 
REMARK    4  A    between atoms: C12_10  and  C26_23 
REMARK    5  A    between atoms: C14_11  and  O16_13 
REMARK    6  A    between atoms: O16_13  and  C17_14 
REMARK    7  A    between atoms: C35_32  and  C37_33 
ROOT
ATOM      1  C12 ZIN A   1      29.323   2.968  30.600  0.00  0.00     0.210 C 
ENDROOT
BRANCH   1   2
ATOM      2  C10 ZIN A   1      28.183   2.612  31.516  0.00  0.00     0.236 C 
ATOM      3  N9  ZIN A   1      27.915   1.319  31.788  0.00  0.00    -0.345 N 
ATOM      4  H46 ZIN A   1      28.456   0.619  31.393  0.00  0.00     0.163 HD
ATOM      5  O11 ZIN A   1      27.504   3.488  32.010  0.00  0.00    -0.272 OA
BRANCH   3   6
ATOM      6  C7  ZIN A   1      26.805   0.973  32.679  0.00  0.00     0.199 C 
ATOM      7  C5  ZIN A   1      25.948  -0.192  32.195  0.00  0.00     0.160 C 
ATOM      8  S4  ZIN A   1      26.492  -0.913  30.600  0.00  0.00    -0.135 SA
ATOM      9  N34 ZIN A   1      26.501  -1.079  33.227  0.00  0.00    -0.219 NA
ATOM     10  C2  ZIN A   1      26.816  -2.589  31.295  0.00  0.00     0.029 C 
ATOM     11  C1  ZIN A   1      25.537  -3.425  31.352  0.00  0.00     0.029 C 
ATOM     12  C35 ZIN A   1      27.299  -2.198  32.717  0.00  0.00     0.186 C 
ATOM     13  C3  ZIN A   1      27.915  -3.313  30.514  0.00  0.00     0.029 C 
ATOM     14  C32 ZIN A   1      27.160  -0.008  33.765  0.00  0.00     0.227 C 
ATOM     15  O33 ZIN A   1      27.808   0.113  34.783  0.00  0.00    -0.277 OA
BRANCH  12  16
ATOM     16  C37 ZIN A   1      27.161  -3.375  33.648  0.00  0.00     0.193 C 
ATOM     17  O38 ZIN A   1      26.382  -3.324  34.584  0.00  0.00    -0.647 OA
ATOM     18  O39 ZIN A   1      27.828  -4.379  33.464  0.00  0.00    -0.647 OA
ENDBRANCH  12  16
ENDBRANCH   3   6
ENDBRANCH   1   2
BRANCH   1  19
ATOM     19  C14 ZIN A   1      30.632   2.688  31.293  0.00  0.00     0.281 C 
ATOM     20  O15 ZIN A   1      30.668   2.582  32.495  0.00  0.00    -0.264 OA
BRANCH  19  21
ATOM     21  O16 ZIN A   1      31.757   2.556  30.572  0.00  0.00    -0.278 OA
BRANCH  21  22
ATOM     22  C17 ZIN A   1      32.827   3.301  30.959  0.00  0.00     0.079 A 
ATOM     23  C25 ZIN A   1      33.976   3.322  30.184  0.00  0.00     0.045 A 
ATOM     24  C24 ZIN A   1      35.064   4.083  30.574  0.00  0.00    -0.049 A 
ATOM     25  C20 ZIN A   1      35.009   4.816  31.745  0.00  0.00    -0.052 A 
ATOM     26  C23 ZIN A   1      36.412   4.276  29.914  0.00  0.00     0.039 C 
ATOM     27  C19 ZIN A   1      33.863   4.791  32.522  0.00  0.00     0.010 A 
ATOM     28  C21 ZIN A   1      36.316   5.552  31.951  0.00  0.00     0.039 C 
ATOM     29  C18 ZIN A   1      32.774   4.037  32.134  0.00  0.00     0.038 A 
ATOM     30  C22 ZIN A   1      37.326   4.850  31.017  0.00  0.00     0.009 C 
ENDBRANCH  21  22
ENDBRANCH  19  21
ENDBRANCH   1  19
BRANCH   1  31
ATOM     31  C26 ZIN A   1      29.234   2.142  29.342  0.00  0.00    -0.035 A 
ATOM     32  C31 ZIN A   1      28.703   2.691  28.190  0.00  0.00     0.008 A 
ATOM     33  C30 ZIN A   1      28.624   1.934  27.036  0.00  0.00     0.001 A 
ATOM     34  C29 ZIN A   1      29.069   0.626  27.036  0.00  0.00     0.000 A 
ATOM     35  C28 ZIN A   1      29.596   0.075  28.190  0.00  0.00     0.001 A 
ATOM     36  C27 ZIN A   1      29.679   0.832  29.342  0.00  0.00     0.008 A 
ENDBRANCH   1  31
TORSDOF 7
ENDMDL
MODEL 82
REMARK CAVERDOCK RESULT:      -8.6      0.000      0.000
REMARK CAVERDOCK CONSTRAINTS:       0.0      0.0      0.0      0.0
REMARK CAVERDOCK TUNNEL: 81     -8.6      3.3     82.3
REMARK  7 active torsions:
REMARK  status: ('A' for Active; 'I' for Inactive)
REMARK    1  A    between atoms: C7_6  and  N9_7 
REMARK       I    between atoms: N9_7  and  C10_8 
REMARK    2  A    between atoms: C10_8  and  C12_10 
REMARK    3  A    between atoms: C12_10  and  C14_11 
REMARK    4  A    between atoms: C12_10  and  C26_23 
REMARK    5  A    between atoms: C14_11  and  O16_13 
REMARK    6  A    between atoms: O16_13  and  C17_14 
REMARK    7  A    between atoms: C35_32  and  C37_33 
ROOT
ATOM      1  C12 ZIN A   1      28.692   3.079  29.972  0.00  0.00     0.210 C 
ENDROOT
BRANCH   1   2
ATOM      2  C10 ZIN A   1      27.872   2.709  31.180  0.00  0.00     0.236 C 
ATOM      3  N9  ZIN A   1      27.191   1.547  31.201  0.00  0.00    -0.345 N 
ATOM      4  H46 ZIN A   1      27.228   0.949  30.439  0.00  0.00     0.163 HD
ATOM      5  O11 ZIN A   1      27.825   3.458  32.133  0.00  0.00    -0.272 OA
BRANCH   3   6
ATOM      6  C7  ZIN A   1      26.392   1.188  32.376  0.00  0.00     0.199 C 
ATOM      7  C5  ZIN A   1      25.617  -0.118  32.237  0.00  0.00     0.160 C 
ATOM      8  S4  ZIN A   1      25.852  -0.962  30.628  0.00  0.00    -0.135 SA
ATOM      9  N34 ZIN A   1      26.525  -0.802  33.167  0.00  0.00    -0.219 NA
ATOM     10  C2  ZIN A   1      26.571  -2.492  31.363  0.00  0.00     0.029 C 
ATOM     11  C1  ZIN A   1      25.476  -3.456  31.824  0.00  0.00     0.029 C 
ATOM     12  C35 ZIN A   1      27.325  -1.876  32.571  0.00  0.00     0.186 C 
ATOM     13  C3  ZIN A   1      27.537  -3.176  30.394  0.00  0.00     0.029 C 
ATOM     14  C32 ZIN A   1      27.137   0.396  33.418  0.00  0.00     0.227 C 
ATOM     15  O33 ZIN A   1      27.990   0.715  34.219  0.00  0.00    -0.277 OA
BRANCH  12  16
ATOM     16  C37 ZIN A   1      27.587  -2.937  33.609  0.00  0.00     0.193 C 
ATOM     17  O38 ZIN A   1      27.556  -2.653  34.794  0.00  0.00    -0.647 OA
ATOM     18  O39 ZIN A   1      27.830  -4.081  33.262  0.00  0.00    -0.647 OA
ENDBRANCH  12  16
ENDBRANCH   3   6
ENDBRANCH   1   2
BRANCH   1  19
ATOM     19  C14 ZIN A   1      29.997   3.687  30.418  0.00  0.00     0.281 C 
ATOM     20  O15 ZIN A   1      30.256   4.834  30.140  0.00  0.00    -0.264 OA
BRANCH  19  21
ATOM     21  O16 ZIN A   1      30.872   2.953  31.124  0.00  0.00    -0.278 OA
BRANCH  21  22
ATOM     22  C17 ZIN A   1      32.191   3.237  30.957  0.00  0.00     0.079 A 
ATOM     23  C25 ZIN A   1      32.826   4.123  31.813  0.00  0.00     0.045 A 
ATOM     24  C24 ZIN A   1      34.170   4.409  31.648  0.00  0.00    -0.049 A 
ATOM     25  C20 ZIN A   1      34.879   3.818  30.618  0.00  0.00    -0.052 A 
ATOM     26  C23 ZIN A   1      35.082   5.323  32.437  0.00  0.00     0.039 C 
ATOM     27  C19 ZIN A   1      34.244   2.938  29.758  0.00  0.00     0.010 A 
ATOM     28  C21 ZIN A   1      36.316   4.295  30.646  0.00  0.00     0.039 C 
ATOM     29  C18 ZIN A   1      32.904   2.646  29.924  0.00  0.00     0.038 A 
ATOM     30  C22 ZIN A   1      36.303   5.564  31.524  0.00  0.00     0.009 C 
ENDBRANCH  21  22
ENDBRANCH  19  21
ENDBRANCH   1  19
BRANCH   1  31
ATOM     31  C26 ZIN A   1      28.968   1.843  29.154  0.00  0.00    -0.035 A 
ATOM     32  C31 ZIN A   1      29.641   0.777  29.720  0.00  0.00     0.008 A 
ATOM     33  C30 ZIN A   1      29.891  -0.358  28.971  0.00  0.00     0.001 A 
ATOM     34  C29 ZIN A   1      29.475  -0.424  27.655  0.00  0.00     0.000 A 
ATOM     35  C28 ZIN A   1      28.806   0.645  27.088  0.00  0.00     0.001 A 
ATOM     36  C27 ZIN A   1      28.553   1.778  27.837  0.00  0.00     0.008 A 
ENDBRANCH   1  31
TORSDOF 7
ENDMDL
MODEL 83
REMARK CAVERDOCK RESULT:      -8.5      0.000      0.000
REMARK CAVERDOCK CONSTRAINTS:       0.0      0.0      0.0      0.0
REMARK CAVERDOCK TUNNEL: 82     -8.5      3.3     83.2
REMARK  7 active torsions:
REMARK  status: ('A' for Active; 'I' for Inactive)
REMARK    1  A    between atoms: C7_6  and  N9_7 
REMARK       I    between atoms: N9_7  and  C10_8 
REMARK    2  A    between atoms: C10_8  and  C12_10 
REMARK    3  A    between atoms: C12_10  and  C14_11 
REMARK    4  A    between atoms: C12_10  and  C26_23 
REMARK    5  A    between atoms: C14_11  and  O16_13 
REMARK    6  A    between atoms: O16_13  and  C17_14 
REMARK    7  A    between atoms: C35_32  and  C37_33 
ROOT
ATOM      1  C12 ZIN A   1      28.685   3.016  30.066  0.00  0.00     0.210 C 
ENDROOT
BRANCH   1   2
ATOM      2  C10 ZIN A   1      27.853   2.631  31.261  0.00  0.00     0.236 C 
ATOM      3  N9  ZIN A   1      27.251   1.427  31.304  0.00  0.00    -0.345 N 
ATOM      4  H46 ZIN A   1      27.352   0.808  30.565  0.00  0.00     0.163 HD
ATOM      5  O11 ZIN A   1      27.725   3.406  32.186  0.00  0.00    -0.272 OA
BRANCH   3   6
ATOM      6  C7  ZIN A   1      26.441   1.054  32.467  0.00  0.00     0.199 C 
ATOM      7  C5  ZIN A   1      25.628  -0.224  32.285  0.00  0.00     0.160 C 
ATOM      8  S4  ZIN A   1      25.839  -1.022  30.650  0.00  0.00    -0.135 SA
ATOM      9  N34 ZIN A   1      26.515  -0.964  33.193  0.00  0.00    -0.219 NA
ATOM     10  C2  ZIN A   1      26.512  -2.595  31.335  0.00  0.00     0.029 C 
ATOM     11  C1  ZIN A   1      25.389  -3.541  31.765  0.00  0.00     0.029 C 
ATOM     12  C35 ZIN A   1      27.284  -2.041  32.563  0.00  0.00     0.186 C 
ATOM     13  C3  ZIN A   1      27.458  -3.276  30.344  0.00  0.00     0.029 C 
ATOM     14  C32 ZIN A   1      27.161   0.207  33.482  0.00  0.00     0.227 C 
ATOM     15  O33 ZIN A   1      28.023   0.474  34.293  0.00  0.00    -0.277 OA
BRANCH  12  16
ATOM     16  C37 ZIN A   1      27.514  -3.143  33.565  0.00  0.00     0.193 C 
ATOM     17  O38 ZIN A   1      27.248  -2.962  34.741  0.00  0.00    -0.647 OA
ATOM     18  O39 ZIN A   1      27.964  -4.215  33.199  0.00  0.00    -0.647 OA
ENDBRANCH  12  16
ENDBRANCH   3   6
ENDBRANCH   1   2
BRANCH   1  19
ATOM     19  C14 ZIN A   1      29.963   3.664  30.530  0.00  0.00     0.281 C 
ATOM     20  O15 ZIN A   1      30.189   4.819  30.259  0.00  0.00    -0.264 OA
BRANCH  19  21
ATOM     21  O16 ZIN A   1      30.853   2.956  31.246  0.00  0.00    -0.278 OA
BRANCH  21  22
ATOM     22  C17 ZIN A   1      32.167   3.238  31.048  0.00  0.00     0.079 A 
ATOM     23  C25 ZIN A   1      32.823   4.125  31.888  0.00  0.00     0.045 A 
ATOM     24  C24 ZIN A   1      34.163   4.409  31.691  0.00  0.00    -0.049 A 
ATOM     25  C20 ZIN A   1      34.847   3.815  30.646  0.00  0.00    -0.052 A 
ATOM     26  C23 ZIN A   1      35.094   5.323  32.457  0.00  0.00     0.039 C 
ATOM     27  C19 ZIN A   1      34.192   2.934  29.803  0.00  0.00     0.010 A 
ATOM     28  C21 ZIN A   1      36.285   4.291  30.640  0.00  0.00     0.039 C 
ATOM     29  C18 ZIN A   1      32.856   2.644  30.000  0.00  0.00     0.038 A 
ATOM     30  C22 ZIN A   1      36.293   5.562  31.516  0.00  0.00     0.009 C 
ENDBRANCH  21  22
ENDBRANCH  19  21
ENDBRANCH   1  19
BRANCH   1  31
ATOM     31  C26 ZIN A   1      29.010   1.782  29.263  0.00  0.00    -0.035 A 
ATOM     32  C31 ZIN A   1      28.625   1.699  27.938  0.00  0.00     0.008 A 
ATOM     33  C30 ZIN A   1      28.927   0.569  27.201  0.00  0.00     0.001 A 
ATOM     34  C29 ZIN A   1      29.606  -0.481  27.790  0.00  0.00     0.000 A 
ATOM     35  C28 ZIN A   1      29.986  -0.398  29.117  0.00  0.00     0.001 A 
ATOM     36  C27 ZIN A   1      29.689   0.732  29.853  0.00  0.00     0.008 A 
ENDBRANCH   1  31
TORSDOF 7
ENDMDL
MODEL 84
REMARK CAVERDOCK RESULT:      -8.3      0.000      0.000
REMARK CAVERDOCK CONSTRAINTS:       0.0      0.0      0.0      0.0
REMARK CAVERDOCK TUNNEL: 83     -8.3      3.3     84.2
REMARK  7 active torsions:
REMARK  status: ('A' for Active; 'I' for Inactive)
REMARK    1  A    between atoms: C7_6  and  N9_7 
REMARK       I    between atoms: N9_7  and  C10_8 
REMARK    2  A    between atoms: C10_8  and  C12_10 
REMARK    3  A    between atoms: C12_10  and  C14_11 
REMARK    4  A    between atoms: C12_10  and  C26_23 
REMARK    5  A    between atoms: C14_11  and  O16_13 
REMARK    6  A    between atoms: O16_13  and  C17_14 
REMARK    7  A    between atoms: C35_32  and  C37_33 
ROOT
ATOM      1  C12 ZIN A   1      28.619   3.006  30.117  0.00  0.00     0.210 C 
ENDROOT
BRANCH   1   2
ATOM      2  C10 ZIN A   1      27.803   2.599  31.316  0.00  0.00     0.236 C 
ATOM      3  N9  ZIN A   1      27.090   1.456  31.290  0.00  0.00    -0.345 N 
ATOM      4  H46 ZIN A   1      27.101   0.896  30.499  0.00  0.00     0.163 HD
ATOM      5  O11 ZIN A   1      27.788   3.300  32.306  0.00  0.00    -0.272 OA
BRANCH   3   6
ATOM      6  C7  ZIN A   1      26.295   1.061  32.456  0.00  0.00     0.199 C 
ATOM      7  C5  ZIN A   1      25.526  -0.244  32.283  0.00  0.00     0.160 C 
ATOM      8  S4  ZIN A   1      25.761  -1.043  30.650  0.00  0.00    -0.135 SA
ATOM      9  N34 ZIN A   1      26.440  -0.949  33.192  0.00  0.00    -0.219 NA
ATOM     10  C2  ZIN A   1      26.489  -2.589  31.342  0.00  0.00     0.029 C 
ATOM     11  C1  ZIN A   1      25.400  -3.570  31.779  0.00  0.00     0.029 C 
ATOM     12  C35 ZIN A   1      27.244  -2.003  32.565  0.00  0.00     0.186 C 
ATOM     13  C3  ZIN A   1      27.456  -3.242  30.352  0.00  0.00     0.029 C 
ATOM     14  C32 ZIN A   1      27.046   0.244  33.474  0.00  0.00     0.227 C 
ATOM     15  O33 ZIN A   1      27.899   0.545  34.282  0.00  0.00    -0.277 OA
BRANCH  12  16
ATOM     16  C37 ZIN A   1      27.513  -3.091  33.573  0.00  0.00     0.193 C 
ATOM     17  O38 ZIN A   1      27.156  -2.952  34.730  0.00  0.00    -0.647 OA
ATOM     18  O39 ZIN A   1      28.087  -4.110  33.229  0.00  0.00    -0.647 OA
ENDBRANCH  12  16
ENDBRANCH   3   6
ENDBRANCH   1   2
BRANCH   1  19
ATOM     19  C14 ZIN A   1      29.893   3.666  30.577  0.00  0.00     0.281 C 
ATOM     20  O15 ZIN A   1      30.108   4.822  30.301  0.00  0.00    -0.264 OA
BRANCH  19  21
ATOM     21  O16 ZIN A   1      30.789   2.969  31.293  0.00  0.00    -0.278 OA
BRANCH  21  22
ATOM     22  C17 ZIN A   1      32.102   3.249  31.079  0.00  0.00     0.079 A 
ATOM     23  C25 ZIN A   1      32.768   4.136  31.910  0.00  0.00     0.045 A 
ATOM     24  C24 ZIN A   1      34.105   4.420  31.698  0.00  0.00    -0.049 A 
ATOM     25  C20 ZIN A   1      34.777   3.824  30.645  0.00  0.00    -0.052 A 
ATOM     26  C23 ZIN A   1      35.047   5.334  32.452  0.00  0.00     0.039 C 
ATOM     27  C19 ZIN A   1      34.111   2.942  29.811  0.00  0.00     0.010 A 
ATOM     28  C21 ZIN A   1      36.215   4.298  30.622  0.00  0.00     0.039 C 
ATOM     29  C18 ZIN A   1      32.778   2.654  30.024  0.00  0.00     0.038 A 
ATOM     30  C22 ZIN A   1      36.235   5.570  31.496  0.00  0.00     0.009 C 
ENDBRANCH  21  22
ENDBRANCH  19  21
ENDBRANCH   1  19
BRANCH   1  31
ATOM     31  C26 ZIN A   1      28.954   1.784  29.300  0.00  0.00    -0.035 A 
ATOM     32  C31 ZIN A   1      28.649   1.750  27.952  0.00  0.00     0.008 A 
ATOM     33  C30 ZIN A   1      28.959   0.631  27.201  0.00  0.00     0.001 A 
ATOM     34  C29 ZIN A   1      29.566  -0.456  27.800  0.00  0.00     0.000 A 
ATOM     35  C28 ZIN A   1      29.866  -0.424  29.150  0.00  0.00     0.001 A 
ATOM     36  C27 ZIN A   1      29.560   0.696  29.899  0.00  0.00     0.008 A 
ENDBRANCH   1  31
TORSDOF 7
ENDMDL
MODEL 85
REMARK CAVERDOCK RESULT:      -8.4      0.000      0.000
REMARK CAVERDOCK CONSTRAINTS:       0.0      0.0      0.0      0.0
REMARK CAVERDOCK TUNNEL: 84     -8.4      3.3     85.3
REMARK  7 active torsions:
REMARK  status: ('A' for Active; 'I' for Inactive)
REMARK    1  A    between atoms: C7_6  and  N9_7 
REMARK       I    between atoms: N9_7  and  C10_8 
REMARK    2  A    between atoms: C10_8  and  C12_10 
REMARK    3  A    between atoms: C12_10  and  C14_11 
REMARK    4  A    between atoms: C12_10  and  C26_23 
REMARK    5  A    between atoms: C14_11  and  O16_13 
REMARK    6  A    between atoms: O16_13  and  C17_14 
REMARK    7  A    between atoms: C35_32  and  C37_33 
ROOT
ATOM      1  C12 ZIN A   1      28.559   2.973  30.081  0.00  0.00     0.210 C 
ENDROOT
BRANCH   1   2
ATOM      2  C10 ZIN A   1      27.714   2.578  31.264  0.00  0.00     0.236 C 
ATOM      3  N9  ZIN A   1      27.209   1.331  31.345  0.00  0.00    -0.345 N 
ATOM      4  H46 ZIN A   1      27.389   0.688  30.642  0.00  0.00     0.163 HD
ATOM      5  O11 ZIN A   1      27.488   3.382  32.143  0.00  0.00    -0.272 OA
BRANCH   3   6
ATOM      6  C7  ZIN A   1      26.387   0.948  32.495  0.00  0.00     0.199 C 
ATOM      7  C5  ZIN A   1      25.595  -0.341  32.303  0.00  0.00     0.160 C 
ATOM      8  S4  ZIN A   1      25.843  -1.138  30.672  0.00  0.00    -0.135 SA
ATOM      9  N34 ZIN A   1      26.478  -1.068  33.225  0.00  0.00    -0.219 NA
ATOM     10  C2  ZIN A   1      26.527  -2.701  31.370  0.00  0.00     0.029 C 
ATOM     11  C1  ZIN A   1      25.411  -3.662  31.783  0.00  0.00     0.029 C 
ATOM     12  C35 ZIN A   1      27.272  -2.134  32.609  0.00  0.00     0.186 C 
ATOM     13  C3  ZIN A   1      27.498  -3.369  30.395  0.00  0.00     0.029 C 
ATOM     14  C32 ZIN A   1      27.103   0.112  33.523  0.00  0.00     0.227 C 
ATOM     15  O33 ZIN A   1      27.948   0.393  34.347  0.00  0.00    -0.277 OA
BRANCH  12  16
ATOM     16  C37 ZIN A   1      27.501  -3.232  33.616  0.00  0.00     0.193 C 
ATOM     17  O38 ZIN A   1      27.200  -3.060  34.785  0.00  0.00    -0.647 OA
ATOM     18  O39 ZIN A   1      27.987  -4.293  33.261  0.00  0.00    -0.647 OA
ENDBRANCH  12  16
ENDBRANCH   3   6
ENDBRANCH   1   2
BRANCH   1  19
ATOM     19  C14 ZIN A   1      29.820   3.642  30.564  0.00  0.00     0.281 C 
ATOM     20  O15 ZIN A   1      30.022   4.805  30.310  0.00  0.00    -0.264 OA
BRANCH  19  21
ATOM     21  O16 ZIN A   1      30.718   2.944  31.277  0.00  0.00    -0.278 OA
BRANCH  21  22
ATOM     22  C17 ZIN A   1      32.030   3.233  31.069  0.00  0.00     0.079 A 
ATOM     23  C25 ZIN A   1      32.692   4.108  31.916  0.00  0.00     0.045 A 
ATOM     24  C24 ZIN A   1      34.029   4.400  31.709  0.00  0.00    -0.049 A 
ATOM     25  C20 ZIN A   1      34.703   3.826  30.646  0.00  0.00    -0.052 A 
ATOM     26  C23 ZIN A   1      34.966   5.305  32.479  0.00  0.00     0.039 C 
ATOM     27  C19 ZIN A   1      34.041   2.956  29.796  0.00  0.00     0.010 A 
ATOM     28  C21 ZIN A   1      36.139   4.306  30.632  0.00  0.00     0.039 C 
ATOM     29  C18 ZIN A   1      32.708   2.659  30.004  0.00  0.00     0.038 A 
ATOM     30  C22 ZIN A   1      36.154   5.563  31.528  0.00  0.00     0.009 C 
ENDBRANCH  21  22
ENDBRANCH  19  21
ENDBRANCH   1  19
BRANCH   1  31
ATOM     31  C26 ZIN A   1      28.917   1.743  29.286  0.00  0.00    -0.035 A 
ATOM     32  C31 ZIN A   1      28.535   1.640  27.961  0.00  0.00     0.008 A 
ATOM     33  C30 ZIN A   1      28.866   0.514  27.232  0.00  0.00     0.001 A 
ATOM     34  C29 ZIN A   1      29.572  -0.514  27.829  0.00  0.00     0.000 A 
ATOM     35  C28 ZIN A   1      29.949  -0.413  29.155  0.00  0.00     0.001 A 
ATOM     36  C27 ZIN A   1      29.622   0.714  29.883  0.00  0.00     0.008 A 
ENDBRANCH   1  31
TORSDOF 7
ENDMDL
MODEL 86
REMARK CAVERDOCK RESULT:      -8.5      0.000      0.000
REMARK CAVERDOCK CONSTRAINTS:       0.0      0.0      0.0      0.0
REMARK CAVERDOCK TUNNEL: 85     -8.5      3.4     86.2
REMARK  7 active torsions:
REMARK  status: ('A' for Active; 'I' for Inactive)
REMARK    1  A    between atoms: C7_6  and  N9_7 
REMARK       I    between atoms: N9_7  and  C10_8 
REMARK    2  A    between atoms: C10_8  and  C12_10 
REMARK    3  A    between atoms: C12_10  and  C14_11 
REMARK    4  A    between atoms: C12_10  and  C26_23 
REMARK    5  A    between atoms: C14_11  and  O16_13 
REMARK    6  A    between atoms: O16_13  and  C17_14 
REMARK    7  A    between atoms: C35_32  and  C37_33 
ROOT
ATOM      1  C12 ZIN A   1      29.027   2.734  30.483  0.00  0.00     0.210 C 
ENDROOT
BRANCH   1   2
ATOM      2  C10 ZIN A   1      27.873   2.381  31.384  0.00  0.00     0.236 C 
ATOM      3  N9  ZIN A   1      27.644   1.095  31.714  0.00  0.00    -0.345 N 
ATOM      4  H46 ZIN A   1      28.221   0.396  31.370  0.00  0.00     0.163 HD
ATOM      5  O11 ZIN A   1      27.149   3.255  31.813  0.00  0.00    -0.272 OA
BRANCH   3   6
ATOM      6  C7  ZIN A   1      26.520   0.752  32.589  0.00  0.00     0.199 C 
ATOM      7  C5  ZIN A   1      25.711  -0.457  32.133  0.00  0.00     0.160 C 
ATOM      8  S4  ZIN A   1      26.319  -1.227  30.585  0.00  0.00    -0.135 SA
ATOM      9  N34 ZIN A   1      26.261  -1.283  33.215  0.00  0.00    -0.219 NA
ATOM     10  C2  ZIN A   1      26.673  -2.862  31.358  0.00  0.00     0.029 C 
ATOM     11  C1  ZIN A   1      25.418  -3.733  31.417  0.00  0.00     0.029 C 
ATOM     12  C35 ZIN A   1      27.106  -2.397  32.775  0.00  0.00     0.186 C 
ATOM     13  C3  ZIN A   1      27.814  -3.584  30.637  0.00  0.00     0.029 C 
ATOM     14  C32 ZIN A   1      26.873  -0.171  33.725  0.00  0.00     0.227 C 
ATOM     15  O33 ZIN A   1      27.489   0.012  34.753  0.00  0.00    -0.277 OA
BRANCH  12  16
ATOM     16  C37 ZIN A   1      26.977  -3.538  33.751  0.00  0.00     0.193 C 
ATOM     17  O38 ZIN A   1      26.161  -3.478  34.655  0.00  0.00    -0.647 OA
ATOM     18  O39 ZIN A   1      27.688  -4.522  33.635  0.00  0.00    -0.647 OA
ENDBRANCH  12  16
ENDBRANCH   3   6
ENDBRANCH   1   2
BRANCH   1  19
ATOM     19  C14 ZIN A   1      30.318   2.615  31.251  0.00  0.00     0.281 C 
ATOM     20  O15 ZIN A   1      30.312   2.679  32.457  0.00  0.00    -0.264 OA
BRANCH  19  21
ATOM     21  O16 ZIN A   1      31.476   2.439  30.593  0.00  0.00    -0.278 OA
BRANCH  21  22
ATOM     22  C17 ZIN A   1      32.539   3.178  31.008  0.00  0.00     0.079 A 
ATOM     23  C25 ZIN A   1      33.644   3.331  30.185  0.00  0.00     0.045 A 
ATOM     24  C24 ZIN A   1      34.725   4.086  30.604  0.00  0.00    -0.049 A 
ATOM     25  C20 ZIN A   1      34.707   4.682  31.852  0.00  0.00    -0.052 A 
ATOM     26  C23 ZIN A   1      36.028   4.405  29.904  0.00  0.00     0.039 C 
ATOM     27  C19 ZIN A   1      33.606   4.525  32.677  0.00  0.00     0.010 A 
ATOM     28  C21 ZIN A   1      35.998   5.441  32.075  0.00  0.00     0.039 C 
ATOM     29  C18 ZIN A   1      32.524   3.776  32.260  0.00  0.00     0.038 A 
ATOM     30  C22 ZIN A   1      36.980   4.888  31.019  0.00  0.00     0.009 C 
ENDBRANCH  21  22
ENDBRANCH  19  21
ENDBRANCH   1  19
BRANCH   1  31
ATOM     31  C26 ZIN A   1      29.054   1.790  29.308  0.00  0.00    -0.035 A 
ATOM     32  C31 ZIN A   1      29.525   0.501  29.468  0.00  0.00     0.008 A 
ATOM     33  C30 ZIN A   1      29.546  -0.366  28.390  0.00  0.00     0.001 A 
ATOM     34  C29 ZIN A   1      29.103   0.059  27.152  0.00  0.00     0.000 A 
ATOM     35  C28 ZIN A   1      28.636   1.351  26.992  0.00  0.00     0.001 A 
ATOM     36  C27 ZIN A   1      28.611   2.215  28.069  0.00  0.00     0.008 A 
ENDBRANCH   1  31
TORSDOF 7
ENDMDL
MODEL 87
REMARK CAVERDOCK RESULT:      -8.4      0.000      0.000
REMARK CAVERDOCK CONSTRAINTS:       0.0      0.0      0.0      0.0
REMARK CAVERDOCK TUNNEL: 86     -8.4      3.4     87.4
REMARK  7 active torsions:
REMARK  status: ('A' for Active; 'I' for Inactive)
REMARK    1  A    between atoms: C7_6  and  N9_7 
REMARK       I    between atoms: N9_7  and  C10_8 
REMARK    2  A    between atoms: C10_8  and  C12_10 
REMARK    3  A    between atoms: C12_10  and  C14_11 
REMARK    4  A    between atoms: C12_10  and  C26_23 
REMARK    5  A    between atoms: C14_11  and  O16_13 
REMARK    6  A    between atoms: O16_13  and  C17_14 
REMARK    7  A    between atoms: C35_32  and  C37_33 
ROOT
ATOM      1  C12 ZIN A   1      29.063   2.679  30.544  0.00  0.00     0.210 C 
ENDROOT
BRANCH   1   2
ATOM      2  C10 ZIN A   1      27.913   2.303  31.442  0.00  0.00     0.236 C 
ATOM      3  N9  ZIN A   1      27.758   1.025  31.840  0.00  0.00    -0.345 N 
ATOM      4  H46 ZIN A   1      28.386   0.347  31.547  0.00  0.00     0.163 HD
ATOM      5  O11 ZIN A   1      27.127   3.152  31.807  0.00  0.00    -0.272 OA
BRANCH   3   6
ATOM      6  C7  ZIN A   1      26.639   0.660  32.712  0.00  0.00     0.199 C 
ATOM      7  C5  ZIN A   1      25.809  -0.518  32.213  0.00  0.00     0.160 C 
ATOM      8  S4  ZIN A   1      26.390  -1.228  30.627  0.00  0.00    -0.135 SA
ATOM      9  N34 ZIN A   1      26.359  -1.397  33.254  0.00  0.00    -0.219 NA
ATOM     10  C2  ZIN A   1      26.730  -2.899  31.326  0.00  0.00     0.029 C 
ATOM     11  C1  ZIN A   1      25.463  -3.756  31.362  0.00  0.00     0.029 C 
ATOM     12  C35 ZIN A   1      27.183  -2.502  32.756  0.00  0.00     0.186 C 
ATOM     13  C3  ZIN A   1      27.852  -3.605  30.562  0.00  0.00     0.029 C 
ATOM     14  C32 ZIN A   1      26.992  -0.316  33.803  0.00  0.00     0.227 C 
ATOM     15  O33 ZIN A   1      27.621  -0.185  34.832  0.00  0.00    -0.277 OA
BRANCH  12  16
ATOM     16  C37 ZIN A   1      27.049  -3.682  33.684  0.00  0.00     0.193 C 
ATOM     17  O38 ZIN A   1      27.836  -4.609  33.609  0.00  0.00    -0.647 OA
ATOM     18  O39 ZIN A   1      26.152  -3.709  34.510  0.00  0.00    -0.647 OA
ENDBRANCH  12  16
ENDBRANCH   3   6
ENDBRANCH   1   2
BRANCH   1  19
ATOM     19  C14 ZIN A   1      30.359   2.534  31.300  0.00  0.00     0.281 C 
ATOM     20  O15 ZIN A   1      30.363   2.579  32.507  0.00  0.00    -0.264 OA
BRANCH  19  21
ATOM     21  O16 ZIN A   1      31.509   2.354  30.630  0.00  0.00    -0.278 OA
BRANCH  21  22
ATOM     22  C17 ZIN A   1      32.564   3.129  30.997  0.00  0.00     0.079 A 
ATOM     23  C25 ZIN A   1      33.689   3.199  30.191  0.00  0.00     0.045 A 
ATOM     24  C24 ZIN A   1      34.761   3.992  30.561  0.00  0.00    -0.049 A 
ATOM     25  C20 ZIN A   1      34.714   4.708  31.743  0.00  0.00    -0.052 A 
ATOM     26  C23 ZIN A   1      36.083   4.239  29.866  0.00  0.00     0.039 C 
ATOM     27  C19 ZIN A   1      33.592   4.635  32.551  0.00  0.00     0.010 A 
ATOM     28  C21 ZIN A   1      36.001   5.485  31.922  0.00  0.00     0.039 C 
ATOM     29  C18 ZIN A   1      32.519   3.849  32.182  0.00  0.00     0.038 A 
ATOM     30  C22 ZIN A   1      37.007   4.830  30.952  0.00  0.00     0.009 C 
ENDBRANCH  21  22
ENDBRANCH  19  21
ENDBRANCH   1  19
BRANCH   1  31
ATOM     31  C26 ZIN A   1      29.078   1.770  29.342  0.00  0.00    -0.035 A 
ATOM     32  C31 ZIN A   1      28.569   2.212  28.135  0.00  0.00     0.008 A 
ATOM     33  C30 ZIN A   1      28.586   1.380  27.032  0.00  0.00     0.001 A 
ATOM     34  C29 ZIN A   1      29.105   0.103  27.136  0.00  0.00     0.000 A 
ATOM     35  C28 ZIN A   1      29.610  -0.340  28.344  0.00  0.00     0.001 A 
ATOM     36  C27 ZIN A   1      29.597   0.493  29.446  0.00  0.00     0.008 A 
ENDBRANCH   1  31
TORSDOF 7
ENDMDL
MODEL 88
REMARK CAVERDOCK RESULT:      -8.3      0.000      0.000
REMARK CAVERDOCK CONSTRAINTS:       0.0      0.0      0.0      0.0
REMARK CAVERDOCK TUNNEL: 87     -8.3      3.4     88.3
REMARK  7 active torsions:
REMARK  status: ('A' for Active; 'I' for Inactive)
REMARK    1  A    between atoms: C7_6  and  N9_7 
REMARK       I    between atoms: N9_7  and  C10_8 
REMARK    2  A    between atoms: C10_8  and  C12_10 
REMARK    3  A    between atoms: C12_10  and  C14_11 
REMARK    4  A    between atoms: C12_10  and  C26_23 
REMARK    5  A    between atoms: C14_11  and  O16_13 
REMARK    6  A    between atoms: O16_13  and  C17_14 
REMARK    7  A    between atoms: C35_32  and  C37_33 
ROOT
ATOM      1  C12 ZIN A   1      29.070   2.692  30.654  0.00  0.00     0.210 C 
ENDROOT
BRANCH   1   2
ATOM      2  C10 ZIN A   1      27.984   2.300  31.622  0.00  0.00     0.236 C 
ATOM      3  N9  ZIN A   1      27.843   1.011  31.990  0.00  0.00    -0.345 N 
ATOM      4  H46 ZIN A   1      28.439   0.336  31.631  0.00  0.00     0.163 HD
ATOM      5  O11 ZIN A   1      27.237   3.143  32.070  0.00  0.00    -0.272 OA
BRANCH   3   6
ATOM      6  C7  ZIN A   1      26.786   0.629  32.930  0.00  0.00     0.199 C 
ATOM      7  C5  ZIN A   1      25.869  -0.482  32.431  0.00  0.00     0.160 C 
ATOM      8  S4  ZIN A   1      26.285  -1.105  30.759  0.00  0.00    -0.135 SA
ATOM      9  N34 ZIN A   1      26.466  -1.448  33.362  0.00  0.00    -0.219 NA
ATOM     10  C2  ZIN A   1      26.612  -2.831  31.318  0.00  0.00     0.029 C 
ATOM     11  C1  ZIN A   1      25.318  -3.641  31.409  0.00  0.00     0.029 C 
ATOM     12  C35 ZIN A   1      27.199  -2.546  32.727  0.00  0.00     0.186 C 
ATOM     13  C3  ZIN A   1      27.637  -3.524  30.418  0.00  0.00     0.029 C 
ATOM     14  C32 ZIN A   1      27.188  -0.429  33.923  0.00  0.00     0.227 C 
ATOM     15  O33 ZIN A   1      27.905  -0.391  34.900  0.00  0.00    -0.277 OA
BRANCH  12  16
ATOM     16  C37 ZIN A   1      27.094  -3.780  33.586  0.00  0.00     0.193 C 
ATOM     17  O38 ZIN A   1      26.256  -3.838  34.469  0.00  0.00    -0.647 OA
ATOM     18  O39 ZIN A   1      27.846  -4.721  33.396  0.00  0.00    -0.647 OA
ENDBRANCH  12  16
ENDBRANCH   3   6
ENDBRANCH   1   2
BRANCH   1  19
ATOM     19  C14 ZIN A   1      30.411   2.583  31.332  0.00  0.00     0.281 C 
ATOM     20  O15 ZIN A   1      30.481   2.590  32.538  0.00  0.00    -0.264 OA
BRANCH  19  21
ATOM     21  O16 ZIN A   1      31.529   2.480  30.595  0.00  0.00    -0.278 OA
BRANCH  21  22
ATOM     22  C17 ZIN A   1      32.593   3.233  30.981  0.00  0.00     0.079 A 
ATOM     23  C25 ZIN A   1      33.737   3.273  30.198  0.00  0.00     0.045 A 
ATOM     24  C24 ZIN A   1      34.819   4.043  30.586  0.00  0.00    -0.049 A 
ATOM     25  C20 ZIN A   1      34.764   4.766  31.764  0.00  0.00    -0.052 A 
ATOM     26  C23 ZIN A   1      36.160   4.257  29.919  0.00  0.00     0.039 C 
ATOM     27  C19 ZIN A   1      33.624   4.722  32.549  0.00  0.00     0.010 A 
ATOM     28  C21 ZIN A   1      36.064   5.514  31.967  0.00  0.00     0.039 C 
ATOM     29  C18 ZIN A   1      32.540   3.959  32.162  0.00  0.00     0.038 A 
ATOM     30  C22 ZIN A   1      37.075   4.831  31.021  0.00  0.00     0.009 C 
ENDBRANCH  21  22
ENDBRANCH  19  21
ENDBRANCH   1  19
BRANCH   1  31
ATOM     31  C26 ZIN A   1      29.035   1.772  29.460  0.00  0.00    -0.035 A 
ATOM     32  C31 ZIN A   1      29.382   0.442  29.603  0.00  0.00     0.008 A 
ATOM     33  C30 ZIN A   1      29.347  -0.402  28.509  0.00  0.00     0.001 A 
ATOM     34  C29 ZIN A   1      28.972   0.085  27.271  0.00  0.00     0.000 A 
ATOM     35  C28 ZIN A   1      28.630   1.417  27.128  0.00  0.00     0.001 A 
ATOM     36  C27 ZIN A   1      28.661   2.260  28.222  0.00  0.00     0.008 A 
ENDBRANCH   1  31
TORSDOF 7
ENDMDL
MODEL 89
REMARK CAVERDOCK RESULT:      -8.5      0.000      0.000
REMARK CAVERDOCK CONSTRAINTS:       0.0      0.0      0.0      0.0
REMARK CAVERDOCK TUNNEL: 88     -8.5      3.4     89.1
REMARK  7 active torsions:
REMARK  status: ('A' for Active; 'I' for Inactive)
REMARK    1  A    between atoms: C7_6  and  N9_7 
REMARK       I    between atoms: N9_7  and  C10_8 
REMARK    2  A    between atoms: C10_8  and  C12_10 
REMARK    3  A    between atoms: C12_10  and  C14_11 
REMARK    4  A    between atoms: C12_10  and  C26_23 
REMARK    5  A    between atoms: C14_11  and  O16_13 
REMARK    6  A    between atoms: O16_13  and  C17_14 
REMARK    7  A    between atoms: C35_32  and  C37_33 
ROOT
ATOM      1  C12 ZIN A   1      28.915   2.692  30.585  0.00  0.00     0.210 C 
ENDROOT
BRANCH   1   2
ATOM      2  C10 ZIN A   1      27.777   2.286  31.484  0.00  0.00     0.236 C 
ATOM      3  N9  ZIN A   1      27.619   0.993  31.830  0.00  0.00    -0.345 N 
ATOM      4  H46 ZIN A   1      28.237   0.324  31.499  0.00  0.00     0.163 HD
ATOM      5  O11 ZIN A   1      27.003   3.123  31.898  0.00  0.00    -0.272 OA
BRANCH   3   6
ATOM      6  C7  ZIN A   1      26.511   0.599  32.703  0.00  0.00     0.199 C 
ATOM      7  C5  ZIN A   1      25.734  -0.623  32.225  0.00  0.00     0.160 C 
ATOM      8  S4  ZIN A   1      26.355  -1.340  30.657  0.00  0.00    -0.135 SA
ATOM      9  N34 ZIN A   1      26.314  -1.457  33.286  0.00  0.00    -0.219 NA
ATOM     10  C2  ZIN A   1      26.761  -2.981  31.391  0.00  0.00     0.029 C 
ATOM     11  C1  ZIN A   1      25.531  -3.890  31.438  0.00  0.00     0.029 C 
ATOM     12  C35 ZIN A   1      27.188  -2.536  32.816  0.00  0.00     0.186 C 
ATOM     13  C3  ZIN A   1      27.917  -3.654  30.648  0.00  0.00     0.029 C 
ATOM     14  C32 ZIN A   1      26.898  -0.339  33.816  0.00  0.00     0.227 C 
ATOM     15  O33 ZIN A   1      27.514  -0.161  34.845  0.00  0.00    -0.277 OA
BRANCH  12  16
ATOM     16  C37 ZIN A   1      27.098  -3.701  33.767  0.00  0.00     0.193 C 
ATOM     17  O38 ZIN A   1      27.797  -4.685  33.593  0.00  0.00    -0.647 OA
ATOM     18  O39 ZIN A   1      26.327  -3.660  34.711  0.00  0.00    -0.647 OA
ENDBRANCH  12  16
ENDBRANCH   3   6
ENDBRANCH   1   2
BRANCH   1  19
ATOM     19  C14 ZIN A   1      30.218   2.551  31.329  0.00  0.00     0.281 C 
ATOM     20  O15 ZIN A   1      30.231   2.585  32.536  0.00  0.00    -0.264 OA
BRANCH  19  21
ATOM     21  O16 ZIN A   1      31.365   2.390  30.649  0.00  0.00    -0.278 OA
BRANCH  21  22
ATOM     22  C17 ZIN A   1      32.433   3.125  31.058  0.00  0.00     0.079 A 
ATOM     23  C25 ZIN A   1      33.515   3.310  30.212  0.00  0.00     0.045 A 
ATOM     24  C24 ZIN A   1      34.601   4.062  30.624  0.00  0.00    -0.049 A 
ATOM     25  C20 ZIN A   1      34.610   4.623  31.889  0.00  0.00    -0.052 A 
ATOM     26  C23 ZIN A   1      35.884   4.410  29.902  0.00  0.00     0.039 C 
ATOM     27  C19 ZIN A   1      33.532   4.434  32.736  0.00  0.00     0.010 A 
ATOM     28  C21 ZIN A   1      35.901   5.386  32.101  0.00  0.00     0.039 C 
ATOM     29  C18 ZIN A   1      32.445   3.688  32.325  0.00  0.00     0.038 A 
ATOM     30  C22 ZIN A   1      36.859   4.870  31.006  0.00  0.00     0.009 C 
ENDBRANCH  21  22
ENDBRANCH  19  21
ENDBRANCH   1  19
BRANCH   1  31
ATOM     31  C26 ZIN A   1      28.935   1.804  29.367  0.00  0.00    -0.035 A 
ATOM     32  C31 ZIN A   1      29.261   0.466  29.493  0.00  0.00     0.008 A 
ATOM     33  C30 ZIN A   1      29.276  -0.349  28.377  0.00  0.00     0.001 A 
ATOM     34  C29 ZIN A   1      28.971   0.173  27.134  0.00  0.00     0.000 A 
ATOM     35  C28 ZIN A   1      28.649   1.513  27.009  0.00  0.00     0.001 A 
ATOM     36  C27 ZIN A   1      28.631   2.327  28.124  0.00  0.00     0.008 A 
ENDBRANCH   1  31
TORSDOF 7
ENDMDL
MODEL 90
REMARK CAVERDOCK RESULT:      -8.5      0.000      0.000
REMARK CAVERDOCK CONSTRAINTS:       0.1      0.0      0.0      0.0
REMARK CAVERDOCK TUNNEL: 89     -8.5      3.3     90.3
REMARK  7 active torsions:
REMARK  status: ('A' for Active; 'I' for Inactive)
REMARK    1  A    between atoms: C7_6  and  N9_7 
REMARK       I    between atoms: N9_7  and  C10_8 
REMARK    2  A    between atoms: C10_8  and  C12_10 
REMARK    3  A    between atoms: C12_10  and  C14_11 
REMARK    4  A    between atoms: C12_10  and  C26_23 
REMARK    5  A    between atoms: C14_11  and  O16_13 
REMARK    6  A    between atoms: O16_13  and  C17_14 
REMARK    7  A    between atoms: C35_32  and  C37_33 
ROOT
ATOM      1  C12 ZIN A   1      28.832   2.608  30.590  0.00  0.00     0.210 C 
ENDROOT
BRANCH   1   2
ATOM      2  C10 ZIN A   1      27.725   2.163  31.509  0.00  0.00     0.236 C 
ATOM      3  N9  ZIN A   1      27.797   0.964  32.121  0.00  0.00    -0.345 N 
ATOM      4  H46 ZIN A   1      28.561   0.387  31.969  0.00  0.00     0.163 HD
ATOM      5  O11 ZIN A   1      26.768   2.883  31.699  0.00  0.00    -0.272 OA
BRANCH   3   6
ATOM      6  C7  ZIN A   1      26.719   0.531  33.014  0.00  0.00     0.199 C 
ATOM      7  C5  ZIN A   1      25.852  -0.593  32.457  0.00  0.00     0.160 C 
ATOM      8  S4  ZIN A   1      26.345  -1.165  30.788  0.00  0.00    -0.135 SA
ATOM      9  N34 ZIN A   1      26.444  -1.564  33.388  0.00  0.00    -0.219 NA
ATOM     10  C2  ZIN A   1      26.702  -2.894  31.320  0.00  0.00     0.029 C 
ATOM     11  C1  ZIN A   1      25.429  -3.742  31.345  0.00  0.00     0.029 C 
ATOM     12  C35 ZIN A   1      27.231  -2.626  32.754  0.00  0.00     0.186 C 
ATOM     13  C3  ZIN A   1      27.777  -3.537  30.441  0.00  0.00     0.029 C 
ATOM     14  C32 ZIN A   1      27.116  -0.539  33.996  0.00  0.00     0.227 C 
ATOM     15  O33 ZIN A   1      27.797  -0.503  34.999  0.00  0.00    -0.277 OA
BRANCH  12  16
ATOM     16  C37 ZIN A   1      27.130  -3.882  33.581  0.00  0.00     0.193 C 
ATOM     17  O38 ZIN A   1      27.871  -4.823  33.354  0.00  0.00    -0.647 OA
ATOM     18  O39 ZIN A   1      26.308  -3.957  34.479  0.00  0.00    -0.647 OA
ENDBRANCH  12  16
ENDBRANCH   3   6
ENDBRANCH   1   2
BRANCH   1  19
ATOM     19  C14 ZIN A   1      30.135   2.633  31.348  0.00  0.00     0.281 C 
ATOM     20  O15 ZIN A   1      30.142   2.893  32.527  0.00  0.00    -0.264 OA
BRANCH  19  21
ATOM     21  O16 ZIN A   1      31.287   2.368  30.711  0.00  0.00    -0.278 OA
BRANCH  21  22
ATOM     22  C17 ZIN A   1      32.376   3.092  31.079  0.00  0.00     0.079 A 
ATOM     23  C25 ZIN A   1      33.418   3.285  30.186  0.00  0.00     0.045 A 
ATOM     24  C24 ZIN A   1      34.526   4.026  30.558  0.00  0.00    -0.049 A 
ATOM     25  C20 ZIN A   1      34.598   4.568  31.829  0.00  0.00    -0.052 A 
ATOM     26  C23 ZIN A   1      35.775   4.380  29.780  0.00  0.00     0.039 C 
ATOM     27  C19 ZIN A   1      33.560   4.371  32.723  0.00  0.00     0.010 A 
ATOM     28  C21 ZIN A   1      35.901   5.322  31.990  0.00  0.00     0.039 C 
ATOM     29  C18 ZIN A   1      32.451   3.636  32.353  0.00  0.00     0.038 A 
ATOM     30  C22 ZIN A   1      36.804   4.819  30.844  0.00  0.00     0.009 C 
ENDBRANCH  21  22
ENDBRANCH  19  21
ENDBRANCH   1  19
BRANCH   1  31
ATOM     31  C26 ZIN A   1      28.943   1.645  29.435  0.00  0.00    -0.035 A 
ATOM     32  C31 ZIN A   1      28.402   1.976  28.206  0.00  0.00     0.008 A 
ATOM     33  C30 ZIN A   1      28.506   1.095  27.146  0.00  0.00     0.001 A 
ATOM     34  C29 ZIN A   1      29.144  -0.120  27.316  0.00  0.00     0.000 A 
ATOM     35  C28 ZIN A   1      29.681  -0.451  28.546  0.00  0.00     0.001 A 
ATOM     36  C27 ZIN A   1      29.580   0.430  29.605  0.00  0.00     0.008 A 
ENDBRANCH   1  31
TORSDOF 7
ENDMDL
MODEL 91
REMARK CAVERDOCK RESULT:      -8.4      0.000      0.000
REMARK CAVERDOCK CONSTRAINTS:       0.0      0.0      0.0      0.0
REMARK CAVERDOCK TUNNEL: 90     -8.4      3.3     91.4
REMARK  7 active torsions:
REMARK  status: ('A' for Active; 'I' for Inactive)
REMARK    1  A    between atoms: C7_6  and  N9_7 
REMARK       I    between atoms: N9_7  and  C10_8 
REMARK    2  A    between atoms: C10_8  and  C12_10 
REMARK    3  A    between atoms: C12_10  and  C14_11 
REMARK    4  A    between atoms: C12_10  and  C26_23 
REMARK    5  A    between atoms: C14_11  and  O16_13 
REMARK    6  A    between atoms: O16_13  and  C17_14 
REMARK    7  A    between atoms: C35_32  and  C37_33 
ROOT
ATOM      1  C12 ZIN A   1      28.885   2.573  30.655  0.00  0.00     0.210 C 
ENDROOT
BRANCH   1   2
ATOM      2  C10 ZIN A   1      27.760   2.138  31.557  0.00  0.00     0.236 C 
ATOM      3  N9  ZIN A   1      27.759   0.898  32.085  0.00  0.00    -0.345 N 
ATOM      4  H46 ZIN A   1      28.482   0.285  31.883  0.00  0.00     0.163 HD
ATOM      5  O11 ZIN A   1      26.854   2.905  31.809  0.00  0.00    -0.272 OA
BRANCH   3   6
ATOM      6  C7  ZIN A   1      26.664   0.476  32.961  0.00  0.00     0.199 C 
ATOM      7  C5  ZIN A   1      25.835  -0.685  32.421  0.00  0.00     0.160 C 
ATOM      8  S4  ZIN A   1      26.388  -1.305  30.788  0.00  0.00    -0.135 SA
ATOM      9  N34 ZIN A   1      26.418  -1.610  33.402  0.00  0.00    -0.219 NA
ATOM     10  C2  ZIN A   1      26.761  -3.006  31.391  0.00  0.00     0.029 C 
ATOM     11  C1  ZIN A   1      25.505  -3.879  31.411  0.00  0.00     0.029 C 
ATOM     12  C35 ZIN A   1      27.243  -2.678  32.830  0.00  0.00     0.186 C 
ATOM     13  C3  ZIN A   1      27.874  -3.659  30.567  0.00  0.00     0.029 C 
ATOM     14  C32 ZIN A   1      27.052  -0.551  33.993  0.00  0.00     0.227 C 
ATOM     15  O33 ZIN A   1      27.703  -0.466  35.012  0.00  0.00    -0.277 OA
BRANCH  12  16
ATOM     16  C37 ZIN A   1      27.142  -3.906  33.698  0.00  0.00     0.193 C 
ATOM     17  O38 ZIN A   1      27.860  -4.867  33.481  0.00  0.00    -0.647 OA
ATOM     18  O39 ZIN A   1      26.342  -3.938  34.618  0.00  0.00    -0.647 OA
ENDBRANCH  12  16
ENDBRANCH   3   6
ENDBRANCH   1   2
BRANCH   1  19
ATOM     19  C14 ZIN A   1      30.191   2.483  31.401  0.00  0.00     0.281 C 
ATOM     20  O15 ZIN A   1      30.206   2.570  32.606  0.00  0.00    -0.264 OA
BRANCH  19  21
ATOM     21  O16 ZIN A   1      31.338   2.306  30.726  0.00  0.00    -0.278 OA
BRANCH  21  22
ATOM     22  C17 ZIN A   1      32.402   3.060  31.110  0.00  0.00     0.079 A 
ATOM     23  C25 ZIN A   1      33.484   3.222  30.258  0.00  0.00     0.045 A 
ATOM     24  C24 ZIN A   1      34.565   3.993  30.645  0.00  0.00    -0.049 A 
ATOM     25  C20 ZIN A   1      34.572   4.596  31.890  0.00  0.00    -0.052 A 
ATOM     26  C23 ZIN A   1      35.846   4.325  29.911  0.00  0.00     0.039 C 
ATOM     27  C19 ZIN A   1      33.494   4.430  32.744  0.00  0.00     0.010 A 
ATOM     28  C21 ZIN A   1      35.858   5.373  32.077  0.00  0.00     0.039 C 
ATOM     29  C18 ZIN A   1      32.411   3.665  32.358  0.00  0.00     0.038 A 
ATOM     30  C22 ZIN A   1      36.819   4.826  30.999  0.00  0.00     0.009 C 
ENDBRANCH  21  22
ENDBRANCH  19  21
ENDBRANCH   1  19
BRANCH   1  31
ATOM     31  C26 ZIN A   1      28.934   1.674  29.446  0.00  0.00    -0.035 A 
ATOM     32  C31 ZIN A   1      28.567   2.162  28.206  0.00  0.00     0.008 A 
ATOM     33  C30 ZIN A   1      28.616   1.338  27.097  0.00  0.00     0.001 A 
ATOM     34  C29 ZIN A   1      29.024   0.025  27.228  0.00  0.00     0.000 A 
ATOM     35  C28 ZIN A   1      29.386  -0.465  28.470  0.00  0.00     0.001 A 
ATOM     36  C27 ZIN A   1      29.342   0.359  29.577  0.00  0.00     0.008 A 
ENDBRANCH   1  31
TORSDOF 7
ENDMDL
MODEL 92
REMARK CAVERDOCK RESULT:      -8.6      0.000      0.000
REMARK CAVERDOCK CONSTRAINTS:       0.0      0.0      0.0      0.0
REMARK CAVERDOCK TUNNEL: 91     -8.6      3.3     92.3
REMARK  7 active torsions:
REMARK  status: ('A' for Active; 'I' for Inactive)
REMARK    1  A    between atoms: C7_6  and  N9_7 
REMARK       I    between atoms: N9_7  and  C10_8 
REMARK    2  A    between atoms: C10_8  and  C12_10 
REMARK    3  A    between atoms: C12_10  and  C14_11 
REMARK    4  A    between atoms: C12_10  and  C26_23 
REMARK    5  A    between atoms: C14_11  and  O16_13 
REMARK    6  A    between atoms: O16_13  and  C17_14 
REMARK    7  A    between atoms: C35_32  and  C37_33 
ROOT
ATOM      1  C12 ZIN A   1      28.792   2.511  30.595  0.00  0.00     0.210 C 
ENDROOT
BRANCH   1   2
ATOM      2  C10 ZIN A   1      27.703   2.038  31.522  0.00  0.00     0.236 C 
ATOM      3  N9  ZIN A   1      27.821   0.854  32.154  0.00  0.00    -0.345 N 
ATOM      4  H46 ZIN A   1      28.608   0.306  32.011  0.00  0.00     0.163 HD
ATOM      5  O11 ZIN A   1      26.718   2.724  31.699  0.00  0.00    -0.272 OA
BRANCH   3   6
ATOM      6  C7  ZIN A   1      26.761   0.394  33.054  0.00  0.00     0.199 C 
ATOM      7  C5  ZIN A   1      25.919  -0.752  32.503  0.00  0.00     0.160 C 
ATOM      8  S4  ZIN A   1      26.415  -1.312  30.830  0.00  0.00    -0.135 SA
ATOM      9  N34 ZIN A   1      26.542  -1.707  33.430  0.00  0.00    -0.219 NA
ATOM     10  C2  ZIN A   1      26.819  -3.030  31.360  0.00  0.00     0.029 C 
ATOM     11  C1  ZIN A   1      25.569  -3.911  31.394  0.00  0.00     0.029 C 
ATOM     12  C35 ZIN A   1      27.350  -2.749  32.791  0.00  0.00     0.186 C 
ATOM     13  C3  ZIN A   1      27.905  -3.647  30.475  0.00  0.00     0.029 C 
ATOM     14  C32 ZIN A   1      27.191  -0.665  34.034  0.00  0.00     0.227 C 
ATOM     15  O33 ZIN A   1      27.878  -0.612  35.032  0.00  0.00    -0.277 OA
BRANCH  12  16
ATOM     16  C37 ZIN A   1      27.287  -4.007  33.619  0.00  0.00     0.193 C 
ATOM     17  O38 ZIN A   1      27.703  -5.059  33.163  0.00  0.00    -0.647 OA
ATOM     18  O39 ZIN A   1      26.822  -3.973  34.745  0.00  0.00    -0.647 OA
ENDBRANCH  12  16
ENDBRANCH   3   6
ENDBRANCH   1   2
BRANCH   1  19
ATOM     19  C14 ZIN A   1      30.096   2.581  31.347  0.00  0.00     0.281 C 
ATOM     20  O15 ZIN A   1      30.100   2.840  32.527  0.00  0.00    -0.264 OA
BRANCH  19  21
ATOM     21  O16 ZIN A   1      31.254   2.355  30.705  0.00  0.00    -0.278 OA
BRANCH  21  22
ATOM     22  C17 ZIN A   1      32.334   3.073  31.111  0.00  0.00     0.079 A 
ATOM     23  C25 ZIN A   1      33.383   3.309  30.236  0.00  0.00     0.045 A 
ATOM     24  C24 ZIN A   1      34.481   4.044  30.646  0.00  0.00    -0.049 A 
ATOM     25  C20 ZIN A   1      34.538   4.535  31.938  0.00  0.00    -0.052 A 
ATOM     26  C23 ZIN A   1      35.734   4.437  29.895  0.00  0.00     0.039 C 
ATOM     27  C19 ZIN A   1      33.493   4.295  32.815  0.00  0.00     0.010 A 
ATOM     28  C21 ZIN A   1      35.833   5.293  32.141  0.00  0.00     0.039 C 
ATOM     29  C18 ZIN A   1      32.393   3.567  32.406  0.00  0.00     0.038 A 
ATOM     30  C22 ZIN A   1      36.750   4.842  30.984  0.00  0.00     0.009 C 
ENDBRANCH  21  22
ENDBRANCH  19  21
ENDBRANCH   1  19
BRANCH   1  31
ATOM     31  C26 ZIN A   1      28.927   1.545  29.445  0.00  0.00    -0.035 A 
ATOM     32  C31 ZIN A   1      29.566   0.334  29.632  0.00  0.00     0.008 A 
ATOM     33  C30 ZIN A   1      29.687  -0.553  28.578  0.00  0.00     0.001 A 
ATOM     34  C29 ZIN A   1      29.176  -0.225  27.336  0.00  0.00     0.000 A 
ATOM     35  C28 ZIN A   1      28.541   0.989  27.149  0.00  0.00     0.001 A 
ATOM     36  C27 ZIN A   1      28.417   1.873  28.203  0.00  0.00     0.008 A 
ENDBRANCH   1  31
TORSDOF 7
ENDMDL
MODEL 93
REMARK CAVERDOCK RESULT:      -8.5      0.000      0.000
REMARK CAVERDOCK CONSTRAINTS:       0.0      0.0      0.0      0.0
REMARK CAVERDOCK TUNNEL: 92     -8.5      3.3     93.1
REMARK  7 active torsions:
REMARK  status: ('A' for Active; 'I' for Inactive)
REMARK    1  A    between atoms: C7_6  and  N9_7 
REMARK       I    between atoms: N9_7  and  C10_8 
REMARK    2  A    between atoms: C10_8  and  C12_10 
REMARK    3  A    between atoms: C12_10  and  C14_11 
REMARK    4  A    between atoms: C12_10  and  C26_23 
REMARK    5  A    between atoms: C14_11  and  O16_13 
REMARK    6  A    between atoms: O16_13  and  C17_14 
REMARK    7  A    between atoms: C35_32  and  C37_33 
ROOT
ATOM      1  C12 ZIN A   1      28.787   2.495  30.629  0.00  0.00     0.210 C 
ENDROOT
BRANCH   1   2
ATOM      2  C10 ZIN A   1      27.697   2.067  31.576  0.00  0.00     0.236 C 
ATOM      3  N9  ZIN A   1      27.769   0.869  32.190  0.00  0.00    -0.345 N 
ATOM      4  H46 ZIN A   1      28.522   0.283  32.022  0.00  0.00     0.163 HD
ATOM      5  O11 ZIN A   1      26.753   2.800  31.786  0.00  0.00    -0.272 OA
BRANCH   3   6
ATOM      6  C7  ZIN A   1      26.708   0.453  33.110  0.00  0.00     0.199 C 
ATOM      7  C5  ZIN A   1      25.818  -0.667  32.581  0.00  0.00     0.160 C 
ATOM      8  S4  ZIN A   1      26.267  -1.255  30.905  0.00  0.00    -0.135 SA
ATOM      9  N34 ZIN A   1      26.422  -1.637  33.505  0.00  0.00    -0.219 NA
ATOM     10  C2  ZIN A   1      26.620  -2.983  31.441  0.00  0.00     0.029 C 
ATOM     11  C1  ZIN A   1      25.340  -3.819  31.501  0.00  0.00     0.029 C 
ATOM     12  C35 ZIN A   1      27.184  -2.711  32.861  0.00  0.00     0.186 C 
ATOM     13  C3  ZIN A   1      27.669  -3.642  30.543  0.00  0.00     0.029 C 
ATOM     14  C32 ZIN A   1      27.117  -0.614  34.091  0.00  0.00     0.227 C 
ATOM     15  O33 ZIN A   1      27.821  -0.578  35.078  0.00  0.00    -0.277 OA
BRANCH  12  16
ATOM     16  C37 ZIN A   1      27.090  -3.960  33.699  0.00  0.00     0.193 C 
ATOM     17  O38 ZIN A   1      26.386  -3.976  34.693  0.00  0.00    -0.647 OA
ATOM     18  O39 ZIN A   1      27.719  -4.955  33.381  0.00  0.00    -0.647 OA
ENDBRANCH  12  16
ENDBRANCH   3   6
ENDBRANCH   1   2
BRANCH   1  19
ATOM     19  C14 ZIN A   1      30.098   2.563  31.369  0.00  0.00     0.281 C 
ATOM     20  O15 ZIN A   1      30.112   2.807  32.552  0.00  0.00    -0.264 OA
BRANCH  19  21
ATOM     21  O16 ZIN A   1      31.250   2.352  30.713  0.00  0.00    -0.278 OA
BRANCH  21  22
ATOM     22  C17 ZIN A   1      32.331   3.069  31.118  0.00  0.00     0.079 A 
ATOM     23  C25 ZIN A   1      33.376   3.310  30.240  0.00  0.00     0.045 A 
ATOM     24  C24 ZIN A   1      34.474   4.045  30.649  0.00  0.00    -0.049 A 
ATOM     25  C20 ZIN A   1      34.535   4.531  31.942  0.00  0.00    -0.052 A 
ATOM     26  C23 ZIN A   1      35.724   4.444  29.894  0.00  0.00     0.039 C 
ATOM     27  C19 ZIN A   1      33.494   4.286  32.822  0.00  0.00     0.010 A 
ATOM     28  C21 ZIN A   1      35.830   5.290  32.144  0.00  0.00     0.039 C 
ATOM     29  C18 ZIN A   1      32.394   3.558  32.415  0.00  0.00     0.038 A 
ATOM     30  C22 ZIN A   1      36.743   4.845  30.981  0.00  0.00     0.009 C 
ENDBRANCH  21  22
ENDBRANCH  19  21
ENDBRANCH   1  19
BRANCH   1  31
ATOM     31  C26 ZIN A   1      28.896   1.497  29.505  0.00  0.00    -0.035 A 
ATOM     32  C31 ZIN A   1      28.273   1.747  28.296  0.00  0.00     0.008 A 
ATOM     33  C30 ZIN A   1      28.376   0.833  27.264  0.00  0.00     0.001 A 
ATOM     34  C29 ZIN A   1      29.094  -0.334  27.442  0.00  0.00     0.000 A 
ATOM     35  C28 ZIN A   1      29.712  -0.586  28.654  0.00  0.00     0.001 A 
ATOM     36  C27 ZIN A   1      29.613   0.329  29.684  0.00  0.00     0.008 A 
ENDBRANCH   1  31
TORSDOF 7
ENDMDL
MODEL 94
REMARK CAVERDOCK RESULT:      -8.4      0.000      0.000
REMARK CAVERDOCK CONSTRAINTS:       0.1      0.0      0.0      0.0
REMARK CAVERDOCK TUNNEL: 93     -8.4      3.3     94.1
REMARK  7 active torsions:
REMARK  status: ('A' for Active; 'I' for Inactive)
REMARK    1  A    between atoms: C7_6  and  N9_7 
REMARK       I    between atoms: N9_7  and  C10_8 
REMARK    2  A    between atoms: C10_8  and  C12_10 
REMARK    3  A    between atoms: C12_10  and  C14_11 
REMARK    4  A    between atoms: C12_10  and  C26_23 
REMARK    5  A    between atoms: C14_11  and  O16_13 
REMARK    6  A    between atoms: O16_13  and  C17_14 
REMARK    7  A    between atoms: C35_32  and  C37_33 
ROOT
ATOM      1  C12 ZIN A   1      28.666   2.516  30.721  0.00  0.00     0.210 C 
ENDROOT
BRANCH   1   2
ATOM      2  C10 ZIN A   1      27.597   2.011  31.654  0.00  0.00     0.236 C 
ATOM      3  N9  ZIN A   1      27.773   0.850  32.316  0.00  0.00    -0.345 N 
ATOM      4  H46 ZIN A   1      28.587   0.339  32.191  0.00  0.00     0.163 HD
ATOM      5  O11 ZIN A   1      26.578   2.649  31.810  0.00  0.00    -0.272 OA
BRANCH   3   6
ATOM      6  C7  ZIN A   1      26.732   0.359  33.222  0.00  0.00     0.199 C 
ATOM      7  C5  ZIN A   1      25.867  -0.756  32.644  0.00  0.00     0.160 C 
ATOM      8  S4  ZIN A   1      26.315  -1.245  30.936  0.00  0.00    -0.135 SA
ATOM      9  N34 ZIN A   1      26.505  -1.755  33.512  0.00  0.00    -0.219 NA
ATOM     10  C2  ZIN A   1      26.718  -2.988  31.380  0.00  0.00     0.029 C 
ATOM     11  C1  ZIN A   1      25.461  -3.860  31.408  0.00  0.00     0.029 C 
ATOM     12  C35 ZIN A   1      27.288  -2.774  32.807  0.00  0.00     0.186 C 
ATOM     13  C3  ZIN A   1      27.775  -3.573  30.440  0.00  0.00     0.029 C 
ATOM     14  C32 ZIN A   1      27.178  -0.746  34.144  0.00  0.00     0.227 C 
ATOM     15  O33 ZIN A   1      27.891  -0.741  35.125  0.00  0.00    -0.277 OA
BRANCH  12  16
ATOM     16  C37 ZIN A   1      27.236  -4.067  33.580  0.00  0.00     0.193 C 
ATOM     17  O38 ZIN A   1      26.535  -4.155  34.574  0.00  0.00    -0.647 OA
ATOM     18  O39 ZIN A   1      27.894  -5.025  33.212  0.00  0.00    -0.647 OA
ENDBRANCH  12  16
ENDBRANCH   3   6
ENDBRANCH   1   2
BRANCH   1  19
ATOM     19  C14 ZIN A   1      29.979   2.595  31.457  0.00  0.00     0.281 C 
ATOM     20  O15 ZIN A   1      30.000   2.911  32.623  0.00  0.00    -0.264 OA
BRANCH  19  21
ATOM     21  O16 ZIN A   1      31.125   2.316  30.816  0.00  0.00    -0.278 OA
BRANCH  21  22
ATOM     22  C17 ZIN A   1      32.229   3.014  31.194  0.00  0.00     0.079 A 
ATOM     23  C25 ZIN A   1      33.214   3.314  30.266  0.00  0.00     0.045 A 
ATOM     24  C24 ZIN A   1      34.336   4.028  30.648  0.00  0.00    -0.049 A 
ATOM     25  C20 ZIN A   1      34.480   4.435  31.962  0.00  0.00    -0.052 A 
ATOM     26  C23 ZIN A   1      35.533   4.480  29.840  0.00  0.00     0.039 C 
ATOM     27  C19 ZIN A   1      33.499   4.131  32.891  0.00  0.00     0.010 A 
ATOM     28  C21 ZIN A   1      35.783   5.188  32.125  0.00  0.00     0.039 C 
ATOM     29  C18 ZIN A   1      32.376   3.423  32.511  0.00  0.00     0.038 A 
ATOM     30  C22 ZIN A   1      36.620   4.820  30.881  0.00  0.00     0.009 C 
ENDBRANCH  21  22
ENDBRANCH  19  21
ENDBRANCH   1  19
BRANCH   1  31
ATOM     31  C26 ZIN A   1      28.802   1.570  29.555  0.00  0.00    -0.035 A 
ATOM     32  C31 ZIN A   1      29.468   0.369  29.712  0.00  0.00     0.008 A 
ATOM     33  C30 ZIN A   1      29.589  -0.499  28.643  0.00  0.00     0.001 A 
ATOM     34  C29 ZIN A   1      29.051  -0.163  27.415  0.00  0.00     0.000 A 
ATOM     35  C28 ZIN A   1      28.390   1.041  27.257  0.00  0.00     0.001 A 
ATOM     36  C27 ZIN A   1      28.265   1.907  28.326  0.00  0.00     0.008 A 
ENDBRANCH   1  31
TORSDOF 7
ENDMDL
MODEL 95
REMARK CAVERDOCK RESULT:      -8.3      0.000      0.000
REMARK CAVERDOCK CONSTRAINTS:       0.0      0.0      0.0      0.0
REMARK CAVERDOCK TUNNEL: 94     -8.3      3.3     95.1
REMARK  7 active torsions:
REMARK  status: ('A' for Active; 'I' for Inactive)
REMARK    1  A    between atoms: C7_6  and  N9_7 
REMARK       I    between atoms: N9_7  and  C10_8 
REMARK    2  A    between atoms: C10_8  and  C12_10 
REMARK    3  A    between atoms: C12_10  and  C14_11 
REMARK    4  A    between atoms: C12_10  and  C26_23 
REMARK    5  A    between atoms: C14_11  and  O16_13 
REMARK    6  A    between atoms: O16_13  and  C17_14 
REMARK    7  A    between atoms: C35_32  and  C37_33 
ROOT
ATOM      1  C12 ZIN A   1      28.583   2.380  30.614  0.00  0.00     0.210 C 
ENDROOT
BRANCH   1   2
ATOM      2  C10 ZIN A   1      27.490   1.878  31.521  0.00  0.00     0.236 C 
ATOM      3  N9  ZIN A   1      27.700   0.794  32.294  0.00  0.00    -0.345 N 
ATOM      4  H46 ZIN A   1      28.554   0.337  32.266  0.00  0.00     0.163 HD
ATOM      5  O11 ZIN A   1      26.421   2.449  31.555  0.00  0.00    -0.272 OA
BRANCH   3   6
ATOM      6  C7  ZIN A   1      26.636   0.306  33.175  0.00  0.00     0.199 C 
ATOM      7  C5  ZIN A   1      25.805  -0.831  32.590  0.00  0.00     0.160 C 
ATOM      8  S4  ZIN A   1      26.317  -1.346  30.908  0.00  0.00    -0.135 SA
ATOM      9  N34 ZIN A   1      26.427  -1.805  33.497  0.00  0.00    -0.219 NA
ATOM     10  C2  ZIN A   1      26.728  -3.075  31.398  0.00  0.00     0.029 C 
ATOM     11  C1  ZIN A   1      25.483  -3.963  31.401  0.00  0.00     0.029 C 
ATOM     12  C35 ZIN A   1      27.247  -2.826  32.839  0.00  0.00     0.186 C 
ATOM     13  C3  ZIN A   1      27.823  -3.662  30.505  0.00  0.00     0.029 C 
ATOM     14  C32 ZIN A   1      27.066  -0.775  34.132  0.00  0.00     0.227 C 
ATOM     15  O33 ZIN A   1      27.745  -0.742  35.136  0.00  0.00    -0.277 OA
BRANCH  12  16
ATOM     16  C37 ZIN A   1      27.186  -4.105  33.634  0.00  0.00     0.193 C 
ATOM     17  O38 ZIN A   1      26.445  -4.188  34.599  0.00  0.00    -0.647 OA
ATOM     18  O39 ZIN A   1      27.878  -5.056  33.313  0.00  0.00    -0.647 OA
ENDBRANCH  12  16
ENDBRANCH   3   6
ENDBRANCH   1   2
BRANCH   1  19
ATOM     19  C14 ZIN A   1      29.870   2.488  31.391  0.00  0.00     0.281 C 
ATOM     20  O15 ZIN A   1      29.850   2.832  32.548  0.00  0.00    -0.264 OA
BRANCH  19  21
ATOM     21  O16 ZIN A   1      31.039   2.203  30.795  0.00  0.00    -0.278 OA
BRANCH  21  22
ATOM     22  C17 ZIN A   1      32.122   2.928  31.182  0.00  0.00     0.079 A 
ATOM     23  C25 ZIN A   1      33.119   3.232  30.269  0.00  0.00     0.045 A 
ATOM     24  C24 ZIN A   1      34.219   3.974  30.660  0.00  0.00    -0.049 A 
ATOM     25  C20 ZIN A   1      34.329   4.405  31.970  0.00  0.00    -0.052 A 
ATOM     26  C23 ZIN A   1      35.423   4.436  29.868  0.00  0.00     0.039 C 
ATOM     27  C19 ZIN A   1      33.336   4.097  32.885  0.00  0.00     0.010 A 
ATOM     28  C21 ZIN A   1      35.615   5.185  32.146  0.00  0.00     0.039 C 
ATOM     29  C18 ZIN A   1      32.235   3.361  32.495  0.00  0.00     0.038 A 
ATOM     30  C22 ZIN A   1      36.483   4.814  30.924  0.00  0.00     0.009 C 
ENDBRANCH  21  22
ENDBRANCH  19  21
ENDBRANCH   1  19
BRANCH   1  31
ATOM     31  C26 ZIN A   1      28.768   1.416  29.469  0.00  0.00    -0.035 A 
ATOM     32  C31 ZIN A   1      28.349   1.765  28.199  0.00  0.00     0.008 A 
ATOM     33  C30 ZIN A   1      28.521   0.883  27.148  0.00  0.00     0.001 A 
ATOM     34  C29 ZIN A   1      29.104  -0.351  27.369  0.00  0.00     0.000 A 
ATOM     35  C28 ZIN A   1      29.518  -0.701  28.642  0.00  0.00     0.001 A 
ATOM     36  C27 ZIN A   1      29.350   0.182  29.691  0.00  0.00     0.008 A 
ENDBRANCH   1  31
TORSDOF 7
ENDMDL
MODEL 96
REMARK CAVERDOCK RESULT:      -8.4      0.000      0.000
REMARK CAVERDOCK CONSTRAINTS:       0.0      0.0      0.0      0.0
REMARK CAVERDOCK TUNNEL: 95     -8.4      3.3     96.1
REMARK  7 active torsions:
REMARK  status: ('A' for Active; 'I' for Inactive)
REMARK    1  A    between atoms: C7_6  and  N9_7 
REMARK       I    between atoms: N9_7  and  C10_8 
REMARK    2  A    between atoms: C10_8  and  C12_10 
REMARK    3  A    between atoms: C12_10  and  C14_11 
REMARK    4  A    between atoms: C12_10  and  C26_23 
REMARK    5  A    between atoms: C14_11  and  O16_13 
REMARK    6  A    between atoms: O16_13  and  C17_14 
REMARK    7  A    between atoms: C35_32  and  C37_33 
ROOT
ATOM      1  C12 ZIN A   1      28.519   2.303  30.613  0.00  0.00     0.210 C 
ENDROOT
BRANCH   1   2
ATOM      2  C10 ZIN A   1      27.477   1.853  31.603  0.00  0.00     0.236 C 
ATOM      3  N9  ZIN A   1      27.637   0.693  32.270  0.00  0.00    -0.345 N 
ATOM      4  H46 ZIN A   1      28.423   0.147  32.112  0.00  0.00     0.163 HD
ATOM      5  O11 ZIN A   1      26.493   2.534  31.800  0.00  0.00    -0.272 OA
BRANCH   3   6
ATOM      6  C7  ZIN A   1      26.622   0.255  33.231  0.00  0.00     0.199 C 
ATOM      7  C5  ZIN A   1      25.724  -0.872  32.732  0.00  0.00     0.160 C 
ATOM      8  S4  ZIN A   1      26.108  -1.440  31.032  0.00  0.00    -0.135 SA
ATOM      9  N34 ZIN A   1      26.380  -1.842  33.619  0.00  0.00    -0.219 NA
ATOM     10  C2  ZIN A   1      26.505  -3.168  31.536  0.00  0.00     0.029 C 
ATOM     11  C1  ZIN A   1      25.240  -4.021  31.645  0.00  0.00     0.029 C 
ATOM     12  C35 ZIN A   1      27.127  -2.900  32.933  0.00  0.00     0.186 C 
ATOM     13  C3  ZIN A   1      27.522  -3.806  30.588  0.00  0.00     0.029 C 
ATOM     14  C32 ZIN A   1      27.087  -0.815  34.184  0.00  0.00     0.227 C 
ATOM     15  O33 ZIN A   1      27.833  -0.778  35.139  0.00  0.00    -0.277 OA
BRANCH  12  16
ATOM     16  C37 ZIN A   1      27.086  -4.158  33.763  0.00  0.00     0.193 C 
ATOM     17  O38 ZIN A   1      27.836  -5.084  33.504  0.00  0.00    -0.647 OA
ATOM     18  O39 ZIN A   1      26.303  -4.249  34.693  0.00  0.00    -0.647 OA
ENDBRANCH  12  16
ENDBRANCH   3   6
ENDBRANCH   1   2
BRANCH   1  19
ATOM     19  C14 ZIN A   1      29.859   2.388  31.298  0.00  0.00     0.281 C 
ATOM     20  O15 ZIN A   1      29.918   2.581  32.488  0.00  0.00    -0.264 OA
BRANCH  19  21
ATOM     21  O16 ZIN A   1      30.988   2.250  30.583  0.00  0.00    -0.278 OA
BRANCH  21  22
ATOM     22  C17 ZIN A   1      32.072   2.955  31.001  0.00  0.00     0.079 A 
ATOM     23  C25 ZIN A   1      33.112   3.217  30.123  0.00  0.00     0.045 A 
ATOM     24  C24 ZIN A   1      34.214   3.939  30.545  0.00  0.00    -0.049 A 
ATOM     25  C20 ZIN A   1      34.284   4.391  31.850  0.00  0.00    -0.052 A 
ATOM     26  C23 ZIN A   1      35.460   4.355  29.793  0.00  0.00     0.039 C 
ATOM     27  C19 ZIN A   1      33.248   4.124  32.729  0.00  0.00     0.010 A 
ATOM     28  C21 ZIN A   1      35.581   5.141  32.064  0.00  0.00     0.039 C 
ATOM     29  C18 ZIN A   1      32.144   3.409  32.309  0.00  0.00     0.038 A 
ATOM     30  C22 ZIN A   1      36.487   4.726  30.884  0.00  0.00     0.009 C 
ENDBRANCH  21  22
ENDBRANCH  19  21
ENDBRANCH   1  19
BRANCH   1  31
ATOM     31  C26 ZIN A   1      28.597   1.312  29.480  0.00  0.00    -0.035 A 
ATOM     32  C31 ZIN A   1      27.678   1.369  28.448  0.00  0.00     0.008 A 
ATOM     33  C30 ZIN A   1      27.751   0.461  27.407  0.00  0.00     0.001 A 
ATOM     34  C29 ZIN A   1      28.738  -0.507  27.402  0.00  0.00     0.000 A 
ATOM     35  C28 ZIN A   1      29.653  -0.566  28.437  0.00  0.00     0.001 A 
ATOM     36  C27 ZIN A   1      29.583   0.342  29.475  0.00  0.00     0.008 A 
ENDBRANCH   1  31
TORSDOF 7
ENDMDL
MODEL 97
REMARK CAVERDOCK RESULT:      -9.3      0.000      0.000
REMARK CAVERDOCK CONSTRAINTS:       0.1      0.0      0.0      0.0
REMARK CAVERDOCK TUNNEL: 96     -9.3      3.3     97.4
REMARK  7 active torsions:
REMARK  status: ('A' for Active; 'I' for Inactive)
REMARK    1  A    between atoms: C7_6  and  N9_7 
REMARK       I    between atoms: N9_7  and  C10_8 
REMARK    2  A    between atoms: C10_8  and  C12_10 
REMARK    3  A    between atoms: C12_10  and  C14_11 
REMARK    4  A    between atoms: C12_10  and  C26_23 
REMARK    5  A    between atoms: C14_11  and  O16_13 
REMARK    6  A    between atoms: O16_13  and  C17_14 
REMARK    7  A    between atoms: C35_32  and  C37_33 
ROOT
ATOM      1  C12 ZIN A   1      27.409  -1.954  30.284  0.00  0.00     0.210 C 
ENDROOT
BRANCH   1   2
ATOM      2  C10 ZIN A   1      28.275  -1.029  29.469  0.00  0.00     0.236 C 
ATOM      3  N9  ZIN A   1      27.709  -0.107  28.666  0.00  0.00    -0.345 N 
ATOM      4  H46 ZIN A   1      26.743  -0.039  28.612  0.00  0.00     0.163 HD
ATOM      5  O11 ZIN A   1      29.484  -1.113  29.536  0.00  0.00    -0.272 OA
BRANCH   3   6
ATOM      6  C7  ZIN A   1      28.552   0.792  27.874  0.00  0.00     0.199 C 
ATOM      7  C5  ZIN A   1      28.588   2.231  28.378  0.00  0.00     0.160 C 
ATOM      8  S4  ZIN A   1      27.569   2.529  29.871  0.00  0.00    -0.135 SA
ATOM      9  N34 ZIN A   1      29.960   2.063  28.874  0.00  0.00    -0.219 NA
ATOM     10  C2  ZIN A   1      28.990   3.055  30.920  0.00  0.00     0.029 C 
ATOM     11  C1  ZIN A   1      29.312   4.537  30.720  0.00  0.00     0.029 C 
ATOM     12  C35 ZIN A   1      30.105   2.151  30.330  0.00  0.00     0.186 C 
ATOM     13  C3  ZIN A   1      28.741   2.739  32.397  0.00  0.00     0.029 C 
ATOM     14  C32 ZIN A   1      29.997   0.824  28.295  0.00  0.00     0.227 C 
ATOM     15  O33 ZIN A   1      30.896   0.022  28.160  0.00  0.00    -0.277 OA
BRANCH  12  16
ATOM     16  C37 ZIN A   1      31.460   2.722  30.664  0.00  0.00     0.193 C 
ATOM     17  O38 ZIN A   1      32.277   2.909  29.779  0.00  0.00    -0.647 OA
ATOM     18  O39 ZIN A   1      31.737   2.996  31.819  0.00  0.00    -0.647 OA
ENDBRANCH  12  16
ENDBRANCH   3   6
ENDBRANCH   1   2
BRANCH   1  19
ATOM     19  C14 ZIN A   1      28.131  -3.259  30.497  0.00  0.00     0.281 C 
ATOM     20  O15 ZIN A   1      29.321  -3.266  30.699  0.00  0.00    -0.264 OA
BRANCH  19  21
ATOM     21  O16 ZIN A   1      27.449  -4.416  30.462  0.00  0.00    -0.278 OA
BRANCH  21  22
ATOM     22  C17 ZIN A   1      26.977  -4.889  31.645  0.00  0.00     0.079 A 
ATOM     23  C25 ZIN A   1      25.646  -4.705  31.987  0.00  0.00     0.045 A 
ATOM     24  C24 ZIN A   1      25.162  -5.191  33.189  0.00  0.00    -0.049 A 
ATOM     25  C20 ZIN A   1      26.012  -5.853  34.057  0.00  0.00    -0.052 A 
ATOM     26  C23 ZIN A   1      23.773  -5.125  33.785  0.00  0.00     0.039 C 
ATOM     27  C19 ZIN A   1      27.342  -6.033  33.718  0.00  0.00     0.010 A 
ATOM     28  C21 ZIN A   1      25.250  -6.277  35.295  0.00  0.00     0.039 C 
ATOM     29  C18 ZIN A   1      27.827  -5.554  32.517  0.00  0.00     0.038 A 
ATOM     30  C22 ZIN A   1      23.961  -5.427  35.287  0.00  0.00     0.009 C 
ENDBRANCH  21  22
ENDBRANCH  19  21
ENDBRANCH   1  19
BRANCH   1  31
ATOM     31  C26 ZIN A   1      27.114  -1.319  31.619  0.00  0.00    -0.035 A 
ATOM     32  C31 ZIN A   1      28.079  -1.311  32.609  0.00  0.00     0.008 A 
ATOM     33  C30 ZIN A   1      27.809  -0.727  33.832  0.00  0.00     0.001 A 
ATOM     34  C29 ZIN A   1      26.572  -0.157  34.068  0.00  0.00     0.000 A 
ATOM     35  C28 ZIN A   1      25.606  -0.169  33.079  0.00  0.00     0.001 A 
ATOM     36  C27 ZIN A   1      25.876  -0.750  31.856  0.00  0.00     0.008 A 
ENDBRANCH   1  31
TORSDOF 7
ENDMDL
MODEL 98
REMARK CAVERDOCK RESULT:     -10.1      0.000      0.000
REMARK CAVERDOCK CONSTRAINTS:       0.0      0.0      0.0      0.0
REMARK CAVERDOCK TUNNEL: 97    -10.1      3.3     98.4
REMARK  7 active torsions:
REMARK  status: ('A' for Active; 'I' for Inactive)
REMARK    1  A    between atoms: C7_6  and  N9_7 
REMARK       I    between atoms: N9_7  and  C10_8 
REMARK    2  A    between atoms: C10_8  and  C12_10 
REMARK    3  A    between atoms: C12_10  and  C14_11 
REMARK    4  A    between atoms: C12_10  and  C26_23 
REMARK    5  A    between atoms: C14_11  and  O16_13 
REMARK    6  A    between atoms: O16_13  and  C17_14 
REMARK    7  A    between atoms: C35_32  and  C37_33 
ROOT
ATOM      1  C12 ZIN A   1      27.191  -1.871  30.467  0.00  0.00     0.210 C 
ENDROOT
BRANCH   1   2
ATOM      2  C10 ZIN A   1      28.009  -0.902  29.655  0.00  0.00     0.236 C 
ATOM      3  N9  ZIN A   1      27.408  -0.114  28.741  0.00  0.00    -0.345 N 
ATOM      4  H46 ZIN A   1      26.450  -0.171  28.606  0.00  0.00     0.163 HD
ATOM      5  O11 ZIN A   1      29.208  -0.830  29.823  0.00  0.00    -0.272 OA
BRANCH   3   6
ATOM      6  C7  ZIN A   1      28.204   0.828  27.950  0.00  0.00     0.199 C 
ATOM      7  C5  ZIN A   1      28.217   2.254  28.492  0.00  0.00     0.160 C 
ATOM      8  S4  ZIN A   1      27.233   2.485  30.020  0.00  0.00    -0.135 SA
ATOM      9  N34 ZIN A   1      29.606   2.111  28.946  0.00  0.00    -0.219 NA
ATOM     10  C2  ZIN A   1      28.668   3.021  31.044  0.00  0.00     0.029 C 
ATOM     11  C1  ZIN A   1      28.944   4.516  30.875  0.00  0.00     0.029 C 
ATOM     12  C35 ZIN A   1      29.790   2.164  30.399  0.00  0.00     0.186 C 
ATOM     13  C3  ZIN A   1      28.469   2.660  32.518  0.00  0.00     0.029 C 
ATOM     14  C32 ZIN A   1      29.659   0.889  28.333  0.00  0.00     0.227 C 
ATOM     15  O33 ZIN A   1      30.576   0.116  28.151  0.00  0.00    -0.277 OA
BRANCH  12  16
ATOM     16  C37 ZIN A   1      31.137   2.763  30.711  0.00  0.00     0.193 C 
ATOM     17  O38 ZIN A   1      31.909   3.032  29.806  0.00  0.00    -0.647 OA
ATOM     18  O39 ZIN A   1      31.455   2.979  31.868  0.00  0.00    -0.647 OA
ENDBRANCH  12  16
ENDBRANCH   3   6
ENDBRANCH   1   2
BRANCH   1  19
ATOM     19  C14 ZIN A   1      27.927  -3.182  30.576  0.00  0.00     0.281 C 
ATOM     20  O15 ZIN A   1      29.125  -3.191  30.727  0.00  0.00    -0.264 OA
BRANCH  19  21
ATOM     21  O16 ZIN A   1      27.250  -4.339  30.503  0.00  0.00    -0.278 OA
BRANCH  21  22
ATOM     22  C17 ZIN A   1      26.787  -4.857  31.671  0.00  0.00     0.079 A 
ATOM     23  C25 ZIN A   1      25.492  -4.588  32.087  0.00  0.00     0.045 A 
ATOM     24  C24 ZIN A   1      25.017  -5.118  33.273  0.00  0.00    -0.049 A 
ATOM     25  C20 ZIN A   1      25.841  -5.911  34.052  0.00  0.00    -0.052 A 
ATOM     26  C23 ZIN A   1      23.664  -4.981  33.937  0.00  0.00     0.039 C 
ATOM     27  C19 ZIN A   1      27.136  -6.175  33.641  0.00  0.00     0.010 A 
ATOM     28  C21 ZIN A   1      25.096  -6.359  35.292  0.00  0.00     0.039 C 
ATOM     29  C18 ZIN A   1      27.611  -5.651  32.455  0.00  0.00     0.038 A 
ATOM     30  C22 ZIN A   1      23.886  -5.406  35.403  0.00  0.00     0.009 C 
ENDBRANCH  21  22
ENDBRANCH  19  21
ENDBRANCH   1  19
BRANCH   1  31
ATOM     31  C26 ZIN A   1      26.967  -1.306  31.847  0.00  0.00    -0.035 A 
ATOM     32  C31 ZIN A   1      27.815  -1.654  32.882  0.00  0.00     0.008 A 
ATOM     33  C30 ZIN A   1      27.611  -1.133  34.146  0.00  0.00     0.001 A 
ATOM     34  C29 ZIN A   1      26.555  -0.271  34.378  0.00  0.00     0.000 A 
ATOM     35  C28 ZIN A   1      25.705   0.072  33.343  0.00  0.00     0.001 A 
ATOM     36  C27 ZIN A   1      25.910  -0.445  32.078  0.00  0.00     0.008 A 
ENDBRANCH   1  31
TORSDOF 7
ENDMDL
MODEL 99
REMARK CAVERDOCK RESULT:      -9.3      0.000      0.000
REMARK CAVERDOCK CONSTRAINTS:       0.1      0.0      0.0      0.0
REMARK CAVERDOCK TUNNEL: 98     -9.3      3.2     99.2
REMARK  7 active torsions:
REMARK  status: ('A' for Active; 'I' for Inactive)
REMARK    1  A    between atoms: C7_6  and  N9_7 
REMARK       I    between atoms: N9_7  and  C10_8 
REMARK    2  A    between atoms: C10_8  and  C12_10 
REMARK    3  A    between atoms: C12_10  and  C14_11 
REMARK    4  A    between atoms: C12_10  and  C26_23 
REMARK    5  A    between atoms: C14_11  and  O16_13 
REMARK    6  A    between atoms: O16_13  and  C17_14 
REMARK    7  A    between atoms: C35_32  and  C37_33 
ROOT
ATOM      1  C12 ZIN A   1      27.116  -2.369  30.285  0.00  0.00     0.210 C 
ENDROOT
BRANCH   1   2
ATOM      2  C10 ZIN A   1      27.798  -1.418  29.337  0.00  0.00     0.236 C 
ATOM      3  N9  ZIN A   1      27.500  -0.104  29.368  0.00  0.00    -0.345 N 
ATOM      4  H46 ZIN A   1      26.845   0.229  30.000  0.00  0.00     0.163 HD
ATOM      5  O11 ZIN A   1      28.616  -1.835  28.544  0.00  0.00    -0.272 OA
BRANCH   3   6
ATOM      6  C7  ZIN A   1      28.163   0.819  28.444  0.00  0.00     0.199 C 
ATOM      7  C5  ZIN A   1      28.146   2.278  28.889  0.00  0.00     0.160 C 
ATOM      8  S4  ZIN A   1      27.298   2.564  30.489  0.00  0.00    -0.135 SA
ATOM      9  N34 ZIN A   1      29.578   2.237  29.214  0.00  0.00    -0.219 NA
ATOM     10  C2  ZIN A   1      28.791   3.243  31.331  0.00  0.00     0.029 C 
ATOM     11  C1  ZIN A   1      28.965   4.734  31.040  0.00  0.00     0.029 C 
ATOM     12  C35 ZIN A   1      29.894   2.400  30.635  0.00  0.00     0.186 C 
ATOM     13  C3  ZIN A   1      28.752   2.974  32.837  0.00  0.00     0.029 C 
ATOM     14  C32 ZIN A   1      29.642   0.980  28.678  0.00  0.00     0.227 C 
ATOM     15  O33 ZIN A   1      30.580   0.243  28.457  0.00  0.00    -0.277 OA
BRANCH  12  16
ATOM     16  C37 ZIN A   1      31.229   3.086  30.775  0.00  0.00     0.193 C 
ATOM     17  O38 ZIN A   1      31.858   2.989  31.814  0.00  0.00    -0.647 OA
ATOM     18  O39 ZIN A   1      31.679   3.737  29.847  0.00  0.00    -0.647 OA
ENDBRANCH  12  16
ENDBRANCH   3   6
ENDBRANCH   1   2
BRANCH   1  19
ATOM     19  C14 ZIN A   1      27.987  -3.579  30.498  0.00  0.00     0.281 C 
ATOM     20  O15 ZIN A   1      29.188  -3.458  30.546  0.00  0.00    -0.264 OA
BRANCH  19  21
ATOM     21  O16 ZIN A   1      27.428  -4.793  30.632  0.00  0.00    -0.278 OA
BRANCH  21  22
ATOM     22  C17 ZIN A   1      26.975  -5.130  31.868  0.00  0.00     0.079 A 
ATOM     23  C25 ZIN A   1      25.639  -4.953  32.192  0.00  0.00     0.045 A 
ATOM     24  C24 ZIN A   1      25.175  -5.301  33.448  0.00  0.00    -0.049 A 
ATOM     25  C20 ZIN A   1      26.050  -5.815  34.388  0.00  0.00    -0.052 A 
ATOM     26  C23 ZIN A   1      23.785  -5.212  34.039  0.00  0.00     0.039 C 
ATOM     27  C19 ZIN A   1      27.386  -5.986  34.068  0.00  0.00     0.010 A 
ATOM     28  C21 ZIN A   1      25.306  -6.106  35.674  0.00  0.00     0.039 C 
ATOM     29  C18 ZIN A   1      27.851  -5.646  32.813  0.00  0.00     0.038 A 
ATOM     30  C22 ZIN A   1      23.986  -5.312  35.566  0.00  0.00     0.009 C 
ENDBRANCH  21  22
ENDBRANCH  19  21
ENDBRANCH   1  19
BRANCH   1  31
ATOM     31  C26 ZIN A   1      26.884  -1.679  31.606  0.00  0.00    -0.035 A 
ATOM     32  C31 ZIN A   1      25.747  -0.915  31.796  0.00  0.00     0.008 A 
ATOM     33  C30 ZIN A   1      25.533  -0.286  33.008  0.00  0.00     0.001 A 
ATOM     34  C29 ZIN A   1      26.458  -0.414  34.027  0.00  0.00     0.000 A 
ATOM     35  C28 ZIN A   1      27.597  -1.174  33.834  0.00  0.00     0.001 A 
ATOM     36  C27 ZIN A   1      27.809  -1.806  32.625  0.00  0.00     0.008 A 
ENDBRANCH   1  31
TORSDOF 7
ENDMDL
MODEL 100
REMARK CAVERDOCK RESULT:      -9.6      0.000      0.000
REMARK CAVERDOCK CONSTRAINTS:       0.1      0.0      0.0      0.0
REMARK CAVERDOCK TUNNEL: 99     -9.6      3.3    100.1
REMARK  7 active torsions:
REMARK  status: ('A' for Active; 'I' for Inactive)
REMARK    1  A    between atoms: C7_6  and  N9_7 
REMARK       I    between atoms: N9_7  and  C10_8 
REMARK    2  A    between atoms: C10_8  and  C12_10 
REMARK    3  A    between atoms: C12_10  and  C14_11 
REMARK    4  A    between atoms: C12_10  and  C26_23 
REMARK    5  A    between atoms: C14_11  and  O16_13 
REMARK    6  A    between atoms: O16_13  and  C17_14 
REMARK    7  A    between atoms: C35_32  and  C37_33 
ROOT
ATOM      1  C12 ZIN A   1      27.167  -2.544  30.418  0.00  0.00     0.210 C 
ENDROOT
BRANCH   1   2
ATOM      2  C10 ZIN A   1      27.857  -1.625  29.445  0.00  0.00     0.236 C 
ATOM      3  N9  ZIN A   1      27.648  -0.295  29.509  0.00  0.00    -0.345 N 
ATOM      4  H46 ZIN A   1      27.052   0.070  30.181  0.00  0.00     0.163 HD
ATOM      5  O11 ZIN A   1      28.602  -2.081  28.603  0.00  0.00    -0.272 OA
BRANCH   3   6
ATOM      6  C7  ZIN A   1      28.318   0.598  28.561  0.00  0.00     0.199 C 
ATOM      7  C5  ZIN A   1      28.265   2.074  28.940  0.00  0.00     0.160 C 
ATOM      8  S4  ZIN A   1      27.373   2.416  30.504  0.00  0.00    -0.135 SA
ATOM      9  N34 ZIN A   1      29.689   2.074  29.300  0.00  0.00    -0.219 NA
ATOM     10  C2  ZIN A   1      28.833   3.158  31.351  0.00  0.00     0.029 C 
ATOM     11  C1  ZIN A   1      28.989   4.638  30.998  0.00  0.00     0.029 C 
ATOM     12  C35 ZIN A   1      29.967   2.305  30.721  0.00  0.00     0.186 C 
ATOM     13  C3  ZIN A   1      28.761   2.956  32.866  0.00  0.00     0.029 C 
ATOM     14  C32 ZIN A   1      29.788   0.795  28.823  0.00  0.00     0.227 C 
ATOM     15  O33 ZIN A   1      30.743   0.067  28.659  0.00  0.00    -0.277 OA
BRANCH  12  16
ATOM     16  C37 ZIN A   1      31.286   3.021  30.862  0.00  0.00     0.193 C 
ATOM     17  O38 ZIN A   1      31.848   3.056  31.943  0.00  0.00    -0.647 OA
ATOM     18  O39 ZIN A   1      31.792   3.563  29.893  0.00  0.00    -0.647 OA
ENDBRANCH  12  16
ENDBRANCH   3   6
ENDBRANCH   1   2
BRANCH   1  19
ATOM     19  C14 ZIN A   1      28.024  -3.762  30.653  0.00  0.00     0.281 C 
ATOM     20  O15 ZIN A   1      29.226  -3.655  30.697  0.00  0.00    -0.264 OA
BRANCH  19  21
ATOM     21  O16 ZIN A   1      27.450  -4.965  30.813  0.00  0.00    -0.278 OA
BRANCH  21  22
ATOM     22  C17 ZIN A   1      26.983  -5.266  32.054  0.00  0.00     0.079 A 
ATOM     23  C25 ZIN A   1      25.633  -5.137  32.340  0.00  0.00     0.045 A 
ATOM     24  C24 ZIN A   1      25.155  -5.448  33.600  0.00  0.00    -0.049 A 
ATOM     25  C20 ZIN A   1      26.030  -5.877  34.582  0.00  0.00    -0.052 A 
ATOM     26  C23 ZIN A   1      23.748  -5.397  34.156  0.00  0.00     0.039 C 
ATOM     27  C19 ZIN A   1      27.380  -6.000  34.299  0.00  0.00     0.010 A 
ATOM     28  C21 ZIN A   1      25.269  -6.144  35.864  0.00  0.00     0.039 C 
ATOM     29  C18 ZIN A   1      27.858  -5.696  33.040  0.00  0.00     0.038 A 
ATOM     30  C22 ZIN A   1      23.918  -5.418  35.690  0.00  0.00     0.009 C 
ENDBRANCH  21  22
ENDBRANCH  19  21
ENDBRANCH   1  19
BRANCH   1  31
ATOM     31  C26 ZIN A   1      26.952  -1.822  31.724  0.00  0.00    -0.035 A 
ATOM     32  C31 ZIN A   1      27.873  -1.954  32.747  0.00  0.00     0.008 A 
ATOM     33  C30 ZIN A   1      27.677  -1.290  33.943  0.00  0.00     0.001 A 
ATOM     34  C29 ZIN A   1      26.556  -0.500  34.120  0.00  0.00     0.000 A 
ATOM     35  C28 ZIN A   1      25.633  -0.372  33.098  0.00  0.00     0.001 A 
ATOM     36  C27 ZIN A   1      25.831  -1.033  31.902  0.00  0.00     0.008 A 
ENDBRANCH   1  31
TORSDOF 7
ENDMDL
MODEL 101
REMARK CAVERDOCK RESULT:     -10.4      0.000      0.000
REMARK CAVERDOCK CONSTRAINTS:       0.0      0.0      0.0      0.0
REMARK CAVERDOCK TUNNEL: 100    -10.4      3.3    101.1
REMARK  7 active torsions:
REMARK  status: ('A' for Active; 'I' for Inactive)
REMARK    1  A    between atoms: C7_6  and  N9_7 
REMARK       I    between atoms: N9_7  and  C10_8 
REMARK    2  A    between atoms: C10_8  and  C12_10 
REMARK    3  A    between atoms: C12_10  and  C14_11 
REMARK    4  A    between atoms: C12_10  and  C26_23 
REMARK    5  A    between atoms: C14_11  and  O16_13 
REMARK    6  A    between atoms: O16_13  and  C17_14 
REMARK    7  A    between atoms: C35_32  and  C37_33 
ROOT
ATOM      1  C12 ZIN A   1      27.119  -2.615  30.625  0.00  0.00     0.210 C 
ENDROOT
BRANCH   1   2
ATOM      2  C10 ZIN A   1      27.739  -1.690  29.611  0.00  0.00     0.236 C 
ATOM      3  N9  ZIN A   1      27.452  -0.373  29.636  0.00  0.00    -0.345 N 
ATOM      4  H46 ZIN A   1      26.846  -0.021  30.306  0.00  0.00     0.163 HD
ATOM      5  O11 ZIN A   1      28.496  -2.129  28.772  0.00  0.00    -0.272 OA
BRANCH   3   6
ATOM      6  C7  ZIN A   1      28.054   0.526  28.648  0.00  0.00     0.199 C 
ATOM      7  C5  ZIN A   1      27.991   2.004  29.020  0.00  0.00     0.160 C 
ATOM      8  S4  ZIN A   1      27.176   2.340  30.626  0.00  0.00    -0.135 SA
ATOM      9  N34 ZIN A   1      29.432   2.034  29.305  0.00  0.00    -0.219 NA
ATOM     10  C2  ZIN A   1      28.663   3.117  31.390  0.00  0.00     0.029 C 
ATOM     11  C1  ZIN A   1      28.771   4.597  31.020  0.00  0.00     0.029 C 
ATOM     12  C35 ZIN A   1      29.779   2.282  30.707  0.00  0.00     0.186 C 
ATOM     13  C3  ZIN A   1      28.675   2.925  32.908  0.00  0.00     0.029 C 
ATOM     14  C32 ZIN A   1      29.531   0.754  28.832  0.00  0.00     0.227 C 
ATOM     15  O33 ZIN A   1      30.491   0.043  28.622  0.00  0.00    -0.277 OA
BRANCH  12  16
ATOM     16  C37 ZIN A   1      31.089   3.023  30.774  0.00  0.00     0.193 C 
ATOM     17  O38 ZIN A   1      31.777   2.958  31.778  0.00  0.00    -0.647 OA
ATOM     18  O39 ZIN A   1      31.462   3.689  29.822  0.00  0.00    -0.647 OA
ENDBRANCH  12  16
ENDBRANCH   3   6
ENDBRANCH   1   2
BRANCH   1  19
ATOM     19  C14 ZIN A   1      28.041  -3.781  30.871  0.00  0.00     0.281 C 
ATOM     20  O15 ZIN A   1      29.235  -3.606  30.932  0.00  0.00    -0.264 OA
BRANCH  19  21
ATOM     21  O16 ZIN A   1      27.535  -5.016  31.021  0.00  0.00    -0.278 OA
BRANCH  21  22
ATOM     22  C17 ZIN A   1      27.000  -5.320  32.233  0.00  0.00     0.079 A 
ATOM     23  C25 ZIN A   1      25.639  -5.167  32.451  0.00  0.00     0.045 A 
ATOM     24  C24 ZIN A   1      25.092  -5.480  33.682  0.00  0.00    -0.049 A 
ATOM     25  C20 ZIN A   1      25.906  -5.937  34.702  0.00  0.00    -0.052 A 
ATOM     26  C23 ZIN A   1      23.660  -5.406  34.166  0.00  0.00     0.039 C 
ATOM     27  C19 ZIN A   1      27.266  -6.085  34.487  0.00  0.00     0.010 A 
ATOM     28  C21 ZIN A   1      25.076  -6.201  35.941  0.00  0.00     0.039 C 
ATOM     29  C18 ZIN A   1      27.814  -5.778  33.258  0.00  0.00     0.038 A 
ATOM     30  C22 ZIN A   1      23.750  -5.447  35.706  0.00  0.00     0.009 C 
ENDBRANCH  21  22
ENDBRANCH  19  21
ENDBRANCH   1  19
BRANCH   1  31
ATOM     31  C26 ZIN A   1      26.899  -1.869  31.917  0.00  0.00    -0.035 A 
ATOM     32  C31 ZIN A   1      25.728  -1.160  32.114  0.00  0.00     0.008 A 
ATOM     33  C30 ZIN A   1      25.525  -0.478  33.299  0.00  0.00     0.001 A 
ATOM     34  C29 ZIN A   1      26.494  -0.499  34.285  0.00  0.00     0.000 A 
ATOM     35  C28 ZIN A   1      27.666  -1.205  34.084  0.00  0.00     0.001 A 
ATOM     36  C27 ZIN A   1      27.869  -1.889  32.902  0.00  0.00     0.008 A 
ENDBRANCH   1  31
TORSDOF 7
ENDMDL
MODEL 102
REMARK CAVERDOCK RESULT:     -10.6      0.000      0.000
REMARK CAVERDOCK CONSTRAINTS:       0.1      0.0      0.0      0.0
REMARK CAVERDOCK TUNNEL: 101    -10.6      3.2    102.2
REMARK  7 active torsions:
REMARK  status: ('A' for Active; 'I' for Inactive)
REMARK    1  A    between atoms: C7_6  and  N9_7 
REMARK       I    between atoms: N9_7  and  C10_8 
REMARK    2  A    between atoms: C10_8  and  C12_10 
REMARK    3  A    between atoms: C12_10  and  C14_11 
REMARK    4  A    between atoms: C12_10  and  C26_23 
REMARK    5  A    between atoms: C14_11  and  O16_13 
REMARK    6  A    between atoms: O16_13  and  C17_14 
REMARK    7  A    between atoms: C35_32  and  C37_33 
ROOT
ATOM      1  C12 ZIN A   1      27.177  -2.819  30.775  0.00  0.00     0.210 C 
ENDROOT
BRANCH   1   2
ATOM      2  C10 ZIN A   1      27.725  -1.877  29.735  0.00  0.00     0.236 C 
ATOM      3  N9  ZIN A   1      27.375  -0.576  29.753  0.00  0.00    -0.345 N 
ATOM      4  H46 ZIN A   1      26.770  -0.246  30.435  0.00  0.00     0.163 HD
ATOM      5  O11 ZIN A   1      28.481  -2.290  28.881  0.00  0.00    -0.272 OA
BRANCH   3   6
ATOM      6  C7  ZIN A   1      27.907   0.340  28.741  0.00  0.00     0.199 C 
ATOM      7  C5  ZIN A   1      27.795   1.816  29.105  0.00  0.00     0.160 C 
ATOM      8  S4  ZIN A   1      27.018   2.131  30.734  0.00  0.00    -0.135 SA
ATOM      9  N34 ZIN A   1      29.242   1.908  29.343  0.00  0.00    -0.219 NA
ATOM     10  C2  ZIN A   1      28.495   2.975  31.445  0.00  0.00     0.029 C 
ATOM     11  C1  ZIN A   1      28.529   4.455  31.061  0.00  0.00     0.029 C 
ATOM     12  C35 ZIN A   1      29.622   2.181  30.732  0.00  0.00     0.186 C 
ATOM     13  C3  ZIN A   1      28.562   2.796  32.963  0.00  0.00     0.029 C 
ATOM     14  C32 ZIN A   1      29.379   0.630  28.875  0.00  0.00     0.227 C 
ATOM     15  O33 ZIN A   1      30.360  -0.042  28.640  0.00  0.00    -0.277 OA
BRANCH  12  16
ATOM     16  C37 ZIN A   1      30.902   2.978  30.752  0.00  0.00     0.193 C 
ATOM     17  O38 ZIN A   1      31.662   2.888  31.701  0.00  0.00    -0.647 OA
ATOM     18  O39 ZIN A   1      31.178   3.711  29.817  0.00  0.00    -0.647 OA
ENDBRANCH  12  16
ENDBRANCH   3   6
ENDBRANCH   1   2
BRANCH   1  19
ATOM     19  C14 ZIN A   1      28.164  -3.933  31.013  0.00  0.00     0.281 C 
ATOM     20  O15 ZIN A   1      29.349  -3.700  31.018  0.00  0.00    -0.264 OA
BRANCH  19  21
ATOM     21  O16 ZIN A   1      27.724  -5.185  31.220  0.00  0.00    -0.278 OA
BRANCH  21  22
ATOM     22  C17 ZIN A   1      27.116  -5.437  32.409  0.00  0.00     0.079 A 
ATOM     23  C25 ZIN A   1      25.739  -5.333  32.522  0.00  0.00     0.045 A 
ATOM     24  C24 ZIN A   1      25.117  -5.594  33.730  0.00  0.00    -0.049 A 
ATOM     25  C20 ZIN A   1      25.875  -5.950  34.832  0.00  0.00    -0.052 A 
ATOM     26  C23 ZIN A   1      23.652  -5.556  34.108  0.00  0.00     0.039 C 
ATOM     27  C19 ZIN A   1      27.251  -6.048  34.722  0.00  0.00     0.010 A 
ATOM     28  C21 ZIN A   1      24.969  -6.174  36.025  0.00  0.00     0.039 C 
ATOM     29  C18 ZIN A   1      27.873  -5.793  33.515  0.00  0.00     0.038 A 
ATOM     30  C22 ZIN A   1      23.633  -5.497  35.650  0.00  0.00     0.009 C 
ENDBRANCH  21  22
ENDBRANCH  19  21
ENDBRANCH   1  19
BRANCH   1  31
ATOM     31  C26 ZIN A   1      26.947  -2.068  32.062  0.00  0.00    -0.035 A 
ATOM     32  C31 ZIN A   1      25.691  -1.573  32.358  0.00  0.00     0.008 A 
ATOM     33  C30 ZIN A   1      25.480  -0.887  33.539  0.00  0.00     0.001 A 
ATOM     34  C29 ZIN A   1      26.526  -0.689  34.421  0.00  0.00     0.000 A 
ATOM     35  C28 ZIN A   1      27.783  -1.181  34.122  0.00  0.00     0.001 A 
ATOM     36  C27 ZIN A   1      27.994  -1.870  32.943  0.00  0.00     0.008 A 
ENDBRANCH   1  31
TORSDOF 7
ENDMDL
MODEL 103
REMARK CAVERDOCK RESULT:     -10.7      0.000      0.000
REMARK CAVERDOCK CONSTRAINTS:       0.0      0.0      0.0      0.0
REMARK CAVERDOCK TUNNEL: 102    -10.7      3.3    103.4
REMARK  7 active torsions:
REMARK  status: ('A' for Active; 'I' for Inactive)
REMARK    1  A    between atoms: C7_6  and  N9_7 
REMARK       I    between atoms: N9_7  and  C10_8 
REMARK    2  A    between atoms: C10_8  and  C12_10 
REMARK    3  A    between atoms: C12_10  and  C14_11 
REMARK    4  A    between atoms: C12_10  and  C26_23 
REMARK    5  A    between atoms: C14_11  and  O16_13 
REMARK    6  A    between atoms: O16_13  and  C17_14 
REMARK    7  A    between atoms: C35_32  and  C37_33 
ROOT
ATOM      1  C12 ZIN A   1      28.698  -2.330  32.147  0.00  0.00     0.210 C 
ENDROOT
BRANCH   1   2
ATOM      2  C10 ZIN A   1      28.794  -1.434  30.940  0.00  0.00     0.236 C 
ATOM      3  N9  ZIN A   1      27.676  -0.911  30.398  0.00  0.00    -0.345 N 
ATOM      4  H46 ZIN A   1      26.811  -1.112  30.785  0.00  0.00     0.163 HD
ATOM      5  O11 ZIN A   1      29.877  -1.184  30.455  0.00  0.00    -0.272 OA
BRANCH   3   6
ATOM      6  C7  ZIN A   1      27.770  -0.041  29.223  0.00  0.00     0.199 C 
ATOM      7  C5  ZIN A   1      27.502   1.433  29.507  0.00  0.00     0.160 C 
ATOM      8  S4  ZIN A   1      27.121   1.803  31.261  0.00  0.00    -0.135 SA
ATOM      9  N34 ZIN A   1      28.924   1.764  29.344  0.00  0.00    -0.219 NA
ATOM     10  C2  ZIN A   1      28.562   2.927  31.495  0.00  0.00     0.029 C 
ATOM     11  C1  ZIN A   1      28.243   4.347  31.022  0.00  0.00     0.029 C 
ATOM     12  C35 ZIN A   1      29.591   2.238  30.560  0.00  0.00     0.186 C 
ATOM     13  C3  ZIN A   1      29.041   2.925  32.949  0.00  0.00     0.029 C 
ATOM     14  C32 ZIN A   1      29.155   0.478  28.941  0.00  0.00     0.227 C 
ATOM     15  O33 ZIN A   1      30.145  -0.063  28.495  0.00  0.00    -0.277 OA
BRANCH  12  16
ATOM     16  C37 ZIN A   1      30.678   3.213  30.186  0.00  0.00     0.193 C 
ATOM     17  O38 ZIN A   1      31.730   3.219  30.802  0.00  0.00    -0.647 OA
ATOM     18  O39 ZIN A   1      30.505   3.994  29.266  0.00  0.00    -0.647 OA
ENDBRANCH  12  16
ENDBRANCH   3   6
ENDBRANCH   1   2
BRANCH   1  19
ATOM     19  C14 ZIN A   1      27.905  -1.638  33.225  0.00  0.00     0.281 C 
ATOM     20  O15 ZIN A   1      27.503  -0.512  33.051  0.00  0.00    -0.264 OA
BRANCH  19  21
ATOM     21  O16 ZIN A   1      27.647  -2.273  34.380  0.00  0.00    -0.278 OA
BRANCH  21  22
ATOM     22  C17 ZIN A   1      26.621  -3.165  34.377  0.00  0.00     0.079 A 
ATOM     23  C25 ZIN A   1      26.806  -4.440  34.887  0.00  0.00     0.045 A 
ATOM     24  C24 ZIN A   1      25.762  -5.347  34.889  0.00  0.00    -0.049 A 
ATOM     25  C20 ZIN A   1      24.532  -4.984  34.371  0.00  0.00    -0.052 A 
ATOM     26  C23 ZIN A   1      25.705  -6.777  35.383  0.00  0.00     0.039 C 
ATOM     27  C19 ZIN A   1      24.347  -3.712  33.856  0.00  0.00     0.010 A 
ATOM     28  C21 ZIN A   1      23.566  -6.145  34.482  0.00  0.00     0.039 C 
ATOM     29  C18 ZIN A   1      25.387  -2.803  33.857  0.00  0.00     0.038 A 
ATOM     30  C22 ZIN A   1      24.453  -7.386  34.719  0.00  0.00     0.009 C 
ENDBRANCH  21  22
ENDBRANCH  19  21
ENDBRANCH   1  19
BRANCH   1  31
ATOM     31  C26 ZIN A   1      28.010  -3.616  31.764  0.00  0.00    -0.035 A 
ATOM     32  C31 ZIN A   1      26.815  -3.579  31.070  0.00  0.00     0.008 A 
ATOM     33  C30 ZIN A   1      26.185  -4.758  30.717  0.00  0.00     0.001 A 
ATOM     34  C29 ZIN A   1      26.745  -5.973  31.064  0.00  0.00     0.000 A 
ATOM     35  C28 ZIN A   1      27.938  -6.008  31.762  0.00  0.00     0.001 A 
ATOM     36  C27 ZIN A   1      28.570  -4.831  32.112  0.00  0.00     0.008 A 
ENDBRANCH   1  31
TORSDOF 7
ENDMDL
MODEL 104
REMARK CAVERDOCK RESULT:     -10.7      0.000      0.000
REMARK CAVERDOCK CONSTRAINTS:       0.0      0.0      0.0      0.0
REMARK CAVERDOCK TUNNEL: 103    -10.7      3.3    104.4
REMARK  7 active torsions:
REMARK  status: ('A' for Active; 'I' for Inactive)
REMARK    1  A    between atoms: C7_6  and  N9_7 
REMARK       I    between atoms: N9_7  and  C10_8 
REMARK    2  A    between atoms: C10_8  and  C12_10 
REMARK    3  A    between atoms: C12_10  and  C14_11 
REMARK    4  A    between atoms: C12_10  and  C26_23 
REMARK    5  A    between atoms: C14_11  and  O16_13 
REMARK    6  A    between atoms: O16_13  and  C17_14 
REMARK    7  A    between atoms: C35_32  and  C37_33 
ROOT
ATOM      1  C12 ZIN A   1      27.385  -3.288  30.933  0.00  0.00     0.210 C 
ENDROOT
BRANCH   1   2
ATOM      2  C10 ZIN A   1      27.754  -2.316  29.843  0.00  0.00     0.236 C 
ATOM      3  N9  ZIN A   1      27.549  -0.995  30.019  0.00  0.00    -0.345 N 
ATOM      4  H46 ZIN A   1      27.163  -0.671  30.847  0.00  0.00     0.163 HD
ATOM      5  O11 ZIN A   1      28.235  -2.721  28.806  0.00  0.00    -0.272 OA
BRANCH   3   6
ATOM      6  C7  ZIN A   1      27.907  -0.051  28.958  0.00  0.00     0.199 C 
ATOM      7  C5  ZIN A   1      27.665   1.413  29.310  0.00  0.00     0.160 C 
ATOM      8  S4  ZIN A   1      26.978   1.679  30.988  0.00  0.00    -0.135 SA
ATOM      9  N34 ZIN A   1      29.107   1.662  29.440  0.00  0.00    -0.219 NA
ATOM     10  C2  ZIN A   1      28.405   2.688  31.576  0.00  0.00     0.029 C 
ATOM     11  C1  ZIN A   1      28.254   4.155  31.172  0.00  0.00     0.029 C 
ATOM     12  C35 ZIN A   1      29.556   2.002  30.793  0.00  0.00     0.186 C 
ATOM     13  C3  ZIN A   1      28.600   2.549  33.088  0.00  0.00     0.029 C 
ATOM     14  C32 ZIN A   1      29.345   0.395  28.980  0.00  0.00     0.227 C 
ATOM     15  O33 ZIN A   1      30.372  -0.176  28.681  0.00  0.00    -0.277 OA
BRANCH  12  16
ATOM     16  C37 ZIN A   1      30.742   2.928  30.707  0.00  0.00     0.193 C 
ATOM     17  O38 ZIN A   1      30.951   3.557  29.684  0.00  0.00    -0.647 OA
ATOM     18  O39 ZIN A   1      31.491   3.049  31.662  0.00  0.00    -0.647 OA
ENDBRANCH  12  16
ENDBRANCH   3   6
ENDBRANCH   1   2
BRANCH   1  19
ATOM     19  C14 ZIN A   1      28.556  -4.192  31.217  0.00  0.00     0.281 C 
ATOM     20  O15 ZIN A   1      29.683  -3.763  31.142  0.00  0.00    -0.264 OA
BRANCH  19  21
ATOM     21  O16 ZIN A   1      28.347  -5.475  31.554  0.00  0.00    -0.278 OA
BRANCH  21  22
ATOM     22  C17 ZIN A   1      27.767  -5.709  32.761  0.00  0.00     0.079 A 
ATOM     23  C25 ZIN A   1      26.505  -6.278  32.828  0.00  0.00     0.045 A 
ATOM     24  C24 ZIN A   1      25.915  -6.521  34.056  0.00  0.00    -0.049 A 
ATOM     25  C20 ZIN A   1      26.583  -6.186  35.220  0.00  0.00    -0.052 A 
ATOM     26  C23 ZIN A   1      24.570  -7.126  34.395  0.00  0.00     0.039 C 
ATOM     27  C19 ZIN A   1      27.842  -5.613  35.154  0.00  0.00     0.010 A 
ATOM     28  C21 ZIN A   1      25.732  -6.543  36.420  0.00  0.00     0.039 C 
ATOM     29  C18 ZIN A   1      28.435  -5.374  33.930  0.00  0.00     0.038 A 
ATOM     30  C22 ZIN A   1      24.304  -6.725  35.862  0.00  0.00     0.009 C 
ENDBRANCH  21  22
ENDBRANCH  19  21
ENDBRANCH   1  19
BRANCH   1  31
ATOM     31  C26 ZIN A   1      27.023  -2.527  32.183  0.00  0.00    -0.035 A 
ATOM     32  C31 ZIN A   1      27.953  -1.696  32.780  0.00  0.00     0.008 A 
ATOM     33  C30 ZIN A   1      27.620  -0.996  33.924  0.00  0.00     0.001 A 
ATOM     34  C29 ZIN A   1      26.360  -1.132  34.476  0.00  0.00     0.000 A 
ATOM     35  C28 ZIN A   1      25.432  -1.967  33.881  0.00  0.00     0.001 A 
ATOM     36  C27 ZIN A   1      25.763  -2.664  32.736  0.00  0.00     0.008 A 
ENDBRANCH   1  31
TORSDOF 7
ENDMDL
MODEL 105
REMARK CAVERDOCK RESULT:     -10.9      0.000      0.000
REMARK CAVERDOCK CONSTRAINTS:       0.0      0.0      0.0      0.0
REMARK CAVERDOCK TUNNEL: 104    -10.9      3.3    105.2
REMARK  7 active torsions:
REMARK  status: ('A' for Active; 'I' for Inactive)
REMARK    1  A    between atoms: C7_6  and  N9_7 
REMARK       I    between atoms: N9_7  and  C10_8 
REMARK    2  A    between atoms: C10_8  and  C12_10 
REMARK    3  A    between atoms: C12_10  and  C14_11 
REMARK    4  A    between atoms: C12_10  and  C26_23 
REMARK    5  A    between atoms: C14_11  and  O16_13 
REMARK    6  A    between atoms: O16_13  and  C17_14 
REMARK    7  A    between atoms: C35_32  and  C37_33 
ROOT
ATOM      1  C12 ZIN A   1      26.364  -2.387  31.355  0.00  0.00     0.210 C 
ENDROOT
BRANCH   1   2
ATOM      2  C10 ZIN A   1      26.568  -1.371  30.262  0.00  0.00     0.236 C 
ATOM      3  N9  ZIN A   1      27.803  -0.897  30.003  0.00  0.00    -0.345 N 
ATOM      4  H46 ZIN A   1      28.560  -1.210  30.521  0.00  0.00     0.163 HD
ATOM      5  O11 ZIN A   1      25.620  -0.978  29.615  0.00  0.00    -0.272 OA
BRANCH   3   6
ATOM      6  C7  ZIN A   1      28.000   0.092  28.941  0.00  0.00     0.199 C 
ATOM      7  C5  ZIN A   1      27.725   1.532  29.361  0.00  0.00     0.160 C 
ATOM      8  S4  ZIN A   1      27.207   1.718  31.109  0.00  0.00    -0.135 SA
ATOM      9  N34 ZIN A   1      29.159   1.851  29.348  0.00  0.00    -0.219 NA
ATOM     10  C2  ZIN A   1      28.637   2.784  31.577  0.00  0.00     0.029 C
[truncated: 224,613 more chars]
