# Supplementary material for: Fully automated virtual screening pipeline of FDA-approved drugs using Caver Web
Source: Comput Struct Biotechnol J. 2022 Nov 17;20:6512–8. doi: 10.1016/j.csbj.2022.11.031 (PMC9705369; doi:10.1016/j.csbj.2022.11.031)
Supplement: Supplementary data 1 [file mmc1.zip › supplementary_data/pymol/ZINC000005167249.pdbqt]

MODEL 1
REMARK CAVERDOCK RESULT:      22.6      0.000      0.000
REMARK CAVERDOCK CONSTRAINTS:       2.1      0.0      0.0      0.0
REMARK CAVERDOCK TUNNEL: 0     22.6      1.7      1.1
REMARK  4 active torsions:
REMARK  status: ('A' for Active; 'I' for Inactive)
REMARK    1  A    between atoms: C2_2  and  C4_4 
REMARK    2  A    between atoms: C4_4  and  O5_5 
REMARK    3  A    between atoms: C16_14  and  O18_15 
REMARK    4  A    between atoms: O18_15  and  S19_16 
ROOT
ATOM      1  C4  ZIN A   1      45.970   8.654  34.503  0.00  0.00     0.125 C 
ATOM      2  C6  ZIN A   1      45.890   9.875  33.553  0.00  0.00     0.047 C 
ATOM      3  C7  ZIN A   1      44.856   9.509  32.454  0.00  0.00     0.009 C 
ATOM      4  C8  ZIN A   1      43.990   8.445  33.137  0.00  0.00     0.002 C 
ATOM      5  C10 ZIN A   1      43.226   7.519  32.209  0.00  0.00    -0.001 C 
ATOM      6  C12 ZIN A   1      42.188   8.326  31.422  0.00  0.00     0.033 C 
ATOM      7  C13 ZIN A   1      41.323   7.385  30.635  0.00  0.00    -0.023 C 
ATOM      8  C14 ZIN A   1      41.114   6.151  30.989  0.00  0.00    -0.072 C 
ATOM      9  C15 ZIN A   1      40.211   5.295  30.116  0.00  0.00     0.068 C 
ATOM     10  C16 ZIN A   1      39.146   4.650  31.007  0.00  0.00     0.149 C 
ATOM     11  C23 ZIN A   1      39.828   3.879  32.138  0.00  0.00     0.035 C 
ATOM     12  C24 ZIN A   1      40.602   4.850  33.031  0.00  0.00     0.016 C 
ATOM     13  C25 ZIN A   1      41.709   5.519  32.212  0.00  0.00    -0.017 C 
ATOM     14  C26 ZIN A   1      42.689   4.434  31.759  0.00  0.00     0.020 C 
ATOM     15  C27 ZIN A   1      42.499   6.486  33.080  0.00  0.00     0.003 C 
ATOM     16  C29 ZIN A   1      43.450   5.707  33.984  0.00  0.00     0.007 C 
ATOM     17  C30 ZIN A   1      44.330   6.643  34.827  0.00  0.00     0.013 C 
ATOM     18  C31 ZIN A   1      45.060   7.599  33.880  0.00  0.00    -0.002 C 
ATOM     19  C32 ZIN A   1      45.819   6.800  32.820  0.00  0.00     0.019 C 
ENDROOT
BRANCH   1  20
ATOM     20  C2  ZIN A   1      47.386   8.143  34.577  0.00  0.00     0.158 C 
ATOM     21  C1  ZIN A   1      48.415   8.628  33.588  0.00  0.00     0.094 C 
ATOM     22  O3  ZIN A   1      47.696   7.345  35.430  0.00  0.00    -0.295 OA
ENDBRANCH   1  20
BRANCH   1  23
ATOM     23  O5  ZIN A   1      45.503   9.005  35.806  0.00  0.00    -0.381 OA
ATOM     24  H36 ZIN A   1      46.184   8.968  36.491  0.00  0.00     0.211 HD
ENDBRANCH   1  23
BRANCH  10  25
ATOM     25  O18 ZIN A   1      38.308   5.667  31.560  0.00  0.00    -0.251 OA
BRANCH  25  26
ATOM     26  S19 ZIN A   1      36.831   5.302  31.594  0.00  0.00     0.251 S 
ATOM     27  O20 ZIN A   1      36.691   4.054  30.859  0.00  0.00    -0.572 OA
ATOM     28  O21 ZIN A   1      36.467   5.155  32.995  0.00  0.00    -0.572 OA
ATOM     29  O22 ZIN A   1      36.115   6.394  30.955  0.00  0.00    -0.572 OA
ENDBRANCH  25  26
ENDBRANCH  10  25
TORSDOF 4
ENDMDL
MODEL 2
REMARK CAVERDOCK RESULT:      22.3      0.000      0.000
REMARK CAVERDOCK CONSTRAINTS:       0.0      0.0      0.0      0.0
REMARK CAVERDOCK TUNNEL: 1     22.3      1.8      2.1
REMARK  4 active torsions:
REMARK  status: ('A' for Active; 'I' for Inactive)
REMARK    1  A    between atoms: C2_2  and  C4_4 
REMARK    2  A    between atoms: C4_4  and  O5_5 
REMARK    3  A    between atoms: C16_14  and  O18_15 
REMARK    4  A    between atoms: O18_15  and  S19_16 
ROOT
ATOM      1  C4  ZIN A   1      38.512   5.057  31.501  0.00  0.00     0.125 C 
ATOM      2  C6  ZIN A   1      38.989   3.583  31.521  0.00  0.00     0.047 C 
ATOM      3  C7  ZIN A   1      40.541   3.625  31.496  0.00  0.00     0.009 C 
ATOM      4  C8  ZIN A   1      40.857   5.010  32.072  0.00  0.00     0.002 C 
ATOM      5  C10 ZIN A   1      42.222   5.575  31.722  0.00  0.00    -0.001 C 
ATOM      6  C12 ZIN A   1      43.314   4.704  32.354  0.00  0.00     0.033 C 
ATOM      7  C13 ZIN A   1      44.648   5.359  32.150  0.00  0.00    -0.023 C 
ATOM      8  C14 ZIN A   1      44.791   6.643  31.998  0.00  0.00    -0.072 C 
ATOM      9  C15 ZIN A   1      46.195   7.193  31.808  0.00  0.00     0.068 C 
ATOM     10  C16 ZIN A   1      46.411   8.327  32.814  0.00  0.00     0.149 C 
ATOM     11  C23 ZIN A   1      45.308   9.373  32.646  0.00  0.00     0.035 C 
ATOM     12  C24 ZIN A   1      43.952   8.751  32.987  0.00  0.00     0.016 C 
ATOM     13  C25 ZIN A   1      43.652   7.618  32.002  0.00  0.00    -0.017 C 
ATOM     14  C26 ZIN A   1      43.538   8.224  30.601  0.00  0.00     0.020 C 
ATOM     15  C27 ZIN A   1      42.305   6.988  32.316  0.00  0.00     0.003 C 
ATOM     16  C29 ZIN A   1      41.183   7.898  31.824  0.00  0.00     0.007 C 
ATOM     17  C30 ZIN A   1      39.799   7.268  32.046  0.00  0.00     0.013 C 
ATOM     18  C31 ZIN A   1      39.784   5.891  31.377  0.00  0.00    -0.002 C 
ATOM     19  C32 ZIN A   1      40.192   6.024  29.909  0.00  0.00     0.019 C 
ENDROOT
BRANCH   1  20
ATOM     20  C2  ZIN A   1      37.612   5.298  30.317  0.00  0.00     0.158 C 
ATOM     21  C1  ZIN A   1      36.276   4.607  30.232  0.00  0.00     0.094 C 
ATOM     22  O3  ZIN A   1      37.962   6.047  29.435  0.00  0.00    -0.295 OA
ENDBRANCH   1  20
BRANCH   1  23
ATOM     23  O5  ZIN A   1      37.828   5.375  32.714  0.00  0.00    -0.381 OA
ATOM     24  H36 ZIN A   1      38.100   6.214  33.110  0.00  0.00     0.211 HD
ENDBRANCH   1  23
BRANCH  10  25
ATOM     25  O18 ZIN A   1      46.372   7.801  34.141  0.00  0.00    -0.251 OA
BRANCH  25  26
ATOM     26  S19 ZIN A   1      47.134   8.635  35.162  0.00  0.00     0.251 S 
ATOM     27  O20 ZIN A   1      48.027   9.503  34.410  0.00  0.00    -0.572 OA
ATOM     28  O21 ZIN A   1      46.142   9.389  35.912  0.00  0.00    -0.572 OA
ATOM     29  O22 ZIN A   1      47.864   7.702  36.005  0.00  0.00    -0.572 OA
ENDBRANCH  25  26
ENDBRANCH  10  25
TORSDOF 4
ENDMDL
MODEL 3
REMARK CAVERDOCK RESULT:      23.7      0.000      0.000
REMARK CAVERDOCK CONSTRAINTS:       0.0      0.0      0.0      0.0
REMARK CAVERDOCK TUNNEL: 2     23.7      1.8      3.5
REMARK  4 active torsions:
REMARK  status: ('A' for Active; 'I' for Inactive)
REMARK    1  A    between atoms: C2_2  and  C4_4 
REMARK    2  A    between atoms: C4_4  and  O5_5 
REMARK    3  A    between atoms: C16_14  and  O18_15 
REMARK    4  A    between atoms: O18_15  and  S19_16 
ROOT
ATOM      1  C4  ZIN A   1      38.305   4.995  31.468  0.00  0.00     0.125 C 
ATOM      2  C6  ZIN A   1      38.766   3.519  31.563  0.00  0.00     0.047 C 
ATOM      3  C7  ZIN A   1      40.318   3.543  31.545  0.00  0.00     0.009 C 
ATOM      4  C8  ZIN A   1      40.646   4.951  32.053  0.00  0.00     0.002 C 
ATOM      5  C10 ZIN A   1      42.019   5.484  31.683  0.00  0.00    -0.001 C 
ATOM      6  C12 ZIN A   1      43.098   4.634  32.364  0.00  0.00     0.033 C 
ATOM      7  C13 ZIN A   1      44.441   5.264  32.135  0.00  0.00    -0.023 C 
ATOM      8  C14 ZIN A   1      44.599   6.537  31.921  0.00  0.00    -0.072 C 
ATOM      9  C15 ZIN A   1      46.009   7.062  31.712  0.00  0.00     0.068 C 
ATOM     10  C16 ZIN A   1      46.233   8.242  32.662  0.00  0.00     0.149 C 
ATOM     11  C23 ZIN A   1      45.142   9.290  32.436  0.00  0.00     0.035 C 
ATOM     12  C24 ZIN A   1      43.777   8.700  32.800  0.00  0.00     0.016 C 
ATOM     13  C25 ZIN A   1      43.469   7.523  31.870  0.00  0.00    -0.017 C 
ATOM     14  C26 ZIN A   1      43.370   8.060  30.440  0.00  0.00     0.020 C 
ATOM     15  C27 ZIN A   1      42.114   6.923  32.207  0.00  0.00     0.003 C 
ATOM     16  C29 ZIN A   1      41.005   7.820  31.664  0.00  0.00     0.007 C 
ATOM     17  C30 ZIN A   1      39.613   7.216  31.910  0.00  0.00     0.013 C 
ATOM     18  C31 ZIN A   1      39.587   5.808  31.309  0.00  0.00    -0.002 C 
ATOM     19  C32 ZIN A   1      40.003   5.864  29.839  0.00  0.00     0.019 C 
ENDROOT
BRANCH   1  20
ATOM     20  C2  ZIN A   1      37.414   5.187  30.267  0.00  0.00     0.158 C 
ATOM     21  C1  ZIN A   1      35.974   4.744  30.319  0.00  0.00     0.094 C 
ATOM     22  O3  ZIN A   1      37.853   5.696  29.264  0.00  0.00    -0.295 OA
ENDBRANCH   1  20
BRANCH   1  23
ATOM     23  O5  ZIN A   1      37.618   5.380  32.659  0.00  0.00    -0.381 OA
ATOM     24  H36 ZIN A   1      37.964   6.184  33.070  0.00  0.00     0.211 HD
ENDBRANCH   1  23
BRANCH  10  25
ATOM     25  O18 ZIN A   1      46.181   7.783  34.013  0.00  0.00    -0.251 OA
BRANCH  25  26
ATOM     26  S19 ZIN A   1      47.268   8.363  34.907  0.00  0.00     0.251 S 
ATOM     27  O20 ZIN A   1      48.440   8.558  34.069  0.00  0.00    -0.572 OA
ATOM     28  O21 ZIN A   1      46.755   9.621  35.428  0.00  0.00    -0.572 OA
ATOM     29  O22 ZIN A   1      47.507   7.391  35.962  0.00  0.00    -0.572 OA
ENDBRANCH  25  26
ENDBRANCH  10  25
TORSDOF 4
ENDMDL
MODEL 4
REMARK CAVERDOCK RESULT:      24.3      0.000      0.000
REMARK CAVERDOCK CONSTRAINTS:       0.0      0.0      0.0      0.0
REMARK CAVERDOCK TUNNEL: 3     24.3      1.9      4.1
REMARK  4 active torsions:
REMARK  status: ('A' for Active; 'I' for Inactive)
REMARK    1  A    between atoms: C2_2  and  C4_4 
REMARK    2  A    between atoms: C4_4  and  O5_5 
REMARK    3  A    between atoms: C16_14  and  O18_15 
REMARK    4  A    between atoms: O18_15  and  S19_16 
ROOT
ATOM      1  C4  ZIN A   1      37.989   5.200  31.530  0.00  0.00     0.125 C 
ATOM      2  C6  ZIN A   1      38.368   3.699  31.593  0.00  0.00     0.047 C 
ATOM      3  C7  ZIN A   1      39.919   3.637  31.572  0.00  0.00     0.009 C 
ATOM      4  C8  ZIN A   1      40.326   5.014  32.108  0.00  0.00     0.002 C 
ATOM      5  C10 ZIN A   1      41.725   5.477  31.746  0.00  0.00    -0.001 C 
ATOM      6  C12 ZIN A   1      42.756   4.554  32.406  0.00  0.00     0.033 C 
ATOM      7  C13 ZIN A   1      44.131   5.113  32.187  0.00  0.00    -0.023 C 
ATOM      8  C14 ZIN A   1      44.360   6.380  31.999  0.00  0.00    -0.072 C 
ATOM      9  C15 ZIN A   1      45.797   6.829  31.797  0.00  0.00     0.068 C 
ATOM     10  C16 ZIN A   1      46.087   7.976  32.771  0.00  0.00     0.149 C 
ATOM     11  C23 ZIN A   1      45.056   9.086  32.569  0.00  0.00     0.035 C 
ATOM     12  C24 ZIN A   1      43.661   8.566  32.924  0.00  0.00     0.016 C 
ATOM     13  C25 ZIN A   1      43.287   7.428  31.971  0.00  0.00    -0.017 C 
ATOM     14  C26 ZIN A   1      43.216   7.999  30.553  0.00  0.00     0.020 C 
ATOM     15  C27 ZIN A   1      41.901   6.898  32.299  0.00  0.00     0.003 C 
ATOM     16  C29 ZIN A   1      40.843   7.866  31.778  0.00  0.00     0.007 C 
ATOM     17  C30 ZIN A   1      39.420   7.335  32.015  0.00  0.00     0.013 C 
ATOM     18  C31 ZIN A   1      39.314   5.944  31.385  0.00  0.00    -0.002 C 
ATOM     19  C32 ZIN A   1      39.731   6.007  29.915  0.00  0.00     0.019 C 
ENDROOT
BRANCH   1  20
ATOM     20  C2  ZIN A   1      37.109   5.467  30.336  0.00  0.00     0.158 C 
ATOM     21  C1  ZIN A   1      35.797   4.739  30.190  0.00  0.00     0.094 C 
ATOM     22  O3  ZIN A   1      37.454   6.264  29.496  0.00  0.00    -0.295 OA
ENDBRANCH   1  20
BRANCH   1  23
ATOM     23  O5  ZIN A   1      37.327   5.598  32.731  0.00  0.00    -0.381 OA
ATOM     24  H36 ZIN A   1      37.789   6.289  33.225  0.00  0.00     0.211 HD
ENDBRANCH   1  23
BRANCH  10  25
ATOM     25  O18 ZIN A   1      46.012   7.491  34.112  0.00  0.00    -0.251 OA
BRANCH  25  26
ATOM     26  S19 ZIN A   1      46.916   8.230  35.089  0.00  0.00     0.251 S 
ATOM     27  O20 ZIN A   1      47.909   8.933  34.292  0.00  0.00    -0.572 OA
ATOM     28  O21 ZIN A   1      46.067   9.146  35.836  0.00  0.00    -0.572 OA
ATOM     29  O22 ZIN A   1      47.519   7.222  35.947  0.00  0.00    -0.572 OA
ENDBRANCH  25  26
ENDBRANCH  10  25
TORSDOF 4
ENDMDL
MODEL 5
REMARK CAVERDOCK RESULT:      25.4      0.000      0.000
REMARK CAVERDOCK CONSTRAINTS:       0.2      0.0      0.0      0.0
REMARK CAVERDOCK TUNNEL: 4     25.4      1.9      5.6
REMARK  4 active torsions:
REMARK  status: ('A' for Active; 'I' for Inactive)
REMARK    1  A    between atoms: C2_2  and  C4_4 
REMARK    2  A    between atoms: C4_4  and  O5_5 
REMARK    3  A    between atoms: C16_14  and  O18_15 
REMARK    4  A    between atoms: O18_15  and  S19_16 
ROOT
ATOM      1  C4  ZIN A   1      38.127   4.800  31.317  0.00  0.00     0.125 C 
ATOM      2  C6  ZIN A   1      38.677   3.355  31.227  0.00  0.00     0.047 C 
ATOM      3  C7  ZIN A   1      40.224   3.476  31.178  0.00  0.00     0.009 C 
ATOM      4  C8  ZIN A   1      40.483   4.833  31.841  0.00  0.00     0.002 C 
ATOM      5  C10 ZIN A   1      41.811   5.490  31.507  0.00  0.00    -0.001 C 
ATOM      6  C12 ZIN A   1      42.957   4.634  32.058  0.00  0.00     0.033 C 
ATOM      7  C13 ZIN A   1      44.253   5.368  31.876  0.00  0.00    -0.023 C 
ATOM      8  C14 ZIN A   1      44.330   6.665  31.810  0.00  0.00    -0.072 C 
ATOM      9  C15 ZIN A   1      45.700   7.297  31.633  0.00  0.00     0.068 C 
ATOM     10  C16 ZIN A   1      45.882   8.370  32.711  0.00  0.00     0.149 C 
ATOM     11  C23 ZIN A   1      44.725   9.367  32.635  0.00  0.00     0.035 C 
ATOM     12  C24 ZIN A   1      43.409   8.656  32.956  0.00  0.00     0.016 C 
ATOM     13  C25 ZIN A   1      43.144   7.579  31.901  0.00  0.00    -0.017 C 
ATOM     14  C26 ZIN A   1      42.971   8.272  30.547  0.00  0.00     0.020 C 
ATOM     15  C27 ZIN A   1      41.837   6.861  32.195  0.00  0.00     0.003 C 
ATOM     16  C29 ZIN A   1      40.661   7.744  31.787  0.00  0.00     0.007 C 
ATOM     17  C30 ZIN A   1      39.315   7.031  31.990  0.00  0.00     0.013 C 
ATOM     18  C31 ZIN A   1      39.354   5.704  31.228  0.00  0.00    -0.002 C 
ATOM     19  C32 ZIN A   1      39.723   5.956  29.765  0.00  0.00     0.019 C 
ENDROOT
BRANCH   1  20
ATOM     20  C2  ZIN A   1      37.192   5.075  30.168  0.00  0.00     0.158 C 
ATOM     21  C1  ZIN A   1      35.722   4.771  30.304  0.00  0.00     0.094 C 
ATOM     22  O3  ZIN A   1      37.620   5.540  29.138  0.00  0.00    -0.295 OA
ENDBRANCH   1  20
BRANCH   1  23
ATOM     23  O5  ZIN A   1      37.454   5.000  32.561  0.00  0.00    -0.381 OA
ATOM     24  H36 ZIN A   1      38.006   5.402  33.246  0.00  0.00     0.211 HD
ENDBRANCH   1  23
BRANCH  10  25
ATOM     25  O18 ZIN A   1      45.897   7.754  33.999  0.00  0.00    -0.251 OA
BRANCH  25  26
ATOM     26  S19 ZIN A   1      46.756   8.481  35.024  0.00  0.00     0.251 S 
ATOM     27  O20 ZIN A   1      47.531   9.471  34.294  0.00  0.00    -0.572 OA
ATOM     28  O21 ZIN A   1      45.843   9.096  35.976  0.00  0.00    -0.572 OA
ATOM     29  O22 ZIN A   1      47.602   7.478  35.650  0.00  0.00    -0.572 OA
ENDBRANCH  25  26
ENDBRANCH  10  25
TORSDOF 4
ENDMDL
MODEL 6
REMARK CAVERDOCK RESULT:      26.5      0.000      0.000
REMARK CAVERDOCK CONSTRAINTS:       0.0      0.0      0.0      0.0
REMARK CAVERDOCK TUNNEL: 5     26.5      1.8      6.7
REMARK  4 active torsions:
REMARK  status: ('A' for Active; 'I' for Inactive)
REMARK    1  A    between atoms: C2_2  and  C4_4 
REMARK    2  A    between atoms: C4_4  and  O5_5 
REMARK    3  A    between atoms: C16_14  and  O18_15 
REMARK    4  A    between atoms: O18_15  and  S19_16 
ROOT
ATOM      1  C4  ZIN A   1      37.615   5.991  31.327  0.00  0.00     0.125 C 
ATOM      2  C6  ZIN A   1      37.460   7.530  31.241  0.00  0.00     0.047 C 
ATOM      3  C7  ZIN A   1      38.841   8.132  31.619  0.00  0.00     0.009 C 
ATOM      4  C8  ZIN A   1      39.812   6.991  31.298  0.00  0.00     0.002 C 
ATOM      5  C10 ZIN A   1      41.152   7.043  32.010  0.00  0.00    -0.001 C 
ATOM      6  C12 ZIN A   1      41.932   8.277  31.542  0.00  0.00     0.033 C 
ATOM      7  C13 ZIN A   1      43.318   8.233  32.117  0.00  0.00    -0.023 C 
ATOM      8  C14 ZIN A   1      43.912   7.124  32.448  0.00  0.00    -0.072 C 
ATOM      9  C15 ZIN A   1      45.321   7.204  33.013  0.00  0.00     0.068 C 
ATOM     10  C16 ZIN A   1      46.215   6.244  32.223  0.00  0.00     0.149 C 
ATOM     11  C23 ZIN A   1      45.611   4.840  32.261  0.00  0.00     0.035 C 
ATOM     12  C24 ZIN A   1      44.254   4.842  31.552  0.00  0.00     0.016 C 
ATOM     13  C25 ZIN A   1      43.292   5.766  32.303  0.00  0.00    -0.017 C 
ATOM     14  C26 ZIN A   1      43.075   5.189  33.704  0.00  0.00     0.020 C 
ATOM     15  C27 ZIN A   1      41.934   5.781  31.622  0.00  0.00     0.003 C 
ATOM     16  C29 ZIN A   1      41.177   4.498  31.953  0.00  0.00     0.007 C 
ATOM     17  C30 ZIN A   1      39.763   4.498  31.351  0.00  0.00     0.013 C 
ATOM     18  C31 ZIN A   1      39.036   5.757  31.832  0.00  0.00    -0.002 C 
ATOM     19  C32 ZIN A   1      39.076   5.827  33.360  0.00  0.00     0.019 C 
ENDROOT
BRANCH   1  20
ATOM     20  C2  ZIN A   1      36.615   5.419  32.298  0.00  0.00     0.158 C 
ATOM     21  C1  ZIN A   1      35.557   4.462  31.814  0.00  0.00     0.094 C 
ATOM     22  O3  ZIN A   1      36.663   5.727  33.466  0.00  0.00    -0.295 OA
ENDBRANCH   1  20
BRANCH   1  23
ATOM     23  O5  ZIN A   1      37.445   5.401  30.038  0.00  0.00    -0.381 OA
ATOM     24  H36 ZIN A   1      36.925   4.586  30.044  0.00  0.00     0.211 HD
ENDBRANCH   1  23
BRANCH  10  25
ATOM     25  O18 ZIN A   1      46.310   6.687  30.869  0.00  0.00    -0.251 OA
BRANCH  25  26
ATOM     26  S19 ZIN A   1      47.603   7.421  30.546  0.00  0.00     0.251 S 
ATOM     27  O20 ZIN A   1      48.688   6.480  30.775  0.00  0.00    -0.572 OA
ATOM     28  O21 ZIN A   1      47.518   7.828  29.152  0.00  0.00    -0.572 OA
ATOM     29  O22 ZIN A   1      47.673   8.562  31.445  0.00  0.00    -0.572 OA
ENDBRANCH  25  26
ENDBRANCH  10  25
TORSDOF 4
ENDMDL
MODEL 7
REMARK CAVERDOCK RESULT:      26.2      0.000      0.000
REMARK CAVERDOCK CONSTRAINTS:       0.0      0.0      0.0      0.0
REMARK CAVERDOCK TUNNEL: 6     26.2      1.8      7.2
REMARK  4 active torsions:
REMARK  status: ('A' for Active; 'I' for Inactive)
REMARK    1  A    between atoms: C2_2  and  C4_4 
REMARK    2  A    between atoms: C4_4  and  O5_5 
REMARK    3  A    between atoms: C16_14  and  O18_15 
REMARK    4  A    between atoms: O18_15  and  S19_16 
ROOT
ATOM      1  C4  ZIN A   1      37.475   6.035  31.530  0.00  0.00     0.125 C 
ATOM      2  C6  ZIN A   1      37.348   7.571  31.375  0.00  0.00     0.047 C 
ATOM      3  C7  ZIN A   1      38.755   8.159  31.667  0.00  0.00     0.009 C 
ATOM      4  C8  ZIN A   1      39.689   6.983  31.364  0.00  0.00     0.002 C 
ATOM      5  C10 ZIN A   1      41.057   7.039  32.019  0.00  0.00    -0.001 C 
ATOM      6  C12 ZIN A   1      41.843   8.230  31.459  0.00  0.00     0.033 C 
ATOM      7  C13 ZIN A   1      43.250   8.182  31.980  0.00  0.00    -0.023 C 
ATOM      8  C14 ZIN A   1      43.835   7.078  32.341  0.00  0.00    -0.072 C 
ATOM      9  C15 ZIN A   1      45.266   7.153  32.845  0.00  0.00     0.068 C 
ATOM     10  C16 ZIN A   1      46.107   6.136  32.067  0.00  0.00     0.149 C 
ATOM     11  C23 ZIN A   1      45.476   4.749  32.198  0.00  0.00     0.035 C 
ATOM     12  C24 ZIN A   1      44.092   4.748  31.545  0.00  0.00     0.016 C 
ATOM     13  C25 ZIN A   1      43.180   5.729  32.288  0.00  0.00    -0.017 C 
ATOM     14  C26 ZIN A   1      43.010   5.225  33.723  0.00  0.00     0.020 C 
ATOM     15  C27 ZIN A   1      41.796   5.742  31.662  0.00  0.00     0.003 C 
ATOM     16  C29 ZIN A   1      41.027   4.493  32.085  0.00  0.00     0.007 C 
ATOM     17  C30 ZIN A   1      39.590   4.497  31.542  0.00  0.00     0.013 C 
ATOM     18  C31 ZIN A   1      38.910   5.794  31.989  0.00  0.00    -0.002 C 
ATOM     19  C32 ZIN A   1      39.014   5.936  33.509  0.00  0.00     0.019 C 
ENDROOT
BRANCH   1  20
ATOM     20  C2  ZIN A   1      36.504   5.534  32.568  0.00  0.00     0.158 C 
ATOM     21  C1  ZIN A   1      35.199   4.912  32.142  0.00  0.00     0.094 C 
ATOM     22  O3  ZIN A   1      36.772   5.629  33.743  0.00  0.00    -0.295 OA
ENDBRANCH   1  20
BRANCH   1  23
ATOM     23  O5  ZIN A   1      37.239   5.387  30.280  0.00  0.00    -0.381 OA
ATOM     24  H36 ZIN A   1      37.390   5.952  29.510  0.00  0.00     0.211 HD
ENDBRANCH   1  23
BRANCH  10  25
ATOM     25  O18 ZIN A   1      46.155   6.510  30.690  0.00  0.00    -0.251 OA
BRANCH  25  26
ATOM     26  S19 ZIN A   1      47.521   6.997  30.227  0.00  0.00     0.251 S 
ATOM     27  O20 ZIN A   1      47.662   6.592  28.837  0.00  0.00    -0.572 OA
ATOM     28  O21 ZIN A   1      47.524   8.444  30.377  0.00  0.00    -0.572 OA
ATOM     29  O22 ZIN A   1      48.506   6.357  31.085  0.00  0.00    -0.572 OA
ENDBRANCH  25  26
ENDBRANCH  10  25
TORSDOF 4
ENDMDL
MODEL 8
REMARK CAVERDOCK RESULT:      26.4      0.000      0.000
REMARK CAVERDOCK CONSTRAINTS:       0.1      0.0      0.0      0.0
REMARK CAVERDOCK TUNNEL: 7     26.4      1.8      8.6
REMARK  4 active torsions:
REMARK  status: ('A' for Active; 'I' for Inactive)
REMARK    1  A    between atoms: C2_2  and  C4_4 
REMARK    2  A    between atoms: C4_4  and  O5_5 
REMARK    3  A    between atoms: C16_14  and  O18_15 
REMARK    4  A    between atoms: O18_15  and  S19_16 
ROOT
ATOM      1  C4  ZIN A   1      37.260   5.867  31.213  0.00  0.00     0.125 C 
ATOM      2  C6  ZIN A   1      37.080   7.406  31.204  0.00  0.00     0.047 C 
ATOM      3  C7  ZIN A   1      38.442   8.009  31.642  0.00  0.00     0.009 C 
ATOM      4  C8  ZIN A   1      39.439   6.902  31.284  0.00  0.00     0.002 C 
ATOM      5  C10 ZIN A   1      40.763   6.938  32.026  0.00  0.00    -0.001 C 
ATOM      6  C12 ZIN A   1      41.532   8.206  31.639  0.00  0.00     0.033 C 
ATOM      7  C13 ZIN A   1      42.906   8.154  32.241  0.00  0.00    -0.023 C 
ATOM      8  C14 ZIN A   1      43.512   7.039  32.527  0.00  0.00    -0.072 C 
ATOM      9  C15 ZIN A   1      44.907   7.112  33.126  0.00  0.00     0.068 C 
ATOM     10  C16 ZIN A   1      45.833   6.208  32.307  0.00  0.00     0.149 C 
ATOM     11  C23 ZIN A   1      45.252   4.795  32.259  0.00  0.00     0.035 C 
ATOM     12  C24 ZIN A   1      43.911   4.813  31.522  0.00  0.00     0.016 C 
ATOM     13  C25 ZIN A   1      42.918   5.681  32.299  0.00  0.00    -0.017 C 
ATOM     14  C26 ZIN A   1      42.682   5.029  33.663  0.00  0.00     0.020 C 
ATOM     15  C27 ZIN A   1      41.574   5.710  31.590  0.00  0.00     0.003 C 
ATOM     16  C29 ZIN A   1      40.832   4.399  31.838  0.00  0.00     0.007 C 
ATOM     17  C30 ZIN A   1      39.431   4.409  31.207  0.00  0.00     0.013 C 
ATOM     18  C31 ZIN A   1      38.673   5.630  31.737  0.00  0.00    -0.002 C 
ATOM     19  C32 ZIN A   1      38.680   5.620  33.266  0.00  0.00     0.019 C 
ENDROOT
BRANCH   1  20
ATOM     20  C2  ZIN A   1      36.249   5.229  32.132  0.00  0.00     0.158 C 
ATOM     21  C1  ZIN A   1      35.367   4.117  31.627  0.00  0.00     0.094 C 
ATOM     22  O3  ZIN A   1      36.148   5.609  33.275  0.00  0.00    -0.295 OA
ENDBRANCH   1  20
BRANCH   1  23
ATOM     23  O5  ZIN A   1      37.126   5.342  29.892  0.00  0.00    -0.381 OA
ATOM     24  H36 ZIN A   1      36.772   5.974  29.252  0.00  0.00     0.211 HD
ENDBRANCH   1  23
BRANCH  10  25
ATOM     25  O18 ZIN A   1      45.948   6.722  30.979  0.00  0.00    -0.251 OA
BRANCH  25  26
ATOM     26  S19 ZIN A   1      47.234   7.498  30.724  0.00  0.00     0.251 S 
ATOM     27  O20 ZIN A   1      47.124   8.745  31.465  0.00  0.00    -0.572 OA
ATOM     28  O21 ZIN A   1      48.327   6.669  31.209  0.00  0.00    -0.572 OA
ATOM     29  O22 ZIN A   1      47.312   7.720  29.289  0.00  0.00    -0.572 OA
ENDBRANCH  25  26
ENDBRANCH  10  25
TORSDOF 4
ENDMDL
MODEL 9
REMARK CAVERDOCK RESULT:      26.3      0.000      0.000
REMARK CAVERDOCK CONSTRAINTS:       0.1      0.0      0.0      0.0
REMARK CAVERDOCK TUNNEL: 8     26.3      1.8      9.2
REMARK  4 active torsions:
REMARK  status: ('A' for Active; 'I' for Inactive)
REMARK    1  A    between atoms: C2_2  and  C4_4 
REMARK    2  A    between atoms: C4_4  and  O5_5 
REMARK    3  A    between atoms: C16_14  and  O18_15 
REMARK    4  A    between atoms: O18_15  and  S19_16 
ROOT
ATOM      1  C4  ZIN A   1      37.146   5.865  31.083  0.00  0.00     0.125 C 
ATOM      2  C6  ZIN A   1      36.981   7.406  31.067  0.00  0.00     0.047 C 
ATOM      3  C7  ZIN A   1      38.346   7.998  31.510  0.00  0.00     0.009 C 
ATOM      4  C8  ZIN A   1      39.335   6.880  31.161  0.00  0.00     0.002 C 
ATOM      5  C10 ZIN A   1      40.654   6.907  31.911  0.00  0.00    -0.001 C 
ATOM      6  C12 ZIN A   1      41.437   8.166  31.523  0.00  0.00     0.033 C 
ATOM      7  C13 ZIN A   1      42.807   8.104  32.133  0.00  0.00    -0.023 C 
ATOM      8  C14 ZIN A   1      43.402   6.984  32.426  0.00  0.00    -0.072 C 
ATOM      9  C15 ZIN A   1      44.794   7.046  33.032  0.00  0.00     0.068 C 
ATOM     10  C16 ZIN A   1      45.716   6.131  32.221  0.00  0.00     0.149 C 
ATOM     11  C23 ZIN A   1      45.122   4.723  32.175  0.00  0.00     0.035 C 
ATOM     12  C24 ZIN A   1      43.785   4.750  31.431  0.00  0.00     0.016 C 
ATOM     13  C25 ZIN A   1      42.796   5.631  32.200  0.00  0.00    -0.017 C 
ATOM     14  C26 ZIN A   1      42.546   4.986  33.565  0.00  0.00     0.020 C 
ATOM     15  C27 ZIN A   1      41.456   5.670  31.484  0.00  0.00     0.003 C 
ATOM     16  C29 ZIN A   1      40.701   4.367  31.732  0.00  0.00     0.007 C 
ATOM     17  C30 ZIN A   1      39.303   4.387  31.093  0.00  0.00     0.013 C 
ATOM     18  C31 ZIN A   1      38.554   5.617  31.615  0.00  0.00    -0.002 C 
ATOM     19  C32 ZIN A   1      38.553   5.613  33.144  0.00  0.00     0.019 C 
ENDROOT
BRANCH   1  20
ATOM     20  C2  ZIN A   1      36.125   5.241  31.999  0.00  0.00     0.158 C 
ATOM     21  C1  ZIN A   1      35.160   4.214  31.463  0.00  0.00     0.094 C 
ATOM     22  O3  ZIN A   1      36.079   5.563  33.162  0.00  0.00    -0.295 OA
ENDBRANCH   1  20
BRANCH   1  23
ATOM     23  O5  ZIN A   1      37.014   5.337  29.763  0.00  0.00    -0.381 OA
ATOM     24  H36 ZIN A   1      36.762   5.994  29.100  0.00  0.00     0.211 HD
ENDBRANCH   1  23
BRANCH  10  25
ATOM     25  O18 ZIN A   1      45.843   6.639  30.893  0.00  0.00    -0.251 OA
BRANCH  25  26
ATOM     26  S19 ZIN A   1      47.271   6.990  30.497  0.00  0.00     0.251 S 
ATOM     27  O20 ZIN A   1      47.772   5.878  29.705  0.00  0.00    -0.572 OA
ATOM     28  O21 ZIN A   1      47.202   8.223  29.727  0.00  0.00    -0.572 OA
ATOM     29  O22 ZIN A   1      48.018   7.159  31.733  0.00  0.00    -0.572 OA
ENDBRANCH  25  26
ENDBRANCH  10  25
TORSDOF 4
ENDMDL
MODEL 10
REMARK CAVERDOCK RESULT:      27.1      0.000      0.000
REMARK CAVERDOCK CONSTRAINTS:       0.2      0.0      0.0      0.0
REMARK CAVERDOCK TUNNEL: 9     27.1      1.7     10.5
REMARK  4 active torsions:
REMARK  status: ('A' for Active; 'I' for Inactive)
REMARK    1  A    between atoms: C2_2  and  C4_4 
REMARK    2  A    between atoms: C4_4  and  O5_5 
REMARK    3  A    between atoms: C16_14  and  O18_15 
REMARK    4  A    between atoms: O18_15  and  S19_16 
ROOT
ATOM      1  C4  ZIN A   1      36.875   5.902  31.054  0.00  0.00     0.125 C 
ATOM      2  C6  ZIN A   1      36.691   7.439  31.108  0.00  0.00     0.047 C 
ATOM      3  C7  ZIN A   1      38.041   8.025  31.603  0.00  0.00     0.009 C 
ATOM      4  C8  ZIN A   1      39.050   6.937  31.219  0.00  0.00     0.002 C 
ATOM      5  C10 ZIN A   1      40.356   6.943  31.993  0.00  0.00    -0.001 C 
ATOM      6  C12 ZIN A   1      41.130   8.228  31.679  0.00  0.00     0.033 C 
ATOM      7  C13 ZIN A   1      42.490   8.152  32.310  0.00  0.00    -0.023 C 
ATOM      8  C14 ZIN A   1      43.093   7.027  32.560  0.00  0.00    -0.072 C 
ATOM      9  C15 ZIN A   1      44.473   7.076  33.193  0.00  0.00     0.068 C 
ATOM     10  C16 ZIN A   1      45.420   6.211  32.356  0.00  0.00     0.149 C 
ATOM     11  C23 ZIN A   1      44.844   4.800  32.233  0.00  0.00     0.035 C 
ATOM     12  C24 ZIN A   1      43.520   4.848  31.467  0.00  0.00     0.016 C 
ATOM     13  C25 ZIN A   1      42.507   5.679  32.259  0.00  0.00    -0.017 C 
ATOM     14  C26 ZIN A   1      42.242   4.967  33.588  0.00  0.00     0.020 C 
ATOM     15  C27 ZIN A   1      41.180   5.737  31.522  0.00  0.00     0.003 C 
ATOM     16  C29 ZIN A   1      40.437   4.415  31.695  0.00  0.00     0.007 C 
ATOM     17  C30 ZIN A   1      39.050   4.450  31.033  0.00  0.00     0.013 C 
ATOM     18  C31 ZIN A   1      38.277   5.645  31.599  0.00  0.00    -0.002 C 
ATOM     19  C32 ZIN A   1      38.249   5.568  33.126  0.00  0.00     0.019 C 
ENDROOT
BRANCH   1  20
ATOM     20  C2  ZIN A   1      35.846   5.223  31.921  0.00  0.00     0.158 C 
ATOM     21  C1  ZIN A   1      34.893   4.223  31.318  0.00  0.00     0.094 C 
ATOM     22  O3  ZIN A   1      35.785   5.479  33.100  0.00  0.00    -0.295 OA
ENDBRANCH   1  20
BRANCH   1  23
ATOM     23  O5  ZIN A   1      36.772   5.436  29.708  0.00  0.00    -0.381 OA
ATOM     24  H36 ZIN A   1      37.572   5.002  29.381  0.00  0.00     0.211 HD
ENDBRANCH   1  23
BRANCH  10  25
ATOM     25  O18 ZIN A   1      45.564   6.783  31.055  0.00  0.00    -0.251 OA
BRANCH  25  26
ATOM     26  S19 ZIN A   1      47.008   7.053  30.653  0.00  0.00     0.251 S 
ATOM     27  O20 ZIN A   1      47.036   7.097  29.200  0.00  0.00    -0.572 OA
ATOM     28  O21 ZIN A   1      47.376   8.330  31.245  0.00  0.00    -0.572 OA
ATOM     29  O22 ZIN A   1      47.802   5.956  31.182  0.00  0.00    -0.572 OA
ENDBRANCH  25  26
ENDBRANCH  10  25
TORSDOF 4
ENDMDL
MODEL 11
REMARK CAVERDOCK RESULT:      27.3      0.000      0.000
REMARK CAVERDOCK CONSTRAINTS:       0.1      0.0      0.0      0.0
REMARK CAVERDOCK TUNNEL: 10     27.3      1.7     11.7
REMARK  4 active torsions:
REMARK  status: ('A' for Active; 'I' for Inactive)
REMARK    1  A    between atoms: C2_2  and  C4_4 
REMARK    2  A    between atoms: C4_4  and  O5_5 
REMARK    3  A    between atoms: C16_14  and  O18_15 
REMARK    4  A    between atoms: O18_15  and  S19_16 
ROOT
ATOM      1  C4  ZIN A   1      36.741   5.715  30.873  0.00  0.00     0.125 C 
ATOM      2  C6  ZIN A   1      36.529   7.246  30.968  0.00  0.00     0.047 C 
ATOM      3  C7  ZIN A   1      37.857   7.841  31.508  0.00  0.00     0.009 C 
ATOM      4  C8  ZIN A   1      38.893   6.782  31.114  0.00  0.00     0.002 C 
ATOM      5  C10 ZIN A   1      40.183   6.789  31.915  0.00  0.00    -0.001 C 
ATOM      6  C12 ZIN A   1      40.940   8.096  31.655  0.00  0.00     0.033 C 
ATOM      7  C13 ZIN A   1      42.287   8.026  32.311  0.00  0.00    -0.023 C 
ATOM      8  C14 ZIN A   1      42.905   6.905  32.542  0.00  0.00    -0.072 C 
ATOM      9  C15 ZIN A   1      44.272   6.959  33.205  0.00  0.00     0.068 C 
ATOM     10  C16 ZIN A   1      45.251   6.136  32.363  0.00  0.00     0.149 C 
ATOM     11  C23 ZIN A   1      44.704   4.719  32.187  0.00  0.00     0.035 C 
ATOM     12  C24 ZIN A   1      43.395   4.766  31.396  0.00  0.00     0.016 C 
ATOM     13  C25 ZIN A   1      42.351   5.556  32.189  0.00  0.00    -0.017 C 
ATOM     14  C26 ZIN A   1      42.072   4.801  33.491  0.00  0.00     0.020 C 
ATOM     15  C27 ZIN A   1      41.038   5.612  31.426  0.00  0.00     0.003 C 
ATOM     16  C29 ZIN A   1      40.316   4.273  31.545  0.00  0.00     0.007 C 
ATOM     17  C30 ZIN A   1      38.942   4.303  30.856  0.00  0.00     0.013 C 
ATOM     18  C31 ZIN A   1      38.137   5.466  31.439  0.00  0.00    -0.002 C 
ATOM     19  C32 ZIN A   1      38.079   5.345  32.963  0.00  0.00     0.019 C 
ENDROOT
BRANCH   1  20
ATOM     20  C2  ZIN A   1      35.707   4.993  31.698  0.00  0.00     0.158 C 
ATOM     21  C1  ZIN A   1      34.917   3.861  31.094  0.00  0.00     0.094 C 
ATOM     22  O3  ZIN A   1      35.513   5.320  32.845  0.00  0.00    -0.295 OA
ENDBRANCH   1  20
BRANCH   1  23
ATOM     23  O5  ZIN A   1      36.675   5.286  29.513  0.00  0.00    -0.381 OA
ATOM     24  H36 ZIN A   1      37.436   5.552  28.979  0.00  0.00     0.211 HD
ENDBRANCH   1  23
BRANCH  10  25
ATOM     25  O18 ZIN A   1      45.411   6.749  31.083  0.00  0.00    -0.251 OA
BRANCH  25  26
ATOM     26  S19 ZIN A   1      46.802   7.318  30.838  0.00  0.00     0.251 S 
ATOM     27  O20 ZIN A   1      46.618   8.620  30.216  0.00  0.00    -0.572 OA
ATOM     28  O21 ZIN A   1      47.449   7.419  32.137  0.00  0.00    -0.572 OA
ATOM     29  O22 ZIN A   1      47.487   6.385  29.957  0.00  0.00    -0.572 OA
ENDBRANCH  25  26
ENDBRANCH  10  25
TORSDOF 4
ENDMDL
MODEL 12
REMARK CAVERDOCK RESULT:      26.9      0.000      0.000
REMARK CAVERDOCK CONSTRAINTS:       0.1      0.0      0.0      0.0
REMARK CAVERDOCK TUNNEL: 11     26.9      1.8     12.1
REMARK  4 active torsions:
REMARK  status: ('A' for Active; 'I' for Inactive)
REMARK    1  A    between atoms: C2_2  and  C4_4 
REMARK    2  A    between atoms: C4_4  and  O5_5 
REMARK    3  A    between atoms: C16_14  and  O18_15 
REMARK    4  A    between atoms: O18_15  and  S19_16 
ROOT
ATOM      1  C4  ZIN A   1      36.631   4.885  30.269  0.00  0.00     0.125 C 
ATOM      2  C6  ZIN A   1      35.877   5.277  31.564  0.00  0.00     0.047 C 
ATOM      3  C7  ZIN A   1      36.952   5.404  32.676  0.00  0.00     0.009 C 
ATOM      4  C8  ZIN A   1      38.233   5.690  31.885  0.00  0.00     0.002 C 
ATOM      5  C10 ZIN A   1      39.535   5.366  32.596  0.00  0.00    -0.001 C 
ATOM      6  C12 ZIN A   1      39.694   6.283  33.814  0.00  0.00     0.033 C 
ATOM      7  C13 ZIN A   1      41.055   6.078  34.413  0.00  0.00    -0.023 C 
ATOM      8  C14 ZIN A   1      42.077   5.663  33.723  0.00  0.00    -0.072 C 
ATOM      9  C15 ZIN A   1      43.409   5.502  34.436  0.00  0.00     0.068 C 
ATOM     10  C16 ZIN A   1      44.480   6.251  33.637  0.00  0.00     0.149 C 
ATOM     11  C23 ZIN A   1      44.484   5.745  32.195  0.00  0.00     0.035 C 
ATOM     12  C24 ZIN A   1      43.146   6.073  31.528  0.00  0.00     0.016 C 
ATOM     13  C25 ZIN A   1      42.022   5.335  32.260  0.00  0.00    -0.017 C 
ATOM     14  C26 ZIN A   1      42.256   3.832  32.099  0.00  0.00     0.020 C 
ATOM     15  C27 ZIN A   1      40.681   5.640  31.613  0.00  0.00     0.003 C 
ATOM     16  C29 ZIN A   1      40.543   4.848  30.316  0.00  0.00     0.007 C 
ATOM     17  C30 ZIN A   1      39.169   5.060  29.661  0.00  0.00     0.013 C 
ATOM     18  C31 ZIN A   1      38.088   4.712  30.688  0.00  0.00    -0.002 C 
ATOM     19  C32 ZIN A   1      38.322   3.300  31.228  0.00  0.00     0.019 C 
ENDROOT
BRANCH   1  20
ATOM     20  C2  ZIN A   1      36.089   3.590  29.720  0.00  0.00     0.158 C 
ATOM     21  C1  ZIN A   1      34.616   3.454  29.428  0.00  0.00     0.094 C 
ATOM     22  O3  ZIN A   1      36.834   2.662  29.514  0.00  0.00    -0.295 OA
ENDBRANCH   1  20
BRANCH   1  23
ATOM     23  O5  ZIN A   1      36.517   5.922  29.293  0.00  0.00    -0.381 OA
ATOM     24  H36 ZIN A   1      36.263   6.780  29.659  0.00  0.00     0.211 HD
ENDBRANCH   1  23
BRANCH  10  25
ATOM     25  O18 ZIN A   1      44.194   7.650  33.652  0.00  0.00    -0.251 OA
BRANCH  25  26
ATOM     26  S19 ZIN A   1      45.420   8.532  33.840  0.00  0.00     0.251 S 
ATOM     27  O20 ZIN A   1      46.306   7.828  34.754  0.00  0.00    -0.572 OA
ATOM     28  O21 ZIN A   1      46.018   8.705  32.525  0.00  0.00    -0.572 OA
ATOM     29  O22 ZIN A   1      44.951   9.790  34.397  0.00  0.00    -0.572 OA
ENDBRANCH  25  26
ENDBRANCH  10  25
TORSDOF 4
ENDMDL
MODEL 13
REMARK CAVERDOCK RESULT:      26.2      0.000      0.000
REMARK CAVERDOCK CONSTRAINTS:       0.1      0.0      0.0      0.0
REMARK CAVERDOCK TUNNEL: 12     26.2      1.8     13.3
REMARK  4 active torsions:
REMARK  status: ('A' for Active; 'I' for Inactive)
REMARK    1  A    between atoms: C2_2  and  C4_4 
REMARK    2  A    between atoms: C4_4  and  O5_5 
REMARK    3  A    between atoms: C16_14  and  O18_15 
REMARK    4  A    between atoms: O18_15  and  S19_16 
ROOT
ATOM      1  C4  ZIN A   1      36.412   4.806  30.303  0.00  0.00     0.125 C 
ATOM      2  C6  ZIN A   1      35.675   5.287  31.577  0.00  0.00     0.047 C 
ATOM      3  C7  ZIN A   1      36.761   5.463  32.673  0.00  0.00     0.009 C 
ATOM      4  C8  ZIN A   1      38.040   5.680  31.857  0.00  0.00     0.002 C 
ATOM      5  C10 ZIN A   1      39.343   5.379  32.576  0.00  0.00    -0.001 C 
ATOM      6  C12 ZIN A   1      39.526   6.364  33.736  0.00  0.00     0.033 C 
ATOM      7  C13 ZIN A   1      40.888   6.174  34.335  0.00  0.00    -0.023 C 
ATOM      8  C14 ZIN A   1      41.898   5.702  33.664  0.00  0.00    -0.072 C 
ATOM      9  C15 ZIN A   1      43.233   5.562  34.376  0.00  0.00     0.068 C 
ATOM     10  C16 ZIN A   1      44.309   6.244  33.526  0.00  0.00     0.149 C 
ATOM     11  C23 ZIN A   1      44.294   5.652  32.116  0.00  0.00     0.035 C 
ATOM     12  C24 ZIN A   1      42.956   5.962  31.441  0.00  0.00     0.016 C 
ATOM     13  C25 ZIN A   1      41.825   5.288  32.224  0.00  0.00    -0.017 C 
ATOM     14  C26 ZIN A   1      42.035   3.773  32.153  0.00  0.00     0.020 C 
ATOM     15  C27 ZIN A   1      40.484   5.575  31.569  0.00  0.00     0.003 C 
ATOM     16  C29 ZIN A   1      40.324   4.708  30.323  0.00  0.00     0.007 C 
ATOM     17  C30 ZIN A   1      38.947   4.903  29.667  0.00  0.00     0.013 C 
ATOM     18  C31 ZIN A   1      37.870   4.634  30.721  0.00  0.00    -0.002 C 
ATOM     19  C32 ZIN A   1      38.086   3.254  31.344  0.00  0.00     0.019 C 
ENDROOT
BRANCH   1  20
ATOM     20  C2  ZIN A   1      35.845   3.489  29.837  0.00  0.00     0.158 C 
ATOM     21  C1  ZIN A   1      34.360   3.342  29.623  0.00  0.00     0.094 C 
ATOM     22  O3  ZIN A   1      36.580   2.552  29.635  0.00  0.00    -0.295 OA
ENDBRANCH   1  20
BRANCH   1  23
ATOM     23  O5  ZIN A   1      36.306   5.783  29.267  0.00  0.00    -0.381 OA
ATOM     24  H36 ZIN A   1      36.117   6.676  29.587  0.00  0.00     0.211 HD
ENDBRANCH   1  23
BRANCH  10  25
ATOM     25  O18 ZIN A   1      44.045   7.646  33.458  0.00  0.00    -0.251 OA
BRANCH  25  26
ATOM     26  S19 ZIN A   1      45.232   8.520  33.841  0.00  0.00     0.251 S 
ATOM     27  O20 ZIN A   1      44.708   9.855  34.083  0.00  0.00    -0.572 OA
ATOM     28  O21 ZIN A   1      45.813   7.935  35.040  0.00  0.00    -0.572 OA
ATOM     29  O22 ZIN A   1      46.153   8.491  32.716  0.00  0.00    -0.572 OA
ENDBRANCH  25  26
ENDBRANCH  10  25
TORSDOF 4
ENDMDL
MODEL 14
REMARK CAVERDOCK RESULT:      25.2      0.000      0.000
REMARK CAVERDOCK CONSTRAINTS:       0.2      0.0      0.0      0.0
REMARK CAVERDOCK TUNNEL: 13     25.2      1.8     14.8
REMARK  4 active torsions:
REMARK  status: ('A' for Active; 'I' for Inactive)
REMARK    1  A    between atoms: C2_2  and  C4_4 
REMARK    2  A    between atoms: C4_4  and  O5_5 
REMARK    3  A    between atoms: C16_14  and  O18_15 
REMARK    4  A    between atoms: O18_15  and  S19_16 
ROOT
ATOM      1  C4  ZIN A   1      36.161   4.845  30.196  0.00  0.00     0.125 C 
ATOM      2  C6  ZIN A   1      35.450   5.405  31.453  0.00  0.00     0.047 C 
ATOM      3  C7  ZIN A   1      36.544   5.559  32.544  0.00  0.00     0.009 C 
ATOM      4  C8  ZIN A   1      37.832   5.682  31.723  0.00  0.00     0.002 C 
ATOM      5  C10 ZIN A   1      39.118   5.337  32.454  0.00  0.00    -0.001 C 
ATOM      6  C12 ZIN A   1      39.353   6.348  33.582  0.00  0.00     0.033 C 
ATOM      7  C13 ZIN A   1      40.703   6.106  34.189  0.00  0.00    -0.023 C 
ATOM      8  C14 ZIN A   1      41.687   5.560  33.534  0.00  0.00    -0.072 C 
ATOM      9  C15 ZIN A   1      43.013   5.374  34.253  0.00  0.00     0.068 C 
ATOM     10  C16 ZIN A   1      44.123   5.971  33.383  0.00  0.00     0.149 C 
ATOM     11  C23 ZIN A   1      44.076   5.336  31.993  0.00  0.00     0.035 C 
ATOM     12  C24 ZIN A   1      42.756   5.693  31.306  0.00  0.00     0.016 C 
ATOM     13  C25 ZIN A   1      41.592   5.104  32.109  0.00  0.00    -0.017 C 
ATOM     14  C26 ZIN A   1      41.722   3.580  32.086  0.00  0.00     0.020 C 
ATOM     15  C27 ZIN A   1      40.268   5.440  31.443  0.00  0.00     0.003 C 
ATOM     16  C29 ZIN A   1      40.061   4.543  30.226  0.00  0.00     0.007 C 
ATOM     17  C30 ZIN A   1      38.697   4.789  29.562  0.00  0.00     0.013 C 
ATOM     18  C31 ZIN A   1      37.607   4.611  30.622  0.00  0.00    -0.002 C 
ATOM     19  C32 ZIN A   1      37.751   3.242  31.289  0.00  0.00     0.019 C 
ENDROOT
BRANCH   1  20
ATOM     20  C2  ZIN A   1      35.525   3.546  29.772  0.00  0.00     0.158 C 
ATOM     21  C1  ZIN A   1      34.086   3.262  30.121  0.00  0.00     0.094 C 
ATOM     22  O3  ZIN A   1      36.168   2.732  29.153  0.00  0.00    -0.295 OA
ENDBRANCH   1  20
BRANCH   1  23
ATOM     23  O5  ZIN A   1      36.106   5.793  29.130  0.00  0.00    -0.381 OA
ATOM     24  H36 ZIN A   1      35.371   5.653  28.517  0.00  0.00     0.211 HD
ENDBRANCH   1  23
BRANCH  10  25
ATOM     25  O18 ZIN A   1      43.933   7.382  33.270  0.00  0.00    -0.251 OA
BRANCH  25  26
ATOM     26  S19 ZIN A   1      45.165   8.204  33.621  0.00  0.00     0.251 S 
ATOM     27  O20 ZIN A   1      44.743   9.595  33.661  0.00  0.00    -0.572 OA
ATOM     28  O21 ZIN A   1      45.625   7.736  34.920  0.00  0.00    -0.572 OA
ATOM     29  O22 ZIN A   1      46.144   7.960  32.574  0.00  0.00    -0.572 OA
ENDBRANCH  25  26
ENDBRANCH  10  25
TORSDOF 4
ENDMDL
MODEL 15
REMARK CAVERDOCK RESULT:      24.7      0.000      0.000
REMARK CAVERDOCK CONSTRAINTS:       0.2      0.0      0.0      0.0
REMARK CAVERDOCK TUNNEL: 14     24.7      1.8     15.1
REMARK  4 active torsions:
REMARK  status: ('A' for Active; 'I' for Inactive)
REMARK    1  A    between atoms: C2_2  and  C4_4 
REMARK    2  A    between atoms: C4_4  and  O5_5 
REMARK    3  A    between atoms: C16_14  and  O18_15 
REMARK    4  A    between atoms: O18_15  and  S19_16 
ROOT
ATOM      1  C4  ZIN A   1      35.994   4.911  30.175  0.00  0.00     0.125 C 
ATOM      2  C6  ZIN A   1      35.286   5.447  31.444  0.00  0.00     0.047 C 
ATOM      3  C7  ZIN A   1      36.380   5.563  32.540  0.00  0.00     0.009 C 
ATOM      4  C8  ZIN A   1      37.671   5.693  31.724  0.00  0.00     0.002 C 
ATOM      5  C10 ZIN A   1      38.951   5.317  32.448  0.00  0.00    -0.001 C 
ATOM      6  C12 ZIN A   1      39.194   6.298  33.601  0.00  0.00     0.033 C 
ATOM      7  C13 ZIN A   1      40.541   6.027  34.204  0.00  0.00    -0.023 C 
ATOM      8  C14 ZIN A   1      41.520   5.488  33.539  0.00  0.00    -0.072 C 
ATOM      9  C15 ZIN A   1      42.843   5.270  34.255  0.00  0.00     0.068 C 
ATOM     10  C16 ZIN A   1      43.961   5.877  33.401  0.00  0.00     0.149 C 
ATOM     11  C23 ZIN A   1      43.910   5.276  31.996  0.00  0.00     0.035 C 
ATOM     12  C24 ZIN A   1      42.595   5.663  31.316  0.00  0.00     0.016 C 
ATOM     13  C25 ZIN A   1      41.424   5.068  32.102  0.00  0.00    -0.017 C 
ATOM     14  C26 ZIN A   1      41.538   3.543  32.043  0.00  0.00     0.020 C 
ATOM     15  C27 ZIN A   1      40.104   5.433  31.443  0.00  0.00     0.003 C 
ATOM     16  C29 ZIN A   1      39.891   4.568  30.203  0.00  0.00     0.007 C 
ATOM     17  C30 ZIN A   1      38.531   4.844  29.543  0.00  0.00     0.013 C 
ATOM     18  C31 ZIN A   1      37.437   4.652  30.597  0.00  0.00    -0.002 C 
ATOM     19  C32 ZIN A   1      37.565   3.265  31.231  0.00  0.00     0.019 C 
ENDROOT
BRANCH   1  20
ATOM     20  C2  ZIN A   1      35.346   3.629  29.718  0.00  0.00     0.158 C 
ATOM     21  C1  ZIN A   1      34.001   3.227  30.268  0.00  0.00     0.094 C 
ATOM     22  O3  ZIN A   1      35.903   2.923  28.911  0.00  0.00    -0.295 OA
ENDBRANCH   1  20
BRANCH   1  23
ATOM     23  O5  ZIN A   1      35.950   5.885  29.131  0.00  0.00    -0.381 OA
ATOM     24  H36 ZIN A   1      36.501   6.662  29.296  0.00  0.00     0.211 HD
ENDBRANCH   1  23
BRANCH  10  25
ATOM     25  O18 ZIN A   1      43.785   7.293  33.322  0.00  0.00    -0.251 OA
BRANCH  25  26
ATOM     26  S19 ZIN A   1      44.850   8.091  34.061  0.00  0.00     0.251 S 
ATOM     27  O20 ZIN A   1      44.578   7.938  35.482  0.00  0.00    -0.572 OA
ATOM     28  O21 ZIN A   1      46.136   7.524  33.686  0.00  0.00    -0.572 OA
ATOM     29  O22 ZIN A   1      44.714   9.472  33.626  0.00  0.00    -0.572 OA
ENDBRANCH  25  26
ENDBRANCH  10  25
TORSDOF 4
ENDMDL
MODEL 16
REMARK CAVERDOCK RESULT:      24.1      0.000      0.000
REMARK CAVERDOCK CONSTRAINTS:       0.0      0.0      0.0      0.0
REMARK CAVERDOCK TUNNEL: 15     24.1      1.8     16.5
REMARK  4 active torsions:
REMARK  status: ('A' for Active; 'I' for Inactive)
REMARK    1  A    between atoms: C2_2  and  C4_4 
REMARK    2  A    between atoms: C4_4  and  O5_5 
REMARK    3  A    between atoms: C16_14  and  O18_15 
REMARK    4  A    between atoms: O18_15  and  S19_16 
ROOT
ATOM      1  C4  ZIN A   1      35.799   4.728  30.076  0.00  0.00     0.125 C 
ATOM      2  C6  ZIN A   1      35.078   5.346  31.299  0.00  0.00     0.047 C 
ATOM      3  C7  ZIN A   1      36.159   5.535  32.397  0.00  0.00     0.009 C 
ATOM      4  C8  ZIN A   1      37.459   5.612  31.589  0.00  0.00     0.002 C 
ATOM      5  C10 ZIN A   1      38.732   5.286  32.349  0.00  0.00    -0.001 C 
ATOM      6  C12 ZIN A   1      38.962   6.341  33.437  0.00  0.00     0.033 C 
ATOM      7  C13 ZIN A   1      40.302   6.112  34.072  0.00  0.00    -0.023 C 
ATOM      8  C14 ZIN A   1      41.289   5.531  33.454  0.00  0.00    -0.072 C 
ATOM      9  C15 ZIN A   1      42.604   5.362  34.196  0.00  0.00     0.068 C 
ATOM     10  C16 ZIN A   1      43.731   5.912  33.317  0.00  0.00     0.149 C 
ATOM     11  C23 ZIN A   1      43.695   5.220  31.954  0.00  0.00     0.035 C 
ATOM     12  C24 ZIN A   1      42.387   5.561  31.236  0.00  0.00     0.016 C 
ATOM     13  C25 ZIN A   1      41.208   5.017  32.047  0.00  0.00    -0.017 C 
ATOM     14  C26 ZIN A   1      41.323   3.491  32.089  0.00  0.00     0.020 C 
ATOM     15  C27 ZIN A   1      39.895   5.337  31.351  0.00  0.00     0.003 C 
ATOM     16  C29 ZIN A   1      39.696   4.392  30.169  0.00  0.00     0.007 C 
ATOM     17  C30 ZIN A   1      38.343   4.622  29.477  0.00  0.00     0.013 C 
ATOM     18  C31 ZIN A   1      37.238   4.499  30.530  0.00  0.00    -0.002 C 
ATOM     19  C32 ZIN A   1      37.359   3.157  31.255  0.00  0.00     0.019 C 
ENDROOT
BRANCH   1  20
ATOM     20  C2  ZIN A   1      35.156   3.418  29.698  0.00  0.00     0.158 C 
ATOM     21  C1  ZIN A   1      33.749   3.113  30.142  0.00  0.00     0.094 C 
ATOM     22  O3  ZIN A   1      35.769   2.613  29.038  0.00  0.00    -0.295 OA
ENDBRANCH   1  20
BRANCH   1  23
ATOM     23  O5  ZIN A   1      35.767   5.631  28.970  0.00  0.00    -0.381 OA
ATOM     24  H36 ZIN A   1      36.608   5.707  28.500  0.00  0.00     0.211 HD
ENDBRANCH   1  23
BRANCH  10  25
ATOM     25  O18 ZIN A   1      43.555   7.319  33.143  0.00  0.00    -0.251 OA
BRANCH  25  26
ATOM     26  S19 ZIN A   1      44.835   8.128  33.303  0.00  0.00     0.251 S 
ATOM     27  O20 ZIN A   1      45.606   7.936  32.085  0.00  0.00    -0.572 OA
ATOM     28  O21 ZIN A   1      44.435   9.515  33.483  0.00  0.00    -0.572 OA
ATOM     29  O22 ZIN A   1      45.521   7.600  34.471  0.00  0.00    -0.572 OA
ENDBRANCH  25  26
ENDBRANCH  10  25
TORSDOF 4
ENDMDL
MODEL 17
REMARK CAVERDOCK RESULT:      23.9      0.000      0.000
REMARK CAVERDOCK CONSTRAINTS:       0.0      0.0      0.0      0.0
REMARK CAVERDOCK TUNNEL: 16     23.9      1.9     17.6
REMARK  4 active torsions:
REMARK  status: ('A' for Active; 'I' for Inactive)
REMARK    1  A    between atoms: C2_2  and  C4_4 
REMARK    2  A    between atoms: C4_4  and  O5_5 
REMARK    3  A    between atoms: C16_14  and  O18_15 
REMARK    4  A    between atoms: O18_15  and  S19_16 
ROOT
ATOM      1  C4  ZIN A   1      35.596   4.758  30.143  0.00  0.00     0.125 C 
ATOM      2  C6  ZIN A   1      34.912   5.327  31.412  0.00  0.00     0.047 C 
ATOM      3  C7  ZIN A   1      36.028   5.475  32.482  0.00  0.00     0.009 C 
ATOM      4  C8  ZIN A   1      37.302   5.586  31.637  0.00  0.00     0.002 C 
ATOM      5  C10 ZIN A   1      38.597   5.233  32.345  0.00  0.00    -0.001 C 
ATOM      6  C12 ZIN A   1      38.861   6.245  33.466  0.00  0.00     0.033 C 
ATOM      7  C13 ZIN A   1      40.220   5.994  34.049  0.00  0.00    -0.023 C 
ATOM      8  C14 ZIN A   1      41.187   5.439  33.379  0.00  0.00    -0.072 C 
ATOM      9  C15 ZIN A   1      42.525   5.244  34.073  0.00  0.00     0.068 C 
ATOM     10  C16 ZIN A   1      43.623   5.831  33.181  0.00  0.00     0.149 C 
ATOM     11  C23 ZIN A   1      43.546   5.192  31.794  0.00  0.00     0.035 C 
ATOM     12  C24 ZIN A   1      42.217   5.558  31.131  0.00  0.00     0.016 C 
ATOM     13  C25 ZIN A   1      41.063   4.980  31.956  0.00  0.00    -0.017 C 
ATOM     14  C26 ZIN A   1      41.181   3.455  31.935  0.00  0.00     0.020 C 
ATOM     15  C27 ZIN A   1      39.730   5.325  31.314  0.00  0.00     0.003 C 
ATOM     16  C29 ZIN A   1      39.494   4.426  30.103  0.00  0.00     0.007 C 
ATOM     17  C30 ZIN A   1      38.120   4.681  29.463  0.00  0.00     0.013 C 
ATOM     18  C31 ZIN A   1      37.048   4.514  30.544  0.00  0.00    -0.002 C 
ATOM     19  C32 ZIN A   1      37.193   3.146  31.212  0.00  0.00     0.019 C 
ENDROOT
BRANCH   1  20
ATOM     20  C2  ZIN A   1      34.943   3.463  29.735  0.00  0.00     0.158 C 
ATOM     21  C1  ZIN A   1      33.499   3.205  30.082  0.00  0.00     0.094 C 
ATOM     22  O3  ZIN A   1      35.576   2.632  29.128  0.00  0.00    -0.295 OA
ENDBRANCH   1  20
BRANCH   1  23
ATOM     23  O5  ZIN A   1      35.529   5.704  29.075  0.00  0.00    -0.381 OA
ATOM     24  H36 ZIN A   1      35.810   6.596  29.321  0.00  0.00     0.211 HD
ENDBRANCH   1  23
BRANCH  10  25
ATOM     25  O18 ZIN A   1      43.442   7.243  33.068  0.00  0.00    -0.251 OA
BRANCH  25  26
ATOM     26  S19 ZIN A   1      44.730   8.016  32.822  0.00  0.00     0.251 S 
ATOM     27  O20 ZIN A   1      44.571   9.311  33.465  0.00  0.00    -0.572 OA
ATOM     28  O21 ZIN A   1      45.806   7.238  33.419  0.00  0.00    -0.572 OA
ATOM     29  O22 ZIN A   1      44.878   8.136  31.381  0.00  0.00    -0.572 OA
ENDBRANCH  25  26
ENDBRANCH  10  25
TORSDOF 4
ENDMDL
MODEL 18
REMARK CAVERDOCK RESULT:      24.3      0.000      0.000
REMARK CAVERDOCK CONSTRAINTS:       0.0      0.0      0.0      0.0
REMARK CAVERDOCK TUNNEL: 17     24.3      1.9     18.7
REMARK  4 active torsions:
REMARK  status: ('A' for Active; 'I' for Inactive)
REMARK    1  A    between atoms: C2_2  and  C4_4 
REMARK    2  A    between atoms: C4_4  and  O5_5 
REMARK    3  A    between atoms: C16_14  and  O18_15 
REMARK    4  A    between atoms: O18_15  and  S19_16 
ROOT
ATOM      1  C4  ZIN A   1      35.317   4.779  30.156  0.00  0.00     0.125 C 
ATOM      2  C6  ZIN A   1      34.668   5.411  31.413  0.00  0.00     0.047 C 
ATOM      3  C7  ZIN A   1      35.803   5.565  32.462  0.00  0.00     0.009 C 
ATOM      4  C8  ZIN A   1      37.067   5.610  31.596  0.00  0.00     0.002 C 
ATOM      5  C10 ZIN A   1      38.362   5.245  32.298  0.00  0.00    -0.001 C 
ATOM      6  C12 ZIN A   1      38.670   6.288  33.379  0.00  0.00     0.033 C 
ATOM      7  C13 ZIN A   1      40.031   6.019  33.951  0.00  0.00    -0.023 C 
ATOM      8  C14 ZIN A   1      40.972   5.414  33.287  0.00  0.00    -0.072 C 
ATOM      9  C15 ZIN A   1      42.314   5.206  33.970  0.00  0.00     0.068 C 
ATOM     10  C16 ZIN A   1      43.415   5.729  33.043  0.00  0.00     0.149 C 
ATOM     11  C23 ZIN A   1      43.300   5.045  31.680  0.00  0.00     0.035 C 
ATOM     12  C24 ZIN A   1      41.971   5.425  31.023  0.00  0.00     0.016 C 
ATOM     13  C25 ZIN A   1      40.814   4.910  31.884  0.00  0.00    -0.017 C 
ATOM     14  C26 ZIN A   1      40.889   3.381  31.915  0.00  0.00     0.020 C 
ATOM     15  C27 ZIN A   1      39.481   5.269  31.248  0.00  0.00     0.003 C 
ATOM     16  C29 ZIN A   1      39.203   4.336  30.073  0.00  0.00     0.007 C 
ATOM     17  C30 ZIN A   1      37.827   4.606  29.444  0.00  0.00     0.013 C 
ATOM     18  C31 ZIN A   1      36.767   4.508  30.545  0.00  0.00    -0.002 C 
ATOM     19  C32 ZIN A   1      36.884   3.160  31.258  0.00  0.00     0.019 C 
ENDROOT
BRANCH   1  20
ATOM     20  C2  ZIN A   1      34.622   3.489  29.803  0.00  0.00     0.158 C 
ATOM     21  C1  ZIN A   1      33.314   3.133  30.462  0.00  0.00     0.094 C 
ATOM     22  O3  ZIN A   1      35.112   2.742  28.990  0.00  0.00    -0.295 OA
ENDBRANCH   1  20
BRANCH   1  23
ATOM     23  O5  ZIN A   1      35.260   5.688  29.057  0.00  0.00    -0.381 OA
ATOM     24  H36 ZIN A   1      35.979   6.335  29.043  0.00  0.00     0.211 HD
ENDBRANCH   1  23
BRANCH  10  25
ATOM     25  O18 ZIN A   1      43.271   7.142  32.882  0.00  0.00    -0.251 OA
BRANCH  25  26
ATOM     26  S19 ZIN A   1      44.591   7.888  32.753  0.00  0.00     0.251 S 
ATOM     27  O20 ZIN A   1      44.423   8.854  31.678  0.00  0.00    -0.572 OA
ATOM     28  O21 ZIN A   1      44.836   8.533  34.034  0.00  0.00    -0.572 OA
ATOM     29  O22 ZIN A   1      45.606   6.895  32.439  0.00  0.00    -0.572 OA
ENDBRANCH  25  26
ENDBRANCH  10  25
TORSDOF 4
ENDMDL
MODEL 19
REMARK CAVERDOCK RESULT:      24.7      0.000      0.000
REMARK CAVERDOCK CONSTRAINTS:       0.2      0.0      0.0      0.0
REMARK CAVERDOCK TUNNEL: 18     24.7      1.9     19.3
REMARK  4 active torsions:
REMARK  status: ('A' for Active; 'I' for Inactive)
REMARK    1  A    between atoms: C2_2  and  C4_4 
REMARK    2  A    between atoms: C4_4  and  O5_5 
REMARK    3  A    between atoms: C16_14  and  O18_15 
REMARK    4  A    between atoms: O18_15  and  S19_16 
ROOT
ATOM      1  C4  ZIN A   1      35.144   4.745  30.106  0.00  0.00     0.125 C 
ATOM      2  C6  ZIN A   1      34.507   5.383  31.366  0.00  0.00     0.047 C 
ATOM      3  C7  ZIN A   1      35.649   5.529  32.408  0.00  0.00     0.009 C 
ATOM      4  C8  ZIN A   1      36.908   5.565  31.535  0.00  0.00     0.002 C 
ATOM      5  C10 ZIN A   1      38.205   5.191  32.229  0.00  0.00    -0.001 C 
ATOM      6  C12 ZIN A   1      38.527   6.233  33.307  0.00  0.00     0.033 C 
ATOM      7  C13 ZIN A   1      39.889   5.955  33.872  0.00  0.00    -0.023 C 
ATOM      8  C14 ZIN A   1      40.822   5.343  33.203  0.00  0.00    -0.072 C 
ATOM      9  C15 ZIN A   1      42.166   5.125  33.878  0.00  0.00     0.068 C 
ATOM     10  C16 ZIN A   1      43.266   5.640  32.943  0.00  0.00     0.149 C 
ATOM     11  C23 ZIN A   1      43.137   4.956  31.582  0.00  0.00     0.035 C 
ATOM     12  C24 ZIN A   1      41.808   5.345  30.933  0.00  0.00     0.016 C 
ATOM     13  C25 ZIN A   1      40.652   4.838  31.801  0.00  0.00    -0.017 C 
ATOM     14  C26 ZIN A   1      40.717   3.310  31.833  0.00  0.00     0.020 C 
ATOM     15  C27 ZIN A   1      39.318   5.206  31.173  0.00  0.00     0.003 C 
ATOM     16  C29 ZIN A   1      39.026   4.275  30.000  0.00  0.00     0.007 C 
ATOM     17  C30 ZIN A   1      37.649   4.554  29.379  0.00  0.00     0.013 C 
ATOM     18  C31 ZIN A   1      36.595   4.465  30.486  0.00  0.00    -0.002 C 
ATOM     19  C32 ZIN A   1      36.706   3.117  31.200  0.00  0.00     0.019 C 
ENDROOT
BRANCH   1  20
ATOM     20  C2  ZIN A   1      34.438   3.460  29.758  0.00  0.00     0.158 C 
ATOM     21  C1  ZIN A   1      33.122   3.123  30.411  0.00  0.00     0.094 C 
ATOM     22  O3  ZIN A   1      34.926   2.701  28.954  0.00  0.00    -0.295 OA
ENDBRANCH   1  20
BRANCH   1  23
ATOM     23  O5  ZIN A   1      35.087   5.654  29.006  0.00  0.00    -0.381 OA
ATOM     24  H36 ZIN A   1      35.078   5.224  28.140  0.00  0.00     0.211 HD
ENDBRANCH   1  23
BRANCH  10  25
ATOM     25  O18 ZIN A   1      43.131   7.053  32.783  0.00  0.00    -0.251 OA
BRANCH  25  26
ATOM     26  S19 ZIN A   1      44.398   7.837  33.097  0.00  0.00     0.251 S 
ATOM     27  O20 ZIN A   1      45.486   7.170  32.398  0.00  0.00    -0.572 OA
ATOM     28  O21 ZIN A   1      44.185   9.191  32.610  0.00  0.00    -0.572 OA
ATOM     29  O22 ZIN A   1      44.569   7.795  34.540  0.00  0.00    -0.572 OA
ENDBRANCH  25  26
ENDBRANCH  10  25
TORSDOF 4
ENDMDL
MODEL 20
REMARK CAVERDOCK RESULT:      25.9      0.000      0.000
REMARK CAVERDOCK CONSTRAINTS:       0.1      0.0      0.0      0.0
REMARK CAVERDOCK TUNNEL: 19     25.9      1.9     20.1
REMARK  4 active torsions:
REMARK  status: ('A' for Active; 'I' for Inactive)
REMARK    1  A    between atoms: C2_2  and  C4_4 
REMARK    2  A    between atoms: C4_4  and  O5_5 
REMARK    3  A    between atoms: C16_14  and  O18_15 
REMARK    4  A    between atoms: O18_15  and  S19_16 
ROOT
ATOM      1  C4  ZIN A   1      34.856   4.679  30.111  0.00  0.00     0.125 C 
ATOM      2  C6  ZIN A   1      34.242   5.387  31.344  0.00  0.00     0.047 C 
ATOM      3  C7  ZIN A   1      35.400   5.578  32.362  0.00  0.00     0.009 C 
ATOM      4  C8  ZIN A   1      36.647   5.557  31.471  0.00  0.00     0.002 C 
ATOM      5  C10 ZIN A   1      37.950   5.209  32.166  0.00  0.00    -0.001 C 
ATOM      6  C12 ZIN A   1      38.296   6.302  33.184  0.00  0.00     0.033 C 
ATOM      7  C13 ZIN A   1      39.663   6.042  33.744  0.00  0.00    -0.023 C 
ATOM      8  C14 ZIN A   1      40.582   5.387  33.095  0.00  0.00    -0.072 C 
ATOM      9  C15 ZIN A   1      41.933   5.194  33.762  0.00  0.00     0.068 C 
ATOM     10  C16 ZIN A   1      43.024   5.649  32.788  0.00  0.00     0.149 C 
ATOM     11  C23 ZIN A   1      42.871   4.896  31.466  0.00  0.00     0.035 C 
ATOM     12  C24 ZIN A   1      41.535   5.262  30.815  0.00  0.00     0.016 C 
ATOM     13  C25 ZIN A   1      40.388   4.812  31.724  0.00  0.00    -0.017 C 
ATOM     14  C26 ZIN A   1      40.440   3.286  31.835  0.00  0.00     0.020 C 
ATOM     15  C27 ZIN A   1      39.048   5.158  31.096  0.00  0.00     0.003 C 
ATOM     16  C29 ZIN A   1      38.733   4.169  29.977  0.00  0.00     0.007 C 
ATOM     17  C30 ZIN A   1      37.349   4.428  29.361  0.00  0.00     0.013 C 
ATOM     18  C31 ZIN A   1      36.310   4.406  30.485  0.00  0.00    -0.002 C 
ATOM     19  C32 ZIN A   1      36.420   3.096  31.268  0.00  0.00     0.019 C 
ENDROOT
BRANCH   1  20
ATOM     20  C2  ZIN A   1      34.134   3.384  29.840  0.00  0.00     0.158 C 
ATOM     21  C1  ZIN A   1      32.813   3.104  30.508  0.00  0.00     0.094 C 
ATOM     22  O3  ZIN A   1      34.615   2.571  29.086  0.00  0.00    -0.295 OA
ENDBRANCH   1  20
BRANCH   1  23
ATOM     23  O5  ZIN A   1      34.791   5.530  28.966  0.00  0.00    -0.381 OA
ATOM     24  H36 ZIN A   1      34.876   6.471  29.170  0.00  0.00     0.211 HD
ENDBRANCH   1  23
BRANCH  10  25
ATOM     25  O18 ZIN A   1      42.898   7.053  32.555  0.00  0.00    -0.251 OA
BRANCH  25  26
ATOM     26  S19 ZIN A   1      44.227   7.794  32.503  0.00  0.00     0.251 S 
ATOM     27  O20 ZIN A   1      44.231   8.561  31.267  0.00  0.00    -0.572 OA
ATOM     28  O21 ZIN A   1      44.276   8.650  33.678  0.00  0.00    -0.572 OA
ATOM     29  O22 ZIN A   1      45.272   6.782  32.520  0.00  0.00    -0.572 OA
ENDBRANCH  25  26
ENDBRANCH  10  25
TORSDOF 4
ENDMDL
MODEL 21
REMARK CAVERDOCK RESULT:      26.5      0.000      0.000
REMARK CAVERDOCK CONSTRAINTS:       0.1      0.0      0.0      0.0
REMARK CAVERDOCK TUNNEL: 20     26.5      1.9     21.1
REMARK  4 active torsions:
REMARK  status: ('A' for Active; 'I' for Inactive)
REMARK    1  A    between atoms: C2_2  and  C4_4 
REMARK    2  A    between atoms: C4_4  and  O5_5 
REMARK    3  A    between atoms: C16_14  and  O18_15 
REMARK    4  A    between atoms: O18_15  and  S19_16 
ROOT
ATOM      1  C4  ZIN A   1      34.605   4.710  30.301  0.00  0.00     0.125 C 
ATOM      2  C6  ZIN A   1      34.079   5.392  31.588  0.00  0.00     0.047 C 
ATOM      3  C7  ZIN A   1      35.300   5.542  32.536  0.00  0.00     0.009 C 
ATOM      4  C8  ZIN A   1      36.489   5.530  31.568  0.00  0.00     0.002 C 
ATOM      5  C10 ZIN A   1      37.829   5.148  32.172  0.00  0.00    -0.001 C 
ATOM      6  C12 ZIN A   1      38.251   6.210  33.193  0.00  0.00     0.033 C 
ATOM      7  C13 ZIN A   1      39.648   5.919  33.660  0.00  0.00    -0.023 C 
ATOM      8  C14 ZIN A   1      40.515   5.271  32.939  0.00  0.00    -0.072 C 
ATOM      9  C15 ZIN A   1      41.903   5.043  33.514  0.00  0.00     0.068 C 
ATOM     10  C16 ZIN A   1      42.936   5.512  32.485  0.00  0.00     0.149 C 
ATOM     11  C23 ZIN A   1      42.691   4.795  31.157  0.00  0.00     0.035 C 
ATOM     12  C24 ZIN A   1      41.323   5.194  30.600  0.00  0.00     0.016 C 
ATOM     13  C25 ZIN A   1      40.229   4.734  31.567  0.00  0.00    -0.017 C 
ATOM     14  C26 ZIN A   1      40.267   3.205  31.637  0.00  0.00     0.020 C 
ATOM     15  C27 ZIN A   1      38.857   5.113  31.034  0.00  0.00     0.003 C 
ATOM     16  C29 ZIN A   1      38.459   4.157  29.912  0.00  0.00     0.007 C 
ATOM     17  C30 ZIN A   1      37.043   4.449  29.391  0.00  0.00     0.013 C 
ATOM     18  C31 ZIN A   1      36.076   4.409  30.577  0.00  0.00    -0.002 C 
ATOM     19  C32 ZIN A   1      36.217   3.078  31.317  0.00  0.00     0.019 C 
ENDROOT
BRANCH   1  20
ATOM     20  C2  ZIN A   1      33.851   3.431  30.043  0.00  0.00     0.158 C 
ATOM     21  C1  ZIN A   1      32.480   3.232  30.636  0.00  0.00     0.094 C 
ATOM     22  O3  ZIN A   1      34.345   2.566  29.359  0.00  0.00    -0.295 OA
ENDBRANCH   1  20
BRANCH   1  23
ATOM     23  O5  ZIN A   1      34.481   5.591  29.184  0.00  0.00    -0.381 OA
ATOM     24  H36 ZIN A   1      34.402   5.139  28.333  0.00  0.00     0.211 HD
ENDBRANCH   1  23
BRANCH  10  25
ATOM     25  O18 ZIN A   1      42.815   6.922  32.297  0.00  0.00    -0.251 OA
BRANCH  25  26
ATOM     26  S19 ZIN A   1      44.089   7.700  32.602  0.00  0.00     0.251 S 
ATOM     27  O20 ZIN A   1      45.122   7.170  31.726  0.00  0.00    -0.572 OA
ATOM     28  O21 ZIN A   1      43.802   9.099  32.325  0.00  0.00    -0.572 OA
ATOM     29  O22 ZIN A   1      44.393   7.471  34.005  0.00  0.00    -0.572 OA
ENDBRANCH  25  26
ENDBRANCH  10  25
TORSDOF 4
ENDMDL
MODEL 22
REMARK CAVERDOCK RESULT:      27.1      0.000      0.000
REMARK CAVERDOCK CONSTRAINTS:       0.1      0.0      0.0      0.0
REMARK CAVERDOCK TUNNEL: 21     27.1      1.8     22.7
REMARK  4 active torsions:
REMARK  status: ('A' for Active; 'I' for Inactive)
REMARK    1  A    between atoms: C2_2  and  C4_4 
REMARK    2  A    between atoms: C4_4  and  O5_5 
REMARK    3  A    between atoms: C16_14  and  O18_15 
REMARK    4  A    between atoms: O18_15  and  S19_16 
ROOT
ATOM      1  C4  ZIN A   1      34.289   4.647  30.536  0.00  0.00     0.125 C 
ATOM      2  C6  ZIN A   1      33.825   5.457  31.773  0.00  0.00     0.047 C 
ATOM      3  C7  ZIN A   1      35.084   5.667  32.657  0.00  0.00     0.009 C 
ATOM      4  C8  ZIN A   1      36.235   5.538  31.653  0.00  0.00     0.002 C 
ATOM      5  C10 ZIN A   1      37.589   5.184  32.241  0.00  0.00    -0.001 C 
ATOM      6  C12 ZIN A   1      38.070   6.326  33.143  0.00  0.00     0.033 C 
ATOM      7  C13 ZIN A   1      39.477   6.048  33.584  0.00  0.00    -0.023 C 
ATOM      8  C14 ZIN A   1      40.304   5.317  32.896  0.00  0.00    -0.072 C 
ATOM      9  C15 ZIN A   1      41.708   5.112  33.440  0.00  0.00     0.068 C 
ATOM     10  C16 ZIN A   1      42.711   5.460  32.335  0.00  0.00     0.149 C 
ATOM     11  C23 ZIN A   1      42.402   4.630  31.089  0.00  0.00     0.035 C 
ATOM     12  C24 ZIN A   1      41.021   5.006  30.547  0.00  0.00     0.016 C 
ATOM     13  C25 ZIN A   1      39.956   4.662  31.592  0.00  0.00    -0.017 C 
ATOM     14  C26 ZIN A   1      39.968   3.146  31.802  0.00  0.00     0.020 C 
ATOM     15  C27 ZIN A   1      38.573   5.020  31.075  0.00  0.00     0.003 C 
ATOM     16  C29 ZIN A   1      38.114   3.974  30.062  0.00  0.00     0.007 C 
ATOM     17  C30 ZIN A   1      36.685   4.248  29.567  0.00  0.00     0.013 C 
ATOM     18  C31 ZIN A   1      35.763   4.340  30.786  0.00  0.00    -0.002 C 
ATOM     19  C32 ZIN A   1      35.907   3.080  31.641  0.00  0.00     0.019 C 
ENDROOT
BRANCH   1  20
ATOM     20  C2  ZIN A   1      33.501   3.367  30.426  0.00  0.00     0.158 C 
ATOM     21  C1  ZIN A   1      32.241   3.186  31.232  0.00  0.00     0.094 C 
ATOM     22  O3  ZIN A   1      33.880   2.486  29.690  0.00  0.00    -0.295 OA
ENDBRANCH   1  20
BRANCH   1  23
ATOM     23  O5  ZIN A   1      34.139   5.424  29.347  0.00  0.00    -0.381 OA
ATOM     24  H36 ZIN A   1      34.755   6.167  29.283  0.00  0.00     0.211 HD
ENDBRANCH   1  23
BRANCH  10  25
ATOM     25  O18 ZIN A   1      42.610   6.850  32.020  0.00  0.00    -0.251 OA
BRANCH  25  26
ATOM     26  S19 ZIN A   1      43.901   7.629  32.232  0.00  0.00     0.251 S 
ATOM     27  O20 ZIN A   1      44.022   7.857  33.663  0.00  0.00    -0.572 OA
ATOM     28  O21 ZIN A   1      44.980   6.799  31.718  0.00  0.00    -0.572 OA
ATOM     29  O22 ZIN A   1      43.766   8.872  31.490  0.00  0.00    -0.572 OA
ENDBRANCH  25  26
ENDBRANCH  10  25
TORSDOF 4
ENDMDL
MODEL 23
REMARK CAVERDOCK RESULT:      26.9      0.000      0.000
REMARK CAVERDOCK CONSTRAINTS:       0.1      0.0      0.0      0.0
REMARK CAVERDOCK TUNNEL: 22     26.9      1.8     23.7
REMARK  4 active torsions:
REMARK  status: ('A' for Active; 'I' for Inactive)
REMARK    1  A    between atoms: C2_2  and  C4_4 
REMARK    2  A    between atoms: C4_4  and  O5_5 
REMARK    3  A    between atoms: C16_14  and  O18_15 
REMARK    4  A    between atoms: O18_15  and  S19_16 
ROOT
ATOM      1  C4  ZIN A   1      34.069   4.652  30.663  0.00  0.00     0.125 C 
ATOM      2  C6  ZIN A   1      33.652   5.357  31.978  0.00  0.00     0.047 C 
ATOM      3  C7  ZIN A   1      34.949   5.535  32.812  0.00  0.00     0.009 C 
ATOM      4  C8  ZIN A   1      36.049   5.511  31.745  0.00  0.00     0.002 C 
ATOM      5  C10 ZIN A   1      37.440   5.151  32.236  0.00  0.00    -0.001 C 
ATOM      6  C12 ZIN A   1      37.941   6.236  33.196  0.00  0.00     0.033 C 
ATOM      7  C13 ZIN A   1      39.375   5.965  33.544  0.00  0.00    -0.023 C 
ATOM      8  C14 ZIN A   1      40.181   5.308  32.762  0.00  0.00    -0.072 C 
ATOM      9  C15 ZIN A   1      41.616   5.103  33.219  0.00  0.00     0.068 C 
ATOM     10  C16 ZIN A   1      42.552   5.557  32.094  0.00  0.00     0.149 C 
ATOM     11  C23 ZIN A   1      42.198   4.813  30.807  0.00  0.00     0.035 C 
ATOM     12  C24 ZIN A   1      40.783   5.190  30.364  0.00  0.00     0.016 C 
ATOM     13  C25 ZIN A   1      39.781   4.742  31.432  0.00  0.00    -0.017 C 
ATOM     14  C26 ZIN A   1      39.839   3.216  31.527  0.00  0.00     0.020 C 
ATOM     15  C27 ZIN A   1      38.365   5.100  31.013  0.00  0.00     0.003 C 
ATOM     16  C29 ZIN A   1      37.879   4.120  29.950  0.00  0.00     0.007 C 
ATOM     17  C30 ZIN A   1      36.420   4.391  29.548  0.00  0.00     0.013 C 
ATOM     18  C31 ZIN A   1      35.561   4.368  30.815  0.00  0.00    -0.002 C 
ATOM     19  C32 ZIN A   1      35.778   3.053  31.566  0.00  0.00     0.019 C 
ENDROOT
BRANCH   1  20
ATOM     20  C2  ZIN A   1      33.307   3.363  30.497  0.00  0.00     0.158 C 
ATOM     21  C1  ZIN A   1      31.801   3.381  30.435  0.00  0.00     0.094 C 
ATOM     22  O3  ZIN A   1      33.902   2.315  30.412  0.00  0.00    -0.295 OA
ENDBRANCH   1  20
BRANCH   1  23
ATOM     23  O5  ZIN A   1      33.840   5.510  29.545  0.00  0.00    -0.381 OA
ATOM     24  H36 ZIN A   1      33.959   6.450  29.739  0.00  0.00     0.211 HD
ENDBRANCH   1  23
BRANCH  10  25
ATOM     25  O18 ZIN A   1      42.402   6.963  31.890  0.00  0.00    -0.251 OA
BRANCH  25  26
ATOM     26  S19 ZIN A   1      43.697   7.751  32.032  0.00  0.00     0.251 S 
ATOM     27  O20 ZIN A   1      43.646   8.822  31.049  0.00  0.00    -0.572 OA
ATOM     28  O21 ZIN A   1      43.731   8.261  33.394  0.00  0.00    -0.572 OA
ATOM     29  O22 ZIN A   1      44.784   6.822  31.769  0.00  0.00    -0.572 OA
ENDBRANCH  25  26
ENDBRANCH  10  25
TORSDOF 4
ENDMDL
MODEL 24
REMARK CAVERDOCK RESULT:      27.6      0.000      0.000
REMARK CAVERDOCK CONSTRAINTS:       0.1      0.0      0.0      0.0
REMARK CAVERDOCK TUNNEL: 23     27.6      1.8     24.4
REMARK  4 active torsions:
REMARK  status: ('A' for Active; 'I' for Inactive)
REMARK    1  A    between atoms: C2_2  and  C4_4 
REMARK    2  A    between atoms: C4_4  and  O5_5 
REMARK    3  A    between atoms: C16_14  and  O18_15 
REMARK    4  A    between atoms: O18_15  and  S19_16 
ROOT
ATOM      1  C4  ZIN A   1      33.784   4.664  30.798  0.00  0.00     0.125 C 
ATOM      2  C6  ZIN A   1      33.412   5.377  32.122  0.00  0.00     0.047 C 
ATOM      3  C7  ZIN A   1      34.738   5.558  32.910  0.00  0.00     0.009 C 
ATOM      4  C8  ZIN A   1      35.800   5.526  31.806  0.00  0.00     0.002 C 
ATOM      5  C10 ZIN A   1      37.206   5.167  32.252  0.00  0.00    -0.001 C 
ATOM      6  C12 ZIN A   1      37.741   6.258  33.187  0.00  0.00     0.033 C 
ATOM      7  C13 ZIN A   1      39.186   5.986  33.487  0.00  0.00    -0.023 C 
ATOM      8  C14 ZIN A   1      39.965   5.323  32.683  0.00  0.00    -0.072 C 
ATOM      9  C15 ZIN A   1      41.414   5.118  33.091  0.00  0.00     0.068 C 
ATOM     10  C16 ZIN A   1      42.311   5.565  31.933  0.00  0.00     0.149 C 
ATOM     11  C23 ZIN A   1      41.913   4.812  30.663  0.00  0.00     0.035 C 
ATOM     12  C24 ZIN A   1      40.484   5.189  30.266  0.00  0.00     0.016 C 
ATOM     13  C25 ZIN A   1      39.519   4.749  31.371  0.00  0.00    -0.017 C 
ATOM     14  C26 ZIN A   1      39.578   3.223  31.474  0.00  0.00     0.020 C 
ATOM     15  C27 ZIN A   1      38.090   5.107  30.998  0.00  0.00     0.003 C 
ATOM     16  C29 ZIN A   1      37.566   4.120  29.958  0.00  0.00     0.007 C 
ATOM     17  C30 ZIN A   1      36.095   4.391  29.605  0.00  0.00     0.013 C 
ATOM     18  C31 ZIN A   1      35.279   4.378  30.901  0.00  0.00    -0.002 C 
ATOM     19  C32 ZIN A   1      35.520   3.067  31.652  0.00  0.00     0.019 C 
ENDROOT
BRANCH   1  20
ATOM     20  C2  ZIN A   1      33.014   3.375  30.666  0.00  0.00     0.158 C 
ATOM     21  C1  ZIN A   1      31.578   3.305  31.118  0.00  0.00     0.094 C 
ATOM     22  O3  ZIN A   1      33.548   2.397  30.197  0.00  0.00    -0.295 OA
ENDBRANCH   1  20
BRANCH   1  23
ATOM     23  O5  ZIN A   1      33.517   5.515  29.683  0.00  0.00    -0.381 OA
ATOM     24  H36 ZIN A   1      32.805   5.200  29.110  0.00  0.00     0.211 HD
ENDBRANCH   1  23
BRANCH  10  25
ATOM     25  O18 ZIN A   1      42.157   6.969  31.724  0.00  0.00    -0.251 OA
BRANCH  25  26
ATOM     26  S19 ZIN A   1      43.430   7.773  31.949  0.00  0.00     0.251 S 
ATOM     27  O20 ZIN A   1      44.543   6.860  31.739  0.00  0.00    -0.572 OA
ATOM     28  O21 ZIN A   1      43.420   8.855  30.976  0.00  0.00    -0.572 OA
ATOM     29  O22 ZIN A   1      43.379   8.266  33.316  0.00  0.00    -0.572 OA
ENDBRANCH  25  26
ENDBRANCH  10  25
TORSDOF 4
ENDMDL
MODEL 25
REMARK CAVERDOCK RESULT:      26.4      0.000      0.000
REMARK CAVERDOCK CONSTRAINTS:       0.1      0.0      0.0      0.0
REMARK CAVERDOCK TUNNEL: 24     26.4      1.8    25.10
REMARK  4 active torsions:
REMARK  status: ('A' for Active; 'I' for Inactive)
REMARK    1  A    between atoms: C2_2  and  C4_4 
REMARK    2  A    between atoms: C4_4  and  O5_5 
REMARK    3  A    between atoms: C16_14  and  O18_15 
REMARK    4  A    between atoms: O18_15  and  S19_16 
ROOT
ATOM      1  C4  ZIN A   1      33.715   3.448  31.251  0.00  0.00     0.125 C 
ATOM      2  C6  ZIN A   1      34.027   2.108  30.539  0.00  0.00     0.047 C 
ATOM      3  C7  ZIN A   1      35.518   2.178  30.108  0.00  0.00     0.009 C 
ATOM      4  C8  ZIN A   1      36.111   3.199  31.085  0.00  0.00     0.002 C 
ATOM      5  C10 ZIN A   1      37.392   3.877  30.635  0.00  0.00    -0.001 C 
ATOM      6  C12 ZIN A   1      38.513   2.837  30.531  0.00  0.00     0.033 C 
ATOM      7  C13 ZIN A   1      39.811   3.536  30.253  0.00  0.00    -0.023 C 
ATOM      8  C14 ZIN A   1      40.043   4.767  30.604  0.00  0.00    -0.072 C 
ATOM      9  C15 ZIN A   1      41.400   5.366  30.276  0.00  0.00     0.068 C 
ATOM     10  C16 ZIN A   1      41.982   5.977  31.554  0.00  0.00     0.149 C 
ATOM     11  C23 ZIN A   1      40.986   6.981  32.135  0.00  0.00     0.035 C 
ATOM     12  C24 ZIN A   1      39.705   6.255  32.553  0.00  0.00     0.016 C 
ATOM     13  C25 ZIN A   1      39.048   5.635  31.316  0.00  0.00    -0.017 C 
ATOM     14  C26 ZIN A   1      38.644   6.770  30.373  0.00  0.00     0.020 C 
ATOM     15  C27 ZIN A   1      37.769   4.912  31.703  0.00  0.00     0.003 C 
ATOM     16  C29 ZIN A   1      36.658   5.929  31.953  0.00  0.00     0.007 C 
ATOM     17  C30 ZIN A   1      35.319   5.244  32.271  0.00  0.00     0.013 C 
ATOM     18  C31 ZIN A   1      34.993   4.275  31.132  0.00  0.00    -0.002 C 
ATOM     19  C32 ZIN A   1      35.024   5.016  29.795  0.00  0.00     0.019 C 
ENDROOT
BRANCH   1  20
ATOM     20  C2  ZIN A   1      32.573   4.151  30.564  0.00  0.00     0.158 C 
ATOM     21  C1  ZIN A   1      31.598   3.364  29.727  0.00  0.00     0.094 C 
ATOM     22  O3  ZIN A   1      32.438   5.345  30.686  0.00  0.00    -0.295 OA
ENDBRANCH   1  20
BRANCH   1  23
ATOM     23  O5  ZIN A   1      33.400   3.219  32.625  0.00  0.00    -0.381 OA
ATOM     24  H36 ZIN A   1      34.016   3.634  33.244  0.00  0.00     0.211 HD
ENDBRANCH   1  23
BRANCH  10  25
ATOM     25  O18 ZIN A   1      42.229   4.942  32.507  0.00  0.00    -0.251 OA
BRANCH  25  26
ATOM     26  S19 ZIN A   1      43.569   5.063  33.220  0.00  0.00     0.251 S 
ATOM     27  O20 ZIN A   1      44.554   5.400  32.204  0.00  0.00    -0.572 OA
ATOM     28  O21 ZIN A   1      43.423   6.118  34.211  0.00  0.00    -0.572 OA
ATOM     29  O22 ZIN A   1      43.836   3.771  33.831  0.00  0.00    -0.572 OA
ENDBRANCH  25  26
ENDBRANCH  10  25
TORSDOF 4
ENDMDL
MODEL 26
REMARK CAVERDOCK RESULT:      25.0      0.000      0.000
REMARK CAVERDOCK CONSTRAINTS:       0.2      0.0      0.0      0.0
REMARK CAVERDOCK TUNNEL: 25     25.0      1.8     26.4
REMARK  4 active torsions:
REMARK  status: ('A' for Active; 'I' for Inactive)
REMARK    1  A    between atoms: C2_2  and  C4_4 
REMARK    2  A    between atoms: C4_4  and  O5_5 
REMARK    3  A    between atoms: C16_14  and  O18_15 
REMARK    4  A    between atoms: O18_15  and  S19_16 
ROOT
ATOM      1  C4  ZIN A   1      33.554   3.336  31.169  0.00  0.00     0.125 C 
ATOM      2  C6  ZIN A   1      33.872   2.010  30.435  0.00  0.00     0.047 C 
ATOM      3  C7  ZIN A   1      35.359   2.095  29.998  0.00  0.00     0.009 C 
ATOM      4  C8  ZIN A   1      35.950   3.106  30.987  0.00  0.00     0.002 C 
ATOM      5  C10 ZIN A   1      37.224   3.800  30.541  0.00  0.00    -0.001 C 
ATOM      6  C12 ZIN A   1      38.352   2.769  30.417  0.00  0.00     0.033 C 
ATOM      7  C13 ZIN A   1      39.644   3.481  30.143  0.00  0.00    -0.023 C 
ATOM      8  C14 ZIN A   1      39.869   4.708  30.511  0.00  0.00    -0.072 C 
ATOM      9  C15 ZIN A   1      41.221   5.321  30.185  0.00  0.00     0.068 C 
ATOM     10  C16 ZIN A   1      41.804   5.917  31.469  0.00  0.00     0.149 C 
ATOM     11  C23 ZIN A   1      40.804   6.906  32.071  0.00  0.00     0.035 C 
ATOM     12  C24 ZIN A   1      39.531   6.165  32.483  0.00  0.00     0.016 C 
ATOM     13  C25 ZIN A   1      38.872   5.559  31.241  0.00  0.00    -0.017 C 
ATOM     14  C26 ZIN A   1      38.456   6.705  30.317  0.00  0.00     0.020 C 
ATOM     15  C27 ZIN A   1      37.599   4.821  31.624  0.00  0.00     0.003 C 
ATOM     16  C29 ZIN A   1      36.483   5.827  31.894  0.00  0.00     0.007 C 
ATOM     17  C30 ZIN A   1      35.151   5.128  32.208  0.00  0.00     0.013 C 
ATOM     18  C31 ZIN A   1      34.825   4.173  31.056  0.00  0.00    -0.002 C 
ATOM     19  C32 ZIN A   1      34.844   4.935  29.730  0.00  0.00     0.019 C 
ENDROOT
BRANCH   1  20
ATOM     20  C2  ZIN A   1      32.403   4.041  30.499  0.00  0.00     0.158 C 
ATOM     21  C1  ZIN A   1      31.296   3.240  29.863  0.00  0.00     0.094 C 
ATOM     22  O3  ZIN A   1      32.368   5.249  30.471  0.00  0.00    -0.295 OA
ENDBRANCH   1  20
BRANCH   1  23
ATOM     23  O5  ZIN A   1      33.247   3.084  32.541  0.00  0.00    -0.381 OA
ATOM     24  H36 ZIN A   1      32.576   2.402  32.675  0.00  0.00     0.211 HD
ENDBRANCH   1  23
BRANCH  10  25
ATOM     25  O18 ZIN A   1      42.063   4.870  32.406  0.00  0.00    -0.251 OA
BRANCH  25  26
ATOM     26  S19 ZIN A   1      43.399   4.998  33.125  0.00  0.00     0.251 S 
ATOM     27  O20 ZIN A   1      44.401   5.256  32.104  0.00  0.00    -0.572 OA
ATOM     28  O21 ZIN A   1      43.269   6.109  34.056  0.00  0.00    -0.572 OA
ATOM     29  O22 ZIN A   1      43.629   3.736  33.809  0.00  0.00    -0.572 OA
ENDBRANCH  25  26
ENDBRANCH  10  25
TORSDOF 4
ENDMDL
MODEL 27
REMARK CAVERDOCK RESULT:      23.8      0.000      0.000
REMARK CAVERDOCK CONSTRAINTS:       0.1      0.0      0.0      0.0
REMARK CAVERDOCK TUNNEL: 26     23.8      1.8     27.1
REMARK  4 active torsions:
REMARK  status: ('A' for Active; 'I' for Inactive)
REMARK    1  A    between atoms: C2_2  and  C4_4 
REMARK    2  A    between atoms: C4_4  and  O5_5 
REMARK    3  A    between atoms: C16_14  and  O18_15 
REMARK    4  A    between atoms: O18_15  and  S19_16 
ROOT
ATOM      1  C4  ZIN A   1      33.380   3.318  31.158  0.00  0.00     0.125 C 
ATOM      2  C6  ZIN A   1      33.770   2.032  30.387  0.00  0.00     0.047 C 
ATOM      3  C7  ZIN A   1      35.260   2.196  29.985  0.00  0.00     0.009 C 
ATOM      4  C8  ZIN A   1      35.787   3.196  31.019  0.00  0.00     0.002 C 
ATOM      5  C10 ZIN A   1      37.039   3.959  30.623  0.00  0.00    -0.001 C 
ATOM      6  C12 ZIN A   1      38.212   2.982  30.489  0.00  0.00     0.033 C 
ATOM      7  C13 ZIN A   1      39.477   3.758  30.266  0.00  0.00    -0.023 C 
ATOM      8  C14 ZIN A   1      39.641   4.980  30.678  0.00  0.00    -0.072 C 
ATOM      9  C15 ZIN A   1      40.971   5.661  30.402  0.00  0.00     0.068 C 
ATOM     10  C16 ZIN A   1      41.503   6.238  31.717  0.00  0.00     0.149 C 
ATOM     11  C23 ZIN A   1      40.449   7.161  32.330  0.00  0.00     0.035 C 
ATOM     12  C24 ZIN A   1      39.201   6.353  32.691  0.00  0.00     0.016 C 
ATOM     13  C25 ZIN A   1      38.594   5.762  31.415  0.00  0.00    -0.017 C 
ATOM     14  C26 ZIN A   1      38.146   6.920  30.521  0.00  0.00     0.020 C 
ATOM     15  C27 ZIN A   1      37.348   4.958  31.746  0.00  0.00     0.003 C 
ATOM     16  C29 ZIN A   1      36.184   5.905  32.026  0.00  0.00     0.007 C 
ATOM     17  C30 ZIN A   1      34.877   5.140  32.289  0.00  0.00     0.013 C 
ATOM     18  C31 ZIN A   1      34.615   4.212  31.100  0.00  0.00    -0.002 C 
ATOM     19  C32 ZIN A   1      34.628   5.018  29.800  0.00  0.00     0.019 C 
ENDROOT
BRANCH   1  20
ATOM     20  C2  ZIN A   1      32.213   3.995  30.487  0.00  0.00     0.158 C 
ATOM     21  C1  ZIN A   1      31.049   3.176  29.991  0.00  0.00     0.094 C 
ATOM     22  O3  ZIN A   1      32.210   5.196  30.347  0.00  0.00    -0.295 OA
ENDBRANCH   1  20
BRANCH   1  23
ATOM     23  O5  ZIN A   1      33.058   3.007  32.514  0.00  0.00    -0.381 OA
ATOM     24  H36 ZIN A   1      32.109   2.978  32.696  0.00  0.00     0.211 HD
ENDBRANCH   1  23
BRANCH  10  25
ATOM     25  O18 ZIN A   1      41.788   5.171  32.624  0.00  0.00    -0.251 OA
BRANCH  25  26
ATOM     26  S19 ZIN A   1      43.225   5.154  33.127  0.00  0.00     0.251 S 
ATOM     27  O20 ZIN A   1      43.376   6.305  34.003  0.00  0.00    -0.572 OA
ATOM     28  O21 ZIN A   1      43.405   3.898  33.839  0.00  0.00    -0.572 OA
ATOM     29  O22 ZIN A   1      44.081   5.244  31.955  0.00  0.00    -0.572 OA
ENDBRANCH  25  26
ENDBRANCH  10  25
TORSDOF 4
ENDMDL
MODEL 28
REMARK CAVERDOCK RESULT:      23.1      0.000      0.000
REMARK CAVERDOCK CONSTRAINTS:       0.1      0.0      0.0      0.0
REMARK CAVERDOCK TUNNEL: 27     23.1      1.8     28.3
REMARK  4 active torsions:
REMARK  status: ('A' for Active; 'I' for Inactive)
REMARK    1  A    between atoms: C2_2  and  C4_4 
REMARK    2  A    between atoms: C4_4  and  O5_5 
REMARK    3  A    between atoms: C16_14  and  O18_15 
REMARK    4  A    between atoms: O18_15  and  S19_16 
ROOT
ATOM      1  C4  ZIN A   1      33.180   3.295  31.183  0.00  0.00     0.125 C 
ATOM      2  C6  ZIN A   1      33.551   2.007  30.405  0.00  0.00     0.047 C 
ATOM      3  C7  ZIN A   1      35.038   2.162  29.985  0.00  0.00     0.009 C 
ATOM      4  C8  ZIN A   1      35.584   3.157  31.014  0.00  0.00     0.002 C 
ATOM      5  C10 ZIN A   1      36.836   3.912  30.605  0.00  0.00    -0.001 C 
ATOM      6  C12 ZIN A   1      38.001   2.927  30.455  0.00  0.00     0.033 C 
ATOM      7  C13 ZIN A   1      39.269   3.694  30.218  0.00  0.00    -0.023 C 
ATOM      8  C14 ZIN A   1      39.446   4.915  30.630  0.00  0.00    -0.072 C 
ATOM      9  C15 ZIN A   1      40.777   5.587  30.338  0.00  0.00     0.068 C 
ATOM     10  C16 ZIN A   1      41.329   6.158  31.648  0.00  0.00     0.149 C 
ATOM     11  C23 ZIN A   1      40.289   7.088  32.275  0.00  0.00     0.035 C 
ATOM     12  C24 ZIN A   1      39.040   6.287  32.649  0.00  0.00     0.016 C 
ATOM     13  C25 ZIN A   1      38.413   5.703  31.381  0.00  0.00    -0.017 C 
ATOM     14  C26 ZIN A   1      37.963   6.865  30.493  0.00  0.00     0.020 C 
ATOM     15  C27 ZIN A   1      37.165   4.907  31.726  0.00  0.00     0.003 C 
ATOM     16  C29 ZIN A   1      36.011   5.861  32.021  0.00  0.00     0.007 C 
ATOM     17  C30 ZIN A   1      34.703   5.105  32.298  0.00  0.00     0.013 C 
ATOM     18  C31 ZIN A   1      34.421   4.180  31.111  0.00  0.00    -0.002 C 
ATOM     19  C32 ZIN A   1      34.423   4.988  29.812  0.00  0.00     0.019 C 
ENDROOT
BRANCH   1  20
ATOM     20  C2  ZIN A   1      32.010   3.981  30.527  0.00  0.00     0.158 C 
ATOM     21  C1  ZIN A   1      31.087   3.202  29.625  0.00  0.00     0.094 C 
ATOM     22  O3  ZIN A   1      31.811   5.157  30.724  0.00  0.00    -0.295 OA
ENDBRANCH   1  20
BRANCH   1  23
ATOM     23  O5  ZIN A   1      32.872   2.983  32.542  0.00  0.00    -0.381 OA
ATOM     24  H36 ZIN A   1      32.051   2.485  32.655  0.00  0.00     0.211 HD
ENDBRANCH   1  23
BRANCH  10  25
ATOM     25  O18 ZIN A   1      41.618   5.088  32.550  0.00  0.00    -0.251 OA
BRANCH  25  26
ATOM     26  S19 ZIN A   1      43.041   5.102  33.091  0.00  0.00     0.251 S 
ATOM     27  O20 ZIN A   1      43.925   5.224  31.943  0.00  0.00    -0.572 OA
ATOM     28  O21 ZIN A   1      43.139   6.248  33.982  0.00  0.00    -0.572 OA
ATOM     29  O22 ZIN A   1      43.233   3.844  33.796  0.00  0.00    -0.572 OA
ENDBRANCH  25  26
ENDBRANCH  10  25
TORSDOF 4
ENDMDL
MODEL 29
REMARK CAVERDOCK RESULT:      22.3      0.000      0.000
REMARK CAVERDOCK CONSTRAINTS:       0.0      0.0      0.0      0.0
REMARK CAVERDOCK TUNNEL: 28     22.3      1.8     29.1
REMARK  4 active torsions:
REMARK  status: ('A' for Active; 'I' for Inactive)
REMARK    1  A    between atoms: C2_2  and  C4_4 
REMARK    2  A    between atoms: C4_4  and  O5_5 
REMARK    3  A    between atoms: C16_14  and  O18_15 
REMARK    4  A    between atoms: O18_15  and  S19_16 
ROOT
ATOM      1  C4  ZIN A   1      32.974   3.261  31.146  0.00  0.00     0.125 C 
ATOM      2  C6  ZIN A   1      33.353   1.980  30.362  0.00  0.00     0.047 C 
ATOM      3  C7  ZIN A   1      34.843   2.139  29.956  0.00  0.00     0.009 C 
ATOM      4  C8  ZIN A   1      35.379   3.127  30.998  0.00  0.00     0.002 C 
ATOM      5  C10 ZIN A   1      36.634   3.886  30.605  0.00  0.00    -0.001 C 
ATOM      6  C12 ZIN A   1      37.801   2.904  30.458  0.00  0.00     0.033 C 
ATOM      7  C13 ZIN A   1      39.070   3.674  30.238  0.00  0.00    -0.023 C 
ATOM      8  C14 ZIN A   1      39.243   4.892  30.661  0.00  0.00    -0.072 C 
ATOM      9  C15 ZIN A   1      40.576   5.567  30.386  0.00  0.00     0.068 C 
ATOM     10  C16 ZIN A   1      41.115   6.128  31.705  0.00  0.00     0.149 C 
ATOM     11  C23 ZIN A   1      40.069   7.053  32.330  0.00  0.00     0.035 C 
ATOM     12  C24 ZIN A   1      38.818   6.248  32.687  0.00  0.00     0.016 C 
ATOM     13  C25 ZIN A   1      38.203   5.672  31.409  0.00  0.00    -0.017 C 
ATOM     14  C26 ZIN A   1      37.759   6.842  30.527  0.00  0.00     0.020 C 
ATOM     15  C27 ZIN A   1      36.952   4.873  31.736  0.00  0.00     0.003 C 
ATOM     16  C29 ZIN A   1      35.795   5.824  32.029  0.00  0.00     0.007 C 
ATOM     17  C30 ZIN A   1      34.485   5.064  32.289  0.00  0.00     0.013 C 
ATOM     18  C31 ZIN A   1      34.214   4.149  31.092  0.00  0.00    -0.002 C 
ATOM     19  C32 ZIN A   1      34.227   4.967  29.800  0.00  0.00     0.019 C 
ENDROOT
BRANCH   1  20
ATOM     20  C2  ZIN A   1      31.809   3.952  30.485  0.00  0.00     0.158 C 
ATOM     21  C1  ZIN A   1      30.818   3.153  29.678  0.00  0.00     0.094 C 
ATOM     22  O3  ZIN A   1      31.668   5.146  30.603  0.00  0.00    -0.295 OA
ENDBRANCH   1  20
BRANCH   1  23
ATOM     23  O5  ZIN A   1      32.654   2.939  32.500  0.00  0.00    -0.381 OA
ATOM     24  H36 ZIN A   1      33.185   2.221  32.870  0.00  0.00     0.211 HD
ENDBRANCH   1  23
BRANCH  10  25
ATOM     25  O18 ZIN A   1      41.397   5.052  32.601  0.00  0.00    -0.251 OA
BRANCH  25  26
ATOM     26  S19 ZIN A   1      42.843   5.005  33.077  0.00  0.00     0.251 S 
ATOM     27  O20 ZIN A   1      42.996   3.769  33.828  0.00  0.00    -0.572 OA
ATOM     28  O21 ZIN A   1      43.677   5.027  31.885  0.00  0.00    -0.572 OA
ATOM     29  O22 ZIN A   1      43.048   6.179  33.910  0.00  0.00    -0.572 OA
ENDBRANCH  25  26
ENDBRANCH  10  25
TORSDOF 4
ENDMDL
MODEL 30
REMARK CAVERDOCK RESULT:      21.8      0.000      0.000
REMARK CAVERDOCK CONSTRAINTS:       0.0      0.0      0.0      0.0
REMARK CAVERDOCK TUNNEL: 29     21.8      1.9     30.1
REMARK  4 active torsions:
REMARK  status: ('A' for Active; 'I' for Inactive)
REMARK    1  A    between atoms: C2_2  and  C4_4 
REMARK    2  A    between atoms: C4_4  and  O5_5 
REMARK    3  A    between atoms: C16_14  and  O18_15 
REMARK    4  A    between atoms: O18_15  and  S19_16 
ROOT
ATOM      1  C4  ZIN A   1      32.797   3.281  31.102  0.00  0.00     0.125 C 
ATOM      2  C6  ZIN A   1      33.149   1.977  30.343  0.00  0.00     0.047 C 
ATOM      3  C7  ZIN A   1      34.646   2.090  29.947  0.00  0.00     0.009 C 
ATOM      4  C8  ZIN A   1      35.199   3.082  30.976  0.00  0.00     0.002 C 
ATOM      5  C10 ZIN A   1      36.476   3.802  30.580  0.00  0.00    -0.001 C 
ATOM      6  C12 ZIN A   1      37.619   2.787  30.460  0.00  0.00     0.033 C 
ATOM      7  C13 ZIN A   1      38.909   3.520  30.237  0.00  0.00    -0.023 C 
ATOM      8  C14 ZIN A   1      39.110   4.741  30.640  0.00  0.00    -0.072 C 
ATOM      9  C15 ZIN A   1      40.462   5.377  30.365  0.00  0.00     0.068 C 
ATOM     10  C16 ZIN A   1      41.005   5.947  31.679  0.00  0.00     0.149 C 
ATOM     11  C23 ZIN A   1      39.979   6.909  32.278  0.00  0.00     0.035 C 
ATOM     12  C24 ZIN A   1      38.704   6.143  32.639  0.00  0.00     0.016 C 
ATOM     13  C25 ZIN A   1      38.084   5.561  31.365  0.00  0.00    -0.017 C 
ATOM     14  C26 ZIN A   1      37.678   6.726  30.459  0.00  0.00     0.020 C 
ATOM     15  C27 ZIN A   1      36.811   4.800  31.697  0.00  0.00     0.003 C 
ATOM     16  C29 ZIN A   1      35.677   5.786  31.963  0.00  0.00     0.007 C 
ATOM     17  C30 ZIN A   1      34.345   5.064  32.225  0.00  0.00     0.013 C 
ATOM     18  C31 ZIN A   1      34.060   4.135  31.042  0.00  0.00    -0.002 C 
ATOM     19  C32 ZIN A   1      34.104   4.930  29.736  0.00  0.00     0.019 C 
ENDROOT
BRANCH   1  20
ATOM     20  C2  ZIN A   1      31.655   3.990  30.419  0.00  0.00     0.158 C 
ATOM     21  C1  ZIN A   1      30.609   3.195  29.680  0.00  0.00     0.094 C 
ATOM     22  O3  ZIN A   1      31.578   5.195  30.464  0.00  0.00    -0.295 OA
ENDBRANCH   1  20
BRANCH   1  23
ATOM     23  O5  ZIN A   1      32.458   2.992  32.458  0.00  0.00    -0.381 OA
ATOM     24  H36 ZIN A   1      31.683   2.422  32.557  0.00  0.00     0.211 HD
ENDBRANCH   1  23
BRANCH  10  25
ATOM     25  O18 ZIN A   1      41.252   4.880  32.595  0.00  0.00    -0.251 OA
BRANCH  25  26
ATOM     26  S19 ZIN A   1      42.684   4.825  33.112  0.00  0.00     0.251 S 
ATOM     27  O20 ZIN A   1      42.862   5.982  33.974  0.00  0.00    -0.572 OA
ATOM     28  O21 ZIN A   1      42.819   3.574  33.841  0.00  0.00    -0.572 OA
ATOM     29  O22 ZIN A   1      43.552   4.875  31.946  0.00  0.00    -0.572 OA
ENDBRANCH  25  26
ENDBRANCH  10  25
TORSDOF 4
ENDMDL
MODEL 31
REMARK CAVERDOCK RESULT:      21.2      0.000      0.000
REMARK CAVERDOCK CONSTRAINTS:       0.0      0.0      0.0      0.0
REMARK CAVERDOCK TUNNEL: 30     21.2      1.9     31.4
REMARK  4 active torsions:
REMARK  status: ('A' for Active; 'I' for Inactive)
REMARK    1  A    between atoms: C2_2  and  C4_4 
REMARK    2  A    between atoms: C4_4  and  O5_5 
REMARK    3  A    between atoms: C16_14  and  O18_15 
REMARK    4  A    between atoms: O18_15  and  S19_16 
ROOT
ATOM      1  C4  ZIN A   1      32.533   3.275  31.116  0.00  0.00     0.125 C 
ATOM      2  C6  ZIN A   1      32.806   1.951  30.359  0.00  0.00     0.047 C 
ATOM      3  C7  ZIN A   1      34.294   1.997  29.919  0.00  0.00     0.009 C 
ATOM      4  C8  ZIN A   1      34.920   2.970  30.924  0.00  0.00     0.002 C 
ATOM      5  C10 ZIN A   1      36.215   3.631  30.486  0.00  0.00    -0.001 C 
ATOM      6  C12 ZIN A   1      37.308   2.566  30.342  0.00  0.00     0.033 C 
ATOM      7  C13 ZIN A   1      38.622   3.241  30.076  0.00  0.00    -0.023 C 
ATOM      8  C14 ZIN A   1      38.887   4.454  30.464  0.00  0.00    -0.072 C 
ATOM      9  C15 ZIN A   1      40.257   5.028  30.144  0.00  0.00     0.068 C 
ATOM     10  C16 ZIN A   1      40.862   5.584  31.437  0.00  0.00     0.149 C 
ATOM     11  C23 ZIN A   1      39.896   6.593  32.058  0.00  0.00     0.035 C 
ATOM     12  C24 ZIN A   1      38.600   5.887  32.461  0.00  0.00     0.016 C 
ATOM     13  C25 ZIN A   1      37.920   5.323  31.211  0.00  0.00    -0.017 C 
ATOM     14  C26 ZIN A   1      37.538   6.498  30.307  0.00  0.00     0.020 C 
ATOM     15  C27 ZIN A   1      36.625   4.621  31.584  0.00  0.00     0.003 C 
ATOM     16  C29 ZIN A   1      35.542   5.657  31.874  0.00  0.00     0.007 C 
ATOM     17  C30 ZIN A   1      34.188   4.997  32.180  0.00  0.00     0.013 C 
ATOM     18  C31 ZIN A   1      33.830   4.072  31.014  0.00  0.00    -0.002 C 
ATOM     19  C32 ZIN A   1      33.871   4.855  29.700  0.00  0.00     0.019 C 
ENDROOT
BRANCH   1  20
ATOM     20  C2  ZIN A   1      31.404   4.028  30.460  0.00  0.00     0.158 C 
ATOM     21  C1  ZIN A   1      30.544   3.347  29.427  0.00  0.00     0.094 C 
ATOM     22  O3  ZIN A   1      31.187   5.177  30.764  0.00  0.00    -0.295 OA
ENDBRANCH   1  20
BRANCH   1  23
ATOM     23  O5  ZIN A   1      32.221   3.010  32.484  0.00  0.00    -0.381 OA
ATOM     24  H36 ZIN A   1      31.274   2.937  32.665  0.00  0.00     0.211 HD
ENDBRANCH   1  23
BRANCH  10  25
ATOM     25  O18 ZIN A   1      41.089   4.513  32.355  0.00  0.00    -0.251 OA
BRANCH  25  26
ATOM     26  S19 ZIN A   1      42.117   4.828  33.433  0.00  0.00     0.251 S 
ATOM     27  O20 ZIN A   1      41.377   5.303  34.592  0.00  0.00    -0.572 OA
ATOM     28  O21 ZIN A   1      42.829   3.590  33.709  0.00  0.00    -0.572 OA
ATOM     29  O22 ZIN A   1      42.994   5.853  32.889  0.00  0.00    -0.572 OA
ENDBRANCH  25  26
ENDBRANCH  10  25
TORSDOF 4
ENDMDL
MODEL 32
REMARK CAVERDOCK RESULT:      20.7      0.000      0.000
REMARK CAVERDOCK CONSTRAINTS:       0.2      0.0      0.0      0.0
REMARK CAVERDOCK TUNNEL: 31     20.7      1.9     32.2
REMARK  4 active torsions:
REMARK  status: ('A' for Active; 'I' for Inactive)
REMARK    1  A    between atoms: C2_2  and  C4_4 
REMARK    2  A    between atoms: C4_4  and  O5_5 
REMARK    3  A    between atoms: C16_14  and  O18_15 
REMARK    4  A    between atoms: O18_15  and  S19_16 
ROOT
ATOM      1  C4  ZIN A   1      32.387   3.311  31.206  0.00  0.00     0.125 C 
ATOM      2  C6  ZIN A   1      32.661   1.985  30.455  0.00  0.00     0.047 C 
ATOM      3  C7  ZIN A   1      34.145   2.034  30.003  0.00  0.00     0.009 C 
ATOM      4  C8  ZIN A   1      34.774   3.018  30.996  0.00  0.00     0.002 C 
ATOM      5  C10 ZIN A   1      36.062   3.682  30.544  0.00  0.00    -0.001 C 
ATOM      6  C12 ZIN A   1      37.160   2.622  30.397  0.00  0.00     0.033 C 
ATOM      7  C13 ZIN A   1      38.468   3.301  30.117  0.00  0.00    -0.023 C 
ATOM      8  C14 ZIN A   1      38.730   4.518  30.495  0.00  0.00    -0.072 C 
ATOM      9  C15 ZIN A   1      40.095   5.097  30.161  0.00  0.00     0.068 C 
ATOM     10  C16 ZIN A   1      40.707   5.663  31.446  0.00  0.00     0.149 C 
ATOM     11  C23 ZIN A   1      39.741   6.672  32.067  0.00  0.00     0.035 C 
ATOM     12  C24 ZIN A   1      38.452   5.962  32.486  0.00  0.00     0.016 C 
ATOM     13  C25 ZIN A   1      37.764   5.387  31.244  0.00  0.00    -0.017 C 
ATOM     14  C26 ZIN A   1      37.370   6.554  30.336  0.00  0.00     0.020 C 
ATOM     15  C27 ZIN A   1      36.476   4.681  31.633  0.00  0.00     0.003 C 
ATOM     16  C29 ZIN A   1      35.390   5.713  31.925  0.00  0.00     0.007 C 
ATOM     17  C30 ZIN A   1      34.043   5.048  32.246  0.00  0.00     0.013 C 
ATOM     18  C31 ZIN A   1      33.679   4.115  31.088  0.00  0.00    -0.002 C 
ATOM     19  C32 ZIN A   1      33.705   4.889  29.770  0.00  0.00     0.019 C 
ENDROOT
BRANCH   1  20
ATOM     20  C2  ZIN A   1      31.249   4.055  30.555  0.00  0.00     0.158 C 
ATOM     21  C1  ZIN A   1      30.336   3.341  29.591  0.00  0.00     0.094 C 
ATOM     22  O3  ZIN A   1      31.068   5.223  30.806  0.00  0.00    -0.295 OA
ENDBRANCH   1  20
BRANCH   1  23
ATOM     23  O5  ZIN A   1      32.087   3.054  32.579  0.00  0.00    -0.381 OA
ATOM     24  H36 ZIN A   1      31.511   3.714  32.986  0.00  0.00     0.211 HD
ENDBRANCH   1  23
BRANCH  10  25
ATOM     25  O18 ZIN A   1      40.947   4.600  32.368  0.00  0.00    -0.251 OA
BRANCH  25  26
ATOM     26  S19 ZIN A   1      42.032   4.901  33.393  0.00  0.00     0.251 S 
ATOM     27  O20 ZIN A   1      42.800   3.677  33.562  0.00  0.00    -0.572 OA
ATOM     28  O21 ZIN A   1      42.838   5.981  32.845  0.00  0.00    -0.572 OA
ATOM     29  O22 ZIN A   1      41.354   5.293  34.618  0.00  0.00    -0.572 OA
ENDBRANCH  25  26
ENDBRANCH  10  25
TORSDOF 4
ENDMDL
MODEL 33
REMARK CAVERDOCK RESULT:      20.3      0.000      0.000
REMARK CAVERDOCK CONSTRAINTS:       0.2      0.0      0.0      0.0
REMARK CAVERDOCK TUNNEL: 32     20.3      2.0     33.1
REMARK  4 active torsions:
REMARK  status: ('A' for Active; 'I' for Inactive)
REMARK    1  A    between atoms: C2_2  and  C4_4 
REMARK    2  A    between atoms: C4_4  and  O5_5 
REMARK    3  A    between atoms: C16_14  and  O18_15 
REMARK    4  A    between atoms: O18_15  and  S19_16 
ROOT
ATOM      1  C4  ZIN A   1      32.253   3.330  31.215  0.00  0.00     0.125 C 
ATOM      2  C6  ZIN A   1      32.521   2.003  30.461  0.00  0.00     0.047 C 
ATOM      3  C7  ZIN A   1      34.005   2.049  30.005  0.00  0.00     0.009 C 
ATOM      4  C8  ZIN A   1      34.639   3.030  30.997  0.00  0.00     0.002 C 
ATOM      5  C10 ZIN A   1      35.927   3.691  30.542  0.00  0.00    -0.001 C 
ATOM      6  C12 ZIN A   1      37.022   2.628  30.391  0.00  0.00     0.033 C 
ATOM      7  C13 ZIN A   1      38.331   3.304  30.107  0.00  0.00    -0.023 C 
ATOM      8  C14 ZIN A   1      38.597   4.520  30.485  0.00  0.00    -0.072 C 
ATOM      9  C15 ZIN A   1      39.962   5.096  30.148  0.00  0.00     0.068 C 
ATOM     10  C16 ZIN A   1      40.581   5.660  31.431  0.00  0.00     0.149 C 
ATOM     11  C23 ZIN A   1      39.619   6.670  32.057  0.00  0.00     0.035 C 
ATOM     12  C24 ZIN A   1      38.329   5.963  32.478  0.00  0.00     0.016 C 
ATOM     13  C25 ZIN A   1      37.636   5.391  31.238  0.00  0.00    -0.017 C 
ATOM     14  C26 ZIN A   1      37.242   6.561  30.333  0.00  0.00     0.020 C 
ATOM     15  C27 ZIN A   1      36.347   4.688  31.630  0.00  0.00     0.003 C 
ATOM     16  C29 ZIN A   1      35.265   5.723  31.927  0.00  0.00     0.007 C 
ATOM     17  C30 ZIN A   1      33.917   5.061  32.251  0.00  0.00     0.013 C 
ATOM     18  C31 ZIN A   1      33.547   4.130  31.094  0.00  0.00    -0.002 C 
ATOM     19  C32 ZIN A   1      33.572   4.906  29.776  0.00  0.00     0.019 C 
ENDROOT
BRANCH   1  20
ATOM     20  C2  ZIN A   1      31.116   4.077  30.567  0.00  0.00     0.158 C 
ATOM     21  C1  ZIN A   1      30.216   3.374  29.583  0.00  0.00     0.094 C 
ATOM     22  O3  ZIN A   1      30.924   5.238  30.839  0.00  0.00    -0.295 OA
ENDBRANCH   1  20
BRANCH   1  23
ATOM     23  O5  ZIN A   1      31.957   3.071  32.588  0.00  0.00    -0.381 OA
ATOM     24  H36 ZIN A   1      31.335   3.698  32.980  0.00  0.00     0.211 HD
ENDBRANCH   1  23
BRANCH  10  25
ATOM     25  O18 ZIN A   1      40.820   4.595  32.352  0.00  0.00    -0.251 OA
BRANCH  25  26
ATOM     26  S19 ZIN A   1      41.962   4.860  33.323  0.00  0.00     0.251 S 
ATOM     27  O20 ZIN A   1      42.792   3.666  33.331  0.00  0.00    -0.572 OA
ATOM     28  O21 ZIN A   1      42.679   6.021  32.820  0.00  0.00    -0.572 OA
ATOM     29  O22 ZIN A   1      41.357   5.112  34.622  0.00  0.00    -0.572 OA
ENDBRANCH  25  26
ENDBRANCH  10  25
TORSDOF 4
ENDMDL
MODEL 34
REMARK CAVERDOCK RESULT:      19.8      0.000      0.000
REMARK CAVERDOCK CONSTRAINTS:       0.1      0.0      0.0      0.0
REMARK CAVERDOCK TUNNEL: 33     19.8      2.0     34.4
REMARK  4 active torsions:
REMARK  status: ('A' for Active; 'I' for Inactive)
REMARK    1  A    between atoms: C2_2  and  C4_4 
REMARK    2  A    between atoms: C4_4  and  O5_5 
REMARK    3  A    between atoms: C16_14  and  O18_15 
REMARK    4  A    between atoms: O18_15  and  S19_16 
ROOT
ATOM      1  C4  ZIN A   1      32.061   3.330  31.099  0.00  0.00     0.125 C 
ATOM      2  C6  ZIN A   1      32.321   1.985  30.376  0.00  0.00     0.047 C 
ATOM      3  C7  ZIN A   1      33.810   2.003  29.938  0.00  0.00     0.009 C 
ATOM      4  C8  ZIN A   1      34.445   2.996  30.918  0.00  0.00     0.002 C 
ATOM      5  C10 ZIN A   1      35.748   3.631  30.465  0.00  0.00    -0.001 C 
ATOM      6  C12 ZIN A   1      36.830   2.551  30.350  0.00  0.00     0.033 C 
ATOM      7  C13 ZIN A   1      38.151   3.204  30.069  0.00  0.00    -0.023 C 
ATOM      8  C14 ZIN A   1      38.428   4.424  30.425  0.00  0.00    -0.072 C 
ATOM      9  C15 ZIN A   1      39.805   4.976  30.093  0.00  0.00     0.068 C 
ATOM     10  C16 ZIN A   1      40.415   5.558  31.372  0.00  0.00     0.149 C 
ATOM     11  C23 ZIN A   1      39.459   6.594  31.964  0.00  0.00     0.035 C 
ATOM     12  C24 ZIN A   1      38.155   5.912  32.384  0.00  0.00     0.016 C 
ATOM     13  C25 ZIN A   1      37.470   5.323  31.148  0.00  0.00    -0.017 C 
ATOM     14  C26 ZIN A   1      37.102   6.478  30.213  0.00  0.00     0.020 C 
ATOM     15  C27 ZIN A   1      36.167   4.645  31.537  0.00  0.00     0.003 C 
ATOM     16  C29 ZIN A   1      35.095   5.700  31.799  0.00  0.00     0.007 C 
ATOM     17  C30 ZIN A   1      33.734   5.062  32.120  0.00  0.00     0.013 C 
ATOM     18  C31 ZIN A   1      33.367   4.111  30.977  0.00  0.00    -0.002 C 
ATOM     19  C32 ZIN A   1      33.418   4.859  29.644  0.00  0.00     0.019 C 
ENDROOT
BRANCH   1  20
ATOM     20  C2  ZIN A   1      30.941   4.078  30.422  0.00  0.00     0.158 C 
ATOM     21  C1  ZIN A   1      30.059   3.373  29.423  0.00  0.00     0.094 C 
ATOM     22  O3  ZIN A   1      30.750   5.243  30.680  0.00  0.00    -0.295 OA
ENDBRANCH   1  20
BRANCH   1  23
ATOM     23  O5  ZIN A   1      31.745   3.105  32.473  0.00  0.00    -0.381 OA
ATOM     24  H36 ZIN A   1      32.516   2.943  33.032  0.00  0.00     0.211 HD
ENDBRANCH   1  23
BRANCH  10  25
ATOM     25  O18 ZIN A   1      40.629   4.509  32.318  0.00  0.00    -0.251 OA
BRANCH  25  26
ATOM     26  S19 ZIN A   1      41.700   4.819  33.354  0.00  0.00     0.251 S 
ATOM     27  O20 ZIN A   1      42.490   5.919  32.824  0.00  0.00    -0.572 OA
ATOM     28  O21 ZIN A   1      41.004   5.187  34.579  0.00  0.00    -0.572 OA
ATOM     29  O22 ZIN A   1      42.489   3.609  33.517  0.00  0.00    -0.572 OA
ENDBRANCH  25  26
ENDBRANCH  10  25
TORSDOF 4
ENDMDL
MODEL 35
REMARK CAVERDOCK RESULT:      19.4      0.000      0.000
REMARK CAVERDOCK CONSTRAINTS:       0.0      0.0      0.0      0.0
REMARK CAVERDOCK TUNNEL: 34     19.4      2.0     35.4
REMARK  4 active torsions:
REMARK  status: ('A' for Active; 'I' for Inactive)
REMARK    1  A    between atoms: C2_2  and  C4_4 
REMARK    2  A    between atoms: C4_4  and  O5_5 
REMARK    3  A    between atoms: C16_14  and  O18_15 
REMARK    4  A    between atoms: O18_15  and  S19_16 
ROOT
ATOM      1  C4  ZIN A   1      32.007   3.238  31.099  0.00  0.00     0.125 C 
ATOM      2  C6  ZIN A   1      32.278   1.934  30.308  0.00  0.00     0.047 C 
ATOM      3  C7  ZIN A   1      33.764   1.993  29.861  0.00  0.00     0.009 C 
ATOM      4  C8  ZIN A   1      34.394   2.943  30.886  0.00  0.00     0.002 C 
ATOM      5  C10 ZIN A   1      35.685   3.617  30.457  0.00  0.00    -0.001 C 
ATOM      6  C12 ZIN A   1      36.780   2.558  30.280  0.00  0.00     0.033 C 
ATOM      7  C13 ZIN A   1      38.091   3.241  30.024  0.00  0.00    -0.023 C 
ATOM      8  C14 ZIN A   1      38.355   4.445  30.439  0.00  0.00    -0.072 C 
ATOM      9  C15 ZIN A   1      39.723   5.030  30.127  0.00  0.00     0.068 C 
ATOM     10  C16 ZIN A   1      40.334   5.555  31.429  0.00  0.00     0.149 C 
ATOM     11  C23 ZIN A   1      39.370   6.547  32.080  0.00  0.00     0.035 C 
ATOM     12  C24 ZIN A   1      38.077   5.828  32.473  0.00  0.00     0.016 C 
ATOM     13  C25 ZIN A   1      37.391   5.294  31.213  0.00  0.00    -0.017 C 
ATOM     14  C26 ZIN A   1      37.002   6.490  30.341  0.00  0.00     0.020 C 
ATOM     15  C27 ZIN A   1      36.099   4.581  31.577  0.00  0.00     0.003 C 
ATOM     16  C29 ZIN A   1      35.016   5.607  31.898  0.00  0.00     0.007 C 
ATOM     17  C30 ZIN A   1      33.666   4.936  32.196  0.00  0.00     0.013 C 
ATOM     18  C31 ZIN A   1      33.302   4.040  31.009  0.00  0.00    -0.002 C 
ATOM     19  C32 ZIN A   1      33.334   4.855  29.715  0.00  0.00     0.019 C 
ENDROOT
BRANCH   1  20
ATOM     20  C2  ZIN A   1      30.873   4.004  30.468  0.00  0.00     0.158 C 
ATOM     21  C1  ZIN A   1      29.988   3.337  29.447  0.00  0.00     0.094 C 
ATOM     22  O3  ZIN A   1      30.673   5.154  30.782  0.00  0.00    -0.295 OA
ENDBRANCH   1  20
BRANCH   1  23
ATOM     23  O5  ZIN A   1      31.704   2.939  32.462  0.00  0.00    -0.381 OA
ATOM     24  H36 ZIN A   1      31.766   3.700  33.055  0.00  0.00     0.211 HD
ENDBRANCH   1  23
BRANCH  10  25
ATOM     25  O18 ZIN A   1      40.568   4.463  32.320  0.00  0.00    -0.251 OA
BRANCH  25  26
ATOM     26  S19 ZIN A   1      41.656   4.726  33.351  0.00  0.00     0.251 S 
ATOM     27  O20 ZIN A   1      40.988   5.196  34.555  0.00  0.00    -0.572 OA
ATOM     28  O21 ZIN A   1      42.345   3.463  33.567  0.00  0.00    -0.572 OA
ATOM     29  O22 ZIN A   1      42.534   5.738  32.785  0.00  0.00    -0.572 OA
ENDBRANCH  25  26
ENDBRANCH  10  25
TORSDOF 4
ENDMDL
MODEL 36
REMARK CAVERDOCK RESULT:      19.3      0.000      0.000
REMARK CAVERDOCK CONSTRAINTS:       0.1      0.0      0.0      0.0
REMARK CAVERDOCK TUNNEL: 35     19.3      2.0     36.1
REMARK  4 active torsions:
REMARK  status: ('A' for Active; 'I' for Inactive)
REMARK    1  A    between atoms: C2_2  and  C4_4 
REMARK    2  A    between atoms: C4_4  and  O5_5 
REMARK    3  A    between atoms: C16_14  and  O18_15 
REMARK    4  A    between atoms: O18_15  and  S19_16 
ROOT
ATOM      1  C4  ZIN A   1      31.859   3.160  31.113  0.00  0.00     0.125 C 
ATOM      2  C6  ZIN A   1      32.139   1.816  30.397  0.00  0.00     0.047 C 
ATOM      3  C7  ZIN A   1      33.629   1.852  29.962  0.00  0.00     0.009 C 
ATOM      4  C8  ZIN A   1      34.248   2.857  30.939  0.00  0.00     0.002 C 
ATOM      5  C10 ZIN A   1      35.543   3.508  30.486  0.00  0.00    -0.001 C 
ATOM      6  C12 ZIN A   1      36.639   2.442  30.378  0.00  0.00     0.033 C 
ATOM      7  C13 ZIN A   1      37.952   3.112  30.097  0.00  0.00    -0.023 C 
ATOM      8  C14 ZIN A   1      38.213   4.337  30.449  0.00  0.00    -0.072 C 
ATOM      9  C15 ZIN A   1      39.582   4.905  30.118  0.00  0.00     0.068 C 
ATOM     10  C16 ZIN A   1      40.181   5.501  31.395  0.00  0.00     0.149 C 
ATOM     11  C23 ZIN A   1      39.210   6.526  31.982  0.00  0.00     0.035 C 
ATOM     12  C24 ZIN A   1      37.915   5.829  32.401  0.00  0.00     0.016 C 
ATOM     13  C25 ZIN A   1      37.240   5.226  31.166  0.00  0.00    -0.017 C 
ATOM     14  C26 ZIN A   1      36.859   6.372  30.226  0.00  0.00     0.020 C 
ATOM     15  C27 ZIN A   1      35.946   4.532  31.556  0.00  0.00     0.003 C 
ATOM     16  C29 ZIN A   1      34.859   5.573  31.810  0.00  0.00     0.007 C 
ATOM     17  C30 ZIN A   1      33.506   4.918  32.131  0.00  0.00     0.013 C 
ATOM     18  C31 ZIN A   1      33.154   3.958  30.992  0.00  0.00    -0.002 C 
ATOM     19  C32 ZIN A   1      33.198   4.701  29.655  0.00  0.00     0.019 C 
ENDROOT
BRANCH   1  20
ATOM     20  C2  ZIN A   1      30.731   3.890  30.431  0.00  0.00     0.158 C 
ATOM     21  C1  ZIN A   1      30.072   3.291  29.215  0.00  0.00     0.094 C 
ATOM     22  O3  ZIN A   1      30.354   4.955  30.859  0.00  0.00    -0.295 OA
ENDBRANCH   1  20
BRANCH   1  23
ATOM     23  O5  ZIN A   1      31.543   2.936  32.488  0.00  0.00    -0.381 OA
ATOM     24  H36 ZIN A   1      30.690   3.301  32.759  0.00  0.00     0.211 HD
ENDBRANCH   1  23
BRANCH  10  25
ATOM     25  O18 ZIN A   1      40.407   4.459  32.346  0.00  0.00    -0.251 OA
BRANCH  25  26
ATOM     26  S19 ZIN A   1      41.564   4.730  33.298  0.00  0.00     0.251 S 
ATOM     27  O20 ZIN A   1      42.391   5.751  32.674  0.00  0.00    -0.572 OA
ATOM     28  O21 ZIN A   1      40.979   5.190  34.549  0.00  0.00    -0.572 OA
ATOM     29  O22 ZIN A   1      42.278   3.473  33.459  0.00  0.00    -0.572 OA
ENDBRANCH  25  26
ENDBRANCH  10  25
TORSDOF 4
ENDMDL
MODEL 37
REMARK CAVERDOCK RESULT:      18.2      0.000      0.000
REMARK CAVERDOCK CONSTRAINTS:       0.0      0.0      0.0      0.0
REMARK CAVERDOCK TUNNEL: 36     18.2      2.0     37.1
REMARK  4 active torsions:
REMARK  status: ('A' for Active; 'I' for Inactive)
REMARK    1  A    between atoms: C2_2  and  C4_4 
REMARK    2  A    between atoms: C4_4  and  O5_5 
REMARK    3  A    between atoms: C16_14  and  O18_15 
REMARK    4  A    between atoms: O18_15  and  S19_16 
ROOT
ATOM      1  C4  ZIN A   1      31.639   3.221  31.219  0.00  0.00     0.125 C 
ATOM      2  C6  ZIN A   1      31.878   1.936  30.388  0.00  0.00     0.047 C 
ATOM      3  C7  ZIN A   1      33.347   2.002  29.890  0.00  0.00     0.009 C 
ATOM      4  C8  ZIN A   1      34.015   2.927  30.913  0.00  0.00     0.002 C 
ATOM      5  C10 ZIN A   1      35.292   3.607  30.454  0.00  0.00    -0.001 C 
ATOM      6  C12 ZIN A   1      36.377   2.551  30.213  0.00  0.00     0.033 C 
ATOM      7  C13 ZIN A   1      37.680   3.237  29.925  0.00  0.00    -0.023 C 
ATOM      8  C14 ZIN A   1      37.963   4.431  30.359  0.00  0.00    -0.072 C 
ATOM      9  C15 ZIN A   1      39.320   5.020  30.011  0.00  0.00     0.068 C 
ATOM     10  C16 ZIN A   1      39.979   5.513  31.303  0.00  0.00     0.149 C 
ATOM     11  C23 ZIN A   1      39.042   6.491  32.011  0.00  0.00     0.035 C 
ATOM     12  C24 ZIN A   1      37.762   5.766  32.434  0.00  0.00     0.016 C 
ATOM     13  C25 ZIN A   1      37.029   5.263  31.187  0.00  0.00    -0.017 C 
ATOM     14  C26 ZIN A   1      36.613   6.480  30.357  0.00  0.00     0.020 C 
ATOM     15  C27 ZIN A   1      35.750   4.544  31.580  0.00  0.00     0.003 C 
ATOM     16  C29 ZIN A   1      34.682   5.565  31.964  0.00  0.00     0.007 C 
ATOM     17  C30 ZIN A   1      33.341   4.890  32.295  0.00  0.00     0.013 C 
ATOM     18  C31 ZIN A   1      32.932   4.023  31.101  0.00  0.00    -0.002 C 
ATOM     19  C32 ZIN A   1      32.920   4.868  29.826  0.00  0.00     0.019 C 
ENDROOT
BRANCH   1  20
ATOM     20  C2  ZIN A   1      30.485   4.005  30.648  0.00  0.00     0.158 C 
ATOM     21  C1  ZIN A   1      29.131   3.940  31.305  0.00  0.00     0.094 C 
ATOM     22  O3  ZIN A   1      30.646   4.686  29.662  0.00  0.00    -0.295 OA
ENDBRANCH   1  20
BRANCH   1  23
ATOM     23  O5  ZIN A   1      31.384   2.891  32.585  0.00  0.00    -0.381 OA
ATOM     24  H36 ZIN A   1      30.464   2.654  32.767  0.00  0.00     0.211 HD
ENDBRANCH   1  23
BRANCH  10  25
ATOM     25  O18 ZIN A   1      40.242   4.399  32.159  0.00  0.00    -0.251 OA
BRANCH  25  26
ATOM     26  S19 ZIN A   1      41.355   4.642  33.168  0.00  0.00     0.251 S 
ATOM     27  O20 ZIN A   1      42.299   5.553  32.539  0.00  0.00    -0.572 OA
ATOM     28  O21 ZIN A   1      40.733   5.229  34.345  0.00  0.00    -0.572 OA
ATOM     29  O22 ZIN A   1      41.953   3.348  33.453  0.00  0.00    -0.572 OA
ENDBRANCH  25  26
ENDBRANCH  10  25
TORSDOF 4
ENDMDL
MODEL 38
REMARK CAVERDOCK RESULT:      19.0      0.000      0.000
REMARK CAVERDOCK CONSTRAINTS:       0.0      0.0      0.0      0.0
REMARK CAVERDOCK TUNNEL: 37     19.0      2.0     38.1
REMARK  4 active torsions:
REMARK  status: ('A' for Active; 'I' for Inactive)
REMARK    1  A    between atoms: C2_2  and  C4_4 
REMARK    2  A    between atoms: C4_4  and  O5_5 
REMARK    3  A    between atoms: C16_14  and  O18_15 
REMARK    4  A    between atoms: O18_15  and  S19_16 
ROOT
ATOM      1  C4  ZIN A   1      31.521   3.149  31.046  0.00  0.00     0.125 C 
ATOM      2  C6  ZIN A   1      31.816   1.818  30.309  0.00  0.00     0.047 C 
ATOM      3  C7  ZIN A   1      33.309   1.872  29.888  0.00  0.00     0.009 C 
ATOM      4  C8  ZIN A   1      33.913   2.865  30.887  0.00  0.00     0.002 C 
ATOM      5  C10 ZIN A   1      35.207   3.532  30.457  0.00  0.00    -0.001 C 
ATOM      6  C12 ZIN A   1      36.312   2.476  30.340  0.00  0.00     0.033 C 
ATOM      7  C13 ZIN A   1      37.623   3.160  30.082  0.00  0.00    -0.023 C 
ATOM      8  C14 ZIN A   1      37.871   4.381  30.457  0.00  0.00    -0.072 C 
ATOM      9  C15 ZIN A   1      39.240   4.964  30.148  0.00  0.00     0.068 C 
ATOM     10  C16 ZIN A   1      39.823   5.542  31.440  0.00  0.00     0.149 C 
ATOM     11  C23 ZIN A   1      38.840   6.550  32.036  0.00  0.00     0.035 C 
ATOM     12  C24 ZIN A   1      37.546   5.836  32.432  0.00  0.00     0.016 C 
ATOM     13  C25 ZIN A   1      36.886   5.250  31.181  0.00  0.00    -0.017 C 
ATOM     14  C26 ZIN A   1      36.505   6.410  30.257  0.00  0.00     0.020 C 
ATOM     15  C27 ZIN A   1      35.593   4.541  31.547  0.00  0.00     0.003 C 
ATOM     16  C29 ZIN A   1      34.497   5.570  31.810  0.00  0.00     0.007 C 
ATOM     17  C30 ZIN A   1      33.146   4.900  32.108  0.00  0.00     0.013 C 
ATOM     18  C31 ZIN A   1      32.811   3.957  30.949  0.00  0.00    -0.002 C 
ATOM     19  C32 ZIN A   1      32.861   4.724  29.626  0.00  0.00     0.019 C 
ENDROOT
BRANCH   1  20
ATOM     20  C2  ZIN A   1      30.393   3.882  30.366  0.00  0.00     0.158 C 
ATOM     21  C1  ZIN A   1      29.440   3.135  29.469  0.00  0.00     0.094 C 
ATOM     22  O3  ZIN A   1      30.252   5.069  30.542  0.00  0.00    -0.295 OA
ENDBRANCH   1  20
BRANCH   1  23
ATOM     23  O5  ZIN A   1      31.194   2.898  32.413  0.00  0.00    -0.381 OA
ATOM     24  H36 ZIN A   1      31.777   3.342  33.044  0.00  0.00     0.211 HD
ENDBRANCH   1  23
BRANCH  10  25
ATOM     25  O18 ZIN A   1      40.049   4.485  32.375  0.00  0.00    -0.251 OA
BRANCH  25  26
ATOM     26  S19 ZIN A   1      41.322   4.644  33.195  0.00  0.00     0.251 S 
ATOM     27  O20 ZIN A   1      42.182   5.558  32.459  0.00  0.00    -0.572 OA
ATOM     28  O21 ZIN A   1      40.925   5.187  34.485  0.00  0.00    -0.572 OA
ATOM     29  O22 ZIN A   1      41.910   3.320  33.316  0.00  0.00    -0.572 OA
ENDBRANCH  25  26
ENDBRANCH  10  25
TORSDOF 4
ENDMDL
MODEL 39
REMARK CAVERDOCK RESULT:      18.9      0.000      0.000
REMARK CAVERDOCK CONSTRAINTS:       0.2      0.0      0.0      0.0
REMARK CAVERDOCK TUNNEL: 38     18.9      2.1     39.3
REMARK  4 active torsions:
REMARK  status: ('A' for Active; 'I' for Inactive)
REMARK    1  A    between atoms: C2_2  and  C4_4 
REMARK    2  A    between atoms: C4_4  and  O5_5 
REMARK    3  A    between atoms: C16_14  and  O18_15 
REMARK    4  A    between atoms: O18_15  and  S19_16 
ROOT
ATOM      1  C4  ZIN A   1      31.325   3.046  31.118  0.00  0.00     0.125 C 
ATOM      2  C6  ZIN A   1      31.623   1.736  30.347  0.00  0.00     0.047 C 
ATOM      3  C7  ZIN A   1      33.105   1.822  29.891  0.00  0.00     0.009 C 
ATOM      4  C8  ZIN A   1      33.717   2.805  30.896  0.00  0.00     0.002 C 
ATOM      5  C10 ZIN A   1      34.989   3.502  30.448  0.00  0.00    -0.001 C 
ATOM      6  C12 ZIN A   1      36.108   2.467  30.283  0.00  0.00     0.033 C 
ATOM      7  C13 ZIN A   1      37.401   3.176  30.008  0.00  0.00    -0.023 C 
ATOM      8  C14 ZIN A   1      37.639   4.393  30.401  0.00  0.00    -0.072 C 
ATOM      9  C15 ZIN A   1      38.990   5.005  30.071  0.00  0.00     0.068 C 
ATOM     10  C16 ZIN A   1      39.596   5.567  31.361  0.00  0.00     0.149 C 
ATOM     11  C23 ZIN A   1      38.611   6.546  32.000  0.00  0.00     0.035 C 
ATOM     12  C24 ZIN A   1      37.339   5.804  32.413  0.00  0.00     0.016 C 
ATOM     13  C25 ZIN A   1      36.658   5.232  31.166  0.00  0.00    -0.017 C 
ATOM     14  C26 ZIN A   1      36.237   6.403  30.275  0.00  0.00     0.020 C 
ATOM     15  C27 ZIN A   1      35.386   4.494  31.549  0.00  0.00     0.003 C 
ATOM     16  C29 ZIN A   1      34.281   5.500  31.859  0.00  0.00     0.007 C 
ATOM     17  C30 ZIN A   1      32.948   4.802  32.176  0.00  0.00     0.013 C 
ATOM     18  C31 ZIN A   1      32.600   3.878  31.006  0.00  0.00    -0.002 C 
ATOM     19  C32 ZIN A   1      32.605   4.671  29.698  0.00  0.00     0.019 C 
ENDROOT
BRANCH   1  20
ATOM     20  C2  ZIN A   1      30.170   3.775  30.480  0.00  0.00     0.158 C 
ATOM     21  C1  ZIN A   1      28.888   3.972  31.248  0.00  0.00     0.094 C 
ATOM     22  O3  ZIN A   1      30.272   4.201  29.354  0.00  0.00    -0.295 OA
ENDBRANCH   1  20
BRANCH   1  23
ATOM     23  O5  ZIN A   1      31.036   2.763  32.487  0.00  0.00    -0.381 OA
ATOM     24  H36 ZIN A   1      31.067   3.539  33.064  0.00  0.00     0.211 HD
ENDBRANCH   1  23
BRANCH  10  25
ATOM     25  O18 ZIN A   1      39.861   4.496  32.268  0.00  0.00    -0.251 OA
BRANCH  25  26
ATOM     26  S19 ZIN A   1      41.204   4.602  32.978  0.00  0.00     0.251 S 
ATOM     27  O20 ZIN A   1      40.960   5.298  34.232  0.00  0.00    -0.572 OA
ATOM     28  O21 ZIN A   1      41.675   3.242  33.190  0.00  0.00    -0.572 OA
ATOM     29  O22 ZIN A   1      42.084   5.355  32.098  0.00  0.00    -0.572 OA
ENDBRANCH  25  26
ENDBRANCH  10  25
TORSDOF 4
ENDMDL
MODEL 40
REMARK CAVERDOCK RESULT:      19.0      0.000      0.000
REMARK CAVERDOCK CONSTRAINTS:       0.0      0.0      0.0      0.0
REMARK CAVERDOCK TUNNEL: 39     19.0      2.2     40.7
REMARK  4 active torsions:
REMARK  status: ('A' for Active; 'I' for Inactive)
REMARK    1  A    between atoms: C2_2  and  C4_4 
REMARK    2  A    between atoms: C4_4  and  O5_5 
REMARK    3  A    between atoms: C16_14  and  O18_15 
REMARK    4  A    between atoms: O18_15  and  S19_16 
ROOT
ATOM      1  C4  ZIN A   1      39.321   5.173  30.607  0.00  0.00     0.125 C 
ATOM      2  C6  ZIN A   1      39.752   3.718  30.293  0.00  0.00     0.047 C 
ATOM      3  C7  ZIN A   1      38.482   2.839  30.457  0.00  0.00     0.009 C 
ATOM      4  C8  ZIN A   1      37.342   3.840  30.240  0.00  0.00     0.002 C 
ATOM      5  C10 ZIN A   1      35.997   3.446  30.822  0.00  0.00    -0.001 C 
ATOM      6  C12 ZIN A   1      35.474   2.196  30.104  0.00  0.00     0.033 C 
ATOM      7  C13 ZIN A   1      34.074   1.911  30.563  0.00  0.00    -0.023 C 
ATOM      8  C14 ZIN A   1      33.275   2.833  31.013  0.00  0.00    -0.072 C 
ATOM      9  C15 ZIN A   1      31.875   2.426  31.441  0.00  0.00     0.068 C 
ATOM     10  C16 ZIN A   1      30.868   3.343  30.740  0.00  0.00     0.149 C 
ATOM     11  C23 ZIN A   1      31.210   4.801  31.047  0.00  0.00     0.035 C 
ATOM     12  C24 ZIN A   1      32.581   5.144  30.461  0.00  0.00     0.016 C 
ATOM     13  C25 ZIN A   1      33.651   4.280  31.135  0.00  0.00    -0.017 C 
ATOM     14  C26 ZIN A   1      33.686   4.641  32.622  0.00  0.00     0.020 C 
ATOM     15  C27 ZIN A   1      35.025   4.607  30.574  0.00  0.00     0.003 C 
ATOM     16  C29 ZIN A   1      35.522   5.924  31.163  0.00  0.00     0.007 C 
ATOM     17  C30 ZIN A   1      36.945   6.261  30.687  0.00  0.00     0.013 C 
ATOM     18  C31 ZIN A   1      37.856   5.077  31.024  0.00  0.00    -0.002 C 
ATOM     19  C32 ZIN A   1      37.747   4.745  32.513  0.00  0.00     0.019 C 
ENDROOT
BRANCH   1  20
ATOM     20  C2  ZIN A   1      40.150   5.731  31.735  0.00  0.00     0.158 C 
ATOM     21  C1  ZIN A   1      41.221   4.885  32.373  0.00  0.00     0.094 C 
ATOM     22  O3  ZIN A   1      39.956   6.857  32.127  0.00  0.00    -0.295 OA
ENDBRANCH   1  20
BRANCH   1  23
ATOM     23  O5  ZIN A   1      39.453   5.992  29.444  0.00  0.00    -0.381 OA
ATOM     24  H36 ZIN A   1      39.427   5.500  28.612  0.00  0.00     0.211 HD
ENDBRANCH   1  23
BRANCH  10  25
ATOM     25  O18 ZIN A   1      30.927   3.125  29.329  0.00  0.00    -0.251 OA
BRANCH  25  26
ATOM     26  S19 ZIN A   1      29.577   2.828  28.691  0.00  0.00     0.251 S 
ATOM     27  O20 ZIN A   1      29.504   3.624  27.476  0.00  0.00    -0.572 OA
ATOM     28  O21 ZIN A   1      29.550   1.400  28.412  0.00  0.00    -0.572 OA
ATOM     29  O22 ZIN A   1      28.562   3.215  29.658  0.00  0.00    -0.572 OA
ENDBRANCH  25  26
ENDBRANCH  10  25
TORSDOF 4
ENDMDL
MODEL 41
REMARK CAVERDOCK RESULT:      18.4      0.000      0.000
REMARK CAVERDOCK CONSTRAINTS:       0.1      0.0      0.0      0.0
REMARK CAVERDOCK TUNNEL: 40     18.4      2.3     41.7
REMARK  4 active torsions:
REMARK  status: ('A' for Active; 'I' for Inactive)
REMARK    1  A    between atoms: C2_2  and  C4_4 
REMARK    2  A    between atoms: C4_4  and  O5_5 
REMARK    3  A    between atoms: C16_14  and  O18_15 
REMARK    4  A    between atoms: O18_15  and  S19_16 
ROOT
ATOM      1  C4  ZIN A   1      39.068   5.235  30.579  0.00  0.00     0.125 C 
ATOM      2  C6  ZIN A   1      39.518   3.775  30.325  0.00  0.00     0.047 C 
ATOM      3  C7  ZIN A   1      38.256   2.889  30.508  0.00  0.00     0.009 C 
ATOM      4  C8  ZIN A   1      37.108   3.868  30.242  0.00  0.00     0.002 C 
ATOM      5  C10 ZIN A   1      35.760   3.481  30.825  0.00  0.00    -0.001 C 
ATOM      6  C12 ZIN A   1      35.259   2.200  30.148  0.00  0.00     0.033 C 
ATOM      7  C13 ZIN A   1      33.857   1.917  30.602  0.00  0.00    -0.023 C 
ATOM      8  C14 ZIN A   1      33.043   2.847  31.009  0.00  0.00    -0.072 C 
ATOM      9  C15 ZIN A   1      31.643   2.440  31.437  0.00  0.00     0.068 C 
ATOM     10  C16 ZIN A   1      30.634   3.319  30.692  0.00  0.00     0.149 C 
ATOM     11  C23 ZIN A   1      30.957   4.791  30.948  0.00  0.00     0.035 C 
ATOM     12  C24 ZIN A   1      32.331   5.128  30.364  0.00  0.00     0.016 C 
ATOM     13  C25 ZIN A   1      33.403   4.301  31.081  0.00  0.00    -0.017 C 
ATOM     14  C26 ZIN A   1      33.417   4.717  32.554  0.00  0.00     0.020 C 
ATOM     15  C27 ZIN A   1      34.779   4.622  30.523  0.00  0.00     0.003 C 
ATOM     16  C29 ZIN A   1      35.256   5.965  31.067  0.00  0.00     0.007 C 
ATOM     17  C30 ZIN A   1      36.679   6.299  30.595  0.00  0.00     0.013 C 
ATOM     18  C31 ZIN A   1      37.600   5.140  30.984  0.00  0.00    -0.002 C 
ATOM     19  C32 ZIN A   1      37.478   4.862  32.483  0.00  0.00     0.019 C 
ENDROOT
BRANCH   1  20
ATOM     20  C2  ZIN A   1      39.879   5.844  31.695  0.00  0.00     0.158 C 
ATOM     21  C1  ZIN A   1      41.161   5.189  32.139  0.00  0.00     0.094 C 
ATOM     22  O3  ZIN A   1      39.500   6.858  32.233  0.00  0.00    -0.295 OA
ENDBRANCH   1  20
BRANCH   1  23
ATOM     23  O5  ZIN A   1      39.204   6.012  29.389  0.00  0.00    -0.381 OA
ATOM     24  H36 ZIN A   1      39.998   5.809  28.876  0.00  0.00     0.211 HD
ENDBRANCH   1  23
BRANCH  10  25
ATOM     25  O18 ZIN A   1      30.711   3.050  29.292  0.00  0.00    -0.251 OA
BRANCH  25  26
ATOM     26  S19 ZIN A   1      29.460   2.399  28.716  0.00  0.00     0.251 S 
ATOM     27  O20 ZIN A   1      29.217   3.027  27.427  0.00  0.00    -0.572 OA
ATOM     28  O21 ZIN A   1      29.748   0.979  28.587  0.00  0.00    -0.572 OA
ATOM     29  O22 ZIN A   1      28.383   2.655  29.660  0.00  0.00    -0.572 OA
ENDBRANCH  25  26
ENDBRANCH  10  25
TORSDOF 4
ENDMDL
MODEL 42
REMARK CAVERDOCK RESULT:      17.9      0.000      0.000
REMARK CAVERDOCK CONSTRAINTS:       0.1      0.0      0.0      0.0
REMARK CAVERDOCK TUNNEL: 41     17.9      2.3     42.4
REMARK  4 active torsions:
REMARK  status: ('A' for Active; 'I' for Inactive)
REMARK    1  A    between atoms: C2_2  and  C4_4 
REMARK    2  A    between atoms: C4_4  and  O5_5 
REMARK    3  A    between atoms: C16_14  and  O18_15 
REMARK    4  A    between atoms: O18_15  and  S19_16 
ROOT
ATOM      1  C4  ZIN A   1      38.861   5.062  30.625  0.00  0.00     0.125 C 
ATOM      2  C6  ZIN A   1      39.289   3.607  30.309  0.00  0.00     0.047 C 
ATOM      3  C7  ZIN A   1      38.010   2.736  30.434  0.00  0.00     0.009 C 
ATOM      4  C8  ZIN A   1      36.882   3.747  30.198  0.00  0.00     0.002 C 
ATOM      5  C10 ZIN A   1      35.520   3.357  30.743  0.00  0.00    -0.001 C 
ATOM      6  C12 ZIN A   1      35.007   2.118  30.000  0.00  0.00     0.033 C 
ATOM      7  C13 ZIN A   1      33.594   1.839  30.422  0.00  0.00    -0.023 C 
ATOM      8  C14 ZIN A   1      32.790   2.763  30.861  0.00  0.00    -0.072 C 
ATOM      9  C15 ZIN A   1      31.377   2.361  31.250  0.00  0.00     0.068 C 
ATOM     10  C16 ZIN A   1      30.394   3.292  30.533  0.00  0.00     0.149 C 
ATOM     11  C23 ZIN A   1      30.739   4.745  30.862  0.00  0.00     0.035 C 
ATOM     12  C24 ZIN A   1      32.126   5.084  30.313  0.00  0.00     0.016 C 
ATOM     13  C25 ZIN A   1      33.173   4.206  31.005  0.00  0.00    -0.017 C 
ATOM     14  C26 ZIN A   1      33.173   4.552  32.496  0.00  0.00     0.020 C 
ATOM     15  C27 ZIN A   1      34.563   4.528  30.481  0.00  0.00     0.003 C 
ATOM     16  C29 ZIN A   1      35.054   5.836  31.094  0.00  0.00     0.007 C 
ATOM     17  C30 ZIN A   1      36.490   6.167  30.657  0.00  0.00     0.013 C 
ATOM     18  C31 ZIN A   1      37.385   4.974  31.005  0.00  0.00    -0.002 C 
ATOM     19  C32 ZIN A   1      37.237   4.629  32.488  0.00  0.00     0.019 C 
ENDROOT
BRANCH   1  20
ATOM     20  C2  ZIN A   1      39.665   5.604  31.779  0.00  0.00     0.158 C 
ATOM     21  C1  ZIN A   1      40.977   4.963  32.149  0.00  0.00     0.094 C 
ATOM     22  O3  ZIN A   1      39.258   6.553  32.406  0.00  0.00    -0.295 OA
ENDBRANCH   1  20
BRANCH   1  23
ATOM     23  O5  ZIN A   1      39.027   5.891  29.474  0.00  0.00    -0.381 OA
ATOM     24  H36 ZIN A   1      38.267   5.891  28.876  0.00  0.00     0.211 HD
ENDBRANCH   1  23
BRANCH  10  25
ATOM     25  O18 ZIN A   1      30.487   3.087  29.123  0.00  0.00    -0.251 OA
BRANCH  25  26
ATOM     26  S19 ZIN A   1      29.288   2.365  28.522  0.00  0.00     0.251 S 
ATOM     27  O20 ZIN A   1      28.888   3.124  27.347  0.00  0.00    -0.572 OA
ATOM     28  O21 ZIN A   1      29.735   1.024  28.179  0.00  0.00    -0.572 OA
ATOM     29  O22 ZIN A   1      28.252   2.352  29.542  0.00  0.00    -0.572 OA
ENDBRANCH  25  26
ENDBRANCH  10  25
TORSDOF 4
ENDMDL
MODEL 43
REMARK CAVERDOCK RESULT:      17.4      0.000      0.000
REMARK CAVERDOCK CONSTRAINTS:       0.1      0.0      0.0      0.0
REMARK CAVERDOCK TUNNEL: 42     17.4      2.3     43.5
REMARK  4 active torsions:
REMARK  status: ('A' for Active; 'I' for Inactive)
REMARK    1  A    between atoms: C2_2  and  C4_4 
REMARK    2  A    between atoms: C4_4  and  O5_5 
REMARK    3  A    between atoms: C16_14  and  O18_15 
REMARK    4  A    between atoms: O18_15  and  S19_16 
ROOT
ATOM      1  C4  ZIN A   1      38.844   4.750  30.935  0.00  0.00     0.125 C 
ATOM      2  C6  ZIN A   1      38.708   5.942  31.914  0.00  0.00     0.047 C 
ATOM      3  C7  ZIN A   1      37.187   6.222  32.055  0.00  0.00     0.009 C 
ATOM      4  C8  ZIN A   1      36.554   4.875  31.687  0.00  0.00     0.002 C 
ATOM      5  C10 ZIN A   1      35.108   4.927  31.230  0.00  0.00    -0.001 C 
ATOM      6  C12 ZIN A   1      34.221   5.398  32.388  0.00  0.00     0.033 C 
ATOM      7  C13 ZIN A   1      32.780   5.285  31.985  0.00  0.00    -0.023 C 
ATOM      8  C14 ZIN A   1      32.358   4.436  31.093  0.00  0.00    -0.072 C 
ATOM      9  C15 ZIN A   1      30.873   4.408  30.774  0.00  0.00     0.068 C 
ATOM     10  C16 ZIN A   1      30.382   2.961  30.885  0.00  0.00     0.149 C 
ATOM     11  C23 ZIN A   1      31.228   2.066  29.979  0.00  0.00     0.035 C 
ATOM     12  C24 ZIN A   1      32.679   2.064  30.466  0.00  0.00     0.016 C 
ATOM     13  C25 ZIN A   1      33.251   3.480  30.360  0.00  0.00    -0.017 C 
ATOM     14  C26 ZIN A   1      33.265   3.878  28.882  0.00  0.00     0.020 C 
ATOM     15  C27 ZIN A   1      34.695   3.503  30.832  0.00  0.00     0.003 C 
ATOM     16  C29 ZIN A   1      35.599   2.910  29.755  0.00  0.00     0.007 C 
ATOM     17  C30 ZIN A   1      37.082   2.983  30.151  0.00  0.00     0.013 C 
ATOM     18  C31 ZIN A   1      37.422   4.440  30.476  0.00  0.00    -0.002 C 
ATOM     19  C32 ZIN A   1      37.035   5.337  29.299  0.00  0.00     0.019 C 
ENDROOT
BRANCH   1  20
ATOM     20  C2  ZIN A   1      39.700   5.138  29.756  0.00  0.00     0.158 C 
ATOM     21  C1  ZIN A   1      40.543   4.100  29.062  0.00  0.00     0.094 C 
ATOM     22  O3  ZIN A   1      39.708   6.282  29.367  0.00  0.00    -0.295 OA
ENDBRANCH   1  20
BRANCH   1  23
ATOM     23  O5  ZIN A   1      39.407   3.620  31.602  0.00  0.00    -0.381 OA
ATOM     24  H36 ZIN A   1      39.238   2.777  31.158  0.00  0.00     0.211 HD
ENDBRANCH   1  23
BRANCH  10  25
ATOM     25  O18 ZIN A   1      30.501   2.520  32.238  0.00  0.00    -0.251 OA
BRANCH  25  26
ATOM     26  S19 ZIN A   1      29.169   2.362  32.958  0.00  0.00     0.251 S 
ATOM     27  O20 ZIN A   1      28.566   1.137  32.458  0.00  0.00    -0.572 OA
ATOM     28  O21 ZIN A   1      29.467   2.283  34.380  0.00  0.00    -0.572 OA
ATOM     29  O22 ZIN A   1      28.374   3.535  32.631  0.00  0.00    -0.572 OA
ENDBRANCH  25  26
ENDBRANCH  10  25
TORSDOF 4
ENDMDL
MODEL 44
REMARK CAVERDOCK RESULT:      16.5      0.000      0.000
REMARK CAVERDOCK CONSTRAINTS:       0.0      0.0      0.0      0.0
REMARK CAVERDOCK TUNNEL: 43     16.5      2.4     44.1
REMARK  4 active torsions:
REMARK  status: ('A' for Active; 'I' for Inactive)
REMARK    1  A    between atoms: C2_2  and  C4_4 
REMARK    2  A    between atoms: C4_4  and  O5_5 
REMARK    3  A    between atoms: C16_14  and  O18_15 
REMARK    4  A    between atoms: O18_15  and  S19_16 
ROOT
ATOM      1  C4  ZIN A   1      38.705   4.457  30.874  0.00  0.00     0.125 C 
ATOM      2  C6  ZIN A   1      38.632   5.624  31.890  0.00  0.00     0.047 C 
ATOM      3  C7  ZIN A   1      37.126   5.961  32.064  0.00  0.00     0.009 C 
ATOM      4  C8  ZIN A   1      36.434   4.652  31.667  0.00  0.00     0.002 C 
ATOM      5  C10 ZIN A   1      34.984   4.775  31.235  0.00  0.00    -0.001 C 
ATOM      6  C12 ZIN A   1      34.135   5.246  32.422  0.00  0.00     0.033 C 
ATOM      7  C13 ZIN A   1      32.684   5.203  32.039  0.00  0.00    -0.023 C 
ATOM      8  C14 ZIN A   1      32.215   4.399  31.130  0.00  0.00    -0.072 C 
ATOM      9  C15 ZIN A   1      30.725   4.439  30.835  0.00  0.00     0.068 C 
ATOM     10  C16 ZIN A   1      30.177   3.011  30.911  0.00  0.00     0.149 C 
ATOM     11  C23 ZIN A   1      30.973   2.111  29.965  0.00  0.00     0.035 C 
ATOM     12  C24 ZIN A   1      32.430   2.036  30.428  0.00  0.00     0.016 C 
ATOM     13  C25 ZIN A   1      33.057   3.430  30.354  0.00  0.00    -0.017 C 
ATOM     14  C26 ZIN A   1      33.064   3.872  28.889  0.00  0.00     0.020 C 
ATOM     15  C27 ZIN A   1      34.508   3.382  30.803  0.00  0.00     0.003 C 
ATOM     16  C29 ZIN A   1      35.371   2.785  29.694  0.00  0.00     0.007 C 
ATOM     17  C30 ZIN A   1      36.862   2.787  30.068  0.00  0.00     0.013 C 
ATOM     18  C31 ZIN A   1      37.265   4.219  30.430  0.00  0.00    -0.002 C 
ATOM     19  C32 ZIN A   1      36.897   5.166  29.286  0.00  0.00     0.019 C 
ENDROOT
BRANCH   1  20
ATOM     20  C2  ZIN A   1      39.557   4.847  29.693  0.00  0.00     0.158 C 
ATOM     21  C1  ZIN A   1      40.549   3.865  29.123  0.00  0.00     0.094 C 
ATOM     22  O3  ZIN A   1      39.445   5.945  29.203  0.00  0.00    -0.295 OA
ENDBRANCH   1  20
BRANCH   1  23
ATOM     23  O5  ZIN A   1      39.232   3.286  31.498  0.00  0.00    -0.381 OA
ATOM     24  H36 ZIN A   1      38.878   3.119  32.382  0.00  0.00     0.211 HD
ENDBRANCH   1  23
BRANCH  10  25
ATOM     25  O18 ZIN A   1      30.300   2.525  32.249  0.00  0.00    -0.251 OA
BRANCH  25  26
ATOM     26  S19 ZIN A   1      28.967   2.253  32.933  0.00  0.00     0.251 S 
ATOM     27  O20 ZIN A   1      28.022   3.229  32.414  0.00  0.00    -0.572 OA
ATOM     28  O21 ZIN A   1      28.589   0.891  32.590  0.00  0.00    -0.572 OA
ATOM     29  O22 ZIN A   1      29.189   2.415  34.361  0.00  0.00    -0.572 OA
ENDBRANCH  25  26
ENDBRANCH  10  25
TORSDOF 4
ENDMDL
MODEL 45
REMARK CAVERDOCK RESULT:      16.2      0.000      0.000
REMARK CAVERDOCK CONSTRAINTS:       0.1      0.0      0.0      0.0
REMARK CAVERDOCK TUNNEL: 44     16.2      2.4     45.1
REMARK  4 active torsions:
REMARK  status: ('A' for Active; 'I' for Inactive)
REMARK    1  A    between atoms: C2_2  and  C4_4 
REMARK    2  A    between atoms: C4_4  and  O5_5 
REMARK    3  A    between atoms: C16_14  and  O18_15 
REMARK    4  A    between atoms: O18_15  and  S19_16 
ROOT
ATOM      1  C4  ZIN A   1      30.179   2.136  31.175  0.00  0.00     0.125 C 
ATOM      2  C6  ZIN A   1      30.378   1.575  29.744  0.00  0.00     0.047 C 
ATOM      3  C7  ZIN A   1      31.672   2.231  29.192  0.00  0.00     0.009 C 
ATOM      4  C8  ZIN A   1      32.439   2.605  30.465  0.00  0.00     0.002 C 
ATOM      5  C10 ZIN A   1      33.480   3.699  30.313  0.00  0.00    -0.001 C 
ATOM      6  C12 ZIN A   1      34.603   3.212  29.390  0.00  0.00     0.033 C 
ATOM      7  C13 ZIN A   1      35.708   4.226  29.378  0.00  0.00    -0.023 C 
ATOM      8  C14 ZIN A   1      35.933   5.041  30.367  0.00  0.00    -0.072 C 
ATOM      9  C15 ZIN A   1      37.089   6.020  30.245  0.00  0.00     0.068 C 
ATOM     10  C16 ZIN A   1      37.962   5.897  31.497  0.00  0.00     0.149 C 
ATOM     11  C23 ZIN A   1      37.099   6.109  32.741  0.00  0.00     0.035 C 
ATOM     12  C24 ZIN A   1      36.052   4.997  32.839  0.00  0.00     0.016 C 
ATOM     13  C25 ZIN A   1      35.119   5.071  31.627  0.00  0.00    -0.017 C 
ATOM     14  C26 ZIN A   1      34.375   6.407  31.681  0.00  0.00     0.020 C 
ATOM     15  C27 ZIN A   1      34.065   3.980  31.704  0.00  0.00     0.003 C 
ATOM     16  C29 ZIN A   1      32.996   4.366  32.723  0.00  0.00     0.007 C 
ATOM     17  C30 ZIN A   1      31.862   3.330  32.781  0.00  0.00     0.013 C 
ATOM     18  C31 ZIN A   1      31.300   3.153  31.368  0.00  0.00    -0.002 C 
ATOM     19  C32 ZIN A   1      30.889   4.512  30.799  0.00  0.00     0.019 C 
ENDROOT
BRANCH   1  20
ATOM     20  C2  ZIN A   1      28.837   2.811  31.288  0.00  0.00     0.158 C 
ATOM     21  C1  ZIN A   1      28.260   3.117  32.647  0.00  0.00     0.094 C 
ATOM     22  O3  ZIN A   1      28.223   3.107  30.291  0.00  0.00    -0.295 OA
ENDBRANCH   1  20
BRANCH   1  23
ATOM     23  O5  ZIN A   1      30.289   1.089  32.139  0.00  0.00    -0.381 OA
ATOM     24  H36 ZIN A   1      30.573   0.241  31.769  0.00  0.00     0.211 HD
ENDBRANCH   1  23
BRANCH  10  25
ATOM     25  O18 ZIN A   1      38.552   4.596  31.541  0.00  0.00    -0.251 OA
BRANCH  25  26
ATOM     26  S19 ZIN A   1      40.036   4.577  31.201  0.00  0.00     0.251 S 
ATOM     27  O20 ZIN A   1      40.204   5.397  30.012  0.00  0.00    -0.572 OA
ATOM     28  O21 ZIN A   1      40.736   5.131  32.350  0.00  0.00    -0.572 OA
ATOM     29  O22 ZIN A   1      40.393   3.188  30.962  0.00  0.00    -0.572 OA
ENDBRANCH  25  26
ENDBRANCH  10  25
TORSDOF 4
ENDMDL
MODEL 46
REMARK CAVERDOCK RESULT:      14.4      0.000      0.000
REMARK CAVERDOCK CONSTRAINTS:       0.4      0.0      0.0      0.0
REMARK CAVERDOCK TUNNEL: 45     14.4      2.3     46.1
REMARK  4 active torsions:
REMARK  status: ('A' for Active; 'I' for Inactive)
REMARK    1  A    between atoms: C2_2  and  C4_4 
REMARK    2  A    between atoms: C4_4  and  O5_5 
REMARK    3  A    between atoms: C16_14  and  O18_15 
REMARK    4  A    between atoms: O18_15  and  S19_16 
ROOT
ATOM      1  C4  ZIN A   1      30.027   1.951  31.102  0.00  0.00     0.125 C 
ATOM      2  C6  ZIN A   1      30.264   1.341  29.698  0.00  0.00     0.047 C 
ATOM      3  C7  ZIN A   1      31.567   1.987  29.154  0.00  0.00     0.009 C 
ATOM      4  C8  ZIN A   1      32.300   2.412  30.431  0.00  0.00     0.002 C 
ATOM      5  C10 ZIN A   1      33.338   3.507  30.265  0.00  0.00    -0.001 C 
ATOM      6  C12 ZIN A   1      34.485   2.995  29.387  0.00  0.00     0.033 C 
ATOM      7  C13 ZIN A   1      35.584   4.017  29.365  0.00  0.00    -0.023 C 
ATOM      8  C14 ZIN A   1      35.780   4.868  30.330  0.00  0.00    -0.072 C 
ATOM      9  C15 ZIN A   1      36.932   5.850  30.201  0.00  0.00     0.068 C 
ATOM     10  C16 ZIN A   1      37.775   5.778  31.477  0.00  0.00     0.149 C 
ATOM     11  C23 ZIN A   1      36.881   6.028  32.692  0.00  0.00     0.035 C 
ATOM     12  C24 ZIN A   1      35.839   4.913  32.804  0.00  0.00     0.016 C 
ATOM     13  C25 ZIN A   1      34.936   4.937  31.568  0.00  0.00    -0.017 C 
ATOM     14  C26 ZIN A   1      34.181   6.268  31.557  0.00  0.00     0.020 C 
ATOM     15  C27 ZIN A   1      33.887   3.841  31.658  0.00  0.00     0.003 C 
ATOM     16  C29 ZIN A   1      32.791   4.256  32.637  0.00  0.00     0.007 C 
ATOM     17  C30 ZIN A   1      31.663   3.214  32.704  0.00  0.00     0.013 C 
ATOM     18  C31 ZIN A   1      31.136   2.983  31.286  0.00  0.00    -0.002 C 
ATOM     19  C32 ZIN A   1      30.730   4.318  30.659  0.00  0.00     0.019 C 
ENDROOT
BRANCH   1  20
ATOM     20  C2  ZIN A   1      28.678   2.620  31.160  0.00  0.00     0.158 C 
ATOM     21  C1  ZIN A   1      28.261   3.370  32.398  0.00  0.00     0.094 C 
ATOM     22  O3  ZIN A   1      27.931   2.555  30.212  0.00  0.00    -0.295 OA
ENDBRANCH   1  20
BRANCH   1  23
ATOM     23  O5  ZIN A   1      30.121   0.940  32.106  0.00  0.00    -0.381 OA
ATOM     24  H36 ZIN A   1      30.751   1.142  32.811  0.00  0.00     0.211 HD
ENDBRANCH   1  23
BRANCH  10  25
ATOM     25  O18 ZIN A   1      38.372   4.485  31.581  0.00  0.00    -0.251 OA
BRANCH  25  26
ATOM     26  S19 ZIN A   1      39.783   4.406  31.015  0.00  0.00     0.251 S 
ATOM     27  O20 ZIN A   1      39.887   5.444  30.003  0.00  0.00    -0.572 OA
ATOM     28  O21 ZIN A   1      40.694   4.633  32.127  0.00  0.00    -0.572 OA
ATOM     29  O22 ZIN A   1      39.934   3.075  30.449  0.00  0.00    -0.572 OA
ENDBRANCH  25  26
ENDBRANCH  10  25
TORSDOF 4
ENDMDL
MODEL 47
REMARK CAVERDOCK RESULT:      13.4      0.000      0.000
REMARK CAVERDOCK CONSTRAINTS:       0.1      0.0      0.0      0.0
REMARK CAVERDOCK TUNNEL: 46     13.4      2.4     47.3
REMARK  4 active torsions:
REMARK  status: ('A' for Active; 'I' for Inactive)
REMARK    1  A    between atoms: C2_2  and  C4_4 
REMARK    2  A    between atoms: C4_4  and  O5_5 
REMARK    3  A    between atoms: C16_14  and  O18_15 
REMARK    4  A    between atoms: O18_15  and  S19_16 
ROOT
ATOM      1  C4  ZIN A   1      29.790   1.976  31.072  0.00  0.00     0.125 C 
ATOM      2  C6  ZIN A   1      30.023   1.345  29.676  0.00  0.00     0.047 C 
ATOM      3  C7  ZIN A   1      31.340   1.961  29.132  0.00  0.00     0.009 C 
ATOM      4  C8  ZIN A   1      32.074   2.388  30.408  0.00  0.00     0.002 C 
ATOM      5  C10 ZIN A   1      33.132   3.463  30.235  0.00  0.00    -0.001 C 
ATOM      6  C12 ZIN A   1      34.275   2.920  29.369  0.00  0.00     0.033 C 
ATOM      7  C13 ZIN A   1      35.392   3.922  29.342  0.00  0.00    -0.023 C 
ATOM      8  C14 ZIN A   1      35.597   4.781  30.297  0.00  0.00    -0.072 C 
ATOM      9  C15 ZIN A   1      36.767   5.741  30.162  0.00  0.00     0.068 C 
ATOM     10  C16 ZIN A   1      37.602   5.670  31.445  0.00  0.00     0.149 C 
ATOM     11  C23 ZIN A   1      36.706   5.950  32.651  0.00  0.00     0.035 C 
ATOM     12  C24 ZIN A   1      35.644   4.855  32.771  0.00  0.00     0.016 C 
ATOM     13  C25 ZIN A   1      34.748   4.880  31.530  0.00  0.00    -0.017 C 
ATOM     14  C26 ZIN A   1      34.017   6.225  31.498  0.00  0.00     0.020 C 
ATOM     15  C27 ZIN A   1      33.679   3.804  31.627  0.00  0.00     0.003 C 
ATOM     16  C29 ZIN A   1      32.586   4.250  32.594  0.00  0.00     0.007 C 
ATOM     17  C30 ZIN A   1      31.439   3.230  32.668  0.00  0.00     0.013 C 
ATOM     18  C31 ZIN A   1      30.916   2.990  31.249  0.00  0.00    -0.002 C 
ATOM     19  C32 ZIN A   1      30.537   4.325  30.604  0.00  0.00     0.019 C 
ENDROOT
BRANCH   1  20
ATOM     20  C2  ZIN A   1      28.452   2.669  31.114  0.00  0.00     0.158 C 
ATOM     21  C1  ZIN A   1      28.064   3.486  32.319  0.00  0.00     0.094 C 
ATOM     22  O3  ZIN A   1      27.691   2.571  30.180  0.00  0.00    -0.295 OA
ENDBRANCH   1  20
BRANCH   1  23
ATOM     23  O5  ZIN A   1      29.860   0.976  32.088  0.00  0.00    -0.381 OA
ATOM     24  H36 ZIN A   1      30.066   1.322  32.967  0.00  0.00     0.211 HD
ENDBRANCH   1  23
BRANCH  10  25
ATOM     25  O18 ZIN A   1      38.175   4.367  31.568  0.00  0.00    -0.251 OA
BRANCH  25  26
ATOM     26  S19 ZIN A   1      39.569   4.243  30.967  0.00  0.00     0.251 S 
ATOM     27  O20 ZIN A   1      39.676   2.895  30.432  0.00  0.00    -0.572 OA
ATOM     28  O21 ZIN A   1      39.666   5.253  29.924  0.00  0.00    -0.572 OA
ATOM     29  O22 ZIN A   1      40.513   4.479  32.046  0.00  0.00    -0.572 OA
ENDBRANCH  25  26
ENDBRANCH  10  25
TORSDOF 4
ENDMDL
MODEL 48
REMARK CAVERDOCK RESULT:      12.7      0.000      0.000
REMARK CAVERDOCK CONSTRAINTS:       0.1      0.0      0.0      0.0
REMARK CAVERDOCK TUNNEL: 47     12.7      2.4     48.1
REMARK  4 active torsions:
REMARK  status: ('A' for Active; 'I' for Inactive)
REMARK    1  A    between atoms: C2_2  and  C4_4 
REMARK    2  A    between atoms: C4_4  and  O5_5 
REMARK    3  A    between atoms: C16_14  and  O18_15 
REMARK    4  A    between atoms: O18_15  and  S19_16 
ROOT
ATOM      1  C4  ZIN A   1      29.775   1.658  30.920  0.00  0.00     0.125 C 
ATOM      2  C6  ZIN A   1      30.056   1.095  29.504  0.00  0.00     0.047 C 
ATOM      3  C7  ZIN A   1      31.342   1.803  28.997  0.00  0.00     0.009 C 
ATOM      4  C8  ZIN A   1      32.039   2.220  30.297  0.00  0.00     0.002 C 
ATOM      5  C10 ZIN A   1      33.037   3.357  30.177  0.00  0.00    -0.001 C 
ATOM      6  C12 ZIN A   1      34.216   2.912  29.304  0.00  0.00     0.033 C 
ATOM      7  C13 ZIN A   1      35.277   3.973  29.327  0.00  0.00    -0.023 C 
ATOM      8  C14 ZIN A   1      35.426   4.804  30.316  0.00  0.00    -0.072 C 
ATOM      9  C15 ZIN A   1      36.542   5.832  30.231  0.00  0.00     0.068 C 
ATOM     10  C16 ZIN A   1      37.368   5.757  31.519  0.00  0.00     0.149 C 
ATOM     11  C23 ZIN A   1      36.447   5.941  32.725  0.00  0.00     0.035 C 
ATOM     12  C24 ZIN A   1      35.446   4.786  32.791  0.00  0.00     0.016 C 
ATOM     13  C25 ZIN A   1      34.561   4.810  31.542  0.00  0.00    -0.017 C 
ATOM     14  C26 ZIN A   1      33.758   6.112  31.553  0.00  0.00     0.020 C 
ATOM     15  C27 ZIN A   1      33.552   3.674  31.587  0.00  0.00     0.003 C 
ATOM     16  C29 ZIN A   1      32.428   4.022  32.558  0.00  0.00     0.007 C 
ATOM     17  C30 ZIN A   1      31.338   2.938  32.580  0.00  0.00     0.013 C 
ATOM     18  C31 ZIN A   1      30.842   2.725  31.148  0.00  0.00    -0.002 C 
ATOM     19  C32 ZIN A   1      30.396   4.060  30.550  0.00  0.00     0.019 C 
ENDROOT
BRANCH   1  20
ATOM     20  C2  ZIN A   1      28.401   2.275  30.973  0.00  0.00     0.158 C 
ATOM     21  C1  ZIN A   1      28.071   3.289  32.037  0.00  0.00     0.094 C 
ATOM     22  O3  ZIN A   1      27.564   1.957  30.161  0.00  0.00    -0.295 OA
ENDBRANCH   1  20
BRANCH   1  23
ATOM     23  O5  ZIN A   1      29.891   0.624  31.898  0.00  0.00    -0.381 OA
ATOM     24  H36 ZIN A   1      29.046   0.345  32.277  0.00  0.00     0.211 HD
ENDBRANCH   1  23
BRANCH  10  25
ATOM     25  O18 ZIN A   1      38.011   4.484  31.599  0.00  0.00    -0.251 OA
BRANCH  25  26
ATOM     26  S19 ZIN A   1      39.407   4.456  30.992  0.00  0.00     0.251 S 
ATOM     27  O20 ZIN A   1      40.301   5.056  31.970  0.00  0.00    -0.572 OA
ATOM     28  O21 ZIN A   1      39.728   3.059  30.744  0.00  0.00    -0.572 OA
ATOM     29  O22 ZIN A   1      39.346   5.229  29.762  0.00  0.00    -0.572 OA
ENDBRANCH  25  26
ENDBRANCH  10  25
TORSDOF 4
ENDMDL
MODEL 49
REMARK CAVERDOCK RESULT:      11.6      0.000      0.000
REMARK CAVERDOCK CONSTRAINTS:       0.1      0.0      0.0      0.0
REMARK CAVERDOCK TUNNEL: 48     11.6      2.4     49.1
REMARK  4 active torsions:
REMARK  status: ('A' for Active; 'I' for Inactive)
REMARK    1  A    between atoms: C2_2  and  C4_4 
REMARK    2  A    between atoms: C4_4  and  O5_5 
REMARK    3  A    between atoms: C16_14  and  O18_15 
REMARK    4  A    between atoms: O18_15  and  S19_16 
ROOT
ATOM      1  C4  ZIN A   1      29.451   1.634  31.061  0.00  0.00     0.125 C 
ATOM      2  C6  ZIN A   1      29.643   1.036  29.644  0.00  0.00     0.047 C 
ATOM      3  C7  ZIN A   1      30.925   1.690  29.062  0.00  0.00     0.009 C 
ATOM      4  C8  ZIN A   1      31.699   2.106  30.318  0.00  0.00     0.002 C 
ATOM      5  C10 ZIN A   1      32.728   3.206  30.127  0.00  0.00    -0.001 C 
ATOM      6  C12 ZIN A   1      33.847   2.705  29.208  0.00  0.00     0.033 C 
ATOM      7  C13 ZIN A   1      34.942   3.730  29.158  0.00  0.00    -0.023 C 
ATOM      8  C14 ZIN A   1      35.167   4.573  30.123  0.00  0.00    -0.072 C 
ATOM      9  C15 ZIN A   1      36.311   5.560  29.964  0.00  0.00     0.068 C 
ATOM     10  C16 ZIN A   1      37.197   5.480  31.211  0.00  0.00     0.149 C 
ATOM     11  C23 ZIN A   1      36.342   5.718  32.457  0.00  0.00     0.035 C 
ATOM     12  C24 ZIN A   1      35.308   4.599  32.594  0.00  0.00     0.016 C 
ATOM     13  C25 ZIN A   1      34.364   4.630  31.389  0.00  0.00    -0.017 C 
ATOM     14  C26 ZIN A   1      33.606   5.960  31.413  0.00  0.00     0.020 C 
ATOM     15  C27 ZIN A   1      33.321   3.531  31.505  0.00  0.00     0.003 C 
ATOM     16  C29 ZIN A   1      32.258   3.934  32.522  0.00  0.00     0.007 C 
ATOM     17  C30 ZIN A   1      31.135   2.889  32.618  0.00  0.00     0.013 C 
ATOM     18  C31 ZIN A   1      30.563   2.667  31.216  0.00  0.00    -0.002 C 
ATOM     19  C32 ZIN A   1      30.132   4.006  30.614  0.00  0.00     0.019 C 
ENDROOT
BRANCH   1  20
ATOM     20  C2  ZIN A   1      28.102   2.298  31.168  0.00  0.00     0.158 C 
ATOM     21  C1  ZIN A   1      27.819   3.250  32.301  0.00  0.00     0.094 C 
ATOM     22  O3  ZIN A   1      27.248   2.068  30.345  0.00  0.00    -0.295 OA
ENDBRANCH   1  20
BRANCH   1  23
ATOM     23  O5  ZIN A   1      29.580   0.615  32.052  0.00  0.00    -0.381 OA
ATOM     24  H36 ZIN A   1      30.468   0.542  32.428  0.00  0.00     0.211 HD
ENDBRANCH   1  23
BRANCH  10  25
ATOM     25  O18 ZIN A   1      37.800   4.188  31.285  0.00  0.00    -0.251 OA
BRANCH  25  26
ATOM     26  S19 ZIN A   1      39.289   4.180  30.970  0.00  0.00     0.251 S 
ATOM     27  O20 ZIN A   1      39.948   4.907  32.044  0.00  0.00    -0.572 OA
ATOM     28  O21 ZIN A   1      39.701   2.785  30.922  0.00  0.00    -0.572 OA
ATOM     29  O22 ZIN A   1      39.449   4.842  29.685  0.00  0.00    -0.572 OA
ENDBRANCH  25  26
ENDBRANCH  10  25
TORSDOF 4
ENDMDL
MODEL 50
REMARK CAVERDOCK RESULT:      11.4      0.000      0.000
REMARK CAVERDOCK CONSTRAINTS:       0.0      0.0      0.0      0.0
REMARK CAVERDOCK TUNNEL: 49     11.4      2.3     50.5
REMARK  4 active torsions:
REMARK  status: ('A' for Active; 'I' for Inactive)
REMARK    1  A    between atoms: C2_2  and  C4_4 
REMARK    2  A    between atoms: C4_4  and  O5_5 
REMARK    3  A    between atoms: C16_14  and  O18_15 
REMARK    4  A    between atoms: O18_15  and  S19_16 
ROOT
ATOM      1  C4  ZIN A   1      29.341   1.463  31.030  0.00  0.00     0.125 C 
ATOM      2  C6  ZIN A   1      29.541   0.841  29.625  0.00  0.00     0.047 C 
ATOM      3  C7  ZIN A   1      30.818   1.495  29.033  0.00  0.00     0.009 C 
ATOM      4  C8  ZIN A   1      31.586   1.942  30.282  0.00  0.00     0.002 C 
ATOM      5  C10 ZIN A   1      32.606   3.047  30.072  0.00  0.00    -0.001 C 
ATOM      6  C12 ZIN A   1      33.731   2.538  29.163  0.00  0.00     0.033 C 
ATOM      7  C13 ZIN A   1      34.817   3.571  29.096  0.00  0.00    -0.023 C 
ATOM      8  C14 ZIN A   1      35.033   4.435  30.045  0.00  0.00    -0.072 C 
ATOM      9  C15 ZIN A   1      36.169   5.429  29.869  0.00  0.00     0.068 C 
ATOM     10  C16 ZIN A   1      37.053   5.380  31.119  0.00  0.00     0.149 C 
ATOM     11  C23 ZIN A   1      36.194   5.634  32.358  0.00  0.00     0.035 C 
ATOM     12  C24 ZIN A   1      35.169   4.508  32.516  0.00  0.00     0.016 C 
ATOM     13  C25 ZIN A   1      34.227   4.509  31.309  0.00  0.00    -0.017 C 
ATOM     14  C26 ZIN A   1      33.457   5.832  31.306  0.00  0.00     0.020 C 
ATOM     15  C27 ZIN A   1      33.194   3.402  31.444  0.00  0.00     0.003 C 
ATOM     16  C29 ZIN A   1      32.125   3.816  32.451  0.00  0.00     0.007 C 
ATOM     17  C30 ZIN A   1      31.012   2.763  32.566  0.00  0.00     0.013 C 
ATOM     18  C31 ZIN A   1      30.444   2.509  31.167  0.00  0.00    -0.002 C 
ATOM     19  C32 ZIN A   1      30.003   3.833  30.539  0.00  0.00     0.019 C 
ENDROOT
BRANCH   1  20
ATOM     20  C2  ZIN A   1      27.987   2.117  31.123  0.00  0.00     0.158 C 
ATOM     21  C1  ZIN A   1      27.624   2.931  32.338  0.00  0.00     0.094 C 
ATOM     22  O3  ZIN A   1      27.191   1.990  30.222  0.00  0.00    -0.295 OA
ENDBRANCH   1  20
BRANCH   1  23
ATOM     23  O5  ZIN A   1      29.478   0.464  32.041  0.00  0.00    -0.381 OA
ATOM     24  H36 ZIN A   1      30.120  -0.226  31.828  0.00  0.00     0.211 HD
ENDBRANCH   1  23
BRANCH  10  25
ATOM     25  O18 ZIN A   1      37.667   4.095  31.218  0.00  0.00    -0.251 OA
BRANCH  25  26
ATOM     26  S19 ZIN A   1      39.145   4.085  30.854  0.00  0.00     0.251 S 
ATOM     27  O20 ZIN A   1      39.849   4.745  31.943  0.00  0.00    -0.572 OA
ATOM     28  O21 ZIN A   1      39.534   2.689  30.719  0.00  0.00    -0.572 OA
ATOM     29  O22 ZIN A   1      39.273   4.812  29.602  0.00  0.00    -0.572 OA
ENDBRANCH  25  26
ENDBRANCH  10  25
TORSDOF 4
ENDMDL
MODEL 51
REMARK CAVERDOCK RESULT:      10.7      0.000      0.000
REMARK CAVERDOCK CONSTRAINTS:       0.0      0.0      0.0      0.0
REMARK CAVERDOCK TUNNEL: 50     10.7      2.3     51.7
REMARK  4 active torsions:
REMARK  status: ('A' for Active; 'I' for Inactive)
REMARK    1  A    between atoms: C2_2  and  C4_4 
REMARK    2  A    between atoms: C4_4  and  O5_5 
REMARK    3  A    between atoms: C16_14  and  O18_15 
REMARK    4  A    between atoms: O18_15  and  S19_16 
ROOT
ATOM      1  C4  ZIN A   1      29.112   1.357  31.109  0.00  0.00     0.125 C 
ATOM      2  C6  ZIN A   1      29.305   0.712  29.713  0.00  0.00     0.047 C 
ATOM      3  C7  ZIN A   1      30.578   1.359  29.104  0.00  0.00     0.009 C 
ATOM      4  C8  ZIN A   1      31.352   1.827  30.341  0.00  0.00     0.002 C 
ATOM      5  C10 ZIN A   1      32.368   2.930  30.108  0.00  0.00    -0.001 C 
ATOM      6  C12 ZIN A   1      33.489   2.409  29.201  0.00  0.00     0.033 C 
ATOM      7  C13 ZIN A   1      34.573   3.443  29.112  0.00  0.00    -0.023 C 
ATOM      8  C14 ZIN A   1      34.793   4.322  30.046  0.00  0.00    -0.072 C 
ATOM      9  C15 ZIN A   1      35.926   5.315  29.847  0.00  0.00     0.068 C 
ATOM     10  C16 ZIN A   1      36.817   5.288  31.093  0.00  0.00     0.149 C 
ATOM     11  C23 ZIN A   1      35.964   5.560  32.333  0.00  0.00     0.035 C 
ATOM     12  C24 ZIN A   1      34.943   4.435  32.513  0.00  0.00     0.016 C 
ATOM     13  C25 ZIN A   1      33.994   4.415  31.312  0.00  0.00    -0.017 C 
ATOM     14  C26 ZIN A   1      33.222   5.736  31.293  0.00  0.00     0.020 C 
ATOM     15  C27 ZIN A   1      32.964   3.309  31.470  0.00  0.00     0.003 C 
ATOM     16  C29 ZIN A   1      31.899   3.737  32.477  0.00  0.00     0.007 C 
ATOM     17  C30 ZIN A   1      30.789   2.683  32.615  0.00  0.00     0.013 C 
ATOM     18  C31 ZIN A   1      30.213   2.407  31.223  0.00  0.00    -0.002 C 
ATOM     19  C32 ZIN A   1      29.766   3.719  30.576  0.00  0.00     0.019 C 
ENDROOT
BRANCH   1  20
ATOM     20  C2  ZIN A   1      27.757   2.010  31.198  0.00  0.00     0.158 C 
ATOM     21  C1  ZIN A   1      27.581   3.275  31.999  0.00  0.00     0.094 C 
ATOM     22  O3  ZIN A   1      26.811   1.520  30.627  0.00  0.00    -0.295 OA
ENDBRANCH   1  20
BRANCH   1  23
ATOM     23  O5  ZIN A   1      29.256   0.374  32.135  0.00  0.00    -0.381 OA
ATOM     24  H36 ZIN A   1      28.886  -0.489  31.907  0.00  0.00     0.211 HD
ENDBRANCH   1  23
BRANCH  10  25
ATOM     25  O18 ZIN A   1      37.434   4.005  31.209  0.00  0.00    -0.251 OA
BRANCH  25  26
ATOM     26  S19 ZIN A   1      38.908   3.989  30.827  0.00  0.00     0.251 S 
ATOM     27  O20 ZIN A   1      39.643   4.499  31.974  0.00  0.00    -0.572 OA
ATOM     28  O21 ZIN A   1      39.249   2.607  30.530  0.00  0.00    -0.572 OA
ATOM     29  O22 ZIN A   1      39.048   4.849  29.663  0.00  0.00    -0.572 OA
ENDBRANCH  25  26
ENDBRANCH  10  25
TORSDOF 4
ENDMDL
MODEL 52
REMARK CAVERDOCK RESULT:      10.8      0.000      0.000
REMARK CAVERDOCK CONSTRAINTS:       0.0      0.0      0.0      0.0
REMARK CAVERDOCK TUNNEL: 51     10.8      2.3     52.8
REMARK  4 active torsions:
REMARK  status: ('A' for Active; 'I' for Inactive)
REMARK    1  A    between atoms: C2_2  and  C4_4 
REMARK    2  A    between atoms: C4_4  and  O5_5 
REMARK    3  A    between atoms: C16_14  and  O18_15 
REMARK    4  A    between atoms: O18_15  and  S19_16 
ROOT
ATOM      1  C4  ZIN A   1      28.977   1.276  31.013  0.00  0.00     0.125 C 
ATOM      2  C6  ZIN A   1      29.208   0.629  29.625  0.00  0.00     0.047 C 
ATOM      3  C7  ZIN A   1      30.484   1.293  29.038  0.00  0.00     0.009 C 
ATOM      4  C8  ZIN A   1      31.225   1.778  30.289  0.00  0.00     0.002 C 
ATOM      5  C10 ZIN A   1      32.229   2.895  30.071  0.00  0.00    -0.001 C 
ATOM      6  C12 ZIN A   1      33.376   2.388  29.190  0.00  0.00     0.033 C 
ATOM      7  C13 ZIN A   1      34.445   3.438  29.118  0.00  0.00    -0.023 C 
ATOM      8  C14 ZIN A   1      34.633   4.324  30.052  0.00  0.00    -0.072 C 
ATOM      9  C15 ZIN A   1      35.754   5.333  29.872  0.00  0.00     0.068 C 
ATOM     10  C16 ZIN A   1      36.620   5.325  31.135  0.00  0.00     0.149 C 
ATOM     11  C23 ZIN A   1      35.739   5.589  32.357  0.00  0.00     0.035 C 
ATOM     12  C24 ZIN A   1      34.731   4.449  32.522  0.00  0.00     0.016 C 
ATOM     13  C25 ZIN A   1      33.807   4.409  31.301  0.00  0.00    -0.017 C 
ATOM     14  C26 ZIN A   1      33.016   5.718  31.261  0.00  0.00     0.020 C 
ATOM     15  C27 ZIN A   1      32.791   3.288  31.444  0.00  0.00     0.003 C 
ATOM     16  C29 ZIN A   1      31.700   3.704  32.428  0.00  0.00     0.007 C 
ATOM     17  C30 ZIN A   1      30.603   2.634  32.547  0.00  0.00     0.013 C 
ATOM     18  C31 ZIN A   1      30.060   2.343  31.145  0.00  0.00    -0.002 C 
ATOM     19  C32 ZIN A   1      29.606   3.646  30.485  0.00  0.00     0.019 C 
ENDROOT
BRANCH   1  20
ATOM     20  C2  ZIN A   1      27.611   1.909  31.073  0.00  0.00     0.158 C 
ATOM     21  C1  ZIN A   1      26.427   1.207  30.459  0.00  0.00     0.094 C 
ATOM     22  O3  ZIN A   1      27.464   2.979  31.615  0.00  0.00    -0.295 OA
ENDBRANCH   1  20
BRANCH   1  23
ATOM     23  O5  ZIN A   1      29.116   0.300  32.046  0.00  0.00    -0.381 OA
ATOM     24  H36 ZIN A   1      29.490   0.647  32.868  0.00  0.00     0.211 HD
ENDBRANCH   1  23
BRANCH  10  25
ATOM     25  O18 ZIN A   1      37.255   4.052  31.270  0.00  0.00    -0.251 OA
BRANCH  25  26
ATOM     26  S19 ZIN A   1      38.712   4.036  30.828  0.00  0.00     0.251 S 
ATOM     27  O20 ZIN A   1      39.499   4.486  31.966  0.00  0.00    -0.572 OA
ATOM     28  O21 ZIN A   1      39.022   2.664  30.457  0.00  0.00    -0.572 OA
ATOM     29  O22 ZIN A   1      38.817   4.945  29.698  0.00  0.00    -0.572 OA
ENDBRANCH  25  26
ENDBRANCH  10  25
TORSDOF 4
ENDMDL
MODEL 53
REMARK CAVERDOCK RESULT:       9.7      0.000      0.000
REMARK CAVERDOCK CONSTRAINTS:       0.2      0.0      0.0      0.0
REMARK CAVERDOCK TUNNEL: 52      9.7      2.3    53.13
REMARK  4 active torsions:
REMARK  status: ('A' for Active; 'I' for Inactive)
REMARK    1  A    between atoms: C2_2  and  C4_4 
REMARK    2  A    between atoms: C4_4  and  O5_5 
REMARK    3  A    between atoms: C16_14  and  O18_15 
REMARK    4  A    between atoms: O18_15  and  S19_16 
ROOT
ATOM      1  C4  ZIN A   1      36.702   4.588  30.787  0.00  0.00     0.125 C 
ATOM      2  C6  ZIN A   1      36.570   5.203  32.203  0.00  0.00     0.047 C 
ATOM      3  C7  ZIN A   1      35.071   5.085  32.593  0.00  0.00     0.009 C 
ATOM      4  C8  ZIN A   1      34.581   3.921  31.725  0.00  0.00     0.002 C 
ATOM      5  C10 ZIN A   1      33.084   3.868  31.475  0.00  0.00    -0.001 C 
ATOM      6  C12 ZIN A   1      32.353   3.617  32.798  0.00  0.00     0.033 C 
ATOM      7  C13 ZIN A   1      30.894   3.397  32.523  0.00  0.00    -0.023 C 
ATOM      8  C14 ZIN A   1      30.449   2.937  31.390  0.00  0.00    -0.072 C 
ATOM      9  C15 ZIN A   1      28.950   2.747  31.230  0.00  0.00     0.068 C 
ATOM     10  C16 ZIN A   1      28.693   1.322  30.731  0.00  0.00     0.149 C 
ATOM     11  C23 ZIN A   1      29.489   1.082  29.447  0.00  0.00     0.035 C 
ATOM     12  C24 ZIN A   1      30.987   1.168  29.745  0.00  0.00     0.016 C 
ATOM     13  C25 ZIN A   1      31.328   2.580  30.228  0.00  0.00    -0.017 C 
ATOM     14  C26 ZIN A   1      31.032   3.557  29.088  0.00  0.00     0.020 C 
ATOM     15  C27 ZIN A   1      32.814   2.693  30.525  0.00  0.00     0.003 C 
ATOM     16  C29 ZIN A   1      33.594   2.804  29.218  0.00  0.00     0.007 C 
ATOM     17  C30 ZIN A   1      35.098   3.000  29.466  0.00  0.00     0.013 C 
ATOM     18  C31 ZIN A   1      35.280   4.221  30.372  0.00  0.00    -0.002 C 
ATOM     19  C32 ZIN A   1      34.575   5.432  29.759  0.00  0.00     0.019 C 
ENDROOT
BRANCH   1  20
ATOM     20  C2  ZIN A   1      37.279   5.601  29.831  0.00  0.00     0.158 C 
ATOM     21  C1  ZIN A   1      38.764   5.861  29.814  0.00  0.00     0.094 C 
ATOM     22  O3  ZIN A   1      36.552   6.203  29.077  0.00  0.00    -0.295 OA
ENDBRANCH   1  20
BRANCH   1  23
ATOM     23  O5  ZIN A   1      37.524   3.421  30.826  0.00  0.00    -0.381 OA
ATOM     24  H36 ZIN A   1      37.652   3.060  31.714  0.00  0.00     0.211 HD
ENDBRANCH   1  23
BRANCH  10  25
ATOM     25  O18 ZIN A   1      29.104   0.386  31.729  0.00  0.00    -0.251 OA
BRANCH  25  26
ATOM     26  S19 ZIN A   1      27.970  -0.115  32.613  0.00  0.00     0.251 S 
ATOM     27  O20 ZIN A   1      27.981   0.706  33.813  0.00  0.00    -0.572 OA
ATOM     28  O21 ZIN A   1      26.741   0.049  31.851  0.00  0.00    -0.572 OA
ATOM     29  O22 ZIN A   1      28.251  -1.511  32.904  0.00  0.00    -0.572 OA
ENDBRANCH  25  26
ENDBRANCH  10  25
TORSDOF 4
ENDMDL
MODEL 54
REMARK CAVERDOCK RESULT:       9.2      0.000      0.000
REMARK CAVERDOCK CONSTRAINTS:       0.0      0.0      0.0      0.0
REMARK CAVERDOCK TUNNEL: 53      9.2      2.3     54.9
REMARK  4 active torsions:
REMARK  status: ('A' for Active; 'I' for Inactive)
REMARK    1  A    between atoms: C2_2  and  C4_4 
REMARK    2  A    between atoms: C4_4  and  O5_5 
REMARK    3  A    between atoms: C16_14  and  O18_15 
REMARK    4  A    between atoms: O18_15  and  S19_16 
ROOT
ATOM      1  C4  ZIN A   1      36.518   4.569  30.858  0.00  0.00     0.125 C 
ATOM      2  C6  ZIN A   1      36.408   5.128  32.299  0.00  0.00     0.047 C 
ATOM      3  C7  ZIN A   1      34.923   4.967  32.720  0.00  0.00     0.009 C 
ATOM      4  C8  ZIN A   1      34.432   3.827  31.820  0.00  0.00     0.002 C 
ATOM      5  C10 ZIN A   1      32.931   3.755  31.603  0.00  0.00    -0.001 C 
ATOM      6  C12 ZIN A   1      32.236   3.442  32.933  0.00  0.00     0.033 C 
ATOM      7  C13 ZIN A   1      30.776   3.204  32.683  0.00  0.00    -0.023 C 
ATOM      8  C14 ZIN A   1      30.312   2.779  31.545  0.00  0.00    -0.072 C 
ATOM      9  C15 ZIN A   1      28.813   2.566  31.413  0.00  0.00     0.068 C 
ATOM     10  C16 ZIN A   1      28.570   1.156  30.866  0.00  0.00     0.149 C 
ATOM     11  C23 ZIN A   1      29.338   0.980  29.556  0.00  0.00     0.035 C 
ATOM     12  C24 ZIN A   1      30.842   1.082  29.822  0.00  0.00     0.016 C 
ATOM     13  C25 ZIN A   1      31.169   2.482  30.350  0.00  0.00    -0.017 C 
ATOM     14  C26 ZIN A   1      30.828   3.495  29.255  0.00  0.00     0.020 C 
ATOM     15  C27 ZIN A   1      32.659   2.612  30.616  0.00  0.00     0.003 C 
ATOM     16  C29 ZIN A   1      33.405   2.786  29.296  0.00  0.00     0.007 C 
ATOM     17  C30 ZIN A   1      34.911   3.002  29.516  0.00  0.00     0.013 C 
ATOM     18  C31 ZIN A   1      35.093   4.191  30.464  0.00  0.00    -0.002 C 
ATOM     19  C32 ZIN A   1      34.352   5.410  29.913  0.00  0.00     0.019 C 
ENDROOT
BRANCH   1  20
ATOM     20  C2  ZIN A   1      37.053   5.627  29.928  0.00  0.00     0.158 C 
ATOM     21  C1  ZIN A   1      36.251   6.048  28.723  0.00  0.00     0.094 C 
ATOM     22  O3  ZIN A   1      38.126   6.138  30.148  0.00  0.00    -0.295 OA
ENDBRANCH   1  20
BRANCH   1  23
ATOM     23  O5  ZIN A   1      37.361   3.417  30.834  0.00  0.00    -0.381 OA
ATOM     24  H36 ZIN A   1      37.654   3.162  29.948  0.00  0.00     0.211 HD
ENDBRANCH   1  23
BRANCH  10  25
ATOM     25  O18 ZIN A   1      29.021   0.192  31.818  0.00  0.00    -0.251 OA
BRANCH  25  26
ATOM     26  S19 ZIN A   1      28.008  -0.905  32.118  0.00  0.00     0.251 S 
ATOM     27  O20 ZIN A   1      27.844  -0.941  33.562  0.00  0.00    -0.572 OA
ATOM     28  O21 ZIN A   1      26.777  -0.535  31.437  0.00  0.00    -0.572 OA
ATOM     29  O22 ZIN A   1      28.567  -2.144  31.601  0.00  0.00    -0.572 OA
ENDBRANCH  25  26
ENDBRANCH  10  25
TORSDOF 4
ENDMDL
MODEL 55
REMARK CAVERDOCK RESULT:       8.4      0.000      0.000
REMARK CAVERDOCK CONSTRAINTS:       0.2      0.0      0.0      0.0
REMARK CAVERDOCK TUNNEL: 54      8.4      2.2     55.4
REMARK  4 active torsions:
REMARK  status: ('A' for Active; 'I' for Inactive)
REMARK    1  A    between atoms: C2_2  and  C4_4 
REMARK    2  A    between atoms: C4_4  and  O5_5 
REMARK    3  A    between atoms: C16_14  and  O18_15 
REMARK    4  A    between atoms: O18_15  and  S19_16 
ROOT
ATOM      1  C4  ZIN A   1      36.292   4.523  30.863  0.00  0.00     0.125 C 
ATOM      2  C6  ZIN A   1      36.125   5.141  32.274  0.00  0.00     0.047 C 
ATOM      3  C7  ZIN A   1      34.627   4.981  32.648  0.00  0.00     0.009 C 
ATOM      4  C8  ZIN A   1      34.181   3.798  31.781  0.00  0.00     0.002 C 
ATOM      5  C10 ZIN A   1      32.690   3.700  31.514  0.00  0.00    -0.001 C 
ATOM      6  C12 ZIN A   1      31.950   3.435  32.830  0.00  0.00     0.033 C 
ATOM      7  C13 ZIN A   1      30.502   3.170  32.539  0.00  0.00    -0.023 C 
ATOM      8  C14 ZIN A   1      30.084   2.691  31.404  0.00  0.00    -0.072 C 
ATOM      9  C15 ZIN A   1      28.593   2.456  31.228  0.00  0.00     0.068 C 
ATOM     10  C16 ZIN A   1      28.384   1.021  30.733  0.00  0.00     0.149 C 
ATOM     11  C23 ZIN A   1      29.202   0.799  29.460  0.00  0.00     0.035 C 
ATOM     12  C24 ZIN A   1      30.693   0.930  29.775  0.00  0.00     0.016 C 
ATOM     13  C25 ZIN A   1      30.987   2.354  30.254  0.00  0.00    -0.017 C 
ATOM     14  C26 ZIN A   1      30.675   3.316  29.105  0.00  0.00     0.020 C 
ATOM     15  C27 ZIN A   1      32.465   2.512  30.568  0.00  0.00     0.003 C 
ATOM     16  C29 ZIN A   1      33.257   2.640  29.269  0.00  0.00     0.007 C 
ATOM     17  C30 ZIN A   1      34.751   2.882  29.533  0.00  0.00     0.013 C 
ATOM     18  C31 ZIN A   1      34.887   4.112  30.435  0.00  0.00    -0.002 C 
ATOM     19  C32 ZIN A   1      34.153   5.298  29.807  0.00  0.00     0.019 C 
ENDROOT
BRANCH   1  20
ATOM     20  C2  ZIN A   1      36.850   5.547  29.908  0.00  0.00     0.158 C 
ATOM     21  C1  ZIN A   1      38.266   6.038  30.072  0.00  0.00     0.094 C 
ATOM     22  O3  ZIN A   1      36.163   5.973  29.010  0.00  0.00    -0.295 OA
ENDBRANCH   1  20
BRANCH   1  23
ATOM     23  O5  ZIN A   1      37.148   3.381  30.918  0.00  0.00    -0.381 OA
ATOM     24  H36 ZIN A   1      37.724   3.284  30.148  0.00  0.00     0.211 HD
ENDBRANCH   1  23
BRANCH  10  25
ATOM     25  O18 ZIN A   1      28.811   0.103  31.741  0.00  0.00    -0.251 OA
BRANCH  25  26
ATOM     26  S19 ZIN A   1      27.698  -0.355  32.673  0.00  0.00     0.251 S 
ATOM     27  O20 ZIN A   1      26.450  -0.201  31.943  0.00  0.00    -0.572 OA
ATOM     28  O21 ZIN A   1      27.971  -1.746  33.001  0.00  0.00    -0.572 OA
ATOM     29  O22 ZIN A   1      27.753   0.504  33.846  0.00  0.00    -0.572 OA
ENDBRANCH  25  26
ENDBRANCH  10  25
TORSDOF 4
ENDMDL
MODEL 56
REMARK CAVERDOCK RESULT:       7.9      0.000      0.000
REMARK CAVERDOCK CONSTRAINTS:       0.0      0.0      0.0      0.0
REMARK CAVERDOCK TUNNEL: 55      7.9      2.2    56.10
REMARK  4 active torsions:
REMARK  status: ('A' for Active; 'I' for Inactive)
REMARK    1  A    between atoms: C2_2  and  C4_4 
REMARK    2  A    between atoms: C4_4  and  O5_5 
REMARK    3  A    between atoms: C16_14  and  O18_15 
REMARK    4  A    between atoms: O18_15  and  S19_16 
ROOT
ATOM      1  C4  ZIN A   1      36.075   4.477  30.849  0.00  0.00     0.125 C 
ATOM      2  C6  ZIN A   1      35.956   5.013  32.298  0.00  0.00     0.047 C 
ATOM      3  C7  ZIN A   1      34.474   4.818  32.717  0.00  0.00     0.009 C 
ATOM      4  C8  ZIN A   1      34.004   3.683  31.801  0.00  0.00     0.002 C 
ATOM      5  C10 ZIN A   1      32.505   3.587  31.583  0.00  0.00    -0.001 C 
ATOM      6  C12 ZIN A   1      31.816   3.241  32.909  0.00  0.00     0.033 C 
ATOM      7  C13 ZIN A   1      30.360   2.980  32.656  0.00  0.00    -0.023 C 
ATOM      8  C14 ZIN A   1      29.904   2.563  31.511  0.00  0.00    -0.072 C 
ATOM      9  C15 ZIN A   1      28.409   2.325  31.377  0.00  0.00     0.068 C 
ATOM     10  C16 ZIN A   1      28.192   0.919  30.809  0.00  0.00     0.149 C 
ATOM     11  C23 ZIN A   1      28.963   0.776  29.497  0.00  0.00     0.035 C 
ATOM     12  C24 ZIN A   1      30.464   0.902  29.764  0.00  0.00     0.016 C 
ATOM     13  C25 ZIN A   1      30.766   2.300  30.312  0.00  0.00    -0.017 C 
ATOM     14  C26 ZIN A   1      30.405   3.322  29.232  0.00  0.00     0.020 C 
ATOM     15  C27 ZIN A   1      32.254   2.453  30.580  0.00  0.00     0.003 C 
ATOM     16  C29 ZIN A   1      32.995   2.660  29.262  0.00  0.00     0.007 C 
ATOM     17  C30 ZIN A   1      34.497   2.900  29.485  0.00  0.00     0.013 C 
ATOM     18  C31 ZIN A   1      34.658   4.079  30.450  0.00  0.00    -0.002 C 
ATOM     19  C32 ZIN A   1      33.894   5.292  29.918  0.00  0.00     0.019 C 
ENDROOT
BRANCH   1  20
ATOM     20  C2  ZIN A   1      36.591   5.558  29.935  0.00  0.00     0.158 C 
ATOM     21  C1  ZIN A   1      37.808   6.358  30.323  0.00  0.00     0.094 C 
ATOM     22  O3  ZIN A   1      36.029   5.784  28.889  0.00  0.00    -0.295 OA
ENDBRANCH   1  20
BRANCH   1  23
ATOM     23  O5  ZIN A   1      36.940   3.342  30.808  0.00  0.00    -0.381 OA
ATOM     24  H36 ZIN A   1      36.617   2.622  30.248  0.00  0.00     0.211 HD
ENDBRANCH   1  23
BRANCH  10  25
ATOM     25  O18 ZIN A   1      28.661  -0.051  31.747  0.00  0.00    -0.251 OA
BRANCH  25  26
ATOM     26  S19 ZIN A   1      27.619  -0.476  32.773  0.00  0.00     0.251 S 
ATOM     27  O20 ZIN A   1      27.792   0.390  33.929  0.00  0.00    -0.572 OA
ATOM     28  O21 ZIN A   1      26.318  -0.299  32.147  0.00  0.00    -0.572 OA
ATOM     29  O22 ZIN A   1      27.888  -1.869  33.090  0.00  0.00    -0.572 OA
ENDBRANCH  25  26
ENDBRANCH  10  25
TORSDOF 4
ENDMDL
MODEL 57
REMARK CAVERDOCK RESULT:       7.2      0.000      0.000
REMARK CAVERDOCK CONSTRAINTS:       0.0      0.0      0.0      0.0
REMARK CAVERDOCK TUNNEL: 56      7.2      2.2     57.1
REMARK  4 active torsions:
REMARK  status: ('A' for Active; 'I' for Inactive)
REMARK    1  A    between atoms: C2_2  and  C4_4 
REMARK    2  A    between atoms: C4_4  and  O5_5 
REMARK    3  A    between atoms: C16_14  and  O18_15 
REMARK    4  A    between atoms: O18_15  and  S19_16 
ROOT
ATOM      1  C4  ZIN A   1      35.882   4.428  30.964  0.00  0.00     0.125 C 
ATOM      2  C6  ZIN A   1      35.777   4.887  32.440  0.00  0.00     0.047 C 
ATOM      3  C7  ZIN A   1      34.297   4.677  32.860  0.00  0.00     0.009 C 
ATOM      4  C8  ZIN A   1      33.815   3.593  31.889  0.00  0.00     0.002 C 
ATOM      5  C10 ZIN A   1      32.313   3.514  31.678  0.00  0.00    -0.001 C 
ATOM      6  C12 ZIN A   1      31.634   3.102  32.989  0.00  0.00     0.033 C 
ATOM      7  C13 ZIN A   1      30.175   2.861  32.734  0.00  0.00    -0.023 C 
ATOM      8  C14 ZIN A   1      29.707   2.507  31.573  0.00  0.00    -0.072 C 
ATOM      9  C15 ZIN A   1      28.210   2.282  31.438  0.00  0.00     0.068 C 
ATOM     10  C16 ZIN A   1      27.983   0.909  30.798  0.00  0.00     0.149 C 
ATOM     11  C23 ZIN A   1      28.743   0.833  29.474  0.00  0.00     0.035 C 
ATOM     12  C24 ZIN A   1      30.247   0.938  29.735  0.00  0.00     0.016 C 
ATOM     13  C25 ZIN A   1      30.559   2.304  30.354  0.00  0.00    -0.017 C 
ATOM     14  C26 ZIN A   1      30.194   3.383  29.333  0.00  0.00     0.020 C 
ATOM     15  C27 ZIN A   1      32.050   2.436  30.618  0.00  0.00     0.003 C 
ATOM     16  C29 ZIN A   1      32.782   2.710  29.307  0.00  0.00     0.007 C 
ATOM     17  C30 ZIN A   1      34.286   2.932  29.531  0.00  0.00     0.013 C 
ATOM     18  C31 ZIN A   1      34.460   4.057  30.555  0.00  0.00    -0.002 C 
ATOM     19  C32 ZIN A   1      33.697   5.300  30.094  0.00  0.00     0.019 C 
ENDROOT
BRANCH   1  20
ATOM     20  C2  ZIN A   1      36.396   5.554  30.103  0.00  0.00     0.158 C 
ATOM     21  C1  ZIN A   1      37.378   6.547  30.668  0.00  0.00     0.094 C 
ATOM     22  O3  ZIN A   1      36.020   5.660  28.959  0.00  0.00    -0.295 OA
ENDBRANCH   1  20
BRANCH   1  23
ATOM     23  O5  ZIN A   1      36.741   3.293  30.856  0.00  0.00    -0.381 OA
ATOM     24  H36 ZIN A   1      37.644   3.452  31.162  0.00  0.00     0.211 HD
ENDBRANCH   1  23
BRANCH  10  25
ATOM     25  O18 ZIN A   1      28.455  -0.111  31.680  0.00  0.00    -0.251 OA
BRANCH  25  26
ATOM     26  S19 ZIN A   1      27.499  -0.437  32.819  0.00  0.00     0.251 S 
ATOM     27  O20 ZIN A   1      26.157  -0.414  32.259  0.00  0.00    -0.572 OA
ATOM     28  O21 ZIN A   1      27.864  -1.758  33.307  0.00  0.00    -0.572 OA
ATOM     29  O22 ZIN A   1      27.686   0.590  33.831  0.00  0.00    -0.572 OA
ENDBRANCH  25  26
ENDBRANCH  10  25
TORSDOF 4
ENDMDL
MODEL 58
REMARK CAVERDOCK RESULT:       6.9      0.000      0.000
REMARK CAVERDOCK CONSTRAINTS:       0.0      0.0      0.0      0.0
REMARK CAVERDOCK TUNNEL: 57      6.9      2.3     58.3
REMARK  4 active torsions:
REMARK  status: ('A' for Active; 'I' for Inactive)
REMARK    1  A    between atoms: C2_2  and  C4_4 
REMARK    2  A    between atoms: C4_4  and  O5_5 
REMARK    3  A    between atoms: C16_14  and  O18_15 
REMARK    4  A    between atoms: O18_15  and  S19_16 
ROOT
ATOM      1  C4  ZIN A   1      35.637   4.404  31.200  0.00  0.00     0.125 C 
ATOM      2  C6  ZIN A   1      35.439   4.851  32.670  0.00  0.00     0.047 C 
ATOM      3  C7  ZIN A   1      33.938   4.627  32.999  0.00  0.00     0.009 C 
ATOM      4  C8  ZIN A   1      33.524   3.547  31.993  0.00  0.00     0.002 C 
ATOM      5  C10 ZIN A   1      32.038   3.459  31.691  0.00  0.00    -0.001 C 
ATOM      6  C12 ZIN A   1      31.284   3.032  32.956  0.00  0.00     0.033 C 
ATOM      7  C13 ZIN A   1      29.845   2.782  32.612  0.00  0.00    -0.023 C 
ATOM      8  C14 ZIN A   1      29.451   2.433  31.422  0.00  0.00    -0.072 C 
ATOM      9  C15 ZIN A   1      27.967   2.198  31.195  0.00  0.00     0.068 C 
ATOM     10  C16 ZIN A   1      27.789   0.828  30.534  0.00  0.00     0.149 C 
ATOM     11  C23 ZIN A   1      28.628   0.767  29.257  0.00  0.00     0.035 C 
ATOM     12  C24 ZIN A   1      30.113   0.882  29.610  0.00  0.00     0.016 C 
ATOM     13  C25 ZIN A   1      30.376   2.245  30.256  0.00  0.00    -0.017 C 
ATOM     14  C26 ZIN A   1      30.066   3.329  29.222  0.00  0.00     0.020 C 
ATOM     15  C27 ZIN A   1      31.847   2.387  30.610  0.00  0.00     0.003 C 
ATOM     16  C29 ZIN A   1      32.655   2.675  29.348  0.00  0.00     0.007 C 
ATOM     17  C30 ZIN A   1      34.142   2.907  29.663  0.00  0.00     0.013 C 
ATOM     18  C31 ZIN A   1      34.244   4.025  30.704  0.00  0.00    -0.002 C 
ATOM     19  C32 ZIN A   1      33.501   5.266  30.206  0.00  0.00     0.019 C 
ENDROOT
BRANCH   1  20
ATOM     20  C2  ZIN A   1      36.192   5.540  30.380  0.00  0.00     0.158 C 
ATOM     21  C1  ZIN A   1      37.027   6.608  31.039  0.00  0.00     0.094 C 
ATOM     22  O3  ZIN A   1      35.969   5.594  29.194  0.00  0.00    -0.295 OA
ENDBRANCH   1  20
BRANCH   1  23
ATOM     23  O5  ZIN A   1      36.509   3.276  31.136  0.00  0.00    -0.381 OA
ATOM     24  H36 ZIN A   1      36.386   2.727  30.350  0.00  0.00     0.211 HD
ENDBRANCH   1  23
BRANCH  10  25
ATOM     25  O18 ZIN A   1      28.215  -0.195  31.435  0.00  0.00    -0.251 OA
BRANCH  25  26
ATOM     26  S19 ZIN A   1      27.138  -1.218  31.766  0.00  0.00     0.251 S 
ATOM     27  O20 ZIN A   1      27.439  -2.410  30.988  0.00  0.00    -0.572 OA
ATOM     28  O21 ZIN A   1      27.219  -1.466  33.197  0.00  0.00    -0.572 OA
ATOM     29  O22 ZIN A   1      25.866  -0.625  31.385  0.00  0.00    -0.572 OA
ENDBRANCH  25  26
ENDBRANCH  10  25
TORSDOF 4
ENDMDL
MODEL 59
REMARK CAVERDOCK RESULT:       6.5      0.000      0.000
REMARK CAVERDOCK CONSTRAINTS:       0.0      0.0      0.0      0.0
REMARK CAVERDOCK TUNNEL: 58      6.5      2.4     59.1
REMARK  4 active torsions:
REMARK  status: ('A' for Active; 'I' for Inactive)
REMARK    1  A    between atoms: C2_2  and  C4_4 
REMARK    2  A    between atoms: C4_4  and  O5_5 
REMARK    3  A    between atoms: C16_14  and  O18_15 
REMARK    4  A    between atoms: O18_15  and  S19_16 
ROOT
ATOM      1  C4  ZIN A   1      35.584   4.348  30.966  0.00  0.00     0.125 C 
ATOM      2  C6  ZIN A   1      35.492   4.801  32.445  0.00  0.00     0.047 C 
ATOM      3  C7  ZIN A   1      34.015   4.593  32.877  0.00  0.00     0.009 C 
ATOM      4  C8  ZIN A   1      33.522   3.515  31.906  0.00  0.00     0.002 C 
ATOM      5  C10 ZIN A   1      32.018   3.442  31.708  0.00  0.00    -0.001 C 
ATOM      6  C12 ZIN A   1      31.349   3.026  33.022  0.00  0.00     0.033 C 
ATOM      7  C13 ZIN A   1      29.887   2.791  32.779  0.00  0.00    -0.023 C 
ATOM      8  C14 ZIN A   1      29.408   2.443  31.621  0.00  0.00    -0.072 C 
ATOM      9  C15 ZIN A   1      27.909   2.224  31.498  0.00  0.00     0.068 C 
ATOM     10  C16 ZIN A   1      27.672   0.854  30.855  0.00  0.00     0.149 C 
ATOM     11  C23 ZIN A   1      28.420   0.781  29.524  0.00  0.00     0.035 C 
ATOM     12  C24 ZIN A   1      29.927   0.881  29.772  0.00  0.00     0.016 C 
ATOM     13  C25 ZIN A   1      30.248   2.243  30.394  0.00  0.00    -0.017 C 
ATOM     14  C26 ZIN A   1      29.879   3.328  29.381  0.00  0.00     0.020 C 
ATOM     15  C27 ZIN A   1      31.742   2.370  30.646  0.00  0.00     0.003 C 
ATOM     16  C29 ZIN A   1      32.464   2.647  29.330  0.00  0.00     0.007 C 
ATOM     17  C30 ZIN A   1      33.971   2.863  29.541  0.00  0.00     0.013 C 
ATOM     18  C31 ZIN A   1      34.156   3.983  30.568  0.00  0.00    -0.002 C 
ATOM     19  C32 ZIN A   1      33.394   5.230  30.119  0.00  0.00     0.019 C 
ENDROOT
BRANCH   1  20
ATOM     20  C2  ZIN A   1      36.093   5.476  30.106  0.00  0.00     0.158 C 
ATOM     21  C1  ZIN A   1      37.092   6.457  30.664  0.00  0.00     0.094 C 
ATOM     22  O3  ZIN A   1      35.701   5.593  28.969  0.00  0.00    -0.295 OA
ENDBRANCH   1  20
BRANCH   1  23
ATOM     23  O5  ZIN A   1      36.438   3.210  30.846  0.00  0.00    -0.381 OA
ATOM     24  H36 ZIN A   1      36.332   2.725  30.017  0.00  0.00     0.211 HD
ENDBRANCH   1  23
BRANCH  10  25
ATOM     25  O18 ZIN A   1      28.149  -0.171  31.728  0.00  0.00    -0.251 OA
BRANCH  25  26
ATOM     26  S19 ZIN A   1      27.080  -0.752  32.644  0.00  0.00     0.251 S 
ATOM     27  O20 ZIN A   1      25.818  -0.658  31.927  0.00  0.00    -0.572 OA
ATOM     28  O21 ZIN A   1      27.458  -2.132  32.907  0.00  0.00    -0.572 OA
ATOM     29  O22 ZIN A   1      27.082   0.055  33.854  0.00  0.00    -0.572 OA
ENDBRANCH  25  26
ENDBRANCH  10  25
TORSDOF 4
ENDMDL
MODEL 60
REMARK CAVERDOCK RESULT:       5.9      0.000      0.000
REMARK CAVERDOCK CONSTRAINTS:       0.0      0.0      0.0      0.0
REMARK CAVERDOCK TUNNEL: 59      5.9      2.4     60.3
REMARK  4 active torsions:
REMARK  status: ('A' for Active; 'I' for Inactive)
REMARK    1  A    between atoms: C2_2  and  C4_4 
REMARK    2  A    between atoms: C4_4  and  O5_5 
REMARK    3  A    between atoms: C16_14  and  O18_15 
REMARK    4  A    between atoms: O18_15  and  S19_16 
ROOT
ATOM      1  C4  ZIN A   1      35.404   4.236  31.068  0.00  0.00     0.125 C 
ATOM      2  C6  ZIN A   1      35.288   4.657  32.555  0.00  0.00     0.047 C 
ATOM      3  C7  ZIN A   1      33.799   4.466  32.950  0.00  0.00     0.009 C 
ATOM      4  C8  ZIN A   1      33.309   3.418  31.945  0.00  0.00     0.002 C 
ATOM      5  C10 ZIN A   1      31.809   3.374  31.714  0.00  0.00    -0.001 C 
ATOM      6  C12 ZIN A   1      31.105   2.941  33.005  0.00  0.00     0.033 C 
ATOM      7  C13 ZIN A   1      29.645   2.735  32.726  0.00  0.00    -0.023 C 
ATOM      8  C14 ZIN A   1      29.185   2.421  31.550  0.00  0.00    -0.072 C 
ATOM      9  C15 ZIN A   1      27.686   2.229  31.391  0.00  0.00     0.068 C 
ATOM     10  C16 ZIN A   1      27.440   0.878  30.713  0.00  0.00     0.149 C 
ATOM     11  C23 ZIN A   1      28.216   0.821  29.397  0.00  0.00     0.035 C 
ATOM     12  C24 ZIN A   1      29.718   0.890  29.679  0.00  0.00     0.016 C 
ATOM     13  C25 ZIN A   1      30.048   2.233  30.338  0.00  0.00    -0.017 C 
ATOM     14  C26 ZIN A   1      29.718   3.346  29.341  0.00  0.00     0.020 C 
ATOM     15  C27 ZIN A   1      31.538   2.329  30.623  0.00  0.00     0.003 C 
ATOM     16  C29 ZIN A   1      32.292   2.623  29.329  0.00  0.00     0.007 C 
ATOM     17  C30 ZIN A   1      33.798   2.809  29.577  0.00  0.00     0.013 C 
ATOM     18  C31 ZIN A   1      33.980   3.903  30.632  0.00  0.00    -0.002 C 
ATOM     19  C32 ZIN A   1      33.247   5.173  30.195  0.00  0.00     0.019 C 
ENDROOT
BRANCH   1  20
ATOM     20  C2  ZIN A   1      35.950   5.373  30.244  0.00  0.00     0.158 C 
ATOM     21  C1  ZIN A   1      36.858   6.395  30.878  0.00  0.00     0.094 C 
ATOM     22  O3  ZIN A   1      35.660   5.465  29.075  0.00  0.00    -0.295 OA
ENDBRANCH   1  20
BRANCH   1  23
ATOM     23  O5  ZIN A   1      36.242   3.086  30.941  0.00  0.00    -0.381 OA
ATOM     24  H36 ZIN A   1      37.183   3.293  30.868  0.00  0.00     0.211 HD
ENDBRANCH   1  23
BRANCH  10  25
ATOM     25  O18 ZIN A   1      27.881  -0.174  31.574  0.00  0.00    -0.251 OA
BRANCH  25  26
ATOM     26  S19 ZIN A   1      26.938  -1.368  31.627  0.00  0.00     0.251 S 
ATOM     27  O20 ZIN A   1      27.302  -2.239  30.520  0.00  0.00    -0.572 OA
ATOM     28  O21 ZIN A   1      27.145  -2.008  32.917  0.00  0.00    -0.572 OA
ATOM     29  O22 ZIN A   1      25.589  -0.842  31.488  0.00  0.00    -0.572 OA
ENDBRANCH  25  26
ENDBRANCH  10  25
TORSDOF 4
ENDMDL
MODEL 61
REMARK CAVERDOCK RESULT:       5.5      0.000      0.000
REMARK CAVERDOCK CONSTRAINTS:       0.0      0.0      0.0      0.0
REMARK CAVERDOCK TUNNEL: 60      5.5      2.5     61.5
REMARK  4 active torsions:
REMARK  status: ('A' for Active; 'I' for Inactive)
REMARK    1  A    between atoms: C2_2  and  C4_4 
REMARK    2  A    between atoms: C4_4  and  O5_5 
REMARK    3  A    between atoms: C16_14  and  O18_15 
REMARK    4  A    between atoms: O18_15  and  S19_16 
ROOT
ATOM      1  C4  ZIN A   1      35.304   4.097  31.067  0.00  0.00     0.125 C 
ATOM      2  C6  ZIN A   1      35.207   4.520  32.554  0.00  0.00     0.047 C 
ATOM      3  C7  ZIN A   1      33.716   4.362  32.959  0.00  0.00     0.009 C 
ATOM      4  C8  ZIN A   1      33.196   3.327  31.956  0.00  0.00     0.002 C 
ATOM      5  C10 ZIN A   1      31.694   3.318  31.734  0.00  0.00    -0.001 C 
ATOM      6  C12 ZIN A   1      30.988   2.900  33.029  0.00  0.00     0.033 C 
ATOM      7  C13 ZIN A   1      29.522   2.728  32.759  0.00  0.00    -0.023 C 
ATOM      8  C14 ZIN A   1      29.049   2.425  31.586  0.00  0.00    -0.072 C 
ATOM      9  C15 ZIN A   1      27.544   2.268  31.435  0.00  0.00     0.068 C 
ATOM     10  C16 ZIN A   1      27.263   0.923  30.758  0.00  0.00     0.149 C 
ATOM     11  C23 ZIN A   1      28.029   0.850  29.437  0.00  0.00     0.035 C 
ATOM     12  C24 ZIN A   1      29.534   0.885  29.710  0.00  0.00     0.016 C 
ATOM     13  C25 ZIN A   1      29.900   2.218  30.368  0.00  0.00    -0.017 C 
ATOM     14  C26 ZIN A   1      29.589   3.339  29.373  0.00  0.00     0.020 C 
ATOM     15  C27 ZIN A   1      31.393   2.281  30.644  0.00  0.00     0.003 C 
ATOM     16  C29 ZIN A   1      32.146   2.558  29.346  0.00  0.00     0.007 C 
ATOM     17  C30 ZIN A   1      33.656   2.709  29.584  0.00  0.00     0.013 C 
ATOM     18  C31 ZIN A   1      33.870   3.798  30.640  0.00  0.00    -0.002 C 
ATOM     19  C32 ZIN A   1      33.164   5.084  30.208  0.00  0.00     0.019 C 
ENDROOT
BRANCH   1  20
ATOM     20  C2  ZIN A   1      35.871   5.223  30.241  0.00  0.00     0.158 C 
ATOM     21  C1  ZIN A   1      36.821   6.212  30.865  0.00  0.00     0.094 C 
ATOM     22  O3  ZIN A   1      35.564   5.332  29.077  0.00  0.00    -0.295 OA
ENDBRANCH   1  20
BRANCH   1  23
ATOM     23  O5  ZIN A   1      36.114   2.930  30.934  0.00  0.00    -0.381 OA
ATOM     24  H36 ZIN A   1      36.928   3.071  30.432  0.00  0.00     0.211 HD
ENDBRANCH   1  23
BRANCH  10  25
ATOM     25  O18 ZIN A   1      27.686  -0.139  31.615  0.00  0.00    -0.251 OA
BRANCH  25  26
ATOM     26  S19 ZIN A   1      26.550  -1.021  32.114  0.00  0.00     0.251 S 
ATOM     27  O20 ZIN A   1      27.133  -1.959  33.060  0.00  0.00    -0.572 OA
ATOM     28  O21 ZIN A   1      25.580  -0.139  32.746  0.00  0.00    -0.572 OA
ATOM     29  O22 ZIN A   1      25.998  -1.694  30.948  0.00  0.00    -0.572 OA
ENDBRANCH  25  26
ENDBRANCH  10  25
TORSDOF 4
ENDMDL
MODEL 62
REMARK CAVERDOCK RESULT:       5.2      0.000      0.000
REMARK CAVERDOCK CONSTRAINTS:       0.0      0.0      0.0      0.0
REMARK CAVERDOCK TUNNEL: 61      5.2      2.5     62.8
REMARK  4 active torsions:
REMARK  status: ('A' for Active; 'I' for Inactive)
REMARK    1  A    between atoms: C2_2  and  C4_4 
REMARK    2  A    between atoms: C4_4  and  O5_5 
REMARK    3  A    between atoms: C16_14  and  O18_15 
REMARK    4  A    between atoms: O18_15  and  S19_16 
ROOT
ATOM      1  C4  ZIN A   1      35.248   4.043  31.112  0.00  0.00     0.125 C 
ATOM      2  C6  ZIN A   1      35.153   4.433  32.608  0.00  0.00     0.047 C 
ATOM      3  C7  ZIN A   1      33.656   4.309  33.000  0.00  0.00     0.009 C 
ATOM      4  C8  ZIN A   1      33.112   3.313  31.969  0.00  0.00     0.002 C 
ATOM      5  C10 ZIN A   1      31.612   3.354  31.737  0.00  0.00    -0.001 C 
ATOM      6  C12 ZIN A   1      30.885   2.926  33.017  0.00  0.00     0.033 C 
ATOM      7  C13 ZIN A   1      29.417   2.804  32.734  0.00  0.00    -0.023 C 
ATOM      8  C14 ZIN A   1      28.943   2.543  31.551  0.00  0.00    -0.072 C 
ATOM      9  C15 ZIN A   1      27.436   2.434  31.387  0.00  0.00     0.068 C 
ATOM     10  C16 ZIN A   1      27.120   1.115  30.676  0.00  0.00     0.149 C 
ATOM     11  C23 ZIN A   1      27.893   1.050  29.358  0.00  0.00     0.035 C 
ATOM     12  C24 ZIN A   1      29.397   1.034  29.642  0.00  0.00     0.016 C 
ATOM     13  C25 ZIN A   1      29.796   2.341  30.334  0.00  0.00    -0.017 C 
ATOM     14  C26 ZIN A   1      29.525   3.494  29.365  0.00  0.00     0.020 C 
ATOM     15  C27 ZIN A   1      31.288   2.352  30.621  0.00  0.00     0.003 C 
ATOM     16  C29 ZIN A   1      32.058   2.638  29.334  0.00  0.00     0.007 C 
ATOM     17  C30 ZIN A   1      33.571   2.739  29.586  0.00  0.00     0.013 C 
ATOM     18  C31 ZIN A   1      33.809   3.796  30.668  0.00  0.00    -0.002 C 
ATOM     19  C32 ZIN A   1      33.144   5.112  30.263  0.00  0.00     0.019 C 
ENDROOT
BRANCH   1  20
ATOM     20  C2  ZIN A   1      35.853   5.170  30.316  0.00  0.00     0.158 C 
ATOM     21  C1  ZIN A   1      36.814   6.127  30.975  0.00  0.00     0.094 C 
ATOM     22  O3  ZIN A   1      35.569   5.307  29.150  0.00  0.00    -0.295 OA
ENDBRANCH   1  20
BRANCH   1  23
ATOM     23  O5  ZIN A   1      36.025   2.855  30.956  0.00  0.00    -0.381 OA
ATOM     24  H36 ZIN A   1      36.973   3.016  30.859  0.00  0.00     0.211 HD
ENDBRANCH   1  23
BRANCH  10  25
ATOM     25  O18 ZIN A   1      27.505   0.020  31.510  0.00  0.00    -0.251 OA
BRANCH  25  26
ATOM     26  S19 ZIN A   1      26.340  -0.835  31.987  0.00  0.00     0.251 S 
ATOM     27  O20 ZIN A   1      26.915  -2.022  32.600  0.00  0.00    -0.572 OA
ATOM     28  O21 ZIN A   1      25.596  -0.031  32.945  0.00  0.00    -0.572 OA
ATOM     29  O22 ZIN A   1      25.547  -1.157  30.812  0.00  0.00    -0.572 OA
ENDBRANCH  25  26
ENDBRANCH  10  25
TORSDOF 4
ENDMDL
MODEL 63
REMARK CAVERDOCK RESULT:       4.7      0.000      0.000
REMARK CAVERDOCK CONSTRAINTS:       0.1      0.0      0.0      0.0
REMARK CAVERDOCK TUNNEL: 62      4.7      2.6     63.3
REMARK  4 active torsions:
REMARK  status: ('A' for Active; 'I' for Inactive)
REMARK    1  A    between atoms: C2_2  and  C4_4 
REMARK    2  A    between atoms: C4_4  and  O5_5 
REMARK    3  A    between atoms: C16_14  and  O18_15 
REMARK    4  A    between atoms: O18_15  and  S19_16 
ROOT
ATOM      1  C4  ZIN A   1      35.027   4.013  30.958  0.00  0.00     0.125 C 
ATOM      2  C6  ZIN A   1      34.980   4.441  32.446  0.00  0.00     0.047 C 
ATOM      3  C7  ZIN A   1      33.497   4.321  32.890  0.00  0.00     0.009 C 
ATOM      4  C8  ZIN A   1      32.924   3.297  31.904  0.00  0.00     0.002 C 
ATOM      5  C10 ZIN A   1      31.417   3.326  31.722  0.00  0.00    -0.001 C 
ATOM      6  C12 ZIN A   1      30.735   2.928  33.036  0.00  0.00     0.033 C 
ATOM      7  C13 ZIN A   1      29.259   2.793  32.805  0.00  0.00    -0.023 C 
ATOM      8  C14 ZIN A   1      28.747   2.500  31.645  0.00  0.00    -0.072 C 
ATOM      9  C15 ZIN A   1      27.236   2.381  31.535  0.00  0.00     0.068 C 
ATOM     10  C16 ZIN A   1      26.903   1.042  30.868  0.00  0.00     0.149 C 
ATOM     11  C23 ZIN A   1      27.632   0.947  29.528  0.00  0.00     0.035 C 
ATOM     12  C24 ZIN A   1      29.144   0.944  29.761  0.00  0.00     0.016 C 
ATOM     13  C25 ZIN A   1      29.560   2.270  30.406  0.00  0.00    -0.017 C 
ATOM     14  C26 ZIN A   1      29.252   3.396  29.417  0.00  0.00     0.020 C 
ATOM     15  C27 ZIN A   1      31.061   2.295  30.643  0.00  0.00     0.003 C 
ATOM     16  C29 ZIN A   1      31.786   2.550  29.324  0.00  0.00     0.007 C 
ATOM     17  C30 ZIN A   1      33.306   2.664  29.523  0.00  0.00     0.013 C 
ATOM     18  C31 ZIN A   1      33.575   3.749  30.569  0.00  0.00    -0.002 C 
ATOM     19  C32 ZIN A   1      32.890   5.052  30.152  0.00  0.00     0.019 C 
ENDROOT
BRANCH   1  20
ATOM     20  C2  ZIN A   1      35.600   5.122  30.114  0.00  0.00     0.158 C 
ATOM     21  C1  ZIN A   1      36.588   6.090  30.712  0.00  0.00     0.094 C 
ATOM     22  O3  ZIN A   1      35.268   5.234  28.957  0.00  0.00    -0.295 OA
ENDBRANCH   1  20
BRANCH   1  23
ATOM     23  O5  ZIN A   1      35.804   2.824  30.806  0.00  0.00    -0.381 OA
ATOM     24  H36 ZIN A   1      36.518   2.736  31.452  0.00  0.00     0.211 HD
ENDBRANCH   1  23
BRANCH  10  25
ATOM     25  O18 ZIN A   1      27.321  -0.029  31.716  0.00  0.00    -0.251 OA
BRANCH  25  26
ATOM     26  S19 ZIN A   1      26.217  -1.024  32.046  0.00  0.00     0.251 S 
ATOM     27  O20 ZIN A   1      26.873  -2.247  32.481  0.00  0.00    -0.572 OA
ATOM     28  O21 ZIN A   1      25.417  -0.427  33.104  0.00  0.00    -0.572 OA
ATOM     29  O22 ZIN A   1      25.451  -1.220  30.826  0.00  0.00    -0.572 OA
ENDBRANCH  25  26
ENDBRANCH  10  25
TORSDOF 4
ENDMDL
MODEL 64
REMARK CAVERDOCK RESULT:       4.5      0.000      0.000
REMARK CAVERDOCK CONSTRAINTS:       0.0      0.0      0.0      0.0
REMARK CAVERDOCK TUNNEL: 63      4.5      2.6     64.7
REMARK  4 active torsions:
REMARK  status: ('A' for Active; 'I' for Inactive)
REMARK    1  A    between atoms: C2_2  and  C4_4 
REMARK    2  A    between atoms: C4_4  and  O5_5 
REMARK    3  A    between atoms: C16_14  and  O18_15 
REMARK    4  A    between atoms: O18_15  and  S19_16 
ROOT
ATOM      1  C4  ZIN A   1      34.955   3.889  31.163  0.00  0.00     0.125 C 
ATOM      2  C6  ZIN A   1      34.898   4.175  32.685  0.00  0.00     0.047 C 
ATOM      3  C7  ZIN A   1      33.409   4.039  33.102  0.00  0.00     0.009 C 
ATOM      4  C8  ZIN A   1      32.830   3.124  32.017  0.00  0.00     0.002 C 
ATOM      5  C10 ZIN A   1      31.326   3.196  31.824  0.00  0.00    -0.001 C 
ATOM      6  C12 ZIN A   1      30.623   2.687  33.088  0.00  0.00     0.033 C 
ATOM      7  C13 ZIN A   1      29.147   2.600  32.831  0.00  0.00    -0.023 C 
ATOM      8  C14 ZIN A   1      28.644   2.427  31.644  0.00  0.00    -0.072 C 
ATOM      9  C15 ZIN A   1      27.133   2.345  31.509  0.00  0.00     0.068 C 
ATOM     10  C16 ZIN A   1      26.785   1.082  30.715  0.00  0.00     0.149 C 
ATOM     11  C23 ZIN A   1      27.527   1.102  29.378  0.00  0.00     0.035 C 
ATOM     12  C24 ZIN A   1      29.037   1.050  29.625  0.00  0.00     0.016 C 
ATOM     13  C25 ZIN A   1      29.467   2.301  30.396  0.00  0.00    -0.017 C 
ATOM     14  C26 ZIN A   1      29.188   3.522  29.516  0.00  0.00     0.020 C 
ATOM     15  C27 ZIN A   1      30.965   2.278  30.649  0.00  0.00     0.003 C 
ATOM     16  C29 ZIN A   1      31.709   2.644  29.367  0.00  0.00     0.007 C 
ATOM     17  C30 ZIN A   1      33.228   2.713  29.590  0.00  0.00     0.013 C 
ATOM     18  C31 ZIN A   1      33.503   3.689  30.737  0.00  0.00    -0.002 C 
ATOM     19  C32 ZIN A   1      32.845   5.037  30.440  0.00  0.00     0.019 C 
ENDROOT
BRANCH   1  20
ATOM     20  C2  ZIN A   1      35.555   5.064  30.434  0.00  0.00     0.158 C 
ATOM     21  C1  ZIN A   1      36.259   6.150  31.205  0.00  0.00     0.094 C 
ATOM     22  O3  ZIN A   1      35.473   5.133  29.230  0.00  0.00    -0.295 OA
ENDBRANCH   1  20
BRANCH   1  23
ATOM     23  O5  ZIN A   1      35.714   2.707  30.907  0.00  0.00    -0.381 OA
ATOM     24  H36 ZIN A   1      35.538   2.307  30.045  0.00  0.00     0.211 HD
ENDBRANCH   1  23
BRANCH  10  25
ATOM     25  O18 ZIN A   1      27.176  -0.072  31.461  0.00  0.00    -0.251 OA
BRANCH  25  26
ATOM     26  S19 ZIN A   1      26.012  -0.947  31.905  0.00  0.00     0.251 S 
ATOM     27  O20 ZIN A   1      25.333  -0.230  32.973  0.00  0.00    -0.572 OA
ATOM     28  O21 ZIN A   1      25.158  -1.130  30.741  0.00  0.00    -0.572 OA
ATOM     29  O22 ZIN A   1      26.583  -2.202  32.367  0.00  0.00    -0.572 OA
ENDBRANCH  25  26
ENDBRANCH  10  25
TORSDOF 4
ENDMDL
MODEL 65
REMARK CAVERDOCK RESULT:       4.2      0.000      0.000
REMARK CAVERDOCK CONSTRAINTS:       0.0      0.0      0.0      0.0
REMARK CAVERDOCK TUNNEL: 64      4.2      2.7     65.1
REMARK  4 active torsions:
REMARK  status: ('A' for Active; 'I' for Inactive)
REMARK    1  A    between atoms: C2_2  and  C4_4 
REMARK    2  A    between atoms: C4_4  and  O5_5 
REMARK    3  A    between atoms: C16_14  and  O18_15 
REMARK    4  A    between atoms: O18_15  and  S19_16 
ROOT
ATOM      1  C4  ZIN A   1      34.936   3.813  31.083  0.00  0.00     0.125 C 
ATOM      2  C6  ZIN A   1      34.900   4.135  32.598  0.00  0.00     0.047 C 
ATOM      3  C7  ZIN A   1      33.414   4.024  33.035  0.00  0.00     0.009 C 
ATOM      4  C8  ZIN A   1      32.815   3.089  31.979  0.00  0.00     0.002 C 
ATOM      5  C10 ZIN A   1      31.309   3.170  31.801  0.00  0.00    -0.001 C 
ATOM      6  C12 ZIN A   1      30.617   2.699  33.085  0.00  0.00     0.033 C 
ATOM      7  C13 ZIN A   1      29.137   2.620  32.847  0.00  0.00    -0.023 C 
ATOM      8  C14 ZIN A   1      28.618   2.424  31.670  0.00  0.00    -0.072 C 
ATOM      9  C15 ZIN A   1      27.104   2.353  31.554  0.00  0.00     0.068 C 
ATOM     10  C16 ZIN A   1      26.736   1.075  30.795  0.00  0.00     0.149 C 
ATOM     11  C23 ZIN A   1      27.463   1.056  29.449  0.00  0.00     0.035 C 
ATOM     12  C24 ZIN A   1      28.974   0.996  29.680  0.00  0.00     0.016 C 
ATOM     13  C25 ZIN A   1      29.425   2.261  30.416  0.00  0.00    -0.017 C 
ATOM     14  C26 ZIN A   1      29.147   3.463  29.511  0.00  0.00     0.020 C 
ATOM     15  C27 ZIN A   1      30.926   2.229  30.652  0.00  0.00     0.003 C 
ATOM     16  C29 ZIN A   1      31.658   2.558  29.354  0.00  0.00     0.007 C 
ATOM     17  C30 ZIN A   1      33.181   2.617  29.558  0.00  0.00     0.013 C 
ATOM     18  C31 ZIN A   1      33.478   3.617  30.678  0.00  0.00    -0.002 C 
ATOM     19  C32 ZIN A   1      32.829   4.964  30.357  0.00  0.00     0.019 C 
ENDROOT
BRANCH   1  20
ATOM     20  C2  ZIN A   1      35.539   4.964  30.319  0.00  0.00     0.158 C 
ATOM     21  C1  ZIN A   1      36.534   5.876  30.990  0.00  0.00     0.094 C 
ATOM     22  O3  ZIN A   1      35.225   5.156  29.168  0.00  0.00    -0.295 OA
ENDBRANCH   1  20
BRANCH   1  23
ATOM     23  O5  ZIN A   1      35.681   2.619  30.846  0.00  0.00    -0.381 OA
ATOM     24  H36 ZIN A   1      36.212   2.330  31.601  0.00  0.00     0.211 HD
ENDBRANCH   1  23
BRANCH  10  25
ATOM     25  O18 ZIN A   1      27.125  -0.065  31.563  0.00  0.00    -0.251 OA
BRANCH  25  26
ATOM     26  S19 ZIN A   1      26.225  -1.278  31.372  0.00  0.00     0.251 S 
ATOM     27  O20 ZIN A   1      25.749  -1.659  32.692  0.00  0.00    -0.572 OA
ATOM     28  O21 ZIN A   1      25.138  -0.860  30.499  0.00  0.00    -0.572 OA
ATOM     29  O22 ZIN A   1      27.044  -2.315  30.766  0.00  0.00    -0.572 OA
ENDBRANCH  25  26
ENDBRANCH  10  25
TORSDOF 4
ENDMDL
MODEL 66
REMARK CAVERDOCK RESULT:       3.9      0.000      0.000
REMARK CAVERDOCK CONSTRAINTS:       0.0      0.0      0.0      0.0
REMARK CAVERDOCK TUNNEL: 65      3.9      2.6     66.1
REMARK  4 active torsions:
REMARK  status: ('A' for Active; 'I' for Inactive)
REMARK    1  A    between atoms: C2_2  and  C4_4 
REMARK    2  A    between atoms: C4_4  and  O5_5 
REMARK    3  A    between atoms: C16_14  and  O18_15 
REMARK    4  A    between atoms: O18_15  and  S19_16 
ROOT
ATOM      1  C4  ZIN A   1      34.759   3.704  31.158  0.00  0.00     0.125 C 
ATOM      2  C6  ZIN A   1      34.748   3.990  32.680  0.00  0.00     0.047 C 
ATOM      3  C7  ZIN A   1      33.267   3.888  33.135  0.00  0.00     0.009 C 
ATOM      4  C8  ZIN A   1      32.640   2.988  32.065  0.00  0.00     0.002 C 
ATOM      5  C10 ZIN A   1      31.133   3.095  31.910  0.00  0.00    -0.001 C 
ATOM      6  C12 ZIN A   1      30.451   2.601  33.192  0.00  0.00     0.033 C 
ATOM      7  C13 ZIN A   1      28.968   2.549  32.973  0.00  0.00    -0.023 C 
ATOM      8  C14 ZIN A   1      28.430   2.389  31.799  0.00  0.00    -0.072 C 
ATOM      9  C15 ZIN A   1      26.914   2.342  31.702  0.00  0.00     0.068 C 
ATOM     10  C16 ZIN A   1      26.517   1.088  30.917  0.00  0.00     0.149 C 
ATOM     11  C23 ZIN A   1      27.225   1.092  29.562  0.00  0.00     0.035 C 
ATOM     12  C24 ZIN A   1      28.739   1.006  29.770  0.00  0.00     0.016 C 
ATOM     13  C25 ZIN A   1      29.218   2.245  30.530  0.00  0.00    -0.017 C 
ATOM     14  C26 ZIN A   1      28.945   3.473  29.658  0.00  0.00     0.020 C 
ATOM     15  C27 ZIN A   1      30.721   2.187  30.744  0.00  0.00     0.003 C 
ATOM     16  C29 ZIN A   1      31.440   2.537  29.445  0.00  0.00     0.007 C 
ATOM     17  C30 ZIN A   1      32.966   2.570  29.628  0.00  0.00     0.013 C 
ATOM     18  C31 ZIN A   1      33.292   3.538  30.769  0.00  0.00    -0.002 C 
ATOM     19  C32 ZIN A   1      32.658   4.902  30.489  0.00  0.00     0.019 C 
ENDROOT
BRANCH   1  20
ATOM     20  C2  ZIN A   1      35.367   4.865  30.414  0.00  0.00     0.158 C 
ATOM     21  C1  ZIN A   1      36.151   5.913  31.162  0.00  0.00     0.094 C 
ATOM     22  O3  ZIN A   1      35.228   4.956  29.217  0.00  0.00    -0.295 OA
ENDBRANCH   1  20
BRANCH   1  23
ATOM     23  O5  ZIN A   1      35.483   2.506  30.881  0.00  0.00    -0.381 OA
ATOM     24  H36 ZIN A   1      36.334   2.446  31.337  0.00  0.00     0.211 HD
ENDBRANCH   1  23
BRANCH  10  25
ATOM     25  O18 ZIN A   1      26.900  -0.075  31.652  0.00  0.00    -0.251 OA
BRANCH  25  26
ATOM     26  S19 ZIN A   1      26.083  -1.316  31.319  0.00  0.00     0.251 S 
ATOM     27  O20 ZIN A   1      27.023  -2.324  30.855  0.00  0.00    -0.572 OA
ATOM     28  O21 ZIN A   1      25.412  -1.718  32.545  0.00  0.00    -0.572 OA
ATOM     29  O22 ZIN A   1      25.140  -0.930  30.281  0.00  0.00    -0.572 OA
ENDBRANCH  25  26
ENDBRANCH  10  25
TORSDOF 4
ENDMDL
MODEL 67
REMARK CAVERDOCK RESULT:       3.5      0.000      0.000
REMARK CAVERDOCK CONSTRAINTS:       0.0      0.0      0.0      0.0
REMARK CAVERDOCK TUNNEL: 66      3.5      2.7     67.5
REMARK  4 active torsions:
REMARK  status: ('A' for Active; 'I' for Inactive)
REMARK    1  A    between atoms: C2_2  and  C4_4 
REMARK    2  A    between atoms: C4_4  and  O5_5 
REMARK    3  A    between atoms: C16_14  and  O18_15 
REMARK    4  A    between atoms: O18_15  and  S19_16 
ROOT
ATOM      1  C4  ZIN A   1      34.649   3.679  31.220  0.00  0.00     0.125 C 
ATOM      2  C6  ZIN A   1      34.619   4.006  32.734  0.00  0.00     0.047 C 
ATOM      3  C7  ZIN A   1      33.131   3.918  33.172  0.00  0.00     0.009 C 
ATOM      4  C8  ZIN A   1      32.518   2.989  32.119  0.00  0.00     0.002 C 
ATOM      5  C10 ZIN A   1      31.014   3.092  31.941  0.00  0.00    -0.001 C 
ATOM      6  C12 ZIN A   1      30.314   2.634  33.226  0.00  0.00     0.033 C 
ATOM      7  C13 ZIN A   1      28.834   2.577  32.989  0.00  0.00    -0.023 C 
ATOM      8  C14 ZIN A   1      28.312   2.385  31.813  0.00  0.00    -0.072 C 
ATOM      9  C15 ZIN A   1      26.797   2.337  31.698  0.00  0.00     0.068 C 
ATOM     10  C16 ZIN A   1      26.410   1.062  30.942  0.00  0.00     0.149 C 
ATOM     11  C23 ZIN A   1      27.135   1.029  29.596  0.00  0.00     0.035 C 
ATOM     12  C24 ZIN A   1      28.646   0.947  29.827  0.00  0.00     0.016 C 
ATOM     13  C25 ZIN A   1      29.116   2.207  30.560  0.00  0.00    -0.017 C 
ATOM     14  C26 ZIN A   1      28.856   3.411  29.651  0.00  0.00     0.020 C 
ATOM     15  C27 ZIN A   1      30.616   2.153  30.795  0.00  0.00     0.003 C 
ATOM     16  C29 ZIN A   1      31.353   2.468  29.496  0.00  0.00     0.007 C 
ATOM     17  C30 ZIN A   1      32.876   2.505  29.699  0.00  0.00     0.013 C 
ATOM     18  C31 ZIN A   1      33.188   3.503  30.817  0.00  0.00    -0.002 C 
ATOM     19  C32 ZIN A   1      32.559   4.859  30.492  0.00  0.00     0.019 C 
ENDROOT
BRANCH   1  20
ATOM     20  C2  ZIN A   1      35.269   4.819  30.453  0.00  0.00     0.158 C 
ATOM     21  C1  ZIN A   1      36.322   5.680  31.102  0.00  0.00     0.094 C 
ATOM     22  O3  ZIN A   1      34.922   5.042  29.317  0.00  0.00    -0.295 OA
ENDBRANCH   1  20
BRANCH   1  23
ATOM     23  O5  ZIN A   1      35.377   2.473  30.986  0.00  0.00    -0.381 OA
ATOM     24  H36 ZIN A   1      34.820   1.717  30.753  0.00  0.00     0.211 HD
ENDBRANCH   1  23
BRANCH  10  25
ATOM     25  O18 ZIN A   1      26.782  -0.081  31.713  0.00  0.00    -0.251 OA
BRANCH  25  26
ATOM     26  S19 ZIN A   1      26.227  -1.395  31.181  0.00  0.00     0.251 S 
ATOM     27  O20 ZIN A   1      27.338  -2.096  30.556  0.00  0.00    -0.572 OA
ATOM     28  O21 ZIN A   1      25.698  -2.121  32.326  0.00  0.00    -0.572 OA
ATOM     29  O22 ZIN A   1      25.188  -1.054  30.223  0.00  0.00    -0.572 OA
ENDBRANCH  25  26
ENDBRANCH  10  25
TORSDOF 4
ENDMDL
MODEL 68
REMARK CAVERDOCK RESULT:       3.5      0.000      0.000
REMARK CAVERDOCK CONSTRAINTS:       0.2      0.0      0.0      0.0
REMARK CAVERDOCK TUNNEL: 67      3.5      2.7     68.6
REMARK  4 active torsions:
REMARK  status: ('A' for Active; 'I' for Inactive)
REMARK    1  A    between atoms: C2_2  and  C4_4 
REMARK    2  A    between atoms: C4_4  and  O5_5 
REMARK    3  A    between atoms: C16_14  and  O18_15 
REMARK    4  A    between atoms: O18_15  and  S19_16 
ROOT
ATOM      1  C4  ZIN A   1      27.366  -0.468  29.176  0.00  0.00     0.125 C 
ATOM      2  C6  ZIN A   1      26.743   0.540  28.178  0.00  0.00     0.047 C 
ATOM      3  C7  ZIN A   1      27.459   1.896  28.420  0.00  0.00     0.009 C 
ATOM      4  C8  ZIN A   1      28.794   1.474  29.043  0.00  0.00     0.002 C 
ATOM      5  C10 ZIN A   1      29.509   2.536  29.859  0.00  0.00    -0.001 C 
ATOM      6  C12 ZIN A   1      29.929   3.689  28.941  0.00  0.00     0.033 C 
ATOM      7  C13 ZIN A   1      30.780   4.652  29.716  0.00  0.00    -0.023 C 
ATOM      8  C14 ZIN A   1      31.487   4.300  30.749  0.00  0.00    -0.072 C 
ATOM      9  C15 ZIN A   1      32.318   5.363  31.449  0.00  0.00     0.068 C 
ATOM     10  C16 ZIN A   1      33.753   4.845  31.582  0.00  0.00     0.149 C 
ATOM     11  C23 ZIN A   1      33.742   3.495  32.300  0.00  0.00     0.035 C 
ATOM     12  C24 ZIN A   1      32.993   2.466  31.452  0.00  0.00     0.016 C 
ATOM     13  C25 ZIN A   1      31.534   2.903  31.294  0.00  0.00    -0.017 C 
ATOM     14  C26 ZIN A   1      30.888   2.910  32.681  0.00  0.00     0.020 C 
ATOM     15  C27 ZIN A   1      30.766   1.892  30.459  0.00  0.00     0.003 C 
ATOM     16  C29 ZIN A   1      30.449   0.661  31.304  0.00  0.00     0.007 C 
ATOM     17  C30 ZIN A   1      29.602  -0.360  30.528  0.00  0.00     0.013 C 
ATOM     18  C31 ZIN A   1      28.346   0.348  30.014  0.00  0.00    -0.002 C 
ATOM     19  C32 ZIN A   1      27.617   1.021  31.179  0.00  0.00     0.019 C 
ENDROOT
BRANCH   1  20
ATOM     20  C2  ZIN A   1      26.295  -1.061  30.055  0.00  0.00     0.158 C 
ATOM     21  C1  ZIN A   1      26.587  -2.294  30.872  0.00  0.00     0.094 C 
ATOM     22  O3  ZIN A   1      25.202  -0.548  30.106  0.00  0.00    -0.295 OA
ENDBRANCH   1  20
BRANCH   1  23
ATOM     23  O5  ZIN A   1      28.057  -1.502  28.473  0.00  0.00    -0.381 OA
ATOM     24  H36 ZIN A   1      29.018  -1.399  28.469  0.00  0.00     0.211 HD
ENDBRANCH   1  23
BRANCH  10  25
ATOM     25  O18 ZIN A   1      34.326   4.690  30.283  0.00  0.00    -0.251 OA
BRANCH  25  26
ATOM     26  S19 ZIN A   1      35.849   4.685  30.274  0.00  0.00     0.251 S 
ATOM     27  O20 ZIN A   1      36.261   3.309  30.042  0.00  0.00    -0.572 OA
ATOM     28  O21 ZIN A   1      36.265   5.569  29.196  0.00  0.00    -0.572 OA
ATOM     29  O22 ZIN A   1      36.277   5.171  31.576  0.00  0.00    -0.572 OA
ENDBRANCH  25  26
ENDBRANCH  10  25
TORSDOF 4
ENDMDL
MODEL 69
REMARK CAVERDOCK RESULT:       2.9      0.000      0.000
REMARK CAVERDOCK CONSTRAINTS:       0.1      0.0      0.0      0.0
REMARK CAVERDOCK TUNNEL: 68      2.9      2.8     69.4
REMARK  4 active torsions:
REMARK  status: ('A' for Active; 'I' for Inactive)
REMARK    1  A    between atoms: C2_2  and  C4_4 
REMARK    2  A    between atoms: C4_4  and  O5_5 
REMARK    3  A    between atoms: C16_14  and  O18_15 
REMARK    4  A    between atoms: O18_15  and  S19_16 
ROOT
ATOM      1  C4  ZIN A   1      27.427  -0.755  29.109  0.00  0.00     0.125 C 
ATOM      2  C6  ZIN A   1      26.768   0.234  28.116  0.00  0.00     0.047 C 
ATOM      3  C7  ZIN A   1      27.444   1.612  28.353  0.00  0.00     0.009 C 
ATOM      4  C8  ZIN A   1      28.795   1.229  28.967  0.00  0.00     0.002 C 
ATOM      5  C10 ZIN A   1      29.484   2.312  29.778  0.00  0.00    -0.001 C 
ATOM      6  C12 ZIN A   1      29.863   3.478  28.857  0.00  0.00     0.033 C 
ATOM      7  C13 ZIN A   1      30.690   4.466  29.626  0.00  0.00    -0.023 C 
ATOM      8  C14 ZIN A   1      31.414   4.135  30.654  0.00  0.00    -0.072 C 
ATOM      9  C15 ZIN A   1      32.218   5.222  31.348  0.00  0.00     0.068 C 
ATOM     10  C16 ZIN A   1      33.669   4.748  31.471  0.00  0.00     0.149 C 
ATOM     11  C23 ZIN A   1      33.703   3.398  32.189  0.00  0.00     0.035 C 
ATOM     12  C24 ZIN A   1      32.980   2.347  31.346  0.00  0.00     0.016 C 
ATOM     13  C25 ZIN A   1      31.507   2.740  31.199  0.00  0.00    -0.017 C 
ATOM     14  C26 ZIN A   1      30.871   2.728  32.590  0.00  0.00     0.020 C 
ATOM     15  C27 ZIN A   1      30.764   1.707  30.369  0.00  0.00     0.003 C 
ATOM     16  C29 ZIN A   1      30.490   0.467  31.215  0.00  0.00     0.007 C 
ATOM     17  C30 ZIN A   1      29.669  -0.579  30.445  0.00  0.00     0.013 C 
ATOM     18  C31 ZIN A   1      28.388   0.091  29.941  0.00  0.00    -0.002 C 
ATOM     19  C32 ZIN A   1      27.648   0.742  31.110  0.00  0.00     0.019 C 
ENDROOT
BRANCH   1  20
ATOM     20  C2  ZIN A   1      26.381  -1.379  29.996  0.00  0.00     0.158 C 
ATOM     21  C1  ZIN A   1      26.705  -2.622  30.784  0.00  0.00     0.094 C 
ATOM     22  O3  ZIN A   1      25.282  -0.883  30.075  0.00  0.00    -0.295 OA
ENDBRANCH   1  20
BRANCH   1  23
ATOM     23  O5  ZIN A   1      28.144  -1.767  28.402  0.00  0.00    -0.381 OA
ATOM     24  H36 ZIN A   1      28.266  -1.578  27.461  0.00  0.00     0.211 HD
ENDBRANCH   1  23
BRANCH  10  25
ATOM     25  O18 ZIN A   1      34.238   4.610  30.168  0.00  0.00    -0.251 OA
BRANCH  25  26
ATOM     26  S19 ZIN A   1      35.760   4.592  30.155  0.00  0.00     0.251 S 
ATOM     27  O20 ZIN A   1      36.178   5.375  29.002  0.00  0.00    -0.572 OA
ATOM     28  O21 ZIN A   1      36.197   5.189  31.407  0.00  0.00    -0.572 OA
ATOM     29  O22 ZIN A   1      36.162   3.199  30.043  0.00  0.00    -0.572 OA
ENDBRANCH  25  26
ENDBRANCH  10  25
TORSDOF 4
ENDMDL
MODEL 70
REMARK CAVERDOCK RESULT:       2.9      0.000      0.000
REMARK CAVERDOCK CONSTRAINTS:       0.1      0.0      0.0      0.0
REMARK CAVERDOCK TUNNEL: 69      2.9      2.8     70.1
REMARK  4 active torsions:
REMARK  status: ('A' for Active; 'I' for Inactive)
REMARK    1  A    between atoms: C2_2  and  C4_4 
REMARK    2  A    between atoms: C4_4  and  O5_5 
REMARK    3  A    between atoms: C16_14  and  O18_15 
REMARK    4  A    between atoms: O18_15  and  S19_16 
ROOT
ATOM      1  C4  ZIN A   1      27.300  -0.726  29.163  0.00  0.00     0.125 C 
ATOM      2  C6  ZIN A   1      26.737   0.199  28.055  0.00  0.00     0.047 C 
ATOM      3  C7  ZIN A   1      27.438   1.573  28.232  0.00  0.00     0.009 C 
ATOM      4  C8  ZIN A   1      28.734   1.205  28.962  0.00  0.00     0.002 C 
ATOM      5  C10 ZIN A   1      29.401   2.331  29.732  0.00  0.00    -0.001 C 
ATOM      6  C12 ZIN A   1      29.874   3.411  28.753  0.00  0.00     0.033 C 
ATOM      7  C13 ZIN A   1      30.680   4.435  29.498  0.00  0.00    -0.023 C 
ATOM      8  C14 ZIN A   1      31.326   4.167  30.595  0.00  0.00    -0.072 C 
ATOM      9  C15 ZIN A   1      32.115   5.284  31.256  0.00  0.00     0.068 C 
ATOM     10  C16 ZIN A   1      33.541   4.785  31.511  0.00  0.00     0.149 C 
ATOM     11  C23 ZIN A   1      33.487   3.495  32.331  0.00  0.00     0.035 C 
ATOM     12  C24 ZIN A   1      32.788   2.399  31.523  0.00  0.00     0.016 C 
ATOM     13  C25 ZIN A   1      31.341   2.817  31.248  0.00  0.00    -0.017 C 
ATOM     14  C26 ZIN A   1      30.615   2.930  32.591  0.00  0.00     0.020 C 
ATOM     15  C27 ZIN A   1      30.622   1.741  30.452  0.00  0.00     0.003 C 
ATOM     16  C29 ZIN A   1      30.256   0.578  31.370  0.00  0.00     0.007 C 
ATOM     17  C30 ZIN A   1      29.455  -0.504  30.629  0.00  0.00     0.013 C 
ATOM     18  C31 ZIN A   1      28.231   0.157  29.990  0.00  0.00    -0.002 C 
ATOM     19  C32 ZIN A   1      27.437   0.916  31.055  0.00  0.00     0.019 C 
ENDROOT
BRANCH   1  20
ATOM     20  C2  ZIN A   1      26.180  -1.253  30.023  0.00  0.00     0.158 C 
ATOM     21  C1  ZIN A   1      26.401  -2.469  30.886  0.00  0.00     0.094 C 
ATOM     22  O3  ZIN A   1      25.106  -0.700  30.021  0.00  0.00    -0.295 OA
ENDBRANCH   1  20
BRANCH   1  23
ATOM     23  O5  ZIN A   1      28.030  -1.808  28.584  0.00  0.00    -0.381 OA
ATOM     24  H36 ZIN A   1      28.988  -1.676  28.575  0.00  0.00     0.211 HD
ENDBRANCH   1  23
BRANCH  10  25
ATOM     25  O18 ZIN A   1      34.188   4.531  30.263  0.00  0.00    -0.251 OA
BRANCH  25  26
ATOM     26  S19 ZIN A   1      35.708   4.566  30.335  0.00  0.00     0.251 S 
ATOM     27  O20 ZIN A   1      36.164   5.339  29.190  0.00  0.00    -0.572 OA
ATOM     28  O21 ZIN A   1      36.054   5.204  31.597  0.00  0.00    -0.572 OA
ATOM     29  O22 ZIN A   1      36.162   3.186  30.278  0.00  0.00    -0.572 OA
ENDBRANCH  25  26
ENDBRANCH  10  25
TORSDOF 4
ENDMDL
MODEL 71
REMARK CAVERDOCK RESULT:       2.6      0.000      0.000
REMARK CAVERDOCK CONSTRAINTS:       0.1      0.0      0.0      0.0
REMARK CAVERDOCK TUNNEL: 70      2.6      2.8     71.1
REMARK  4 active torsions:
REMARK  status: ('A' for Active; 'I' for Inactive)
REMARK    1  A    between atoms: C2_2  and  C4_4 
REMARK    2  A    between atoms: C4_4  and  O5_5 
REMARK    3  A    between atoms: C16_14  and  O18_15 
REMARK    4  A    between atoms: O18_15  and  S19_16 
ROOT
ATOM      1  C4  ZIN A   1      27.270  -0.810  29.296  0.00  0.00     0.125 C 
ATOM      2  C6  ZIN A   1      26.679   0.095  28.186  0.00  0.00     0.047 C 
ATOM      3  C7  ZIN A   1      27.379   1.474  28.325  0.00  0.00     0.009 C 
ATOM      4  C8  ZIN A   1      28.693   1.122  29.031  0.00  0.00     0.002 C 
ATOM      5  C10 ZIN A   1      29.373   2.262  29.768  0.00  0.00    -0.001 C 
ATOM      6  C12 ZIN A   1      29.821   3.327  28.761  0.00  0.00     0.033 C 
ATOM      7  C13 ZIN A   1      30.639   4.365  29.471  0.00  0.00    -0.023 C 
ATOM      8  C14 ZIN A   1      31.311   4.117  30.557  0.00  0.00    -0.072 C 
ATOM      9  C15 ZIN A   1      32.111   5.248  31.182  0.00  0.00     0.068 C 
ATOM     10  C16 ZIN A   1      33.543   4.756  31.414  0.00  0.00     0.149 C 
ATOM     11  C23 ZIN A   1      33.512   3.479  32.255  0.00  0.00     0.035 C 
ATOM     12  C24 ZIN A   1      32.799   2.369  31.481  0.00  0.00     0.016 C 
ATOM     13  C25 ZIN A   1      31.345   2.778  31.232  0.00  0.00    -0.017 C 
ATOM     14  C26 ZIN A   1      30.649   2.911  32.589  0.00  0.00     0.020 C 
ATOM     15  C27 ZIN A   1      30.611   1.687  30.470  0.00  0.00     0.003 C 
ATOM     16  C29 ZIN A   1      30.270   0.539  31.415  0.00  0.00     0.007 C 
ATOM     17  C30 ZIN A   1      29.456  -0.558  30.709  0.00  0.00     0.013 C 
ATOM     18  C31 ZIN A   1      28.215   0.089  30.087  0.00  0.00    -0.002 C 
ATOM     19  C32 ZIN A   1      27.443   0.863  31.157  0.00  0.00     0.019 C 
ENDROOT
BRANCH   1  20
ATOM     20  C2  ZIN A   1      26.171  -1.326  30.189  0.00  0.00     0.158 C 
ATOM     21  C1  ZIN A   1      26.465  -2.403  31.200  0.00  0.00     0.094 C 
ATOM     22  O3  ZIN A   1      25.054  -0.875  30.094  0.00  0.00    -0.295 OA
ENDBRANCH   1  20
BRANCH   1  23
ATOM     23  O5  ZIN A   1      27.990  -1.899  28.718  0.00  0.00    -0.381 OA
ATOM     24  H36 ZIN A   1      27.458  -2.695  28.585  0.00  0.00     0.211 HD
ENDBRANCH   1  23
BRANCH  10  25
ATOM     25  O18 ZIN A   1      34.163   4.484  30.156  0.00  0.00    -0.251 OA
BRANCH  25  26
ATOM     26  S19 ZIN A   1      35.685   4.497  30.199  0.00  0.00     0.251 S 
ATOM     27  O20 ZIN A   1      36.121   3.122  30.013  0.00  0.00    -0.572 OA
ATOM     28  O21 ZIN A   1      36.128   5.361  29.117  0.00  0.00    -0.572 OA
ATOM     29  O22 ZIN A   1      36.063   5.017  31.504  0.00  0.00    -0.572 OA
ENDBRANCH  25  26
ENDBRANCH  10  25
TORSDOF 4
ENDMDL
MODEL 72
REMARK CAVERDOCK RESULT:       2.5      0.000      0.000
REMARK CAVERDOCK CONSTRAINTS:       0.0      0.0      0.0      0.0
REMARK CAVERDOCK TUNNEL: 71      2.5      2.9     72.4
REMARK  4 active torsions:
REMARK  status: ('A' for Active; 'I' for Inactive)
REMARK    1  A    between atoms: C2_2  and  C4_4 
REMARK    2  A    between atoms: C4_4  and  O5_5 
REMARK    3  A    between atoms: C16_14  and  O18_15 
REMARK    4  A    between atoms: O18_15  and  S19_16 
ROOT
ATOM      1  C4  ZIN A   1      27.331  -1.090  29.347  0.00  0.00     0.125 C 
ATOM      2  C6  ZIN A   1      26.747  -0.265  28.173  0.00  0.00     0.047 C 
ATOM      3  C7  ZIN A   1      27.402   1.140  28.255  0.00  0.00     0.009 C 
ATOM      4  C8  ZIN A   1      28.704   0.868  29.016  0.00  0.00     0.002 C 
ATOM      5  C10 ZIN A   1      29.327   2.067  29.709  0.00  0.00    -0.001 C 
ATOM      6  C12 ZIN A   1      29.773   3.090  28.657  0.00  0.00     0.033 C 
ATOM      7  C13 ZIN A   1      30.538   4.190  29.332  0.00  0.00    -0.023 C 
ATOM      8  C14 ZIN A   1      31.184   4.022  30.449  0.00  0.00    -0.072 C 
ATOM      9  C15 ZIN A   1      31.931   5.209  31.033  0.00  0.00     0.068 C 
ATOM     10  C16 ZIN A   1      33.370   4.776  31.332  0.00  0.00     0.149 C 
ATOM     11  C23 ZIN A   1      33.352   3.547  32.241  0.00  0.00     0.035 C 
ATOM     12  C24 ZIN A   1      32.695   2.374  31.510  0.00  0.00     0.016 C 
ATOM     13  C25 ZIN A   1      31.238   2.723  31.197  0.00  0.00    -0.017 C 
ATOM     14  C26 ZIN A   1      30.498   2.907  32.525  0.00  0.00     0.020 C 
ATOM     15  C27 ZIN A   1      30.560   1.570  30.475  0.00  0.00     0.003 C 
ATOM     16  C29 ZIN A   1      30.225   0.464  31.472  0.00  0.00     0.007 C 
ATOM     17  C30 ZIN A   1      29.466  -0.693  30.805  0.00  0.00     0.013 C 
ATOM     18  C31 ZIN A   1      28.226  -0.120  30.114  0.00  0.00    -0.002 C 
ATOM     19  C32 ZIN A   1      27.399   0.686  31.117  0.00  0.00     0.019 C 
ENDROOT
BRANCH   1  20
ATOM     20  C2  ZIN A   1      26.222  -1.591  30.235  0.00  0.00     0.158 C 
ATOM     21  C1  ZIN A   1      26.457  -2.773  31.140  0.00  0.00     0.094 C 
ATOM     22  O3  ZIN A   1      25.144  -1.045  30.223  0.00  0.00    -0.295 OA
ENDBRANCH   1  20
BRANCH   1  23
ATOM     23  O5  ZIN A   1      28.101  -2.186  28.851  0.00  0.00    -0.381 OA
ATOM     24  H36 ZIN A   1      28.407  -2.794  29.537  0.00  0.00     0.211 HD
ENDBRANCH   1  23
BRANCH  10  25
ATOM     25  O18 ZIN A   1      34.035   4.456  30.109  0.00  0.00    -0.251 OA
BRANCH  25  26
ATOM     26  S19 ZIN A   1      35.554   4.470  30.208  0.00  0.00     0.251 S 
ATOM     27  O20 ZIN A   1      35.994   3.088  30.089  0.00  0.00    -0.572 OA
ATOM     28  O21 ZIN A   1      36.039   5.293  29.111  0.00  0.00    -0.572 OA
ATOM     29  O22 ZIN A   1      35.885   5.038  31.505  0.00  0.00    -0.572 OA
ENDBRANCH  25  26
ENDBRANCH  10  25
TORSDOF 4
ENDMDL
MODEL 73
REMARK CAVERDOCK RESULT:       2.4      0.000      0.000
REMARK CAVERDOCK CONSTRAINTS:       0.0      0.0      0.0      0.0
REMARK CAVERDOCK TUNNEL: 72      2.4      3.0     73.1
REMARK  4 active torsions:
REMARK  status: ('A' for Active; 'I' for Inactive)
REMARK    1  A    between atoms: C2_2  and  C4_4 
REMARK    2  A    between atoms: C4_4  and  O5_5 
REMARK    3  A    between atoms: C16_14  and  O18_15 
REMARK    4  A    between atoms: O18_15  and  S19_16 
ROOT
ATOM      1  C4  ZIN A   1      26.986  -0.907  29.467  0.00  0.00     0.125 C 
ATOM      2  C6  ZIN A   1      26.435  -0.069  28.286  0.00  0.00     0.047 C 
ATOM      3  C7  ZIN A   1      27.163   1.302  28.345  0.00  0.00     0.009 C 
ATOM      4  C8  ZIN A   1      28.455   0.973  29.100  0.00  0.00     0.002 C 
ATOM      5  C10 ZIN A   1      29.147   2.146  29.771  0.00  0.00    -0.001 C 
ATOM      6  C12 ZIN A   1      29.636   3.131  28.703  0.00  0.00     0.033 C 
ATOM      7  C13 ZIN A   1      30.463   4.198  29.358  0.00  0.00    -0.023 C 
ATOM      8  C14 ZIN A   1      31.108   4.011  30.472  0.00  0.00    -0.072 C 
ATOM      9  C15 ZIN A   1      31.922   5.165  31.034  0.00  0.00     0.068 C 
ATOM     10  C16 ZIN A   1      33.338   4.661  31.328  0.00  0.00     0.149 C 
ATOM     11  C23 ZIN A   1      33.264   3.446  32.253  0.00  0.00     0.035 C 
ATOM     12  C24 ZIN A   1      32.541   2.300  31.542  0.00  0.00     0.016 C 
ATOM     13  C25 ZIN A   1      31.101   2.721  31.236  0.00  0.00    -0.017 C 
ATOM     14  C26 ZIN A   1      30.383   2.960  32.567  0.00  0.00     0.020 C 
ATOM     15  C27 ZIN A   1      30.358   1.595  30.535  0.00  0.00     0.003 C 
ATOM     16  C29 ZIN A   1      29.975   0.521  31.549  0.00  0.00     0.007 C 
ATOM     17  C30 ZIN A   1      29.151  -0.604  30.903  0.00  0.00     0.013 C 
ATOM     18  C31 ZIN A   1      27.936   0.024  30.214  0.00  0.00    -0.002 C 
ATOM     19  C32 ZIN A   1      27.161   0.885  31.213  0.00  0.00     0.019 C 
ENDROOT
BRANCH   1  20
ATOM     20  C2  ZIN A   1      25.860  -1.339  30.370  0.00  0.00     0.158 C 
ATOM     21  C1  ZIN A   1      26.118  -2.331  31.475  0.00  0.00     0.094 C 
ATOM     22  O3  ZIN A   1      24.750  -0.888  30.210  0.00  0.00    -0.295 OA
ENDBRANCH   1  20
BRANCH   1  23
ATOM     23  O5  ZIN A   1      27.693  -2.048  28.979  0.00  0.00    -0.381 OA
ATOM     24  H36 ZIN A   1      27.149  -2.656  28.461  0.00  0.00     0.211 HD
ENDBRANCH   1  23
BRANCH  10  25
ATOM     25  O18 ZIN A   1      33.975   4.292  30.104  0.00  0.00    -0.251 OA
BRANCH  25  26
ATOM     26  S19 ZIN A   1      35.496   4.324  30.163  0.00  0.00     0.251 S 
ATOM     27  O20 ZIN A   1      35.854   4.869  31.463  0.00  0.00    -0.572 OA
ATOM     28  O21 ZIN A   1      35.951   2.951  30.003  0.00  0.00    -0.572 OA
ATOM     29  O22 ZIN A   1      35.940   5.177  29.072  0.00  0.00    -0.572 OA
ENDBRANCH  25  26
ENDBRANCH  10  25
TORSDOF 4
ENDMDL
MODEL 74
REMARK CAVERDOCK RESULT:       2.4      0.000      0.000
REMARK CAVERDOCK CONSTRAINTS:       0.1      0.0      0.0      0.0
REMARK CAVERDOCK TUNNEL: 73      2.4      3.0     74.9
REMARK  4 active torsions:
REMARK  status: ('A' for Active; 'I' for Inactive)
REMARK    1  A    between atoms: C2_2  and  C4_4 
REMARK    2  A    between atoms: C4_4  and  O5_5 
REMARK    3  A    between atoms: C16_14  and  O18_15 
REMARK    4  A    between atoms: O18_15  and  S19_16 
ROOT
ATOM      1  C4  ZIN A   1      27.067  -1.208  29.709  0.00  0.00     0.125 C 
ATOM      2  C6  ZIN A   1      26.545  -0.533  28.416  0.00  0.00     0.047 C 
ATOM      3  C7  ZIN A   1      27.220   0.863  28.347  0.00  0.00     0.009 C 
ATOM      4  C8  ZIN A   1      28.485   0.675  29.191  0.00  0.00     0.002 C 
ATOM      5  C10 ZIN A   1      29.101   1.945  29.752  0.00  0.00    -0.001 C 
ATOM      6  C12 ZIN A   1      29.606   2.820  28.599  0.00  0.00     0.033 C 
ATOM      7  C13 ZIN A   1      30.363   3.988  29.161  0.00  0.00    -0.023 C 
ATOM      8  C14 ZIN A   1      30.959   3.956  30.316  0.00  0.00    -0.072 C 
ATOM      9  C15 ZIN A   1      31.703   5.199  30.776  0.00  0.00     0.068 C 
ATOM     10  C16 ZIN A   1      33.120   4.791  31.189  0.00  0.00     0.149 C 
ATOM     11  C23 ZIN A   1      33.044   3.687  32.245  0.00  0.00     0.035 C 
ATOM     12  C24 ZIN A   1      32.398   2.439  31.641  0.00  0.00     0.016 C 
ATOM     13  C25 ZIN A   1      30.960   2.763  31.225  0.00  0.00    -0.017 C 
ATOM     14  C26 ZIN A   1      30.170   3.123  32.485  0.00  0.00     0.020 C 
ATOM     15  C27 ZIN A   1      30.293   1.536  30.627  0.00  0.00     0.003 C 
ATOM     16  C29 ZIN A   1      29.898   0.570  31.741  0.00  0.00     0.007 C 
ATOM     17  C30 ZIN A   1      29.147  -0.655  31.194  0.00  0.00     0.013 C 
ATOM     18  C31 ZIN A   1      27.946  -0.159  30.384  0.00  0.00    -0.002 C 
ATOM     19  C32 ZIN A   1      27.093   0.778  31.241  0.00  0.00     0.019 C 
ENDROOT
BRANCH   1  20
ATOM     20  C2  ZIN A   1      25.914  -1.579  30.606  0.00  0.00     0.158 C 
ATOM     21  C1  ZIN A   1      26.014  -2.787  31.501  0.00  0.00     0.094 C 
ATOM     22  O3  ZIN A   1      24.910  -0.907  30.608  0.00  0.00    -0.295 OA
ENDBRANCH   1  20
BRANCH   1  23
ATOM     23  O5  ZIN A   1      27.837  -2.368  29.389  0.00  0.00    -0.381 OA
ATOM     24  H36 ZIN A   1      28.787  -2.261  29.534  0.00  0.00     0.211 HD
ENDBRANCH   1  23
BRANCH  10  25
ATOM     25  O18 ZIN A   1      33.829   4.310  30.046  0.00  0.00    -0.251 OA
BRANCH  25  26
ATOM     26  S19 ZIN A   1      35.339   4.250  30.232  0.00  0.00     0.251 S 
ATOM     27  O20 ZIN A   1      35.593   4.442  31.651  0.00  0.00    -0.572 OA
ATOM     28  O21 ZIN A   1      35.766   2.937  29.774  0.00  0.00    -0.572 OA
ATOM     29  O22 ZIN A   1      35.903   5.321  29.427  0.00  0.00    -0.572 OA
ENDBRANCH  25  26
ENDBRANCH  10  25
TORSDOF 4
ENDMDL
MODEL 75
REMARK CAVERDOCK RESULT:       2.3      0.000      0.000
REMARK CAVERDOCK CONSTRAINTS:       0.1      0.0      0.0      0.0
REMARK CAVERDOCK TUNNEL: 74      2.3      3.0     75.1
REMARK  4 active torsions:
REMARK  status: ('A' for Active; 'I' for Inactive)
REMARK    1  A    between atoms: C2_2  and  C4_4 
REMARK    2  A    between atoms: C4_4  and  O5_5 
REMARK    3  A    between atoms: C16_14  and  O18_15 
REMARK    4  A    between atoms: O18_15  and  S19_16 
ROOT
ATOM      1  C4  ZIN A   1      26.960  -1.139  29.623  0.00  0.00     0.125 C 
ATOM      2  C6  ZIN A   1      26.392  -0.374  28.402  0.00  0.00     0.047 C 
ATOM      3  C7  ZIN A   1      27.079   1.019  28.398  0.00  0.00     0.009 C 
ATOM      4  C8  ZIN A   1      28.376   0.763  29.173  0.00  0.00     0.002 C 
ATOM      5  C10 ZIN A   1      29.030   1.987  29.791  0.00  0.00    -0.001 C 
ATOM      6  C12 ZIN A   1      29.496   2.934  28.679  0.00  0.00     0.033 C 
ATOM      7  C13 ZIN A   1      30.288   4.054  29.285  0.00  0.00    -0.023 C 
ATOM      8  C14 ZIN A   1      30.933   3.939  30.409  0.00  0.00    -0.072 C 
ATOM      9  C15 ZIN A   1      31.710   5.142  30.919  0.00  0.00     0.068 C 
ATOM     10  C16 ZIN A   1      33.138   4.694  31.242  0.00  0.00     0.149 C 
ATOM     11  C23 ZIN A   1      33.094   3.522  32.223  0.00  0.00     0.035 C 
ATOM     12  C24 ZIN A   1      32.409   2.323  31.565  0.00  0.00     0.016 C 
ATOM     13  C25 ZIN A   1      30.959   2.687  31.234  0.00  0.00    -0.017 C 
ATOM     14  C26 ZIN A   1      30.227   2.968  32.549  0.00  0.00     0.020 C 
ATOM     15  C27 ZIN A   1      30.253   1.509  30.584  0.00  0.00     0.003 C 
ATOM     16  C29 ZIN A   1      29.895   0.473  31.647  0.00  0.00     0.007 C 
ATOM     17  C30 ZIN A   1      29.107  -0.705  31.052  0.00  0.00     0.013 C 
ATOM     18  C31 ZIN A   1      27.879  -0.146  30.329  0.00  0.00    -0.002 C 
ATOM     19  C32 ZIN A   1      27.073   0.738  31.283  0.00  0.00     0.019 C 
ENDROOT
BRANCH   1  20
ATOM     20  C2  ZIN A   1      25.842  -1.560  30.542  0.00  0.00     0.158 C 
ATOM     21  C1  ZIN A   1      25.917  -2.880  31.265  0.00  0.00     0.094 C 
ATOM     22  O3  ZIN A   1      24.886  -0.838  30.699  0.00  0.00    -0.295 OA
ENDBRANCH   1  20
BRANCH   1  23
ATOM     23  O5  ZIN A   1      27.702  -2.281  29.193  0.00  0.00    -0.381 OA
ATOM     24  H36 ZIN A   1      27.823  -2.333  28.235  0.00  0.00     0.211 HD
ENDBRANCH   1  23
BRANCH  10  25
ATOM     25  O18 ZIN A   1      33.792   4.286  30.040  0.00  0.00    -0.251 OA
BRANCH  25  26
ATOM     26  S19 ZIN A   1      35.307   4.184  30.162  0.00  0.00     0.251 S 
ATOM     27  O20 ZIN A   1      35.868   4.990  29.089  0.00  0.00    -0.572 OA
ATOM     28  O21 ZIN A   1      35.657   4.701  31.476  0.00  0.00    -0.572 OA
ATOM     29  O22 ZIN A   1      35.645   2.777  30.021  0.00  0.00    -0.572 OA
ENDBRANCH  25  26
ENDBRANCH  10  25
TORSDOF 4
ENDMDL
MODEL 76
REMARK CAVERDOCK RESULT:       2.4      0.000      0.000
REMARK CAVERDOCK CONSTRAINTS:       0.0      0.0      0.0      0.0
REMARK CAVERDOCK TUNNEL: 75      2.4      3.0     76.1
REMARK  4 active torsions:
REMARK  status: ('A' for Active; 'I' for Inactive)
REMARK    1  A    between atoms: C2_2  and  C4_4 
REMARK    2  A    between atoms: C4_4  and  O5_5 
REMARK    3  A    between atoms: C16_14  and  O18_15 
REMARK    4  A    between atoms: O18_15  and  S19_16 
ROOT
ATOM      1  C4  ZIN A   1      26.942  -1.200  29.482  0.00  0.00     0.125 C 
ATOM      2  C6  ZIN A   1      26.438  -0.453  28.222  0.00  0.00     0.047 C 
ATOM      3  C7  ZIN A   1      27.148   0.928  28.217  0.00  0.00     0.009 C 
ATOM      4  C8  ZIN A   1      28.408   0.669  29.051  0.00  0.00     0.002 C 
ATOM      5  C10 ZIN A   1      29.055   1.895  29.668  0.00  0.00    -0.001 C 
ATOM      6  C12 ZIN A   1      29.583   2.809  28.557  0.00  0.00     0.033 C 
ATOM      7  C13 ZIN A   1      30.369   3.931  29.171  0.00  0.00    -0.023 C 
ATOM      8  C14 ZIN A   1      30.964   3.831  30.324  0.00  0.00    -0.072 C 
ATOM      9  C15 ZIN A   1      31.739   5.032  30.840  0.00  0.00     0.068 C 
ATOM     10  C16 ZIN A   1      33.145   4.568  31.232  0.00  0.00     0.149 C 
ATOM     11  C23 ZIN A   1      33.040   3.420  32.236  0.00  0.00     0.035 C 
ATOM     12  C24 ZIN A   1      32.363   2.217  31.576  0.00  0.00     0.016 C 
ATOM     13  C25 ZIN A   1      30.934   2.597  31.176  0.00  0.00    -0.017 C 
ATOM     14  C26 ZIN A   1      30.153   2.919  32.453  0.00  0.00     0.020 C 
ATOM     15  C27 ZIN A   1      30.236   1.416  30.523  0.00  0.00     0.003 C 
ATOM     16  C29 ZIN A   1      29.817   0.410  31.592  0.00  0.00     0.007 C 
ATOM     17  C30 ZIN A   1      29.034  -0.768  30.990  0.00  0.00     0.013 C 
ATOM     18  C31 ZIN A   1      27.847  -0.206  30.204  0.00  0.00    -0.002 C 
ATOM     19  C32 ZIN A   1      27.018   0.712  31.104  0.00  0.00     0.019 C 
ENDROOT
BRANCH   1  20
ATOM     20  C2  ZIN A   1      25.780  -1.582  30.362  0.00  0.00     0.158 C 
ATOM     21  C1  ZIN A   1      25.753  -2.932  31.031  0.00  0.00     0.094 C 
ATOM     22  O3  ZIN A   1      24.869  -0.806  30.531  0.00  0.00    -0.295 OA
ENDBRANCH   1  20
BRANCH   1  23
ATOM     23  O5  ZIN A   1      27.682  -2.363  29.108  0.00  0.00    -0.381 OA
ATOM     24  H36 ZIN A   1      28.444  -2.543  29.676  0.00  0.00     0.211 HD
ENDBRANCH   1  23
BRANCH  10  25
ATOM     25  O18 ZIN A   1      33.842   4.123  30.068  0.00  0.00    -0.251 OA
BRANCH  25  26
ATOM     26  S19 ZIN A   1      35.358   4.185  30.191  0.00  0.00     0.251 S 
ATOM     27  O20 ZIN A   1      35.830   5.049  29.120  0.00  0.00    -0.572 OA
ATOM     28  O21 ZIN A   1      35.650   4.736  31.505  0.00  0.00    -0.572 OA
ATOM     29  O22 ZIN A   1      35.847   2.823  30.048  0.00  0.00    -0.572 OA
ENDBRANCH  25  26
ENDBRANCH  10  25
TORSDOF 4
ENDMDL
MODEL 77
REMARK CAVERDOCK RESULT:       2.3      0.000      0.000
REMARK CAVERDOCK CONSTRAINTS:       0.2      0.0      0.0      0.0
REMARK CAVERDOCK TUNNEL: 76      2.3      3.1     77.8
REMARK  4 active torsions:
REMARK  status: ('A' for Active; 'I' for Inactive)
REMARK    1  A    between atoms: C2_2  and  C4_4 
REMARK    2  A    between atoms: C4_4  and  O5_5 
REMARK    3  A    between atoms: C16_14  and  O18_15 
REMARK    4  A    between atoms: O18_15  and  S19_16 
ROOT
ATOM      1  C4  ZIN A   1      26.910  -1.099  33.672  0.00  0.00     0.125 C 
ATOM      2  C6  ZIN A   1      26.940  -2.192  32.575  0.00  0.00     0.047 C 
ATOM      3  C7  ZIN A   1      27.719  -1.588  31.375  0.00  0.00     0.009 C 
ATOM      4  C8  ZIN A   1      28.582  -0.507  32.035  0.00  0.00     0.002 C 
ATOM      5  C10 ZIN A   1      29.072   0.599  31.118  0.00  0.00    -0.001 C 
ATOM      6  C12 ZIN A   1      30.029   0.012  30.074  0.00  0.00     0.033 C 
ATOM      7  C13 ZIN A   1      30.640   1.130  29.280  0.00  0.00    -0.023 C 
ATOM      8  C14 ZIN A   1      30.785   2.334  29.749  0.00  0.00    -0.072 C 
ATOM      9  C15 ZIN A   1      31.427   3.382  28.855  0.00  0.00     0.068 C 
ATOM     10  C16 ZIN A   1      32.565   4.051  29.632  0.00  0.00     0.149 C 
ATOM     11  C23 ZIN A   1      32.022   4.608  30.948  0.00  0.00     0.035 C 
ATOM     12  C24 ZIN A   1      31.521   3.460  31.827  0.00  0.00     0.016 C 
ATOM     13  C25 ZIN A   1      30.358   2.754  31.124  0.00  0.00    -0.017 C 
ATOM     14  C26 ZIN A   1      29.210   3.757  30.982  0.00  0.00     0.020 C 
ATOM     15  C27 ZIN A   1      29.837   1.612  31.981  0.00  0.00     0.003 C 
ATOM     16  C29 ZIN A   1      28.990   2.169  33.122  0.00  0.00     0.007 C 
ATOM     17  C30 ZIN A   1      28.372   1.048  33.973  0.00  0.00     0.013 C 
ATOM     18  C31 ZIN A   1      27.584   0.119  33.046  0.00  0.00    -0.002 C 
ATOM     19  C32 ZIN A   1      26.572   0.931  32.236  0.00  0.00     0.019 C 
ENDROOT
BRANCH   1  20
ATOM     20  C2  ZIN A   1      25.486  -0.772  34.044  0.00  0.00     0.158 C 
ATOM     21  C1  ZIN A   1      25.151   0.571  34.638  0.00  0.00     0.094 C 
ATOM     22  O3  ZIN A   1      24.613  -1.588  33.864  0.00  0.00    -0.295 OA
ENDBRANCH   1  20
BRANCH   1  23
ATOM     23  O5  ZIN A   1      27.635  -1.529  34.824  0.00  0.00    -0.381 OA
ATOM     24  H36 ZIN A   1      27.142  -1.448  35.652  0.00  0.00     0.211 HD
ENDBRANCH   1  23
BRANCH  10  25
ATOM     25  O18 ZIN A   1      33.585   3.089  29.905  0.00  0.00    -0.251 OA
BRANCH  25  26
ATOM     26  S19 ZIN A   1      34.939   3.699  30.241  0.00  0.00     0.251 S 
ATOM     27  O20 ZIN A   1      35.215   4.694  29.216  0.00  0.00    -0.572 OA
ATOM     28  O21 ZIN A   1      34.814   4.296  31.562  0.00  0.00    -0.572 OA
ATOM     29  O22 ZIN A   1      35.905   2.612  30.221  0.00  0.00    -0.572 OA
ENDBRANCH  25  26
ENDBRANCH  10  25
TORSDOF 4
ENDMDL
MODEL 78
REMARK CAVERDOCK RESULT:       1.6      0.000      0.000
REMARK CAVERDOCK CONSTRAINTS:       0.2      0.0      0.0      0.0
REMARK CAVERDOCK TUNNEL: 77      1.6      3.1     78.1
REMARK  4 active torsions:
REMARK  status: ('A' for Active; 'I' for Inactive)
REMARK    1  A    between atoms: C2_2  and  C4_4 
REMARK    2  A    between atoms: C4_4  and  O5_5 
REMARK    3  A    between atoms: C16_14  and  O18_15 
REMARK    4  A    between atoms: O18_15  and  S19_16 
ROOT
ATOM      1  C4  ZIN A   1      26.911  -1.416  33.006  0.00  0.00     0.125 C 
ATOM      2  C6  ZIN A   1      26.865  -2.250  31.701  0.00  0.00     0.047 C 
ATOM      3  C7  ZIN A   1      27.610  -1.417  30.623  0.00  0.00     0.009 C 
ATOM      4  C8  ZIN A   1      28.530  -0.519  31.457  0.00  0.00     0.002 C 
ATOM      5  C10 ZIN A   1      29.012   0.749  30.775  0.00  0.00    -0.001 C 
ATOM      6  C12 ZIN A   1      29.906   0.382  29.586  0.00  0.00     0.033 C 
ATOM      7  C13 ZIN A   1      30.515   1.632  29.021  0.00  0.00    -0.023 C 
ATOM      8  C14 ZIN A   1      30.713   2.705  29.728  0.00  0.00    -0.072 C 
ATOM      9  C15 ZIN A   1      31.346   3.908  29.049  0.00  0.00     0.068 C 
ATOM     10  C16 ZIN A   1      32.534   4.374  29.897  0.00  0.00     0.149 C 
ATOM     11  C23 ZIN A   1      32.062   4.646  31.325  0.00  0.00     0.035 C 
ATOM     12  C24 ZIN A   1      31.566   3.346  31.962  0.00  0.00     0.016 C 
ATOM     13  C25 ZIN A   1      30.356   2.829  31.180  0.00  0.00    -0.017 C 
ATOM     14  C26 ZIN A   1      29.231   3.859  31.308  0.00  0.00     0.020 C 
ATOM     15  C27 ZIN A   1      29.839   1.540  31.797  0.00  0.00     0.003 C 
ATOM     16  C29 ZIN A   1      29.056   1.855  33.068  0.00  0.00     0.007 C 
ATOM     17  C30 ZIN A   1      28.444   0.589  33.689  0.00  0.00     0.013 C 
ATOM     18  C31 ZIN A   1      27.592  -0.106  32.623  0.00  0.00    -0.002 C 
ATOM     19  C32 ZIN A   1      26.570   0.879  32.053  0.00  0.00     0.019 C 
ENDROOT
BRANCH   1  20
ATOM     20  C2  ZIN A   1      25.514  -1.152  33.505  0.00  0.00     0.158 C 
ATOM     21  C1  ZIN A   1      25.236   0.055  34.364  0.00  0.00     0.094 C 
ATOM     22  O3  ZIN A   1      24.615  -1.907  33.216  0.00  0.00    -0.295 OA
ENDBRANCH   1  20
BRANCH   1  23
ATOM     23  O5  ZIN A   1      27.671  -2.097  34.005  0.00  0.00    -0.381 OA
ATOM     24  H36 ZIN A   1      28.278  -2.762  33.652  0.00  0.00     0.211 HD
ENDBRANCH   1  23
BRANCH  10  25
ATOM     25  O18 ZIN A   1      33.537   3.357  29.910  0.00  0.00    -0.251 OA
BRANCH  25  26
ATOM     26  S19 ZIN A   1      34.929   3.865  30.261  0.00  0.00     0.251 S 
ATOM     27  O20 ZIN A   1      34.853   4.396  31.613  0.00  0.00    -0.572 OA
ATOM     28  O21 ZIN A   1      35.826   2.723  30.172  0.00  0.00    -0.572 OA
ATOM     29  O22 ZIN A   1      35.257   4.895  29.288  0.00  0.00    -0.572 OA
ENDBRANCH  25  26
ENDBRANCH  10  25
TORSDOF 4
ENDMDL
MODEL 79
REMARK CAVERDOCK RESULT:       1.5      0.000      0.000
REMARK CAVERDOCK CONSTRAINTS:       0.0      0.0      0.0      0.0
REMARK CAVERDOCK TUNNEL: 78      1.5      3.2     79.4
REMARK  4 active torsions:
REMARK  status: ('A' for Active; 'I' for Inactive)
REMARK    1  A    between atoms: C2_2  and  C4_4 
REMARK    2  A    between atoms: C4_4  and  O5_5 
REMARK    3  A    between atoms: C16_14  and  O18_15 
REMARK    4  A    between atoms: O18_15  and  S19_16 
ROOT
ATOM      1  C4  ZIN A   1      26.719  -1.068  33.615  0.00  0.00     0.125 C 
ATOM      2  C6  ZIN A   1      26.705  -2.088  32.449  0.00  0.00     0.047 C 
ATOM      3  C7  ZIN A   1      27.471  -1.422  31.274  0.00  0.00     0.009 C 
ATOM      4  C8  ZIN A   1      28.369  -0.403  31.983  0.00  0.00     0.002 C 
ATOM      5  C10 ZIN A   1      28.863   0.751  31.129  0.00  0.00    -0.001 C 
ATOM      6  C12 ZIN A   1      29.785   0.215  30.029  0.00  0.00     0.033 C 
ATOM      7  C13 ZIN A   1      30.403   1.370  29.296  0.00  0.00    -0.023 C 
ATOM      8  C14 ZIN A   1      30.582   2.539  29.838  0.00  0.00    -0.072 C 
ATOM      9  C15 ZIN A   1      31.226   3.630  28.999  0.00  0.00     0.068 C 
ATOM     10  C16 ZIN A   1      32.393   4.225  29.792  0.00  0.00     0.149 C 
ATOM     11  C23 ZIN A   1      31.888   4.706  31.153  0.00  0.00     0.035 C 
ATOM     12  C24 ZIN A   1      31.382   3.514  31.967  0.00  0.00     0.016 C 
ATOM     13  C25 ZIN A   1      30.191   2.877  31.246  0.00  0.00    -0.017 C 
ATOM     14  C26 ZIN A   1      29.061   3.907  31.193  0.00  0.00     0.020 C 
ATOM     15  C27 ZIN A   1      29.665   1.692  32.038  0.00  0.00     0.003 C 
ATOM     16  C29 ZIN A   1      28.853   2.189  33.231  0.00  0.00     0.007 C 
ATOM     17  C30 ZIN A   1      28.230   1.027  34.022  0.00  0.00     0.013 C 
ATOM     18  C31 ZIN A   1      27.405   0.175  33.054  0.00  0.00    -0.002 C 
ATOM     19  C32 ZIN A   1      26.393   1.056  32.320  0.00  0.00     0.019 C 
ENDROOT
BRANCH   1  20
ATOM     20  C2  ZIN A   1      25.310  -0.740  34.038  0.00  0.00     0.158 C 
ATOM     21  C1  ZIN A   1      25.054   0.410  34.978  0.00  0.00     0.094 C 
ATOM     22  O3  ZIN A   1      24.386  -1.398  33.623  0.00  0.00    -0.295 OA
ENDBRANCH   1  20
BRANCH   1  23
ATOM     23  O5  ZIN A   1      27.459  -1.586  34.721  0.00  0.00    -0.381 OA
ATOM     24  H36 ZIN A   1      27.118  -2.423  35.064  0.00  0.00     0.211 HD
ENDBRANCH   1  23
BRANCH  10  25
ATOM     25  O18 ZIN A   1      33.399   3.229  29.981  0.00  0.00    -0.251 OA
BRANCH  25  26
ATOM     26  S19 ZIN A   1      34.715   3.771  30.520  0.00  0.00     0.251 S 
ATOM     27  O20 ZIN A   1      34.901   5.086  29.926  0.00  0.00    -0.572 OA
ATOM     28  O21 ZIN A   1      34.579   3.839  31.967  0.00  0.00    -0.572 OA
ATOM     29  O22 ZIN A   1      35.752   2.836  30.112  0.00  0.00    -0.572 OA
ENDBRANCH  25  26
ENDBRANCH  10  25
TORSDOF 4
ENDMDL
MODEL 80
REMARK CAVERDOCK RESULT:       0.8      0.000      0.000
REMARK CAVERDOCK CONSTRAINTS:       0.3      0.0      0.0      0.0
REMARK CAVERDOCK TUNNEL: 79      0.8      3.2     80.1
REMARK  4 active torsions:
REMARK  status: ('A' for Active; 'I' for Inactive)
REMARK    1  A    between atoms: C2_2  and  C4_4 
REMARK    2  A    between atoms: C4_4  and  O5_5 
REMARK    3  A    between atoms: C16_14  and  O18_15 
REMARK    4  A    between atoms: O18_15  and  S19_16 
ROOT
ATOM      1  C4  ZIN A   1      26.663  -1.235  33.381  0.00  0.00     0.125 C 
ATOM      2  C6  ZIN A   1      26.676  -2.214  32.181  0.00  0.00     0.047 C 
ATOM      3  C7  ZIN A   1      27.436  -1.493  31.035  0.00  0.00     0.009 C 
ATOM      4  C8  ZIN A   1      28.310  -0.482  31.786  0.00  0.00     0.002 C 
ATOM      5  C10 ZIN A   1      28.786   0.710  30.975  0.00  0.00    -0.001 C 
ATOM      6  C12 ZIN A   1      29.726   0.230  29.863  0.00  0.00     0.033 C 
ATOM      7  C13 ZIN A   1      30.325   1.422  29.175  0.00  0.00    -0.023 C 
ATOM      8  C14 ZIN A   1      30.478   2.574  29.759  0.00  0.00    -0.072 C 
ATOM      9  C15 ZIN A   1      31.107   3.706  28.962  0.00  0.00     0.068 C 
ATOM     10  C16 ZIN A   1      32.257   4.295  29.785  0.00  0.00     0.149 C 
ATOM     11  C23 ZIN A   1      31.735   4.719  31.158  0.00  0.00     0.035 C 
ATOM     12  C24 ZIN A   1      31.247   3.489  31.926  0.00  0.00     0.016 C 
ATOM     13  C25 ZIN A   1      30.073   2.855  31.175  0.00  0.00    -0.017 C 
ATOM     14  C26 ZIN A   1      28.923   3.866  31.150  0.00  0.00     0.020 C 
ATOM     15  C27 ZIN A   1      29.565   1.634  31.922  0.00  0.00     0.003 C 
ATOM     16  C29 ZIN A   1      28.735   2.074  33.126  0.00  0.00     0.007 C 
ATOM     17  C30 ZIN A   1      28.131   0.873  33.871  0.00  0.00     0.013 C 
ATOM     18  C31 ZIN A   1      27.328   0.039  32.869  0.00  0.00    -0.002 C 
ATOM     19  C32 ZIN A   1      26.304   0.926  32.159  0.00  0.00     0.019 C 
ENDROOT
BRANCH   1  20
ATOM     20  C2  ZIN A   1      25.245  -0.949  33.806  0.00  0.00     0.158 C 
ATOM     21  C1  ZIN A   1      24.937   0.275  34.630  0.00  0.00     0.094 C 
ATOM     22  O3  ZIN A   1      24.355  -1.700  33.484  0.00  0.00    -0.295 OA
ENDBRANCH   1  20
BRANCH   1  23
ATOM     23  O5  ZIN A   1      27.406  -1.777  34.474  0.00  0.00    -0.381 OA
ATOM     24  H36 ZIN A   1      27.028  -1.581  35.342  0.00  0.00     0.211 HD
ENDBRANCH   1  23
BRANCH  10  25
ATOM     25  O18 ZIN A   1      33.281   3.312  29.945  0.00  0.00    -0.251 OA
BRANCH  25  26
ATOM     26  S19 ZIN A   1      34.620   3.880  30.395  0.00  0.00     0.251 S 
ATOM     27  O20 ZIN A   1      34.522   4.097  31.830  0.00  0.00    -0.572 OA
ATOM     28  O21 ZIN A   1      35.630   2.887  30.061  0.00  0.00    -0.572 OA
ATOM     29  O22 ZIN A   1      34.814   5.123  29.667  0.00  0.00    -0.572 OA
ENDBRANCH  25  26
ENDBRANCH  10  25
TORSDOF 4
ENDMDL
MODEL 81
REMARK CAVERDOCK RESULT:       0.4      0.000      0.000
REMARK CAVERDOCK CONSTRAINTS:       0.0      0.0      0.0      0.0
REMARK CAVERDOCK TUNNEL: 80      0.4      3.2     81.2
REMARK  4 active torsions:
REMARK  status: ('A' for Active; 'I' for Inactive)
REMARK    1  A    between atoms: C2_2  and  C4_4 
REMARK    2  A    between atoms: C4_4  and  O5_5 
REMARK    3  A    between atoms: C16_14  and  O18_15 
REMARK    4  A    between atoms: O18_15  and  S19_16 
ROOT
ATOM      1  C4  ZIN A   1      26.872  -1.427  33.499  0.00  0.00     0.125 C 
ATOM      2  C6  ZIN A   1      26.853  -2.389  32.285  0.00  0.00     0.047 C 
ATOM      3  C7  ZIN A   1      27.570  -1.647  31.125  0.00  0.00     0.009 C 
ATOM      4  C8  ZIN A   1      28.460  -0.639  31.860  0.00  0.00     0.002 C 
ATOM      5  C10 ZIN A   1      28.900   0.568  31.052  0.00  0.00    -0.001 C 
ATOM      6  C12 ZIN A   1      29.806   0.112  29.903  0.00  0.00     0.033 C 
ATOM      7  C13 ZIN A   1      30.374   1.317  29.212  0.00  0.00    -0.023 C 
ATOM      8  C14 ZIN A   1      30.537   2.463  29.807  0.00  0.00    -0.072 C 
ATOM      9  C15 ZIN A   1      31.130   3.610  29.006  0.00  0.00     0.068 C 
ATOM     10  C16 ZIN A   1      32.302   4.198  29.798  0.00  0.00     0.149 C 
ATOM     11  C23 ZIN A   1      31.822   4.598  31.194  0.00  0.00     0.035 C 
ATOM     12  C24 ZIN A   1      31.369   3.354  31.960  0.00  0.00     0.016 C 
ATOM     13  C25 ZIN A   1      30.176   2.721  31.239  0.00  0.00    -0.017 C 
ATOM     14  C26 ZIN A   1      29.019   3.722  31.266  0.00  0.00     0.020 C 
ATOM     15  C27 ZIN A   1      29.702   1.485  31.986  0.00  0.00     0.003 C 
ATOM     16  C29 ZIN A   1      28.910   1.901  33.222  0.00  0.00     0.007 C 
ATOM     17  C30 ZIN A   1      28.339   0.686  33.970  0.00  0.00     0.013 C 
ATOM     18  C31 ZIN A   1      27.510  -0.141  32.983  0.00  0.00    -0.002 C 
ATOM     19  C32 ZIN A   1      26.456   0.748  32.320  0.00  0.00     0.019 C 
ENDROOT
BRANCH   1  20
ATOM     20  C2  ZIN A   1      25.467  -1.158  33.973  0.00  0.00     0.158 C 
ATOM     21  C1  ZIN A   1      25.075   0.226  34.422  0.00  0.00     0.094 C 
ATOM     22  O3  ZIN A   1      24.655  -2.053  33.993  0.00  0.00    -0.295 OA
ENDBRANCH   1  20
BRANCH   1  23
ATOM     23  O5  ZIN A   1      27.655  -1.978  34.558  0.00  0.00    -0.381 OA
ATOM     24  H36 ZIN A   1      28.606  -1.971  34.389  0.00  0.00     0.211 HD
ENDBRANCH   1  23
BRANCH  10  25
ATOM     25  O18 ZIN A   1      33.338   3.221  29.911  0.00  0.00    -0.251 OA
BRANCH  25  26
ATOM     26  S19 ZIN A   1      34.677   3.787  30.361  0.00  0.00     0.251 S 
ATOM     27  O20 ZIN A   1      35.076   4.765  29.361  0.00  0.00    -0.572 OA
ATOM     28  O21 ZIN A   1      34.458   4.397  31.664  0.00  0.00    -0.572 OA
ATOM     29  O22 ZIN A   1      35.604   2.668  30.430  0.00  0.00    -0.572 OA
ENDBRANCH  25  26
ENDBRANCH  10  25
TORSDOF 4
ENDMDL
MODEL 82
REMARK CAVERDOCK RESULT:      -0.3      0.000      0.000
REMARK CAVERDOCK CONSTRAINTS:       0.2      0.0      0.0      0.0
REMARK CAVERDOCK TUNNEL: 81     -0.3      3.3     82.2
REMARK  4 active torsions:
REMARK  status: ('A' for Active; 'I' for Inactive)
REMARK    1  A    between atoms: C2_2  and  C4_4 
REMARK    2  A    between atoms: C4_4  and  O5_5 
REMARK    3  A    between atoms: C16_14  and  O18_15 
REMARK    4  A    between atoms: O18_15  and  S19_16 
ROOT
ATOM      1  C4  ZIN A   1      26.844  -1.586  33.195  0.00  0.00     0.125 C 
ATOM      2  C6  ZIN A   1      26.797  -2.458  31.915  0.00  0.00     0.047 C 
ATOM      3  C7  ZIN A   1      27.482  -1.630  30.794  0.00  0.00     0.009 C 
ATOM      4  C8  ZIN A   1      28.388  -0.674  31.578  0.00  0.00     0.002 C 
ATOM      5  C10 ZIN A   1      28.804   0.590  30.849  0.00  0.00    -0.001 C 
ATOM      6  C12 ZIN A   1      29.682   0.222  29.647  0.00  0.00     0.033 C 
ATOM      7  C13 ZIN A   1      30.229   1.477  29.032  0.00  0.00    -0.023 C 
ATOM      8  C14 ZIN A   1      30.404   2.577  29.703  0.00  0.00    -0.072 C 
ATOM      9  C15 ZIN A   1      30.974   3.783  28.974  0.00  0.00     0.068 C 
ATOM     10  C16 ZIN A   1      32.164   4.316  29.777  0.00  0.00     0.149 C 
ATOM     11  C23 ZIN A   1      31.719   4.612  31.209  0.00  0.00     0.035 C 
ATOM     12  C24 ZIN A   1      31.288   3.314  31.895  0.00  0.00     0.016 C 
ATOM     13  C25 ZIN A   1      30.079   2.729  31.160  0.00  0.00    -0.017 C 
ATOM     14  C26 ZIN A   1      28.920   3.721  31.288  0.00  0.00     0.020 C 
ATOM     15  C27 ZIN A   1      29.627   1.440  31.826  0.00  0.00     0.003 C 
ATOM     16  C29 ZIN A   1      28.865   1.763  33.108  0.00  0.00     0.007 C 
ATOM     17  C30 ZIN A   1      28.317   0.494  33.780  0.00  0.00     0.013 C 
ATOM     18  C31 ZIN A   1      27.466  -0.263  32.757  0.00  0.00    -0.002 C 
ATOM     19  C32 ZIN A   1      26.393   0.667  32.187  0.00  0.00     0.019 C 
ENDROOT
BRANCH   1  20
ATOM     20  C2  ZIN A   1      25.451  -1.359  33.723  0.00  0.00     0.158 C 
ATOM     21  C1  ZIN A   1      25.036   0.013  34.189  0.00  0.00     0.094 C 
ATOM     22  O3  ZIN A   1      24.666  -2.276  33.772  0.00  0.00    -0.295 OA
ENDBRANCH   1  20
BRANCH   1  23
ATOM     23  O5  ZIN A   1      27.655  -2.209  34.191  0.00  0.00    -0.381 OA
ATOM     24  H36 ZIN A   1      28.237  -2.901  33.849  0.00  0.00     0.211 HD
ENDBRANCH   1  23
BRANCH  10  25
ATOM     25  O18 ZIN A   1      33.205   3.338  29.792  0.00  0.00    -0.251 OA
BRANCH  25  26
ATOM     26  S19 ZIN A   1      34.481   3.802  30.481  0.00  0.00     0.251 S 
ATOM     27  O20 ZIN A   1      34.752   5.147  29.998  0.00  0.00    -0.572 OA
ATOM     28  O21 ZIN A   1      34.217   3.779  31.912  0.00  0.00    -0.572 OA
ATOM     29  O22 ZIN A   1      35.526   2.865  30.103  0.00  0.00    -0.572 OA
ENDBRANCH  25  26
ENDBRANCH  10  25
TORSDOF 4
ENDMDL
MODEL 83
REMARK CAVERDOCK RESULT:      -0.3      0.000      0.000
REMARK CAVERDOCK CONSTRAINTS:       0.0      0.0      0.0      0.0
REMARK CAVERDOCK TUNNEL: 82     -0.3      3.3     83.1
REMARK  4 active torsions:
REMARK  status: ('A' for Active; 'I' for Inactive)
REMARK    1  A    between atoms: C2_2  and  C4_4 
REMARK    2  A    between atoms: C4_4  and  O5_5 
REMARK    3  A    between atoms: C16_14  and  O18_15 
REMARK    4  A    between atoms: O18_15  and  S19_16 
ROOT
ATOM      1  C4  ZIN A   1      26.583  -1.463  33.006  0.00  0.00     0.125 C 
ATOM      2  C6  ZIN A   1      26.499  -2.269  31.685  0.00  0.00     0.047 C 
ATOM      3  C7  ZIN A   1      27.237  -1.427  30.610  0.00  0.00     0.009 C 
ATOM      4  C8  ZIN A   1      28.188  -0.562  31.444  0.00  0.00     0.002 C 
ATOM      5  C10 ZIN A   1      28.679   0.711  30.778  0.00  0.00    -0.001 C 
ATOM      6  C12 ZIN A   1      29.545   0.353  29.565  0.00  0.00     0.033 C 
ATOM      7  C13 ZIN A   1      30.164   1.604  29.014  0.00  0.00    -0.023 C 
ATOM      8  C14 ZIN A   1      30.394   2.659  29.739  0.00  0.00    -0.072 C 
ATOM      9  C15 ZIN A   1      31.035   3.865  29.071  0.00  0.00     0.068 C 
ATOM     10  C16 ZIN A   1      32.246   4.293  29.905  0.00  0.00     0.149 C 
ATOM     11  C23 ZIN A   1      31.806   4.545  31.348  0.00  0.00     0.035 C 
ATOM     12  C24 ZIN A   1      31.299   3.241  31.968  0.00  0.00     0.016 C 
ATOM     13  C25 ZIN A   1      30.066   2.760  31.199  0.00  0.00    -0.017 C 
ATOM     14  C26 ZIN A   1      28.962   3.806  31.368  0.00  0.00     0.020 C 
ATOM     15  C27 ZIN A   1      29.539   1.467  31.800  0.00  0.00     0.003 C 
ATOM     16  C29 ZIN A   1      28.785   1.770  33.092  0.00  0.00     0.007 C 
ATOM     17  C30 ZIN A   1      28.163   0.502  33.699  0.00  0.00     0.013 C 
ATOM     18  C31 ZIN A   1      27.280  -0.157  32.636  0.00  0.00    -0.002 C 
ATOM     19  C32 ZIN A   1      26.264   0.856  32.105  0.00  0.00     0.019 C 
ENDROOT
BRANCH   1  20
ATOM     20  C2  ZIN A   1      25.200  -1.185  33.536  0.00  0.00     0.158 C 
ATOM     21  C1  ZIN A   1      24.772   0.232  33.818  0.00  0.00     0.094 C 
ATOM     22  O3  ZIN A   1      24.434  -2.098  33.735  0.00  0.00    -0.295 OA
ENDBRANCH   1  20
BRANCH   1  23
ATOM     23  O5  ZIN A   1      27.350  -2.177  33.976  0.00  0.00    -0.381 OA
ATOM     24  H36 ZIN A   1      27.839  -1.608  34.586  0.00  0.00     0.211 HD
ENDBRANCH   1  23
BRANCH  10  25
ATOM     25  O18 ZIN A   1      33.232   3.260  29.880  0.00  0.00    -0.251 OA
BRANCH  25  26
ATOM     26  S19 ZIN A   1      34.592   3.688  30.413  0.00  0.00     0.251 S 
ATOM     27  O20 ZIN A   1      34.842   5.025  29.897  0.00  0.00    -0.572 OA
ATOM     28  O21 ZIN A   1      34.498   3.671  31.864  0.00  0.00    -0.572 OA
ATOM     29  O22 ZIN A   1      35.559   2.722  29.916  0.00  0.00    -0.572 OA
ENDBRANCH  25  26
ENDBRANCH  10  25
TORSDOF 4
ENDMDL
MODEL 84
REMARK CAVERDOCK RESULT:      -0.3      0.000      0.000
REMARK CAVERDOCK CONSTRAINTS:       0.1      0.0      0.0      0.0
REMARK CAVERDOCK TUNNEL: 83     -0.3      3.3     84.3
REMARK  4 active torsions:
REMARK  status: ('A' for Active; 'I' for Inactive)
REMARK    1  A    between atoms: C2_2  and  C4_4 
REMARK    2  A    between atoms: C4_4  and  O5_5 
REMARK    3  A    between atoms: C16_14  and  O18_15 
REMARK    4  A    between atoms: O18_15  and  S19_16 
ROOT
ATOM      1  C4  ZIN A   1      26.558  -1.354  33.387  0.00  0.00     0.125 C 
ATOM      2  C6  ZIN A   1      26.525  -2.288  32.152  0.00  0.00     0.047 C 
ATOM      3  C7  ZIN A   1      27.303  -1.555  31.026  0.00  0.00     0.009 C 
ATOM      4  C8  ZIN A   1      28.221  -0.606  31.805  0.00  0.00     0.002 C 
ATOM      5  C10 ZIN A   1      28.736   0.597  31.034  0.00  0.00    -0.001 C 
ATOM      6  C12 ZIN A   1      29.648   0.123  29.897  0.00  0.00     0.033 C 
ATOM      7  C13 ZIN A   1      30.288   1.315  29.247  0.00  0.00    -0.023 C 
ATOM      8  C14 ZIN A   1      30.489   2.439  29.871  0.00  0.00    -0.072 C 
ATOM      9  C15 ZIN A   1      31.154   3.574  29.111  0.00  0.00     0.068 C 
ATOM     10  C16 ZIN A   1      32.332   4.089  29.943  0.00  0.00     0.149 C 
ATOM     11  C23 ZIN A   1      31.837   4.482  31.336  0.00  0.00     0.035 C 
ATOM     12  C24 ZIN A   1      31.308   3.244  32.063  0.00  0.00     0.016 C 
ATOM     13  C25 ZIN A   1      30.105   2.683  31.300  0.00  0.00    -0.017 C 
ATOM     14  C26 ZIN A   1      28.995   3.736  31.322  0.00  0.00     0.020 C 
ATOM     15  C27 ZIN A   1      29.556   1.454  32.007  0.00  0.00     0.003 C 
ATOM     16  C29 ZIN A   1      28.754   1.881  33.233  0.00  0.00     0.007 C 
ATOM     17  C30 ZIN A   1      28.109   0.678  33.940  0.00  0.00     0.013 C 
ATOM     18  C31 ZIN A   1      27.268  -0.088  32.915  0.00  0.00    -0.002 C 
ATOM     19  C32 ZIN A   1      26.273   0.863  32.247  0.00  0.00     0.019 C 
ENDROOT
BRANCH   1  20
ATOM     20  C2  ZIN A   1      25.156  -1.030  33.834  0.00  0.00     0.158 C 
ATOM     21  C1  ZIN A   1      24.850   0.314  34.443  0.00  0.00     0.094 C 
ATOM     22  O3  ZIN A   1      24.276  -1.848  33.703  0.00  0.00    -0.295 OA
ENDBRANCH   1  20
BRANCH   1  23
ATOM     23  O5  ZIN A   1      27.288  -1.963  34.452  0.00  0.00    -0.381 OA
ATOM     24  H36 ZIN A   1      27.940  -1.381  34.866  0.00  0.00     0.211 HD
ENDBRANCH   1  23
BRANCH  10  25
ATOM     25  O18 ZIN A   1      33.319   3.063  30.059  0.00  0.00    -0.251 OA
BRANCH  25  26
ATOM     26  S19 ZIN A   1      34.730   3.583  30.293  0.00  0.00     0.251 S 
ATOM     27  O20 ZIN A   1      35.632   2.467  30.058  0.00  0.00    -0.572 OA
ATOM     28  O21 ZIN A   1      34.941   4.665  29.343  0.00  0.00    -0.572 OA
ATOM     29  O22 ZIN A   1      34.783   4.047  31.670  0.00  0.00    -0.572 OA
ENDBRANCH  25  26
ENDBRANCH  10  25
TORSDOF 4
ENDMDL
MODEL 85
REMARK CAVERDOCK RESULT:      -1.6      0.000      0.000
REMARK CAVERDOCK CONSTRAINTS:       0.2      0.0      0.0      0.0
REMARK CAVERDOCK TUNNEL: 84     -1.6      3.3     85.4
REMARK  4 active torsions:
REMARK  status: ('A' for Active; 'I' for Inactive)
REMARK    1  A    between atoms: C2_2  and  C4_4 
REMARK    2  A    between atoms: C4_4  and  O5_5 
REMARK    3  A    between atoms: C16_14  and  O18_15 
REMARK    4  A    between atoms: O18_15  and  S19_16 
ROOT
ATOM      1  C4  ZIN A   1      26.665  -1.657  33.140  0.00  0.00     0.125 C 
ATOM      2  C6  ZIN A   1      26.712  -2.555  31.879  0.00  0.00     0.047 C 
ATOM      3  C7  ZIN A   1      27.402  -1.717  30.769  0.00  0.00     0.009 C 
ATOM      4  C8  ZIN A   1      28.229  -0.704  31.567  0.00  0.00     0.002 C 
ATOM      5  C10 ZIN A   1      28.614   0.565  30.828  0.00  0.00    -0.001 C 
ATOM      6  C12 ZIN A   1      29.557   0.216  29.670  0.00  0.00     0.033 C 
ATOM      7  C13 ZIN A   1      30.068   1.483  29.050  0.00  0.00    -0.023 C 
ATOM      8  C14 ZIN A   1      30.163   2.604  29.704  0.00  0.00    -0.072 C 
ATOM      9  C15 ZIN A   1      30.705   3.820  28.972  0.00  0.00     0.068 C 
ATOM     10  C16 ZIN A   1      31.834   4.427  29.810  0.00  0.00     0.149 C 
ATOM     11  C23 ZIN A   1      31.317   4.730  31.217  0.00  0.00     0.035 C 
ATOM     12  C24 ZIN A   1      30.921   3.425  31.913  0.00  0.00     0.016 C 
ATOM     13  C25 ZIN A   1      29.772   2.769  31.143  0.00  0.00    -0.017 C 
ATOM     14  C26 ZIN A   1      28.563   3.705  31.203  0.00  0.00     0.020 C 
ATOM     15  C27 ZIN A   1      29.355   1.473  31.818  0.00  0.00     0.003 C 
ATOM     16  C29 ZIN A   1      28.527   1.784  33.062  0.00  0.00     0.007 C 
ATOM     17  C30 ZIN A   1      28.012   0.503  33.739  0.00  0.00     0.013 C 
ATOM     18  C31 ZIN A   1      27.241  -0.314  32.699  0.00  0.00    -0.002 C 
ATOM     19  C32 ZIN A   1      26.149   0.551  32.066  0.00  0.00     0.019 C 
ENDROOT
BRANCH   1  20
ATOM     20  C2  ZIN A   1      25.242  -1.487  33.607  0.00  0.00     0.158 C 
ATOM     21  C1  ZIN A   1      24.830  -0.228  34.326  0.00  0.00     0.094 C 
ATOM     22  O3  ZIN A   1      24.431  -2.359  33.403  0.00  0.00    -0.295 OA
ENDBRANCH   1  20
BRANCH   1  23
ATOM     23  O5  ZIN A   1      27.463  -2.220  34.182  0.00  0.00    -0.381 OA
ATOM     24  H36 ZIN A   1      28.011  -1.575  34.649  0.00  0.00     0.211 HD
ENDBRANCH   1  23
BRANCH  10  25
ATOM     25  O18 ZIN A   1      32.919   3.501  29.889  0.00  0.00    -0.251 OA
BRANCH  25  26
ATOM     26  S19 ZIN A   1      33.937   3.830  30.971  0.00  0.00     0.251 S 
ATOM     27  O20 ZIN A   1      33.764   2.842  32.024  0.00  0.00    -0.572 OA
ATOM     28  O21 ZIN A   1      35.251   3.744  30.352  0.00  0.00    -0.572 OA
ATOM     29  O22 ZIN A   1      33.638   5.177  31.433  0.00  0.00    -0.572 OA
ENDBRANCH  25  26
ENDBRANCH  10  25
TORSDOF 4
ENDMDL
MODEL 86
REMARK CAVERDOCK RESULT:      -1.7      0.000      0.000
REMARK CAVERDOCK CONSTRAINTS:       0.1      0.0      0.0      0.0
REMARK CAVERDOCK TUNNEL: 85     -1.7      3.4     86.4
REMARK  4 active torsions:
REMARK  status: ('A' for Active; 'I' for Inactive)
REMARK    1  A    between atoms: C2_2  and  C4_4 
REMARK    2  A    between atoms: C4_4  and  O5_5 
REMARK    3  A    between atoms: C16_14  and  O18_15 
REMARK    4  A    between atoms: O18_15  and  S19_16 
ROOT
ATOM      1  C4  ZIN A   1      26.556  -1.543  33.283  0.00  0.00     0.125 C 
ATOM      2  C6  ZIN A   1      26.474  -2.426  32.013  0.00  0.00     0.047 C 
ATOM      3  C7  ZIN A   1      27.164  -1.625  30.876  0.00  0.00     0.009 C 
ATOM      4  C8  ZIN A   1      28.101  -0.683  31.639  0.00  0.00     0.002 C 
ATOM      5  C10 ZIN A   1      28.538   0.564  30.892  0.00  0.00    -0.001 C 
ATOM      6  C12 ZIN A   1      29.392   0.164  29.684  0.00  0.00     0.033 C 
ATOM      7  C13 ZIN A   1      29.960   1.400  29.049  0.00  0.00    -0.023 C 
ATOM      8  C14 ZIN A   1      30.169   2.502  29.708  0.00  0.00    -0.072 C 
ATOM      9  C15 ZIN A   1      30.757   3.687  28.959  0.00  0.00     0.068 C 
ATOM     10  C16 ZIN A   1      31.969   4.201  29.742  0.00  0.00     0.149 C 
ATOM     11  C23 ZIN A   1      31.548   4.521  31.177  0.00  0.00     0.035 C 
ATOM     12  C24 ZIN A   1      31.096   3.240  31.881  0.00  0.00     0.016 C 
ATOM     13  C25 ZIN A   1      29.865   2.676  31.166  0.00  0.00    -0.017 C 
ATOM     14  C26 ZIN A   1      28.731   3.695  31.298  0.00  0.00     0.020 C 
ATOM     15  C27 ZIN A   1      29.392   1.405  31.851  0.00  0.00     0.003 C 
ATOM     16  C29 ZIN A   1      28.653   1.757  33.139  0.00  0.00     0.007 C 
ATOM     17  C30 ZIN A   1      28.084   0.508  33.830  0.00  0.00     0.013 C 
ATOM     18  C31 ZIN A   1      27.203  -0.239  32.825  0.00  0.00    -0.002 C 
ATOM     19  C32 ZIN A   1      26.145   0.709  32.258  0.00  0.00     0.019 C 
ENDROOT
BRANCH   1  20
ATOM     20  C2  ZIN A   1      25.175  -1.278  33.825  0.00  0.00     0.158 C 
ATOM     21  C1  ZIN A   1      24.812   0.097  34.324  0.00  0.00     0.094 C 
ATOM     22  O3  ZIN A   1      24.359  -2.168  33.858  0.00  0.00    -0.295 OA
ENDBRANCH   1  20
BRANCH   1  23
ATOM     23  O5  ZIN A   1      27.365  -2.174  34.276  0.00  0.00    -0.381 OA
ATOM     24  H36 ZIN A   1      28.103  -2.684  33.917  0.00  0.00     0.211 HD
ENDBRANCH   1  23
BRANCH  10  25
ATOM     25  O18 ZIN A   1      32.987   3.199  29.756  0.00  0.00    -0.251 OA
BRANCH  25  26
ATOM     26  S19 ZIN A   1      34.274   3.633  30.445  0.00  0.00     0.251 S 
ATOM     27  O20 ZIN A   1      34.737   4.826  29.755  0.00  0.00    -0.572 OA
ATOM     28  O21 ZIN A   1      33.935   3.902  31.834  0.00  0.00    -0.572 OA
ATOM     29  O22 ZIN A   1      35.211   2.529  30.315  0.00  0.00    -0.572 OA
ENDBRANCH  25  26
ENDBRANCH  10  25
TORSDOF 4
ENDMDL
MODEL 87
REMARK CAVERDOCK RESULT:      -2.5      0.000      0.000
REMARK CAVERDOCK CONSTRAINTS:       0.1      0.0      0.0      0.0
REMARK CAVERDOCK TUNNEL: 86     -2.5      3.4     87.4
REMARK  4 active torsions:
REMARK  status: ('A' for Active; 'I' for Inactive)
REMARK    1  A    between atoms: C2_2  and  C4_4 
REMARK    2  A    between atoms: C4_4  and  O5_5 
REMARK    3  A    between atoms: C16_14  and  O18_15 
REMARK    4  A    between atoms: O18_15  and  S19_16 
ROOT
ATOM      1  C4  ZIN A   1      26.606  -1.786  33.012  0.00  0.00     0.125 C 
ATOM      2  C6  ZIN A   1      26.567  -2.629  31.712  0.00  0.00     0.047 C 
ATOM      3  C7  ZIN A   1      27.208  -1.754  30.602  0.00  0.00     0.009 C 
ATOM      4  C8  ZIN A   1      28.097  -0.789  31.395  0.00  0.00     0.002 C 
ATOM      5  C10 ZIN A   1      28.463   0.505  30.690  0.00  0.00    -0.001 C 
ATOM      6  C12 ZIN A   1      29.333   0.192  29.467  0.00  0.00     0.033 C 
ATOM      7  C13 ZIN A   1      29.831   1.477  28.874  0.00  0.00    -0.023 C 
ATOM      8  C14 ZIN A   1      29.983   2.566  29.569  0.00  0.00    -0.072 C 
ATOM      9  C15 ZIN A   1      30.504   3.805  28.860  0.00  0.00     0.068 C 
ATOM     10  C16 ZIN A   1      31.689   4.357  29.658  0.00  0.00     0.149 C 
ATOM     11  C23 ZIN A   1      31.257   4.606  31.103  0.00  0.00     0.035 C 
ATOM     12  C24 ZIN A   1      30.877   3.279  31.764  0.00  0.00     0.016 C 
ATOM     13  C25 ZIN A   1      29.675   2.674  31.033  0.00  0.00    -0.017 C 
ATOM     14  C26 ZIN A   1      28.489   3.626  31.202  0.00  0.00     0.020 C 
ATOM     15  C27 ZIN A   1      29.274   1.357  31.675  0.00  0.00     0.003 C 
ATOM     16  C29 ZIN A   1      28.522   1.626  32.976  0.00  0.00     0.007 C 
ATOM     17  C30 ZIN A   1      28.024   0.325  33.625  0.00  0.00     0.013 C 
ATOM     18  C31 ZIN A   1      27.180  -0.434  32.597  0.00  0.00    -0.002 C 
ATOM     19  C32 ZIN A   1      26.071   0.475  32.064  0.00  0.00     0.019 C 
ENDROOT
BRANCH   1  20
ATOM     20  C2  ZIN A   1      25.215  -1.614  33.565  0.00  0.00     0.158 C 
ATOM     21  C1  ZIN A   1      24.768  -0.269  34.076  0.00  0.00     0.094 C 
ATOM     22  O3  ZIN A   1      24.458  -2.555  33.598  0.00  0.00    -0.295 OA
ENDBRANCH   1  20
BRANCH   1  23
ATOM     23  O5  ZIN A   1      27.451  -2.406  33.982  0.00  0.00    -0.381 OA
ATOM     24  H36 ZIN A   1      28.180  -2.913  33.601  0.00  0.00     0.211 HD
ENDBRANCH   1  23
BRANCH  10  25
ATOM     25  O18 ZIN A   1      32.760   3.412  29.635  0.00  0.00    -0.251 OA
BRANCH  25  26
ATOM     26  S19 ZIN A   1      33.857   3.693  30.653  0.00  0.00     0.251 S 
ATOM     27  O20 ZIN A   1      33.544   4.977  31.261  0.00  0.00    -0.572 OA
ATOM     28  O21 ZIN A   1      33.819   2.607  31.621  0.00  0.00    -0.572 OA
ATOM     29  O22 ZIN A   1      35.111   3.728  29.919  0.00  0.00    -0.572 OA
ENDBRANCH  25  26
ENDBRANCH  10  25
TORSDOF 4
ENDMDL
MODEL 88
REMARK CAVERDOCK RESULT:      -1.4      0.000      0.000
REMARK CAVERDOCK CONSTRAINTS:       0.1      0.0      0.0      0.0
REMARK CAVERDOCK TUNNEL: 87     -1.4      3.4     88.2
REMARK  4 active torsions:
REMARK  status: ('A' for Active; 'I' for Inactive)
REMARK    1  A    between atoms: C2_2  and  C4_4 
REMARK    2  A    between atoms: C4_4  and  O5_5 
REMARK    3  A    between atoms: C16_14  and  O18_15 
REMARK    4  A    between atoms: O18_15  and  S19_16 
ROOT
ATOM      1  C4  ZIN A   1      26.594  -1.724  33.160  0.00  0.00     0.125 C 
ATOM      2  C6  ZIN A   1      26.558  -2.567  31.861  0.00  0.00     0.047 C 
ATOM      3  C7  ZIN A   1      27.290  -1.731  30.776  0.00  0.00     0.009 C 
ATOM      4  C8  ZIN A   1      28.199  -0.815  31.603  0.00  0.00     0.002 C 
ATOM      5  C10 ZIN A   1      28.663   0.454  30.912  0.00  0.00    -0.001 C 
ATOM      6  C12 ZIN A   1      29.561   0.091  29.724  0.00  0.00     0.033 C 
ATOM      7  C13 ZIN A   1      30.153   1.346  29.150  0.00  0.00    -0.023 C 
ATOM      8  C14 ZIN A   1      30.337   2.426  29.850  0.00  0.00    -0.072 C 
ATOM      9  C15 ZIN A   1      30.953   3.633  29.162  0.00  0.00     0.068 C 
ATOM     10  C16 ZIN A   1      32.135   4.120  30.005  0.00  0.00     0.149 C 
ATOM     11  C23 ZIN A   1      31.662   4.396  31.433  0.00  0.00     0.035 C 
ATOM     12  C24 ZIN A   1      31.184   3.093  32.078  0.00  0.00     0.016 C 
ATOM     13  C25 ZIN A   1      29.980   2.555  31.302  0.00  0.00    -0.017 C 
ATOM     14  C26 ZIN A   1      28.842   3.571  31.424  0.00  0.00     0.020 C 
ATOM     15  C27 ZIN A   1      29.481   1.263  31.928  0.00  0.00     0.003 C 
ATOM     16  C29 ZIN A   1      28.696   1.576  33.198  0.00  0.00     0.007 C 
ATOM     17  C30 ZIN A   1      28.101   0.306  33.828  0.00  0.00     0.013 C 
ATOM     18  C31 ZIN A   1      27.258  -0.407  32.768  0.00  0.00    -0.002 C 
ATOM     19  C32 ZIN A   1      26.222   0.560  32.193  0.00  0.00     0.019 C 
ENDROOT
BRANCH   1  20
ATOM     20  C2  ZIN A   1      25.194  -1.475  33.659  0.00  0.00     0.158 C 
ATOM     21  C1  ZIN A   1      24.836  -0.142  34.265  0.00  0.00     0.094 C 
ATOM     22  O3  ZIN A   1      24.358  -2.343  33.573  0.00  0.00    -0.295 OA
ENDBRANCH   1  20
BRANCH   1  23
ATOM     23  O5  ZIN A   1      27.365  -2.388  34.163  0.00  0.00    -0.381 OA
ATOM     24  H36 ZIN A   1      28.049  -2.973  33.809  0.00  0.00     0.211 HD
ENDBRANCH   1  23
BRANCH  10  25
ATOM     25  O18 ZIN A   1      33.152   3.117  30.024  0.00  0.00    -0.251 OA
BRANCH  25  26
ATOM     26  S19 ZIN A   1      34.544   3.651  30.336  0.00  0.00     0.251 S 
ATOM     27  O20 ZIN A   1      34.532   4.062  31.731  0.00  0.00    -0.572 OA
ATOM     28  O21 ZIN A   1      35.475   2.560  30.096  0.00  0.00    -0.572 OA
ATOM     29  O22 ZIN A   1      34.773   4.772  29.438  0.00  0.00    -0.572 OA
ENDBRANCH  25  26
ENDBRANCH  10  25
TORSDOF 4
ENDMDL
MODEL 89
REMARK CAVERDOCK RESULT:      -2.4      0.000      0.000
REMARK CAVERDOCK CONSTRAINTS:       0.4      0.0      0.0      0.0
REMARK CAVERDOCK TUNNEL: 88     -2.4      3.4     89.1
REMARK  4 active torsions:
REMARK  status: ('A' for Active; 'I' for Inactive)
REMARK    1  A    between atoms: C2_2  and  C4_4 
REMARK    2  A    between atoms: C4_4  and  O5_5 
REMARK    3  A    between atoms: C16_14  and  O18_15 
REMARK    4  A    between atoms: O18_15  and  S19_16 
ROOT
ATOM      1  C4  ZIN A   1      27.259  -2.967  31.736  0.00  0.00     0.125 C 
ATOM      2  C6  ZIN A   1      27.477  -3.586  30.333  0.00  0.00     0.047 C 
ATOM      3  C7  ZIN A   1      28.049  -2.453  29.438  0.00  0.00     0.009 C 
ATOM      4  C8  ZIN A   1      28.685  -1.500  30.455  0.00  0.00     0.002 C 
ATOM      5  C10 ZIN A   1      28.879  -0.068  29.988  0.00  0.00    -0.001 C 
ATOM      6  C12 ZIN A   1      29.891  -0.039  28.837  0.00  0.00     0.033 C 
ATOM      7  C13 ZIN A   1      30.207   1.388  28.493  0.00  0.00    -0.023 C 
ATOM      8  C14 ZIN A   1      30.107   2.361  29.350  0.00  0.00    -0.072 C 
ATOM      9  C15 ZIN A   1      30.463   3.765  28.889  0.00  0.00     0.068 C 
ATOM     10  C16 ZIN A   1      31.462   4.363  29.884  0.00  0.00     0.149 C 
ATOM     11  C23 ZIN A   1      30.872   4.305  31.293  0.00  0.00     0.035 C 
ATOM     12  C24 ZIN A   1      30.675   2.846  31.710  0.00  0.00     0.016 C 
ATOM     13  C25 ZIN A   1      29.662   2.183  30.772  0.00  0.00    -0.017 C 
ATOM     14  C26 ZIN A   1      28.318   2.894  30.943  0.00  0.00     0.020 C 
ATOM     15  C27 ZIN A   1      29.443   0.733  31.169  0.00  0.00     0.003 C 
ATOM     16  C29 ZIN A   1      28.549   0.667  32.404  0.00  0.00     0.007 C 
ATOM     17  C30 ZIN A   1      28.231  -0.784  32.800  0.00  0.00     0.013 C 
ATOM     18  C31 ZIN A   1      27.623  -1.492  31.587  0.00  0.00    -0.002 C 
ATOM     19  C32 ZIN A   1      26.421  -0.698  31.071  0.00  0.00     0.019 C 
ENDROOT
BRANCH   1  20
ATOM     20  C2  ZIN A   1      25.818  -3.109  32.151  0.00  0.00     0.158 C 
ATOM     21  C1  ZIN A   1      25.279  -2.293  33.299  0.00  0.00     0.094 C 
ATOM     22  O3  ZIN A   1      25.093  -3.877  31.564  0.00  0.00    -0.295 OA
ENDBRANCH   1  20
BRANCH   1  23
ATOM     23  O5  ZIN A   1      28.114  -3.592  32.694  0.00  0.00    -0.381 OA
ATOM     24  H36 ZIN A   1      27.944  -4.537  32.815  0.00  0.00     0.211 HD
ENDBRANCH   1  23
BRANCH  10  25
ATOM     25  O18 ZIN A   1      32.679   3.616  29.844  0.00  0.00    -0.251 OA
BRANCH  25  26
ATOM     26  S19 ZIN A   1      33.726   4.082  30.846  0.00  0.00     0.251 S 
ATOM     27  O20 ZIN A   1      33.154   5.220  31.550  0.00  0.00    -0.572 OA
ATOM     28  O21 ZIN A   1      33.982   2.961  31.737  0.00  0.00    -0.572 OA
ATOM     29  O22 ZIN A   1      34.905   4.452  30.079  0.00  0.00    -0.572 OA
ENDBRANCH  25  26
ENDBRANCH  10  25
TORSDOF 4
ENDMDL
MODEL 90
REMARK CAVERDOCK RESULT:      -3.2      0.000      0.000
REMARK CAVERDOCK CONSTRAINTS:       0.1      0.0      0.0      0.0
REMARK CAVERDOCK TUNNEL: 89     -3.2      3.3     90.1
REMARK  4 active torsions:
REMARK  status: ('A' for Active; 'I' for Inactive)
REMARK    1  A    between atoms: C2_2  and  C4_4 
REMARK    2  A    between atoms: C4_4  and  O5_5 
REMARK    3  A    between atoms: C16_14  and  O18_15 
REMARK    4  A    between atoms: O18_15  and  S19_16 
ROOT
ATOM      1  C4  ZIN A   1      27.209  -2.797  32.380  0.00  0.00     0.125 C 
ATOM      2  C6  ZIN A   1      27.510  -3.591  31.085  0.00  0.00     0.047 C 
ATOM      3  C7  ZIN A   1      28.097  -2.572  30.071  0.00  0.00     0.009 C 
ATOM      4  C8  ZIN A   1      28.660  -1.472  30.978  0.00  0.00     0.002 C 
ATOM      5  C10 ZIN A   1      28.842  -0.111  30.331  0.00  0.00    -0.001 C 
ATOM      6  C12 ZIN A   1      29.908  -0.204  29.233  0.00  0.00     0.033 C 
ATOM      7  C13 ZIN A   1      30.206   1.172  28.715  0.00  0.00    -0.023 C 
ATOM      8  C14 ZIN A   1      30.041   2.248  29.427  0.00  0.00    -0.072 C 
ATOM      9  C15 ZIN A   1      30.385   3.588  28.797  0.00  0.00     0.068 C 
ATOM     10  C16 ZIN A   1      31.319   4.343  29.746  0.00  0.00     0.149 C 
ATOM     11  C23 ZIN A   1      30.663   4.456  31.122  0.00  0.00     0.035 C 
ATOM     12  C24 ZIN A   1      30.480   3.061  31.723  0.00  0.00     0.016 C 
ATOM     13  C25 ZIN A   1      29.532   2.248  30.838  0.00  0.00    -0.017 C 
ATOM     14  C26 ZIN A   1      28.164   2.935  30.851  0.00  0.00     0.020 C 
ATOM     15  C27 ZIN A   1      29.328   0.858  31.417  0.00  0.00     0.003 C 
ATOM     16  C29 ZIN A   1      28.376   0.931  32.608  0.00  0.00     0.007 C 
ATOM     17  C30 ZIN A   1      28.074  -0.463  33.182  0.00  0.00     0.013 C 
ATOM     18  C31 ZIN A   1      27.543  -1.345  32.049  0.00  0.00    -0.002 C 
ATOM     19  C32 ZIN A   1      26.350  -0.664  31.377  0.00  0.00     0.019 C 
ENDROOT
BRANCH   1  20
ATOM     20  C2  ZIN A   1      25.753  -2.927  32.745  0.00  0.00     0.158 C 
ATOM     21  C1  ZIN A   1      24.896  -3.968  32.071  0.00  0.00     0.094 C 
ATOM     22  O3  ZIN A   1      25.271  -2.197  33.579  0.00  0.00    -0.295 OA
ENDBRANCH   1  20
BRANCH   1  23
ATOM     23  O5  ZIN A   1      28.030  -3.262  33.451  0.00  0.00    -0.381 OA
ATOM     24  H36 ZIN A   1      28.344  -4.170  33.340  0.00  0.00     0.211 HD
ENDBRANCH   1  23
BRANCH  10  25
ATOM     25  O18 ZIN A   1      32.554   3.635  29.863  0.00  0.00    -0.251 OA
BRANCH  25  26
ATOM     26  S19 ZIN A   1      33.432   4.105  31.015  0.00  0.00     0.251 S 
ATOM     27  O20 ZIN A   1      32.815   5.310  31.547  0.00  0.00    -0.572 OA
ATOM     28  O21 ZIN A   1      33.454   3.026  31.991  0.00  0.00    -0.572 OA
ATOM     29  O22 ZIN A   1      34.750   4.366  30.459  0.00  0.00    -0.572 OA
ENDBRANCH  25  26
ENDBRANCH  10  25
TORSDOF 4
ENDMDL
MODEL 91
REMARK CAVERDOCK RESULT:      -3.8      0.000      0.000
REMARK CAVERDOCK CONSTRAINTS:       0.1      0.0      0.0      0.0
REMARK CAVERDOCK TUNNEL: 90     -3.8      3.3     91.1
REMARK  4 active torsions:
REMARK  status: ('A' for Active; 'I' for Inactive)
REMARK    1  A    between atoms: C2_2  and  C4_4 
REMARK    2  A    between atoms: C4_4  and  O5_5 
REMARK    3  A    between atoms: C16_14  and  O18_15 
REMARK    4  A    between atoms: O18_15  and  S19_16 
ROOT
ATOM      1  C4  ZIN A   1      27.189  -3.100  31.664  0.00  0.00     0.125 C 
ATOM      2  C6  ZIN A   1      27.430  -3.685  30.249  0.00  0.00     0.047 C 
ATOM      3  C7  ZIN A   1      28.007  -2.528  29.389  0.00  0.00     0.009 C 
ATOM      4  C8  ZIN A   1      28.623  -1.595  30.437  0.00  0.00     0.002 C 
ATOM      5  C10 ZIN A   1      28.815  -0.152  30.006  0.00  0.00    -0.001 C 
ATOM      6  C12 ZIN A   1      29.842  -0.089  28.870  0.00  0.00     0.033 C 
ATOM      7  C13 ZIN A   1      30.154   1.347  28.564  0.00  0.00    -0.023 C 
ATOM      8  C14 ZIN A   1      30.036   2.299  29.443  0.00  0.00    -0.072 C 
ATOM      9  C15 ZIN A   1      30.390   3.715  29.019  0.00  0.00     0.068 C 
ATOM     10  C16 ZIN A   1      31.372   4.295  30.042  0.00  0.00     0.149 C 
ATOM     11  C23 ZIN A   1      30.763   4.200  31.441  0.00  0.00     0.035 C 
ATOM     12  C24 ZIN A   1      30.569   2.731  31.821  0.00  0.00     0.016 C 
ATOM     13  C25 ZIN A   1      29.574   2.085  30.853  0.00  0.00    -0.017 C 
ATOM     14  C26 ZIN A   1      28.223   2.784  31.024  0.00  0.00     0.020 C 
ATOM     15  C27 ZIN A   1      29.358   0.624  31.213  0.00  0.00     0.003 C 
ATOM     16  C29 ZIN A   1      28.447   0.524  32.434  0.00  0.00     0.007 C 
ATOM     17  C30 ZIN A   1      28.133  -0.938  32.792  0.00  0.00     0.013 C 
ATOM     18  C31 ZIN A   1      27.545  -1.620  31.554  0.00  0.00    -0.002 C 
ATOM     19  C32 ZIN A   1      26.346  -0.821  31.041  0.00  0.00     0.019 C 
ENDROOT
BRANCH   1  20
ATOM     20  C2  ZIN A   1      25.743  -3.261  32.056  0.00  0.00     0.158 C 
ATOM     21  C1  ZIN A   1      25.215  -2.572  33.288  0.00  0.00     0.094 C 
ATOM     22  O3  ZIN A   1      25.006  -3.941  31.381  0.00  0.00    -0.295 OA
ENDBRANCH   1  20
BRANCH   1  23
ATOM     23  O5  ZIN A   1      28.034  -3.743  32.618  0.00  0.00    -0.381 OA
ATOM     24  H36 ZIN A   1      27.845  -4.684  32.740  0.00  0.00     0.211 HD
ENDBRANCH   1  23
BRANCH  10  25
ATOM     25  O18 ZIN A   1      32.594   3.556  30.001  0.00  0.00    -0.251 OA
BRANCH  25  26
ATOM     26  S19 ZIN A   1      33.550   3.877  31.141  0.00  0.00     0.251 S 
ATOM     27  O20 ZIN A   1      33.196   5.202  31.625  0.00  0.00    -0.572 OA
ATOM     28  O21 ZIN A   1      33.350   2.854  32.156  0.00  0.00    -0.572 OA
ATOM     29  O22 ZIN A   1      34.893   3.840  30.585  0.00  0.00    -0.572 OA
ENDBRANCH  25  26
ENDBRANCH  10  25
TORSDOF 4
ENDMDL
MODEL 92
REMARK CAVERDOCK RESULT:      -4.6      0.000      0.000
REMARK CAVERDOCK CONSTRAINTS:       0.0      0.0      0.0      0.0
REMARK CAVERDOCK TUNNEL: 91     -4.6      3.3     92.1
REMARK  4 active torsions:
REMARK  status: ('A' for Active; 'I' for Inactive)
REMARK    1  A    between atoms: C2_2  and  C4_4 
REMARK    2  A    between atoms: C4_4  and  O5_5 
REMARK    3  A    between atoms: C16_14  and  O18_15 
REMARK    4  A    between atoms: O18_15  and  S19_16 
ROOT
ATOM      1  C4  ZIN A   1      27.312  -3.272  31.724  0.00  0.00     0.125 C 
ATOM      2  C6  ZIN A   1      27.568  -3.873  30.319  0.00  0.00     0.047 C 
ATOM      3  C7  ZIN A   1      28.082  -2.707  29.431  0.00  0.00     0.009 C 
ATOM      4  C8  ZIN A   1      28.662  -1.725  30.455  0.00  0.00     0.002 C 
ATOM      5  C10 ZIN A   1      28.781  -0.283  29.995  0.00  0.00    -0.001 C 
ATOM      6  C12 ZIN A   1      29.794  -0.194  28.849  0.00  0.00     0.033 C 
ATOM      7  C13 ZIN A   1      30.034   1.249  28.513  0.00  0.00    -0.023 C 
ATOM      8  C14 ZIN A   1      29.879   2.212  29.373  0.00  0.00    -0.072 C 
ATOM      9  C15 ZIN A   1      30.161   3.634  28.920  0.00  0.00     0.068 C 
ATOM     10  C16 ZIN A   1      31.123   4.280  29.922  0.00  0.00     0.149 C 
ATOM     11  C23 ZIN A   1      30.531   4.184  31.328  0.00  0.00     0.035 C 
ATOM     12  C24 ZIN A   1      30.410   2.715  31.738  0.00  0.00     0.016 C 
ATOM     13  C25 ZIN A   1      29.439   2.003  30.792  0.00  0.00    -0.017 C 
ATOM     14  C26 ZIN A   1      28.058   2.641  30.961  0.00  0.00     0.020 C 
ATOM     15  C27 ZIN A   1      29.296   0.541  31.182  0.00  0.00     0.003 C 
ATOM     16  C29 ZIN A   1      28.401   0.422  32.413  0.00  0.00     0.007 C 
ATOM     17  C30 ZIN A   1      28.160  -1.046  32.802  0.00  0.00     0.013 C 
ATOM     18  C31 ZIN A   1      27.596  -1.780  31.582  0.00  0.00    -0.002 C 
ATOM     19  C32 ZIN A   1      26.356  -1.049  31.065  0.00  0.00     0.019 C 
ENDROOT
BRANCH   1  20
ATOM     20  C2  ZIN A   1      25.878  -3.494  32.132  0.00  0.00     0.158 C 
ATOM     21  C1  ZIN A   1      25.328  -2.807  33.355  0.00  0.00     0.094 C 
ATOM     22  O3  ZIN A   1      25.169  -4.223  31.479  0.00  0.00    -0.295 OA
ENDBRANCH   1  20
BRANCH   1  23
ATOM     23  O5  ZIN A   1      28.194  -3.856  32.683  0.00  0.00    -0.381 OA
ATOM     24  H36 ZIN A   1      28.178  -3.422  33.547  0.00  0.00     0.211 HD
ENDBRANCH   1  23
BRANCH  10  25
ATOM     25  O18 ZIN A   1      32.378   3.600  29.884  0.00  0.00    -0.251 OA
BRANCH  25  26
ATOM     26  S19 ZIN A   1      33.337   4.007  30.994  0.00  0.00     0.251 S 
ATOM     27  O20 ZIN A   1      34.645   4.168  30.379  0.00  0.00    -0.572 OA
ATOM     28  O21 ZIN A   1      32.835   5.256  31.545  0.00  0.00    -0.572 OA
ATOM     29  O22 ZIN A   1      33.324   2.933  31.974  0.00  0.00    -0.572 OA
ENDBRANCH  25  26
ENDBRANCH  10  25
TORSDOF 4
ENDMDL
MODEL 93
REMARK CAVERDOCK RESULT:      -4.7      0.000      0.000
REMARK CAVERDOCK CONSTRAINTS:       0.0      0.0      0.0      0.0
REMARK CAVERDOCK TUNNEL: 92     -4.7      3.3     93.2
REMARK  4 active torsions:
REMARK  status: ('A' for Active; 'I' for Inactive)
REMARK    1  A    between atoms: C2_2  and  C4_4 
REMARK    2  A    between atoms: C4_4  and  O5_5 
REMARK    3  A    between atoms: C16_14  and  O18_15 
REMARK    4  A    between atoms: O18_15  and  S19_16 
ROOT
ATOM      1  C4  ZIN A   1      27.155  -3.088  32.116  0.00  0.00     0.125 C 
ATOM      2  C6  ZIN A   1      27.445  -3.824  30.784  0.00  0.00     0.047 C 
ATOM      3  C7  ZIN A   1      28.015  -2.759  29.809  0.00  0.00     0.009 C 
ATOM      4  C8  ZIN A   1      28.582  -1.695  30.755  0.00  0.00     0.002 C 
ATOM      5  C10 ZIN A   1      28.748  -0.306  30.165  0.00  0.00    -0.001 C 
ATOM      6  C12 ZIN A   1      29.801  -0.345  29.052  0.00  0.00     0.033 C 
ATOM      7  C13 ZIN A   1      30.084   1.054  28.590  0.00  0.00    -0.023 C 
ATOM      8  C14 ZIN A   1      29.921   2.097  29.350  0.00  0.00    -0.072 C 
ATOM      9  C15 ZIN A   1      30.250   3.465  28.774  0.00  0.00     0.068 C 
ATOM     10  C16 ZIN A   1      31.191   4.185  29.744  0.00  0.00     0.149 C 
ATOM     11  C23 ZIN A   1      30.551   4.234  31.132  0.00  0.00     0.035 C 
ATOM     12  C24 ZIN A   1      30.384   2.813  31.674  0.00  0.00     0.016 C 
ATOM     13  C25 ZIN A   1      29.429   2.033  30.765  0.00  0.00    -0.017 C 
ATOM     14  C26 ZIN A   1      28.058   2.710  30.824  0.00  0.00     0.020 C 
ATOM     15  C27 ZIN A   1      29.241   0.618  31.287  0.00  0.00     0.003 C 
ATOM     16  C29 ZIN A   1      28.303   0.633  32.490  0.00  0.00     0.007 C 
ATOM     17  C30 ZIN A   1      28.016  -0.786  33.007  0.00  0.00     0.013 C 
ATOM     18  C31 ZIN A   1      27.477  -1.622  31.844  0.00  0.00    -0.002 C 
ATOM     19  C32 ZIN A   1      26.271  -0.920  31.216  0.00  0.00     0.019 C 
ENDROOT
BRANCH   1  20
ATOM     20  C2  ZIN A   1      25.704  -3.243  32.492  0.00  0.00     0.158 C 
ATOM     21  C1  ZIN A   1      25.186  -2.628  33.766  0.00  0.00     0.094 C 
ATOM     22  O3  ZIN A   1      24.955  -3.860  31.771  0.00  0.00    -0.295 OA
ENDBRANCH   1  20
BRANCH   1  23
ATOM     23  O5  ZIN A   1      27.992  -3.594  33.156  0.00  0.00    -0.381 OA
ATOM     24  H36 ZIN A   1      28.064  -4.558  33.169  0.00  0.00     0.211 HD
ENDBRANCH   1  23
BRANCH  10  25
ATOM     25  O18 ZIN A   1      32.432   3.480  29.816  0.00  0.00    -0.251 OA
BRANCH  25  26
ATOM     26  S19 ZIN A   1      33.304   3.880  30.998  0.00  0.00     0.251 S 
ATOM     27  O20 ZIN A   1      34.683   3.830  30.536  0.00  0.00    -0.572 OA
ATOM     28  O21 ZIN A   1      32.904   5.225  31.379  0.00  0.00    -0.572 OA
ATOM     29  O22 ZIN A   1      33.047   2.913  32.053  0.00  0.00    -0.572 OA
ENDBRANCH  25  26
ENDBRANCH  10  25
TORSDOF 4
ENDMDL
MODEL 94
REMARK CAVERDOCK RESULT:      -5.2      0.000      0.000
REMARK CAVERDOCK CONSTRAINTS:       0.2      0.0      0.0      0.0
REMARK CAVERDOCK TUNNEL: 93     -5.2      3.3     94.1
REMARK  4 active torsions:
REMARK  status: ('A' for Active; 'I' for Inactive)
REMARK    1  A    between atoms: C2_2  and  C4_4 
REMARK    2  A    between atoms: C4_4  and  O5_5 
REMARK    3  A    between atoms: C16_14  and  O18_15 
REMARK    4  A    between atoms: O18_15  and  S19_16 
ROOT
ATOM      1  C4  ZIN A   1      27.098  -3.300  32.019  0.00  0.00     0.125 C 
ATOM      2  C6  ZIN A   1      27.433  -4.019  30.689  0.00  0.00     0.047 C 
ATOM      3  C7  ZIN A   1      28.035  -2.942  29.746  0.00  0.00     0.009 C 
ATOM      4  C8  ZIN A   1      28.569  -1.890  30.724  0.00  0.00     0.002 C 
ATOM      5  C10 ZIN A   1      28.754  -0.494  30.158  0.00  0.00    -0.001 C 
ATOM      6  C12 ZIN A   1      29.845  -0.520  29.080  0.00  0.00     0.033 C 
ATOM      7  C13 ZIN A   1      30.143   0.885  28.645  0.00  0.00    -0.023 C 
ATOM      8  C14 ZIN A   1      29.954   1.919  29.412  0.00  0.00    -0.072 C 
ATOM      9  C15 ZIN A   1      30.302   3.294  28.864  0.00  0.00     0.068 C 
ATOM     10  C16 ZIN A   1      31.210   4.002  29.874  0.00  0.00     0.149 C 
ATOM     11  C23 ZIN A   1      30.522   4.034  31.240  0.00  0.00     0.035 C 
ATOM     12  C24 ZIN A   1      30.338   2.607  31.758  0.00  0.00     0.016 C 
ATOM     13  C25 ZIN A   1      29.414   1.838  30.809  0.00  0.00    -0.017 C 
ATOM     14  C26 ZIN A   1      28.042   2.514  30.830  0.00  0.00     0.020 C 
ATOM     15  C27 ZIN A   1      29.209   0.417  31.306  0.00  0.00     0.003 C 
ATOM     16  C29 ZIN A   1      28.231   0.417  32.478  0.00  0.00     0.007 C 
ATOM     17  C30 ZIN A   1      27.928  -1.008  32.967  0.00  0.00     0.013 C 
ATOM     18  C31 ZIN A   1      27.428  -1.830  31.776  0.00  0.00    -0.002 C 
ATOM     19  C32 ZIN A   1      26.244  -1.120  31.116  0.00  0.00     0.019 C 
ENDROOT
BRANCH   1  20
ATOM     20  C2  ZIN A   1      25.635  -3.459  32.344  0.00  0.00     0.158 C 
ATOM     21  C1  ZIN A   1      24.784  -4.409  31.541  0.00  0.00     0.094 C 
ATOM     22  O3  ZIN A   1      25.144  -2.825  33.248  0.00  0.00    -0.295 OA
ENDBRANCH   1  20
BRANCH   1  23
ATOM     23  O5  ZIN A   1      27.899  -3.818  33.081  0.00  0.00    -0.381 OA
ATOM     24  H36 ZIN A   1      27.407  -4.347  33.723  0.00  0.00     0.211 HD
ENDBRANCH   1  23
BRANCH  10  25
ATOM     25  O18 ZIN A   1      32.447   3.296  29.979  0.00  0.00    -0.251 OA
BRANCH  25  26
ATOM     26  S19 ZIN A   1      33.475   3.977  30.872  0.00  0.00     0.251 S 
ATOM     27  O20 ZIN A   1      32.935   5.284  31.212  0.00  0.00    -0.572 OA
ATOM     28  O21 ZIN A   1      33.638   3.132  32.044  0.00  0.00    -0.572 OA
ATOM     29  O22 ZIN A   1      34.701   4.079  30.096  0.00  0.00    -0.572 OA
ENDBRANCH  25  26
ENDBRANCH  10  25
TORSDOF 4
ENDMDL
MODEL 95
REMARK CAVERDOCK RESULT:      -5.9      0.000      0.000
REMARK CAVERDOCK CONSTRAINTS:       0.0      0.0      0.0      0.0
REMARK CAVERDOCK TUNNEL: 94     -5.9      3.3     95.1
REMARK  4 active torsions:
REMARK  status: ('A' for Active; 'I' for Inactive)
REMARK    1  A    between atoms: C2_2  and  C4_4 
REMARK    2  A    between atoms: C4_4  and  O5_5 
REMARK    3  A    between atoms: C16_14  and  O18_15 
REMARK    4  A    between atoms: O18_15  and  S19_16 
ROOT
ATOM      1  C4  ZIN A   1      27.001  -3.411  31.802  0.00  0.00     0.125 C 
ATOM      2  C6  ZIN A   1      27.293  -4.058  30.425  0.00  0.00     0.047 C 
ATOM      3  C7  ZIN A   1      27.845  -2.926  29.516  0.00  0.00     0.009 C 
ATOM      4  C8  ZIN A   1      28.404  -1.917  30.525  0.00  0.00     0.002 C 
ATOM      5  C10 ZIN A   1      28.550  -0.491  30.024  0.00  0.00    -0.001 C 
ATOM      6  C12 ZIN A   1      29.598  -0.448  28.906  0.00  0.00     0.033 C 
ATOM      7  C13 ZIN A   1      29.862   0.981  28.531  0.00  0.00    -0.023 C 
ATOM      8  C14 ZIN A   1      29.690   1.973  29.356  0.00  0.00    -0.072 C 
ATOM      9  C15 ZIN A   1      29.999   3.378  28.866  0.00  0.00     0.068 C 
ATOM     10  C16 ZIN A   1      30.937   4.047  29.875  0.00  0.00     0.149 C 
ATOM     11  C23 ZIN A   1      30.303   4.001  31.266  0.00  0.00     0.035 C 
ATOM     12  C24 ZIN A   1      30.156   2.547  31.718  0.00  0.00     0.016 C 
ATOM     13  C25 ZIN A   1      29.206   1.814  30.767  0.00  0.00    -0.017 C 
ATOM     14  C26 ZIN A   1      27.827   2.468  30.874  0.00  0.00     0.020 C 
ATOM     15  C27 ZIN A   1      29.038   0.366  31.199  0.00  0.00     0.003 C 
ATOM     16  C29 ZIN A   1      28.105   0.294  32.405  0.00  0.00     0.007 C 
ATOM     17  C30 ZIN A   1      27.839  -1.158  32.833  0.00  0.00     0.013 C 
ATOM     18  C31 ZIN A   1      27.304  -1.926  31.621  0.00  0.00    -0.002 C 
ATOM     19  C32 ZIN A   1      26.087  -1.201  31.044  0.00  0.00     0.019 C 
ENDROOT
BRANCH   1  20
ATOM     20  C2  ZIN A   1      25.554  -3.607  32.173  0.00  0.00     0.158 C 
ATOM     21  C1  ZIN A   1      24.944  -2.793  33.286  0.00  0.00     0.094 C 
ATOM     22  O3  ZIN A   1      24.881  -4.416  31.579  0.00  0.00    -0.295 OA
ENDBRANCH   1  20
BRANCH   1  23
ATOM     23  O5  ZIN A   1      27.849  -3.971  32.805  0.00  0.00    -0.381 OA
ATOM     24  H36 ZIN A   1      27.382  -4.249  33.604  0.00  0.00     0.211 HD
ENDBRANCH   1  23
BRANCH  10  25
ATOM     25  O18 ZIN A   1      32.186   3.355  29.897  0.00  0.00    -0.251 OA
BRANCH  25  26
ATOM     26  S19 ZIN A   1      33.148   3.845  30.970  0.00  0.00     0.251 S 
ATOM     27  O20 ZIN A   1      34.489   3.718  30.421  0.00  0.00    -0.572 OA
ATOM     28  O21 ZIN A   1      32.800   5.231  31.243  0.00  0.00    -0.572 OA
ATOM     29  O22 ZIN A   1      32.951   2.993  32.131  0.00  0.00    -0.572 OA
ENDBRANCH  25  26
ENDBRANCH  10  25
TORSDOF 4
ENDMDL
MODEL 96
REMARK CAVERDOCK RESULT:      -6.2      0.000      0.000
REMARK CAVERDOCK CONSTRAINTS:       0.0      0.0      0.0      0.0
REMARK CAVERDOCK TUNNEL: 95     -6.2      3.3     96.2
REMARK  4 active torsions:
REMARK  status: ('A' for Active; 'I' for Inactive)
REMARK    1  A    between atoms: C2_2  and  C4_4 
REMARK    2  A    between atoms: C4_4  and  O5_5 
REMARK    3  A    between atoms: C16_14  and  O18_15 
REMARK    4  A    between atoms: O18_15  and  S19_16 
ROOT
ATOM      1  C4  ZIN A   1      26.942  -3.230  32.298  0.00  0.00     0.125 C 
ATOM      2  C6  ZIN A   1      27.277  -4.017  31.007  0.00  0.00     0.047 C 
ATOM      3  C7  ZIN A   1      27.882  -2.991  30.011  0.00  0.00     0.009 C 
ATOM      4  C8  ZIN A   1      28.417  -1.891  30.935  0.00  0.00     0.002 C 
ATOM      5  C10 ZIN A   1      28.606  -0.526  30.297  0.00  0.00    -0.001 C 
ATOM      6  C12 ZIN A   1      29.698  -0.610  29.224  0.00  0.00     0.033 C 
ATOM      7  C13 ZIN A   1      30.000   0.771  28.718  0.00  0.00    -0.023 C 
ATOM      8  C14 ZIN A   1      29.812   1.843  29.431  0.00  0.00    -0.072 C 
ATOM      9  C15 ZIN A   1      30.163   3.187  28.814  0.00  0.00     0.068 C 
ATOM     10  C16 ZIN A   1      31.071   3.944  29.787  0.00  0.00     0.149 C 
ATOM     11  C23 ZIN A   1      30.382   4.048  31.148  0.00  0.00     0.035 C 
ATOM     12  C24 ZIN A   1      30.194   2.649  31.739  0.00  0.00     0.016 C 
ATOM     13  C25 ZIN A   1      29.271   1.834  30.829  0.00  0.00    -0.017 C 
ATOM     14  C26 ZIN A   1      27.899   2.513  30.814  0.00  0.00     0.020 C 
ATOM     15  C27 ZIN A   1      29.062   0.441  31.398  0.00  0.00     0.003 C 
ATOM     16  C29 ZIN A   1      28.082   0.503  32.567  0.00  0.00     0.007 C 
ATOM     17  C30 ZIN A   1      27.775  -0.894  33.128  0.00  0.00     0.013 C 
ATOM     18  C31 ZIN A   1      27.275  -1.775  31.980  0.00  0.00    -0.002 C 
ATOM     19  C32 ZIN A   1      26.094  -1.098  31.283  0.00  0.00     0.019 C 
ENDROOT
BRANCH   1  20
ATOM     20  C2  ZIN A   1      25.478  -3.369  32.628  0.00  0.00     0.158 C 
ATOM     21  C1  ZIN A   1      24.659  -4.455  31.979  0.00  0.00     0.094 C 
ATOM     22  O3  ZIN A   1      24.961  -2.611  33.415  0.00  0.00    -0.295 OA
ENDBRANCH   1  20
BRANCH   1  23
ATOM     23  O5  ZIN A   1      27.741  -3.695  33.386  0.00  0.00    -0.381 OA
ATOM     24  H36 ZIN A   1      27.428  -4.522  33.778  0.00  0.00     0.211 HD
ENDBRANCH   1  23
BRANCH  10  25
ATOM     25  O18 ZIN A   1      32.307   3.242  29.930  0.00  0.00    -0.251 OA
BRANCH  25  26
ATOM     26  S19 ZIN A   1      33.221   3.808  31.008  0.00  0.00     0.251 S 
ATOM     27  O20 ZIN A   1      34.551   3.897  30.426  0.00  0.00    -0.572 OA
ATOM     28  O21 ZIN A   1      32.691   5.116  31.363  0.00  0.00    -0.572 OA
ATOM     29  O22 ZIN A   1      33.175   2.879  32.126  0.00  0.00    -0.572 OA
ENDBRANCH  25  26
ENDBRANCH  10  25
TORSDOF 4
ENDMDL
MODEL 97
REMARK CAVERDOCK RESULT:      -6.6      0.000      0.000
REMARK CAVERDOCK CONSTRAINTS:       0.0      0.0      0.0      0.0
REMARK CAVERDOCK TUNNEL: 96     -6.6      3.3     97.2
REMARK  4 active torsions:
REMARK  status: ('A' for Active; 'I' for Inactive)
REMARK    1  A    between atoms: C2_2  and  C4_4 
REMARK    2  A    between atoms: C4_4  and  O5_5 
REMARK    3  A    between atoms: C16_14  and  O18_15 
REMARK    4  A    between atoms: O18_15  and  S19_16 
ROOT
ATOM      1  C4  ZIN A   1      26.973  -3.575  31.932  0.00  0.00     0.125 C 
ATOM      2  C6  ZIN A   1      27.341  -4.259  30.591  0.00  0.00     0.047 C 
ATOM      3  C7  ZIN A   1      27.943  -3.150  29.685  0.00  0.00     0.009 C 
ATOM      4  C8  ZIN A   1      28.445  -2.115  30.696  0.00  0.00     0.002 C 
ATOM      5  C10 ZIN A   1      28.619  -0.703  30.166  0.00  0.00    -0.001 C 
ATOM      6  C12 ZIN A   1      29.728  -0.688  29.107  0.00  0.00     0.033 C 
ATOM      7  C13 ZIN A   1      30.013   0.731  28.710  0.00  0.00    -0.023 C 
ATOM      8  C14 ZIN A   1      29.796   1.744  29.498  0.00  0.00    -0.072 C 
ATOM      9  C15 ZIN A   1      30.133   3.136  28.988  0.00  0.00     0.068 C 
ATOM     10  C16 ZIN A   1      31.013   3.833  30.030  0.00  0.00     0.149 C 
ATOM     11  C23 ZIN A   1      30.302   3.823  31.384  0.00  0.00     0.035 C 
ATOM     12  C24 ZIN A   1      30.130   2.381  31.866  0.00  0.00     0.016 C 
ATOM     13  C25 ZIN A   1      29.234   1.622  30.883  0.00  0.00    -0.017 C 
ATOM     14  C26 ZIN A   1      27.851   2.278  30.896  0.00  0.00     0.020 C 
ATOM     15  C27 ZIN A   1      29.041   0.186  31.343  0.00  0.00     0.003 C 
ATOM     16  C29 ZIN A   1      28.044   0.145  32.497  0.00  0.00     0.007 C 
ATOM     17  C30 ZIN A   1      27.753  -1.295  32.948  0.00  0.00     0.013 C 
ATOM     18  C31 ZIN A   1      27.286  -2.096  31.729  0.00  0.00    -0.002 C 
ATOM     19  C32 ZIN A   1      26.103  -1.388  31.066  0.00  0.00     0.019 C 
ENDROOT
BRANCH   1  20
ATOM     20  C2  ZIN A   1      25.507  -3.763  32.228  0.00  0.00     0.158 C 
ATOM     21  C1  ZIN A   1      24.960  -3.401  33.584  0.00  0.00     0.094 C 
ATOM     22  O3  ZIN A   1      24.770  -4.203  31.377  0.00  0.00    -0.295 OA
ENDBRANCH   1  20
BRANCH   1  23
ATOM     23  O5  ZIN A   1      27.764  -4.108  32.995  0.00  0.00    -0.381 OA
ATOM     24  H36 ZIN A   1      28.335  -4.841  32.731  0.00  0.00     0.211 HD
ENDBRANCH   1  23
BRANCH  10  25
ATOM     25  O18 ZIN A   1      32.259   3.143  30.140  0.00  0.00    -0.251 OA
BRANCH  25  26
ATOM     26  S19 ZIN A   1      33.298   3.869  30.983  0.00  0.00     0.251 S 
ATOM     27  O20 ZIN A   1      32.798   5.219  31.192  0.00  0.00    -0.572 OA
ATOM     28  O21 ZIN A   1      33.415   3.130  32.231  0.00  0.00    -0.572 OA
ATOM     29  O22 ZIN A   1      34.537   3.858  30.222  0.00  0.00    -0.572 OA
ENDBRANCH  25  26
ENDBRANCH  10  25
TORSDOF 4
ENDMDL
MODEL 98
REMARK CAVERDOCK RESULT:      -6.7      0.000      0.000
REMARK CAVERDOCK CONSTRAINTS:       0.0      0.0      0.0      0.0
REMARK CAVERDOCK TUNNEL: 97     -6.7      3.3     98.3
REMARK  4 active torsions:
REMARK  status: ('A' for Active; 'I' for Inactive)
REMARK    1  A    between atoms: C2_2  and  C4_4 
REMARK    2  A    between atoms: C4_4  and  O5_5 
REMARK    3  A    between atoms: C16_14  and  O18_15 
REMARK    4  A    between atoms: O18_15  and  S19_16 
ROOT
ATOM      1  C4  ZIN A   1      26.916  -3.703  31.877  0.00  0.00     0.125 C 
ATOM      2  C6  ZIN A   1      27.268  -4.365  30.521  0.00  0.00     0.047 C 
ATOM      3  C7  ZIN A   1      27.843  -3.239  29.619  0.00  0.00     0.009 C 
ATOM      4  C8  ZIN A   1      28.352  -2.212  30.636  0.00  0.00     0.002 C 
ATOM      5  C10 ZIN A   1      28.504  -0.791  30.121  0.00  0.00    -0.001 C 
ATOM      6  C12 ZIN A   1      29.594  -0.751  29.044  0.00  0.00     0.033 C 
ATOM      7  C13 ZIN A   1      29.858   0.676  28.661  0.00  0.00    -0.023 C 
ATOM      8  C14 ZIN A   1      29.644   1.676  29.465  0.00  0.00    -0.072 C 
ATOM      9  C15 ZIN A   1      29.958   3.078  28.969  0.00  0.00     0.068 C 
ATOM     10  C16 ZIN A   1      30.849   3.770  30.005  0.00  0.00     0.149 C 
ATOM     11  C23 ZIN A   1      30.162   3.735  31.370  0.00  0.00     0.035 C 
ATOM     12  C24 ZIN A   1      30.012   2.285  31.836  0.00  0.00     0.016 C 
ATOM     13  C25 ZIN A   1      29.107   1.530  30.858  0.00  0.00    -0.017 C 
ATOM     14  C26 ZIN A   1      27.719   2.171  30.904  0.00  0.00     0.020 C 
ATOM     15  C27 ZIN A   1      28.937   0.087  31.303  0.00  0.00     0.003 C 
ATOM     16  C29 ZIN A   1      27.959   0.020  32.473  0.00  0.00     0.007 C 
ATOM     17  C30 ZIN A   1      27.691  -1.429  32.909  0.00  0.00     0.013 C 
ATOM     18  C31 ZIN A   1      27.211  -2.218  31.688  0.00  0.00    -0.002 C 
ATOM     19  C32 ZIN A   1      26.010  -1.514  31.055  0.00  0.00     0.019 C 
ENDROOT
BRANCH   1  20
ATOM     20  C2  ZIN A   1      25.458  -3.910  32.195  0.00  0.00     0.158 C 
ATOM     21  C1  ZIN A   1      24.978  -3.826  33.621  0.00  0.00     0.094 C 
ATOM     22  O3  ZIN A   1      24.672  -4.141  31.306  0.00  0.00    -0.295 OA
ENDBRANCH   1  20
BRANCH   1  23
ATOM     23  O5  ZIN A   1      27.730  -4.242  32.919  0.00  0.00    -0.381 OA
ATOM     24  H36 ZIN A   1      28.668  -4.306  32.692  0.00  0.00     0.211 HD
ENDBRANCH   1  23
BRANCH  10  25
ATOM     25  O18 ZIN A   1      32.104   3.091  30.084  0.00  0.00    -0.251 OA
BRANCH  25  26
ATOM     26  S19 ZIN A   1      33.130   3.786  30.968  0.00  0.00     0.251 S 
ATOM     27  O20 ZIN A   1      34.441   3.408  30.464  0.00  0.00    -0.572 OA
ATOM     28  O21 ZIN A   1      32.889   5.216  30.845  0.00  0.00    -0.572 OA
ATOM     29  O22 ZIN A   1      32.907   3.309  32.323  0.00  0.00    -0.572 OA
ENDBRANCH  25  26
ENDBRANCH  10  25
TORSDOF 4
ENDMDL
MODEL 99
REMARK CAVERDOCK RESULT:      -7.5      0.000      0.000
REMARK CAVERDOCK CONSTRAINTS:       0.0      0.0      0.0      0.0
REMARK CAVERDOCK TUNNEL: 98     -7.5      3.2     99.1
REMARK  4 active torsions:
REMARK  status: ('A' for Active; 'I' for Inactive)
REMARK    1  A    between atoms: C2_2  and  C4_4 
REMARK    2  A    between atoms: C4_4  and  O5_5 
REMARK    3  A    between atoms: C16_14  and  O18_15 
REMARK    4  A    between atoms: O18_15  and  S19_16 
ROOT
ATOM      1  C4  ZIN A   1      26.895  -3.775  32.124  0.00  0.00     0.125 C 
ATOM      2  C6  ZIN A   1      27.235  -4.510  30.803  0.00  0.00     0.047 C 
ATOM      3  C7  ZIN A   1      27.779  -3.430  29.828  0.00  0.00     0.009 C 
ATOM      4  C8  ZIN A   1      28.289  -2.338  30.775  0.00  0.00     0.002 C 
ATOM      5  C10 ZIN A   1      28.411  -0.948  30.177  0.00  0.00    -0.001 C 
ATOM      6  C12 ZIN A   1      29.482  -0.955  29.081  0.00  0.00     0.033 C 
ATOM      7  C13 ZIN A   1      29.719   0.451  28.612  0.00  0.00    -0.023 C 
ATOM      8  C14 ZIN A   1      29.503   1.493  29.360  0.00  0.00    -0.072 C 
ATOM      9  C15 ZIN A   1      29.788   2.867  28.778  0.00  0.00     0.068 C 
ATOM     10  C16 ZIN A   1      30.685   3.631  29.757  0.00  0.00     0.149 C 
ATOM     11  C23 ZIN A   1      30.021   3.666  31.134  0.00  0.00     0.035 C 
ATOM     12  C24 ZIN A   1      29.900   2.244  31.685  0.00  0.00     0.016 C 
ATOM     13  C25 ZIN A   1      28.991   1.420  30.768  0.00  0.00    -0.017 C 
ATOM     14  C26 ZIN A   1      27.594   2.044  30.799  0.00  0.00     0.020 C 
ATOM     15  C27 ZIN A   1      28.850   0.003  31.298  0.00  0.00     0.003 C 
ATOM     16  C29 ZIN A   1      27.892  -0.009  32.486  0.00  0.00     0.007 C 
ATOM     17  C30 ZIN A   1      27.652  -1.434  33.010  0.00  0.00     0.013 C 
ATOM     18  C31 ZIN A   1      27.165  -2.299  31.845  0.00  0.00    -0.002 C 
ATOM     19  C32 ZIN A   1      25.943  -1.650  31.192  0.00  0.00     0.019 C 
ENDROOT
BRANCH   1  20
ATOM     20  C2  ZIN A   1      25.445  -3.983  32.478  0.00  0.00     0.158 C 
ATOM     21  C1  ZIN A   1      24.958  -3.674  33.870  0.00  0.00     0.094 C 
ATOM     22  O3  ZIN A   1      24.673  -4.397  31.646  0.00  0.00    -0.295 OA
ENDBRANCH   1  20
BRANCH   1  23
ATOM     23  O5  ZIN A   1      27.734  -4.240  33.182  0.00  0.00    -0.381 OA
ATOM     24  H36 ZIN A   1      27.960  -3.561  33.832  0.00  0.00     0.211 HD
ENDBRANCH   1  23
BRANCH  10  25
ATOM     25  O18 ZIN A   1      31.951   2.976  29.854  0.00  0.00    -0.251 OA
BRANCH  25  26
ATOM     26  S19 ZIN A   1      32.884   3.581  30.893  0.00  0.00     0.251 S 
ATOM     27  O20 ZIN A   1      34.241   3.285  30.461  0.00  0.00    -0.572 OA
ATOM     28  O21 ZIN A   1      32.617   5.011  30.914  0.00  0.00    -0.572 OA
ATOM     29  O22 ZIN A   1      32.566   2.947  32.163  0.00  0.00    -0.572 OA
ENDBRANCH  25  26
ENDBRANCH  10  25
TORSDOF 4
ENDMDL
MODEL 100
REMARK CAVERDOCK RESULT:      -7.2      0.000      0.000
REMARK CAVERDOCK CONSTRAINTS:       0.0      0.0      0.0      0.0
REMARK CAVERDOCK TUNNEL: 99     -7.2      3.3    100.2
REMARK  4 active torsions:
REMARK  status: ('A' for Active; 'I' for Inactive)
REMARK    1  A    between atoms: C2_2  and  C4_4 
REMARK    2  A    between atoms: C4_4  and  O5_5 
REMARK    3  A    between atoms: C16_14  and  O18_15 
REMARK    4  A    between atoms: O18_15  and  S19_16 
ROOT
ATOM      1  C4  ZIN A   1      29.701   3.549  30.267  0.00  0.00     0.125 C 
ATOM      2  C6  ZIN A   1      28.516   4.161  31.055  0.00  0.00     0.047 C 
ATOM      3  C7  ZIN A   1      27.559   2.985  31.391  0.00  0.00     0.009 C 
ATOM      4  C8  ZIN A   1      28.486   1.765  31.346  0.00  0.00     0.002 C 
ATOM      5  C10 ZIN A   1      27.806   0.426  31.123  0.00  0.00    -0.001 C 
ATOM      6  C12 ZIN A   1      26.903   0.105  32.320  0.00  0.00     0.033 C 
ATOM      7  C13 ZIN A   1      26.368  -1.290  32.174  0.00  0.00    -0.023 C 
ATOM      8  C14 ZIN A   1      26.985  -2.220  31.506  0.00  0.00    -0.072 C 
ATOM      9  C15 ZIN A   1      26.349  -3.598  31.437  0.00  0.00     0.068 C 
ATOM     10  C16 ZIN A   1      27.397  -4.636  31.851  0.00  0.00     0.149 C 
ATOM     11  C23 ZIN A   1      28.640  -4.482  30.974  0.00  0.00     0.035 C 
ATOM     12  C24 ZIN A   1      29.276  -3.111  31.217  0.00  0.00     0.016 C 
ATOM     13  C25 ZIN A   1      28.292  -2.015  30.800  0.00  0.00    -0.017 C 
ATOM     14  C26 ZIN A   1      28.046  -2.145  29.295  0.00  0.00     0.020 C 
ATOM     15  C27 ZIN A   1      28.904  -0.642  31.026  0.00  0.00     0.003 C 
ATOM     16  C29 ZIN A   1      29.918  -0.342  29.925  0.00  0.00     0.007 C 
ATOM     17  C30 ZIN A   1      30.508   1.070  30.063  0.00  0.00     0.013 C 
ATOM     18  C31 ZIN A   1      29.352   2.074  30.096  0.00  0.00    -0.002 C 
ATOM     19  C32 ZIN A   1      28.460   1.876  28.869  0.00  0.00     0.019 C 
ENDROOT
BRANCH   1  20
ATOM     20  C2  ZIN A   1      29.830   4.214  28.920  0.00  0.00     0.158 C 
ATOM     21  C1  ZIN A   1      29.247   3.557  27.696  0.00  0.00     0.094 C 
ATOM     22  O3  ZIN A   1      30.401   5.275  28.823  0.00  0.00    -0.295 OA
ENDBRANCH   1  20
BRANCH   1  23
ATOM     23  O5  ZIN A   1      30.915   3.689  31.005  0.00  0.00    -0.381 OA
ATOM     24  H36 ZIN A   1      31.444   4.456  30.750  0.00  0.00     0.211 HD
ENDBRANCH   1  23
BRANCH  10  25
ATOM     25  O18 ZIN A   1      27.750  -4.435  33.220  0.00  0.00    -0.251 OA
BRANCH  25  26
ATOM     26  S19 ZIN A   1      27.006  -5.341  34.192  0.00  0.00     0.251 S 
ATOM     27  O20 ZIN A   1      27.980  -5.790  35.175  0.00  0.00    -0.572 OA
ATOM     28  O21 ZIN A   1      25.953  -4.537  34.793  0.00  0.00    -0.572 OA
ATOM     29  O22 ZIN A   1      26.472  -6.445  33.410  0.00  0.00    -0.572 OA
ENDBRANCH  25  26
ENDBRANCH  10  25
TORSDOF 4
ENDMDL
MODEL 101
REMARK CAVERDOCK RESULT:      -7.8      0.000      0.000
REMARK CAVERDOCK CONSTRAINTS:       0.0      0.0      0.0      0.0
REMARK CAVERDOCK TUNNEL: 100     -7.8      3.3    101.2
REMARK  4 active torsions:
REMARK  status: ('A' for Active; 'I' for Inactive)
REMARK    1  A    between atoms: C2_2  and  C4_4 
REMARK    2  A    between atoms: C4_4  and  O5_5 
REMARK    3  A    between atoms: C16_14  and  O18_15 
REMARK    4  A    between atoms: O18_15  and  S19_16 
ROOT
ATOM      1  C4  ZIN A   1      29.649   3.390  30.273  0.00  0.00     0.125 C 
ATOM      2  C6  ZIN A   1      28.466   4.025  31.047  0.00  0.00     0.047 C 
ATOM      3  C7  ZIN A   1      27.494   2.864  31.390  0.00  0.00     0.009 C 
ATOM      4  C8  ZIN A   1      28.407   1.633  31.366  0.00  0.00     0.002 C 
ATOM      5  C10 ZIN A   1      27.713   0.299  31.155  0.00  0.00    -0.001 C 
ATOM      6  C12 ZIN A   1      26.799   0.003  32.349  0.00  0.00     0.033 C 
ATOM      7  C13 ZIN A   1      26.249  -1.387  32.218  0.00  0.00    -0.023 C 
ATOM      8  C14 ZIN A   1      26.860  -2.332  31.565  0.00  0.00    -0.072 C 
ATOM      9  C15 ZIN A   1      26.209  -3.704  31.508  0.00  0.00     0.068 C 
ATOM     10  C16 ZIN A   1      27.242  -4.748  31.941  0.00  0.00     0.149 C 
ATOM     11  C23 ZIN A   1      28.492  -4.619  31.070  0.00  0.00     0.035 C 
ATOM     12  C24 ZIN A   1      29.142  -3.253  31.300  0.00  0.00     0.016 C 
ATOM     13  C25 ZIN A   1      28.174  -2.150  30.864  0.00  0.00    -0.017 C 
ATOM     14  C26 ZIN A   1      27.935  -2.296  29.359  0.00  0.00     0.020 C 
ATOM     15  C27 ZIN A   1      28.799  -0.782  31.077  0.00  0.00     0.003 C 
ATOM     16  C29 ZIN A   1      29.823  -0.507  29.979  0.00  0.00     0.007 C 
ATOM     17  C30 ZIN A   1      30.429   0.900  30.104  0.00  0.00     0.013 C 
ATOM     18  C31 ZIN A   1      29.284   1.917  30.117  0.00  0.00    -0.002 C 
ATOM     19  C32 ZIN A   1      28.397   1.715  28.888  0.00  0.00     0.019 C 
ENDROOT
BRANCH   1  20
ATOM     20  C2  ZIN A   1      29.794   4.038  28.919  0.00  0.00     0.158 C 
ATOM     21  C1  ZIN A   1      29.206   3.375  27.700  0.00  0.00     0.094 C 
ATOM     22  O3  ZIN A   1      30.381   5.088  28.812  0.00  0.00    -0.295 OA
ENDBRANCH   1  20
BRANCH   1  23
ATOM     23  O5  ZIN A   1      30.860   3.525  31.017  0.00  0.00    -0.381 OA
ATOM     24  H36 ZIN A   1      31.643   3.191  30.558  0.00  0.00     0.211 HD
ENDBRANCH   1  23
BRANCH  10  25
ATOM     25  O18 ZIN A   1      27.589  -4.535  33.310  0.00  0.00    -0.251 OA
BRANCH  25  26
ATOM     26  S19 ZIN A   1      26.842  -5.433  34.286  0.00  0.00     0.251 S 
ATOM     27  O20 ZIN A   1      26.152  -6.435  33.489  0.00  0.00    -0.572 OA
ATOM     28  O21 ZIN A   1      27.842  -6.025  35.162  0.00  0.00    -0.572 OA
ATOM     29  O22 ZIN A   1      25.914  -4.581  35.013  0.00  0.00    -0.572 OA
ENDBRANCH  25  26
ENDBRANCH  10  25
TORSDOF 4
ENDMDL
MODEL 102
REMARK CAVERDOCK RESULT:      -8.1      0.000      0.000
REMARK CAVERDOCK CONSTRAINTS:       0.0      0.0      0.0      0.0
REMARK CAVERDOCK TUNNEL: 101     -8.1      3.2    102.4
REMARK  4 active torsions:
REMARK  status: ('A' for Active; 'I' for Inactive)
REMARK    1  A    between atoms: C2_2  and  C4_4 
REMARK    2  A    between atoms: C4_4  and  O5_5 
REMARK    3  A    between atoms: C16_14  and  O18_15 
REMARK    4  A    between atoms: O18_15  and  S19_16 
ROOT
ATOM      1  C4  ZIN A   1      26.702  -3.953  32.522  0.00  0.00     0.125 C 
ATOM      2  C6  ZIN A   1      27.183  -4.768  31.295  0.00  0.00     0.047 C 
ATOM      3  C7  ZIN A   1      27.816  -3.748  30.311  0.00  0.00     0.009 C 
ATOM      4  C8  ZIN A   1      28.217  -2.588  31.229  0.00  0.00     0.002 C 
ATOM      5  C10 ZIN A   1      28.390  -1.239  30.554  0.00  0.00    -0.001 C 
ATOM      6  C12 ZIN A   1      29.570  -1.304  29.577  0.00  0.00     0.033 C 
ATOM      7  C13 ZIN A   1      29.843   0.071  29.041  0.00  0.00    -0.023 C 
ATOM      8  C14 ZIN A   1      29.544   1.157  29.692  0.00  0.00    -0.072 C 
ATOM      9  C15 ZIN A   1      29.877   2.494  29.051  0.00  0.00     0.068 C 
ATOM     10  C16 ZIN A   1      30.663   3.334  30.063  0.00  0.00     0.149 C 
ATOM     11  C23 ZIN A   1      29.859   3.450  31.359  0.00  0.00     0.035 C 
ATOM     12  C24 ZIN A   1      29.692   2.066  31.989  0.00  0.00     0.016 C 
ATOM     13  C25 ZIN A   1      28.889   1.171  31.041  0.00  0.00    -0.017 C 
ATOM     14  C26 ZIN A   1      27.492   1.775  30.887  0.00  0.00     0.020 C 
ATOM     15  C27 ZIN A   1      28.704  -0.210  31.648  0.00  0.00     0.003 C 
ATOM     16  C29 ZIN A   1      27.629  -0.157  32.730  0.00  0.00     0.007 C 
ATOM     17  C30 ZIN A   1      27.346  -1.548  33.321  0.00  0.00     0.013 C 
ATOM     18  C31 ZIN A   1      26.988  -2.495  32.173  0.00  0.00    -0.002 C 
ATOM     19  C32 ZIN A   1      25.836  -1.907  31.356  0.00  0.00     0.019 C 
ENDROOT
BRANCH   1  20
ATOM     20  C2  ZIN A   1      25.225  -4.157  32.739  0.00  0.00     0.158 C 
ATOM     21  C1  ZIN A   1      24.585  -3.717  34.030  0.00  0.00     0.094 C 
ATOM     22  O3  ZIN A   1      24.554  -4.673  31.877  0.00  0.00    -0.295 OA
ENDBRANCH   1  20
BRANCH   1  23
ATOM     23  O5  ZIN A   1      27.431  -4.335  33.689  0.00  0.00    -0.381 OA
ATOM     24  H36 ZIN A   1      27.503  -5.291  33.812  0.00  0.00     0.211 HD
ENDBRANCH   1  23
BRANCH  10  25
ATOM     25  O18 ZIN A   1      31.916   2.704  30.333  0.00  0.00    -0.251 OA
BRANCH  25  26
ATOM     26  S19 ZIN A   1      32.957   3.633  30.943  0.00  0.00     0.251 S 
ATOM     27  O20 ZIN A   1      33.014   3.324  32.363  0.00  0.00    -0.572 OA
ATOM     28  O21 ZIN A   1      34.216   3.349  30.271  0.00  0.00    -0.572 OA
ATOM     29  O22 ZIN A   1      32.502   4.992  30.698  0.00  0.00    -0.572 OA
ENDBRANCH  25  26
ENDBRANCH  10  25
TORSDOF 4
ENDMDL
MODEL 103
REMARK CAVERDOCK RESULT:      -8.6      0.000      0.000
REMARK CAVERDOCK CONSTRAINTS:       0.0      0.0      0.0      0.0
REMARK CAVERDOCK TUNNEL: 102     -8.6      3.3    103.1
REMARK  4 active torsions:
REMARK  status: ('A' for Active; 'I' for Inactive)
REMARK    1  A    between atoms: C2_2  and  C4_4 
REMARK    2  A    between atoms: C4_4  and  O5_5 
REMARK    3  A    between atoms: C16_14  and  O18_15 
REMARK    4  A    between atoms: O18_15  and  S19_16 
ROOT
ATOM      1  C4  ZIN A   1      29.584   2.972  30.258  0.00  0.00     0.125 C 
ATOM      2  C6  ZIN A   1      28.419   3.606  31.059  0.00  0.00     0.047 C 
ATOM      3  C7  ZIN A   1      27.463   2.443  31.438  0.00  0.00     0.009 C 
ATOM      4  C8  ZIN A   1      28.381   1.217  31.397  0.00  0.00     0.002 C 
ATOM      5  C10 ZIN A   1      27.688  -0.122  31.214  0.00  0.00    -0.001 C 
ATOM      6  C12 ZIN A   1      26.809  -0.414  32.435  0.00  0.00     0.033 C 
ATOM      7  C13 ZIN A   1      26.262  -1.807  32.329  0.00  0.00    -0.023 C 
ATOM      8  C14 ZIN A   1      26.860  -2.754  31.666  0.00  0.00    -0.072 C 
ATOM      9  C15 ZIN A   1      26.214  -4.129  31.636  0.00  0.00     0.068 C 
ATOM     10  C16 ZIN A   1      27.264  -5.166  32.048  0.00  0.00     0.149 C 
ATOM     11  C23 ZIN A   1      28.489  -5.036  31.142  0.00  0.00     0.035 C 
ATOM     12  C24 ZIN A   1      29.138  -3.666  31.345  0.00  0.00     0.016 C 
ATOM     13  C25 ZIN A   1      28.153  -2.571  30.928  0.00  0.00    -0.017 C 
ATOM     14  C26 ZIN A   1      27.874  -2.728  29.431  0.00  0.00     0.020 C 
ATOM     15  C27 ZIN A   1      28.777  -1.198  31.114  0.00  0.00     0.003 C 
ATOM     16  C29 ZIN A   1      29.769  -0.926  29.987  0.00  0.00     0.007 C 
ATOM     17  C30 ZIN A   1      30.371   0.485  30.085  0.00  0.00     0.013 C 
ATOM     18  C31 ZIN A   1      29.222   1.496  30.123  0.00  0.00    -0.002 C 
ATOM     19  C32 ZIN A   1      28.303   1.281  28.919  0.00  0.00     0.019 C 
ENDROOT
BRANCH   1  20
ATOM     20  C2  ZIN A   1      29.688   3.611  28.897  0.00  0.00     0.158 C 
ATOM     21  C1  ZIN A   1      28.945   3.018  27.727  0.00  0.00     0.094 C 
ATOM     22  O3  ZIN A   1      30.367   4.599  28.743  0.00  0.00    -0.295 OA
ENDBRANCH   1  20
BRANCH   1  23
ATOM     23  O5  ZIN A   1      30.814   3.118  30.968  0.00  0.00    -0.381 OA
ATOM     24  H36 ZIN A   1      31.232   3.983  30.856  0.00  0.00     0.211 HD
ENDBRANCH   1  23
BRANCH  10  25
ATOM     25  O18 ZIN A   1      27.648  -4.941  33.405  0.00  0.00    -0.251 OA
BRANCH  25  26
ATOM     26  S19 ZIN A   1      26.731  -5.602  34.426  0.00  0.00     0.251 S 
ATOM     27  O20 ZIN A   1      25.682  -4.641  34.730  0.00  0.00    -0.572 OA
ATOM     28  O21 ZIN A   1      26.205  -6.805  33.800  0.00  0.00    -0.572 OA
ATOM     29  O22 ZIN A   1      27.549  -5.904  35.590  0.00  0.00    -0.572 OA
ENDBRANCH  25  26
ENDBRANCH  10  25
TORSDOF 4
ENDMDL
MODEL 104
REMARK CAVERDOCK RESULT:      -8.6      0.000      0.000
REMARK CAVERDOCK CONSTRAINTS:       0.0      0.0      0.0      0.0
REMARK CAVERDOCK TUNNEL: 103     -8.6      3.3    104.3
REMARK  4 active torsions:
REMARK  status: ('A' for Active; 'I' for Inactive)
REMARK    1  A    between atoms: C2_2  and  C4_4 
REMARK    2  A    between atoms: C4_4  and  O5_5 
REMARK    3  A    between atoms: C16_14  and  O18_15 
REMARK    4  A    between atoms: O18_15  and  S19_16 
ROOT
ATOM      1  C4  ZIN A   1      26.447  -4.148  32.727  0.00  0.00     0.125 C 
ATOM      2  C6  ZIN A   1      27.011  -5.009  31.569  0.00  0.00     0.047 C 
ATOM      3  C7  ZIN A   1      27.685  -4.022  30.578  0.00  0.00     0.009 C 
ATOM      4  C8  ZIN A   1      28.014  -2.816  31.464  0.00  0.00     0.002 C 
ATOM      5  C10 ZIN A   1      28.206  -1.495  30.740  0.00  0.00    -0.001 C 
ATOM      6  C12 ZIN A   1      29.441  -1.582  29.837  0.00  0.00     0.033 C 
ATOM      7  C13 ZIN A   1      29.725  -0.228  29.256  0.00  0.00    -0.023 C 
ATOM      8  C14 ZIN A   1      29.371   0.881  29.838  0.00  0.00    -0.072 C 
ATOM      9  C15 ZIN A   1      29.721   2.194  29.157  0.00  0.00     0.068 C 
ATOM     10  C16 ZIN A   1      30.432   3.092  30.174  0.00  0.00     0.149 C 
ATOM     11  C23 ZIN A   1      29.552   3.251  31.414  0.00  0.00     0.035 C 
ATOM     12  C24 ZIN A   1      29.370   1.894  32.096  0.00  0.00     0.016 C 
ATOM     13  C25 ZIN A   1      28.638   0.943  31.145  0.00  0.00    -0.017 C 
ATOM     14  C26 ZIN A   1      27.243   1.514  30.882  0.00  0.00     0.020 C 
ATOM     15  C27 ZIN A   1      28.438  -0.413  31.802  0.00  0.00     0.003 C 
ATOM     16  C29 ZIN A   1      27.301  -0.331  32.816  0.00  0.00     0.007 C 
ATOM     17  C30 ZIN A   1      27.006  -1.698  33.453  0.00  0.00     0.013 C 
ATOM     18  C31 ZIN A   1      26.730  -2.702  32.330  0.00  0.00    -0.002 C 
ATOM     19  C32 ZIN A   1      25.619  -2.173  31.421  0.00  0.00     0.019 C 
ENDROOT
BRANCH   1  20
ATOM     20  C2  ZIN A   1      24.963  -4.370  32.867  0.00  0.00     0.158 C 
ATOM     21  C1  ZIN A   1      24.298  -4.201  34.209  0.00  0.00     0.094 C 
ATOM     22  O3  ZIN A   1      24.305  -4.681  31.902  0.00  0.00    -0.295 OA
ENDBRANCH   1  20
BRANCH   1  23
ATOM     23  O5  ZIN A   1      27.111  -4.465  33.951  0.00  0.00    -0.381 OA
ATOM     24  H36 ZIN A   1      27.603  -5.296  33.928  0.00  0.00     0.211 HD
ENDBRANCH   1  23
BRANCH  10  25
ATOM     25  O18 ZIN A   1      31.677   2.498  30.545  0.00  0.00    -0.251 OA
BRANCH  25  26
ATOM     26  S19 ZIN A   1      32.712   3.493  31.052  0.00  0.00     0.251 S 
ATOM     27  O20 ZIN A   1      32.758   3.348  32.499  0.00  0.00    -0.572 OA
ATOM     28  O21 ZIN A   1      33.977   3.137  30.427  0.00  0.00    -0.572 OA
ATOM     29  O22 ZIN A   1      32.255   4.813  30.650  0.00  0.00    -0.572 OA
ENDBRANCH  25  26
ENDBRANCH  10  25
TORSDOF 4
ENDMDL
MODEL 105
REMARK CAVERDOCK RESULT:      -9.3      0.000      0.000
REMARK CAVERDOCK CONSTRAINTS:       0.0      0.0      0.0      0.0
REMARK CAVERDOCK TUNNEL: 104     -9.3      3.3    105.4
REMARK  4 active torsions:
REMARK  status: ('A' for Active; 'I' for Inactive)
REMARK    1  A    between atoms: C2_2  and  C4_4 
REMARK    2  A    between atoms: C4_4  and  O5_5 
REMARK    3  A    between atoms: C16_14  and  O18_15 
REMARK    4  A    between atoms: O18_15  and  S19_16 
ROOT
ATOM      1  C4  ZIN A   1      29.396   2.865  30.402  0.00  0.00     0.125 C 
ATOM      2  C6  ZIN A   1      28.154   3.466  31.107  0.00  0.00     0.047 C 
ATOM      3  C7  ZIN A   1      27.217   2.273  31.436  0.00  0.00     0.009 C 
ATOM      4  C8  ZIN A   1      28.180   1.082  31.483  0.00  0.00     0.002 C 
ATOM      5  C10 ZIN A   1      27.552  -0.285  31.275  0.00  0.00    -0.001 C 
ATOM      6  C12 ZIN A   1      26.599  -0.592  32.435  0.00  0.00     0.033 C 
ATOM      7  C13 ZIN A   1      26.113  -2.006  32.315  0.00  0.00    -0.023 C 
ATOM      8  C14 ZIN A   1      26.792  -2.939  31.713  0.00  0.00    -0.072 C 
ATOM      9  C15 ZIN A   1      26.201  -4.339  31.662  0.00  0.00     0.068 C 
ATOM     10  C16 ZIN A   1      27.256  -5.328  32.167  0.00  0.00     0.149 C 
ATOM     11  C23 ZIN A   1      28.538  -5.165  31.349  0.00  0.00     0.035 C 
ATOM     12  C24 ZIN A   1      29.120  -3.768  31.574  0.00  0.00     0.016 C 
ATOM     13  C25 ZIN A   1      28.127  -2.718  31.067  0.00  0.00    -0.017 C 
ATOM     14  C26 ZIN A   1      27.963  -2.909  29.557  0.00  0.00     0.020 C 
ATOM     15  C27 ZIN A   1      28.685  -1.320  31.273  0.00  0.00     0.003 C 
ATOM     16  C29 ZIN A   1      29.745  -1.027  30.215  0.00  0.00     0.007 C 
ATOM     17  C30 ZIN A   1      30.286   0.407  30.331  0.00  0.00     0.013 C 
ATOM     18  C31 ZIN A   1      29.101   1.374  30.268  0.00  0.00    -0.002 C 
ATOM     19  C32 ZIN A   1      28.279   1.106  29.006  0.00  0.00     0.019 C 
ENDROOT
BRANCH   1  20
ATOM     20  C2  ZIN A   1      29.575   3.486  29.041  0.00  0.00     0.158 C 
ATOM     21  C1  ZIN A   1      28.830   2.930  27.854  0.00  0.00     0.094 C 
ATOM     22  O3  ZIN A   1      30.315   4.431  28.900  0.00  0.00    -0.295 OA
ENDBRANCH   1  20
BRANCH   1  23
ATOM     23  O5  ZIN A   1      30.566   3.069  31.196  0.00  0.00    -0.381 OA
ATOM     24  H36 ZIN A   1      31.386   3.100  30.686  0.00  0.00     0.211 HD
ENDBRANCH   1  23
BRANCH  10  25
ATOM     25  O18 ZIN A   1      27.532  -5.068  33.544  0.00  0.00    -0.251 OA
BRANCH  25  26
ATOM     26  S19 ZIN A   1      26.591  -5.776  34.509  0.00  0.00     0.251 S 
ATOM     27  O20 ZIN A   1      25.992  -6.880  33.775  0.00  0.00    -0.572 OA
ATOM     28  O21 ZIN A   1      27.404  -6.239  35.624  0.00  0.00    -0.572 OA
ATOM     29  O22 ZIN A   1      25.601  -4.795  34.924  0.00  0.00    -0.572 OA
ENDBRANCH  25  26
ENDBRANCH  10  25
TORSDOF 4
ENDMDL
MODEL 106
REMARK CAVERDOCK RESULT:      -9.6      0.000      0.000
REMARK CAVERDOCK CONSTRAINTS:       0.0      0.0      0.0      0.0
REMARK CAVERDOCK TUNNEL: 105     -9.6      3.3    106.4
REMARK  4 active torsions:
REMARK  status: ('A' for Active; 'I' for Inactive)
REMARK    1  A    between atoms: C2_2  and  C4_4 
REMARK    2  A    between atoms: C4_4  and  O5_5 
REMARK    3  A    between atoms: C16_14  and  O18_15 
REMARK    4  A    between atoms: O18_15  and  S19_16 
ROOT
ATOM      1  C4  ZIN A   1      29.453   2.686  30.343  0.00  0.00     0.125 C 
ATOM      2  C6  ZIN A   1      28.274   3.371  31.078  0.00  0.00     0.047 C 
ATOM      3  C7  ZIN A   1      27.280   2.242  31.461  0.00  0.00     0.009 C 
ATOM      4  C8  ZIN A   1      28.173   0.996  31.497  0.00  0.00     0.002 C 
ATOM      5  C10 ZIN A   1      27.460  -0.334  31.335  0.00  0.00    -0.001 C 
ATOM      6  C12 ZIN A   1      26.531  -0.565  32.533  0.00  0.00     0.033 C 
ATOM      7  C13 ZIN A   1      25.959  -1.950  32.454  0.00  0.00    -0.023 C 
ATOM      8  C14 ZIN A   1      26.560  -2.931  31.848  0.00  0.00    -0.072 C 
ATOM      9  C15 ZIN A   1      25.887  -4.294  31.842  0.00  0.00     0.068 C 
ATOM     10  C16 ZIN A   1      26.900  -5.336  32.328  0.00  0.00     0.149 C 
ATOM     11  C23 ZIN A   1      28.159  -5.263  31.464  0.00  0.00     0.035 C 
ATOM     12  C24 ZIN A   1      28.829  -3.899  31.644  0.00  0.00     0.016 C 
ATOM     13  C25 ZIN A   1      27.883  -2.800  31.152  0.00  0.00    -0.017 C 
ATOM     14  C26 ZIN A   1      27.655  -3.005  29.652  0.00  0.00     0.020 C 
ATOM     15  C27 ZIN A   1      28.529  -1.434  31.313  0.00  0.00     0.003 C 
ATOM     16  C29 ZIN A   1      29.567  -1.222  30.215  0.00  0.00     0.007 C 
ATOM     17  C30 ZIN A   1      30.194   0.179  30.286  0.00  0.00     0.013 C 
ATOM     18  C31 ZIN A   1      29.066   1.214  30.246  0.00  0.00    -0.002 C 
ATOM     19  C32 ZIN A   1      28.186   0.974  29.017  0.00  0.00     0.019 C 
ENDROOT
BRANCH   1  20
ATOM     20  C2  ZIN A   1      29.620   3.274  28.965  0.00  0.00     0.158 C 
ATOM     21  C1  ZIN A   1      28.894   2.665  27.793  0.00  0.00     0.094 C 
ATOM     22  O3  ZIN A   1      30.336   4.233  28.800  0.00  0.00    -0.295 OA
ENDBRANCH   1  20
BRANCH   1  23
ATOM     23  O5  ZIN A   1      30.660   2.833  31.092  0.00  0.00    -0.381 OA
ATOM     24  H36 ZIN A   1      30.657   2.364  31.937  0.00  0.00     0.211 HD
ENDBRANCH   1  23
BRANCH  10  25
ATOM     25  O18 ZIN A   1      27.239  -5.070  33.690  0.00  0.00    -0.251 OA
BRANCH  25  26
ATOM     26  S19 ZIN A   1      26.506  -5.950  34.694  0.00  0.00     0.251 S 
ATOM     27  O20 ZIN A   1      25.521  -5.105  35.351  0.00  0.00    -0.572 OA
ATOM     28  O21 ZIN A   1      25.884  -7.024  33.935  0.00  0.00    -0.572 OA
ATOM     29  O22 ZIN A   1      27.506  -6.447  35.625  0.00  0.00    -0.572 OA
ENDBRANCH  25  26
ENDBRANCH  10  25
TORSDOF 4
ENDMDL
MODEL 107
REMARK CAVERDOCK RESULT:      -9.2      0.000      0.000
REMARK CAVERDOCK CONSTRAINTS:       0.0      0.0      0.0      0.0
REMARK CAVERDOCK TUNNEL: 106     -9.2      3.3    107.4
REMARK  4 active torsions:
REMARK  status: ('A' for Active; 'I' for Inactive)
REMARK    1  A    between atoms: C2_2  and  C4_4 
REMARK    2  A    between atoms: C4_4  and  O5_5 
REMARK    3  A    between atoms: C16_14  and  O18_15 
REMARK    4  A    between atoms: O18_15  and  S19_16 
ROOT
ATOM      1  C4  ZIN A   1      26.472  -4.473  33.376  0.00  0.00     0.125 C 
ATOM      2  C6  ZIN A   1      27.112  -5.433  32.342  0.00  0.00     0.047 C 
ATOM      3  C7  ZIN A   1      27.711  -4.538  31.225  0.00  0.00     0.009 C 
ATOM      4  C8  ZIN A   1      27.935  -3.200  31.939  0.00  0.00     0.002 C 
ATOM      5  C10 ZIN A   1      28.025  -1.978  31.043  0.00  0.00    -0.001 C 
ATOM      6  C12 ZIN A   1      29.270  -2.085  30.155  0.00  0.00     0.033 C 
ATOM      7  C13 ZIN A   1      29.447  -0.803  29.396  0.00  0.00    -0.023 C 
ATOM      8  C14 ZIN A   1      29.001   0.341  29.825  0.00  0.00    -0.072 C 
ATOM      9  C15 ZIN A   1      29.249   1.575  28.972  0.00  0.00     0.068 C 
ATOM     10  C16 ZIN A   1      29.878   2.656  29.857  0.00  0.00     0.149 C 
ATOM     11  C23 ZIN A   1      28.979   2.909  31.067  0.00  0.00     0.035 C 
ATOM     12  C24 ZIN A   1      28.903   1.645  31.926  0.00  0.00     0.016 C 
ATOM     13  C25 ZIN A   1      28.256   0.519  31.115  0.00  0.00    -0.017 C 
ATOM     14  C26 ZIN A   1      26.821   0.935  30.783  0.00  0.00     0.020 C 
ATOM     15  C27 ZIN A   1      28.162  -0.747  31.949  0.00  0.00     0.003 C 
ATOM     16  C29 ZIN A   1      27.015  -0.623  32.947  0.00  0.00     0.007 C 
ATOM     17  C30 ZIN A   1      26.826  -1.911  33.763  0.00  0.00     0.013 C 
ATOM     18  C31 ZIN A   1      26.641  -3.076  32.787  0.00  0.00    -0.002 C 
ATOM     19  C32 ZIN A   1      25.497  -2.765  31.820  0.00  0.00     0.019 C 
ENDROOT
BRANCH   1  20
ATOM     20  C2  ZIN A   1      25.010  -4.793  33.550  0.00  0.00     0.158 C 
ATOM     21  C1  ZIN A   1      24.416  -4.881  34.933  0.00  0.00     0.094 C 
ATOM     22  O3  ZIN A   1      24.312  -4.978  32.581  0.00  0.00    -0.295 OA
ENDBRANCH   1  20
BRANCH   1  23
ATOM     23  O5  ZIN A   1      27.151  -4.568  34.629  0.00  0.00    -0.381 OA
ATOM     24  H36 ZIN A   1      26.711  -5.140  35.273  0.00  0.00     0.211 HD
ENDBRANCH   1  23
BRANCH  10  25
ATOM     25  O18 ZIN A   1      31.165   2.219  30.299  0.00  0.00    -0.251 OA
BRANCH  25  26
ATOM     26  S19 ZIN A   1      32.082   3.349  30.747  0.00  0.00     0.251 S 
ATOM     27  O20 ZIN A   1      32.184   3.257  32.195  0.00  0.00    -0.572 OA
ATOM     28  O21 ZIN A   1      33.364   3.132  30.094  0.00  0.00    -0.572 OA
ATOM     29  O22 ZIN A   1      31.456   4.591  30.322  0.00  0.00    -0.572 OA
ENDBRANCH  25  26
ENDBRANCH  10  25
TORSDOF 4
ENDMDL
MODEL 108
REMARK CAVERDOCK RESULT:      -9.0      0.000      0.000
REMARK CAVERDOCK CONSTRAINTS:       0.0      0.0      0.0      0.0
REMARK CAVERDOCK TUNNEL: 107     -9.0      3.3    108.4
REMARK  4 active torsions:
REMARK  status: ('A' for Active; 'I' for Inactive)
REMARK    1  A    between atoms: C2_2  and  C4_4 
REMARK    2  A    between atoms: C4_4  and  O5_5 
REMARK    3  A    between atoms: C16_14  and  O18_15 
REMARK    4  A    between atoms: O18_15  and  S19_16 
ROOT
ATOM      1  C4  ZIN A   1      26.430  -4.492  33.122  0.00  0.00     0.125 C 
ATOM      2  C6  ZIN A   1      27.016  -5.336  31.962  0.00  0.00     0.047 C 
ATOM      3  C7  ZIN A   1      27.638  -4.329  30.957  0.00  0.00     0.009 C 
ATOM      4  C8  ZIN A   1      27.927  -3.105  31.833  0.00  0.00     0.002 C 
ATOM      5  C10 ZIN A   1      28.056  -1.782  31.098  0.00  0.00    -0.001 C 
ATOM      6  C12 ZIN A   1      29.284  -1.824  30.182  0.00  0.00     0.033 C 
ATOM      7  C13 ZIN A   1      29.505  -0.463  29.589  0.00  0.00    -0.023 C 
ATOM      8  C14 ZIN A   1      29.113   0.634  30.169  0.00  0.00    -0.072 C 
ATOM      9  C15 ZIN A   1      29.401   1.956  29.476  0.00  0.00     0.068 C 
ATOM     10  C16 ZIN A   1      30.086   2.888  30.480  0.00  0.00     0.149 C 
ATOM     11  C23 ZIN A   1      29.214   3.020  31.729  0.00  0.00     0.035 C 
ATOM     12  C24 ZIN A   1      29.095   1.660  32.421  0.00  0.00     0.016 C 
ATOM     13  C25 ZIN A   1      28.392   0.674  31.484  0.00  0.00    -0.017 C 
ATOM     14  C26 ZIN A   1      26.972   1.186  31.233  0.00  0.00     0.020 C 
ATOM     15  C27 ZIN A   1      28.256  -0.684  32.151  0.00  0.00     0.003 C 
ATOM     16  C29 ZIN A   1      27.127  -0.643  33.178  0.00  0.00     0.007 C 
ATOM     17  C30 ZIN A   1      26.896  -2.017  33.826  0.00  0.00     0.013 C 
ATOM     18  C31 ZIN A   1      26.649  -3.038  32.712  0.00  0.00    -0.002 C 
ATOM     19  C32 ZIN A   1      25.508  -2.561  31.813  0.00  0.00     0.019 C 
ENDROOT
BRANCH   1  20
ATOM     20  C2  ZIN A   1      24.958  -4.773  33.279  0.00  0.00     0.158 C 
ATOM     21  C1  ZIN A   1      24.354  -4.879  34.656  0.00  0.00     0.094 C 
ATOM     22  O3  ZIN A   1      24.261  -4.913  32.302  0.00  0.00    -0.295 OA
ENDBRANCH   1  20
BRANCH   1  23
ATOM     23  O5  ZIN A   1      27.120  -4.773  34.340  0.00  0.00    -0.381 OA
ATOM     24  H36 ZIN A   1      28.050  -5.009  34.219  0.00  0.00     0.211 HD
ENDBRANCH   1  23
BRANCH  10  25
ATOM     25  O18 ZIN A   1      31.358   2.348  30.840  0.00  0.00    -0.251 OA
BRANCH  25  26
ATOM     26  S19 ZIN A   1      32.484   3.373  30.857  0.00  0.00     0.251 S 
ATOM     27  O20 ZIN A   1      31.956   4.586  30.253  0.00  0.00    -0.572 OA
ATOM     28  O21 ZIN A   1      32.850   3.571  32.251  0.00  0.00    -0.572 OA
ATOM     29  O22 ZIN A   1      33.576   2.808  30.080  0.00  0.00    -0.572 OA
ENDBRANCH  25  26
ENDBRANCH  10  25
TORSDOF 4
ENDMDL
MODEL 109
REMARK CAVERDOCK RESULT:     -10.0      0.000      0.000
REMARK CAVERDOCK CONSTRAINTS:       0.0      0.0      0.0      0.0
REMARK CAVERDOCK TUNNEL: 108    -10.0      3.3    109.3
REMARK  4 active torsions:
REMARK  status: ('A' for Active; 'I' for Inactive)
REMARK    1  A    between atoms: C2_2  and  C4_4 
REMARK    2  A    between atoms: C4_4  and  O5_5 
REMARK    3  A    between atoms: C16_14  and  O18_15 
REMARK    4  A    between atoms: O18_15  and  S19_16 
ROOT
ATOM      1  C4  ZIN A   1      26.902  -4.749  33.821  0.00  0.00     0.125 C 
ATOM      2  C6  ZIN A   1      27.546  -5.710  32.790  0.00  0.00     0.047 C 
ATOM      3  C7  ZIN A   1      27.951  -4.839  31.571  0.00  0.00     0.009 C 
ATOM      4  C8  ZIN A   1      28.096  -3.441  32.181  0.00  0.00     0.002 C 
ATOM      5  C10 ZIN A   1      27.981  -2.280  31.209  0.00  0.00    -0.001 C 
ATOM      6  C12 ZIN A   1      29.149  -2.325  30.217  0.00  0.00     0.033 C 
ATOM      7  C13 ZIN A   1      29.126  -1.087  29.370  0.00  0.00    -0.023 C 
ATOM      8  C14 ZIN A   1      28.603   0.035  29.769  0.00  0.00    -0.072 C 
ATOM      9  C15 ZIN A   1      28.647   1.226  28.826  0.00  0.00     0.068 C 
ATOM     10  C16 ZIN A   1      29.235   2.421  29.582  0.00  0.00     0.149 C 
ATOM     11  C23 ZIN A   1      28.423   2.668  30.854  0.00  0.00     0.035 C 
ATOM     12  C24 ZIN A   1      28.552   1.464  31.790  0.00  0.00     0.016 C 
ATOM     13  C25 ZIN A   1      27.958   0.227  31.110  0.00  0.00    -0.017 C 
ATOM     14  C26 ZIN A   1      26.464   0.478  30.889  0.00  0.00     0.020 C 
ATOM     15  C27 ZIN A   1      28.068  -0.982  32.023  0.00  0.00     0.003 C 
ATOM     16  C29 ZIN A   1      27.004  -0.902  33.115  0.00  0.00     0.007 C 
ATOM     17  C30 ZIN A   1      27.022  -2.144  34.020  0.00  0.00     0.013 C 
ATOM     18  C31 ZIN A   1      26.874  -3.385  33.136  0.00  0.00    -0.002 C 
ATOM     19  C32 ZIN A   1      25.625  -3.254  32.263  0.00  0.00     0.019 C 
ENDROOT
BRANCH   1  20
ATOM     20  C2  ZIN A   1      25.501  -5.198  34.149  0.00  0.00     0.158 C 
ATOM     21  C1  ZIN A   1      25.161  -6.666  34.151  0.00  0.00     0.094 C 
ATOM     22  O3  ZIN A   1      24.651  -4.380  34.410  0.00  0.00    -0.295 OA
ENDBRANCH   1  20
BRANCH   1  23
ATOM     23  O5  ZIN A   1      27.693  -4.690  35.008  0.00  0.00    -0.381 OA
ATOM     24  H36 ZIN A   1      27.179  -4.738  35.826  0.00  0.00     0.211 HD
ENDBRANCH   1  23
BRANCH  10  25
ATOM     25  O18 ZIN A   1      30.593   2.144  29.928  0.00  0.00    -0.251 OA
BRANCH  25  26
ATOM     26  S19 ZIN A   1      31.350   3.345  30.476  0.00  0.00     0.251 S 
ATOM     27  O20 ZIN A   1      30.692   4.531  29.951  0.00  0.00    -0.572 OA
ATOM     28  O21 ZIN A   1      31.263   3.270  31.927  0.00  0.00    -0.572 OA
ATOM     29  O22 ZIN A   1      32.721   3.228  30.004  0.00  0.00    -0.572 OA
ENDBRANCH  25  26
ENDBRANCH  10  25
TORSDOF 4
ENDMDL
MODEL 110
REMARK CAVERDOCK RESULT:     -10.0      0.000      0.000
REMARK CAVERDOCK CONSTRAINTS:       0.0      0.0      0.0      0.0
REMARK CAVERDOCK TUNNEL: 109    -10.0      3.3    110.4
REMARK  4 active torsions:
REMARK  status: ('A' for Active; 'I' for Inactive)
REMARK    1  A    between atoms: C2_2  and  C4_4 
REMARK    2  A    between atoms: C4_4  and  O5_5 
REMARK    3  A    between atoms: C16_14  and  O18_15 
REMARK    4  A    between atoms: O18_15  and  S19_16 
ROOT
ATOM      1  C4  ZIN A   1      26.935  -4.527  33.672  0.00  0.00     0.125 C 
ATOM      2  C6  ZIN A   1      27.682  -5.232  32.512  0.00  0.00     0.047 C 
ATOM      3  C7  ZIN A   1      28.099  -4.116  31.516  0.00  0.00     0.009 C 
ATOM      4  C8  ZIN A   1      28.136  -2.864  32.400  0.00  0.00     0.002 C 
ATOM      5  C10 ZIN A   1      28.006  -1.537  31.673  0.00  0.00    -0.001 C 
ATOM      6  C12 ZIN A   1      29.223  -1.331  30.764  0.00  0.00     0.033 C 
ATOM      7  C13 ZIN A   1      29.175   0.051  30.180  0.00  0.00    -0.023 C 
ATOM      8  C14 ZIN A   1      28.571   1.045  30.762  0.00  0.00    -0.072 C 
ATOM      9  C15 ZIN A   1      28.597   2.402  30.079  0.00  0.00     0.068 C 
ATOM     10  C16 ZIN A   1      29.079   3.445  31.091  0.00  0.00     0.149 C 
ATOM     11  C23 ZIN A   1      28.192   3.395  32.335  0.00  0.00     0.035 C 
ATOM     12  C24 ZIN A   1      28.339   2.034  33.019  0.00  0.00     0.016 C 
ATOM     13  C25 ZIN A   1      27.850   0.935  32.073  0.00  0.00    -0.017 C 
ATOM     14  C26 ZIN A   1      26.358   1.158  31.816  0.00  0.00     0.020 C 
ATOM     15  C27 ZIN A   1      27.980  -0.428  32.733  0.00  0.00     0.003 C 
ATOM     16  C29 ZIN A   1      26.860  -0.616  33.752  0.00  0.00     0.007 C 
ATOM     17  C30 ZIN A   1      26.900  -2.013  34.391  0.00  0.00     0.013 C 
ATOM     18  C31 ZIN A   1      26.866  -3.056  33.271  0.00  0.00    -0.002 C 
ATOM     19  C32 ZIN A   1      25.657  -2.807  32.367  0.00  0.00     0.019 C 
ENDROOT
BRANCH   1  20
ATOM     20  C2  ZIN A   1      25.546  -5.094  33.818  0.00  0.00     0.158 C 
ATOM     21  C1  ZIN A   1      24.961  -5.310  35.190  0.00  0.00     0.094 C 
ATOM     22  O3  ZIN A   1      24.901  -5.374  32.836  0.00  0.00    -0.295 OA
ENDBRANCH   1  20
BRANCH   1  23
ATOM     23  O5  ZIN A   1      27.660  -4.674  34.893  0.00  0.00    -0.381 OA
ATOM     24  H36 ZIN A   1      27.555  -3.933  35.504  0.00  0.00     0.211 HD
ENDBRANCH   1  23
BRANCH  10  25
ATOM     25  O18 ZIN A   1      30.431   3.164  31.457  0.00  0.00    -0.251 OA
BRANCH  25  26
ATOM     26  S19 ZIN A   1      31.449   3.508  30.379  0.00  0.00     0.251 S 
ATOM     27  O20 ZIN A   1      32.500   4.278  31.026  0.00  0.00    -0.572 OA
ATOM     28  O21 ZIN A   1      31.944   2.246  29.851  0.00  0.00    -0.572 OA
ATOM     29  O22 ZIN A   1      30.746   4.284  29.370  0.00  0.00    -0.572 OA
ENDBRANCH  25  26
ENDBRANCH  10  25
TORSDOF 4
ENDMDL
MODEL 111
REMARK CAVERDOCK RESULT:     -10.1      0.000      0.000
REMARK CAVERDOCK CONSTRAINTS:       0.0      0.0      0.0      0.0
REMARK CAVERDOCK TUNNEL: 110    -10.1      3.3    111.3
REMARK  4 active torsions:
REMARK  status: ('A' for Active; 'I' for Inactive)
REMARK    1  A    between atoms: C2_2  and  C4_4 
REMARK    2  A    between atoms: C4_4  and  O5_5 
REMARK    3  A    between atoms: C16_14  and  O18_15 
REMARK    4  A    between atoms: O18_15  and  S19_16 
ROOT
ATOM      1  C4  ZIN A   1      26.807  -4.949  33.865  0.00  0.00     0.125 C 
ATOM      2  C6  ZIN A   1      27.340  -5.854  32.726  0.00  0.00     0.047 C 
ATOM      3  C7  ZIN A   1      27.673  -4.912  31.537  0.00  0.00     0.009 C 
ATOM      4  C8  ZIN A   1      27.907  -3.562  32.224  0.00  0.00     0.002 C 
ATOM      5  C10 ZIN A   1      27.750  -2.336  31.342  0.00  0.00    -0.001 C 
ATOM      6  C12 ZIN A   1      28.835  -2.343  30.259  0.00  0.00     0.033 C 
ATOM      7  C13 ZIN A   1      28.783  -1.050  29.499  0.00  0.00    -0.023 C 
ATOM      8  C14 ZIN A   1      28.325   0.055  30.012  0.00  0.00    -0.072 C 
ATOM      9  C15 ZIN A   1      28.331   1.305  29.148  0.00  0.00     0.068 C 
ATOM     10  C16 ZIN A   1      29.011   2.432  29.930  0.00  0.00     0.149 C 
ATOM     11  C23 ZIN A   1      28.309   2.612  31.276  0.00  0.00     0.035 C 
ATOM     12  C24 ZIN A   1      28.475   1.345  32.119  0.00  0.00     0.016 C 
ATOM     13  C25 ZIN A   1      27.793   0.172  31.409  0.00  0.00    -0.017 C 
ATOM     14  C26 ZIN A   1      26.295   0.473  31.325  0.00  0.00     0.020 C 
ATOM     15  C27 ZIN A   1      27.939  -1.099  32.230  0.00  0.00     0.003 C 
ATOM     16  C29 ZIN A   1      26.967  -1.067  33.406  0.00  0.00     0.007 C 
ATOM     17  C30 ZIN A   1      27.018  -2.367  34.224  0.00  0.00     0.013 C 
ATOM     18  C31 ZIN A   1      26.765  -3.542  33.275  0.00  0.00    -0.002 C 
ATOM     19  C32 ZIN A   1      25.456  -3.322  32.515  0.00  0.00     0.019 C 
ENDROOT
BRANCH   1  20
ATOM     20  C2  ZIN A   1      25.423  -5.384  34.274  0.00  0.00     0.158 C 
ATOM     21  C1  ZIN A   1      24.969  -5.209  35.700  0.00  0.00     0.094 C 
ATOM     22  O3  ZIN A   1      24.678  -5.873  33.458  0.00  0.00    -0.295 OA
ENDBRANCH   1  20
BRANCH   1  23
ATOM     23  O5  ZIN A   1      27.690  -4.990  34.987  0.00  0.00    -0.381 OA
ATOM     24  H36 ZIN A   1      27.636  -5.807  35.500  0.00  0.00     0.211 HD
ENDBRANCH   1  23
BRANCH  10  25
ATOM     25  O18 ZIN A   1      30.383   2.099  30.148  0.00  0.00    -0.251 OA
BRANCH  25  26
ATOM     26  S19 ZIN A   1      31.238   3.270  30.614  0.00  0.00     0.251 S 
ATOM     27  O20 ZIN A   1      30.612   4.477  30.099  0.00  0.00    -0.572 OA
ATOM     28  O21 ZIN A   1      31.242   3.234  32.068  0.00  0.00    -0.572 OA
ATOM     29  O22 ZIN A   1      32.567   3.065  30.059  0.00  0.00    -0.572 OA
ENDBRANCH  25  26
ENDBRANCH  10  25
TORSDOF 4
ENDMDL
MODEL 112
REMARK CAVERDOCK RESULT:      -9.4      0.000      0.000
REMARK CAVERDOCK CONSTRAINTS:       0.0      0.0      0.0      0.0
REMARK CAVERDOCK TUNNEL: 111     -9.4      3.3    112.3
REMARK  4 active torsions:
REMARK  status: ('A' for Active; 'I' for Inactive)
REMARK    1  A    between atoms: C2_2  and  C4_4 
REMARK    2  A    between atoms: C4_4  and  O5_5 
REMARK    3  A    between atoms: C16_14  and  O18_15 
REMARK    4  A    between atoms: O18_15  and  S19_16 
ROOT
ATOM      1  C4  ZIN A   1      29.438   2.202  31.103  0.00  0.00     0.125 C 
ATOM      2  C6  ZIN A   1      29.248   2.854  32.495  0.00  0.00     0.047 C 
ATOM      3  C7  ZIN A   1      28.231   1.965  33.261  0.00  0.00     0.009 C 
ATOM      4  C8  ZIN A   1      28.373   0.606  32.568  0.00  0.00     0.002 C 
ATOM      5  C10 ZIN A   1      27.192  -0.337  32.712  0.00  0.00    -0.001 C 
ATOM      6  C12 ZIN A   1      27.034  -0.737  34.184  0.00  0.00     0.033 C 
ATOM      7  C13 ZIN A   1      25.978  -1.797  34.297  0.00  0.00    -0.023 C 
ATOM      8  C14 ZIN A   1      25.682  -2.610  33.325  0.00  0.00    -0.072 C 
ATOM      9  C15 ZIN A   1      24.599  -3.649  33.560  0.00  0.00     0.068 C 
ATOM     10  C16 ZIN A   1      25.152  -5.022  33.167  0.00  0.00     0.149 C 
ATOM     11  C23 ZIN A   1      25.660  -4.971  31.725  0.00  0.00     0.035 C 
ATOM     12  C24 ZIN A   1      26.832  -3.994  31.625  0.00  0.00     0.016 C 
ATOM     13  C25 ZIN A   1      26.349  -2.585  31.982  0.00  0.00    -0.017 C 
ATOM     14  C26 ZIN A   1      25.310  -2.161  30.941  0.00  0.00     0.020 C 
ATOM     15  C27 ZIN A   1      27.496  -1.592  31.884  0.00  0.00     0.003 C 
ATOM     16  C29 ZIN A   1      27.777  -1.274  30.418  0.00  0.00     0.007 C 
ATOM     17  C30 ZIN A   1      28.878  -0.212  30.267  0.00  0.00     0.013 C 
ATOM     18  C31 ZIN A   1      28.470   1.023  31.075  0.00  0.00    -0.002 C 
ATOM     19  C32 ZIN A   1      27.077   1.487  30.646  0.00  0.00     0.019 C 
ENDROOT
BRANCH   1  20
ATOM     20  C2  ZIN A   1      29.093   3.186  30.015  0.00  0.00     0.158 C 
ATOM     21  C1  ZIN A   1      29.061   2.737  28.576  0.00  0.00     0.094 C 
ATOM     22  O3  ZIN A   1      28.842   4.334  30.295  0.00  0.00    -0.295 OA
ENDBRANCH   1  20
BRANCH   1  23
ATOM     23  O5  ZIN A   1      30.782   1.744  30.948  0.00  0.00    -0.381 OA
ATOM     24  H36 ZIN A   1      31.379   2.032  31.651  0.00  0.00     0.211 HD
ENDBRANCH   1  23
BRANCH  10  25
ATOM     25  O18 ZIN A   1      26.227  -5.371  34.040  0.00  0.00    -0.251 OA
BRANCH  25  26
ATOM     26  S19 ZIN A   1      25.830  -6.319  35.164  0.00  0.00     0.251 S 
ATOM     27  O20 ZIN A   1      25.007  -5.553  36.086  0.00  0.00    -0.572 OA
ATOM     28  O21 ZIN A   1      25.091  -7.411  34.549  0.00  0.00    -0.572 OA
ATOM     29  O22 ZIN A   1      27.065  -6.774  35.783  0.00  0.00    -0.572 OA
ENDBRANCH  25  26
ENDBRANCH  10  25
TORSDOF 4
ENDMDL
MODEL 113
REMARK CAVERDOCK RESULT:     -10.7      0.000      0.000
REMARK CAVERDOCK CONSTRAINTS:       0.0      0.0      0.0      0.0
REMARK CAVERDOCK TUNNEL: 112    -10.7      3.3    113.4
REMARK  4 active torsions:
REMARK  status: ('A' for Active; 'I' for Inactive)
REMARK    1  A    between atoms: C2_2  and  C4_4 
REMARK    2  A    between atoms: C4_4  and  O5_5 
REMARK    3  A    between atoms: C16_14  and  O18_15 
REMARK    4  A    between atoms: O18_15  and  S19_16 
ROOT
ATOM      1  C4  ZIN A   1      27.020  -5.011  33.851  0.00  0.00     0.125 C 
ATOM      2  C6  ZIN A   1      27.548  -5.645  32.540  0.00  0.00     0.047 C 
ATOM      3  C7  ZIN A   1      27.797  -4.472  31.554  0.00  0.00     0.009 C 
ATOM      4  C8  ZIN A   1      27.997  -3.274  32.490  0.00  0.00     0.002 C 
ATOM      5  C10 ZIN A   1      27.755  -1.907  31.875  0.00  0.00    -0.001 C 
ATOM      6  C12 ZIN A   1      28.798  -1.645  30.783  0.00  0.00     0.033 C 
ATOM      7  C13 ZIN A   1      28.662  -0.232  30.298  0.00  0.00    -0.023 C 
ATOM      8  C14 ZIN A   1      28.177   0.726  31.033  0.00  0.00    -0.072 C 
ATOM      9  C15 ZIN A   1      28.096   2.121  30.435  0.00  0.00     0.068 C 
ATOM     10  C16 ZIN A   1      28.756   3.103  31.408  0.00  0.00     0.149 C 
ATOM     11  C23 ZIN A   1      28.096   2.978  32.782  0.00  0.00     0.035 C 
ATOM     12  C24 ZIN A   1      28.348   1.579  33.350  0.00  0.00     0.016 C 
ATOM     13  C25 ZIN A   1      27.692   0.537  32.440  0.00  0.00    -0.017 C 
ATOM     14  C26 ZIN A   1      26.180   0.773  32.459  0.00  0.00     0.020 C 
ATOM     15  C27 ZIN A   1      27.923  -0.862  32.986  0.00  0.00     0.003 C 
ATOM     16  C29 ZIN A   1      26.995  -1.112  34.171  0.00  0.00     0.007 C 
ATOM     17  C30 ZIN A   1      27.132  -2.544  34.712  0.00  0.00     0.013 C 
ATOM     18  C31 ZIN A   1      26.895  -3.519  33.555  0.00  0.00    -0.002 C 
ATOM     19  C32 ZIN A   1      25.551  -3.219  32.891  0.00  0.00     0.019 C 
ENDROOT
BRANCH   1  20
ATOM     20  C2  ZIN A   1      25.673  -5.587  34.203  0.00  0.00     0.158 C 
ATOM     21  C1  ZIN A   1      25.358  -5.950  35.632  0.00  0.00     0.094 C 
ATOM     22  O3  ZIN A   1      24.844  -5.758  33.340  0.00  0.00    -0.295 OA
ENDBRANCH   1  20
BRANCH   1  23
ATOM     23  O5  ZIN A   1      27.944  -5.229  34.918  0.00  0.00    -0.381 OA
ATOM     24  H36 ZIN A   1      27.987  -6.147  35.220  0.00  0.00     0.211 HD
ENDBRANCH   1  23
BRANCH  10  25
ATOM     25  O18 ZIN A   1      30.148   2.802  31.517  0.00  0.00    -0.251 OA
BRANCH  25  26
ATOM     26  S19 ZIN A   1      30.989   3.335  30.365  0.00  0.00     0.251 S 
ATOM     27  O20 ZIN A   1      31.039   2.283  29.362  0.00  0.00    -0.572 OA
ATOM     28  O21 ZIN A   1      30.317   4.528  29.872  0.00  0.00    -0.572 OA
ATOM     29  O22 ZIN A   1      32.304   3.634  30.909  0.00  0.00    -0.572 OA
ENDBRANCH  25  26
ENDBRANCH  10  25
TORSDOF 4
ENDMDL
MODEL 114
REMARK CAVERDOCK RESULT:     -10.8      0.000      0.000
REMARK CAVERDOCK CONSTRAINTS:       0.0      0.0      0.0      0.0
REMARK CAVERDOCK TUNNEL: 113    -10.8      3.3    114.3
REMARK  4 active torsions:
REMARK  status: ('A' for Active; 'I' for Inactive)
REMARK    1  A    between atoms: C2_2  and  C4_4 
REMARK    2  A    between atoms: C4_4  and  O5_5 
REMARK    3  A    between atoms: C16_14  and  O18_15 
REMARK    4  A    between atoms: O18_15  and  S19_16 
ROOT
ATOM      1  C4  ZIN A   1      27.130  -5.417  33.765  0.00  0.00     0.125 C 
ATOM      2  C6  ZIN A   1      27.493  -6.068  32.407  0.00  0.00     0.047 C 
ATOM      3  C7  ZIN A   1      27.551  -4.915  31.369  0.00  0.00     0.009 C 
ATOM      4  C8  ZIN A   1      27.832  -3.684  32.238  0.00  0.00     0.002 C 
ATOM      5  C10 ZIN A   1      27.449  -2.346  31.632  0.00  0.00    -0.001 C 
ATOM      6  C12 ZIN A   1      28.316  -2.077  30.397  0.00  0.00     0.033 C 
ATOM      7  C13 ZIN A   1      28.054  -0.684  29.903  0.00  0.00    -0.023 C 
ATOM      8  C14 ZIN A   1      27.638   0.275  30.677  0.00  0.00    -0.072 C 
ATOM      9  C15 ZIN A   1      27.416   1.648  30.065  0.00  0.00     0.068 C 
ATOM     10  C16 ZIN A   1      28.166   2.683  30.911  0.00  0.00     0.149 C 
ATOM     11  C23 ZIN A   1      27.713   2.572  32.367  0.00  0.00     0.035 C 
ATOM     12  C24 ZIN A   1      28.100   1.201  32.926  0.00  0.00     0.016 C 
ATOM     13  C25 ZIN A   1      27.366   0.109  32.143  0.00  0.00    -0.017 C 
ATOM     14  C26 ZIN A   1      25.863   0.289  32.372  0.00  0.00     0.020 C 
ATOM     15  C27 ZIN A   1      27.729  -1.264  32.684  0.00  0.00     0.003 C 
ATOM     16  C29 ZIN A   1      26.988  -1.514  33.994  0.00  0.00     0.007 C 
ATOM     17  C30 ZIN A   1      27.260  -2.923  34.543  0.00  0.00     0.013 C 
ATOM     18  C31 ZIN A   1      26.903  -3.940  33.455  0.00  0.00    -0.002 C 
ATOM     19  C32 ZIN A   1      25.467  -3.710  32.982  0.00  0.00     0.019 C 
ENDROOT
BRANCH   1  20
ATOM     20  C2  ZIN A   1      25.870  -6.033  34.318  0.00  0.00     0.158 C 
ATOM     21  C1  ZIN A   1      25.719  -6.234  35.804  0.00  0.00     0.094 C 
ATOM     22  O3  ZIN A   1      24.981  -6.365  33.571  0.00  0.00    -0.295 OA
ENDBRANCH   1  20
BRANCH   1  23
ATOM     23  O5  ZIN A   1      28.204  -5.569  34.694  0.00  0.00    -0.381 OA
ATOM     24  H36 ZIN A   1      28.430  -4.758  35.169  0.00  0.00     0.211 HD
ENDBRANCH   1  23
BRANCH  10  25
ATOM     25  O18 ZIN A   1      29.571   2.438  30.828  0.00  0.00    -0.251 OA
BRANCH  25  26
ATOM     26  S19 ZIN A   1      30.326   3.450  29.978  0.00  0.00     0.251 S 
ATOM     27  O20 ZIN A   1      31.743   3.216  30.209  0.00  0.00    -0.572 OA
ATOM     28  O21 ZIN A   1      29.951   3.200  28.595  0.00  0.00    -0.572 OA
ATOM     29  O22 ZIN A   1      29.910   4.769  30.427  0.00  0.00    -0.572 OA
ENDBRANCH  25  26
ENDBRANCH  10  25
TORSDOF 4
ENDMDL
MODEL 115
REMARK CAVERDOCK RESULT:     -11.2      0.000      0.000
REMARK CAVERDOCK CONSTRAINTS:       0.1      0.0      0.0      0.0
REMARK CAVERDOCK TUNNEL: 114    -11.2      3.2    115.2
REMARK  4 active torsions:
REMARK  status: ('A' for Active; 'I' for Inactive)
REMARK    1  A    between atoms: C2_2  and  C4_4 
REMARK    2  A    between atoms: C4_4  and  O5_5 
REMARK    3  A    between atoms: C16_14  and  O18_15 
REMARK    4  A    between atoms: O18_15  and  S19_16 
ROOT
ATOM      1  C4  ZIN A   1      27.033  -5.408  34.161  0.00  0.00     0.125 C 
ATOM      2  C6  ZIN A   1      27.219  -6.103  32.789  0.00  0.00     0.047 C 
ATOM      3  C7  ZIN A   1      27.212  -4.976  31.721  0.00  0.00     0.009 C 
ATOM      4  C8  ZIN A   1      27.638  -3.741  32.523  0.00  0.00     0.002 C 
ATOM      5  C10 ZIN A   1      27.248  -2.399  31.928  0.00  0.00    -0.001 C 
ATOM      6  C12 ZIN A   1      27.986  -2.195  30.600  0.00  0.00     0.033 C 
ATOM      7  C13 ZIN A   1      27.730  -0.803  30.102  0.00  0.00    -0.023 C 
ATOM      8  C14 ZIN A   1      27.443   0.190  30.892  0.00  0.00    -0.072 C 
ATOM      9  C15 ZIN A   1      27.213   1.559  30.272  0.00  0.00     0.068 C 
ATOM     10  C16 ZIN A   1      28.094   2.576  31.005  0.00  0.00     0.149 C 
ATOM     11  C23 ZIN A   1      27.798   2.516  32.504  0.00  0.00     0.035 C 
ATOM     12  C24 ZIN A   1      28.186   1.141  33.053  0.00  0.00     0.016 C 
ATOM     13  C25 ZIN A   1      27.325   0.067  32.382  0.00  0.00    -0.017 C 
ATOM     14  C26 ZIN A   1      25.865   0.319  32.767  0.00  0.00     0.020 C 
ATOM     15  C27 ZIN A   1      27.686  -1.309  32.915  0.00  0.00     0.003 C 
ATOM     16  C29 ZIN A   1      27.083  -1.498  34.304  0.00  0.00     0.007 C 
ATOM     17  C30 ZIN A   1      27.354  -2.907  34.856  0.00  0.00     0.013 C 
ATOM     18  C31 ZIN A   1      26.837  -3.929  33.839  0.00  0.00    -0.002 C 
ATOM     19  C32 ZIN A   1      25.369  -3.644  33.518  0.00  0.00     0.019 C 
ENDROOT
BRANCH   1  20
ATOM     20  C2  ZIN A   1      25.817  -5.955  34.862  0.00  0.00     0.158 C 
ATOM     21  C1  ZIN A   1      25.027  -7.077  34.238  0.00  0.00     0.094 C 
ATOM     22  O3  ZIN A   1      25.475  -5.495  35.926  0.00  0.00    -0.295 OA
ENDBRANCH   1  20
BRANCH   1  23
ATOM     23  O5  ZIN A   1      28.195  -5.589  34.971  0.00  0.00    -0.381 OA
ATOM     24  H36 ZIN A   1      28.004  -5.899  35.867  0.00  0.00     0.211 HD
ENDBRANCH   1  23
BRANCH  10  25
ATOM     25  O18 ZIN A   1      29.470   2.267  30.777  0.00  0.00    -0.251 OA
BRANCH  25  26
ATOM     26  S19 ZIN A   1      30.185   3.257  29.868  0.00  0.00     0.251 S 
ATOM     27  O20 ZIN A   1      29.858   4.587  30.358  0.00  0.00    -0.572 OA
ATOM     28  O21 ZIN A   1      31.607   2.970  29.972  0.00  0.00    -0.572 OA
ATOM     29  O22 ZIN A   1      29.679   3.032  28.523  0.00  0.00    -0.572 OA
ENDBRANCH  25  26
ENDBRANCH  10  25
TORSDOF 4
ENDMDL
MODEL 116
REMARK CAVERDOCK RESULT:     -11.4      0.000      0.000
REMARK CAVERDOCK CONSTRAINTS:       0.0      0.0      0.0      0.0
REMARK CAVERDOCK TUNNEL: 115    -11.4      3.2    116.2
REMARK  4 active torsions:
REMARK  status: ('A' for Active; 'I' for Inactive)
REMARK    1  A    between atoms: C2_2  and  C4_4 
REMARK    2  A    between atoms: C4_4  and  O5_5 
REMARK    3  A    between atoms: C16_14  and  O18_15 
REMARK    4  A    between atoms: O18_15  and  S19_16 
ROOT
ATOM      1  C4  ZIN A   1      26.782  -5.515  34.169  0.00  0.00     0.125 C 
ATOM      2  C6  ZIN A   1      26.952  -6.190  32.785  0.00  0.00     0.047 C 
ATOM      3  C7  ZIN A   1      26.971  -5.045  31.737  0.00  0.00     0.009 C 
ATOM      4  C8  ZIN A   1      27.426  -3.835  32.560  0.00  0.00     0.002 C 
ATOM      5  C10 ZIN A   1      27.069  -2.474  31.989  0.00  0.00    -0.001 C 
ATOM      6  C12 ZIN A   1      27.812  -2.264  30.665  0.00  0.00     0.033 C 
ATOM      7  C13 ZIN A   1      27.590  -0.857  30.192  0.00  0.00    -0.023 C 
ATOM      8  C14 ZIN A   1      27.325   0.128  30.999  0.00  0.00    -0.072 C 
ATOM      9  C15 ZIN A   1      27.129   1.513  30.404  0.00  0.00     0.068 C 
ATOM     10  C16 ZIN A   1      28.033   2.495  31.154  0.00  0.00     0.149 C 
ATOM     11  C23 ZIN A   1      27.735   2.416  32.652  0.00  0.00     0.035 C 
ATOM     12  C24 ZIN A   1      28.090   1.023  33.176  0.00  0.00     0.016 C 
ATOM     13  C25 ZIN A   1      27.204  -0.018  32.487  0.00  0.00    -0.017 C 
ATOM     14  C26 ZIN A   1      25.751   0.261  32.876  0.00  0.00     0.020 C 
ATOM     15  C27 ZIN A   1      27.533  -1.412  32.995  0.00  0.00     0.003 C 
ATOM     16  C29 ZIN A   1      26.925  -1.611  34.381  0.00  0.00     0.007 C 
ATOM     17  C30 ZIN A   1      27.161  -3.036  34.908  0.00  0.00     0.013 C 
ATOM     18  C31 ZIN A   1      26.621  -4.027  33.874  0.00  0.00    -0.002 C 
ATOM     19  C32 ZIN A   1      25.160  -3.702  33.558  0.00  0.00     0.019 C 
ENDROOT
BRANCH   1  20
ATOM     20  C2  ZIN A   1      25.553  -6.046  34.861  0.00  0.00     0.158 C 
ATOM     21  C1  ZIN A   1      25.618  -6.442  36.313  0.00  0.00     0.094 C 
ATOM     22  O3  ZIN A   1      24.515  -6.153  34.251  0.00  0.00    -0.295 OA
ENDBRANCH   1  20
BRANCH   1  23
ATOM     23  O5  ZIN A   1      27.939  -5.738  34.976  0.00  0.00    -0.381 OA
ATOM     24  H36 ZIN A   1      28.701  -6.075  34.486  0.00  0.00     0.211 HD
ENDBRANCH   1  23
BRANCH  10  25
ATOM     25  O18 ZIN A   1      29.401   2.157  30.920  0.00  0.00    -0.251 OA
BRANCH  25  26
ATOM     26  S19 ZIN A   1      30.129   3.126  29.999  0.00  0.00     0.251 S 
ATOM     27  O20 ZIN A   1      31.548   2.825  30.112  0.00  0.00    -0.572 OA
ATOM     28  O21 ZIN A   1      29.625   2.886  28.655  0.00  0.00    -0.572 OA
ATOM     29  O22 ZIN A   1      29.817   4.466  30.468  0.00  0.00    -0.572 OA
ENDBRANCH  25  26
ENDBRANCH  10  25
TORSDOF 4
ENDMDL
MODEL 117
REMARK CAVERDOCK RESULT:     -11.3      0.000      0.000
REMARK CAVERDOCK CONSTRAINTS:       0.0      0.0      0.0      0.0
REMARK CAVERDOCK TUNNEL: 116    -11.3      3.2    117.5
REMARK  4 active torsions:
REMARK  status: ('A' for Active; 'I' for Inactive)
REMARK    1  A    between atoms: C2_2  and  C4_4 
REMARK    2  A    between atoms: C4_4  and  O5_5 
REMARK    3  A    between atoms: C16_14  and  O18_15 
REMARK    4  A    between atoms: O18_15  and  S19_16 
ROOT
ATOM      1  C4  ZIN A   1      26.842  -5.690  34.210  0.00  0.00     0.125 C 
ATOM      2  C6  ZIN A   1      26.850  -6.348  32.807  0.00  0.00     0.047 C 
ATOM      3  C7  ZIN A   1      26.736  -5.191  31.779  0.00  0.00     0.009 C 
ATOM      4  C8  ZIN A   1      27.277  -3.986  32.556  0.00  0.00     0.002 C 
ATOM      5  C10 ZIN A   1      26.843  -2.622  32.048  0.00  0.00    -0.001 C 
ATOM      6  C12 ZIN A   1      27.421  -2.391  30.647  0.00  0.00     0.033 C 
ATOM      7  C13 ZIN A   1      27.133  -0.982  30.220  0.00  0.00    -0.023 C 
ATOM      8  C14 ZIN A   1      26.960  -0.007  31.065  0.00  0.00    -0.072 C 
ATOM      9  C15 ZIN A   1      26.683   1.382  30.514  0.00  0.00     0.068 C 
ATOM     10  C16 ZIN A   1      27.663   2.364  31.163  0.00  0.00     0.149 C 
ATOM     11  C23 ZIN A   1      27.548   2.266  32.684  0.00  0.00     0.035 C 
ATOM     12  C24 ZIN A   1      27.973   0.871  33.145  0.00  0.00     0.016 C 
ATOM     13  C25 ZIN A   1      27.019  -0.171  32.555  0.00  0.00    -0.017 C 
ATOM     14  C26 ZIN A   1      25.620   0.091  33.119  0.00  0.00     0.020 C 
ATOM     15  C27 ZIN A   1      27.416  -1.567  33.004  0.00  0.00     0.003 C 
ATOM     16  C29 ZIN A   1      26.980  -1.787  34.450  0.00  0.00     0.007 C 
ATOM     17  C30 ZIN A   1      27.289  -3.215  34.928  0.00  0.00     0.013 C 
ATOM     18  C31 ZIN A   1      26.636  -4.199  33.954  0.00  0.00    -0.002 C 
ATOM     19  C32 ZIN A   1      25.145  -3.884  33.819  0.00  0.00     0.019 C 
ENDROOT
BRANCH   1  20
ATOM     20  C2  ZIN A   1      25.709  -6.239  35.038  0.00  0.00     0.158 C 
ATOM     21  C1  ZIN A   1      24.487  -6.805  34.361  0.00  0.00     0.094 C 
ATOM     22  O3  ZIN A   1      25.780  -6.226  36.244  0.00  0.00    -0.295 OA
ENDBRANCH   1  20
BRANCH   1  23
ATOM     23  O5  ZIN A   1      28.089  -5.911  34.870  0.00  0.00    -0.381 OA
ATOM     24  H36 ZIN A   1      28.744  -5.216  34.717  0.00  0.00     0.211 HD
ENDBRANCH   1  23
BRANCH  10  25
ATOM     25  O18 ZIN A   1      28.996   2.041  30.763  0.00  0.00    -0.251 OA
BRANCH  25  26
ATOM     26  S19 ZIN A   1      29.713   3.166  30.030  0.00  0.00     0.251 S 
ATOM     27  O20 ZIN A   1      31.130   3.021  30.322  0.00  0.00    -0.572 OA
ATOM     28  O21 ZIN A   1      29.427   2.993  28.614  0.00  0.00    -0.572 OA
ATOM     29  O22 ZIN A   1      29.174   4.414  30.547  0.00  0.00    -0.572 OA
ENDBRANCH  25  26
ENDBRANCH  10  25
TORSDOF 4
ENDMDL
MODEL 118
REMARK CAVERDOCK RESULT:     -11.2      0.000      0.000
REMARK CAVERDOCK CONSTRAINTS:       0.0      0.0      0.0      0.0
REMARK CAVERDOCK TUNNEL: 117    -11.2      3.2    118.4
REMARK  4 active torsions:
REMARK  status: ('A' for Active; 'I' for Inactive)
REMARK    1  A    between atoms: C2_2  and  C4_4 
REMARK    2  A    between atoms: C4_4  and  O5_5 
REMARK    3  A    between atoms: C16_14  and  O18_15 
REMARK    4  A    between atoms: O18_15  and  S19_16 
ROOT
ATOM      1  C4  ZIN A   1      26.938  -5.620  34.462  0.00  0.00     0.125 C 
ATOM      2  C6  ZIN A   1      27.061  -6.335  33.093  0.00  0.00     0.047 C 
ATOM      3  C7  ZIN A   1      27.011  -5.223  32.011  0.00  0.00     0.009 C 
ATOM      4  C8  ZIN A   1      27.476  -3.979  32.776  0.00  0.00     0.002 C 
ATOM      5  C10 ZIN A   1      27.065  -2.644  32.180  0.00  0.00    -0.001 C 
ATOM      6  C12 ZIN A   1      27.744  -2.462  30.818  0.00  0.00     0.033 C 
ATOM      7  C13 ZIN A   1      27.473  -1.075  30.313  0.00  0.00    -0.023 C 
ATOM      8  C14 ZIN A   1      27.223  -0.070  31.100  0.00  0.00    -0.072 C 
ATOM      9  C15 ZIN A   1      26.972   1.291  30.472  0.00  0.00     0.068 C 
ATOM     10  C16 ZIN A   1      27.887   2.314  31.151  0.00  0.00     0.149 C 
ATOM     11  C23 ZIN A   1      27.657   2.277  32.663  0.00  0.00     0.035 C 
ATOM     12  C24 ZIN A   1      28.064   0.908  33.213  0.00  0.00     0.016 C 
ATOM     13  C25 ZIN A   1      27.170  -0.172  32.596  0.00  0.00    -0.017 C 
ATOM     14  C26 ZIN A   1      25.730   0.091  33.041  0.00  0.00     0.020 C 
ATOM     15  C27 ZIN A   1      27.550  -1.542  33.132  0.00  0.00     0.003 C 
ATOM     16  C29 ZIN A   1      27.008  -1.710  34.548  0.00  0.00     0.007 C 
ATOM     17  C30 ZIN A   1      27.297  -3.112  35.108  0.00  0.00     0.013 C 
ATOM     18  C31 ZIN A   1      26.733  -4.145  34.129  0.00  0.00    -0.002 C 
ATOM     19  C32 ZIN A   1      25.253  -3.859  33.869  0.00  0.00     0.019 C 
ENDROOT
BRANCH   1  20
ATOM     20  C2  ZIN A   1      25.752  -6.153  35.224  0.00  0.00     0.158 C 
ATOM     21  C1  ZIN A   1      24.851  -7.184  34.593  0.00  0.00     0.094 C 
ATOM     22  O3  ZIN A   1      25.523  -5.754  36.342  0.00  0.00    -0.295 OA
ENDBRANCH   1  20
BRANCH   1  23
ATOM     23  O5  ZIN A   1      28.133  -5.795  35.224  0.00  0.00    -0.381 OA
ATOM     24  H36 ZIN A   1      28.848  -6.230  34.739  0.00  0.00     0.211 HD
ENDBRANCH   1  23
BRANCH  10  25
ATOM     25  O18 ZIN A   1      29.250   1.996  30.867  0.00  0.00    -0.251 OA
BRANCH  25  26
ATOM     26  S19 ZIN A   1      29.948   3.008  29.969  0.00  0.00     0.251 S 
ATOM     27  O20 ZIN A   1      31.376   2.755  30.084  0.00  0.00    -0.572 OA
ATOM     28  O21 ZIN A   1      29.459   2.777  28.618  0.00  0.00    -0.572 OA
ATOM     29  O22 ZIN A   1      29.587   4.327  30.463  0.00  0.00    -0.572 OA
ENDBRANCH  25  26
ENDBRANCH  10  25
TORSDOF 4
ENDMDL
MODEL 119
REMARK CAVERDOCK RESULT:     -11.2      0.000      0.000
REMARK CAVERDOCK CONSTRAINTS:       0.0      0.0      0.0      0.0
REMARK CAVERDOCK TUNNEL: 118    -11.2      3.2    119.2
REMARK  4 active torsions:
REMARK  status: ('A' for Active; 'I' for Inactive)
REMARK    1  A    between atoms: C2_2  and  C4_4 
REMARK    2  A    between atoms: C4_4  and  O5_5 
REMARK    3  A    between atoms: C16_14  and  O18_15 
REMARK    4  A    between atoms: O18_15  and  S19_16 
ROOT
ATOM      1  C4  ZIN A   1      26.810  -5.829  34.489  0.00  0.00     0.125 C 
ATOM      2  C6  ZIN A   1      26.876  -6.528  33.108  0.00  0.00     0.047 C 
ATOM      3  C7  ZIN A   1      26.785  -5.403  32.042  0.00  0.00     0.009 C 
ATOM      4  C8  ZIN A   1      27.283  -4.169  32.802  0.00  0.00     0.002 C 
ATOM      5  C10 ZIN A   1      26.851  -2.827  32.238  0.00  0.00    -0.001 C 
ATOM      6  C12 ZIN A   1      27.476  -2.629  30.852  0.00  0.00     0.033 C 
ATOM      7  C13 ZIN A   1      27.187  -1.237  30.374  0.00  0.00    -0.023 C 
ATOM      8  C14 ZIN A   1      26.971  -0.240  31.182  0.00  0.00    -0.072 C 
ATOM      9  C15 ZIN A   1      26.698   1.128  30.580  0.00  0.00     0.068 C 
ATOM     10  C16 ZIN A   1      27.641   2.142  31.234  0.00  0.00     0.149 C 
ATOM     11  C23 ZIN A   1      27.472   2.088  32.753  0.00  0.00     0.035 C 
ATOM     12  C24 ZIN A   1      27.897   0.712  33.271  0.00  0.00     0.016 C 
ATOM     13  C25 ZIN A   1      26.978  -0.359  32.677  0.00  0.00    -0.017 C 
ATOM     14  C26 ZIN A   1      25.557  -0.099  33.183  0.00  0.00     0.020 C 
ATOM     15  C27 ZIN A   1      27.376  -1.736  33.182  0.00  0.00     0.003 C 
ATOM     16  C29 ZIN A   1      26.891  -1.919  34.617  0.00  0.00     0.007 C 
ATOM     17  C30 ZIN A   1      27.199  -3.328  35.148  0.00  0.00     0.013 C 
ATOM     18  C31 ZIN A   1      26.594  -4.350  34.181  0.00  0.00    -0.002 C 
ATOM     19  C32 ZIN A   1      25.106  -4.058  33.984  0.00  0.00     0.019 C 
ENDROOT
BRANCH   1  20
ATOM     20  C2  ZIN A   1      25.654  -6.368  35.292  0.00  0.00     0.158 C 
ATOM     21  C1  ZIN A   1      24.602  -7.215  34.623  0.00  0.00     0.094 C 
ATOM     22  O3  ZIN A   1      25.571  -6.122  36.472  0.00  0.00    -0.295 OA
ENDBRANCH   1  20
BRANCH   1  23
ATOM     23  O5  ZIN A   1      28.034  -6.014  35.200  0.00  0.00    -0.381 OA
ATOM     24  H36 ZIN A   1      28.351  -5.219  35.651  0.00  0.00     0.211 HD
ENDBRANCH   1  23
BRANCH  10  25
ATOM     25  O18 ZIN A   1      28.992   1.825  30.892  0.00  0.00    -0.251 OA
BRANCH  25  26
ATOM     26  S19 ZIN A   1      29.706   2.919  30.110  0.00  0.00     0.251 S 
ATOM     27  O20 ZIN A   1      29.157   4.186  30.565  0.00  0.00    -0.572 OA
ATOM     28  O21 ZIN A   1      31.123   2.796  30.415  0.00  0.00    -0.572 OA
ATOM     29  O22 ZIN A   1      29.426   2.677  28.703  0.00  0.00    -0.572 OA
ENDBRANCH  25  26
ENDBRANCH  10  25
TORSDOF 4
ENDMDL
MODEL 120
REMARK CAVERDOCK RESULT:     -10.9      0.000      0.000
REMARK CAVERDOCK CONSTRAINTS:       0.0      0.0      0.0      0.0
REMARK CAVERDOCK TUNNEL: 119    -10.9      3.2    120.5
REMARK  4 active torsions:
REMARK  status: ('A' for Active; 'I' for Inactive)
REMARK    1  A    between atoms: C2_2  and  C4_4 
REMARK    2  A    between atoms: C4_4  and  O5_5 
REMARK    3  A    between atoms: C16_14  and  O18_15 
REMARK    4  A    between atoms: O18_15  and  S19_16 
ROOT
ATOM      1  C4  ZIN A   1      26.712  -5.970  34.423  0.00  0.00     0.125 C 
ATOM      2  C6  ZIN A   1      26.573  -6.597  33.013  0.00  0.00     0.047 C 
ATOM      3  C7  ZIN A   1      26.391  -5.415  32.023  0.00  0.00     0.009 C 
ATOM      4  C8  ZIN A   1      27.031  -4.240  32.770  0.00  0.00     0.002 C 
ATOM      5  C10 ZIN A   1      26.584  -2.856  32.332  0.00  0.00    -0.001 C 
ATOM      6  C12 ZIN A   1      27.034  -2.607  30.888  0.00  0.00     0.033 C 
ATOM      7  C13 ZIN A   1      26.742  -1.182  30.519  0.00  0.00    -0.023 C 
ATOM      8  C14 ZIN A   1      26.671  -0.223  31.395  0.00  0.00    -0.072 C 
ATOM      9  C15 ZIN A   1      26.377   1.183  30.901  0.00  0.00     0.068 C 
ATOM     10  C16 ZIN A   1      27.436   2.129  31.474  0.00  0.00     0.149 C 
ATOM     11  C23 ZIN A   1      27.461   2.000  32.998  0.00  0.00     0.035 C 
ATOM     12  C24 ZIN A   1      27.894   0.586  33.389  0.00  0.00     0.016 C 
ATOM     13  C25 ZIN A   1      26.864  -0.421  32.870  0.00  0.00    -0.017 C 
ATOM     14  C26 ZIN A   1      25.531  -0.141  33.567  0.00  0.00     0.020 C 
ATOM     15  C27 ZIN A   1      27.269  -1.836  33.251  0.00  0.00     0.003 C 
ATOM     16  C29 ZIN A   1      26.964  -2.078  34.727  0.00  0.00     0.007 C 
ATOM     17  C30 ZIN A   1      27.282  -3.522  35.145  0.00  0.00     0.013 C 
ATOM     18  C31 ZIN A   1      26.518  -4.471  34.217  0.00  0.00    -0.002 C 
ATOM     19  C32 ZIN A   1      25.029  -4.120  34.229  0.00  0.00     0.019 C 
ENDROOT
BRANCH   1  20
ATOM     20  C2  ZIN A   1      25.648  -6.513  35.342  0.00  0.00     0.158 C 
ATOM     21  C1  ZIN A   1      24.416  -7.164  34.767  0.00  0.00     0.094 C 
ATOM     22  O3  ZIN A   1      25.782  -6.426  36.540  0.00  0.00    -0.295 OA
ENDBRANCH   1  20
BRANCH   1  23
ATOM     23  O5  ZIN A   1      28.009  -6.233  34.959  0.00  0.00    -0.381 OA
ATOM     24  H36 ZIN A   1      28.472  -5.444  35.272  0.00  0.00     0.211 HD
ENDBRANCH   1  23
BRANCH  10  25
ATOM     25  O18 ZIN A   1      28.718   1.786  30.945  0.00  0.00    -0.251 OA
BRANCH  25  26
ATOM     26  S19 ZIN A   1      29.514   2.977  30.430  0.00  0.00     0.251 S 
ATOM     27  O20 ZIN A   1      30.830   2.900  31.045  0.00  0.00    -0.572 OA
ATOM     28  O21 ZIN A   1      29.580   2.843  28.982  0.00  0.00    -0.572 OA
ATOM     29  O22 ZIN A   1      28.792   4.172  30.836  0.00  0.00    -0.572 OA
ENDBRANCH  25  26
ENDBRANCH  10  25
TORSDOF 4
ENDMDL
MODEL 121
REMARK CAVERDOCK RESULT:     -10.8      0.000      0.000
REMARK CAVERDOCK CONSTRAINTS:       0.0      0.0      0.0      0.0
REMARK CAVERDOCK TUNNEL: 120    -10.8      3.3    121.2
REMARK  4 active torsions:
REMARK  status: ('A' for Active; 'I' for Inactive)
REMARK    1  A    between atoms: C2_2  and  C4_4 
REMARK    2  A    between atoms: C4_4  and  O5_5 
REMARK    3  A    between atoms: C16_14  and  O18_15 
REMARK    4  A    between atoms: O18_15  and  S19_16 
ROOT
ATOM      1  C4  ZIN A   1      26.661  -6.081  34.445  0.00  0.00     0.125 C 
ATOM      2  C6  ZIN A   1      26.612  -6.746  33.047  0.00  0.00     0.047 C 
ATOM      3  C7  ZIN A   1      26.490  -5.591  32.016  0.00  0.00     0.009 C 
ATOM      4  C8  ZIN A   1      27.078  -4.393  32.771  0.00  0.00     0.002 C 
ATOM      5  C10 ZIN A   1      26.657  -3.024  32.270  0.00  0.00    -0.001 C 
ATOM      6  C12 ZIN A   1      27.196  -2.811  30.850  0.00  0.00     0.033 C 
ATOM      7  C13 ZIN A   1      26.923  -1.397  30.426  0.00  0.00    -0.023 C 
ATOM      8  C14 ZIN A   1      26.796  -0.416  31.270  0.00  0.00    -0.072 C 
ATOM      9  C15 ZIN A   1      26.530   0.976  30.721  0.00  0.00     0.068 C 
ATOM     10  C16 ZIN A   1      27.549   1.941  31.335  0.00  0.00     0.149 C 
ATOM     11  C23 ZIN A   1      27.478   1.852  32.860  0.00  0.00     0.035 C 
ATOM     12  C24 ZIN A   1      27.890   0.450  33.315  0.00  0.00     0.016 C 
ATOM     13  C25 ZIN A   1      26.897  -0.574  32.759  0.00  0.00    -0.017 C 
ATOM     14  C26 ZIN A   1      25.522  -0.281  33.364  0.00  0.00     0.020 C 
ATOM     15  C27 ZIN A   1      27.280  -1.976  33.202  0.00  0.00     0.003 C 
ATOM     16  C29 ZIN A   1      26.884  -2.181  34.662  0.00  0.00     0.007 C 
ATOM     17  C30 ZIN A   1      27.178  -3.613  35.137  0.00  0.00     0.013 C 
ATOM     18  C31 ZIN A   1      26.476  -4.588  34.188  0.00  0.00    -0.002 C 
ATOM     19  C32 ZIN A   1      24.989  -4.243  34.098  0.00  0.00     0.019 C 
ENDROOT
BRANCH   1  20
ATOM     20  C2  ZIN A   1      25.542  -6.604  35.310  0.00  0.00     0.158 C 
ATOM     21  C1  ZIN A   1      24.337  -7.249  34.676  0.00  0.00     0.094 C 
ATOM     22  O3  ZIN A   1      25.612  -6.506  36.513  0.00  0.00    -0.295 OA
ENDBRANCH   1  20
BRANCH   1  23
ATOM     23  O5  ZIN A   1      27.922  -6.325  35.069  0.00  0.00    -0.381 OA
ATOM     24  H36 ZIN A   1      28.594  -5.659  34.869  0.00  0.00     0.211 HD
ENDBRANCH   1  23
BRANCH  10  25
ATOM     25  O18 ZIN A   1      28.862   1.590  30.896  0.00  0.00    -0.251 OA
BRANCH  25  26
ATOM     26  S19 ZIN A   1      29.615   2.727  30.221  0.00  0.00     0.251 S 
ATOM     27  O20 ZIN A   1      29.177   3.958  30.861  0.00  0.00    -0.572 OA
ATOM     28  O21 ZIN A   1      31.033   2.476  30.432  0.00  0.00    -0.572 OA
ATOM     29  O22 ZIN A   1      29.257   2.688  28.812  0.00  0.00    -0.572 OA
ENDBRANCH  25  26
ENDBRANCH  10  25
TORSDOF 4
ENDMDL
MODEL 122
REMARK CAVERDOCK RESULT:     -10.2      0.000      0.000
REMARK CAVERDOCK CONSTRAINTS:       0.0      0.0      0.0      0.0
REMARK CAVERDOCK TUNNEL: 121    -10.2      3.3    122.4
REMARK  4 active torsions:
REMARK  status: ('A' for Active; 'I' for Inactive)
REMARK    1  A    between atoms: C2_2  and  C4_4 
REMARK    2  A    between atoms: C4_4  and  O5_5 
REMARK    3  A    between atoms: C16_14  and  O18_15 
REMARK    4  A    between atoms: O18_15  and  S19_16 
ROOT
ATOM      1  C4  ZIN A   1      26.530  -6.206  34.531  0.00  0.00     0.125 C 
ATOM      2  C6  ZIN A   1      26.520  -6.844  33.120  0.00  0.00     0.047 C 
ATOM      3  C7  ZIN A   1      26.450  -5.668  32.107  0.00  0.00     0.009 C 
ATOM      4  C8  ZIN A   1      27.029  -4.494  32.904  0.00  0.00     0.002 C 
ATOM      5  C10 ZIN A   1      26.645  -3.109  32.414  0.00  0.00    -0.001 C 
ATOM      6  C12 ZIN A   1      27.234  -2.878  31.018  0.00  0.00     0.033 C 
ATOM      7  C13 ZIN A   1      26.997  -1.454  30.611  0.00  0.00    -0.023 C 
ATOM      8  C14 ZIN A   1      26.855  -0.486  31.470  0.00  0.00    -0.072 C 
ATOM      9  C15 ZIN A   1      26.628   0.919  30.938  0.00  0.00     0.068 C 
ATOM     10  C16 ZIN A   1      27.639   1.858  31.604  0.00  0.00     0.149 C 
ATOM     11  C23 ZIN A   1      27.515   1.742  33.123  0.00  0.00     0.035 C 
ATOM     12  C24 ZIN A   1      27.891   0.326  33.566  0.00  0.00     0.016 C 
ATOM     13  C25 ZIN A   1      26.903  -0.673  32.957  0.00  0.00    -0.017 C 
ATOM     14  C26 ZIN A   1      25.513  -0.371  33.521  0.00  0.00     0.020 C 
ATOM     15  C27 ZIN A   1      27.251  -2.089  33.387  0.00  0.00     0.003 C 
ATOM     16  C29 ZIN A   1      26.802  -2.314  34.828  0.00  0.00     0.007 C 
ATOM     17  C30 ZIN A   1      27.060  -3.758  35.286  0.00  0.00     0.013 C 
ATOM     18  C31 ZIN A   1      26.377  -4.706  34.296  0.00  0.00    -0.002 C 
ATOM     19  C32 ZIN A   1      24.898  -4.337  34.162  0.00  0.00     0.019 C 
ENDROOT
BRANCH   1  20
ATOM     20  C2  ZIN A   1      25.376  -6.727  35.348  0.00  0.00     0.158 C 
ATOM     21  C1  ZIN A   1      24.221  -7.414  34.667  0.00  0.00     0.094 C 
ATOM     22  O3  ZIN A   1      25.377  -6.595  36.549  0.00  0.00    -0.295 OA
ENDBRANCH   1  20
BRANCH   1  23
ATOM     23  O5  ZIN A   1      27.766  -6.479  35.192  0.00  0.00    -0.381 OA
ATOM     24  H36 ZIN A   1      27.677  -6.644  36.140  0.00  0.00     0.211 HD
ENDBRANCH   1  23
BRANCH  10  25
ATOM     25  O18 ZIN A   1      28.962   1.495  31.203  0.00  0.00    -0.251 OA
BRANCH  25  26
ATOM     26  S19 ZIN A   1      29.657   2.539  30.341  0.00  0.00     0.251 S 
ATOM     27  O20 ZIN A   1      29.335   2.223  28.958  0.00  0.00    -0.572 OA
ATOM     28  O21 ZIN A   1      29.127   3.834  30.742  0.00  0.00    -0.572 OA
ATOM     29  O22 ZIN A   1      31.081   2.425  30.610  0.00  0.00    -0.572 OA
ENDBRANCH  25  26
ENDBRANCH  10  25
TORSDOF 4
ENDMDL
MODEL 123
REMARK CAVERDOCK RESULT:      -9.6      0.000      0.000
REMARK CAVERDOCK CONSTRAINTS:       0.0      0.0      0.0      0.0
REMARK CAVERDOCK TUNNEL: 122     -9.6      3.3    123.2
REMARK  4 active torsions:
REMARK  status: ('A' for Active; 'I' for Inactive)
REMARK    1  A    between atoms: C2_2  and  C4_4 
REMARK    2  A    between atoms: C4_4  and  O5_5 
REMARK    3  A    between atoms: C16_14  and  O18_15 
REMARK    4  A    between atoms: O18_15  and  S19_16 
ROOT
ATOM      1  C4  ZIN A   1      26.411  -6.352  34.586  0.00  0.00     0.125 C 
ATOM      2  C6  ZIN A   1      26.490  -7.032  33.196  0.00  0.00     0.047 C 
ATOM      3  C7  ZIN A   1      26.492  -5.887  32.147  0.00  0.00     0.009 C 
ATOM      4  C8  ZIN A   1      27.025  -4.692  32.945  0.00  0.00     0.002 C 
ATOM      5  C10 ZIN A   1      26.682  -3.321  32.391  0.00  0.00    -0.001 C 
ATOM      6  C12 ZIN A   1      27.363  -3.134  31.030  0.00  0.00     0.033 C 
ATOM      7  C13 ZIN A   1      27.162  -1.721  30.567  0.00  0.00    -0.023 C 
ATOM      8  C14 ZIN A   1      26.969  -0.727  31.385  0.00  0.00    -0.072 C 
ATOM      9  C15 ZIN A   1      26.786   0.662  30.798  0.00  0.00     0.068 C 
ATOM     10  C16 ZIN A   1      27.757   1.616  31.501  0.00  0.00     0.149 C 
ATOM     11  C23 ZIN A   1      27.533   1.546  33.012  0.00  0.00     0.035 C 
ATOM     12  C24 ZIN A   1      27.870   0.143  33.520  0.00  0.00     0.016 C 
ATOM     13  C25 ZIN A   1      26.918  -0.870  32.877  0.00  0.00    -0.017 C 
ATOM     14  C26 ZIN A   1      25.496  -0.546  33.339  0.00  0.00     0.020 C 
ATOM     15  C27 ZIN A   1      27.229  -2.274  33.370  0.00  0.00     0.003 C 
ATOM     16  C29 ZIN A   1      26.685  -2.454  34.785  0.00  0.00     0.007 C 
ATOM     17  C30 ZIN A   1      26.904  -3.886  35.301  0.00  0.00     0.013 C 
ATOM     18  C31 ZIN A   1      26.281  -4.859  34.297  0.00  0.00    -0.002 C 
ATOM     19  C32 ZIN A   1      24.817  -4.489  34.055  0.00  0.00     0.019 C 
ENDROOT
BRANCH   1  20
ATOM     20  C2  ZIN A   1      25.202  -6.844  35.339  0.00  0.00     0.158 C 
ATOM     21  C1  ZIN A   1      24.061  -7.490  34.596  0.00  0.00     0.094 C 
ATOM     22  O3  ZIN A   1      25.148  -6.722  36.540  0.00  0.00    -0.295 OA
ENDBRANCH   1  20
BRANCH   1  23
ATOM     23  O5  ZIN A   1      27.599  -6.611  35.334  0.00  0.00    -0.381 OA
ATOM     24  H36 ZIN A   1      27.616  -7.481  35.756  0.00  0.00     0.211 HD
ENDBRANCH   1  23
BRANCH  10  25
ATOM     25  O18 ZIN A   1      29.100   1.236  31.200  0.00  0.00    -0.251 OA
BRANCH  25  26
ATOM     26  S19 ZIN A   1      29.724   2.022  30.054  0.00  0.00     0.251 S 
ATOM     27  O20 ZIN A   1      28.884   3.190  29.841  0.00  0.00    -0.572 OA
ATOM     28  O21 ZIN A   1      31.068   2.385  30.477  0.00  0.00    -0.572 OA
ATOM     29  O22 ZIN A   1      29.735   1.139  28.898  0.00  0.00    -0.572 OA
ENDBRANCH  25  26
ENDBRANCH  10  25
TORSDOF 4
ENDMDL
MODEL 124
REMARK CAVERDOCK RESULT:      -9.1      0.000      0.000
REMARK CAVERDOCK CONSTRAINTS:       0.0      0.0      0.0      0.0
REMARK CAVERDOCK TUNNEL: 123     -9.1      3.3    124.5
REMARK  4 active torsions:
REMARK  status: ('A' for Active; 'I' for Inactive)
REMARK    1  A    between atoms: C2_2  and  C4_4 
REMARK    2  A    between atoms: C4_4  and  O5_5 
REMARK    3  A    between atoms: C16_14  and  O18_15 
REMARK    4  A    between atoms: O18_15  and  S19_16 
ROOT
ATOM      1  C4  ZIN A   1      26.210  -6.494  34.475  0.00  0.00     0.125 C 
ATOM      2  C6  ZIN A   1      26.347  -7.170  33.088  0.00  0.00     0.047 C 
ATOM      3  C7  ZIN A   1      26.417  -6.021  32.046  0.00  0.00     0.009 C 
ATOM      4  C8  ZIN A   1      26.927  -4.836  32.874  0.00  0.00     0.002 C 
ATOM      5  C10 ZIN A   1      26.630  -3.459  32.310  0.00  0.00    -0.001 C 
ATOM      6  C12 ZIN A   1      27.379  -3.276  30.985  0.00  0.00     0.033 C 
ATOM      7  C13 ZIN A   1      27.220  -1.858  30.519  0.00  0.00    -0.023 C 
ATOM      8  C14 ZIN A   1      27.001  -0.866  31.331  0.00  0.00    -0.072 C 
ATOM      9  C15 ZIN A   1      26.866   0.529  30.743  0.00  0.00     0.068 C 
ATOM     10  C16 ZIN A   1      27.815   1.466  31.496  0.00  0.00     0.149 C 
ATOM     11  C23 ZIN A   1      27.516   1.394  32.994  0.00  0.00     0.035 C 
ATOM     12  C24 ZIN A   1      27.809  -0.017  33.511  0.00  0.00     0.016 C 
ATOM     13  C25 ZIN A   1      26.876  -1.014  32.818  0.00  0.00    -0.017 C 
ATOM     14  C26 ZIN A   1      25.437  -0.671  33.212  0.00  0.00     0.020 C 
ATOM     15  C27 ZIN A   1      27.143  -2.423  33.320  0.00  0.00     0.003 C 
ATOM     16  C29 ZIN A   1      26.528  -2.602  34.706  0.00  0.00     0.007 C 
ATOM     17  C30 ZIN A   1      26.702  -4.038  35.225  0.00  0.00     0.013 C 
ATOM     18  C31 ZIN A   1      26.116  -4.999  34.187  0.00  0.00    -0.002 C 
ATOM     19  C32 ZIN A   1      24.670  -4.607  33.876  0.00  0.00     0.019 C 
ENDROOT
BRANCH   1  20
ATOM     20  C2  ZIN A   1      24.960  -6.973  35.167  0.00  0.00     0.158 C 
ATOM     21  C1  ZIN A   1      24.767  -6.715  36.640  0.00  0.00     0.094 C 
ATOM     22  O3  ZIN A   1      24.111  -7.562  34.541  0.00  0.00    -0.295 OA
ENDBRANCH   1  20
BRANCH   1  23
ATOM     23  O5  ZIN A   1      27.357  -6.773  35.280  0.00  0.00    -0.381 OA
ATOM     24  H36 ZIN A   1      27.149  -7.006  36.194  0.00  0.00     0.211 HD
ENDBRANCH   1  23
BRANCH  10  25
ATOM     25  O18 ZIN A   1      29.166   1.069  31.258  0.00  0.00    -0.251 OA
BRANCH  25  26
ATOM     26  S19 ZIN A   1      29.808   1.745  30.055  0.00  0.00     0.251 S 
ATOM     27  O20 ZIN A   1      29.941   0.728  29.024  0.00  0.00    -0.572 OA
ATOM     28  O21 ZIN A   1      28.914   2.820  29.652  0.00  0.00    -0.572 OA
ATOM     29  O22 ZIN A   1      31.100   2.246  30.497  0.00  0.00    -0.572 OA
ENDBRANCH  25  26
ENDBRANCH  10  25
TORSDOF 4
ENDMDL
MODEL 125
REMARK CAVERDOCK RESULT:      -8.4      0.000      0.000
REMARK CAVERDOCK CONSTRAINTS:       0.0      0.0      0.0      0.0
REMARK CAVERDOCK TUNNEL: 124     -8.4      3.3    125.3
REMARK  4 active torsions:
REMARK  status: ('A' for Active; 'I' for Inactive)
REMARK    1  A    between atoms: C2_2  and  C4_4 
REMARK    2  A    between atoms: C4_4  and  O5_5 
REMARK    3  A    between atoms: C16_14  and  O18_15 
REMARK    4  A    between atoms: O18_15  and  S19_16 
ROOT
ATOM      1  C4  ZIN A   1      27.374   0.191  29.857  0.00  0.00     0.125 C 
ATOM      2  C6  ZIN A   1      28.233  -0.636  28.868  0.00  0.00     0.047 C 
ATOM      3  C7  ZIN A   1      28.533  -1.987  29.572  0.00  0.00     0.009 C 
ATOM      4  C8  ZIN A   1      27.385  -2.112  30.579  0.00  0.00     0.002 C 
ATOM      5  C10 ZIN A   1      27.639  -3.032  31.760  0.00  0.00    -0.001 C 
ATOM      6  C12 ZIN A   1      27.792  -4.473  31.261  0.00  0.00     0.033 C 
ATOM      7  C13 ZIN A   1      27.873  -5.398  32.441  0.00  0.00    -0.023 C 
ATOM      8  C14 ZIN A   1      27.344  -5.120  33.596  0.00  0.00    -0.072 C 
ATOM      9  C15 ZIN A   1      27.482  -6.139  34.715  0.00  0.00     0.068 C 
ATOM     10  C16 ZIN A   1      26.092  -6.409  35.299  0.00  0.00     0.149 C 
ATOM     11  C23 ZIN A   1      25.461  -5.087  35.739  0.00  0.00     0.035 C 
ATOM     12  C24 ZIN A   1      25.246  -4.187  34.520  0.00  0.00     0.016 C 
ATOM     13  C25 ZIN A   1      26.601  -3.851  33.893  0.00  0.00    -0.017 C 
ATOM     14  C26 ZIN A   1      27.413  -3.052  34.915  0.00  0.00     0.020 C 
ATOM     15  C27 ZIN A   1      26.415  -2.951  32.683  0.00  0.00     0.003 C 
ATOM     16  C29 ZIN A   1      26.120  -1.525  33.141  0.00  0.00     0.007 C 
ATOM     17  C30 ZIN A   1      26.001  -0.557  31.953  0.00  0.00     0.013 C 
ATOM     18  C31 ZIN A   1      27.282  -0.660  31.120  0.00  0.00    -0.002 C 
ATOM     19  C32 ZIN A   1      28.501  -0.423  32.012  0.00  0.00     0.019 C 
ENDROOT
BRANCH   1  20
ATOM     20  C2  ZIN A   1      28.048   1.505  30.161  0.00  0.00     0.158 C 
ATOM     21  C1  ZIN A   1      29.408   1.806  29.585  0.00  0.00     0.094 C 
ATOM     22  O3  ZIN A   1      27.498   2.317  30.867  0.00  0.00    -0.295 OA
ENDBRANCH   1  20
BRANCH   1  23
ATOM     23  O5  ZIN A   1      26.072   0.418  29.316  0.00  0.00    -0.381 OA
ATOM     24  H36 ZIN A   1      25.490  -0.353  29.355  0.00  0.00     0.211 HD
ENDBRANCH   1  23
BRANCH  10  25
ATOM     25  O18 ZIN A   1      25.269  -7.024  34.306  0.00  0.00    -0.251 OA
BRANCH  25  26
ATOM     26  S19 ZIN A   1      23.862  -7.353  34.785  0.00  0.00     0.251 S 
ATOM     27  O20 ZIN A   1      23.024  -6.217  34.434  0.00  0.00    -0.572 OA
ATOM     28  O21 ZIN A   1      23.456  -8.566  34.091  0.00  0.00    -0.572 OA
ATOM     29  O22 ZIN A   1      23.943  -7.547  36.223  0.00  0.00    -0.572 OA
ENDBRANCH  25  26
ENDBRANCH  10  25
TORSDOF 4
ENDMDL
MODEL 126
REMARK CAVERDOCK RESULT:      -7.0      0.000      0.000
REMARK CAVERDOCK CONSTRAINTS:       0.0      0.0      0.0      0.0
REMARK CAVERDOCK TUNNEL: 125     -7.0      3.3    126.1
REMARK  4 active torsions:
REMARK  status: ('A' for Active; 'I' for Inactive)
REMARK    1  A    between atoms: C2_2  and  C4_4 
REMARK    2  A    between atoms: C4_4  and  O5_5 
REMARK    3  A    between atoms: C16_14  and  O18_15 
REMARK    4  A    between atoms: O18_15  and  S19_16 
ROOT
ATOM      1  C4  ZIN A   1      25.958  -6.723  34.802  0.00  0.00     0.125 C 
ATOM      2  C6  ZIN A   1      26.079  -7.432  33.430  0.00  0.00     0.047 C 
ATOM      3  C7  ZIN A   1      26.168  -6.309  32.362  0.00  0.00     0.009 C 
ATOM      4  C8  ZIN A   1      26.703  -5.116  33.162  0.00  0.00     0.002 C 
ATOM      5  C10 ZIN A   1      26.431  -3.746  32.567  0.00  0.00    -0.001 C 
ATOM      6  C12 ZIN A   1      27.181  -3.609  31.237  0.00  0.00     0.033 C 
ATOM      7  C13 ZIN A   1      27.049  -2.199  30.738  0.00  0.00    -0.023 C 
ATOM      8  C14 ZIN A   1      26.851  -1.184  31.528  0.00  0.00    -0.072 C 
ATOM      9  C15 ZIN A   1      26.742   0.199  30.908  0.00  0.00     0.068 C 
ATOM     10  C16 ZIN A   1      27.710   1.135  31.638  0.00  0.00     0.149 C 
ATOM     11  C23 ZIN A   1      27.413   1.102  33.138  0.00  0.00     0.035 C 
ATOM     12  C24 ZIN A   1      27.680  -0.301  33.686  0.00  0.00     0.016 C 
ATOM     13  C25 ZIN A   1      26.726  -1.296  33.018  0.00  0.00    -0.017 C 
ATOM     14  C26 ZIN A   1      25.295  -0.916  33.406  0.00  0.00     0.020 C 
ATOM     15  C27 ZIN A   1      26.966  -2.698  33.552  0.00  0.00     0.003 C 
ATOM     16  C29 ZIN A   1      26.352  -2.833  34.942  0.00  0.00     0.007 C 
ATOM     17  C30 ZIN A   1      26.498  -4.260  35.495  0.00  0.00     0.013 C 
ATOM     18  C31 ZIN A   1      25.892  -5.233  34.480  0.00  0.00    -0.002 C 
ATOM     19  C32 ZIN A   1      24.453  -4.820  34.162  0.00  0.00     0.019 C 
ENDROOT
BRANCH   1  20
ATOM     20  C2  ZIN A   1      24.700  -7.161  35.507  0.00  0.00     0.158 C 
ATOM     21  C1  ZIN A   1      23.563  -7.759  34.718  0.00  0.00     0.094 C 
ATOM     22  O3  ZIN A   1      24.602  -7.033  36.704  0.00  0.00    -0.295 OA
ENDBRANCH   1  20
BRANCH   1  23
ATOM     23  O5  ZIN A   1      27.101  -7.005  35.610  0.00  0.00    -0.381 OA
ATOM     24  H36 ZIN A   1      27.929  -6.652  35.257  0.00  0.00     0.211 HD
ENDBRANCH   1  23
BRANCH  10  25
ATOM     25  O18 ZIN A   1      29.052   0.706  31.407  0.00  0.00    -0.251 OA
BRANCH  25  26
ATOM     26  S19 ZIN A   1      29.571   1.018  30.010  0.00  0.00     0.251 S 
ATOM     27  O20 ZIN A   1      30.840   1.709  30.180  0.00  0.00    -0.572 OA
ATOM     28  O21 ZIN A   1      29.730  -0.256  29.327  0.00  0.00    -0.572 OA
ATOM     29  O22 ZIN A   1      28.573   1.861  29.371  0.00  0.00    -0.572 OA
ENDBRANCH  25  26
ENDBRANCH  10  25
TORSDOF 4
ENDMDL
MODEL 127
REMARK CAVERDOCK RESULT:      -8.1      0.000      0.000
REMARK CAVERDOCK CONSTRAINTS:       0.0      0.0      0.0      0.0
REMARK CAVERDOCK TUNNEL: 126     -8.1      3.3    127.2
REMARK  4 active torsions:
REMARK  status: ('A' for Active; 'I' for Inactive)
REMARK    1  A    between atoms: C2_2  and  C4_4 
REMARK    2  A    between atoms: C4_4  and  O5_5 
REMARK    3  A    between atoms: C16_14  and  O18_15 
REMARK    4  A    between atoms: O18_15  and  S19_16 
ROOT
ATOM      1  C4  ZIN A   1      27.469  -0.141  29.876  0.00  0.00     0.125 C 
ATOM      2  C6  ZIN A   1      28.364  -0.998  28.946  0.00  0.00     0.047 C 
ATOM      3  C7  ZIN A   1      28.622  -2.334  29.694  0.00  0.00     0.009 C 
ATOM      4  C8  ZIN A   1      27.431  -2.426  30.654  0.00  0.00     0.002 C 
ATOM      5  C10 ZIN A   1      27.625  -3.319  31.866  0.00  0.00    -0.001 C 
ATOM      6  C12 ZIN A   1      27.789  -4.773  31.409  0.00  0.00     0.033 C 
ATOM      7  C13 ZIN A   1      27.810  -5.669  32.613  0.00  0.00    -0.023 C 
ATOM      8  C14 ZIN A   1      27.234  -5.359  33.737  0.00  0.00    -0.072 C 
ATOM      9  C15 ZIN A   1      27.316  -6.352  34.885  0.00  0.00     0.068 C 
ATOM     10  C16 ZIN A   1      25.900  -6.597  35.415  0.00  0.00     0.149 C 
ATOM     11  C23 ZIN A   1      25.261  -5.261  35.795  0.00  0.00     0.035 C 
ATOM     12  C24 ZIN A   1      25.106  -4.389  34.547  0.00  0.00     0.016 C 
ATOM     13  C25 ZIN A   1      26.490  -4.078  33.971  0.00  0.00    -0.017 C 
ATOM     14  C26 ZIN A   1      27.263  -3.260  35.008  0.00  0.00     0.020 C 
ATOM     15  C27 ZIN A   1      26.364  -3.207  32.732  0.00  0.00     0.003 C 
ATOM     16  C29 ZIN A   1      26.060  -1.769  33.143  0.00  0.00     0.007 C 
ATOM     17  C30 ZIN A   1      26.001  -0.829  31.928  0.00  0.00     0.013 C 
ATOM     18  C31 ZIN A   1      27.316  -0.961  31.154  0.00  0.00    -0.002 C 
ATOM     19  C32 ZIN A   1      28.498  -0.711  32.092  0.00  0.00     0.019 C 
ENDROOT
BRANCH   1  20
ATOM     20  C2  ZIN A   1      28.140   1.174  30.178  0.00  0.00     0.158 C 
ATOM     21  C1  ZIN A   1      29.503   1.474  29.608  0.00  0.00     0.094 C 
ATOM     22  O3  ZIN A   1      27.586   1.989  30.877  0.00  0.00    -0.295 OA
ENDBRANCH   1  20
BRANCH   1  23
ATOM     23  O5  ZIN A   1      26.194   0.081  29.274  0.00  0.00    -0.381 OA
ATOM     24  H36 ZIN A   1      26.203   0.042  28.308  0.00  0.00     0.211 HD
ENDBRANCH   1  23
BRANCH  10  25
ATOM     25  O18 ZIN A   1      25.116  -7.231  34.402  0.00  0.00    -0.251 OA
BRANCH  25  26
ATOM     26  S19 ZIN A   1      23.652  -7.416  34.777  0.00  0.00     0.251 S 
ATOM     27  O20 ZIN A   1      23.230  -8.685  34.205  0.00  0.00    -0.572 OA
ATOM     28  O21 ZIN A   1      23.590  -7.425  36.231  0.00  0.00    -0.572 OA
ATOM     29  O22 ZIN A   1      22.927  -6.292  34.206  0.00  0.00    -0.572 OA
ENDBRANCH  25  26
ENDBRANCH  10  25
TORSDOF 4
ENDMDL
MODEL 128
REMARK CAVERDOCK RESULT:      -7.6      0.000      0.000
REMARK CAVERDOCK CONSTRAINTS:       0.1      0.0      0.0      0.0
REMARK CAVERDOCK TUNNEL: 127     -7.6      3.2    128.3
REMARK  4 active torsions:
REMARK  status: ('A' for Active; 'I' for Inactive)
REMARK    1  A    between atoms: C2_2  and  C4_4 
REMARK    2  A    between atoms: C4_4  and  O5_5 
REMARK    3  A    between atoms: C16_14  and  O18_15 
REMARK    4  A    between atoms: O18_15  and  S19_16 
ROOT
ATOM      1  C4  ZIN A   1      27.582  -0.448  29.955  0.00  0.00     0.125 C 
ATOM      2  C6  ZIN A   1      28.590  -1.299  29.142  0.00  0.00     0.047 C 
ATOM      3  C7  ZIN A   1      28.863  -2.576  29.981  0.00  0.00     0.009 C 
ATOM      4  C8  ZIN A   1      27.609  -2.689  30.854  0.00  0.00     0.002 C 
ATOM      5  C10 ZIN A   1      27.759  -3.504  32.125  0.00  0.00    -0.001 C 
ATOM      6  C12 ZIN A   1      28.036  -4.968  31.764  0.00  0.00     0.033 C 
ATOM      7  C13 ZIN A   1      28.014  -5.798  33.014  0.00  0.00    -0.023 C 
ATOM      8  C14 ZIN A   1      27.338  -5.464  34.075  0.00  0.00    -0.072 C 
ATOM      9  C15 ZIN A   1      27.386  -6.390  35.279  0.00  0.00     0.068 C 
ATOM     10  C16 ZIN A   1      25.949  -6.690  35.716  0.00  0.00     0.149 C 
ATOM     11  C23 ZIN A   1      25.211  -5.375  35.973  0.00  0.00     0.035 C 
ATOM     12  C24 ZIN A   1      25.104  -4.580  34.671  0.00  0.00     0.016 C 
ATOM     13  C25 ZIN A   1      26.509  -4.218  34.181  0.00  0.00    -0.017 C 
ATOM     14  C26 ZIN A   1      27.156  -3.304  35.224  0.00  0.00     0.020 C 
ATOM     15  C27 ZIN A   1      26.431  -3.421  32.890  0.00  0.00     0.003 C 
ATOM     16  C29 ZIN A   1      26.019  -1.984  33.196  0.00  0.00     0.007 C 
ATOM     17  C30 ZIN A   1      26.001  -1.114  31.929  0.00  0.00     0.013 C 
ATOM     18  C31 ZIN A   1      27.376  -1.209  31.262  0.00  0.00    -0.002 C 
ATOM     19  C32 ZIN A   1      28.468  -0.842  32.268  0.00  0.00     0.019 C 
ENDROOT
BRANCH   1  20
ATOM     20  C2  ZIN A   1      28.155   0.918  30.230  0.00  0.00     0.158 C 
ATOM     21  C1  ZIN A   1      29.606   1.200  29.935  0.00  0.00     0.094 C 
ATOM     22  O3  ZIN A   1      27.452   1.787  30.687  0.00  0.00    -0.295 OA
ENDBRANCH   1  20
BRANCH   1  23
ATOM     23  O5  ZIN A   1      26.346  -0.332  29.249  0.00  0.00    -0.381 OA
ATOM     24  H36 ZIN A   1      26.080  -1.139  28.787  0.00  0.00     0.211 HD
ENDBRANCH   1  23
BRANCH  10  25
ATOM     25  O18 ZIN A   1      25.280  -7.419  34.686  0.00  0.00    -0.251 OA
BRANCH  25  26
ATOM     26  S19 ZIN A   1      23.768  -7.480  34.852  0.00  0.00     0.251 S 
ATOM     27  O20 ZIN A   1      23.502  -7.472  36.282  0.00  0.00    -0.572 OA
ATOM     28  O21 ZIN A   1      23.225  -6.304  34.190  0.00  0.00    -0.572 OA
ATOM     29  O22 ZIN A   1      23.326  -8.714  34.222  0.00  0.00    -0.572 OA
ENDBRANCH  25  26
ENDBRANCH  10  25
TORSDOF 4
ENDMDL
MODEL 129
REMARK CAVERDOCK RESULT:      -6.2      0.000      0.000
REMARK CAVERDOCK CONSTRAINTS:       0.0      0.0      0.0      0.0
REMARK CAVERDOCK TUNNEL: 128     -6.2      3.2    129.7
REMARK  4 active torsions:
REMARK  status: ('A' for Active; 'I' for Inactive)
REMARK    1  A    between atoms: C2_2  and  C4_4 
REMARK    2  A    between atoms: C4_4  and  O5_5 
REMARK    3  A    between atoms: C16_14  and  O18_15 
REMARK    4  A    between atoms: O18_15  and  S19_16 
ROOT
ATOM      1  C4  ZIN A   1      24.696  -6.792  34.711  0.00  0.00     0.125 C 
ATOM      2  C6  ZIN A   1      23.281  -6.318  34.293  0.00  0.00     0.047 C 
ATOM      3  C7  ZIN A   1      23.471  -4.957  33.570  0.00  0.00     0.009 C 
ATOM      4  C8  ZIN A   1      24.921  -5.028  33.079  0.00  0.00     0.002 C 
ATOM      5  C10 ZIN A   1      25.587  -3.695  32.789  0.00  0.00    -0.001 C 
ATOM      6  C12 ZIN A   1      24.878  -3.014  31.613  0.00  0.00     0.033 C 
ATOM      7  C13 ZIN A   1      25.642  -1.783  31.222  0.00  0.00    -0.023 C 
ATOM      8  C14 ZIN A   1      26.918  -1.643  31.433  0.00  0.00    -0.072 C 
ATOM      9  C15 ZIN A   1      27.585  -0.354  30.984  0.00  0.00     0.068 C 
ATOM     10  C16 ZIN A   1      28.810  -0.711  30.138  0.00  0.00     0.149 C 
ATOM     11  C23 ZIN A   1      29.727  -1.638  30.937  0.00  0.00     0.035 C 
ATOM     12  C24 ZIN A   1      29.005  -2.957  31.223  0.00  0.00     0.016 C 
ATOM     13  C25 ZIN A   1      27.775  -2.683  32.093  0.00  0.00    -0.017 C 
ATOM     14  C26 ZIN A   1      28.255  -2.123  33.434  0.00  0.00     0.020 C 
ATOM     15  C27 ZIN A   1      27.043  -3.979  32.397  0.00  0.00     0.003 C 
ATOM     16  C29 ZIN A   1      27.799  -4.757  33.471  0.00  0.00     0.007 C 
ATOM     17  C30 ZIN A   1      27.056  -6.042  33.873  0.00  0.00     0.013 C 
ATOM     18  C31 ZIN A   1      25.637  -5.663  34.302  0.00  0.00    -0.002 C 
ATOM     19  C32 ZIN A   1      25.693  -4.594  35.395  0.00  0.00     0.019 C 
ENDROOT
BRANCH   1  20
ATOM     20  C2  ZIN A   1      24.755  -7.006  36.202  0.00  0.00     0.158 C 
ATOM     21  C1  ZIN A   1      25.876  -6.400  37.006  0.00  0.00     0.094 C 
ATOM     22  O3  ZIN A   1      23.903  -7.662  36.752  0.00  0.00    -0.295 OA
ENDBRANCH   1  20
BRANCH   1  23
ATOM     23  O5  ZIN A   1      25.040  -7.996  34.025  0.00  0.00    -0.381 OA
ATOM     24  H36 ZIN A   1      25.105  -8.771  34.600  0.00  0.00     0.211 HD
ENDBRANCH   1  23
BRANCH  10  25
ATOM     25  O18 ZIN A   1      28.388  -1.371  28.943  0.00  0.00    -0.251 OA
BRANCH  25  26
ATOM     26  S19 ZIN A   1      28.246  -0.447  27.742  0.00  0.00     0.251 S 
ATOM     27  O20 ZIN A   1      26.936   0.175  27.844  0.00  0.00    -0.572 OA
ATOM     28  O21 ZIN A   1      29.323   0.527  27.833  0.00  0.00    -0.572 OA
ATOM     29  O22 ZIN A   1      28.364  -1.281  26.556  0.00  0.00    -0.572 OA
ENDBRANCH  25  26
ENDBRANCH  10  25
TORSDOF 4
ENDMDL
MODEL 130
REMARK CAVERDOCK RESULT:      -4.5      0.000      0.000
REMARK CAVERDOCK CONSTRAINTS:       0.1      0.0      0.0      0.0
REMARK CAVERDOCK TUNNEL: 129     -4.5      3.1   130.11
REMARK  4 active torsions:
REMARK  status: ('A' for Active; 'I' for Inactive)
REMARK    1  A    between atoms: C2_2  and  C4_4 
REMARK    2  A    between atoms: C4_4  and  O5_5 
REMARK    3  A    between atoms: C16_14  and  O18_15 
REMARK    4  A    between atoms: O18_15  and  S19_16 
ROOT
ATOM      1  C4  ZIN A   1      24.338  -6.798  34.866  0.00  0.00     0.125 C 
ATOM      2  C6  ZIN A   1      22.966  -6.139  34.578  0.00  0.00     0.047 C 
ATOM      3  C7  ZIN A   1      23.267  -4.780  33.890  0.00  0.00     0.009 C 
ATOM      4  C8  ZIN A   1      24.656  -5.004  33.283  0.00  0.00     0.002 C 
ATOM      5  C10 ZIN A   1      25.458  -3.749  32.987  0.00  0.00    -0.001 C 
ATOM      6  C12 ZIN A   1      24.753  -2.937  31.894  0.00  0.00     0.033 C 
ATOM      7  C13 ZIN A   1      25.631  -1.791  31.486  0.00  0.00    -0.023 C 
ATOM      8  C14 ZIN A   1      26.927  -1.815  31.600  0.00  0.00    -0.072 C 
ATOM      9  C15 ZIN A   1      27.712  -0.597  31.145  0.00  0.00     0.068 C 
ATOM     10  C16 ZIN A   1      28.818  -1.062  30.192  0.00  0.00     0.149 C 
ATOM     11  C23 ZIN A   1      29.670  -2.126  30.884  0.00  0.00     0.035 C 
ATOM     12  C24 ZIN A   1      28.815  -3.359  31.181  0.00  0.00     0.016 C 
ATOM     13  C25 ZIN A   1      27.696  -2.978  32.154  0.00  0.00    -0.017 C 
ATOM     14  C26 ZIN A   1      28.340  -2.539  33.471  0.00  0.00     0.020 C 
ATOM     15  C27 ZIN A   1      26.835  -4.189  32.471  0.00  0.00     0.003 C 
ATOM     16  C29 ZIN A   1      27.567  -5.098  33.454  0.00  0.00     0.007 C 
ATOM     17  C30 ZIN A   1      26.704  -6.301  33.870  0.00  0.00     0.013 C 
ATOM     18  C31 ZIN A   1      25.378  -5.772  34.423  0.00  0.00    -0.002 C 
ATOM     19  C32 ZIN A   1      25.647  -4.768  35.544  0.00  0.00     0.019 C 
ENDROOT
BRANCH   1  20
ATOM     20  C2  ZIN A   1      24.481  -7.082  36.339  0.00  0.00     0.158 C 
ATOM     21  C1  ZIN A   1      25.621  -6.475  37.117  0.00  0.00     0.094 C 
ATOM     22  O3  ZIN A   1      23.682  -7.796  36.898  0.00  0.00    -0.295 OA
ENDBRANCH   1  20
BRANCH   1  23
ATOM     23  O5  ZIN A   1      24.479  -8.003  34.114  0.00  0.00    -0.381 OA
ATOM     24  H36 ZIN A   1      25.173  -7.969  33.443  0.00  0.00     0.211 HD
ENDBRANCH   1  23
BRANCH  10  25
ATOM     25  O18 ZIN A   1      28.229  -1.613  29.013  0.00  0.00    -0.251 OA
BRANCH  25  26
ATOM     26  S19 ZIN A   1      28.503  -0.809  27.749  0.00  0.00     0.251 S 
ATOM     27  O20 ZIN A   1      28.460  -1.747  26.638  0.00  0.00    -0.572 OA
ATOM     28  O21 ZIN A   1      27.456   0.196  27.657  0.00  0.00    -0.572 OA
ATOM     29  O22 ZIN A   1      29.820  -0.213  27.909  0.00  0.00    -0.572 OA
ENDBRANCH  25  26
ENDBRANCH  10  25
TORSDOF 4
ENDMDL
MODEL 131
REMARK CAVERDOCK RESULT:      -2.5      0.000      0.000
REMARK CAVERDOCK CONSTRAINTS:       0.0      0.0      0.0      0.0
REMARK CAVERDOCK TUNNEL: 130     -2.5      3.1    131.4
REMARK  4 active torsions:
REMARK  status: ('A' for Active; 'I' for Inactive)
REMARK    1  A    between atoms: C2_2  and  C4_4 
REMARK    2  A    between atoms: C4_4  and  O5_5 
REMARK    3  A    between atoms: C16_14  and  O18_15 
REMARK    4  A    between atoms: O18_15  and  S19_16 
ROOT
ATOM      1  C4  ZIN A   1      24.243  -7.070  34.951  0.00  0.00     0.125 C 
ATOM      2  C6  ZIN A   1      22.860  -6.450  34.630  0.00  0.00     0.047 C 
ATOM      3  C7  ZIN A   1      23.139  -5.071  33.972  0.00  0.00     0.009 C 
ATOM      4  C8  ZIN A   1      24.553  -5.242  33.405  0.00  0.00     0.002 C 
ATOM      5  C10 ZIN A   1      25.324  -3.958  33.153  0.00  0.00    -0.001 C 
ATOM      6  C12 ZIN A   1      24.627  -3.151  32.052  0.00  0.00     0.033 C 
ATOM      7  C13 ZIN A   1      25.481  -1.971  31.689  0.00  0.00    -0.023 C 
ATOM      8  C14 ZIN A   1      26.772  -1.958  31.843  0.00  0.00    -0.072 C 
ATOM      9  C15 ZIN A   1      27.533  -0.708  31.430  0.00  0.00     0.068 C 
ATOM     10  C16 ZIN A   1      28.681  -1.123  30.506  0.00  0.00     0.149 C 
ATOM     11  C23 ZIN A   1      29.545  -2.171  31.208  0.00  0.00     0.035 C 
ATOM     12  C24 ZIN A   1      28.721  -3.435  31.460  0.00  0.00     0.016 C 
ATOM     13  C25 ZIN A   1      27.561  -3.104  32.403  0.00  0.00    -0.017 C 
ATOM     14  C26 ZIN A   1      28.150  -2.667  33.746  0.00  0.00     0.020 C 
ATOM     15  C27 ZIN A   1      26.729  -4.347  32.674  0.00  0.00     0.003 C 
ATOM     16  C29 ZIN A   1      27.459  -5.248  33.666  0.00  0.00     0.007 C 
ATOM     17  C30 ZIN A   1      26.622  -6.483  34.036  0.00  0.00     0.013 C 
ATOM     18  C31 ZIN A   1      25.263  -6.006  34.555  0.00  0.00    -0.002 C 
ATOM     19  C32 ZIN A   1      25.465  -5.011  35.700  0.00  0.00     0.019 C 
ENDROOT
BRANCH   1  20
ATOM     20  C2  ZIN A   1      24.350  -7.373  36.423  0.00  0.00     0.158 C 
ATOM     21  C1  ZIN A   1      25.417  -6.708  37.254  0.00  0.00     0.094 C 
ATOM     22  O3  ZIN A   1      23.579  -8.148  36.938  0.00  0.00    -0.295 OA
ENDBRANCH   1  20
BRANCH   1  23
ATOM     23  O5  ZIN A   1      24.445  -8.258  34.186  0.00  0.00    -0.381 OA
ATOM     24  H36 ZIN A   1      24.940  -8.946  34.651  0.00  0.00     0.211 HD
ENDBRANCH   1  23
BRANCH  10  25
ATOM     25  O18 ZIN A   1      28.147  -1.674  29.301  0.00  0.00    -0.251 OA
BRANCH  25  26
ATOM     26  S19 ZIN A   1      28.313  -0.776  28.082  0.00  0.00     0.251 S 
ATOM     27  O20 ZIN A   1      28.815  -1.618  27.007  0.00  0.00    -0.572 OA
ATOM     28  O21 ZIN A   1      26.998  -0.231  27.781  0.00  0.00    -0.572 OA
ATOM     29  O22 ZIN A   1      29.263   0.261  28.452  0.00  0.00    -0.572 OA
ENDBRANCH  25  26
ENDBRANCH  10  25
TORSDOF 4
ENDMDL
MODEL 132
REMARK CAVERDOCK RESULT:      -0.3      0.000      0.000
REMARK CAVERDOCK CONSTRAINTS:       0.1      0.0      0.0      0.0
REMARK CAVERDOCK TUNNEL: 131     -0.3      3.0    132.4
REMARK  4 active torsions:
REMARK  status: ('A' for Active; 'I' for Inactive)
REMARK    1  A    between atoms: C2_2  and  C4_4 
REMARK    2  A    between atoms: C4_4  and  O5_5 
REMARK    3  A    between atoms: C16_14  and  O18_15 
REMARK    4  A    between atoms: O18_15  and  S19_16 
ROOT
ATOM      1  C4  ZIN A   1      23.900  -6.378  35.360  0.00  0.00     0.125 C 
ATOM      2  C6  ZIN A   1      23.141  -5.080  35.731  0.00  0.00     0.047 C 
ATOM      3  C7  ZIN A   1      23.962  -3.905  35.133  0.00  0.00     0.009 C 
ATOM      4  C8  ZIN A   1      24.736  -4.574  33.992  0.00  0.00     0.002 C 
ATOM      5  C10 ZIN A   1      25.992  -3.854  33.534  0.00  0.00    -0.001 C 
ATOM      6  C12 ZIN A   1      25.612  -2.501  32.921  0.00  0.00     0.033 C 
ATOM      7  C13 ZIN A   1      26.833  -1.871  32.319  0.00  0.00    -0.023 C 
ATOM      8  C14 ZIN A   1      27.850  -2.561  31.891  0.00  0.00    -0.072 C 
ATOM      9  C15 ZIN A   1      29.028  -1.812  31.292  0.00  0.00     0.068 C 
ATOM     10  C16 ZIN A   1      29.349  -2.427  29.927  0.00  0.00     0.149 C 
ATOM     11  C23 ZIN A   1      29.587  -3.929  30.089  0.00  0.00     0.035 C 
ATOM     12  C24 ZIN A   1      28.303  -4.606  30.572  0.00  0.00     0.016 C 
ATOM     13  C25 ZIN A   1      27.929  -4.058  31.952  0.00  0.00    -0.017 C 
ATOM     14  C26 ZIN A   1      29.042  -4.437  32.931  0.00  0.00     0.020 C 
ATOM     15  C27 ZIN A   1      26.658  -4.721  32.457  0.00  0.00     0.003 C 
ATOM     16  C29 ZIN A   1      26.973  -6.130  32.950  0.00  0.00     0.007 C 
ATOM     17  C30 ZIN A   1      25.733  -6.816  33.546  0.00  0.00     0.013 C 
ATOM     18  C31 ZIN A   1      25.167  -5.914  34.646  0.00  0.00    -0.002 C 
ATOM     19  C32 ZIN A   1      26.261  -5.587  35.664  0.00  0.00     0.019 C 
ENDROOT
BRANCH   1  20
ATOM     20  C2  ZIN A   1      24.256  -7.149  36.605  0.00  0.00     0.158 C 
ATOM     21  C1  ZIN A   1      25.276  -6.597  37.568  0.00  0.00     0.094 C 
ATOM     22  O3  ZIN A   1      23.722  -8.209  36.833  0.00  0.00    -0.295 OA
ENDBRANCH   1  20
BRANCH   1  23
ATOM     23  O5  ZIN A   1      23.109  -7.186  34.488  0.00  0.00    -0.381 OA
ATOM     24  H36 ZIN A   1      22.627  -7.894  34.937  0.00  0.00     0.211 HD
ENDBRANCH   1  23
BRANCH  10  25
ATOM     25  O18 ZIN A   1      28.252  -2.211  29.037  0.00  0.00    -0.251 OA
BRANCH  25  26
ATOM     26  S19 ZIN A   1      28.141  -0.781  28.526  0.00  0.00     0.251 S 
ATOM     27  O20 ZIN A   1      27.730  -0.865  27.134  0.00  0.00    -0.572 OA
ATOM     28  O21 ZIN A   1      27.144  -0.117  29.352  0.00  0.00    -0.572 OA
ATOM     29  O22 ZIN A   1      29.458  -0.181  28.671  0.00  0.00    -0.572 OA
ENDBRANCH  25  26
ENDBRANCH  10  25
TORSDOF 4
ENDMDL
MODEL 133
REMARK CAVERDOCK RESULT:       0.9      0.000      0.000
REMARK CAVERDOCK CONSTRAINTS:       0.0      0.0      0.0      0.0
REMARK CAVERDOCK TUNNEL: 132      0.9      3.0    133.5
REMARK  4 active torsions:
REMARK  status: ('A' for Active; 'I' for Inactive)
REMARK    1  A    between atoms: C2_2  and  C4_4 
REMARK    2  A    between atoms: C4_4  and  O5_5 
REMARK    3  A    between atoms: C16_14  and  O18_15 
REMARK    4  A    between atoms: O18_15  and  S19_16 
ROOT
ATOM      1  C4  ZIN A   1      23.583  -6.636  35.267  0.00  0.00     0.125 C 
ATOM      2  C6  ZIN A   1      22.751  -5.365  35.567  0.00  0.00     0.047 C 
ATOM      3  C7  ZIN A   1      23.594  -4.161  35.067  0.00  0.00     0.009 C 
ATOM      4  C8  ZIN A   1      24.502  -4.793  34.007  0.00  0.00     0.002 C 
ATOM      5  C10 ZIN A   1      25.777  -4.032  33.689  0.00  0.00    -0.001 C 
ATOM      6  C12 ZIN A   1      25.421  -2.685  33.050  0.00  0.00     0.033 C 
ATOM      7  C13 ZIN A   1      26.679  -2.013  32.583  0.00  0.00    -0.023 C 
ATOM      8  C14 ZIN A   1      27.755  -2.669  32.258  0.00  0.00    -0.072 C 
ATOM      9  C15 ZIN A   1      28.966  -1.879  31.791  0.00  0.00     0.068 C 
ATOM     10  C16 ZIN A   1      29.445  -2.469  30.461  0.00  0.00     0.149 C 
ATOM     11  C23 ZIN A   1      29.710  -3.965  30.636  0.00  0.00     0.035 C 
ATOM     12  C24 ZIN A   1      28.404  -4.685  30.977  0.00  0.00     0.016 C 
ATOM     13  C25 ZIN A   1      27.872  -4.163  32.315  0.00  0.00    -0.017 C 
ATOM     14  C26 ZIN A   1      28.889  -4.520  33.402  0.00  0.00     0.020 C 
ATOM     15  C27 ZIN A   1      26.576  -4.868  32.680  0.00  0.00     0.003 C 
ATOM     16  C29 ZIN A   1      26.880  -6.273  33.192  0.00  0.00     0.007 C 
ATOM     17  C30 ZIN A   1      25.607  -7.001  33.651  0.00  0.00     0.013 C 
ATOM     18  C31 ZIN A   1      24.902  -6.128  34.693  0.00  0.00    -0.002 C 
ATOM     19  C32 ZIN A   1      25.875  -5.780  35.821  0.00  0.00     0.019 C 
ENDROOT
BRANCH   1  20
ATOM     20  C2  ZIN A   1      23.831  -7.410  36.537  0.00  0.00     0.158 C 
ATOM     21  C1  ZIN A   1      24.803  -6.884  37.562  0.00  0.00     0.094 C 
ATOM     22  O3  ZIN A   1      23.249  -8.450  36.733  0.00  0.00    -0.295 OA
ENDBRANCH   1  20
BRANCH   1  23
ATOM     23  O5  ZIN A   1      22.911  -7.458  34.311  0.00  0.00    -0.381 OA
ATOM     24  H36 ZIN A   1      22.930  -7.108  33.410  0.00  0.00     0.211 HD
ENDBRANCH   1  23
BRANCH  10  25
ATOM     25  O18 ZIN A   1      28.441  -2.276  29.464  0.00  0.00    -0.251 OA
BRANCH  25  26
ATOM     26  S19 ZIN A   1      28.305  -0.834  28.994  0.00  0.00     0.251 S 
ATOM     27  O20 ZIN A   1      29.506  -0.137  29.426  0.00  0.00    -0.572 OA
ATOM     28  O21 ZIN A   1      28.188  -0.875  27.544  0.00  0.00    -0.572 OA
ATOM     29  O22 ZIN A   1      27.108  -0.299  29.623  0.00  0.00    -0.572 OA
ENDBRANCH  25  26
ENDBRANCH  10  25
TORSDOF 4
ENDMDL
MODEL 134
REMARK CAVERDOCK RESULT:       2.5      0.000      0.000
REMARK CAVERDOCK CONSTRAINTS:       0.0      0.0      0.0      0.0
REMARK CAVERDOCK TUNNEL: 133      2.5      3.0    134.6
REMARK  4 active torsions:
REMARK  status: ('A' for Active; 'I' for Inactive)
REMARK    1  A    between atoms: C2_2  and  C4_4 
REMARK    2  A    between atoms: C4_4  and  O5_5 
REMARK    3  A    between atoms: C16_14  and  O18_15 
REMARK    4  A    between atoms: O18_15  and  S19_16 
ROOT
ATOM      1  C4  ZIN A   1      23.464  -6.749  35.431  0.00  0.00     0.125 C 
ATOM      2  C6  ZIN A   1      22.716  -5.437  35.778  0.00  0.00     0.047 C 
ATOM      3  C7  ZIN A   1      23.609  -4.274  35.266  0.00  0.00     0.009 C 
ATOM      4  C8  ZIN A   1      24.443  -4.941  34.166  0.00  0.00     0.002 C 
ATOM      5  C10 ZIN A   1      25.747  -4.249  33.814  0.00  0.00    -0.001 C 
ATOM      6  C12 ZIN A   1      25.448  -2.874  33.206  0.00  0.00     0.033 C 
ATOM      7  C13 ZIN A   1      26.726  -2.267  32.705  0.00  0.00    -0.023 C 
ATOM      8  C14 ZIN A   1      27.750  -2.978  32.333  0.00  0.00    -0.072 C 
ATOM      9  C15 ZIN A   1      28.988  -2.251  31.835  0.00  0.00     0.068 C 
ATOM     10  C16 ZIN A   1      29.387  -2.847  30.481  0.00  0.00     0.149 C 
ATOM     11  C23 ZIN A   1      29.572  -4.357  30.626  0.00  0.00     0.035 C 
ATOM     12  C24 ZIN A   1      28.238  -5.007  31.002  0.00  0.00     0.016 C 
ATOM     13  C25 ZIN A   1      27.784  -4.477  32.365  0.00  0.00    -0.017 C 
ATOM     14  C26 ZIN A   1      28.815  -4.909  33.411  0.00  0.00     0.020 C 
ATOM     15  C27 ZIN A   1      26.463  -5.112  32.766  0.00  0.00     0.003 C 
ATOM     16  C29 ZIN A   1      26.703  -6.540  33.248  0.00  0.00     0.007 C 
ATOM     17  C30 ZIN A   1      25.406  -7.202  33.740  0.00  0.00     0.013 C 
ATOM     18  C31 ZIN A   1      24.789  -6.307  34.818  0.00  0.00    -0.002 C 
ATOM     19  C32 ZIN A   1      25.818  -6.033  35.917  0.00  0.00     0.019 C 
ENDROOT
BRANCH   1  20
ATOM     20  C2  ZIN A   1      23.709  -7.555  36.681  0.00  0.00     0.158 C 
ATOM     21  C1  ZIN A   1      24.519  -6.968  37.809  0.00  0.00     0.094 C 
ATOM     22  O3  ZIN A   1      23.257  -8.671  36.779  0.00  0.00    -0.295 OA
ENDBRANCH   1  20
BRANCH   1  23
ATOM     23  O5  ZIN A   1      22.713  -7.515  34.489  0.00  0.00    -0.381 OA
ATOM     24  H36 ZIN A   1      22.907  -8.462  34.508  0.00  0.00     0.211 HD
ENDBRANCH   1  23
BRANCH  10  25
ATOM     25  O18 ZIN A   1      28.362  -2.580  29.523  0.00  0.00    -0.251 OA
BRANCH  25  26
ATOM     26  S19 ZIN A   1      28.327  -1.138  29.037  0.00  0.00     0.251 S 
ATOM     27  O20 ZIN A   1      29.509  -0.485  29.579  0.00  0.00    -0.572 OA
ATOM     28  O21 ZIN A   1      28.347  -1.184  27.583  0.00  0.00    -0.572 OA
ATOM     29  O22 ZIN A   1      27.098  -0.553  29.549  0.00  0.00    -0.572 OA
ENDBRANCH  25  26
ENDBRANCH  10  25
TORSDOF 4
ENDMDL
MODEL 135
REMARK CAVERDOCK RESULT:       4.2      0.000      0.000
REMARK CAVERDOCK CONSTRAINTS:       0.0      0.0      0.0      0.0
REMARK CAVERDOCK TUNNEL: 134      4.2      3.0    135.3
REMARK  4 active torsions:
REMARK  status: ('A' for Active; 'I' for Inactive)
REMARK    1  A    between atoms: C2_2  and  C4_4 
REMARK    2  A    between atoms: C4_4  and  O5_5 
REMARK    3  A    between atoms: C16_14  and  O18_15 
REMARK    4  A    between atoms: O18_15  and  S19_16 
ROOT
ATOM      1  C4  ZIN A   1      23.309  -6.878  35.419  0.00  0.00     0.125 C 
ATOM      2  C6  ZIN A   1      22.581  -5.554  35.761  0.00  0.00     0.047 C 
ATOM      3  C7  ZIN A   1      23.512  -4.406  35.286  0.00  0.00     0.009 C 
ATOM      4  C8  ZIN A   1      24.360  -5.079  34.200  0.00  0.00     0.002 C 
ATOM      5  C10 ZIN A   1      25.687  -4.411  33.890  0.00  0.00    -0.001 C 
ATOM      6  C12 ZIN A   1      25.434  -3.023  33.291  0.00  0.00     0.033 C 
ATOM      7  C13 ZIN A   1      26.737  -2.439  32.830  0.00  0.00    -0.023 C 
ATOM      8  C14 ZIN A   1      27.755  -3.168  32.477  0.00  0.00    -0.072 C 
ATOM      9  C15 ZIN A   1      29.021  -2.462  32.019  0.00  0.00     0.068 C 
ATOM     10  C16 ZIN A   1      29.442  -3.052  30.669  0.00  0.00     0.149 C 
ATOM     11  C23 ZIN A   1      29.590  -4.568  30.801  0.00  0.00     0.035 C 
ATOM     12  C24 ZIN A   1      28.234  -5.192  31.136  0.00  0.00     0.016 C 
ATOM     13  C25 ZIN A   1      27.755  -4.668  32.492  0.00  0.00    -0.017 C 
ATOM     14  C26 ZIN A   1      28.749  -5.133  33.559  0.00  0.00     0.020 C 
ATOM     15  C27 ZIN A   1      26.411  -5.278  32.851  0.00  0.00     0.003 C 
ATOM     16  C29 ZIN A   1      26.608  -6.717  33.322  0.00  0.00     0.007 C 
ATOM     17  C30 ZIN A   1      25.285  -7.355  33.773  0.00  0.00     0.013 C 
ATOM     18  C31 ZIN A   1      24.659  -6.459  34.846  0.00  0.00    -0.002 C 
ATOM     19  C32 ZIN A   1      25.665  -6.220  35.973  0.00  0.00     0.019 C 
ENDROOT
BRANCH   1  20
ATOM     20  C2  ZIN A   1      23.505  -7.703  36.665  0.00  0.00     0.158 C 
ATOM     21  C1  ZIN A   1      24.588  -7.340  37.647  0.00  0.00     0.094 C 
ATOM     22  O3  ZIN A   1      22.792  -8.656  36.877  0.00  0.00    -0.295 OA
ENDBRANCH   1  20
BRANCH   1  23
ATOM     23  O5  ZIN A   1      22.567  -7.617  34.449  0.00  0.00    -0.381 OA
ATOM     24  H36 ZIN A   1      21.612  -7.473  34.490  0.00  0.00     0.211 HD
ENDBRANCH   1  23
BRANCH  10  25
ATOM     25  O18 ZIN A   1      28.448  -2.752  29.688  0.00  0.00    -0.251 OA
BRANCH  25  26
ATOM     26  S19 ZIN A   1      28.350  -1.274  29.336  0.00  0.00     0.251 S 
ATOM     27  O20 ZIN A   1      28.061  -1.201  27.913  0.00  0.00    -0.572 OA
ATOM     28  O21 ZIN A   1      27.272  -0.722  30.142  0.00  0.00    -0.572 OA
ATOM     29  O22 ZIN A   1      29.636  -0.680  29.663  0.00  0.00    -0.572 OA
ENDBRANCH  25  26
ENDBRANCH  10  25
TORSDOF 4
ENDMDL
MODEL 136
REMARK CAVERDOCK RESULT:       7.5      0.000      0.000
REMARK CAVERDOCK CONSTRAINTS:       0.0      0.0      0.0      0.0
REMARK CAVERDOCK TUNNEL: 135      7.5      3.0    136.5
REMARK  4 active torsions:
REMARK  status: ('A' for Active; 'I' for Inactive)
REMARK    1  A    between atoms: C2_2  and  C4_4 
REMARK    2  A    between atoms: C4_4  and  O5_5 
REMARK    3  A    between atoms: C16_14  and  O18_15 
REMARK    4  A    between atoms: O18_15  and  S19_16 
ROOT
ATOM      1  C4  ZIN A   1      23.251  -7.119  35.799  0.00  0.00     0.125 C 
ATOM      2  C6  ZIN A   1      22.418  -5.850  36.111  0.00  0.00     0.047 C 
ATOM      3  C7  ZIN A   1      23.261  -4.641  35.622  0.00  0.00     0.009 C 
ATOM      4  C8  ZIN A   1      24.170  -5.264  34.557  0.00  0.00     0.002 C 
ATOM      5  C10 ZIN A   1      25.444  -4.500  34.246  0.00  0.00    -0.001 C
[truncated: 81,944 more chars]
