# Supplementary material for: Fully automated virtual screening pipeline of FDA-approved drugs using Caver Web
Source: Comput Struct Biotechnol J. 2022 Nov 17;20:6512–8. doi: 10.1016/j.csbj.2022.11.031 (PMC9705369; doi:10.1016/j.csbj.2022.11.031)
Supplement: Supplementary data 1 [file mmc1.zip › supplementary_data/pymol/ZINC000005434436.pdbqt]

MODEL 1
REMARK CAVERDOCK RESULT:      20.9      0.000      0.000
REMARK CAVERDOCK CONSTRAINTS:       0.0      0.0      0.0      0.0
REMARK CAVERDOCK TUNNEL: 0     20.9      1.7      1.2
REMARK  2 active torsions:
REMARK  status: ('A' for Active; 'I' for Inactive)
REMARK    1  A    between atoms: C2_2  and  C4_4 
REMARK    2  A    between atoms: C4_4  and  O5_5 
ROOT
ATOM      1  C4  <0> d   1      46.007   7.605  32.353  0.00  0.00     0.125 C 
ATOM      2  C6  <0> d   1      46.654   6.294  31.840  0.00  0.00     0.047 C 
ATOM      3  C7  <0> d   1      45.515   5.241  31.772  0.00  0.00     0.009 C 
ATOM      4  C8  <0> d   1      44.256   6.105  31.640  0.00  0.00     0.002 C 
ATOM      5  C10 <0> d   1      42.955   5.445  32.059  0.00  0.00    -0.004 C 
ATOM      6  C12 <0> d   1      42.654   4.262  31.132  0.00  0.00     0.010 C 
ATOM      7  C13 <0> d   1      41.379   3.564  31.608  0.00  0.00     0.035 C 
ATOM      8  C14 <0> d   1      40.259   4.586  31.679  0.00  0.00    -0.068 C 
ATOM      9  C15 <0> d   1      39.095   4.270  31.112  0.00  0.00     0.053 C 
ATOM     10  C16 <0> d   1      37.972   5.212  31.165  0.00  0.00     0.149 C 
ATOM     11  O17 <0> d   1      37.054   5.156  30.374  0.00  0.00    -0.293 OA
ATOM     12  C18 <0> d   1      38.021   6.261  32.259  0.00  0.00     0.084 C 
ATOM     13  C19 <0> d   1      39.405   6.908  32.211  0.00  0.00     0.022 C 
ATOM     14  C20 <0> d   1      40.510   5.881  32.387  0.00  0.00    -0.016 C 
ATOM     15  C21 <0> d   1      40.649   5.586  33.882  0.00  0.00     0.020 C 
ATOM     16  C22 <0> d   1      41.840   6.493  31.932  0.00  0.00     0.002 C 
ATOM     17  C24 <0> d   1      42.125   7.742  32.760  0.00  0.00     0.007 C 
ATOM     18  C25 <0> d   1      43.506   8.337  32.437  0.00  0.00     0.013 C 
ATOM     19  C26 <0> d   1      44.553   7.249  32.647  0.00  0.00    -0.002 C 
ATOM     20  C27 <0> d   1      44.426   6.670  34.057  0.00  0.00     0.019 C 
ENDROOT
BRANCH   1  21
ATOM     21  C2  <0> d   1      46.696   8.069  33.611  0.00  0.00     0.158 C 
ATOM     22  C1  <0> d   1      46.173   9.268  34.359  0.00  0.00     0.094 C 
ATOM     23  O3  <0> d   1      47.667   7.479  34.019  0.00  0.00    -0.295 OA
ENDBRANCH   1  21
BRANCH   1  24
ATOM     24  O5  <0> d   1      46.076   8.619  31.349  0.00  0.00    -0.381 OA
ATOM     25  H31 <0> d   1      46.095   9.520  31.700  0.00  0.00     0.211 HD
ENDBRANCH   1  24
TORSDOF 2
ENDMDL
MODEL 2
REMARK CAVERDOCK RESULT:      20.4      0.000      0.000
REMARK CAVERDOCK CONSTRAINTS:       0.0      0.0      0.0      0.0
REMARK CAVERDOCK TUNNEL: 1     20.4      1.8      2.4
REMARK  2 active torsions:
REMARK  status: ('A' for Active; 'I' for Inactive)
REMARK    1  A    between atoms: C2_2  and  C4_4 
REMARK    2  A    between atoms: C4_4  and  O5_5 
ROOT
ATOM      1  C4  <0> d   1      45.827   7.500  32.305  0.00  0.00     0.125 C 
ATOM      2  C6  <0> d   1      46.477   6.198  31.773  0.00  0.00     0.047 C 
ATOM      3  C7  <0> d   1      45.340   5.144  31.688  0.00  0.00     0.009 C 
ATOM      4  C8  <0> d   1      44.079   6.007  31.569  0.00  0.00     0.002 C 
ATOM      5  C10 <0> d   1      42.780   5.338  31.976  0.00  0.00    -0.004 C 
ATOM      6  C12 <0> d   1      42.482   4.169  31.032  0.00  0.00     0.010 C 
ATOM      7  C13 <0> d   1      41.208   3.461  31.496  0.00  0.00     0.035 C 
ATOM      8  C14 <0> d   1      40.085   4.479  31.582  0.00  0.00    -0.068 C 
ATOM      9  C15 <0> d   1      38.923   4.169  31.010  0.00  0.00     0.053 C 
ATOM     10  C16 <0> d   1      37.798   5.108  31.075  0.00  0.00     0.149 C 
ATOM     11  O17 <0> d   1      36.880   5.062  30.283  0.00  0.00    -0.293 OA
ATOM     12  C18 <0> d   1      37.843   6.141  32.185  0.00  0.00     0.084 C 
ATOM     13  C19 <0> d   1      39.226   6.791  32.148  0.00  0.00     0.022 C 
ATOM     14  C20 <0> d   1      40.333   5.764  32.309  0.00  0.00    -0.016 C 
ATOM     15  C21 <0> d   1      40.472   5.447  33.799  0.00  0.00     0.020 C 
ATOM     16  C22 <0> d   1      41.663   6.385  31.864  0.00  0.00     0.002 C 
ATOM     17  C24 <0> d   1      41.944   7.623  32.711  0.00  0.00     0.007 C 
ATOM     18  C25 <0> d   1      43.324   8.225  32.398  0.00  0.00     0.013 C 
ATOM     19  C26 <0> d   1      44.374   7.137  32.592  0.00  0.00    -0.002 C 
ATOM     20  C27 <0> d   1      44.247   6.537  33.994  0.00  0.00     0.019 C 
ENDROOT
BRANCH   1  21
ATOM     21  C2  <0> d   1      46.514   7.946  33.570  0.00  0.00     0.158 C 
ATOM     22  C1  <0> d   1      45.710   8.181  34.823  0.00  0.00     0.094 C 
ATOM     23  O3  <0> d   1      47.710   8.115  33.579  0.00  0.00    -0.295 OA
ENDBRANCH   1  21
BRANCH   1  24
ATOM     24  O5  <0> d   1      45.894   8.529  31.316  0.00  0.00    -0.381 OA
ATOM     25  H31 <0> d   1      46.298   9.350  31.629  0.00  0.00     0.211 HD
ENDBRANCH   1  24
TORSDOF 2
ENDMDL
MODEL 3
REMARK CAVERDOCK RESULT:      21.4      0.000      0.000
REMARK CAVERDOCK CONSTRAINTS:       0.0      0.0      0.0      0.0
REMARK CAVERDOCK TUNNEL: 2     21.4      1.8      3.5
REMARK  2 active torsions:
REMARK  status: ('A' for Active; 'I' for Inactive)
REMARK    1  A    between atoms: C2_2  and  C4_4 
REMARK    2  A    between atoms: C4_4  and  O5_5 
ROOT
ATOM      1  C4  <0> d   1      45.542   7.553  32.384  0.00  0.00     0.125 C 
ATOM      2  C6  <0> d   1      46.202   6.243  31.884  0.00  0.00     0.047 C 
ATOM      3  C7  <0> d   1      45.067   5.188  31.792  0.00  0.00     0.009 C 
ATOM      4  C8  <0> d   1      43.809   6.049  31.635  0.00  0.00     0.002 C 
ATOM      5  C10 <0> d   1      42.501   5.387  32.026  0.00  0.00    -0.004 C 
ATOM      6  C12 <0> d   1      42.221   4.204  31.093  0.00  0.00     0.010 C 
ATOM      7  C13 <0> d   1      40.938   3.503  31.542  0.00  0.00     0.035 C 
ATOM      8  C14 <0> d   1      39.815   4.523  31.591  0.00  0.00    -0.068 C 
ATOM      9  C15 <0> d   1      38.663   4.205  31.000  0.00  0.00     0.053 C 
ATOM     10  C16 <0> d   1      37.538   5.145  31.029  0.00  0.00     0.149 C 
ATOM     11  O17 <0> d   1      36.636   5.087  30.220  0.00  0.00    -0.293 OA
ATOM     12  C18 <0> d   1      37.562   6.194  32.124  0.00  0.00     0.084 C 
ATOM     13  C19 <0> d   1      38.946   6.843  32.105  0.00  0.00     0.022 C 
ATOM     14  C20 <0> d   1      40.049   5.819  32.304  0.00  0.00    -0.016 C 
ATOM     15  C21 <0> d   1      40.157   5.524  33.801  0.00  0.00     0.020 C 
ATOM     16  C22 <0> d   1      41.387   6.433  31.876  0.00  0.00     0.002 C 
ATOM     17  C24 <0> d   1      41.652   7.683  32.710  0.00  0.00     0.007 C 
ATOM     18  C25 <0> d   1      43.038   8.280  32.416  0.00  0.00     0.013 C 
ATOM     19  C26 <0> d   1      44.083   7.194  32.647  0.00  0.00    -0.002 C 
ATOM     20  C27 <0> d   1      43.928   6.615  34.054  0.00  0.00     0.019 C 
ENDROOT
BRANCH   1  21
ATOM     21  C2  <0> d   1      46.204   8.018  33.655  0.00  0.00     0.158 C 
ATOM     22  C1  <0> d   1      46.974   9.313  33.675  0.00  0.00     0.094 C 
ATOM     23  O3  <0> d   1      46.116   7.353  34.659  0.00  0.00    -0.295 OA
ENDBRANCH   1  21
BRANCH   1  24
ATOM     24  O5  <0> d   1      45.630   8.567  31.381  0.00  0.00    -0.381 OA
ATOM     25  H31 <0> d   1      46.367   8.451  30.767  0.00  0.00     0.211 HD
ENDBRANCH   1  24
TORSDOF 2
ENDMDL
MODEL 4
REMARK CAVERDOCK RESULT:      21.4      0.000      0.000
REMARK CAVERDOCK CONSTRAINTS:       0.0      0.0      0.0      0.0
REMARK CAVERDOCK TUNNEL: 3     21.4      1.9      4.2
REMARK  2 active torsions:
REMARK  status: ('A' for Active; 'I' for Inactive)
REMARK    1  A    between atoms: C2_2  and  C4_4 
REMARK    2  A    between atoms: C4_4  and  O5_5 
ROOT
ATOM      1  C4  <0> d   1      45.360   7.508  32.340  0.00  0.00     0.125 C 
ATOM      2  C6  <0> d   1      46.026   6.195  31.855  0.00  0.00     0.047 C 
ATOM      3  C7  <0> d   1      44.893   5.137  31.765  0.00  0.00     0.009 C 
ATOM      4  C8  <0> d   1      43.634   5.994  31.594  0.00  0.00     0.002 C 
ATOM      5  C10 <0> d   1      42.326   5.332  31.983  0.00  0.00    -0.004 C 
ATOM      6  C12 <0> d   1      42.054   4.141  31.059  0.00  0.00     0.010 C 
ATOM      7  C13 <0> d   1      40.770   3.441  31.507  0.00  0.00     0.035 C 
ATOM      8  C14 <0> d   1      39.644   4.458  31.541  0.00  0.00    -0.068 C 
ATOM      9  C15 <0> d   1      38.497   4.133  30.946  0.00  0.00     0.053 C 
ATOM     10  C16 <0> d   1      37.369   5.071  30.961  0.00  0.00     0.149 C 
ATOM     11  O17 <0> d   1      36.472   5.005  30.147  0.00  0.00    -0.293 OA
ATOM     12  C18 <0> d   1      37.385   6.129  32.047  0.00  0.00     0.084 C 
ATOM     13  C19 <0> d   1      38.767   6.781  32.031  0.00  0.00     0.022 C 
ATOM     14  C20 <0> d   1      39.871   5.761  32.244  0.00  0.00    -0.016 C 
ATOM     15  C21 <0> d   1      39.972   5.479  33.744  0.00  0.00     0.020 C 
ATOM     16  C22 <0> d   1      41.210   6.374  31.819  0.00  0.00     0.002 C 
ATOM     17  C24 <0> d   1      41.468   7.632  32.644  0.00  0.00     0.007 C 
ATOM     18  C25 <0> d   1      42.855   8.229  32.352  0.00  0.00     0.013 C 
ATOM     19  C26 <0> d   1      43.901   7.148  32.598  0.00  0.00    -0.002 C 
ATOM     20  C27 <0> d   1      43.739   6.580  34.010  0.00  0.00     0.019 C 
ENDROOT
BRANCH   1  21
ATOM     21  C2  <0> d   1      46.014   7.985  33.611  0.00  0.00     0.158 C 
ATOM     22  C1  <0> d   1      45.252   7.951  34.911  0.00  0.00     0.094 C 
ATOM     23  O3  <0> d   1      47.150   8.394  33.588  0.00  0.00    -0.295 OA
ENDBRANCH   1  21
BRANCH   1  24
ATOM     24  O5  <0> d   1      45.451   8.514  31.329  0.00  0.00    -0.381 OA
ATOM     25  H31 <0> d   1      45.620   9.402  31.672  0.00  0.00     0.211 HD
ENDBRANCH   1  24
TORSDOF 2
ENDMDL
MODEL 5
REMARK CAVERDOCK RESULT:      22.3      0.000      0.000
REMARK CAVERDOCK CONSTRAINTS:       0.1      0.0      0.0      0.0
REMARK CAVERDOCK TUNNEL: 4     22.3      1.9      5.8
REMARK  2 active torsions:
REMARK  status: ('A' for Active; 'I' for Inactive)
REMARK    1  A    between atoms: C2_2  and  C4_4 
REMARK    2  A    between atoms: C4_4  and  O5_5 
ROOT
ATOM      1  C4  <0> d   1      45.217   7.609  32.292  0.00  0.00     0.125 C 
ATOM      2  C6  <0> d   1      45.910   6.333  31.750  0.00  0.00     0.047 C 
ATOM      3  C7  <0> d   1      44.802   5.254  31.622  0.00  0.00     0.009 C 
ATOM      4  C8  <0> d   1      43.523   6.087  31.492  0.00  0.00     0.002 C 
ATOM      5  C10 <0> d   1      42.232   5.379  31.860  0.00  0.00    -0.004 C 
ATOM      6  C12 <0> d   1      41.983   4.221  30.888  0.00  0.00     0.010 C 
ATOM      7  C13 <0> d   1      40.718   3.474  31.313  0.00  0.00     0.035 C 
ATOM      8  C14 <0> d   1      39.569   4.462  31.394  0.00  0.00    -0.068 C 
ATOM      9  C15 <0> d   1      38.426   4.135  30.792  0.00  0.00     0.053 C 
ATOM     10  C16 <0> d   1      37.277   5.044  30.851  0.00  0.00     0.149 C 
ATOM     11  O17 <0> d   1      36.377   4.990  30.039  0.00  0.00    -0.293 OA
ATOM     12  C18 <0> d   1      37.274   6.057  31.980  0.00  0.00     0.084 C 
ATOM     13  C19 <0> d   1      38.641   6.741  31.983  0.00  0.00     0.022 C 
ATOM     14  C20 <0> d   1      39.770   5.739  32.149  0.00  0.00    -0.016 C 
ATOM     15  C21 <0> d   1      39.885   5.398  33.636  0.00  0.00     0.020 C 
ATOM     16  C22 <0> d   1      41.092   6.401  31.743  0.00  0.00     0.002 C 
ATOM     17  C24 <0> d   1      41.325   7.629  32.619  0.00  0.00     0.007 C 
ATOM     18  C25 <0> d   1      42.695   8.271  32.345  0.00  0.00     0.013 C 
ATOM     19  C26 <0> d   1      43.768   7.205  32.542  0.00  0.00    -0.002 C 
ATOM     20  C27 <0> d   1      43.627   6.576  33.929  0.00  0.00     0.019 C 
ENDROOT
BRANCH   1  21
ATOM     21  C2  <0> d   1      45.867   8.049  33.578  0.00  0.00     0.158 C 
ATOM     22  C1  <0> d   1      47.092   8.926  33.543  0.00  0.00     0.094 C 
ATOM     23  O3  <0> d   1      45.405   7.699  34.638  0.00  0.00    -0.295 OA
ENDBRANCH   1  21
BRANCH   1  24
ATOM     24  O5  <0> d   1      45.279   8.658  31.323  0.00  0.00    -0.381 OA
ATOM     25  H31 <0> d   1      45.431   9.534  31.701  0.00  0.00     0.211 HD
ENDBRANCH   1  24
TORSDOF 2
ENDMDL
MODEL 6
REMARK CAVERDOCK RESULT:      24.6      0.000      0.000
REMARK CAVERDOCK CONSTRAINTS:       0.4      0.0      0.0      0.0
REMARK CAVERDOCK TUNNEL: 5     24.6      1.8      6.6
REMARK  2 active torsions:
REMARK  status: ('A' for Active; 'I' for Inactive)
REMARK    1  A    between atoms: C2_2  and  C4_4 
REMARK    2  A    between atoms: C4_4  and  O5_5 
ROOT
ATOM      1  C4  <0> d   1      44.939   7.449  32.603  0.00  0.00     0.125 C 
ATOM      2  C6  <0> d   1      45.661   6.265  31.911  0.00  0.00     0.047 C 
ATOM      3  C7  <0> d   1      44.571   5.198  31.622  0.00  0.00     0.009 C 
ATOM      4  C8  <0> d   1      43.282   6.025  31.578  0.00  0.00     0.002 C 
ATOM      5  C10 <0> d   1      41.996   5.258  31.824  0.00  0.00    -0.004 C 
ATOM      6  C12 <0> d   1      41.781   4.235  30.704  0.00  0.00     0.010 C 
ATOM      7  C13 <0> d   1      40.520   3.422  31.003  0.00  0.00     0.035 C 
ATOM      8  C14 <0> d   1      39.355   4.377  31.191  0.00  0.00    -0.068 C 
ATOM      9  C15 <0> d   1      38.228   4.117  30.529  0.00  0.00     0.053 C 
ATOM     10  C16 <0> d   1      37.065   4.996  30.685  0.00  0.00     0.149 C 
ATOM     11  O17 <0> d   1      36.180   5.039  29.856  0.00  0.00    -0.293 OA
ATOM     12  C18 <0> d   1      37.027   5.852  31.937  0.00  0.00     0.084 C 
ATOM     13  C19 <0> d   1      38.383   6.547  32.057  0.00  0.00     0.022 C 
ATOM     14  C20 <0> d   1      39.524   5.546  32.111  0.00  0.00    -0.016 C 
ATOM     15  C21 <0> d   1      39.618   5.014  33.542  0.00  0.00     0.020 C 
ATOM     16  C22 <0> d   1      40.843   6.272  31.821  0.00  0.00     0.002 C 
ATOM     17  C24 <0> d   1      41.042   7.377  32.854  0.00  0.00     0.007 C 
ATOM     18  C25 <0> d   1      42.407   8.066  32.694  0.00  0.00     0.013 C 
ATOM     19  C26 <0> d   1      43.492   6.998  32.770  0.00  0.00    -0.002 C 
ATOM     20  C27 <0> d   1      43.337   6.190  34.059  0.00  0.00     0.019 C 
ENDROOT
BRANCH   1  21
ATOM     21  C2  <0> d   1      45.559   7.724  33.948  0.00  0.00     0.158 C 
ATOM     22  C1  <0> d   1      44.696   8.168  35.101  0.00  0.00     0.094 C 
ATOM     23  O3  <0> d   1      46.750   7.588  34.103  0.00  0.00    -0.295 OA
ENDBRANCH   1  21
BRANCH   1  24
ATOM     24  O5  <0> d   1      45.002   8.617  31.782  0.00  0.00    -0.381 OA
ATOM     25  H31 <0> d   1      45.843   8.726  31.317  0.00  0.00     0.211 HD
ENDBRANCH   1  24
TORSDOF 2
ENDMDL
MODEL 7
REMARK CAVERDOCK RESULT:      24.1      0.000      0.000
REMARK CAVERDOCK CONSTRAINTS:       0.0      0.0      0.0      0.0
REMARK CAVERDOCK TUNNEL: 6     24.1      1.8      7.3
REMARK  2 active torsions:
REMARK  status: ('A' for Active; 'I' for Inactive)
REMARK    1  A    between atoms: C2_2  and  C4_4 
REMARK    2  A    between atoms: C4_4  and  O5_5 
ROOT
ATOM      1  C4  <0> d   1      44.873   7.420  32.153  0.00  0.00     0.125 C 
ATOM      2  C6  <0> d   1      45.525   6.044  31.864  0.00  0.00     0.047 C 
ATOM      3  C7  <0> d   1      44.365   5.013  31.814  0.00  0.00     0.009 C 
ATOM      4  C8  <0> d   1      43.150   5.878  31.461  0.00  0.00     0.002 C 
ATOM      5  C10 <0> d   1      41.797   5.299  31.830  0.00  0.00    -0.004 C 
ATOM      6  C12 <0> d   1      41.546   4.018  31.027  0.00  0.00     0.010 C 
ATOM      7  C13 <0> d   1      40.212   3.408  31.459  0.00  0.00     0.035 C 
ATOM      8  C14 <0> d   1      39.122   4.452  31.301  0.00  0.00    -0.068 C 
ATOM      9  C15 <0> d   1      38.006   4.092  30.667  0.00  0.00     0.053 C 
ATOM     10  C16 <0> d   1      36.913   5.054  30.499  0.00  0.00     0.149 C 
ATOM     11  O17 <0> d   1      36.070   4.920  29.637  0.00  0.00    -0.293 OA
ATOM     12  C18 <0> d   1      36.892   6.228  31.460  0.00  0.00     0.084 C 
ATOM     13  C19 <0> d   1      38.294   6.837  31.467  0.00  0.00     0.022 C 
ATOM     14  C20 <0> d   1      39.346   5.819  31.869  0.00  0.00    -0.016 C 
ATOM     15  C21 <0> d   1      39.338   5.706  33.394  0.00  0.00     0.020 C 
ATOM     16  C22 <0> d   1      40.731   6.345  31.472  0.00  0.00     0.002 C 
ATOM     17  C24 <0> d   1      40.976   7.680  32.169  0.00  0.00     0.007 C 
ATOM     18  C25 <0> d   1      42.399   8.204  31.909  0.00  0.00     0.013 C 
ATOM     19  C26 <0> d   1      43.389   7.131  32.347  0.00  0.00    -0.002 C 
ATOM     20  C27 <0> d   1      43.114   6.731  33.798  0.00  0.00     0.019 C 
ENDROOT
BRANCH   1  21
ATOM     21  C2  <0> d   1      45.457   8.021  33.405  0.00  0.00     0.158 C 
ATOM     22  C1  <0> d   1      45.474   9.516  33.588  0.00  0.00     0.094 C 
ATOM     23  O3  <0> d   1      45.911   7.303  34.264  0.00  0.00    -0.295 OA
ENDBRANCH   1  21
BRANCH   1  24
ATOM     24  O5  <0> d   1      45.066   8.302  31.045  0.00  0.00    -0.381 OA
ATOM     25  H31 <0> d   1      45.966   8.301  30.692  0.00  0.00     0.211 HD
ENDBRANCH   1  24
TORSDOF 2
ENDMDL
MODEL 8
REMARK CAVERDOCK RESULT:      27.9      0.000      0.000
REMARK CAVERDOCK CONSTRAINTS:       0.3      0.0      0.0      0.0
REMARK CAVERDOCK TUNNEL: 7     27.9      1.8      8.5
REMARK  2 active torsions:
REMARK  status: ('A' for Active; 'I' for Inactive)
REMARK    1  A    between atoms: C2_2  and  C4_4 
REMARK    2  A    between atoms: C4_4  and  O5_5 
ROOT
ATOM      1  C4  <0> d   1      44.553   6.979  32.248  0.00  0.00     0.125 C 
ATOM      2  C6  <0> d   1      45.150   5.553  32.140  0.00  0.00     0.047 C 
ATOM      3  C7  <0> d   1      43.947   4.572  32.165  0.00  0.00     0.009 C 
ATOM      4  C8  <0> d   1      42.784   5.441  31.673  0.00  0.00     0.002 C 
ATOM      5  C10 <0> d   1      41.395   4.965  32.055  0.00  0.00    -0.004 C 
ATOM      6  C12 <0> d   1      41.112   3.613  31.393  0.00  0.00     0.010 C 
ATOM      7  C13 <0> d   1      39.738   3.112  31.843  0.00  0.00     0.035 C 
ATOM      8  C14 <0> d   1      38.702   4.175  31.529  0.00  0.00    -0.068 C 
ATOM      9  C15 <0> d   1      37.591   3.792  30.901  0.00  0.00     0.053 C 
ATOM     10  C16 <0> d   1      36.549   4.774  30.586  0.00  0.00     0.149 C 
ATOM     11  O17 <0> d   1      35.728   4.578  29.715  0.00  0.00    -0.293 OA
ATOM     12  C18 <0> d   1      36.552   6.050  31.407  0.00  0.00     0.084 C 
ATOM     13  C19 <0> d   1      37.979   6.597  31.396  0.00  0.00     0.022 C 
ATOM     14  C20 <0> d   1      38.971   5.588  31.948  0.00  0.00    -0.016 C 
ATOM     15  C21 <0> d   1      38.910   5.650  33.475  0.00  0.00     0.020 C 
ATOM     16  C22 <0> d   1      40.389   6.007  31.545  0.00  0.00     0.002 C 
ATOM     17  C24 <0> d   1      40.673   7.402  32.095  0.00  0.00     0.007 C 
ATOM     18  C25 <0> d   1      42.125   7.833  31.830  0.00  0.00     0.013 C 
ATOM     19  C26 <0> d   1      43.052   6.776  32.420  0.00  0.00    -0.002 C 
ATOM     20  C27 <0> d   1      42.715   6.556  33.896  0.00  0.00     0.019 C 
ENDROOT
BRANCH   1  21
ATOM     21  C2  <0> d   1      45.125   7.694  33.445  0.00  0.00     0.158 C 
ATOM     22  C1  <0> d   1      45.658   6.903  34.613  0.00  0.00     0.094 C 
ATOM     23  O3  <0> d   1      45.157   8.901  33.469  0.00  0.00    -0.295 OA
ENDBRANCH   1  21
BRANCH   1  24
ATOM     24  O5  <0> d   1      44.820   7.721  31.056  0.00  0.00    -0.381 OA
ATOM     25  H31 <0> d   1      45.593   7.412  30.565  0.00  0.00     0.211 HD
ENDBRANCH   1  24
TORSDOF 2
ENDMDL
MODEL 9
REMARK CAVERDOCK RESULT:      25.6      0.000      0.000
REMARK CAVERDOCK CONSTRAINTS:       0.0      0.0      0.0      0.0
REMARK CAVERDOCK TUNNEL: 8     25.6      1.8      9.8
REMARK  2 active torsions:
REMARK  status: ('A' for Active; 'I' for Inactive)
REMARK    1  A    between atoms: C2_2  and  C4_4 
REMARK    2  A    between atoms: C4_4  and  O5_5 
ROOT
ATOM      1  C4  <0> d   1      44.595   6.833  32.280  0.00  0.00     0.125 C 
ATOM      2  C6  <0> d   1      45.153   5.438  31.903  0.00  0.00     0.047 C 
ATOM      3  C7  <0> d   1      43.926   4.494  31.782  0.00  0.00     0.009 C 
ATOM      4  C8  <0> d   1      42.775   5.462  31.485  0.00  0.00     0.002 C 
ATOM      5  C10 <0> d   1      41.383   4.954  31.812  0.00  0.00    -0.004 C 
ATOM      6  C12 <0> d   1      41.051   3.749  30.925  0.00  0.00     0.010 C 
ATOM      7  C13 <0> d   1      39.675   3.205  31.314  0.00  0.00     0.035 C 
ATOM      8  C14 <0> d   1      38.660   4.329  31.223  0.00  0.00    -0.068 C 
ATOM      9  C15 <0> d   1      37.526   4.089  30.565  0.00  0.00     0.053 C 
ATOM     10  C16 <0> d   1      36.502   5.133  30.458  0.00  0.00     0.149 C 
ATOM     11  O17 <0> d   1      35.658   5.114  29.588  0.00  0.00    -0.293 OA
ATOM     12  C18 <0> d   1      36.556   6.240  31.494  0.00  0.00     0.084 C 
ATOM     13  C19 <0> d   1      37.996   6.750  31.545  0.00  0.00     0.022 C 
ATOM     14  C20 <0> d   1      38.974   5.637  31.880  0.00  0.00    -0.016 C 
ATOM     15  C21 <0> d   1      38.947   5.425  33.395  0.00  0.00     0.020 C 
ATOM     16  C22 <0> d   1      40.393   6.092  31.522  0.00  0.00     0.002 C 
ATOM     17  C24 <0> d   1      40.725   7.359  32.306  0.00  0.00     0.007 C 
ATOM     18  C25 <0> d   1      42.181   7.800  32.085  0.00  0.00     0.013 C 
ATOM     19  C26 <0> d   1      43.093   6.634  32.452  0.00  0.00    -0.002 C 
ATOM     20  C27 <0> d   1      42.782   6.159  33.873  0.00  0.00     0.019 C 
ENDROOT
BRANCH   1  21
ATOM     21  C2  <0> d   1      45.210   7.309  33.571  0.00  0.00     0.158 C 
ATOM     22  C1  <0> d   1      45.223   8.778  33.905  0.00  0.00     0.094 C 
ATOM     23  O3  <0> d   1      45.693   6.511  34.339  0.00  0.00    -0.295 OA
ENDBRANCH   1  21
BRANCH   1  24
ATOM     24  O5  <0> d   1      44.854   7.771  31.234  0.00  0.00    -0.381 OA
ATOM     25  H31 <0> d   1      44.242   7.709  30.488  0.00  0.00     0.211 HD
ENDBRANCH   1  24
TORSDOF 2
ENDMDL
MODEL 10
REMARK CAVERDOCK RESULT:      26.4      0.000      0.000
REMARK CAVERDOCK CONSTRAINTS:       0.7      0.0      0.0      0.0
REMARK CAVERDOCK TUNNEL: 9     26.4      1.7     10.8
REMARK  2 active torsions:
REMARK  status: ('A' for Active; 'I' for Inactive)
REMARK    1  A    between atoms: C2_2  and  C4_4 
REMARK    2  A    between atoms: C4_4  and  O5_5 
ROOT
ATOM      1  C4  <0> d   1      44.244   6.915  32.617  0.00  0.00     0.125 C 
ATOM      2  C6  <0> d   1      44.904   5.645  32.023  0.00  0.00     0.047 C 
ATOM      3  C7  <0> d   1      43.749   4.658  31.707  0.00  0.00     0.009 C 
ATOM      4  C8  <0> d   1      42.539   5.586  31.545  0.00  0.00     0.002 C 
ATOM      5  C10 <0> d   1      41.180   4.939  31.738  0.00  0.00    -0.004 C 
ATOM      6  C12 <0> d   1      40.948   3.886  30.650  0.00  0.00     0.010 C 
ATOM      7  C13 <0> d   1      39.607   3.194  30.899  0.00  0.00     0.035 C 
ATOM      8  C14 <0> d   1      38.518   4.249  30.970  0.00  0.00    -0.068 C 
ATOM      9  C15 <0> d   1      37.416   4.052  30.247  0.00  0.00     0.053 C 
ATOM     10  C16 <0> d   1      36.324   5.030  30.290  0.00  0.00     0.149 C 
ATOM     11  O17 <0> d   1      35.499   5.106  29.404  0.00  0.00    -0.293 OA
ATOM     12  C18 <0> d   1      36.282   5.943  31.501  0.00  0.00     0.084 C 
ATOM     13  C19 <0> d   1      37.682   6.529  31.680  0.00  0.00     0.022 C 
ATOM     14  C20 <0> d   1      38.728   5.442  31.851  0.00  0.00    -0.016 C 
ATOM     15  C21 <0> d   1      38.689   4.971  33.305  0.00  0.00     0.020 C 
ATOM     16  C22 <0> d   1      40.119   6.043  31.618  0.00  0.00     0.002 C 
ATOM     17  C24 <0> d   1      40.347   7.175  32.616  0.00  0.00     0.007 C 
ATOM     18  C25 <0> d   1      41.773   7.741  32.517  0.00  0.00     0.013 C 
ATOM     19  C26 <0> d   1      42.757   6.592  32.707  0.00  0.00    -0.002 C 
ATOM     20  C27 <0> d   1      42.454   5.861  34.016  0.00  0.00     0.019 C 
ENDROOT
BRANCH   1  21
ATOM     21  C2  <0> d   1      44.802   7.201  33.987  0.00  0.00     0.158 C 
ATOM     22  C1  <0> d   1      45.807   8.306  34.178  0.00  0.00     0.094 C 
ATOM     23  O3  <0> d   1      44.441   6.543  34.934  0.00  0.00    -0.295 OA
ENDBRANCH   1  21
BRANCH   1  24
ATOM     24  O5  <0> d   1      44.457   8.035  31.754  0.00  0.00    -0.381 OA
ATOM     25  H31 <0> d   1      44.976   8.746  32.153  0.00  0.00     0.211 HD
ENDBRANCH   1  24
TORSDOF 2
ENDMDL
MODEL 11
REMARK CAVERDOCK RESULT:      27.4      0.000      0.000
REMARK CAVERDOCK CONSTRAINTS:       0.3      0.0      0.0      0.0
REMARK CAVERDOCK TUNNEL: 10     27.4      1.7     11.7
REMARK  2 active torsions:
REMARK  status: ('A' for Active; 'I' for Inactive)
REMARK    1  A    between atoms: C2_2  and  C4_4 
REMARK    2  A    between atoms: C4_4  and  O5_5 
ROOT
ATOM      1  C4  <0> d   1      44.139   6.624  32.259  0.00  0.00     0.125 C 
ATOM      2  C6  <0> d   1      44.720   5.217  31.968  0.00  0.00     0.047 C 
ATOM      3  C7  <0> d   1      43.504   4.262  31.830  0.00  0.00     0.009 C 
ATOM      4  C8  <0> d   1      42.365   5.209  31.437  0.00  0.00     0.002 C 
ATOM      5  C10 <0> d   1      40.961   4.708  31.718  0.00  0.00    -0.004 C 
ATOM      6  C12 <0> d   1      40.676   3.464  30.869  0.00  0.00     0.010 C 
ATOM      7  C13 <0> d   1      39.286   2.928  31.215  0.00  0.00     0.035 C 
ATOM      8  C14 <0> d   1      38.272   4.041  31.027  0.00  0.00    -0.068 C 
ATOM      9  C15 <0> d   1      37.172   3.767  30.326  0.00  0.00     0.053 C 
ATOM     10  C16 <0> d   1      36.150   4.799  30.127  0.00  0.00     0.149 C 
ATOM     11  O17 <0> d   1      35.348   4.738  29.218  0.00  0.00    -0.293 OA
ATOM     12  C18 <0> d   1      36.149   5.949  31.115  0.00  0.00     0.084 C 
ATOM     13  C19 <0> d   1      37.583   6.470  31.212  0.00  0.00     0.022 C 
ATOM     14  C20 <0> d   1      38.548   5.379  31.642  0.00  0.00    -0.016 C 
ATOM     15  C21 <0> d   1      38.450   5.231  33.161  0.00  0.00     0.020 C 
ATOM     16  C22 <0> d   1      39.982   5.826  31.333  0.00  0.00     0.002 C 
ATOM     17  C24 <0> d   1      40.270   7.127  32.076  0.00  0.00     0.007 C 
ATOM     18  C25 <0> d   1      41.734   7.567  31.906  0.00  0.00     0.013 C 
ATOM     19  C26 <0> d   1      42.631   6.424  32.367  0.00  0.00    -0.002 C 
ATOM     20  C27 <0> d   1      42.255   6.008  33.790  0.00  0.00     0.019 C 
ENDROOT
BRANCH   1  21
ATOM     21  C2  <0> d   1      44.690   7.158  33.556  0.00  0.00     0.158 C 
ATOM     22  C1  <0> d   1      45.352   8.512  33.594  0.00  0.00     0.094 C 
ATOM     23  O3  <0> d   1      44.600   6.502  34.565  0.00  0.00    -0.295 OA
ENDBRANCH   1  21
BRANCH   1  24
ATOM     24  O5  <0> d   1      44.444   7.519  31.187  0.00  0.00    -0.381 OA
ATOM     25  H31 <0> d   1      44.984   8.277  31.448  0.00  0.00     0.211 HD
ENDBRANCH   1  24
TORSDOF 2
ENDMDL
MODEL 12
REMARK CAVERDOCK RESULT:      29.3      0.000      0.000
REMARK CAVERDOCK CONSTRAINTS:       0.0      0.0      0.0      0.0
REMARK CAVERDOCK TUNNEL: 11     29.3      1.8     12.1
REMARK  2 active torsions:
REMARK  status: ('A' for Active; 'I' for Inactive)
REMARK    1  A    between atoms: C2_2  and  C4_4 
REMARK    2  A    between atoms: C4_4  and  O5_5 
ROOT
ATOM      1  C4  <0> d   1      43.714   5.330  32.873  0.00  0.00     0.125 C 
ATOM      2  C6  <0> d   1      43.563   5.776  34.349  0.00  0.00     0.047 C 
ATOM      3  C7  <0> d   1      42.079   6.190  34.532  0.00  0.00     0.009 C 
ATOM      4  C8  <0> d   1      41.365   5.413  33.421  0.00  0.00     0.002 C 
ATOM      5  C10 <0> d   1      40.019   5.964  32.988  0.00  0.00    -0.004 C 
ATOM      6  C12 <0> d   1      39.027   5.879  34.152  0.00  0.00     0.010 C 
ATOM      7  C13 <0> d   1      37.697   6.502  33.724  0.00  0.00     0.035 C 
ATOM      8  C14 <0> d   1      37.217   5.812  32.460  0.00  0.00    -0.068 C 
ATOM      9  C15 <0> d   1      35.953   5.392  32.425  0.00  0.00     0.053 C 
ATOM     10  C16 <0> d   1      35.430   4.732  31.224  0.00  0.00     0.149 C 
ATOM     11  O17 <0> d   1      34.454   4.013  31.263  0.00  0.00    -0.293 OA
ATOM     12  C18 <0> d   1      36.176   4.996  29.930  0.00  0.00     0.084 C 
ATOM     13  C19 <0> d   1      37.661   4.759  30.202  0.00  0.00     0.022 C 
ATOM     14  C20 <0> d   1      38.175   5.648  31.321  0.00  0.00    -0.016 C 
ATOM     15  C21 <0> d   1      38.456   7.033  30.735  0.00  0.00     0.020 C 
ATOM     16  C22 <0> d   1      39.516   5.100  31.822  0.00  0.00     0.002 C 
ATOM     17  C24 <0> d   1      40.506   5.064  30.661  0.00  0.00     0.007 C 
ATOM     18  C25 <0> d   1      41.910   4.638  31.122  0.00  0.00     0.013 C 
ATOM     19  C26 <0> d   1      42.352   5.583  32.234  0.00  0.00    -0.002 C 
ATOM     20  C27 <0> d   1      42.255   7.032  31.755  0.00  0.00     0.019 C 
ENDROOT
BRANCH   1  21
ATOM     21  C2  <0> d   1      44.774   6.152  32.186  0.00  0.00     0.158 C 
ATOM     22  C1  <0> d   1      45.055   7.559  32.646  0.00  0.00     0.094 C 
ATOM     23  O3  <0> d   1      45.400   5.681  31.266  0.00  0.00    -0.295 OA
ENDBRANCH   1  21
BRANCH   1  24
ATOM     24  O5  <0> d   1      44.043   3.941  32.805  0.00  0.00    -0.381 OA
ATOM     25  H31 <0> d   1      43.298   3.371  32.572  0.00  0.00     0.211 HD
ENDBRANCH   1  24
TORSDOF 2
ENDMDL
MODEL 13
REMARK CAVERDOCK RESULT:      28.8      0.000      0.000
REMARK CAVERDOCK CONSTRAINTS:       0.0      0.0      0.0      0.0
REMARK CAVERDOCK TUNNEL: 12     28.8      1.8     13.4
REMARK  2 active torsions:
REMARK  status: ('A' for Active; 'I' for Inactive)
REMARK    1  A    between atoms: C2_2  and  C4_4 
REMARK    2  A    between atoms: C4_4  and  O5_5 
ROOT
ATOM      1  C4  <0> d   1      43.665   5.467  32.771  0.00  0.00     0.125 C 
ATOM      2  C6  <0> d   1      43.498   5.837  34.267  0.00  0.00     0.047 C 
ATOM      3  C7  <0> d   1      41.993   6.158  34.473  0.00  0.00     0.009 C 
ATOM      4  C8  <0> d   1      41.318   5.392  33.330  0.00  0.00     0.002 C 
ATOM      5  C10 <0> d   1      39.941   5.885  32.926  0.00  0.00    -0.004 C 
ATOM      6  C12 <0> d   1      38.962   5.693  34.088  0.00  0.00     0.010 C 
ATOM      7  C13 <0> d   1      37.597   6.258  33.693  0.00  0.00     0.035 C 
ATOM      8  C14 <0> d   1      37.149   5.600  32.401  0.00  0.00    -0.068 C 
ATOM      9  C15 <0> d   1      35.911   5.111  32.350  0.00  0.00     0.053 C 
ATOM     10  C16 <0> d   1      35.419   4.478  31.122  0.00  0.00     0.149 C 
ATOM     11  O17 <0> d   1      34.485   3.704  31.132  0.00  0.00    -0.293 OA
ATOM     12  C18 <0> d   1      36.142   4.841  29.839  0.00  0.00     0.084 C 
ATOM     13  C19 <0> d   1      37.640   4.676  30.096  0.00  0.00     0.022 C 
ATOM     14  C20 <0> d   1      38.109   5.542  31.252  0.00  0.00    -0.016 C 
ATOM     15  C21 <0> d   1      38.308   6.965  30.728  0.00  0.00     0.020 C 
ATOM     16  C22 <0> d   1      39.482   5.048  31.724  0.00  0.00     0.002 C 
ATOM     17  C24 <0> d   1      40.465   5.121  30.559  0.00  0.00     0.007 C 
ATOM     18  C25 <0> d   1      41.893   4.754  30.997  0.00  0.00     0.013 C 
ATOM     19  C26 <0> d   1      42.288   5.671  32.149  0.00  0.00    -0.002 C 
ATOM     20  C27 <0> d   1      42.107   7.132  31.736  0.00  0.00     0.019 C 
ENDROOT
BRANCH   1  21
ATOM     21  C2  <0> d   1      44.674   6.377  32.119  0.00  0.00     0.158 C 
ATOM     22  C1  <0> d   1      44.903   7.763  32.665  0.00  0.00     0.094 C 
ATOM     23  O3  <0> d   1      45.300   5.995  31.159  0.00  0.00    -0.295 OA
ENDBRANCH   1  21
BRANCH   1  24
ATOM     24  O5  <0> d   1      44.072   4.103  32.640  0.00  0.00    -0.381 OA
ATOM     25  H31 <0> d   1      43.371   3.464  32.824  0.00  0.00     0.211 HD
ENDBRANCH   1  24
TORSDOF 2
ENDMDL
MODEL 14
REMARK CAVERDOCK RESULT:      28.2      0.000      0.000
REMARK CAVERDOCK CONSTRAINTS:       0.1      0.0      0.0      0.0
REMARK CAVERDOCK TUNNEL: 13     28.2      1.8     14.8
REMARK  2 active torsions:
REMARK  status: ('A' for Active; 'I' for Inactive)
REMARK    1  A    between atoms: C2_2  and  C4_4 
REMARK    2  A    between atoms: C4_4  and  O5_5 
ROOT
ATOM      1  C4  <0> d   1      43.533   5.311  32.813  0.00  0.00     0.125 C 
ATOM      2  C6  <0> d   1      43.351   6.273  34.014  0.00  0.00     0.047 C 
ATOM      3  C7  <0> d   1      41.877   6.756  33.968  0.00  0.00     0.009 C 
ATOM      4  C8  <0> d   1      41.172   5.638  33.192  0.00  0.00     0.002 C 
ATOM      5  C10 <0> d   1      39.861   6.018  32.530  0.00  0.00    -0.004 C 
ATOM      6  C12 <0> d   1      38.830   6.390  33.601  0.00  0.00     0.010 C 
ATOM      7  C13 <0> d   1      37.537   6.838  32.917  0.00  0.00     0.035 C 
ATOM      8  C14 <0> d   1      37.074   5.740  31.977  0.00  0.00    -0.068 C 
ATOM      9  C15 <0> d   1      35.797   5.363  32.046  0.00  0.00     0.053 C 
ATOM     10  C16 <0> d   1      35.291   4.318  31.150  0.00  0.00     0.149 C 
ATOM     11  O17 <0> d   1      34.289   3.685  31.409  0.00  0.00    -0.293 OA
ATOM     12  C18 <0> d   1      36.086   4.070  29.883  0.00  0.00     0.084 C 
ATOM     13  C19 <0> d   1      37.553   3.920  30.285  0.00  0.00     0.022 C 
ATOM     14  C20 <0> d   1      38.061   5.148  31.020  0.00  0.00    -0.016 C 
ATOM     15  C21 <0> d   1      38.408   6.213  29.978  0.00  0.00     0.020 C 
ATOM     16  C22 <0> d   1      39.366   4.796  31.743  0.00  0.00     0.002 C 
ATOM     17  C24 <0> d   1      40.390   4.315  30.720  0.00  0.00     0.007 C 
ATOM     18  C25 <0> d   1      41.763   4.060  31.365  0.00  0.00     0.013 C 
ATOM     19  C26 <0> d   1      42.202   5.338  32.069  0.00  0.00    -0.002 C 
ATOM     20  C27 <0> d   1      42.171   6.511  31.087  0.00  0.00     0.019 C 
ENDROOT
BRANCH   1  21
ATOM     21  C2  <0> d   1      44.643   5.800  31.918  0.00  0.00     0.158 C 
ATOM     22  C1  <0> d   1      45.039   7.254  31.931  0.00  0.00     0.094 C 
ATOM     23  O3  <0> d   1      45.216   5.025  31.189  0.00  0.00    -0.295 OA
ENDBRANCH   1  21
BRANCH   1  24
ATOM     24  O5  <0> d   1      43.817   3.989  33.274  0.00  0.00    -0.381 OA
ATOM     25  H31 <0> d   1      43.494   3.806  34.167  0.00  0.00     0.211 HD
ENDBRANCH   1  24
TORSDOF 2
ENDMDL
MODEL 15
REMARK CAVERDOCK RESULT:      27.7      0.000      0.000
REMARK CAVERDOCK CONSTRAINTS:       0.2      0.0      0.0      0.0
REMARK CAVERDOCK TUNNEL: 14     27.7      1.8     15.1
REMARK  2 active torsions:
REMARK  status: ('A' for Active; 'I' for Inactive)
REMARK    1  A    between atoms: C2_2  and  C4_4 
REMARK    2  A    between atoms: C4_4  and  O5_5 
ROOT
ATOM      1  C4  <0> d   1      43.401   5.193  32.888  0.00  0.00     0.125 C 
ATOM      2  C6  <0> d   1      43.213   6.272  33.984  0.00  0.00     0.047 C 
ATOM      3  C7  <0> d   1      41.755   6.786  33.848  0.00  0.00     0.009 C 
ATOM      4  C8  <0> d   1      41.040   5.616  33.163  0.00  0.00     0.002 C 
ATOM      5  C10 <0> d   1      39.759   5.962  32.428  0.00  0.00    -0.004 C 
ATOM      6  C12 <0> d   1      38.710   6.463  33.426  0.00  0.00     0.010 C 
ATOM      7  C13 <0> d   1      37.449   6.875  32.663  0.00  0.00     0.035 C 
ATOM      8  C14 <0> d   1      36.981   5.702  31.821  0.00  0.00    -0.068 C 
ATOM      9  C15 <0> d   1      35.693   5.366  31.887  0.00  0.00     0.053 C 
ATOM     10  C16 <0> d   1      35.182   4.252  31.083  0.00  0.00     0.149 C 
ATOM     11  O17 <0> d   1      34.156   3.672  31.372  0.00  0.00    -0.293 OA
ATOM     12  C18 <0> d   1      36.004   3.860  29.870  0.00  0.00     0.084 C 
ATOM     13  C19 <0> d   1      37.455   3.714  30.329  0.00  0.00     0.022 C 
ATOM     14  C20 <0> d   1      37.978   4.994  30.955  0.00  0.00    -0.016 C 
ATOM     15  C21 <0> d   1      38.383   5.943  29.826  0.00  0.00     0.020 C 
ATOM     16  C22 <0> d   1      39.252   4.682  31.749  0.00  0.00     0.002 C 
ATOM     17  C24 <0> d   1      40.290   4.076  30.808  0.00  0.00     0.007 C 
ATOM     18  C25 <0> d   1      41.636   3.851  31.516  0.00  0.00     0.013 C 
ATOM     19  C26 <0> d   1      42.092   5.181  32.106  0.00  0.00    -0.002 C 
ATOM     20  C27 <0> d   1      42.121   6.252  31.013  0.00  0.00     0.019 C 
ENDROOT
BRANCH   1  21
ATOM     21  C2  <0> d   1      44.548   5.563  31.984  0.00  0.00     0.158 C 
ATOM     22  C1  <0> d   1      44.901   7.012  31.767  0.00  0.00     0.094 C 
ATOM     23  O3  <0> d   1      45.185   4.697  31.432  0.00  0.00    -0.295 OA
ENDBRANCH   1  21
BRANCH   1  24
ATOM     24  O5  <0> d   1      43.634   3.915  33.484  0.00  0.00    -0.381 OA
ATOM     25  H31 <0> d   1      43.187   3.789  34.332  0.00  0.00     0.211 HD
ENDBRANCH   1  24
TORSDOF 2
ENDMDL
MODEL 16
REMARK CAVERDOCK RESULT:      27.7      0.000      0.000
REMARK CAVERDOCK CONSTRAINTS:       0.1      0.0      0.0      0.0
REMARK CAVERDOCK TUNNEL: 15     27.7      1.8     16.5
REMARK  2 active torsions:
REMARK  status: ('A' for Active; 'I' for Inactive)
REMARK    1  A    between atoms: C2_2  and  C4_4 
REMARK    2  A    between atoms: C4_4  and  O5_5 
ROOT
ATOM      1  C4  <0> d   1      43.204   5.272  32.747  0.00  0.00     0.125 C 
ATOM      2  C6  <0> d   1      42.997   6.143  34.012  0.00  0.00     0.047 C 
ATOM      3  C7  <0> d   1      41.506   6.576  34.006  0.00  0.00     0.009 C 
ATOM      4  C8  <0> d   1      40.836   5.489  33.158  0.00  0.00     0.002 C 
ATOM      5  C10 <0> d   1      39.508   5.867  32.528  0.00  0.00    -0.004 C 
ATOM      6  C12 <0> d   1      38.471   6.128  33.626  0.00  0.00     0.010 C 
ATOM      7  C13 <0> d   1      37.159   6.576  32.980  0.00  0.00     0.035 C 
ATOM      8  C14 <0> d   1      36.728   5.529  31.969  0.00  0.00    -0.068 C 
ATOM      9  C15 <0> d   1      35.467   5.103  32.017  0.00  0.00     0.053 C 
ATOM     10  C16 <0> d   1      34.991   4.105  31.054  0.00  0.00     0.149 C 
ATOM     11  O17 <0> d   1      34.014   3.420  31.274  0.00  0.00    -0.293 OA
ATOM     12  C18 <0> d   1      35.786   3.972  29.770  0.00  0.00     0.084 C 
ATOM     13  C19 <0> d   1      37.260   3.847  30.155  0.00  0.00     0.022 C 
ATOM     14  C20 <0> d   1      37.730   5.039  30.969  0.00  0.00    -0.016 C 
ATOM     15  C21 <0> d   1      38.033   6.184  30.001  0.00  0.00     0.020 C 
ATOM     16  C22 <0> d   1      39.051   4.684  31.662  0.00  0.00     0.002 C 
ATOM     17  C24 <0> d   1      40.085   4.310  30.604  0.00  0.00     0.007 C 
ATOM     18  C25 <0> d   1      41.469   4.061  31.225  0.00  0.00     0.013 C 
ATOM     19  C26 <0> d   1      41.869   5.303  32.013  0.00  0.00    -0.002 C 
ATOM     20  C27 <0> d   1      41.790   6.537  31.113  0.00  0.00     0.019 C 
ENDROOT
BRANCH   1  21
ATOM     21  C2  <0> d   1      44.290   5.859  31.883  0.00  0.00     0.158 C 
ATOM     22  C1  <0> d   1      44.519   7.348  31.866  0.00  0.00     0.094 C 
ATOM     23  O3  <0> d   1      44.979   5.135  31.204  0.00  0.00    -0.295 OA
ENDBRANCH   1  21
BRANCH   1  24
ATOM     24  O5  <0> d   1      43.537   3.932  33.117  0.00  0.00    -0.381 OA
ATOM     25  H31 <0> d   1      43.626   3.328  32.367  0.00  0.00     0.211 HD
ENDBRANCH   1  24
TORSDOF 2
ENDMDL
MODEL 17
REMARK CAVERDOCK RESULT:      27.7      0.000      0.000
REMARK CAVERDOCK CONSTRAINTS:       0.2      0.0      0.0      0.0
REMARK CAVERDOCK TUNNEL: 16     27.7      1.9     17.1
REMARK  2 active torsions:
REMARK  status: ('A' for Active; 'I' for Inactive)
REMARK    1  A    between atoms: C2_2  and  C4_4 
REMARK    2  A    between atoms: C4_4  and  O5_5 
ROOT
ATOM      1  C4  <0> d   1      43.043   5.249  32.914  0.00  0.00     0.125 C 
ATOM      2  C6  <0> d   1      42.792   6.096  34.187  0.00  0.00     0.047 C 
ATOM      3  C7  <0> d   1      41.303   6.530  34.137  0.00  0.00     0.009 C 
ATOM      4  C8  <0> d   1      40.662   5.460  33.245  0.00  0.00     0.002 C 
ATOM      5  C10 <0> d   1      39.357   5.851  32.578  0.00  0.00    -0.004 C 
ATOM      6  C12 <0> d   1      38.283   6.091  33.643  0.00  0.00     0.010 C 
ATOM      7  C13 <0> d   1      36.994   6.553  32.961  0.00  0.00     0.035 C 
ATOM      8  C14 <0> d   1      36.598   5.526  31.916  0.00  0.00    -0.068 C 
ATOM      9  C15 <0> d   1      35.336   5.100  31.911  0.00  0.00     0.053 C 
ATOM     10  C16 <0> d   1      34.894   4.120  30.914  0.00  0.00     0.149 C 
ATOM     11  O17 <0> d   1      33.909   3.432  31.086  0.00  0.00    -0.293 OA
ATOM     12  C18 <0> d   1      35.733   4.011  29.655  0.00  0.00     0.084 C 
ATOM     13  C19 <0> d   1      37.193   3.878  30.089  0.00  0.00     0.022 C 
ATOM     14  C20 <0> d   1      37.634   5.054  30.942  0.00  0.00    -0.016 C 
ATOM     15  C21 <0> d   1      37.971   6.217  30.007  0.00  0.00     0.020 C 
ATOM     16  C22 <0> d   1      38.930   4.685  31.673  0.00  0.00     0.002 C 
ATOM     17  C24 <0> d   1      40.000   4.330  30.645  0.00  0.00     0.007 C 
ATOM     18  C25 <0> d   1      41.362   4.068  31.308  0.00  0.00     0.013 C 
ATOM     19  C26 <0> d   1      41.734   5.295  32.134  0.00  0.00    -0.002 C 
ATOM     20  C27 <0> d   1      41.687   6.546  31.255  0.00  0.00     0.019 C 
ENDROOT
BRANCH   1  21
ATOM     21  C2  <0> d   1      44.159   5.851  32.099  0.00  0.00     0.158 C 
ATOM     22  C1  <0> d   1      44.464   7.323  32.209  0.00  0.00     0.094 C 
ATOM     23  O3  <0> d   1      44.810   5.154  31.358  0.00  0.00    -0.295 OA
ENDBRANCH   1  21
BRANCH   1  24
ATOM     24  O5  <0> d   1      43.362   3.902  33.268  0.00  0.00    -0.381 OA
ATOM     25  H31 <0> d   1      44.263   3.637  33.038  0.00  0.00     0.211 HD
ENDBRANCH   1  24
TORSDOF 2
ENDMDL
MODEL 18
REMARK CAVERDOCK RESULT:      27.6      0.000      0.000
REMARK CAVERDOCK CONSTRAINTS:       0.0      0.0      0.0      0.0
REMARK CAVERDOCK TUNNEL: 17     27.6      1.9     18.3
REMARK  2 active torsions:
REMARK  status: ('A' for Active; 'I' for Inactive)
REMARK    1  A    between atoms: C2_2  and  C4_4 
REMARK    2  A    between atoms: C4_4  and  O5_5 
ROOT
ATOM      1  C4  <0> d   1      36.073   4.991  30.271  0.00  0.00     0.125 C 
ATOM      2  C6  <0> d   1      35.409   5.544  31.558  0.00  0.00     0.047 C 
ATOM      3  C7  <0> d   1      36.530   5.622  32.629  0.00  0.00     0.009 C 
ATOM      4  C8  <0> d   1      37.806   5.716  31.786  0.00  0.00     0.002 C 
ATOM      5  C10 <0> d   1      39.089   5.296  32.479  0.00  0.00    -0.004 C 
ATOM      6  C12 <0> d   1      39.382   6.247  33.645  0.00  0.00     0.010 C 
ATOM      7  C13 <0> d   1      40.637   5.770  34.377  0.00  0.00     0.035 C 
ATOM      8  C14 <0> d   1      41.774   5.660  33.378  0.00  0.00    -0.068 C 
ATOM      9  C15 <0> d   1      42.940   6.219  33.701  0.00  0.00     0.053 C 
ATOM     10  C16 <0> d   1      44.079   6.129  32.781  0.00  0.00     0.149 C 
ATOM     11  O17 <0> d   1      45.007   6.908  32.835  0.00  0.00    -0.293 OA
ATOM     12  C18 <0> d   1      44.034   5.011  31.757  0.00  0.00     0.084 C 
ATOM     13  C19 <0> d   1      42.662   5.062  31.085  0.00  0.00     0.022 C 
ATOM     14  C20 <0> d   1      41.537   4.925  32.095  0.00  0.00    -0.016 C 
ATOM     15  C21 <0> d   1      41.372   3.440  32.422  0.00  0.00     0.020 C 
ATOM     16  C22 <0> d   1      40.224   5.384  31.449  0.00  0.00     0.002 C 
ATOM     17  C24 <0> d   1      39.950   4.530  30.214  0.00  0.00     0.007 C 
ATOM     18  C25 <0> d   1      38.585   4.857  29.587  0.00  0.00     0.013 C 
ATOM     19  C26 <0> d   1      37.515   4.687  30.660  0.00  0.00    -0.002 C 
ATOM     20  C27 <0> d   1      37.613   3.289  31.274  0.00  0.00     0.019 C 
ENDROOT
BRANCH   1  21
ATOM     21  C2  <0> d   1      35.375   3.733  29.824  0.00  0.00     0.158 C 
ATOM     22  C1  <0> d   1      34.006   3.398  30.359  0.00  0.00     0.094 C 
ATOM     23  O3  <0> d   1      35.912   2.992  29.036  0.00  0.00    -0.295 OA
ENDBRANCH   1  21
BRANCH   1  24
ATOM     24  O5  <0> d   1      36.035   5.972  29.233  0.00  0.00    -0.381 OA
ATOM     25  H31 <0> d   1      36.046   6.884  29.552  0.00  0.00     0.211 HD
ENDBRANCH   1  24
TORSDOF 2
ENDMDL
MODEL 19
REMARK CAVERDOCK RESULT:      27.4      0.000      0.000
REMARK CAVERDOCK CONSTRAINTS:       0.0      0.0      0.0      0.0
REMARK CAVERDOCK TUNNEL: 18     27.4      1.9     19.6
REMARK  2 active torsions:
REMARK  status: ('A' for Active; 'I' for Inactive)
REMARK    1  A    between atoms: C2_2  and  C4_4 
REMARK    2  A    between atoms: C4_4  and  O5_5 
ROOT
ATOM      1  C4  <0> d   1      35.963   4.912  30.261  0.00  0.00     0.125 C 
ATOM      2  C6  <0> d   1      35.289   5.480  31.536  0.00  0.00     0.047 C 
ATOM      3  C7  <0> d   1      36.403   5.579  32.612  0.00  0.00     0.009 C 
ATOM      4  C8  <0> d   1      37.684   5.667  31.775  0.00  0.00     0.002 C 
ATOM      5  C10 <0> d   1      38.965   5.264  32.481  0.00  0.00    -0.004 C 
ATOM      6  C12 <0> d   1      39.246   6.233  33.635  0.00  0.00     0.010 C 
ATOM      7  C13 <0> d   1      40.500   5.773  34.381  0.00  0.00     0.035 C 
ATOM      8  C14 <0> d   1      41.643   5.654  33.390  0.00  0.00    -0.068 C 
ATOM      9  C15 <0> d   1      42.804   6.223  33.712  0.00  0.00     0.053 C 
ATOM     10  C16 <0> d   1      43.949   6.126  32.800  0.00  0.00     0.149 C 
ATOM     11  O17 <0> d   1      44.873   6.911  32.848  0.00  0.00    -0.293 OA
ATOM     12  C18 <0> d   1      43.915   4.993  31.792  0.00  0.00     0.084 C 
ATOM     13  C19 <0> d   1      42.547   5.027  31.111  0.00  0.00     0.022 C 
ATOM     14  C20 <0> d   1      41.417   4.899  32.117  0.00  0.00    -0.016 C 
ATOM     15  C21 <0> d   1      41.257   3.418  32.464  0.00  0.00     0.020 C 
ATOM     16  C22 <0> d   1      40.105   5.342  31.456  0.00  0.00     0.002 C 
ATOM     17  C24 <0> d   1      39.843   4.469  30.233  0.00  0.00     0.007 C 
ATOM     18  C25 <0> d   1      38.480   4.780  29.593  0.00  0.00     0.013 C 
ATOM     19  C26 <0> d   1      37.405   4.621  30.662  0.00  0.00    -0.002 C 
ATOM     20  C27 <0> d   1      37.505   3.232  31.297  0.00  0.00     0.019 C 
ENDROOT
BRANCH   1  21
ATOM     21  C2  <0> d   1      35.274   3.644  29.828  0.00  0.00     0.158 C 
ATOM     22  C1  <0> d   1      33.861   3.364  30.271  0.00  0.00     0.094 C 
ATOM     23  O3  <0> d   1      35.854   2.851  29.125  0.00  0.00    -0.295 OA
ENDBRANCH   1  21
BRANCH   1  24
ATOM     24  O5  <0> d   1      35.927   5.878  29.208  0.00  0.00    -0.381 OA
ATOM     25  H31 <0> d   1      36.511   5.673  28.466  0.00  0.00     0.211 HD
ENDBRANCH   1  24
TORSDOF 2
ENDMDL
MODEL 20
REMARK CAVERDOCK RESULT:      27.3      0.000      0.000
REMARK CAVERDOCK CONSTRAINTS:       0.1      0.0      0.0      0.0
REMARK CAVERDOCK TUNNEL: 19     27.3      1.9     20.5
REMARK  2 active torsions:
REMARK  status: ('A' for Active; 'I' for Inactive)
REMARK    1  A    between atoms: C2_2  and  C4_4 
REMARK    2  A    between atoms: C4_4  and  O5_5 
ROOT
ATOM      1  C4  <0> d   1      42.452   5.077  32.784  0.00  0.00     0.125 C 
ATOM      2  C6  <0> d   1      42.160   6.128  33.884  0.00  0.00     0.047 C 
ATOM      3  C7  <0> d   1      40.683   6.565  33.691  0.00  0.00     0.009 C 
ATOM      4  C8  <0> d   1      40.063   5.369  32.961  0.00  0.00     0.002 C 
ATOM      5  C10 <0> d   1      38.797   5.657  32.176  0.00  0.00    -0.004 C 
ATOM      6  C12 <0> d   1      37.681   6.086  33.135  0.00  0.00     0.010 C 
ATOM      7  C13 <0> d   1      36.433   6.442  32.324  0.00  0.00     0.035 C 
ATOM      8  C14 <0> d   1      36.065   5.259  31.448  0.00  0.00    -0.068 C 
ATOM      9  C15 <0> d   1      34.796   4.854  31.454  0.00  0.00     0.053 C 
ATOM     10  C16 <0> d   1      34.380   3.726  30.615  0.00  0.00     0.149 C 
ATOM     11  O17 <0> d   1      33.375   3.088  30.852  0.00  0.00    -0.293 OA
ATOM     12  C18 <0> d   1      35.272   3.397  29.433  0.00  0.00     0.084 C 
ATOM     13  C19 <0> d   1      36.708   3.321  29.953  0.00  0.00     0.022 C 
ATOM     14  C20 <0> d   1      37.134   4.618  30.617  0.00  0.00    -0.016 C 
ATOM     15  C21 <0> d   1      37.535   5.603  29.518  0.00  0.00     0.020 C 
ATOM     16  C22 <0> d   1      38.388   4.362  31.461  0.00  0.00     0.002 C 
ATOM     17  C24 <0> d   1      39.496   3.827  30.558  0.00  0.00     0.007 C 
ATOM     18  C25 <0> d   1      40.822   3.663  31.320  0.00  0.00     0.013 C 
ATOM     19  C26 <0> d   1      41.180   5.006  31.946  0.00  0.00    -0.002 C 
ATOM     20  C27 <0> d   1      41.197   6.093  30.869  0.00  0.00     0.019 C 
ENDROOT
BRANCH   1  21
ATOM     21  C2  <0> d   1      43.615   5.520  31.934  0.00  0.00     0.158 C 
ATOM     22  C1  <0> d   1      44.241   6.872  32.159  0.00  0.00     0.094 C 
ATOM     23  O3  <0> d   1      44.045   4.791  31.072  0.00  0.00    -0.295 OA
ENDBRANCH   1  21
BRANCH   1  24
ATOM     24  O5  <0> d   1      42.728   3.805  33.373  0.00  0.00    -0.381 OA
ATOM     25  H31 <0> d   1      41.938   3.304  33.617  0.00  0.00     0.211 HD
ENDBRANCH   1  24
TORSDOF 2
ENDMDL
MODEL 21
REMARK CAVERDOCK RESULT:      27.0      0.000      0.000
REMARK CAVERDOCK CONSTRAINTS:       0.1      0.0      0.0      0.0
REMARK CAVERDOCK TUNNEL: 20     27.0      1.9     21.5
REMARK  2 active torsions:
REMARK  status: ('A' for Active; 'I' for Inactive)
REMARK    1  A    between atoms: C2_2  and  C4_4 
REMARK    2  A    between atoms: C4_4  and  O5_5 
ROOT
ATOM      1  C4  <0> d   1      42.253   5.066  32.743  0.00  0.00     0.125 C 
ATOM      2  C6  <0> d   1      41.983   6.142  33.825  0.00  0.00     0.047 C 
ATOM      3  C7  <0> d   1      40.511   6.596  33.632  0.00  0.00     0.009 C 
ATOM      4  C8  <0> d   1      39.870   5.395  32.929  0.00  0.00     0.002 C 
ATOM      5  C10 <0> d   1      38.603   5.686  32.146  0.00  0.00    -0.004 C 
ATOM      6  C12 <0> d   1      37.499   6.149  33.102  0.00  0.00     0.010 C 
ATOM      7  C13 <0> d   1      36.252   6.506  32.292  0.00  0.00     0.035 C 
ATOM      8  C14 <0> d   1      35.862   5.312  31.441  0.00  0.00    -0.068 C 
ATOM      9  C15 <0> d   1      34.587   4.925  31.463  0.00  0.00     0.053 C 
ATOM     10  C16 <0> d   1      34.150   3.787  30.648  0.00  0.00     0.149 C 
ATOM     11  O17 <0> d   1      33.138   3.168  30.904  0.00  0.00    -0.293 OA
ATOM     12  C18 <0> d   1      35.031   3.423  29.468  0.00  0.00     0.084 C 
ATOM     13  C19 <0> d   1      36.469   3.337  29.980  0.00  0.00     0.022 C 
ATOM     14  C20 <0> d   1      36.916   4.641  30.617  0.00  0.00    -0.016 C 
ATOM     15  C21 <0> d   1      37.324   5.599  29.497  0.00  0.00     0.020 C 
ATOM     16  C22 <0> d   1      38.172   4.383  31.458  0.00  0.00     0.002 C 
ATOM     17  C24 <0> d   1      39.267   3.815  30.559  0.00  0.00     0.007 C 
ATOM     18  C25 <0> d   1      40.595   3.648  31.317  0.00  0.00     0.013 C 
ATOM     19  C26 <0> d   1      40.976   4.998  31.914  0.00  0.00    -0.002 C 
ATOM     20  C27 <0> d   1      41.001   6.063  30.817  0.00  0.00     0.019 C 
ENDROOT
BRANCH   1  21
ATOM     21  C2  <0> d   1      43.417   5.477  31.878  0.00  0.00     0.158 C 
ATOM     22  C1  <0> d   1      44.024   6.848  32.031  0.00  0.00     0.094 C 
ATOM     23  O3  <0> d   1      43.864   4.707  31.062  0.00  0.00    -0.295 OA
ENDBRANCH   1  21
BRANCH   1  24
ATOM     24  O5  <0> d   1      42.515   3.802  33.355  0.00  0.00    -0.381 OA
ATOM     25  H31 <0> d   1      42.335   3.779  34.305  0.00  0.00     0.211 HD
ENDBRANCH   1  24
TORSDOF 2
ENDMDL
MODEL 22
REMARK CAVERDOCK RESULT:      26.0      0.000      0.000
REMARK CAVERDOCK CONSTRAINTS:       0.0      0.0      0.0      0.0
REMARK CAVERDOCK TUNNEL: 21     26.0      1.8     22.1
REMARK  2 active torsions:
REMARK  status: ('A' for Active; 'I' for Inactive)
REMARK    1  A    between atoms: C2_2  and  C4_4 
REMARK    2  A    between atoms: C4_4  and  O5_5 
ROOT
ATOM      1  C4  <0> d   1      41.982   5.241  32.852  0.00  0.00     0.125 C 
ATOM      2  C6  <0> d   1      41.614   6.255  33.965  0.00  0.00     0.047 C 
ATOM      3  C7  <0> d   1      40.119   6.614  33.751  0.00  0.00     0.009 C 
ATOM      4  C8  <0> d   1      39.578   5.399  32.990  0.00  0.00     0.002 C 
ATOM      5  C10 <0> d   1      38.312   5.632  32.186  0.00  0.00    -0.004 C 
ATOM      6  C12 <0> d   1      37.157   5.983  33.130  0.00  0.00     0.010 C 
ATOM      7  C13 <0> d   1      35.907   6.284  32.303  0.00  0.00     0.035 C 
ATOM      8  C14 <0> d   1      35.620   5.098  31.400  0.00  0.00    -0.068 C 
ATOM      9  C15 <0> d   1      34.375   4.624  31.376  0.00  0.00     0.053 C 
ATOM     10  C16 <0> d   1      34.036   3.490  30.509  0.00  0.00     0.149 C 
ATOM     11  O17 <0> d   1      33.064   2.795  30.718  0.00  0.00    -0.293 OA
ATOM     12  C18 <0> d   1      34.967   3.232  29.340  0.00  0.00     0.084 C 
ATOM     13  C19 <0> d   1      36.395   3.225  29.885  0.00  0.00     0.022 C 
ATOM     14  C20 <0> d   1      36.737   4.532  30.579  0.00  0.00    -0.016 C 
ATOM     15  C21 <0> d   1      37.103   5.557  29.504  0.00  0.00     0.020 C 
ATOM     16  C22 <0> d   1      37.988   4.329  31.441  0.00  0.00     0.002 C 
ATOM     17  C24 <0> d   1      39.140   3.871  30.551  0.00  0.00     0.007 C 
ATOM     18  C25 <0> d   1      40.459   3.767  31.335  0.00  0.00     0.013 C 
ATOM     19  C26 <0> d   1      40.731   5.116  31.990  0.00  0.00    -0.002 C 
ATOM     20  C27 <0> d   1      40.708   6.221  30.932  0.00  0.00     0.019 C 
ENDROOT
BRANCH   1  21
ATOM     21  C2  <0> d   1      43.134   5.762  32.032  0.00  0.00     0.158 C 
ATOM     22  C1  <0> d   1      43.433   7.239  32.004  0.00  0.00     0.094 C 
ATOM     23  O3  <0> d   1      43.819   4.996  31.398  0.00  0.00    -0.295 OA
ENDBRANCH   1  21
BRANCH   1  24
ATOM     24  O5  <0> d   1      42.317   3.975  33.426  0.00  0.00    -0.381 OA
ATOM     25  H31 <0> d   1      42.817   4.037  34.251  0.00  0.00     0.211 HD
ENDBRANCH   1  24
TORSDOF 2
ENDMDL
MODEL 23
REMARK CAVERDOCK RESULT:      25.0      0.000      0.000
REMARK CAVERDOCK CONSTRAINTS:       0.1      0.0      0.0      0.0
REMARK CAVERDOCK TUNNEL: 22     25.0      1.8     23.5
REMARK  2 active torsions:
REMARK  status: ('A' for Active; 'I' for Inactive)
REMARK    1  A    between atoms: C2_2  and  C4_4 
REMARK    2  A    between atoms: C4_4  and  O5_5 
ROOT
ATOM      1  C4  <0> d   1      41.804   5.109  32.674  0.00  0.00     0.125 C 
ATOM      2  C6  <0> d   1      41.444   6.129  33.784  0.00  0.00     0.047 C 
ATOM      3  C7  <0> d   1      39.950   6.495  33.574  0.00  0.00     0.009 C 
ATOM      4  C8  <0> d   1      39.401   5.279  32.819  0.00  0.00     0.002 C 
ATOM      5  C10 <0> d   1      38.134   5.515  32.018  0.00  0.00    -0.004 C 
ATOM      6  C12 <0> d   1      36.983   5.874  32.964  0.00  0.00     0.010 C 
ATOM      7  C13 <0> d   1      35.732   6.179  32.139  0.00  0.00     0.035 C 
ATOM      8  C14 <0> d   1      35.436   4.991  31.242  0.00  0.00    -0.068 C 
ATOM      9  C15 <0> d   1      34.189   4.523  31.223  0.00  0.00     0.053 C 
ATOM     10  C16 <0> d   1      33.842   3.388  30.362  0.00  0.00     0.149 C 
ATOM     11  O17 <0> d   1      32.868   2.697  30.576  0.00  0.00    -0.293 OA
ATOM     12  C18 <0> d   1      34.768   3.121  29.191  0.00  0.00     0.084 C 
ATOM     13  C19 <0> d   1      36.198   3.109  29.731  0.00  0.00     0.022 C 
ATOM     14  C20 <0> d   1      36.548   4.416  30.419  0.00  0.00    -0.016 C 
ATOM     15  C21 <0> d   1      36.916   5.436  29.340  0.00  0.00     0.020 C 
ATOM     16  C22 <0> d   1      37.801   4.211  31.279  0.00  0.00     0.002 C 
ATOM     17  C24 <0> d   1      38.948   3.745  30.386  0.00  0.00     0.007 C 
ATOM     18  C25 <0> d   1      40.268   3.637  31.167  0.00  0.00     0.013 C 
ATOM     19  C26 <0> d   1      40.550   4.988  31.816  0.00  0.00    -0.002 C 
ATOM     20  C27 <0> d   1      40.528   6.089  30.754  0.00  0.00     0.019 C 
ENDROOT
BRANCH   1  21
ATOM     21  C2  <0> d   1      42.955   5.623  31.848  0.00  0.00     0.158 C 
ATOM     22  C1  <0> d   1      43.395   7.058  31.977  0.00  0.00     0.094 C 
ATOM     23  O3  <0> d   1      43.527   4.882  31.084  0.00  0.00    -0.295 OA
ENDBRANCH   1  21
BRANCH   1  24
ATOM     24  O5  <0> d   1      42.135   3.844  33.251  0.00  0.00    -0.381 OA
ATOM     25  H31 <0> d   1      41.853   3.085  32.723  0.00  0.00     0.211 HD
ENDBRANCH   1  24
TORSDOF 2
ENDMDL
MODEL 24
REMARK CAVERDOCK RESULT:      24.3      0.000      0.000
REMARK CAVERDOCK CONSTRAINTS:       0.0      0.0      0.0      0.0
REMARK CAVERDOCK TUNNEL: 23     24.3      1.8     24.3
REMARK  2 active torsions:
REMARK  status: ('A' for Active; 'I' for Inactive)
REMARK    1  A    between atoms: C2_2  and  C4_4 
REMARK    2  A    between atoms: C4_4  and  O5_5 
ROOT
ATOM      1  C4  <0> d   1      41.548   5.126  32.709  0.00  0.00     0.125 C 
ATOM      2  C6  <0> d   1      41.159   6.128  33.826  0.00  0.00     0.047 C 
ATOM      3  C7  <0> d   1      39.662   6.470  33.604  0.00  0.00     0.009 C 
ATOM      4  C8  <0> d   1      39.141   5.253  32.830  0.00  0.00     0.002 C 
ATOM      5  C10 <0> d   1      37.879   5.476  32.018  0.00  0.00    -0.004 C 
ATOM      6  C12 <0> d   1      36.713   5.806  32.956  0.00  0.00     0.010 C 
ATOM      7  C13 <0> d   1      35.465   6.097  32.121  0.00  0.00     0.035 C 
ATOM      8  C14 <0> d   1      35.199   4.914  31.208  0.00  0.00    -0.068 C 
ATOM      9  C15 <0> d   1      33.960   4.425  31.172  0.00  0.00     0.053 C 
ATOM     10  C16 <0> d   1      33.642   3.293  30.295  0.00  0.00     0.149 C 
ATOM     11  O17 <0> d   1      32.678   2.585  30.491  0.00  0.00    -0.293 OA
ATOM     12  C18 <0> d   1      34.585   3.054  29.131  0.00  0.00     0.084 C 
ATOM     13  C19 <0> d   1      36.009   3.061  29.687  0.00  0.00     0.022 C 
ATOM     14  C20 <0> d   1      36.329   4.367  30.392  0.00  0.00    -0.016 C 
ATOM     15  C21 <0> d   1      36.691   5.404  29.327  0.00  0.00     0.020 C 
ATOM     16  C22 <0> d   1      37.577   4.174  31.262  0.00  0.00     0.002 C 
ATOM     17  C24 <0> d   1      38.740   3.737  30.377  0.00  0.00     0.007 C 
ATOM     18  C25 <0> d   1      40.054   3.644  31.171  0.00  0.00     0.013 C 
ATOM     19  C26 <0> d   1      40.306   4.992  31.836  0.00  0.00    -0.002 C 
ATOM     20  C27 <0> d   1      40.276   6.104  30.786  0.00  0.00     0.019 C 
ENDROOT
BRANCH   1  21
ATOM     21  C2  <0> d   1      42.699   5.667  31.901  0.00  0.00     0.158 C 
ATOM     22  C1  <0> d   1      43.150   7.093  32.091  0.00  0.00     0.094 C 
ATOM     23  O3  <0> d   1      43.262   4.958  31.102  0.00  0.00    -0.295 OA
ENDBRANCH   1  21
BRANCH   1  24
ATOM     24  O5  <0> d   1      41.895   3.861  33.276  0.00  0.00    -0.381 OA
ATOM     25  H31 <0> d   1      41.943   3.141  32.633  0.00  0.00     0.211 HD
ENDBRANCH   1  24
TORSDOF 2
ENDMDL
MODEL 25
REMARK CAVERDOCK RESULT:      23.8      0.000      0.000
REMARK CAVERDOCK CONSTRAINTS:       0.0      0.0      0.0      0.0
REMARK CAVERDOCK TUNNEL: 24     23.8      1.8     25.1
REMARK  2 active torsions:
REMARK  status: ('A' for Active; 'I' for Inactive)
REMARK    1  A    between atoms: C2_2  and  C4_4 
REMARK    2  A    between atoms: C4_4  and  O5_5 
ROOT
ATOM      1  C4  <0> d   1      41.364   5.012  32.603  0.00  0.00     0.125 C 
ATOM      2  C6  <0> d   1      41.006   6.129  33.616  0.00  0.00     0.047 C 
ATOM      3  C7  <0> d   1      39.522   6.498  33.353  0.00  0.00     0.009 C 
ATOM      4  C8  <0> d   1      38.962   5.231  32.697  0.00  0.00     0.002 C 
ATOM      5  C10 <0> d   1      37.710   5.417  31.860  0.00  0.00    -0.004 C 
ATOM      6  C12 <0> d   1      36.554   5.875  32.755  0.00  0.00     0.010 C 
ATOM      7  C13 <0> d   1      35.318   6.126  31.889  0.00  0.00     0.035 C 
ATOM      8  C14 <0> d   1      35.015   4.871  31.092  0.00  0.00    -0.068 C 
ATOM      9  C15 <0> d   1      33.760   4.423  31.095  0.00  0.00     0.053 C 
ATOM     10  C16 <0> d   1      33.406   3.223  30.329  0.00  0.00     0.149 C 
ATOM     11  O17 <0> d   1      32.417   2.569  30.587  0.00  0.00    -0.293 OA
ATOM     12  C18 <0> d   1      34.343   2.842  29.199  0.00  0.00     0.084 C 
ATOM     13  C19 <0> d   1      35.765   2.854  29.759  0.00  0.00     0.022 C 
ATOM     14  C20 <0> d   1      36.128   4.210  30.338  0.00  0.00    -0.016 C 
ATOM     15  C21 <0> d   1      36.527   5.128  29.181  0.00  0.00     0.020 C 
ATOM     16  C22 <0> d   1      37.366   4.060  31.230  0.00  0.00     0.002 C 
ATOM     17  C24 <0> d   1      38.516   3.501  30.398  0.00  0.00     0.007 C 
ATOM     18  C25 <0> d   1      39.824   3.440  31.204  0.00  0.00     0.013 C 
ATOM     19  C26 <0> d   1      40.119   4.836  31.739  0.00  0.00    -0.002 C 
ATOM     20  C27 <0> d   1      40.131   5.843  30.587  0.00  0.00     0.019 C 
ENDROOT
BRANCH   1  21
ATOM     21  C2  <0> d   1      42.535   5.434  31.753  0.00  0.00     0.158 C 
ATOM     22  C1  <0> d   1      43.287   6.698  32.080  0.00  0.00     0.094 C 
ATOM     23  O3  <0> d   1      42.871   4.758  30.810  0.00  0.00    -0.295 OA
ENDBRANCH   1  21
BRANCH   1  24
ATOM     24  O5  <0> d   1      41.666   3.796  33.290  0.00  0.00    -0.381 OA
ATOM     25  H31 <0> d   1      42.410   3.306  32.916  0.00  0.00     0.211 HD
ENDBRANCH   1  24
TORSDOF 2
ENDMDL
MODEL 26
REMARK CAVERDOCK RESULT:      23.1      0.000      0.000
REMARK CAVERDOCK CONSTRAINTS:       0.1      0.0      0.0      0.0
REMARK CAVERDOCK TUNNEL: 25     23.1      1.8     26.6
REMARK  2 active torsions:
REMARK  status: ('A' for Active; 'I' for Inactive)
REMARK    1  A    between atoms: C2_2  and  C4_4 
REMARK    2  A    between atoms: C4_4  and  O5_5 
ROOT
ATOM      1  C4  <0> d   1      34.140   3.652  30.982  0.00  0.00     0.125 C 
ATOM      2  C6  <0> d   1      34.430   2.335  30.218  0.00  0.00     0.047 C 
ATOM      3  C7  <0> d   1      35.944   2.354  29.873  0.00  0.00     0.009 C 
ATOM      4  C8  <0> d   1      36.527   3.296  30.933  0.00  0.00     0.002 C 
ATOM      5  C10 <0> d   1      37.859   3.934  30.588  0.00  0.00    -0.004 C 
ATOM      6  C12 <0> d   1      38.936   2.851  30.468  0.00  0.00     0.010 C 
ATOM      7  C13 <0> d   1      40.257   3.501  30.051  0.00  0.00     0.035 C 
ATOM      8  C14 <0> d   1      40.599   4.595  31.045  0.00  0.00    -0.068 C 
ATOM      9  C15 <0> d   1      41.834   4.614  31.546  0.00  0.00     0.053 C 
ATOM     10  C16 <0> d   1      42.225   5.658  32.498  0.00  0.00     0.149 C 
ATOM     11  O17 <0> d   1      43.165   5.516  33.252  0.00  0.00    -0.293 OA
ATOM     12  C18 <0> d   1      41.392   6.926  32.491  0.00  0.00     0.084 C 
ATOM     13  C19 <0> d   1      39.924   6.508  32.558  0.00  0.00     0.022 C 
ATOM     14  C20 <0> d   1      39.546   5.598  31.403  0.00  0.00    -0.016 C 
ATOM     15  C21 <0> d   1      39.288   6.474  30.175  0.00  0.00     0.020 C 
ATOM     16  C22 <0> d   1      38.223   4.895  31.729  0.00  0.00     0.002 C 
ATOM     17  C24 <0> d   1      37.143   5.947  31.965  0.00  0.00     0.007 C 
ATOM     18  C25 <0> d   1      35.762   5.306  32.178  0.00  0.00     0.013 C 
ATOM     19  C26 <0> d   1      35.457   4.420  30.976  0.00  0.00    -0.002 C 
ATOM     20  C27 <0> d   1      35.588   5.233  29.686  0.00  0.00     0.019 C 
ENDROOT
BRANCH   1  21
ATOM     21  C2  <0> d   1      33.070   4.441  30.272  0.00  0.00     0.158 C 
ATOM     22  C1  <0> d   1      31.635   3.987  30.330  0.00  0.00     0.094 C 
ATOM     23  O3  <0> d   1      33.364   5.439  29.657  0.00  0.00    -0.295 OA
ENDBRANCH   1  21
BRANCH   1  24
ATOM     24  O5  <0> d   1      33.737   3.370  32.324  0.00  0.00    -0.381 OA
ATOM     25  H31 <0> d   1      33.436   4.145  32.816  0.00  0.00     0.211 HD
ENDBRANCH   1  24
TORSDOF 2
ENDMDL
MODEL 27
REMARK CAVERDOCK RESULT:      21.7      0.000      0.000
REMARK CAVERDOCK CONSTRAINTS:       0.0      0.0      0.0      0.0
REMARK CAVERDOCK TUNNEL: 26     21.7      1.8     27.1
REMARK  2 active torsions:
REMARK  status: ('A' for Active; 'I' for Inactive)
REMARK    1  A    between atoms: C2_2  and  C4_4 
REMARK    2  A    between atoms: C4_4  and  O5_5 
ROOT
ATOM      1  C4  <0> d   1      34.005   3.515  30.997  0.00  0.00     0.125 C 
ATOM      2  C6  <0> d   1      34.290   2.252  30.146  0.00  0.00     0.047 C 
ATOM      3  C7  <0> d   1      35.795   2.310  29.768  0.00  0.00     0.009 C 
ATOM      4  C8  <0> d   1      36.393   3.191  30.871  0.00  0.00     0.002 C 
ATOM      5  C10 <0> d   1      37.710   3.865  30.536  0.00  0.00    -0.004 C 
ATOM      6  C12 <0> d   1      38.795   2.804  30.324  0.00  0.00     0.010 C 
ATOM      7  C13 <0> d   1      40.099   3.494  29.919  0.00  0.00     0.035 C 
ATOM      8  C14 <0> d   1      40.453   4.529  30.971  0.00  0.00    -0.068 C 
ATOM      9  C15 <0> d   1      41.699   4.531  31.444  0.00  0.00     0.053 C 
ATOM     10  C16 <0> d   1      42.102   5.518  32.450  0.00  0.00     0.149 C 
ATOM     11  O17 <0> d   1      43.060   5.340  33.173  0.00  0.00    -0.293 OA
ATOM     12  C18 <0> d   1      41.256   6.774  32.542  0.00  0.00     0.084 C 
ATOM     13  C19 <0> d   1      39.794   6.335  32.616  0.00  0.00     0.022 C 
ATOM     14  C20 <0> d   1      39.398   5.495  31.415  0.00  0.00    -0.016 C 
ATOM     15  C21 <0> d   1      39.103   6.442  30.251  0.00  0.00     0.020 C 
ATOM     16  C22 <0> d   1      38.091   4.757  31.727  0.00  0.00     0.002 C 
ATOM     17  C24 <0> d   1      37.006   5.779  32.053  0.00  0.00     0.007 C 
ATOM     18  C25 <0> d   1      35.637   5.110  32.257  0.00  0.00     0.013 C 
ATOM     19  C26 <0> d   1      35.313   4.298  31.008  0.00  0.00    -0.002 C 
ATOM     20  C27 <0> d   1      35.405   5.191  29.769  0.00  0.00     0.019 C 
ENDROOT
BRANCH   1  21
ATOM     21  C2  <0> d   1      32.910   4.334  30.362  0.00  0.00     0.158 C 
ATOM     22  C1  <0> d   1      31.626   3.674  29.932  0.00  0.00     0.094 C 
ATOM     23  O3  <0> d   1      33.063   5.521  30.199  0.00  0.00    -0.295 OA
ENDBRANCH   1  21
BRANCH   1  24
ATOM     24  O5  <0> d   1      33.637   3.145  32.327  0.00  0.00    -0.381 OA
ATOM     25  H31 <0> d   1      34.282   2.579  32.771  0.00  0.00     0.211 HD
ENDBRANCH   1  24
TORSDOF 2
ENDMDL
MODEL 28
REMARK CAVERDOCK RESULT:      20.5      0.000      0.000
REMARK CAVERDOCK CONSTRAINTS:       0.0      0.0      0.0      0.0
REMARK CAVERDOCK TUNNEL: 27     20.5      1.8     28.2
REMARK  2 active torsions:
REMARK  status: ('A' for Active; 'I' for Inactive)
REMARK    1  A    between atoms: C2_2  and  C4_4 
REMARK    2  A    between atoms: C4_4  and  O5_5 
ROOT
ATOM      1  C4  <0> d   1      33.845   3.469  31.064  0.00  0.00     0.125 C 
ATOM      2  C6  <0> d   1      34.134   2.183  30.249  0.00  0.00     0.047 C 
ATOM      3  C7  <0> d   1      35.633   2.245  29.851  0.00  0.00     0.009 C 
ATOM      4  C8  <0> d   1      36.235   3.166  30.918  0.00  0.00     0.002 C 
ATOM      5  C10 <0> d   1      37.541   3.844  30.547  0.00  0.00    -0.004 C 
ATOM      6  C12 <0> d   1      38.634   2.788  30.353  0.00  0.00     0.010 C 
ATOM      7  C13 <0> d   1      39.925   3.479  29.911  0.00  0.00     0.035 C 
ATOM      8  C14 <0> d   1      40.282   4.549  30.926  0.00  0.00    -0.068 C 
ATOM      9  C15 <0> d   1      41.533   4.579  31.382  0.00  0.00     0.053 C 
ATOM     10  C16 <0> d   1      41.938   5.601  32.353  0.00  0.00     0.149 C 
ATOM     11  O17 <0> d   1      42.907   5.455  33.068  0.00  0.00    -0.293 OA
ATOM     12  C18 <0> d   1      41.080   6.850  32.416  0.00  0.00     0.084 C 
ATOM     13  C19 <0> d   1      39.623   6.399  32.523  0.00  0.00     0.022 C 
ATOM     14  C20 <0> d   1      39.222   5.517  31.353  0.00  0.00    -0.016 C 
ATOM     15  C21 <0> d   1      38.902   6.425  30.164  0.00  0.00     0.020 C 
ATOM     16  C22 <0> d   1      37.927   4.776  31.704  0.00  0.00     0.002 C 
ATOM     17  C24 <0> d   1      36.835   5.797  32.012  0.00  0.00     0.007 C 
ATOM     18  C25 <0> d   1      35.475   5.120  32.254  0.00  0.00     0.013 C 
ATOM     19  C26 <0> d   1      35.145   4.266  31.035  0.00  0.00    -0.002 C 
ATOM     20  C27 <0> d   1      35.212   5.121  29.768  0.00  0.00     0.019 C 
ENDROOT
BRANCH   1  21
ATOM     21  C2  <0> d   1      32.735   4.257  30.419  0.00  0.00     0.158 C 
ATOM     22  C1  <0> d   1      31.513   3.548  29.894  0.00  0.00     0.094 C 
ATOM     23  O3  <0> d   1      32.823   5.458  30.323  0.00  0.00    -0.295 OA
ENDBRANCH   1  21
BRANCH   1  24
ATOM     24  O5  <0> d   1      33.497   3.137  32.410  0.00  0.00    -0.381 OA
ATOM     25  H31 <0> d   1      34.087   3.517  33.074  0.00  0.00     0.211 HD
ENDBRANCH   1  24
TORSDOF 2
ENDMDL
MODEL 29
REMARK CAVERDOCK RESULT:      19.5      0.000      0.000
REMARK CAVERDOCK CONSTRAINTS:       0.0      0.0      0.0      0.0
REMARK CAVERDOCK TUNNEL: 28     19.5      1.8     29.2
REMARK  2 active torsions:
REMARK  status: ('A' for Active; 'I' for Inactive)
REMARK    1  A    between atoms: C2_2  and  C4_4 
REMARK    2  A    between atoms: C4_4  and  O5_5 
ROOT
ATOM      1  C4  <0> d   1      33.670   3.453  31.099  0.00  0.00     0.125 C 
ATOM      2  C6  <0> d   1      33.949   2.157  30.297  0.00  0.00     0.047 C 
ATOM      3  C7  <0> d   1      35.443   2.214  29.879  0.00  0.00     0.009 C 
ATOM      4  C8  <0> d   1      36.058   3.148  30.927  0.00  0.00     0.002 C 
ATOM      5  C10 <0> d   1      37.359   3.821  30.530  0.00  0.00    -0.004 C 
ATOM      6  C12 <0> d   1      38.450   2.763  30.337  0.00  0.00     0.010 C 
ATOM      7  C13 <0> d   1      39.735   3.448  29.869  0.00  0.00     0.035 C 
ATOM      8  C14 <0> d   1      40.104   4.531  30.866  0.00  0.00    -0.068 C 
ATOM      9  C15 <0> d   1      41.361   4.566  31.306  0.00  0.00     0.053 C 
ATOM     10  C16 <0> d   1      41.778   5.601  32.259  0.00  0.00     0.149 C 
ATOM     11  O17 <0> d   1      42.756   5.464  32.963  0.00  0.00    -0.293 OA
ATOM     12  C18 <0> d   1      40.920   6.850  32.317  0.00  0.00     0.084 C 
ATOM     13  C19 <0> d   1      39.465   6.400  32.448  0.00  0.00     0.022 C 
ATOM     14  C20 <0> d   1      39.050   5.504  31.294  0.00  0.00    -0.016 C 
ATOM     15  C21 <0> d   1      38.715   6.397  30.098  0.00  0.00     0.020 C 
ATOM     16  C22 <0> d   1      37.759   4.767  31.671  0.00  0.00     0.002 C 
ATOM     17  C24 <0> d   1      36.671   5.792  31.980  0.00  0.00     0.007 C 
ATOM     18  C25 <0> d   1      35.315   5.118  32.247  0.00  0.00     0.013 C 
ATOM     19  C26 <0> d   1      34.969   4.249  31.044  0.00  0.00    -0.002 C 
ATOM     20  C27 <0> d   1      35.020   5.088  29.765  0.00  0.00     0.019 C 
ENDROOT
BRANCH   1  21
ATOM     21  C2  <0> d   1      32.551   4.232  30.458  0.00  0.00     0.158 C 
ATOM     22  C1  <0> d   1      31.367   3.508  29.871  0.00  0.00     0.094 C 
ATOM     23  O3  <0> d   1      32.603   5.438  30.415  0.00  0.00    -0.295 OA
ENDBRANCH   1  21
BRANCH   1  24
ATOM     24  O5  <0> d   1      33.339   3.137  32.453  0.00  0.00    -0.381 OA
ATOM     25  H31 <0> d   1      33.059   3.899  32.978  0.00  0.00     0.211 HD
ENDBRANCH   1  24
TORSDOF 2
ENDMDL
MODEL 30
REMARK CAVERDOCK RESULT:      18.9      0.000      0.000
REMARK CAVERDOCK CONSTRAINTS:       0.0      0.0      0.0      0.0
REMARK CAVERDOCK TUNNEL: 29     18.9      1.9     30.3
REMARK  2 active torsions:
REMARK  status: ('A' for Active; 'I' for Inactive)
REMARK    1  A    between atoms: C2_2  and  C4_4 
REMARK    2  A    between atoms: C4_4  and  O5_5 
ROOT
ATOM      1  C4  <0> d   1      33.531   3.432  31.090  0.00  0.00     0.125 C 
ATOM      2  C6  <0> d   1      33.812   2.178  30.224  0.00  0.00     0.047 C 
ATOM      3  C7  <0> d   1      35.302   2.265  29.798  0.00  0.00     0.009 C 
ATOM      4  C8  <0> d   1      35.919   3.153  30.885  0.00  0.00     0.002 C 
ATOM      5  C10 <0> d   1      37.212   3.853  30.511  0.00  0.00    -0.004 C 
ATOM      6  C12 <0> d   1      38.309   2.813  30.258  0.00  0.00     0.010 C 
ATOM      7  C13 <0> d   1      39.586   3.529  29.814  0.00  0.00     0.035 C 
ATOM      8  C14 <0> d   1      39.955   4.566  30.859  0.00  0.00    -0.068 C 
ATOM      9  C15 <0> d   1      41.216   4.589  31.290  0.00  0.00     0.053 C 
ATOM     10  C16 <0> d   1      41.633   5.580  32.288  0.00  0.00     0.149 C 
ATOM     11  O17 <0> d   1      42.618   5.417  32.978  0.00  0.00    -0.293 OA
ATOM     12  C18 <0> d   1      40.768   6.819  32.413  0.00  0.00     0.084 C 
ATOM     13  C19 <0> d   1      39.317   6.353  32.533  0.00  0.00     0.022 C 
ATOM     14  C20 <0> d   1      38.898   5.510  31.341  0.00  0.00    -0.016 C 
ATOM     15  C21 <0> d   1      38.547   6.457  30.192  0.00  0.00     0.020 C 
ATOM     16  C22 <0> d   1      37.615   4.747  31.692  0.00  0.00     0.002 C 
ATOM     17  C24 <0> d   1      36.523   5.748  32.058  0.00  0.00     0.007 C 
ATOM     18  C25 <0> d   1      35.174   5.052  32.304  0.00  0.00     0.013 C 
ATOM     19  C26 <0> d   1      34.824   4.239  31.063  0.00  0.00    -0.002 C 
ATOM     20  C27 <0> d   1      34.859   5.138  29.825  0.00  0.00     0.019 C 
ENDROOT
BRANCH   1  21
ATOM     21  C2  <0> d   1      32.402   4.233  30.495  0.00  0.00     0.158 C 
ATOM     22  C1  <0> d   1      31.271   3.533  29.786  0.00  0.00     0.094 C 
ATOM     23  O3  <0> d   1      32.402   5.437  30.588  0.00  0.00    -0.295 OA
ENDBRANCH   1  21
BRANCH   1  24
ATOM     24  O5  <0> d   1      33.213   3.050  32.430  0.00  0.00    -0.381 OA
ATOM     25  H31 <0> d   1      32.336   3.332  32.722  0.00  0.00     0.211 HD
ENDBRANCH   1  24
TORSDOF 2
ENDMDL
MODEL 31
REMARK CAVERDOCK RESULT:      18.0      0.000      0.000
REMARK CAVERDOCK CONSTRAINTS:       0.1      0.0      0.0      0.0
REMARK CAVERDOCK TUNNEL: 30     18.0      1.9     31.3
REMARK  2 active torsions:
REMARK  status: ('A' for Active; 'I' for Inactive)
REMARK    1  A    between atoms: C2_2  and  C4_4 
REMARK    2  A    between atoms: C4_4  and  O5_5 
ROOT
ATOM      1  C4  <0> d   1      33.286   3.450  31.079  0.00  0.00     0.125 C 
ATOM      2  C6  <0> d   1      33.535   2.180  30.226  0.00  0.00     0.047 C 
ATOM      3  C7  <0> d   1      35.029   2.220  29.807  0.00  0.00     0.009 C 
ATOM      4  C8  <0> d   1      35.667   3.099  30.889  0.00  0.00     0.002 C 
ATOM      5  C10 <0> d   1      36.981   3.758  30.515  0.00  0.00    -0.004 C 
ATOM      6  C12 <0> d   1      38.049   2.684  30.278  0.00  0.00     0.010 C 
ATOM      7  C13 <0> d   1      39.348   3.359  29.834  0.00  0.00     0.035 C 
ATOM      8  C14 <0> d   1      39.742   4.393  30.872  0.00  0.00    -0.068 C 
ATOM      9  C15 <0> d   1      41.001   4.384  31.310  0.00  0.00     0.053 C 
ATOM     10  C16 <0> d   1      41.442   5.371  32.301  0.00  0.00     0.149 C 
ATOM     11  O17 <0> d   1      42.418   5.185  32.997  0.00  0.00    -0.293 OA
ATOM     12  C18 <0> d   1      40.612   6.636  32.410  0.00  0.00     0.084 C 
ATOM     13  C19 <0> d   1      39.148   6.214  32.526  0.00  0.00     0.022 C 
ATOM     14  C20 <0> d   1      38.710   5.373  31.340  0.00  0.00    -0.016 C 
ATOM     15  C21 <0> d   1      38.393   6.318  30.180  0.00  0.00     0.020 C 
ATOM     16  C22 <0> d   1      37.404   4.650  31.691  0.00  0.00     0.002 C 
ATOM     17  C24 <0> d   1      36.340   5.686  32.043  0.00  0.00     0.007 C 
ATOM     18  C25 <0> d   1      34.970   5.032  32.287  0.00  0.00     0.013 C 
ATOM     19  C26 <0> d   1      34.603   4.219  31.051  0.00  0.00    -0.002 C 
ATOM     20  C27 <0> d   1      34.670   5.105  29.806  0.00  0.00     0.019 C 
ENDROOT
BRANCH   1  21
ATOM     21  C2  <0> d   1      32.184   4.278  30.471  0.00  0.00     0.158 C 
ATOM     22  C1  <0> d   1      31.166   3.633  29.566  0.00  0.00     0.094 C 
ATOM     23  O3  <0> d   1      32.115   5.460  30.711  0.00  0.00    -0.295 OA
ENDBRANCH   1  21
BRANCH   1  24
ATOM     24  O5  <0> d   1      32.951   3.089  32.420  0.00  0.00    -0.381 OA
ATOM     25  H31 <0> d   1      32.000   3.044  32.590  0.00  0.00     0.211 HD
ENDBRANCH   1  24
TORSDOF 2
ENDMDL
MODEL 32
REMARK CAVERDOCK RESULT:      17.4      0.000      0.000
REMARK CAVERDOCK CONSTRAINTS:       0.0      0.0      0.0      0.0
REMARK CAVERDOCK TUNNEL: 31     17.4      1.9     32.1
REMARK  2 active torsions:
REMARK  status: ('A' for Active; 'I' for Inactive)
REMARK    1  A    between atoms: C2_2  and  C4_4 
REMARK    2  A    between atoms: C4_4  and  O5_5 
ROOT
ATOM      1  C4  <0> d   1      33.213   3.371  31.047  0.00  0.00     0.125 C 
ATOM      2  C6  <0> d   1      33.495   2.088  30.224  0.00  0.00     0.047 C 
ATOM      3  C7  <0> d   1      34.993   2.149  29.821  0.00  0.00     0.009 C 
ATOM      4  C8  <0> d   1      35.601   3.063  30.890  0.00  0.00     0.002 C 
ATOM      5  C10 <0> d   1      36.907   3.739  30.517  0.00  0.00    -0.004 C 
ATOM      6  C12 <0> d   1      37.998   2.682  30.315  0.00  0.00     0.010 C 
ATOM      7  C13 <0> d   1      39.289   3.371  29.870  0.00  0.00     0.035 C 
ATOM      8  C14 <0> d   1      39.651   4.436  30.890  0.00  0.00    -0.068 C 
ATOM      9  C15 <0> d   1      40.905   4.460  31.342  0.00  0.00     0.053 C 
ATOM     10  C16 <0> d   1      41.315   5.477  32.316  0.00  0.00     0.149 C 
ATOM     11  O17 <0> d   1      42.287   5.325  33.026  0.00  0.00    -0.293 OA
ATOM     12  C18 <0> d   1      40.461   6.727  32.388  0.00  0.00     0.084 C 
ATOM     13  C19 <0> d   1      39.003   6.279  32.498  0.00  0.00     0.022 C 
ATOM     14  C20 <0> d   1      38.596   5.405  31.325  0.00  0.00    -0.016 C 
ATOM     15  C21 <0> d   1      38.274   6.319  30.142  0.00  0.00     0.020 C 
ATOM     16  C22 <0> d   1      37.300   4.665  31.678  0.00  0.00     0.002 C 
ATOM     17  C24 <0> d   1      36.212   5.686  31.995  0.00  0.00     0.007 C 
ATOM     18  C25 <0> d   1      34.852   5.012  32.238  0.00  0.00     0.013 C 
ATOM     19  C26 <0> d   1      34.515   4.165  31.017  0.00  0.00    -0.002 C 
ATOM     20  C27 <0> d   1      34.579   5.025  29.754  0.00  0.00     0.019 C 
ENDROOT
BRANCH   1  21
ATOM     21  C2  <0> d   1      32.102   4.165  30.409  0.00  0.00     0.158 C 
ATOM     22  C1  <0> d   1      30.941   3.453  29.763  0.00  0.00     0.094 C 
ATOM     23  O3  <0> d   1      32.141   5.372  30.416  0.00  0.00    -0.295 OA
ENDBRANCH   1  21
BRANCH   1  24
ATOM     24  O5  <0> d   1      32.869   3.033  32.392  0.00  0.00    -0.381 OA
ATOM     25  H31 <0> d   1      32.133   3.546  32.751  0.00  0.00     0.211 HD
ENDBRANCH   1  24
TORSDOF 2
ENDMDL
MODEL 33
REMARK CAVERDOCK RESULT:      17.0      0.000      0.000
REMARK CAVERDOCK CONSTRAINTS:       0.0      0.0      0.0      0.0
REMARK CAVERDOCK TUNNEL: 32     17.0      2.0     33.3
REMARK  2 active torsions:
REMARK  status: ('A' for Active; 'I' for Inactive)
REMARK    1  A    between atoms: C2_2  and  C4_4 
REMARK    2  A    between atoms: C4_4  and  O5_5 
ROOT
ATOM      1  C4  <0> d   1      33.072   3.359  31.090  0.00  0.00     0.125 C 
ATOM      2  C6  <0> d   1      33.354   2.111  30.217  0.00  0.00     0.047 C 
ATOM      3  C7  <0> d   1      34.846   2.198  29.796  0.00  0.00     0.009 C 
ATOM      4  C8  <0> d   1      35.461   3.077  30.892  0.00  0.00     0.002 C 
ATOM      5  C10 <0> d   1      36.757   3.777  30.527  0.00  0.00    -0.004 C 
ATOM      6  C12 <0> d   1      37.853   2.737  30.271  0.00  0.00     0.010 C 
ATOM      7  C13 <0> d   1      39.132   3.453  29.837  0.00  0.00     0.035 C 
ATOM      8  C14 <0> d   1      39.500   4.481  30.891  0.00  0.00    -0.068 C 
ATOM      9  C15 <0> d   1      40.759   4.499  31.327  0.00  0.00     0.053 C 
ATOM     10  C16 <0> d   1      41.175   5.482  32.333  0.00  0.00     0.149 C 
ATOM     11  O17 <0> d   1      42.156   5.312  33.025  0.00  0.00    -0.293 OA
ATOM     12  C18 <0> d   1      40.311   6.722  32.464  0.00  0.00     0.084 C 
ATOM     13  C19 <0> d   1      38.859   6.258  32.575  0.00  0.00     0.022 C 
ATOM     14  C20 <0> d   1      38.443   5.425  31.376  0.00  0.00    -0.016 C 
ATOM     15  C21 <0> d   1      38.098   6.380  30.232  0.00  0.00     0.020 C 
ATOM     16  C22 <0> d   1      37.157   4.662  31.717  0.00  0.00     0.002 C 
ATOM     17  C24 <0> d   1      36.066   5.662  32.086  0.00  0.00     0.007 C 
ATOM     18  C25 <0> d   1      34.714   4.968  32.322  0.00  0.00     0.013 C 
ATOM     19  C26 <0> d   1      34.368   4.164  31.073  0.00  0.00    -0.002 C 
ATOM     20  C27 <0> d   1      34.409   5.072  29.843  0.00  0.00     0.019 C 
ENDROOT
BRANCH   1  21
ATOM     21  C2  <0> d   1      31.947   4.167  30.497  0.00  0.00     0.158 C 
ATOM     22  C1  <0> d   1      30.974   3.521  29.545  0.00  0.00     0.094 C 
ATOM     23  O3  <0> d   1      31.824   5.334  30.786  0.00  0.00    -0.295 OA
ENDBRANCH   1  21
BRANCH   1  24
ATOM     24  O5  <0> d   1      32.749   2.968  32.426  0.00  0.00    -0.381 OA
ATOM     25  H31 <0> d   1      33.001   3.616  33.098  0.00  0.00     0.211 HD
ENDBRANCH   1  24
TORSDOF 2
ENDMDL
MODEL 34
REMARK CAVERDOCK RESULT:      15.8      0.000      0.000
REMARK CAVERDOCK CONSTRAINTS:       0.1      0.0      0.0      0.0
REMARK CAVERDOCK TUNNEL: 33     15.8      2.0     34.3
REMARK  2 active torsions:
REMARK  status: ('A' for Active; 'I' for Inactive)
REMARK    1  A    between atoms: C2_2  and  C4_4 
REMARK    2  A    between atoms: C4_4  and  O5_5 
ROOT
ATOM      1  C4  <0> d   1      32.858   3.397  31.034  0.00  0.00     0.125 C 
ATOM      2  C6  <0> d   1      33.115   2.102  30.222  0.00  0.00     0.047 C 
ATOM      3  C7  <0> d   1      34.611   2.133  29.811  0.00  0.00     0.009 C 
ATOM      4  C8  <0> d   1      35.240   3.046  30.868  0.00  0.00     0.002 C 
ATOM      5  C10 <0> d   1      36.556   3.696  30.482  0.00  0.00    -0.004 C 
ATOM      6  C12 <0> d   1      37.627   2.619  30.285  0.00  0.00     0.010 C 
ATOM      7  C13 <0> d   1      38.927   3.282  29.828  0.00  0.00     0.035 C 
ATOM      8  C14 <0> d   1      39.313   4.350  30.835  0.00  0.00    -0.068 C 
ATOM      9  C15 <0> d   1      40.569   4.357  31.281  0.00  0.00     0.053 C 
ATOM     10  C16 <0> d   1      41.002   5.375  32.243  0.00  0.00     0.149 C 
ATOM     11  O17 <0> d   1      41.974   5.214  32.950  0.00  0.00    -0.293 OA
ATOM     12  C18 <0> d   1      40.168   6.641  32.308  0.00  0.00     0.084 C 
ATOM     13  C19 <0> d   1      38.704   6.219  32.429  0.00  0.00     0.022 C 
ATOM     14  C20 <0> d   1      38.276   5.340  31.267  0.00  0.00    -0.016 C 
ATOM     15  C21 <0> d   1      37.964   6.249  30.076  0.00  0.00     0.020 C 
ATOM     16  C22 <0> d   1      36.970   4.626  31.632  0.00  0.00     0.002 C 
ATOM     17  C24 <0> d   1      35.901   5.669  31.945  0.00  0.00     0.007 C 
ATOM     18  C25 <0> d   1      34.530   5.020  32.202  0.00  0.00     0.013 C 
ATOM     19  C26 <0> d   1      34.173   4.167  30.990  0.00  0.00    -0.002 C 
ATOM     20  C27 <0> d   1      34.245   5.015  29.718  0.00  0.00     0.019 C 
ENDROOT
BRANCH   1  21
ATOM     21  C2  <0> d   1      31.757   4.203  30.394  0.00  0.00     0.158 C 
ATOM     22  C1  <0> d   1      30.780   3.538  29.459  0.00  0.00     0.094 C 
ATOM     23  O3  <0> d   1      31.658   5.383  30.631  0.00  0.00    -0.295 OA
ENDBRANCH   1  21
BRANCH   1  24
ATOM     24  O5  <0> d   1      32.516   3.077  32.384  0.00  0.00    -0.381 OA
ATOM     25  H31 <0> d   1      33.111   2.439  32.800  0.00  0.00     0.211 HD
ENDBRANCH   1  24
TORSDOF 2
ENDMDL
MODEL 35
REMARK CAVERDOCK RESULT:      15.3      0.000      0.000
REMARK CAVERDOCK CONSTRAINTS:       0.0      0.0      0.0      0.0
REMARK CAVERDOCK TUNNEL: 34     15.3      2.0     35.1
REMARK  2 active torsions:
REMARK  status: ('A' for Active; 'I' for Inactive)
REMARK    1  A    between atoms: C2_2  and  C4_4 
REMARK    2  A    between atoms: C4_4  and  O5_5 
ROOT
ATOM      1  C4  <0> d   1      32.772   3.390  31.085  0.00  0.00     0.125 C 
ATOM      2  C6  <0> d   1      33.011   2.090  30.278  0.00  0.00     0.047 C 
ATOM      3  C7  <0> d   1      34.505   2.106  29.856  0.00  0.00     0.009 C 
ATOM      4  C8  <0> d   1      35.149   3.019  30.905  0.00  0.00     0.002 C 
ATOM      5  C10 <0> d   1      36.468   3.656  30.507  0.00  0.00    -0.004 C 
ATOM      6  C12 <0> d   1      37.528   2.568  30.306  0.00  0.00     0.010 C 
ATOM      7  C13 <0> d   1      38.831   3.218  29.837  0.00  0.00     0.035 C 
ATOM      8  C14 <0> d   1      39.233   4.287  30.837  0.00  0.00    -0.068 C 
ATOM      9  C15 <0> d   1      40.492   4.286  31.273  0.00  0.00     0.053 C 
ATOM     10  C16 <0> d   1      40.940   5.305  32.228  0.00  0.00     0.149 C 
ATOM     11  O17 <0> d   1      41.916   5.138  32.929  0.00  0.00    -0.293 OA
ATOM     12  C18 <0> d   1      40.118   6.578  32.293  0.00  0.00     0.084 C 
ATOM     13  C19 <0> d   1      38.651   6.169  32.426  0.00  0.00     0.022 C 
ATOM     14  C20 <0> d   1      38.207   5.289  31.271  0.00  0.00    -0.016 C 
ATOM     15  C21 <0> d   1      37.895   6.194  30.079  0.00  0.00     0.020 C 
ATOM     16  C22 <0> d   1      36.898   4.587  31.649  0.00  0.00     0.002 C 
ATOM     17  C24 <0> d   1      35.840   5.641  31.965  0.00  0.00     0.007 C 
ATOM     18  C25 <0> d   1      34.466   5.005  32.234  0.00  0.00     0.013 C 
ATOM     19  C26 <0> d   1      34.093   4.150  31.028  0.00  0.00    -0.002 C 
ATOM     20  C27 <0> d   1      34.163   4.991  29.752  0.00  0.00     0.019 C 
ENDROOT
BRANCH   1  21
ATOM     21  C2  <0> d   1      31.673   4.203  30.449  0.00  0.00     0.158 C 
ATOM     22  C1  <0> d   1      30.683   3.542  29.526  0.00  0.00     0.094 C 
ATOM     23  O3  <0> d   1      31.586   5.386  30.681  0.00  0.00    -0.295 OA
ENDBRANCH   1  21
BRANCH   1  24
ATOM     24  O5  <0> d   1      32.436   3.080  32.439  0.00  0.00    -0.381 OA
ATOM     25  H31 <0> d   1      32.651   3.781  33.068  0.00  0.00     0.211 HD
ENDBRANCH   1  24
TORSDOF 2
ENDMDL
MODEL 36
REMARK CAVERDOCK RESULT:      14.6      0.000      0.000
REMARK CAVERDOCK CONSTRAINTS:       0.1      0.0      0.0      0.0
REMARK CAVERDOCK TUNNEL: 35     14.6      2.0     36.1
REMARK  2 active torsions:
REMARK  status: ('A' for Active; 'I' for Inactive)
REMARK    1  A    between atoms: C2_2  and  C4_4 
REMARK    2  A    between atoms: C4_4  and  O5_5 
ROOT
ATOM      1  C4  <0> d   1      32.604   3.384  31.102  0.00  0.00     0.125 C 
ATOM      2  C6  <0> d   1      32.834   2.104  30.259  0.00  0.00     0.047 C 
ATOM      3  C7  <0> d   1      34.323   2.131  29.820  0.00  0.00     0.009 C 
ATOM      4  C8  <0> d   1      34.980   3.017  30.885  0.00  0.00     0.002 C 
ATOM      5  C10 <0> d   1      36.294   3.664  30.489  0.00  0.00    -0.004 C 
ATOM      6  C12 <0> d   1      37.351   2.582  30.248  0.00  0.00     0.010 C 
ATOM      7  C13 <0> d   1      38.649   3.244  29.781  0.00  0.00     0.035 C 
ATOM      8  C14 <0> d   1      39.063   4.286  30.804  0.00  0.00    -0.068 C 
ATOM      9  C15 <0> d   1      40.326   4.273  31.226  0.00  0.00     0.053 C 
ATOM     10  C16 <0> d   1      40.786   5.267  32.201  0.00  0.00     0.149 C 
ATOM     11  O17 <0> d   1      41.770   5.083  32.887  0.00  0.00    -0.293 OA
ATOM     12  C18 <0> d   1      39.966   6.538  32.308  0.00  0.00     0.084 C 
ATOM     13  C19 <0> d   1      38.500   6.126  32.448  0.00  0.00     0.022 C 
ATOM     14  C20 <0> d   1      38.043   5.276  31.275  0.00  0.00    -0.016 C 
ATOM     15  C21 <0> d   1      37.717   6.213  30.110  0.00  0.00     0.020 C 
ATOM     16  C22 <0> d   1      36.737   4.565  31.650  0.00  0.00     0.002 C 
ATOM     17  C24 <0> d   1      35.683   5.611  32.005  0.00  0.00     0.007 C 
ATOM     18  C25 <0> d   1      34.312   4.968  32.273  0.00  0.00     0.013 C 
ATOM     19  C26 <0> d   1      33.925   4.144  31.050  0.00  0.00    -0.002 C 
ATOM     20  C27 <0> d   1      33.982   5.018  29.796  0.00  0.00     0.019 C 
ENDROOT
BRANCH   1  21
ATOM     21  C2  <0> d   1      31.499   4.213  30.501  0.00  0.00     0.158 C 
ATOM     22  C1  <0> d   1      30.594   3.618  29.453  0.00  0.00     0.094 C 
ATOM     23  O3  <0> d   1      31.338   5.355  30.859  0.00  0.00    -0.295 OA
ENDBRANCH   1  21
BRANCH   1  24
ATOM     24  O5  <0> d   1      32.284   3.039  32.451  0.00  0.00    -0.381 OA
ATOM     25  H31 <0> d   1      32.649   3.645  33.110  0.00  0.00     0.211 HD
ENDBRANCH   1  24
TORSDOF 2
ENDMDL
MODEL 37
REMARK CAVERDOCK RESULT:      13.4      0.000      0.000
REMARK CAVERDOCK CONSTRAINTS:       0.0      0.0      0.0      0.0
REMARK CAVERDOCK TUNNEL: 36     13.4      2.0     37.1
REMARK  2 active torsions:
REMARK  status: ('A' for Active; 'I' for Inactive)
REMARK    1  A    between atoms: C2_2  and  C4_4 
REMARK    2  A    between atoms: C4_4  and  O5_5 
ROOT
ATOM      1  C4  <0> d   1      32.388   3.390  31.051  0.00  0.00     0.125 C 
ATOM      2  C6  <0> d   1      32.610   2.077  30.259  0.00  0.00     0.047 C 
ATOM      3  C7  <0> d   1      34.103   2.069  29.835  0.00  0.00     0.009 C 
ATOM      4  C8  <0> d   1      34.760   2.986  30.872  0.00  0.00     0.002 C 
ATOM      5  C10 <0> d   1      36.086   3.602  30.465  0.00  0.00    -0.004 C 
ATOM      6  C12 <0> d   1      37.133   2.498  30.277  0.00  0.00     0.010 C 
ATOM      7  C13 <0> d   1      38.443   3.126  29.798  0.00  0.00     0.035 C 
ATOM      8  C14 <0> d   1      38.859   4.201  30.785  0.00  0.00    -0.068 C 
ATOM      9  C15 <0> d   1      40.119   4.189  31.220  0.00  0.00     0.053 C 
ATOM     10  C16 <0> d   1      40.581   5.214  32.161  0.00  0.00     0.149 C 
ATOM     11  O17 <0> d   1      41.556   5.044  32.864  0.00  0.00    -0.293 OA
ATOM     12  C18 <0> d   1      39.776   6.498  32.212  0.00  0.00     0.084 C 
ATOM     13  C19 <0> d   1      38.304   6.110  32.351  0.00  0.00     0.022 C 
ATOM     14  C20 <0> d   1      37.848   5.221  31.208  0.00  0.00    -0.016 C 
ATOM     15  C21 <0> d   1      37.545   6.116  30.005  0.00  0.00     0.020 C 
ATOM     16  C22 <0> d   1      36.529   4.541  31.596  0.00  0.00     0.002 C 
ATOM     17  C24 <0> d   1      35.486   5.612  31.900  0.00  0.00     0.007 C 
ATOM     18  C25 <0> d   1      34.104   4.997  32.178  0.00  0.00     0.013 C 
ATOM     19  C26 <0> d   1      33.718   4.132  30.983  0.00  0.00    -0.002 C 
ATOM     20  C27 <0> d   1      33.798   4.957  29.697  0.00  0.00     0.019 C 
ENDROOT
BRANCH   1  21
ATOM     21  C2  <0> d   1      31.299   4.209  30.406  0.00  0.00     0.158 C 
ATOM     22  C1  <0> d   1      30.429   3.600  29.337  0.00  0.00     0.094 C 
ATOM     23  O3  <0> d   1      31.123   5.355  30.748  0.00  0.00    -0.295 OA
ENDBRANCH   1  21
BRANCH   1  24
ATOM     24  O5  <0> d   1      32.050   3.101  32.409  0.00  0.00    -0.381 OA
ATOM     25  H31 <0> d   1      32.547   3.618  33.057  0.00  0.00     0.211 HD
ENDBRANCH   1  24
TORSDOF 2
ENDMDL
MODEL 38
REMARK CAVERDOCK RESULT:      12.5      0.000      0.000
REMARK CAVERDOCK CONSTRAINTS:       0.1      0.0      0.0      0.0
REMARK CAVERDOCK TUNNEL: 37     12.5      2.0     38.3
REMARK  2 active torsions:
REMARK  status: ('A' for Active; 'I' for Inactive)
REMARK    1  A    between atoms: C2_2  and  C4_4 
REMARK    2  A    between atoms: C4_4  and  O5_5 
ROOT
ATOM      1  C4  <0> d   1      32.181   3.339  31.068  0.00  0.00     0.125 C 
ATOM      2  C6  <0> d   1      32.411   2.024  30.281  0.00  0.00     0.047 C 
ATOM      3  C7  <0> d   1      33.899   2.033  29.840  0.00  0.00     0.009 C 
ATOM      4  C8  <0> d   1      34.556   2.964  30.865  0.00  0.00     0.002 C 
ATOM      5  C10 <0> d   1      35.869   3.594  30.440  0.00  0.00    -0.004 C 
ATOM      6  C12 <0> d   1      36.928   2.503  30.246  0.00  0.00     0.010 C 
ATOM      7  C13 <0> d   1      38.224   3.145  29.750  0.00  0.00     0.035 C 
ATOM      8  C14 <0> d   1      38.638   4.231  30.726  0.00  0.00    -0.068 C 
ATOM      9  C15 <0> d   1      39.902   4.238  31.147  0.00  0.00     0.053 C 
ATOM     10  C16 <0> d   1      40.362   5.273  32.078  0.00  0.00     0.149 C 
ATOM     11  O17 <0> d   1      41.346   5.119  32.770  0.00  0.00    -0.293 OA
ATOM     12  C18 <0> d   1      39.540   6.547  32.131  0.00  0.00     0.084 C 
ATOM     13  C19 <0> d   1      38.075   6.140  32.289  0.00  0.00     0.022 C 
ATOM     14  C20 <0> d   1      37.618   5.240  31.155  0.00  0.00    -0.016 C 
ATOM     15  C21 <0> d   1      37.290   6.125  29.951  0.00  0.00     0.020 C 
ATOM     16  C22 <0> d   1      36.313   4.545  31.561  0.00  0.00     0.002 C 
ATOM     17  C24 <0> d   1      35.259   5.604  31.871  0.00  0.00     0.007 C 
ATOM     18  C25 <0> d   1      33.888   4.973  32.168  0.00  0.00     0.013 C 
ATOM     19  C26 <0> d   1      33.501   4.097  30.982  0.00  0.00    -0.002 C 
ATOM     20  C27 <0> d   1      33.556   4.916  29.691  0.00  0.00     0.019 C 
ENDROOT
BRANCH   1  21
ATOM     21  C2  <0> d   1      31.074   4.140  30.432  0.00  0.00     0.158 C 
ATOM     22  C1  <0> d   1      30.078   3.464  29.525  0.00  0.00     0.094 C 
ATOM     23  O3  <0> d   1      30.985   5.325  30.650  0.00  0.00    -0.295 OA
ENDBRANCH   1  21
BRANCH   1  24
ATOM     24  O5  <0> d   1      31.862   3.051  32.431  0.00  0.00    -0.381 OA
ATOM     25  H31 <0> d   1      32.622   2.787  32.966  0.00  0.00     0.211 HD
ENDBRANCH   1  24
TORSDOF 2
ENDMDL
MODEL 39
REMARK CAVERDOCK RESULT:      11.6      0.000      0.000
REMARK CAVERDOCK CONSTRAINTS:       0.2      0.0      0.0      0.0
REMARK CAVERDOCK TUNNEL: 38     11.6      2.1     39.2
REMARK  2 active torsions:
REMARK  status: ('A' for Active; 'I' for Inactive)
REMARK    1  A    between atoms: C2_2  and  C4_4 
REMARK    2  A    between atoms: C4_4  and  O5_5 
ROOT
ATOM      1  C4  <0> d   1      31.927   3.323  31.018  0.00  0.00     0.125 C 
ATOM      2  C6  <0> d   1      32.131   1.995  30.246  0.00  0.00     0.047 C 
ATOM      3  C7  <0> d   1      33.621   1.967  29.811  0.00  0.00     0.009 C 
ATOM      4  C8  <0> d   1      34.294   2.894  30.829  0.00  0.00     0.002 C 
ATOM      5  C10 <0> d   1      35.623   3.491  30.403  0.00  0.00    -0.004 C 
ATOM      6  C12 <0> d   1      36.657   2.375  30.224  0.00  0.00     0.010 C 
ATOM      7  C13 <0> d   1      37.970   2.983  29.726  0.00  0.00     0.035 C 
ATOM      8  C14 <0> d   1      38.404   4.069  30.693  0.00  0.00    -0.068 C 
ATOM      9  C15 <0> d   1      39.666   4.052  31.119  0.00  0.00     0.053 C 
ATOM     10  C16 <0> d   1      40.145   5.087  32.041  0.00  0.00     0.149 C 
ATOM     11  O17 <0> d   1      41.123   4.919  32.738  0.00  0.00    -0.293 OA
ATOM     12  C18 <0> d   1      39.352   6.380  32.077  0.00  0.00     0.084 C 
ATOM     13  C19 <0> d   1      37.877   6.007  32.233  0.00  0.00     0.022 C 
ATOM     14  C20 <0> d   1      37.404   5.105  31.107  0.00  0.00    -0.016 C 
ATOM     15  C21 <0> d   1      37.101   5.984  29.892  0.00  0.00     0.020 C 
ATOM     16  C22 <0> d   1      36.083   4.444  31.515  0.00  0.00     0.002 C 
ATOM     17  C24 <0> d   1      35.051   5.529  31.810  0.00  0.00     0.007 C 
ATOM     18  C25 <0> d   1      33.666   4.931  32.107  0.00  0.00     0.013 C 
ATOM     19  C26 <0> d   1      33.264   4.051  30.930  0.00  0.00    -0.002 C 
ATOM     20  C27 <0> d   1      33.342   4.855  29.630  0.00  0.00     0.019 C 
ENDROOT
BRANCH   1  21
ATOM     21  C2  <0> d   1      30.841   4.142  30.369  0.00  0.00     0.158 C 
ATOM     22  C1  <0> d   1      30.085   3.592  29.187  0.00  0.00     0.094 C 
ATOM     23  O3  <0> d   1      30.576   5.240  30.797  0.00  0.00    -0.295 OA
ENDBRANCH   1  21
BRANCH   1  24
ATOM     24  O5  <0> d   1      31.596   3.058  32.383  0.00  0.00    -0.381 OA
ATOM     25  H31 <0> d   1      32.192   2.433  32.818  0.00  0.00     0.211 HD
ENDBRANCH   1  24
TORSDOF 2
ENDMDL
MODEL 40
REMARK CAVERDOCK RESULT:      10.9      0.000      0.000
REMARK CAVERDOCK CONSTRAINTS:       0.1      0.0      0.0      0.0
REMARK CAVERDOCK TUNNEL: 39     10.9      2.2     40.1
REMARK  2 active torsions:
REMARK  status: ('A' for Active; 'I' for Inactive)
REMARK    1  A    between atoms: C2_2  and  C4_4 
REMARK    2  A    between atoms: C4_4  and  O5_5 
ROOT
ATOM      1  C4  <0> d   1      31.718   3.226  31.063  0.00  0.00     0.125 C 
ATOM      2  C6  <0> d   1      31.941   1.892  30.306  0.00  0.00     0.047 C 
ATOM      3  C7  <0> d   1      33.424   1.894  29.846  0.00  0.00     0.009 C 
ATOM      4  C8  <0> d   1      34.091   2.851  30.839  0.00  0.00     0.002 C 
ATOM      5  C10 <0> d   1      35.397   3.474  30.381  0.00  0.00    -0.004 C 
ATOM      6  C12 <0> d   1      36.456   2.381  30.200  0.00  0.00     0.010 C 
ATOM      7  C13 <0> d   1      37.744   3.013  29.672  0.00  0.00     0.035 C 
ATOM      8  C14 <0> d   1      38.168   4.124  30.615  0.00  0.00    -0.068 C 
ATOM      9  C15 <0> d   1      39.437   4.143  31.020  0.00  0.00     0.053 C 
ATOM     10  C16 <0> d   1      39.907   5.202  31.919  0.00  0.00     0.149 C 
ATOM     11  O17 <0> d   1      40.900   5.067  32.602  0.00  0.00    -0.293 OA
ATOM     12  C18 <0> d   1      39.083   6.475  31.951  0.00  0.00     0.084 C 
ATOM     13  C19 <0> d   1      37.621   6.070  32.138  0.00  0.00     0.022 C 
ATOM     14  C20 <0> d   1      37.151   5.141  31.032  0.00  0.00    -0.016 C 
ATOM     15  C21 <0> d   1      36.805   5.995  29.811  0.00  0.00     0.020 C 
ATOM     16  C22 <0> d   1      35.853   4.453  31.473  0.00  0.00     0.002 C 
ATOM     17  C24 <0> d   1      34.800   5.517  31.770  0.00  0.00     0.007 C 
ATOM     18  C25 <0> d   1      33.436   4.890  32.100  0.00  0.00     0.013 C 
ATOM     19  C26 <0> d   1      33.035   3.984  30.941  0.00  0.00    -0.002 C 
ATOM     20  C27 <0> d   1      33.071   4.771  29.630  0.00  0.00     0.019 C 
ENDROOT
BRANCH   1  21
ATOM     21  C2  <0> d   1      30.602   4.009  30.422  0.00  0.00     0.158 C 
ATOM     22  C1  <0> d   1      29.742   3.368  29.362  0.00  0.00     0.094 C 
ATOM     23  O3  <0> d   1      30.395   5.150  30.758  0.00  0.00    -0.295 OA
ENDBRANCH   1  21
BRANCH   1  24
ATOM     24  O5  <0> d   1      31.417   2.972  32.437  0.00  0.00    -0.381 OA
ATOM     25  H31 <0> d   1      30.471   2.930  32.632  0.00  0.00     0.211 HD
ENDBRANCH   1  24
TORSDOF 2
ENDMDL
MODEL 41
REMARK CAVERDOCK RESULT:      10.4      0.000      0.000
REMARK CAVERDOCK CONSTRAINTS:       0.0      0.0      0.0      0.0
REMARK CAVERDOCK TUNNEL: 40     10.4      2.3     41.2
REMARK  2 active torsions:
REMARK  status: ('A' for Active; 'I' for Inactive)
REMARK    1  A    between atoms: C2_2  and  C4_4 
REMARK    2  A    between atoms: C4_4  and  O5_5 
ROOT
ATOM      1  C4  <0> d   1      31.540   3.146  31.060  0.00  0.00     0.125 C 
ATOM      2  C6  <0> d   1      31.737   1.833  30.261  0.00  0.00     0.047 C 
ATOM      3  C7  <0> d   1      33.213   1.831  29.780  0.00  0.00     0.009 C 
ATOM      4  C8  <0> d   1      33.906   2.751  30.791  0.00  0.00     0.002 C 
ATOM      5  C10 <0> d   1      35.212   3.372  30.333  0.00  0.00    -0.004 C 
ATOM      6  C12 <0> d   1      36.255   2.272  30.105  0.00  0.00     0.010 C 
ATOM      7  C13 <0> d   1      37.543   2.905  29.576  0.00  0.00     0.035 C 
ATOM      8  C14 <0> d   1      37.993   3.983  30.546  0.00  0.00    -0.068 C 
ATOM      9  C15 <0> d   1      39.268   3.976  30.932  0.00  0.00     0.053 C 
ATOM     10  C16 <0> d   1      39.762   5.003  31.855  0.00  0.00     0.149 C 
ATOM     11  O17 <0> d   1      40.764   4.837  32.519  0.00  0.00    -0.293 OA
ATOM     12  C18 <0> d   1      38.954   6.284  31.936  0.00  0.00     0.084 C 
ATOM     13  C19 <0> d   1      37.490   5.889  32.132  0.00  0.00     0.022 C 
ATOM     14  C20 <0> d   1      36.994   4.999  31.007  0.00  0.00    -0.016 C 
ATOM     15  C21 <0> d   1      36.642   5.892  29.816  0.00  0.00     0.020 C 
ATOM     16  C22 <0> d   1      35.695   4.313  31.446  0.00  0.00     0.002 C 
ATOM     17  C24 <0> d   1      34.659   5.380  31.789  0.00  0.00     0.007 C 
ATOM     18  C25 <0> d   1      33.291   4.760  32.120  0.00  0.00     0.013 C 
ATOM     19  C26 <0> d   1      32.864   3.893  30.941  0.00  0.00    -0.002 C 
ATOM     20  C27 <0> d   1      32.891   4.717  29.653  0.00  0.00     0.019 C 
ENDROOT
BRANCH   1  21
ATOM     21  C2  <0> d   1      30.424   3.960  30.458  0.00  0.00     0.158 C 
ATOM     22  C1  <0> d   1      29.734   3.484  29.205  0.00  0.00     0.094 C 
ATOM     23  O3  <0> d   1      30.082   4.994  30.980  0.00  0.00    -0.295 OA
ENDBRANCH   1  21
BRANCH   1  24
ATOM     24  O5  <0> d   1      31.255   2.855  32.430  0.00  0.00    -0.381 OA
ATOM     25  H31 <0> d   1      30.349   2.558  32.589  0.00  0.00     0.211 HD
ENDBRANCH   1  24
TORSDOF 2
ENDMDL
MODEL 42
REMARK CAVERDOCK RESULT:       9.7      0.000      0.000
REMARK CAVERDOCK CONSTRAINTS:       0.0      0.0      0.0      0.0
REMARK CAVERDOCK TUNNEL: 41      9.7      2.3     42.1
REMARK  2 active torsions:
REMARK  status: ('A' for Active; 'I' for Inactive)
REMARK    1  A    between atoms: C2_2  and  C4_4 
REMARK    2  A    between atoms: C4_4  and  O5_5 
ROOT
ATOM      1  C4  <0> d   1      31.316   3.119  31.082  0.00  0.00     0.125 C 
ATOM      2  C6  <0> d   1      31.507   1.794  30.302  0.00  0.00     0.047 C 
ATOM      3  C7  <0> d   1      32.978   1.787  29.806  0.00  0.00     0.009 C 
ATOM      4  C8  <0> d   1      33.680   2.724  30.796  0.00  0.00     0.002 C 
ATOM      5  C10 <0> d   1      34.981   3.339  30.315  0.00  0.00    -0.004 C 
ATOM      6  C12 <0> d   1      36.023   2.238  30.094  0.00  0.00     0.010 C 
ATOM      7  C13 <0> d   1      37.305   2.864  29.543  0.00  0.00     0.035 C 
ATOM      8  C14 <0> d   1      37.763   3.957  30.491  0.00  0.00    -0.068 C 
ATOM      9  C15 <0> d   1      39.042   3.958  30.865  0.00  0.00     0.053 C 
ATOM     10  C16 <0> d   1      39.544   5.000  31.767  0.00  0.00     0.149 C 
ATOM     11  O17 <0> d   1      40.552   4.846  32.423  0.00  0.00    -0.293 OA
ATOM     12  C18 <0> d   1      38.734   6.281  31.836  0.00  0.00     0.084 C 
ATOM     13  C19 <0> d   1      37.273   5.888  32.052  0.00  0.00     0.022 C 
ATOM     14  C20 <0> d   1      36.767   4.979  30.946  0.00  0.00    -0.016 C 
ATOM     15  C21 <0> d   1      36.401   5.853  29.745  0.00  0.00     0.020 C 
ATOM     16  C22 <0> d   1      35.473   4.299  31.408  0.00  0.00     0.002 C 
ATOM     17  C24 <0> d   1      34.439   5.369  31.745  0.00  0.00     0.007 C 
ATOM     18  C25 <0> d   1      33.076   4.752  32.100  0.00  0.00     0.013 C 
ATOM     19  C26 <0> d   1      32.638   3.866  30.939  0.00  0.00    -0.002 C 
ATOM     20  C27 <0> d   1      32.651   4.671  29.638  0.00  0.00     0.019 C 
ENDROOT
BRANCH   1  21
ATOM     21  C2  <0> d   1      30.193   3.923  30.479  0.00  0.00     0.158 C 
ATOM     22  C1  <0> d   1      29.216   3.265  29.539  0.00  0.00     0.094 C 
ATOM     23  O3  <0> d   1      30.076   5.094  30.749  0.00  0.00    -0.295 OA
ENDBRANCH   1  21
BRANCH   1  24
ATOM     24  O5  <0> d   1      31.046   2.850  32.459  0.00  0.00    -0.381 OA
ATOM     25  H31 <0> d   1      31.748   3.132  33.061  0.00  0.00     0.211 HD
ENDBRANCH   1  24
TORSDOF 2
ENDMDL
MODEL 43
REMARK CAVERDOCK RESULT:       8.1      0.000      0.000
REMARK CAVERDOCK CONSTRAINTS:       0.1      0.0      0.0      0.0
REMARK CAVERDOCK TUNNEL: 42      8.1      2.3     43.2
REMARK  2 active torsions:
REMARK  status: ('A' for Active; 'I' for Inactive)
REMARK    1  A    between atoms: C2_2  and  C4_4 
REMARK    2  A    between atoms: C4_4  and  O5_5 
ROOT
ATOM      1  C4  <0> d   1      31.098   3.124  31.227  0.00  0.00     0.125 C 
ATOM      2  C6  <0> d   1      31.222   1.828  30.387  0.00  0.00     0.047 C 
ATOM      3  C7  <0> d   1      32.666   1.813  29.817  0.00  0.00     0.009 C 
ATOM      4  C8  <0> d   1      33.435   2.697  30.804  0.00  0.00     0.002 C 
ATOM      5  C10 <0> d   1      34.722   3.307  30.282  0.00  0.00    -0.004 C 
ATOM      6  C12 <0> d   1      35.729   2.197  29.965  0.00  0.00     0.010 C 
ATOM      7  C13 <0> d   1      36.994   2.821  29.373  0.00  0.00     0.035 C 
ATOM      8  C14 <0> d   1      37.521   3.867  30.338  0.00  0.00    -0.068 C 
ATOM      9  C15 <0> d   1      38.818   3.830  30.645  0.00  0.00     0.053 C 
ATOM     10  C16 <0> d   1      39.385   4.827  31.559  0.00  0.00     0.149 C 
ATOM     11  O17 <0> d   1      40.422   4.628  32.157  0.00  0.00    -0.293 OA
ATOM     12  C18 <0> d   1      38.606   6.118  31.719  0.00  0.00     0.084 C 
ATOM     13  C19 <0> d   1      37.150   5.743  31.995  0.00  0.00     0.022 C 
ATOM     14  C20 <0> d   1      36.571   4.888  30.883  0.00  0.00    -0.016 C 
ATOM     15  C21 <0> d   1      36.162   5.815  29.737  0.00  0.00     0.020 C 
ATOM     16  C22 <0> d   1      35.288   4.214  31.384  0.00  0.00     0.002 C 
ATOM     17  C24 <0> d   1      34.295   5.289  31.815  0.00  0.00     0.007 C 
ATOM     18  C25 <0> d   1      32.939   4.683  32.215  0.00  0.00     0.013 C 
ATOM     19  C26 <0> d   1      32.425   3.852  31.045  0.00  0.00    -0.002 C 
ATOM     20  C27 <0> d   1      32.388   4.706  29.776  0.00  0.00     0.019 C 
ENDROOT
BRANCH   1  21
ATOM     21  C2  <0> d   1      29.962   3.971  30.713  0.00  0.00     0.158 C 
ATOM     22  C1  <0> d   1      28.614   3.913  31.384  0.00  0.00     0.094 C 
ATOM     23  O3  <0> d   1      30.132   4.697  29.763  0.00  0.00    -0.295 OA
ENDBRANCH   1  21
BRANCH   1  24
ATOM     24  O5  <0> d   1      30.892   2.805  32.605  0.00  0.00    -0.381 OA
ATOM     25  H31 <0> d   1      31.601   3.107  33.189  0.00  0.00     0.211 HD
ENDBRANCH   1  24
TORSDOF 2
ENDMDL
MODEL 44
REMARK CAVERDOCK RESULT:       7.8      0.000      0.000
REMARK CAVERDOCK CONSTRAINTS:       0.0      0.0      0.0      0.0
REMARK CAVERDOCK TUNNEL: 43      7.8      2.4     44.4
REMARK  2 active torsions:
REMARK  status: ('A' for Active; 'I' for Inactive)
REMARK    1  A    between atoms: C2_2  and  C4_4 
REMARK    2  A    between atoms: C4_4  and  O5_5 
ROOT
ATOM      1  C4  <0> d   1      30.893   3.091  31.270  0.00  0.00     0.125 C 
ATOM      2  C6  <0> d   1      31.020   1.778  30.457  0.00  0.00     0.047 C 
ATOM      3  C7  <0> d   1      32.462   1.758  29.882  0.00  0.00     0.009 C 
ATOM      4  C8  <0> d   1      33.231   2.665  30.849  0.00  0.00     0.002 C 
ATOM      5  C10 <0> d   1      34.513   3.270  30.309  0.00  0.00    -0.004 C 
ATOM      6  C12 <0> d   1      35.524   2.157  30.012  0.00  0.00     0.010 C 
ATOM      7  C13 <0> d   1      36.785   2.774  29.403  0.00  0.00     0.035 C 
ATOM      8  C14 <0> d   1      37.311   3.842  30.344  0.00  0.00    -0.068 C 
ATOM      9  C15 <0> d   1      38.608   3.816  30.648  0.00  0.00     0.053 C 
ATOM     10  C16 <0> d   1      39.174   4.833  31.540  0.00  0.00     0.149 C 
ATOM     11  O17 <0> d   1      40.214   4.651  32.138  0.00  0.00    -0.293 OA
ATOM     12  C18 <0> d   1      38.391   6.125  31.676  0.00  0.00     0.084 C 
ATOM     13  C19 <0> d   1      36.938   5.750  31.964  0.00  0.00     0.022 C 
ATOM     14  C20 <0> d   1      36.358   4.870  30.871  0.00  0.00    -0.016 C 
ATOM     15  C21 <0> d   1      35.942   5.772  29.708  0.00  0.00     0.020 C 
ATOM     16  C22 <0> d   1      35.080   4.201  31.391  0.00  0.00     0.002 C 
ATOM     17  C24 <0> d   1      34.083   5.281  31.803  0.00  0.00     0.007 C 
ATOM     18  C25 <0> d   1      32.731   4.678  32.220  0.00  0.00     0.013 C 
ATOM     19  C26 <0> d   1      32.217   3.820  31.069  0.00  0.00    -0.002 C 
ATOM     20  C27 <0> d   1      32.172   4.649  29.783  0.00  0.00     0.019 C 
ENDROOT
BRANCH   1  21
ATOM     21  C2  <0> d   1      29.752   3.923  30.743  0.00  0.00     0.158 C 
ATOM     22  C1  <0> d   1      28.448   3.979  31.496  0.00  0.00     0.094 C 
ATOM     23  O3  <0> d   1      29.883   4.546  29.716  0.00  0.00    -0.295 OA
ENDBRANCH   1  21
BRANCH   1  24
ATOM     24  O5  <0> d   1      30.693   2.800  32.655  0.00  0.00    -0.381 OA
ATOM     25  H31 <0> d   1      30.308   1.929  32.822  0.00  0.00     0.211 HD
ENDBRANCH   1  24
TORSDOF 2
ENDMDL
MODEL 45
REMARK CAVERDOCK RESULT:       8.7      0.000      0.000
REMARK CAVERDOCK CONSTRAINTS:       0.0      0.0      0.0      0.0
REMARK CAVERDOCK TUNNEL: 44      8.7      2.4     45.1
REMARK  2 active torsions:
REMARK  status: ('A' for Active; 'I' for Inactive)
REMARK    1  A    between atoms: C2_2  and  C4_4 
REMARK    2  A    between atoms: C4_4  and  O5_5 
ROOT
ATOM      1  C4  <0> d   1      30.672   2.947  31.127  0.00  0.00     0.125 C 
ATOM      2  C6  <0> d   1      30.841   1.587  30.403  0.00  0.00     0.047 C 
ATOM      3  C7  <0> d   1      32.298   1.555  29.868  0.00  0.00     0.009 C 
ATOM      4  C8  <0> d   1      33.026   2.534  30.795  0.00  0.00     0.002 C 
ATOM      5  C10 <0> d   1      34.314   3.125  30.252  0.00  0.00    -0.004 C 
ATOM      6  C12 <0> d   1      35.349   2.013  30.053  0.00  0.00     0.010 C 
ATOM      7  C13 <0> d   1      36.616   2.611  29.440  0.00  0.00     0.035 C 
ATOM      8  C14 <0> d   1      37.100   3.745  30.325  0.00  0.00    -0.068 C 
ATOM      9  C15 <0> d   1      38.389   3.761  30.664  0.00  0.00     0.053 C 
ATOM     10  C16 <0> d   1      38.915   4.842  31.503  0.00  0.00     0.149 C 
ATOM     11  O17 <0> d   1      39.941   4.715  32.139  0.00  0.00    -0.293 OA
ATOM     12  C18 <0> d   1      38.109   6.126  31.536  0.00  0.00     0.084 C 
ATOM     13  C19 <0> d   1      36.654   5.745  31.810  0.00  0.00     0.022 C 
ATOM     14  C20 <0> d   1      36.118   4.788  30.760  0.00  0.00    -0.016 C 
ATOM     15  C21 <0> d   1      35.720   5.608  29.531  0.00  0.00     0.020 C 
ATOM     16  C22 <0> d   1      34.836   4.132  31.287  0.00  0.00     0.002 C 
ATOM     17  C24 <0> d   1      33.812   5.219  31.603  0.00  0.00     0.007 C 
ATOM     18  C25 <0> d   1      32.459   4.621  32.022  0.00  0.00     0.013 C 
ATOM     19  C26 <0> d   1      31.989   3.684  30.915  0.00  0.00    -0.002 C 
ATOM     20  C27 <0> d   1      31.968   4.429  29.578  0.00  0.00     0.019 C 
ENDROOT
BRANCH   1  21
ATOM     21  C2  <0> d   1      29.533   3.724  30.518  0.00  0.00     0.158 C 
ATOM     22  C1  <0> d   1      29.241   3.605  29.045  0.00  0.00     0.094 C 
ATOM     23  O3  <0> d   1      28.853   4.442  31.212  0.00  0.00    -0.295 OA
ENDBRANCH   1  21
BRANCH   1  24
ATOM     24  O5  <0> d   1      30.438   2.740  32.522  0.00  0.00    -0.381 OA
ATOM     25  H31 <0> d   1      30.186   3.540  33.002  0.00  0.00     0.211 HD
ENDBRANCH   1  24
TORSDOF 2
ENDMDL
MODEL 46
REMARK CAVERDOCK RESULT:       8.9      0.000      0.000
REMARK CAVERDOCK CONSTRAINTS:       0.1      0.0      0.0      0.0
REMARK CAVERDOCK TUNNEL: 45      8.9      2.3     46.1
REMARK  2 active torsions:
REMARK  status: ('A' for Active; 'I' for Inactive)
REMARK    1  A    between atoms: C2_2  and  C4_4 
REMARK    2  A    between atoms: C4_4  and  O5_5 
ROOT
ATOM      1  C4  <0> d   1      30.539   2.932  31.082  0.00  0.00     0.125 C 
ATOM      2  C6  <0> d   1      30.712   1.584  30.338  0.00  0.00     0.047 C 
ATOM      3  C7  <0> d   1      32.170   1.561  29.808  0.00  0.00     0.009 C 
ATOM      4  C8  <0> d   1      32.895   2.528  30.751  0.00  0.00     0.002 C 
ATOM      5  C10 <0> d   1      34.184   3.127  30.220  0.00  0.00    -0.004 C 
ATOM      6  C12 <0> d   1      35.221   2.019  30.008  0.00  0.00     0.010 C 
ATOM      7  C13 <0> d   1      36.489   2.628  29.407  0.00  0.00     0.035 C 
ATOM      8  C14 <0> d   1      36.969   3.750  30.310  0.00  0.00    -0.068 C 
ATOM      9  C15 <0> d   1      38.256   3.762  30.652  0.00  0.00     0.053 C 
ATOM     10  C16 <0> d   1      38.779   4.831  31.509  0.00  0.00     0.149 C 
ATOM     11  O17 <0> d   1      39.803   4.697  32.146  0.00  0.00    -0.293 OA
ATOM     12  C18 <0> d   1      37.971   6.114  31.558  0.00  0.00     0.084 C 
ATOM     13  C19 <0> d   1      36.516   5.728  31.822  0.00  0.00     0.022 C 
ATOM     14  C20 <0> d   1      35.984   4.785  30.757  0.00  0.00    -0.016 C 
ATOM     15  C21 <0> d   1      35.589   5.622  29.539  0.00  0.00     0.020 C 
ATOM     16  C22 <0> d   1      34.701   4.120  31.271  0.00  0.00     0.002 C 
ATOM     17  C24 <0> d   1      33.675   5.201  31.599  0.00  0.00     0.007 C 
ATOM     18  C25 <0> d   1      32.322   4.595  32.006  0.00  0.00     0.013 C 
ATOM     19  C26 <0> d   1      31.856   3.674  30.884  0.00  0.00    -0.002 C 
ATOM     20  C27 <0> d   1      31.837   4.438  29.558  0.00  0.00     0.019 C 
ENDROOT
BRANCH   1  21
ATOM     21  C2  <0> d   1      29.401   3.717  30.481  0.00  0.00     0.158 C 
ATOM     22  C1  <0> d   1      28.707   3.211  29.243  0.00  0.00     0.094 C 
ATOM     23  O3  <0> d   1      29.045   4.751  30.992  0.00  0.00    -0.295 OA
ENDBRANCH   1  21
BRANCH   1  24
ATOM     24  O5  <0> d   1      30.302   2.705  32.473  0.00  0.00    -0.381 OA
ATOM     25  H31 <0> d   1      30.471   3.476  33.032  0.00  0.00     0.211 HD
ENDBRANCH   1  24
TORSDOF 2
ENDMDL
MODEL 47
REMARK CAVERDOCK RESULT:       8.4      0.000      0.000
REMARK CAVERDOCK CONSTRAINTS:       0.0      0.0      0.0      0.0
REMARK CAVERDOCK TUNNEL: 46      8.4      2.4     47.2
REMARK  2 active torsions:
REMARK  status: ('A' for Active; 'I' for Inactive)
REMARK    1  A    between atoms: C2_2  and  C4_4 
REMARK    2  A    between atoms: C4_4  and  O5_5 
ROOT
ATOM      1  C4  <0> d   1      30.388   2.804  31.378  0.00  0.00     0.125 C 
ATOM      2  C6  <0> d   1      30.516   1.524  30.513  0.00  0.00     0.047 C 
ATOM      3  C7  <0> d   1      31.934   1.563  29.882  0.00  0.00     0.009 C 
ATOM      4  C8  <0> d   1      32.717   2.456  30.851  0.00  0.00     0.002 C 
ATOM      5  C10 <0> d   1      33.961   3.114  30.284  0.00  0.00    -0.004 C 
ATOM      6  C12 <0> d   1      34.988   2.040  29.907  0.00  0.00     0.010 C 
ATOM      7  C13 <0> d   1      36.207   2.711  29.273  0.00  0.00     0.035 C 
ATOM      8  C14 <0> d   1      36.742   3.760  30.231  0.00  0.00    -0.068 C 
ATOM      9  C15 <0> d   1      38.051   3.759  30.483  0.00  0.00     0.053 C 
ATOM     10  C16 <0> d   1      38.626   4.759  31.388  0.00  0.00     0.149 C 
ATOM     11  O17 <0> d   1      39.693   4.584  31.938  0.00  0.00    -0.293 OA
ATOM     12  C18 <0> d   1      37.816   6.023  31.601  0.00  0.00     0.084 C 
ATOM     13  C19 <0> d   1      36.385   5.599  31.932  0.00  0.00     0.022 C 
ATOM     14  C20 <0> d   1      35.785   4.743  30.831  0.00  0.00    -0.016 C 
ATOM     15  C21 <0> d   1      35.300   5.673  29.718  0.00  0.00     0.020 C 
ATOM     16  C22 <0> d   1      34.546   4.021  31.375  0.00  0.00     0.002 C 
ATOM     17  C24 <0> d   1      33.539   5.059  31.864  0.00  0.00     0.007 C 
ATOM     18  C25 <0> d   1      32.221   4.405  32.311  0.00  0.00     0.013 C 
ATOM     19  C26 <0> d   1      31.683   3.575  31.151  0.00  0.00    -0.002 C 
ATOM     20  C27 <0> d   1      31.567   4.447  29.899  0.00  0.00     0.019 C 
ENDROOT
BRANCH   1  21
ATOM     21  C2  <0> d   1      29.206   3.622  30.926  0.00  0.00     0.158 C 
ATOM     22  C1  <0> d   1      28.110   3.968  31.900  0.00  0.00     0.094 C 
ATOM     23  O3  <0> d   1      29.137   4.002  29.781  0.00  0.00    -0.295 OA
ENDBRANCH   1  21
BRANCH   1  24
ATOM     24  O5  <0> d   1      30.251   2.459  32.758  0.00  0.00    -0.381 OA
ATOM     25  H31 <0> d   1      30.712   3.058  33.361  0.00  0.00     0.211 HD
ENDBRANCH   1  24
TORSDOF 2
ENDMDL
MODEL 48
REMARK CAVERDOCK RESULT:       8.4      0.000      0.000
REMARK CAVERDOCK CONSTRAINTS:       0.0      0.0      0.0      0.0
REMARK CAVERDOCK TUNNEL: 47      8.4      2.4     48.1
REMARK  2 active torsions:
REMARK  status: ('A' for Active; 'I' for Inactive)
REMARK    1  A    between atoms: C2_2  and  C4_4 
REMARK    2  A    between atoms: C4_4  and  O5_5 
ROOT
ATOM      1  C4  <0> d   1      30.238   2.798  31.309  0.00  0.00     0.125 C 
ATOM      2  C6  <0> d   1      30.373   1.451  30.554  0.00  0.00     0.047 C 
ATOM      3  C7  <0> d   1      31.804   1.429  29.952  0.00  0.00     0.009 C 
ATOM      4  C8  <0> d   1      32.574   2.393  30.861  0.00  0.00     0.002 C 
ATOM      5  C10 <0> d   1      33.836   2.993  30.270  0.00  0.00    -0.004 C 
ATOM      6  C12 <0> d   1      34.861   1.885  30.004  0.00  0.00     0.010 C 
ATOM      7  C13 <0> d   1      36.098   2.495  29.343  0.00  0.00     0.035 C 
ATOM      8  C14 <0> d   1      36.623   3.614  30.224  0.00  0.00    -0.068 C 
ATOM      9  C15 <0> d   1      37.926   3.624  30.503  0.00  0.00     0.053 C 
ATOM     10  C16 <0> d   1      38.491   4.691  31.336  0.00  0.00     0.149 C 
ATOM     11  O17 <0> d   1      39.544   4.554  31.921  0.00  0.00    -0.293 OA
ATOM     12  C18 <0> d   1      37.687   5.974  31.428  0.00  0.00     0.084 C 
ATOM     13  C19 <0> d   1      36.246   5.588  31.762  0.00  0.00     0.022 C 
ATOM     14  C20 <0> d   1      35.661   4.649  30.722  0.00  0.00    -0.016 C 
ATOM     15  C21 <0> d   1      35.208   5.489  29.527  0.00  0.00     0.020 C 
ATOM     16  C22 <0> d   1      34.406   3.983  31.296  0.00  0.00     0.002 C 
ATOM     17  C24 <0> d   1      33.398   5.063  31.678  0.00  0.00     0.007 C 
ATOM     18  C25 <0> d   1      32.065   4.457  32.149  0.00  0.00     0.013 C 
ATOM     19  C26 <0> d   1      31.544   3.539  31.048  0.00  0.00    -0.002 C 
ATOM     20  C27 <0> d   1      31.461   4.307  29.728  0.00  0.00     0.019 C 
ENDROOT
BRANCH   1  21
ATOM     21  C2  <0> d   1      29.072   3.585  30.767  0.00  0.00     0.158 C 
ATOM     22  C1  <0> d   1      27.931   3.964  31.674  0.00  0.00     0.094 C 
ATOM     23  O3  <0> d   1      29.054   3.912  29.604  0.00  0.00    -0.295 OA
ENDBRANCH   1  21
BRANCH   1  24
ATOM     24  O5  <0> d   1      30.069   2.567  32.709  0.00  0.00    -0.381 OA
ATOM     25  H31 <0> d   1      30.701   3.042  33.265  0.00  0.00     0.211 HD
ENDBRANCH   1  24
TORSDOF 2
ENDMDL
MODEL 49
REMARK CAVERDOCK RESULT:       8.4      0.000      0.000
REMARK CAVERDOCK CONSTRAINTS:       0.0      0.0      0.0      0.0
REMARK CAVERDOCK TUNNEL: 48      8.4      2.4     49.2
REMARK  2 active torsions:
REMARK  status: ('A' for Active; 'I' for Inactive)
REMARK    1  A    between atoms: C2_2  and  C4_4 
REMARK    2  A    between atoms: C4_4  and  O5_5 
ROOT
ATOM      1  C4  <0> d   1      30.086   2.877  31.465  0.00  0.00     0.125 C 
ATOM      2  C6  <0> d   1      30.119   1.571  30.631  0.00  0.00     0.047 C 
ATOM      3  C7  <0> d   1      31.511   1.524  29.946  0.00  0.00     0.009 C 
ATOM      4  C8  <0> d   1      32.374   2.402  30.859  0.00  0.00     0.002 C 
ATOM      5  C10 <0> d   1      33.625   2.982  30.228  0.00  0.00    -0.004 C 
ATOM      6  C12 <0> d   1      34.583   1.850  29.843  0.00  0.00     0.010 C 
ATOM      7  C13 <0> d   1      35.807   2.445  29.145  0.00  0.00     0.035 C 
ATOM      8  C14 <0> d   1      36.430   3.489  30.053  0.00  0.00    -0.068 C 
ATOM      9  C15 <0> d   1      37.746   3.430  30.255  0.00  0.00     0.053 C 
ATOM     10  C16 <0> d   1      38.404   4.423  31.110  0.00  0.00     0.149 C 
ATOM     11  O17 <0> d   1      39.481   4.210  31.625  0.00  0.00    -0.293 OA
ATOM     12  C18 <0> d   1      37.664   5.731  31.320  0.00  0.00     0.084 C 
ATOM     13  C19 <0> d   1      36.229   5.386  31.716  0.00  0.00     0.022 C 
ATOM     14  C20 <0> d   1      35.545   4.533  30.662  0.00  0.00    -0.016 C 
ATOM     15  C21 <0> d   1      35.063   5.458  29.544  0.00  0.00     0.020 C 
ATOM     16  C22 <0> d   1      34.295   3.888  31.272  0.00  0.00     0.002 C 
ATOM     17  C24 <0> d   1      33.360   4.985  31.771  0.00  0.00     0.007 C 
ATOM     18  C25 <0> d   1      32.030   4.409  32.285  0.00  0.00     0.013 C 
ATOM     19  C26 <0> d   1      31.408   3.577  31.169  0.00  0.00    -0.002 C 
ATOM     20  C27 <0> d   1      31.284   4.422  29.899  0.00  0.00     0.019 C 
ENDROOT
BRANCH   1  21
ATOM     21  C2  <0> d   1      28.928   3.741  31.036  0.00  0.00     0.158 C 
ATOM     22  C1  <0> d   1      27.613   3.657  31.767  0.00  0.00     0.094 C 
ATOM     23  O3  <0> d   1      29.055   4.501  30.106  0.00  0.00    -0.295 OA
ENDBRANCH   1  21
BRANCH   1  24
ATOM     24  O5  <0> d   1      29.987   2.574  32.858  0.00  0.00    -0.381 OA
ATOM     25  H31 <0> d   1      29.766   3.335  33.412  0.00  0.00     0.211 HD
ENDBRANCH   1  24
TORSDOF 2
ENDMDL
MODEL 50
REMARK CAVERDOCK RESULT:       8.8      0.000      0.000
REMARK CAVERDOCK CONSTRAINTS:       0.1      0.0      0.0      0.0
REMARK CAVERDOCK TUNNEL: 49      8.8      2.3     50.1
REMARK  2 active torsions:
REMARK  status: ('A' for Active; 'I' for Inactive)
REMARK    1  A    between atoms: C2_2  and  C4_4 
REMARK    2  A    between atoms: C4_4  and  O5_5 
ROOT
ATOM      1  C4  <0> d   1      29.977   2.861  31.496  0.00  0.00     0.125 C 
ATOM      2  C6  <0> d   1      30.015   1.526  30.710  0.00  0.00     0.047 C 
ATOM      3  C7  <0> d   1      31.404   1.464  30.019  0.00  0.00     0.009 C 
ATOM      4  C8  <0> d   1      32.265   2.381  30.895  0.00  0.00     0.002 C 
ATOM      5  C10 <0> d   1      33.508   2.947  30.235  0.00  0.00    -0.004 C 
ATOM      6  C12 <0> d   1      34.472   1.809  29.886  0.00  0.00     0.010 C 
ATOM      7  C13 <0> d   1      35.688   2.386  29.159  0.00  0.00     0.035 C 
ATOM      8  C14 <0> d   1      36.308   3.468  30.024  0.00  0.00    -0.068 C 
ATOM      9  C15 <0> d   1      37.625   3.426  30.221  0.00  0.00     0.053 C 
ATOM     10  C16 <0> d   1      38.281   4.454  31.035  0.00  0.00     0.149 C 
ATOM     11  O17 <0> d   1      39.363   4.268  31.551  0.00  0.00    -0.293 OA
ATOM     12  C18 <0> d   1      37.533   5.763  31.201  0.00  0.00     0.084 C 
ATOM     13  C19 <0> d   1      36.102   5.423  31.618  0.00  0.00     0.022 C 
ATOM     14  C20 <0> d   1      35.419   4.526  30.601  0.00  0.00    -0.016 C 
ATOM     15  C21 <0> d   1      34.923   5.406  29.452  0.00  0.00     0.020 C 
ATOM     16  C22 <0> d   1      34.177   3.895  31.241  0.00  0.00     0.002 C 
ATOM     17  C24 <0> d   1      33.236   5.003  31.705  0.00  0.00     0.007 C 
ATOM     18  C25 <0> d   1      31.914   4.436  32.248  0.00  0.00     0.013 C 
ATOM     19  C26 <0> d   1      31.292   3.560  31.167  0.00  0.00    -0.002 C 
ATOM     20  C27 <0> d   1      31.155   4.356  29.867  0.00  0.00     0.019 C 
ENDROOT
BRANCH   1  21
ATOM     21  C2  <0> d   1      28.811   3.700  31.042  0.00  0.00     0.158 C 
ATOM     22  C1  <0> d   1      27.501   3.635  31.785  0.00  0.00     0.094 C 
ATOM     23  O3  <0> d   1      28.926   4.426  30.084  0.00  0.00    -0.295 OA
ENDBRANCH   1  21
BRANCH   1  24
ATOM     24  O5  <0> d   1      29.888   2.608  32.899  0.00  0.00    -0.381 OA
ATOM     25  H31 <0> d   1      30.693   2.823  33.390  0.00  0.00     0.211 HD
ENDBRANCH   1  24
TORSDOF 2
ENDMDL
MODEL 51
REMARK CAVERDOCK RESULT:      10.2      0.000      0.000
REMARK CAVERDOCK CONSTRAINTS:       0.1      0.0      0.0      0.0
REMARK CAVERDOCK TUNNEL: 50     10.2      2.3     51.1
REMARK  2 active torsions:
REMARK  status: ('A' for Active; 'I' for Inactive)
REMARK    1  A    between atoms: C2_2  and  C4_4 
REMARK    2  A    between atoms: C4_4  and  O5_5 
ROOT
ATOM      1  C4  <0> d   1      29.705   2.523  31.326  0.00  0.00     0.125 C 
ATOM      2  C6  <0> d   1      29.821   1.283  30.404  0.00  0.00     0.047 C 
ATOM      3  C7  <0> d   1      31.219   1.365  29.735  0.00  0.00     0.009 C 
ATOM      4  C8  <0> d   1      32.021   2.226  30.716  0.00  0.00     0.002 C 
ATOM      5  C10 <0> d   1      33.241   2.921  30.142  0.00  0.00    -0.004 C 
ATOM      6  C12 <0> d   1      34.267   1.876  29.690  0.00  0.00     0.010 C 
ATOM      7  C13 <0> d   1      35.459   2.589  29.049  0.00  0.00     0.035 C 
ATOM      8  C14 <0> d   1      36.012   3.602  30.034  0.00  0.00    -0.068 C 
ATOM      9  C15 <0> d   1      37.327   3.606  30.248  0.00  0.00     0.053 C 
ATOM     10  C16 <0> d   1      37.919   4.574  31.177  0.00  0.00     0.149 C 
ATOM     11  O17 <0> d   1      39.003   4.389  31.688  0.00  0.00    -0.293 OA
ATOM     12  C18 <0> d   1      37.102   5.818  31.467  0.00  0.00     0.084 C 
ATOM     13  C19 <0> d   1      35.686   5.363  31.822  0.00  0.00     0.022 C 
ATOM     14  C20 <0> d   1      35.062   4.547  30.704  0.00  0.00    -0.016 C 
ATOM     15  C21 <0> d   1      34.535   5.518  29.646  0.00  0.00     0.020 C 
ATOM     16  C22 <0> d   1      33.848   3.789  31.253  0.00  0.00     0.002 C 
ATOM     17  C24 <0> d   1      32.845   4.793  31.815  0.00  0.00     0.007 C 
ATOM     18  C25 <0> d   1      31.548   4.105  32.273  0.00  0.00     0.013 C 
ATOM     19  C26 <0> d   1      30.985   3.319  31.095  0.00  0.00    -0.002 C 
ATOM     20  C27 <0> d   1      30.821   4.241  29.885  0.00  0.00     0.019 C 
ENDROOT
BRANCH   1  21
ATOM     21  C2  <0> d   1      28.501   3.346  30.944  0.00  0.00     0.158 C 
ATOM     22  C1  <0> d   1      27.566   3.856  32.010  0.00  0.00     0.094 C 
ATOM     23  O3  <0> d   1      28.286   3.597  29.782  0.00  0.00    -0.295 OA
ENDBRANCH   1  21
BRANCH   1  24
ATOM     24  O5  <0> d   1      29.613   2.119  32.694  0.00  0.00    -0.381 OA
ATOM     25  H31 <0> d   1      29.283   1.218  32.816  0.00  0.00     0.211 HD
ENDBRANCH   1  24
TORSDOF 2
ENDMDL
MODEL 52
REMARK CAVERDOCK RESULT:       9.2      0.000      0.000
REMARK CAVERDOCK CONSTRAINTS:       0.1      0.0      0.0      0.0
REMARK CAVERDOCK TUNNEL: 51      9.2      2.3     52.1
REMARK  2 active torsions:
REMARK  status: ('A' for Active; 'I' for Inactive)
REMARK    1  A    between atoms: C2_2  and  C4_4 
REMARK    2  A    between atoms: C4_4  and  O5_5 
ROOT
ATOM      1  C4  <0> d   1      29.117   2.727  30.890  0.00  0.00     0.125 C 
ATOM      2  C6  <0> d   1      28.933   2.553  32.419  0.00  0.00     0.047 C 
ATOM      3  C7  <0> d   1      30.342   2.716  33.050  0.00  0.00     0.009 C 
ATOM      4  C8  <0> d   1      31.093   3.549  32.005  0.00  0.00     0.002 C 
ATOM      5  C10 <0> d   1      32.607   3.459  32.052  0.00  0.00    -0.004 C 
ATOM      6  C12 <0> d   1      33.119   4.035  33.377  0.00  0.00     0.010 C 
ATOM      7  C13 <0> d   1      34.638   3.873  33.440  0.00  0.00     0.035 C 
ATOM      8  C14 <0> d   1      35.252   4.523  32.213  0.00  0.00    -0.068 C 
ATOM      9  C15 <0> d   1      36.276   5.354  32.399  0.00  0.00     0.053 C 
ATOM     10  C16 <0> d   1      36.918   5.999  31.249  0.00  0.00     0.149 C 
ATOM     11  O17 <0> d   1      37.570   7.015  31.367  0.00  0.00    -0.293 OA
ATOM     12  C18 <0> d   1      36.723   5.328  29.903  0.00  0.00     0.084 C 
ATOM     13  C19 <0> d   1      35.227   5.057  29.740  0.00  0.00     0.022 C 
ATOM     14  C20 <0> d   1      34.688   4.193  30.866  0.00  0.00    -0.016 C 
ATOM     15  C21 <0> d   1      35.033   2.736  30.551  0.00  0.00     0.020 C 
ATOM     16  C22 <0> d   1      33.158   4.290  30.885  0.00  0.00     0.002 C 
ATOM     17  C24 <0> d   1      32.612   3.827  29.537  0.00  0.00     0.007 C 
ATOM     18  C25 <0> d   1      31.075   3.785  29.531  0.00  0.00     0.013 C 
ATOM     19  C26 <0> d   1      30.618   2.893  30.680  0.00  0.00    -0.002 C 
ATOM     20  C27 <0> d   1      31.291   1.524  30.575  0.00  0.00     0.019 C 
ENDROOT
BRANCH   1  21
ATOM     21  C2  <0> d   1      28.620   1.505  30.163  0.00  0.00     0.158 C 
ATOM     22  C1  <0> d   1      28.652   1.457  28.657  0.00  0.00     0.094 C 
ATOM     23  O3  <0> d   1      28.195   0.562  30.787  0.00  0.00    -0.295 OA
ENDBRANCH   1  21
BRANCH   1  24
ATOM     24  O5  <0> d   1      28.421   3.889  30.435  0.00  0.00    -0.381 OA
ATOM     25  H31 <0> d   1      27.682   4.152  31.001  0.00  0.00     0.211 HD
ENDBRANCH   1  24
TORSDOF 2
ENDMDL
MODEL 53
REMARK CAVERDOCK RESULT:       7.3      0.000      0.000
REMARK CAVERDOCK CONSTRAINTS:       0.1      0.0      0.0      0.0
REMARK CAVERDOCK TUNNEL: 52      7.3      2.3     53.1
REMARK  2 active torsions:
REMARK  status: ('A' for Active; 'I' for Inactive)
REMARK    1  A    between atoms: C2_2  and  C4_4 
REMARK    2  A    between atoms: C4_4  and  O5_5 
ROOT
ATOM      1  C4  <0> d   1      28.906   2.534  30.882  0.00  0.00     0.125 C 
ATOM      2  C6  <0> d   1      28.695   2.389  32.410  0.00  0.00     0.047 C 
ATOM      3  C7  <0> d   1      30.091   2.571  33.064  0.00  0.00     0.009 C 
ATOM      4  C8  <0> d   1      30.857   3.387  32.017  0.00  0.00     0.002 C 
ATOM      5  C10 <0> d   1      32.370   3.305  32.093  0.00  0.00    -0.004 C 
ATOM      6  C12 <0> d   1      32.855   3.909  33.416  0.00  0.00     0.010 C 
ATOM      7  C13 <0> d   1      34.374   3.755  33.510  0.00  0.00     0.035 C 
ATOM      8  C14 <0> d   1      35.007   4.384  32.282  0.00  0.00    -0.068 C 
ATOM      9  C15 <0> d   1      36.024   5.224  32.471  0.00  0.00     0.053 C 
ATOM     10  C16 <0> d   1      36.685   5.849  31.320  0.00  0.00     0.149 C 
ATOM     11  O17 <0> d   1      37.330   6.870  31.430  0.00  0.00    -0.293 OA
ATOM     12  C18 <0> d   1      36.518   5.151  29.984  0.00  0.00     0.084 C 
ATOM     13  C19 <0> d   1      35.026   4.869  29.799  0.00  0.00     0.022 C 
ATOM     14  C20 <0> d   1      34.470   4.025  30.931  0.00  0.00    -0.016 C 
ATOM     15  C21 <0> d   1      34.828   2.564  30.652  0.00  0.00     0.020 C 
ATOM     16  C22 <0> d   1      32.940   4.116  30.920  0.00  0.00     0.002 C 
ATOM     17  C24 <0> d   1      32.420   3.623  29.572  0.00  0.00     0.007 C 
ATOM     18  C25 <0> d   1      30.884   3.574  29.539  0.00  0.00     0.013 C 
ATOM     19  C26 <0> d   1      30.410   2.703  30.697  0.00  0.00    -0.002 C 
ATOM     20  C27 <0> d   1      31.091   1.334  30.631  0.00  0.00     0.019 C 
ENDROOT
BRANCH   1  21
ATOM     21  C2  <0> d   1      28.427   1.295  30.170  0.00  0.00     0.158 C 
ATOM     22  C1  <0> d   1      28.204   1.319  28.680  0.00  0.00     0.094 C 
ATOM     23  O3  <0> d   1      28.224   0.281  30.794  0.00  0.00    -0.295 OA
ENDBRANCH   1  21
BRANCH   1  24
ATOM     24  O5  <0> d   1      28.214   3.683  30.392  0.00  0.00    -0.381 OA
ATOM     25  H31 <0> d   1      27.776   4.203  31.080  0.00  0.00     0.211 HD
ENDBRANCH   1  24
TORSDOF 2
ENDMDL
MODEL 54
REMARK CAVERDOCK RESULT:       5.9      0.000      0.000
REMARK CAVERDOCK CONSTRAINTS:       0.1      0.0      0.0      0.0
REMARK CAVERDOCK TUNNEL: 53      5.9      2.3     54.4
REMARK  2 active torsions:
REMARK  status: ('A' for Active; 'I' for Inactive)
REMARK    1  A    between atoms: C2_2  and  C4_4 
REMARK    2  A    between atoms: C4_4  and  O5_5 
ROOT
ATOM      1  C4  <0> d   1      28.656   2.599  30.850  0.00  0.00     0.125 C 
ATOM      2  C6  <0> d   1      28.426   2.463  32.376  0.00  0.00     0.047 C 
ATOM      3  C7  <0> d   1      29.821   2.605  33.043  0.00  0.00     0.009 C 
ATOM      4  C8  <0> d   1      30.621   3.396  32.002  0.00  0.00     0.002 C 
ATOM      5  C10 <0> d   1      32.131   3.269  32.093  0.00  0.00    -0.004 C 
ATOM      6  C12 <0> d   1      32.621   3.861  33.419  0.00  0.00     0.010 C 
ATOM      7  C13 <0> d   1      34.133   3.663  33.528  0.00  0.00     0.035 C 
ATOM      8  C14 <0> d   1      34.796   4.271  32.305  0.00  0.00    -0.068 C 
ATOM      9  C15 <0> d   1      35.836   5.080  32.502  0.00  0.00     0.053 C 
ATOM     10  C16 <0> d   1      36.526   5.683  31.357  0.00  0.00     0.149 C 
ATOM     11  O17 <0> d   1      37.200   6.685  31.471  0.00  0.00    -0.293 OA
ATOM     12  C18 <0> d   1      36.350   4.988  30.020  0.00  0.00     0.084 C 
ATOM     13  C19 <0> d   1      34.853   4.750  29.821  0.00  0.00     0.022 C 
ATOM     14  C20 <0> d   1      34.262   3.925  30.950  0.00  0.00    -0.016 C 
ATOM     15  C21 <0> d   1      34.578   2.453  30.676  0.00  0.00     0.020 C 
ATOM     16  C22 <0> d   1      32.735   4.061  30.924  0.00  0.00     0.002 C 
ATOM     17  C24 <0> d   1      32.214   3.582  29.572  0.00  0.00     0.007 C 
ATOM     18  C25 <0> d   1      30.677   3.578  29.524  0.00  0.00     0.013 C 
ATOM     19  C26 <0> d   1      30.166   2.723  30.679  0.00  0.00    -0.002 C 
ATOM     20  C27 <0> d   1      30.807   1.335  30.621  0.00  0.00     0.019 C 
ENDROOT
BRANCH   1  21
ATOM     21  C2  <0> d   1      28.148   1.374  30.135  0.00  0.00     0.158 C 
ATOM     22  C1  <0> d   1      28.144   1.325  28.629  0.00  0.00     0.094 C 
ATOM     23  O3  <0> d   1      27.744   0.429  30.770  0.00  0.00    -0.295 OA
ENDBRANCH   1  21
BRANCH   1  24
ATOM     24  O5  <0> d   1      28.003   3.768  30.351  0.00  0.00    -0.381 OA
ATOM     25  H31 <0> d   1      27.299   4.100  30.924  0.00  0.00     0.211 HD
ENDBRANCH   1  24
TORSDOF 2
ENDMDL
MODEL 55
REMARK CAVERDOCK RESULT:       5.0      0.000      0.000
REMARK CAVERDOCK CONSTRAINTS:       0.1      0.0      0.0      0.0
REMARK CAVERDOCK TUNNEL: 54      5.0      2.2     55.1
REMARK  2 active torsions:
REMARK  status: ('A' for Active; 'I' for Inactive)
REMARK    1  A    between atoms: C2_2  and  C4_4 
REMARK    2  A    between atoms: C4_4  and  O5_5 
ROOT
ATOM      1  C4  <0> d   1      28.467   2.403  30.939  0.00  0.00     0.125 C 
ATOM      2  C6  <0> d   1      28.269   2.237  32.467  0.00  0.00     0.047 C 
ATOM      3  C7  <0> d   1      29.671   2.406  33.111  0.00  0.00     0.009 C 
ATOM      4  C8  <0> d   1      30.431   3.235  32.070  0.00  0.00     0.002 C 
ATOM      5  C10 <0> d   1      31.944   3.148  32.132  0.00  0.00    -0.004 C 
ATOM      6  C12 <0> d   1      32.442   3.731  33.458  0.00  0.00     0.010 C 
ATOM      7  C13 <0> d   1      33.961   3.573  33.537  0.00  0.00     0.035 C 
ATOM      8  C14 <0> d   1      34.585   4.218  32.314  0.00  0.00    -0.068 C 
ATOM      9  C15 <0> d   1      35.606   5.052  32.505  0.00  0.00     0.053 C 
ATOM     10  C16 <0> d   1      36.259   5.691  31.358  0.00  0.00     0.149 C 
ATOM     11  O17 <0> d   1      36.907   6.709  31.477  0.00  0.00    -0.293 OA
ATOM     12  C18 <0> d   1      36.078   5.013  30.013  0.00  0.00     0.084 C 
ATOM     13  C19 <0> d   1      34.585   4.738  29.837  0.00  0.00     0.022 C 
ATOM     14  C20 <0> d   1      34.036   3.879  30.962  0.00  0.00    -0.016 C 
ATOM     15  C21 <0> d   1      34.387   2.421  30.659  0.00  0.00     0.020 C 
ATOM     16  C22 <0> d   1      32.505   3.974  30.965  0.00  0.00     0.002 C 
ATOM     17  C24 <0> d   1      31.973   3.503  29.615  0.00  0.00     0.007 C 
ATOM     18  C25 <0> d   1      30.436   3.457  29.594  0.00  0.00     0.013 C 
ATOM     19  C26 <0> d   1      29.970   2.571  30.744  0.00  0.00    -0.002 C 
ATOM     20  C27 <0> d   1      30.647   1.202  30.652  0.00  0.00     0.019 C 
ENDROOT
BRANCH   1  21
ATOM     21  C2  <0> d   1      27.979   1.176  30.214  0.00  0.00     0.158 C 
ATOM     22  C1  <0> d   1      28.057   1.107  28.710  0.00  0.00     0.094 C 
ATOM     23  O3  <0> d   1      27.526   0.246  30.838  0.00  0.00    -0.295 OA
ENDBRANCH   1  21
BRANCH   1  24
ATOM     24  O5  <0> d   1      27.774   3.562  30.471  0.00  0.00    -0.381 OA
ATOM     25  H31 <0> d   1      26.901   3.685  30.868  0.00  0.00     0.211 HD
ENDBRANCH   1  24
TORSDOF 2
ENDMDL
MODEL 56
REMARK CAVERDOCK RESULT:       4.3      0.000      0.000
REMARK CAVERDOCK CONSTRAINTS:       0.2      0.0      0.0      0.0
REMARK CAVERDOCK TUNNEL: 55      4.3      2.2     56.3
REMARK  2 active torsions:
REMARK  status: ('A' for Active; 'I' for Inactive)
REMARK    1  A    between atoms: C2_2  and  C4_4 
REMARK    2  A    between atoms: C4_4  and  O5_5 
ROOT
ATOM      1  C4  <0> d   1      28.203   2.458  30.902  0.00  0.00     0.125 C 
ATOM      2  C6  <0> d   1      27.982   2.286  32.427  0.00  0.00     0.047 C 
ATOM      3  C7  <0> d   1      29.380   2.423  33.089  0.00  0.00     0.009 C 
ATOM      4  C8  <0> d   1      30.169   3.243  32.062  0.00  0.00     0.002 C 
ATOM      5  C10 <0> d   1      31.679   3.125  32.141  0.00  0.00    -0.004 C 
ATOM      6  C12 <0> d   1      32.173   3.690  33.477  0.00  0.00     0.010 C 
ATOM      7  C13 <0> d   1      33.687   3.500  33.574  0.00  0.00     0.035 C 
ATOM      8  C14 <0> d   1      34.339   4.140  32.362  0.00  0.00    -0.068 C 
ATOM      9  C15 <0> d   1      35.374   4.952  32.571  0.00  0.00     0.053 C 
ATOM     10  C16 <0> d   1      36.053   5.586  31.436  0.00  0.00     0.149 C 
ATOM     11  O17 <0> d   1      36.721   6.589  31.569  0.00  0.00    -0.293 OA
ATOM     12  C18 <0> d   1      35.875   4.920  30.085  0.00  0.00     0.084 C 
ATOM     13  C19 <0> d   1      34.379   4.676  29.889  0.00  0.00     0.022 C 
ATOM     14  C20 <0> d   1      33.799   3.821  31.002  0.00  0.00    -0.016 C 
ATOM     15  C21 <0> d   1      34.124   2.358  30.693  0.00  0.00     0.020 C 
ATOM     16  C22 <0> d   1      32.271   3.947  30.987  0.00  0.00     0.002 C 
ATOM     17  C24 <0> d   1      31.746   3.495  29.627  0.00  0.00     0.007 C 
ATOM     18  C25 <0> d   1      30.209   3.481  29.588  0.00  0.00     0.013 C 
ATOM     19  C26 <0> d   1      29.711   2.597  30.726  0.00  0.00    -0.002 C 
ATOM     20  C27 <0> d   1      30.361   1.215  30.633  0.00  0.00     0.019 C 
ENDROOT
BRANCH   1  21
ATOM     21  C2  <0> d   1      27.699   1.245  30.163  0.00  0.00     0.158 C 
ATOM     22  C1  <0> d   1      26.830   0.238  30.870  0.00  0.00     0.094 C 
ATOM     23  O3  <0> d   1      27.992   1.081  29.003  0.00  0.00    -0.295 OA
ENDBRANCH   1  21
BRANCH   1  24
ATOM     24  O5  <0> d   1      27.539   3.633  30.434  0.00  0.00    -0.381 OA
ATOM     25  H31 <0> d   1      28.124   4.273  30.007  0.00  0.00     0.211 HD
ENDBRANCH   1  24
TORSDOF 2
ENDMDL
MODEL 57
REMARK CAVERDOCK RESULT:       4.0      0.000      0.000
REMARK CAVERDOCK CONSTRAINTS:       0.0      0.0      0.0      0.0
REMARK CAVERDOCK TUNNEL: 56      4.0      2.2     57.2
REMARK  2 active torsions:
REMARK  status: ('A' for Active; 'I' for Inactive)
REMARK    1  A    between atoms: C2_2  and  C4_4 
REMARK    2  A    between atoms: C4_4  and  O5_5 
ROOT
ATOM      1  C4  <0> d   1      28.102   2.281  30.687  0.00  0.00     0.125 C 
ATOM      2  C6  <0> d   1      27.798   2.218  32.205  0.00  0.00     0.047 C 
ATOM      3  C7  <0> d   1      29.160   2.389  32.931  0.00  0.00     0.009 C 
ATOM      4  C8  <0> d   1      30.012   3.128  31.894  0.00  0.00     0.002 C 
ATOM      5  C10 <0> d   1      31.515   3.004  32.063  0.00  0.00    -0.004 C 
ATOM      6  C12 <0> d   1      31.942   3.657  33.382  0.00  0.00     0.010 C 
ATOM      7  C13 <0> d   1      33.447   3.462  33.573  0.00  0.00     0.035 C 
ATOM      8  C14 <0> d   1      34.171   4.010  32.357  0.00  0.00    -0.068 C 
ATOM      9  C15 <0> d   1      35.203   4.827  32.565  0.00  0.00     0.053 C 
ATOM     10  C16 <0> d   1      35.949   5.373  31.427  0.00  0.00     0.149 C 
ATOM     11  O17 <0> d   1      36.621   6.379  31.527  0.00  0.00    -0.293 OA
ATOM     12  C18 <0> d   1      35.836   4.616  30.118  0.00  0.00     0.084 C 
ATOM     13  C19 <0> d   1      34.349   4.372  29.858  0.00  0.00     0.022 C 
ATOM     14  C20 <0> d   1      33.701   3.601  30.995  0.00  0.00    -0.016 C 
ATOM     15  C21 <0> d   1      34.025   2.118  30.807  0.00  0.00     0.020 C 
ATOM     16  C22 <0> d   1      32.177   3.738  30.889  0.00  0.00     0.002 C 
ATOM     17  C24 <0> d   1      31.720   3.197  29.537  0.00  0.00     0.007 C 
ATOM     18  C25 <0> d   1      30.187   3.192  29.415  0.00  0.00     0.013 C 
ATOM     19  C26 <0> d   1      29.619   2.395  30.583  0.00  0.00    -0.002 C 
ATOM     20  C27 <0> d   1      30.256   1.004  30.622  0.00  0.00     0.019 C 
ENDROOT
BRANCH   1  21
ATOM     21  C2  <0> d   1      27.624   1.023  30.007  0.00  0.00     0.158 C 
ATOM     22  C1  <0> d   1      27.666   0.915  28.505  0.00  0.00     0.094 C 
ATOM     23  O3  <0> d   1      27.208   0.101  30.668  0.00  0.00    -0.295 OA
ENDBRANCH   1  21
BRANCH   1  24
ATOM     24  O5  <0> d   1      27.478   3.426  30.103  0.00  0.00    -0.381 OA
ATOM     25  H31 <0> d   1      27.748   3.599  29.191  0.00  0.00     0.211 HD
ENDBRANCH   1  24
TORSDOF 2
ENDMDL
MODEL 58
REMARK CAVERDOCK RESULT:       3.8      0.000      0.000
REMARK CAVERDOCK CONSTRAINTS:       0.1      0.0      0.0      0.0
REMARK CAVERDOCK TUNNEL: 57      3.8      2.3     58.1
REMARK  2 active torsions:
REMARK  status: ('A' for Active; 'I' for Inactive)
REMARK    1  A    between atoms: C2_2  and  C4_4 
REMARK    2  A    between atoms: C4_4  and  O5_5 
ROOT
ATOM      1  C4  <0> d   1      27.935   2.090  30.747  0.00  0.00     0.125 C 
ATOM      2  C6  <0> d   1      27.636   1.998  32.265  0.00  0.00     0.047 C 
ATOM      3  C7  <0> d   1      28.994   2.190  32.991  0.00  0.00     0.009 C 
ATOM      4  C8  <0> d   1      29.828   2.964  31.964  0.00  0.00     0.002 C 
ATOM      5  C10 <0> d   1      31.333   2.872  32.129  0.00  0.00    -0.004 C 
ATOM      6  C12 <0> d   1      31.748   3.516  33.456  0.00  0.00     0.010 C 
ATOM      7  C13 <0> d   1      33.257   3.353  33.642  0.00  0.00     0.035 C 
ATOM      8  C14 <0> d   1      33.966   3.935  32.433  0.00  0.00    -0.068 C 
ATOM      9  C15 <0> d   1      34.979   4.772  32.651  0.00  0.00     0.053 C 
ATOM     10  C16 <0> d   1      35.711   5.353  31.520  0.00  0.00     0.149 C 
ATOM     11  O17 <0> d   1      36.359   6.371  31.634  0.00  0.00    -0.293 OA
ATOM     12  C18 <0> d   1      35.612   4.612  30.200  0.00  0.00     0.084 C 
ATOM     13  C19 <0> d   1      34.131   4.337  29.940  0.00  0.00     0.022 C 
ATOM     14  C20 <0> d   1      33.503   3.535  31.066  0.00  0.00    -0.016 C 
ATOM     15  C21 <0> d   1      33.860   2.063  30.856  0.00  0.00     0.020 C 
ATOM     16  C22 <0> d   1      31.976   3.639  30.964  0.00  0.00     0.002 C 
ATOM     17  C24 <0> d   1      31.529   3.106  29.606  0.00  0.00     0.007 C 
ATOM     18  C25 <0> d   1      29.997   3.068  29.486  0.00  0.00     0.013 C 
ATOM     19  C26 <0> d   1      29.449   2.241  30.643  0.00  0.00    -0.002 C 
ATOM     20  C27 <0> d   1      30.118   0.865  30.660  0.00  0.00     0.019 C 
ENDROOT
BRANCH   1  21
ATOM     21  C2  <0> d   1      27.485   0.832  30.050  0.00  0.00     0.158 C 
ATOM     22  C1  <0> d   1      26.972  -0.334  30.855  0.00  0.00     0.094 C 
ATOM     23  O3  <0> d   1      27.535   0.759  28.845  0.00  0.00    -0.295 OA
ENDBRANCH   1  21
BRANCH   1  24
ATOM     24  O5  <0> d   1      27.284   3.229  30.181  0.00  0.00    -0.381 OA
ATOM     25  H31 <0> d   1      26.652   3.014  29.481  0.00  0.00     0.211 HD
ENDBRANCH   1  24
TORSDOF 2
ENDMDL
MODEL 59
REMARK CAVERDOCK RESULT:       3.6      0.000      0.000
REMARK CAVERDOCK CONSTRAINTS:       0.0      0.0      0.0      0.0
REMARK CAVERDOCK TUNNEL: 58      3.6      2.4     59.5
REMARK  2 active torsions:
REMARK  status: ('A' for Active; 'I' for Inactive)
REMARK    1  A    between atoms: C2_2  and  C4_4 
REMARK    2  A    between atoms: C4_4  and  O5_5 
ROOT
ATOM      1  C4  <0> d   1      27.791   2.075  30.837  0.00  0.00     0.125 C 
ATOM      2  C6  <0> d   1      27.527   1.913  32.356  0.00  0.00     0.047 C 
ATOM      3  C7  <0> d   1      28.902   2.076  33.058  0.00  0.00     0.009 C 
ATOM      4  C8  <0> d   1      29.710   2.897  32.048  0.00  0.00     0.002 C 
ATOM      5  C10 <0> d   1      31.219   2.801  32.174  0.00  0.00    -0.004 C 
ATOM      6  C12 <0> d   1      31.664   3.385  33.519  0.00  0.00     0.010 C 
ATOM      7  C13 <0> d   1      33.177   3.218  33.662  0.00  0.00     0.035 C 
ATOM      8  C14 <0> d   1      33.856   3.856  32.464  0.00  0.00    -0.068 C 
ATOM      9  C15 <0> d   1      34.874   4.685  32.697  0.00  0.00     0.053 C 
ATOM     10  C16 <0> d   1      35.577   5.317  31.577  0.00  0.00     0.149 C 
ATOM     11  O17 <0> d   1      36.227   6.332  31.721  0.00  0.00    -0.293 OA
ATOM     12  C18 <0> d   1      35.449   4.637  30.227  0.00  0.00     0.084 C 
ATOM     13  C19 <0> d   1      33.963   4.371  29.989  0.00  0.00     0.022 C 
ATOM     14  C20 <0> d   1      33.362   3.517  31.092  0.00  0.00    -0.016 C 
ATOM     15  C21 <0> d   1      33.717   2.057  30.807  0.00  0.00     0.020 C 
ATOM     16  C22 <0> d   1      31.834   3.621  31.030  0.00  0.00     0.002 C 
ATOM     17  C24 <0> d   1      31.356   3.150  29.660  0.00  0.00     0.007 C 
ATOM     18  C25 <0> d   1      29.821   3.114  29.574  0.00  0.00     0.013 C 
ATOM     19  C26 <0> d   1      29.301   2.233  30.705  0.00  0.00    -0.002 C 
ATOM     20  C27 <0> d   1      29.973   0.860  30.645  0.00  0.00     0.019 C 
ENDROOT
BRANCH   1  21
ATOM     21  C2  <0> d   1      27.326   0.849  30.095  0.00  0.00     0.158 C 
ATOM     22  C1  <0> d   1      26.664  -0.280  30.842  0.00  0.00     0.094 C 
ATOM     23  O3  <0> d   1      27.484   0.771  28.900  0.00  0.00    -0.295 OA
ENDBRANCH   1  21
BRANCH   1  24
ATOM     24  O5  <0> d   1      27.125   3.236  30.339  0.00  0.00    -0.381 OA
ATOM     25  H31 <0> d   1      26.270   3.053  29.925  0.00  0.00     0.211 HD
ENDBRANCH   1  24
TORSDOF 2
ENDMDL
MODEL 60
REMARK CAVERDOCK RESULT:       3.4      0.000      0.000
REMARK CAVERDOCK CONSTRAINTS:       0.0      0.0      0.0      0.0
REMARK CAVERDOCK TUNNEL: 59      3.4      2.4     60.4
REMARK  2 active torsions:
REMARK  status: ('A' for Active; 'I' for Inactive)
REMARK    1  A    between atoms: C2_2  and  C4_4 
REMARK    2  A    between atoms: C4_4  and  O5_5 
ROOT
ATOM      1  C4  <0> d   1      27.529   2.013  31.094  0.00  0.00     0.125 C 
ATOM      2  C6  <0> d   1      27.314   1.815  32.616  0.00  0.00     0.047 C 
ATOM      3  C7  <0> d   1      28.712   1.956  33.277  0.00  0.00     0.009 C 
ATOM      4  C8  <0> d   1      29.489   2.801  32.261  0.00  0.00     0.002 C 
ATOM      5  C10 <0> d   1      31.001   2.698  32.335  0.00  0.00    -0.004 C 
ATOM      6  C12 <0> d   1      31.492   3.247  33.679  0.00  0.00     0.010 C 
ATOM      7  C13 <0> d   1      33.009   3.072  33.768  0.00  0.00     0.035 C 
ATOM      8  C14 <0> d   1      33.650   3.739  32.565  0.00  0.00    -0.068 C 
ATOM      9  C15 <0> d   1      34.677   4.559  32.785  0.00  0.00     0.053 C 
ATOM     10  C16 <0> d   1      35.346   5.218  31.658  0.00  0.00     0.149 C 
ATOM     11  O17 <0> d   1      36.003   6.227  31.806  0.00  0.00    -0.293 OA
ATOM     12  C18 <0> d   1      35.171   4.572  30.297  0.00  0.00     0.084 C 
ATOM     13  C19 <0> d   1      33.677   4.315  30.101  0.00  0.00     0.022 C 
ATOM     14  C20 <0> d   1      33.110   3.436  31.201  0.00  0.00    -0.016 C 
ATOM     15  C21 <0> d   1      33.450   1.982  30.868  0.00  0.00     0.020 C 
ATOM     16  C22 <0> d   1      31.581   3.545  31.193  0.00  0.00     0.002 C 
ATOM     17  C24 <0> d   1      31.056   3.110  29.827  0.00  0.00     0.007 C 
ATOM     18  C25 <0> d   1      29.519   3.079  29.792  0.00  0.00     0.013 C 
ATOM     19  C26 <0> d   1      29.035   2.172  30.916  0.00  0.00    -0.002 C 
ATOM     20  C27 <0> d   1      29.699   0.799  30.799  0.00  0.00     0.019 C 
ENDROOT
BRANCH   1  21
ATOM     21  C2  <0> d   1      27.036   0.808  30.337  0.00  0.00     0.158 C 
ATOM     22  C1  <0> d   1      27.281   0.696  28.854  0.00  0.00     0.094 C 
ATOM     23  O3  <0> d   1      26.445  -0.071  30.919  0.00  0.00    -0.295 OA
ENDBRANCH   1  21
BRANCH   1  24
ATOM     24  O5  <0> d   1      26.850   3.189  30.647  0.00  0.00    -0.381 OA
ATOM     25  H31 <0> d   1      27.354   3.717  30.013  0.00  0.00     0.211 HD
ENDBRANCH   1  24
TORSDOF 2
ENDMDL
MODEL 61
REMARK CAVERDOCK RESULT:       3.3      0.000      0.000
REMARK CAVERDOCK CONSTRAINTS:       0.0      0.0      0.0      0.0
REMARK CAVERDOCK TUNNEL: 60      3.3      2.5     61.7
REMARK  2 active torsions:
REMARK  status: ('A' for Active; 'I' for Inactive)
REMARK    1  A    between atoms: C2_2  and  C4_4 
REMARK    2  A    between atoms: C4_4  and  O5_5 
ROOT
ATOM      1  C4  <0> d   1      27.443   1.896  30.914  0.00  0.00     0.125 C 
ATOM      2  C6  <0> d   1      27.186   1.658  32.423  0.00  0.00     0.047 C 
ATOM      3  C7  <0> d   1      28.560   1.808  33.130  0.00  0.00     0.009 C 
ATOM      4  C8  <0> d   1      29.352   2.690  32.158  0.00  0.00     0.002 C 
ATOM      5  C10 <0> d   1      30.863   2.612  32.276  0.00  0.00    -0.004 C 
ATOM      6  C12 <0> d   1      31.303   3.137  33.647  0.00  0.00     0.010 C 
ATOM      7  C13 <0> d   1      32.819   2.987  33.779  0.00  0.00     0.035 C 
ATOM      8  C14 <0> d   1      33.485   3.692  32.612  0.00  0.00    -0.068 C 
ATOM      9  C15 <0> d   1      34.489   4.525  32.882  0.00  0.00     0.053 C 
ATOM     10  C16 <0> d   1      35.180   5.222  31.792  0.00  0.00     0.149 C 
ATOM     11  O17 <0> d   1      35.814   6.238  31.984  0.00  0.00    -0.293 OA
ATOM     12  C18 <0> d   1      35.059   4.605  30.412  0.00  0.00     0.084 C 
ATOM     13  C19 <0> d   1      33.576   4.327  30.164  0.00  0.00     0.022 C 
ATOM     14  C20 <0> d   1      32.992   3.412  31.226  0.00  0.00    -0.016 C 
ATOM     15  C21 <0> d   1      33.368   1.973  30.870  0.00  0.00     0.020 C 
ATOM     16  C22 <0> d   1      31.462   3.495  31.173  0.00  0.00     0.002 C 
ATOM     17  C24 <0> d   1      30.987   3.083  29.782  0.00  0.00     0.007 C 
ATOM     18  C25 <0> d   1      29.453   3.027  29.698  0.00  0.00     0.013 C 
ATOM     19  C26 <0> d   1      28.951   2.085  30.786  0.00  0.00    -0.002 C 
ATOM     20  C27 <0> d   1      29.643   0.727  30.658  0.00  0.00     0.019 C 
ENDROOT
BRANCH   1  21
ATOM     21  C2  <0> d   1      26.996   0.700  30.114  0.00  0.00     0.158 C 
ATOM     22  C1  <0> d   1      26.880   0.795  28.614  0.00  0.00     0.094 C 
ATOM     23  O3  <0> d   1      26.730  -0.336  30.675  0.00  0.00    -0.295 OA
ENDBRANCH   1  21
BRANCH   1  24
ATOM     24  O5  <0> d   1      26.757   3.070  30.473  0.00  0.00    -0.381 OA
ATOM     25  H31 <0> d   1      25.795   2.980  30.455  0.00  0.00     0.211 HD
ENDBRANCH   1  24
TORSDOF 2
ENDMDL
MODEL 62
REMARK CAVERDOCK RESULT:       3.3      0.000      0.000
REMARK CAVERDOCK CONSTRAINTS:       0.0      0.0      0.0      0.0
REMARK CAVERDOCK TUNNEL: 61      3.3      2.5     62.3
REMARK  2 active torsions:
REMARK  status: ('A' for Active; 'I' for Inactive)
REMARK    1  A    between atoms: C2_2  and  C4_4 
REMARK    2  A    between atoms: C4_4  and  O5_5 
ROOT
ATOM      1  C4  <0> d   1      34.242   3.425  31.308  0.00  0.00     0.125 C 
ATOM      2  C6  <0> d   1      34.252   3.656  32.840  0.00  0.00     0.047 C 
ATOM      3  C7  <0> d   1      32.769   3.626  33.297  0.00  0.00     0.009 C 
ATOM      4  C8  <0> d   1      32.087   2.802  32.199  0.00  0.00     0.002 C 
ATOM      5  C10 <0> d   1      30.590   3.005  32.054  0.00  0.00    -0.004 C 
ATOM      6  C12 <0> d   1      29.878   2.531  33.325  0.00  0.00     0.010 C 
ATOM      7  C13 <0> d   1      28.379   2.806  33.193  0.00  0.00     0.035 C 
ATOM      8  C14 <0> d   1      27.870   2.146  31.925  0.00  0.00    -0.068 C 
ATOM      9  C15 <0> d   1      26.769   1.401  32.013  0.00  0.00     0.053 C 
ATOM     10  C16 <0> d   1      26.222   0.752  30.817  0.00  0.00     0.149 C 
ATOM     11  O17 <0> d   1      25.483  -0.207  30.891  0.00  0.00    -0.293 OA
ATOM     12  C18 <0> d   1      26.631   1.343  29.481  0.00  0.00     0.084 C 
ATOM     13  C19 <0> d   1      28.152   1.496  29.495  0.00  0.00     0.022 C 
ATOM     14  C20 <0> d   1      28.617   2.370  30.646  0.00  0.00    -0.016 C 
ATOM     15  C21 <0> d   1      28.428   3.832  30.237  0.00  0.00     0.020 C 
ATOM     16  C22 <0> d   1      30.121   2.162  30.859  0.00  0.00     0.002 C 
ATOM     17  C24 <0> d   1      30.861   2.520  29.574  0.00  0.00     0.007 C 
ATOM     18  C25 <0> d   1      32.387   2.450  29.757  0.00  0.00     0.013 C 
ATOM     19  C26 <0> d   1      32.769   3.359  30.920  0.00  0.00    -0.002 C 
ATOM     20  C27 <0> d   1      32.223   4.767  30.680  0.00  0.00     0.019 C 
ENDROOT
BRANCH   1  21
ATOM     21  C2  <0> d   1      34.918   4.572  30.603  0.00  0.00     0.158 C 
ATOM     22  C1  <0> d   1      35.450   5.737  31.397  0.00  0.00     0.094 C 
ATOM     23  O3  <0> d   1      35.034   4.557  29.401  0.00  0.00    -0.295 OA
ENDBRANCH   1  21
BRANCH   1  24
ATOM     24  O5  <0> d   1      34.894   2.194  30.988  0.00  0.00    -0.381 OA
ATOM     25  H31 <0> d   1      35.589   2.279  30.321  0.00  0.00     0.211 HD
ENDBRANCH   1  24
TORSDOF 2
ENDMDL
MODEL 63
REMARK CAVERDOCK RESULT:       2.9      0.000      0.000
REMARK CAVERDOCK CONSTRAINTS:       0.0      0.0      0.0      0.0
REMARK CAVERDOCK TUNNEL: 62      2.9      2.6     63.5
REMARK  2 active torsions:
REMARK  status: ('A' for Active; 'I' for Inactive)
REMARK    1  A    between atoms: C2_2  and  C4_4 
REMARK    2  A    between atoms: C4_4  and  O5_5 
ROOT
ATOM      1  C4  <0> d   1      34.104   3.345  31.382  0.00  0.00     0.125 C 
ATOM      2  C6  <0> d   1      34.060   3.589  32.912  0.00  0.00     0.047 C 
ATOM      3  C7  <0> d   1      32.562   3.541  33.319  0.00  0.00     0.009 C 
ATOM      4  C8  <0> d   1      31.930   2.698  32.207  0.00  0.00     0.002 C 
ATOM      5  C10 <0> d   1      30.436   2.878  32.009  0.00  0.00    -0.004 C 
ATOM      6  C12 <0> d   1      29.689   2.404  33.260  0.00  0.00     0.010 C 
ATOM      7  C13 <0> d   1      28.191   2.656  33.076  0.00  0.00     0.035 C 
ATOM      8  C14 <0> d   1      27.734   1.978  31.797  0.00  0.00    -0.068 C 
ATOM      9  C15 <0> d   1      26.641   1.218  31.855  0.00  0.00     0.053 C 
ATOM     10  C16 <0> d   1      26.145   0.551  30.647  0.00  0.00     0.149 C 
ATOM     11  O17 <0> d   1      25.418  -0.418  30.705  0.00  0.00    -0.293 OA
ATOM     12  C18 <0> d   1      26.590   1.136  29.321  0.00  0.00     0.084 C 
ATOM     13  C19 <0> d   1      28.107   1.312  29.384  0.00  0.00     0.022 C 
ATOM     14  C20 <0> d   1      28.520   2.203  30.542  0.00  0.00    -0.016 C 
ATOM     15  C21 <0> d   1      28.324   3.658  30.114  0.00  0.00     0.020 C 
ATOM     16  C22 <0> d   1      30.019   2.019  30.807  0.00  0.00     0.002 C 
ATOM     17  C24 <0> d   1      30.797   2.377  29.544  0.00  0.00     0.007 C 
ATOM     18  C25 <0> d   1      32.316   2.330  29.779  0.00  0.00     0.013 C 
ATOM     19  C26 <0> d   1      32.646   3.254  30.946  0.00  0.00    -0.002 C 
ATOM     20  C27 <0> d   1      32.088   4.653  30.675  0.00  0.00     0.019 C 
ENDROOT
BRANCH   1  21
ATOM     21  C2  <0> d   1      34.787   4.496  30.690  0.00  0.00     0.158 C 
ATOM     22  C1  <0> d   1      35.590   5.489  31.491  0.00  0.00     0.094 C 
ATOM     23  O3  <0> d   1      34.691   4.623  29.493  0.00  0.00    -0.295 OA
ENDBRANCH   1  21
BRANCH   1  24
ATOM     24  O5  <0> d   1      34.785   2.122  31.095  0.00  0.00    -0.381 OA
ATOM     25  H31 <0> d   1      35.031   2.018  30.166  0.00  0.00     0.211 HD
ENDBRANCH   1  24
TORSDOF 2
ENDMDL
MODEL 64
REMARK CAVERDOCK RESULT:       2.8      0.000      0.000
REMARK CAVERDOCK CONSTRAINTS:       0.0      0.0      0.0      0.0
REMARK CAVERDOCK TUNNEL: 63      2.8      2.6     64.5
REMARK  2 active torsions:
REMARK  status: ('A' for Active; 'I' for Inactive)
REMARK    1  A    between atoms: C2_2  and  C4_4 
REMARK    2  A    between atoms: C4_4  and  O5_5 
ROOT
ATOM      1  C4  <0> d   1      33.978   3.354  31.362  0.00  0.00     0.125 C 
ATOM      2  C6  <0> d   1      33.935   3.624  32.888  0.00  0.00     0.047 C 
ATOM      3  C7  <0> d   1      32.440   3.558  33.300  0.00  0.00     0.009 C 
ATOM      4  C8  <0> d   1      31.818   2.686  32.204  0.00  0.00     0.002 C 
ATOM      5  C10 <0> d   1      30.321   2.838  32.009  0.00  0.00    -0.004 C 
ATOM      6  C12 <0> d   1      29.585   2.373  33.270  0.00  0.00     0.010 C 
ATOM      7  C13 <0> d   1      28.083   2.597  33.086  0.00  0.00     0.035 C 
ATOM      8  C14 <0> d   1      27.634   1.890  31.820  0.00  0.00    -0.068 C 
ATOM      9  C15 <0> d   1      26.554   1.113  31.895  0.00  0.00     0.053 C 
ATOM     10  C16 <0> d   1      26.064   0.418  30.700  0.00  0.00     0.149 C 
ATOM     11  O17 <0> d   1      25.354  -0.562  30.776  0.00  0.00    -0.293 OA
ATOM     12  C18 <0> d   1      26.496   0.988  29.362  0.00  0.00     0.084 C 
ATOM     13  C19 <0> d   1      28.010   1.190  29.418  0.00  0.00     0.022 C 
ATOM     14  C20 <0> d   1      28.412   2.107  30.559  0.00  0.00    -0.016 C 
ATOM     15  C21 <0> d   1      28.190   3.551  30.107  0.00  0.00     0.020 C 
ATOM     16  C22 <0> d   1      29.915   1.951  30.822  0.00  0.00     0.002 C 
ATOM     17  C24 <0> d   1      30.683   2.301  29.551  0.00  0.00     0.007 C 
ATOM     18  C25 <0> d   1      32.203   2.284  29.782  0.00  0.00     0.013 C 
ATOM     19  C26 <0> d   1      32.521   3.232  30.932  0.00  0.00    -0.002 C 
ATOM     20  C27 <0> d   1      31.939   4.617  30.640  0.00  0.00     0.019 C 
ENDROOT
BRANCH   1  21
ATOM     21  C2  <0> d   1      34.640   4.505  30.649  0.00  0.00     0.158 C 
ATOM     22  C1  <0> d   1      35.489   5.483  31.419  0.00  0.00     0.094 C 
ATOM     23  O3  <0> d   1      34.491   4.643  29.458  0.00  0.00    -0.295 OA
ENDBRANCH   1  21
BRANCH   1  24
ATOM     24  O5  <0> d   1      34.678   2.138  31.093  0.00  0.00    -0.381 OA
ATOM     25  H31 <0> d   1      35.280   1.865  31.799  0.00  0.00     0.211 HD
ENDBRANCH   1  24
TORSDOF 2
ENDMDL
MODEL 65
REMARK CAVERDOCK RESULT:       2.8      0.000      0.000
REMARK CAVERDOCK CONSTRAINTS:       0.0      0.0      0.0      0.0
REMARK CAVERDOCK TUNNEL: 64      2.8      2.7     65.3
REMARK  2 active torsions:
REMARK  status: ('A' for Active; 'I' for Inactive)
REMARK    1  A    between atoms: C2_2  and  C4_4 
REMARK    2  A    between atoms: C4_4  and  O5_5 
ROOT
ATOM      1  C4  <0> d   1      33.933   3.256  31.339  0.00  0.00     0.125 C 
ATOM      2  C6  <0> d   1      33.850   3.550  32.858  0.00  0.00     0.047 C 
ATOM      3  C7  <0> d   1      32.344   3.496  33.233  0.00  0.00     0.009 C 
ATOM      4  C8  <0> d   1      31.748   2.608  32.135  0.00  0.00     0.002 C 
ATOM      5  C10 <0> d   1      30.257   2.762  31.898  0.00  0.00    -0.004 C 
ATOM      6  C12 <0> d   1      29.487   2.320  33.147  0.00  0.00     0.010 C 
ATOM      7  C13 <0> d   1      27.991   2.546  32.920  0.00  0.00     0.035 C 
ATOM      8  C14 <0> d   1      27.573   1.820  31.655  0.00  0.00    -0.068 C 
ATOM      9  C15 <0> d   1      26.488   1.048  31.713  0.00  0.00     0.053 C 
ATOM     10  C16 <0> d   1      26.027   0.335  30.517  0.00  0.00     0.149 C 
ATOM     11  O17 <0> d   1      25.311  -0.641  30.591  0.00  0.00    -0.293 OA
ATOM     12  C18 <0> d   1      26.496   0.883  29.182  0.00  0.00     0.084 C 
ATOM     13  C19 <0> d   1      28.009   1.080  29.274  0.00  0.00     0.022 C 
ATOM     14  C20 <0> d   1      28.384   2.014  30.411  0.00  0.00    -0.016 C 
ATOM     15  C21 <0> d   1      28.180   3.451  29.930  0.00  0.00     0.020 C 
ATOM     16  C22 <0> d   1      29.879   1.858  30.715  0.00  0.00     0.002 C 
ATOM     17  C24 <0> d   1      30.681   2.184  29.459  0.00  0.00     0.007 C 
ATOM     18  C25 <0> d   1      32.195   2.166  29.730  0.00  0.00     0.013 C 
ATOM     19  C26 <0> d   1      32.486   3.131  30.873  0.00  0.00    -0.002 C 
ATOM     20  C27 <0> d   1      31.918   4.513  30.543  0.00  0.00     0.019 C 
ENDROOT
BRANCH   1  21
ATOM     21  C2  <0> d   1      34.617   4.392  30.624  0.00  0.00     0.158 C 
ATOM     22  C1  <0> d   1      35.350   5.447  31.413  0.00  0.00     0.094 C 
ATOM     23  O3  <0> d   1      34.579   4.458  29.419  0.00  0.00    -0.295 OA
ENDBRANCH   1  21
BRANCH   1  24
ATOM     24  O5  <0> d   1      34.635   2.033  31.108  0.00  0.00    -0.381 OA
ATOM     25  H31 <0> d   1      34.369   1.310  31.692  0.00  0.00     0.211 HD
ENDBRANCH   1  24
TORSDOF 2
ENDMDL
MODEL 66
REMARK CAVERDOCK RESULT:       3.0      0.000      0.000
REMARK CAVERDOCK CONSTRAINTS:       0.0      0.0      0.0      0.0
REMARK CAVERDOCK TUNNEL: 65      3.0      2.6     66.4
REMARK  2 active torsions:
REMARK  status: ('A' for Active; 'I' for Inactive)
REMARK    1  A    between atoms: C2_2  and  C4_4 
REMARK    2  A    between atoms: C4_4  and  O5_5 
ROOT
ATOM      1  C4  <0> d   1      33.768   3.282  31.566  0.00  0.00     0.125 C 
ATOM      2  C6  <0> d   1      33.642   3.549  33.087  0.00  0.00     0.047 C 
ATOM      3  C7  <0> d   1      32.129   3.463  33.423  0.00  0.00     0.009 C 
ATOM      4  C8  <0> d   1      31.576   2.584  32.296  0.00  0.00     0.002 C 
ATOM      5  C10 <0> d   1      30.089   2.716  32.025  0.00  0.00    -0.004 C 
ATOM      6  C12 <0> d   1      29.296   2.240  33.247  0.00  0.00     0.010 C 
ATOM      7  C13 <0> d   1      27.803   2.444  32.986  0.00  0.00     0.035 C 
ATOM      8  C14 <0> d   1      27.428   1.733  31.699  0.00  0.00    -0.068 C 
ATOM      9  C15 <0> d   1      26.356   0.941  31.718  0.00  0.00     0.053 C 
ATOM     10  C16 <0> d   1      25.938   0.241  30.499  0.00  0.00     0.149 C 
ATOM     11  O17 <0> d   1      25.237  -0.748  30.539  0.00  0.00    -0.293 OA
ATOM     12  C18 <0> d   1      26.429   0.818  29.185  0.00  0.00     0.084 C 
ATOM     13  C19 <0> d   1      27.936   1.040  29.319  0.00  0.00     0.022 C 
ATOM     14  C20 <0> d   1      28.267   1.961  30.480  0.00  0.00    -0.016 C 
ATOM     15  C21 <0> d   1      28.049   3.403  30.017  0.00  0.00     0.020 C 
ATOM     16  C22 <0> d   1      29.756   1.826  30.819  0.00  0.00     0.002 C 
ATOM     17  C24 <0> d   1      30.583   2.187  29.588  0.00  0.00     0.007 C 
ATOM     18  C25 <0> d   1      32.089   2.190  29.896  0.00  0.00     0.013 C 
ATOM     19  C26 <0> d   1      32.336   3.141  31.062  0.00  0.00    -0.002 C 
ATOM     20  C27 <0> d   1      31.751   4.518  30.741  0.00  0.00     0.019 C 
ENDROOT
BRANCH   1  21
ATOM     21  C2  <0> d   1      34.449   4.442  30.887  0.00  0.00     0.158 C 
ATOM     22  C1  <0> d   1      35.101   4.253  29.542  0.00  0.00     0.094 C 
ATOM     23  O3  <0> d   1      34.473   5.525  31.422  0.00  0.00    -0.295 OA
ENDBRANCH   1  21
BRANCH   1  24
ATOM     24  O5  <0> d   1      34.497   2.075  31.332  0.00  0.00    -0.381 OA
ATOM     25  H31 <0> d   1      34.587   1.513  32.113  0.00  0.00     0.211 HD
ENDBRANCH   1  24
TORSDOF 2
ENDMDL
MODEL 67
REMARK CAVERDOCK RESULT:       3.0      0.000      0.000
REMARK CAVERDOCK CONSTRAINTS:       0.0      0.0      0.0      0.0
REMARK CAVERDOCK TUNNEL: 66      3.0      2.7     67.4
REMARK  2 active torsions:
REMARK  status: ('A' for Active; 'I' for Inactive)
REMARK    1  A    between atoms: C2_2  and  C4_4 
REMARK    2  A    between atoms: C4_4  and  O5_5 
ROOT
ATOM      1  C4  <0> d   1      33.694   3.311  31.490  0.00  0.00     0.125 C 
ATOM      2  C6  <0> d   1      33.572   3.530  33.020  0.00  0.00     0.047 C 
ATOM      3  C7  <0> d   1      32.065   3.386  33.363  0.00  0.00     0.009 C 
ATOM      4  C8  <0> d   1      31.531   2.523  32.215  0.00  0.00     0.002 C 
ATOM      5  C10 <0> d   1      30.039   2.615  31.957  0.00  0.00    -0.004 C 
ATOM      6  C12 <0> d   1      29.271   2.079  33.170  0.00  0.00     0.010 C 
ATOM      7  C13 <0> d   1      27.770   2.243  32.926  0.00  0.00     0.035 C 
ATOM      8  C14 <0> d   1      27.408   1.557  31.622  0.00  0.00    -0.068 C 
ATOM      9  C15 <0> d   1      26.362   0.731  31.625  0.00  0.00     0.053 C 
ATOM     10  C16 <0> d   1      25.957   0.053  30.389  0.00  0.00     0.149 C 
ATOM     11  O17 <0> d   1      25.288  -0.959  30.405  0.00  0.00    -0.293 OA
ATOM     12  C18 <0> d   1      26.420   0.684  29.089  0.00  0.00     0.084 C 
ATOM     13  C19 <0> d   1      27.919   0.949  29.218  0.00  0.00     0.022 C 
ATOM     14  C20 <0> d   1      28.230   1.847  30.403  0.00  0.00    -0.016 C 
ATOM     15  C21 <0> d   1      27.963   3.294  29.985  0.00  0.00     0.020 C 
ATOM     16  C22 <0> d   1      29.725   1.749  30.728  0.00  0.00     0.002 C 
ATOM     17  C24 <0> d   1      30.531   2.172  29.503  0.00  0.00     0.007 C 
ATOM     18  C25 <0> d   1      32.039   2.214  29.801  0.00  0.00     0.013 C 
ATOM     19  C26 <0> d   1      32.264   3.139  30.992  0.00  0.00    -0.002 C 
ATOM     20  C27 <0> d   1      31.634   4.505  30.715  0.00  0.00     0.019 C 
ENDROOT
BRANCH   1  21
ATOM     21  C2  <0> d   1      34.334   4.511  30.841  0.00  0.00     0.158 C 
ATOM     22  C1  <0> d   1      35.183   4.340  29.608  0.00  0.00     0.094 C 
ATOM     23  O3  <0> d   1      34.164   5.612  31.309  0.00  0.00    -0.295 OA
ENDBRANCH   1  21
BRANCH   1  24
ATOM     24  O5  <0> d   1      34.459   2.135  31.217  0.00  0.00    -0.381 OA
ATOM     25  H31 <0> d   1      35.208   2.282  30.622  0.00  0.00     0.211 HD
ENDBRANCH   1  24
TORSDOF 2
ENDMDL
MODEL 68
REMARK CAVERDOCK RESULT:       3.0      0.000      0.000
REMARK CAVERDOCK CONSTRAINTS:       0.0      0.0      0.0      0.0
REMARK CAVERDOCK TUNNEL: 67      3.0      2.7     68.1
REMARK  2 active torsions:
REMARK  status: ('A' for Active; 'I' for Inactive)
REMARK    1  A    between atoms: C2_2  and  C4_4 
REMARK    2  A    between atoms: C4_4  and  O5_5 
ROOT
ATOM      1  C4  <0> d   1      33.601   3.249  31.575  0.00  0.00     0.125 C 
ATOM      2  C6  <0> d   1      33.429   3.537  33.088  0.00  0.00     0.047 C 
ATOM      3  C7  <0> d   1      31.911   3.408  33.387  0.00  0.00     0.009 C 
ATOM      4  C8  <0> d   1      31.414   2.494  32.262  0.00  0.00     0.002 C 
ATOM      5  C10 <0> d   1      29.931   2.573  31.951  0.00  0.00    -0.004 C 
ATOM      6  C12 <0> d   1      29.123   2.092  33.161  0.00  0.00     0.010 C 
ATOM      7  C13 <0> d   1      27.631   2.245  32.859  0.00  0.00     0.035 C 
ATOM      8  C14 <0> d   1      27.312   1.500  31.576  0.00  0.00    -0.068 C 
ATOM      9  C15 <0> d   1      26.265   0.676  31.581  0.00  0.00     0.053 C 
ATOM     10  C16 <0> d   1      25.901  -0.057  30.365  0.00  0.00     0.149 C 
ATOM     11  O17 <0> d   1      25.231  -1.068  30.404  0.00  0.00    -0.293 OA
ATOM     12  C18 <0> d   1      26.407   0.514  29.054  0.00  0.00     0.084 C 
ATOM     13  C19 <0> d   1      27.902   0.786  29.221  0.00  0.00     0.022 C 
ATOM     14  C20 <0> d   1      28.174   1.736  30.374  0.00  0.00    -0.016 C 
ATOM     15  C21 <0> d   1      27.922   3.162  29.882  0.00  0.00     0.020 C 
ATOM     16  C22 <0> d   1      29.657   1.654  30.753  0.00  0.00     0.002 C 
ATOM     17  C24 <0> d   1      30.504   2.021  29.537  0.00  0.00     0.007 C 
ATOM     18  C25 <0> d   1      32.001   2.077  29.883  0.00  0.00     0.013 C 
ATOM     19  C26 <0> d   1      32.187   3.054  31.037  0.00  0.00    -0.002 C 
ATOM     20  C27 <0> d   1      31.568   4.407  30.679  0.00  0.00     0.019 C 
ENDROOT
BRANCH   1  21
ATOM     21  C2  <0> d   1      34.263   4.419  30.894  0.00  0.00     0.158 C 
ATOM     22  C1  <0> d   1      35.054   4.208  29.629  0.00  0.00     0.094 C 
ATOM     23  O3  <0> d   1      34.158   5.528  31.362  0.00  0.00    -0.295 OA
ENDBRANCH   1  21
BRANCH   1  24
ATOM     24  O5  <0> d   1      34.373   2.063  31.380  0.00  0.00    -0.381 OA
ATOM     25  H31 <0> d   1      35.216   2.211  30.929  0.00  0.00     0.211 HD
ENDBRANCH   1  24
TORSDOF 2
ENDMDL
MODEL 69
REMARK CAVERDOCK RESULT:       2.9      0.000      0.000
REMARK CAVERDOCK CONSTRAINTS:       0.0      0.0      0.0      0.0
REMARK CAVERDOCK TUNNEL: 68      2.9      2.8     69.3
REMARK  2 active torsions:
REMARK  status: ('A' for Active; 'I' for Inactive)
REMARK    1  A    between atoms: C2_2  and  C4_4 
REMARK    2  A    between atoms: C4_4  and  O5_5 
ROOT
ATOM      1  C4  <0> d   1      33.488   3.203  31.430  0.00  0.00     0.125 C 
ATOM      2  C6  <0> d   1      33.345   3.525  32.939  0.00  0.00     0.047 C 
ATOM      3  C7  <0> d   1      31.837   3.380  33.276  0.00  0.00     0.009 C 
ATOM      4  C8  <0> d   1      31.330   2.431  32.185  0.00  0.00     0.002 C 
ATOM      5  C10 <0> d   1      29.839   2.481  31.907  0.00  0.00    -0.004 C 
ATOM      6  C12 <0> d   1      29.066   2.017  33.146  0.00  0.00     0.010 C 
ATOM      7  C13 <0> d   1      27.565   2.139  32.876  0.00  0.00     0.035 C 
ATOM      8  C14 <0> d   1      27.229   1.359  31.618  0.00  0.00    -0.068 C 
ATOM      9  C15 <0> d   1      26.196   0.519  31.667  0.00  0.00     0.053 C 
ATOM     10  C16 <0> d   1      25.815  -0.249  30.477  0.00  0.00     0.149 C 
ATOM     11  O17 <0> d   1      25.163  -1.269  30.556  0.00  0.00    -0.293 OA
ATOM     12  C18 <0> d   1      26.283   0.298  29.142  0.00  0.00     0.084 C 
ATOM     13  C19 <0> d   1      27.777   0.597  29.268  0.00  0.00     0.022 C 
ATOM     14  C20 <0> d   1      28.060   1.578  30.391  0.00  0.00    -0.016 C 
ATOM     15  C21 <0> d   1      27.775   2.988  29.871  0.00  0.00     0.020 C 
ATOM     16  C22 <0> d   1      29.552   1.528  30.737  0.00  0.00     0.002 C 
ATOM     17  C24 <0> d   1      30.365   1.878  29.494  0.00  0.00     0.007 C 
ATOM     18  C25 <0> d   1      31.869   1.966  29.804  0.00  0.00     0.013 C 
ATOM     19  C26 <0> d   1      32.066   2.974  30.930  0.00  0.00    -0.002 C 
ATOM     20  C27 <0> d   1      31.417   4.307  30.553  0.00  0.00     0.019 C 
ENDROOT
BRANCH   1  21
ATOM     21  C2  <0> d   1      34.116   4.366  30.706  0.00  0.00     0.158 C 
ATOM     22  C1  <0> d   1      35.162   4.122  29.650  0.00  0.00     0.094 C 
ATOM     23  O3  <0> d   1      33.779   5.496  30.972  0.00  0.00    -0.295 OA
ENDBRANCH   1  21
BRANCH   1  24
ATOM     24  O5  <0> d   1      34.274   2.024  31.246  0.00  0.00    -0.381 OA
ATOM     25  H31 <0> d   1      34.571   1.887  30.336  0.00  0.00     0.211 HD
ENDBRANCH   1  24
TORSDOF 2
ENDMDL
MODEL 70
REMARK CAVERDOCK RESULT:       3.0      0.000      0.000
REMARK CAVERDOCK CONSTRAINTS:       0.0      0.0      0.0      0.0
REMARK CAVERDOCK TUNNEL: 69      3.0      2.8     70.1
REMARK  2 active torsions:
REMARK  status: ('A' for Active; 'I' for Inactive)
REMARK    1  A    between atoms: C2_2  and  C4_4 
REMARK    2  A    between atoms: C4_4  and  O5_5 
ROOT
ATOM      1  C4  <0> d   1      33.423   3.172  31.536  0.00  0.00     0.125 C 
ATOM      2  C6  <0> d   1      33.267   3.491  33.044  0.00  0.00     0.047 C 
ATOM      3  C7  <0> d   1      31.757   3.335  33.369  0.00  0.00     0.009 C 
ATOM      4  C8  <0> d   1      31.265   2.384  32.273  0.00  0.00     0.002 C 
ATOM      5  C10 <0> d   1      29.776   2.424  31.983  0.00  0.00    -0.004 C 
ATOM      6  C12 <0> d   1      28.996   1.953  33.215  0.00  0.00     0.010 C 
ATOM      7  C13 <0> d   1      27.497   2.065  32.933  0.00  0.00     0.035 C 
ATOM      8  C14 <0> d   1      27.176   1.284  31.672  0.00  0.00    -0.068 C 
ATOM      9  C15 <0> d   1      26.148   0.437  31.712  0.00  0.00     0.053 C 
ATOM     10  C16 <0> d   1      25.783  -0.332  30.518  0.00  0.00     0.149 C 
ATOM     11  O17 <0> d   1      25.136  -1.356  30.591  0.00  0.00    -0.293 OA
ATOM     12  C18 <0> d   1      26.257   0.220  29.188  0.00  0.00     0.084 C 
ATOM     13  C19 <0> d   1      27.747   0.529  29.326  0.00  0.00     0.022 C 
ATOM     14  C20 <0> d   1      28.015   1.511  30.452  0.00  0.00    -0.016 C 
ATOM     15  C21 <0> d   1      27.724   2.919  29.932  0.00  0.00     0.020 C 
ATOM     16  C22 <0> d   1      29.505   1.470  30.810  0.00  0.00     0.002 C 
ATOM     17  C24 <0> d   1      30.325   1.828  29.574  0.00  0.00     0.007 C 
ATOM     18  C25 <0> d   1      31.826   1.925  29.895  0.00  0.00     0.013 C 
ATOM     19  C26 <0> d   1      32.007   2.933  31.024  0.00  0.00    -0.002 C 
ATOM     20  C27 <0> d   1      31.352   4.263  30.644  0.00  0.00     0.019 C 
ENDROOT
BRANCH   1  21
ATOM     21  C2  <0> d   1      34.049   4.340  30.818  0.00  0.00     0.158 C 
ATOM     22  C1  <0> d   1      35.079   4.103  29.745  0.00  0.00     0.094 C 
ATOM     23  O3  <0> d   1      33.723   5.468  31.103  0.00  0.00    -0.295 OA
ENDBRANCH   1  21
BRANCH   1  24
ATOM     24  O5  <0> d   1      34.219   1.999  31.356  0.00  0.00    -0.381 OA
ATOM     25  H31 <0> d   1      35.005   2.136  30.810  0.00  0.00     0.211 HD
ENDBRANCH   1  24
TORSDOF 2
ENDMDL
MODEL 71
REMARK CAVERDOCK RESULT:       3.0      0.000      0.000
REMARK CAVERDOCK CONSTRAINTS:       0.0      0.0      0.0      0.0
REMARK CAVERDOCK TUNNEL: 70      3.0      2.8    71.13
REMARK  2 active torsions:
REMARK  status: ('A' for Active; 'I' for Inactive)
REMARK    1  A    between atoms: C2_2  and  C4_4 
REMARK    2  A    between atoms: C4_4  and  O5_5 
ROOT
ATOM      1  C4  <0> d   1      33.355   3.137  31.529  0.00  0.00     0.125 C 
ATOM      2  C6  <0> d   1      33.172   3.480  33.029  0.00  0.00     0.047 C 
ATOM      3  C7  <0> d   1      31.659   3.317  33.334  0.00  0.00     0.009 C 
ATOM      4  C8  <0> d   1      31.191   2.344  32.246  0.00  0.00     0.002 C 
ATOM      5  C10 <0> d   1      29.707   2.367  31.933  0.00  0.00    -0.004 C 
ATOM      6  C12 <0> d   1      28.912   1.910  33.161  0.00  0.00     0.010 C 
ATOM      7  C13 <0> d   1      27.416   2.006  32.854  0.00  0.00     0.035 C 
ATOM      8  C14 <0> d   1      27.121   1.202  31.601  0.00  0.00    -0.068 C 
ATOM      9  C15 <0> d   1      26.100   0.347  31.640  0.00  0.00     0.053 C 
ATOM     10  C16 <0> d   1      25.758  -0.445  30.453  0.00  0.00     0.149 C 
ATOM     11  O17 <0> d   1      25.119  -1.473  30.533  0.00  0.00    -0.293 OA
ATOM     12  C18 <0> d   1      26.248   0.089  29.121  0.00  0.00     0.084 C 
ATOM     13  C19 <0> d   1      27.734   0.412  29.276  0.00  0.00     0.022 C 
ATOM     14  C20 <0> d   1      27.977   1.415  30.391  0.00  0.00    -0.016 C 
ATOM     15  C21 <0> d   1      27.683   2.812  29.842  0.00  0.00     0.020 C 
ATOM     16  C22 <0> d   1      29.462   1.392  30.772  0.00  0.00     0.002 C 
ATOM     17  C24 <0> d   1      30.298   1.736  29.543  0.00  0.00     0.007 C 
ATOM     18  C25 <0> d   1      31.792   1.851  29.885  0.00  0.00     0.013 C 
ATOM     19  C26 <0> d   1      31.948   2.879  31.000  0.00  0.00    -0.002 C 
ATOM     20  C27 <0> d   1      31.289   4.196  30.588  0.00  0.00     0.019 C 
ENDROOT
BRANCH   1  21
ATOM     21  C2  <0> d   1      33.982   4.299  30.802  0.00  0.00     0.158 C 
ATOM     22  C1  <0> d   1      35.219   4.088  29.968  0.00  0.00     0.094 C 
ATOM     23  O3  <0> d   1      33.492   5.400  30.887  0.00  0.00    -0.295 OA
ENDBRANCH   1  21
BRANCH   1  24
ATOM     24  O5  <0> d   1      34.163   1.968  31.381  0.00  0.00    -0.381 OA
ATOM     25  H31 <0> d   1      35.105   2.118  31.538  0.00  0.00     0.211 HD
ENDBRANCH   1  24
TORSDOF 2
ENDMDL
MODEL 72
REMARK CAVERDOCK RESULT:       2.4      0.000      0.000
REMARK CAVERDOCK CONSTRAINTS:       0.1      0.0      0.0      0.0
REMARK CAVERDOCK TUNNEL: 71      2.4      2.9     72.5
REMARK  2 active torsions:
REMARK  status: ('A' for Active; 'I' for Inactive)
REMARK    1  A    between atoms: C2_2  and  C4_4 
REMARK    2  A    between atoms: C4_4  and  O5_5 
ROOT
ATOM      1  C4  <0> d   1      27.493  -0.465  29.039  0.00  0.00     0.125 C 
ATOM      2  C6  <0> d   1      26.922   0.503  27.972  0.00  0.00     0.047 C 
ATOM      3  C7  <0> d   1      27.627   1.868  28.197  0.00  0.00     0.009 C 
ATOM      4  C8  <0> d   1      28.929   1.471  28.902  0.00  0.00     0.002 C 
ATOM      5  C10 <0> d   1      29.602   2.563  29.712  0.00  0.00    -0.004 C 
ATOM      6  C12 <0> d   1      30.052   3.694  28.782  0.00  0.00     0.010 C 
ATOM      7  C13 <0> d   1      30.664   4.818  29.619  0.00  0.00     0.035 C 
ATOM      8  C14 <0> d   1      31.783   4.243  30.467  0.00  0.00    -0.068 C 
ATOM      9  C15 <0> d   1      32.952   4.882  30.467  0.00  0.00     0.053 C 
ATOM     10  C16 <0> d   1      34.065   4.381  31.280  0.00  0.00     0.149 C 
ATOM     11  O17 <0> d   1      35.217   4.675  31.039  0.00  0.00    -0.293 OA
ATOM     12  C18 <0> d   1      33.699   3.474  32.440  0.00  0.00     0.084 C 
ATOM     13  C19 <0> d   1      32.758   2.398  31.899  0.00  0.00     0.022 C 
ATOM     14  C20 <0> d   1      31.518   3.004  31.265  0.00  0.00    -0.016 C 
ATOM     15  C21 <0> d   1      30.540   3.361  32.385  0.00  0.00     0.020 C 
ATOM     16  C22 <0> d   1      30.829   1.944  30.397  0.00  0.00     0.002 C 
ATOM     17  C24 <0> d   1      30.461   0.747  31.269  0.00  0.00     0.007 C 
ATOM     18  C25 <0> d   1      29.656  -0.303  30.485  0.00  0.00     0.013 C 
ATOM     19  C26 <0> d   1      28.431   0.383  29.892  0.00  0.00    -0.002 C 
ATOM     20  C27 <0> d   1      27.644   1.088  30.998  0.00  0.00     0.019 C 
ENDROOT
BRANCH   1  21
ATOM     21  C2  <0> d   1      26.379  -1.025  29.884  0.00  0.00     0.158 C 
ATOM     22  C1  <0> d   1      26.667  -2.108  30.891  0.00  0.00     0.094 C 
ATOM     23  O3  <0> d   1      25.254  -0.604  29.755  0.00  0.00    -0.295 OA
ENDBRANCH   1  21
BRANCH   1  24
ATOM     24  O5  <0> d   1      28.217  -1.525  28.410  0.00  0.00    -0.381 OA
ATOM     25  H31 <0> d   1      29.144  -1.317  28.232  0.00  0.00     0.211 HD
ENDBRANCH   1  24
TORSDOF 2
ENDMDL
MODEL 73
REMARK CAVERDOCK RESULT:       1.9      0.000      0.000
REMARK CAVERDOCK CONSTRAINTS:       0.0      0.0      0.0      0.0
REMARK CAVERDOCK TUNNEL: 72      1.9      3.0     73.3
REMARK  2 active torsions:
REMARK  status: ('A' for Active; 'I' for Inactive)
REMARK    1  A    between atoms: C2_2  and  C4_4 
REMARK    2  A    between atoms: C4_4  and  O5_5 
ROOT
ATOM      1  C4  <0> d   1      27.369  -0.608  29.300  0.00  0.00     0.125 C 
ATOM      2  C6  <0> d   1      26.958   0.176  28.028  0.00  0.00     0.047 C 
ATOM      3  C7  <0> d   1      27.684   1.546  28.104  0.00  0.00     0.009 C 
ATOM      4  C8  <0> d   1      28.883   1.249  29.012  0.00  0.00     0.002 C 
ATOM      5  C10 <0> d   1      29.503   2.450  29.702  0.00  0.00    -0.004 C 
ATOM      6  C12 <0> d   1      30.096   3.399  28.655  0.00  0.00     0.010 C 
ATOM      7  C13 <0> d   1      30.653   4.637  29.359  0.00  0.00     0.035 C 
ATOM      8  C14 <0> d   1      31.648   4.194  30.416  0.00  0.00    -0.068 C 
ATOM      9  C15 <0> d   1      32.834   4.802  30.445  0.00  0.00     0.053 C 
ATOM     10  C16 <0> d   1      33.829   4.425  31.455  0.00  0.00     0.149 C 
ATOM     11  O17 <0> d   1      35.010   4.652  31.304  0.00  0.00    -0.293 OA
ATOM     12  C18 <0> d   1      33.301   3.734  32.698  0.00  0.00     0.084 C 
ATOM     13  C19 <0> d   1      32.386   2.599  32.238  0.00  0.00     0.022 C 
ATOM     14  C20 <0> d   1      31.249   3.112  31.372  0.00  0.00    -0.016 C 
ATOM     15  C21 <0> d   1      30.166   3.672  32.296  0.00  0.00     0.020 C 
ATOM     16  C22 <0> d   1      30.621   1.934  30.618  0.00  0.00     0.002 C 
ATOM     17  C24 <0> d   1      30.113   0.909  31.628  0.00  0.00     0.007 C 
ATOM     18  C25 <0> d   1      29.362  -0.243  30.941  0.00  0.00     0.013 C 
ATOM     19  C26 <0> d   1      28.237   0.354  30.104  0.00  0.00    -0.002 C 
ATOM     20  C27 <0> d   1      27.359   1.252  30.978  0.00  0.00     0.019 C 
ENDROOT
BRANCH   1  21
ATOM     21  C2  <0> d   1      26.147  -0.996  30.091  0.00  0.00     0.158 C 
ATOM     22  C1  <0> d   1      26.233  -2.089  31.125  0.00  0.00     0.094 C 
ATOM     23  O3  <0> d   1      25.098  -0.429  29.898  0.00  0.00    -0.295 OA
ENDBRANCH   1  21
BRANCH   1  24
ATOM     24  O5  <0> d   1      28.118  -1.772  28.945  0.00  0.00    -0.381 OA
ATOM     25  H31 <0> d   1      29.045  -1.596  28.736  0.00  0.00     0.211 HD
ENDBRANCH   1  24
TORSDOF 2
ENDMDL
MODEL 74
REMARK CAVERDOCK RESULT:       1.2      0.000      0.000
REMARK CAVERDOCK CONSTRAINTS:       0.1      0.0      0.0      0.0
REMARK CAVERDOCK TUNNEL: 73      1.2      3.0     74.1
REMARK  2 active torsions:
REMARK  status: ('A' for Active; 'I' for Inactive)
REMARK    1  A    between atoms: C2_2  and  C4_4 
REMARK    2  A    between atoms: C4_4  and  O5_5 
ROOT
ATOM      1  C4  <0> d   1      27.148  -0.591  29.350  0.00  0.00     0.125 C 
ATOM      2  C6  <0> d   1      26.611   0.268  28.178  0.00  0.00     0.047 C 
ATOM      3  C7  <0> d   1      27.361   1.626  28.252  0.00  0.00     0.009 C 
ATOM      4  C8  <0> d   1      28.647   1.268  29.004  0.00  0.00     0.002 C 
ATOM      5  C10 <0> d   1      29.355   2.422  29.689  0.00  0.00    -0.004 C 
ATOM      6  C12 <0> d   1      29.844   3.425  28.640  0.00  0.00     0.010 C 
ATOM      7  C13 <0> d   1      30.492   4.616  29.348  0.00  0.00     0.035 C 
ATOM      8  C14 <0> d   1      31.590   4.105  30.262  0.00  0.00    -0.068 C 
ATOM      9  C15 <0> d   1      32.779   4.701  30.196  0.00  0.00     0.053 C 
ATOM     10  C16 <0> d   1      33.873   4.259  31.068  0.00  0.00     0.149 C 
ATOM     11  O17 <0> d   1      35.034   4.485  30.801  0.00  0.00    -0.293 OA
ATOM     12  C18 <0> d   1      33.475   3.501  32.320  0.00  0.00     0.084 C 
ATOM     13  C19 <0> d   1      32.499   2.402  31.898  0.00  0.00     0.022 C 
ATOM     14  C20 <0> d   1      31.282   2.973  31.193  0.00  0.00    -0.016 C 
ATOM     15  C21 <0> d   1      30.314   3.487  32.260  0.00  0.00     0.020 C 
ATOM     16  C22 <0> d   1      30.559   1.845  30.447  0.00  0.00     0.002 C 
ATOM     17  C24 <0> d   1      30.150   0.767  31.447  0.00  0.00     0.007 C 
ATOM     18  C25 <0> d   1      29.312  -0.337  30.781  0.00  0.00     0.013 C 
ATOM     19  C26 <0> d   1      28.111   0.316  30.108  0.00  0.00    -0.002 C 
ATOM     20  C27 <0> d   1      27.346   1.168  31.122  0.00  0.00     0.019 C 
ENDROOT
BRANCH   1  21
ATOM     21  C2  <0> d   1      26.014  -1.015  30.248  0.00  0.00     0.158 C 
ATOM     22  C1  <0> d   1      26.014  -2.388  30.867  0.00  0.00     0.094 C 
ATOM     23  O3  <0> d   1      25.104  -0.252  30.471  0.00  0.00    -0.295 OA
ENDBRANCH   1  21
BRANCH   1  24
ATOM     24  O5  <0> d   1      27.837  -1.739  28.850  0.00  0.00    -0.381 OA
ATOM     25  H31 <0> d   1      28.632  -1.969  29.349  0.00  0.00     0.211 HD
ENDBRANCH   1  24
TORSDOF 2
ENDMDL
MODEL 75
REMARK CAVERDOCK RESULT:       0.8      0.000      0.000
REMARK CAVERDOCK CONSTRAINTS:       0.1      0.0      0.0      0.0
REMARK CAVERDOCK TUNNEL: 74      0.8      3.0     75.3
REMARK  2 active torsions:
REMARK  status: ('A' for Active; 'I' for Inactive)
REMARK    1  A    between atoms: C2_2  and  C4_4 
REMARK    2  A    between atoms: C4_4  and  O5_5 
ROOT
ATOM      1  C4  <0> d   1      26.948  -0.663  29.686  0.00  0.00     0.125 C 
ATOM      2  C6  <0> d   1      26.528   0.013  28.356  0.00  0.00     0.047 C 
ATOM      3  C7  <0> d   1      27.325   1.343  28.271  0.00  0.00     0.009 C 
ATOM      4  C8  <0> d   1      28.541   1.073  29.164  0.00  0.00     0.002 C 
ATOM      5  C10 <0> d   1      29.245   2.301  29.710  0.00  0.00    -0.004 C 
ATOM      6  C12 <0> d   1      29.845   3.110  28.554  0.00  0.00     0.010 C 
ATOM      7  C13 <0> d   1      30.490   4.379  29.113  0.00  0.00     0.035 C 
ATOM      8  C14 <0> d   1      31.501   3.989  30.175  0.00  0.00    -0.068 C 
ATOM      9  C15 <0> d   1      32.716   4.533  30.104  0.00  0.00     0.053 C 
ATOM     10  C16 <0> d   1      33.728   4.204  31.113  0.00  0.00     0.149 C 
ATOM     11  O17 <0> d   1      34.913   4.352  30.901  0.00  0.00    -0.293 OA
ATOM     12  C18 <0> d   1      33.215   3.668  32.436  0.00  0.00     0.084 C 
ATOM     13  C19 <0> d   1      32.228   2.544  32.121  0.00  0.00     0.022 C 
ATOM     14  C20 <0> d   1      31.085   3.029  31.247  0.00  0.00    -0.016 C 
ATOM     15  C21 <0> d   1      30.068   3.734  32.146  0.00  0.00     0.020 C 
ATOM     16  C22 <0> d   1      30.371   1.818  30.636  0.00  0.00     0.002 C 
ATOM     17  C24 <0> d   1      29.851   0.926  31.759  0.00  0.00     0.007 C 
ATOM     18  C25 <0> d   1      29.018  -0.246  31.216  0.00  0.00     0.013 C 
ATOM     19  C26 <0> d   1      27.893   0.325  30.360  0.00  0.00    -0.002 C 
ATOM     20  C27 <0> d   1      27.095   1.350  31.169  0.00  0.00     0.019 C 
ENDROOT
BRANCH   1  21
ATOM     21  C2  <0> d   1      25.739  -0.905  30.552  0.00  0.00     0.158 C 
ATOM     22  C1  <0> d   1      25.615  -2.188  31.333  0.00  0.00     0.094 C 
ATOM     23  O3  <0> d   1      24.869  -0.070  30.621  0.00  0.00    -0.295 OA
ENDBRANCH   1  21
BRANCH   1  24
ATOM     24  O5  <0> d   1      27.624  -1.895  29.424  0.00  0.00    -0.381 OA
ATOM     25  H31 <0> d   1      28.477  -1.978  29.871  0.00  0.00     0.211 HD
ENDBRANCH   1  24
TORSDOF 2
ENDMDL
MODEL 76
REMARK CAVERDOCK RESULT:       0.5      0.000      0.000
REMARK CAVERDOCK CONSTRAINTS:       0.0      0.0      0.0      0.0
REMARK CAVERDOCK TUNNEL: 75      0.5      3.0     76.1
REMARK  2 active torsions:
REMARK  status: ('A' for Active; 'I' for Inactive)
REMARK    1  A    between atoms: C2_2  and  C4_4 
REMARK    2  A    between atoms: C4_4  and  O5_5 
ROOT
ATOM      1  C4  <0> d   1      27.035  -0.781  29.551  0.00  0.00     0.125 C 
ATOM      2  C6  <0> d   1      26.487   0.023  28.345  0.00  0.00     0.047 C 
ATOM      3  C7  <0> d   1      27.215   1.393  28.366  0.00  0.00     0.009 C 
ATOM      4  C8  <0> d   1      28.506   1.085  29.133  0.00  0.00     0.002 C 
ATOM      5  C10 <0> d   1      29.195   2.276  29.773  0.00  0.00    -0.004 C 
ATOM      6  C12 <0> d   1      29.670   3.245  28.684  0.00  0.00     0.010 C 
ATOM      7  C13 <0> d   1      30.299   4.473  29.346  0.00  0.00     0.035 C 
ATOM      8  C14 <0> d   1      31.403   4.014  30.280  0.00  0.00    -0.068 C 
ATOM      9  C15 <0> d   1      32.584   4.625  30.191  0.00  0.00     0.053 C 
ATOM     10  C16 <0> d   1      33.683   4.234  31.080  0.00  0.00     0.149 C 
ATOM     11  O17 <0> d   1      34.841   4.468  30.805  0.00  0.00    -0.293 OA
ATOM     12  C18 <0> d   1      33.295   3.520  32.361  0.00  0.00     0.084 C 
ATOM     13  C19 <0> d   1      32.337   2.391  31.982  0.00  0.00     0.022 C 
ATOM     14  C20 <0> d   1      31.112   2.915  31.255  0.00  0.00    -0.016 C 
ATOM     15  C21 <0> d   1      30.135   3.455  32.300  0.00  0.00     0.020 C 
ATOM     16  C22 <0> d   1      30.407   1.748  30.553  0.00  0.00     0.002 C 
ATOM     17  C24 <0> d   1      30.014   0.704  31.594  0.00  0.00     0.007 C 
ATOM     18  C25 <0> d   1      29.194  -0.439  30.972  0.00  0.00     0.013 C 
ATOM     19  C26 <0> d   1      27.984   0.169  30.272  0.00  0.00    -0.002 C 
ATOM     20  C27 <0> d   1      27.204   1.049  31.253  0.00  0.00     0.019 C 
ENDROOT
BRANCH   1  21
ATOM     21  C2  <0> d   1      25.906  -1.187  30.463  0.00  0.00     0.158 C 
ATOM     22  C1  <0> d   1      26.034  -2.421  31.319  0.00  0.00     0.094 C 
ATOM     23  O3  <0> d   1      24.899  -0.522  30.509  0.00  0.00    -0.295 OA
ENDBRANCH   1  21
BRANCH   1  24
ATOM     24  O5  <0> d   1      27.742  -1.937  29.096  0.00  0.00    -0.381 OA
ATOM     25  H31 <0> d   1      27.651  -2.707  29.674  0.00  0.00     0.211 HD
ENDBRANCH   1  24
TORSDOF 2
ENDMDL
MODEL 77
REMARK CAVERDOCK RESULT:       0.2      0.000      0.000
REMARK CAVERDOCK CONSTRAINTS:       0.0      0.0      0.0      0.0
REMARK CAVERDOCK TUNNEL: 76      0.2      3.1     77.1
REMARK  2 active torsions:
REMARK  status: ('A' for Active; 'I' for Inactive)
REMARK    1  A    between atoms: C2_2  and  C4_4 
REMARK    2  A    between atoms: C4_4  and  O5_5 
ROOT
ATOM      1  C4  <0> d   1      26.979  -0.950  29.710  0.00  0.00     0.125 C 
ATOM      2  C6  <0> d   1      26.446  -0.232  28.444  0.00  0.00     0.047 C 
ATOM      3  C7  <0> d   1      27.157   1.147  28.391  0.00  0.00     0.009 C 
ATOM      4  C8  <0> d   1      28.436   0.906  29.202  0.00  0.00     0.002 C 
ATOM      5  C10 <0> d   1      29.097   2.145  29.777  0.00  0.00    -0.004 C 
ATOM      6  C12 <0> d   1      29.582   3.048  28.639  0.00  0.00     0.010 C 
ATOM      7  C13 <0> d   1      30.182   4.324  29.232  0.00  0.00     0.035 C 
ATOM      8  C14 <0> d   1      31.272   3.942  30.215  0.00  0.00    -0.068 C 
ATOM      9  C15 <0> d   1      32.447   4.562  30.111  0.00  0.00     0.053 C 
ATOM     10  C16 <0> d   1      33.532   4.244  31.045  0.00  0.00     0.149 C 
ATOM     11  O17 <0> d   1      34.692   4.476  30.779  0.00  0.00    -0.293 OA
ATOM     12  C18 <0> d   1      33.126   3.609  32.361  0.00  0.00     0.084 C 
ATOM     13  C19 <0> d   1      32.190   2.444  32.037  0.00  0.00     0.022 C 
ATOM     14  C20 <0> d   1      30.974   2.904  31.253  0.00  0.00    -0.016 C 
ATOM     15  C21 <0> d   1      29.969   3.497  32.242  0.00  0.00     0.020 C 
ATOM     16  C22 <0> d   1      30.299   1.684  30.614  0.00  0.00     0.002 C 
ATOM     17  C24 <0> d   1      29.897   0.704  31.712  0.00  0.00     0.007 C 
ATOM     18  C25 <0> d   1      29.104  -0.487  31.149  0.00  0.00     0.013 C 
ATOM     19  C26 <0> d   1      27.901   0.058  30.388  0.00  0.00    -0.002 C 
ATOM     20  C27 <0> d   1      27.091   0.988  31.293  0.00  0.00     0.019 C 
ENDROOT
BRANCH   1  21
ATOM     21  C2  <0> d   1      25.837  -1.311  30.624  0.00  0.00     0.158 C 
ATOM     22  C1  <0> d   1      25.975  -2.464  31.585  0.00  0.00     0.094 C 
ATOM     23  O3  <0> d   1      24.810  -0.676  30.587  0.00  0.00    -0.295 OA
ENDBRANCH   1  21
BRANCH   1  24
ATOM     24  O5  <0> d   1      27.710  -2.122  29.345  0.00  0.00    -0.381 OA
ATOM     25  H31 <0> d   1      27.154  -2.891  29.161  0.00  0.00     0.211 HD
ENDBRANCH   1  24
TORSDOF 2
ENDMDL
MODEL 78
REMARK CAVERDOCK RESULT:       0.1      0.000      0.000
REMARK CAVERDOCK CONSTRAINTS:       0.0      0.0      0.0      0.0
REMARK CAVERDOCK TUNNEL: 77      0.1      3.1     78.1
REMARK  2 active torsions:
REMARK  status: ('A' for Active; 'I' for Inactive)
REMARK    1  A    between atoms: C2_2  and  C4_4 
REMARK    2  A    between atoms: C4_4  and  O5_5 
ROOT
ATOM      1  C4  <0> d   1      26.955  -1.077  29.790  0.00  0.00     0.125 C 
ATOM      2  C6  <0> d   1      26.437  -0.427  28.482  0.00  0.00     0.047 C 
ATOM      3  C7  <0> d   1      27.127   0.960  28.379  0.00  0.00     0.009 C 
ATOM      4  C8  <0> d   1      28.391   0.779  29.226  0.00  0.00     0.002 C 
ATOM      5  C10 <0> d   1      29.020   2.054  29.757  0.00  0.00    -0.004 C 
ATOM      6  C12 <0> d   1      29.515   2.912  28.587  0.00  0.00     0.010 C 
ATOM      7  C13 <0> d   1      30.081   4.224  29.133  0.00  0.00     0.035 C 
ATOM      8  C14 <0> d   1      31.156   3.906  30.155  0.00  0.00    -0.068 C 
ATOM      9  C15 <0> d   1      32.322   4.541  30.046  0.00  0.00     0.053 C 
ATOM     10  C16 <0> d   1      33.392   4.285  31.016  0.00  0.00     0.149 C 
ATOM     11  O17 <0> d   1      34.555   4.524  30.764  0.00  0.00    -0.293 OA
ATOM     12  C18 <0> d   1      32.969   3.704  32.352  0.00  0.00     0.084 C 
ATOM     13  C19 <0> d   1      32.059   2.510  32.064  0.00  0.00     0.022 C 
ATOM     14  C20 <0> d   1      30.853   2.912  31.234  0.00  0.00    -0.016 C 
ATOM     15  C21 <0> d   1      29.817   3.533  32.173  0.00  0.00     0.020 C 
ATOM     16  C22 <0> d   1      30.211   1.653  30.639  0.00  0.00     0.002 C 
ATOM     17  C24 <0> d   1      29.801   0.718  31.773  0.00  0.00     0.007 C 
ATOM     18  C25 <0> d   1      29.040  -0.511  31.249  0.00  0.00     0.013 C 
ATOM     19  C26 <0> d   1      27.845  -0.022  30.439  0.00  0.00    -0.002 C 
ATOM     20  C27 <0> d   1      27.001   0.934  31.284  0.00  0.00     0.019 C 
ENDROOT
BRANCH   1  21
ATOM     21  C2  <0> d   1      25.799  -1.415  30.697  0.00  0.00     0.158 C 
ATOM     22  C1  <0> d   1      26.012  -2.313  31.888  0.00  0.00     0.094 C 
ATOM     23  O3  <0> d   1      24.702  -0.965  30.469  0.00  0.00    -0.295 OA
ENDBRANCH   1  21
BRANCH   1  24
ATOM     24  O5  <0> d   1      27.712  -2.252  29.496  0.00  0.00    -0.381 OA
ATOM     25  H31 <0> d   1      27.448  -3.029  30.007  0.00  0.00     0.211 HD
ENDBRANCH   1  24
TORSDOF 2
ENDMDL
MODEL 79
REMARK CAVERDOCK RESULT:       0.1      0.000      0.000
REMARK CAVERDOCK CONSTRAINTS:       0.0      0.0      0.0      0.0
REMARK CAVERDOCK TUNNEL: 78      0.1      3.2    79.10
REMARK  2 active torsions:
REMARK  status: ('A' for Active; 'I' for Inactive)
REMARK    1  A    between atoms: C2_2  and  C4_4 
REMARK    2  A    between atoms: C4_4  and  O5_5 
ROOT
ATOM      1  C4  <0> d   1      26.845  -1.166  29.824  0.00  0.00     0.125 C 
ATOM      2  C6  <0> d   1      26.315  -0.536  28.511  0.00  0.00     0.047 C 
ATOM      3  C7  <0> d   1      27.002   0.850  28.381  0.00  0.00     0.009 C 
ATOM      4  C8  <0> d   1      28.275   0.682  29.219  0.00  0.00     0.002 C 
ATOM      5  C10 <0> d   1      28.906   1.966  29.725  0.00  0.00    -0.004 C 
ATOM      6  C12 <0> d   1      29.389   2.807  28.539  0.00  0.00     0.010 C 
ATOM      7  C13 <0> d   1      29.959   4.128  29.059  0.00  0.00     0.035 C 
ATOM      8  C14 <0> d   1      31.044   3.826  30.076  0.00  0.00    -0.068 C 
ATOM      9  C15 <0> d   1      32.209   4.460  29.947  0.00  0.00     0.053 C 
ATOM     10  C16 <0> d   1      33.288   4.220  30.911  0.00  0.00     0.149 C 
ATOM     11  O17 <0> d   1      34.447   4.456  30.644  0.00  0.00    -0.293 OA
ATOM     12  C18 <0> d   1      32.878   3.658  32.259  0.00  0.00     0.084 C 
ATOM     13  C19 <0> d   1      31.967   2.459  31.996  0.00  0.00     0.022 C 
ATOM     14  C20 <0> d   1      30.752   2.847  31.172  0.00  0.00    -0.016 C 
ATOM     15  C21 <0> d   1      29.725   3.481  32.112  0.00  0.00     0.020 C 
ATOM     16  C22 <0> d   1      30.106   1.579  30.601  0.00  0.00     0.002 C 
ATOM     17  C24 <0> d   1      29.708   0.660  31.753  0.00  0.00     0.007 C 
ATOM     18  C25 <0> d   1      28.944  -0.578  31.254  0.00  0.00     0.013 C 
ATOM     19  C26 <0> d   1      27.741  -0.102  30.448  0.00  0.00    -0.002 C 
ATOM     20  C27 <0> d   1      26.903   0.866  31.287  0.00  0.00     0.019 C 
ENDROOT
BRANCH   1  21
ATOM     21  C2  <0> d   1      25.699  -1.492  30.745  0.00  0.00     0.158 C 
ATOM     22  C1  <0> d   1      25.800  -2.661  31.691  0.00  0.00     0.094 C 
ATOM     23  O3  <0> d   1      24.698  -0.815  30.727  0.00  0.00    -0.295 OA
ENDBRANCH   1  21
BRANCH   1  24
ATOM     24  O5  <0> d   1      27.601  -2.345  29.539  0.00  0.00    -0.381 OA
ATOM     25  H31 <0> d   1      27.151  -3.167  29.775  0.00  0.00     0.211 HD
ENDBRANCH   1  24
TORSDOF 2
ENDMDL
MODEL 80
REMARK CAVERDOCK RESULT:      -0.2      0.000      0.000
REMARK CAVERDOCK CONSTRAINTS:       0.1      0.0      0.0      0.0
REMARK CAVERDOCK TUNNEL: 79     -0.2      3.2     80.1
REMARK  2 active torsions:
REMARK  status: ('A' for Active; 'I' for Inactive)
REMARK    1  A    between atoms: C2_2  and  C4_4 
REMARK    2  A    between atoms: C4_4  and  O5_5 
ROOT
ATOM      1  C4  <0> d   1      26.640   0.175  33.534  0.00  0.00     0.125 C 
ATOM      2  C6  <0> d   1      27.476   0.969  34.570  0.00  0.00     0.047 C 
ATOM      3  C7  <0> d   1      28.553   1.741  33.762  0.00  0.00     0.009 C 
ATOM      4  C8  <0> d   1      27.925   1.853  32.368  0.00  0.00     0.002 C 
ATOM      5  C10 <0> d   1      28.893   2.085  31.224  0.00  0.00    -0.004 C 
ATOM      6  C12 <0> d   1      29.580   3.444  31.395  0.00  0.00     0.010 C 
ATOM      7  C13 <0> d   1      30.603   3.634  30.274  0.00  0.00     0.035 C 
ATOM      8  C14 <0> d   1      29.903   3.468  28.938  0.00  0.00    -0.068 C 
ATOM      9  C15 <0> d   1      30.113   4.399  28.008  0.00  0.00     0.053 C 
ATOM     10  C16 <0> d   1      29.474   4.281  26.693  0.00  0.00     0.149 C 
ATOM     11  O17 <0> d   1      29.318   5.243  25.970  0.00  0.00    -0.293 OA
ATOM     12  C18 <0> d   1      29.018   2.894  26.285  0.00  0.00     0.084 C 
ATOM     13  C19 <0> d   1      28.211   2.317  27.449  0.00  0.00     0.022 C 
ATOM     14  C20 <0> d   1      29.027   2.271  28.729  0.00  0.00    -0.016 C 
ATOM     15  C21 <0> d   1      29.922   1.032  28.675  0.00  0.00     0.020 C 
ATOM     16  C22 <0> d   1      28.081   2.082  29.920  0.00  0.00     0.002 C 
ATOM     17  C24 <0> d   1      27.295   0.788  29.733  0.00  0.00     0.007 C 
ATOM     18  C25 <0> d   1      26.414   0.476  30.954  0.00  0.00     0.013 C 
ATOM     19  C26 <0> d   1      27.307   0.439  32.189  0.00  0.00    -0.002 C 
ATOM     20  C27 <0> d   1      28.458  -0.544  31.968  0.00  0.00     0.019 C 
ENDROOT
BRANCH   1  21
ATOM     21  C2  <0> d   1      26.675  -1.297  33.855  0.00  0.00     0.158 C 
ATOM     22  C1  <0> d   1      27.265  -1.772  35.158  0.00  0.00     0.094 C 
ATOM     23  O3  <0> d   1      26.227  -2.097  33.068  0.00  0.00    -0.295 OA
ENDBRANCH   1  21
BRANCH   1  24
ATOM     24  O5  <0> d   1      25.291   0.646  33.519  0.00  0.00    -0.381 OA
ATOM     25  H31 <0> d   1      25.188   1.555  33.831  0.00  0.00     0.211 HD
ENDBRANCH   1  24
TORSDOF 2
ENDMDL
MODEL 81
REMARK CAVERDOCK RESULT:      -1.1      0.000      0.000
REMARK CAVERDOCK CONSTRAINTS:       0.3      0.0      0.0      0.0
REMARK CAVERDOCK TUNNEL: 80     -1.1      3.2     81.4
REMARK  2 active torsions:
REMARK  status: ('A' for Active; 'I' for Inactive)
REMARK    1  A    between atoms: C2_2  and  C4_4 
REMARK    2  A    between atoms: C4_4  and  O5_5 
ROOT
ATOM      1  C4  <0> d   1      26.603  -0.026  33.476  0.00  0.00     0.125 C 
ATOM      2  C6  <0> d   1      27.423   0.725  34.556  0.00  0.00     0.047 C 
ATOM      3  C7  <0> d   1      28.524   1.515  33.799  0.00  0.00     0.009 C 
ATOM      4  C8  <0> d   1      27.927   1.679  32.397  0.00  0.00     0.002 C 
ATOM      5  C10 <0> d   1      28.922   1.942  31.282  0.00  0.00    -0.004 C 
ATOM      6  C12 <0> d   1      29.616   3.288  31.515  0.00  0.00     0.010 C 
ATOM      7  C13 <0> d   1      30.665   3.507  30.423  0.00  0.00     0.035 C 
ATOM      8  C14 <0> d   1      29.992   3.393  29.068  0.00  0.00    -0.068 C 
ATOM      9  C15 <0> d   1      30.230   4.353  28.175  0.00  0.00     0.053 C 
ATOM     10  C16 <0> d   1      29.619   4.286  26.843  0.00  0.00     0.149 C 
ATOM     11  O17 <0> d   1      29.487   5.273  26.150  0.00  0.00    -0.293 OA
ATOM     12  C18 <0> d   1      29.161   2.917  26.378  0.00  0.00     0.084 C 
ATOM     13  C19 <0> d   1      28.324   2.309  27.503  0.00  0.00     0.022 C 
ATOM     14  C20 <0> d   1      29.112   2.212  28.798  0.00  0.00    -0.016 C 
ATOM     15  C21 <0> d   1      29.998   0.967  28.722  0.00  0.00     0.020 C 
ATOM     16  C22 <0> d   1      28.138   1.991  29.962  0.00  0.00     0.002 C 
ATOM     17  C24 <0> d   1      27.345   0.711  29.714  0.00  0.00     0.007 C 
ATOM     18  C25 <0> d   1      26.436   0.365  30.904  0.00  0.00     0.013 C 
ATOM     19  C26 <0> d   1      27.302   0.278  32.156  0.00  0.00    -0.002 C 
ATOM     20  C27 <0> d   1      28.449  -0.708  31.926  0.00  0.00     0.019 C 
ENDROOT
BRANCH   1  21
ATOM     21  C2  <0> d   1      26.618  -1.508  33.747  0.00  0.00     0.158 C 
ATOM     22  C1  <0> d   1      27.568  -2.079  34.769  0.00  0.00     0.094 C 
ATOM     23  O3  <0> d   1      25.868  -2.240  33.145  0.00  0.00    -0.295 OA
ENDBRANCH   1  21
BRANCH   1  24
ATOM     24  O5  <0> d   1      25.258   0.457  33.449  0.00  0.00    -0.381 OA
ATOM     25  H31 <0> d   1      25.003   0.862  32.609  0.00  0.00     0.211 HD
ENDBRANCH   1  24
TORSDOF 2
ENDMDL
MODEL 82
REMARK CAVERDOCK RESULT:      -1.5      0.000      0.000
REMARK CAVERDOCK CONSTRAINTS:       0.3      0.0      0.0      0.0
REMARK CAVERDOCK TUNNEL: 81     -1.5      3.3     82.3
REMARK  2 active torsions:
REMARK  status: ('A' for Active; 'I' for Inactive)
REMARK    1  A    between atoms: C2_2  and  C4_4 
REMARK    2  A    between atoms: C4_4  and  O5_5 
ROOT
ATOM      1  C4  <0> d   1      26.500  -0.111  33.316  0.00  0.00     0.125 C 
ATOM      2  C6  <0> d   1      27.331   0.588  34.421  0.00  0.00     0.047 C 
ATOM      3  C7  <0> d   1      28.450   1.380  33.693  0.00  0.00     0.009 C 
ATOM      4  C8  <0> d   1      27.861   1.601  32.295  0.00  0.00     0.002 C 
ATOM      5  C10 <0> d   1      28.865   1.879  31.191  0.00  0.00    -0.004 C 
ATOM      6  C12 <0> d   1      29.585   3.203  31.469  0.00  0.00     0.010 C 
ATOM      7  C13 <0> d   1      30.642   3.435  30.388  0.00  0.00     0.035 C 
ATOM      8  C14 <0> d   1      29.971   3.378  29.028  0.00  0.00    -0.068 C 
ATOM      9  C15 <0> d   1      30.231   4.361  28.167  0.00  0.00     0.053 C 
ATOM     10  C16 <0> d   1      29.624   4.350  26.832  0.00  0.00     0.149 C 
ATOM     11  O17 <0> d   1      29.514   5.361  26.171  0.00  0.00    -0.293 OA
ATOM     12  C18 <0> d   1      29.139   3.006  26.322  0.00  0.00     0.084 C 
ATOM     13  C19 <0> d   1      28.287   2.379  27.425  0.00  0.00     0.022 C 
ATOM     14  C20 <0> d   1      29.068   2.225  28.718  0.00  0.00    -0.016 C 
ATOM     15  C21 <0> d   1      29.929   0.965  28.604  0.00  0.00     0.020 C 
ATOM     16  C22 <0> d   1      28.087   1.986  29.872  0.00  0.00     0.002 C 
ATOM     17  C24 <0> d   1      27.269   0.731  29.580  0.00  0.00     0.007 C 
ATOM     18  C25 <0> d   1      26.349   0.366  30.757  0.00  0.00     0.013 C 
ATOM     19  C26 <0> d   1      27.209   0.221  32.007  0.00  0.00    -0.002 C 
ATOM     20  C27 <0> d   1      28.337  -0.780  31.749  0.00  0.00     0.019 C 
ENDROOT
BRANCH   1  21
ATOM     21  C2  <0> d   1      26.485  -1.601  33.539  0.00  0.00     0.158 C 
ATOM     22  C1  <0> d   1      27.481  -2.234  34.475  0.00  0.00     0.094 C 
ATOM     23  O3  <0> d   1      25.672  -2.288  32.968  0.00  0.00    -0.295 OA
ENDBRANCH   1  21
BRANCH   1  24
ATOM     24  O5  <0> d   1      25.166   0.400  33.300  0.00  0.00    -0.381 OA
ATOM     25  H31 <0> d   1      24.732   0.342  32.438  0.00  0.00     0.211 HD
ENDBRANCH   1  24
TORSDOF 2
ENDMDL
MODEL 83
REMARK CAVERDOCK RESULT:      -1.9      0.000      0.000
REMARK CAVERDOCK CONSTRAINTS:       0.0      0.0      0.0      0.0
REMARK CAVERDOCK TUNNEL: 82     -1.9      3.3     83.3
REMARK  2 active torsions:
REMARK  status: ('A' for Active; 'I' for Inactive)
REMARK    1  A    between atoms: C2_2  and  C4_4 
REMARK    2  A    between atoms: C4_4  and  O5_5 
ROOT
ATOM      1  C4  <0> d   1      26.440  -0.145  33.308  0.00  0.00     0.125 C 
ATOM      2  C6  <0> d   1      27.194   0.629  34.419  0.00  0.00     0.047 C 
ATOM      3  C7  <0> d   1      28.304   1.448  33.706  0.00  0.00     0.009 C 
ATOM      4  C8  <0> d   1      27.761   1.595  32.280  0.00  0.00     0.002 C 
ATOM      5  C10 <0> d   1      28.793   1.884  31.206  0.00  0.00    -0.004 C 
ATOM      6  C12 <0> d   1      29.440   3.249  31.465  0.00  0.00     0.010 C 
ATOM      7  C13 <0> d   1      30.526   3.495  30.417  0.00  0.00     0.035 C 
ATOM      8  C14 <0> d   1      29.913   3.362  29.035  0.00  0.00    -0.068 C 
ATOM      9  C15 <0> d   1      30.161   4.327  28.151  0.00  0.00     0.053 C 
ATOM     10  C16 <0> d   1      29.608   4.243  26.795  0.00  0.00     0.149 C 
ATOM     11  O17 <0> d   1      29.478   5.225  26.096  0.00  0.00    -0.293 OA
ATOM     12  C18 <0> d   1      29.206   2.861  26.314  0.00  0.00     0.084 C 
ATOM     13  C19 <0> d   1      28.341   2.231  27.406  0.00  0.00     0.022 C 
ATOM     14  C20 <0> d   1      29.077   2.157  28.732  0.00  0.00    -0.016 C 
ATOM     15  C21 <0> d   1      29.999   0.937  28.694  0.00  0.00     0.020 C 
ATOM     16  C22 <0> d   1      28.063   1.910  29.855  0.00  0.00     0.002 C 
ATOM     17  C24 <0> d   1      27.316   0.609  29.577  0.00  0.00     0.007 C 
ATOM     18  C25 <0> d   1      26.368   0.239  30.730  0.00  0.00     0.013 C 
ATOM     19  C26 <0> d   1      27.184   0.177  32.016  0.00  0.00    -0.002 C 
ATOM     20  C27 <0> d   1      28.366  -0.777  31.836  0.00  0.00     0.019 C 
ENDROOT
BRANCH   1  21
ATOM     21  C2  <0> d   1      26.485  -1.626  33.582  0.00  0.00     0.158 C 
ATOM     22  C1  <0> d   1      27.387  -2.167  34.661  0.00  0.00     0.094 C 
ATOM     23  O3  <0> d   1      25.796  -2.380  32.937  0.00  0.00    -0.295 OA
ENDBRANCH   1  21
BRANCH   1  24
ATOM     24  O5  <0> d   1      25.085   0.302  33.224  0.00  0.00    -0.381 OA
ATOM     25  H31 <0> d   1      24.693   0.530  34.077  0.00  0.00     0.211 HD
ENDBRANCH   1  24
TORSDOF 2
ENDMDL
MODEL 84
REMARK CAVERDOCK RESULT:      -2.3      0.000      0.000
REMARK CAVERDOCK CONSTRAINTS:       0.1      0.0      0.0      0.0
REMARK CAVERDOCK TUNNEL: 83     -2.3      3.3     84.2
REMARK  2 active torsions:
REMARK  status: ('A' for Active; 'I' for Inactive)
REMARK    1  A    between atoms: C2_2  and  C4_4 
REMARK    2  A    between atoms: C4_4  and  O5_5 
ROOT
ATOM      1  C4  <0> d   1      26.486  -0.233  33.339  0.00  0.00     0.125 C 
ATOM      2  C6  <0> d   1      27.343   0.454  34.433  0.00  0.00     0.047 C 
ATOM      3  C7  <0> d   1      28.463   1.229  33.689  0.00  0.00     0.009 C 
ATOM      4  C8  <0> d   1      27.858   1.459  32.299  0.00  0.00     0.002 C 
ATOM      5  C10 <0> d   1      28.850   1.723  31.182  0.00  0.00    -0.004 C 
ATOM      6  C12 <0> d   1      29.593   3.036  31.450  0.00  0.00     0.010 C 
ATOM      7  C13 <0> d   1      30.638   3.253  30.354  0.00  0.00     0.035 C 
ATOM      8  C14 <0> d   1      29.948   3.206  29.003  0.00  0.00    -0.068 C 
ATOM      9  C15 <0> d   1      30.210   4.186  28.139  0.00  0.00     0.053 C 
ATOM     10  C16 <0> d   1      29.584   4.183  26.813  0.00  0.00     0.149 C 
ATOM     11  O17 <0> d   1      29.480   5.196  26.153  0.00  0.00    -0.293 OA
ATOM     12  C18 <0> d   1      29.073   2.847  26.309  0.00  0.00     0.084 C 
ATOM     13  C19 <0> d   1      28.227   2.232  27.424  0.00  0.00     0.022 C 
ATOM     14  C20 <0> d   1      29.024   2.066  28.706  0.00  0.00    -0.016 C 
ATOM     15  C21 <0> d   1      29.865   0.795  28.580  0.00  0.00     0.020 C 
ATOM     16  C22 <0> d   1      28.055   1.842  29.874  0.00  0.00     0.002 C 
ATOM     17  C24 <0> d   1      27.215   0.599  29.593  0.00  0.00     0.007 C 
ATOM     18  C25 <0> d   1      26.306   0.247  30.783  0.00  0.00     0.013 C 
ATOM     19  C26 <0> d   1      27.181   0.089  32.021  0.00  0.00    -0.002 C 
ATOM     20  C27 <0> d   1      28.291  -0.928  31.747  0.00  0.00     0.019 C 
ENDROOT
BRANCH   1  21
ATOM     21  C2  <0> d   1      26.452  -1.723  33.562  0.00  0.00     0.158 C 
ATOM     22  C1  <0> d   1      27.293  -2.342  34.649  0.00  0.00     0.094 C 
ATOM     23  O3  <0> d   1      25.749  -2.421  32.871  0.00  0.00    -0.295 OA
ENDBRANCH   1  21
BRANCH   1  24
ATOM     24  O5  <0> d   1      25.159   0.298  33.342  0.00  0.00    -0.381 OA
ATOM     25  H31 <0> d   1      24.490  -0.315  33.008  0.00  0.00     0.211 HD
ENDBRANCH   1  24
TORSDOF 2
ENDMDL
MODEL 85
REMARK CAVERDOCK RESULT:      -2.9      0.000      0.000
REMARK CAVERDOCK CONSTRAINTS:       0.0      0.0      0.0      0.0
REMARK CAVERDOCK TUNNEL: 84     -2.9      3.3     85.2
REMARK  2 active torsions:
REMARK  status: ('A' for Active; 'I' for Inactive)
REMARK    1  A    between atoms: C2_2  and  C4_4 
REMARK    2  A    between atoms: C4_4  and  O5_5 
ROOT
ATOM      1  C4  <0> d   1      26.484  -0.138  33.694  0.00  0.00     0.125 C 
ATOM      2  C6  <0> d   1      27.238   0.728  34.735  0.00  0.00     0.047 C 
ATOM      3  C7  <0> d   1      28.302   1.535  33.944  0.00  0.00     0.009 C 
ATOM      4  C8  <0> d   1      27.721   1.574  32.526  0.00  0.00     0.002 C 
ATOM      5  C10 <0> d   1      28.717   1.828  31.411  0.00  0.00    -0.004 C 
ATOM      6  C12 <0> d   1      29.324   3.226  31.567  0.00  0.00     0.010 C 
ATOM      7  C13 <0> d   1      30.377   3.440  30.478  0.00  0.00     0.035 C 
ATOM      8  C14 <0> d   1      29.736   3.200  29.124  0.00  0.00    -0.068 C 
ATOM      9  C15 <0> d   1      29.931   4.115  28.175  0.00  0.00     0.053 C 
ATOM     10  C16 <0> d   1      29.349   3.928  26.842  0.00  0.00     0.149 C 
ATOM     11  O17 <0> d   1      29.170   4.860  26.086  0.00  0.00    -0.293 OA
ATOM     12  C18 <0> d   1      28.982   2.507  26.458  0.00  0.00     0.084 C 
ATOM     13  C19 <0> d   1      28.165   1.920  27.609  0.00  0.00     0.022 C 
ATOM     14  C20 <0> d   1      28.934   1.953  28.918  0.00  0.00    -0.016 C 
ATOM     15  C21 <0> d   1      29.895   0.763  28.932  0.00  0.00     0.020 C 
ATOM     16  C22 <0> d   1      27.956   1.745  30.080  0.00  0.00     0.002 C 
ATOM     17  C24 <0> d   1      27.246   0.406  29.902  0.00  0.00     0.007 C 
ATOM     18  C25 <0> d   1      26.338   0.080  31.100  0.00  0.00     0.013 C 
ATOM     19  C26 <0> d   1      27.186   0.125  32.366  0.00  0.00    -0.002 C 
ATOM     20  C27 <0> d   1      28.394  -0.801  32.216  0.00  0.00     0.019 C 
ENDROOT
BRANCH   1  21
ATOM     21  C2  <0> d   1      26.584  -1.597  34.058  0.00  0.00     0.158 C 
ATOM     22  C1  <0> d   1      25.650  -2.598  33.429  0.00  0.00     0.094 C 
ATOM     23  O3  <0> d   1      27.414  -1.964  34.855  0.00  0.00    -0.295 OA
ENDBRANCH   1  21
BRANCH   1  24
ATOM     24  O5  <0> d   1      25.113   0.259  33.617  0.00  0.00    -0.381 OA
ATOM     25  H31 <0> d   1      24.597  -0.231  32.963  0.00  0.00     0.211 HD
ENDBRANCH   1  24
TORSDOF 2
ENDMDL
MODEL 86
REMARK CAVERDOCK RESULT:      -3.3      0.000      0.000
REMARK CAVERDOCK CONSTRAINTS:       0.0      0.0      0.0      0.0
REMARK CAVERDOCK TUNNEL: 85     -3.3      3.4     86.4
REMARK  2 active torsions:
REMARK  status: ('A' for Active; 'I' for Inactive)
REMARK    1  A    between atoms: C2_2  and  C4_4 
REMARK    2  A    between atoms: C4_4  and  O5_5 
ROOT
ATOM      1  C4  <0> d   1      26.357  -0.176  33.558  0.00  0.00     0.125 C 
ATOM      2  C6  <0> d   1      27.196   0.582  34.617  0.00  0.00     0.047 C 
ATOM      3  C7  <0> d   1      28.299   1.346  33.837  0.00  0.00     0.009 C 
ATOM      4  C8  <0> d   1      27.691   1.495  32.438  0.00  0.00     0.002 C 
ATOM      5  C10 <0> d   1      28.678   1.727  31.309  0.00  0.00    -0.004 C 
ATOM      6  C12 <0> d   1      29.391   3.068  31.514  0.00  0.00     0.010 C 
ATOM      7  C13 <0> d   1      30.432   3.256  30.409  0.00  0.00     0.035 C 
ATOM      8  C14 <0> d   1      29.745   3.128  29.062  0.00  0.00    -0.068 C 
ATOM      9  C15 <0> d   1      29.986   4.070  28.151  0.00  0.00     0.053 C 
ATOM     10  C16 <0> d   1      29.362   3.989  26.826  0.00  0.00     0.149 C 
ATOM     11  O17 <0> d   1      29.235   4.966  26.118  0.00  0.00    -0.293 OA
ATOM     12  C18 <0> d   1      28.882   2.618  26.388  0.00  0.00     0.084 C 
ATOM     13  C19 <0> d   1      28.049   2.039  27.531  0.00  0.00     0.022 C 
ATOM     14  C20 <0> d   1      28.848   1.953  28.820  0.00  0.00    -0.016 C 
ATOM     15  C21 <0> d   1      29.718   0.697  28.756  0.00  0.00     0.020 C 
ATOM     16  C22 <0> d   1      27.883   1.764  29.996  0.00  0.00     0.002 C 
ATOM     17  C24 <0> d   1      27.072   0.490  29.777  0.00  0.00     0.007 C 
ATOM     18  C25 <0> d   1      26.170   0.175  30.981  0.00  0.00     0.013 C 
ATOM     19  C26 <0> d   1      27.047   0.098  32.226  0.00  0.00    -0.002 C 
ATOM     20  C27 <0> d   1      28.179  -0.906  32.002  0.00  0.00     0.019 C 
ENDROOT
BRANCH   1  21
ATOM     21  C2  <0> d   1      26.357  -1.654  33.853  0.00  0.00     0.158 C 
ATOM     22  C1  <0> d   1      25.660  -2.609  32.920  0.00  0.00     0.094 C 
ATOM     23  O3  <0> d   1      26.917  -2.072  34.838  0.00  0.00    -0.295 OA
ENDBRANCH   1  21
BRANCH   1  24
ATOM     24  O5  <0> d   1      25.018   0.323  33.535  0.00  0.00    -0.381 OA
ATOM     25  H31 <0> d   1      24.891   1.081  32.947  0.00  0.00     0.211 HD
ENDBRANCH   1  24
TORSDOF 2
ENDMDL
MODEL 87
REMARK CAVERDOCK RESULT:      -3.8      0.000      0.000
REMARK CAVERDOCK CONSTRAINTS:       0.0      0.0      0.0      0.0
REMARK CAVERDOCK TUNNEL: 86     -3.8      3.4     87.4
REMARK  2 active torsions:
REMARK  status: ('A' for Active; 'I' for Inactive)
REMARK    1  A    between atoms: C2_2  and  C4_4 
REMARK    2  A    between atoms: C4_4  and  O5_5 
ROOT
ATOM      1  C4  <0> d   1      26.326  -0.407  33.363  0.00  0.00     0.125 C 
ATOM      2  C6  <0> d   1      27.104   0.341  34.475  0.00  0.00     0.047 C 
ATOM      3  C7  <0> d   1      28.212   1.159  33.758  0.00  0.00     0.009 C 
ATOM      4  C8  <0> d   1      27.650   1.334  32.343  0.00  0.00     0.002 C 
ATOM      5  C10 <0> d   1      28.669   1.629  31.259  0.00  0.00    -0.004 C 
ATOM      6  C12 <0> d   1      29.335   2.983  31.529  0.00  0.00     0.010 C 
ATOM      7  C13 <0> d   1      30.409   3.234  30.469  0.00  0.00     0.035 C 
ATOM      8  C14 <0> d   1      29.774   3.129  29.095  0.00  0.00    -0.068 C 
ATOM      9  C15 <0> d   1      30.020   4.106  28.222  0.00  0.00     0.053 C 
ATOM     10  C16 <0> d   1      29.446   4.049  26.874  0.00  0.00     0.149 C 
ATOM     11  O17 <0> d   1      29.316   5.043  26.192  0.00  0.00    -0.293 OA
ATOM     12  C18 <0> d   1      29.021   2.680  26.377  0.00  0.00     0.084 C 
ATOM     13  C19 <0> d   1      28.166   2.042  27.472  0.00  0.00     0.022 C 
ATOM     14  C20 <0> d   1      28.920   1.938  28.785  0.00  0.00    -0.016 C 
ATOM     15  C21 <0> d   1      29.828   0.709  28.715  0.00  0.00     0.020 C 
ATOM     16  C22 <0> d   1      27.920   1.685  29.920  0.00  0.00     0.002 C 
ATOM     17  C24 <0> d   1      27.155   0.397  29.632  0.00  0.00     0.007 C 
ATOM     18  C25 <0> d   1      26.220   0.019  30.793  0.00  0.00     0.013 C 
ATOM     19  C26 <0> d   1      27.054  -0.072  32.066  0.00  0.00    -0.002 C 
ATOM     20  C27 <0> d   1      28.222  -1.037  31.853  0.00  0.00     0.019 C 
ENDROOT
BRANCH   1  21
ATOM     21  C2  <0> d   1      26.358  -1.892  33.613  0.00  0.00     0.158 C 
ATOM     22  C1  <0> d   1      27.324  -2.468  34.616  0.00  0.00     0.094 C 
ATOM     23  O3  <0> d   1      25.608  -2.622  33.010  0.00  0.00    -0.295 OA
ENDBRANCH   1  21
BRANCH   1  24
ATOM     24  O5  <0> d   1      24.975   0.056  33.307  0.00  0.00    -0.381 OA
ATOM     25  H31 <0> d   1      24.864   0.981  33.564  0.00  0.00     0.211 HD
ENDBRANCH   1  24
TORSDOF 2
ENDMDL
MODEL 88
REMARK CAVERDOCK RESULT:      -3.8      0.000      0.000
REMARK CAVERDOCK CONSTRAINTS:       0.0      0.0      0.0      0.0
REMARK CAVERDOCK TUNNEL: 87     -3.8      3.4     88.3
REMARK  2 active torsions:
REMARK  status: ('A' for Active; 'I' for Inactive)
REMARK    1  A    between atoms: C2_2  and  C4_4 
REMARK    2  A    between atoms: C4_4  and  O5_5 
ROOT
ATOM      1  C4  <0> d   1      26.494  -0.293  33.780  0.00  0.00     0.125 C 
ATOM      2  C6  <0> d   1      27.357   0.492  34.801  0.00  0.00     0.047 C 
ATOM      3  C7  <0> d   1      28.428   1.253  33.974  0.00  0.00     0.009 C 
ATOM      4  C8  <0> d   1      27.777   1.371  32.592  0.00  0.00     0.002 C 
ATOM      5  C10 <0> d   1      28.727   1.593  31.430  0.00  0.00    -0.004 C 
ATOM      6  C12 <0> d   1      29.432   2.944  31.589  0.00  0.00     0.010 C 
ATOM      7  C13 <0> d   1      30.437   3.123  30.450  0.00  0.00     0.035 C 
ATOM      8  C14 <0> d   1      29.712   2.964  29.127  0.00  0.00    -0.068 C 
ATOM      9  C15 <0> d   1      29.915   3.892  28.193  0.00  0.00     0.053 C 
ATOM     10  C16 <0> d   1      29.253   3.781  26.889  0.00  0.00     0.149 C 
ATOM     11  O17 <0> d   1      29.095   4.744  26.169  0.00  0.00    -0.293 OA
ATOM     12  C18 <0> d   1      28.774   2.399  26.490  0.00  0.00     0.084 C 
ATOM     13  C19 <0> d   1      27.982   1.831  27.667  0.00  0.00     0.022 C 
ATOM     14  C20 <0> d   1      28.820   1.777  28.933  0.00  0.00    -0.016 C 
ATOM     15  C21 <0> d   1      29.700   0.528  28.864  0.00  0.00     0.020 C 
ATOM     16  C22 <0> d   1      27.893   1.598  30.141  0.00  0.00     0.002 C 
ATOM     17  C24 <0> d   1      27.089   0.313  29.968  0.00  0.00     0.007 C 
ATOM     18  C25 <0> d   1      26.226   0.011  31.205  0.00  0.00     0.013 C 
ATOM     19  C26 <0> d   1      27.141  -0.036  32.423  0.00  0.00    -0.002 C 
ATOM     20  C27 <0> d   1      28.277  -1.032  32.183  0.00  0.00     0.019 C 
ENDROOT
BRANCH   1  21
ATOM     21  C2  <0> d   1      26.518  -1.765  34.101  0.00  0.00     0.158 C 
ATOM     22  C1  <0> d   1      25.605  -2.712  33.366  0.00  0.00     0.094 C 
ATOM     23  O3  <0> d   1      27.270  -2.186  34.947  0.00  0.00    -0.295 OA
ENDBRANCH   1  21
BRANCH   1  24
ATOM     24  O5  <0> d   1      25.150   0.193  33.789  0.00  0.00    -0.381 OA
ATOM     25  H31 <0> d   1      24.954   0.794  34.521  0.00  0.00     0.211 HD
ENDBRANCH   1  24
TORSDOF 2
ENDMDL
MODEL 89
REMARK CAVERDOCK RESULT:      -4.4      0.000      0.000
REMARK CAVERDOCK CONSTRAINTS:       0.1      0.0      0.0      0.0
REMARK CAVERDOCK TUNNEL: 88     -4.4      3.4     89.3
REMARK  2 active torsions:
REMARK  status: ('A' for Active; 'I' for Inactive)
REMARK    1  A    between atoms: C2_2  and  C4_4 
REMARK    2  A    between atoms: C4_4  and  O5_5 
ROOT
ATOM      1  C4  <0> d   1      26.406  -0.481  33.657  0.00  0.00     0.125 C 
ATOM      2  C6  <0> d   1      27.135   0.400  34.703  0.00  0.00     0.047 C 
ATOM      3  C7  <0> d   1      28.177   1.241  33.917  0.00  0.00     0.009 C 
ATOM      4  C8  <0> d   1      27.594   1.272  32.499  0.00  0.00     0.002 C 
ATOM      5  C10 <0> d   1      28.583   1.560  31.385  0.00  0.00    -0.004 C 
ATOM      6  C12 <0> d   1      29.151   2.973  31.550  0.00  0.00     0.010 C 
ATOM      7  C13 <0> d   1      30.197   3.223  30.462  0.00  0.00     0.035 C 
ATOM      8  C14 <0> d   1      29.563   2.974  29.106  0.00  0.00    -0.068 C 
ATOM      9  C15 <0> d   1      29.732   3.899  28.163  0.00  0.00     0.053 C 
ATOM     10  C16 <0> d   1      29.156   3.704  26.829  0.00  0.00     0.149 C 
ATOM     11  O17 <0> d   1      28.950   4.634  26.078  0.00  0.00    -0.293 OA
ATOM     12  C18 <0> d   1      28.828   2.275  26.437  0.00  0.00     0.084 C 
ATOM     13  C19 <0> d   1      28.027   1.659  27.584  0.00  0.00     0.022 C 
ATOM     14  C20 <0> d   1      28.796   1.706  28.893  0.00  0.00    -0.016 C 
ATOM     15  C21 <0> d   1      29.789   0.543  28.900  0.00  0.00     0.020 C 
ATOM     16  C22 <0> d   1      27.824   1.464  30.054  0.00  0.00     0.002 C 
ATOM     17  C24 <0> d   1      27.152   0.107  29.868  0.00  0.00     0.007 C 
ATOM     18  C25 <0> d   1      26.254  -0.251  31.064  0.00  0.00     0.013 C 
ATOM     19  C26 <0> d   1      27.100  -0.190  32.331  0.00  0.00    -0.002 C 
ATOM     20  C27 <0> d   1      28.334  -1.081  32.175  0.00  0.00     0.019 C 
ENDROOT
BRANCH   1  21
ATOM     21  C2  <0> d   1      26.547  -1.938  34.013  0.00  0.00     0.158 C 
ATOM     22  C1  <0> d   1      25.509  -2.930  33.555  0.00  0.00     0.094 C 
ATOM     23  O3  <0> d   1      27.493  -2.311  34.665  0.00  0.00    -0.295 OA
ENDBRANCH   1  21
BRANCH   1  24
ATOM     24  O5  <0> d   1      25.025  -0.122  33.583  0.00  0.00    -0.381 OA
ATOM     25  H31 <0> d   1      24.558  -0.174  34.428  0.00  0.00     0.211 HD
ENDBRANCH   1  24
TORSDOF 2
ENDMDL
MODEL 90
REMARK CAVERDOCK RESULT:      -5.0      0.000      0.000
REMARK CAVERDOCK CONSTRAINTS:       0.0      0.0      0.0      0.0
REMARK CAVERDOCK TUNNEL: 89     -5.0      3.3     90.6
REMARK  2 active torsions:
REMARK  status: ('A' for Active; 'I' for Inactive)
REMARK    1  A    between atoms: C2_2  and  C4_4 
REMARK    2  A    between atoms: C4_4  and  O5_5 
ROOT
ATOM      1  C4  <0> d   1      26.131  -0.404  33.590  0.00  0.00     0.125 C 
ATOM      2  C6  <0> d   1      26.923   0.377  34.669  0.00  0.00     0.047 C 
ATOM      3  C7  <0> d   1      28.034   1.157  33.916  0.00  0.00     0.009 C 
ATOM      4  C8  <0> d   1      27.466   1.285  32.498  0.00  0.00     0.002 C 
ATOM      5  C10 <0> d   1      28.482   1.529  31.398  0.00  0.00    -0.004 C 
ATOM      6  C12 <0> d   1      29.162   2.885  31.614  0.00  0.00     0.010 C 
ATOM      7  C13 <0> d   1      30.232   3.086  30.540  0.00  0.00     0.035 C 
ATOM      8  C14 <0> d   1      29.588   2.935  29.174  0.00  0.00    -0.068 C 
ATOM      9  C15 <0> d   1      29.838   3.876  28.264  0.00  0.00     0.053 C 
ATOM     10  C16 <0> d   1      29.257   3.774  26.921  0.00  0.00     0.149 C 
ATOM     11  O17 <0> d   1      29.132   4.743  26.203  0.00  0.00    -0.293 OA
ATOM     12  C18 <0> d   1      28.817   2.391  26.479  0.00  0.00     0.084 C 
ATOM     13  C19 <0> d   1      27.961   1.803  27.601  0.00  0.00     0.022 C 
ATOM     14  C20 <0> d   1      28.722   1.742  28.914  0.00  0.00    -0.016 C 
ATOM     15  C21 <0> d   1      29.618   0.503  28.885  0.00  0.00     0.020 C 
ATOM     16  C22 <0> d   1      27.726   1.541  30.062  0.00  0.00     0.002 C 
ATOM     17  C24 <0> d   1      26.947   0.250  29.827  0.00  0.00     0.007 C 
ATOM     18  C25 <0> d   1      26.015  -0.075  31.006  0.00  0.00     0.013 C 
ATOM     19  C26 <0> d   1      26.855  -0.126  32.277  0.00  0.00    -0.002 C 
ATOM     20  C27 <0> d   1      28.014  -1.108  32.095  0.00  0.00     0.019 C 
ENDROOT
BRANCH   1  21
ATOM     21  C2  <0> d   1      26.151  -1.880  33.896  0.00  0.00     0.158 C 
ATOM     22  C1  <0> d   1      27.301  -2.476  34.666  0.00  0.00     0.094 C 
ATOM     23  O3  <0> d   1      25.243  -2.585  33.524  0.00  0.00    -0.295 OA
ENDBRANCH   1  21
BRANCH   1  24
ATOM     24  O5  <0> d   1      24.784   0.068  33.523  0.00  0.00    -0.381 OA
ATOM     25  H31 <0> d   1      24.358  -0.077  32.667  0.00  0.00     0.211 HD
ENDBRANCH   1  24
TORSDOF 2
ENDMDL
MODEL 91
REMARK CAVERDOCK RESULT:      -5.1      0.000      0.000
REMARK CAVERDOCK CONSTRAINTS:       0.1      0.0      0.0      0.0
REMARK CAVERDOCK TUNNEL: 90     -5.1      3.3     91.1
REMARK  2 active torsions:
REMARK  status: ('A' for Active; 'I' for Inactive)
REMARK    1  A    between atoms: C2_2  and  C4_4 
REMARK    2  A    between atoms: C4_4  and  O5_5 
ROOT
ATOM      1  C4  <0> d   1      26.302  -0.702  33.580  0.00  0.00     0.125 C 
ATOM      2  C6  <0> d   1      26.944   0.203  34.662  0.00  0.00     0.047 C 
ATOM      3  C7  <0> d   1      27.987   1.088  33.928  0.00  0.00     0.009 C 
ATOM      4  C8  <0> d   1      27.474   1.100  32.484  0.00  0.00     0.002 C 
ATOM      5  C10 <0> d   1      28.503   1.430  31.419  0.00  0.00    -0.004 C 
ATOM      6  C12 <0> d   1      29.005   2.864  31.612  0.00  0.00     0.010 C 
ATOM      7  C13 <0> d   1      30.092   3.159  30.577  0.00  0.00     0.035 C 
ATOM      8  C14 <0> d   1      29.535   2.888  29.192  0.00  0.00    -0.068 C 
ATOM      9  C15 <0> d   1      29.713   3.822  28.258  0.00  0.00     0.053 C 
ATOM     10  C16 <0> d   1      29.210   3.608  26.898  0.00  0.00     0.149 C 
ATOM     11  O17 <0> d   1      29.004   4.531  26.139  0.00  0.00    -0.293 OA
ATOM     12  C18 <0> d   1      28.959   2.168  26.489  0.00  0.00     0.084 C 
ATOM     13  C19 <0> d   1      28.129   1.517  27.595  0.00  0.00     0.022 C 
ATOM     14  C20 <0> d   1      28.830   1.591  28.940  0.00  0.00    -0.016 C 
ATOM     15  C21 <0> d   1      29.868   0.469  28.995  0.00  0.00     0.020 C 
ATOM     16  C22 <0> d   1      27.814   1.308  30.052  0.00  0.00     0.002 C 
ATOM     17  C24 <0> d   1      27.206  -0.075  29.833  0.00  0.00     0.007 C 
ATOM     18  C25 <0> d   1      26.266  -0.472  30.984  0.00  0.00     0.013 C 
ATOM     19  C26 <0> d   1      27.047  -0.381  32.290  0.00  0.00    -0.002 C 
ATOM     20  C27 <0> d   1      28.322  -1.221  32.193  0.00  0.00     0.019 C 
ENDROOT
BRANCH   1  21
ATOM     21  C2  <0> d   1      26.483  -2.154  33.942  0.00  0.00     0.158 C 
ATOM     22  C1  <0> d   1      25.619  -3.206  33.296  0.00  0.00     0.094 C 
ATOM     23  O3  <0> d   1      27.323  -2.475  34.748  0.00  0.00    -0.295 OA
ENDBRANCH   1  21
BRANCH   1  24
ATOM     24  O5  <0> d   1      24.912  -0.399  33.439  0.00  0.00    -0.381 OA
ATOM     25  H31 <0> d   1      24.711   0.547  33.466  0.00  0.00     0.211 HD
ENDBRANCH   1  24
TORSDOF 2
ENDMDL
MODEL 92
REMARK CAVERDOCK RESULT:      -5.4      0.000      0.000
REMARK CAVERDOCK CONSTRAINTS:       0.0      0.0      0.0      0.0
REMARK CAVERDOCK TUNNEL: 91     -5.4      3.3     92.4
REMARK  2 active torsions:
REMARK  status: ('A' for Active; 'I' for Inactive)
REMARK    1  A    between atoms: C2_2  and  C4_4 
REMARK    2  A    between atoms: C4_4  and  O5_5 
ROOT
ATOM      1  C4  <0> d   1      26.169  -0.692  33.525  0.00  0.00     0.125 C 
ATOM      2  C6  <0> d   1      27.000   0.003  34.633  0.00  0.00     0.047 C 
ATOM      3  C7  <0> d   1      28.122   0.794  33.907  0.00  0.00     0.009 C 
ATOM      4  C8  <0> d   1      27.534   1.019  32.509  0.00  0.00     0.002 C 
ATOM      5  C10 <0> d   1      28.539   1.298  31.407  0.00  0.00    -0.004 C 
ATOM      6  C12 <0> d   1      29.261   2.619  31.688  0.00  0.00     0.010 C 
ATOM      7  C13 <0> d   1      30.319   2.852  30.608  0.00  0.00     0.035 C 
ATOM      8  C14 <0> d   1      29.650   2.799  29.247  0.00  0.00    -0.068 C 
ATOM      9  C15 <0> d   1      29.912   3.784  28.388  0.00  0.00     0.053 C 
ATOM     10  C16 <0> d   1      29.305   3.776  27.053  0.00  0.00     0.149 C 
ATOM     11  O17 <0> d   1      29.198   4.788  26.394  0.00  0.00    -0.293 OA
ATOM     12  C18 <0> d   1      28.818   2.434  26.540  0.00  0.00     0.084 C 
ATOM     13  C19 <0> d   1      27.964   1.806  27.641  0.00  0.00     0.022 C 
ATOM     14  C20 <0> d   1      28.744   1.648  28.934  0.00  0.00    -0.016 C 
ATOM     15  C21 <0> d   1      29.603   0.387  28.818  0.00  0.00     0.020 C 
ATOM     16  C22 <0> d   1      27.762   1.409  30.087  0.00  0.00     0.002 C 
ATOM     17  C24 <0> d   1      26.942   0.156  29.792  0.00  0.00     0.007 C 
ATOM     18  C25 <0> d   1      26.020  -0.210  30.968  0.00  0.00     0.013 C 
ATOM     19  C26 <0> d   1      26.879  -0.359  32.218  0.00  0.00    -0.002 C 
ATOM     20  C27 <0> d   1      28.005  -1.361  31.959  0.00  0.00     0.019 C 
ENDROOT
BRANCH   1  21
ATOM     21  C2  <0> d   1      26.150  -2.183  33.746  0.00  0.00     0.158 C 
ATOM     22  C1  <0> d   1      27.075  -2.808  34.758  0.00  0.00     0.094 C 
ATOM     23  O3  <0> d   1      25.393  -2.877  33.110  0.00  0.00    -0.295 OA
ENDBRANCH   1  21
BRANCH   1  24
ATOM     24  O5  <0> d   1      24.835  -0.179  33.510  0.00  0.00    -0.381 OA
ATOM     25  H31 <0> d   1      24.205  -0.703  34.023  0.00  0.00     0.211 HD
ENDBRANCH   1  24
TORSDOF 2
ENDMDL
MODEL 93
REMARK CAVERDOCK RESULT:      -5.5      0.000      0.000
REMARK CAVERDOCK CONSTRAINTS:       0.1      0.0      0.0      0.0
REMARK CAVERDOCK TUNNEL: 92     -5.5      3.3     93.3
REMARK  2 active torsions:
REMARK  status: ('A' for Active; 'I' for Inactive)
REMARK    1  A    between atoms: C2_2  and  C4_4 
REMARK    2  A    between atoms: C4_4  and  O5_5 
ROOT
ATOM      1  C4  <0> d   1      26.373  -0.870  33.630  0.00  0.00     0.125 C 
ATOM      2  C6  <0> d   1      27.061   0.006  34.708  0.00  0.00     0.047 C 
ATOM      3  C7  <0> d   1      28.098   0.886  33.960  0.00  0.00     0.009 C 
ATOM      4  C8  <0> d   1      27.543   0.933  32.532  0.00  0.00     0.002 C 
ATOM      5  C10 <0> d   1      28.546   1.266  31.443  0.00  0.00    -0.004 C 
ATOM      6  C12 <0> d   1      29.078   2.688  31.647  0.00  0.00     0.010 C 
ATOM      7  C13 <0> d   1      30.139   2.984  30.586  0.00  0.00     0.035 C 
ATOM      8  C14 <0> d   1      29.537   2.747  29.213  0.00  0.00    -0.068 C 
ATOM      9  C15 <0> d   1      29.703   3.696  28.291  0.00  0.00     0.053 C 
ATOM     10  C16 <0> d   1      29.157   3.514  26.942  0.00  0.00     0.149 C 
ATOM     11  O17 <0> d   1      28.945   4.455  26.207  0.00  0.00    -0.293 OA
ATOM     12  C18 <0> d   1      28.871   2.087  26.516  0.00  0.00     0.084 C 
ATOM     13  C19 <0> d   1      28.062   1.429  27.634  0.00  0.00     0.022 C 
ATOM     14  C20 <0> d   1      28.804   1.467  28.959  0.00  0.00    -0.016 C 
ATOM     15  C21 <0> d   1      29.824   0.327  28.963  0.00  0.00     0.020 C 
ATOM     16  C22 <0> d   1      27.815   1.180  30.095  0.00  0.00     0.002 C 
ATOM     17  C24 <0> d   1      27.178  -0.189  29.870  0.00  0.00     0.007 C 
ATOM     18  C25 <0> d   1      26.266  -0.591  31.040  0.00  0.00     0.013 C 
ATOM     19  C26 <0> d   1      27.086  -0.537  32.324  0.00  0.00    -0.002 C 
ATOM     20  C27 <0> d   1      28.343  -1.396  32.175  0.00  0.00     0.019 C 
ENDROOT
BRANCH   1  21
ATOM     21  C2  <0> d   1      26.540  -2.330  33.960  0.00  0.00     0.158 C 
ATOM     22  C1  <0> d   1      25.531  -3.336  33.468  0.00  0.00     0.094 C 
ATOM     23  O3  <0> d   1      27.485  -2.696  34.618  0.00  0.00    -0.295 OA
ENDBRANCH   1  21
BRANCH   1  24
ATOM     24  O5  <0> d   1      24.985  -0.541  33.535  0.00  0.00    -0.381 OA
ATOM     25  H31 <0> d   1      24.418  -1.055  34.126  0.00  0.00     0.211 HD
ENDBRANCH   1  24
TORSDOF 2
ENDMDL
MODEL 94
REMARK CAVERDOCK RESULT:      -6.2      0.000      0.000
REMARK CAVERDOCK CONSTRAINTS:       0.0      0.0      0.0      0.0
REMARK CAVERDOCK TUNNEL: 93     -6.2      3.3     94.1
REMARK  2 active torsions:
REMARK  status: ('A' for Active; 'I' for Inactive)
REMARK    1  A    between atoms: C2_2  and  C4_4 
REMARK    2  A    between atoms: C4_4  and  O5_5 
ROOT
ATOM      1  C4  <0> d   1      28.037  -3.795  31.092  0.00  0.00     0.125 C 
ATOM      2  C6  <0> d   1      28.298  -4.241  29.631  0.00  0.00     0.047 C 
ATOM      3  C7  <0> d   1      28.360  -2.943  28.782  0.00  0.00     0.009 C 
ATOM      4  C8  <0> d   1      28.746  -1.876  29.813  0.00  0.00     0.002 C 
ATOM      5  C10 <0> d   1      28.398  -0.446  29.445  0.00  0.00    -0.004 C 
ATOM      6  C12 <0> d   1      29.192  -0.022  28.205  0.00  0.00     0.010 C 
ATOM      7  C13 <0> d   1      28.779   1.395  27.804  0.00  0.00     0.035 C 
ATOM      8  C14 <0> d   1      28.969   2.316  28.996  0.00  0.00    -0.068 C 
ATOM      9  C15 <0> d   1      29.621   3.461  28.796  0.00  0.00     0.053 C 
ATOM     10  C16 <0> d   1      29.820   4.397  29.907  0.00  0.00     0.149 C 
ATOM     11  O17 <0> d   1      30.697   5.235  29.887  0.00  0.00    -0.293 OA
ATOM     12  C18 <0> d   1      28.873   4.260  31.084  0.00  0.00     0.084 C 
ATOM     13  C19 <0> d   1      28.845   2.784  31.479  0.00  0.00     0.022 C 
ATOM     14  C20 <0> d   1      28.412   1.901  30.322  0.00  0.00    -0.016 C 
ATOM     15  C21 <0> d   1      26.886   1.954  30.232  0.00  0.00     0.020 C 
ATOM     16  C22 <0> d   1      28.787   0.447  30.632  0.00  0.00     0.002 C 
ATOM     17  C24 <0> d   1      28.100   0.020  31.926  0.00  0.00     0.007 C 
ATOM     18  C25 <0> d   1      28.337  -1.469  32.230  0.00  0.00     0.013 C 
ATOM     19  C26 <0> d   1      27.869  -2.281  31.028  0.00  0.00    -0.002 C 
ATOM     20  C27 <0> d   1      26.419  -1.925  30.693  0.00  0.00     0.019 C 
ENDROOT
BRANCH   1  21
ATOM     21  C2  <0> d   1      26.780  -4.440  31.617  0.00  0.00     0.158 C 
ATOM     22  C1  <0> d   1      26.428  -4.329  33.078  0.00  0.00     0.094 C 
ATOM     23  O3  <0> d   1      26.052  -5.044  30.865  0.00  0.00    -0.295 OA
ENDBRANCH   1  21
BRANCH   1  24
ATOM     24  O5  <0> d   1      29.150  -4.136  31.922  0.00  0.00    -0.381 OA
ATOM     25  H31 <0> d   1      29.884  -4.548  31.446  0.00  0.00     0.211 HD
ENDBRANCH   1  24
TORSDOF 2
ENDMDL
MODEL 95
REMARK CAVERDOCK RESULT:      -6.8      0.000      0.000
REMARK CAVERDOCK CONSTRAINTS:       0.0      0.0      0.0      0.0
REMARK CAVERDOCK TUNNEL: 94     -6.8      3.3     95.4
REMARK  2 active torsions:
REMARK  status: ('A' for Active; 'I' for Inactive)
REMARK    1  A    between atoms: C2_2  and  C4_4 
REMARK    2  A    between atoms: C4_4  and  O5_5 
ROOT
ATOM      1  C4  <0> d   1      27.599  -3.689  31.448  0.00  0.00     0.125 C 
ATOM      2  C6  <0> d   1      27.952  -4.254  30.049  0.00  0.00     0.047 C 
ATOM      3  C7  <0> d   1      28.171  -3.027  29.124  0.00  0.00     0.009 C 
ATOM      4  C8  <0> d   1      28.539  -1.913  30.110  0.00  0.00     0.002 C 
ATOM      5  C10 <0> d   1      28.319  -0.495  29.619  0.00  0.00    -0.004 C 
ATOM      6  C12 <0> d   1      29.241  -0.211  28.428  0.00  0.00     0.010 C 
ATOM      7  C13 <0> d   1      28.959   1.196  27.899  0.00  0.00     0.035 C 
ATOM      8  C14 <0> d   1      29.109   2.187  29.038  0.00  0.00    -0.068 C 
ATOM      9  C15 <0> d   1      29.850   3.273  28.821  0.00  0.00     0.053 C 
ATOM     10  C16 <0> d   1      30.017   4.273  29.880  0.00  0.00     0.149 C 
ATOM     11  O17 <0> d   1      30.946   5.053  29.882  0.00  0.00    -0.293 OA
ATOM     12  C18 <0> d   1      28.967   4.280  30.975  0.00  0.00     0.084 C 
ATOM     13  C19 <0> d   1      28.807   2.840  31.464  0.00  0.00     0.022 C 
ATOM     14  C20 <0> d   1      28.415   1.904  30.335  0.00  0.00    -0.016 C 
ATOM     15  C21 <0> d   1      26.909   2.042  30.107  0.00  0.00     0.020 C 
ATOM     16  C22 <0> d   1      28.665   0.456  30.773  0.00  0.00     0.002 C 
ATOM     17  C24 <0> d   1      27.845   0.166  32.027  0.00  0.00     0.007 C 
ATOM     18  C25 <0> d   1      27.956  -1.309  32.450  0.00  0.00     0.013 C 
ATOM     19  C26 <0> d   1      27.538  -2.176  31.268  0.00  0.00    -0.002 C 
ATOM     20  C27 <0> d   1      26.149  -1.758  30.782  0.00  0.00     0.019 C 
ENDROOT
BRANCH   1  21
ATOM     21  C2  <0> d   1      26.262  -4.216  31.901  0.00  0.00     0.158 C 
ATOM     22  C1  <0> d   1      25.936  -4.283  33.370  0.00  0.00     0.094 C 
ATOM     23  O3  <0> d   1      25.451  -4.585  31.085  0.00  0.00    -0.295 OA
ENDBRANCH   1  21
BRANCH   1  24
ATOM     24  O5  <0> d   1      28.613  -4.035  32.393  0.00  0.00    -0.381 OA
ATOM     25  H31 <0> d   1      28.726  -3.390  33.104  0.00  0.00     0.211 HD
ENDBRANCH   1  24
TORSDOF 2
ENDMDL
MODEL 96
REMARK CAVERDOCK RESULT:      -7.3      0.000      0.000
REMARK CAVERDOCK CONSTRAINTS:       0.0      0.0      0.0      0.0
REMARK CAVERDOCK TUNNEL: 95     -7.3      3.3     96.5
REMARK  2 active torsions:
REMARK  status: ('A' for Active; 'I' for Inactive)
REMARK    1  A    between atoms: C2_2  and  C4_4 
REMARK    2  A    between atoms: C4_4  and  O5_5 
ROOT
ATOM      1  C4  <0> d   1      27.389  -3.656  31.567  0.00  0.00     0.125 C 
ATOM      2  C6  <0> d   1      27.778  -4.257  30.192  0.00  0.00     0.047 C 
ATOM      3  C7  <0> d   1      28.046  -3.054  29.249  0.00  0.00     0.009 C 
ATOM      4  C8  <0> d   1      28.400  -1.924  30.223  0.00  0.00     0.002 C 
ATOM      5  C10 <0> d   1      28.218  -0.514  29.694  0.00  0.00    -0.004 C 
ATOM      6  C12 <0> d   1      29.182  -0.271  28.528  0.00  0.00     0.010 C 
ATOM      7  C13 <0> d   1      28.939   1.128  27.960  0.00  0.00     0.035 C 
ATOM      8  C14 <0> d   1      29.069   2.142  29.082  0.00  0.00    -0.068 C 
ATOM      9  C15 <0> d   1      29.833   3.212  28.866  0.00  0.00     0.053 C 
ATOM     10  C16 <0> d   1      29.982   4.232  29.908  0.00  0.00     0.149 C 
ATOM     11  O17 <0> d   1      30.922   4.998  29.924  0.00  0.00    -0.293 OA
ATOM     12  C18 <0> d   1      28.897   4.279  30.968  0.00  0.00     0.084 C 
ATOM     13  C19 <0> d   1      28.700   2.853  31.483  0.00  0.00     0.022 C 
ATOM     14  C20 <0> d   1      28.329   1.898  30.361  0.00  0.00    -0.016 C 
ATOM     15  C21 <0> d   1      26.833   2.054  30.082  0.00  0.00     0.020 C 
ATOM     16  C22 <0> d   1      28.542   0.457  30.839  0.00  0.00     0.002 C 
ATOM     17  C24 <0> d   1      27.678   0.206  32.071  0.00  0.00     0.007 C 
ATOM     18  C25 <0> d   1      27.752  -1.260  32.529  0.00  0.00     0.013 C 
ATOM     19  C26 <0> d   1      27.358  -2.147  31.353  0.00  0.00    -0.002 C 
ATOM     20  C27 <0> d   1      25.992  -1.718  30.814  0.00  0.00     0.019 C 
ENDROOT
BRANCH   1  21
ATOM     21  C2  <0> d   1      26.031  -4.153  31.987  0.00  0.00     0.158 C 
ATOM     22  C1  <0> d   1      25.556  -3.947  33.403  0.00  0.00     0.094 C 
ATOM     23  O3  <0> d   1      25.320  -4.716  31.189  0.00  0.00    -0.295 OA
ENDBRANCH   1  21
BRANCH   1  24
ATOM     24  O5  <0> d   1      28.367  -3.997  32.552  0.00  0.00    -0.381 OA
ATOM     25  H31 <0> d   1      28.586  -3.274  33.156  0.00  0.00     0.211 HD
ENDBRANCH   1  24
TORSDOF 2
ENDMDL
MODEL 97
REMARK CAVERDOCK RESULT:      -7.9      0.000      0.000
REMARK CAVERDOCK CONSTRAINTS:       0.0      0.0      0.0      0.0
REMARK CAVERDOCK TUNNEL: 96     -7.9      3.3     97.3
REMARK  2 active torsions:
REMARK  status: ('A' for Active; 'I' for Inactive)
REMARK    1  A    between atoms: C2_2  and  C4_4 
REMARK    2  A    between atoms: C4_4  and  O5_5 
ROOT
ATOM      1  C4  <0> d   1      27.328  -3.654  31.822  0.00  0.00     0.125 C 
ATOM      2  C6  <0> d   1      27.736  -4.303  30.475  0.00  0.00     0.047 C 
ATOM      3  C7  <0> d   1      28.017  -3.133  29.494  0.00  0.00     0.009 C 
ATOM      4  C8  <0> d   1      28.359  -1.971  30.433  0.00  0.00     0.002 C 
ATOM      5  C10 <0> d   1      28.185  -0.579  29.854  0.00  0.00    -0.004 C 
ATOM      6  C12 <0> d   1      29.166  -0.377  28.693  0.00  0.00     0.010 C 
ATOM      7  C13 <0> d   1      28.931   1.002  28.074  0.00  0.00     0.035 C 
ATOM      8  C14 <0> d   1      29.046   2.054  29.162  0.00  0.00    -0.068 C 
ATOM      9  C15 <0> d   1      29.814   3.116  28.919  0.00  0.00     0.053 C 
ATOM     10  C16 <0> d   1      29.949   4.171  29.928  0.00  0.00     0.149 C 
ATOM     11  O17 <0> d   1      30.890   4.937  29.930  0.00  0.00    -0.293 OA
ATOM     12  C18 <0> d   1      28.851   4.255  30.971  0.00  0.00     0.084 C 
ATOM     13  C19 <0> d   1      28.645   2.847  31.531  0.00  0.00     0.022 C 
ATOM     14  C20 <0> d   1      28.289   1.855  30.439  0.00  0.00    -0.016 C 
ATOM     15  C21 <0> d   1      26.797   2.001  30.133  0.00  0.00     0.020 C 
ATOM     16  C22 <0> d   1      28.494   0.431  30.968  0.00  0.00     0.002 C 
ATOM     17  C24 <0> d   1      27.613   0.223  32.196  0.00  0.00     0.007 C 
ATOM     18  C25 <0> d   1      27.679  -1.227  32.706  0.00  0.00     0.013 C 
ATOM     19  C26 <0> d   1      27.301  -2.153  31.556  0.00  0.00    -0.002 C 
ATOM     20  C27 <0> d   1      25.943  -1.744  30.983  0.00  0.00     0.019 C 
ENDROOT
BRANCH   1  21
ATOM     21  C2  <0> d   1      25.963  -4.136  32.241  0.00  0.00     0.158 C 
ATOM     22  C1  <0> d   1      25.444  -3.827  33.621  0.00  0.00     0.094 C 
ATOM     23  O3  <0> d   1      25.284  -4.770  31.469  0.00  0.00    -0.295 OA
ENDBRANCH   1  21
BRANCH   1  24
ATOM     24  O5  <0> d   1      28.292  -3.961  32.832  0.00  0.00    -0.381 OA
ATOM     25  H31 <0> d   1      28.503  -3.218  33.413  0.00  0.00     0.211 HD
ENDBRANCH   1  24
TORSDOF 2
ENDMDL
MODEL 98
REMARK CAVERDOCK RESULT:      -8.4      0.000      0.000
REMARK CAVERDOCK CONSTRAINTS:       0.0      0.0      0.0      0.0
REMARK CAVERDOCK TUNNEL: 97     -8.4      3.3     98.6
REMARK  2 active torsions:
REMARK  status: ('A' for Active; 'I' for Inactive)
REMARK    1  A    between atoms: C2_2  and  C4_4 
REMARK    2  A    between atoms: C4_4  and  O5_5 
ROOT
ATOM      1  C4  <0> d   1      27.186  -3.733  31.900  0.00  0.00     0.125 C 
ATOM      2  C6  <0> d   1      27.603  -4.387  30.559  0.00  0.00     0.047 C 
ATOM      3  C7  <0> d   1      27.903  -3.221  29.578  0.00  0.00     0.009 C 
ATOM      4  C8  <0> d   1      28.241  -2.059  30.519  0.00  0.00     0.002 C 
ATOM      5  C10 <0> d   1      28.083  -0.668  29.934  0.00  0.00    -0.004 C 
ATOM      6  C12 <0> d   1      29.077  -0.474  28.784  0.00  0.00     0.010 C 
ATOM      7  C13 <0> d   1      28.858   0.905  28.159  0.00  0.00     0.035 C 
ATOM      8  C14 <0> d   1      28.967   1.959  29.246  0.00  0.00    -0.068 C 
ATOM      9  C15 <0> d   1      29.744   3.015  29.009  0.00  0.00     0.053 C 
ATOM     10  C16 <0> d   1      29.876   4.072  30.017  0.00  0.00     0.149 C 
ATOM     11  O17 <0> d   1      30.821   4.832  30.028  0.00  0.00    -0.293 OA
ATOM     12  C18 <0> d   1      28.766   4.164  31.048  0.00  0.00     0.084 C 
ATOM     13  C19 <0> d   1      28.546   2.760  31.609  0.00  0.00     0.022 C 
ATOM     14  C20 <0> d   1      28.196   1.767  30.515  0.00  0.00    -0.016 C 
ATOM     15  C21 <0> d   1      26.708   1.922  30.193  0.00  0.00     0.020 C 
ATOM     16  C22 <0> d   1      28.386   0.343  31.050  0.00  0.00     0.002 C 
ATOM     17  C24 <0> d   1      27.491   0.143  32.269  0.00  0.00     0.007 C 
ATOM     18  C25 <0> d   1      27.543  -1.305  32.782  0.00  0.00     0.013 C 
ATOM     19  C26 <0> d   1      27.171  -2.232  31.630  0.00  0.00    -0.002 C 
ATOM     20  C27 <0> d   1      25.821  -1.815  31.042  0.00  0.00     0.019 C 
ENDROOT
BRANCH   1  21
ATOM     21  C2  <0> d   1      25.814  -4.205  32.305  0.00  0.00     0.158 C 
ATOM     22  C1  <0> d   1      25.332  -4.002  33.719  0.00  0.00     0.094 C 
ATOM     23  O3  <0> d   1      25.099  -4.747  31.496  0.00  0.00    -0.295 OA
ENDBRANCH   1  21
BRANCH   1  24
ATOM     24  O5  <0> d   1      28.137  -4.043  32.921  0.00  0.00    -0.381 OA
ATOM     25  H31 <0> d   1      28.930  -3.491  32.901  0.00  0.00     0.211 HD
ENDBRANCH   1  24
TORSDOF 2
ENDMDL
MODEL 99
REMARK CAVERDOCK RESULT:      -7.7      0.000      0.000
REMARK CAVERDOCK CONSTRAINTS:       0.0      0.0      0.0      0.0
REMARK CAVERDOCK TUNNEL: 98     -7.7      3.2     99.1
REMARK  2 active torsions:
REMARK  status: ('A' for Active; 'I' for Inactive)
REMARK    1  A    between atoms: C2_2  and  C4_4 
REMARK    2  A    between atoms: C4_4  and  O5_5 
ROOT
ATOM      1  C4  <0> d   1      29.909   3.199  29.291  0.00  0.00     0.125 C 
ATOM      2  C6  <0> d   1      29.426   4.296  30.274  0.00  0.00     0.047 C 
ATOM      3  C7  <0> d   1      28.474   3.594  31.279  0.00  0.00     0.009 C 
ATOM      4  C8  <0> d   1      28.930   2.132  31.222  0.00  0.00     0.002 C 
ATOM      5  C10 <0> d   1      27.910   1.103  31.674  0.00  0.00    -0.004 C 
ATOM      6  C12 <0> d   1      27.599   1.304  33.161  0.00  0.00     0.010 C 
ATOM      7  C13 <0> d   1      26.519   0.307  33.586  0.00  0.00     0.035 C 
ATOM      8  C14 <0> d   1      26.985  -1.096  33.242  0.00  0.00    -0.068 C 
ATOM      9  C15 <0> d   1      26.890  -2.029  34.188  0.00  0.00     0.053 C 
ATOM     10  C16 <0> d   1      27.310  -3.406  33.908  0.00  0.00     0.149 C 
ATOM     11  O17 <0> d   1      27.601  -4.179  34.796  0.00  0.00    -0.293 OA
ATOM     12  C18 <0> d   1      27.364  -3.812  32.447  0.00  0.00     0.084 C 
ATOM     13  C19 <0> d   1      28.147  -2.732  31.701  0.00  0.00     0.022 C 
ATOM     14  C20 <0> d   1      27.512  -1.363  31.866  0.00  0.00    -0.016 C 
ATOM     15  C21 <0> d   1      26.345  -1.260  30.883  0.00  0.00     0.020 C 
ATOM     16  C22 <0> d   1      28.527  -0.287  31.462  0.00  0.00     0.002 C 
ATOM     17  C24 <0> d   1      28.948  -0.517  30.014  0.00  0.00     0.007 C 
ATOM     18  C25 <0> d   1      29.874   0.601  29.506  0.00  0.00     0.013 C 
ATOM     19  C26 <0> d   1      29.161   1.934  29.699  0.00  0.00    -0.002 C 
ATOM     20  C27 <0> d   1      27.789   1.892  29.024  0.00  0.00     0.019 C 
ENDROOT
BRANCH   1  21
ATOM     21  C2  <0> d   1      29.561   3.579  27.875  0.00  0.00     0.158 C 
ATOM     22  C1  <0> d   1      28.769   2.630  27.012  0.00  0.00     0.094 C 
ATOM     23  O3  <0> d   1      29.916   4.644  27.431  0.00  0.00    -0.295 OA
ENDBRANCH   1  21
BRANCH   1  24
ATOM     24  O5  <0> d   1      31.318   3.004  29.418  0.00  0.00    -0.381 OA
ATOM     25  H31 <0> d   1      31.748   2.694  28.610  0.00  0.00     0.211 HD
ENDBRANCH   1  24
TORSDOF 2
ENDMDL
MODEL 100
REMARK CAVERDOCK RESULT:      -9.2      0.000      0.000
REMARK CAVERDOCK CONSTRAINTS:       0.0      0.0      0.0      0.0
REMARK CAVERDOCK TUNNEL: 99     -9.2      3.3    100.3
REMARK  2 active torsions:
REMARK  status: ('A' for Active; 'I' for Inactive)
REMARK    1  A    between atoms: C2_2  and  C4_4 
REMARK    2  A    between atoms: C4_4  and  O5_5 
ROOT
ATOM      1  C4  <0> d   1      27.129  -3.876  32.290  0.00  0.00     0.125 C 
ATOM      2  C6  <0> d   1      27.572  -4.583  30.984  0.00  0.00     0.047 C 
ATOM      3  C7  <0> d   1      27.874  -3.458  29.959  0.00  0.00     0.009 C 
ATOM      4  C8  <0> d   1      28.187  -2.253  30.852  0.00  0.00     0.002 C 
ATOM      5  C10 <0> d   1      28.023  -0.890  30.205  0.00  0.00    -0.004 C 
ATOM      6  C12 <0> d   1      29.031  -0.736  29.061  0.00  0.00     0.010 C 
ATOM      7  C13 <0> d   1      28.807   0.612  28.374  0.00  0.00     0.035 C 
ATOM      8  C14 <0> d   1      28.891   1.713  29.415  0.00  0.00    -0.068 C 
ATOM      9  C15 <0> d   1      29.661   2.766  29.143  0.00  0.00     0.053 C 
ATOM     10  C16 <0> d   1      29.767   3.867  30.106  0.00  0.00     0.149 C 
ATOM     11  O17 <0> d   1      30.705   4.637  30.096  0.00  0.00    -0.293 OA
ATOM     12  C18 <0> d   1      28.643   3.993  31.116  0.00  0.00     0.084 C 
ATOM     13  C19 <0> d   1      28.428   2.612  31.735  0.00  0.00     0.022 C 
ATOM     14  C20 <0> d   1      28.103   1.569  30.681  0.00  0.00    -0.016 C 
ATOM     15  C21 <0> d   1      26.619   1.694  30.332  0.00  0.00     0.020 C 
ATOM     16  C22 <0> d   1      28.301   0.171  31.280  0.00  0.00     0.002 C 
ATOM     17  C24 <0> d   1      27.390   0.015  32.494  0.00  0.00     0.007 C 
ATOM     18  C25 <0> d   1      27.449  -1.409  33.070  0.00  0.00     0.013 C 
ATOM     19  C26 <0> d   1      27.103  -2.389  31.955  0.00  0.00    -0.002 C 
ATOM     20  C27 <0> d   1      25.758  -2.012  31.331  0.00  0.00     0.019 C 
ENDROOT
BRANCH   1  21
ATOM     21  C2  <0> d   1      25.756  -4.345  32.697  0.00  0.00     0.158 C 
ATOM     22  C1  <0> d   1      25.341  -4.301  34.145  0.00  0.00     0.094 C 
ATOM     23  O3  <0> d   1      24.986  -4.755  31.861  0.00  0.00    -0.295 OA
ENDBRANCH   1  21
BRANCH   1  24
ATOM     24  O5  <0> d   1      28.068  -4.132  33.337  0.00  0.00    -0.381 OA
ATOM     25  H31 <0> d   1      28.990  -3.999  33.079  0.00  0.00     0.211 HD
ENDBRANCH   1  24
TORSDOF 2
ENDMDL
MODEL 101
REMARK CAVERDOCK RESULT:      -9.5      0.000      0.000
REMARK CAVERDOCK CONSTRAINTS:       0.0      0.0      0.0      0.0
REMARK CAVERDOCK TUNNEL: 100     -9.5      3.3    101.6
REMARK  2 active torsions:
REMARK  status: ('A' for Active; 'I' for Inactive)
REMARK    1  A    between atoms: C2_2  and  C4_4 
REMARK    2  A    between atoms: C4_4  and  O5_5 
ROOT
ATOM      1  C4  <0> d   1      27.138  -3.970  32.438  0.00  0.00     0.125 C 
ATOM      2  C6  <0> d   1      27.490  -4.649  31.090  0.00  0.00     0.047 C 
ATOM      3  C7  <0> d   1      27.693  -3.503  30.063  0.00  0.00     0.009 C 
ATOM      4  C8  <0> d   1      28.054  -2.306  30.949  0.00  0.00     0.002 C 
ATOM      5  C10 <0> d   1      27.818  -0.937  30.339  0.00  0.00    -0.004 C 
ATOM      6  C12 <0> d   1      28.732  -0.748  29.124  0.00  0.00     0.010 C 
ATOM      7  C13 <0> d   1      28.433   0.607  28.478  0.00  0.00     0.035 C 
ATOM      8  C14 <0> d   1      28.579   1.693  29.528  0.00  0.00    -0.068 C 
ATOM      9  C15 <0> d   1      29.308   2.763  29.215  0.00  0.00     0.053 C 
ATOM     10  C16 <0> d   1      29.470   3.851  30.185  0.00  0.00     0.149 C 
ATOM     11  O17 <0> d   1      30.392   4.637  30.115  0.00  0.00    -0.293 OA
ATOM     12  C18 <0> d   1      28.426   3.941  31.281  0.00  0.00     0.084 C 
ATOM     13  C19 <0> d   1      28.283   2.547  31.892  0.00  0.00     0.022 C 
ATOM     14  C20 <0> d   1      27.894   1.515  30.848  0.00  0.00    -0.016 C 
ATOM     15  C21 <0> d   1      26.386   1.619  30.618  0.00  0.00     0.020 C 
ATOM     16  C22 <0> d   1      28.161   0.112  31.407  0.00  0.00     0.002 C 
ATOM     17  C24 <0> d   1      27.350  -0.078  32.685  0.00  0.00     0.007 C 
ATOM     18  C25 <0> d   1      27.477  -1.510  33.232  0.00  0.00     0.013 C 
ATOM     19  C26 <0> d   1      27.062  -2.479  32.130  0.00  0.00    -0.002 C 
ATOM     20  C27 <0> d   1      25.666  -2.117  31.619  0.00  0.00     0.019 C 
ENDROOT
BRANCH   1  21
ATOM     21  C2  <0> d   1      25.809  -4.470  32.942  0.00  0.00     0.158 C 
ATOM     22  C1  <0> d   1      25.534  -4.522  34.422  0.00  0.00     0.094 C 
ATOM     23  O3  <0> d   1      24.962  -4.827  32.158  0.00  0.00    -0.295 OA
ENDBRANCH   1  21
BRANCH   1  24
ATOM     24  O5  <0> d   1      28.160  -4.225  33.404  0.00  0.00    -0.381 OA
ATOM     25  H31 <0> d   1      28.384  -3.461  33.951  0.00  0.00     0.211 HD
ENDBRANCH   1  24
TORSDOF 2
ENDMDL
MODEL 102
REMARK CAVERDOCK RESULT:      -9.6      0.000      0.000
REMARK CAVERDOCK CONSTRAINTS:       0.0      0.0      0.0      0.0
REMARK CAVERDOCK TUNNEL: 101     -9.6      3.2    102.5
REMARK  2 active torsions:
REMARK  status: ('A' for Active; 'I' for Inactive)
REMARK    1  A    between atoms: C2_2  and  C4_4 
REMARK    2  A    between atoms: C4_4  and  O5_5 
ROOT
ATOM      1  C4  <0> d   1      27.052  -3.966  32.648  0.00  0.00     0.125 C 
ATOM      2  C6  <0> d   1      27.429  -4.691  31.332  0.00  0.00     0.047 C 
ATOM      3  C7  <0> d   1      27.676  -3.580  30.276  0.00  0.00     0.009 C 
ATOM      4  C8  <0> d   1      28.032  -2.362  31.135  0.00  0.00     0.002 C 
ATOM      5  C10 <0> d   1      27.833  -1.009  30.478  0.00  0.00    -0.004 C 
ATOM      6  C12 <0> d   1      28.781  -0.869  29.282  0.00  0.00     0.010 C 
ATOM      7  C13 <0> d   1      28.519   0.468  28.588  0.00  0.00     0.035 C 
ATOM      8  C14 <0> d   1      28.654   1.584  29.608  0.00  0.00    -0.068 C 
ATOM      9  C15 <0> d   1      29.407   2.634  29.283  0.00  0.00     0.053 C 
ATOM     10  C16 <0> d   1      29.560   3.749  30.223  0.00  0.00     0.149 C 
ATOM     11  O17 <0> d   1      30.494   4.519  30.154  0.00  0.00    -0.293 OA
ATOM     12  C18 <0> d   1      28.488   3.888  31.287  0.00  0.00     0.084 C 
ATOM     13  C19 <0> d   1      28.308   2.515  31.936  0.00  0.00     0.022 C 
ATOM     14  C20 <0> d   1      27.932   1.457  30.914  0.00  0.00    -0.016 C 
ATOM     15  C21 <0> d   1      26.432   1.575  30.640  0.00  0.00     0.020 C 
ATOM     16  C22 <0> d   1      28.162   0.068  31.522  0.00  0.00     0.002 C 
ATOM     17  C24 <0> d   1      27.315  -0.072  32.783  0.00  0.00     0.007 C 
ATOM     18  C25 <0> d   1      27.406  -1.488  33.376  0.00  0.00     0.013 C 
ATOM     19  C26 <0> d   1      27.006  -2.484  32.294  0.00  0.00    -0.002 C 
ATOM     20  C27 <0> d   1      25.630  -2.118  31.734  0.00  0.00     0.019 C 
ENDROOT
BRANCH   1  21
ATOM     21  C2  <0> d   1      25.703  -4.431  33.131  0.00  0.00     0.158 C 
ATOM     22  C1  <0> d   1      25.354  -4.346  34.595  0.00  0.00     0.094 C 
ATOM     23  O3  <0> d   1      24.899  -4.871  32.344  0.00  0.00    -0.295 OA
ENDBRANCH   1  21
BRANCH   1  24
ATOM     24  O5  <0> d   1      28.044  -4.206  33.649  0.00  0.00    -0.381 OA
ATOM     25  H31 <0> d   1      28.583  -4.992  33.488  0.00  0.00     0.211 HD
ENDBRANCH   1  24
TORSDOF 2
ENDMDL
MODEL 103
REMARK CAVERDOCK RESULT:      -9.4      0.000      0.000
REMARK CAVERDOCK CONSTRAINTS:       0.0      0.0      0.0      0.0
REMARK CAVERDOCK TUNNEL: 102     -9.4      3.3    103.1
REMARK  2 active torsions:
REMARK  status: ('A' for Active; 'I' for Inactive)
REMARK    1  A    between atoms: C2_2  and  C4_4 
REMARK    2  A    between atoms: C4_4  and  O5_5 
ROOT
ATOM      1  C4  <0> d   1      29.617   2.637  29.537  0.00  0.00     0.125 C 
ATOM      2  C6  <0> d   1      29.092   3.690  30.546  0.00  0.00     0.047 C 
ATOM      3  C7  <0> d   1      28.171   2.926  31.535  0.00  0.00     0.009 C 
ATOM      4  C8  <0> d   1      28.685   1.486  31.443  0.00  0.00     0.002 C 
ATOM      5  C10 <0> d   1      27.709   0.406  31.872  0.00  0.00    -0.004 C 
ATOM      6  C12 <0> d   1      27.392   0.559  33.363  0.00  0.00     0.010 C 
ATOM      7  C13 <0> d   1      26.354  -0.491  33.765  0.00  0.00     0.035 C 
ATOM      8  C14 <0> d   1      26.876  -1.865  33.388  0.00  0.00    -0.068 C 
ATOM      9  C15 <0> d   1      26.820  -2.824  34.312  0.00  0.00     0.053 C 
ATOM     10  C16 <0> d   1      27.295  -4.175  33.998  0.00  0.00     0.149 C 
ATOM     11  O17 <0> d   1      27.619  -4.957  34.868  0.00  0.00    -0.293 OA
ATOM     12  C18 <0> d   1      27.362  -4.544  32.529  0.00  0.00     0.084 C 
ATOM     13  C19 <0> d   1      28.101  -3.416  31.808  0.00  0.00     0.022 C 
ATOM     14  C20 <0> d   1      27.411  -2.078  32.006  0.00  0.00    -0.016 C 
ATOM     15  C21 <0> d   1      26.239  -1.999  31.026  0.00  0.00     0.020 C 
ATOM     16  C22 <0> d   1      28.381  -0.952  31.627  0.00  0.00     0.002 C 
ATOM     17  C24 <0> d   1      28.809  -1.131  30.173  0.00  0.00     0.007 C 
ATOM     18  C25 <0> d   1      29.688   0.035  29.691  0.00  0.00     0.013 C 
ATOM     19  C26 <0> d   1      28.922   1.334  29.916  0.00  0.00    -0.002 C 
ATOM     20  C27 <0> d   1      27.551   1.252  29.241  0.00  0.00     0.019 C 
ENDROOT
BRANCH   1  21
ATOM     21  C2  <0> d   1      29.252   3.035  28.131  0.00  0.00     0.158 C 
ATOM     22  C1  <0> d   1      28.448   2.099  27.266  0.00  0.00     0.094 C 
ATOM     23  O3  <0> d   1      29.603   4.106  27.697  0.00  0.00    -0.295 OA
ENDBRANCH   1  21
BRANCH   1  24
ATOM     24  O5  <0> d   1      31.034   2.496  29.659  0.00  0.00    -0.381 OA
ATOM     25  H31 <0> d   1      31.481   3.286  29.991  0.00  0.00     0.211 HD
ENDBRANCH   1  24
TORSDOF 2
ENDMDL
MODEL 104
REMARK CAVERDOCK RESULT:      -9.9      0.000      0.000
REMARK CAVERDOCK CONSTRAINTS:       0.0      0.0      0.0      0.0
REMARK CAVERDOCK TUNNEL: 103     -9.9      3.3    104.4
REMARK  2 active torsions:
REMARK  status: ('A' for Active; 'I' for Inactive)
REMARK    1  A    between atoms: C2_2  and  C4_4 
REMARK    2  A    between atoms: C4_4  and  O5_5 
ROOT
ATOM      1  C4  <0> d   1      26.917  -4.105  32.909  0.00  0.00     0.125 C 
ATOM      2  C6  <0> d   1      26.983  -4.807  31.529  0.00  0.00     0.047 C 
ATOM      3  C7  <0> d   1      27.093  -3.677  30.470  0.00  0.00     0.009 C 
ATOM      4  C8  <0> d   1      27.689  -2.513  31.268  0.00  0.00     0.002 C 
ATOM      5  C10 <0> d   1      27.456  -1.129  30.693  0.00  0.00    -0.004 C 
ATOM      6  C12 <0> d   1      28.161  -1.006  29.338  0.00  0.00     0.010 C 
ATOM      7  C13 <0> d   1      27.859   0.368  28.737  0.00  0.00     0.035 C 
ATOM      8  C14 <0> d   1      28.262   1.438  29.735  0.00  0.00    -0.068 C 
ATOM      9  C15 <0> d   1      29.005   2.451  29.291  0.00  0.00     0.053 C 
ATOM     10  C16 <0> d   1      29.411   3.522  30.207  0.00  0.00     0.149 C 
ATOM     11  O17 <0> d   1      30.363   4.236  29.974  0.00  0.00    -0.293 OA
ATOM     12  C18 <0> d   1      28.577   3.689  31.463  0.00  0.00     0.084 C 
ATOM     13  C19 <0> d   1      28.436   2.308  32.105  0.00  0.00     0.022 C 
ATOM     14  C20 <0> d   1      27.800   1.310  31.154  0.00  0.00    -0.016 C 
ATOM     15  C21 <0> d   1      26.286   1.528  31.182  0.00  0.00     0.020 C 
ATOM     16  C22 <0> d   1      28.052  -0.110  31.675  0.00  0.00     0.002 C 
ATOM     17  C24 <0> d   1      27.458  -0.241  33.074  0.00  0.00     0.007 C 
ATOM     18  C25 <0> d   1      27.569  -1.679  33.607  0.00  0.00     0.013 C 
ATOM     19  C26 <0> d   1      26.901  -2.612  32.603  0.00  0.00    -0.002 C 
ATOM     20  C27 <0> d   1      25.470  -2.144  32.331  0.00  0.00     0.019 C 
ENDROOT
BRANCH   1  21
ATOM     21  C2  <0> d   1      25.659  -4.504  33.637  0.00  0.00     0.158 C 
ATOM     22  C1  <0> d   1      24.481  -5.042  32.867  0.00  0.00     0.094 C 
ATOM     23  O3  <0> d   1      25.596  -4.393  34.838  0.00  0.00    -0.295 OA
ENDBRANCH   1  21
BRANCH   1  24
ATOM     24  O5  <0> d   1      28.066  -4.439  33.691  0.00  0.00    -0.381 OA
ATOM     25  H31 <0> d   1      28.089  -5.360  33.984  0.00  0.00     0.211 HD
ENDBRANCH   1  24
TORSDOF 2
ENDMDL
MODEL 105
REMARK CAVERDOCK RESULT:      -9.8      0.000      0.000
REMARK CAVERDOCK CONSTRAINTS:       0.0      0.0      0.0      0.0
REMARK CAVERDOCK TUNNEL: 104     -9.8      3.3    105.3
REMARK  2 active torsions:
REMARK  status: ('A' for Active; 'I' for Inactive)
REMARK    1  A    between atoms: C2_2  and  C4_4 
REMARK    2  A    between atoms: C4_4  and  O5_5 
ROOT
ATOM      1  C4  <0> d   1      29.622   2.321  29.654  0.00  0.00     0.125 C 
ATOM      2  C6  <0> d   1      29.115   3.357  30.690  0.00  0.00     0.047 C 
ATOM      3  C7  <0> d   1      28.202   2.578  31.675  0.00  0.00     0.009 C 
ATOM      4  C8  <0> d   1      28.707   1.137  31.547  0.00  0.00     0.002 C 
ATOM      5  C10 <0> d   1      27.730   0.055  31.966  0.00  0.00    -0.004 C 
ATOM      6  C12 <0> d   1      27.432   0.178  33.464  0.00  0.00     0.010 C 
ATOM      7  C13 <0> d   1      26.393  -0.873  33.857  0.00  0.00     0.035 C 
ATOM      8  C14 <0> d   1      26.902  -2.243  33.446  0.00  0.00    -0.068 C 
ATOM      9  C15 <0> d   1      26.852  -3.219  34.351  0.00  0.00     0.053 C 
ATOM     10  C16 <0> d   1      27.316  -4.567  34.004  0.00  0.00     0.149 C 
ATOM     11  O17 <0> d   1      27.645  -5.368  34.854  0.00  0.00    -0.293 OA
ATOM     12  C18 <0> d   1      27.364  -4.906  32.527  0.00  0.00     0.084 C 
ATOM     13  C19 <0> d   1      28.100  -3.768  31.820  0.00  0.00     0.022 C 
ATOM     14  C20 <0> d   1      27.420  -2.430  32.053  0.00  0.00    -0.016 C 
ATOM     15  C21 <0> d   1      26.237  -2.326  31.089  0.00  0.00     0.020 C 
ATOM     16  C22 <0> d   1      28.391  -1.303  31.685  0.00  0.00     0.002 C 
ATOM     17  C24 <0> d   1      28.801  -1.454  30.223  0.00  0.00     0.007 C 
ATOM     18  C25 <0> d   1      29.680  -0.283  29.754  0.00  0.00     0.013 C 
ATOM     19  C26 <0> d   1      28.924   1.015  30.015  0.00  0.00    -0.002 C 
ATOM     20  C27 <0> d   1      27.545   0.954  29.355  0.00  0.00     0.019 C 
ENDROOT
BRANCH   1  21
ATOM     21  C2  <0> d   1      29.243   2.750  28.260  0.00  0.00     0.158 C 
ATOM     22  C1  <0> d   1      28.497   1.803  27.356  0.00  0.00     0.094 C 
ATOM     23  O3  <0> d   1      29.536   3.855  27.868  0.00  0.00    -0.295 OA
ENDBRANCH   1  21
BRANCH   1  24
ATOM     24  O5  <0> d   1      31.040   2.171  29.756  0.00  0.00    -0.381 OA
ATOM     25  H31 <0> d   1      31.521   2.427  28.957  0.00  0.00     0.211 HD
ENDBRANCH   1  24
TORSDOF 2
ENDMDL
MODEL 106
REMARK CAVERDOCK RESULT:     -10.0      0.000      0.000
REMARK CAVERDOCK CONSTRAINTS:       0.0      0.0      0.0      0.0
REMARK CAVERDOCK TUNNEL: 105    -10.0      3.3    106.3
REMARK  2 active torsions:
REMARK  status: ('A' for Active; 'I' for Inactive)
REMARK    1  A    between atoms: C2_2  and  C4_4 
REMARK    2  A    between atoms: C4_4  and  O5_5 
ROOT
ATOM      1  C4  <0> d   1      26.886  -4.232  33.165  0.00  0.00     0.125 C 
ATOM      2  C6  <0> d   1      26.875  -4.958  31.796  0.00  0.00     0.047 C 
ATOM      3  C7  <0> d   1      26.951  -3.849  30.712  0.00  0.00     0.009 C 
ATOM      4  C8  <0> d   1      27.603  -2.681  31.460  0.00  0.00     0.002 C 
ATOM      5  C10 <0> d   1      27.363  -1.303  30.871  0.00  0.00    -0.004 C 
ATOM      6  C12 <0> d   1      28.004  -1.216  29.482  0.00  0.00     0.010 C 
ATOM      7  C13 <0> d   1      27.694   0.152  28.872  0.00  0.00     0.035 C 
ATOM      8  C14 <0> d   1      28.162   1.232  29.830  0.00  0.00    -0.068 C 
ATOM      9  C15 <0> d   1      28.898   2.225  29.332  0.00  0.00     0.053 C 
ATOM     10  C16 <0> d   1      29.365   3.305  30.208  0.00  0.00     0.149 C 
ATOM     11  O17 <0> d   1      30.316   3.999  29.916  0.00  0.00    -0.293 OA
ATOM     12  C18 <0> d   1      28.596   3.507  31.499  0.00  0.00     0.084 C 
ATOM     13  C19 <0> d   1      28.465   2.141  32.172  0.00  0.00     0.022 C 
ATOM     14  C20 <0> d   1      27.768   1.137  31.271  0.00  0.00    -0.016 C 
ATOM     15  C21 <0> d   1      26.261   1.380  31.367  0.00  0.00     0.020 C 
ATOM     16  C22 <0> d   1      28.022  -0.278  31.805  0.00  0.00     0.002 C 
ATOM     17  C24 <0> d   1      27.495  -0.375  33.234  0.00  0.00     0.007 C 
ATOM     18  C25 <0> d   1      27.609  -1.805  33.786  0.00  0.00     0.013 C 
ATOM     19  C26 <0> d   1      26.879  -2.744  32.833  0.00  0.00    -0.002 C 
ATOM     20  C27 <0> d   1      25.444  -2.258  32.622  0.00  0.00     0.019 C 
ENDROOT
BRANCH   1  21
ATOM     21  C2  <0> d   1      25.659  -4.597  33.959  0.00  0.00     0.158 C 
ATOM     22  C1  <0> d   1      24.436  -5.129  33.257  0.00  0.00     0.094 C 
ATOM     23  O3  <0> d   1      25.655  -4.464  35.160  0.00  0.00    -0.295 OA
ENDBRANCH   1  21
BRANCH   1  24
ATOM     24  O5  <0> d   1      28.067  -4.570  33.896  0.00  0.00    -0.381 OA
ATOM     25  H31 <0> d   1      27.896  -5.039  34.724  0.00  0.00     0.211 HD
ENDBRANCH   1  24
TORSDOF 2
ENDMDL
MODEL 107
REMARK CAVERDOCK RESULT:     -10.0      0.000      0.000
REMARK CAVERDOCK CONSTRAINTS:       0.0      0.0      0.0      0.0
REMARK CAVERDOCK TUNNEL: 106    -10.0      3.3    107.3
REMARK  2 active torsions:
REMARK  status: ('A' for Active; 'I' for Inactive)
REMARK    1  A    between atoms: C2_2  and  C4_4 
REMARK    2  A    between atoms: C4_4  and  O5_5 
ROOT
ATOM      1  C4  <0> d   1      26.811  -4.363  33.240  0.00  0.00     0.125 C 
ATOM      2  C6  <0> d   1      26.763  -5.076  31.865  0.00  0.00     0.047 C 
ATOM      3  C7  <0> d   1      26.830  -3.958  30.790  0.00  0.00     0.009 C 
ATOM      4  C8  <0> d   1      27.510  -2.804  31.535  0.00  0.00     0.002 C 
ATOM      5  C10 <0> d   1      27.275  -1.418  30.964  0.00  0.00    -0.004 C 
ATOM      6  C12 <0> d   1      27.889  -1.326  29.563  0.00  0.00     0.010 C 
ATOM      7  C13 <0> d   1      27.583   0.051  28.971  0.00  0.00     0.035 C 
ATOM      8  C14 <0> d   1      28.082   1.117  29.929  0.00  0.00    -0.068 C 
ATOM      9  C15 <0> d   1      28.819   2.107  29.425  0.00  0.00     0.053 C 
ATOM     10  C16 <0> d   1      29.316   3.173  30.301  0.00  0.00     0.149 C 
ATOM     11  O17 <0> d   1      30.268   3.859  29.996  0.00  0.00    -0.293 OA
ATOM     12  C18 <0> d   1      28.575   3.372  31.610  0.00  0.00     0.084 C 
ATOM     13  C19 <0> d   1      28.442   2.001  32.273  0.00  0.00     0.022 C 
ATOM     14  C20 <0> d   1      27.716   1.013  31.377  0.00  0.00    -0.016 C 
ATOM     15  C21 <0> d   1      26.214   1.273  31.506  0.00  0.00     0.020 C 
ATOM     16  C22 <0> d   1      27.964  -0.409  31.893  0.00  0.00     0.002 C 
ATOM     17  C24 <0> d   1      27.465  -0.513  33.331  0.00  0.00     0.007 C 
ATOM     18  C25 <0> d   1      27.573  -1.950  33.869  0.00  0.00     0.013 C 
ATOM     19  C26 <0> d   1      26.814  -2.872  32.921  0.00  0.00    -0.002 C 
ATOM     20  C27 <0> d   1      25.380  -2.367  32.744  0.00  0.00     0.019 C 
ENDROOT
BRANCH   1  21
ATOM     21  C2  <0> d   1      25.596  -4.721  34.056  0.00  0.00     0.158 C 
ATOM     22  C1  <0> d   1      24.329  -5.162  33.369  0.00  0.00     0.094 C 
ATOM     23  O3  <0> d   1      25.637  -4.656  35.261  0.00  0.00    -0.295 OA
ENDBRANCH   1  21
BRANCH   1  24
ATOM     24  O5  <0> d   1      28.002  -4.721  33.944  0.00  0.00    -0.381 OA
ATOM     25  H31 <0> d   1      28.620  -3.989  34.070  0.00  0.00     0.211 HD
ENDBRANCH   1  24
TORSDOF 2
ENDMDL
MODEL 108
REMARK CAVERDOCK RESULT:     -10.1      0.000      0.000
REMARK CAVERDOCK CONSTRAINTS:       0.0      0.0      0.0      0.0
REMARK CAVERDOCK TUNNEL: 107    -10.1      3.3    108.4
REMARK  2 active torsions:
REMARK  status: ('A' for Active; 'I' for Inactive)
REMARK    1  A    between atoms: C2_2  and  C4_4 
REMARK    2  A    between atoms: C4_4  and  O5_5 
ROOT
ATOM      1  C4  <0> d   1      26.809  -4.358  33.400  0.00  0.00     0.125 C 
ATOM      2  C6  <0> d   1      26.814  -5.084  32.031  0.00  0.00     0.047 C 
ATOM      3  C7  <0> d   1      26.881  -3.974  30.948  0.00  0.00     0.009 C 
ATOM      4  C8  <0> d   1      27.513  -2.797  31.699  0.00  0.00     0.002 C 
ATOM      5  C10 <0> d   1      27.258  -1.423  31.109  0.00  0.00    -0.004 C 
ATOM      6  C12 <0> d   1      27.905  -1.327  29.723  0.00  0.00     0.010 C 
ATOM      7  C13 <0> d   1      27.580   0.037  29.112  0.00  0.00     0.035 C 
ATOM      8  C14 <0> d   1      28.029   1.123  30.072  0.00  0.00    -0.068 C 
ATOM      9  C15 <0> d   1      28.754   2.126  29.578  0.00  0.00     0.053 C 
ATOM     10  C16 <0> d   1      29.202   3.212  30.456  0.00  0.00     0.149 C 
ATOM     11  O17 <0> d   1      30.145   3.919  30.169  0.00  0.00    -0.293 OA
ATOM     12  C18 <0> d   1      28.424   3.404  31.744  0.00  0.00     0.084 C 
ATOM     13  C19 <0> d   1      28.307   2.036  32.416  0.00  0.00     0.022 C 
ATOM     14  C20 <0> d   1      27.628   1.023  31.511  0.00  0.00    -0.016 C 
ATOM     15  C21 <0> d   1      26.118   1.246  31.600  0.00  0.00     0.020 C 
ATOM     16  C22 <0> d   1      27.899  -0.389  32.046  0.00  0.00     0.002 C 
ATOM     17  C24 <0> d   1      27.366  -0.493  33.472  0.00  0.00     0.007 C 
ATOM     18  C25 <0> d   1      27.496  -1.921  34.025  0.00  0.00     0.013 C 
ATOM     19  C26 <0> d   1      26.783  -2.870  33.068  0.00  0.00    -0.002 C 
ATOM     20  C27 <0> d   1      25.343  -2.403  32.850  0.00  0.00     0.019 C 
ENDROOT
BRANCH   1  21
ATOM     21  C2  <0> d   1      25.583  -4.739  34.188  0.00  0.00     0.158 C 
ATOM     22  C1  <0> d   1      24.324  -5.155  33.471  0.00  0.00     0.094 C 
ATOM     23  O3  <0> d   1      25.609  -4.713  35.396  0.00  0.00    -0.295 OA
ENDBRANCH   1  21
BRANCH   1  24
ATOM     24  O5  <0> d   1      27.990  -4.681  34.137  0.00  0.00    -0.381 OA
ATOM     25  H31 <0> d   1      28.532  -5.370  33.730  0.00  0.00     0.211 HD
ENDBRANCH   1  24
TORSDOF 2
ENDMDL
MODEL 109
REMARK CAVERDOCK RESULT:     -10.1      0.000      0.000
REMARK CAVERDOCK CONSTRAINTS:       0.0      0.0      0.0      0.0
REMARK CAVERDOCK TUNNEL: 108    -10.1      3.3    109.6
REMARK  2 active torsions:
REMARK  status: ('A' for Active; 'I' for Inactive)
REMARK    1  A    between atoms: C2_2  and  C4_4 
REMARK    2  A    between atoms: C4_4  and  O5_5 
ROOT
ATOM      1  C4  <0> d   1      29.258   1.267  29.412  0.00  0.00     0.125 C 
ATOM      2  C6  <0> d   1      28.531   2.340  30.262  0.00  0.00     0.047 C 
ATOM      3  C7  <0> d   1      27.606   1.570  31.242  0.00  0.00     0.009 C 
ATOM      4  C8  <0> d   1      28.278   0.195  31.339  0.00  0.00     0.002 C 
ATOM      5  C10 <0> d   1      27.385  -0.946  31.791  0.00  0.00    -0.004 C 
ATOM      6  C12 <0> d   1      26.914  -0.696  33.228  0.00  0.00     0.010 C 
ATOM      7  C13 <0> d   1      25.960  -1.817  33.645  0.00  0.00     0.035 C 
ATOM      8  C14 <0> d   1      26.658  -3.151  33.454  0.00  0.00    -0.068 C 
ATOM      9  C15 <0> d   1      26.618  -4.021  34.462  0.00  0.00     0.053 C 
ATOM     10  C16 <0> d   1      27.262  -5.332  34.327  0.00  0.00     0.149 C 
ATOM     11  O17 <0> d   1      27.583  -5.989  35.295  0.00  0.00    -0.293 OA
ATOM     12  C18 <0> d   1      27.506  -5.823  32.913  0.00  0.00     0.084 C 
ATOM     13  C19 <0> d   1      28.185  -4.688  32.146  0.00  0.00     0.022 C 
ATOM     14  C20 <0> d   1      27.342  -3.425  32.150  0.00  0.00    -0.016 C 
ATOM     15  C21 <0> d   1      26.266  -3.571  31.072  0.00  0.00     0.020 C 
ATOM     16  C22 <0> d   1      28.218  -2.235  31.742  0.00  0.00     0.002 C 
ATOM     17  C24 <0> d   1      28.798  -2.495  30.354  0.00  0.00     0.007 C 
ATOM     18  C25 <0> d   1      29.590  -1.284  29.833  0.00  0.00     0.013 C 
ATOM     19  C26 <0> d   1      28.672  -0.067  29.860  0.00  0.00    -0.002 C 
ATOM     20  C27 <0> d   1      27.388  -0.367  29.085  0.00  0.00     0.019 C 
ENDROOT
BRANCH   1  21
ATOM     21  C2  <0> d   1      28.987   1.492  27.947  0.00  0.00     0.158 C 
ATOM     22  C1  <0> d   1      28.463   2.822  27.471  0.00  0.00     0.094 C 
ATOM     23  O3  <0> d   1      29.191   0.605  27.153  0.00  0.00    -0.295 OA
ENDBRANCH   1  21
BRANCH   1  24
ATOM     24  O5  <0> d   1      30.663   1.302  29.666  0.00  0.00    -0.381 OA
ATOM     25  H31 <0> d   1      31.195   1.557  28.900  0.00  0.00     0.211 HD
ENDBRANCH   1  24
TORSDOF 2
ENDMDL
MODEL 110
REMARK CAVERDOCK RESULT:     -10.3      0.000      0.000
REMARK CAVERDOCK CONSTRAINTS:       0.0      0.0      0.0      0.0
REMARK CAVERDOCK TUNNEL: 109    -10.3      3.3    110.5
REMARK  2 active torsions:
REMARK  status: ('A' for Active; 'I' for Inactive)
REMARK    1  A    between atoms: C2_2  and  C4_4 
REMARK    2  A    between atoms: C4_4  and  O5_5 
ROOT
ATOM      1  C4  <0> d   1      29.211   1.175  29.575  0.00  0.00     0.125 C 
ATOM      2  C6  <0> d   1      28.440   2.235  30.401  0.00  0.00     0.047 C 
ATOM      3  C7  <0> d   1      27.480   1.449  31.334  0.00  0.00     0.009 C 
ATOM      4  C8  <0> d   1      28.157   0.078  31.449  0.00  0.00     0.002 C 
ATOM      5  C10 <0> d   1      27.255  -1.073  31.852  0.00  0.00    -0.004 C 
ATOM      6  C12 <0> d   1      26.720  -0.839  33.269  0.00  0.00     0.010 C 
ATOM      7  C13 <0> d   1      25.758  -1.970  33.635  0.00  0.00     0.035 C 
ATOM      8  C14 <0> d   1      26.474  -3.297  33.463  0.00  0.00    -0.068 C 
ATOM      9  C15 <0> d   1      26.397  -4.177  34.461  0.00  0.00     0.053 C 
ATOM     10  C16 <0> d   1      27.056  -5.482  34.343  0.00  0.00     0.149 C 
ATOM     11  O17 <0> d   1      27.340  -6.145  35.319  0.00  0.00    -0.293 OA
ATOM     12  C18 <0> d   1      27.366  -5.958  32.937  0.00  0.00     0.084 C 
ATOM     13  C19 <0> d   1      28.068  -4.812  32.210  0.00  0.00     0.022 C 
ATOM     14  C20 <0> d   1      27.215  -3.556  32.188  0.00  0.00    -0.016 C 
ATOM     15  C21 <0> d   1      26.189  -3.700  31.063  0.00  0.00     0.020 C 
ATOM     16  C22 <0> d   1      28.099  -2.356  31.828  0.00  0.00     0.002 C 
ATOM     17  C24 <0> d   1      28.741  -2.599  30.465  0.00  0.00     0.007 C 
ATOM     18  C25 <0> d   1      29.545  -1.378  29.988  0.00  0.00     0.013 C 
ATOM     19  C26 <0> d   1      28.617  -0.168  29.986  0.00  0.00    -0.002 C 
ATOM     20  C27 <0> d   1      27.370  -0.471  29.153  0.00  0.00     0.019 C 
ENDROOT
BRANCH   1  21
ATOM     21  C2  <0> d   1      29.003   1.409  28.101  0.00  0.00     0.158 C 
ATOM     22  C1  <0> d   1      28.464   2.731  27.616  0.00  0.00     0.094 C 
ATOM     23  O3  <0> d   1      29.269   0.538  27.307  0.00  0.00    -0.295 OA
ENDBRANCH   1  21
BRANCH   1  24
ATOM     24  O5  <0> d   1      30.605   1.218  29.889  0.00  0.00    -0.381 OA
ATOM     25  H31 <0> d   1      31.031   0.350  29.906  0.00  0.00     0.211 HD
ENDBRANCH   1  24
TORSDOF 2
ENDMDL
MODEL 111
REMARK CAVERDOCK RESULT:     -10.3      0.000      0.000
REMARK CAVERDOCK CONSTRAINTS:       0.0      0.0      0.0      0.0
REMARK CAVERDOCK TUNNEL: 110    -10.3      3.3    111.4
REMARK  2 active torsions:
REMARK  status: ('A' for Active; 'I' for Inactive)
REMARK    1  A    between atoms: C2_2  and  C4_4 
REMARK    2  A    between atoms: C4_4  and  O5_5 
ROOT
ATOM      1  C4  <0> d   1      28.955   1.071  29.555  0.00  0.00     0.125 C 
ATOM      2  C6  <0> d   1      28.060   2.096  30.298  0.00  0.00     0.047 C 
ATOM      3  C7  <0> d   1      27.103   1.270  31.198  0.00  0.00     0.009 C 
ATOM      4  C8  <0> d   1      27.867  -0.044  31.399  0.00  0.00     0.002 C 
ATOM      5  C10 <0> d   1      27.025  -1.245  31.787  0.00  0.00    -0.004 C 
ATOM      6  C12 <0> d   1      26.389  -1.009  33.160  0.00  0.00     0.010 C 
ATOM      7  C13 <0> d   1      25.488  -2.196  33.506  0.00  0.00     0.035 C 
ATOM      8  C14 <0> d   1      26.306  -3.472  33.423  0.00  0.00    -0.068 C 
ATOM      9  C15 <0> d   1      26.230  -4.325  34.443  0.00  0.00     0.053 C 
ATOM     10  C16 <0> d   1      26.986  -5.581  34.410  0.00  0.00     0.149 C 
ATOM     11  O17 <0> d   1      27.255  -6.193  35.422  0.00  0.00    -0.293 OA
ATOM     12  C18 <0> d   1      27.415  -6.075  33.041  0.00  0.00     0.084 C 
ATOM     13  C19 <0> d   1      28.078  -4.902  32.319  0.00  0.00     0.022 C 
ATOM     14  C20 <0> d   1      27.141  -3.713  32.203  0.00  0.00    -0.016 C 
ATOM     15  C21 <0> d   1      26.199  -3.965  31.025  0.00  0.00     0.020 C 
ATOM     16  C22 <0> d   1      27.958  -2.463  31.856  0.00  0.00     0.002 C 
ATOM     17  C24 <0> d   1      28.699  -2.699  30.543  0.00  0.00     0.007 C 
ATOM     18  C25 <0> d   1      29.442  -1.437  30.074  0.00  0.00     0.013 C 
ATOM     19  C26 <0> d   1      28.433  -0.299  29.976  0.00  0.00    -0.002 C 
ATOM     20  C27 <0> d   1      27.265  -0.716  29.081  0.00  0.00     0.019 C 
ENDROOT
BRANCH   1  21
ATOM     21  C2  <0> d   1      28.821   1.247  28.065  0.00  0.00     0.158 C 
ATOM     22  C1  <0> d   1      28.215   2.507  27.505  0.00  0.00     0.094 C 
ATOM     23  O3  <0> d   1      29.202   0.377  27.318  0.00  0.00    -0.295 OA
ENDBRANCH   1  21
BRANCH   1  24
ATOM     24  O5  <0> d   1      30.319   1.225  29.951  0.00  0.00    -0.381 OA
ATOM     25  H31 <0> d   1      30.643   2.134  29.901  0.00  0.00     0.211 HD
ENDBRANCH   1  24
TORSDOF 2
ENDMDL
MODEL 112
REMARK CAVERDOCK RESULT:     -10.4      0.000      0.000
REMARK CAVERDOCK CONSTRAINTS:       0.0      0.0      0.0      0.0
REMARK CAVERDOCK TUNNEL: 111    -10.4      3.3    112.3
REMARK  2 active torsions:
REMARK  status: ('A' for Active; 'I' for Inactive)
REMARK    1  A    between atoms: C2_2  and  C4_4 
REMARK    2  A    between atoms: C4_4  and  O5_5 
ROOT
ATOM      1  C4  <0> d   1      29.157   0.824  29.735  0.00  0.00     0.125 C 
ATOM      2  C6  <0> d   1      28.302   1.885  30.473  0.00  0.00     0.047 C 
ATOM      3  C7  <0> d   1      27.302   1.099  31.364  0.00  0.00     0.009 C 
ATOM      4  C8  <0> d   1      28.008  -0.247  31.567  0.00  0.00     0.002 C 
ATOM      5  C10 <0> d   1      27.113  -1.412  31.946  0.00  0.00    -0.004 C 
ATOM      6  C12 <0> d   1      26.476  -1.152  33.315  0.00  0.00     0.010 C 
ATOM      7  C13 <0> d   1      25.523  -2.300  33.651  0.00  0.00     0.035 C 
ATOM      8  C14 <0> d   1      26.286  -3.609  33.571  0.00  0.00    -0.068 C 
ATOM      9  C15 <0> d   1      26.166  -4.460  34.589  0.00  0.00     0.053 C 
ATOM     10  C16 <0> d   1      26.867  -5.748  34.558  0.00  0.00     0.149 C 
ATOM     11  O17 <0> d   1      27.102  -6.372  35.571  0.00  0.00    -0.293 OA
ATOM     12  C18 <0> d   1      27.285  -6.257  33.191  0.00  0.00     0.084 C 
ATOM     13  C19 <0> d   1      28.004  -5.112  32.477  0.00  0.00     0.022 C 
ATOM     14  C20 <0> d   1      27.120  -3.883  32.357  0.00  0.00    -0.016 C 
ATOM     15  C21 <0> d   1      26.177  -4.092  31.171  0.00  0.00     0.020 C 
ATOM     16  C22 <0> d   1      27.992  -2.669  32.019  0.00  0.00     0.002 C 
ATOM     17  C24 <0> d   1      28.732  -2.933  30.711  0.00  0.00     0.007 C 
ATOM     18  C25 <0> d   1      29.532  -1.704  30.251  0.00  0.00     0.013 C 
ATOM     19  C26 <0> d   1      28.574  -0.523  30.148  0.00  0.00    -0.002 C 
ATOM     20  C27 <0> d   1      27.395  -0.888  29.243  0.00  0.00     0.019 C 
ENDROOT
BRANCH   1  21
ATOM     21  C2  <0> d   1      29.043   1.008  28.244  0.00  0.00     0.158 C 
ATOM     22  C1  <0> d   1      28.257   2.166  27.684  0.00  0.00     0.094 C 
ATOM     23  O3  <0> d   1      29.583   0.228  27.496  0.00  0.00    -0.295 OA
ENDBRANCH   1  21
BRANCH   1  24
ATOM     24  O5  <0> d   1      30.524   0.918  30.141  0.00  0.00    -0.381 OA
ATOM     25  H31 <0> d   1      31.009   0.084  30.086  0.00  0.00     0.211 HD
ENDBRANCH   1  24
TORSDOF 2
ENDMDL
MODEL 113
REMARK CAVERDOCK RESULT:     -10.4      0.000      0.000
REMARK CAVERDOCK CONSTRAINTS:       0.0      0.0      0.0      0.0
REMARK CAVERDOCK TUNNEL: 112    -10.4      3.3    113.6
REMARK  2 active torsions:
REMARK  status: ('A' for Active; 'I' for Inactive)
REMARK    1  A    between atoms: C2_2  and  C4_4 
REMARK    2  A    between atoms: C4_4  and  O5_5 
ROOT
ATOM      1  C4  <0> d   1      26.796  -4.829  33.939  0.00  0.00     0.125 C 
ATOM      2  C6  <0> d   1      26.908  -5.572  32.583  0.00  0.00     0.047 C 
ATOM      3  C7  <0> d   1      26.980  -4.474  31.488  0.00  0.00     0.009 C 
ATOM      4  C8  <0> d   1      27.515  -3.259  32.253  0.00  0.00     0.002 C 
ATOM      5  C10 <0> d   1      27.227  -1.906  31.630  0.00  0.00    -0.004 C 
ATOM      6  C12 <0> d   1      27.941  -1.797  30.278  0.00  0.00     0.010 C 
ATOM      7  C13 <0> d   1      27.585  -0.458  29.630  0.00  0.00     0.035 C 
ATOM      8  C14 <0> d   1      27.930   0.661  30.595  0.00  0.00    -0.068 C 
ATOM      9  C15 <0> d   1      28.632   1.691  30.125  0.00  0.00     0.053 C 
ATOM     10  C16 <0> d   1      28.980   2.809  31.009  0.00  0.00     0.149 C 
ATOM     11  O17 <0> d   1      29.903   3.556  30.760  0.00  0.00    -0.293 OA
ATOM     12  C18 <0> d   1      28.127   2.979  32.251  0.00  0.00     0.084 C 
ATOM     13  C19 <0> d   1      28.040   1.616  32.936  0.00  0.00     0.022 C 
ATOM     14  C20 <0> d   1      27.459   0.560  32.013  0.00  0.00    -0.016 C 
ATOM     15  C21 <0> d   1      25.937   0.711  32.019  0.00  0.00     0.020 C 
ATOM     16  C22 <0> d   1      27.767  -0.830  32.583  0.00  0.00     0.002 C 
ATOM     17  C24 <0> d   1      27.164  -0.941  33.980  0.00  0.00     0.007 C 
ATOM     18  C25 <0> d   1      27.333  -2.355  34.561  0.00  0.00     0.013 C 
ATOM     19  C26 <0> d   1      26.718  -3.349  33.582  0.00  0.00    -0.002 C 
ATOM     20  C27 <0> d   1      25.270  -2.955  33.282  0.00  0.00     0.019 C 
ENDROOT
BRANCH   1  21
ATOM     21  C2  <0> d   1      25.549  -5.259  34.667  0.00  0.00     0.158 C 
ATOM     22  C1  <0> d   1      24.430  -5.932  33.915  0.00  0.00     0.094 C 
ATOM     23  O3  <0> d   1      25.447  -5.066  35.855  0.00  0.00    -0.295 OA
ENDBRANCH   1  21
BRANCH   1  24
ATOM     24  O5  <0> d   1      27.950  -5.086  34.741  0.00  0.00    -0.381 OA
ATOM     25  H31 <0> d   1      28.180  -4.364  35.342  0.00  0.00     0.211 HD
ENDBRANCH   1  24
TORSDOF 2
ENDMDL
MODEL 114
REMARK CAVERDOCK RESULT:     -10.5      0.000      0.000
REMARK CAVERDOCK CONSTRAINTS:       0.0      0.0      0.0      0.0
REMARK CAVERDOCK TUNNEL: 113    -10.5      3.3    114.1
REMARK  2 active torsions:
REMARK  status: ('A' for Active; 'I' for Inactive)
REMARK    1  A    between atoms: C2_2  and  C4_4 
REMARK    2  A    between atoms: C4_4  and  O5_5 
ROOT
ATOM      1  C4  <0> d   1      26.864  -5.011  33.893  0.00  0.00     0.125 C 
ATOM      2  C6  <0> d   1      26.960  -5.738  32.528  0.00  0.00     0.047 C 
ATOM      3  C7  <0> d   1      26.985  -4.630  31.442  0.00  0.00     0.009 C 
ATOM      4  C8  <0> d   1      27.513  -3.411  32.207  0.00  0.00     0.002 C 
ATOM      5  C10 <0> d   1      27.184  -2.058  31.603  0.00  0.00    -0.004 C 
ATOM      6  C12 <0> d   1      27.865  -1.922  30.237  0.00  0.00     0.010 C 
ATOM      7  C13 <0> d   1      27.468  -0.585  29.610  0.00  0.00     0.035 C 
ATOM      8  C14 <0> d   1      27.812   0.532  30.578  0.00  0.00    -0.068 C 
ATOM      9  C15 <0> d   1      28.483   1.580  30.102  0.00  0.00     0.053 C 
ATOM     10  C16 <0> d   1      28.829   2.696  30.988  0.00  0.00     0.149 C 
ATOM     11  O17 <0> d   1      29.730   3.464  30.727  0.00  0.00    -0.293 OA
ATOM     12  C18 <0> d   1      28.000   2.838  32.250  0.00  0.00     0.084 C 
ATOM     13  C19 <0> d   1      27.956   1.467  32.925  0.00  0.00     0.022 C 
ATOM     14  C20 <0> d   1      27.375   0.408  32.005  0.00  0.00    -0.016 C 
ATOM     15  C21 <0> d   1      25.851   0.528  32.046  0.00  0.00     0.020 C 
ATOM     16  C22 <0> d   1      27.724  -0.981  32.555  0.00  0.00     0.002 C 
ATOM     17  C24 <0> d   1      27.155  -1.117  33.964  0.00  0.00     0.007 C 
ATOM     18  C25 <0> d   1      27.365  -2.532  34.528  0.00  0.00     0.013 C 
ATOM     19  C26 <0> d   1      26.748  -3.529  33.553  0.00  0.00    -0.002 C 
ATOM     20  C27 <0> d   1      25.287  -3.161  33.289  0.00  0.00     0.019 C 
ENDROOT
BRANCH   1  21
ATOM     21  C2  <0> d   1      25.642  -5.472  34.645  0.00  0.00     0.158 C 
ATOM     22  C1  <0> d   1      24.706  -6.475  34.021  0.00  0.00     0.094 C 
ATOM     23  O3  <0> d   1      25.414  -5.039  35.750  0.00  0.00    -0.295 OA
ENDBRANCH   1  21
BRANCH   1  24
ATOM     24  O5  <0> d   1      28.041  -5.251  34.668  0.00  0.00    -0.381 OA
ATOM     25  H31 <0> d   1      28.353  -4.479  35.159  0.00  0.00     0.211 HD
ENDBRANCH   1  24
TORSDOF 2
ENDMDL
MODEL 115
REMARK CAVERDOCK RESULT:     -10.9      0.000      0.000
REMARK CAVERDOCK CONSTRAINTS:       0.0      0.0      0.0      0.0
REMARK CAVERDOCK TUNNEL: 114    -10.9      3.2    115.1
REMARK  2 active torsions:
REMARK  status: ('A' for Active; 'I' for Inactive)
REMARK    1  A    between atoms: C2_2  and  C4_4 
REMARK    2  A    between atoms: C4_4  and  O5_5 
ROOT
ATOM      1  C4  <0> d   1      26.930  -5.200  34.017  0.00  0.00     0.125 C 
ATOM      2  C6  <0> d   1      27.102  -5.915  32.653  0.00  0.00     0.047 C 
ATOM      3  C7  <0> d   1      27.174  -4.797  31.578  0.00  0.00     0.009 C 
ATOM      4  C8  <0> d   1      27.652  -3.581  32.379  0.00  0.00     0.002 C 
ATOM      5  C10 <0> d   1      27.344  -2.226  31.770  0.00  0.00    -0.004 C 
ATOM      6  C12 <0> d   1      28.094  -2.074  30.442  0.00  0.00     0.010 C 
ATOM      7  C13 <0> d   1      27.719  -0.734  29.805  0.00  0.00     0.035 C 
ATOM      8  C14 <0> d   1      28.004   0.377  30.799  0.00  0.00    -0.068 C 
ATOM      9  C15 <0> d   1      28.690   1.434  30.366  0.00  0.00     0.053 C 
ATOM     10  C16 <0> d   1      28.980   2.546  31.278  0.00  0.00     0.149 C 
ATOM     11  O17 <0> d   1      29.888   3.323  31.070  0.00  0.00    -0.293 OA
ATOM     12  C18 <0> d   1      28.087   2.671  32.497  0.00  0.00     0.084 C 
ATOM     13  C19 <0> d   1      28.019   1.294  33.158  0.00  0.00     0.022 C 
ATOM     14  C20 <0> d   1      27.495   0.238  32.200  0.00  0.00    -0.016 C 
ATOM     15  C21 <0> d   1      25.969   0.347  32.164  0.00  0.00     0.020 C 
ATOM     16  C22 <0> d   1      27.826  -1.152  32.756  0.00  0.00     0.002 C 
ATOM     17  C24 <0> d   1      27.186  -1.304  34.133  0.00  0.00     0.007 C 
ATOM     18  C25 <0> d   1      27.378  -2.723  34.696  0.00  0.00     0.013 C 
ATOM     19  C26 <0> d   1      26.820  -3.716  33.683  0.00  0.00    -0.002 C 
ATOM     20  C27 <0> d   1      25.371  -3.357  33.347  0.00  0.00     0.019 C 
ENDROOT
BRANCH   1  21
ATOM     21  C2  <0> d   1      25.675  -5.677  34.701  0.00  0.00     0.158 C 
ATOM     22  C1  <0> d   1      24.894  -6.830  34.126  0.00  0.00     0.094 C 
ATOM     23  O3  <0> d   1      25.296  -5.135  35.712  0.00  0.00    -0.295 OA
ENDBRANCH   1  21
BRANCH   1  24
ATOM     24  O5  <0> d   1      28.067  -5.438  34.849  0.00  0.00    -0.381 OA
ATOM     25  H31 <0> d   1      28.481  -4.633  35.189  0.00  0.00     0.211 HD
ENDBRANCH   1  24
TORSDOF 2
ENDMDL
MODEL 116
REMARK CAVERDOCK RESULT:     -10.8      0.000      0.000
REMARK CAVERDOCK CONSTRAINTS:       0.0      0.0      0.0      0.0
REMARK CAVERDOCK TUNNEL: 115    -10.8      3.2    116.2
REMARK  2 active torsions:
REMARK  status: ('A' for Active; 'I' for Inactive)
REMARK    1  A    between atoms: C2_2  and  C4_4 
REMARK    2  A    between atoms: C4_4  and  O5_5 
ROOT
ATOM      1  C4  <0> d   1      26.674  -5.107  34.228  0.00  0.00     0.125 C 
ATOM      2  C6  <0> d   1      26.832  -5.865  32.886  0.00  0.00     0.047 C 
ATOM      3  C7  <0> d   1      26.970  -4.780  31.785  0.00  0.00     0.009 C 
ATOM      4  C8  <0> d   1      27.492  -3.565  32.561  0.00  0.00     0.002 C 
ATOM      5  C10 <0> d   1      27.254  -2.214  31.912  0.00  0.00    -0.004 C 
ATOM      6  C12 <0> d   1      28.027  -2.131  30.592  0.00  0.00     0.010 C 
ATOM      7  C13 <0> d   1      27.723  -0.793  29.916  0.00  0.00     0.035 C 
ATOM      8  C14 <0> d   1      28.045   0.330  30.885  0.00  0.00    -0.068 C 
ATOM      9  C15 <0> d   1      28.784   1.343  30.435  0.00  0.00     0.053 C 
ATOM     10  C16 <0> d   1      29.112   2.464  31.323  0.00  0.00     0.149 C 
ATOM     11  O17 <0> d   1      30.057   3.193  31.108  0.00  0.00    -0.293 OA
ATOM     12  C18 <0> d   1      28.209   2.661  32.525  0.00  0.00     0.084 C 
ATOM     13  C19 <0> d   1      28.069   1.306  33.219  0.00  0.00     0.022 C 
ATOM     14  C20 <0> d   1      27.511   0.250  32.282  0.00  0.00    -0.016 C 
ATOM     15  C21 <0> d   1      25.993   0.427  32.220  0.00  0.00     0.020 C 
ATOM     16  C22 <0> d   1      27.771  -1.138  32.878  0.00  0.00     0.002 C 
ATOM     17  C24 <0> d   1      27.106  -1.225  34.249  0.00  0.00     0.007 C 
ATOM     18  C25 <0> d   1      27.225  -2.635  34.850  0.00  0.00     0.013 C 
ATOM     19  C26 <0> d   1      26.636  -3.629  33.855  0.00  0.00    -0.002 C 
ATOM     20  C27 <0> d   1      25.210  -3.214  33.488  0.00  0.00     0.019 C 
ENDROOT
BRANCH   1  21
ATOM     21  C2  <0> d   1      25.390  -5.508  34.906  0.00  0.00     0.158 C 
ATOM     22  C1  <0> d   1      24.291  -6.165  34.111  0.00  0.00     0.094 C 
ATOM     23  O3  <0> d   1      25.241  -5.304  36.087  0.00  0.00    -0.295 OA
ENDBRANCH   1  21
BRANCH   1  24
ATOM     24  O5  <0> d   1      27.788  -5.374  35.083  0.00  0.00    -0.381 OA
ATOM     25  H31 <0> d   1      27.621  -6.057  35.746  0.00  0.00     0.211 HD
ENDBRANCH   1  24
TORSDOF 2
ENDMDL
MODEL 117
REMARK CAVERDOCK RESULT:     -11.3      0.000      0.000
REMARK CAVERDOCK CONSTRAINTS:       0.0      0.0      0.0      0.0
REMARK CAVERDOCK TUNNEL: 116    -11.3      3.2    117.1
REMARK  2 active torsions:
REMARK  status: ('A' for Active; 'I' for Inactive)
REMARK    1  A    between atoms: C2_2  and  C4_4 
REMARK    2  A    between atoms: C4_4  and  O5_5 
ROOT
ATOM      1  C4  <0> d   1      26.920  -5.302  34.192  0.00  0.00     0.125 C 
ATOM      2  C6  <0> d   1      27.092  -6.034  32.837  0.00  0.00     0.047 C 
ATOM      3  C7  <0> d   1      27.157  -4.930  31.748  0.00  0.00     0.009 C 
ATOM      4  C8  <0> d   1      27.632  -3.701  32.532  0.00  0.00     0.002 C 
ATOM      5  C10 <0> d   1      27.317  -2.355  31.906  0.00  0.00    -0.004 C 
ATOM      6  C12 <0> d   1      28.062  -2.217  30.574  0.00  0.00     0.010 C 
ATOM      7  C13 <0> d   1      27.680  -0.888  29.922  0.00  0.00     0.035 C 
ATOM      8  C14 <0> d   1      27.963   0.238  30.900  0.00  0.00    -0.068 C 
ATOM      9  C15 <0> d   1      28.644   1.292  30.452  0.00  0.00     0.053 C 
ATOM     10  C16 <0> d   1      28.932   2.416  31.349  0.00  0.00     0.149 C 
ATOM     11  O17 <0> d   1      29.836   3.194  31.128  0.00  0.00    -0.293 OA
ATOM     12  C18 <0> d   1      28.041   2.553  32.568  0.00  0.00     0.084 C 
ATOM     13  C19 <0> d   1      27.980   1.185  33.247  0.00  0.00     0.022 C 
ATOM     14  C20 <0> d   1      27.458   0.114  32.304  0.00  0.00    -0.016 C 
ATOM     15  C21 <0> d   1      25.932   0.216  32.270  0.00  0.00     0.020 C 
ATOM     16  C22 <0> d   1      27.796  -1.267  32.877  0.00  0.00     0.002 C 
ATOM     17  C24 <0> d   1      27.161  -1.404  34.258  0.00  0.00     0.007 C 
ATOM     18  C25 <0> d   1      27.359  -2.814  34.838  0.00  0.00     0.013 C 
ATOM     19  C26 <0> d   1      26.803  -3.823  33.840  0.00  0.00    -0.002 C 
ATOM     20  C27 <0> d   1      25.352  -3.474  33.502  0.00  0.00     0.019 C 
ENDROOT
BRANCH   1  21
ATOM     21  C2  <0> d   1      25.669  -5.775  34.886  0.00  0.00     0.158 C 
ATOM     22  C1  <0> d   1      24.945  -6.998  34.385  0.00  0.00     0.094 C 
ATOM     23  O3  <0> d   1      25.246  -5.174  35.845  0.00  0.00    -0.295 OA
ENDBRANCH   1  21
BRANCH   1  24
ATOM     24  O5  <0> d   1      28.061  -5.524  35.025  0.00  0.00    -0.381 OA
ATOM     25  H31 <0> d   1      28.115  -4.930  35.785  0.00  0.00     0.211 HD
ENDBRANCH   1  24
TORSDOF 2
ENDMDL
MODEL 118
REMARK CAVERDOCK RESULT:     -11.3      0.000      0.000
REMARK CAVERDOCK CONSTRAINTS:       0.0      0.0      0.0      0.0
REMARK CAVERDOCK TUNNEL: 117    -11.3      3.2    118.1
REMARK  2 active torsions:
REMARK  status: ('A' for Active; 'I' for Inactive)
REMARK    1  A    between atoms: C2_2  and  C4_4 
REMARK    2  A    between atoms: C4_4  and  O5_5 
ROOT
ATOM      1  C4  <0> d   1      26.879  -5.326  34.204  0.00  0.00     0.125 C 
ATOM      2  C6  <0> d   1      27.050  -6.068  32.854  0.00  0.00     0.047 C 
ATOM      3  C7  <0> d   1      27.126  -4.971  31.758  0.00  0.00     0.009 C 
ATOM      4  C8  <0> d   1      27.607  -3.741  32.536  0.00  0.00     0.002 C 
ATOM      5  C10 <0> d   1      27.304  -2.397  31.901  0.00  0.00    -0.004 C 
ATOM      6  C12 <0> d   1      28.054  -2.272  30.571  0.00  0.00     0.010 C 
ATOM      7  C13 <0> d   1      27.684  -0.943  29.909  0.00  0.00     0.035 C 
ATOM      8  C14 <0> d   1      27.972   0.186  30.882  0.00  0.00    -0.068 C 
ATOM      9  C15 <0> d   1      28.661   1.232  30.430  0.00  0.00     0.053 C 
ATOM     10  C16 <0> d   1      28.955   2.360  31.321  0.00  0.00     0.149 C 
ATOM     11  O17 <0> d   1      29.865   3.130  31.098  0.00  0.00    -0.293 OA
ATOM     12  C18 <0> d   1      28.061   2.510  32.537  0.00  0.00     0.084 C 
ATOM     13  C19 <0> d   1      27.988   1.146  33.223  0.00  0.00     0.022 C 
ATOM     14  C20 <0> d   1      27.461   0.074  32.285  0.00  0.00    -0.016 C 
ATOM     15  C21 <0> d   1      25.936   0.187  32.246  0.00  0.00     0.020 C 
ATOM     16  C22 <0> d   1      27.788  -1.306  32.868  0.00  0.00     0.002 C 
ATOM     17  C24 <0> d   1      27.147  -1.430  34.247  0.00  0.00     0.007 C 
ATOM     18  C25 <0> d   1      27.334  -2.838  34.836  0.00  0.00     0.013 C 
ATOM     19  C26 <0> d   1      26.774  -3.849  33.842  0.00  0.00    -0.002 C 
ATOM     20  C27 <0> d   1      25.326  -3.492  33.498  0.00  0.00     0.019 C 
ENDROOT
BRANCH   1  21
ATOM     21  C2  <0> d   1      25.622  -5.787  34.896  0.00  0.00     0.158 C 
ATOM     22  C1  <0> d   1      24.882  -6.998  34.389  0.00  0.00     0.094 C 
ATOM     23  O3  <0> d   1      25.208  -5.185  35.858  0.00  0.00    -0.295 OA
ENDBRANCH   1  21
BRANCH   1  24
ATOM     24  O5  <0> d   1      28.015  -5.552  35.041  0.00  0.00    -0.381 OA
ATOM     25  H31 <0> d   1      28.864  -5.430  34.594  0.00  0.00     0.211 HD
ENDBRANCH   1  24
TORSDOF 2
ENDMDL
MODEL 119
REMARK CAVERDOCK RESULT:     -10.4      0.000      0.000
REMARK CAVERDOCK CONSTRAINTS:       0.0      0.0      0.0      0.0
REMARK CAVERDOCK TUNNEL: 118    -10.4      3.2    119.4
REMARK  2 active torsions:
REMARK  status: ('A' for Active; 'I' for Inactive)
REMARK    1  A    between atoms: C2_2  and  C4_4 
REMARK    2  A    between atoms: C4_4  and  O5_5 
ROOT
ATOM      1  C4  <0> d   1      27.619   0.262  29.615  0.00  0.00     0.125 C 
ATOM      2  C6  <0> d   1      28.773  -0.453  28.868  0.00  0.00     0.047 C 
ATOM      3  C7  <0> d   1      29.053  -1.765  29.648  0.00  0.00     0.009 C 
ATOM      4  C8  <0> d   1      27.724  -2.029  30.365  0.00  0.00     0.002 C 
ATOM      5  C10 <0> d   1      27.800  -2.920  31.591  0.00  0.00    -0.004 C 
ATOM      6  C12 <0> d   1      28.249  -4.327  31.181  0.00  0.00     0.010 C 
ATOM      7  C13 <0> d   1      28.390  -5.193  32.433  0.00  0.00     0.035 C 
ATOM      8  C14 <0> d   1      27.077  -5.169  33.195  0.00  0.00    -0.068 C 
ATOM      9  C15 <0> d   1      26.568  -6.335  33.590  0.00  0.00     0.053 C 
ATOM     10  C16 <0> d   1      25.311  -6.371  34.344  0.00  0.00     0.149 C 
ATOM     11  O17 <0> d   1      24.624  -7.370  34.396  0.00  0.00    -0.293 OA
ATOM     12  C18 <0> d   1      24.913  -5.092  35.056  0.00  0.00     0.084 C 
ATOM     13  C19 <0> d   1      25.028  -3.951  34.044  0.00  0.00     0.022 C 
ATOM     14  C20 <0> d   1      26.431  -3.847  33.474  0.00  0.00    -0.016 C 
ATOM     15  C21 <0> d   1      27.299  -3.098  34.486  0.00  0.00     0.020 C 
ATOM     16  C22 <0> d   1      26.393  -2.990  32.203  0.00  0.00     0.002 C 
ATOM     17  C24 <0> d   1      25.846  -1.608  32.549  0.00  0.00     0.007 C 
ATOM     18  C25 <0> d   1      25.896  -0.657  31.342  0.00  0.00     0.013 C 
ATOM     19  C26 <0> d   1      27.333  -0.603  30.838  0.00  0.00    -0.002 C 
ATOM     20  C27 <0> d   1      28.272  -0.222  31.985  0.00  0.00     0.019 C 
ENDROOT
BRANCH   1  21
ATOM     21  C2  <0> d   1      28.050   1.642  30.040  0.00  0.00     0.158 C 
ATOM     22  C1  <0> d   1      29.357   2.210  29.548  0.00  0.00     0.094 C 
ATOM     23  O3  <0> d   1      27.347   2.295  30.775  0.00  0.00    -0.295 OA
ENDBRANCH   1  21
BRANCH   1  24
ATOM     24  O5  <0> d   1      26.461   0.341  28.782  0.00  0.00    -0.381 OA
ATOM     25  H31 <0> d   1      25.865  -0.416  28.864  0.00  0.00     0.211 HD
ENDBRANCH   1  24
TORSDOF 2
ENDMDL
MODEL 120
REMARK CAVERDOCK RESULT:     -11.2      0.000      0.000
REMARK CAVERDOCK CONSTRAINTS:       0.0      0.0      0.0      0.0
REMARK CAVERDOCK TUNNEL: 119    -11.2      3.2    120.1
REMARK  2 active torsions:
REMARK  status: ('A' for Active; 'I' for Inactive)
REMARK    1  A    between atoms: C2_2  and  C4_4 
REMARK    2  A    between atoms: C4_4  and  O5_5 
ROOT
ATOM      1  C4  <0> d   1      26.817  -5.548  34.317  0.00  0.00     0.125 C 
ATOM      2  C6  <0> d   1      26.948  -6.296  32.966  0.00  0.00     0.047 C 
ATOM      3  C7  <0> d   1      27.013  -5.202  31.866  0.00  0.00     0.009 C 
ATOM      4  C8  <0> d   1      27.527  -3.977  32.629  0.00  0.00     0.002 C 
ATOM      5  C10 <0> d   1      27.226  -2.630  31.996  0.00  0.00    -0.004 C 
ATOM      6  C12 <0> d   1      27.948  -2.519  30.649  0.00  0.00     0.010 C 
ATOM      7  C13 <0> d   1      27.580  -1.188  29.992  0.00  0.00     0.035 C 
ATOM      8  C14 <0> d   1      27.904  -0.060  30.954  0.00  0.00    -0.068 C 
ATOM      9  C15 <0> d   1      28.596   0.977  30.483  0.00  0.00     0.053 C 
ATOM     10  C16 <0> d   1      28.924   2.103  31.364  0.00  0.00     0.149 C 
ATOM     11  O17 <0> d   1      29.838   2.861  31.118  0.00  0.00    -0.293 OA
ATOM     12  C18 <0> d   1      28.059   2.268  32.599  0.00  0.00     0.084 C 
ATOM     13  C19 <0> d   1      27.985   0.907  33.291  0.00  0.00     0.022 C 
ATOM     14  C20 <0> d   1      27.424  -0.161  32.369  0.00  0.00    -0.016 C 
ATOM     15  C21 <0> d   1      25.900  -0.029  32.364  0.00  0.00     0.020 C 
ATOM     16  C22 <0> d   1      27.746  -1.543  32.948  0.00  0.00     0.002 C 
ATOM     17  C24 <0> d   1      27.135  -1.656  34.342  0.00  0.00     0.007 C 
ATOM     18  C25 <0> d   1      27.317  -3.064  34.931  0.00  0.00     0.013 C 
ATOM     19  C26 <0> d   1      26.722  -4.070  33.953  0.00  0.00    -0.002 C 
ATOM     20  C27 <0> d   1      25.272  -3.696  33.641  0.00  0.00     0.019 C 
ENDROOT
BRANCH   1  21
ATOM     21  C2  <0> d   1      25.570  -5.990  35.039  0.00  0.00     0.158 C 
ATOM     22  C1  <0> d   1      24.673  -7.033  34.425  0.00  0.00     0.094 C 
ATOM     23  O3  <0> d   1      25.291  -5.509  36.111  0.00  0.00    -0.295 OA
ENDBRANCH   1  21
BRANCH   1  24
ATOM     24  O5  <0> d   1      27.968  -5.785  35.129  0.00  0.00    -0.381 OA
ATOM     25  H31 <0> d   1      27.999  -6.669  35.519  0.00  0.00     0.211 HD
ENDBRANCH   1  24
TORSDOF 2
ENDMDL
MODEL 121
REMARK CAVERDOCK RESULT:     -11.1      0.000      0.000
REMARK CAVERDOCK CONSTRAINTS:       0.0      0.0      0.0      0.0
REMARK CAVERDOCK TUNNEL: 120    -11.1      3.3    121.1
REMARK  2 active torsions:
REMARK  status: ('A' for Active; 'I' for Inactive)
REMARK    1  A    between atoms: C2_2  and  C4_4 
REMARK    2  A    between atoms: C4_4  and  O5_5 
ROOT
ATOM      1  C4  <0> d   1      26.825  -5.636  34.348  0.00  0.00     0.125 C 
ATOM      2  C6  <0> d   1      26.943  -6.380  32.994  0.00  0.00     0.047 C 
ATOM      3  C7  <0> d   1      26.979  -5.285  31.895  0.00  0.00     0.009 C 
ATOM      4  C8  <0> d   1      27.492  -4.055  32.651  0.00  0.00     0.002 C 
ATOM      5  C10 <0> d   1      27.167  -2.711  32.026  0.00  0.00    -0.004 C 
ATOM      6  C12 <0> d   1      27.866  -2.590  30.668  0.00  0.00     0.010 C 
ATOM      7  C13 <0> d   1      27.473  -1.262  30.018  0.00  0.00     0.035 C 
ATOM      8  C14 <0> d   1      27.800  -0.132  30.977  0.00  0.00    -0.068 C 
ATOM      9  C15 <0> d   1      28.474   0.913  30.497  0.00  0.00     0.053 C 
ATOM     10  C16 <0> d   1      28.803   2.041  31.374  0.00  0.00     0.149 C 
ATOM     11  O17 <0> d   1      29.705   2.809  31.116  0.00  0.00    -0.293 OA
ATOM     12  C18 <0> d   1      27.957   2.196  32.623  0.00  0.00     0.084 C 
ATOM     13  C19 <0> d   1      27.908   0.833  33.314  0.00  0.00     0.022 C 
ATOM     14  C20 <0> d   1      27.344  -0.240  32.399  0.00  0.00    -0.016 C 
ATOM     15  C21 <0> d   1      25.819  -0.124  32.418  0.00  0.00     0.020 C 
ATOM     16  C22 <0> d   1      27.690  -1.620  32.971  0.00  0.00     0.002 C 
ATOM     17  C24 <0> d   1      27.102  -1.740  34.374  0.00  0.00     0.007 C 
ATOM     18  C25 <0> d   1      27.309  -3.148  34.958  0.00  0.00     0.013 C 
ATOM     19  C26 <0> d   1      26.709  -4.159  33.988  0.00  0.00    -0.002 C 
ATOM     20  C27 <0> d   1      25.250  -3.800  33.699  0.00  0.00     0.019 C 
ENDROOT
BRANCH   1  21
ATOM     21  C2  <0> d   1      25.595  -6.093  35.089  0.00  0.00     0.158 C 
ATOM     22  C1  <0> d   1      24.566  -6.943  34.390  0.00  0.00     0.094 C 
ATOM     23  O3  <0> d   1      25.435  -5.778  36.244  0.00  0.00    -0.295 OA
ENDBRANCH   1  21
BRANCH   1  24
ATOM     24  O5  <0> d   1      27.992  -5.862  35.142  0.00  0.00    -0.381 OA
ATOM     25  H31 <0> d   1      28.719  -5.253  34.955  0.00  0.00     0.211 HD
ENDBRANCH   1  24
TORSDOF 2
ENDMDL
MODEL 122
REMARK CAVERDOCK RESULT:     -10.9      0.000      0.000
REMARK CAVERDOCK CONSTRAINTS:       0.0      0.0      0.0      0.0
REMARK CAVERDOCK TUNNEL: 121    -10.9      3.3    122.6
REMARK  2 active torsions:
REMARK  status: ('A' for Active; 'I' for Inactive)
REMARK    1  A    between atoms: C2_2  and  C4_4 
REMARK    2  A    between atoms: C4_4  and  O5_5 
ROOT
ATOM      1  C4  <0> d   1      26.768  -5.786  34.389  0.00  0.00     0.125 C 
ATOM      2  C6  <0> d   1      26.943  -6.553  33.054  0.00  0.00     0.047 C 
ATOM      3  C7  <0> d   1      27.019  -5.476  31.938  0.00  0.00     0.009 C 
ATOM      4  C8  <0> d   1      27.496  -4.231  32.693  0.00  0.00     0.002 C 
ATOM      5  C10 <0> d   1      27.192  -2.899  32.032  0.00  0.00    -0.004 C 
ATOM      6  C12 <0> d   1      27.944  -2.798  30.701  0.00  0.00     0.010 C 
ATOM      7  C13 <0> d   1      27.573  -1.484  30.014  0.00  0.00     0.035 C 
ATOM      8  C14 <0> d   1      27.857  -0.336  30.965  0.00  0.00    -0.068 C 
ATOM      9  C15 <0> d   1      28.545   0.703  30.495  0.00  0.00     0.053 C 
ATOM     10  C16 <0> d   1      28.835   1.848  31.365  0.00  0.00     0.149 C 
ATOM     11  O17 <0> d   1      29.744   2.616  31.129  0.00  0.00    -0.293 OA
ATOM     12  C18 <0> d   1      27.939   2.020  32.576  0.00  0.00     0.084 C 
ATOM     13  C19 <0> d   1      27.867   0.669  33.288  0.00  0.00     0.022 C 
ATOM     14  C20 <0> d   1      27.344  -0.421  32.370  0.00  0.00    -0.016 C 
ATOM     15  C21 <0> d   1      25.819  -0.312  32.326  0.00  0.00     0.020 C 
ATOM     16  C22 <0> d   1      27.672  -1.790  32.979  0.00  0.00     0.002 C 
ATOM     17  C24 <0> d   1      27.029  -1.889  34.359  0.00  0.00     0.007 C 
ATOM     18  C25 <0> d   1      27.217  -3.285  34.975  0.00  0.00     0.013 C 
ATOM     19  C26 <0> d   1      26.661  -4.316  33.999  0.00  0.00    -0.002 C 
ATOM     20  C27 <0> d   1      25.213  -3.968  33.646  0.00  0.00     0.019 C 
ENDROOT
BRANCH   1  21
ATOM     21  C2  <0> d   1      25.511  -6.235  35.088  0.00  0.00     0.158 C 
ATOM     22  C1  <0> d   1      24.562  -7.182  34.399  0.00  0.00     0.094 C 
ATOM     23  O3  <0> d   1      25.264  -5.838  36.201  0.00  0.00    -0.295 OA
ENDBRANCH   1  21
BRANCH   1  24
ATOM     24  O5  <0> d   1      27.903  -5.993  35.233  0.00  0.00    -0.381 OA
ATOM     25  H31 <0> d   1      28.641  -5.395  35.054  0.00  0.00     0.211 HD
ENDBRANCH   1  24
TORSDOF 2
ENDMDL
MODEL 123
REMARK CAVERDOCK RESULT:     -10.8      0.000      0.000
REMARK CAVERDOCK CONSTRAINTS:       0.0      0.0      0.0      0.0
REMARK CAVERDOCK TUNNEL: 122    -10.8      3.3    123.5
REMARK  2 active torsions:
REMARK  status: ('A' for Active; 'I' for Inactive)
REMARK    1  A    between atoms: C2_2  and  C4_4 
REMARK    2  A    between atoms: C4_4  and  O5_5 
ROOT
ATOM      1  C4  <0> d   1      27.667  -0.046  29.761  0.00  0.00     0.125 C 
ATOM      2  C6  <0> d   1      28.845  -0.797  29.092  0.00  0.00     0.047 C 
ATOM      3  C7  <0> d   1      29.041  -2.110  29.897  0.00  0.00     0.009 C 
ATOM      4  C8  <0> d   1      27.664  -2.333  30.531  0.00  0.00     0.002 C 
ATOM      5  C10 <0> d   1      27.639  -3.216  31.765  0.00  0.00    -0.004 C 
ATOM      6  C12 <0> d   1      28.075  -4.637  31.393  0.00  0.00     0.010 C 
ATOM      7  C13 <0> d   1      28.114  -5.497  32.657  0.00  0.00     0.035 C 
ATOM      8  C14 <0> d   1      26.759  -5.432  33.336  0.00  0.00    -0.068 C 
ATOM      9  C15 <0> d   1      26.195  -6.581  33.706  0.00  0.00     0.053 C 
ATOM     10  C16 <0> d   1      24.892  -6.577  34.380  0.00  0.00     0.149 C 
ATOM     11  O17 <0> d   1      24.178  -7.557  34.395  0.00  0.00    -0.293 OA
ATOM     12  C18 <0> d   1      24.486  -5.283  35.057  0.00  0.00     0.084 C 
ATOM     13  C19 <0> d   1      24.694  -4.154  34.048  0.00  0.00     0.022 C 
ATOM     14  C20 <0> d   1      26.132  -4.091  33.565  0.00  0.00    -0.016 C 
ATOM     15  C21 <0> d   1      26.956  -3.357  34.624  0.00  0.00     0.020 C 
ATOM     16  C22 <0> d   1      26.196  -3.243  32.289  0.00  0.00     0.002 C 
ATOM     17  C24 <0> d   1      25.665  -1.845  32.591  0.00  0.00     0.007 C 
ATOM     18  C25 <0> d   1      25.816  -0.906  31.383  0.00  0.00     0.013 C 
ATOM     19  C26 <0> d   1      27.283  -0.893  30.970  0.00  0.00    -0.002 C 
ATOM     20  C27 <0> d   1      28.158  -0.528  32.170  0.00  0.00     0.019 C 
ENDROOT
BRANCH   1  21
ATOM     21  C2  <0> d   1      28.108   1.326  30.203  0.00  0.00     0.158 C 
ATOM     22  C1  <0> d   1      29.514   1.792  29.928  0.00  0.00     0.094 C 
ATOM     23  O3  <0> d   1      27.333   2.053  30.777  0.00  0.00    -0.295 OA
ENDBRANCH   1  21
BRANCH   1  24
ATOM     24  O5  <0> d   1      26.565   0.057  28.857  0.00  0.00    -0.381 OA
ATOM     25  H31 <0> d   1      26.571  -0.606  28.153  0.00  0.00     0.211 HD
ENDBRANCH   1  24
TORSDOF 2
ENDMDL
MODEL 124
REMARK CAVERDOCK RESULT:     -10.9      0.000      0.000
REMARK CAVERDOCK CONSTRAINTS:       0.0      0.0      0.0      0.0
REMARK CAVERDOCK TUNNEL: 123    -10.9      3.3    124.5
REMARK  2 active torsions:
REMARK  status: ('A' for Active; 'I' for Inactive)
REMARK    1  A    between atoms: C2_2  and  C4_4 
REMARK    2  A    between atoms: C4_4  and  O5_5 
ROOT
ATOM      1  C4  <0> d   1      27.767  -0.123  29.932  0.00  0.00     0.125 C 
ATOM      2  C6  <0> d   1      28.998  -0.856  29.340  0.00  0.00     0.047 C 
ATOM      3  C7  <0> d   1      29.177  -2.153  30.173  0.00  0.00     0.009 C 
ATOM      4  C8  <0> d   1      27.771  -2.400  30.732  0.00  0.00     0.002 C 
ATOM      5  C10 <0> d   1      27.696  -3.267  31.974  0.00  0.00    -0.004 C 
ATOM      6  C12 <0> d   1      28.185  -4.683  31.647  0.00  0.00     0.010 C 
ATOM      7  C13 <0> d   1      28.171  -5.525  32.924  0.00  0.00     0.035 C 
ATOM      8  C14 <0> d   1      26.777  -5.483  33.523  0.00  0.00    -0.068 C 
ATOM      9  C15 <0> d   1      26.219  -6.640  33.877  0.00  0.00     0.053 C 
ATOM     10  C16 <0> d   1      24.881  -6.658  34.477  0.00  0.00     0.149 C 
ATOM     11  O17 <0> d   1      24.189  -7.654  34.465  0.00  0.00    -0.293 OA
ATOM     12  C18 <0> d   1      24.408  -5.365  35.111  0.00  0.00     0.084 C 
ATOM     13  C19 <0> d   1      24.647  -4.244  34.100  0.00  0.00     0.022 C 
ATOM     14  C20 <0> d   1      26.109  -4.154  33.698  0.00  0.00    -0.016 C 
ATOM     15  C21 <0> d   1      26.854  -3.388  34.792  0.00  0.00     0.020 C 
ATOM     16  C22 <0> d   1      26.227  -3.321  32.416  0.00  0.00     0.002 C 
ATOM     17  C24 <0> d   1      25.648  -1.932  32.669  0.00  0.00     0.007 C 
ATOM     18  C25 <0> d   1      25.846  -1.005  31.458  0.00  0.00     0.013 C 
ATOM     19  C26 <0> d   1      27.334  -0.964  31.128  0.00  0.00    -0.002 C 
ATOM     20  C27 <0> d   1      28.131  -0.563  32.371  0.00  0.00     0.019 C 
ENDROOT
BRANCH   1  21
ATOM     21  C2  <0> d   1      28.151   1.264  30.378  0.00  0.00     0.158 C 
ATOM     22  C1  <0> d   1      29.575   1.735  30.237  0.00  0.00     0.094 C 
ATOM     23  O3  <0> d   1      27.316   1.999  30.850  0.00  0.00    -0.295 OA
ENDBRANCH   1  21
BRANCH   1  24
ATOM     24  O5  <0> d   1      26.717  -0.058  28.965  0.00  0.00    -0.381 OA
ATOM     25  H31 <0> d   1      26.882   0.568  28.246  0.00  0.00     0.211 HD
ENDBRANCH   1  24
TORSDOF 2
ENDMDL
MODEL 125
REMARK CAVERDOCK RESULT:     -11.0      0.000      0.000
REMARK CAVERDOCK CONSTRAINTS:       0.0      0.0      0.0      0.0
REMARK CAVERDOCK TUNNEL: 124    -11.0      3.3    125.4
REMARK  2 active torsions:
REMARK  status: ('A' for Active; 'I' for Inactive)
REMARK    1  A    between atoms: C2_2  and  C4_4 
REMARK    2  A    between atoms: C4_4  and  O5_5 
ROOT
ATOM      1  C4  <0> d   1      27.813  -0.250  30.087  0.00  0.00     0.125 C 
ATOM      2  C6  <0> d   1      29.011  -1.020  29.475  0.00  0.00     0.047 C 
ATOM      3  C7  <0> d   1      29.143  -2.338  30.286  0.00  0.00     0.009 C 
ATOM      4  C8  <0> d   1      27.732  -2.539  30.849  0.00  0.00     0.002 C 
ATOM      5  C10 <0> d   1      27.630  -3.423  32.078  0.00  0.00    -0.004 C 
ATOM      6  C12 <0> d   1      28.061  -4.851  31.724  0.00  0.00     0.010 C 
ATOM      7  C13 <0> d   1      28.021  -5.714  32.986  0.00  0.00     0.035 C 
ATOM      8  C14 <0> d   1      26.634  -5.627  33.596  0.00  0.00    -0.068 C 
ATOM      9  C15 <0> d   1      26.033  -6.767  33.934  0.00  0.00     0.053 C 
ATOM     10  C16 <0> d   1      24.698  -6.743  34.541  0.00  0.00     0.149 C 
ATOM     11  O17 <0> d   1      23.967  -7.710  34.517  0.00  0.00    -0.293 OA
ATOM     12  C18 <0> d   1      24.279  -5.442  35.200  0.00  0.00     0.084 C 
ATOM     13  C19 <0> d   1      24.557  -4.315  34.205  0.00  0.00     0.022 C 
ATOM     14  C20 <0> d   1      26.019  -4.276  33.796  0.00  0.00    -0.016 C 
ATOM     15  C21 <0> d   1      26.800  -3.558  34.898  0.00  0.00     0.020 C 
ATOM     16  C22 <0> d   1      26.162  -3.427  32.528  0.00  0.00     0.002 C 
ATOM     17  C24 <0> d   1      25.640  -2.021  32.807  0.00  0.00     0.007 C 
ATOM     18  C25 <0> d   1      25.867  -1.082  31.610  0.00  0.00     0.013 C 
ATOM     19  C26 <0> d   1      27.353  -1.093  31.271  0.00  0.00    -0.002 C 
ATOM     20  C27 <0> d   1      28.173  -0.745  32.516  0.00  0.00     0.019 C 
ENDROOT
BRANCH   1  21
ATOM     21  C2  <0> d   1      28.253   1.113  30.554  0.00  0.00     0.158 C 
ATOM     22  C1  <0> d   1      27.237   2.099  31.070  0.00  0.00     0.094 C 
ATOM     23  O3  <0> d   1      29.422   1.416  30.515  0.00  0.00    -0.295 OA
ENDBRANCH   1  21
BRANCH   1  24
ATOM     24  O5  <0> d   1      26.760  -0.128  29.128  0.00  0.00    -0.381 OA
ATOM     25  H31 <0> d   1      26.850   0.634  28.539  0.00  0.00     0.211 HD
ENDBRANCH   1  24
TORSDOF 2
ENDMDL
MODEL 126
REMARK CAVERDOCK RESULT:     -10.9      0.000      0.000
REMARK CAVERDOCK CONSTRAINTS:       0.0      0.0      0.0      0.0
REMARK CAVERDOCK TUNNEL: 125    -10.9      3.3    126.5
REMARK  2 active torsions:
REMARK  status: ('A' for Active; 'I' for Inactive)
REMARK    1  A    between atoms: C2_2  and  C4_4 
REMARK    2  A    between atoms: C4_4  and  O5_5 
ROOT
ATOM      1  C4  <0> d   1      27.736  -0.327  30.085  0.00  0.00     0.125 C 
ATOM      2  C6  <0> d   1      28.920  -1.105  29.456  0.00  0.00     0.047 C 
ATOM      3  C7  <0> d   1      29.061  -2.420  30.270  0.00  0.00     0.009 C 
ATOM      4  C8  <0> d   1      27.659  -2.612  30.860  0.00  0.00     0.002 C 
ATOM      5  C10 <0> d   1      27.576  -3.490  32.094  0.00  0.00    -0.004 C 
ATOM      6  C12 <0> d   1      27.994  -4.921  31.739  0.00  0.00     0.010 C 
ATOM      7  C13 <0> d   1      27.974  -5.778  33.006  0.00  0.00     0.035 C 
ATOM      8  C14 <0> d   1      26.598  -5.682  33.640  0.00  0.00    -0.068 C 
ATOM      9  C15 <0> d   1      25.999  -6.818  33.995  0.00  0.00     0.053 C 
ATOM     10  C16 <0> d   1      24.675  -6.785  34.626  0.00  0.00     0.149 C 
ATOM     11  O17 <0> d   1      23.940  -7.750  34.620  0.00  0.00    -0.293 OA
ATOM     12  C18 <0> d   1      24.274  -5.480  35.286  0.00  0.00     0.084 C 
ATOM     13  C19 <0> d   1      24.539  -4.359  34.281  0.00  0.00     0.022 C 
ATOM     14  C20 <0> d   1      25.993  -4.328  33.846  0.00  0.00    -0.016 C 
ATOM     15  C21 <0> d   1      26.797  -3.608  34.930  0.00  0.00     0.020 C 
ATOM     16  C22 <0> d   1      26.117  -3.486  32.570  0.00  0.00     0.002 C 
ATOM     17  C24 <0> d   1      25.606  -2.076  32.852  0.00  0.00     0.007 C 
ATOM     18  C25 <0> d   1      25.815  -1.143  31.647  0.00  0.00     0.013 C 
ATOM     19  C26 <0> d   1      27.295  -1.163  31.282  0.00  0.00    -0.002 C 
ATOM     20  C27 <0> d   1      28.138  -0.812  32.509  0.00  0.00     0.019 C 
ENDROOT
BRANCH   1  21
ATOM     21  C2  <0> d   1      28.191   1.036  30.537  0.00  0.00     0.158 C 
ATOM     22  C1  <0> d   1      27.185   2.038  31.042  0.00  0.00     0.094 C 
ATOM     23  O3  <0> d   1      29.363   1.326  30.497  0.00  0.00    -0.295 OA
ENDBRANCH   1  21
BRANCH   1  24
ATOM     24  O5  <0> d   1      26.667  -0.205  29.145  0.00  0.00    -0.381 OA
ATOM     25  H31 <0> d   1      25.822  -0.549  29.463  0.00  0.00     0.211 HD
ENDBRANCH   1  24
TORSDOF 2
ENDMDL
MODEL 127
REMARK CAVERDOCK RESULT:     -10.8      0.000      0.000
REMARK CAVERDOCK CONSTRAINTS:       0.0      0.0      0.0      0.0
REMARK CAVERDOCK TUNNEL: 126    -10.8      3.3    127.6
REMARK  2 active torsions:
REMARK  status: ('A' for Active; 'I' for Inactive)
REMARK    1  A    between atoms: C2_2  and  C4_4 
REMARK    2  A    between atoms: C4_4  and  O5_5 
ROOT
ATOM      1  C4  <0> d   1      27.712  -0.442  30.161  0.00  0.00     0.125 C 
ATOM      2  C6  <0> d   1      28.845  -1.243  29.469  0.00  0.00     0.047 C 
ATOM      3  C7  <0> d   1      28.967  -2.584  30.242  0.00  0.00     0.009 C 
ATOM      4  C8  <0> d   1      27.581  -2.743  30.877  0.00  0.00     0.002 C 
ATOM      5  C10 <0> d   1      27.510  -3.652  32.089  0.00  0.00    -0.004 C 
ATOM      6  C12 <0> d   1      27.864  -5.087  31.682  0.00  0.00     0.010 C 
ATOM      7  C13 <0> d   1      27.858  -5.977  32.926  0.00  0.00     0.035 C 
ATOM      8  C14 <0> d   1      26.509  -5.852  33.611  0.00  0.00    -0.068 C 
ATOM      9  C15 <0> d   1      25.882  -6.976  33.956  0.00  0.00     0.053 C 
ATOM     10  C16 <0> d   1      24.584  -6.914  34.635  0.00  0.00     0.149 C 
ATOM     11  O17 <0> d   1      23.815  -7.852  34.630  0.00  0.00    -0.293 OA
ATOM     12  C18 <0> d   1      24.252  -5.615  35.344  0.00  0.00     0.084 C 
ATOM     13  C19 <0> d   1      24.522  -4.476  34.360  0.00  0.00     0.022 C 
ATOM     14  C20 <0> d   1      25.960  -4.483  33.874  0.00  0.00    -0.016 C 
ATOM     15  C21 <0> d   1      26.826  -3.822  34.947  0.00  0.00     0.020 C 
ATOM     16  C22 <0> d   1      26.069  -3.610  32.618  0.00  0.00     0.002 C 
ATOM     17  C24 <0> d   1      25.619  -2.192  32.955  0.00  0.00     0.007 C 
ATOM     18  C25 <0> d   1      25.819  -1.234  31.769  0.00  0.00     0.013 C 
ATOM     19  C26 <0> d   1      27.284  -1.295  31.350  0.00  0.00    -0.002 C 
ATOM     20  C27 <0> d   1      28.181  -1.008  32.556  0.00  0.00     0.019 C 
ENDROOT
BRANCH   1  21
ATOM     21  C2  <0> d   1      28.231   0.891  30.633  0.00  0.00     0.158 C 
ATOM     22  C1  <0> d   1      27.273   1.935  31.146  0.00  0.00     0.094 C 
ATOM     23  O3  <0> d   1      29.416   1.124  30.601  0.00  0.00    -0.295 OA
ENDBRANCH   1  21
BRANCH   1  24
ATOM     24  O5  <0> d   1      26.616  -0.256  29.263  0.00  0.00    -0.381 OA
ATOM     25  H31 <0> d   1      26.468  -1.000  28.663  0.00  0.00     0.211 HD
ENDBRANCH   1  24
TORSDOF 2
ENDMDL
MODEL 128
REMARK CAVERDOCK RESULT:      -9.0      0.000      0.000
REMARK CAVERDOCK CONSTRAINTS:       0.0      0.0      0.0      0.0
REMARK CAVERDOCK TUNNEL: 127     -9.0      3.2    128.1
REMARK  2 active torsions:
REMARK  status: ('A' for Active; 'I' for Inactive)
REMARK    1  A    between atoms: C2_2  and  C4_4 
REMARK    2  A    between atoms: C4_4  and  O5_5 
ROOT
ATOM      1  C4  <0> d   1      25.639  -5.615  35.059  0.00  0.00     0.125 C 
ATOM      2  C6  <0> d   1      26.439  -6.802  34.466  0.00  0.00     0.047 C 
ATOM      3  C7  <0> d   1      27.127  -6.269  33.182  0.00  0.00     0.009 C 
ATOM      4  C8  <0> d   1      27.206  -4.759  33.435  0.00  0.00     0.002 C 
ATOM      5  C10 <0> d   1      27.346  -3.888  32.200  0.00  0.00    -0.004 C 
ATOM      6  C12 <0> d   1      28.679  -4.185  31.506  0.00  0.00     0.010 C 
ATOM      7  C13 <0> d   1      28.775  -3.353  30.227  0.00  0.00     0.035 C 
ATOM      8  C14 <0> d   1      28.583  -1.889  30.579  0.00  0.00    -0.068 C 
ATOM      9  C15 <0> d   1      29.462  -1.014  30.094  0.00  0.00     0.053 C 
ATOM     10  C16 <0> d   1      29.316   0.416  30.389  0.00  0.00     0.149 C 
ATOM     11  O17 <0> d   1      30.252   1.184  30.307  0.00  0.00    -0.293 OA
ATOM     12  C18 <0> d   1      27.934   0.882  30.803  0.00  0.00     0.084 C 
ATOM     13  C19 <0> d   1      27.445  -0.058  31.904  0.00  0.00     0.022 C 
ATOM     14  C20 <0> d   1      27.418  -1.502  31.438  0.00  0.00    -0.016 C 
ATOM     15  C21 <0> d   1      26.139  -1.714  30.625  0.00  0.00     0.020 C 
ATOM     16  C22 <0> d   1      27.323  -2.423  32.660  0.00  0.00     0.002 C 
ATOM     17  C24 <0> d   1      26.058  -2.084  33.443  0.00  0.00     0.007 C 
ATOM     18  C25 <0> d   1      25.838  -3.053  34.617  0.00  0.00     0.013 C 
ATOM     19  C26 <0> d   1      25.815  -4.473  34.063  0.00  0.00    -0.002 C 
ATOM     20  C27 <0> d   1      24.773  -4.580  32.948  0.00  0.00     0.019 C 
ENDROOT
BRANCH   1  21
ATOM     21  C2  <0> d   1      24.182  -5.979  35.184  0.00  0.00     0.158 C 
ATOM     22  C1  <0> d   1      23.688  -7.305  34.667  0.00  0.00     0.094 C 
ATOM     23  O3  <0> d   1      23.409  -5.207  35.702  0.00  0.00    -0.295 OA
ENDBRANCH   1  21
BRANCH   1  24
ATOM     24  O5  <0> d   1      26.168  -5.246  36.334  0.00  0.00    -0.381 OA
ATOM     25  H31 <0> d   1      25.493  -5.056  37.000  0.00  0.00     0.211 HD
ENDBRANCH   1  24
TORSDOF 2
ENDMDL
MODEL 129
REMARK CAVERDOCK RESULT:      -9.5      0.000      0.000
REMARK CAVERDOCK CONSTRAINTS:       0.1      0.0      0.0      0.0
REMARK CAVERDOCK TUNNEL: 128     -9.5      3.2    129.3
REMARK  2 active torsions:
REMARK  status: ('A' for Active; 'I' for Inactive)
REMARK    1  A    between atoms: C2_2  and  C4_4 
REMARK    2  A    between atoms: C4_4  and  O5_5 
ROOT
ATOM      1  C4  <0> d   1      27.978  -1.013  30.161  0.00  0.00     0.125 C 
ATOM      2  C6  <0> d   1      29.187  -1.867  29.703  0.00  0.00     0.047 C 
ATOM      3  C7  <0> d   1      29.186  -3.139  30.592  0.00  0.00     0.009 C 
ATOM      4  C8  <0> d   1      27.723  -3.248  31.037  0.00  0.00     0.002 C 
ATOM      5  C10 <0> d   1      27.474  -4.054  32.298  0.00  0.00    -0.004 C 
ATOM      6  C12 <0> d   1      27.866  -5.516  32.063  0.00  0.00     0.010 C 
ATOM      7  C13 <0> d   1      27.676  -6.301  33.362  0.00  0.00     0.035 C 
ATOM      8  C14 <0> d   1      26.246  -6.121  33.839  0.00  0.00    -0.068 C 
ATOM      9  C15 <0> d   1      25.565  -7.213  34.184  0.00  0.00     0.053 C 
ATOM     10  C16 <0> d   1      24.185  -7.097  34.667  0.00  0.00     0.149 C 
ATOM     11  O17 <0> d   1      23.415  -8.033  34.630  0.00  0.00    -0.293 OA
ATOM     12  C18 <0> d   1      23.772  -5.744  35.213  0.00  0.00     0.084 C 
ATOM     13  C19 <0> d   1      24.188  -4.690  34.187  0.00  0.00     0.022 C 
ATOM     14  C20 <0> d   1      25.680  -4.736  33.909  0.00  0.00    -0.016 C 
ATOM     15  C21 <0> d   1      26.395  -3.988  35.036  0.00  0.00     0.020 C 
ATOM     16  C22 <0> d   1      25.973  -3.969  32.614  0.00  0.00     0.002 C 
ATOM     17  C24 <0> d   1      25.495  -2.528  32.768  0.00  0.00     0.007 C 
ATOM     18  C25 <0> d   1      25.870  -1.672  31.547  0.00  0.00     0.013 C 
ATOM     19  C26 <0> d   1      27.378  -1.765  31.344  0.00  0.00    -0.002 C 
ATOM     20  C27 <0> d   1      28.101  -1.379  32.636  0.00  0.00     0.019 C 
ENDROOT
BRANCH   1  21
ATOM     21  C2  <0> d   1      28.439   0.355  30.590  0.00  0.00     0.158 C 
ATOM     22  C1  <0> d   1      27.433   1.386  31.033  0.00  0.00     0.094 C 
ATOM     23  O3  <0> d   1      29.616   0.626  30.581  0.00  0.00    -0.295 OA
ENDBRANCH   1  21
BRANCH   1  24
ATOM     24  O5  <0> d   1      27.020  -0.903  29.106  0.00  0.00    -0.381 OA
ATOM     25  H31 <0> d   1      26.212  -0.433  29.355  0.00  0.00     0.211 HD
ENDBRANCH   1  24
TORSDOF 2
ENDMDL
MODEL 130
REMARK CAVERDOCK RESULT:      -8.4      0.000      0.000
REMARK CAVERDOCK CONSTRAINTS:       0.0      0.0      0.0      0.0
REMARK CAVERDOCK TUNNEL: 129     -8.4      3.1    130.5
REMARK  2 active torsions:
REMARK  status: ('A' for Active; 'I' for Inactive)
REMARK    1  A    between atoms: C2_2  and  C4_4 
REMARK    2  A    between atoms: C4_4  and  O5_5 
ROOT
ATOM      1  C4  <0> d   1      27.986  -1.174  30.434  0.00  0.00     0.125 C 
ATOM      2  C6  <0> d   1      29.192  -2.055  30.022  0.00  0.00     0.047 C 
ATOM      3  C7  <0> d   1      29.130  -3.326  30.912  0.00  0.00     0.009 C 
ATOM      4  C8  <0> d   1      27.649  -3.401  31.301  0.00  0.00     0.002 C 
ATOM      5  C10 <0> d   1      27.334  -4.199  32.552  0.00  0.00    -0.004 C 
ATOM      6  C12 <0> d   1      27.702  -5.671  32.333  0.00  0.00     0.010 C 
ATOM      7  C13 <0> d   1      27.446  -6.449  33.624  0.00  0.00     0.035 C 
ATOM      8  C14 <0> d   1      26.004  -6.237  34.047  0.00  0.00    -0.068 C 
ATOM      9  C15 <0> d   1      25.286  -7.313  34.366  0.00  0.00     0.053 C 
ATOM     10  C16 <0> d   1      23.892  -7.166  34.796  0.00  0.00     0.149 C 
ATOM     11  O17 <0> d   1      23.102  -8.085  34.731  0.00  0.00    -0.293 OA
ATOM     12  C18 <0> d   1      23.488  -5.803  35.326  0.00  0.00     0.084 C 
ATOM     13  C19 <0> d   1      23.966  -4.760  34.316  0.00  0.00     0.022 C 
ATOM     14  C20 <0> d   1      25.466  -4.840  34.095  0.00  0.00    -0.016 C 
ATOM     15  C21 <0> d   1      26.155  -4.106  35.247  0.00  0.00     0.020 C 
ATOM     16  C22 <0> d   1      25.825  -4.082  32.811  0.00  0.00     0.002 C 
ATOM     17  C24 <0> d   1      25.374  -2.630  32.946  0.00  0.00     0.007 C 
ATOM     18  C25 <0> d   1      25.813  -1.784  31.740  0.00  0.00     0.013 C 
ATOM     19  C26 <0> d   1      27.325  -1.911  31.594  0.00  0.00    -0.002 C 
ATOM     20  C27 <0> d   1      28.008  -1.539  32.912  0.00  0.00     0.019 C 
ENDROOT
BRANCH   1  21
ATOM     21  C2  <0> d   1      28.461   0.185  30.880  0.00  0.00     0.158 C 
ATOM     22  C1  <0> d   1      27.474   1.194  31.406  0.00  0.00     0.094 C 
ATOM     23  O3  <0> d   1      29.635   0.464  30.816  0.00  0.00    -0.295 OA
ENDBRANCH   1  21
BRANCH   1  24
ATOM     24  O5  <0> d   1      27.071  -1.044  29.344  0.00  0.00    -0.381 OA
ATOM     25  H31 <0> d   1      26.357  -1.695  29.350  0.00  0.00     0.211 HD
ENDBRANCH   1  24
TORSDOF 2
ENDMDL
MODEL 131
REMARK CAVERDOCK RESULT:      -7.1      0.000      0.000
REMARK CAVERDOCK CONSTRAINTS:       0.0      0.0      0.0      0.0
REMARK CAVERDOCK TUNNEL: 130     -7.1      3.1    131.2
REMARK  2 active torsions:
REMARK  status: ('A' for Active; 'I' for Inactive)
REMARK    1  A    between atoms: C2_2  and  C4_4 
REMARK    2  A    between atoms: C4_4  and  O5_5 
ROOT
ATOM      1  C4  <0> d   1      28.085  -1.362  30.599  0.00  0.00     0.125 C 
ATOM      2  C6  <0> d   1      29.271  -2.280  30.208  0.00  0.00     0.047 C 
ATOM      3  C7  <0> d   1      29.144  -3.555  31.084  0.00  0.00     0.009 C 
ATOM      4  C8  <0> d   1      27.653  -3.584  31.437  0.00  0.00     0.002 C 
ATOM      5  C10 <0> d   1      27.281  -4.382  32.672  0.00  0.00    -0.004 C 
ATOM      6  C12 <0> d   1      27.605  -5.863  32.448  0.00  0.00     0.010 C 
ATOM      7  C13 <0> d   1      27.291  -6.643  33.726  0.00  0.00     0.035 C 
ATOM      8  C14 <0> d   1      25.848  -6.386  34.115  0.00  0.00    -0.068 C 
ATOM      9  C15 <0> d   1      25.087  -7.440  34.407  0.00  0.00     0.053 C 
ATOM     10  C16 <0> d   1      23.688  -7.249  34.806  0.00  0.00     0.149 C 
ATOM     11  O17 <0> d   1      22.870  -8.140  34.713  0.00  0.00    -0.293 OA
ATOM     12  C18 <0> d   1      23.318  -5.878  35.339  0.00  0.00     0.084 C 
ATOM     13  C19 <0> d   1      23.855  -4.843  34.350  0.00  0.00     0.022 C 
ATOM     14  C20 <0> d   1      25.356  -4.972  34.164  0.00  0.00    -0.016 C 
ATOM     15  C21 <0> d   1      26.041  -4.272  35.339  0.00  0.00     0.020 C 
ATOM     16  C22 <0> d   1      25.771  -4.215  32.896  0.00  0.00     0.002 C 
ATOM     17  C24 <0> d   1      25.366  -2.750  33.034  0.00  0.00     0.007 C 
ATOM     18  C25 <0> d   1      25.862  -1.909  31.847  0.00  0.00     0.013 C 
ATOM     19  C26 <0> d   1      27.372  -2.086  31.736  0.00  0.00    -0.002 C 
ATOM     20  C27 <0> d   1      28.035  -1.749  33.073  0.00  0.00     0.019 C 
ENDROOT
BRANCH   1  21
ATOM     21  C2  <0> d   1      28.595  -0.024  31.069  0.00  0.00     0.158 C 
ATOM     22  C1  <0> d   1      27.632   1.006  31.602  0.00  0.00     0.094 C 
ATOM     23  O3  <0> d   1      29.776   0.223  31.019  0.00  0.00    -0.295 OA
ENDBRANCH   1  21
BRANCH   1  24
ATOM     24  O5  <0> d   1      27.202  -1.192  29.489  0.00  0.00    -0.381 OA
ATOM     25  H31 <0> d   1      27.571  -0.661  28.769  0.00  0.00     0.211 HD
ENDBRANCH   1  24
TORSDOF 2
ENDMDL
MODEL 132
REMARK CAVERDOCK RESULT:      -5.7      0.000      0.000
REMARK CAVERDOCK CONSTRAINTS:       0.0      0.0      0.0      0.0
REMARK CAVERDOCK TUNNEL: 131     -5.7      3.0    132.1
REMARK  2 active torsions:
REMARK  status: ('A' for Active; 'I' for Inactive)
REMARK    1  A    between atoms: C2_2  and  C4_4 
REMARK    2  A    between atoms: C4_4  and  O5_5 
ROOT
ATOM      1  C4  <0> d   1      28.306  -1.835  30.495  0.00  0.00     0.125 C 
ATOM      2  C6  <0> d   1      29.576  -2.722  30.462  0.00  0.00     0.047 C 
ATOM      3  C7  <0> d   1      29.335  -3.870  31.478  0.00  0.00     0.009 C 
ATOM      4  C8  <0> d   1      27.806  -3.943  31.559  0.00  0.00     0.002 C 
ATOM      5  C10 <0> d   1      27.240  -4.586  32.811  0.00  0.00    -0.004 C 
ATOM      6  C12 <0> d   1      27.654  -6.060  32.868  0.00  0.00     0.010 C 
ATOM      7  C13 <0> d   1      27.137  -6.676  34.169  0.00  0.00     0.035 C 
ATOM      8  C14 <0> d   1      25.637  -6.458  34.252  0.00  0.00    -0.068 C 
ATOM      9  C15 <0> d   1      24.874  -7.508  34.554  0.00  0.00     0.053 C 
ATOM     10  C16 <0> d   1      23.420  -7.353  34.663  0.00  0.00     0.149 C 
ATOM     11  O17 <0> d   1      22.666  -8.298  34.557  0.00  0.00    -0.293 OA
ATOM     12  C18 <0> d   1      22.907  -5.948  34.915  0.00  0.00     0.084 C 
ATOM     13  C19 <0> d   1      23.580  -5.027  33.897  0.00  0.00     0.022 C 
ATOM     14  C20 <0> d   1      25.094  -5.085  34.004  0.00  0.00    -0.016 C 
ATOM     15  C21 <0> d   1      25.522  -4.189  35.167  0.00  0.00     0.020 C 
ATOM     16  C22 <0> d   1      25.710  -4.485  32.734  0.00  0.00     0.002 C 
ATOM     17  C24 <0> d   1      25.233  -3.044  32.581  0.00  0.00     0.007 C 
ATOM     18  C25 <0> d   1      25.911  -2.344  31.391  0.00  0.00     0.013 C 
ATOM     19  C26 <0> d   1      27.420  -2.439  31.580  0.00  0.00    -0.002 C 
ATOM     20  C27 <0> d   1      27.809  -1.881  32.950  0.00  0.00     0.019 C 
ENDROOT
BRANCH   1  21
ATOM     21  C2  <0> d   1      28.670  -0.416  30.848  0.00  0.00     0.158 C 
ATOM     22  C1  <0> d   1      27.601   0.644  30.911  0.00  0.00     0.094 C 
ATOM     23  O3  <0> d   1      29.820  -0.128  31.081  0.00  0.00    -0.295 OA
ENDBRANCH   1  21
BRANCH   1  24
ATOM     24  O5  <0> d   1      27.639  -1.875  29.232  0.00  0.00    -0.381 OA
ATOM     25  H31 <0> d   1      26.906  -2.503  29.194  0.00  0.00     0.211 HD
ENDBRANCH   1  24
TORSDOF 2
ENDMDL
MODEL 133
REMARK CAVERDOCK RESULT:      -4.7      0.000      0.000
REMARK CAVERDOCK CONSTRAINTS:       0.0      0.0      0.0      0.0
REMARK CAVERDOCK TUNNEL: 132     -4.7      3.0    133.5
REMARK  2 active torsions:
REMARK  status: ('A' for Active; 'I' for Inactive)
REMARK    1  A    between atoms: C2_2  and  C4_4 
REMARK    2  A    between atoms: C4_4  and  O5_5 
ROOT
ATOM      1  C4  <0> d   1      28.412  -2.529  30.186  0.00  0.00     0.125 C 
ATOM      2  C6  <0> d   1      29.734  -3.199  30.636  0.00  0.00     0.047 C 
ATOM      3  C7  <0> d   1      29.378  -4.095  31.853  0.00  0.00     0.009 C 
ATOM      4  C8  <0> d   1      27.885  -4.373  31.651  0.00  0.00     0.002 C 
ATOM      5  C10 <0> d   1      27.113  -4.774  32.894  0.00  0.00    -0.004 C 
ATOM      6  C12 <0> d   1      27.639  -6.114  33.418  0.00  0.00     0.010 C 
ATOM      7  C13 <0> d   1      26.901  -6.472  34.710  0.00  0.00     0.035 C 
ATOM      8  C14 <0> d   1      25.408  -6.466  34.438  0.00  0.00    -0.068 C 
ATOM      9  C15 <0> d   1      24.698  -7.515  34.853  0.00  0.00     0.053 C 
ATOM     10  C16 <0> d   1      23.249  -7.555  34.631  0.00  0.00     0.149 C 
ATOM     11  O17 <0> d   1      22.631  -8.599  34.635  0.00  0.00    -0.293 OA
ATOM     12  C18 <0> d   1      22.563  -6.223  34.397  0.00  0.00     0.084 C 
ATOM     13  C19 <0> d   1      23.360  -5.482  33.323  0.00  0.00     0.022 C 
ATOM     14  C20 <0> d   1      24.809  -5.287  33.734  0.00  0.00    -0.016 C 
ATOM     15  C21 <0> d   1      24.876  -4.086  34.679  0.00  0.00     0.020 C 
ATOM     16  C22 <0> d   1      25.637  -4.923  32.496  0.00  0.00     0.002 C 
ATOM     17  C24 <0> d   1      25.074  -3.647  31.877  0.00  0.00     0.007 C 
ATOM     18  C25 <0> d   1      25.935  -3.159  30.700  0.00  0.00     0.013 C 
ATOM     19  C26 <0> d   1      27.365  -2.981  31.197  0.00  0.00    -0.002 C 
ATOM     20  C27 <0> d   1      27.380  -2.061  32.419  0.00  0.00     0.019 C 
ENDROOT
BRANCH   1  21
ATOM     21  C2  <0> d   1      28.552  -1.029  30.214  0.00  0.00     0.158 C 
ATOM     22  C1  <0> d   1      27.502  -0.160  29.571  0.00  0.00     0.094 C 
ATOM     23  O3  <0> d   1      29.508  -0.522  30.752  0.00  0.00    -0.295 OA
ENDBRANCH   1  21
BRANCH   1  24
ATOM     24  O5  <0> d   1      28.055  -2.967  28.873  0.00  0.00    -0.381 OA
ATOM     25  H31 <0> d   1      27.157  -2.727  28.609  0.00  0.00     0.211 HD
ENDBRANCH   1  24
TORSDOF 2
ENDMDL
MODEL 134
REMARK CAVERDOCK RESULT:      -3.7      0.000      0.000
REMARK CAVERDOCK CONSTRAINTS:       0.0      0.0      0.0      0.0
REMARK CAVERDOCK TUNNEL: 133     -3.7      3.0    134.1
REMARK  2 active torsions:
REMARK  status: ('A' for Active; 'I' for Inactive)
REMARK    1  A    between atoms: C2_2  and  C4_4 
REMARK    2  A    between atoms: C4_4  and  O5_5 
ROOT
ATOM      1  C4  <0> d   1      28.370  -3.227  30.045  0.00  0.00     0.125 C 
ATOM      2  C6  <0> d   1      29.705  -3.969  30.306  0.00  0.00     0.047 C 
ATOM      3  C7  <0> d   1      29.578  -4.618  31.710  0.00  0.00     0.009 C 
ATOM      4  C8  <0> d   1      28.061  -4.749  31.893  0.00  0.00     0.002 C 
ATOM      5  C10 <0> d   1      27.575  -4.862  33.325  0.00  0.00    -0.004 C 
ATOM      6  C12 <0> d   1      28.105  -6.157  33.951  0.00  0.00     0.010 C 
ATOM      7  C13 <0> d   1      27.667  -6.222  35.415  0.00  0.00     0.035 C 
ATOM      8  C14 <0> d   1      26.157  -6.085  35.480  0.00  0.00    -0.068 C 
ATOM      9  C15 <0> d   1      25.485  -6.967  36.219  0.00  0.00     0.053 C 
ATOM     10  C16 <0> d   1      24.026  -6.873  36.332  0.00  0.00     0.149 C 
ATOM     11  O17 <0> d   1      23.347  -7.825  36.656  0.00  0.00    -0.293 OA
ATOM     12  C18 <0> d   1      23.410  -5.522  36.022  0.00  0.00     0.084 C 
ATOM     13  C19 <0> d   1      23.987  -5.053  34.686  0.00  0.00     0.022 C 
ATOM     14  C20 <0> d   1      25.502  -4.967  34.728  0.00  0.00    -0.016 C 
ATOM     15  C21 <0> d   1      25.883  -3.651  35.407  0.00  0.00     0.020 C 
ATOM     16  C22 <0> d   1      26.041  -4.897  33.294  0.00  0.00     0.002 C 
ATOM     17  C24 <0> d   1      25.448  -3.676  32.598  0.00  0.00     0.007 C 
ATOM     18  C25 <0> d   1      26.043  -3.478  31.193  0.00  0.00     0.013 C 
ATOM     19  C26 <0> d   1      27.559  -3.393  31.325  0.00  0.00    -0.002 C 
ATOM     20  C27 <0> d   1      27.933  -2.303  32.332  0.00  0.00     0.019 C 
ENDROOT
BRANCH   1  21
ATOM     21  C2  <0> d   1      28.629  -1.767  29.776  0.00  0.00     0.158 C 
ATOM     22  C1  <0> d   1      27.671  -0.975  28.924  0.00  0.00     0.094 C 
ATOM     23  O3  <0> d   1      29.605  -1.231  30.244  0.00  0.00    -0.295 OA
ENDBRANCH   1  21
BRANCH   1  24
ATOM     24  O5  <0> d   1      27.681  -3.818  28.941  0.00  0.00    -0.381 OA
ATOM     25  H31 <0> d   1      26.727  -3.662  28.944  0.00  0.00     0.211 HD
ENDBRANCH   1  24
TORSDOF 2
ENDMDL
MODEL 135
REMARK CAVERDOCK RESULT:      -2.1      0.000      0.000
REMARK CAVERDOCK CONSTRAINTS:       0.0      0.0      0.0      0.0
REMARK CAVERDOCK TUNNEL: 134     -2.1      3.0    135.2
REMARK  2 active torsions:
REMARK  status: ('A' for Active; 'I' for Inactive)
REMARK    1  A    between atoms: C2_2  and  C4_4 
REMARK    2  A    between atoms: C4_4  and  O5_5 
ROOT
ATOM      1  C4  <0> d   1      28.572  -3.200  30.353  0.00  0.00     0.125 C 
ATOM      2  C6  <0> d   1      29.842  -3.829  30.980  0.00  0.00     0.047 C 
ATOM      3  C7  <0> d   1      29.374  -4.587  32.250  0.00  0.00     0.009 C 
ATOM      4  C8  <0> d   1      27.898  -4.875  31.956  0.00  0.00     0.002 C 
ATOM      5  C10 <0> d   1      27.021  -5.137  33.166  0.00  0.00    -0.004 C 
ATOM      6  C12 <0> d   1      27.482  -6.417  33.870  0.00  0.00     0.010 C 
ATOM      7  C13 <0> d   1      26.635  -6.630  35.127  0.00  0.00     0.035 C 
ATOM      8  C14 <0> d   1      25.169  -6.643  34.733  0.00  0.00    -0.068 C 
ATOM      9  C15 <0> d   1      24.412  -7.637  35.196  0.00  0.00     0.053 C 
ATOM     10  C16 <0> d   1      22.985  -7.690  34.861  0.00  0.00     0.149 C 
ATOM     11  O17 <0> d   1      22.353  -8.724  34.923  0.00  0.00    -0.293 OA
ATOM     12  C18 <0> d   1      22.342  -6.386  34.432  0.00  0.00     0.084 C 
ATOM     13  C19 <0> d   1      23.235  -5.768  33.356  0.00  0.00     0.022 C 
ATOM     14  C20 <0> d   1      24.648  -5.541  33.862  0.00  0.00    -0.016 C 
ATOM     15  C21 <0> d   1      24.658  -4.247  34.678  0.00  0.00     0.020 C 
ATOM     16  C22 <0> d   1      25.580  -5.317  32.666  0.00  0.00     0.002 C 
ATOM     17  C24 <0> d   1      25.090  -4.110  31.871  0.00  0.00     0.007 C 
ATOM     18  C25 <0> d   1      26.051  -3.755  30.724  0.00  0.00     0.013 C 
ATOM     19  C26 <0> d   1      27.439  -3.536  31.317  0.00  0.00    -0.002 C 
ATOM     20  C27 <0> d   1      27.368  -2.491  32.432  0.00  0.00     0.019 C 
ENDROOT
BRANCH   1  21
ATOM     21  C2  <0> d   1      28.733  -1.707  30.234  0.00  0.00     0.158 C 
ATOM     22  C1  <0> d   1      27.526  -0.833  30.007  0.00  0.00     0.094 C 
ATOM     23  O3  <0> d   1      29.830  -1.209  30.323  0.00  0.00    -0.295 OA
ENDBRANCH   1  21
BRANCH   1  24
ATOM     24  O5  <0> d   1      28.316  -3.773  29.069  0.00  0.00    -0.381 OA
ATOM     25  H31 <0> d   1      27.892  -3.168  28.445  0.00  0.00     0.211 HD
ENDBRANCH   1  24
TORSDOF 2
ENDMDL
MODEL 136
REMARK CAVERDOCK RESULT:      -0.9      0.000      0.000
REMARK CAVERDOCK CONSTRAINTS:       0.0      0.0      0.0      0.0
REMARK CAVERDOCK TUNNEL: 135     -0.9      3.0    136.5
REMARK  2 active torsions:
REMARK  status: ('A' for Active; 'I' for Inactive)
REMARK    1  A    between atoms: C2_2  and  C4_4 
REMARK    2  A    between atoms: C4_4  and  O5_5 
ROOT
ATOM      1  C4  <0> d   1      28.255  -3.659  30.317  0.00  0.00     0.125 C 
ATOM      2  C6  <0> d   1      29.585  -4.400  30.606  0.00  0.00     0.047 C 
ATOM      3  C7  <0> d   1      29.456  -4.989  32.036  0.00  0.00     0.009 C 
ATOM      4  C8  <0> d   1      27.940  -5.101  32.226  0.00  0.00     0.002 C 
ATOM      5  C10 <0> d   1      27.456  -5.151  33.663  0.00  0.00    -0.004 C 
ATOM      6  C12 <0> d   1      27.977  -6.423  34.341  0.00  0.00     0.010 C 
ATOM      7  C13 <0> d   1      27.542  -6.425  35.807  0.00  0.00     0.035 C 
ATOM      8  C14 <0> d   1      26.033  -6.274  35.870  0.00  0.00    -0.068 C 
ATOM      9  C15 <0> d   1      25.357  -7.120  36.646  0.00  0.00     0.053 C 
ATOM     10  C16 <0> d   1      23.899  -7.011  36.757  0.00  0.00     0.149 C 
ATOM     11  O17 <0> d   1      23.214  -7.943  37.121  0.00  0.00    -0.293 OA
ATOM     12  C18 <0> d   1      23.292  -5.669  36.393  0.00  0.00     0.084 C 
ATOM     13  C19 <0> d   1      23.869  -5.260  35.037  0.00  0.00     0.022 C 
ATOM     14  C20 <0> d   1      25.385  -5.184  35.073  0.00  0.00    -0.016 C 
ATOM     15  C21 <0> d   1      25.777  -3.843  35.697  0.00  0.00     0.020 C 
ATOM     16  C22 <0> d   1      25.921  -5.177  33.637  0.00  0.00     0.002 C 
ATOM     17  C24 <0> d   1      25.336  -3.981  32.891  0.00  0.00     0.007 C 
ATOM     18  C25 <0> d   1      25.929  -3.846  31.479  0.00  0.00     0.013 C 
ATOM     19  C26 <0> d   1      27.446  -3.767  31.604  0.00  0.00    -0.002 C 
ATOM     20  C27 <0> d   1      27.829  -2.639  32.564  0.00  0.00     0.019 C 
ENDROOT
BRANCH   1  21
ATOM     21  C2  <0> d   1      28.524  -2.214  29.987  0.00  0.00     0.158 C 
ATOM     22  C1  <0> d   1      27.378  -1.282  29.689  0.00  0.00     0.094 C 
ATOM     23  O3  <0> d   1      29.659  -1.802  29.962  0.00  0.00    -0.295 OA
ENDBRANCH   1  21
BRANCH   1  24
ATOM     24  O5  <0> d   1      27.559  -4.291  29.240  0.00  0.00    -0.381 OA
ATOM     25  H31 <0> d   1      26.599  -4.191  29.280  0.00  0.00     0.211 HD
ENDBRANCH   1  24
TORSDOF 2
ENDMDL
MODEL 137
REMARK CAVERDOCK RESULT:       0.9      0.000      0.000
REMARK CAVERDOCK CONSTRAINTS:       0.0      0.0      0.0      0.0
REMARK CAVERDOCK TUNNEL: 136      0.9      3.0    137.5
REMARK  2 active torsions:
REMARK  status: ('A' for Active; 'I' for Inactive)
REMARK    1  A    between atoms: C2_2  and  C4_4 
REMARK    2  A    between atoms: C4_4  and  O5_5 
ROOT
ATOM      1  C4  <0> d   1      28.443  -4.006  30.303  0.00  0.00     0.125 C 
ATOM      2  C6  <0> d   1      29.769  -4.716  30.675  0.00  0.00     0.047 C 
ATOM      3  C7  <0> d   1      29.593  -5.238  32.127  0.00  0.00     0.009 C 
ATOM      4  C8  <0> d   1      28.072  -5.357  32.268  0.00  0.00     0.002 C 
ATOM      5  C10 <0> d   1      27.536  -5.343  33.687  0.00  0.00    -0.004 C 
ATOM      6  C12 <0> d   1      28.044  -6.575  34.444  0.00  0.00     0.010 C 
ATOM      7  C13 <0> d   1      27.555  -6.511  35.892  0.00  0.00     0.035 C 
ATOM      8  C14 <0> d   1      26.044  -6.374  35.893  0.00  0.00    -0.068 C 
ATOM      9  C15 <0> d   1      25.348  -7.189  36.684  0.00  0.00     0.053 C 
ATOM     10  C16 <0> d   1      23.885  -7.091  36.737  0.00  0.00     0.149 C 
ATOM     11  O17 <0> d   1      23.196  -8.013  37.121  0.00  0.00    -0.293 OA
ATOM     12  C18 <0> d   1      23.280  -5.776  36.286  0.00  0.00     0.084 C 
ATOM     13  C19 <0> d   1      23.902  -5.426  34.934  0.00  0.00     0.022 C 
ATOM     14  C20 <0> d   1      25.415  -5.331  35.021  0.00  0.00    -0.016 C 
ATOM     15  C21 <0> d   1      25.771  -3.958  35.592  0.00  0.00     0.020 C 
ATOM     16  C22 <0> d   1      26.003  -5.387  33.606  0.00  0.00     0.002 C 
ATOM     17  C24 <0> d   1      25.435  -4.235  32.783  0.00  0.00     0.007 C 
ATOM     18  C25 <0> d   1      26.078  -4.162  31.388  0.00  0.00     0.013 C 
ATOM     19  C26 <0> d   1      27.588  -4.060  31.564  0.00  0.00    -0.002 C 
ATOM     20  C27 <0> d   1      27.926  -2.883  32.481  0.00  0.00     0.019 C 
ENDROOT
BRANCH   1  21
ATOM     21  C2  <0> d   1      28.711  -2.575  29.913  0.00  0.00     0.158 C 
ATOM     22  C1  <0> d   1      27.833  -1.894  28.895  0.00  0.00     0.094 C 
ATOM     23  O3  <0> d   1      29.628  -1.973  30.418  0.00  0.00    -0.295 OA
ENDBRANCH   1  21
BRANCH   1  24
ATOM     24  O5  <0> d   1      27.794  -4.696  29.234  0.00  0.00    -0.381 OA
ATOM     25  H31 <0> d   1      28.364  -4.868  28.472  0.00  0.00     0.211 HD
ENDBRANCH   1  24
TORSDOF 2
ENDMDL
MODEL 138
REMARK CAVERDOCK RESULT:       4.3      0.000      0.000
REMARK CAVERDOCK CONSTRAINTS:       0.2      0.0      0.0      0.0
REMARK CAVERDOCK TUNNEL: 137      4.3      2.9    138.1
REMARK  2 active torsions:
REMARK  status: ('A' for Active; 'I' for Inactive)
REMARK    1  A    between atoms: C2_2  and  C4_4 
REMARK    2  A    between atoms: C4_4  and  O5_5 
ROOT
ATOM      1  C4  <0> d   1      28.325  -4.185  30.519  0.00  0.00     0.125 C 
ATOM      2  C6  <0> d   1      29.670  -4.845  30.916  0.00  0.00     0.047 C 
ATOM      3  C7  <0> d   1      29.505  -5.326  32.383  0.00  0.00     0.009 C 
ATOM      4  C8  <0> d   1      27.987  -5.484  32.525  0.00  0.00     0.002 C 
ATOM      5  C10 <0> d   1      27.448  -5.441  33.942  0.00  0.00    -0.004 C 
ATOM      6  C12 <0> d   1      27.989  -6.633  34.738  0.00  0.00     0.010 C 
ATOM      7  C13 <0> d   1      27.495  -6.538  36.182  0.00  0.00     0.035 C 
ATOM      8  C14 <0> d   1      25.980  -6.444  36.177  0.00  0.00    -0.068 C 
ATOM      9  C15 <0> d   1      25.306  -7.254  36.992  0.00  0.00     0.053 C 
ATOM     10  C16 <0> d   1      23.841  -7.196  37.040  0.00  0.00     0.149 C 
ATOM     11  O17 <0> d   1      23.178  -8.124  37.451  0.00  0.00    -0.293 OA
ATOM     12  C18 <0> d   1      23.200  -5.913  36.547  0.00  0.00     0.084 C 
ATOM     13  C19 <0> d   1      23.815  -5.588  35.186  0.00  0.00     0.022 C 
ATOM     14  C20 <0> d   1      25.324  -5.447  35.272  0.00  0.00    -0.016 C 
ATOM     15  C21 <0> d   1      25.640  -4.047  35.800  0.00  0.00     0.020 C 
ATOM     16  C22 <0> d   1      25.918  -5.531  33.860  0.00  0.00     0.002 C 
ATOM     17  C24 <0> d   1      25.319  -4.422  33.000  0.00  0.00     0.007 C 
ATOM     18  C25 <0> d   1      25.963  -4.374  31.605  0.00  0.00     0.013 C 
ATOM     19  C26 <0> d   1      27.469  -4.224  31.780  0.00  0.00    -0.002 C 
ATOM     20  C27 <0> d   1      27.771  -3.009  32.661  0.00  0.00     0.019 C 
ENDROOT
BRANCH   1  21
ATOM     21  C2  <0> d   1      28.553  -2.760  30.085  0.00  0.00     0.158 C 
ATOM     22  C1  <0> d   1      27.379  -1.837  29.877  0.00  0.00     0.094 C 
ATOM     23  O3  <0> d   1      29.677  -2.356  29.905  0.00  0.00    -0.295 OA
ENDBRANCH   1  21
BRANCH   1  24
ATOM     24  O5  <0> d   1      27.698  -4.926  29.471  0.00  0.00    -0.381 OA
ATOM     25  H31 <0> d   1      26.856  -5.328  29.723  0.00  0.00     0.211 HD
ENDBRANCH   1  24
TORSDOF 2
ENDMDL
MODEL 139
REMARK CAVERDOCK RESULT:       5.1      0.000      0.000
REMARK CAVERDOCK CONSTRAINTS:       0.0      0.0      0.0      0.0
REMARK CAVERDOCK TUNNEL: 138      5.1      2.9   139.13
REMARK  2 active torsions:
REMARK  status: ('A' for Active; 'I' for Inactive)
REMARK    1  A    between atoms: C2_2  and  C4_4 
REMARK    2  A    between atoms: C4_4  and  O5_5 
ROOT
ATOM      1  C4  <0> d   1      24.202  -6.602  36.264  0.00  0.00     0.125 C 
ATOM      2  C6  <0> d   1      25.411  -6.873  37.195  0.00  0.00     0.047 C 
ATOM      3  C7  <0> d   1      26.684  -6.609  36.348  0.00  0.00     0.009 C 
ATOM      4  C8  <0> d   1      26.181  -5.653  35.260  0.00  0.00     0.002 C 
ATOM      5  C10 <0> d   1      27.011  -5.599  33.991  0.00  0.00    -0.004 C 
ATOM      6  C12 <0> d   1      28.405  -5.048  34.309  0.00  0.00     0.010 C 
ATOM      7  C13 <0> d   1      29.254  -5.066  33.036  0.00  0.00     0.035 C 
ATOM      8  C14 <0> d   1      28.524  -4.296  31.951  0.00  0.00    -0.068 C 
ATOM      9  C15 <0> d   1      29.214  -3.380  31.270  0.00  0.00     0.053 C 
ATOM     10  C16 <0> d   1      28.565  -2.617  30.199  0.00  0.00     0.149 C 
ATOM     11  O17 <0> d   1      29.000  -1.551  29.820  0.00  0.00    -0.293 OA
ATOM     12  C18 <0> d   1      27.318  -3.232  29.592  0.00  0.00     0.084 C 
ATOM     13  C19 <0> d   1      26.399  -3.637  30.745  0.00  0.00     0.022 C 
ATOM     14  C20 <0> d   1      27.083  -4.607  31.692  0.00  0.00    -0.016 C 
ATOM     15  C21 <0> d   1      27.003  -6.005  31.076  0.00  0.00     0.020 C 
ATOM     16  C22 <0> d   1      26.299  -4.658  33.009  0.00  0.00     0.002 C 
ATOM     17  C24 <0> d   1      24.867  -5.100  32.721  0.00  0.00     0.007 C 
ATOM     18  C25 <0> d   1      24.060  -5.290  34.016  0.00  0.00     0.013 C 
ATOM     19  C26 <0> d   1      24.806  -6.281  34.902  0.00  0.00    -0.002 C 
ATOM     20  C27 <0> d   1      25.075  -7.572  34.126  0.00  0.00     0.019 C 
ENDROOT
BRANCH   1  21
ATOM     21  C2  <0> d   1      23.329  -7.827  36.174  0.00  0.00     0.158 C 
ATOM     22  C1  <0> d   1      22.679  -8.195  34.865  0.00  0.00     0.094 C 
ATOM     23  O3  <0> d   1      23.150  -8.514  37.151  0.00  0.00    -0.295 OA
ENDBRANCH   1  21
BRANCH   1  24
ATOM     24  O5  <0> d   1      23.445  -5.490  36.745  0.00  0.00    -0.381 OA
ATOM     25  H31 <0> d   1      23.027  -5.639  37.605  0.00  0.00     0.211 HD
ENDBRANCH   1  24
TORSDOF 2
ENDMDL
MODEL 140
REMARK CAVERDOCK RESULT:       6.8      0.000      0.000
REMARK CAVERDOCK CONSTRAINTS:       0.1      0.0      0.0      0.0
REMARK CAVERDOCK TUNNEL: 139      6.8      2.9    140.8
REMARK  2 active torsions:
REMARK  status: ('A' for Active; 'I' for Inactive)
REMARK    1  A    between atoms: C2_2  and  C4_4 
REMARK    2  A    between atoms: C4_4  and  O5_5 
ROOT
ATOM      1  C4  <0> d   1      24.188  -6.680  36.317  0.00  0.00     0.125 C 
ATOM      2  C6  <0> d   1      25.408  -7.139  37.155  0.00  0.00     0.047 C 
ATOM      3  C7  <0> d   1      26.658  -6.931  36.258  0.00  0.00     0.009 C 
ATOM      4  C8  <0> d   1      26.200  -5.849  35.274  0.00  0.00     0.002 C 
ATOM      5  C10 <0> d   1      26.968  -5.775  33.968  0.00  0.00    -0.004 C 
ATOM      6  C12 <0> d   1      28.424  -5.386  34.245  0.00  0.00     0.010 C 
ATOM      7  C13 <0> d   1      29.202  -5.385  32.929  0.00  0.00     0.035 C 
ATOM      8  C14 <0> d   1      28.501  -4.465  31.946  0.00  0.00    -0.068 C 
ATOM      9  C15 <0> d   1      29.244  -3.569  31.297  0.00  0.00     0.053 C 
ATOM     10  C16 <0> d   1      28.622  -2.665  30.324  0.00  0.00     0.149 C 
ATOM     11  O17 <0> d   1      29.144  -1.618  30.001  0.00  0.00    -0.293 OA
ATOM     12  C18 <0> d   1      27.292  -3.107  29.745  0.00  0.00     0.084 C 
ATOM     13  C19 <0> d   1      26.396  -3.512  30.915  0.00  0.00     0.022 C 
ATOM     14  C20 <0> d   1      27.024  -4.615  31.747  0.00  0.00    -0.016 C 
ATOM     15  C21 <0> d   1      26.775  -5.946  31.036  0.00  0.00     0.020 C 
ATOM     16  C22 <0> d   1      26.306  -4.695  33.099  0.00  0.00     0.002 C 
ATOM     17  C24 <0> d   1      24.824  -4.973  32.862  0.00  0.00     0.007 C 
ATOM     18  C25 <0> d   1      24.067  -5.187  34.183  0.00  0.00     0.013 C 
ATOM     19  C26 <0> d   1      24.753  -6.311  34.949  0.00  0.00    -0.002 C 
ATOM     20  C27 <0> d   1      24.853  -7.557  34.066  0.00  0.00     0.019 C 
ENDROOT
BRANCH   1  21
ATOM     21  C2  <0> d   1      23.193  -7.804  36.186  0.00  0.00     0.158 C 
ATOM     22  C1  <0> d   1      22.775  -8.287  34.821  0.00  0.00     0.094 C 
ATOM     23  O3  <0> d   1      22.731  -8.320  37.176  0.00  0.00    -0.295 OA
ENDBRANCH   1  21
BRANCH   1  24
ATOM     24  O5  <0> d   1      23.570  -5.542  36.921  0.00  0.00    -0.381 OA
ATOM     25  H31 <0> d   1      22.670  -5.702  37.235  0.00  0.00     0.211 HD
ENDBRANCH   1  24
TORSDOF 2
ENDMDL
MODEL 141
REMARK CAVERDOCK RESULT:       8.6      0.000      0.000
REMARK CAVERDOCK CONSTRAINTS:       0.1      0.0      0.0      0.0
REMARK CAVERDOCK TUNNEL: 140      8.6      2.9    141.1
REMARK  2 active torsions:
REMARK  status: ('A' for Active; 'I' for Inactive)
REMARK    1  A    between atoms: C2_2  and  C4_4 
REMARK    2  A    between atoms: C4_4  and  O5_5 
ROOT
ATOM      1  C4  <0> d   1      23.966  -6.644  36.404  0.00  0.00     0.125 C 
ATOM      2  C6  <0> d   1      25.117  -6.850  37.421  0.00  0.00     0.047 C 
ATOM      3  C7  <0> d   1      26.439  -6.653  36.632  0.00  0.00     0.009 C 
ATOM      4  C8  <0> d   1      26.007  -5.778  35.450  0.00  0.00     0.002 C 
ATOM      5  C10 <0> d   1      26.910  -5.820  34.232  0.00  0.00    -0.004 C 
ATOM      6  C12 <0> d   1      28.287  -5.251  34.589  0.00  0.00     0.010 C 
ATOM      7  C13 <0> d   1      29.208  -5.365  33.373  0.00  0.00     0.035 C 
ATOM      8  C14 <0> d   1      28.549  -4.675  32.193  0.00  0.00    -0.068 C 
ATOM      9  C15 <0> d   1      29.283  -3.814  31.489  0.00  0.00     0.053 C 
ATOM     10  C16 <0> d   1      28.703  -3.130  30.329  0.00  0.00     0.149 C 
ATOM     11  O17 <0> d   1      29.168  -2.095  29.898  0.00  0.00    -0.293 OA
ATOM     12  C18 <0> d   1      27.489  -3.783  29.696  0.00  0.00     0.084 C 
ATOM     13  C19 <0> d   1      26.502  -4.099  30.820  0.00  0.00     0.022 C 
ATOM     14  C20 <0> d   1      27.122  -5.000  31.874  0.00  0.00    -0.016 C 
ATOM     15  C21 <0> d   1      27.068  -6.439  31.358  0.00  0.00     0.020 C 
ATOM     16  C22 <0> d   1      26.263  -4.952  33.143  0.00  0.00     0.002 C 
ATOM     17  C24 <0> d   1      24.847  -5.409  32.805  0.00  0.00     0.007 C 
ATOM     18  C25 <0> d   1      23.964  -5.501  34.061  0.00  0.00     0.013 C 
ATOM     19  C26 <0> d   1      24.651  -6.426  35.059  0.00  0.00    -0.002 C 
ATOM     20  C27 <0> d   1      24.954  -7.772  34.397  0.00  0.00     0.019 C 
ENDROOT
BRANCH   1  21
ATOM     21  C2  <0> d   1      23.091  -7.870  36.353  0.00  0.00     0.158 C 
ATOM     22  C1  <0> d   1      22.530  -8.342  35.036  0.00  0.00     0.094 C 
ATOM     23  O3  <0> d   1      22.839  -8.474  37.367  0.00  0.00    -0.295 OA
ENDBRANCH   1  21
BRANCH   1  24
ATOM     24  O5  <0> d   1      23.191  -5.497  36.757  0.00  0.00    -0.381 OA
ATOM     25  H31 <0> d   1      23.712  -4.693  36.883  0.00  0.00     0.211 HD
ENDBRANCH   1  24
TORSDOF 2
ENDMDL
MODEL 142
REMARK CAVERDOCK RESULT:      10.8      0.000      0.000
REMARK CAVERDOCK CONSTRAINTS:       0.1      0.0      0.0      0.0
REMARK CAVERDOCK TUNNEL: 141     10.8      2.9    142.9
REMARK  2 active torsions:
REMARK  status: ('A' for Active; 'I' for Inactive)
REMARK    1  A    between atoms: C2_2  and  C4_4 
REMARK    2  A    between atoms: C4_4  and  O5_5 
ROOT
ATOM      1  C4  <0> d   1      23.910  -6.986  36.319  0.00  0.00     0.125 C 
ATOM      2  C6  <0> d   1      25.053  -7.243  37.334  0.00  0.00     0.047 C 
ATOM      3  C7  <0> d   1      26.381  -6.978  36.574  0.00  0.00     0.009 C 
ATOM      4  C8  <0> d   1      25.949  -6.034  35.446  0.00  0.00     0.002 C 
ATOM      5  C10 <0> d   1      26.865  -5.985  34.237  0.00  0.00    -0.004 C 
ATOM      6  C12 <0> d   1      28.231  -5.423  34.646  0.00  0.00     0.010 C 
ATOM      7  C13 <0> d   1      29.165  -5.446  33.435  0.00  0.00     0.035 C 
ATOM      8  C14 <0> d   1      28.509  -4.689  32.296  0.00  0.00    -0.068 C 
ATOM      9  C15 <0> d   1      29.239  -3.775  31.657  0.00  0.00     0.053 C 
ATOM     10  C16 <0> d   1      28.661  -3.024  30.537  0.00  0.00     0.149 C 
ATOM     11  O17 <0> d   1      29.117  -1.958  30.180  0.00  0.00    -0.293 OA
ATOM     12  C18 <0> d   1      27.463  -3.650  29.850  0.00  0.00     0.084 C 
ATOM     13  C19 <0> d   1      26.469  -4.051  30.940  0.00  0.00     0.022 C 
ATOM     14  C20 <0> d   1      27.090  -5.010  31.940  0.00  0.00    -0.016 C 
ATOM     15  C21 <0> d   1      27.060  -6.414  31.332  0.00  0.00     0.020 C 
ATOM     16  C22 <0> d   1      26.218  -5.056  33.200  0.00  0.00     0.002 C 
ATOM     17  C24 <0> d   1      24.811  -5.508  32.818  0.00  0.00     0.007 C 
ATOM     18  C25 <0> d   1      23.917  -5.693  34.055  0.00  0.00     0.013 C 
ATOM     19  C26 <0> d   1      24.606  -6.672  34.999  0.00  0.00    -0.002 C 
ATOM     20  C27 <0> d   1      24.934  -7.967  34.254  0.00  0.00     0.019 C 
ENDROOT
BRANCH   1  21
ATOM     21  C2  <0> d   1      23.052  -8.216  36.179  0.00  0.00     0.158 C 
ATOM     22  C1  <0> d   1      22.555  -8.639  34.820  0.00  0.00     0.094 C 
ATOM     23  O3  <0> d   1      22.762  -8.865  37.156  0.00  0.00    -0.295 OA
ENDBRANCH   1  21
BRANCH   1  24
ATOM     24  O5  <0> d   1      23.116  -5.874  36.737  0.00  0.00    -0.381 OA
ATOM     25  H31 <0> d   1      22.680  -6.001  37.591  0.00  0.00     0.211 HD
ENDBRANCH   1  24
TORSDOF 2
ENDMDL
MODEL 143
REMARK CAVERDOCK RESULT:      12.7      0.000      0.000
REMARK CAVERDOCK CONSTRAINTS:       0.0      0.0      0.0      0.0
REMARK CAVERDOCK TUNNEL: 142     12.7      2.8   143.13
REMARK  2 active torsions:
REMARK  status: ('A' for Active; 'I' for Inactive)
REMARK    1  A    between atoms: C2_2  and  C4_4 
REMARK    2  A    between atoms: C4_4  and  O5_5 
ROOT
ATOM      1  C4  <0> d   1      24.079  -6.774  36.659  0.00  0.00     0.125 C 
ATOM      2  C6  <0> d   1      25.269  -6.987  37.629  0.00  0.00     0.047 C 
ATOM      3  C7  <0> d   1      26.559  -6.826  36.781  0.00  0.00     0.009 C 
ATOM      4  C8  <0> d   1      26.092  -5.960  35.605  0.00  0.00     0.002 C 
ATOM      5  C10 <0> d   1      26.941  -6.036  34.350  0.00  0.00    -0.004 C 
ATOM      6  C12 <0> d   1      28.343  -5.488  34.639  0.00  0.00     0.010 C 
ATOM      7  C13 <0> d   1      29.208  -5.636  33.386  0.00  0.00     0.035 C 
ATOM      8  C14 <0> d   1      28.511  -4.949  32.226  0.00  0.00    -0.068 C 
ATOM      9  C15 <0> d   1      29.229  -4.113  31.479  0.00  0.00     0.053 C 
ATOM     10  C16 <0> d   1      28.612  -3.433  30.335  0.00  0.00     0.149 C 
ATOM     11  O17 <0> d   1      29.077  -2.414  29.870  0.00  0.00    -0.293 OA
ATOM     12  C18 <0> d   1      27.360  -4.072  29.765  0.00  0.00     0.084 C 
ATOM     13  C19 <0> d   1      26.417  -4.354  30.934  0.00  0.00     0.022 C 
ATOM     14  C20 <0> d   1      27.066  -5.252  31.973  0.00  0.00    -0.016 C 
ATOM     15  C21 <0> d   1      26.963  -6.697  31.482  0.00  0.00     0.020 C 
ATOM     16  C22 <0> d   1      26.264  -5.170  33.278  0.00  0.00     0.002 C 
ATOM     17  C24 <0> d   1      24.826  -5.605  33.008  0.00  0.00     0.007 C 
ATOM     18  C25 <0> d   1      23.997  -5.663  34.302  0.00  0.00     0.013 C 
ATOM     19  C26 <0> d   1      24.709  -6.587  35.283  0.00  0.00    -0.002 C 
ATOM     20  C27 <0> d   1      24.959  -7.947  34.628  0.00  0.00     0.019 C 
ENDROOT
BRANCH   1  21
ATOM     21  C2  <0> d   1      23.180  -7.983  36.663  0.00  0.00     0.158 C 
ATOM     22  C1  <0> d   1      22.984  -8.773  37.931  0.00  0.00     0.094 C 
ATOM     23  O3  <0> d   1      22.615  -8.318  35.649  0.00  0.00    -0.295 OA
ENDBRANCH   1  21
BRANCH   1  24
ATOM     24  O5  <0> d   1      23.341  -5.607  37.029  0.00  0.00    -0.381 OA
ATOM     25  H31 <0> d   1      23.726  -5.115  37.766  0.00  0.00     0.211 HD
ENDBRANCH   1  24
TORSDOF 2
ENDMDL
MODEL 144
REMARK CAVERDOCK RESULT:      14.4      0.000      0.000
REMARK CAVERDOCK CONSTRAINTS:       1.3      0.0      0.0      0.0
REMARK CAVERDOCK TUNNEL: 143     14.4      2.8   144.19
REMARK  2 active torsions:
REMARK  status: ('A' for Active; 'I' for Inactive)
REMARK    1  A    between atoms: C2_2  and  C4_4 
REMARK    2  A    between atoms: C4_4  and  O5_5 
ROOT
ATOM      1  C4  <0> d   1      27.649  -2.286  33.752  0.00  0.00     0.125 C 
ATOM      2  C6  <0> d   1      28.635  -2.698  34.874  0.00  0.00     0.047 C 
ATOM      3  C7  <0> d   1      27.931  -3.820  35.684  0.00  0.00     0.009 C 
ATOM      4  C8  <0> d   1      26.930  -4.396  34.677  0.00  0.00     0.002 C 
ATOM      5  C10 <0> d   1      25.749  -5.140  35.270  0.00  0.00    -0.004 C 
ATOM      6  C12 <0> d   1      26.242  -6.388  36.009  0.00  0.00     0.010 C 
ATOM      7  C13 <0> d   1      25.050  -7.089  36.662  0.00  0.00     0.035 C 
ATOM      8  C14 <0> d   1      24.010  -7.382  35.595  0.00  0.00    -0.068 C 
ATOM      9  C15 <0> d   1      23.504  -8.613  35.545  0.00  0.00     0.053 C 
ATOM     10  C16 <0> d   1      22.484  -8.948  34.545  0.00  0.00     0.149 C 
ATOM     11  O17 <0> d   1      22.273 -10.094  34.206  0.00  0.00    -0.293 OA
ATOM     12  C18 <0> d   1      21.708  -7.786  33.956  0.00  0.00     0.084 C 
ATOM     13  C19 <0> d   1      22.725  -6.734  33.514  0.00  0.00     0.022 C 
ATOM     14  C20 <0> d   1      23.600  -6.279  34.669  0.00  0.00    -0.016 C 
ATOM     15  C21 <0> d   1      22.815  -5.246  35.479  0.00  0.00     0.020 C 
ATOM     16  C22 <0> d   1      24.833  -5.560  34.111  0.00  0.00     0.002 C 
ATOM     17  C24 <0> d   1      24.379  -4.368  33.273  0.00  0.00     0.007 C 
ATOM     18  C25 <0> d   1      25.572  -3.529  32.784  0.00  0.00     0.013 C 
ATOM     19  C26 <0> d   1      26.389  -3.107  34.000  0.00  0.00    -0.002 C 
ATOM     20  C27 <0> d   1      25.487  -2.397  35.011  0.00  0.00     0.019 C 
ENDROOT
BRANCH   1  21
ATOM     21  C2  <0> d   1      27.341  -0.814  33.844  0.00  0.00     0.158 C 
ATOM     22  C1  <0> d   1      26.740  -0.093  32.664  0.00  0.00     0.094 C 
ATOM     23  O3  <0> d   1      27.574  -0.211  34.864  0.00  0.00    -0.295 OA
ENDBRANCH   1  21
BRANCH   1  24
ATOM     24  O5  <0> d   1      28.199  -2.596  32.469  0.00  0.00    -0.381 OA
ATOM     25  H31 <0> d   1      27.888  -3.434  32.100  0.00  0.00     0.211 HD
ENDBRANCH   1  24
TORSDOF 2
ENDMDL
MODEL 145
REMARK CAVERDOCK RESULT:      16.0      0.000      0.000
REMARK CAVERDOCK CONSTRAINTS:       0.5      0.0      0.0      0.0
REMARK CAVERDOCK TUNNEL: 144     16.0      2.8    145.1
REMARK  2 active torsions:
REMARK  status: ('A' for Active; 'I' for Inactive)
REMARK    1  A    between atoms: C2_2  and  C4_4 
REMARK    2  A    between atoms: C4_4  and  O5_5 
ROOT
ATOM      1  C4  <0> d   1      27.718  -2.088  34.236  0.00  0.00     0.125 C 
ATOM      2  C6  <0> d   1      28.641  -2.501  35.411  0.00  0.00     0.047 C 
ATOM      3  C7  <0> d   1      27.928  -3.675  36.135  0.00  0.00     0.009 C 
ATOM      4  C8  <0> d   1      27.021  -4.253  35.043  0.00  0.00     0.002 C 
ATOM      5  C10 <0> d   1      25.832  -5.061  35.529  0.00  0.00    -0.004 C 
ATOM      6  C12 <0> d   1      26.323  -6.314  36.261  0.00  0.00     0.010 C 
ATOM      7  C13 <0> d   1      25.117  -7.081  36.807  0.00  0.00     0.035 C 
ATOM      8  C14 <0> d   1      24.165  -7.375  35.662  0.00  0.00    -0.068 C 
ATOM      9  C15 <0> d   1      23.712  -8.622  35.538  0.00  0.00     0.053 C 
ATOM     10  C16 <0> d   1      22.778  -8.961  34.460  0.00  0.00     0.149 C 
ATOM     11  O17 <0> d   1      22.636 -10.101  34.072  0.00  0.00    -0.293 OA
ATOM     12  C18 <0> d   1      21.998  -7.809  33.854  0.00  0.00     0.084 C 
ATOM     13  C19 <0> d   1      23.001  -6.705  33.517  0.00  0.00     0.022 C 
ATOM     14  C20 <0> d   1      23.776  -6.258  34.744  0.00  0.00    -0.016 C 
ATOM     15  C21 <0> d   1      22.898  -5.283  35.529  0.00  0.00     0.020 C 
ATOM     16  C22 <0> d   1      25.016  -5.474  34.296  0.00  0.00     0.002 C 
ATOM     17  C24 <0> d   1      24.573  -4.272  33.467  0.00  0.00     0.007 C 
ATOM     18  C25 <0> d   1      25.763  -3.374  33.088  0.00  0.00     0.013 C 
ATOM     19  C26 <0> d   1      26.477  -2.964  34.370  0.00  0.00    -0.002 C 
ATOM     20  C27 <0> d   1      25.481  -2.322  35.338  0.00  0.00     0.019 C 
ENDROOT
BRANCH   1  21
ATOM     21  C2  <0> d   1      27.347  -0.632  34.353  0.00  0.00     0.158 C 
ATOM     22  C1  <0> d   1      26.745   0.089  33.175  0.00  0.00     0.094 C 
ATOM     23  O3  <0> d   1      27.530  -0.044  35.391  0.00  0.00    -0.295 OA
ENDBRANCH   1  21
BRANCH   1  24
ATOM     24  O5  <0> d   1      28.366  -2.334  32.986  0.00  0.00    -0.381 OA
ATOM     25  H31 <0> d   1      28.016  -3.096  32.505  0.00  0.00     0.211 HD
ENDBRANCH   1  24
TORSDOF 2
ENDMDL
MODEL 146
REMARK CAVERDOCK RESULT:      17.1      0.000      0.000
REMARK CAVERDOCK CONSTRAINTS:       0.2      0.0      0.0      0.0
REMARK CAVERDOCK TUNNEL: 145     17.1      2.7    146.4
REMARK  2 active torsions:
REMARK  status: ('A' for Active; 'I' for Inactive)
REMARK    1  A    between atoms: C2_2  and  C4_4 
REMARK    2  A    between atoms: C4_4  and  O5_5 
ROOT
ATOM      1  C4  <0> d   1      20.141  -5.143  32.818  0.00  0.00     0.125 C 
ATOM      2  C6  <0> d   1      19.737  -5.438  34.285  0.00  0.00     0.047 C 
ATOM      3  C7  <0> d   1      21.029  -5.902  35.009  0.00  0.00     0.009 C 
ATOM      4  C8  <0> d   1      22.143  -5.281  34.159  0.00  0.00     0.002 C 
ATOM      5  C10 <0> d   1      23.506  -5.938  34.272  0.00  0.00    -0.004 C 
ATOM      6  C12 <0> d   1      24.040  -5.779  35.699  0.00  0.00     0.010 C 
ATOM      7  C13 <0> d   1      25.380  -6.507  35.817  0.00  0.00     0.035 C 
ATOM      8  C14 <0> d   1      26.320  -5.977  34.750  0.00  0.00    -0.068 C 
ATOM      9  C15 <0> d   1      27.549  -5.624  35.126  0.00  0.00     0.053 C 
ATOM     10  C16 <0> d   1      28.505  -5.120  34.135  0.00  0.00     0.149 C 
ATOM     11  O17 <0> d   1      29.464  -4.448  34.455  0.00  0.00    -0.293 OA
ATOM     12  C18 <0> d   1      28.232  -5.481  32.688  0.00  0.00     0.084 C 
ATOM     13  C19 <0> d   1      26.768  -5.147  32.402  0.00  0.00     0.022 C 
ATOM     14  C20 <0> d   1      25.830  -5.888  33.338  0.00  0.00    -0.016 C 
ATOM     15  C21 <0> d   1      25.657  -7.311  32.805  0.00  0.00     0.020 C 
ATOM     16  C22 <0> d   1      24.448  -5.226  33.290  0.00  0.00     0.002 C 
ATOM     17  C24 <0> d   1      23.925  -5.265  31.857  0.00  0.00     0.007 C 
ATOM     18  C25 <0> d   1      22.488  -4.726  31.761  0.00  0.00     0.013 C 
ATOM     19  C26 <0> d   1      21.614  -5.526  32.720  0.00  0.00    -0.002 C 
ATOM     20  C27 <0> d   1      21.752  -7.021  32.425  0.00  0.00     0.019 C 
ENDROOT
BRANCH   1  21
ATOM     21  C2  <0> d   1      19.319  -5.980  31.872  0.00  0.00     0.158 C 
ATOM     22  C1  <0> d   1      17.814  -5.917  31.922  0.00  0.00     0.094 C 
ATOM     23  O3  <0> d   1      19.867  -6.702  31.073  0.00  0.00    -0.295 OA
ENDBRANCH   1  21
BRANCH   1  24
ATOM     24  O5  <0> d   1      19.969  -3.755  32.526  0.00  0.00    -0.381 OA
ATOM     25  H31 <0> d   1      20.737  -3.209  32.742  0.00  0.00     0.211 HD
ENDBRANCH   1  24
TORSDOF 2
ENDMDL
MODEL 147
REMARK CAVERDOCK RESULT:      17.0      0.000      0.000
REMARK CAVERDOCK CONSTRAINTS:       1.2      0.0      0.0      0.0
REMARK CAVERDOCK TUNNEL: 146     17.0      2.7    147.1
REMARK  2 active torsions:
REMARK  status: ('A' for Active; 'I' for Inactive)
REMARK    1  A    between atoms: C2_2  and  C4_4 
REMARK    2  A    between atoms: C4_4  and  O5_5 
ROOT
ATOM      1  C4  <0> d   1      20.281  -5.229  32.831  0.00  0.00     0.125 C 
ATOM      2  C6  <0> d   1      19.783  -5.661  34.234  0.00  0.00     0.047 C 
ATOM      3  C7  <0> d   1      21.030  -6.180  34.999  0.00  0.00     0.009 C 
ATOM      4  C8  <0> d   1      22.189  -5.474  34.288  0.00  0.00     0.002 C 
ATOM      5  C10 <0> d   1      23.551  -6.129  34.432  0.00  0.00    -0.004 C 
ATOM      6  C12 <0> d   1      23.985  -6.099  35.902  0.00  0.00     0.010 C 
ATOM      7  C13 <0> d   1      25.325  -6.824  36.043  0.00  0.00     0.035 C 
ATOM      8  C14 <0> d   1      26.327  -6.190  35.096  0.00  0.00    -0.068 C 
ATOM      9  C15 <0> d   1      27.523  -5.864  35.586  0.00  0.00     0.053 C 
ATOM     10  C16 <0> d   1      28.536  -5.264  34.713  0.00  0.00     0.149 C 
ATOM     11  O17 <0> d   1      29.462  -4.618  35.158  0.00  0.00    -0.293 OA
ATOM     12  C18 <0> d   1      28.366  -5.492  33.223  0.00  0.00     0.084 C 
ATOM     13  C19 <0> d   1      26.920  -5.144  32.869  0.00  0.00     0.022 C 
ATOM     14  C20 <0> d   1      25.932  -5.975  33.668  0.00  0.00    -0.016 C 
ATOM     15  C21 <0> d   1      25.814  -7.345  32.997  0.00  0.00     0.020 C 
ATOM     16  C22 <0> d   1      24.547  -5.323  33.586  0.00  0.00     0.002 C 
ATOM     17  C24 <0> d   1      24.122  -5.233  32.123  0.00  0.00     0.007 C 
ATOM     18  C25 <0> d   1      22.687  -4.699  31.979  0.00  0.00     0.013 C 
ATOM     19  C26 <0> d   1      21.762  -5.590  32.799  0.00  0.00    -0.002 C 
ATOM     20  C27 <0> d   1      21.940  -7.050  32.379  0.00  0.00     0.019 C 
ENDROOT
BRANCH   1  21
ATOM     21  C2  <0> d   1      19.536  -5.981  31.759  0.00  0.00     0.158 C 
ATOM     22  C1  <0> d   1      18.036  -6.110  31.831  0.00  0.00     0.094 C 
ATOM     23  O3  <0> d   1      20.141  -6.481  30.841  0.00  0.00    -0.295 OA
ENDBRANCH   1  21
BRANCH   1  24
ATOM     24  O5  <0> d   1      20.110  -3.821  32.656  0.00  0.00    -0.381 OA
ATOM     25  H31 <0> d   1      20.279  -3.302  33.454  0.00  0.00     0.211 HD
ENDBRANCH   1  24
TORSDOF 2
ENDMDL
MODEL 148
REMARK CAVERDOCK RESULT:      16.7      0.000      0.000
REMARK CAVERDOCK CONSTRAINTS:       0.2      0.0      0.0      0.0
REMARK CAVERDOCK TUNNEL: 147     16.7      2.6    148.3
REMARK  2 active torsions:
REMARK  status: ('A' for Active; 'I' for Inactive)
REMARK    1  A    between atoms: C2_2  and  C4_4 
REMARK    2  A    between atoms: C4_4  and  O5_5 
ROOT
ATOM      1  C4  <0> d   1      20.193  -5.162  32.948  0.00  0.00     0.125 C 
ATOM      2  C6  <0> d   1      19.723  -5.553  34.372  0.00  0.00     0.047 C 
ATOM      3  C7  <0> d   1      20.983  -6.057  35.125  0.00  0.00     0.009 C 
ATOM      4  C8  <0> d   1      22.131  -5.376  34.370  0.00  0.00     0.002 C 
ATOM      5  C10 <0> d   1      23.492  -6.033  34.505  0.00  0.00    -0.004 C 
ATOM      6  C12 <0> d   1      23.958  -5.964  35.963  0.00  0.00     0.010 C 
ATOM      7  C13 <0> d   1      25.297  -6.691  36.097  0.00  0.00     0.035 C 
ATOM      8  C14 <0> d   1      26.281  -6.089  35.112  0.00  0.00    -0.068 C 
ATOM      9  C15 <0> d   1      27.488  -5.755  35.567  0.00  0.00     0.053 C 
ATOM     10  C16 <0> d   1      28.486  -5.184  34.656  0.00  0.00     0.149 C 
ATOM     11  O17 <0> d   1      29.423  -4.530  35.064  0.00  0.00    -0.293 OA
ATOM     12  C18 <0> d   1      28.283  -5.453  33.178  0.00  0.00     0.084 C 
ATOM     13  C19 <0> d   1      26.832  -5.108  32.845  0.00  0.00     0.022 C 
ATOM     14  C20 <0> d   1      25.857  -5.912  33.686  0.00  0.00    -0.016 C 
ATOM     15  C21 <0> d   1      25.719  -7.299  33.056  0.00  0.00     0.020 C 
ATOM     16  C22 <0> d   1      24.473  -5.255  33.616  0.00  0.00     0.002 C 
ATOM     17  C24 <0> d   1      24.018  -5.204  32.160  0.00  0.00     0.007 C 
ATOM     18  C25 <0> d   1      22.583  -4.667  32.031  0.00  0.00     0.013 C 
ATOM     19  C26 <0> d   1      21.671  -5.531  32.895  0.00  0.00    -0.002 C 
ATOM     20  C27 <0> d   1      21.835  -7.003  32.512  0.00  0.00     0.019 C 
ENDROOT
BRANCH   1  21
ATOM     21  C2  <0> d   1      19.422  -5.941  31.913  0.00  0.00     0.158 C 
ATOM     22  C1  <0> d   1      18.005  -6.371  32.193  0.00  0.00     0.094 C 
ATOM     23  O3  <0> d   1      19.941  -6.219  30.858  0.00  0.00    -0.295 OA
ENDBRANCH   1  21
BRANCH   1  24
ATOM     24  O5  <0> d   1      20.024  -3.759  32.737  0.00  0.00    -0.381 OA
ATOM     25  H31 <0> d   1      19.142  -3.510  32.431  0.00  0.00     0.211 HD
ENDBRANCH   1  24
TORSDOF 2
ENDMDL
MODEL 149
REMARK CAVERDOCK RESULT:      16.8      0.000      0.000
REMARK CAVERDOCK CONSTRAINTS:       0.2      0.0      0.0      0.0
REMARK CAVERDOCK TUNNEL: 148     16.8      2.5    149.3
REMARK  2 active torsions:
REMARK  status: ('A' for Active; 'I' for Inactive)
REMARK    1  A    between atoms: C2_2  and  C4_4 
REMARK    2  A    between atoms: C4_4  and  O5_5 
ROOT
ATOM      1  C4  <0> d   1      20.319  -5.301  32.921  0.00  0.00     0.125 C 
ATOM      2  C6  <0> d   1      19.730  -5.700  34.298  0.00  0.00     0.047 C 
ATOM      3  C7  <0> d   1      20.922  -6.202  35.156  0.00  0.00     0.009 C 
ATOM      4  C8  <0> d   1      22.127  -5.513  34.506  0.00  0.00     0.002 C 
ATOM      5  C10 <0> d   1      23.475  -6.165  34.755  0.00  0.00    -0.004 C 
ATOM      6  C12 <0> d   1      23.812  -6.100  36.248  0.00  0.00     0.010 C 
ATOM      7  C13 <0> d   1      25.138  -6.823  36.494  0.00  0.00     0.035 C 
ATOM      8  C14 <0> d   1      26.202  -6.212  35.601  0.00  0.00    -0.068 C 
ATOM      9  C15 <0> d   1      27.363  -5.875  36.161  0.00  0.00     0.053 C 
ATOM     10  C16 <0> d   1      28.433  -5.295  35.343  0.00  0.00     0.149 C 
ATOM     11  O17 <0> d   1      29.328  -4.640  35.832  0.00  0.00    -0.293 OA
ATOM     12  C18 <0> d   1      28.361  -5.558  33.851  0.00  0.00     0.084 C 
ATOM     13  C19 <0> d   1      26.942  -5.218  33.395  0.00  0.00     0.022 C 
ATOM     14  C20 <0> d   1      25.901  -6.030  34.145  0.00  0.00    -0.016 C 
ATOM     15  C21 <0> d   1      25.825  -7.414  33.500  0.00  0.00     0.020 C 
ATOM     16  C22 <0> d   1      24.526  -5.379  33.958  0.00  0.00     0.002 C 
ATOM     17  C24 <0> d   1      24.198  -5.323  32.468  0.00  0.00     0.007 C 
ATOM     18  C25 <0> d   1      22.778  -4.791  32.218  0.00  0.00     0.013 C 
ATOM     19  C26 <0> d   1      21.799  -5.663  32.996  0.00  0.00    -0.002 C 
ATOM     20  C27 <0> d   1      22.001  -7.133  32.622  0.00  0.00     0.019 C 
ENDROOT
BRANCH   1  21
ATOM     21  C2  <0> d   1      19.645  -6.078  31.820  0.00  0.00     0.158 C 
ATOM     22  C1  <0> d   1      18.183  -6.427  31.929  0.00  0.00     0.094 C 
ATOM     23  O3  <0> d   1      20.276  -6.420  30.849  0.00  0.00    -0.295 OA
ENDBRANCH   1  21
BRANCH   1  24
ATOM     24  O5  <0> d   1      20.163  -3.897  32.703  0.00  0.00    -0.381 OA
ATOM     25  H31 <0> d   1      19.429  -3.502  33.192  0.00  0.00     0.211 HD
ENDBRANCH   1  24
TORSDOF 2
ENDMDL
MODEL 150
REMARK CAVERDOCK RESULT:      17.7      0.000      0.000
REMARK CAVERDOCK CONSTRAINTS:       0.2      0.0      0.0      0.0
REMARK CAVERDOCK TUNNEL: 149     17.7      2.5    150.3
REMARK  2 active torsions:
REMARK  status: ('A' for Active; 'I' for Inactive)
REMARK    1  A    between atoms: C2_2  and  C4_4 
REMARK    2  A    between atoms: C4_4  and  O5_5 
ROOT
ATOM      1  C4  <0> d   1      20.336  -5.318  33.010  0.00  0.00     0.125 C 
ATOM      2  C6  <0> d   1      19.736  -5.852  34.335  0.00  0.00     0.047 C 
ATOM      3  C7  <0> d   1      20.928  -6.397  35.167  0.00  0.00     0.009 C 
ATOM      4  C8  <0> d   1      22.125  -5.624  34.601  0.00  0.00     0.002 C 
ATOM      5  C10 <0> d   1      23.485  -6.261  34.816  0.00  0.00    -0.004 C 
ATOM      6  C12 <0> d   1      23.798  -6.320  36.315  0.00  0.00     0.010 C 
ATOM      7  C13 <0> d   1      25.138  -7.028  36.520  0.00  0.00     0.035 C 
ATOM      8  C14 <0> d   1      26.199  -6.315  35.702  0.00  0.00    -0.068 C 
ATOM      9  C15 <0> d   1      27.342  -5.999  36.309  0.00  0.00     0.053 C 
ATOM     10  C16 <0> d   1      28.409  -5.324  35.564  0.00  0.00     0.149 C 
ATOM     11  O17 <0> d   1      29.279  -4.691  36.125  0.00  0.00    -0.293 OA
ATOM     12  C18 <0> d   1      28.366  -5.456  34.053  0.00  0.00     0.084 C 
ATOM     13  C19 <0> d   1      26.946  -5.112  33.604  0.00  0.00     0.022 C 
ATOM     14  C20 <0> d   1      25.916  -6.013  34.263  0.00  0.00    -0.016 C 
ATOM     15  C21 <0> d   1      25.887  -7.337  33.497  0.00  0.00     0.020 C 
ATOM     16  C22 <0> d   1      24.527  -5.382  34.109  0.00  0.00     0.002 C 
ATOM     17  C24 <0> d   1      24.221  -5.204  32.625  0.00  0.00     0.007 C 
ATOM     18  C25 <0> d   1      22.790  -4.688  32.397  0.00  0.00     0.013 C 
ATOM     19  C26 <0> d   1      21.823  -5.649  33.078  0.00  0.00    -0.002 C 
ATOM     20  C27 <0> d   1      22.070  -7.075  32.580  0.00  0.00     0.019 C 
ENDROOT
BRANCH   1  21
ATOM     21  C2  <0> d   1      19.699  -6.012  31.833  0.00  0.00     0.158 C 
ATOM     22  C1  <0> d   1      18.207  -6.216  31.795  0.00  0.00     0.094 C 
ATOM     23  O3  <0> d   1      20.386  -6.404  30.920  0.00  0.00    -0.295 OA
ENDBRANCH   1  21
BRANCH   1  24
ATOM     24  O5  <0> d   1      20.146  -3.906  32.912  0.00  0.00    -0.381 OA
ATOM     25  H31 <0> d   1      19.451  -3.561  33.489  0.00  0.00     0.211 HD
ENDBRANCH   1  24
TORSDOF 2
ENDMDL
MODEL 151
REMARK CAVERDOCK RESULT:      20.4      0.000      0.000
REMARK CAVERDOCK CONSTRAINTS:       0.5      0.0      0.0      0.0
REMARK CAVERDOCK TUNNEL: 150     20.4      2.4    151.4
REMARK  2 active torsions:
REMARK  status: ('A' for Active; 'I' for Inactive)
REMARK    1  A    between atoms: C2_2  and  C4_4 
REMARK    2  A    between atoms: C4_4  and  O5_5 
ROOT
ATOM      1  C4  <0> d   1      20.232  -5.158  33.521  0.00  0.00     0.125 C 
ATOM      2  C6  <0> d   1      19.722  -5.528  34.937  0.00  0.00     0.047 C 
ATOM      3  C7  <0> d   1      20.948  -6.082  35.712  0.00  0.00     0.009 C 
ATOM      4  C8  <0> d   1      22.135  -5.451  34.976  0.00  0.00     0.002 C 
ATOM      5  C10 <0> d   1      23.465  -6.163  35.134  0.00  0.00    -0.004 C 
ATOM      6  C12 <0> d   1      23.909  -6.112  36.600  0.00  0.00     0.010 C 
ATOM      7  C13 <0> d   1      25.214  -6.893  36.756  0.00  0.00     0.035 C 
ATOM      8  C14 <0> d   1      26.240  -6.333  35.788  0.00  0.00    -0.068 C 
ATOM      9  C15 <0> d   1      27.451  -6.049  36.264  0.00  0.00     0.053 C 
ATOM     10  C16 <0> d   1      28.487  -5.520  35.370  0.00  0.00     0.149 C 
ATOM     11  O17 <0> d   1      29.443  -4.905  35.793  0.00  0.00    -0.293 OA
ATOM     12  C18 <0> d   1      28.298  -5.782  33.888  0.00  0.00     0.084 C 
ATOM     13  C19 <0> d   1      26.868  -5.378  33.530  0.00  0.00     0.022 C 
ATOM     14  C20 <0> d   1      25.847  -6.140  34.355  0.00  0.00    -0.016 C 
ATOM     15  C21 <0> d   1      25.663  -7.521  33.724  0.00  0.00     0.020 C 
ATOM     16  C22 <0> d   1      24.493  -5.427  34.261  0.00  0.00     0.002 C 
ATOM     17  C24 <0> d   1      24.065  -5.359  32.798  0.00  0.00     0.007 C 
ATOM     18  C25 <0> d   1      22.656  -4.763  32.645  0.00  0.00     0.013 C 
ATOM     19  C26 <0> d   1      21.695  -5.588  33.493  0.00  0.00    -0.002 C 
ATOM     20  C27 <0> d   1      21.804  -7.066  33.113  0.00  0.00     0.019 C 
ENDROOT
BRANCH   1  21
ATOM     21  C2  <0> d   1      19.448  -5.905  32.473  0.00  0.00     0.158 C 
ATOM     22  C1  <0> d   1      17.950  -6.021  32.591  0.00  0.00     0.094 C 
ATOM     23  O3  <0> d   1      20.020  -6.411  31.537  0.00  0.00    -0.295 OA
ENDBRANCH   1  21
BRANCH   1  24
ATOM     24  O5  <0> d   1      20.125  -3.750  33.307  0.00  0.00    -0.381 OA
ATOM     25  H31 <0> d   1      19.225  -3.446  33.129  0.00  0.00     0.211 HD
ENDBRANCH   1  24
TORSDOF 2
ENDMDL
MODEL 152
REMARK CAVERDOCK RESULT:      24.8      0.000      0.000
REMARK CAVERDOCK CONSTRAINTS:       0.0      0.0      0.0      0.0
REMARK CAVERDOCK TUNNEL: 151     24.8      2.3    152.1
REMARK  2 active torsions:
REMARK  status: ('A' for Active; 'I' for Inactive)
REMARK    1  A    between atoms: C2_2  and  C4_4 
REMARK    2  A    between atoms: C4_4  and  O5_5 
ROOT
ATOM      1  C4  <0> d   1      20.318  -5.588  33.400  0.00  0.00     0.125 C 
ATOM      2  C6  <0> d   1      19.760  -6.179  34.720  0.00  0.00     0.047 C 
ATOM      3  C7  <0> d   1      20.980  -6.738  35.499  0.00  0.00     0.009 C 
ATOM      4  C8  <0> d   1      22.151  -5.928  34.932  0.00  0.00     0.002 C 
ATOM      5  C10 <0> d   1      23.525  -6.554  35.088  0.00  0.00    -0.004 C 
ATOM      6  C12 <0> d   1      23.877  -6.665  36.575  0.00  0.00     0.010 C 
ATOM      7  C13 <0> d   1      25.231  -7.361  36.719  0.00  0.00     0.035 C 
ATOM      8  C14 <0> d   1      26.261  -6.603  35.901  0.00  0.00    -0.068 C 
ATOM      9  C15 <0> d   1      27.416  -6.296  36.491  0.00  0.00     0.053 C 
ATOM     10  C16 <0> d   1      28.454  -5.578  35.744  0.00  0.00     0.149 C 
ATOM     11  O17 <0> d   1      29.331  -4.955  36.306  0.00  0.00    -0.293 OA
ATOM     12  C18 <0> d   1      28.374  -5.654  34.231  0.00  0.00     0.084 C 
ATOM     13  C19 <0> d   1      26.938  -5.313  33.832  0.00  0.00     0.022 C 
ATOM     14  C20 <0> d   1      25.937  -6.252  34.482  0.00  0.00    -0.016 C 
ATOM     15  C21 <0> d   1      25.904  -7.547  33.668  0.00  0.00     0.020 C 
ATOM     16  C22 <0> d   1      24.537  -5.635  34.388  0.00  0.00     0.002 C 
ATOM     17  C24 <0> d   1      24.190  -5.406  32.920  0.00  0.00     0.007 C 
ATOM     18  C25 <0> d   1      22.747  -4.901  32.748  0.00  0.00     0.013 C 
ATOM     19  C26 <0> d   1      21.810  -5.900  33.418  0.00  0.00    -0.002 C 
ATOM     20  C27 <0> d   1      22.062  -7.303  32.860  0.00  0.00     0.019 C 
ENDROOT
BRANCH   1  21
ATOM     21  C2  <0> d   1      19.659  -6.246  32.215  0.00  0.00     0.158 C 
ATOM     22  C1  <0> d   1      18.182  -6.543  32.241  0.00  0.00     0.094 C 
ATOM     23  O3  <0> d   1      20.316  -6.534  31.243  0.00  0.00    -0.295 OA
ENDBRANCH   1  21
BRANCH   1  24
ATOM     24  O5  <0> d   1      20.108  -4.175  33.361  0.00  0.00    -0.381 OA
ATOM     25  H31 <0> d   1      19.475  -3.853  34.017  0.00  0.00     0.211 HD
ENDBRANCH   1  24
TORSDOF 2
ENDMDL
MODEL 153
REMARK CAVERDOCK RESULT:      31.5      0.000      0.000
REMARK CAVERDOCK CONSTRAINTS:       0.5      0.0      0.0      0.0
REMARK CAVERDOCK TUNNEL: 152     31.5      2.2    153.1
REMARK  2 active torsions:
REMARK  status: ('A' for Active; 'I' for Inactive)
REMARK    1  A    between atoms: C2_2  and  C4_4 
REMARK    2  A    between atoms: C4_4  and  O5_5 
ROOT
ATOM      1  C4  <0> d   1      27.378  -4.881  33.268  0.00  0.00     0.125 C 
ATOM      2  C6  <0> d   1      28.171  -4.331  34.481  0.00  0.00     0.047 C 
ATOM      3  C7  <0> d   1      27.375  -4.744  35.748  0.00  0.00     0.009 C 
ATOM      4  C8  <0> d   1      26.579  -5.964  35.272  0.00  0.00     0.002 C 
ATOM      5  C10 <0> d   1      25.338  -6.299  36.077  0.00  0.00    -0.004 C 
ATOM      6  C12 <0> d   1      25.737  -6.691  37.504  0.00  0.00     0.010 C 
ATOM      7  C13 <0> d   1      24.473  -6.957  38.323  0.00  0.00     0.035 C 
ATOM      8  C14 <0> d   1      23.640  -8.007  37.612  0.00  0.00    -0.068 C 
ATOM      9  C15 <0> d   1      23.189  -9.033  38.333  0.00  0.00     0.053 C 
ATOM     10  C16 <0> d   1      22.366 -10.070  37.701  0.00  0.00     0.149 C 
ATOM     11  O17 <0> d   1      22.252 -11.177  38.183  0.00  0.00    -0.293 OA
ATOM     12  C18 <0> d   1      21.665  -9.684  36.412  0.00  0.00     0.084 C 
ATOM     13  C19 <0> d   1      22.709  -9.043  35.499  0.00  0.00     0.022 C 
ATOM     14  C20 <0> d   1      23.359  -7.835  36.151  0.00  0.00    -0.016 C 
ATOM     15  C21 <0> d   1      22.416  -6.643  35.987  0.00  0.00     0.020 C 
ATOM     16  C22 <0> d   1      24.647  -7.488  35.394  0.00  0.00     0.002 C 
ATOM     17  C24 <0> d   1      24.305  -7.197  33.935  0.00  0.00     0.007 C 
ATOM     18  C25 <0> d   1      25.537  -6.723  33.146  0.00  0.00     0.013 C 
ATOM     19  C26 <0> d   1      26.121  -5.509  33.860  0.00  0.00    -0.002 C 
ATOM     20  C27 <0> d   1      25.038  -4.444  34.045  0.00  0.00     0.019 C 
ENDROOT
BRANCH   1  21
ATOM     21  C2  <0> d   1      27.013  -3.759  32.332  0.00  0.00     0.158 C 
ATOM     22  C1  <0> d   1      27.534  -2.367  32.582  0.00  0.00     0.094 C 
ATOM     23  O3  <0> d   1      26.302  -3.975  31.379  0.00  0.00    -0.295 OA
ENDBRANCH   1  21
BRANCH   1  24
ATOM     24  O5  <0> d   1      28.148  -5.869  32.579  0.00  0.00    -0.381 OA
ATOM     25  H31 <0> d   1      27.715  -6.730  32.514  0.00  0.00     0.211 HD
ENDBRANCH   1  24
TORSDOF 2
ENDMDL
MODEL 154
REMARK CAVERDOCK RESULT:      34.1      0.000      0.000
REMARK CAVERDOCK CONSTRAINTS:       0.7      0.0      0.0      0.0
REMARK CAVERDOCK TUNNEL: 153     34.1      2.2    154.2
REMARK  2 active torsions:
REMARK  status: ('A' for Active; 'I' for Inactive)
REMARK    1  A    between atoms: C2_2  and  C4_4 
REMARK    2  A    between atoms: C4_4  and  O5_5 
ROOT
ATOM      1  C4  <0> d   1      27.301  -4.966  33.447  0.00  0.00     0.125 C 
ATOM      2  C6  <0> d   1      28.042  -4.426  34.697  0.00  0.00     0.047 C 
ATOM      3  C7  <0> d   1      27.205  -4.869  35.927  0.00  0.00     0.009 C 
ATOM      4  C8  <0> d   1      26.442  -6.091  35.402  0.00  0.00     0.002 C 
ATOM      5  C10 <0> d   1      25.177  -6.454  36.156  0.00  0.00    -0.004 C 
ATOM      6  C12 <0> d   1      25.528  -6.864  37.590  0.00  0.00     0.010 C 
ATOM      7  C13 <0> d   1      24.238  -7.158  38.358  0.00  0.00     0.035 C 
ATOM      8  C14 <0> d   1      23.446  -8.207  37.600  0.00  0.00    -0.068 C 
ATOM      9  C15 <0> d   1      22.981  -9.250  38.287  0.00  0.00     0.053 C 
ATOM     10  C16 <0> d   1      22.195 -10.286  37.609  0.00  0.00     0.149 C 
ATOM     11  O17 <0> d   1      22.077 -11.402  38.069  0.00  0.00    -0.293 OA
ATOM     12  C18 <0> d   1      21.537  -9.888  36.302  0.00  0.00     0.084 C 
ATOM     13  C19 <0> d   1      22.606  -9.219  35.437  0.00  0.00     0.022 C 
ATOM     14  C20 <0> d   1      23.217  -8.015  36.132  0.00  0.00    -0.016 C 
ATOM     15  C21 <0> d   1      22.265  -6.831  35.952  0.00  0.00     0.020 C 
ATOM     16  C22 <0> d   1      24.526  -7.640  35.429  0.00  0.00     0.002 C 
ATOM     17  C24 <0> d   1      24.235  -7.329  33.963  0.00  0.00     0.007 C 
ATOM     18  C25 <0> d   1      25.489  -6.827  33.228  0.00  0.00     0.013 C 
ATOM     19  C26 <0> d   1      26.031  -5.618  33.982  0.00  0.00    -0.002 C 
ATOM     20  C27 <0> d   1      24.928  -4.570  34.144  0.00  0.00     0.019 C 
ENDROOT
BRANCH   1  21
ATOM     21  C2  <0> d   1      26.956  -3.833  32.516  0.00  0.00     0.158 C 
ATOM     22  C1  <0> d   1      27.445  -2.439  32.810  0.00  0.00     0.094 C 
ATOM     23  O3  <0> d   1      26.288  -4.044  31.532  0.00  0.00    -0.295 OA
ENDBRANCH   1  21
BRANCH   1  24
ATOM     24  O5  <0> d   1      28.108  -5.933  32.772  0.00  0.00    -0.381 OA
ATOM     25  H31 <0> d   1      28.879  -5.559  32.324  0.00  0.00     0.211 HD
ENDBRANCH   1  24
TORSDOF 2
ENDMDL
MODEL 155
REMARK CAVERDOCK RESULT:      36.7      0.000      0.000
REMARK CAVERDOCK CONSTRAINTS:       1.0      0.0      0.0      0.0
REMARK CAVERDOCK TUNNEL: 154     36.7      2.2    155.4
REMARK  2 active torsions:
REMARK  status: ('A' for Active; 'I' for Inactive)
REMARK    1  A    between atoms: C2_2  and  C4_4 
REMARK    2  A    between atoms: C4_4  and  O5_5 
ROOT
ATOM      1  C4  <0> d   1      27.175  -5.104  33.502  0.00  0.00     0.125 C 
ATOM      2  C6  <0> d   1      27.987  -4.600  34.722  0.00  0.00     0.047 C 
ATOM      3  C7  <0> d   1      27.199  -5.041  35.984  0.00  0.00     0.009 C 
ATOM      4  C8  <0> d   1      26.383  -6.237  35.480  0.00  0.00     0.002 C 
ATOM      5  C10 <0> d   1      25.146  -6.581  36.288  0.00  0.00    -0.004 C 
ATOM      6  C12 <0> d   1      25.556  -7.020  37.698  0.00  0.00     0.010 C 
ATOM      7  C13 <0> d   1      24.297  -7.296  38.523  0.00  0.00     0.035 C 
ATOM      8  C14 <0> d   1      23.444  -8.314  37.789  0.00  0.00    -0.068 C 
ATOM      9  C15 <0> d   1      22.987  -9.355  38.484  0.00  0.00     0.053 C 
ATOM     10  C16 <0> d   1      22.145 -10.362  37.830  0.00  0.00     0.149 C 
ATOM     11  O17 <0> d   1      22.022 -11.482  38.280  0.00  0.00    -0.293 OA
ATOM     12  C18 <0> d   1      21.435  -9.930  36.561  0.00  0.00     0.084 C 
ATOM     13  C19 <0> d   1      22.478  -9.273  35.656  0.00  0.00     0.022 C 
ATOM     14  C20 <0> d   1      23.150  -8.094  36.337  0.00  0.00    -0.016 C 
ATOM     15  C21 <0> d   1      22.219  -6.886  36.219  0.00  0.00     0.020 C 
ATOM     16  C22 <0> d   1      24.433  -7.740  35.577  0.00  0.00     0.002 C 
ATOM     17  C24 <0> d   1      24.080  -7.401  34.132  0.00  0.00     0.007 C 
ATOM     18  C25 <0> d   1      25.309  -6.918  33.344  0.00  0.00     0.013 C 
ATOM     19  C26 <0> d   1      25.916  -5.733  34.087  0.00  0.00    -0.002 C 
ATOM     20  C27 <0> d   1      24.848  -4.662  34.317  0.00  0.00     0.019 C 
ENDROOT
BRANCH   1  21
ATOM     21  C2  <0> d   1      26.814  -3.949  32.603  0.00  0.00     0.158 C 
ATOM     22  C1  <0> d   1      27.613  -2.673  32.656  0.00  0.00     0.094 C 
ATOM     23  O3  <0> d   1      25.883  -4.047  31.839  0.00  0.00    -0.295 OA
ENDBRANCH   1  21
BRANCH   1  24
ATOM     24  O5  <0> d   1      27.925  -6.079  32.775  0.00  0.00    -0.381 OA
ATOM     25  H31 <0> d   1      27.757  -6.075  31.823  0.00  0.00     0.211 HD
ENDBRANCH   1  24
TORSDOF 2
ENDMDL
MODEL 156
REMARK CAVERDOCK RESULT:      40.4      0.000      0.000
REMARK CAVERDOCK CONSTRAINTS:       0.3      0.0      0.0      0.0
REMARK CAVERDOCK TUNNEL: 155     40.4      2.2    156.3
REMARK  2 active torsions:
REMARK  status: ('A' for Active; 'I' for Inactive)
REMARK    1  A    between atoms: C2_2  and  C4_4 
REMARK    2  A    between atoms: C4_4  and  O5_5 
ROOT
ATOM      1  C4  <0> d   1      26.919  -5.109  33.671  0.00  0.00     0.125 C 
ATOM      2  C6  <0> d   1      27.759  -4.608  34.873  0.00  0.00     0.047 C 
ATOM      3  C7  <0> d   1      27.013  -5.073  36.152  0.00  0.00     0.009 C 
ATOM      4  C8  <0> d   1      26.198  -6.273  35.658  0.00  0.00     0.002 C 
ATOM      5  C10 <0> d   1      24.989  -6.642  36.498  0.00  0.00    -0.004 C 
ATOM      6  C12 <0> d   1      25.444  -7.091  37.891  0.00  0.00     0.010 C 
ATOM      7  C13 <0> d   1      24.214  -7.391  38.748  0.00  0.00     0.035 C 
ATOM      8  C14 <0> d   1      23.353  -8.413  38.027  0.00  0.00    -0.068 C 
ATOM      9  C15 <0> d   1      22.929  -9.467  38.723  0.00  0.00     0.053 C 
ATOM     10  C16 <0> d   1      22.081 -10.478  38.082  0.00  0.00     0.149 C 
ATOM     11  O17 <0> d   1      21.985 -11.604  38.523  0.00  0.00    -0.293 OA
ATOM     12  C18 <0> d   1      21.330 -10.041  36.839  0.00  0.00     0.084 C 
ATOM     13  C19 <0> d   1      22.338  -9.361  35.912  0.00  0.00     0.022 C 
ATOM     14  C20 <0> d   1      23.014  -8.181  36.587  0.00  0.00    -0.016 C 
ATOM     15  C21 <0> d   1      22.066  -6.984  36.509  0.00  0.00     0.020 C 
ATOM     16  C22 <0> d   1      24.271  -7.803  35.794  0.00  0.00     0.002 C 
ATOM     17  C24 <0> d   1      23.873  -7.453  34.363  0.00  0.00     0.007 C 
ATOM     18  C25 <0> d   1      25.073  -6.945  33.547  0.00  0.00     0.013 C 
ATOM     19  C26 <0> d   1      25.685  -5.761  34.285  0.00  0.00    -0.002 C 
ATOM     20  C27 <0> d   1      24.611  -4.706  34.557  0.00  0.00     0.019 C 
ENDROOT
BRANCH   1  21
ATOM     21  C2  <0> d   1      26.518  -3.950  32.796  0.00  0.00     0.158 C 
ATOM     22  C1  <0> d   1      25.994  -4.200  31.405  0.00  0.00     0.094 C 
ATOM     23  O3  <0> d   1      26.614  -2.819  33.210  0.00  0.00    -0.295 OA
ENDBRANCH   1  21
BRANCH   1  24
ATOM     24  O5  <0> d   1      27.660  -6.067  32.913  0.00  0.00    -0.381 OA
ATOM     25  H31 <0> d   1      27.444  -6.986  33.120  0.00  0.00     0.211 HD
ENDBRANCH   1  24
TORSDOF 2
ENDMDL
MODEL 157
REMARK CAVERDOCK RESULT:      43.7      0.000      0.000
REMARK CAVERDOCK CONSTRAINTS:       0.9      0.0      0.0      0.0
REMARK CAVERDOCK TUNNEL: 156     43.7      2.2   157.10
REMARK  2 active torsions:
REMARK  status: ('A' for Active; 'I' for Inactive)
REMARK    1  A    between atoms: C2_2  and  C4_4 
REMARK    2  A    between atoms: C4_4  and  O5_5 
ROOT
ATOM      1  C4  <0> d   1      26.846  -5.052  33.947  0.00  0.00     0.125 C 
ATOM      2  C6  <0> d   1      27.591  -4.597  35.227  0.00  0.00     0.047 C 
ATOM      3  C7  <0> d   1      26.776  -5.148  36.427  0.00  0.00     0.009 C 
ATOM      4  C8  <0> d   1      26.029  -6.340  35.817  0.00  0.00     0.002 C 
ATOM      5  C10 <0> d   1      24.778  -6.782  36.553  0.00  0.00    -0.004 C 
ATOM      6  C12 <0> d   1      25.153  -7.295  37.948  0.00  0.00     0.010 C 
ATOM      7  C13 <0> d   1      23.877  -7.671  38.704  0.00  0.00     0.035 C 
ATOM      8  C14 <0> d   1      23.094  -8.672  37.874  0.00  0.00    -0.068 C 
ATOM      9  C15 <0> d   1      22.655  -9.773  38.484  0.00  0.00     0.053 C 
ATOM     10  C16 <0> d   1      21.879 -10.768  37.736  0.00  0.00     0.149 C 
ATOM     11  O17 <0> d   1      21.786 -11.918  38.109  0.00  0.00    -0.293 OA
ATOM     12  C18 <0> d   1      21.200 -10.282  36.469  0.00  0.00     0.084 C 
ATOM     13  C19 <0> d   1      22.248  -9.529  35.649  0.00  0.00     0.022 C 
ATOM     14  C20 <0> d   1      22.845  -8.372  36.429  0.00  0.00    -0.016 C 
ATOM     15  C21 <0> d   1      21.871  -7.195  36.350  0.00  0.00     0.020 C 
ATOM     16  C22 <0> d   1      24.140  -7.920  35.743  0.00  0.00     0.002 C 
ATOM     17  C24 <0> d   1      23.827  -7.503  34.309  0.00  0.00     0.007 C 
ATOM     18  C25 <0> d   1      25.063  -6.923  33.602  0.00  0.00     0.013 C 
ATOM     19  C26 <0> d   1      25.593  -5.766  34.442  0.00  0.00    -0.002 C 
ATOM     20  C27 <0> d   1      24.474  -4.754  34.695  0.00  0.00     0.019 C 
ENDROOT
BRANCH   1  21
ATOM     21  C2  <0> d   1      26.471  -3.857  33.109  0.00  0.00     0.158 C 
ATOM     22  C1  <0> d   1      27.050  -2.502  33.425  0.00  0.00     0.094 C 
ATOM     23  O3  <0> d   1      25.707  -3.986  32.182  0.00  0.00    -0.295 OA
ENDBRANCH   1  21
BRANCH   1  24
ATOM     24  O5  <0> d   1      27.662  -5.949  33.191  0.00  0.00    -0.381 OA
ATOM     25  H31 <0> d   1      27.731  -6.835  33.572  0.00  0.00     0.211 HD
ENDBRANCH   1  24
TORSDOF 2
ENDMDL
MODEL 158
REMARK CAVERDOCK RESULT:      45.3      0.000      0.000
REMARK CAVERDOCK CONSTRAINTS:       0.1      0.0      0.0      0.0
REMARK CAVERDOCK TUNNEL: 157     45.3      2.2    158.1
REMARK  2 active torsions:
REMARK  status: ('A' for Active; 'I' for Inactive)
REMARK    1  A    between atoms: C2_2  and  C4_4 
REMARK    2  A    between atoms: C4_4  and  O5_5 
ROOT
ATOM      1  C4  <0> d   1      25.050  -4.661  34.253  0.00  0.00     0.125 C 
ATOM      2  C6  <0> d   1      24.578  -5.356  32.951  0.00  0.00     0.047 C 
ATOM      3  C7  <0> d   1      24.071  -6.764  33.366  0.00  0.00     0.009 C 
ATOM      4  C8  <0> d   1      23.704  -6.576  34.843  0.00  0.00     0.002 C 
ATOM      5  C10 <0> d   1      23.664  -7.841  35.680  0.00  0.00    -0.004 C 
ATOM      6  C12 <0> d   1      22.553  -8.764  35.169  0.00  0.00     0.010 C 
ATOM      7  C13 <0> d   1      22.570 -10.063  35.976  0.00  0.00     0.035 C 
ATOM      8  C14 <0> d   1      22.455  -9.726  37.451  0.00  0.00    -0.068 C 
ATOM      9  C15 <0> d   1      21.555 -10.394  38.171  0.00  0.00     0.053 C 
ATOM     10  C16 <0> d   1      21.411 -10.121  39.605  0.00  0.00     0.149 C 
ATOM     11  O17 <0> d   1      20.397 -10.401  40.210  0.00  0.00    -0.293 OA
ATOM     12  C18 <0> d   1      22.596  -9.469  40.291  0.00  0.00     0.084 C 
ATOM     13  C19 <0> d   1      23.011  -8.267  39.443  0.00  0.00     0.022 C 
ATOM     14  C20 <0> d   1      23.357  -8.676  38.022  0.00  0.00    -0.016 C 
ATOM     15  C21 <0> d   1      24.784  -9.226  38.022  0.00  0.00     0.020 C 
ATOM     16  C22 <0> d   1      23.364  -7.430  37.129  0.00  0.00     0.002 C 
ATOM     17  C24 <0> d   1      24.385  -6.433  37.670  0.00  0.00     0.007 C 
ATOM     18  C25 <0> d   1      24.530  -5.211  36.748  0.00  0.00     0.013 C 
ATOM     19  C26 <0> d   1      24.886  -5.706  35.351  0.00  0.00    -0.002 C 
ATOM     20  C27 <0> d   1      26.125  -6.601  35.417  0.00  0.00     0.019 C 
ENDROOT
BRANCH   1  21
ATOM     21  C2  <0> d   1      26.495  -4.252  34.132  0.00  0.00     0.158 C 
ATOM     22  C1  <0> d   1      27.060  -3.194  35.045  0.00  0.00     0.094 C 
ATOM     23  O3  <0> d   1      27.202  -4.774  33.303  0.00  0.00    -0.295 OA
ENDBRANCH   1  21
BRANCH   1  24
ATOM     24  O5  <0> d   1      24.235  -3.520  34.530  0.00  0.00    -0.381 OA
ATOM     25  H31 <0> d   1      23.679  -3.245  33.788  0.00  0.00     0.211 HD
ENDBRANCH   1  24
TORSDOF 2
ENDMDL
MODEL 159
REMARK CAVERDOCK RESULT:      47.1      0.000      0.000
REMARK CAVERDOCK CONSTRAINTS:       0.3      0.0      0.0      0.0
REMARK CAVERDOCK TUNNEL: 158     47.1      2.2    159.1
REMARK  2 active torsions:
REMARK  status: ('A' for Active; 'I' for Inactive)
REMARK    1  A    between atoms: C2_2  and  C4_4 
REMARK    2  A    between atoms: C4_4  and  O5_5 
ROOT
ATOM      1  C4  <0> d   1      25.577  -4.887  34.440  0.00  0.00     0.125 C 
ATOM      2  C6  <0> d   1      24.937  -5.511  33.174  0.00  0.00     0.047 C 
ATOM      3  C7  <0> d   1      24.282  -6.844  33.627  0.00  0.00     0.009 C 
ATOM      4  C8  <0> d   1      24.038  -6.617  35.123  0.00  0.00     0.002 C 
ATOM      5  C10 <0> d   1      23.890  -7.870  35.966  0.00  0.00    -0.004 C 
ATOM      6  C12 <0> d   1      22.639  -8.641  35.531  0.00  0.00     0.010 C 
ATOM      7  C13 <0> d   1      22.542  -9.935  36.340  0.00  0.00     0.035 C 
ATOM      8  C14 <0> d   1      22.566  -9.592  37.819  0.00  0.00    -0.068 C 
ATOM      9  C15 <0> d   1      21.636 -10.143  38.598  0.00  0.00     0.053 C 
ATOM     10  C16 <0> d   1      21.620  -9.860  40.037  0.00  0.00     0.149 C 
ATOM     11  O17 <0> d   1      20.621 -10.010  40.707  0.00  0.00    -0.293 OA
ATOM     12  C18 <0> d   1      22.921  -9.367  40.643  0.00  0.00     0.084 C 
ATOM     13  C19 <0> d   1      23.431  -8.225  39.765  0.00  0.00     0.022 C 
ATOM     14  C20 <0> d   1      23.630  -8.669  38.326  0.00  0.00    -0.016 C 
ATOM     15  C21 <0> d   1      24.972  -9.397  38.237  0.00  0.00     0.020 C 
ATOM     16  C22 <0> d   1      23.739  -7.430  37.429  0.00  0.00     0.002 C 
ATOM     17  C24 <0> d   1      24.912  -6.575  37.899  0.00  0.00     0.007 C 
ATOM     18  C25 <0> d   1      25.153  -5.377  36.966  0.00  0.00     0.013 C 
ATOM     19  C26 <0> d   1      25.351  -5.908  35.551  0.00  0.00    -0.002 C 
ATOM     20  C27 <0> d   1      26.467  -6.954  35.540  0.00  0.00     0.019 C 
ENDROOT
BRANCH   1  21
ATOM     21  C2  <0> d   1      27.052  -4.667  34.225  0.00  0.00     0.158 C 
ATOM     22  C1  <0> d   1      27.718  -5.185  32.976  0.00  0.00     0.094 C 
ATOM     23  O3  <0> d   1      27.701  -4.072  35.052  0.00  0.00    -0.295 OA
ENDBRANCH   1  21
BRANCH   1  24
ATOM     24  O5  <0> d   1      24.935  -3.653  34.764  0.00  0.00    -0.381 OA
ATOM     25  H31 <0> d   1      24.593  -3.174  33.997  0.00  0.00     0.211 HD
ENDBRANCH   1  24
TORSDOF 2
ENDMDL
MODEL 160
REMARK CAVERDOCK RESULT:      48.9      0.000      0.000
REMARK CAVERDOCK CONSTRAINTS:       0.0      0.0      0.0      0.0
REMARK CAVERDOCK TUNNEL: 159     48.9      2.2    160.2
REMARK  2 active torsions:
REMARK  status: ('A' for Active; 'I' for Inactive)
REMARK    1  A    between atoms: C2_2  and  C4_4 
REMARK    2  A    between atoms: C4_4  and  O5_5 
ROOT
ATOM      1  C4  <0> d   1      25.041  -5.034  34.306  0.00  0.00     0.125 C 
ATOM      2  C6  <0> d   1      24.454  -5.814  33.102  0.00  0.00     0.047 C 
ATOM      3  C7  <0> d   1      23.905  -7.149  33.671  0.00  0.00     0.009 C 
ATOM      4  C8  <0> d   1      23.642  -6.814  35.143  0.00  0.00     0.002 C 
ATOM      5  C10 <0> d   1      23.593  -7.997  36.092  0.00  0.00    -0.004 C 
ATOM      6  C12 <0> d   1      22.407  -8.899  35.732  0.00  0.00     0.010 C 
ATOM      7  C13 <0> d   1      22.411 -10.123  36.650  0.00  0.00     0.035 C 
ATOM      8  C14 <0> d   1      22.406  -9.652  38.093  0.00  0.00    -0.068 C 
ATOM      9  C15 <0> d   1      21.522 -10.206  38.922  0.00  0.00     0.053 C 
ATOM     10  C16 <0> d   1      21.482  -9.801  40.332  0.00  0.00     0.149 C 
ATOM     11  O17 <0> d   1      20.496  -9.971  41.018  0.00  0.00    -0.293 OA
ATOM     12  C18 <0> d   1      22.738  -9.158  40.886  0.00  0.00     0.084 C 
ATOM     13  C19 <0> d   1      23.157  -8.058  39.910  0.00  0.00     0.022 C 
ATOM     14  C20 <0> d   1      23.393  -8.608  38.514  0.00  0.00    -0.016 C 
ATOM     15  C21 <0> d   1      24.789  -9.233  38.481  0.00  0.00     0.020 C 
ATOM     16  C22 <0> d   1      23.405  -7.446  37.513  0.00  0.00     0.002 C 
ATOM     17  C24 <0> d   1      24.506  -6.464  37.901  0.00  0.00     0.007 C 
ATOM     18  C25 <0> d   1      24.653  -5.336  36.867  0.00  0.00     0.013 C 
ATOM     19  C26 <0> d   1      24.895  -5.969  35.502  0.00  0.00    -0.002 C 
ATOM     20  C27 <0> d   1      26.090  -6.922  35.575  0.00  0.00     0.019 C 
ENDROOT
BRANCH   1  21
ATOM     21  C2  <0> d   1      26.494  -4.717  34.064  0.00  0.00     0.158 C 
ATOM     22  C1  <0> d   1      27.073  -3.414  34.551  0.00  0.00     0.094 C 
ATOM     23  O3  <0> d   1      27.195  -5.509  33.480  0.00  0.00    -0.295 OA
ENDBRANCH   1  21
BRANCH   1  24
ATOM     24  O5  <0> d   1      24.302  -3.831  34.526  0.00  0.00    -0.381 OA
ATOM     25  H31 <0> d   1      24.531  -3.113  33.920  0.00  0.00     0.211 HD
ENDBRANCH   1  24
TORSDOF 2
ENDMDL
MODEL 161
REMARK CAVERDOCK RESULT:      48.6      0.000      0.000
REMARK CAVERDOCK CONSTRAINTS:       0.1      0.0      0.0      0.0
REMARK CAVERDOCK TUNNEL: 160     48.6      2.2    161.3
REMARK  2 active torsions:
REMARK  status: ('A' for Active; 'I' for Inactive)
REMARK    1  A    between atoms: C2_2  and  C4_4 
REMARK    2  A    between atoms: C4_4  and  O5_5 
ROOT
ATOM      1  C4  <0> d   1      25.255  -5.585  34.303  0.00  0.00     0.125 C 
ATOM      2  C6  <0> d   1      24.745  -6.352  33.056  0.00  0.00     0.047 C 
ATOM      3  C7  <0> d   1      24.116  -7.670  33.581  0.00  0.00     0.009 C 
ATOM      4  C8  <0> d   1      23.746  -7.324  35.028  0.00  0.00     0.002 C 
ATOM      5  C10 <0> d   1      23.589  -8.502  35.971  0.00  0.00    -0.004 C 
ATOM      6  C12 <0> d   1      22.411  -9.372  35.519  0.00  0.00     0.010 C 
ATOM      7  C13 <0> d   1      22.309 -10.592  36.436  0.00  0.00     0.035 C 
ATOM      8  C14 <0> d   1      22.202 -10.118  37.873  0.00  0.00    -0.068 C 
ATOM      9  C15 <0> d   1      21.240 -10.644  38.630  0.00  0.00     0.053 C 
ATOM     10  C16 <0> d   1      21.099 -10.234  40.031  0.00  0.00     0.149 C 
ATOM     11  O17 <0> d   1      20.058 -10.375  40.637  0.00  0.00    -0.293 OA
ATOM     12  C18 <0> d   1      22.325  -9.623  40.682  0.00  0.00     0.084 C 
ATOM     13  C19 <0> d   1      22.851  -8.539  39.742  0.00  0.00     0.022 C 
ATOM     14  C20 <0> d   1      23.181  -9.099  38.370  0.00  0.00    -0.016 C 
ATOM     15  C21 <0> d   1      24.557  -9.762  38.448  0.00  0.00     0.020 C 
ATOM     16  C22 <0> d   1      23.304  -7.941  37.372  0.00  0.00     0.002 C 
ATOM     17  C24 <0> d   1      24.398  -6.988  37.845  0.00  0.00     0.007 C 
ATOM     18  C25 <0> d   1      24.657  -5.868  36.825  0.00  0.00     0.013 C 
ATOM     19  C26 <0> d   1      24.989  -6.512  35.484  0.00  0.00    -0.002 C 
ATOM     20  C27 <0> d   1      26.148  -7.497  35.653  0.00  0.00     0.019 C 
ENDROOT
BRANCH   1  21
ATOM     21  C2  <0> d   1      26.731  -5.309  34.177  0.00  0.00     0.158 C 
ATOM     22  C1  <0> d   1      27.331  -4.095  34.839  0.00  0.00     0.094 C 
ATOM     23  O3  <0> d   1      27.434  -6.061  33.545  0.00  0.00    -0.295 OA
ENDBRANCH   1  21
BRANCH   1  24
ATOM     24  O5  <0> d   1      24.535  -4.361  34.462  0.00  0.00    -0.381 OA
ATOM     25  H31 <0> d   1      24.399  -4.101  35.383  0.00  0.00     0.211 HD
ENDBRANCH   1  24
TORSDOF 2
ENDMDL
MODEL 162
REMARK CAVERDOCK RESULT:      48.4      0.000      0.000
REMARK CAVERDOCK CONSTRAINTS:       0.1      0.0      0.0      0.0
REMARK CAVERDOCK TUNNEL: 161     48.4      2.2    162.4
REMARK  2 active torsions:
REMARK  status: ('A' for Active; 'I' for Inactive)
REMARK    1  A    between atoms: C2_2  and  C4_4 
REMARK    2  A    between atoms: C4_4  and  O5_5 
ROOT
ATOM      1  C4  <0> d   1      24.929  -5.599  34.306  0.00  0.00     0.125 C 
ATOM      2  C6  <0> d   1      24.406  -6.416  33.098  0.00  0.00     0.047 C 
ATOM      3  C7  <0> d   1      23.862  -7.751  33.676  0.00  0.00     0.009 C 
ATOM      4  C8  <0> d   1      23.535  -7.389  35.129  0.00  0.00     0.002 C 
ATOM      5  C10 <0> d   1      23.472  -8.551  36.102  0.00  0.00    -0.004 C 
ATOM      6  C12 <0> d   1      22.320  -9.486  35.717  0.00  0.00     0.010 C 
ATOM      7  C13 <0> d   1      22.313 -10.688  36.662  0.00  0.00     0.035 C 
ATOM      8  C14 <0> d   1      22.241 -10.187  38.093  0.00  0.00    -0.068 C 
ATOM      9  C15 <0> d   1      21.336 -10.740  38.899  0.00  0.00     0.053 C 
ATOM     10  C16 <0> d   1      21.233 -10.306  40.296  0.00  0.00     0.149 C 
ATOM     11  O17 <0> d   1      20.225 -10.481  40.947  0.00  0.00    -0.293 OA
ATOM     12  C18 <0> d   1      22.454  -9.624  40.884  0.00  0.00     0.084 C 
ATOM     13  C19 <0> d   1      22.889  -8.538  39.900  0.00  0.00     0.022 C 
ATOM     14  C20 <0> d   1      23.190  -9.113  38.527  0.00  0.00    -0.016 C 
ATOM     15  C21 <0> d   1      24.598  -9.709  38.562  0.00  0.00     0.020 C 
ATOM     16  C22 <0> d   1      23.218  -7.973  37.501  0.00  0.00     0.002 C 
ATOM     17  C24 <0> d   1      24.283  -6.960  37.910  0.00  0.00     0.007 C 
ATOM     18  C25 <0> d   1      24.447  -5.852  36.856  0.00  0.00     0.013 C 
ATOM     19  C26 <0> d   1      24.755  -6.510  35.516  0.00  0.00    -0.002 C 
ATOM     20  C27 <0> d   1      25.965  -7.435  35.658  0.00  0.00     0.019 C 
ENDROOT
BRANCH   1  21
ATOM     21  C2  <0> d   1      26.383  -5.256  34.114  0.00  0.00     0.158 C 
ATOM     22  C1  <0> d   1      27.204  -5.999  33.091  0.00  0.00     0.094 C 
ATOM     23  O3  <0> d   1      26.892  -4.386  34.779  0.00  0.00    -0.295 OA
ENDBRANCH   1  21
BRANCH   1  24
ATOM     24  O5  <0> d   1      24.158  -4.406  34.469  0.00  0.00    -0.381 OA
ATOM     25  H31 <0> d   1      24.689  -3.603  34.554  0.00  0.00     0.211 HD
ENDBRANCH   1  24
TORSDOF 2
ENDMDL
MODEL 163
REMARK CAVERDOCK RESULT:      49.2      0.000      0.000
REMARK CAVERDOCK CONSTRAINTS:       0.5      0.0      0.0      0.0
REMARK CAVERDOCK TUNNEL: 162     49.2      2.2    163.4
REMARK  2 active torsions:
REMARK  status: ('A' for Active; 'I' for Inactive)
REMARK    1  A    between atoms: C2_2  and  C4_4 
REMARK    2  A    between atoms: C4_4  and  O5_5 
ROOT
ATOM      1  C4  <0> d   1      24.437  -5.369  34.571  0.00  0.00     0.125 C 
ATOM      2  C6  <0> d   1      23.854  -6.158  33.371  0.00  0.00     0.047 C 
ATOM      3  C7  <0> d   1      23.387  -7.527  33.933  0.00  0.00     0.009 C 
ATOM      4  C8  <0> d   1      23.151  -7.228  35.417  0.00  0.00     0.002 C 
ATOM      5  C10 <0> d   1      23.186  -8.426  36.347  0.00  0.00    -0.004 C 
ATOM      6  C12 <0> d   1      22.035  -9.379  36.007  0.00  0.00     0.010 C 
ATOM      7  C13 <0> d   1      22.125 -10.614  36.904  0.00  0.00     0.035 C 
ATOM      8  C14 <0> d   1      22.139 -10.167  38.354  0.00  0.00    -0.068 C
[truncated: 1,452 more chars]
