# Supplementary material for: Fully automated virtual screening pipeline of FDA-approved drugs using Caver Web
Source: Comput Struct Biotechnol J. 2022 Nov 17;20:6512–8. doi: 10.1016/j.csbj.2022.11.031 (PMC9705369; doi:10.1016/j.csbj.2022.11.031)
Supplement: Supplementary data 1 [file mmc1.zip › supplementary_data/pymol/ZINC000077269418.pdbqt]

MODEL 1
REMARK CAVERDOCK RESULT:      20.4      0.000      0.000
REMARK CAVERDOCK CONSTRAINTS:       0.0      0.0      0.0      0.0
REMARK CAVERDOCK TUNNEL: 0     20.4      1.7      1.3
REMARK  3 active torsions:
REMARK  status: ('A' for Active; 'I' for Inactive)
REMARK    1  A    between atoms: C13_11  and  O15_12 
REMARK    2  A    between atoms: O15_12  and  S16_13 
REMARK    3  A    between atoms: C28_24  and  C29_25 
ROOT
ATOM      1  C1  ZIN A   1      40.546   6.093  29.933  0.00  0.00     0.021 C 
ATOM      2  C2  ZIN A   1      40.197   5.547  31.319  0.00  0.00    -0.012 C 
ATOM      3  C3  ZIN A   1      39.978   6.702  32.269  0.00  0.00     0.015 C 
ATOM      4  C4  ZIN A   1      41.218   7.607  32.160  0.00  0.00     0.007 C 
ATOM      5  C5  ZIN A   1      42.509   6.848  32.454  0.00  0.00     0.003 C 
ATOM      6  C7  ZIN A   1      42.647   5.581  31.598  0.00  0.00    -0.001 C 
ATOM      7  C9  ZIN A   1      43.905   4.833  32.053  0.00  0.00     0.033 C 
ATOM      8  C10 ZIN A   1      45.087   5.752  31.952  0.00  0.00    -0.023 C 
ATOM      9  C11 ZIN A   1      44.988   7.047  32.029  0.00  0.00    -0.072 C 
ATOM     10  C12 ZIN A   1      46.257   7.874  31.921  0.00  0.00     0.068 C 
ATOM     11  C13 ZIN A   1      46.308   8.840  33.108  0.00  0.00     0.149 C 
ATOM     12  C20 ZIN A   1      45.026   9.673  33.144  0.00  0.00     0.035 C 
ATOM     13  C21 ZIN A   1      43.824   8.758  33.386  0.00  0.00     0.016 C 
ATOM     14  C22 ZIN A   1      43.703   7.759  32.225  0.00  0.00    -0.017 C 
ATOM     15  C23 ZIN A   1      43.426   8.549  30.944  0.00  0.00     0.020 C 
ATOM     16  C24 ZIN A   1      41.404   4.730  31.866  0.00  0.00     0.006 C 
ATOM     17  C26 ZIN A   1      41.238   3.470  31.004  0.00  0.00     0.033 C 
ATOM     18  C27 ZIN A   1      39.718   3.308  30.978  0.00  0.00    -0.018 C 
ATOM     19  C28 ZIN A   1      39.126   4.517  31.185  0.00  0.00    -0.042 C 
ENDROOT
BRANCH  19  20
ATOM     20  C29 ZIN A   1      37.670   4.763  31.256  0.00  0.00    -0.012 A 
ATOM     21  C34 ZIN A   1      37.156   5.742  32.108  0.00  0.00     0.128 A 
ATOM     22  N33 ZIN A   1      35.860   5.965  32.166  0.00  0.00    -0.272 NA
ATOM     23  C32 ZIN A   1      35.001   5.275  31.442  0.00  0.00     0.116 A 
ATOM     24  C31 ZIN A   1      35.429   4.284  30.578  0.00  0.00     0.020 A 
ATOM     25  C30 ZIN A   1      36.783   4.014  30.474  0.00  0.00     0.015 A 
ENDBRANCH  19  20
BRANCH  11  26
ATOM     26  O15 ZIN A   1      46.426   8.096  34.323  0.00  0.00    -0.251 OA
BRANCH  26  27
ATOM     27  S16 ZIN A   1      47.531   8.590  35.246  0.00  0.00     0.251 S 
ATOM     28  O17 ZIN A   1      47.005   9.752  35.946  0.00  0.00    -0.572 OA
ATOM     29  O18 ZIN A   1      47.838   7.498  36.156  0.00  0.00    -0.572 OA
ATOM     30  O19 ZIN A   1      48.664   8.930  34.399  0.00  0.00    -0.572 OA
ENDBRANCH  26  27
ENDBRANCH  11  26
TORSDOF 3
ENDMDL
MODEL 2
REMARK CAVERDOCK RESULT:      20.6      0.000      0.000
REMARK CAVERDOCK CONSTRAINTS:       0.0      0.0      0.0      0.0
REMARK CAVERDOCK TUNNEL: 1     20.6      1.8      2.4
REMARK  3 active torsions:
REMARK  status: ('A' for Active; 'I' for Inactive)
REMARK    1  A    between atoms: C13_11  and  O15_12 
REMARK    2  A    between atoms: O15_12  and  S16_13 
REMARK    3  A    between atoms: C28_24  and  C29_25 
ROOT
ATOM      1  C1  ZIN A   1      40.261   4.762  33.112  0.00  0.00     0.021 C 
ATOM      2  C2  ZIN A   1      40.033   5.260  31.684  0.00  0.00    -0.012 C 
ATOM      3  C3  ZIN A   1      40.850   4.424  30.727  0.00  0.00     0.015 C 
ATOM      4  C4  ZIN A   1      42.296   4.433  31.253  0.00  0.00     0.007 C 
ATOM      5  C5  ZIN A   1      42.843   5.850  31.402  0.00  0.00     0.003 C 
ATOM      6  C7  ZIN A   1      41.921   6.745  32.242  0.00  0.00    -0.001 C 
ATOM      7  C9  ZIN A   1      42.494   8.167  32.228  0.00  0.00     0.033 C 
ATOM      8  C10 ZIN A   1      43.909   8.132  32.728  0.00  0.00    -0.023 C 
ATOM      9  C11 ZIN A   1      44.669   7.080  32.634  0.00  0.00    -0.072 C 
ATOM     10  C12 ZIN A   1      46.088   7.167  33.169  0.00  0.00     0.068 C 
ATOM     11  C13 ZIN A   1      47.047   6.686  32.077  0.00  0.00     0.149 C 
ATOM     12  C20 ZIN A   1      46.641   5.283  31.622  0.00  0.00     0.035 C 
ATOM     13  C21 ZIN A   1      45.252   5.332  30.982  0.00  0.00     0.016 C 
ATOM     14  C22 ZIN A   1      44.227   5.803  32.026  0.00  0.00    -0.017 C 
ATOM     15  C23 ZIN A   1      44.178   4.763  33.148  0.00  0.00     0.020 C 
ATOM     16  C24 ZIN A   1      40.549   6.724  31.565  0.00  0.00     0.006 C 
ATOM     17  C26 ZIN A   1      39.407   7.432  32.309  0.00  0.00     0.033 C 
ATOM     18  C27 ZIN A   1      38.187   6.651  31.823  0.00  0.00    -0.018 C 
ATOM     19  C28 ZIN A   1      38.568   5.400  31.441  0.00  0.00    -0.042 C 
ENDROOT
BRANCH  19  20
ATOM     20  C29 ZIN A   1      37.675   4.359  30.889  0.00  0.00    -0.012 A 
ATOM     21  C34 ZIN A   1      36.303   4.586  30.778  0.00  0.00     0.128 A 
ATOM     22  N33 ZIN A   1      35.509   3.661  30.280  0.00  0.00    -0.272 NA
ATOM     23  C32 ZIN A   1      35.967   2.490  29.882  0.00  0.00     0.116 A 
ATOM     24  C31 ZIN A   1      37.314   2.186  29.963  0.00  0.00     0.020 A 
ATOM     25  C30 ZIN A   1      38.192   3.126  30.473  0.00  0.00     0.015 A 
ENDBRANCH  19  20
BRANCH  11  26
ATOM     26  O15 ZIN A   1      46.991   7.582  30.965  0.00  0.00    -0.251 OA
BRANCH  26  27
ATOM     27  S16 ZIN A   1      48.193   8.509  30.856  0.00  0.00     0.251 S 
ATOM     28  O17 ZIN A   1      47.682   9.869  30.927  0.00  0.00    -0.572 OA
ATOM     29  O18 ZIN A   1      49.067   8.196  31.976  0.00  0.00    -0.572 OA
ATOM     30  O19 ZIN A   1      48.824   8.230  29.576  0.00  0.00    -0.572 OA
ENDBRANCH  26  27
ENDBRANCH  11  26
TORSDOF 3
ENDMDL
MODEL 3
REMARK CAVERDOCK RESULT:      20.8      0.000      0.000
REMARK CAVERDOCK CONSTRAINTS:       0.1      0.0      0.0      0.0
REMARK CAVERDOCK TUNNEL: 2     20.8      1.8      3.3
REMARK  3 active torsions:
REMARK  status: ('A' for Active; 'I' for Inactive)
REMARK    1  A    between atoms: C13_11  and  O15_12 
REMARK    2  A    between atoms: O15_12  and  S16_13 
REMARK    3  A    between atoms: C28_24  and  C29_25 
ROOT
ATOM      1  C1  ZIN A   1      40.187   5.826  29.848  0.00  0.00     0.021 C 
ATOM      2  C2  ZIN A   1      39.798   5.414  31.269  0.00  0.00    -0.012 C 
ATOM      3  C3  ZIN A   1      39.594   6.654  32.109  0.00  0.00     0.015 C 
ATOM      4  C4  ZIN A   1      40.861   7.513  31.946  0.00  0.00     0.007 C 
ATOM      5  C5  ZIN A   1      42.125   6.749  32.330  0.00  0.00     0.003 C 
ATOM      6  C7  ZIN A   1      42.243   5.408  31.592  0.00  0.00    -0.001 C 
ATOM      7  C9  ZIN A   1      43.472   4.671  32.136  0.00  0.00     0.033 C 
ATOM      8  C10 ZIN A   1      44.681   5.547  31.978  0.00  0.00    -0.023 C 
ATOM      9  C11 ZIN A   1      44.615   6.846  31.939  0.00  0.00    -0.072 C 
ATOM     10  C12 ZIN A   1      45.909   7.626  31.785  0.00  0.00     0.068 C 
ATOM     11  C13 ZIN A   1      45.966   8.692  32.883  0.00  0.00     0.149 C 
ATOM     12  C20 ZIN A   1      44.707   9.558  32.819  0.00  0.00     0.035 C 
ATOM     13  C21 ZIN A   1      43.476   8.700  33.117  0.00  0.00     0.016 C 
ATOM     14  C22 ZIN A   1      43.347   7.605  32.046  0.00  0.00    -0.017 C 
ATOM     15  C23 ZIN A   1      43.115   8.286  30.696  0.00  0.00     0.020 C 
ATOM     16  C24 ZIN A   1      40.972   4.617  31.909  0.00  0.00     0.006 C 
ATOM     17  C26 ZIN A   1      40.786   3.290  31.159  0.00  0.00     0.033 C 
ATOM     18  C27 ZIN A   1      39.264   3.167  31.117  0.00  0.00    -0.018 C 
ATOM     19  C28 ZIN A   1      38.702   4.405  31.205  0.00  0.00    -0.042 C 
ENDROOT
BRANCH  19  20
ATOM     20  C29 ZIN A   1      37.252   4.694  31.225  0.00  0.00    -0.012 A 
ATOM     21  C34 ZIN A   1      36.736   5.682  32.065  0.00  0.00     0.128 A 
ATOM     22  N33 ZIN A   1      35.446   5.943  32.078  0.00  0.00    -0.272 NA
ATOM     23  C32 ZIN A   1      34.594   5.284  31.318  0.00  0.00     0.116 A 
ATOM     24  C31 ZIN A   1      35.024   4.287  30.462  0.00  0.00     0.020 A 
ATOM     25  C30 ZIN A   1      36.372   3.977  30.405  0.00  0.00     0.015 A 
ENDBRANCH  19  20
BRANCH  11  26
ATOM     26  O15 ZIN A   1      46.042   8.056  34.160  0.00  0.00    -0.251 OA
BRANCH  26  27
ATOM     27  S16 ZIN A   1      47.041   8.698  35.113  0.00  0.00     0.251 S 
ATOM     28  O17 ZIN A   1      48.012   9.402  34.290  0.00  0.00    -0.572 OA
ATOM     29  O18 ZIN A   1      46.286   9.605  35.963  0.00  0.00    -0.572 OA
ATOM     30  O19 ZIN A   1      47.650   7.617  35.872  0.00  0.00    -0.572 OA
ENDBRANCH  26  27
ENDBRANCH  11  26
TORSDOF 3
ENDMDL
MODEL 4
REMARK CAVERDOCK RESULT:      20.8      0.000      0.000
REMARK CAVERDOCK CONSTRAINTS:       0.0      0.0      0.0      0.0
REMARK CAVERDOCK TUNNEL: 3     20.8      1.9      4.1
REMARK  3 active torsions:
REMARK  status: ('A' for Active; 'I' for Inactive)
REMARK    1  A    between atoms: C13_11  and  O15_12 
REMARK    2  A    between atoms: O15_12  and  S16_13 
REMARK    3  A    between atoms: C28_24  and  C29_25 
ROOT
ATOM      1  C1  ZIN A   1      39.696   5.174  33.250  0.00  0.00     0.021 C 
ATOM      2  C2  ZIN A   1      39.530   5.520  31.770  0.00  0.00    -0.012 C 
ATOM      3  C3  ZIN A   1      40.259   4.495  30.933  0.00  0.00     0.015 C 
ATOM      4  C4  ZIN A   1      41.694   4.415  31.481  0.00  0.00     0.007 C 
ATOM      5  C5  ZIN A   1      42.389   5.774  31.472  0.00  0.00     0.003 C 
ATOM      6  C7  ZIN A   1      41.563   6.854  32.184  0.00  0.00    -0.001 C 
ATOM      7  C9  ZIN A   1      42.284   8.196  32.013  0.00  0.00     0.033 C 
ATOM      8  C10 ZIN A   1      43.684   8.072  32.540  0.00  0.00    -0.023 C 
ATOM      9  C11 ZIN A   1      44.328   6.942  32.584  0.00  0.00    -0.072 C 
ATOM     10  C12 ZIN A   1      45.745   6.943  33.131  0.00  0.00     0.068 C 
ATOM     11  C13 ZIN A   1      46.654   6.238  32.121  0.00  0.00     0.149 C 
ATOM     12  C20 ZIN A   1      46.103   4.841  31.827  0.00  0.00     0.035 C 
ATOM     13  C21 ZIN A   1      44.732   4.959  31.160  0.00  0.00     0.016 C 
ATOM     14  C22 ZIN A   1      43.756   5.656  32.123  0.00  0.00    -0.017 C 
ATOM     15  C23 ZIN A   1      43.591   4.767  33.357  0.00  0.00     0.020 C 
ATOM     16  C24 ZIN A   1      40.200   6.897  31.490  0.00  0.00     0.006 C 
ATOM     17  C26 ZIN A   1      39.136   7.805  32.124  0.00  0.00     0.033 C 
ATOM     18  C27 ZIN A   1      37.843   7.104  31.711  0.00  0.00    -0.018 C 
ATOM     19  C28 ZIN A   1      38.090   5.783  31.486  0.00  0.00    -0.042 C 
ENDROOT
BRANCH  19  20
ATOM     20  C29 ZIN A   1      37.095   4.784  31.044  0.00  0.00    -0.012 A 
ATOM     21  C34 ZIN A   1      37.503   3.599  30.430  0.00  0.00     0.128 A 
ATOM     22  N33 ZIN A   1      36.617   2.706  30.042  0.00  0.00    -0.272 NA
ATOM     23  C32 ZIN A   1      35.321   2.894  30.202  0.00  0.00     0.116 A 
ATOM     24  C31 ZIN A   1      34.835   4.044  30.798  0.00  0.00     0.020 A 
ATOM     25  C30 ZIN A   1      35.726   5.012  31.229  0.00  0.00     0.015 A 
ENDBRANCH  19  20
BRANCH  11  26
ATOM     26  O15 ZIN A   1      46.700   6.996  30.910  0.00  0.00    -0.251 OA
BRANCH  26  27
ATOM     27  S16 ZIN A   1      48.095   7.126  30.314  0.00  0.00     0.251 S 
ATOM     28  O17 ZIN A   1      47.975   6.824  28.896  0.00  0.00    -0.572 OA
ATOM     29  O18 ZIN A   1      48.524   8.496  30.546  0.00  0.00    -0.572 OA
ATOM     30  O19 ZIN A   1      48.938   6.164  31.008  0.00  0.00    -0.572 OA
ENDBRANCH  26  27
ENDBRANCH  11  26
TORSDOF 3
ENDMDL
MODEL 5
REMARK CAVERDOCK RESULT:      21.0      0.000      0.000
REMARK CAVERDOCK CONSTRAINTS:       0.0      0.0      0.0      0.0
REMARK CAVERDOCK TUNNEL: 4     21.0      1.9      5.1
REMARK  3 active torsions:
REMARK  status: ('A' for Active; 'I' for Inactive)
REMARK    1  A    between atoms: C13_11  and  O15_12 
REMARK    2  A    between atoms: O15_12  and  S16_13 
REMARK    3  A    between atoms: C28_24  and  C29_25 
ROOT
ATOM      1  C1  ZIN A   1      39.573   5.270  33.375  0.00  0.00     0.021 C 
ATOM      2  C2  ZIN A   1      39.395   5.571  31.886  0.00  0.00    -0.012 C 
ATOM      3  C3  ZIN A   1      40.095   4.506  31.074  0.00  0.00     0.015 C 
ATOM      4  C4  ZIN A   1      41.535   4.418  31.608  0.00  0.00     0.007 C 
ATOM      5  C5  ZIN A   1      42.253   5.763  31.547  0.00  0.00     0.003 C 
ATOM      6  C7  ZIN A   1      41.455   6.881  32.233  0.00  0.00    -0.001 C 
ATOM      7  C9  ZIN A   1      42.198   8.203  32.010  0.00  0.00     0.033 C 
ATOM      8  C10 ZIN A   1      43.602   8.071  32.523  0.00  0.00    -0.023 C 
ATOM      9  C11 ZIN A   1      44.227   6.932  32.597  0.00  0.00    -0.072 C 
ATOM     10  C12 ZIN A   1      45.650   6.925  33.127  0.00  0.00     0.068 C 
ATOM     11  C13 ZIN A   1      46.534   6.171  32.130  0.00  0.00     0.149 C 
ATOM     12  C20 ZIN A   1      45.955   4.776  31.888  0.00  0.00     0.035 C 
ATOM     13  C21 ZIN A   1      44.577   4.897  31.234  0.00  0.00     0.016 C 
ATOM     14  C22 ZIN A   1      43.627   5.642  32.184  0.00  0.00    -0.017 C 
ATOM     15  C23 ZIN A   1      43.461   4.797  33.449  0.00  0.00     0.020 C 
ATOM     16  C24 ZIN A   1      40.085   6.926  31.553  0.00  0.00     0.006 C 
ATOM     17  C26 ZIN A   1      39.046   7.873  32.170  0.00  0.00     0.033 C 
ATOM     18  C27 ZIN A   1      37.735   7.182  31.795  0.00  0.00    -0.018 C 
ATOM     19  C28 ZIN A   1      37.956   5.851  31.611  0.00  0.00    -0.042 C 
ENDROOT
BRANCH  19  20
ATOM     20  C29 ZIN A   1      36.938   4.855  31.213  0.00  0.00    -0.012 A 
ATOM     21  C34 ZIN A   1      37.289   3.753  30.432  0.00  0.00     0.128 A 
ATOM     22  N33 ZIN A   1      36.384   2.863  30.083  0.00  0.00    -0.272 NA
ATOM     23  C32 ZIN A   1      35.119   2.979  30.441  0.00  0.00     0.116 A 
ATOM     24  C31 ZIN A   1      34.690   4.044  31.211  0.00  0.00     0.020 A 
ATOM     25  C30 ZIN A   1      35.604   5.004  31.610  0.00  0.00     0.015 A 
ENDBRANCH  19  20
BRANCH  11  26
ATOM     26  O15 ZIN A   1      46.579   6.889  30.894  0.00  0.00    -0.251 OA
BRANCH  26  27
ATOM     27  S16 ZIN A   1      47.975   7.015  30.302  0.00  0.00     0.251 S 
ATOM     28  O17 ZIN A   1      47.945   8.151  29.394  0.00  0.00    -0.572 OA
ATOM     29  O18 ZIN A   1      48.885   7.232  31.417  0.00  0.00    -0.572 OA
ATOM     30  O19 ZIN A   1      48.250   5.768  29.608  0.00  0.00    -0.572 OA
ENDBRANCH  26  27
ENDBRANCH  11  26
TORSDOF 3
ENDMDL
MODEL 6
REMARK CAVERDOCK RESULT:      20.8      0.000      0.000
REMARK CAVERDOCK CONSTRAINTS:       0.0      0.0      0.0      0.0
REMARK CAVERDOCK TUNNEL: 5     20.8      1.8      6.1
REMARK  3 active torsions:
REMARK  status: ('A' for Active; 'I' for Inactive)
REMARK    1  A    between atoms: C13_11  and  O15_12 
REMARK    2  A    between atoms: O15_12  and  S16_13 
REMARK    3  A    between atoms: C28_24  and  C29_25 
ROOT
ATOM      1  C1  ZIN A   1      39.294   5.358  33.359  0.00  0.00     0.021 C 
ATOM      2  C2  ZIN A   1      39.122   5.588  31.857  0.00  0.00    -0.012 C 
ATOM      3  C3  ZIN A   1      39.819   4.481  31.100  0.00  0.00     0.015 C 
ATOM      4  C4  ZIN A   1      41.258   4.412  31.642  0.00  0.00     0.007 C 
ATOM      5  C5  ZIN A   1      41.983   5.749  31.519  0.00  0.00     0.003 C 
ATOM      6  C7  ZIN A   1      41.188   6.903  32.147  0.00  0.00    -0.001 C 
ATOM      7  C9  ZIN A   1      41.939   8.208  31.864  0.00  0.00     0.033 C 
ATOM      8  C10 ZIN A   1      43.340   8.094  32.388  0.00  0.00    -0.023 C 
ATOM      9  C11 ZIN A   1      43.959   6.957  32.519  0.00  0.00    -0.072 C 
ATOM     10  C12 ZIN A   1      45.380   6.968  33.053  0.00  0.00     0.068 C 
ATOM     11  C13 ZIN A   1      46.264   6.163  32.097  0.00  0.00     0.149 C 
ATOM     12  C20 ZIN A   1      45.678   4.760  31.920  0.00  0.00     0.035 C 
ATOM     13  C21 ZIN A   1      44.303   4.857  31.256  0.00  0.00     0.016 C 
ATOM     14  C22 ZIN A   1      43.353   5.651  32.166  0.00  0.00    -0.017 C 
ATOM     15  C23 ZIN A   1      43.179   4.870  33.470  0.00  0.00     0.020 C 
ATOM     16  C24 ZIN A   1      39.821   6.922  31.462  0.00  0.00     0.006 C 
ATOM     17  C26 ZIN A   1      38.784   7.902  32.028  0.00  0.00     0.033 C 
ATOM     18  C27 ZIN A   1      37.471   7.201  31.683  0.00  0.00    -0.018 C 
ATOM     19  C28 ZIN A   1      37.685   5.861  31.563  0.00  0.00    -0.042 C 
ENDROOT
BRANCH  19  20
ATOM     20  C29 ZIN A   1      36.664   4.853  31.210  0.00  0.00    -0.012 A 
ATOM     21  C34 ZIN A   1      35.371   4.940  31.729  0.00  0.00     0.128 A 
ATOM     22  N33 ZIN A   1      34.459   4.045  31.410  0.00  0.00    -0.272 NA
ATOM     23  C32 ZIN A   1      34.727   3.034  30.606  0.00  0.00     0.116 A 
ATOM     24  C31 ZIN A   1      35.985   2.874  30.054  0.00  0.00     0.020 A 
ATOM     25  C30 ZIN A   1      36.978   3.791  30.353  0.00  0.00     0.015 A 
ENDBRANCH  19  20
BRANCH  11  26
ATOM     26  O15 ZIN A   1      46.316   6.820  30.828  0.00  0.00    -0.251 OA
BRANCH  26  27
ATOM     27  S16 ZIN A   1      47.692   6.803  30.179  0.00  0.00     0.251 S 
ATOM     28  O17 ZIN A   1      48.666   6.813  31.260  0.00  0.00    -0.572 OA
ATOM     29  O18 ZIN A   1      47.769   5.585  29.387  0.00  0.00    -0.572 OA
ATOM     30  O19 ZIN A   1      47.781   7.998  29.354  0.00  0.00    -0.572 OA
ENDBRANCH  26  27
ENDBRANCH  11  26
TORSDOF 3
ENDMDL
MODEL 7
REMARK CAVERDOCK RESULT:      20.7      0.000      0.000
REMARK CAVERDOCK CONSTRAINTS:       0.0      0.0      0.0      0.0
REMARK CAVERDOCK TUNNEL: 6     20.7      1.8      7.3
REMARK  3 active torsions:
REMARK  status: ('A' for Active; 'I' for Inactive)
REMARK    1  A    between atoms: C13_11  and  O15_12 
REMARK    2  A    between atoms: O15_12  and  S16_13 
REMARK    3  A    between atoms: C28_24  and  C29_25 
ROOT
ATOM      1  C1  ZIN A   1      39.156   5.434  33.381  0.00  0.00     0.021 C 
ATOM      2  C2  ZIN A   1      38.992   5.627  31.872  0.00  0.00    -0.012 C 
ATOM      3  C3  ZIN A   1      39.678   4.494  31.146  0.00  0.00     0.015 C 
ATOM      4  C4  ZIN A   1      41.114   4.421  31.694  0.00  0.00     0.007 C 
ATOM      5  C5  ZIN A   1      41.855   5.746  31.538  0.00  0.00     0.003 C 
ATOM      6  C7  ZIN A   1      41.072   6.925  32.135  0.00  0.00    -0.001 C 
ATOM      7  C9  ZIN A   1      41.839   8.214  31.820  0.00  0.00     0.033 C 
ATOM      8  C10 ZIN A   1      43.238   8.097  32.351  0.00  0.00    -0.023 C 
ATOM      9  C11 ZIN A   1      43.842   6.957  32.513  0.00  0.00    -0.072 C 
ATOM     10  C12 ZIN A   1      45.263   6.965  33.050  0.00  0.00     0.068 C 
ATOM     11  C13 ZIN A   1      46.139   6.125  32.118  0.00  0.00     0.149 C 
ATOM     12  C20 ZIN A   1      45.537   4.725  31.976  0.00  0.00     0.035 C 
ATOM     13  C21 ZIN A   1      44.165   4.820  31.306  0.00  0.00     0.016 C 
ATOM     14  C22 ZIN A   1      43.222   5.649  32.192  0.00  0.00    -0.017 C 
ATOM     15  C23 ZIN A   1      43.036   4.904  33.515  0.00  0.00     0.020 C 
ATOM     16  C24 ZIN A   1      39.707   6.942  31.445  0.00  0.00     0.006 C 
ATOM     17  C26 ZIN A   1      38.680   7.949  31.983  0.00  0.00     0.033 C 
ATOM     18  C27 ZIN A   1      37.360   7.255  31.652  0.00  0.00    -0.018 C 
ATOM     19  C28 ZIN A   1      37.559   5.910  31.568  0.00  0.00    -0.042 C 
ENDROOT
BRANCH  19  20
ATOM     20  C29 ZIN A   1      36.526   4.905  31.238  0.00  0.00    -0.012 A 
ATOM     21  C34 ZIN A   1      36.822   3.832  30.396  0.00  0.00     0.128 A 
ATOM     22  N33 ZIN A   1      35.904   2.934  30.107  0.00  0.00    -0.272 NA
ATOM     23  C32 ZIN A   1      34.677   3.013  30.585  0.00  0.00     0.116 A 
ATOM     24  C31 ZIN A   1      34.303   4.047  31.423  0.00  0.00     0.020 A 
ATOM     25  C30 ZIN A   1      35.233   5.015  31.762  0.00  0.00     0.015 A 
ENDBRANCH  19  20
BRANCH  11  26
ATOM     26  O15 ZIN A   1      46.202   6.748  30.833  0.00  0.00    -0.251 OA
BRANCH  26  27
ATOM     27  S16 ZIN A   1      47.612   7.115  30.392  0.00  0.00     0.251 S 
ATOM     28  O17 ZIN A   1      47.539   7.431  28.974  0.00  0.00    -0.572 OA
ATOM     29  O18 ZIN A   1      48.014   8.265  31.187  0.00  0.00    -0.572 OA
ATOM     30  O19 ZIN A   1      48.447   5.953  30.650  0.00  0.00    -0.572 OA
ENDBRANCH  26  27
ENDBRANCH  11  26
TORSDOF 3
ENDMDL
MODEL 8
REMARK CAVERDOCK RESULT:      21.0      0.000      0.000
REMARK CAVERDOCK CONSTRAINTS:       0.0      0.0      0.0      0.0
REMARK CAVERDOCK TUNNEL: 7     21.0      1.8      8.1
REMARK  3 active torsions:
REMARK  status: ('A' for Active; 'I' for Inactive)
REMARK    1  A    between atoms: C13_11  and  O15_12 
REMARK    2  A    between atoms: O15_12  and  S16_13 
REMARK    3  A    between atoms: C28_24  and  C29_25 
ROOT
ATOM      1  C1  ZIN A   1      38.853   5.584  33.338  0.00  0.00     0.021 C 
ATOM      2  C2  ZIN A   1      38.704   5.655  31.817  0.00  0.00    -0.012 C 
ATOM      3  C3  ZIN A   1      39.383   4.457  31.194  0.00  0.00     0.015 C 
ATOM      4  C4  ZIN A   1      40.812   4.413  31.761  0.00  0.00     0.007 C 
ATOM      5  C5  ZIN A   1      41.572   5.711  31.504  0.00  0.00     0.003 C 
ATOM      6  C7  ZIN A   1      40.799   6.945  31.994  0.00  0.00    -0.001 C 
ATOM      7  C9  ZIN A   1      41.585   8.194  31.581  0.00  0.00     0.033 C 
ATOM      8  C10 ZIN A   1      42.977   8.105  32.135  0.00  0.00    -0.023 C 
ATOM      9  C11 ZIN A   1      43.565   6.974  32.396  0.00  0.00    -0.072 C 
ATOM     10  C12 ZIN A   1      44.981   7.010  32.946  0.00  0.00     0.068 C 
ATOM     11  C13 ZIN A   1      45.855   6.086  32.094  0.00  0.00     0.149 C 
ATOM     12  C20 ZIN A   1      45.237   4.686  32.061  0.00  0.00     0.035 C 
ATOM     13  C21 ZIN A   1      43.872   4.742  31.372  0.00  0.00     0.016 C 
ATOM     14  C22 ZIN A   1      42.932   5.652  32.178  0.00  0.00    -0.017 C 
ATOM     15  C23 ZIN A   1      42.724   5.020  33.555  0.00  0.00     0.020 C 
ATOM     16  C24 ZIN A   1      39.440   6.921  31.291  0.00  0.00     0.006 C 
ATOM     17  C26 ZIN A   1      38.422   7.981  31.734  0.00  0.00     0.033 C 
ATOM     18  C27 ZIN A   1      37.096   7.278  31.448  0.00  0.00    -0.018 C 
ATOM     19  C28 ZIN A   1      37.278   5.928  31.476  0.00  0.00    -0.042 C 
ENDROOT
BRANCH  19  20
ATOM     20  C29 ZIN A   1      36.236   4.912  31.220  0.00  0.00    -0.012 A 
ATOM     21  C34 ZIN A   1      35.055   4.902  31.963  0.00  0.00     0.128 A 
ATOM     22  N33 ZIN A   1      34.124   4.001  31.730  0.00  0.00    -0.272 NA
ATOM     23  C32 ZIN A   1      34.270   3.072  30.805  0.00  0.00     0.116 A 
ATOM     24  C31 ZIN A   1      35.412   3.010  30.029  0.00  0.00     0.020 A 
ATOM     25  C30 ZIN A   1      36.419   3.939  30.230  0.00  0.00     0.015 A 
ENDBRANCH  19  20
BRANCH  11  26
ATOM     26  O15 ZIN A   1      45.938   6.600  30.763  0.00  0.00    -0.251 OA
BRANCH  26  27
ATOM     27  S16 ZIN A   1      47.359   6.879  30.295  0.00  0.00     0.251 S 
ATOM     28  O17 ZIN A   1      48.078   5.616  30.362  0.00  0.00    -0.572 OA
ATOM     29  O18 ZIN A   1      47.261   7.379  28.932  0.00  0.00    -0.572 OA
ATOM     30  O19 ZIN A   1      47.912   7.871  31.203  0.00  0.00    -0.572 OA
ENDBRANCH  26  27
ENDBRANCH  11  26
TORSDOF 3
ENDMDL
MODEL 9
REMARK CAVERDOCK RESULT:      21.3      0.000      0.000
REMARK CAVERDOCK CONSTRAINTS:       0.0      0.0      0.0      0.0
REMARK CAVERDOCK TUNNEL: 8     21.3      1.8      9.4
REMARK  3 active torsions:
REMARK  status: ('A' for Active; 'I' for Inactive)
REMARK    1  A    between atoms: C13_11  and  O15_12 
REMARK    2  A    between atoms: O15_12  and  S16_13 
REMARK    3  A    between atoms: C28_24  and  C29_25 
ROOT
ATOM      1  C1  ZIN A   1      38.686   5.563  33.325  0.00  0.00     0.021 C 
ATOM      2  C2  ZIN A   1      38.570   5.608  31.800  0.00  0.00    -0.012 C 
ATOM      3  C3  ZIN A   1      39.254   4.397  31.211  0.00  0.00     0.015 C 
ATOM      4  C4  ZIN A   1      40.671   4.354  31.809  0.00  0.00     0.007 C 
ATOM      5  C5  ZIN A   1      41.443   5.644  31.546  0.00  0.00     0.003 C 
ATOM      6  C7  ZIN A   1      40.668   6.890  31.998  0.00  0.00    -0.001 C 
ATOM      7  C9  ZIN A   1      41.469   8.128  31.581  0.00  0.00     0.033 C 
ATOM      8  C10 ZIN A   1      42.849   8.040  32.164  0.00  0.00    -0.023 C 
ATOM      9  C11 ZIN A   1      43.425   6.911  32.457  0.00  0.00    -0.072 C 
ATOM     10  C12 ZIN A   1      44.829   6.949  33.036  0.00  0.00     0.068 C 
ATOM     11  C13 ZIN A   1      45.715   6.005  32.219  0.00  0.00     0.149 C 
ATOM     12  C20 ZIN A   1      45.090   4.609  32.197  0.00  0.00     0.035 C 
ATOM     13  C21 ZIN A   1      43.740   4.660  31.478  0.00  0.00     0.016 C 
ATOM     14  C22 ZIN A   1      42.789   5.589  32.248  0.00  0.00    -0.017 C 
ATOM     15  C23 ZIN A   1      42.548   4.982  33.632  0.00  0.00     0.020 C 
ATOM     16  C24 ZIN A   1      39.324   6.862  31.267  0.00  0.00     0.006 C 
ATOM     17  C26 ZIN A   1      38.302   7.935  31.671  0.00  0.00     0.033 C 
ATOM     18  C27 ZIN A   1      36.978   7.234  31.369  0.00  0.00    -0.018 C 
ATOM     19  C28 ZIN A   1      37.152   5.884  31.424  0.00  0.00    -0.042 C 
ENDROOT
BRANCH  19  20
ATOM     20  C29 ZIN A   1      36.110   4.869  31.164  0.00  0.00    -0.012 A 
ATOM     21  C34 ZIN A   1      36.293   3.900  30.176  0.00  0.00     0.128 A 
ATOM     22  N33 ZIN A   1      35.367   2.993  29.948  0.00  0.00    -0.272 NA
ATOM     23  C32 ZIN A   1      34.235   2.966  30.625  0.00  0.00     0.116 A 
ATOM     24  C31 ZIN A   1      33.976   3.894  31.617  0.00  0.00     0.020 A 
ATOM     25  C30 ZIN A   1      34.920   4.866  31.901  0.00  0.00     0.015 A 
ENDBRANCH  19  20
BRANCH  11  26
ATOM     26  O15 ZIN A   1      45.829   6.496  30.881  0.00  0.00    -0.251 OA
BRANCH  26  27
ATOM     27  S16 ZIN A   1      47.259   6.775  30.444  0.00  0.00     0.251 S 
ATOM     28  O17 ZIN A   1      47.925   7.416  31.568  0.00  0.00    -0.572 OA
ATOM     29  O18 ZIN A   1      47.857   5.489  30.117  0.00  0.00    -0.572 OA
ATOM     30  O19 ZIN A   1      47.180   7.650  29.285  0.00  0.00    -0.572 OA
ENDBRANCH  26  27
ENDBRANCH  11  26
TORSDOF 3
ENDMDL
MODEL 10
REMARK CAVERDOCK RESULT:      22.3      0.000      0.000
REMARK CAVERDOCK CONSTRAINTS:       0.0      0.0      0.0      0.0
REMARK CAVERDOCK TUNNEL: 9     22.3      1.7     10.1
REMARK  3 active torsions:
REMARK  status: ('A' for Active; 'I' for Inactive)
REMARK    1  A    between atoms: C13_11  and  O15_12 
REMARK    2  A    between atoms: O15_12  and  S16_13 
REMARK    3  A    between atoms: C28_24  and  C29_25 
ROOT
ATOM      1  C1  ZIN A   1      38.447   5.423  33.292  0.00  0.00     0.021 C 
ATOM      2  C2  ZIN A   1      38.313   5.524  31.772  0.00  0.00    -0.012 C 
ATOM      3  C3  ZIN A   1      39.026   4.357  31.129  0.00  0.00     0.015 C 
ATOM      4  C4  ZIN A   1      40.450   4.334  31.710  0.00  0.00     0.007 C 
ATOM      5  C5  ZIN A   1      41.181   5.655  31.490  0.00  0.00     0.003 C 
ATOM      6  C7  ZIN A   1      40.374   6.859  31.998  0.00  0.00    -0.001 C 
ATOM      7  C9  ZIN A   1      41.134   8.135  31.622  0.00  0.00     0.033 C 
ATOM      8  C10 ZIN A   1      42.522   8.067  32.188  0.00  0.00    -0.023 C 
ATOM      9  C11 ZIN A   1      43.134   6.945  32.430  0.00  0.00    -0.072 C 
ATOM     10  C12 ZIN A   1      44.543   7.002  32.996  0.00  0.00     0.068 C 
ATOM     11  C13 ZIN A   1      45.447   6.118  32.133  0.00  0.00     0.149 C 
ATOM     12  C20 ZIN A   1      44.863   4.705  32.063  0.00  0.00     0.035 C 
ATOM     13  C21 ZIN A   1      43.505   4.744  31.361  0.00  0.00     0.016 C 
ATOM     14  C22 ZIN A   1      42.535   5.614  32.176  0.00  0.00    -0.017 C 
ATOM     15  C23 ZIN A   1      42.328   4.947  33.538  0.00  0.00     0.020 C 
ATOM     16  C24 ZIN A   1      39.023   6.819  31.281  0.00  0.00     0.006 C 
ATOM     17  C26 ZIN A   1      37.975   7.844  31.736  0.00  0.00     0.033 C 
ATOM     18  C27 ZIN A   1      36.669   7.116  31.421  0.00  0.00    -0.018 C 
ATOM     19  C28 ZIN A   1      36.884   5.771  31.421  0.00  0.00    -0.042 C 
ENDROOT
BRANCH  19  20
ATOM     20  C29 ZIN A   1      35.869   4.736  31.132  0.00  0.00    -0.012 A 
ATOM     21  C34 ZIN A   1      34.700   4.655  31.890  0.00  0.00     0.128 A 
ATOM     22  N33 ZIN A   1      33.793   3.738  31.628  0.00  0.00    -0.272 NA
ATOM     23  C32 ZIN A   1      33.953   2.858  30.658  0.00  0.00     0.116 A 
ATOM     24  C31 ZIN A   1      35.085   2.867  29.864  0.00  0.00     0.020 A 
ATOM     25  C30 ZIN A   1      36.066   3.817  30.095  0.00  0.00     0.015 A 
ENDBRANCH  19  20
BRANCH  11  26
ATOM     26  O15 ZIN A   1      45.531   6.664  30.815  0.00  0.00    -0.251 OA
BRANCH  26  27
ATOM     27  S16 ZIN A   1      46.788   7.485  30.564  0.00  0.00     0.251 S 
ATOM     28  O17 ZIN A   1      47.183   7.238  29.186  0.00  0.00    -0.572 OA
ATOM     29  O18 ZIN A   1      46.430   8.877  30.787  0.00  0.00    -0.572 OA
ATOM     30  O19 ZIN A   1      47.789   7.019  31.511  0.00  0.00    -0.572 OA
ENDBRANCH  26  27
ENDBRANCH  11  26
TORSDOF 3
ENDMDL
MODEL 11
REMARK CAVERDOCK RESULT:      23.2      0.000      0.000
REMARK CAVERDOCK CONSTRAINTS:       0.0      0.0      0.0      0.0
REMARK CAVERDOCK TUNNEL: 10     23.2      1.7     11.4
REMARK  3 active torsions:
REMARK  status: ('A' for Active; 'I' for Inactive)
REMARK    1  A    between atoms: C13_11  and  O15_12 
REMARK    2  A    between atoms: O15_12  and  S16_13 
REMARK    3  A    between atoms: C28_24  and  C29_25 
ROOT
ATOM      1  C1  ZIN A   1      38.252   5.409  33.227  0.00  0.00     0.021 C 
ATOM      2  C2  ZIN A   1      38.143   5.483  31.703  0.00  0.00    -0.012 C 
ATOM      3  C3  ZIN A   1      38.873   4.309  31.093  0.00  0.00     0.015 C 
ATOM      4  C4  ZIN A   1      40.288   4.304  31.699  0.00  0.00     0.007 C 
ATOM      5  C5  ZIN A   1      41.015   5.626  31.469  0.00  0.00     0.003 C 
ATOM      6  C7  ZIN A   1      40.193   6.833  31.942  0.00  0.00    -0.001 C 
ATOM      7  C9  ZIN A   1      40.952   8.107  31.557  0.00  0.00     0.033 C 
ATOM      8  C10 ZIN A   1      42.331   8.056  32.148  0.00  0.00    -0.023 C 
ATOM      9  C11 ZIN A   1      42.945   6.942  32.420  0.00  0.00    -0.072 C 
ATOM     10  C12 ZIN A   1      44.343   7.017  33.009  0.00  0.00     0.068 C 
ATOM     11  C13 ZIN A   1      45.267   6.123  32.177  0.00  0.00     0.149 C 
ATOM     12  C20 ZIN A   1      44.692   4.706  32.122  0.00  0.00     0.035 C 
ATOM     13  C21 ZIN A   1      43.346   4.726  31.395  0.00  0.00     0.016 C 
ATOM     14  C22 ZIN A   1      42.357   5.603  32.179  0.00  0.00    -0.017 C 
ATOM     15  C23 ZIN A   1      42.130   4.958  33.548  0.00  0.00     0.020 C 
ATOM     16  C24 ZIN A   1      38.855   6.774  31.202  0.00  0.00     0.006 C 
ATOM     17  C26 ZIN A   1      37.794   7.801  31.622  0.00  0.00     0.033 C 
ATOM     18  C27 ZIN A   1      36.497   7.060  31.297  0.00  0.00    -0.018 C 
ATOM     19  C28 ZIN A   1      36.719   5.716  31.324  0.00  0.00    -0.042 C 
ENDROOT
BRANCH  19  20
ATOM     20  C29 ZIN A   1      35.715   4.671  31.035  0.00  0.00    -0.012 A 
ATOM     21  C34 ZIN A   1      34.525   4.608  31.762  0.00  0.00     0.128 A 
ATOM     22  N33 ZIN A   1      33.628   3.681  31.500  0.00  0.00    -0.272 NA
ATOM     23  C32 ZIN A   1      33.816   2.775  30.560  0.00  0.00     0.116 A 
ATOM     24  C31 ZIN A   1      34.970   2.766  29.798  0.00  0.00     0.020 A 
ATOM     25  C30 ZIN A   1      35.943   3.724  30.029  0.00  0.00     0.015 A 
ENDBRANCH  19  20
BRANCH  11  26
ATOM     26  O15 ZIN A   1      45.371   6.646  30.852  0.00  0.00    -0.251 OA
BRANCH  26  27
ATOM     27  S16 ZIN A   1      46.625   7.474  30.610  0.00  0.00     0.251 S 
ATOM     28  O17 ZIN A   1      47.064   7.186  29.253  0.00  0.00    -0.572 OA
ATOM     29  O18 ZIN A   1      46.246   8.869  30.776  0.00  0.00    -0.572 OA
ATOM     30  O19 ZIN A   1      47.603   7.053  31.600  0.00  0.00    -0.572 OA
ENDBRANCH  26  27
ENDBRANCH  11  26
TORSDOF 3
ENDMDL
MODEL 12
REMARK CAVERDOCK RESULT:      24.8      0.000      0.000
REMARK CAVERDOCK CONSTRAINTS:       0.1      0.0      0.0      0.0
REMARK CAVERDOCK TUNNEL: 11     24.8      1.8     12.3
REMARK  3 active torsions:
REMARK  status: ('A' for Active; 'I' for Inactive)
REMARK    1  A    between atoms: C13_11  and  O15_12 
REMARK    2  A    between atoms: O15_12  and  S16_13 
REMARK    3  A    between atoms: C28_24  and  C29_25 
ROOT
ATOM      1  C1  ZIN A   1      37.963   5.359  33.155  0.00  0.00     0.021 C 
ATOM      2  C2  ZIN A   1      37.887   5.379  31.627  0.00  0.00    -0.012 C 
ATOM      3  C3  ZIN A   1      38.640   4.192  31.074  0.00  0.00     0.015 C 
ATOM      4  C4  ZIN A   1      40.041   4.222  31.710  0.00  0.00     0.007 C 
ATOM      5  C5  ZIN A   1      40.761   5.542  31.450  0.00  0.00     0.003 C 
ATOM      6  C7  ZIN A   1      39.919   6.757  31.863  0.00  0.00    -0.001 C 
ATOM      7  C9  ZIN A   1      40.675   8.024  31.451  0.00  0.00     0.033 C 
ATOM      8  C10 ZIN A   1      42.040   8.007  32.073  0.00  0.00    -0.023 C 
ATOM      9  C11 ZIN A   1      42.659   6.909  32.397  0.00  0.00    -0.072 C 
ATOM     10  C12 ZIN A   1      44.043   7.017  33.013  0.00  0.00     0.068 C 
ATOM     11  C13 ZIN A   1      44.993   6.104  32.233  0.00  0.00     0.149 C 
ATOM     12  C20 ZIN A   1      44.431   4.681  32.214  0.00  0.00     0.035 C 
ATOM     13  C21 ZIN A   1      43.102   4.662  31.459  0.00  0.00     0.016 C 
ATOM     14  C22 ZIN A   1      42.088   5.557  32.190  0.00  0.00    -0.017 C 
ATOM     15  C23 ZIN A   1      41.837   4.958  33.575  0.00  0.00     0.020 C 
ATOM     16  C24 ZIN A   1      38.598   6.659  31.097  0.00  0.00     0.006 C 
ATOM     17  C26 ZIN A   1      37.519   7.689  31.458  0.00  0.00     0.033 C 
ATOM     18  C27 ZIN A   1      36.236   6.925  31.130  0.00  0.00    -0.018 C 
ATOM     19  C28 ZIN A   1      36.469   5.585  31.209  0.00  0.00    -0.042 C 
ENDROOT
BRANCH  19  20
ATOM     20  C29 ZIN A   1      35.481   4.521  30.935  0.00  0.00    -0.012 A 
ATOM     21  C34 ZIN A   1      35.732   3.552  29.962  0.00  0.00     0.128 A 
ATOM     22  N33 ZIN A   1      34.854   2.601  29.722  0.00  0.00    -0.272 NA
ATOM     23  C32 ZIN A   1      33.709   2.529  30.373  0.00  0.00     0.116 A 
ATOM     24  C31 ZIN A   1      33.383   3.453  31.348  0.00  0.00     0.020 A 
ATOM     25  C30 ZIN A   1      34.275   4.470  31.643  0.00  0.00     0.015 A 
ENDBRANCH  19  20
BRANCH  11  26
ATOM     26  O15 ZIN A   1      45.121   6.583  30.892  0.00  0.00    -0.251 OA
BRANCH  26  27
ATOM     27  S16 ZIN A   1      46.089   7.747  30.741  0.00  0.00     0.251 S 
ATOM     28  O17 ZIN A   1      45.374   8.944  31.155  0.00  0.00    -0.572 OA
ATOM     29  O18 ZIN A   1      47.225   7.464  31.605  0.00  0.00    -0.572 OA
ATOM     30  O19 ZIN A   1      46.469   7.797  29.338  0.00  0.00    -0.572 OA
ENDBRANCH  26  27
ENDBRANCH  11  26
TORSDOF 3
ENDMDL
MODEL 13
REMARK CAVERDOCK RESULT:      26.4      0.000      0.000
REMARK CAVERDOCK CONSTRAINTS:       0.1      0.0      0.0      0.0
REMARK CAVERDOCK TUNNEL: 12     26.4      1.8     13.2
REMARK  3 active torsions:
REMARK  status: ('A' for Active; 'I' for Inactive)
REMARK    1  A    between atoms: C13_11  and  O15_12 
REMARK    2  A    between atoms: O15_12  and  S16_13 
REMARK    3  A    between atoms: C28_24  and  C29_25 
ROOT
ATOM      1  C1  ZIN A   1      37.781   5.233  33.103  0.00  0.00     0.021 C 
ATOM      2  C2  ZIN A   1      37.718   5.322  31.577  0.00  0.00    -0.012 C 
ATOM      3  C3  ZIN A   1      38.465   4.153  30.977  0.00  0.00     0.015 C 
ATOM      4  C4  ZIN A   1      39.861   4.140  31.625  0.00  0.00     0.007 C 
ATOM      5  C5  ZIN A   1      40.596   5.463  31.430  0.00  0.00     0.003 C 
ATOM      6  C7  ZIN A   1      39.762   6.666  31.891  0.00  0.00    -0.001 C 
ATOM      7  C9  ZIN A   1      40.534   7.943  31.541  0.00  0.00     0.033 C 
ATOM      8  C10 ZIN A   1      41.894   7.884  32.172  0.00  0.00    -0.023 C 
ATOM      9  C11 ZIN A   1      42.499   6.767  32.452  0.00  0.00    -0.072 C 
ATOM     10  C12 ZIN A   1      43.879   6.833  33.083  0.00  0.00     0.068 C 
ATOM     11  C13 ZIN A   1      44.826   5.946  32.271  0.00  0.00     0.149 C 
ATOM     12  C20 ZIN A   1      44.251   4.531  32.184  0.00  0.00     0.035 C 
ATOM     13  C21 ZIN A   1      42.927   4.560  31.418  0.00  0.00     0.016 C 
ATOM     14  C22 ZIN A   1      41.917   5.431  32.180  0.00  0.00    -0.017 C 
ATOM     15  C23 ZIN A   1      41.648   4.773  33.535  0.00  0.00     0.020 C 
ATOM     16  C24 ZIN A   1      38.447   6.616  31.110  0.00  0.00     0.006 C 
ATOM     17  C26 ZIN A   1      37.374   7.641  31.508  0.00  0.00     0.033 C 
ATOM     18  C27 ZIN A   1      36.088   6.905  31.137  0.00  0.00    -0.018 C 
ATOM     19  C28 ZIN A   1      36.307   5.561  31.158  0.00  0.00    -0.042 C 
ENDROOT
BRANCH  19  20
ATOM     20  C29 ZIN A   1      35.310   4.520  30.828  0.00  0.00    -0.012 A 
ATOM     21  C34 ZIN A   1      35.556   3.599  29.809  0.00  0.00     0.128 A 
ATOM     22  N33 ZIN A   1      34.671   2.668  29.519  0.00  0.00    -0.272 NA
ATOM     23  C32 ZIN A   1      33.524   2.573  30.163  0.00  0.00     0.116 A 
ATOM     24  C31 ZIN A   1      33.203   3.450  31.182  0.00  0.00     0.020 A 
ATOM     25  C30 ZIN A   1      34.102   4.444  31.530  0.00  0.00     0.015 A 
ENDBRANCH  19  20
BRANCH  11  26
ATOM     26  O15 ZIN A   1      44.970   6.483  30.954  0.00  0.00    -0.251 OA
BRANCH  26  27
ATOM     27  S16 ZIN A   1      46.273   7.238  30.733  0.00  0.00     0.251 S 
ATOM     28  O17 ZIN A   1      45.937   8.449  29.999  0.00  0.00    -0.572 OA
ATOM     29  O18 ZIN A   1      46.816   7.532  32.050  0.00  0.00    -0.572 OA
ATOM     30  O19 ZIN A   1      47.142   6.359  29.967  0.00  0.00    -0.572 OA
ENDBRANCH  26  27
ENDBRANCH  11  26
TORSDOF 3
ENDMDL
MODEL 14
REMARK CAVERDOCK RESULT:      29.0      0.000      0.000
REMARK CAVERDOCK CONSTRAINTS:       0.1      0.0      0.0      0.0
REMARK CAVERDOCK TUNNEL: 13     29.0      1.8     14.1
REMARK  3 active torsions:
REMARK  status: ('A' for Active; 'I' for Inactive)
REMARK    1  A    between atoms: C13_11  and  O15_12 
REMARK    2  A    between atoms: O15_12  and  S16_13 
REMARK    3  A    between atoms: C28_24  and  C29_25 
ROOT
ATOM      1  C1  ZIN A   1      37.548   5.219  33.060  0.00  0.00     0.021 C 
ATOM      2  C2  ZIN A   1      37.476   5.319  31.536  0.00  0.00    -0.012 C 
ATOM      3  C3  ZIN A   1      38.239   4.168  30.923  0.00  0.00     0.015 C 
ATOM      4  C4  ZIN A   1      39.638   4.174  31.563  0.00  0.00     0.007 C 
ATOM      5  C5  ZIN A   1      40.350   5.511  31.375  0.00  0.00     0.003 C 
ATOM      6  C7  ZIN A   1      39.497   6.696  31.850  0.00  0.00    -0.001 C 
ATOM      7  C9  ZIN A   1      40.246   7.989  31.507  0.00  0.00     0.033 C 
ATOM      8  C10 ZIN A   1      41.610   7.948  32.131  0.00  0.00    -0.023 C 
ATOM      9  C11 ZIN A   1      42.235   6.839  32.398  0.00  0.00    -0.072 C 
ATOM     10  C12 ZIN A   1      43.617   6.924  33.022  0.00  0.00     0.068 C 
ATOM     11  C13 ZIN A   1      44.575   6.060  32.198  0.00  0.00     0.149 C 
ATOM     12  C20 ZIN A   1      44.024   4.636  32.102  0.00  0.00     0.035 C 
ATOM     13  C21 ZIN A   1      42.696   4.648  31.343  0.00  0.00     0.016 C 
ATOM     14  C22 ZIN A   1      41.675   5.496  32.118  0.00  0.00    -0.017 C 
ATOM     15  C23 ZIN A   1      41.424   4.822  33.469  0.00  0.00     0.020 C 
ATOM     16  C24 ZIN A   1      38.179   6.630  31.076  0.00  0.00     0.006 C 
ATOM     17  C26 ZIN A   1      37.092   7.632  31.488  0.00  0.00     0.033 C 
ATOM     18  C27 ZIN A   1      35.816   6.878  31.117  0.00  0.00    -0.018 C 
ATOM     19  C28 ZIN A   1      36.058   5.537  31.126  0.00  0.00    -0.042 C 
ENDROOT
BRANCH  19  20
ATOM     20  C29 ZIN A   1      35.078   4.482  30.793  0.00  0.00    -0.012 A 
ATOM     21  C34 ZIN A   1      35.411   3.457  29.907  0.00  0.00     0.128 A 
ATOM     22  N33 ZIN A   1      34.540   2.514  29.615  0.00  0.00    -0.272 NA
ATOM     23  C32 ZIN A   1      33.326   2.503  30.130  0.00  0.00     0.116 A 
ATOM     24  C31 ZIN A   1      32.917   3.486  31.013  0.00  0.00     0.020 A 
ATOM     25  C30 ZIN A   1      33.797   4.497  31.357  0.00  0.00     0.015 A 
ENDBRANCH  19  20
BRANCH  11  26
ATOM     26  O15 ZIN A   1      44.703   6.610  30.885  0.00  0.00    -0.251 OA
BRANCH  26  27
ATOM     27  S16 ZIN A   1      45.879   7.563  30.725  0.00  0.00     0.251 S 
ATOM     28  O17 ZIN A   1      45.328   8.842  30.302  0.00  0.00    -0.572 OA
ATOM     29  O18 ZIN A   1      46.527   7.651  32.025  0.00  0.00    -0.572 OA
ATOM     30  O19 ZIN A   1      46.753   6.985  29.717  0.00  0.00    -0.572 OA
ENDBRANCH  26  27
ENDBRANCH  11  26
TORSDOF 3
ENDMDL
MODEL 15
REMARK CAVERDOCK RESULT:      29.3      0.000      0.000
REMARK CAVERDOCK CONSTRAINTS:       0.1      0.0      0.0      0.0
REMARK CAVERDOCK TUNNEL: 14     29.3      1.8     15.9
REMARK  3 active torsions:
REMARK  status: ('A' for Active; 'I' for Inactive)
REMARK    1  A    between atoms: C13_11  and  O15_12 
REMARK    2  A    between atoms: O15_12  and  S16_13 
REMARK    3  A    between atoms: C28_24  and  C29_25 
ROOT
ATOM      1  C1  ZIN A   1      42.672   7.095  31.463  0.00  0.00     0.021 C 
ATOM      2  C2  ZIN A   1      42.893   5.643  31.890  0.00  0.00    -0.012 C 
ATOM      3  C3  ZIN A   1      42.548   4.727  30.739  0.00  0.00     0.015 C 
ATOM      4  C4  ZIN A   1      41.135   5.116  30.270  0.00  0.00     0.007 C 
ATOM      5  C5  ZIN A   1      40.114   5.040  31.402  0.00  0.00     0.003 C 
ATOM      6  C7  ZIN A   1      40.550   5.843  32.636  0.00  0.00    -0.001 C 
ATOM      7  C9  ZIN A   1      39.524   5.603  33.749  0.00  0.00     0.033 C 
ATOM      8  C10 ZIN A   1      38.159   5.974  33.248  0.00  0.00    -0.023 C 
ATOM      9  C11 ZIN A   1      37.833   5.943  31.989  0.00  0.00    -0.072 C 
ATOM     10  C12 ZIN A   1      36.416   6.334  31.604  0.00  0.00     0.068 C 
ATOM     11  C13 ZIN A   1      35.832   5.228  30.721  0.00  0.00     0.149 C 
ATOM     12  C20 ZIN A   1      36.757   4.988  29.525  0.00  0.00     0.035 C 
ATOM     13  C21 ZIN A   1      38.111   4.473  30.018  0.00  0.00     0.016 C 
ATOM     14  C22 ZIN A   1      38.766   5.539  30.911  0.00  0.00    -0.017 C 
ATOM     15  C23 ZIN A   1      39.030   6.780  30.056  0.00  0.00     0.020 C 
ATOM     16  C24 ZIN A   1      41.918   5.299  33.054  0.00  0.00     0.006 C 
ATOM     17  C26 ZIN A   1      42.636   6.049  34.185  0.00  0.00     0.033 C 
ATOM     18  C27 ZIN A   1      44.103   5.775  33.859  0.00  0.00    -0.018 C 
ATOM     19  C28 ZIN A   1      44.235   5.517  32.527  0.00  0.00    -0.042 C 
ENDROOT
BRANCH  19  20
ATOM     20  C29 ZIN A   1      45.497   5.179  31.836  0.00  0.00    -0.012 A 
ATOM     21  C34 ZIN A   1      46.446   6.167  31.566  0.00  0.00     0.128 A 
ATOM     22  N33 ZIN A   1      47.572   5.865  30.956  0.00  0.00    -0.272 NA
ATOM     23  C32 ZIN A   1      47.846   4.635  30.566  0.00  0.00     0.116 A 
ATOM     24  C31 ZIN A   1      46.956   3.600  30.792  0.00  0.00     0.020 A 
ATOM     25  C30 ZIN A   1      45.760   3.864  31.436  0.00  0.00     0.015 A 
ENDBRANCH  19  20
BRANCH  11  26
ATOM     26  O15 ZIN A   1      35.714   4.023  31.480  0.00  0.00    -0.251 OA
BRANCH  26  27
ATOM     27  S16 ZIN A   1      34.277   3.617  31.776  0.00  0.00     0.251 S 
ATOM     28  O17 ZIN A   1      34.176   2.195  31.489  0.00  0.00    -0.572 OA
ATOM     29  O18 ZIN A   1      34.039   3.908  33.181  0.00  0.00    -0.572 OA
ATOM     30  O19 ZIN A   1      33.429   4.412  30.902  0.00  0.00    -0.572 OA
ENDBRANCH  26  27
ENDBRANCH  11  26
TORSDOF 3
ENDMDL
MODEL 16
REMARK CAVERDOCK RESULT:      28.3      0.000      0.000
REMARK CAVERDOCK CONSTRAINTS:       0.0      0.0      0.0      0.0
REMARK CAVERDOCK TUNNEL: 15     28.3      1.8     16.4
REMARK  3 active torsions:
REMARK  status: ('A' for Active; 'I' for Inactive)
REMARK    1  A    between atoms: C13_11  and  O15_12 
REMARK    2  A    between atoms: O15_12  and  S16_13 
REMARK    3  A    between atoms: C28_24  and  C29_25 
ROOT
ATOM      1  C1  ZIN A   1      42.402   7.113  31.379  0.00  0.00     0.021 C 
ATOM      2  C2  ZIN A   1      42.628   5.691  31.896  0.00  0.00    -0.012 C 
ATOM      3  C3  ZIN A   1      42.289   4.703  30.804  0.00  0.00     0.015 C 
ATOM      4  C4  ZIN A   1      40.876   5.056  30.310  0.00  0.00     0.007 C 
ATOM      5  C5  ZIN A   1      39.853   5.046  31.442  0.00  0.00     0.003 C 
ATOM      6  C7  ZIN A   1      40.284   5.927  32.624  0.00  0.00    -0.001 C 
ATOM      7  C9  ZIN A   1      39.256   5.751  33.748  0.00  0.00     0.033 C 
ATOM      8  C10 ZIN A   1      37.891   6.085  33.223  0.00  0.00    -0.023 C 
ATOM      9  C11 ZIN A   1      37.567   5.974  31.968  0.00  0.00    -0.072 C 
ATOM     10  C12 ZIN A   1      36.149   6.334  31.557  0.00  0.00     0.068 C 
ATOM     11  C13 ZIN A   1      35.572   5.172  30.743  0.00  0.00     0.149 C 
ATOM     12  C20 ZIN A   1      36.500   4.862  29.567  0.00  0.00     0.035 C 
ATOM     13  C21 ZIN A   1      37.855   4.385  30.093  0.00  0.00     0.016 C 
ATOM     14  C22 ZIN A   1      38.503   5.507  30.919  0.00  0.00    -0.017 C 
ATOM     15  C23 ZIN A   1      38.764   6.693  29.988  0.00  0.00     0.020 C 
ATOM     16  C24 ZIN A   1      41.653   5.416  33.078  0.00  0.00     0.006 C 
ATOM     17  C26 ZIN A   1      42.366   6.239  34.161  0.00  0.00     0.033 C 
ATOM     18  C27 ZIN A   1      43.835   5.951  33.855  0.00  0.00    -0.018 C 
ATOM     19  C28 ZIN A   1      43.970   5.611  32.542  0.00  0.00    -0.042 C 
ENDROOT
BRANCH  19  20
ATOM     20  C29 ZIN A   1      45.235   5.237  31.875  0.00  0.00    -0.012 A 
ATOM     21  C34 ZIN A   1      46.312   6.123  31.846  0.00  0.00     0.128 A 
ATOM     22  N33 ZIN A   1      47.441   5.787  31.257  0.00  0.00    -0.272 NA
ATOM     23  C32 ZIN A   1      47.597   4.618  30.666  0.00  0.00     0.116 A 
ATOM     24  C31 ZIN A   1      46.576   3.686  30.648  0.00  0.00     0.020 A 
ATOM     25  C30 ZIN A   1      45.371   3.988  31.258  0.00  0.00     0.015 A 
ENDBRANCH  19  20
BRANCH  11  26
ATOM     26  O15 ZIN A   1      35.457   4.017  31.577  0.00  0.00    -0.251 OA
BRANCH  26  27
ATOM     27  S16 ZIN A   1      34.022   3.602  31.866  0.00  0.00     0.251 S 
ATOM     28  O17 ZIN A   1      33.768   2.398  31.091  0.00  0.00    -0.572 OA
ATOM     29  O18 ZIN A   1      33.936   3.358  33.297  0.00  0.00    -0.572 OA
ATOM     30  O19 ZIN A   1      33.174   4.708  31.449  0.00  0.00    -0.572 OA
ENDBRANCH  26  27
ENDBRANCH  11  26
TORSDOF 3
ENDMDL
MODEL 17
REMARK CAVERDOCK RESULT:      28.4      0.000      0.000
REMARK CAVERDOCK CONSTRAINTS:       0.0      0.0      0.0      0.0
REMARK CAVERDOCK TUNNEL: 16     28.4      1.9     17.2
REMARK  3 active torsions:
REMARK  status: ('A' for Active; 'I' for Inactive)
REMARK    1  A    between atoms: C13_11  and  O15_12 
REMARK    2  A    between atoms: O15_12  and  S16_13 
REMARK    3  A    between atoms: C28_24  and  C29_25 
ROOT
ATOM      1  C1  ZIN A   1      42.203   6.925  31.146  0.00  0.00     0.021 C 
ATOM      2  C2  ZIN A   1      42.438   5.590  31.855  0.00  0.00    -0.012 C 
ATOM      3  C3  ZIN A   1      42.091   4.459  30.916  0.00  0.00     0.015 C 
ATOM      4  C4  ZIN A   1      40.671   4.737  30.393  0.00  0.00     0.007 C 
ATOM      5  C5  ZIN A   1      39.660   4.885  31.527  0.00  0.00     0.003 C 
ATOM      6  C7  ZIN A   1      40.101   5.923  32.569  0.00  0.00    -0.001 C 
ATOM      7  C9  ZIN A   1      39.087   5.906  33.718  0.00  0.00     0.033 C 
ATOM      8  C10 ZIN A   1      37.714   6.160  33.167  0.00  0.00    -0.023 C 
ATOM      9  C11 ZIN A   1      37.377   5.874  31.943  0.00  0.00    -0.072 C 
ATOM     10  C12 ZIN A   1      35.954   6.170  31.501  0.00  0.00     0.068 C 
ATOM     11  C13 ZIN A   1      35.372   4.905  30.865  0.00  0.00     0.149 C 
ATOM     12  C20 ZIN A   1      36.288   4.434  29.734  0.00  0.00     0.035 C 
ATOM     13  C21 ZIN A   1      37.650   4.038  30.306  0.00  0.00     0.016 C 
ATOM     14  C22 ZIN A   1      38.304   5.266  30.960  0.00  0.00    -0.017 C 
ATOM     15  C23 ZIN A   1      38.551   6.310  29.869  0.00  0.00     0.020 C 
ATOM     16  C24 ZIN A   1      41.476   5.483  33.075  0.00  0.00     0.006 C 
ATOM     17  C26 ZIN A   1      42.199   6.450  34.024  0.00  0.00     0.033 C 
ATOM     18  C27 ZIN A   1      43.665   6.125  33.745  0.00  0.00    -0.018 C 
ATOM     19  C28 ZIN A   1      43.788   5.604  32.491  0.00  0.00    -0.042 C 
ENDROOT
BRANCH  19  20
ATOM     20  C29 ZIN A   1      45.046   5.142  31.869  0.00  0.00    -0.012 A 
ATOM     21  C34 ZIN A   1      46.039   6.055  31.511  0.00  0.00     0.128 A 
ATOM     22  N33 ZIN A   1      47.162   5.642  30.963  0.00  0.00    -0.272 NA
ATOM     23  C32 ZIN A   1      47.391   4.366  30.720  0.00  0.00     0.116 A 
ATOM     24  C31 ZIN A   1      46.457   3.399  31.041  0.00  0.00     0.020 A 
ATOM     25  C30 ZIN A   1      45.261   3.780  31.626  0.00  0.00     0.015 A 
ENDBRANCH  19  20
BRANCH  11  26
ATOM     26  O15 ZIN A   1      35.269   3.878  31.854  0.00  0.00    -0.251 OA
BRANCH  26  27
ATOM     27  S16 ZIN A   1      33.889   3.761  32.484  0.00  0.00     0.251 S 
ATOM     28  O17 ZIN A   1      33.256   2.591  31.895  0.00  0.00    -0.572 OA
ATOM     29  O18 ZIN A   1      34.094   3.607  33.916  0.00  0.00    -0.572 OA
ATOM     30  O19 ZIN A   1      33.176   4.987  32.163  0.00  0.00    -0.572 OA
ENDBRANCH  26  27
ENDBRANCH  11  26
TORSDOF 3
ENDMDL
MODEL 18
REMARK CAVERDOCK RESULT:      29.0      0.000      0.000
REMARK CAVERDOCK CONSTRAINTS:       0.0      0.0      0.0      0.0
REMARK CAVERDOCK TUNNEL: 17     29.0      1.9     18.1
REMARK  3 active torsions:
REMARK  status: ('A' for Active; 'I' for Inactive)
REMARK    1  A    between atoms: C13_11  and  O15_12 
REMARK    2  A    between atoms: O15_12  and  S16_13 
REMARK    3  A    between atoms: C28_24  and  C29_25 
ROOT
ATOM      1  C1  ZIN A   1      41.885   7.185  31.682  0.00  0.00     0.021 C 
ATOM      2  C2  ZIN A   1      42.146   5.723  32.052  0.00  0.00    -0.012 C 
ATOM      3  C3  ZIN A   1      41.818   4.843  30.869  0.00  0.00     0.015 C 
ATOM      4  C4  ZIN A   1      40.393   5.213  30.423  0.00  0.00     0.007 C 
ATOM      5  C5  ZIN A   1      39.381   5.067  31.556  0.00  0.00     0.003 C 
ATOM      6  C7  ZIN A   1      39.804   5.834  32.817  0.00  0.00    -0.001 C 
ATOM      7  C9  ZIN A   1      38.791   5.525  33.925  0.00  0.00     0.033 C 
ATOM      8  C10 ZIN A   1      37.414   5.879  33.446  0.00  0.00    -0.023 C 
ATOM      9  C11 ZIN A   1      37.080   5.888  32.188  0.00  0.00    -0.072 C 
ATOM     10  C12 ZIN A   1      35.652   6.256  31.825  0.00  0.00     0.068 C 
ATOM     11  C13 ZIN A   1      35.092   5.170  30.903  0.00  0.00     0.149 C 
ATOM     12  C20 ZIN A   1      36.015   4.999  29.695  0.00  0.00     0.035 C 
ATOM     13  C21 ZIN A   1      37.385   4.502  30.161  0.00  0.00     0.016 C 
ATOM     14  C22 ZIN A   1      38.017   5.549  31.091  0.00  0.00    -0.017 C 
ATOM     15  C23 ZIN A   1      38.244   6.828  30.282  0.00  0.00     0.020 C 
ATOM     16  C24 ZIN A   1      41.187   5.311  33.208  0.00  0.00     0.006 C 
ATOM     17  C26 ZIN A   1      41.893   6.036  34.363  0.00  0.00     0.033 C 
ATOM     18  C27 ZIN A   1      43.365   5.812  34.019  0.00  0.00    -0.018 C 
ATOM     19  C28 ZIN A   1      43.495   5.609  32.678  0.00  0.00    -0.042 C 
ENDROOT
BRANCH  19  20
ATOM     20  C29 ZIN A   1      44.761   5.331  31.968  0.00  0.00    -0.012 A 
ATOM     21  C34 ZIN A   1      44.988   4.085  31.381  0.00  0.00     0.128 A 
ATOM     22  N33 ZIN A   1      46.113   3.839  30.743  0.00  0.00    -0.272 NA
ATOM     23  C32 ZIN A   1      47.068   4.743  30.642  0.00  0.00     0.116 A 
ATOM     24  C31 ZIN A   1      46.923   6.000  31.199  0.00  0.00     0.020 A 
ATOM     25  C30 ZIN A   1      45.756   6.311  31.875  0.00  0.00     0.015 A 
ENDBRANCH  19  20
BRANCH  11  26
ATOM     26  O15 ZIN A   1      35.009   3.934  31.617  0.00  0.00    -0.251 OA
BRANCH  26  27
ATOM     27  S16 ZIN A   1      33.587   3.433  31.823  0.00  0.00     0.251 S 
ATOM     28  O17 ZIN A   1      33.366   3.376  33.260  0.00  0.00    -0.572 OA
ATOM     29  O18 ZIN A   1      32.706   4.391  31.174  0.00  0.00    -0.572 OA
ATOM     30  O19 ZIN A   1      33.513   2.117  31.207  0.00  0.00    -0.572 OA
ENDBRANCH  26  27
ENDBRANCH  11  26
TORSDOF 3
ENDMDL
MODEL 19
REMARK CAVERDOCK RESULT:      30.5      0.000      0.000
REMARK CAVERDOCK CONSTRAINTS:       0.3      0.0      0.0      0.0
REMARK CAVERDOCK TUNNEL: 18     30.5      1.9     19.1
REMARK  3 active torsions:
REMARK  status: ('A' for Active; 'I' for Inactive)
REMARK    1  A    between atoms: C13_11  and  O15_12 
REMARK    2  A    between atoms: O15_12  and  S16_13 
REMARK    3  A    between atoms: C28_24  and  C29_25 
ROOT
ATOM      1  C1  ZIN A   1      41.610   6.912  31.093  0.00  0.00     0.021 C 
ATOM      2  C2  ZIN A   1      41.888   5.614  31.854  0.00  0.00    -0.012 C 
ATOM      3  C3  ZIN A   1      41.587   4.436  30.957  0.00  0.00     0.015 C 
ATOM      4  C4  ZIN A   1      40.161   4.643  30.417  0.00  0.00     0.007 C 
ATOM      5  C5  ZIN A   1      39.139   4.798  31.540  0.00  0.00     0.003 C 
ATOM      6  C7  ZIN A   1      39.536   5.890  32.543  0.00  0.00    -0.001 C 
ATOM      7  C9  ZIN A   1      38.516   5.881  33.687  0.00  0.00     0.033 C 
ATOM      8  C10 ZIN A   1      37.139   6.065  33.119  0.00  0.00    -0.023 C 
ATOM      9  C11 ZIN A   1      36.820   5.720  31.906  0.00  0.00    -0.072 C 
ATOM     10  C12 ZIN A   1      35.390   5.948  31.446  0.00  0.00     0.068 C 
ATOM     11  C13 ZIN A   1      34.857   4.640  30.857  0.00  0.00     0.149 C 
ATOM     12  C20 ZIN A   1      35.796   4.158  29.749  0.00  0.00     0.035 C 
ATOM     13  C21 ZIN A   1      37.168   3.833  30.343  0.00  0.00     0.016 C 
ATOM     14  C22 ZIN A   1      37.774   5.108  30.951  0.00  0.00    -0.017 C 
ATOM     15  C23 ZIN A   1      37.990   6.118  29.822  0.00  0.00     0.020 C 
ATOM     16  C24 ZIN A   1      40.923   5.520  33.072  0.00  0.00     0.006 C 
ATOM     17  C26 ZIN A   1      41.605   6.548  33.986  0.00  0.00     0.033 C 
ATOM     18  C27 ZIN A   1      43.084   6.264  33.727  0.00  0.00    -0.018 C 
ATOM     19  C28 ZIN A   1      43.232   5.701  32.495  0.00  0.00    -0.042 C 
ENDROOT
BRANCH  19  20
ATOM     20  C29 ZIN A   1      44.510   5.260  31.897  0.00  0.00    -0.012 A 
ATOM     21  C34 ZIN A   1      45.441   6.194  31.441  0.00  0.00     0.128 A 
ATOM     22  N33 ZIN A   1      46.582   5.802  30.915  0.00  0.00    -0.272 NA
ATOM     23  C32 ZIN A   1      46.886   4.525  30.785  0.00  0.00     0.116 A 
ATOM     24  C31 ZIN A   1      46.016   3.537  31.208  0.00  0.00     0.020 A 
ATOM     25  C30 ZIN A   1      44.806   3.897  31.775  0.00  0.00     0.015 A 
ENDBRANCH  19  20
BRANCH  11  26
ATOM     26  O15 ZIN A   1      34.785   3.648  31.884  0.00  0.00    -0.251 OA
BRANCH  26  27
ATOM     27  S16 ZIN A   1      33.665   3.878  32.889  0.00  0.00     0.251 S 
ATOM     28  O17 ZIN A   1      34.235   3.661  34.210  0.00  0.00    -0.572 OA
ATOM     29  O18 ZIN A   1      33.214   5.249  32.708  0.00  0.00    -0.572 OA
ATOM     30  O19 ZIN A   1      32.621   2.914  32.580  0.00  0.00    -0.572 OA
ENDBRANCH  26  27
ENDBRANCH  11  26
TORSDOF 3
ENDMDL
MODEL 20
REMARK CAVERDOCK RESULT:      31.0      0.000      0.000
REMARK CAVERDOCK CONSTRAINTS:       0.3      0.0      0.0      0.0
REMARK CAVERDOCK TUNNEL: 19     31.0      1.9     20.2
REMARK  3 active torsions:
REMARK  status: ('A' for Active; 'I' for Inactive)
REMARK    1  A    between atoms: C13_11  and  O15_12 
REMARK    2  A    between atoms: O15_12  and  S16_13 
REMARK    3  A    between atoms: C28_24  and  C29_25 
ROOT
ATOM      1  C1  ZIN A   1      41.457   6.824  30.857  0.00  0.00     0.021 C 
ATOM      2  C2  ZIN A   1      41.726   5.541  31.645  0.00  0.00    -0.012 C 
ATOM      3  C3  ZIN A   1      41.496   4.347  30.748  0.00  0.00     0.015 C 
ATOM      4  C4  ZIN A   1      40.095   4.516  30.135  0.00  0.00     0.007 C 
ATOM      5  C5  ZIN A   1      39.015   4.659  31.205  0.00  0.00     0.003 C 
ATOM      6  C7  ZIN A   1      39.337   5.770  32.214  0.00  0.00    -0.001 C 
ATOM      7  C9  ZIN A   1      38.262   5.748  33.306  0.00  0.00     0.033 C 
ATOM      8  C10 ZIN A   1      36.911   5.896  32.670  0.00  0.00    -0.023 C 
ATOM      9  C11 ZIN A   1      36.660   5.531  31.446  0.00  0.00    -0.072 C 
ATOM     10  C12 ZIN A   1      35.250   5.722  30.914  0.00  0.00     0.068 C 
ATOM     11  C13 ZIN A   1      34.776   4.397  30.313  0.00  0.00     0.149 C 
ATOM     12  C20 ZIN A   1      35.779   3.926  29.258  0.00  0.00     0.035 C 
ATOM     13  C21 ZIN A   1      37.127   3.638  29.922  0.00  0.00     0.016 C 
ATOM     14  C22 ZIN A   1      37.674   4.932  30.546  0.00  0.00    -0.017 C 
ATOM     15  C23 ZIN A   1      37.923   5.935  29.418  0.00  0.00     0.020 C 
ATOM     16  C24 ZIN A   1      40.704   5.436  32.815  0.00  0.00     0.006 C 
ATOM     17  C26 ZIN A   1      41.317   6.488  33.751  0.00  0.00     0.033 C 
ATOM     18  C27 ZIN A   1      42.813   6.236  33.568  0.00  0.00    -0.018 C 
ATOM     19  C28 ZIN A   1      43.034   5.664  32.351  0.00  0.00    -0.042 C 
ENDROOT
BRANCH  19  20
ATOM     20  C29 ZIN A   1      44.350   5.246  31.822  0.00  0.00    -0.012 A 
ATOM     21  C34 ZIN A   1      45.464   6.077  31.951  0.00  0.00     0.128 A 
ATOM     22  N33 ZIN A   1      46.637   5.703  31.485  0.00  0.00    -0.272 NA
ATOM     23  C32 ZIN A   1      46.806   4.546  30.874  0.00  0.00     0.116 A 
ATOM     24  C31 ZIN A   1      45.752   3.668  30.702  0.00  0.00     0.020 A 
ATOM     25  C30 ZIN A   1      44.499   4.012  31.179  0.00  0.00     0.015 A 
ENDBRANCH  19  20
BRANCH  11  26
ATOM     26  O15 ZIN A   1      34.675   3.414  31.346  0.00  0.00    -0.251 OA
BRANCH  26  27
ATOM     27  S16 ZIN A   1      33.527   3.651  32.316  0.00  0.00     0.251 S 
ATOM     28  O17 ZIN A   1      33.116   5.036  32.150  0.00  0.00    -0.572 OA
ATOM     29  O18 ZIN A   1      32.470   2.720  31.950  0.00  0.00    -0.572 OA
ATOM     30  O19 ZIN A   1      34.045   3.391  33.650  0.00  0.00    -0.572 OA
ENDBRANCH  26  27
ENDBRANCH  11  26
TORSDOF 3
ENDMDL
MODEL 21
REMARK CAVERDOCK RESULT:      31.5      0.000      0.000
REMARK CAVERDOCK CONSTRAINTS:       0.0      0.0      0.0      0.0
REMARK CAVERDOCK TUNNEL: 20     31.5      1.9     21.1
REMARK  3 active torsions:
REMARK  status: ('A' for Active; 'I' for Inactive)
REMARK    1  A    between atoms: C13_11  and  O15_12 
REMARK    2  A    between atoms: O15_12  and  S16_13 
REMARK    3  A    between atoms: C28_24  and  C29_25 
ROOT
ATOM      1  C1  ZIN A   1      41.090   6.866  30.658  0.00  0.00     0.021 C 
ATOM      2  C2  ZIN A   1      41.416   5.760  31.664  0.00  0.00    -0.012 C 
ATOM      3  C3  ZIN A   1      41.244   4.415  30.998  0.00  0.00     0.015 C 
ATOM      4  C4  ZIN A   1      39.839   4.406  30.372  0.00  0.00     0.007 C 
ATOM      5  C5  ZIN A   1      38.750   4.689  31.403  0.00  0.00     0.003 C 
ATOM      6  C7  ZIN A   1      39.017   5.978  32.194  0.00  0.00    -0.001 C 
ATOM      7  C9  ZIN A   1      37.940   6.104  33.277  0.00  0.00     0.033 C 
ATOM      8  C10 ZIN A   1      36.586   6.072  32.631  0.00  0.00    -0.023 C 
ATOM      9  C11 ZIN A   1      36.356   5.482  31.494  0.00  0.00    -0.072 C 
ATOM     10  C12 ZIN A   1      34.941   5.508  30.943  0.00  0.00     0.068 C 
ATOM     11  C13 ZIN A   1      34.531   4.076  30.593  0.00  0.00     0.149 C 
ATOM     12  C20 ZIN A   1      35.559   3.469  29.636  0.00  0.00     0.035 C 
ATOM     13  C21 ZIN A   1      36.916   3.368  30.334  0.00  0.00     0.016 C 
ATOM     14  C22 ZIN A   1      37.399   4.777  30.712  0.00  0.00    -0.017 C 
ATOM     15  C23 ZIN A   1      37.607   5.571  29.421  0.00  0.00     0.020 C 
ATOM     16  C24 ZIN A   1      40.396   5.821  32.838  0.00  0.00     0.006 C 
ATOM     17  C26 ZIN A   1      40.955   7.052  33.566  0.00  0.00     0.033 C 
ATOM     18  C27 ZIN A   1      42.462   6.840  33.424  0.00  0.00    -0.018 C 
ATOM     19  C28 ZIN A   1      42.714   6.069  32.330  0.00  0.00    -0.042 C 
ENDROOT
BRANCH  19  20
ATOM     20  C29 ZIN A   1      44.050   5.624  31.878  0.00  0.00    -0.012 A 
ATOM     21  C34 ZIN A   1      45.172   6.429  32.079  0.00  0.00     0.128 A 
ATOM     22  N33 ZIN A   1      46.362   6.029  31.682  0.00  0.00    -0.272 NA
ATOM     23  C32 ZIN A   1      46.542   4.872  31.076  0.00  0.00     0.116 A 
ATOM     24  C31 ZIN A   1      45.481   4.019  30.836  0.00  0.00     0.020 A 
ATOM     25  C30 ZIN A   1      44.209   4.389  31.239  0.00  0.00     0.015 A 
ENDBRANCH  19  20
BRANCH  11  26
ATOM     26  O15 ZIN A   1      34.472   3.292  31.787  0.00  0.00    -0.251 OA
BRANCH  26  27
ATOM     27  S16 ZIN A   1      33.405   3.745  32.773  0.00  0.00     0.251 S 
ATOM     28  O17 ZIN A   1      32.173   3.065  32.401  0.00  0.00    -0.572 OA
ATOM     29  O18 ZIN A   1      33.864   3.355  34.097  0.00  0.00    -0.572 OA
ATOM     30  O19 ZIN A   1      33.294   5.188  32.636  0.00  0.00    -0.572 OA
ENDBRANCH  26  27
ENDBRANCH  11  26
TORSDOF 3
ENDMDL
MODEL 22
REMARK CAVERDOCK RESULT:      31.8      0.000      0.000
REMARK CAVERDOCK CONSTRAINTS:       0.1      0.0      0.0      0.0
REMARK CAVERDOCK TUNNEL: 21     31.8      1.8     22.5
REMARK  3 active torsions:
REMARK  status: ('A' for Active; 'I' for Inactive)
REMARK    1  A    between atoms: C13_11  and  O15_12 
REMARK    2  A    between atoms: O15_12  and  S16_13 
REMARK    3  A    between atoms: C28_24  and  C29_25 
ROOT
ATOM      1  C1  ZIN A   1      36.046   4.975  29.403  0.00  0.00     0.021 C 
ATOM      2  C2  ZIN A   1      35.893   4.047  30.609  0.00  0.00    -0.012 C 
ATOM      3  C3  ZIN A   1      35.865   4.874  31.874  0.00  0.00     0.015 C 
ATOM      4  C4  ZIN A   1      37.106   5.782  31.838  0.00  0.00     0.007 C 
ATOM      5  C5  ZIN A   1      38.398   4.983  31.693  0.00  0.00     0.003 C 
ATOM      6  C7  ZIN A   1      38.357   4.021  30.497  0.00  0.00    -0.001 C 
ATOM      7  C9  ZIN A   1      39.641   3.185  30.513  0.00  0.00     0.033 C 
ATOM      8  C10 ZIN A   1      40.827   4.105  30.497  0.00  0.00    -0.023 C 
ATOM      9  C11 ZIN A   1      40.788   5.321  30.959  0.00  0.00    -0.072 C 
ATOM     10  C12 ZIN A   1      42.056   6.155  30.897  0.00  0.00     0.068 C 
ATOM     11  C13 ZIN A   1      42.323   6.734  32.288  0.00  0.00     0.149 C 
ATOM     12  C20 ZIN A   1      41.093   7.509  32.764  0.00  0.00     0.035 C 
ATOM     13  C21 ZIN A   1      39.910   6.552  32.918  0.00  0.00     0.016 C 
ATOM     14  C22 ZIN A   1      39.575   5.932  31.552  0.00  0.00    -0.017 C 
ATOM     15  C23 ZIN A   1      39.135   7.058  30.614  0.00  0.00     0.020 C 
ATOM     16  C24 ZIN A   1      37.139   3.118  30.700  0.00  0.00     0.006 C 
ATOM     17  C26 ZIN A   1      36.796   2.161  29.548  0.00  0.00     0.033 C 
ATOM     18  C27 ZIN A   1      35.286   2.000  29.716  0.00  0.00    -0.018 C 
ATOM     19  C28 ZIN A   1      34.777   3.091  30.354  0.00  0.00    -0.042 C 
ENDROOT
BRANCH  19  20
ATOM     20  C29 ZIN A   1      33.360   3.292  30.721  0.00  0.00    -0.012 A 
ATOM     21  C34 ZIN A   1      32.956   3.235  32.056  0.00  0.00     0.128 A 
ATOM     22  N33 ZIN A   1      31.695   3.420  32.383  0.00  0.00    -0.272 NA
ATOM     23  C32 ZIN A   1      30.766   3.652  31.475  0.00  0.00     0.116 A 
ATOM     24  C31 ZIN A   1      31.083   3.718  30.131  0.00  0.00     0.020 A 
ATOM     25  C30 ZIN A   1      32.397   3.537  29.734  0.00  0.00     0.015 A 
ENDBRANCH  19  20
BRANCH  11  26
ATOM     26  O15 ZIN A   1      42.599   5.671  33.203  0.00  0.00    -0.251 OA
BRANCH  26  27
ATOM     27  S16 ZIN A   1      43.996   5.717  33.804  0.00  0.00     0.251 S 
ATOM     28  O17 ZIN A   1      44.747   4.625  33.205  0.00  0.00    -0.572 OA
ATOM     29  O18 ZIN A   1      44.556   7.016  33.463  0.00  0.00    -0.572 OA
ATOM     30  O19 ZIN A   1      43.840   5.550  35.240  0.00  0.00    -0.572 OA
ENDBRANCH  26  27
ENDBRANCH  11  26
TORSDOF 3
ENDMDL
MODEL 23
REMARK CAVERDOCK RESULT:      29.9      0.000      0.000
REMARK CAVERDOCK CONSTRAINTS:       0.1      0.0      0.0      0.0
REMARK CAVERDOCK TUNNEL: 22     29.9      1.8     23.1
REMARK  3 active torsions:
REMARK  status: ('A' for Active; 'I' for Inactive)
REMARK    1  A    between atoms: C13_11  and  O15_12 
REMARK    2  A    between atoms: O15_12  and  S16_13 
REMARK    3  A    between atoms: C28_24  and  C29_25 
ROOT
ATOM      1  C1  ZIN A   1      35.834   4.962  29.406  0.00  0.00     0.021 C 
ATOM      2  C2  ZIN A   1      35.670   3.992  30.578  0.00  0.00    -0.012 C 
ATOM      3  C3  ZIN A   1      35.677   4.769  31.874  0.00  0.00     0.015 C 
ATOM      4  C4  ZIN A   1      36.940   5.647  31.858  0.00  0.00     0.007 C 
ATOM      5  C5  ZIN A   1      38.209   4.822  31.667  0.00  0.00     0.003 C 
ATOM      6  C7  ZIN A   1      38.131   3.908  30.435  0.00  0.00    -0.001 C 
ATOM      7  C9  ZIN A   1      39.394   3.040  30.404  0.00  0.00     0.033 C 
ATOM      8  C10 ZIN A   1      40.602   3.930  30.410  0.00  0.00    -0.023 C 
ATOM      9  C11 ZIN A   1      40.600   5.127  30.919  0.00  0.00    -0.072 C 
ATOM     10  C12 ZIN A   1      41.887   5.931  30.874  0.00  0.00     0.068 C 
ATOM     11  C13 ZIN A   1      42.185   6.448  32.284  0.00  0.00     0.149 C 
ATOM     12  C20 ZIN A   1      40.980   7.235  32.804  0.00  0.00     0.035 C 
ATOM     13  C21 ZIN A   1      39.774   6.303  32.934  0.00  0.00     0.016 C 
ATOM     14  C22 ZIN A   1      39.409   5.745  31.549  0.00  0.00    -0.017 C 
ATOM     15  C23 ZIN A   1      38.988   6.918  30.661  0.00  0.00     0.020 C 
ATOM     16  C24 ZIN A   1      36.892   3.029  30.617  0.00  0.00     0.006 C 
ATOM     17  C26 ZIN A   1      36.513   2.126  29.434  0.00  0.00     0.033 C 
ATOM     18  C27 ZIN A   1      35.001   1.997  29.613  0.00  0.00    -0.018 C 
ATOM     19  C28 ZIN A   1      34.527   3.075  30.298  0.00  0.00    -0.042 C 
ENDROOT
BRANCH  19  20
ATOM     20  C29 ZIN A   1      33.119   3.297  30.689  0.00  0.00    -0.012 A 
ATOM     21  C34 ZIN A   1      32.757   3.358  32.036  0.00  0.00     0.128 A 
ATOM     22  N33 ZIN A   1      31.504   3.562  32.384  0.00  0.00    -0.272 NA
ATOM     23  C32 ZIN A   1      30.546   3.703  31.488  0.00  0.00     0.116 A 
ATOM     24  C31 ZIN A   1      30.822   3.651  30.134  0.00  0.00     0.020 A 
ATOM     25  C30 ZIN A   1      32.125   3.445  29.715  0.00  0.00     0.015 A 
ENDBRANCH  19  20
BRANCH  11  26
ATOM     26  O15 ZIN A   1      42.443   5.344  33.153  0.00  0.00    -0.251 OA
BRANCH  26  27
ATOM     27  S16 ZIN A   1      43.876   5.276  33.660  0.00  0.00     0.251 S 
ATOM     28  O17 ZIN A   1      43.999   6.277  34.708  0.00  0.00    -0.572 OA
ATOM     29  O18 ZIN A   1      44.079   3.927  34.167  0.00  0.00    -0.572 OA
ATOM     30  O19 ZIN A   1      44.736   5.567  32.524  0.00  0.00    -0.572 OA
ENDBRANCH  26  27
ENDBRANCH  11  26
TORSDOF 3
ENDMDL
MODEL 24
REMARK CAVERDOCK RESULT:      27.1      0.000      0.000
REMARK CAVERDOCK CONSTRAINTS:       0.5      0.0      0.0      0.0
REMARK CAVERDOCK TUNNEL: 23     27.1      1.8     24.2
REMARK  3 active torsions:
REMARK  status: ('A' for Active; 'I' for Inactive)
REMARK    1  A    between atoms: C13_11  and  O15_12 
REMARK    2  A    between atoms: O15_12  and  S16_13 
REMARK    3  A    between atoms: C28_24  and  C29_25 
ROOT
ATOM      1  C1  ZIN A   1      35.531   4.836  29.351  0.00  0.00     0.021 C 
ATOM      2  C2  ZIN A   1      35.367   3.882  30.536  0.00  0.00    -0.012 C 
ATOM      3  C3  ZIN A   1      35.388   4.676  31.821  0.00  0.00     0.015 C 
ATOM      4  C4  ZIN A   1      36.659   5.542  31.786  0.00  0.00     0.007 C 
ATOM      5  C5  ZIN A   1      37.920   4.703  31.597  0.00  0.00     0.003 C 
ATOM      6  C7  ZIN A   1      37.826   3.775  30.378  0.00  0.00    -0.001 C 
ATOM      7  C9  ZIN A   1      39.081   2.896  30.350  0.00  0.00     0.033 C 
ATOM      8  C10 ZIN A   1      40.297   3.775  30.336  0.00  0.00    -0.023 C 
ATOM      9  C11 ZIN A   1      40.308   4.978  30.831  0.00  0.00    -0.072 C 
ATOM     10  C12 ZIN A   1      41.602   5.770  30.767  0.00  0.00     0.068 C 
ATOM     11  C13 ZIN A   1      41.914   6.303  32.168  0.00  0.00     0.149 C 
ATOM     12  C20 ZIN A   1      40.719   7.107  32.685  0.00  0.00     0.035 C 
ATOM     13  C21 ZIN A   1      39.506   6.187  32.836  0.00  0.00     0.016 C 
ATOM     14  C22 ZIN A   1      39.127   5.615  31.460  0.00  0.00    -0.017 C 
ATOM     15  C23 ZIN A   1      38.711   6.780  30.560  0.00  0.00     0.020 C 
ATOM     16  C24 ZIN A   1      36.581   2.909  30.579  0.00  0.00     0.006 C 
ATOM     17  C26 ZIN A   1      36.186   1.995  29.410  0.00  0.00     0.033 C 
ATOM     18  C27 ZIN A   1      34.674   1.881  29.601  0.00  0.00    -0.018 C 
ATOM     19  C28 ZIN A   1      34.214   2.971  30.275  0.00  0.00    -0.042 C 
ENDROOT
BRANCH  19  20
ATOM     20  C29 ZIN A   1      32.811   3.211  30.673  0.00  0.00    -0.012 A 
ATOM     21  C34 ZIN A   1      32.403   3.014  31.993  0.00  0.00     0.128 A 
ATOM     22  N33 ZIN A   1      31.154   3.233  32.348  0.00  0.00    -0.272 NA
ATOM     23  C32 ZIN A   1      30.243   3.631  31.481  0.00  0.00     0.116 A 
ATOM     24  C31 ZIN A   1      30.566   3.845  30.153  0.00  0.00     0.020 A 
ATOM     25  C30 ZIN A   1      31.867   3.635  29.730  0.00  0.00     0.015 A 
ENDBRANCH  19  20
BRANCH  11  26
ATOM     26  O15 ZIN A   1      42.167   5.207  33.050  0.00  0.00    -0.251 OA
BRANCH  26  27
ATOM     27  S16 ZIN A   1      43.598   5.146  33.566  0.00  0.00     0.251 S 
ATOM     28  O17 ZIN A   1      44.467   5.178  32.400  0.00  0.00    -0.572 OA
ATOM     29  O18 ZIN A   1      43.786   6.310  34.418  0.00  0.00    -0.572 OA
ATOM     30  O19 ZIN A   1      43.724   3.901  34.306  0.00  0.00    -0.572 OA
ENDBRANCH  26  27
ENDBRANCH  11  26
TORSDOF 3
ENDMDL
MODEL 25
REMARK CAVERDOCK RESULT:      26.0      0.000      0.000
REMARK CAVERDOCK CONSTRAINTS:       0.1      0.0      0.0      0.0
REMARK CAVERDOCK TUNNEL: 24     26.0      1.8     25.3
REMARK  3 active torsions:
REMARK  status: ('A' for Active; 'I' for Inactive)
REMARK    1  A    between atoms: C13_11  and  O15_12 
REMARK    2  A    between atoms: O15_12  and  S16_13 
REMARK    3  A    between atoms: C28_24  and  C29_25 
ROOT
ATOM      1  C1  ZIN A   1      35.435   4.865  29.342  0.00  0.00     0.021 C 
ATOM      2  C2  ZIN A   1      35.247   3.927  30.536  0.00  0.00    -0.012 C 
ATOM      3  C3  ZIN A   1      35.267   4.734  31.813  0.00  0.00     0.015 C 
ATOM      4  C4  ZIN A   1      36.550   5.583  31.780  0.00  0.00     0.007 C 
ATOM      5  C5  ZIN A   1      37.801   4.725  31.613  0.00  0.00     0.003 C 
ATOM      6  C7  ZIN A   1      37.705   3.785  30.403  0.00  0.00    -0.001 C 
ATOM      7  C9  ZIN A   1      38.949   2.889  30.397  0.00  0.00     0.033 C 
ATOM      8  C10 ZIN A   1      40.177   3.751  30.385  0.00  0.00    -0.023 C 
ATOM      9  C11 ZIN A   1      40.199   4.960  30.866  0.00  0.00    -0.072 C 
ATOM     10  C12 ZIN A   1      41.505   5.733  30.806  0.00  0.00     0.068 C 
ATOM     11  C13 ZIN A   1      41.810   6.278  32.204  0.00  0.00     0.149 C 
ATOM     12  C20 ZIN A   1      40.622   7.103  32.701  0.00  0.00     0.035 C 
ATOM     13  C21 ZIN A   1      39.395   6.201  32.850  0.00  0.00     0.016 C 
ATOM     14  C22 ZIN A   1      39.022   5.619  31.477  0.00  0.00    -0.017 C 
ATOM     15  C23 ZIN A   1      38.629   6.779  30.560  0.00  0.00     0.020 C 
ATOM     16  C24 ZIN A   1      36.447   2.937  30.602  0.00  0.00     0.006 C 
ATOM     17  C26 ZIN A   1      36.051   2.016  29.440  0.00  0.00     0.033 C 
ATOM     18  C27 ZIN A   1      34.536   1.924  29.616  0.00  0.00    -0.018 C 
ATOM     19  C28 ZIN A   1      34.085   3.029  30.275  0.00  0.00    -0.042 C 
ENDROOT
BRANCH  19  20
ATOM     20  C29 ZIN A   1      32.681   3.291  30.656  0.00  0.00    -0.012 A 
ATOM     21  C34 ZIN A   1      32.251   3.088  31.968  0.00  0.00     0.128 A 
ATOM     22  N33 ZIN A   1      31.002   3.328  32.308  0.00  0.00    -0.272 NA
ATOM     23  C32 ZIN A   1      30.111   3.753  31.434  0.00  0.00     0.116 A 
ATOM     24  C31 ZIN A   1      30.456   3.975  30.113  0.00  0.00     0.020 A 
ATOM     25  C30 ZIN A   1      31.758   3.744  29.705  0.00  0.00     0.015 A 
ENDBRANCH  19  20
BRANCH  11  26
ATOM     26  O15 ZIN A   1      42.041   5.188  33.100  0.00  0.00    -0.251 OA
BRANCH  26  27
ATOM     27  S16 ZIN A   1      43.473   5.095  33.605  0.00  0.00     0.251 S 
ATOM     28  O17 ZIN A   1      43.630   6.128  34.617  0.00  0.00    -0.572 OA
ATOM     29  O18 ZIN A   1      43.637   3.760  34.159  0.00  0.00    -0.572 OA
ATOM     30  O19 ZIN A   1      44.338   5.320  32.457  0.00  0.00    -0.572 OA
ENDBRANCH  26  27
ENDBRANCH  11  26
TORSDOF 3
ENDMDL
MODEL 26
REMARK CAVERDOCK RESULT:      24.7      0.000      0.000
REMARK CAVERDOCK CONSTRAINTS:       0.1      0.0      0.0      0.0
REMARK CAVERDOCK TUNNEL: 25     24.7      1.8     26.2
REMARK  3 active torsions:
REMARK  status: ('A' for Active; 'I' for Inactive)
REMARK    1  A    between atoms: C13_11  and  O15_12 
REMARK    2  A    between atoms: O15_12  and  S16_13 
REMARK    3  A    between atoms: C28_24  and  C29_25 
ROOT
ATOM      1  C1  ZIN A   1      35.224   4.976  29.380  0.00  0.00     0.021 C 
ATOM      2  C2  ZIN A   1      35.068   3.999  30.547  0.00  0.00    -0.012 C 
ATOM      3  C3  ZIN A   1      35.073   4.769  31.847  0.00  0.00     0.015 C 
ATOM      4  C4  ZIN A   1      36.332   5.654  31.832  0.00  0.00     0.007 C 
ATOM      5  C5  ZIN A   1      37.605   4.836  31.635  0.00  0.00     0.003 C 
ATOM      6  C7  ZIN A   1      37.529   3.928  30.399  0.00  0.00    -0.001 C 
ATOM      7  C9  ZIN A   1      38.796   3.067  30.360  0.00  0.00     0.033 C 
ATOM      8  C10 ZIN A   1      40.000   3.962  30.368  0.00  0.00    -0.023 C 
ATOM      9  C11 ZIN A   1      39.992   5.157  30.884  0.00  0.00    -0.072 C 
ATOM     10  C12 ZIN A   1      41.276   5.968  30.840  0.00  0.00     0.068 C 
ATOM     11  C13 ZIN A   1      41.574   6.480  32.252  0.00  0.00     0.149 C 
ATOM     12  C20 ZIN A   1      40.366   7.257  32.778  0.00  0.00     0.035 C 
ATOM     13  C21 ZIN A   1      39.165   6.319  32.906  0.00  0.00     0.016 C 
ATOM     14  C22 ZIN A   1      38.800   5.766  31.519  0.00  0.00    -0.017 C 
ATOM     15  C23 ZIN A   1      38.371   6.941  30.638  0.00  0.00     0.020 C 
ATOM     16  C24 ZIN A   1      36.295   3.041  30.579  0.00  0.00     0.006 C 
ATOM     17  C26 ZIN A   1      35.918   2.143  29.392  0.00  0.00     0.033 C 
ATOM     18  C27 ZIN A   1      34.407   2.005  29.573  0.00  0.00    -0.018 C 
ATOM     19  C28 ZIN A   1      33.929   3.077  30.265  0.00  0.00    -0.042 C 
ENDROOT
BRANCH  19  20
ATOM     20  C29 ZIN A   1      32.521   3.290  30.660  0.00  0.00    -0.012 A 
ATOM     21  C34 ZIN A   1      32.081   2.944  31.939  0.00  0.00     0.128 A 
ATOM     22  N33 ZIN A   1      30.829   3.139  32.293  0.00  0.00    -0.272 NA
ATOM     23  C32 ZIN A   1      29.942   3.652  31.462  0.00  0.00     0.116 A 
ATOM     24  C31 ZIN A   1      30.296   4.018  30.176  0.00  0.00     0.020 A 
ATOM     25  C30 ZIN A   1      31.603   3.839  29.756  0.00  0.00     0.015 A 
ENDBRANCH  19  20
BRANCH  11  26
ATOM     26  O15 ZIN A   1      41.839   5.372  33.115  0.00  0.00    -0.251 OA
BRANCH  26  27
ATOM     27  S16 ZIN A   1      43.304   5.220  33.495  0.00  0.00     0.251 S 
ATOM     28  O17 ZIN A   1      43.555   6.155  34.581  0.00  0.00    -0.572 OA
ATOM     29  O18 ZIN A   1      43.489   3.839  33.911  0.00  0.00    -0.572 OA
ATOM     30  O19 ZIN A   1      44.081   5.542  32.308  0.00  0.00    -0.572 OA
ENDBRANCH  26  27
ENDBRANCH  11  26
TORSDOF 3
ENDMDL
MODEL 27
REMARK CAVERDOCK RESULT:      23.5      0.000      0.000
REMARK CAVERDOCK CONSTRAINTS:       0.0      0.0      0.0      0.0
REMARK CAVERDOCK TUNNEL: 26     23.5      1.8     27.3
REMARK  3 active torsions:
REMARK  status: ('A' for Active; 'I' for Inactive)
REMARK    1  A    between atoms: C13_11  and  O15_12 
REMARK    2  A    between atoms: O15_12  and  S16_13 
REMARK    3  A    between atoms: C28_24  and  C29_25 
ROOT
ATOM      1  C1  ZIN A   1      35.064   4.915  29.309  0.00  0.00     0.021 C 
ATOM      2  C2  ZIN A   1      34.863   3.960  30.487  0.00  0.00    -0.012 C 
ATOM      3  C3  ZIN A   1      34.877   4.748  31.776  0.00  0.00     0.015 C 
ATOM      4  C4  ZIN A   1      36.163   5.592  31.766  0.00  0.00     0.007 C 
ATOM      5  C5  ZIN A   1      37.412   4.733  31.595  0.00  0.00     0.003 C 
ATOM      6  C7  ZIN A   1      37.322   3.810  30.371  0.00  0.00    -0.001 C 
ATOM      7  C9  ZIN A   1      38.562   2.910  30.360  0.00  0.00     0.033 C 
ATOM      8  C10 ZIN A   1      39.793   3.768  30.370  0.00  0.00    -0.023 C 
ATOM      9  C11 ZIN A   1      39.817   4.969  30.869  0.00  0.00    -0.072 C 
ATOM     10  C12 ZIN A   1      41.126   5.739  30.830  0.00  0.00     0.068 C 
ATOM     11  C13 ZIN A   1      41.422   6.261  32.239  0.00  0.00     0.149 C 
ATOM     12  C20 ZIN A   1      40.233   7.083  32.739  0.00  0.00     0.035 C 
ATOM     13  C21 ZIN A   1      39.002   6.184  32.866  0.00  0.00     0.016 C 
ATOM     14  C22 ZIN A   1      38.637   5.624  31.482  0.00  0.00    -0.017 C 
ATOM     15  C23 ZIN A   1      38.255   6.799  30.579  0.00  0.00     0.020 C 
ATOM     16  C24 ZIN A   1      36.059   2.965  30.547  0.00  0.00     0.006 C 
ATOM     17  C26 ZIN A   1      35.668   2.063  29.368  0.00  0.00     0.033 C 
ATOM     18  C27 ZIN A   1      34.152   1.974  29.532  0.00  0.00    -0.018 C 
ATOM     19  C28 ZIN A   1      33.699   3.070  30.204  0.00  0.00    -0.042 C 
ENDROOT
BRANCH  19  20
ATOM     20  C29 ZIN A   1      32.294   3.332  30.579  0.00  0.00    -0.012 A 
ATOM     21  C34 ZIN A   1      31.734   2.728  31.705  0.00  0.00     0.128 A 
ATOM     22  N33 ZIN A   1      30.484   2.966  32.042  0.00  0.00    -0.272 NA
ATOM     23  C32 ZIN A   1      29.712   3.766  31.333  0.00  0.00     0.116 A 
ATOM     24  C31 ZIN A   1      30.189   4.400  30.201  0.00  0.00     0.020 A 
ATOM     25  C30 ZIN A   1      31.499   4.188  29.807  0.00  0.00     0.015 A 
ENDBRANCH  19  20
BRANCH  11  26
ATOM     26  O15 ZIN A   1      41.642   5.157  33.120  0.00  0.00    -0.251 OA
BRANCH  26  27
ATOM     27  S16 ZIN A   1      43.086   5.008  33.576  0.00  0.00     0.251 S 
ATOM     28  O17 ZIN A   1      43.270   5.917  34.696  0.00  0.00    -0.572 OA
ATOM     29  O18 ZIN A   1      43.261   3.617  33.967  0.00  0.00    -0.572 OA
ATOM     30  O19 ZIN A   1      43.923   5.365  32.441  0.00  0.00    -0.572 OA
ENDBRANCH  26  27
ENDBRANCH  11  26
TORSDOF 3
ENDMDL
MODEL 28
REMARK CAVERDOCK RESULT:      22.8      0.000      0.000
REMARK CAVERDOCK CONSTRAINTS:       0.2      0.0      0.0      0.0
REMARK CAVERDOCK TUNNEL: 27     22.8      1.8     28.1
REMARK  3 active torsions:
REMARK  status: ('A' for Active; 'I' for Inactive)
REMARK    1  A    between atoms: C13_11  and  O15_12 
REMARK    2  A    between atoms: O15_12  and  S16_13 
REMARK    3  A    between atoms: C28_24  and  C29_25 
ROOT
ATOM      1  C1  ZIN A   1      34.854   4.742  29.306  0.00  0.00     0.021 C 
ATOM      2  C2  ZIN A   1      34.659   3.861  30.540  0.00  0.00    -0.012 C 
ATOM      3  C3  ZIN A   1      34.677   4.726  31.779  0.00  0.00     0.015 C 
ATOM      4  C4  ZIN A   1      35.963   5.569  31.712  0.00  0.00     0.007 C 
ATOM      5  C5  ZIN A   1      37.212   4.700  31.588  0.00  0.00     0.003 C 
ATOM      6  C7  ZIN A   1      37.117   3.705  30.423  0.00  0.00    -0.001 C 
ATOM      7  C9  ZIN A   1      38.357   2.806  30.462  0.00  0.00     0.033 C 
ATOM      8  C10 ZIN A   1      39.589   3.663  30.415  0.00  0.00    -0.023 C 
ATOM      9  C11 ZIN A   1      39.613   4.893  30.840  0.00  0.00    -0.072 C 
ATOM     10  C12 ZIN A   1      40.922   5.659  30.748  0.00  0.00     0.068 C 
ATOM     11  C13 ZIN A   1      41.224   6.266  32.121  0.00  0.00     0.149 C 
ATOM     12  C20 ZIN A   1      40.037   7.117  32.575  0.00  0.00     0.035 C 
ATOM     13  C21 ZIN A   1      38.807   6.227  32.762  0.00  0.00     0.016 C 
ATOM     14  C22 ZIN A   1      38.436   5.583  31.416  0.00  0.00    -0.017 C 
ATOM     15  C23 ZIN A   1      38.050   6.701  30.445  0.00  0.00     0.020 C 
ATOM     16  C24 ZIN A   1      35.855   2.872  30.656  0.00  0.00     0.006 C 
ATOM     17  C26 ZIN A   1      35.460   1.899  29.536  0.00  0.00     0.033 C 
ATOM     18  C27 ZIN A   1      33.944   1.820  29.712  0.00  0.00    -0.018 C 
ATOM     19  C28 ZIN A   1      33.494   2.955  30.317  0.00  0.00    -0.042 C 
ENDROOT
BRANCH  19  20
ATOM     20  C29 ZIN A   1      32.090   3.239  30.681  0.00  0.00    -0.012 A 
ATOM     21  C34 ZIN A   1      31.524   2.673  31.824  0.00  0.00     0.128 A 
ATOM     22  N33 ZIN A   1      30.275   2.931  32.151  0.00  0.00    -0.272 NA
ATOM     23  C32 ZIN A   1      29.511   3.716  31.417  0.00  0.00     0.116 A 
ATOM     24  C31 ZIN A   1      29.995   4.312  30.267  0.00  0.00     0.020 A 
ATOM     25  C30 ZIN A   1      31.304   4.078  29.882  0.00  0.00     0.015 A 
ENDBRANCH  19  20
BRANCH  11  26
ATOM     26  O15 ZIN A   1      41.448   5.218  33.067  0.00  0.00    -0.251 OA
BRANCH  26  27
ATOM     27  S16 ZIN A   1      42.899   5.079  33.504  0.00  0.00     0.251 S 
ATOM     28  O17 ZIN A   1      43.716   5.283  32.317  0.00  0.00    -0.572 OA
ATOM     29  O18 ZIN A   1      43.135   6.102  34.511  0.00  0.00    -0.572 OA
ATOM     30  O19 ZIN A   1      43.047   3.737  34.044  0.00  0.00    -0.572 OA
ENDBRANCH  26  27
ENDBRANCH  11  26
TORSDOF 3
ENDMDL
MODEL 29
REMARK CAVERDOCK RESULT:      21.9      0.000      0.000
REMARK CAVERDOCK CONSTRAINTS:       0.1      0.0      0.0      0.0
REMARK CAVERDOCK TUNNEL: 28     21.9      1.8     29.1
REMARK  3 active torsions:
REMARK  status: ('A' for Active; 'I' for Inactive)
REMARK    1  A    between atoms: C13_11  and  O15_12 
REMARK    2  A    between atoms: O15_12  and  S16_13 
REMARK    3  A    between atoms: C28_24  and  C29_25 
ROOT
ATOM      1  C1  ZIN A   1      34.568   5.034  29.482  0.00  0.00     0.021 C 
ATOM      2  C2  ZIN A   1      34.417   3.987  30.588  0.00  0.00    -0.012 C 
ATOM      3  C3  ZIN A   1      34.460   4.673  31.933  0.00  0.00     0.015 C 
ATOM      4  C4  ZIN A   1      35.733   5.536  31.950  0.00  0.00     0.007 C 
ATOM      5  C5  ZIN A   1      36.988   4.712  31.676  0.00  0.00     0.003 C 
ATOM      6  C7  ZIN A   1      36.873   3.886  30.387  0.00  0.00    -0.001 C 
ATOM      7  C9  ZIN A   1      38.124   3.009  30.269  0.00  0.00     0.033 C 
ATOM      8  C10 ZIN A   1      39.343   3.883  30.309  0.00  0.00    -0.023 C 
ATOM      9  C11 ZIN A   1      39.366   5.042  30.899  0.00  0.00    -0.072 C 
ATOM     10  C12 ZIN A   1      40.662   5.833  30.882  0.00  0.00     0.068 C 
ATOM     11  C13 ZIN A   1      40.995   6.250  32.317  0.00  0.00     0.149 C 
ATOM     12  C20 ZIN A   1      39.811   7.012  32.915  0.00  0.00     0.035 C 
ATOM     13  C21 ZIN A   1      38.597   6.086  33.008  0.00  0.00     0.016 C 
ATOM     14  C22 ZIN A   1      38.197   5.629  31.596  0.00  0.00    -0.017 C 
ATOM     15  C23 ZIN A   1      37.771   6.864  30.799  0.00  0.00     0.020 C 
ATOM     16  C24 ZIN A   1      35.628   3.010  30.535  0.00  0.00     0.006 C 
ATOM     17  C26 ZIN A   1      35.213   2.195  29.301  0.00  0.00     0.033 C 
ATOM     18  C27 ZIN A   1      33.703   2.070  29.503  0.00  0.00    -0.018 C 
ATOM     19  C28 ZIN A   1      33.257   3.103  30.271  0.00  0.00    -0.042 C 
ENDROOT
BRANCH  19  20
ATOM     20  C29 ZIN A   1      31.861   3.313  30.707  0.00  0.00    -0.012 A 
ATOM     21  C34 ZIN A   1      31.417   2.818  31.934  0.00  0.00     0.128 A 
ATOM     22  N33 ZIN A   1      30.175   3.010  32.324  0.00  0.00    -0.272 NA
ATOM     23  C32 ZIN A   1      29.303   3.660  31.578  0.00  0.00     0.116 A 
ATOM     24  C31 ZIN A   1      29.662   4.178  30.348  0.00  0.00     0.020 A 
ATOM     25  C30 ZIN A   1      30.958   4.009  29.893  0.00  0.00     0.015 A 
ENDBRANCH  19  20
BRANCH  11  26
ATOM     26  O15 ZIN A   1      41.257   5.085  33.102  0.00  0.00    -0.251 OA
BRANCH  26  27
ATOM     27  S16 ZIN A   1      42.724   4.901  33.467  0.00  0.00     0.251 S 
ATOM     28  O17 ZIN A   1      42.980   5.751  34.619  0.00  0.00    -0.572 OA
ATOM     29  O18 ZIN A   1      42.905   3.492  33.778  0.00  0.00    -0.572 OA
ATOM     30  O19 ZIN A   1      43.498   5.309  32.305  0.00  0.00    -0.572 OA
ENDBRANCH  26  27
ENDBRANCH  11  26
TORSDOF 3
ENDMDL
MODEL 30
REMARK CAVERDOCK RESULT:      21.7      0.000      0.000
REMARK CAVERDOCK CONSTRAINTS:       0.1      0.0      0.0      0.0
REMARK CAVERDOCK TUNNEL: 29     21.7      1.9     30.1
REMARK  3 active torsions:
REMARK  status: ('A' for Active; 'I' for Inactive)
REMARK    1  A    between atoms: C13_11  and  O15_12 
REMARK    2  A    between atoms: O15_12  and  S16_13 
REMARK    3  A    between atoms: C28_24  and  C29_25 
ROOT
ATOM      1  C1  ZIN A   1      34.476   4.838  29.292  0.00  0.00     0.021 C 
ATOM      2  C2  ZIN A   1      34.261   3.954  30.521  0.00  0.00    -0.012 C 
ATOM      3  C3  ZIN A   1      34.292   4.812  31.765  0.00  0.00     0.015 C 
ATOM      4  C4  ZIN A   1      35.593   5.631  31.705  0.00  0.00     0.007 C 
ATOM      5  C5  ZIN A   1      36.826   4.740  31.580  0.00  0.00     0.003 C 
ATOM      6  C7  ZIN A   1      36.716   3.753  30.409  0.00  0.00    -0.001 C 
ATOM      7  C9  ZIN A   1      37.939   2.831  30.446  0.00  0.00     0.033 C 
ATOM      8  C10 ZIN A   1      39.186   3.665  30.407  0.00  0.00    -0.023 C 
ATOM      9  C11 ZIN A   1      39.233   4.892  30.839  0.00  0.00    -0.072 C 
ATOM     10  C12 ZIN A   1      40.555   5.634  30.755  0.00  0.00     0.068 C 
ATOM     11  C13 ZIN A   1      40.865   6.228  32.131  0.00  0.00     0.149 C 
ATOM     12  C20 ZIN A   1      39.693   7.099  32.587  0.00  0.00     0.035 C 
ATOM     13  C21 ZIN A   1      38.446   6.231  32.766  0.00  0.00     0.016 C 
ATOM     14  C22 ZIN A   1      38.067   5.601  31.416  0.00  0.00    -0.017 C 
ATOM     15  C23 ZIN A   1      37.704   6.731  30.450  0.00  0.00     0.020 C 
ATOM     16  C24 ZIN A   1      35.438   2.943  30.635  0.00  0.00     0.006 C 
ATOM     17  C26 ZIN A   1      35.028   1.983  29.508  0.00  0.00     0.033 C 
ATOM     18  C27 ZIN A   1      33.511   1.932  29.680  0.00  0.00    -0.018 C 
ATOM     19  C28 ZIN A   1      33.080   3.071  30.290  0.00  0.00    -0.042 C 
ENDROOT
BRANCH  19  20
ATOM     20  C29 ZIN A   1      31.681   3.380  30.652  0.00  0.00    -0.012 A 
ATOM     21  C34 ZIN A   1      31.017   2.631  31.625  0.00  0.00     0.128 A 
ATOM     22  N33 ZIN A   1      29.773   2.910  31.951  0.00  0.00    -0.272 NA
ATOM     23  C32 ZIN A   1      29.103   3.887  31.373  0.00  0.00     0.116 A 
ATOM     24  C31 ZIN A   1      29.687   4.673  30.396  0.00  0.00     0.020 A 
ATOM     25  C30 ZIN A   1      30.996   4.425  30.021  0.00  0.00     0.015 A 
ENDBRANCH  19  20
BRANCH  11  26
ATOM     26  O15 ZIN A   1      41.067   5.172  33.072  0.00  0.00    -0.251 OA
BRANCH  26  27
ATOM     27  S16 ZIN A   1      42.526   4.938  33.437  0.00  0.00     0.251 S 
ATOM     28  O17 ZIN A   1      43.319   5.371  32.296  0.00  0.00    -0.572 OA
ATOM     29  O18 ZIN A   1      42.796   5.737  34.623  0.00  0.00    -0.572 OA
ATOM     30  O19 ZIN A   1      42.672   3.514  33.693  0.00  0.00    -0.572 OA
ENDBRANCH  26  27
ENDBRANCH  11  26
TORSDOF 3
ENDMDL
MODEL 31
REMARK CAVERDOCK RESULT:      21.0      0.000      0.000
REMARK CAVERDOCK CONSTRAINTS:       0.0      0.0      0.0      0.0
REMARK CAVERDOCK TUNNEL: 30     21.0      1.9     31.4
REMARK  3 active torsions:
REMARK  status: ('A' for Active; 'I' for Inactive)
REMARK    1  A    between atoms: C13_11  and  O15_12 
REMARK    2  A    between atoms: O15_12  and  S16_13 
REMARK    3  A    between atoms: C28_24  and  C29_25 
ROOT
ATOM      1  C1  ZIN A   1      34.192   4.894  29.428  0.00  0.00     0.021 C 
ATOM      2  C2  ZIN A   1      34.038   3.933  30.609  0.00  0.00    -0.012 C 
ATOM      3  C3  ZIN A   1      34.091   4.716  31.900  0.00  0.00     0.015 C 
ATOM      4  C4  ZIN A   1      35.370   5.569  31.848  0.00  0.00     0.007 C 
ATOM      5  C5  ZIN A   1      36.619   4.718  31.631  0.00  0.00     0.003 C 
ATOM      6  C7  ZIN A   1      36.492   3.800  30.408  0.00  0.00    -0.001 C 
ATOM      7  C9  ZIN A   1      37.737   2.907  30.351  0.00  0.00     0.033 C 
ATOM      8  C10 ZIN A   1      38.962   3.773  30.322  0.00  0.00    -0.023 C 
ATOM      9  C11 ZIN A   1      38.995   4.973  30.825  0.00  0.00    -0.072 C 
ATOM     10  C12 ZIN A   1      40.297   5.751  30.744  0.00  0.00     0.068 C 
ATOM     11  C13 ZIN A   1      40.639   6.270  32.143  0.00  0.00     0.149 C 
ATOM     12  C20 ZIN A   1      39.462   7.083  32.687  0.00  0.00     0.035 C 
ATOM     13  C21 ZIN A   1      38.242   6.175  32.852  0.00  0.00     0.016 C 
ATOM     14  C22 ZIN A   1      37.833   5.618  31.480  0.00  0.00    -0.017 C 
ATOM     15  C23 ZIN A   1      37.413   6.793  30.595  0.00  0.00     0.020 C 
ATOM     16  C24 ZIN A   1      35.241   2.946  30.624  0.00  0.00     0.006 C 
ATOM     17  C26 ZIN A   1      34.816   2.045  29.456  0.00  0.00     0.033 C 
ATOM     18  C27 ZIN A   1      33.306   1.946  29.672  0.00  0.00    -0.018 C 
ATOM     19  C28 ZIN A   1      32.871   3.037  30.363  0.00  0.00    -0.042 C 
ENDROOT
BRANCH  19  20
ATOM     20  C29 ZIN A   1      31.477   3.289  30.786  0.00  0.00    -0.012 A 
ATOM     21  C34 ZIN A   1      30.976   2.716  31.956  0.00  0.00     0.128 A 
ATOM     22  N33 ZIN A   1      29.737   2.945  32.337  0.00  0.00    -0.272 NA
ATOM     23  C32 ZIN A   1      28.921   3.706  31.633  0.00  0.00     0.116 A 
ATOM     24  C31 ZIN A   1      29.340   4.307  30.459  0.00  0.00     0.020 A 
ATOM     25  C30 ZIN A   1      30.636   4.102  30.018  0.00  0.00     0.015 A 
ENDBRANCH  19  20
BRANCH  11  26
ATOM     26  O15 ZIN A   1      40.896   5.165  33.012  0.00  0.00    -0.251 OA
BRANCH  26  27
ATOM     27  S16 ZIN A   1      42.375   4.868  33.215  0.00  0.00     0.251 S 
ATOM     28  O17 ZIN A   1      43.037   5.150  31.951  0.00  0.00    -0.572 OA
ATOM     29  O18 ZIN A   1      42.836   5.745  34.280  0.00  0.00    -0.572 OA
ATOM     30  O19 ZIN A   1      42.474   3.464  33.581  0.00  0.00    -0.572 OA
ENDBRANCH  26  27
ENDBRANCH  11  26
TORSDOF 3
ENDMDL
MODEL 32
REMARK CAVERDOCK RESULT:      20.9      0.000      0.000
REMARK CAVERDOCK CONSTRAINTS:       0.0      0.0      0.0      0.0
REMARK CAVERDOCK TUNNEL: 31     20.9      1.9     32.3
REMARK  3 active torsions:
REMARK  status: ('A' for Active; 'I' for Inactive)
REMARK    1  A    between atoms: C13_11  and  O15_12 
REMARK    2  A    between atoms: O15_12  and  S16_13 
REMARK    3  A    between atoms: C28_24  and  C29_25 
ROOT
ATOM      1  C1  ZIN A   1      34.045   4.882  29.500  0.00  0.00     0.021 C 
ATOM      2  C2  ZIN A   1      33.899   3.905  30.668  0.00  0.00    -0.012 C 
ATOM      3  C3  ZIN A   1      33.956   4.671  31.969  0.00  0.00     0.015 C 
ATOM      4  C4  ZIN A   1      35.233   5.528  31.923  0.00  0.00     0.007 C 
ATOM      5  C5  ZIN A   1      36.483   4.684  31.689  0.00  0.00     0.003 C 
ATOM      6  C7  ZIN A   1      36.353   3.782  30.453  0.00  0.00    -0.001 C 
ATOM      7  C9  ZIN A   1      37.600   2.894  30.378  0.00  0.00     0.033 C 
ATOM      8  C10 ZIN A   1      38.823   3.763  30.355  0.00  0.00    -0.023 C 
ATOM      9  C11 ZIN A   1      38.855   4.956  30.874  0.00  0.00    -0.072 C 
ATOM     10  C12 ZIN A   1      40.154   5.739  30.798  0.00  0.00     0.068 C 
ATOM     11  C13 ZIN A   1      40.501   6.240  32.202  0.00  0.00     0.149 C 
ATOM     12  C20 ZIN A   1      39.325   7.042  32.763  0.00  0.00     0.035 C 
ATOM     13  C21 ZIN A   1      38.108   6.129  32.922  0.00  0.00     0.016 C 
ATOM     14  C22 ZIN A   1      37.694   5.589  31.543  0.00  0.00    -0.017 C 
ATOM     15  C23 ZIN A   1      37.267   6.775  30.677  0.00  0.00     0.020 C 
ATOM     16  C24 ZIN A   1      35.106   2.921  30.664  0.00  0.00     0.006 C 
ATOM     17  C26 ZIN A   1      34.677   2.035  29.485  0.00  0.00     0.033 C 
ATOM     18  C27 ZIN A   1      33.169   1.929  29.707  0.00  0.00    -0.018 C 
ATOM     19  C28 ZIN A   1      32.734   3.009  30.415  0.00  0.00    -0.042 C 
ENDROOT
BRANCH  19  20
ATOM     20  C29 ZIN A   1      31.342   3.251  30.848  0.00  0.00    -0.012 A 
ATOM     21  C34 ZIN A   1      30.863   2.705  32.040  0.00  0.00     0.128 A 
ATOM     22  N33 ZIN A   1      29.625   2.926  32.429  0.00  0.00    -0.272 NA
ATOM     23  C32 ZIN A   1      28.789   3.653  31.714  0.00  0.00     0.116 A 
ATOM     24  C31 ZIN A   1      29.184   4.226  30.519  0.00  0.00     0.020 A 
ATOM     25  C30 ZIN A   1      30.478   4.029  30.068  0.00  0.00     0.015 A 
ENDBRANCH  19  20
BRANCH  11  26
ATOM     26  O15 ZIN A   1      40.765   5.123  33.055  0.00  0.00    -0.251 OA
BRANCH  26  27
ATOM     27  S16 ZIN A   1      42.238   4.933  33.386  0.00  0.00     0.251 S 
ATOM     28  O17 ZIN A   1      42.995   5.555  32.311  0.00  0.00    -0.572 OA
ATOM     29  O18 ZIN A   1      42.469   5.587  34.665  0.00  0.00    -0.572 OA
ATOM     30  O19 ZIN A   1      42.470   3.498  33.456  0.00  0.00    -0.572 OA
ENDBRANCH  26  27
ENDBRANCH  11  26
TORSDOF 3
ENDMDL
MODEL 33
REMARK CAVERDOCK RESULT:      20.5      0.000      0.000
REMARK CAVERDOCK CONSTRAINTS:       0.0      0.0      0.0      0.0
REMARK CAVERDOCK TUNNEL: 32     20.5      2.0     33.2
REMARK  3 active torsions:
REMARK  status: ('A' for Active; 'I' for Inactive)
REMARK    1  A    between atoms: C13_11  and  O15_12 
REMARK    2  A    between atoms: O15_12  and  S16_13 
REMARK    3  A    between atoms: C28_24  and  C29_25 
ROOT
ATOM      1  C1  ZIN A   1      33.874   4.989  29.576  0.00  0.00     0.021 C 
ATOM      2  C2  ZIN A   1      33.758   3.962  30.705  0.00  0.00    -0.012 C 
ATOM      3  C3  ZIN A   1      33.853   4.671  32.036  0.00  0.00     0.015 C 
ATOM      4  C4  ZIN A   1      35.131   5.527  31.991  0.00  0.00     0.007 C 
ATOM      5  C5  ZIN A   1      36.371   4.692  31.685  0.00  0.00     0.003 C 
ATOM      6  C7  ZIN A   1      36.204   3.844  30.416  0.00  0.00    -0.001 C 
ATOM      7  C9  ZIN A   1      37.446   2.959  30.268  0.00  0.00     0.033 C 
ATOM      8  C10 ZIN A   1      38.670   3.826  30.248  0.00  0.00    -0.023 C 
ATOM      9  C11 ZIN A   1      38.720   4.995  30.817  0.00  0.00    -0.072 C 
ATOM     10  C12 ZIN A   1      40.019   5.779  30.738  0.00  0.00     0.068 C 
ATOM     11  C13 ZIN A   1      40.406   6.218  32.152  0.00  0.00     0.149 C 
ATOM     12  C20 ZIN A   1      39.249   6.997  32.780  0.00  0.00     0.035 C 
ATOM     13  C21 ZIN A   1      38.034   6.080  32.933  0.00  0.00     0.016 C 
ATOM     14  C22 ZIN A   1      37.580   5.600  31.545  0.00  0.00    -0.017 C 
ATOM     15  C23 ZIN A   1      37.132   6.824  30.743  0.00  0.00     0.020 C 
ATOM     16  C24 ZIN A   1      34.961   2.978  30.625  0.00  0.00     0.006 C 
ATOM     17  C26 ZIN A   1      34.497   2.144  29.422  0.00  0.00     0.033 C 
ATOM     18  C27 ZIN A   1      32.996   2.031  29.681  0.00  0.00    -0.018 C 
ATOM     19  C28 ZIN A   1      32.583   3.080  30.446  0.00  0.00    -0.042 C 
ENDROOT
BRANCH  19  20
ATOM     20  C29 ZIN A   1      31.204   3.305  30.929  0.00  0.00    -0.012 A 
ATOM     21  C34 ZIN A   1      30.760   2.713  32.112  0.00  0.00     0.128 A 
ATOM     22  N33 ZIN A   1      29.534   2.918  32.545  0.00  0.00    -0.272 NA
ATOM     23  C32 ZIN A   1      28.679   3.673  31.883  0.00  0.00     0.116 A 
ATOM     24  C31 ZIN A   1      29.040   4.292  30.700  0.00  0.00     0.020 A 
ATOM     25  C30 ZIN A   1      30.320   4.113  30.204  0.00  0.00     0.015 A 
ENDBRANCH  19  20
BRANCH  11  26
ATOM     26  O15 ZIN A   1      40.691   5.066  32.948  0.00  0.00    -0.251 OA
BRANCH  26  27
ATOM     27  S16 ZIN A   1      42.175   4.843  33.206  0.00  0.00     0.251 S 
ATOM     28  O17 ZIN A   1      42.357   3.413  33.400  0.00  0.00    -0.572 OA
ATOM     29  O18 ZIN A   1      42.882   5.328  32.031  0.00  0.00    -0.572 OA
ATOM     30  O19 ZIN A   1      42.511   5.603  34.399  0.00  0.00    -0.572 OA
ENDBRANCH  26  27
ENDBRANCH  11  26
TORSDOF 3
ENDMDL
MODEL 34
REMARK CAVERDOCK RESULT:      20.6      0.000      0.000
REMARK CAVERDOCK CONSTRAINTS:       0.1      0.0      0.0      0.0
REMARK CAVERDOCK TUNNEL: 33     20.6      2.0     34.2
REMARK  3 active torsions:
REMARK  status: ('A' for Active; 'I' for Inactive)
REMARK    1  A    between atoms: C13_11  and  O15_12 
REMARK    2  A    between atoms: O15_12  and  S16_13 
REMARK    3  A    between atoms: C28_24  and  C29_25 
ROOT
ATOM      1  C1  ZIN A   1      33.695   4.895  29.506  0.00  0.00     0.021 C 
ATOM      2  C2  ZIN A   1      33.586   3.875  30.642  0.00  0.00    -0.012 C 
ATOM      3  C3  ZIN A   1      33.719   4.588  31.967  0.00  0.00     0.015 C 
ATOM      4  C4  ZIN A   1      35.009   5.424  31.893  0.00  0.00     0.007 C 
ATOM      5  C5  ZIN A   1      36.229   4.567  31.566  0.00  0.00     0.003 C 
ATOM      6  C7  ZIN A   1      36.024   3.717  30.304  0.00  0.00    -0.001 C 
ATOM      7  C9  ZIN A   1      37.248   2.811  30.135  0.00  0.00     0.033 C 
ATOM      8  C10 ZIN A   1      38.485   3.659  30.087  0.00  0.00    -0.023 C 
ATOM      9  C11 ZIN A   1      38.565   4.830  30.650  0.00  0.00    -0.072 C 
ATOM     10  C12 ZIN A   1      39.874   5.592  30.541  0.00  0.00     0.068 C 
ATOM     11  C13 ZIN A   1      40.297   6.031  31.945  0.00  0.00     0.149 C 
ATOM     12  C20 ZIN A   1      39.165   6.831  32.592  0.00  0.00     0.035 C 
ATOM     13  C21 ZIN A   1      37.939   5.934  32.774  0.00  0.00     0.016 C 
ATOM     14  C22 ZIN A   1      37.450   5.456  31.398  0.00  0.00    -0.017 C 
ATOM     15  C23 ZIN A   1      37.005   6.683  30.599  0.00  0.00     0.020 C 
ATOM     16  C24 ZIN A   1      34.772   2.871  30.542  0.00  0.00     0.006 C 
ATOM     17  C26 ZIN A   1      34.271   2.040  29.352  0.00  0.00     0.033 C 
ATOM     18  C27 ZIN A   1      32.773   1.952  29.642  0.00  0.00    -0.018 C 
ATOM     19  C28 ZIN A   1      32.392   3.010  30.411  0.00  0.00    -0.042 C 
ENDROOT
BRANCH  19  20
ATOM     20  C29 ZIN A   1      31.027   3.260  30.920  0.00  0.00    -0.012 A 
ATOM     21  C34 ZIN A   1      30.610   2.711  32.133  0.00  0.00     0.128 A 
ATOM     22  N33 ZIN A   1      29.397   2.938  32.589  0.00  0.00    -0.272 NA
ATOM     23  C32 ZIN A   1      28.529   3.674  31.923  0.00  0.00     0.116 A 
ATOM     24  C31 ZIN A   1      28.862   4.250  30.712  0.00  0.00     0.020 A 
ATOM     25  C30 ZIN A   1      30.129   4.047  30.191  0.00  0.00     0.015 A 
ENDBRANCH  19  20
BRANCH  11  26
ATOM     26  O15 ZIN A   1      40.580   4.878  32.741  0.00  0.00    -0.251 OA
BRANCH  26  27
ATOM     27  S16 ZIN A   1      42.021   4.796  33.222  0.00  0.00     0.251 S 
ATOM     28  O17 ZIN A   1      42.850   5.350  32.162  0.00  0.00    -0.572 OA
ATOM     29  O18 ZIN A   1      42.101   5.581  34.444  0.00  0.00    -0.572 OA
ATOM     30  O19 ZIN A   1      42.305   3.389  33.457  0.00  0.00    -0.572 OA
ENDBRANCH  26  27
ENDBRANCH  11  26
TORSDOF 3
ENDMDL
MODEL 35
REMARK CAVERDOCK RESULT:      20.3      0.000      0.000
REMARK CAVERDOCK CONSTRAINTS:       0.0      0.0      0.0      0.0
REMARK CAVERDOCK TUNNEL: 34     20.3      2.0     35.1
REMARK  3 active torsions:
REMARK  status: ('A' for Active; 'I' for Inactive)
REMARK    1  A    between atoms: C13_11  and  O15_12 
REMARK    2  A    between atoms: O15_12  and  S16_13 
REMARK    3  A    between atoms: C28_24  and  C29_25 
ROOT
ATOM      1  C1  ZIN A   1      33.575   4.910  29.555  0.00  0.00     0.021 C 
ATOM      2  C2  ZIN A   1      33.461   3.894  30.693  0.00  0.00    -0.012 C 
ATOM      3  C3  ZIN A   1      33.615   4.607  32.016  0.00  0.00     0.015 C 
ATOM      4  C4  ZIN A   1      34.915   5.425  31.930  0.00  0.00     0.007 C 
ATOM      5  C5  ZIN A   1      36.121   4.551  31.594  0.00  0.00     0.003 C 
ATOM      6  C7  ZIN A   1      35.893   3.702  30.336  0.00  0.00    -0.001 C 
ATOM      7  C9  ZIN A   1      37.103   2.778  30.158  0.00  0.00     0.033 C 
ATOM      8  C10 ZIN A   1      38.352   3.609  30.099  0.00  0.00    -0.023 C 
ATOM      9  C11 ZIN A   1      38.452   4.779  30.658  0.00  0.00    -0.072 C 
ATOM     10  C12 ZIN A   1      39.771   5.523  30.537  0.00  0.00     0.068 C 
ATOM     11  C13 ZIN A   1      40.212   5.959  31.937  0.00  0.00     0.149 C 
ATOM     12  C20 ZIN A   1      39.096   6.775  32.592  0.00  0.00     0.035 C 
ATOM     13  C21 ZIN A   1      37.860   5.896  32.786  0.00  0.00     0.016 C 
ATOM     14  C22 ZIN A   1      37.352   5.422  31.414  0.00  0.00    -0.017 C 
ATOM     15  C23 ZIN A   1      36.918   6.654  30.617  0.00  0.00     0.020 C 
ATOM     16  C24 ZIN A   1      34.631   2.874  30.585  0.00  0.00     0.006 C 
ATOM     17  C26 ZIN A   1      34.109   2.047  29.401  0.00  0.00     0.033 C 
ATOM     18  C27 ZIN A   1      32.613   1.980  29.703  0.00  0.00    -0.018 C 
ATOM     19  C28 ZIN A   1      32.253   3.045  30.473  0.00  0.00    -0.042 C 
ENDROOT
BRANCH  19  20
ATOM     20  C29 ZIN A   1      30.896   3.314  30.993  0.00  0.00    -0.012 A 
ATOM     21  C34 ZIN A   1      30.465   2.735  32.188  0.00  0.00     0.128 A 
ATOM     22  N33 ZIN A   1      29.258   2.980  32.654  0.00  0.00    -0.272 NA
ATOM     23  C32 ZIN A   1      28.411   3.762  32.015  0.00  0.00     0.116 A 
ATOM     24  C31 ZIN A   1      28.759   4.371  30.824  0.00  0.00     0.020 A 
ATOM     25  C30 ZIN A   1      30.019   4.152  30.294  0.00  0.00     0.015 A 
ENDBRANCH  19  20
BRANCH  11  26
ATOM     26  O15 ZIN A   1      40.485   4.803  32.732  0.00  0.00    -0.251 OA
BRANCH  26  27
ATOM     27  S16 ZIN A   1      41.848   4.825  33.408  0.00  0.00     0.251 S 
ATOM     28  O17 ZIN A   1      42.322   3.450  33.443  0.00  0.00    -0.572 OA
ATOM     29  O18 ZIN A   1      42.705   5.676  32.597  0.00  0.00    -0.572 OA
ATOM     30  O19 ZIN A   1      41.646   5.367  34.742  0.00  0.00    -0.572 OA
ENDBRANCH  26  27
ENDBRANCH  11  26
TORSDOF 3
ENDMDL
MODEL 36
REMARK CAVERDOCK RESULT:      20.0      0.000      0.000
REMARK CAVERDOCK CONSTRAINTS:       0.0      0.0      0.0      0.0
REMARK CAVERDOCK TUNNEL: 35     20.0      2.0     36.2
REMARK  3 active torsions:
REMARK  status: ('A' for Active; 'I' for Inactive)
REMARK    1  A    between atoms: C13_11  and  O15_12 
REMARK    2  A    between atoms: O15_12  and  S16_13 
REMARK    3  A    between atoms: C28_24  and  C29_25 
ROOT
ATOM      1  C1  ZIN A   1      33.339   5.006  29.744  0.00  0.00     0.021 C 
ATOM      2  C2  ZIN A   1      33.268   3.934  30.833  0.00  0.00    -0.012 C 
ATOM      3  C3  ZIN A   1      33.451   4.583  32.185  0.00  0.00     0.015 C 
ATOM      4  C4  ZIN A   1      34.739   5.421  32.104  0.00  0.00     0.007 C 
ATOM      5  C5  ZIN A   1      35.945   4.580  31.694  0.00  0.00     0.003 C 
ATOM      6  C7  ZIN A   1      35.692   3.790  30.401  0.00  0.00    -0.001 C 
ATOM      7  C9  ZIN A   1      36.907   2.893  30.146  0.00  0.00     0.033 C 
ATOM      8  C10 ZIN A   1      38.144   3.741  30.093  0.00  0.00    -0.023 C 
ATOM      9  C11 ZIN A   1      38.247   4.884  30.707  0.00  0.00    -0.072 C 
ATOM     10  C12 ZIN A   1      39.553   5.650  30.587  0.00  0.00     0.068 C 
ATOM     11  C13 ZIN A   1      40.027   6.022  31.994  0.00  0.00     0.149 C 
ATOM     12  C20 ZIN A   1      38.920   6.791  32.719  0.00  0.00     0.035 C 
ATOM     13  C21 ZIN A   1      37.700   5.887  32.902  0.00  0.00     0.016 C 
ATOM     14  C22 ZIN A   1      37.160   5.475  31.523  0.00  0.00    -0.017 C 
ATOM     15  C23 ZIN A   1      36.690   6.738  30.800  0.00  0.00     0.020 C 
ATOM     16  C24 ZIN A   1      34.447   2.935  30.644  0.00  0.00     0.006 C 
ATOM     17  C26 ZIN A   1      33.902   2.161  29.435  0.00  0.00     0.033 C 
ATOM     18  C27 ZIN A   1      32.415   2.060  29.774  0.00  0.00    -0.018 C 
ATOM     19  C28 ZIN A   1      32.065   3.081  30.605  0.00  0.00    -0.042 C 
ENDROOT
BRANCH  19  20
ATOM     20  C29 ZIN A   1      30.720   3.307  31.174  0.00  0.00    -0.012 A 
ATOM     21  C34 ZIN A   1      30.291   2.587  32.291  0.00  0.00     0.128 A 
ATOM     22  N33 ZIN A   1      29.095   2.793  32.801  0.00  0.00    -0.272 NA
ATOM     23  C32 ZIN A   1      28.256   3.667  32.280  0.00  0.00     0.116 A 
ATOM     24  C31 ZIN A   1      28.603   4.416  31.171  0.00  0.00     0.020 A 
ATOM     25  C30 ZIN A   1      29.852   4.243  30.600  0.00  0.00     0.015 A 
ENDBRANCH  19  20
BRANCH  11  26
ATOM     26  O15 ZIN A   1      40.335   4.832  32.724  0.00  0.00    -0.251 OA
BRANCH  26  27
ATOM     27  S16 ZIN A   1      41.738   4.815  33.315  0.00  0.00     0.251 S 
ATOM     28  O17 ZIN A   1      41.657   5.478  34.607  0.00  0.00    -0.572 OA
ATOM     29  O18 ZIN A   1      42.122   3.417  33.442  0.00  0.00    -0.572 OA
ATOM     30  O19 ZIN A   1      42.593   5.534  32.385  0.00  0.00    -0.572 OA
ENDBRANCH  26  27
ENDBRANCH  11  26
TORSDOF 3
ENDMDL
MODEL 37
REMARK CAVERDOCK RESULT:      19.9      0.000      0.000
REMARK CAVERDOCK CONSTRAINTS:       0.0      0.0      0.0      0.0
REMARK CAVERDOCK TUNNEL: 36     19.9      2.0     37.2
REMARK  3 active torsions:
REMARK  status: ('A' for Active; 'I' for Inactive)
REMARK    1  A    between atoms: C13_11  and  O15_12 
REMARK    2  A    between atoms: O15_12  and  S16_13 
REMARK    3  A    between atoms: C28_24  and  C29_25 
ROOT
ATOM      1  C1  ZIN A   1      33.114   4.745  29.638  0.00  0.00     0.021 C 
ATOM      2  C2  ZIN A   1      33.071   3.780  30.824  0.00  0.00    -0.012 C 
ATOM      3  C3  ZIN A   1      33.321   4.548  32.101  0.00  0.00     0.015 C 
ATOM      4  C4  ZIN A   1      34.618   5.348  31.891  0.00  0.00     0.007 C 
ATOM      5  C5  ZIN A   1      35.792   4.449  31.512  0.00  0.00     0.003 C 
ATOM      6  C7  ZIN A   1      35.472   3.549  30.310  0.00  0.00    -0.001 C 
ATOM      7  C9  ZIN A   1      36.661   2.607  30.091  0.00  0.00     0.033 C 
ATOM      8  C10 ZIN A   1      37.908   3.422  29.910  0.00  0.00    -0.023 C 
ATOM      9  C11 ZIN A   1      38.055   4.614  30.409  0.00  0.00    -0.072 C 
ATOM     10  C12 ZIN A   1      39.367   5.340  30.167  0.00  0.00     0.068 C 
ATOM     11  C13 ZIN A   1      39.906   5.830  31.513  0.00  0.00     0.149 C 
ATOM     12  C20 ZIN A   1      38.843   6.685  32.207  0.00  0.00     0.035 C 
ATOM     13  C21 ZIN A   1      37.617   5.826  32.522  0.00  0.00     0.016 C 
ATOM     14  C22 ZIN A   1      37.013   5.300  31.211  0.00  0.00    -0.017 C 
ATOM     15  C23 ZIN A   1      36.534   6.500  30.392  0.00  0.00     0.020 C 
ATOM     16  C24 ZIN A   1      34.225   2.744  30.681  0.00  0.00     0.006 C 
ATOM     17  C26 ZIN A   1      33.617   1.873  29.572  0.00  0.00     0.033 C 
ATOM     18  C27 ZIN A   1      32.144   1.834  29.979  0.00  0.00    -0.018 C 
ATOM     19  C28 ZIN A   1      31.846   2.935  30.725  0.00  0.00    -0.042 C 
ENDROOT
BRANCH  19  20
ATOM     20  C29 ZIN A   1      30.530   3.239  31.324  0.00  0.00    -0.012 A 
ATOM     21  C34 ZIN A   1      29.664   4.147  30.713  0.00  0.00     0.128 A 
ATOM     22  N33 ZIN A   1      28.489   4.413  31.244  0.00  0.00    -0.272 NA
ATOM     23  C32 ZIN A   1      28.088   3.850  32.367  0.00  0.00     0.116 A 
ATOM     24  C31 ZIN A   1      28.889   2.943  33.036  0.00  0.00     0.020 A 
ATOM     25  C30 ZIN A   1      30.132   2.623  32.517  0.00  0.00     0.015 A 
ENDBRANCH  19  20
BRANCH  11  26
ATOM     26  O15 ZIN A   1      40.225   4.707  32.337  0.00  0.00    -0.251 OA
BRANCH  26  27
ATOM     27  S16 ZIN A   1      41.531   4.854  33.105  0.00  0.00     0.251 S 
ATOM     28  O17 ZIN A   1      42.123   3.528  33.185  0.00  0.00    -0.572 OA
ATOM     29  O18 ZIN A   1      42.361   5.777  32.347  0.00  0.00    -0.572 OA
ATOM     30  O19 ZIN A   1      41.188   5.379  34.417  0.00  0.00    -0.572 OA
ENDBRANCH  26  27
ENDBRANCH  11  26
TORSDOF 3
ENDMDL
MODEL 38
REMARK CAVERDOCK RESULT:      19.3      0.000      0.000
REMARK CAVERDOCK CONSTRAINTS:       0.1      0.0      0.0      0.0
REMARK CAVERDOCK TUNNEL: 37     19.3      2.0     38.2
REMARK  3 active torsions:
REMARK  status: ('A' for Active; 'I' for Inactive)
REMARK    1  A    between atoms: C13_11  and  O15_12 
REMARK    2  A    between atoms: O15_12  and  S16_13 
REMARK    3  A    between atoms: C28_24  and  C29_25 
ROOT
ATOM      1  C1  ZIN A   1      32.994   4.757  29.637  0.00  0.00     0.021 C 
ATOM      2  C2  ZIN A   1      32.934   3.772  30.805  0.00  0.00    -0.012 C 
ATOM      3  C3  ZIN A   1      33.178   4.515  32.098  0.00  0.00     0.015 C 
ATOM      4  C4  ZIN A   1      34.484   5.308  31.913  0.00  0.00     0.007 C 
ATOM      5  C5  ZIN A   1      35.653   4.406  31.528  0.00  0.00     0.003 C 
ATOM      6  C7  ZIN A   1      35.337   3.530  30.308  0.00  0.00    -0.001 C 
ATOM      7  C9  ZIN A   1      36.520   2.583  30.082  0.00  0.00     0.033 C 
ATOM      8  C10 ZIN A   1      37.775   3.390  29.926  0.00  0.00    -0.023 C 
ATOM      9  C11 ZIN A   1      37.927   4.573  30.448  0.00  0.00    -0.072 C 
ATOM     10  C12 ZIN A   1      39.247   5.291  30.230  0.00  0.00     0.068 C 
ATOM     11  C13 ZIN A   1      39.778   5.754  31.589  0.00  0.00     0.149 C 
ATOM     12  C20 ZIN A   1      38.716   6.605  32.289  0.00  0.00     0.035 C 
ATOM     13  C21 ZIN A   1      37.481   5.751  32.578  0.00  0.00     0.016 C 
ATOM     14  C22 ZIN A   1      36.885   5.252  31.252  0.00  0.00    -0.017 C 
ATOM     15  C23 ZIN A   1      36.422   6.471  30.451  0.00  0.00     0.020 C 
ATOM     16  C24 ZIN A   1      34.080   2.730  30.654  0.00  0.00     0.006 C 
ATOM     17  C26 ZIN A   1      33.475   1.883  29.525  0.00  0.00     0.033 C 
ATOM     18  C27 ZIN A   1      31.999   1.849  29.918  0.00  0.00    -0.018 C 
ATOM     19  C28 ZIN A   1      31.703   2.938  30.680  0.00  0.00    -0.042 C 
ENDROOT
BRANCH  19  20
ATOM     20  C29 ZIN A   1      30.384   3.243  31.274  0.00  0.00    -0.012 A 
ATOM     21  C34 ZIN A   1      29.535   4.177  30.678  0.00  0.00     0.128 A 
ATOM     22  N33 ZIN A   1      28.358   4.443  31.203  0.00  0.00    -0.272 NA
ATOM     23  C32 ZIN A   1      27.938   3.856  32.307  0.00  0.00     0.116 A 
ATOM     24  C31 ZIN A   1      28.721   2.923  32.961  0.00  0.00     0.020 A 
ATOM     25  C30 ZIN A   1      29.966   2.602  32.446  0.00  0.00     0.015 A 
ENDBRANCH  19  20
BRANCH  11  26
ATOM     26  O15 ZIN A   1      40.081   4.614  32.396  0.00  0.00    -0.251 OA
BRANCH  26  27
ATOM     27  S16 ZIN A   1      41.373   4.743  33.189  0.00  0.00     0.251 S 
ATOM     28  O17 ZIN A   1      41.007   5.219  34.514  0.00  0.00    -0.572 OA
ATOM     29  O18 ZIN A   1      41.973   3.418  33.233  0.00  0.00    -0.572 OA
ATOM     30  O19 ZIN A   1      42.208   5.698  32.478  0.00  0.00    -0.572 OA
ENDBRANCH  26  27
ENDBRANCH  11  26
TORSDOF 3
ENDMDL
MODEL 39
REMARK CAVERDOCK RESULT:      19.2      0.000      0.000
REMARK CAVERDOCK CONSTRAINTS:       0.1      0.0      0.0      0.0
REMARK CAVERDOCK TUNNEL: 38     19.2      2.1     39.1
REMARK  3 active torsions:
REMARK  status: ('A' for Active; 'I' for Inactive)
REMARK    1  A    between atoms: C13_11  and  O15_12 
REMARK    2  A    between atoms: O15_12  and  S16_13 
REMARK    3  A    between atoms: C28_24  and  C29_25 
ROOT
ATOM      1  C1  ZIN A   1      32.656   4.719  29.758  0.00  0.00     0.021 C 
ATOM      2  C2  ZIN A   1      32.656   3.686  30.887  0.00  0.00    -0.012 C 
ATOM      3  C3  ZIN A   1      32.946   4.380  32.198  0.00  0.00     0.015 C 
ATOM      4  C4  ZIN A   1      34.233   5.198  31.991  0.00  0.00     0.007 C 
ATOM      5  C5  ZIN A   1      35.396   4.328  31.522  0.00  0.00     0.003 C 
ATOM      6  C7  ZIN A   1      35.040   3.497  30.281  0.00  0.00    -0.001 C 
ATOM      7  C9  ZIN A   1      36.223   2.575  29.969  0.00  0.00     0.033 C 
ATOM      8  C10 ZIN A   1      37.461   3.405  29.794  0.00  0.00    -0.023 C 
ATOM      9  C11 ZIN A   1      37.621   4.568  30.357  0.00  0.00    -0.072 C 
ATOM     10  C12 ZIN A   1      38.922   5.312  30.113  0.00  0.00     0.068 C 
ATOM     11  C13 ZIN A   1      39.504   5.727  31.467  0.00  0.00     0.149 C 
ATOM     12  C20 ZIN A   1      38.462   6.535  32.244  0.00  0.00     0.035 C 
ATOM     13  C21 ZIN A   1      37.250   5.653  32.550  0.00  0.00     0.016 C 
ATOM     14  C22 ZIN A   1      36.605   5.201  31.230  0.00  0.00    -0.017 C 
ATOM     15  C23 ZIN A   1      36.095   6.444  30.499  0.00  0.00     0.020 C 
ATOM     16  C24 ZIN A   1      33.808   2.666  30.646  0.00  0.00     0.006 C 
ATOM     17  C26 ZIN A   1      33.166   1.858  29.510  0.00  0.00     0.033 C 
ATOM     18  C27 ZIN A   1      31.708   1.788  29.962  0.00  0.00    -0.018 C 
ATOM     19  C28 ZIN A   1      31.431   2.842  30.779  0.00  0.00    -0.042 C 
ENDROOT
BRANCH  19  20
ATOM     20  C29 ZIN A   1      30.134   3.105  31.439  0.00  0.00    -0.012 A 
ATOM     21  C34 ZIN A   1      29.159   3.877  30.806  0.00  0.00     0.128 A 
ATOM     22  N33 ZIN A   1      28.002   4.105  31.390  0.00  0.00    -0.272 NA
ATOM     23  C32 ZIN A   1      27.721   3.632  32.589  0.00  0.00     0.116 A 
ATOM     24  C31 ZIN A   1      28.635   2.861  33.284  0.00  0.00     0.020 A 
ATOM     25  C30 ZIN A   1      29.865   2.586  32.711  0.00  0.00     0.015 A 
ENDBRANCH  19  20
BRANCH  11  26
ATOM     26  O15 ZIN A   1      39.854   4.559  32.214  0.00  0.00    -0.251 OA
BRANCH  26  27
ATOM     27  S16 ZIN A   1      40.974   4.781  33.219  0.00  0.00     0.251 S 
ATOM     28  O17 ZIN A   1      41.821   5.833  32.679  0.00  0.00    -0.572 OA
ATOM     29  O18 ZIN A   1      40.344   5.176  34.470  0.00  0.00    -0.572 OA
ATOM     30  O19 ZIN A   1      41.684   3.517  33.341  0.00  0.00    -0.572 OA
ENDBRANCH  26  27
ENDBRANCH  11  26
TORSDOF 3
ENDMDL
MODEL 40
REMARK CAVERDOCK RESULT:      19.3      0.000      0.000
REMARK CAVERDOCK CONSTRAINTS:       0.1      0.0      0.0      0.0
REMARK CAVERDOCK TUNNEL: 39     19.3      2.2     40.4
REMARK  3 active torsions:
REMARK  status: ('A' for Active; 'I' for Inactive)
REMARK    1  A    between atoms: C13_11  and  O15_12 
REMARK    2  A    between atoms: O15_12  and  S16_13 
REMARK    3  A    between atoms: C28_24  and  C29_25 
ROOT
ATOM      1  C1  ZIN A   1      32.366   4.913  30.178  0.00  0.00     0.021 C 
ATOM      2  C2  ZIN A   1      32.440   3.732  31.148  0.00  0.00    -0.012 C 
ATOM      3  C3  ZIN A   1      32.778   4.242  32.529  0.00  0.00     0.015 C 
ATOM      4  C4  ZIN A   1      34.038   5.114  32.384  0.00  0.00     0.007 C 
ATOM      5  C5  ZIN A   1      35.194   4.350  31.745  0.00  0.00     0.003 C 
ATOM      6  C7  ZIN A   1      34.795   3.693  30.416  0.00  0.00    -0.001 C 
ATOM      7  C9  ZIN A   1      35.980   2.856  29.923  0.00  0.00     0.033 C 
ATOM      8  C10 ZIN A   1      37.192   3.735  29.813  0.00  0.00    -0.023 C 
ATOM      9  C11 ZIN A   1      37.355   4.810  30.528  0.00  0.00    -0.072 C 
ATOM     10  C12 ZIN A   1      38.628   5.616  30.334  0.00  0.00     0.068 C 
ATOM     11  C13 ZIN A   1      39.266   5.851  31.706  0.00  0.00     0.149 C 
ATOM     12  C20 ZIN A   1      38.247   6.513  32.636  0.00  0.00     0.035 C 
ATOM     13  C21 ZIN A   1      37.068   5.566  32.867  0.00  0.00     0.016 C 
ATOM     14  C22 ZIN A   1      36.370   5.287  31.527  0.00  0.00    -0.017 C 
ATOM     15  C23 ZIN A   1      35.801   6.607  31.003  0.00  0.00     0.020 C 
ATOM     16  C24 ZIN A   1      33.599   2.787  30.713  0.00  0.00     0.006 C 
ATOM     17  C26 ZIN A   1      32.919   2.130  29.503  0.00  0.00     0.033 C 
ATOM     18  C27 ZIN A   1      31.486   1.959  30.005  0.00  0.00    -0.018 C 
ATOM     19  C28 ZIN A   1      31.228   2.880  30.976  0.00  0.00    -0.042 C 
ENDROOT
BRANCH  19  20
ATOM     20  C29 ZIN A   1      29.960   3.012  31.722  0.00  0.00    -0.012 A 
ATOM     21  C34 ZIN A   1      29.854   2.543  33.033  0.00  0.00     0.128 A 
ATOM     22  N33 ZIN A   1      28.726   2.667  33.700  0.00  0.00    -0.272 NA
ATOM     23  C32 ZIN A   1      27.656   3.222  33.163  0.00  0.00     0.116 A 
ATOM     24  C31 ZIN A   1      27.678   3.708  31.868  0.00  0.00     0.020 A 
ATOM     25  C30 ZIN A   1      28.842   3.608  31.126  0.00  0.00     0.015 A 
ENDBRANCH  19  20
BRANCH  11  26
ATOM     26  O15 ZIN A   1      39.674   4.599  32.263  0.00  0.00    -0.251 OA
BRANCH  26  27
ATOM     27  S16 ZIN A   1      41.088   4.604  32.827  0.00  0.00     0.251 S 
ATOM     28  O17 ZIN A   1      41.060   5.432  34.023  0.00  0.00    -0.572 OA
ATOM     29  O18 ZIN A   1      41.424   3.222  33.129  0.00  0.00    -0.572 OA
ATOM     30  O19 ZIN A   1      41.948   5.164  31.796  0.00  0.00    -0.572 OA
ENDBRANCH  26  27
ENDBRANCH  11  26
TORSDOF 3
ENDMDL
MODEL 41
REMARK CAVERDOCK RESULT:      19.1      0.000      0.000
REMARK CAVERDOCK CONSTRAINTS:       0.2      0.0      0.0      0.0
REMARK CAVERDOCK TUNNEL: 40     19.1      2.3     41.2
REMARK  3 active torsions:
REMARK  status: ('A' for Active; 'I' for Inactive)
REMARK    1  A    between atoms: C13_11  and  O15_12 
REMARK    2  A    between atoms: O15_12  and  S16_13 
REMARK    3  A    between atoms: C28_24  and  C29_25 
ROOT
ATOM      1  C1  ZIN A   1      32.164   4.743  30.081  0.00  0.00     0.021 C 
ATOM      2  C2  ZIN A   1      32.271   3.612  31.105  0.00  0.00    -0.012 C 
ATOM      3  C3  ZIN A   1      32.630   4.192  32.453  0.00  0.00     0.015 C 
ATOM      4  C4  ZIN A   1      33.875   5.070  32.241  0.00  0.00     0.007 C 
ATOM      5  C5  ZIN A   1      35.028   4.289  31.617  0.00  0.00     0.003 C 
ATOM      6  C7  ZIN A   1      34.612   3.564  30.330  0.00  0.00    -0.001 C 
ATOM      7  C9  ZIN A   1      35.798   2.717  29.855  0.00  0.00     0.033 C 
ATOM      8  C10 ZIN A   1      36.996   3.603  29.678  0.00  0.00    -0.023 C 
ATOM      9  C11 ZIN A   1      37.160   4.713  30.336  0.00  0.00    -0.072 C 
ATOM     10  C12 ZIN A   1      38.419   5.523  30.079  0.00  0.00     0.068 C 
ATOM     11  C13 ZIN A   1      39.080   5.832  31.425  0.00  0.00     0.149 C 
ATOM     12  C20 ZIN A   1      38.071   6.527  32.341  0.00  0.00     0.035 C 
ATOM     13  C21 ZIN A   1      36.909   5.579  32.641  0.00  0.00     0.016 C 
ATOM     14  C22 ZIN A   1      36.188   5.227  31.330  0.00  0.00    -0.017 C 
ATOM     15  C23 ZIN A   1      35.593   6.514  30.754  0.00  0.00     0.020 C 
ATOM     16  C24 ZIN A   1      33.433   2.660  30.695  0.00  0.00     0.006 C 
ATOM     17  C26 ZIN A   1      32.738   1.937  29.531  0.00  0.00     0.033 C 
ATOM     18  C27 ZIN A   1      31.317   1.774  30.069  0.00  0.00    -0.018 C 
ATOM     19  C28 ZIN A   1      31.067   2.739  30.999  0.00  0.00    -0.042 C 
ENDROOT
BRANCH  19  20
ATOM     20  C29 ZIN A   1      29.811   2.893  31.763  0.00  0.00    -0.012 A 
ATOM     21  C34 ZIN A   1      29.648   2.262  32.998  0.00  0.00     0.128 A 
ATOM     22  N33 ZIN A   1      28.532   2.406  33.681  0.00  0.00    -0.272 NA
ATOM     23  C32 ZIN A   1      27.528   3.132  33.231  0.00  0.00     0.116 A 
ATOM     24  C31 ZIN A   1      27.608   3.785  32.015  0.00  0.00     0.020 A 
ATOM     25  C30 ZIN A   1      28.763   3.672  31.260  0.00  0.00     0.015 A 
ENDBRANCH  19  20
BRANCH  11  26
ATOM     26  O15 ZIN A   1      39.514   4.613  32.034  0.00  0.00    -0.251 OA
BRANCH  26  27
ATOM     27  S16 ZIN A   1      40.799   4.748  32.839  0.00  0.00     0.251 S 
ATOM     28  O17 ZIN A   1      41.732   5.504  32.019  0.00  0.00    -0.572 OA
ATOM     29  O18 ZIN A   1      40.454   5.453  34.064  0.00  0.00    -0.572 OA
ATOM     30  O19 ZIN A   1      41.272   3.398  33.101  0.00  0.00    -0.572 OA
ENDBRANCH  26  27
ENDBRANCH  11  26
TORSDOF 3
ENDMDL
MODEL 42
REMARK CAVERDOCK RESULT:      18.6      0.000      0.000
REMARK CAVERDOCK CONSTRAINTS:       0.0      0.0      0.0      0.0
REMARK CAVERDOCK TUNNEL: 41     18.6      2.3     42.1
REMARK  3 active torsions:
REMARK  status: ('A' for Active; 'I' for Inactive)
REMARK    1  A    between atoms: C13_11  and  O15_12 
REMARK    2  A    between atoms: O15_12  and  S16_13 
REMARK    3  A    between atoms: C28_24  and  C29_25 
ROOT
ATOM      1  C1  ZIN A   1      31.829   4.753  30.534  0.00  0.00     0.021 C 
ATOM      2  C2  ZIN A   1      32.129   3.403  31.188  0.00  0.00    -0.012 C 
ATOM      3  C3  ZIN A   1      32.475   3.620  32.642  0.00  0.00     0.015 C 
ATOM      4  C4  ZIN A   1      33.587   4.683  32.680  0.00  0.00     0.007 C 
ATOM      5  C5  ZIN A   1      34.799   4.276  31.846  0.00  0.00     0.003 C 
ATOM      6  C7  ZIN A   1      34.416   3.896  30.408  0.00  0.00    -0.001 C 
ATOM      7  C9  ZIN A   1      35.676   3.389  29.698  0.00  0.00     0.033 C 
ATOM      8  C10 ZIN A   1      36.742   4.443  29.773  0.00  0.00    -0.023 C 
ATOM      9  C11 ZIN A   1      36.794   5.332  30.721  0.00  0.00    -0.072 C 
ATOM     10  C12 ZIN A   1      37.926   6.345  30.696  0.00  0.00     0.068 C 
ATOM     11  C13 ZIN A   1      38.607   6.345  32.067  0.00  0.00     0.149 C 
ATOM     12  C20 ZIN A   1      37.563   6.608  33.154  0.00  0.00     0.035 C 
ATOM     13  C21 ZIN A   1      36.547   5.465  33.180  0.00  0.00     0.016 C 
ATOM     14  C22 ZIN A   1      35.814   5.405  31.830  0.00  0.00    -0.017 C 
ATOM     15  C23 ZIN A   1      35.033   6.709  31.655  0.00  0.00     0.020 C 
ATOM     16  C24 ZIN A   1      33.381   2.774  30.509  0.00  0.00     0.006 C 
ATOM     17  C26 ZIN A   1      32.729   2.324  29.194  0.00  0.00     0.033 C 
ATOM     18  C27 ZIN A   1      31.368   1.824  29.676  0.00  0.00    -0.018 C 
ATOM     19  C28 ZIN A   1      31.042   2.441  30.846  0.00  0.00    -0.042 C 
ENDROOT
BRANCH  19  20
ATOM     20  C29 ZIN A   1      29.815   2.200  31.635  0.00  0.00    -0.012 A 
ATOM     21  C34 ZIN A   1      29.009   1.091  31.374  0.00  0.00     0.128 A 
ATOM     22  N33 ZIN A   1      27.920   0.873  32.081  0.00  0.00    -0.272 NA
ATOM     23  C32 ZIN A   1      27.541   1.688  33.046  0.00  0.00     0.116 A 
ATOM     24  C31 ZIN A   1      28.282   2.811  33.364  0.00  0.00     0.020 A 
ATOM     25  C30 ZIN A   1      29.440   3.083  32.655  0.00  0.00     0.015 A 
ENDBRANCH  19  20
BRANCH  11  26
ATOM     26  O15 ZIN A   1      39.221   5.075  32.295  0.00  0.00    -0.251 OA
BRANCH  26  27
ATOM     27  S16 ZIN A   1      40.670   4.998  31.837  0.00  0.00     0.251 S 
ATOM     28  O17 ZIN A   1      40.700   4.109  30.685  0.00  0.00    -0.572 OA
ATOM     29  O18 ZIN A   1      41.074   6.352  31.491  0.00  0.00    -0.572 OA
ATOM     30  O19 ZIN A   1      41.436   4.469  32.954  0.00  0.00    -0.572 OA
ENDBRANCH  26  27
ENDBRANCH  11  26
TORSDOF 3
ENDMDL
MODEL 43
REMARK CAVERDOCK RESULT:      17.1      0.000      0.000
REMARK CAVERDOCK CONSTRAINTS:       0.0      0.0      0.0      0.0
REMARK CAVERDOCK TUNNEL: 42     17.1      2.3     43.4
REMARK  3 active torsions:
REMARK  status: ('A' for Active; 'I' for Inactive)
REMARK    1  A    between atoms: C13_11  and  O15_12 
REMARK    2  A    between atoms: O15_12  and  S16_13 
REMARK    3  A    between atoms: C28_24  and  C29_25 
ROOT
ATOM      1  C1  ZIN A   1      31.536   4.684  30.790  0.00  0.00     0.021 C 
ATOM      2  C2  ZIN A   1      31.898   3.278  31.275  0.00  0.00    -0.012 C 
ATOM      3  C3  ZIN A   1      32.308   3.342  32.728  0.00  0.00     0.015 C 
ATOM      4  C4  ZIN A   1      33.395   4.425  32.834  0.00  0.00     0.007 C 
ATOM      5  C5  ZIN A   1      34.575   4.147  31.907  0.00  0.00     0.003 C 
ATOM      6  C7  ZIN A   1      34.134   3.919  30.454  0.00  0.00    -0.001 C 
ATOM      7  C9  ZIN A   1      35.369   3.529  29.636  0.00  0.00     0.033 C 
ATOM      8  C10 ZIN A   1      36.413   4.598  29.781  0.00  0.00    -0.023 C 
ATOM      9  C11 ZIN A   1      36.490   5.378  30.820  0.00  0.00    -0.072 C 
ATOM     10  C12 ZIN A   1      37.596   6.418  30.858  0.00  0.00     0.068 C 
ATOM     11  C13 ZIN A   1      38.340   6.286  32.189  0.00  0.00     0.149 C 
ATOM     12  C20 ZIN A   1      37.343   6.397  33.345  0.00  0.00     0.035 C 
ATOM     13  C21 ZIN A   1      36.357   5.230  33.287  0.00  0.00     0.016 C 
ATOM     14  C22 ZIN A   1      35.562   5.299  31.973  0.00  0.00    -0.017 C 
ATOM     15  C23 ZIN A   1      34.743   6.592  31.980  0.00  0.00     0.020 C 
ATOM     16  C24 ZIN A   1      33.130   2.764  30.474  0.00  0.00     0.006 C 
ATOM     17  C26 ZIN A   1      32.427   2.445  29.147  0.00  0.00     0.033 C 
ATOM     18  C27 ZIN A   1      31.102   1.856  29.630  0.00  0.00    -0.018 C 
ATOM     19  C28 ZIN A   1      30.818   2.329  30.876  0.00  0.00    -0.042 C 
ENDROOT
BRANCH  19  20
ATOM     20  C29 ZIN A   1      29.636   1.967  31.687  0.00  0.00    -0.012 A 
ATOM     21  C34 ZIN A   1      28.698   1.053  31.206  0.00  0.00     0.128 A 
ATOM     22  N33 ZIN A   1      27.648   0.727  31.931  0.00  0.00    -0.272 NA
ATOM     23  C32 ZIN A   1      27.434   1.251  33.122  0.00  0.00     0.116 A 
ATOM     24  C31 ZIN A   1      28.314   2.167  33.667  0.00  0.00     0.020 A 
ATOM     25  C30 ZIN A   1      29.437   2.540  32.948  0.00  0.00     0.015 A 
ENDBRANCH  19  20
BRANCH  11  26
ATOM     26  O15 ZIN A   1      38.994   5.016  32.246  0.00  0.00    -0.251 OA
BRANCH  26  27
ATOM     27  S16 ZIN A   1      40.428   5.036  31.736  0.00  0.00     0.251 S 
ATOM     28  O17 ZIN A   1      40.475   4.152  30.581  0.00  0.00    -0.572 OA
ATOM     29  O18 ZIN A   1      40.728   6.414  31.380  0.00  0.00    -0.572 OA
ATOM     30  O19 ZIN A   1      41.266   4.557  32.823  0.00  0.00    -0.572 OA
ENDBRANCH  26  27
ENDBRANCH  11  26
TORSDOF 3
ENDMDL
MODEL 44
REMARK CAVERDOCK RESULT:      15.5      0.000      0.000
REMARK CAVERDOCK CONSTRAINTS:       0.0      0.0      0.0      0.0
REMARK CAVERDOCK TUNNEL: 43     15.5      2.4     44.2
REMARK  3 active torsions:
REMARK  status: ('A' for Active; 'I' for Inactive)
REMARK    1  A    between atoms: C13_11  and  O15_12 
REMARK    2  A    between atoms: O15_12  and  S16_13 
REMARK    3  A    between atoms: C28_24  and  C29_25 
ROOT
ATOM      1  C1  ZIN A   1      31.249   4.555  30.890  0.00  0.00     0.021 C 
ATOM      2  C2  ZIN A   1      31.642   3.144  31.334  0.00  0.00    -0.012 C 
ATOM      3  C3  ZIN A   1      32.130   3.188  32.763  0.00  0.00     0.015 C 
ATOM      4  C4  ZIN A   1      33.217   4.275  32.826  0.00  0.00     0.007 C 
ATOM      5  C5  ZIN A   1      34.346   4.016  31.833  0.00  0.00     0.003 C 
ATOM      6  C7  ZIN A   1      33.827   3.807  30.403  0.00  0.00    -0.001 C 
ATOM      7  C9  ZIN A   1      35.018   3.435  29.513  0.00  0.00     0.033 C 
ATOM      8  C10 ZIN A   1      36.064   4.507  29.617  0.00  0.00    -0.023 C 
ATOM      9  C11 ZIN A   1      36.195   5.271  30.662  0.00  0.00    -0.072 C 
ATOM     10  C12 ZIN A   1      37.297   6.317  30.655  0.00  0.00     0.068 C 
ATOM     11  C13 ZIN A   1      38.113   6.168  31.941  0.00  0.00     0.149 C 
ATOM     12  C20 ZIN A   1      37.180   6.258  33.151  0.00  0.00     0.035 C 
ATOM     13  C21 ZIN A   1      36.196   5.087  33.129  0.00  0.00     0.016 C 
ATOM     14  C22 ZIN A   1      35.331   5.172  31.862  0.00  0.00    -0.017 C 
ATOM     15  C23 ZIN A   1      34.509   6.460  31.933  0.00  0.00     0.020 C 
ATOM     16  C24 ZIN A   1      32.831   2.648  30.460  0.00  0.00     0.006 C 
ATOM     17  C26 ZIN A   1      32.058   2.344  29.169  0.00  0.00     0.033 C 
ATOM     18  C27 ZIN A   1      30.764   1.742  29.714  0.00  0.00    -0.018 C 
ATOM     19  C28 ZIN A   1      30.546   2.196  30.980  0.00  0.00    -0.042 C 
ENDROOT
BRANCH  19  20
ATOM     20  C29 ZIN A   1      29.411   1.817  31.848  0.00  0.00    -0.012 A 
ATOM     21  C34 ZIN A   1      28.811   0.563  31.726  0.00  0.00     0.128 A 
ATOM     22  N33 ZIN A   1      27.804   0.224  32.503  0.00  0.00    -0.272 NA
ATOM     23  C32 ZIN A   1      27.317   1.046  33.412  0.00  0.00     0.116 A 
ATOM     24  C31 ZIN A   1      27.853   2.308  33.593  0.00  0.00     0.020 A 
ATOM     25  C30 ZIN A   1      28.917   2.712  32.805  0.00  0.00     0.015 A 
ENDBRANCH  19  20
BRANCH  11  26
ATOM     26  O15 ZIN A   1      38.774   4.901  31.943  0.00  0.00    -0.251 OA
BRANCH  26  27
ATOM     27  S16 ZIN A   1      40.264   4.980  31.643  0.00  0.00     0.251 S 
ATOM     28  O17 ZIN A   1      40.587   6.390  31.490  0.00  0.00    -0.572 OA
ATOM     29  O18 ZIN A   1      40.953   4.382  32.776  0.00  0.00    -0.572 OA
ATOM     30  O19 ZIN A   1      40.483   4.233  30.414  0.00  0.00    -0.572 OA
ENDBRANCH  26  27
ENDBRANCH  11  26
TORSDOF 3
ENDMDL
MODEL 45
REMARK CAVERDOCK RESULT:      14.3      0.000      0.000
REMARK CAVERDOCK CONSTRAINTS:       0.1      0.0      0.0      0.0
REMARK CAVERDOCK TUNNEL: 44     14.3      2.4     45.1
REMARK  3 active torsions:
REMARK  status: ('A' for Active; 'I' for Inactive)
REMARK    1  A    between atoms: C13_11  and  O15_12 
REMARK    2  A    between atoms: O15_12  and  S16_13 
REMARK    3  A    between atoms: C28_24  and  C29_25 
ROOT
ATOM      1  C1  ZIN A   1      31.043   4.398  30.825  0.00  0.00     0.021 C 
ATOM      2  C2  ZIN A   1      31.444   3.000  31.299  0.00  0.00    -0.012 C 
ATOM      3  C3  ZIN A   1      31.948   3.080  32.722  0.00  0.00     0.015 C 
ATOM      4  C4  ZIN A   1      33.033   4.171  32.746  0.00  0.00     0.007 C 
ATOM      5  C5  ZIN A   1      34.152   3.889  31.747  0.00  0.00     0.003 C 
ATOM      6  C7  ZIN A   1      33.618   3.644  30.329  0.00  0.00    -0.001 C 
ATOM      7  C9  ZIN A   1      34.801   3.252  29.436  0.00  0.00     0.033 C 
ATOM      8  C10 ZIN A   1      35.844   4.328  29.502  0.00  0.00    -0.023 C 
ATOM      9  C11 ZIN A   1      35.984   5.119  30.526  0.00  0.00    -0.072 C 
ATOM     10  C12 ZIN A   1      37.084   6.166  30.481  0.00  0.00     0.068 C 
ATOM     11  C13 ZIN A   1      37.914   6.052  31.762  0.00  0.00     0.149 C 
ATOM     12  C20 ZIN A   1      36.994   6.170  32.979  0.00  0.00     0.035 C 
ATOM     13  C21 ZIN A   1      36.012   4.997  32.997  0.00  0.00     0.016 C 
ATOM     14  C22 ZIN A   1      35.134   5.048  31.737  0.00  0.00    -0.017 C 
ATOM     15  C23 ZIN A   1      34.309   6.336  31.784  0.00  0.00     0.020 C 
ATOM     16  C24 ZIN A   1      32.625   2.484  30.426  0.00  0.00     0.006 C 
ATOM     17  C26 ZIN A   1      31.839   2.146  29.151  0.00  0.00     0.033 C 
ATOM     18  C27 ZIN A   1      30.552   1.555  29.725  0.00  0.00    -0.018 C 
ATOM     19  C28 ZIN A   1      30.347   2.040  30.982  0.00  0.00    -0.042 C 
ENDROOT
BRANCH  19  20
ATOM     20  C29 ZIN A   1      29.222   1.681  31.871  0.00  0.00    -0.012 A 
ATOM     21  C34 ZIN A   1      28.318   0.682  31.505  0.00  0.00     0.128 A 
ATOM     22  N33 ZIN A   1      27.321   0.358  32.301  0.00  0.00    -0.272 NA
ATOM     23  C32 ZIN A   1      27.126   0.962  33.457  0.00  0.00     0.116 A 
ATOM     24  C31 ZIN A   1      27.975   1.965  33.890  0.00  0.00     0.020 A 
ATOM     25  C30 ZIN A   1      29.043   2.339  33.093  0.00  0.00     0.015 A 
ENDBRANCH  19  20
BRANCH  11  26
ATOM     26  O15 ZIN A   1      38.578   4.787  31.788  0.00  0.00    -0.251 OA
BRANCH  26  27
ATOM     27  S16 ZIN A   1      40.021   4.835  31.306  0.00  0.00     0.251 S 
ATOM     28  O17 ZIN A   1      40.207   3.695  30.422  0.00  0.00    -0.572 OA
ATOM     29  O18 ZIN A   1      40.188   6.100  30.607  0.00  0.00    -0.572 OA
ATOM     30  O19 ZIN A   1      40.861   4.750  32.490  0.00  0.00    -0.572 OA
ENDBRANCH  26  27
ENDBRANCH  11  26
TORSDOF 3
ENDMDL
MODEL 46
REMARK CAVERDOCK RESULT:      13.1      0.000      0.000
REMARK CAVERDOCK CONSTRAINTS:       0.0      0.0      0.0      0.0
REMARK CAVERDOCK TUNNEL: 45     13.1      2.3     46.2
REMARK  3 active torsions:
REMARK  status: ('A' for Active; 'I' for Inactive)
REMARK    1  A    between atoms: C13_11  and  O15_12 
REMARK    2  A    between atoms: O15_12  and  S16_13 
REMARK    3  A    between atoms: C28_24  and  C29_25 
ROOT
ATOM      1  C1  ZIN A   1      30.894   4.160  30.521  0.00  0.00     0.021 C 
ATOM      2  C2  ZIN A   1      31.275   2.792  31.089  0.00  0.00    -0.012 C 
ATOM      3  C3  ZIN A   1      31.752   2.957  32.513  0.00  0.00     0.015 C 
ATOM      4  C4  ZIN A   1      32.845   4.040  32.491  0.00  0.00     0.007 C 
ATOM      5  C5  ZIN A   1      33.980   3.689  31.533  0.00  0.00     0.003 C 
ATOM      6  C7  ZIN A   1      33.471   3.359  30.122  0.00  0.00    -0.001 C 
ATOM      7  C9  ZIN A   1      34.667   2.905  29.278  0.00  0.00     0.033 C 
ATOM      8  C10 ZIN A   1      35.718   3.976  29.297  0.00  0.00    -0.023 C 
ATOM      9  C11 ZIN A   1      35.845   4.828  30.272  0.00  0.00    -0.072 C 
ATOM     10  C12 ZIN A   1      36.954   5.863  30.184  0.00  0.00     0.068 C 
ATOM     11  C13 ZIN A   1      37.759   5.823  31.485  0.00  0.00     0.149 C 
ATOM     12  C20 ZIN A   1      36.817   6.022  32.674  0.00  0.00     0.035 C 
ATOM     13  C21 ZIN A   1      35.826   4.859  32.747  0.00  0.00     0.016 C 
ATOM     14  C22 ZIN A   1      34.972   4.838  31.469  0.00  0.00    -0.017 C 
ATOM     15  C23 ZIN A   1      34.157   6.132  31.421  0.00  0.00     0.020 C 
ATOM     16  C24 ZIN A   1      32.468   2.215  30.272  0.00  0.00     0.006 C 
ATOM     17  C26 ZIN A   1      31.703   1.804  29.005  0.00  0.00     0.033 C 
ATOM     18  C27 ZIN A   1      30.401   1.258  29.590  0.00  0.00    -0.018 C 
ATOM     19  C28 ZIN A   1      30.176   1.822  30.810  0.00  0.00    -0.042 C 
ENDROOT
BRANCH  19  20
ATOM     20  C29 ZIN A   1      29.032   1.526  31.698  0.00  0.00    -0.012 A 
ATOM     21  C34 ZIN A   1      28.238   0.399  31.482  0.00  0.00     0.128 A 
ATOM     22  N33 ZIN A   1      27.223   0.133  32.277  0.00  0.00    -0.272 NA
ATOM     23  C32 ZIN A   1      26.908   0.914  33.292  0.00  0.00     0.116 A 
ATOM     24  C31 ZIN A   1      27.643   2.052  33.570  0.00  0.00     0.020 A 
ATOM     25  C30 ZIN A   1      28.724   2.375  32.768  0.00  0.00     0.015 A 
ENDBRANCH  19  20
BRANCH  11  26
ATOM     26  O15 ZIN A   1      38.412   4.557  31.603  0.00  0.00    -0.251 OA
BRANCH  26  27
ATOM     27  S16 ZIN A   1      39.866   4.567  31.154  0.00  0.00     0.251 S 
ATOM     28  O17 ZIN A   1      40.196   3.204  30.767  0.00  0.00    -0.572 OA
ATOM     29  O18 ZIN A   1      39.953   5.489  30.032  0.00  0.00    -0.572 OA
ATOM     30  O19 ZIN A   1      40.653   5.016  32.292  0.00  0.00    -0.572 OA
ENDBRANCH  26  27
ENDBRANCH  11  26
TORSDOF 3
ENDMDL
MODEL 47
REMARK CAVERDOCK RESULT:      11.9      0.000      0.000
REMARK CAVERDOCK CONSTRAINTS:       0.0      0.0      0.0      0.0
REMARK CAVERDOCK TUNNEL: 46     11.9      2.4     47.4
REMARK  3 active torsions:
REMARK  status: ('A' for Active; 'I' for Inactive)
REMARK    1  A    between atoms: C13_11  and  O15_12 
REMARK    2  A    between atoms: O15_12  and  S16_13 
REMARK    3  A    between atoms: C28_24  and  C29_25 
ROOT
ATOM      1  C1  ZIN A   1      30.646   4.065  30.655  0.00  0.00     0.021 C 
ATOM      2  C2  ZIN A   1      31.079   2.678  31.133  0.00  0.00    -0.012 C 
ATOM      3  C3  ZIN A   1      31.585   2.776  32.554  0.00  0.00     0.015 C 
ATOM      4  C4  ZIN A   1      32.646   3.890  32.570  0.00  0.00     0.007 C 
ATOM      5  C5  ZIN A   1      33.768   3.629  31.569  0.00  0.00     0.003 C 
ATOM      6  C7  ZIN A   1      33.235   3.365  30.153  0.00  0.00    -0.001 C 
ATOM      7  C9  ZIN A   1      34.423   2.996  29.258  0.00  0.00     0.033 C 
ATOM      8  C10 ZIN A   1      35.443   4.095  29.316  0.00  0.00    -0.023 C 
ATOM      9  C11 ZIN A   1      35.569   4.894  30.336  0.00  0.00    -0.072 C 
ATOM     10  C12 ZIN A   1      36.645   5.964  30.283  0.00  0.00     0.068 C 
ATOM     11  C13 ZIN A   1      37.481   5.874  31.562  0.00  0.00     0.149 C 
ATOM     12  C20 ZIN A   1      36.563   5.977  32.781  0.00  0.00     0.035 C 
ATOM     13  C21 ZIN A   1      35.608   4.782  32.808  0.00  0.00     0.016 C 
ATOM     14  C22 ZIN A   1      34.724   4.809  31.551  0.00  0.00    -0.017 C 
ATOM     15  C23 ZIN A   1      33.872   6.079  31.595  0.00  0.00     0.020 C 
ATOM     16  C24 ZIN A   1      32.269   2.184  30.259  0.00  0.00     0.006 C 
ATOM     17  C26 ZIN A   1      31.486   1.824  28.987  0.00  0.00     0.033 C 
ATOM     18  C27 ZIN A   1      30.214   1.207  29.568  0.00  0.00    -0.018 C 
ATOM     19  C28 ZIN A   1      30.002   1.693  30.823  0.00  0.00    -0.042 C 
ENDROOT
BRANCH  19  20
ATOM     20  C29 ZIN A   1      28.889   1.313  31.718  0.00  0.00    -0.012 A 
ATOM     21  C34 ZIN A   1      28.121   0.178  31.453  0.00  0.00     0.128 A 
ATOM     22  N33 ZIN A   1      27.133  -0.164  32.254  0.00  0.00    -0.272 NA
ATOM     23  C32 ZIN A   1      26.822   0.547  33.320  0.00  0.00     0.116 A 
ATOM     24  C31 ZIN A   1      27.531   1.688  33.649  0.00  0.00     0.020 A 
ATOM     25  C30 ZIN A   1      28.584   2.088  32.843  0.00  0.00     0.015 A 
ENDBRANCH  19  20
BRANCH  11  26
ATOM     26  O15 ZIN A   1      38.173   4.624  31.592  0.00  0.00    -0.251 OA
BRANCH  26  27
ATOM     27  S16 ZIN A   1      39.644   4.721  31.212  0.00  0.00     0.251 S 
ATOM     28  O17 ZIN A   1      40.088   3.371  30.902  0.00  0.00    -0.572 OA
ATOM     29  O18 ZIN A   1      39.721   5.599  30.055  0.00  0.00    -0.572 OA
ATOM     30  O19 ZIN A   1      40.339   5.273  32.364  0.00  0.00    -0.572 OA
ENDBRANCH  26  27
ENDBRANCH  11  26
TORSDOF 3
ENDMDL
MODEL 48
REMARK CAVERDOCK RESULT:      10.8      0.000      0.000
REMARK CAVERDOCK CONSTRAINTS:       0.0      0.0      0.0      0.0
REMARK CAVERDOCK TUNNEL: 47     10.8      2.4     48.1
REMARK  3 active torsions:
REMARK  status: ('A' for Active; 'I' for Inactive)
REMARK    1  A    between atoms: C13_11  and  O15_12 
REMARK    2  A    between atoms: O15_12  and  S16_13 
REMARK    3  A    between atoms: C28_24  and  C29_25 
ROOT
ATOM      1  C1  ZIN A   1      30.467   4.031  30.612  0.00  0.00     0.021 C 
ATOM      2  C2  ZIN A   1      30.859   2.643  31.121  0.00  0.00    -0.012 C 
ATOM      3  C3  ZIN A   1      31.378   2.758  32.535  0.00  0.00     0.015 C 
ATOM      4  C4  ZIN A   1      32.474   3.837  32.519  0.00  0.00     0.007 C 
ATOM      5  C5  ZIN A   1      33.580   3.516  31.517  0.00  0.00     0.003 C 
ATOM      6  C7  ZIN A   1      33.029   3.237  30.111  0.00  0.00    -0.001 C 
ATOM      7  C9  ZIN A   1      34.198   2.809  29.217  0.00  0.00     0.033 C 
ATOM      8  C10 ZIN A   1      35.253   3.875  29.243  0.00  0.00    -0.023 C 
ATOM      9  C11 ZIN A   1      35.412   4.693  30.243  0.00  0.00    -0.072 C 
ATOM     10  C12 ZIN A   1      36.522   5.726  30.158  0.00  0.00     0.068 C 
ATOM     11  C13 ZIN A   1      37.364   5.639  31.433  0.00  0.00     0.149 C 
ATOM     12  C20 ZIN A   1      36.458   5.799  32.656  0.00  0.00     0.035 C 
ATOM     13  C21 ZIN A   1      35.465   4.638  32.716  0.00  0.00     0.016 C 
ATOM     14  C22 ZIN A   1      34.574   4.664  31.464  0.00  0.00    -0.017 C 
ATOM     15  C23 ZIN A   1      33.763   5.961  31.485  0.00  0.00     0.020 C 
ATOM     16  C24 ZIN A   1      32.025   2.091  30.250  0.00  0.00     0.006 C 
ATOM     17  C26 ZIN A   1      31.223   1.727  28.993  0.00  0.00     0.033 C 
ATOM     18  C27 ZIN A   1      29.936   1.165  29.596  0.00  0.00    -0.018 C 
ATOM     19  C28 ZIN A   1      29.748   1.687  30.841  0.00  0.00    -0.042 C 
ENDROOT
BRANCH  19  20
ATOM     20  C29 ZIN A   1      28.630   1.364  31.751  0.00  0.00    -0.012 A 
ATOM     21  C34 ZIN A   1      27.556   0.589  31.310  0.00  0.00     0.128 A 
ATOM     22  N33 ZIN A   1      26.563   0.296  32.123  0.00  0.00    -0.272 NA
ATOM     23  C32 ZIN A   1      26.533   0.726  33.370  0.00  0.00     0.116 A 
ATOM     24  C31 ZIN A   1      27.556   1.502  33.882  0.00  0.00     0.020 A 
ATOM     25  C30 ZIN A   1      28.627   1.833  33.070  0.00  0.00     0.015 A 
ENDBRANCH  19  20
BRANCH  11  26
ATOM     26  O15 ZIN A   1      38.015   4.368  31.488  0.00  0.00    -0.251 OA
BRANCH  26  27
ATOM     27  S16 ZIN A   1      39.463   4.394  31.021  0.00  0.00     0.251 S 
ATOM     28  O17 ZIN A   1      39.830   3.021  30.712  0.00  0.00    -0.572 OA
ATOM     29  O18 ZIN A   1      39.510   5.248  29.845  0.00  0.00    -0.572 OA
ATOM     30  O19 ZIN A   1      40.248   4.934  32.120  0.00  0.00    -0.572 OA
ENDBRANCH  26  27
ENDBRANCH  11  26
TORSDOF 3
ENDMDL
MODEL 49
REMARK CAVERDOCK RESULT:      10.4      0.000      0.000
REMARK CAVERDOCK CONSTRAINTS:       0.0      0.0      0.0      0.0
REMARK CAVERDOCK TUNNEL: 48     10.4      2.4     49.3
REMARK  3 active torsions:
REMARK  status: ('A' for Active; 'I' for Inactive)
REMARK    1  A    between atoms: C13_11  and  O15_12 
REMARK    2  A    between atoms: O15_12  and  S16_13 
REMARK    3  A    between atoms: C28_24  and  C29_25 
ROOT
ATOM      1  C1  ZIN A   1      30.233   3.957  30.714  0.00  0.00     0.021 C 
ATOM      2  C2  ZIN A   1      30.655   2.554  31.156  0.00  0.00    -0.012 C 
ATOM      3  C3  ZIN A   1      31.177   2.614  32.573  0.00  0.00     0.015 C 
ATOM      4  C4  ZIN A   1      32.252   3.715  32.604  0.00  0.00     0.007 C 
ATOM      5  C5  ZIN A   1      33.359   3.464  31.584  0.00  0.00     0.003 C 
ATOM      6  C7  ZIN A   1      32.809   3.240  30.169  0.00  0.00    -0.001 C 
ATOM      7  C9  ZIN A   1      33.983   2.878  29.253  0.00  0.00     0.033 C 
ATOM      8  C10 ZIN A   1      35.016   3.963  29.325  0.00  0.00    -0.023 C 
ATOM      9  C11 ZIN A   1      35.162   4.736  30.361  0.00  0.00    -0.072 C 
ATOM     10  C12 ZIN A   1      36.250   5.796  30.321  0.00  0.00     0.068 C 
ATOM     11  C13 ZIN A   1      37.099   5.666  31.588  0.00  0.00     0.149 C 
ATOM     12  C20 ZIN A   1      36.194   5.751  32.820  0.00  0.00     0.035 C 
ATOM     13  C21 ZIN A   1      35.226   4.567  32.829  0.00  0.00     0.016 C 
ATOM     14  C22 ZIN A   1      34.329   4.633  31.582  0.00  0.00    -0.017 C 
ATOM     15  C23 ZIN A   1      33.492   5.911  31.666  0.00  0.00     0.020 C 
ATOM     16  C24 ZIN A   1      31.829   2.068  30.257  0.00  0.00     0.006 C 
ATOM     17  C26 ZIN A   1      31.029   1.746  28.987  0.00  0.00     0.033 C 
ATOM     18  C27 ZIN A   1      29.757   1.130  29.567  0.00  0.00    -0.018 C 
ATOM     19  C28 ZIN A   1      29.564   1.589  30.835  0.00  0.00    -0.042 C 
ENDROOT
BRANCH  19  20
ATOM     20  C29 ZIN A   1      28.456   1.201  31.733  0.00  0.00    -0.012 A 
ATOM     21  C34 ZIN A   1      27.446   0.347  31.287  0.00  0.00     0.128 A 
ATOM     22  N33 ZIN A   1      26.463  -0.004  32.089  0.00  0.00    -0.272 NA
ATOM     23  C32 ZIN A   1      26.382   0.440  33.328  0.00  0.00     0.116 A 
ATOM     24  C31 ZIN A   1      27.339   1.294  33.844  0.00  0.00     0.020 A 
ATOM     25  C30 ZIN A   1      28.398   1.688  33.044  0.00  0.00     0.015 A 
ENDBRANCH  19  20
BRANCH  11  26
ATOM     26  O15 ZIN A   1      37.776   4.408  31.582  0.00  0.00    -0.251 OA
BRANCH  26  27
ATOM     27  S16 ZIN A   1      39.230   4.490  31.140  0.00  0.00     0.251 S 
ATOM     28  O17 ZIN A   1      39.977   5.054  32.254  0.00  0.00    -0.572 OA
ATOM     29  O18 ZIN A   1      39.653   3.132  30.833  0.00  0.00    -0.572 OA
ATOM     30  O19 ZIN A   1      39.264   5.351  29.968  0.00  0.00    -0.572 OA
ENDBRANCH  26  27
ENDBRANCH  11  26
TORSDOF 3
ENDMDL
MODEL 50
REMARK CAVERDOCK RESULT:       9.7      0.000      0.000
REMARK CAVERDOCK CONSTRAINTS:       0.0      0.0      0.0      0.0
REMARK CAVERDOCK TUNNEL: 49      9.7      2.3     50.3
REMARK  3 active torsions:
REMARK  status: ('A' for Active; 'I' for Inactive)
REMARK    1  A    between atoms: C13_11  and  O15_12 
REMARK    2  A    between atoms: O15_12  and  S16_13 
REMARK    3  A    between atoms: C28_24  and  C29_25 
ROOT
ATOM      1  C1  ZIN A   1      30.108   3.749  30.531  0.00  0.00     0.021 C 
ATOM      2  C2  ZIN A   1      30.521   2.389  31.096  0.00  0.00    -0.012 C 
ATOM      3  C3  ZIN A   1      30.998   2.565  32.520  0.00  0.00     0.015 C 
ATOM      4  C4  ZIN A   1      32.066   3.672  32.496  0.00  0.00     0.007 C 
ATOM      5  C5  ZIN A   1      33.207   3.347  31.536  0.00  0.00     0.003 C 
ATOM      6  C7  ZIN A   1      32.703   3.007  30.126  0.00  0.00    -0.001 C 
ATOM      7  C9  ZIN A   1      33.907   2.580  29.279  0.00  0.00     0.033 C 
ATOM      8  C10 ZIN A   1      34.934   3.674  29.297  0.00  0.00    -0.023 C 
ATOM      9  C11 ZIN A   1      35.043   4.528  30.272  0.00  0.00    -0.072 C 
ATOM     10  C12 ZIN A   1      36.128   5.588  30.182  0.00  0.00     0.068 C 
ATOM     11  C13 ZIN A   1      36.937   5.565  31.482  0.00  0.00     0.149 C 
ATOM     12  C20 ZIN A   1      35.993   5.742  32.673  0.00  0.00     0.035 C 
ATOM     13  C21 ZIN A   1      35.028   4.557  32.747  0.00  0.00     0.016 C 
ATOM     14  C22 ZIN A   1      34.172   4.518  31.471  0.00  0.00    -0.017 C 
ATOM     15  C23 ZIN A   1      33.328   5.794  31.425  0.00  0.00     0.020 C 
ATOM     16  C24 ZIN A   1      31.725   1.840  30.277  0.00  0.00     0.006 C 
ATOM     17  C26 ZIN A   1      30.967   1.413  29.012  0.00  0.00     0.033 C 
ATOM     18  C27 ZIN A   1      29.679   0.838  29.599  0.00  0.00    -0.018 C 
ATOM     19  C28 ZIN A   1      29.444   1.395  30.819  0.00  0.00    -0.042 C 
ENDROOT
BRANCH  19  20
ATOM     20  C29 ZIN A   1      28.309   1.073  31.710  0.00  0.00    -0.012 A 
ATOM     21  C34 ZIN A   1      28.311   1.489  33.042  0.00  0.00     0.128 A 
ATOM     22  N33 ZIN A   1      27.297   1.208  33.833  0.00  0.00    -0.272 NA
ATOM     23  C32 ZIN A   1      26.254   0.519  33.411  0.00  0.00     0.116 A 
ATOM     24  C31 ZIN A   1      26.178   0.067  32.107  0.00  0.00     0.020 A 
ATOM     25  C30 ZIN A   1      27.215   0.342  31.232  0.00  0.00     0.015 A 
ENDBRANCH  19  20
BRANCH  11  26
ATOM     26  O15 ZIN A   1      37.618   4.314  31.598  0.00  0.00    -0.251 OA
BRANCH  26  27
ATOM     27  S16 ZIN A   1      38.961   4.273  30.882  0.00  0.00     0.251 S 
ATOM     28  O17 ZIN A   1      39.962   4.712  31.842  0.00  0.00    -0.572 OA
ATOM     29  O18 ZIN A   1      39.172   2.895  30.466  0.00  0.00    -0.572 OA
ATOM     30  O19 ZIN A   1      38.859   5.177  29.748  0.00  0.00    -0.572 OA
ENDBRANCH  26  27
ENDBRANCH  11  26
TORSDOF 3
ENDMDL
MODEL 51
REMARK CAVERDOCK RESULT:       9.5      0.000      0.000
REMARK CAVERDOCK CONSTRAINTS:       0.0      0.0      0.0      0.0
REMARK CAVERDOCK TUNNEL: 50      9.5      2.3     51.2
REMARK  3 active torsions:
REMARK  status: ('A' for Active; 'I' for Inactive)
REMARK    1  A    between atoms: C13_11  and  O15_12 
REMARK    2  A    between atoms: O15_12  and  S16_13 
REMARK    3  A    between atoms: C28_24  and  C29_25 
ROOT
ATOM      1  C1  ZIN A   1      29.871   3.578  30.495  0.00  0.00     0.021 C 
ATOM      2  C2  ZIN A   1      30.299   2.233  31.086  0.00  0.00    -0.012 C 
ATOM      3  C3  ZIN A   1      30.805   2.445  32.494  0.00  0.00     0.015 C 
ATOM      4  C4  ZIN A   1      31.871   3.553  32.420  0.00  0.00     0.007 C 
ATOM      5  C5  ZIN A   1      32.991   3.206  31.444  0.00  0.00     0.003 C 
ATOM      6  C7  ZIN A   1      32.458   2.830  30.054  0.00  0.00    -0.001 C 
ATOM      7  C9  ZIN A   1      33.645   2.384  29.193  0.00  0.00     0.033 C 
ATOM      8  C10 ZIN A   1      34.669   3.480  29.161  0.00  0.00    -0.023 C 
ATOM      9  C11 ZIN A   1      34.798   4.358  30.113  0.00  0.00    -0.072 C 
ATOM     10  C12 ZIN A   1      35.878   5.416  29.973  0.00  0.00     0.068 C 
ATOM     11  C13 ZIN A   1      36.714   5.427  31.255  0.00  0.00     0.149 C 
ATOM     12  C20 ZIN A   1      35.796   5.633  32.462  0.00  0.00     0.035 C 
ATOM     13  C21 ZIN A   1      34.836   4.449  32.585  0.00  0.00     0.016 C 
ATOM     14  C22 ZIN A   1      33.953   4.376  31.330  0.00  0.00    -0.017 C 
ATOM     15  C23 ZIN A   1      33.106   5.649  31.270  0.00  0.00     0.020 C 
ATOM     16  C24 ZIN A   1      31.486   1.665  30.255  0.00  0.00     0.006 C 
ATOM     17  C26 ZIN A   1      30.702   1.206  29.017  0.00  0.00     0.033 C 
ATOM     18  C27 ZIN A   1      29.428   0.644  29.646  0.00  0.00    -0.018 C 
ATOM     19  C28 ZIN A   1      29.218   1.231  30.857  0.00  0.00    -0.042 C 
ENDROOT
BRANCH  19  20
ATOM     20  C29 ZIN A   1      28.103   0.930  31.779  0.00  0.00    -0.012 A 
ATOM     21  C34 ZIN A   1      28.123   1.395  33.094  0.00  0.00     0.128 A 
ATOM     22  N33 ZIN A   1      27.127   1.132  33.914  0.00  0.00    -0.272 NA
ATOM     23  C32 ZIN A   1      26.085   0.416  33.537  0.00  0.00     0.116 A 
ATOM     24  C31 ZIN A   1      25.991  -0.085  32.251  0.00  0.00     0.020 A 
ATOM     25  C30 ZIN A   1      27.009   0.169  31.349  0.00  0.00     0.015 A 
ENDBRANCH  19  20
BRANCH  11  26
ATOM     26  O15 ZIN A   1      37.401   4.181  31.388  0.00  0.00    -0.251 OA
BRANCH  26  27
ATOM     27  S16 ZIN A   1      38.840   4.211  30.893  0.00  0.00     0.251 S 
ATOM     28  O17 ZIN A   1      38.888   5.169  29.800  0.00  0.00    -0.572 OA
ATOM     29  O18 ZIN A   1      39.662   4.628  32.020  0.00  0.00    -0.572 OA
ATOM     30  O19 ZIN A   1      39.161   2.863  30.453  0.00  0.00    -0.572 OA
ENDBRANCH  26  27
ENDBRANCH  11  26
TORSDOF 3
ENDMDL
MODEL 52
REMARK CAVERDOCK RESULT:       9.7      0.000      0.000
REMARK CAVERDOCK CONSTRAINTS:       0.0      0.0      0.0      0.0
REMARK CAVERDOCK TUNNEL: 51      9.7      2.3     52.1
REMARK  3 active torsions:
REMARK  status: ('A' for Active; 'I' for Inactive)
REMARK    1  A    between atoms: C13_11  and  O15_12 
REMARK    2  A    between atoms: O15_12  and  S16_13 
REMARK    3  A    between atoms: C28_24  and  C29_25 
ROOT
ATOM      1  C1  ZIN A   1      29.747   3.491  30.334  0.00  0.00     0.021 C 
ATOM      2  C2  ZIN A   1      30.165   2.171  30.983  0.00  0.00    -0.012 C 
ATOM      3  C3  ZIN A   1      30.634   2.436  32.395  0.00  0.00     0.015 C 
ATOM      4  C4  ZIN A   1      31.696   3.546  32.308  0.00  0.00     0.007 C 
ATOM      5  C5  ZIN A   1      32.843   3.171  31.374  0.00  0.00     0.003 C 
ATOM      6  C7  ZIN A   1      32.347   2.741  29.986  0.00  0.00    -0.001 C 
ATOM      7  C9  ZIN A   1      33.558   2.271  29.172  0.00  0.00     0.033 C 
ATOM      8  C10 ZIN A   1      34.578   3.371  29.126  0.00  0.00    -0.023 C 
ATOM      9  C11 ZIN A   1      34.678   4.284  30.048  0.00  0.00    -0.072 C 
ATOM     10  C12 ZIN A   1      35.756   5.343  29.897  0.00  0.00     0.068 C 
ATOM     11  C13 ZIN A   1      36.559   5.405  31.199  0.00  0.00     0.149 C 
ATOM     12  C20 ZIN A   1      35.609   5.649  32.374  0.00  0.00     0.035 C 
ATOM     13  C21 ZIN A   1      34.652   4.465  32.516  0.00  0.00     0.016 C 
ATOM     14  C22 ZIN A   1      33.802   4.342  31.241  0.00  0.00    -0.017 C 
ATOM     15  C23 ZIN A   1      32.950   5.607  31.114  0.00  0.00     0.020 C 
ATOM     16  C24 ZIN A   1      31.376   1.580  30.204  0.00  0.00     0.006 C 
ATOM     17  C26 ZIN A   1      30.627   1.071  28.964  0.00  0.00     0.033 C 
ATOM     18  C27 ZIN A   1      29.340   0.525  29.580  0.00  0.00    -0.018 C 
ATOM     19  C28 ZIN A   1      29.095   1.155  30.763  0.00  0.00    -0.042 C 
ENDROOT
BRANCH  19  20
ATOM     20  C29 ZIN A   1      27.959   0.881  31.667  0.00  0.00    -0.012 A 
ATOM     21  C34 ZIN A   1      28.038   1.196  33.025  0.00  0.00     0.128 A 
ATOM     22  N33 ZIN A   1      27.023   0.957  33.828  0.00  0.00    -0.272 NA
ATOM     23  C32 ZIN A   1      25.906   0.406  33.395  0.00  0.00     0.116 A 
ATOM     24  C31 ZIN A   1      25.749   0.061  32.065  0.00  0.00     0.020 A 
ATOM     25  C30 ZIN A   1      26.785   0.296  31.177  0.00  0.00     0.015 A 
ENDBRANCH  19  20
BRANCH  11  26
ATOM     26  O15 ZIN A   1      37.248   4.168  31.394  0.00  0.00    -0.251 OA
BRANCH  26  27
ATOM     27  S16 ZIN A   1      38.663   4.153  30.834  0.00  0.00     0.251 S 
ATOM     28  O17 ZIN A   1      38.967   2.771  30.496  0.00  0.00    -0.572 OA
ATOM     29  O18 ZIN A   1      38.659   5.013  29.661  0.00  0.00    -0.572 OA
ATOM     30  O19 ZIN A   1      39.534   4.663  31.882  0.00  0.00    -0.572 OA
ENDBRANCH  26  27
ENDBRANCH  11  26
TORSDOF 3
ENDMDL
MODEL 53
REMARK CAVERDOCK RESULT:      10.9      0.000      0.000
REMARK CAVERDOCK CONSTRAINTS:       0.0      0.0      0.0      0.0
REMARK CAVERDOCK TUNNEL: 52     10.9      2.3     53.3
REMARK  3 active torsions:
REMARK  status: ('A' for Active; 'I' for Inactive)
REMARK    1  A    between atoms: C13_11  and  O15_12 
REMARK    2  A    between atoms: O15_12  and  S16_13 
REMARK    3  A    between atoms: C28_24  and  C29_25 
ROOT
ATOM      1  C1  ZIN A   1      29.421   3.564  30.584  0.00  0.00     0.021 C 
ATOM      2  C2  ZIN A   1      29.858   2.185  31.079  0.00  0.00    -0.012 C 
ATOM      3  C3  ZIN A   1      30.385   2.305  32.490  0.00  0.00     0.015 C 
ATOM      4  C4  ZIN A   1      31.449   3.416  32.472  0.00  0.00     0.007 C 
ATOM      5  C5  ZIN A   1      32.555   3.136  31.459  0.00  0.00     0.003 C 
ATOM      6  C7  ZIN A   1      32.001   2.850  30.055  0.00  0.00    -0.001 C 
ATOM      7  C9  ZIN A   1      33.174   2.463  29.149  0.00  0.00     0.033 C 
ATOM      8  C10 ZIN A   1      34.198   3.561  29.173  0.00  0.00    -0.023 C 
ATOM      9  C11 ZIN A   1      34.340   4.375  30.178  0.00  0.00    -0.072 C 
ATOM     10  C12 ZIN A   1      35.418   5.442  30.091  0.00  0.00     0.068 C 
ATOM     11  C13 ZIN A   1      36.273   5.371  31.358  0.00  0.00     0.149 C 
ATOM     12  C20 ZIN A   1      35.373   5.496  32.590  0.00  0.00     0.035 C 
ATOM     13  C21 ZIN A   1      34.416   4.305  32.650  0.00  0.00     0.016 C 
ATOM     14  C22 ZIN A   1      33.514   4.313  31.406  0.00  0.00    -0.017 C 
ATOM     15  C23 ZIN A   1      32.665   5.585  31.442  0.00  0.00     0.020 C 
ATOM     16  C24 ZIN A   1      31.033   1.674  30.195  0.00  0.00     0.006 C 
ATOM     17  C26 ZIN A   1      30.230   1.295  28.942  0.00  0.00     0.033 C 
ATOM     18  C27 ZIN A   1      28.966   0.690  29.552  0.00  0.00    -0.018 C 
ATOM     19  C28 ZIN A   1      28.774   1.198  30.802  0.00  0.00    -0.042 C 
ENDROOT
BRANCH  19  20
ATOM     20  C29 ZIN A   1      27.673   0.835  31.719  0.00  0.00    -0.012 A 
ATOM     21  C34 ZIN A   1      27.631   1.349  33.016  0.00  0.00     0.128 A 
ATOM     22  N33 ZIN A   1      26.647   1.031  33.831  0.00  0.00    -0.272 NA
ATOM     23  C32 ZIN A   1      25.678   0.214  33.467  0.00  0.00     0.116 A 
ATOM     24  C31 ZIN A   1      25.650  -0.341  32.201  0.00  0.00     0.020 A 
ATOM     25  C30 ZIN A   1      26.658  -0.034  31.303  0.00  0.00     0.015 A 
ENDBRANCH  19  20
BRANCH  11  26
ATOM     26  O15 ZIN A   1      36.963   4.119  31.399  0.00  0.00    -0.251 OA
BRANCH  26  27
ATOM     27  S16 ZIN A   1      38.388   4.180  30.867  0.00  0.00     0.251 S 
ATOM     28  O17 ZIN A   1      38.763   2.820  30.515  0.00  0.00    -0.572 OA
ATOM     29  O18 ZIN A   1      38.365   5.058  29.707  0.00  0.00    -0.572 OA
ATOM     30  O19 ZIN A   1      39.212   4.714  31.940  0.00  0.00    -0.572 OA
ENDBRANCH  26  27
ENDBRANCH  11  26
TORSDOF 3
ENDMDL
MODEL 54
REMARK CAVERDOCK RESULT:      10.0      0.000      0.000
REMARK CAVERDOCK CONSTRAINTS:       0.0      0.0      0.0      0.0
REMARK CAVERDOCK TUNNEL: 53     10.0      2.3     54.5
REMARK  3 active torsions:
REMARK  status: ('A' for Active; 'I' for Inactive)
REMARK    1  A    between atoms: C13_11  and  O15_12 
REMARK    2  A    between atoms: O15_12  and  S16_13 
REMARK    3  A    between atoms: C28_24  and  C29_25 
ROOT
ATOM      1  C1  ZIN A   1      34.035   5.652  30.910  0.00  0.00     0.021 C 
ATOM      2  C2  ZIN A   1      34.762   4.479  31.569  0.00  0.00    -0.012 C 
ATOM      3  C3  ZIN A   1      34.968   3.383  30.549  0.00  0.00     0.015 C 
ATOM      4  C4  ZIN A   1      33.592   3.097  29.923  0.00  0.00     0.007 C 
ATOM      5  C5  ZIN A   1      32.549   2.727  30.974  0.00  0.00     0.003 C 
ATOM      6  C7  ZIN A   1      32.461   3.767  32.100  0.00  0.00    -0.001 C 
ATOM      7  C9  ZIN A   1      31.483   3.244  33.157  0.00  0.00     0.033 C 
ATOM      8  C10 ZIN A   1      30.161   2.958  32.506  0.00  0.00    -0.023 C 
ATOM      9  C11 ZIN A   1      30.042   2.658  31.246  0.00  0.00    -0.072 C 
ATOM     10  C12 ZIN A   1      28.651   2.380  30.701  0.00  0.00     0.068 C 
ATOM     11  C13 ZIN A   1      28.681   1.043  29.956  0.00  0.00     0.149 C 
ATOM     12  C20 ZIN A   1      29.772   1.080  28.884  0.00  0.00     0.035 C 
ATOM     13  C21 ZIN A   1      31.142   1.232  29.548  0.00  0.00     0.016 C 
ATOM     14  C22 ZIN A   1      31.191   2.563  30.314  0.00  0.00    -0.017 C 
ATOM     15  C23 ZIN A   1      31.044   3.701  29.302  0.00  0.00     0.020 C 
ATOM     16  C24 ZIN A   1      33.865   3.890  32.697  0.00  0.00     0.006 C 
ATOM     17  C26 ZIN A   1      34.067   4.989  33.750  0.00  0.00     0.033 C 
ATOM     18  C27 ZIN A   1      35.550   5.315  33.579  0.00  0.00    -0.018 C 
ATOM     19  C28 ZIN A   1      35.947   4.993  32.316  0.00  0.00    -0.042 C 
ENDROOT
BRANCH  19  20
ATOM     20  C29 ZIN A   1      37.317   5.137  31.780  0.00  0.00    -0.012 A 
ATOM     21  C34 ZIN A   1      38.108   6.230  32.137  0.00  0.00     0.128 A 
ATOM     22  N33 ZIN A   1      39.330   6.355  31.664  0.00  0.00    -0.272 NA
ATOM     23  C32 ZIN A   1      39.850   5.472  30.833  0.00  0.00     0.116 A 
ATOM     24  C31 ZIN A   1      39.129   4.364  30.427  0.00  0.00     0.020 A 
ATOM     25  C30 ZIN A   1      37.841   4.182  30.901  0.00  0.00     0.015 A 
ENDBRANCH  19  20
BRANCH  11  26
ATOM     26  O15 ZIN A   1      28.959  -0.012  30.880  0.00  0.00    -0.251 OA
BRANCH  26  27
ATOM     27  S16 ZIN A   1      28.094  -1.249  30.684  0.00  0.00     0.251 S 
ATOM     28  O17 ZIN A   1      26.962  -0.845  29.866  0.00  0.00    -0.572 OA
ATOM     29  O18 ZIN A   1      28.925  -2.239  30.015  0.00  0.00    -0.572 OA
ATOM     30  O19 ZIN A   1      27.683  -1.687  32.009  0.00  0.00    -0.572 OA
ENDBRANCH  26  27
ENDBRANCH  11  26
TORSDOF 3
ENDMDL
MODEL 55
REMARK CAVERDOCK RESULT:       8.5      0.000      0.000
REMARK CAVERDOCK CONSTRAINTS:       0.0      0.0      0.0      0.0
REMARK CAVERDOCK TUNNEL: 54      8.5      2.2     55.1
REMARK  3 active torsions:
REMARK  status: ('A' for Active; 'I' for Inactive)
REMARK    1  A    between atoms: C13_11  and  O15_12 
REMARK    2  A    between atoms: O15_12  and  S16_13 
REMARK    3  A    between atoms: C28_24  and  C29_25 
ROOT
ATOM      1  C1  ZIN A   1      33.868   5.568  30.879  0.00  0.00     0.021 C 
ATOM      2  C2  ZIN A   1      34.589   4.389  31.534  0.00  0.00    -0.012 C 
ATOM      3  C3  ZIN A   1      34.801   3.300  30.507  0.00  0.00     0.015 C 
ATOM      4  C4  ZIN A   1      33.429   3.020  29.870  0.00  0.00     0.007 C 
ATOM      5  C5  ZIN A   1      32.379   2.643  30.911  0.00  0.00     0.003 C 
ATOM      6  C7  ZIN A   1      32.284   3.675  32.044  0.00  0.00    -0.001 C 
ATOM      7  C9  ZIN A   1      31.298   3.146  33.090  0.00  0.00     0.033 C 
ATOM      8  C10 ZIN A   1      29.981   2.866  32.428  0.00  0.00    -0.023 C 
ATOM      9  C11 ZIN A   1      29.870   2.574  31.165  0.00  0.00    -0.072 C 
ATOM     10  C12 ZIN A   1      28.483   2.302  30.609  0.00  0.00     0.068 C 
ATOM     11  C13 ZIN A   1      28.516   0.970  29.854  0.00  0.00     0.149 C 
ATOM     12  C20 ZIN A   1      29.615   1.014  28.790  0.00  0.00     0.035 C 
ATOM     13  C21 ZIN A   1      30.980   1.160  29.464  0.00  0.00     0.016 C 
ATOM     14  C22 ZIN A   1      31.025   2.485  30.241  0.00  0.00    -0.017 C 
ATOM     15  C23 ZIN A   1      30.886   3.630  29.235  0.00  0.00     0.020 C 
ATOM     16  C24 ZIN A   1      33.684   3.793  32.651  0.00  0.00     0.006 C 
ATOM     17  C26 ZIN A   1      33.880   4.883  33.714  0.00  0.00     0.033 C 
ATOM     18  C27 ZIN A   1      35.364   5.210  33.555  0.00  0.00    -0.018 C 
ATOM     19  C28 ZIN A   1      35.769   4.896  32.292  0.00  0.00    -0.042 C 
ENDROOT
BRANCH  19  20
ATOM     20  C29 ZIN A   1      37.143   5.043  31.767  0.00  0.00    -0.012 A 
ATOM     21  C34 ZIN A   1      37.940   6.122  32.153  0.00  0.00     0.128 A 
ATOM     22  N33 ZIN A   1      39.165   6.249  31.689  0.00  0.00    -0.272 NA
ATOM     23  C32 ZIN A   1      39.683   5.382  30.841  0.00  0.00     0.116 A 
ATOM     24  C31 ZIN A   1      38.957   4.289  30.405  0.00  0.00     0.020 A 
ATOM     25  C30 ZIN A   1      37.665   4.105  30.868  0.00  0.00     0.015 A 
ENDBRANCH  19  20
BRANCH  11  26
ATOM     26  O15 ZIN A   1      28.787  -0.092  30.772  0.00  0.00    -0.251 OA
BRANCH  26  27
ATOM     27  S16 ZIN A   1      27.812  -1.256  30.676  0.00  0.00     0.251 S 
ATOM     28  O17 ZIN A   1      26.491  -0.683  30.470  0.00  0.00    -0.572 OA
ATOM     29  O18 ZIN A   1      28.237  -2.066  29.544  0.00  0.00    -0.572 OA
ATOM     30  O19 ZIN A   1      27.902  -1.984  31.932  0.00  0.00    -0.572 OA
ENDBRANCH  26  27
ENDBRANCH  11  26
TORSDOF 3
ENDMDL
MODEL 56
REMARK CAVERDOCK RESULT:       6.9      0.000      0.000
REMARK CAVERDOCK CONSTRAINTS:       0.0      0.0      0.0      0.0
REMARK CAVERDOCK TUNNEL: 55      6.9      2.2     56.3
REMARK  3 active torsions:
REMARK  status: ('A' for Active; 'I' for Inactive)
REMARK    1  A    between atoms: C13_11  and  O15_12 
REMARK    2  A    between atoms: O15_12  and  S16_13 
REMARK    3  A    between atoms: C28_24  and  C29_25 
ROOT
ATOM      1  C1  ZIN A   1      33.638   5.511  30.918  0.00  0.00     0.021 C 
ATOM      2  C2  ZIN A   1      34.359   4.317  31.547  0.00  0.00    -0.012 C 
ATOM      3  C3  ZIN A   1      34.567   3.251  30.497  0.00  0.00     0.015 C 
ATOM      4  C4  ZIN A   1      33.194   2.987  29.855  0.00  0.00     0.007 C 
ATOM      5  C5  ZIN A   1      32.144   2.589  30.889  0.00  0.00     0.003 C 
ATOM      6  C7  ZIN A   1      32.053   3.597  32.044  0.00  0.00    -0.001 C 
ATOM      7  C9  ZIN A   1      31.067   3.047  33.080  0.00  0.00     0.033 C 
ATOM      8  C10 ZIN A   1      29.748   2.783  32.414  0.00  0.00    -0.023 C 
ATOM      9  C11 ZIN A   1      29.635   2.519  31.145  0.00  0.00    -0.072 C 
ATOM     10  C12 ZIN A   1      28.247   2.261  30.585  0.00  0.00     0.068 C 
ATOM     11  C13 ZIN A   1      28.278   0.946  29.802  0.00  0.00     0.149 C 
ATOM     12  C20 ZIN A   1      29.375   1.011  28.737  0.00  0.00     0.035 C 
ATOM     13  C21 ZIN A   1      30.741   1.140  29.413  0.00  0.00     0.016 C 
ATOM     14  C22 ZIN A   1      30.789   2.448  30.218  0.00  0.00    -0.017 C 
ATOM     15  C23 ZIN A   1      30.651   3.615  29.237  0.00  0.00     0.020 C 
ATOM     16  C24 ZIN A   1      33.453   3.699  32.652  0.00  0.00     0.006 C 
ATOM     17  C26 ZIN A   1      33.653   4.766  33.738  0.00  0.00     0.033 C 
ATOM     18  C27 ZIN A   1      35.137   5.094  33.584  0.00  0.00    -0.018 C 
ATOM     19  C28 ZIN A   1      35.540   4.806  32.315  0.00  0.00    -0.042 C 
ENDROOT
BRANCH  19  20
ATOM     20  C29 ZIN A   1      36.913   4.962  31.791  0.00  0.00    -0.012 A 
ATOM     21  C34 ZIN A   1      37.747   5.973  32.272  0.00  0.00     0.128 A 
ATOM     22  N33 ZIN A   1      38.972   6.108  31.809  0.00  0.00    -0.272 NA
ATOM     23  C32 ZIN A   1      39.455   5.313  30.874  0.00  0.00     0.116 A 
ATOM     24  C31 ZIN A   1      38.692   4.290  30.342  0.00  0.00     0.020 A 
ATOM     25  C30 ZIN A   1      37.399   4.101  30.799  0.00  0.00     0.015 A 
ENDBRANCH  19  20
BRANCH  11  26
ATOM     26  O15 ZIN A   1      28.547  -0.136  30.697  0.00  0.00    -0.251 OA
BRANCH  26  27
ATOM     27  S16 ZIN A   1      27.660  -1.353  30.481  0.00  0.00     0.251 S 
ATOM     28  O17 ZIN A   1      26.359  -0.855  30.061  0.00  0.00    -0.572 OA
ATOM     29  O18 ZIN A   1      28.295  -2.158  29.449  0.00  0.00    -0.572 OA
ATOM     30  O19 ZIN A   1      27.591  -2.053  31.754  0.00  0.00    -0.572 OA
ENDBRANCH  26  27
ENDBRANCH  11  26
TORSDOF 3
ENDMDL
MODEL 57
REMARK CAVERDOCK RESULT:       6.0      0.000      0.000
REMARK CAVERDOCK CONSTRAINTS:       0.0      0.0      0.0      0.0
REMARK CAVERDOCK TUNNEL: 56      6.0      2.2     57.4
REMARK  3 active torsions:
REMARK  status: ('A' for Active; 'I' for Inactive)
REMARK    1  A    between atoms: C13_11  and  O15_12 
REMARK    2  A    between atoms: O15_12  and  S16_13 
REMARK    3  A    between atoms: C28_24  and  C29_25 
ROOT
ATOM      1  C1  ZIN A   1      33.404   5.492  30.972  0.00  0.00     0.021 C 
ATOM      2  C2  ZIN A   1      34.143   4.295  31.573  0.00  0.00    -0.012 C 
ATOM      3  C3  ZIN A   1      34.364   3.255  30.498  0.00  0.00     0.015 C 
ATOM      4  C4  ZIN A   1      32.993   2.986  29.854  0.00  0.00     0.007 C 
ATOM      5  C5  ZIN A   1      31.951   2.551  30.880  0.00  0.00     0.003 C 
ATOM      6  C7  ZIN A   1      31.848   3.531  32.058  0.00  0.00    -0.001 C 
ATOM      7  C9  ZIN A   1      30.872   2.944  33.083  0.00  0.00     0.033 C 
ATOM      8  C10 ZIN A   1      29.556   2.677  32.413  0.00  0.00    -0.023 C 
ATOM      9  C11 ZIN A   1      29.444   2.440  31.139  0.00  0.00    -0.072 C 
ATOM     10  C12 ZIN A   1      28.058   2.175  30.576  0.00  0.00     0.068 C 
ATOM     11  C13 ZIN A   1      28.106   0.879  29.763  0.00  0.00     0.149 C 
ATOM     12  C20 ZIN A   1      29.199   0.983  28.698  0.00  0.00     0.035 C 
ATOM     13  C21 ZIN A   1      30.565   1.116  29.374  0.00  0.00     0.016 C 
ATOM     14  C22 ZIN A   1      30.597   2.406  30.208  0.00  0.00    -0.017 C 
ATOM     15  C23 ZIN A   1      30.440   3.593  29.255  0.00  0.00     0.020 C 
ATOM     16  C24 ZIN A   1      33.248   3.639  32.665  0.00  0.00     0.006 C 
ATOM     17  C26 ZIN A   1      33.435   4.684  33.774  0.00  0.00     0.033 C 
ATOM     18  C27 ZIN A   1      34.915   5.036  33.626  0.00  0.00    -0.018 C 
ATOM     19  C28 ZIN A   1      35.319   4.783  32.349  0.00  0.00    -0.042 C 
ENDROOT
BRANCH  19  20
ATOM     20  C29 ZIN A   1      36.689   4.970  31.826  0.00  0.00    -0.012 A 
ATOM     21  C34 ZIN A   1      37.510   5.980  32.330  0.00  0.00     0.128 A 
ATOM     22  N33 ZIN A   1      38.732   6.142  31.868  0.00  0.00    -0.272 NA
ATOM     23  C32 ZIN A   1      39.223   5.376  30.913  0.00  0.00     0.116 A 
ATOM     24  C31 ZIN A   1      38.472   4.356  30.358  0.00  0.00     0.020 A 
ATOM     25  C30 ZIN A   1      37.183   4.140  30.813  0.00  0.00     0.015 A 
ENDBRANCH  19  20
BRANCH  11  26
ATOM     26  O15 ZIN A   1      28.392  -0.219  30.633  0.00  0.00    -0.251 OA
BRANCH  26  27
ATOM     27  S16 ZIN A   1      27.292  -1.270  30.686  0.00  0.00     0.251 S 
ATOM     28  O17 ZIN A   1      26.221  -0.801  29.821  0.00  0.00    -0.572 OA
ATOM     29  O18 ZIN A   1      27.876  -2.513  30.206  0.00  0.00    -0.572 OA
ATOM     30  O19 ZIN A   1      26.870  -1.365  32.075  0.00  0.00    -0.572 OA
ENDBRANCH  26  27
ENDBRANCH  11  26
TORSDOF 3
ENDMDL
MODEL 58
REMARK CAVERDOCK RESULT:       5.2      0.000      0.000
REMARK CAVERDOCK CONSTRAINTS:       0.0      0.0      0.0      0.0
REMARK CAVERDOCK TUNNEL: 57      5.2      2.3     58.2
REMARK  3 active torsions:
REMARK  status: ('A' for Active; 'I' for Inactive)
REMARK    1  A    between atoms: C13_11  and  O15_12 
REMARK    2  A    between atoms: O15_12  and  S16_13 
REMARK    3  A    between atoms: C28_24  and  C29_25 
ROOT
ATOM      1  C1  ZIN A   1      33.227   5.405  30.879  0.00  0.00     0.021 C 
ATOM      2  C2  ZIN A   1      33.974   4.217  31.489  0.00  0.00    -0.012 C 
ATOM      3  C3  ZIN A   1      34.217   3.178  30.420  0.00  0.00     0.015 C 
ATOM      4  C4  ZIN A   1      32.855   2.891  29.763  0.00  0.00     0.007 C 
ATOM      5  C5  ZIN A   1      31.809   2.447  30.781  0.00  0.00     0.003 C 
ATOM      6  C7  ZIN A   1      31.684   3.429  31.955  0.00  0.00    -0.001 C 
ATOM      7  C9  ZIN A   1      30.705   2.833  32.973  0.00  0.00     0.033 C 
ATOM      8  C10 ZIN A   1      29.398   2.550  32.291  0.00  0.00    -0.023 C 
ATOM      9  C11 ZIN A   1      29.301   2.308  31.017  0.00  0.00    -0.072 C 
ATOM     10  C12 ZIN A   1      27.924   2.026  30.441  0.00  0.00     0.068 C 
ATOM     11  C13 ZIN A   1      27.994   0.728  29.633  0.00  0.00     0.149 C 
ATOM     12  C20 ZIN A   1      29.096   0.842  28.578  0.00  0.00     0.035 C 
ATOM     13  C21 ZIN A   1      30.453   0.992  29.266  0.00  0.00     0.016 C 
ATOM     14  C22 ZIN A   1      30.463   2.285  30.097  0.00  0.00    -0.017 C 
ATOM     15  C23 ZIN A   1      30.301   3.467  29.138  0.00  0.00     0.020 C 
ATOM     16  C24 ZIN A   1      33.077   3.554  32.575  0.00  0.00     0.006 C 
ATOM     17  C26 ZIN A   1      33.241   4.605  33.683  0.00  0.00     0.033 C 
ATOM     18  C27 ZIN A   1      34.718   4.973  33.547  0.00  0.00    -0.018 C 
ATOM     19  C28 ZIN A   1      35.137   4.721  32.275  0.00  0.00    -0.042 C 
ENDROOT
BRANCH  19  20
ATOM     20  C29 ZIN A   1      36.509   4.922  31.764  0.00  0.00    -0.012 A 
ATOM     21  C34 ZIN A   1      37.318   5.936  32.280  0.00  0.00     0.128 A 
ATOM     22  N33 ZIN A   1      38.542   6.111  31.829  0.00  0.00    -0.272 NA
ATOM     23  C32 ZIN A   1      39.048   5.355  30.875  0.00  0.00     0.116 A 
ATOM     24  C31 ZIN A   1      38.310   4.332  30.308  0.00  0.00     0.020 A 
ATOM     25  C30 ZIN A   1      37.019   4.102  30.751  0.00  0.00     0.015 A 
ENDBRANCH  19  20
BRANCH  11  26
ATOM     26  O15 ZIN A   1      28.284  -0.364  30.508  0.00  0.00    -0.251 OA
BRANCH  26  27
ATOM     27  S16 ZIN A   1      27.056  -1.145  30.953  0.00  0.00     0.251 S 
ATOM     28  O17 ZIN A   1      25.959  -0.728  30.093  0.00  0.00    -0.572 OA
ATOM     29  O18 ZIN A   1      27.373  -2.555  30.789  0.00  0.00    -0.572 OA
ATOM     30  O19 ZIN A   1      26.820  -0.796  32.345  0.00  0.00    -0.572 OA
ENDBRANCH  26  27
ENDBRANCH  11  26
TORSDOF 3
ENDMDL
MODEL 59
REMARK CAVERDOCK RESULT:       4.9      0.000      0.000
REMARK CAVERDOCK CONSTRAINTS:       0.0      0.0      0.0      0.0
REMARK CAVERDOCK TUNNEL: 58      4.9      2.4     59.1
REMARK  3 active torsions:
REMARK  status: ('A' for Active; 'I' for Inactive)
REMARK    1  A    between atoms: C13_11  and  O15_12 
REMARK    2  A    between atoms: O15_12  and  S16_13 
REMARK    3  A    between atoms: C28_24  and  C29_25 
ROOT
ATOM      1  C1  ZIN A   1      33.108   5.415  30.959  0.00  0.00     0.021 C 
ATOM      2  C2  ZIN A   1      33.859   4.202  31.511  0.00  0.00    -0.012 C 
ATOM      3  C3  ZIN A   1      34.081   3.204  30.398  0.00  0.00     0.015 C 
ATOM      4  C4  ZIN A   1      32.709   2.949  29.751  0.00  0.00     0.007 C 
ATOM      5  C5  ZIN A   1      31.676   2.469  30.767  0.00  0.00     0.003 C 
ATOM      6  C7  ZIN A   1      31.572   3.404  31.980  0.00  0.00    -0.001 C 
ATOM      7  C9  ZIN A   1      30.606   2.772  32.988  0.00  0.00     0.033 C 
ATOM      8  C10 ZIN A   1      29.289   2.520  32.316  0.00  0.00    -0.023 C 
ATOM      9  C11 ZIN A   1      29.171   2.330  31.034  0.00  0.00    -0.072 C 
ATOM     10  C12 ZIN A   1      27.784   2.075  30.469  0.00  0.00     0.068 C 
ATOM     11  C13 ZIN A   1      27.837   0.810  29.609  0.00  0.00     0.149 C 
ATOM     12  C20 ZIN A   1      28.924   0.961  28.543  0.00  0.00     0.035 C 
ATOM     13  C21 ZIN A   1      30.292   1.079  29.216  0.00  0.00     0.016 C 
ATOM     14  C22 ZIN A   1      30.319   2.339  30.097  0.00  0.00    -0.017 C 
ATOM     15  C23 ZIN A   1      30.148   3.558  29.188  0.00  0.00     0.020 C 
ATOM     16  C24 ZIN A   1      32.975   3.500  32.584  0.00  0.00     0.006 C 
ATOM     17  C26 ZIN A   1      33.160   4.505  33.729  0.00  0.00     0.033 C 
ATOM     18  C27 ZIN A   1      34.637   4.872  33.586  0.00  0.00    -0.018 C 
ATOM     19  C28 ZIN A   1      35.036   4.670  32.299  0.00  0.00    -0.042 C 
ENDROOT
BRANCH  19  20
ATOM     20  C29 ZIN A   1      36.401   4.886  31.776  0.00  0.00    -0.012 A 
ATOM     21  C34 ZIN A   1      37.182   5.944  32.244  0.00  0.00     0.128 A 
ATOM     22  N33 ZIN A   1      38.400   6.133  31.783  0.00  0.00    -0.272 NA
ATOM     23  C32 ZIN A   1      38.925   5.349  30.861  0.00  0.00     0.116 A 
ATOM     24  C31 ZIN A   1      38.215   4.282  30.342  0.00  0.00     0.020 A 
ATOM     25  C30 ZIN A   1      36.931   4.036  30.799  0.00  0.00     0.015 A 
ENDBRANCH  19  20
BRANCH  11  26
ATOM     26  O15 ZIN A   1      28.136  -0.317  30.436  0.00  0.00    -0.251 OA
BRANCH  26  27
ATOM     27  S16 ZIN A   1      26.913  -0.954  31.080  0.00  0.00     0.251 S 
ATOM     28  O17 ZIN A   1      26.977  -2.377  30.787  0.00  0.00    -0.572 OA
ATOM     29  O18 ZIN A   1      27.002  -0.686  32.507  0.00  0.00    -0.572 OA
ATOM     30  O19 ZIN A   1      25.747  -0.325  30.479  0.00  0.00    -0.572 OA
ENDBRANCH  26  27
ENDBRANCH  11  26
TORSDOF 3
ENDMDL
MODEL 60
REMARK CAVERDOCK RESULT:       4.2      0.000      0.000
REMARK CAVERDOCK CONSTRAINTS:       0.0      0.0      0.0      0.0
REMARK CAVERDOCK TUNNEL: 59      4.2      2.4     60.1
REMARK  3 active torsions:
REMARK  status: ('A' for Active; 'I' for Inactive)
REMARK    1  A    between atoms: C13_11  and  O15_12 
REMARK    2  A    between atoms: O15_12  and  S16_13 
REMARK    3  A    between atoms: C28_24  and  C29_25 
ROOT
ATOM      1  C1  ZIN A   1      32.875   5.329  31.031  0.00  0.00     0.021 C 
ATOM      2  C2  ZIN A   1      33.653   4.111  31.534  0.00  0.00    -0.012 C 
ATOM      3  C3  ZIN A   1      33.887   3.159  30.384  0.00  0.00     0.015 C 
ATOM      4  C4  ZIN A   1      32.515   2.900  29.736  0.00  0.00     0.007 C 
ATOM      5  C5  ZIN A   1      31.499   2.363  30.740  0.00  0.00     0.003 C 
ATOM      6  C7  ZIN A   1      31.386   3.252  31.987  0.00  0.00    -0.001 C 
ATOM      7  C9  ZIN A   1      30.439   2.565  32.978  0.00  0.00     0.033 C 
ATOM      8  C10 ZIN A   1      29.121   2.313  32.305  0.00  0.00    -0.023 C 
ATOM      9  C11 ZIN A   1      28.999   2.166  31.018  0.00  0.00    -0.072 C 
ATOM     10  C12 ZIN A   1      27.613   1.906  30.452  0.00  0.00     0.068 C 
ATOM     11  C13 ZIN A   1      27.684   0.674  29.547  0.00  0.00     0.149 C 
ATOM     12  C20 ZIN A   1      28.760   0.885  28.480  0.00  0.00     0.035 C 
ATOM     13  C21 ZIN A   1      30.131   1.005  29.148  0.00  0.00     0.016 C 
ATOM     14  C22 ZIN A   1      30.140   2.232  30.074  0.00  0.00    -0.017 C 
ATOM     15  C23 ZIN A   1      29.940   3.480  29.212  0.00  0.00     0.020 C 
ATOM     16  C24 ZIN A   1      32.790   3.353  32.585  0.00  0.00     0.006 C 
ATOM     17  C26 ZIN A   1      32.964   4.319  33.766  0.00  0.00     0.033 C 
ATOM     18  C27 ZIN A   1      34.432   4.720  33.627  0.00  0.00    -0.018 C 
ATOM     19  C28 ZIN A   1      34.826   4.573  32.331  0.00  0.00    -0.042 C 
ENDROOT
BRANCH  19  20
ATOM     20  C29 ZIN A   1      36.183   4.834  31.807  0.00  0.00    -0.012 A 
ATOM     21  C34 ZIN A   1      36.990   5.817  32.383  0.00  0.00     0.128 A 
ATOM     22  N33 ZIN A   1      38.201   6.045  31.921  0.00  0.00    -0.272 NA
ATOM     23  C32 ZIN A   1      38.695   5.374  30.899  0.00  0.00     0.116 A 
ATOM     24  C31 ZIN A   1      37.958   4.387  30.270  0.00  0.00     0.020 A 
ATOM     25  C30 ZIN A   1      36.680   4.103  30.722  0.00  0.00     0.015 A 
ENDBRANCH  19  20
BRANCH  11  26
ATOM     26  O15 ZIN A   1      28.010  -0.476  30.330  0.00  0.00    -0.251 OA
BRANCH  26  27
ATOM     27  S16 ZIN A   1      26.839  -1.038  31.123  0.00  0.00     0.251 S 
ATOM     28  O17 ZIN A   1      25.627  -0.537  30.493  0.00  0.00    -0.572 OA
ATOM     29  O18 ZIN A   1      26.935  -2.488  31.043  0.00  0.00    -0.572 OA
ATOM     30  O19 ZIN A   1      26.985  -0.555  32.486  0.00  0.00    -0.572 OA
ENDBRANCH  26  27
ENDBRANCH  11  26
TORSDOF 3
ENDMDL
MODEL 61
REMARK CAVERDOCK RESULT:       3.7      0.000      0.000
REMARK CAVERDOCK CONSTRAINTS:       0.0      0.0      0.0      0.0
REMARK CAVERDOCK TUNNEL: 60      3.7      2.5     61.3
REMARK  3 active torsions:
REMARK  status: ('A' for Active; 'I' for Inactive)
REMARK    1  A    between atoms: C13_11  and  O15_12 
REMARK    2  A    between atoms: O15_12  and  S16_13 
REMARK    3  A    between atoms: C28_24  and  C29_25 
ROOT
ATOM      1  C1  ZIN A   1      32.757   5.222  30.839  0.00  0.00     0.021 C 
ATOM      2  C2  ZIN A   1      33.532   4.043  31.430  0.00  0.00    -0.012 C 
ATOM      3  C3  ZIN A   1      33.814   3.035  30.341  0.00  0.00     0.015 C 
ATOM      4  C4  ZIN A   1      32.468   2.724  29.664  0.00  0.00     0.007 C 
ATOM      5  C5  ZIN A   1      31.425   2.227  30.662  0.00  0.00     0.003 C 
ATOM      6  C7  ZIN A   1      31.261   3.179  31.856  0.00  0.00    -0.001 C 
ATOM      7  C9  ZIN A   1      30.290   2.533  32.850  0.00  0.00     0.033 C 
ATOM      8  C10 ZIN A   1      28.999   2.227  32.150  0.00  0.00    -0.023 C 
ATOM      9  C11 ZIN A   1      28.920   2.012  30.869  0.00  0.00    -0.072 C 
ATOM     10  C12 ZIN A   1      27.557   1.704  30.274  0.00  0.00     0.068 C 
ATOM     11  C13 ZIN A   1      27.672   0.426  29.438  0.00  0.00     0.149 C 
ATOM     12  C20 ZIN A   1      28.780   0.596  28.396  0.00  0.00     0.035 C 
ATOM     13  C21 ZIN A   1      30.126   0.769  29.101  0.00  0.00     0.016 C 
ATOM     14  C22 ZIN A   1      30.091   2.043  29.961  0.00  0.00    -0.017 C 
ATOM     15  C23 ZIN A   1      29.904   3.241  29.027  0.00  0.00     0.020 C 
ATOM     16  C24 ZIN A   1      32.644   3.330  32.492  0.00  0.00     0.006 C 
ATOM     17  C26 ZIN A   1      32.768   4.359  33.625  0.00  0.00     0.033 C 
ATOM     18  C27 ZIN A   1      34.235   4.772  33.512  0.00  0.00    -0.018 C 
ATOM     19  C28 ZIN A   1      34.673   4.561  32.239  0.00  0.00    -0.042 C 
ENDROOT
BRANCH  19  20
ATOM     20  C29 ZIN A   1      36.043   4.813  31.746  0.00  0.00    -0.012 A 
ATOM     21  C34 ZIN A   1      36.824   5.827  32.304  0.00  0.00     0.128 A 
ATOM     22  N33 ZIN A   1      38.047   6.047  31.869  0.00  0.00    -0.272 NA
ATOM     23  C32 ZIN A   1      38.577   5.337  30.893  0.00  0.00     0.116 A 
ATOM     24  C31 ZIN A   1      37.868   4.317  30.285  0.00  0.00     0.020 A 
ATOM     25  C30 ZIN A   1      36.580   4.041  30.709  0.00  0.00     0.015 A 
ENDBRANCH  19  20
BRANCH  11  26
ATOM     26  O15 ZIN A   1      27.985  -0.676  30.291  0.00  0.00    -0.251 OA
BRANCH  26  27
ATOM     27  S16 ZIN A   1      26.795  -1.210  31.076  0.00  0.00     0.251 S 
ATOM     28  O17 ZIN A   1      26.851  -0.596  32.393  0.00  0.00    -0.572 OA
ATOM     29  O18 ZIN A   1      25.601  -0.820  30.343  0.00  0.00    -0.572 OA
ATOM     30  O19 ZIN A   1      26.949  -2.655  31.140  0.00  0.00    -0.572 OA
ENDBRANCH  26  27
ENDBRANCH  11  26
TORSDOF 3
ENDMDL
MODEL 62
REMARK CAVERDOCK RESULT:       3.6      0.000      0.000
REMARK CAVERDOCK CONSTRAINTS:       0.0      0.0      0.0      0.0
REMARK CAVERDOCK TUNNEL: 61      3.6      2.5     62.2
REMARK  3 active torsions:
REMARK  status: ('A' for Active; 'I' for Inactive)
REMARK    1  A    between atoms: C13_11  and  O15_12 
REMARK    2  A    between atoms: O15_12  and  S16_13 
REMARK    3  A    between atoms: C28_24  and  C29_25 
ROOT
ATOM      1  C1  ZIN A   1      32.690   5.230  30.899  0.00  0.00     0.021 C 
ATOM      2  C2  ZIN A   1      33.468   4.034  31.450  0.00  0.00    -0.012 C 
ATOM      3  C3  ZIN A   1      33.721   3.047  30.335  0.00  0.00     0.015 C 
ATOM      4  C4  ZIN A   1      32.358   2.760  29.679  0.00  0.00     0.007 C 
ATOM      5  C5  ZIN A   1      31.333   2.249  30.688  0.00  0.00     0.003 C 
ATOM      6  C7  ZIN A   1      31.200   3.177  31.904  0.00  0.00    -0.001 C 
ATOM      7  C9  ZIN A   1      30.245   2.517  32.905  0.00  0.00     0.033 C 
ATOM      8  C10 ZIN A   1      28.937   2.235  32.225  0.00  0.00    -0.023 C 
ATOM      9  C11 ZIN A   1      28.831   2.046  30.942  0.00  0.00    -0.072 C 
ATOM     10  C12 ZIN A   1      27.454   1.760  30.368  0.00  0.00     0.068 C 
ATOM     11  C13 ZIN A   1      27.543   0.499  29.504  0.00  0.00     0.149 C 
ATOM     12  C20 ZIN A   1      28.631   0.682  28.444  0.00  0.00     0.035 C 
ATOM     13  C21 ZIN A   1      29.992   0.832  29.125  0.00  0.00     0.016 C 
ATOM     14  C22 ZIN A   1      29.983   2.088  30.010  0.00  0.00    -0.017 C 
ATOM     15  C23 ZIN A   1      29.786   3.306  29.106  0.00  0.00     0.020 C 
ATOM     16  C24 ZIN A   1      32.597   3.306  32.515  0.00  0.00     0.006 C 
ATOM     17  C26 ZIN A   1      32.751   4.310  33.666  0.00  0.00     0.033 C 
ATOM     18  C27 ZIN A   1      34.218   4.716  33.532  0.00  0.00    -0.018 C 
ATOM     19  C28 ZIN A   1      34.629   4.528  32.246  0.00  0.00    -0.042 C 
ENDROOT
BRANCH  19  20
ATOM     20  C29 ZIN A   1      35.991   4.781  31.731  0.00  0.00    -0.012 A 
ATOM     21  C34 ZIN A   1      36.735   5.867  32.194  0.00  0.00     0.128 A 
ATOM     22  N33 ZIN A   1      37.951   6.088  31.739  0.00  0.00    -0.272 NA
ATOM     23  C32 ZIN A   1      38.507   5.311  30.829  0.00  0.00     0.116 A 
ATOM     24  C31 ZIN A   1      37.833   4.218  30.317  0.00  0.00     0.020 A 
ATOM     25  C30 ZIN A   1      36.554   3.937  30.766  0.00  0.00     0.015 A 
ENDBRANCH  19  20
BRANCH  11  26
ATOM     26  O15 ZIN A   1      27.866  -0.623  30.328  0.00  0.00    -0.251 OA
BRANCH  26  27
ATOM     27  S16 ZIN A   1      26.661  -1.260  31.007  0.00  0.00     0.251 S 
ATOM     28  O17 ZIN A   1      26.727  -0.891  32.412  0.00  0.00    -0.572 OA
ATOM     29  O18 ZIN A   1      25.478  -0.718  30.356  0.00  0.00    -0.572 OA
ATOM     30  O19 ZIN A   1      26.782  -2.696  30.813  0.00  0.00    -0.572 OA
ENDBRANCH  26  27
ENDBRANCH  11  26
TORSDOF 3
ENDMDL
MODEL 63
REMARK CAVERDOCK RESULT:       3.0      0.000      0.000
REMARK CAVERDOCK CONSTRAINTS:       0.0      0.0      0.0      0.0
REMARK CAVERDOCK TUNNEL: 62      3.0      2.6     63.3
REMARK  3 active torsions:
REMARK  status: ('A' for Active; 'I' for Inactive)
REMARK    1  A    between atoms: C13_11  and  O15_12 
REMARK    2  A    between atoms: O15_12  and  S16_13 
REMARK    3  A    between atoms: C28_24  and  C29_25 
ROOT
ATOM      1  C1  ZIN A   1      32.491   5.128  30.886  0.00  0.00     0.021 C 
ATOM      2  C2  ZIN A   1      33.286   3.941  31.433  0.00  0.00    -0.012 C 
ATOM      3  C3  ZIN A   1      33.533   2.950  30.320  0.00  0.00     0.015 C 
ATOM      4  C4  ZIN A   1      32.165   2.648  29.683  0.00  0.00     0.007 C 
ATOM      5  C5  ZIN A   1      31.157   2.134  30.707  0.00  0.00     0.003 C 
ATOM      6  C7  ZIN A   1      31.031   3.067  31.920  0.00  0.00    -0.001 C 
ATOM      7  C9  ZIN A   1      30.095   2.405  32.936  0.00  0.00     0.033 C 
ATOM      8  C10 ZIN A   1      28.781   2.108  32.274  0.00  0.00    -0.023 C 
ATOM      9  C11 ZIN A   1      28.660   1.912  30.993  0.00  0.00    -0.072 C 
ATOM     10  C12 ZIN A   1      27.279   1.610  30.439  0.00  0.00     0.068 C 
ATOM     11  C13 ZIN A   1      27.367   0.346  29.580  0.00  0.00     0.149 C 
ATOM     12  C20 ZIN A   1      28.440   0.533  28.506  0.00  0.00     0.035 C 
ATOM     13  C21 ZIN A   1      29.809   0.698  29.168  0.00  0.00     0.016 C 
ATOM     14  C22 ZIN A   1      29.800   1.958  30.047  0.00  0.00    -0.017 C 
ATOM     15  C23 ZIN A   1      29.582   3.170  29.139  0.00  0.00     0.020 C 
ATOM     16  C24 ZIN A   1      32.434   3.211  32.513  0.00  0.00     0.006 C 
ATOM     17  C26 ZIN A   1      32.594   4.223  33.656  0.00  0.00     0.033 C 
ATOM     18  C27 ZIN A   1      34.056   4.640  33.501  0.00  0.00    -0.018 C 
ATOM     19  C28 ZIN A   1      34.452   4.449  32.212  0.00  0.00    -0.042 C 
ENDROOT
BRANCH  19  20
ATOM     20  C29 ZIN A   1      35.805   4.711  31.678  0.00  0.00    -0.012 A 
ATOM     21  C34 ZIN A   1      36.306   3.962  30.612  0.00  0.00     0.128 A 
ATOM     22  N33 ZIN A   1      37.508   4.199  30.132  0.00  0.00    -0.272 NA
ATOM     23  C32 ZIN A   1      38.289   5.134  30.639  0.00  0.00     0.116 A 
ATOM     24  C31 ZIN A   1      37.869   5.916  31.699  0.00  0.00     0.020 A 
ATOM     25  C30 ZIN A   1      36.610   5.711  32.236  0.00  0.00     0.015 A 
ENDBRANCH  19  20
BRANCH  11  26
ATOM     26  O15 ZIN A   1      27.710  -0.769  30.406  0.00  0.00    -0.251 OA
BRANCH  26  27
ATOM     27  S16 ZIN A   1      26.516  -1.428  31.082  0.00  0.00     0.251 S 
ATOM     28  O17 ZIN A   1      26.579  -1.068  32.490  0.00  0.00    -0.572 OA
ATOM     29  O18 ZIN A   1      25.324  -0.901  30.436  0.00  0.00    -0.572 OA
ATOM     30  O19 ZIN A   1      26.659  -2.861  30.879  0.00  0.00    -0.572 OA
ENDBRANCH  26  27
ENDBRANCH  11  26
TORSDOF 3
ENDMDL
MODEL 64
REMARK CAVERDOCK RESULT:       2.7      0.000      0.000
REMARK CAVERDOCK CONSTRAINTS:       0.0      0.0      0.0      0.0
REMARK CAVERDOCK TUNNEL: 63      2.7      2.6     64.2
REMARK  3 active torsions:
REMARK  status: ('A' for Active; 'I' for Inactive)
REMARK    1  A    between atoms: C13_11  and  O15_12 
REMARK    2  A    between atoms: O15_12  and  S16_13 
REMARK    3  A    between atoms: C28_24  and  C29_25 
ROOT
ATOM      1  C1  ZIN A   1      32.353   5.130  30.972  0.00  0.00     0.021 C 
ATOM      2  C2  ZIN A   1      33.176   3.931  31.446  0.00  0.00    -0.012 C 
ATOM      3  C3  ZIN A   1      33.429   3.006  30.278  0.00  0.00     0.015 C 
ATOM      4  C4  ZIN A   1      32.059   2.713  29.641  0.00  0.00     0.007 C 
ATOM      5  C5  ZIN A   1      31.073   2.126  30.647  0.00  0.00     0.003 C 
ATOM      6  C7  ZIN A   1      30.945   2.990  31.910  0.00  0.00    -0.001 C 
ATOM      7  C9  ZIN A   1      30.033   2.256  32.899  0.00  0.00     0.033 C 
ATOM      8  C10 ZIN A   1      28.717   1.970  32.236  0.00  0.00    -0.023 C 
ATOM      9  C11 ZIN A   1      28.585   1.840  30.948  0.00  0.00    -0.072 C 
ATOM     10  C12 ZIN A   1      27.202   1.543  30.394  0.00  0.00     0.068 C 
ATOM     11  C13 ZIN A   1      27.303   0.328  29.467  0.00  0.00     0.149 C 
ATOM     12  C20 ZIN A   1      28.360   0.593  28.392  0.00  0.00     0.035 C 
ATOM     13  C21 ZIN A   1      29.733   0.748  29.048  0.00  0.00     0.016 C 
ATOM     14  C22 ZIN A   1      29.712   1.959  29.994  0.00  0.00    -0.017 C 
ATOM     15  C23 ZIN A   1      29.460   3.214  29.154  0.00  0.00     0.020 C 
ATOM     16  C24 ZIN A   1      32.352   3.128  32.494  0.00  0.00     0.006 C 
ATOM     17  C26 ZIN A   1      32.507   4.081  33.688  0.00  0.00     0.033 C 
ATOM     18  C27 ZIN A   1      33.959   4.533  33.540  0.00  0.00    -0.018 C 
ATOM     19  C28 ZIN A   1      34.343   4.419  32.238  0.00  0.00    -0.042 C 
ENDROOT
BRANCH  19  20
ATOM     20  C29 ZIN A   1      35.684   4.735  31.704  0.00  0.00    -0.012 A 
ATOM     21  C34 ZIN A   1      36.192   4.044  30.603  0.00  0.00     0.128 A 
ATOM     22  N33 ZIN A   1      37.384   4.329  30.124  0.00  0.00    -0.272 NA
ATOM     23  C32 ZIN A   1      38.147   5.260  30.663  0.00  0.00     0.116 A 
ATOM     24  C31 ZIN A   1      37.720   5.987  31.759  0.00  0.00     0.020 A 
ATOM     25  C30 ZIN A   1      36.470   5.730  32.298  0.00  0.00     0.015 A 
ENDBRANCH  19  20
BRANCH  11  26
ATOM     26  O15 ZIN A   1      27.677  -0.822  30.228  0.00  0.00    -0.251 OA
BRANCH  26  27
ATOM     27  S16 ZIN A   1      26.541  -1.417  31.048  0.00  0.00     0.251 S 
ATOM     28  O17 ZIN A   1      26.709  -2.861  31.013  0.00  0.00    -0.572 OA
ATOM     29  O18 ZIN A   1      26.675  -0.886  32.396  0.00  0.00    -0.572 OA
ATOM     30  O19 ZIN A   1      25.302  -0.995  30.415  0.00  0.00    -0.572 OA
ENDBRANCH  26  27
ENDBRANCH  11  26
TORSDOF 3
ENDMDL
MODEL 65
REMARK CAVERDOCK RESULT:       2.5      0.000      0.000
REMARK CAVERDOCK CONSTRAINTS:       0.0      0.0      0.0      0.0
REMARK CAVERDOCK TUNNEL: 64      2.5      2.7     65.1
REMARK  3 active torsions:
REMARK  status: ('A' for Active; 'I' for Inactive)
REMARK    1  A    between atoms: C13_11  and  O15_12 
REMARK    2  A    between atoms: O15_12  and  S16_13 
REMARK    3  A    between atoms: C28_24  and  C29_25 
ROOT
ATOM      1  C1  ZIN A   1      32.305   5.093  30.939  0.00  0.00     0.021 C 
ATOM      2  C2  ZIN A   1      33.123   3.895  31.424  0.00  0.00    -0.012 C 
ATOM      3  C3  ZIN A   1      33.370   2.958  30.265  0.00  0.00     0.015 C 
ATOM      4  C4  ZIN A   1      31.999   2.665  29.632  0.00  0.00     0.007 C 
ATOM      5  C5  ZIN A   1      31.011   2.091  30.644  0.00  0.00     0.003 C 
ATOM      6  C7  ZIN A   1      30.888   2.968  31.899  0.00  0.00    -0.001 C 
ATOM      7  C9  ZIN A   1      29.974   2.248  32.896  0.00  0.00     0.033 C 
ATOM      8  C10 ZIN A   1      28.656   1.962  32.237  0.00  0.00    -0.023 C 
ATOM      9  C11 ZIN A   1      28.522   1.820  30.951  0.00  0.00    -0.072 C 
ATOM     10  C12 ZIN A   1      27.137   1.524  30.401  0.00  0.00     0.068 C 
ATOM     11  C13 ZIN A   1      27.232   0.300  29.486  0.00  0.00     0.149 C 
ATOM     12  C20 ZIN A   1      28.289   0.549  28.407  0.00  0.00     0.035 C 
ATOM     13  C21 ZIN A   1      29.663   0.705  29.060  0.00  0.00     0.016 C 
ATOM     14  C22 ZIN A   1      29.648   1.925  29.994  0.00  0.00    -0.017 C 
ATOM     15  C23 ZIN A   1      29.401   3.172  29.143  0.00  0.00     0.020 C 
ATOM     16  C24 ZIN A   1      32.296   3.106  32.480  0.00  0.00     0.006 C 
ATOM     17  C26 ZIN A   1      32.457   4.069  33.665  0.00  0.00     0.033 C 
ATOM     18  C27 ZIN A   1      33.911   4.513  33.511  0.00  0.00    -0.018 C 
ATOM     19  C28 ZIN A   1      34.293   4.385  32.210  0.00  0.00    -0.042 C 
ENDROOT
BRANCH  19  20
ATOM     20  C29 ZIN A   1      35.635   4.690  31.672  0.00  0.00    -0.012 A 
ATOM     21  C34 ZIN A   1      36.173   3.929  30.632  0.00  0.00     0.128 A 
ATOM     22  N33 ZIN A   1      37.366   4.204  30.149  0.00  0.00    -0.272 NA
ATOM     23  C32 ZIN A   1      38.101   5.189  30.627  0.00  0.00     0.116 A 
ATOM     24  C31 ZIN A   1      37.643   5.987  31.660  0.00  0.00     0.020 A 
ATOM     25  C30 ZIN A   1      36.391   5.743  32.199  0.00  0.00     0.015 A 
ENDBRANCH  19  20
BRANCH  11  26
ATOM     26  O15 ZIN A   1      27.601  -0.845  30.257  0.00  0.00    -0.251 OA
BRANCH  26  27
ATOM     27  S16 ZIN A   1      26.459  -1.439  31.069  0.00  0.00     0.251 S 
ATOM     28  O17 ZIN A   1      26.598  -0.930  32.424  0.00  0.00    -0.572 OA
ATOM     29  O18 ZIN A   1      25.223  -0.993  30.443  0.00  0.00    -0.572 OA
ATOM     30  O19 ZIN A   1      26.610  -2.884  31.010  0.00  0.00    -0.572 OA
ENDBRANCH  26  27
ENDBRANCH  11  26
TORSDOF 3
ENDMDL
MODEL 66
REMARK CAVERDOCK RESULT:       2.3      0.000      0.000
REMARK CAVERDOCK CONSTRAINTS:       0.0      0.0      0.0      0.0
REMARK CAVERDOCK TUNNEL: 65      2.3      2.6     66.2
REMARK  3 active torsions:
REMARK  status: ('A' for Active; 'I' for Inactive)
REMARK    1  A    between atoms: C13_11  and  O15_12 
REMARK    2  A    between atoms: O15_12  and  S16_13 
REMARK    3  A    between atoms: C28_24  and  C29_25 
ROOT
ATOM      1  C1  ZIN A   1      32.158   5.028  30.846  0.00  0.00     0.021 C 
ATOM      2  C2  ZIN A   1      32.983   3.842  31.351  0.00  0.00    -0.012 C 
ATOM      3  C3  ZIN A   1      33.248   2.895  30.204  0.00  0.00     0.015 C 
ATOM      4  C4  ZIN A   1      31.885   2.581  29.564  0.00  0.00     0.007 C 
ATOM      5  C5  ZIN A   1      30.894   2.011  30.575  0.00  0.00     0.003 C 
ATOM      6  C7  ZIN A   1      30.753   2.900  31.819  0.00  0.00    -0.001 C 
ATOM      7  C9  ZIN A   1      29.837   2.183  32.816  0.00  0.00     0.033 C 
ATOM      8  C10 ZIN A   1      28.527   1.877  32.151  0.00  0.00    -0.023 C 
ATOM      9  C11 ZIN A   1      28.405   1.720  30.865  0.00  0.00    -0.072 C 
ATOM     10  C12 ZIN A   1      27.028   1.405  30.307  0.00  0.00     0.068 C 
ATOM     11  C13 ZIN A   1      27.141   0.172  29.406  0.00  0.00     0.149 C 
ATOM     12  C20 ZIN A   1      28.204   0.419  28.334  0.00  0.00     0.035 C 
ATOM     13  C21 ZIN A   1      29.572   0.594  28.996  0.00  0.00     0.016 C 
ATOM     14  C22 ZIN A   1      29.538   1.824  29.916  0.00  0.00    -0.017 C 
ATOM     15  C23 ZIN A   1      29.287   3.060  29.049  0.00  0.00     0.020 C 
ATOM     16  C24 ZIN A   1      32.155   3.058  32.410  0.00  0.00     0.006 C 
ATOM     17  C26 ZIN A   1      32.297   4.035  33.585  0.00  0.00     0.033 C 
ATOM     18  C27 ZIN A   1      33.748   4.491  33.438  0.00  0.00    -0.018 C 
ATOM     19  C28 ZIN A   1      34.142   4.352  32.141  0.00  0.00    -0.042 C 
ENDROOT
BRANCH  19  20
ATOM     20  C29 ZIN A   1      35.486   4.663  31.610  0.00  0.00    -0.012 A 
ATOM     21  C34 ZIN A   1      35.983   3.987  30.495  0.00  0.00     0.128 A 
ATOM     22  N33 ZIN A   1      37.177   4.268  30.018  0.00  0.00    -0.272 NA
ATOM     23  C32 ZIN A   1      37.952   5.180  30.574  0.00  0.00     0.116 A 
ATOM     24  C31 ZIN A   1      37.535   5.891  31.684  0.00  0.00     0.020 A 
ATOM     25  C30 ZIN A   1      36.284   5.637  32.220  0.00  0.00     0.015 A 
ENDBRANCH  19  20
BRANCH  11  26
ATOM     26  O15 ZIN A   1      27.514  -0.961  30.194  0.00  0.00    -0.251 OA
BRANCH  26  27
ATOM     27  S16 ZIN A   1      26.396  -1.497  31.077  0.00  0.00     0.251 S 
ATOM     28  O17 ZIN A   1      25.143  -1.087  30.462  0.00  0.00    -0.572 OA
ATOM     29  O18 ZIN A   1      26.542  -2.944  31.107  0.00  0.00    -0.572 OA
ATOM     30  O19 ZIN A   1      26.579  -0.902  32.391  0.00  0.00    -0.572 OA
ENDBRANCH  26  27
ENDBRANCH  11  26
TORSDOF 3
ENDMDL
MODEL 67
REMARK CAVERDOCK RESULT:       2.3      0.000      0.000
REMARK CAVERDOCK CONSTRAINTS:       0.0      0.0      0.0      0.0
REMARK CAVERDOCK TUNNEL: 66      2.3      2.7     67.1
REMARK  3 active torsions:
REMARK  status: ('A' for Active; 'I' for Inactive)
REMARK    1  A    between atoms: C13_11  and  O15_12 
REMARK    2  A    between atoms: O15_12  and  S16_13 
REMARK    3  A    between atoms: C28_24  and  C29_25 
ROOT
ATOM      1  C1  ZIN A   1      32.126   4.986  30.878  0.00  0.00     0.021 C 
ATOM      2  C2  ZIN A   1      32.928   3.772  31.348  0.00  0.00    -0.012 C 
ATOM      3  C3  ZIN A   1      33.153   2.840  30.180  0.00  0.00     0.015 C 
ATOM      4  C4  ZIN A   1      31.773   2.573  29.554  0.00  0.00     0.007 C 
ATOM      5  C5  ZIN A   1      30.783   2.008  30.569  0.00  0.00     0.003 C 
ATOM      6  C7  ZIN A   1      30.682   2.876  31.831  0.00  0.00    -0.001 C 
ATOM      7  C9  ZIN A   1      29.763   2.162  32.828  0.00  0.00     0.033 C 
ATOM      8  C10 ZIN A   1      28.436   1.902  32.177  0.00  0.00    -0.023 C 
ATOM      9  C11 ZIN A   1      28.291   1.773  30.890  0.00  0.00    -0.072 C 
ATOM     10  C12 ZIN A   1      26.899   1.502  30.347  0.00  0.00     0.068 C 
ATOM     11  C13 ZIN A   1      26.969   0.284  29.422  0.00  0.00     0.149 C 
ATOM     12  C20 ZIN A   1      28.022   0.526  28.338  0.00  0.00     0.035 C 
ATOM     13  C21 ZIN A   1      29.403   0.654  28.983  0.00  0.00     0.016 C 
ATOM     14  C22 ZIN A   1      29.413   1.867  29.927  0.00  0.00    -0.017 C 
ATOM     15  C23 ZIN A   1      29.180   3.125  29.087  0.00  0.00     0.020 C 
ATOM     16  C24 ZIN A   1      32.096   2.987  32.404  0.00  0.00     0.006 C 
ATOM     17  C26 ZIN A   1      32.279   3.938  33.595  0.00  0.00     0.033 C 
ATOM     18  C27 ZIN A   1      33.739   4.361  33.435  0.00  0.00    -0.018 C 
ATOM     19  C28 ZIN A   1      34.110   4.238  32.130  0.00  0.00    -0.042 C 
ENDROOT
BRANCH  19  20
ATOM     20  C29 ZIN A   1      35.454   4.525  31.585  0.00  0.00    -0.012 A 
ATOM     21  C34 ZIN A   1      35.972   3.765  30.536  0.00  0.00     0.128 A 
ATOM     22  N33 ZIN A   1      37.167   4.025  30.047  0.00  0.00    -0.272 NA
ATOM     23  C32 ZIN A   1      37.921   4.994  30.528  0.00  0.00     0.116 A 
ATOM     24  C31 ZIN A   1      37.481   5.790  31.570  0.00  0.00     0.020 A 
ATOM     25  C30 ZIN A   1      36.230   5.562  32.116  0.00  0.00     0.015 A 
ENDBRANCH  19  20
BRANCH  11  26
ATOM     26  O15 ZIN A   1      27.325  -0.872  30.182  0.00  0.00    -0.251 OA
BRANCH  26  27
ATOM     27  S16 ZIN A   1      26.178  -1.455  30.995  0.00  0.00     0.251 S 
ATOM     28  O17 ZIN A   1      26.223  -0.817  32.302  0.00  0.00    -0.572 OA
ATOM     29  O18 ZIN A   1      24.952  -1.142  30.277  0.00  0.00    -0.572 OA
ATOM     30  O19 ZIN A   1      26.411  -2.889  31.080  0.00  0.00    -0.572 OA
ENDBRANCH  26  27
ENDBRANCH  11  26
TORSDOF 3
ENDMDL
MODEL 68
REMARK CAVERDOCK RESULT:       2.1      0.000      0.000
REMARK CAVERDOCK CONSTRAINTS:       0.0      0.0      0.0      0.0
REMARK CAVERDOCK TUNNEL: 67      2.1      2.7     68.1
REMARK  3 active torsions:
REMARK  status: ('A' for Active; 'I' for Inactive)
REMARK    1  A    between atoms: C13_11  and  O15_12 
REMARK    2  A    between atoms: O15_12  and  S16_13 
REMARK    3  A    between atoms: C28_24  and  C29_25 
ROOT
ATOM      1  C1  ZIN A   1      32.008   4.917  30.838  0.00  0.00     0.021 C 
ATOM      2  C2  ZIN A   1      32.856   3.741  31.327  0.00  0.00    -0.012 C 
ATOM      3  C3  ZIN A   1      33.139   2.814  30.167  0.00  0.00     0.015 C 
ATOM      4  C4  ZIN A   1      31.781   2.484  29.523  0.00  0.00     0.007 C 
ATOM      5  C5  ZIN A   1      30.802   1.880  30.526  0.00  0.00     0.003 C 
ATOM      6  C7  ZIN A   1      30.644   2.750  31.782  0.00  0.00    -0.001 C 
ATOM      7  C9  ZIN A   1      29.743   2.002  32.770  0.00  0.00     0.033 C 
ATOM      8  C10 ZIN A   1      28.439   1.680  32.101  0.00  0.00    -0.023 C 
ATOM      9  C11 ZIN A   1      28.319   1.538  30.813  0.00  0.00    -0.072 C 
ATOM     10  C12 ZIN A   1      26.948   1.203  30.251  0.00  0.00     0.068 C 
ATOM     11  C13 ZIN A   1      27.085  -0.015  29.334  0.00  0.00     0.149 C 
ATOM     12  C20 ZIN A   1      28.143   0.267  28.265  0.00  0.00     0.035 C 
ATOM     13  C21 ZIN A   1      29.507   0.460  28.928  0.00  0.00     0.016 C 
ATOM     14  C22 ZIN A   1      29.450   1.677  29.865  0.00  0.00    -0.017 C 
ATOM     15  C23 ZIN A   1      29.175   2.919  29.015  0.00  0.00     0.020 C 
ATOM     16  C24 ZIN A   1      32.044   2.926  32.375  0.00  0.00     0.006 C 
ATOM     17  C26 ZIN A   1      32.168   3.891  33.563  0.00  0.00     0.033 C 
ATOM     18  C27 ZIN A   1      33.609   4.377  33.422  0.00  0.00    -0.018 C 
ATOM     19  C28 ZIN A   1      34.005   4.263  32.123  0.00  0.00    -0.042 C 
ENDROOT
BRANCH  19  20
ATOM     20  C29 ZIN A   1      35.343   4.606  31.596  0.00  0.00    -0.012 A 
ATOM     21  C34 ZIN A   1      36.098   5.622  32.184  0.00  0.00     0.128 A 
ATOM     22  N33 ZIN A   1      37.292   5.924  31.718  0.00  0.00    -0.272 NA
ATOM     23  C32 ZIN A   1      37.815   5.297  30.683  0.00  0.00     0.116 A 
ATOM     24  C31 ZIN A   1      37.129   4.282  30.042  0.00  0.00     0.020 A 
ATOM     25  C30 ZIN A   1      35.872   3.921  30.496  0.00  0.00     0.015 A 
ENDBRANCH  19  20
BRANCH  11  26
ATOM     26  O15 ZIN A   1      27.481  -1.151  30.106  0.00  0.00    -0.251 OA
BRANCH  26  27
ATOM     27  S16 ZIN A   1      26.395  -1.678  31.033  0.00  0.00     0.251 S 
ATOM     28  O17 ZIN A   1      26.346  -3.119  30.847  0.00  0.00    -0.572 OA
ATOM     29  O18 ZIN A   1      26.787  -1.316  32.386  0.00  0.00    -0.572 OA
ATOM     30  O19 ZIN A   1      25.154  -1.033  30.633  0.00  0.00    -0.572 OA
ENDBRANCH  26  27
ENDBRANCH  11  26
TORSDOF 3
ENDMDL
MODEL 69
REMARK CAVERDOCK RESULT:       1.9      0.000      0.000
REMARK CAVERDOCK CONSTRAINTS:       0.0      0.0      0.0      0.0
REMARK CAVERDOCK TUNNEL: 68      1.9      2.8     69.1
REMARK  3 active torsions:
REMARK  status: ('A' for Active; 'I' for Inactive)
REMARK    1  A    between atoms: C13_11  and  O15_12 
REMARK    2  A    between atoms: O15_12  and  S16_13 
REMARK    3  A    between atoms: C28_24  and  C29_25 
ROOT
ATOM      1  C1  ZIN A   1      31.796   4.916  30.982  0.00  0.00     0.021 C 
ATOM      2  C2  ZIN A   1      32.671   3.720  31.359  0.00  0.00    -0.012 C 
ATOM      3  C3  ZIN A   1      32.910   2.870  30.132  0.00  0.00     0.015 C 
ATOM      4  C4  ZIN A   1      31.528   2.569  29.526  0.00  0.00     0.007 C 
ATOM      5  C5  ZIN A   1      30.596   1.895  30.529  0.00  0.00     0.003 C 
ATOM      6  C7  ZIN A   1      30.487   2.683  31.843  0.00  0.00    -0.001 C 
ATOM      7  C9  ZIN A   1      29.633   1.865  32.819  0.00  0.00     0.033 C 
ATOM      8  C10 ZIN A   1      28.304   1.575  32.186  0.00  0.00    -0.023 C 
ATOM      9  C11 ZIN A   1      28.130   1.514  30.898  0.00  0.00    -0.072 C 
ATOM     10  C12 ZIN A   1      26.738   1.204  30.374  0.00  0.00     0.068 C 
ATOM     11  C13 ZIN A   1      26.843   0.047  29.377  0.00  0.00     0.149 C 
ATOM     12  C20 ZIN A   1      27.852   0.405  28.284  0.00  0.00     0.035 C 
ATOM     13  C21 ZIN A   1      29.242   0.567  28.900  0.00  0.00     0.016 C 
ATOM     14  C22 ZIN A   1      29.218   1.722  29.914  0.00  0.00    -0.017 C 
ATOM     15  C23 ZIN A   1      28.899   3.013  29.157  0.00  0.00     0.020 C 
ATOM     16  C24 ZIN A   1      31.909   2.833  32.386  0.00  0.00     0.006 C 
ATOM     17  C26 ZIN A   1      32.078   3.721  33.627  0.00  0.00     0.033 C 
ATOM     18  C27 ZIN A   1      33.509   4.228  33.456  0.00  0.00    -0.018 C 
ATOM     19  C28 ZIN A   1      33.850   4.200  32.137  0.00  0.00    -0.042 C 
ENDROOT
BRANCH  19  20
ATOM     20  C29 ZIN A   1      35.162   4.587  31.577  0.00  0.00    -0.012 A 
ATOM     21  C34 ZIN A   1      35.642   3.988  30.412  0.00  0.00     0.128 A 
ATOM     22  N33 ZIN A   1      36.807   4.338  29.910  0.00  0.00    -0.272 NA
ATOM     23  C32 ZIN A   1      37.568   5.249  30.485  0.00  0.00     0.116 A 
ATOM     24  C31 ZIN A   1      37.166   5.887  31.644  0.00  0.00     0.020 A 
ATOM     25  C30 ZIN A   1      35.946   5.560  32.209  0.00  0.00     0.015 A 
ENDBRANCH  19  20
BRANCH  11  26
ATOM     26  O15 ZIN A   1      27.277  -1.132  30.058  0.00  0.00    -0.251 OA
BRANCH  26  27
ATOM     27  S16 ZIN A   1      26.230  -1.734  30.983  0.00  0.00     0.251 S 
ATOM     28  O17 ZIN A   1      26.504  -1.222  32.317  0.00  0.00    -0.572 OA
ATOM     29  O18 ZIN A   1      24.933  -1.299  30.488  0.00  0.00    -0.572 OA
ATOM     30  O19 ZIN A   1      26.387  -3.178  30.911  0.00  0.00    -0.572 OA
ENDBRANCH  26  27
ENDBRANCH  11  26
TORSDOF 3
ENDMDL
MODEL 70
REMARK CAVERDOCK RESULT:       1.6      0.000      0.000
REMARK CAVERDOCK CONSTRAINTS:       0.1      0.0      0.0      0.0
REMARK CAVERDOCK TUNNEL: 69      1.6      2.8     70.1
REMARK  3 active torsions:
REMARK  status: ('A' for Active; 'I' for Inactive)
REMARK    1  A    between atoms: C13_11  and  O15_12 
REMARK    2  A    between atoms: O15_12  and  S16_13 
REMARK    3  A    between atoms: C28_24  and  C29_25 
ROOT
ATOM      1  C1  ZIN A   1      31.778   4.840  30.875  0.00  0.00     0.021 C 
ATOM      2  C2  ZIN A   1      32.627   3.634  31.280  0.00  0.00    -0.012 C 
ATOM      3  C3  ZIN A   1      32.866   2.763  30.069  0.00  0.00     0.015 C 
ATOM      4  C4  ZIN A   1      31.486   2.477  29.450  0.00  0.00     0.007 C 
ATOM      5  C5  ZIN A   1      30.531   1.834  30.451  0.00  0.00     0.003 C 
ATOM      6  C7  ZIN A   1      30.419   2.642  31.752  0.00  0.00    -0.001 C 
ATOM      7  C9  ZIN A   1      29.540   1.854  32.729  0.00  0.00     0.033 C 
ATOM      8  C10 ZIN A   1      28.213   1.577  32.084  0.00  0.00    -0.023 C 
ATOM      9  C11 ZIN A   1      28.054   1.500  30.795  0.00  0.00    -0.072 C 
ATOM     10  C12 ZIN A   1      26.664   1.207  30.258  0.00  0.00     0.068 C 
ATOM     11  C13 ZIN A   1      26.760   0.034  29.279  0.00  0.00     0.149 C 
ATOM     12  C20 ZIN A   1      27.789   0.358  28.194  0.00  0.00     0.035 C 
ATOM     13  C21 ZIN A   1      29.174   0.506  28.825  0.00  0.00     0.016 C 
ATOM     14  C22 ZIN A   1      29.158   1.676  29.822  0.00  0.00    -0.017 C 
ATOM     15  C23 ZIN A   1      28.871   2.960  29.042  0.00  0.00     0.020 C 
ATOM     16  C24 ZIN A   1      31.837   2.776  32.311  0.00  0.00     0.006 C 
ATOM     17  C26 ZIN A   1      32.006   3.680  33.541  0.00  0.00     0.033 C 
ATOM     18  C27 ZIN A   1      33.448   4.159  33.381  0.00  0.00    -0.018 C 
ATOM     19  C28 ZIN A   1      33.804   4.105  32.067  0.00  0.00    -0.042 C 
ENDROOT
BRANCH  19  20
ATOM     20  C29 ZIN A   1      35.129   4.462  31.518  0.00  0.00    -0.012 A 
ATOM     21  C34 ZIN A   1      35.676   3.741  30.455  0.00  0.00     0.128 A 
ATOM     22  N33 ZIN A   1      36.853   4.063  29.962  0.00  0.00    -0.272 NA
ATOM     23  C32 ZIN A   1      37.565   5.060  30.452  0.00  0.00     0.116 A 
ATOM     24  C31 ZIN A   1      37.096   5.821  31.507  0.00  0.00     0.020 A 
ATOM     25  C30 ZIN A   1      35.860   5.527  32.058  0.00  0.00     0.015 A 
ENDBRANCH  19  20
BRANCH  11  26
ATOM     26  O15 ZIN A   1      27.166  -1.143  29.982  0.00  0.00    -0.251 OA
BRANCH  26  27
ATOM     27  S16 ZIN A   1      26.199  -1.575  31.074  0.00  0.00     0.251 S 
ATOM     28  O17 ZIN A   1      26.908  -1.448  32.338  0.00  0.00    -0.572 OA
ATOM     29  O18 ZIN A   1      25.054  -0.682  30.999  0.00  0.00    -0.572 OA
ATOM     30  O19 ZIN A   1      25.835  -2.954  30.790  0.00  0.00    -0.572 OA
ENDBRANCH  26  27
ENDBRANCH  11  26
TORSDOF 3
ENDMDL
MODEL 71
REMARK CAVERDOCK RESULT:       1.9      0.000      0.000
REMARK CAVERDOCK CONSTRAINTS:       0.0      0.0      0.0      0.0
REMARK CAVERDOCK TUNNEL: 70      1.9      2.8     71.1
REMARK  3 active torsions:
REMARK  status: ('A' for Active; 'I' for Inactive)
REMARK    1  A    between atoms: C13_11  and  O15_12 
REMARK    2  A    between atoms: O15_12  and  S16_13 
REMARK    3  A    between atoms: C28_24  and  C29_25 
ROOT
ATOM      1  C1  ZIN A   1      31.688   4.820  30.941  0.00  0.00     0.021 C 
ATOM      2  C2  ZIN A   1      32.559   3.623  31.327  0.00  0.00    -0.012 C 
ATOM      3  C3  ZIN A   1      32.791   2.761  30.108  0.00  0.00     0.015 C 
ATOM      4  C4  ZIN A   1      31.406   2.461  29.508  0.00  0.00     0.007 C 
ATOM      5  C5  ZIN A   1      30.474   1.800  30.519  0.00  0.00     0.003 C 
ATOM      6  C7  ZIN A   1      30.371   2.600  31.826  0.00  0.00    -0.001 C 
ATOM      7  C9  ZIN A   1      29.516   1.795  32.811  0.00  0.00     0.033 C 
ATOM      8  C10 ZIN A   1      28.184   1.505  32.184  0.00  0.00    -0.023 C 
ATOM      9  C11 ZIN A   1      28.007   1.433  30.897  0.00  0.00    -0.072 C 
ATOM     10  C12 ZIN A   1      26.613   1.123  30.379  0.00  0.00     0.068 C 
ATOM     11  C13 ZIN A   1      26.710  -0.043  29.392  0.00  0.00     0.149 C 
ATOM     12  C20 ZIN A   1      27.718   0.301  28.294  0.00  0.00     0.035 C 
ATOM     13  C21 ZIN A   1      29.111   0.463  28.906  0.00  0.00     0.016 C 
ATOM     14  C22 ZIN A   1      29.094   1.627  29.909  0.00  0.00    -0.017 C 
ATOM     15  C23 ZIN A   1      28.779   2.912  29.140  0.00  0.00     0.020 C 
ATOM     16  C24 ZIN A   1      31.795   2.749  32.365  0.00  0.00     0.006 C 
ATOM     17  C26 ZIN A   1      31.971   3.648  33.597  0.00  0.00     0.033 C 
ATOM     18  C27 ZIN A   1      33.404   4.147  33.418  0.00  0.00    -0.018 C 
ATOM     19  C28 ZIN A   1      33.741   4.105  32.098  0.00  0.00    -0.042 C 
ENDROOT
BRANCH  19  20
ATOM     20  C29 ZIN A   1      35.053   4.482  31.532  0.00  0.00    -0.012 A 
ATOM     21  C34 ZIN A   1      35.584   3.786  30.445  0.00  0.00     0.128 A 
ATOM     22  N33 ZIN A   1      36.750   4.126  29.937  0.00  0.00    -0.272 NA
ATOM     23  C32 ZIN A   1      37.464   5.118  30.433  0.00  0.00     0.116 A 
ATOM     24  C31 ZIN A   1      37.011   5.854  31.512  0.00  0.00     0.020 A 
ATOM     25  C30 ZIN A   1      35.787   5.541  32.080  0.00  0.00     0.015 A 
ENDBRANCH  19  20
BRANCH  11  26
ATOM     26  O15 ZIN A   1      27.142  -1.217  30.083  0.00  0.00    -0.251 OA
BRANCH  26  27
ATOM     27  S16 ZIN A   1      26.098  -1.799  31.027  0.00  0.00     0.251 S 
ATOM     28  O17 ZIN A   1      26.219  -3.246  30.946  0.00  0.00    -0.572 OA
ATOM     29  O18 ZIN A   1      26.410  -1.298  32.357  0.00  0.00    -0.572 OA
ATOM     30  O19 ZIN A   1      24.803  -1.332  30.557  0.00  0.00    -0.572 OA
ENDBRANCH  26  27
ENDBRANCH  11  26
TORSDOF 3
ENDMDL
MODEL 72
REMARK CAVERDOCK RESULT:       1.7      0.000      0.000
REMARK CAVERDOCK CONSTRAINTS:       0.0      0.0      0.0      0.0
REMARK CAVERDOCK TUNNEL: 71      1.7      2.9     72.1
REMARK  3 active torsions:
REMARK  status: ('A' for Active; 'I' for Inactive)
REMARK    1  A    between atoms: C13_11  and  O15_12 
REMARK    2  A    between atoms: O15_12  and  S16_13 
REMARK    3  A    between atoms: C28_24  and  C29_25 
ROOT
ATOM      1  C1  ZIN A   1      31.672   4.708  30.803  0.00  0.00     0.021 C 
ATOM      2  C2  ZIN A   1      32.528   3.523  31.256  0.00  0.00    -0.012 C 
ATOM      3  C3  ZIN A   1      32.797   2.622  30.073  0.00  0.00     0.015 C 
ATOM      4  C4  ZIN A   1      31.431   2.303  29.439  0.00  0.00     0.007 C 
ATOM      5  C5  ZIN A   1      30.466   1.676  30.442  0.00  0.00     0.003 C 
ATOM      6  C7  ZIN A   1      30.323   2.519  31.718  0.00  0.00    -0.001 C 
ATOM      7  C9  ZIN A   1      29.436   1.748  32.701  0.00  0.00     0.033 C 
ATOM      8  C10 ZIN A   1      28.124   1.438  32.041  0.00  0.00    -0.023 C 
ATOM      9  C11 ZIN A   1      27.987   1.324  30.752  0.00  0.00    -0.072 C 
ATOM     10  C12 ZIN A   1      26.610   0.999  30.201  0.00  0.00     0.068 C 
ATOM     11  C13 ZIN A   1      26.737  -0.199  29.256  0.00  0.00     0.149 C 
ATOM     12  C20 ZIN A   1      27.780   0.108  28.180  0.00  0.00     0.035 C 
ATOM     13  C21 ZIN A   1      29.153   0.288  28.830  0.00  0.00     0.016 C 
ATOM     14  C22 ZIN A   1      29.106   1.485  29.794  0.00  0.00    -0.017 C 
ATOM     15  C23 ZIN A   1      28.818   2.744  28.974  0.00  0.00     0.020 C 
ATOM     16  C24 ZIN A   1      31.730   2.684  32.296  0.00  0.00     0.006 C 
ATOM     17  C26 ZIN A   1      31.867   3.623  33.504  0.00  0.00     0.033 C 
ATOM     18  C27 ZIN A   1      33.307   4.114  33.354  0.00  0.00    -0.018 C 
ATOM     19  C28 ZIN A   1      33.686   4.029  32.048  0.00  0.00    -0.042 C 
ENDROOT
BRANCH  19  20
ATOM     20  C29 ZIN A   1      35.016   4.386  31.512  0.00  0.00    -0.012 A 
ATOM     21  C34 ZIN A   1      35.599   3.628  30.496  0.00  0.00     0.128 A 
ATOM     22  N33 ZIN A   1      36.781   3.950  30.014  0.00  0.00    -0.272 NA
ATOM     23  C32 ZIN A   1      37.463   4.982  30.472  0.00  0.00     0.116 A 
ATOM     24  C31 ZIN A   1      36.957   5.781  31.481  0.00  0.00     0.020 A 
ATOM     25  C30 ZIN A   1      35.715   5.489  32.018  0.00  0.00     0.015 A 
ENDBRANCH  19  20
BRANCH  11  26
ATOM     26  O15 ZIN A   1      27.143  -1.351  29.998  0.00  0.00    -0.251 OA
BRANCH  26  27
ATOM     27  S16 ZIN A   1      26.155  -1.774  31.076  0.00  0.00     0.251 S 
ATOM     28  O17 ZIN A   1      25.817  -3.164  30.813  0.00  0.00    -0.572 OA
ATOM     29  O18 ZIN A   1      26.831  -1.609  32.353  0.00  0.00    -0.572 OA
ATOM     30  O19 ZIN A   1      25.000  -0.898  30.952  0.00  0.00    -0.572 OA
ENDBRANCH  26  27
ENDBRANCH  11  26
TORSDOF 3
ENDMDL
MODEL 73
REMARK CAVERDOCK RESULT:       1.6      0.000      0.000
REMARK CAVERDOCK CONSTRAINTS:       0.0      0.0      0.0      0.0
REMARK CAVERDOCK TUNNEL: 72      1.6      3.0     73.3
REMARK  3 active torsions:
REMARK  status: ('A' for Active; 'I' for Inactive)
REMARK    1  A    between atoms: C13_11  and  O15_12 
REMARK    2  A    between atoms: O15_12  and  S16_13 
REMARK    3  A    between atoms: C28_24  and  C29_25 
ROOT
ATOM      1  C1  ZIN A   1      31.501   4.665  30.854  0.00  0.00     0.021 C 
ATOM      2  C2  ZIN A   1      32.391   3.496  31.280  0.00  0.00    -0.012 C 
ATOM      3  C3  ZIN A   1      32.655   2.609  30.086  0.00  0.00     0.015 C 
ATOM      4  C4  ZIN A   1      31.284   2.265  29.478  0.00  0.00     0.007 C 
ATOM      5  C5  ZIN A   1      30.353   1.611  30.495  0.00  0.00     0.003 C 
ATOM      6  C7  ZIN A   1      30.218   2.442  31.780  0.00  0.00    -0.001 C 
ATOM      7  C9  ZIN A   1      29.368   1.645  32.775  0.00  0.00     0.033 C 
ATOM      8  C10 ZIN A   1      28.050   1.311  32.140  0.00  0.00    -0.023 C 
ATOM      9  C11 ZIN A   1      27.890   1.203  30.854  0.00  0.00    -0.072 C 
ATOM     10  C12 ZIN A   1      26.509   0.852  30.328  0.00  0.00     0.068 C 
ATOM     11  C13 ZIN A   1      26.642  -0.337  29.372  0.00  0.00     0.149 C 
ATOM     12  C20 ZIN A   1      27.656  -0.001  28.277  0.00  0.00     0.035 C 
ATOM     13  C21 ZIN A   1      29.037   0.205  28.901  0.00  0.00     0.016 C 
ATOM     14  C22 ZIN A   1      28.985   1.394  29.874  0.00  0.00    -0.017 C 
ATOM     15  C23 ZIN A   1      28.653   2.652  29.069  0.00  0.00     0.020 C 
ATOM     16  C24 ZIN A   1      31.632   2.634  32.331  0.00  0.00     0.006 C 
ATOM     17  C26 ZIN A   1      31.774   3.568  33.542  0.00  0.00     0.033 C 
ATOM     18  C27 ZIN A   1      33.199   4.091  33.367  0.00  0.00    -0.018 C 
ATOM     19  C28 ZIN A   1      33.554   4.022  32.053  0.00  0.00    -0.042 C 
ENDROOT
BRANCH  19  20
ATOM     20  C29 ZIN A   1      34.865   4.412  31.493  0.00  0.00    -0.012 A 
ATOM     21  C34 ZIN A   1      35.351   3.804  30.334  0.00  0.00     0.128 A 
ATOM     22  N33 ZIN A   1      36.516   4.155  29.832  0.00  0.00    -0.272 NA
ATOM     23  C32 ZIN A   1      37.270   5.076  30.399  0.00  0.00     0.116 A 
ATOM     24  C31 ZIN A   1      36.862   5.722  31.552  0.00  0.00     0.020 A 
ATOM     25  C30 ZIN A   1      35.642   5.394  32.117  0.00  0.00     0.015 A 
ENDBRANCH  19  20
BRANCH  11  26
ATOM     26  O15 ZIN A   1      27.088  -1.485  30.098  0.00  0.00    -0.251 OA
BRANCH  26  27
ATOM     27  S16 ZIN A   1      26.139  -1.927  31.202  0.00  0.00     0.251 S 
ATOM     28  O17 ZIN A   1      25.822  -3.324  30.949  0.00  0.00    -0.572 OA
ATOM     29  O18 ZIN A   1      26.846  -1.747  32.461  0.00  0.00    -0.572 OA
ATOM     30  O19 ZIN A   1      24.963  -1.075  31.110  0.00  0.00    -0.572 OA
ENDBRANCH  26  27
ENDBRANCH  11  26
TORSDOF 3
ENDMDL
MODEL 74
REMARK CAVERDOCK RESULT:       1.3      0.000      0.000
REMARK CAVERDOCK CONSTRAINTS:       0.0      0.0      0.0      0.0
REMARK CAVERDOCK TUNNEL: 73      1.3      3.0     74.7
REMARK  3 active torsions:
REMARK  status: ('A' for Active; 'I' for Inactive)
REMARK    1  A    between atoms: C13_11  and  O15_12 
REMARK    2  A    between atoms: O15_12  and  S16_13 
REMARK    3  A    between atoms: C28_24  and  C29_25 
ROOT
ATOM      1  C1  ZIN A   1      31.463   4.629  30.772  0.00  0.00     0.021 C 
ATOM      2  C2  ZIN A   1      32.334   3.458  31.231  0.00  0.00    -0.012 C 
ATOM      3  C3  ZIN A   1      32.602   2.546  30.057  0.00  0.00     0.015 C 
ATOM      4  C4  ZIN A   1      31.234   2.207  29.438  0.00  0.00     0.007 C 
ATOM      5  C5  ZIN A   1      30.283   1.583  30.455  0.00  0.00     0.003 C 
ATOM      6  C7  ZIN A   1      30.143   2.439  31.723  0.00  0.00    -0.001 C 
ATOM      7  C9  ZIN A   1      29.270   1.671  32.722  0.00  0.00     0.033 C 
ATOM      8  C10 ZIN A   1      27.956   1.341  32.077  0.00  0.00    -0.023 C 
ATOM      9  C11 ZIN A   1      27.810   1.211  30.790  0.00  0.00    -0.072 C 
ATOM     10  C12 ZIN A   1      26.432   0.867  30.254  0.00  0.00     0.068 C 
ATOM     11  C13 ZIN A   1      26.562  -0.341  29.322  0.00  0.00     0.149 C 
ATOM     12  C20 ZIN A   1      27.593  -0.037  28.234  0.00  0.00     0.035 C 
ATOM     13  C21 ZIN A   1      28.969   0.164  28.871  0.00  0.00     0.016 C 
ATOM     14  C22 ZIN A   1      28.919   1.371  29.821  0.00  0.00    -0.017 C 
ATOM     15  C23 ZIN A   1      28.613   2.618  28.989  0.00  0.00     0.020 C 
ATOM     16  C24 ZIN A   1      31.552   2.624  32.288  0.00  0.00     0.006 C 
ATOM     17  C26 ZIN A   1      31.691   3.578  33.483  0.00  0.00     0.033 C 
ATOM     18  C27 ZIN A   1      33.124   4.081  33.316  0.00  0.00    -0.018 C 
ATOM     19  C28 ZIN A   1      33.493   3.984  32.008  0.00  0.00    -0.042 C 
ENDROOT
BRANCH  19  20
ATOM     20  C29 ZIN A   1      34.816   4.348  31.457  0.00  0.00    -0.012 A 
ATOM     21  C34 ZIN A   1      35.322   3.691  30.334  0.00  0.00     0.128 A 
ATOM     22  N33 ZIN A   1      36.497   4.019  29.839  0.00  0.00    -0.272 NA
ATOM     23  C32 ZIN A   1      37.243   4.961  30.383  0.00  0.00     0.116 A 
ATOM     24  C31 ZIN A   1      36.816   5.655  31.499  0.00  0.00     0.020 A 
ATOM     25  C30 ZIN A   1      35.584   5.353  32.055  0.00  0.00     0.015 A 
ENDBRANCH  19  20
BRANCH  11  26
ATOM     26  O15 ZIN A   1      26.985  -1.480  30.074  0.00  0.00    -0.251 OA
BRANCH  26  27
ATOM     27  S16 ZIN A   1      26.107  -1.788  31.278  0.00  0.00     0.251 S 
ATOM     28  O17 ZIN A   1      26.967  -1.740  32.450  0.00  0.00    -0.572 OA
ATOM     29  O18 ZIN A   1      25.074  -0.764  31.317  0.00  0.00    -0.572 OA
ATOM     30  O19 ZIN A   1      25.552  -3.116  31.062  0.00  0.00    -0.572 OA
ENDBRANCH  26  27
ENDBRANCH  11  26
TORSDOF 3
ENDMDL
MODEL 75
REMARK CAVERDOCK RESULT:       1.0      0.000      0.000
REMARK CAVERDOCK CONSTRAINTS:       0.3      0.0      0.0      0.0
REMARK CAVERDOCK TUNNEL: 74      1.0      3.0     75.5
REMARK  3 active torsions:
REMARK  status: ('A' for Active; 'I' for Inactive)
REMARK    1  A    between atoms: C13_11  and  O15_12 
REMARK    2  A    between atoms: O15_12  and  S16_13 
REMARK    3  A    between atoms: C28_24  and  C29_25 
ROOT
ATOM      1  C1  ZIN A   1      26.793   1.418  31.655  0.00  0.00     0.021 C 
ATOM      2  C2  ZIN A   1      27.496   0.210  31.033  0.00  0.00    -0.012 C 
ATOM      3  C3  ZIN A   1      28.614  -0.240  31.944  0.00  0.00     0.015 C 
ATOM      4  C4  ZIN A   1      29.474   1.002  32.237  0.00  0.00     0.007 C 
ATOM      5  C5  ZIN A   1      29.991   1.655  30.958  0.00  0.00     0.003 C 
ATOM      6  C7  ZIN A   1      28.863   1.961  29.962  0.00  0.00    -0.001 C 
ATOM      7  C9  ZIN A   1      29.496   2.497  28.674  0.00  0.00     0.033 C 
ATOM      8  C10 ZIN A   1      30.342   3.693  29.002  0.00  0.00    -0.023 C 
ATOM      9  C11 ZIN A   1      30.888   3.878  30.168  0.00  0.00    -0.072 C 
ATOM     10  C12 ZIN A   1      31.730   5.123  30.379  0.00  0.00     0.068 C 
ATOM     11  C13 ZIN A   1      33.083   4.701  30.959  0.00  0.00     0.149 C 
ATOM     12  C20 ZIN A   1      32.858   3.880  32.231  0.00  0.00     0.035 C 
ATOM     13  C21 ZIN A   1      32.117   2.588  31.886  0.00  0.00     0.016 C 
ATOM     14  C22 ZIN A   1      30.739   2.933  31.300  0.00  0.00    -0.017 C 
ATOM     15  C23 ZIN A   1      29.929   3.651  32.382  0.00  0.00     0.020 C 
ATOM     16  C24 ZIN A   1      28.148   0.637  29.686  0.00  0.00     0.006 C 
ATOM     17  C26 ZIN A   1      26.878   0.710  28.827  0.00  0.00     0.033 C 
ATOM     18  C27 ZIN A   1      26.087  -0.494  29.336  0.00  0.00    -0.018 C 
ATOM     19  C28 ZIN A   1      26.472  -0.789  30.610  0.00  0.00    -0.042 C 
ENDROOT
BRANCH  19  20
ATOM     20  C29 ZIN A   1      25.954  -1.904  31.430  0.00  0.00    -0.012 A 
ATOM     21  C34 ZIN A   1      25.797  -1.758  32.809  0.00  0.00     0.128 A 
ATOM     22  N33 ZIN A   1      25.330  -2.749  33.539  0.00  0.00    -0.272 NA
ATOM     23  C32 ZIN A   1      25.006  -3.912  33.009  0.00  0.00     0.116 A 
ATOM     24  C31 ZIN A   1      25.137  -4.139  31.651  0.00  0.00     0.020 A 
ATOM     25  C30 ZIN A   1      25.617  -3.127  30.838  0.00  0.00     0.015 A 
ENDBRANCH  19  20
BRANCH  11  26
ATOM     26  O15 ZIN A   1      33.787   3.909  30.000  0.00  0.00    -0.251 OA
BRANCH  26  27
ATOM     27  S16 ZIN A   1      35.301   4.017  30.101  0.00  0.00     0.251 S 
ATOM     28  O17 ZIN A   1      35.847   2.778  29.570  0.00  0.00    -0.572 OA
ATOM     29  O18 ZIN A   1      35.693   5.170  29.305  0.00  0.00    -0.572 OA
ATOM     30  O19 ZIN A   1      35.616   4.194  31.509  0.00  0.00    -0.572 OA
ENDBRANCH  26  27
ENDBRANCH  11  26
TORSDOF 3
ENDMDL
MODEL 76
REMARK CAVERDOCK RESULT:       0.4      0.000      0.000
REMARK CAVERDOCK CONSTRAINTS:       0.2      0.0      0.0      0.0
REMARK CAVERDOCK TUNNEL: 75      0.4      3.0     76.1
REMARK  3 active torsions:
REMARK  status: ('A' for Active; 'I' for Inactive)
REMARK    1  A    between atoms: C13_11  and  O15_12 
REMARK    2  A    between atoms: O15_12  and  S16_13 
REMARK    3  A    between atoms: C28_24  and  C29_25 
ROOT
ATOM      1  C1  ZIN A   1      26.772   1.253  31.510  0.00  0.00     0.021 C 
ATOM      2  C2  ZIN A   1      27.528   0.069  30.905  0.00  0.00    -0.012 C 
ATOM      3  C3  ZIN A   1      28.648  -0.337  31.835  0.00  0.00     0.015 C 
ATOM      4  C4  ZIN A   1      29.458   0.936  32.136  0.00  0.00     0.007 C 
ATOM      5  C5  ZIN A   1      29.971   1.603  30.863  0.00  0.00     0.003 C 
ATOM      6  C7  ZIN A   1      28.849   1.864  29.848  0.00  0.00    -0.001 C 
ATOM      7  C9  ZIN A   1      29.483   2.418  28.568  0.00  0.00     0.033 C 
ATOM      8  C10 ZIN A   1      30.279   3.645  28.904  0.00  0.00    -0.023 C 
ATOM      9  C11 ZIN A   1      30.799   3.853  30.078  0.00  0.00    -0.072 C 
ATOM     10  C12 ZIN A   1      31.593   5.130  30.297  0.00  0.00     0.068 C 
ATOM     11  C13 ZIN A   1      32.950   4.759  30.900  0.00  0.00     0.149 C 
ATOM     12  C20 ZIN A   1      32.735   3.935  32.172  0.00  0.00     0.035 C 
ATOM     13  C21 ZIN A   1      32.047   2.615  31.820  0.00  0.00     0.016 C 
ATOM     14  C22 ZIN A   1      30.666   2.908  31.211  0.00  0.00    -0.017 C 
ATOM     15  C23 ZIN A   1      29.814   3.600  32.277  0.00  0.00     0.020 C 
ATOM     16  C24 ZIN A   1      28.187   0.514  29.566  0.00  0.00     0.006 C 
ATOM     17  C26 ZIN A   1      26.928   0.538  28.687  0.00  0.00     0.033 C 
ATOM     18  C27 ZIN A   1      26.173  -0.692  29.188  0.00  0.00    -0.018 C 
ATOM     19  C28 ZIN A   1      26.548  -0.968  30.469  0.00  0.00    -0.042 C 
ENDROOT
BRANCH  19  20
ATOM     20  C29 ZIN A   1      26.058  -2.098  31.286  0.00  0.00    -0.012 A 
ATOM     21  C34 ZIN A   1      25.532  -1.878  32.560  0.00  0.00     0.128 A 
ATOM     22  N33 ZIN A   1      25.090  -2.884  33.285  0.00  0.00    -0.272 NA
ATOM     23  C32 ZIN A   1      25.135  -4.129  32.850  0.00  0.00     0.116 A 
ATOM     24  C31 ZIN A   1      25.646  -4.431  31.602  0.00  0.00     0.020 A 
ATOM     25  C30 ZIN A   1      26.118  -3.408  30.797  0.00  0.00     0.015 A 
ENDBRANCH  19  20
BRANCH  11  26
ATOM     26  O15 ZIN A   1      33.697   3.989  29.956  0.00  0.00    -0.251 OA
BRANCH  26  27
ATOM     27  S16 ZIN A   1      35.206   4.084  30.136  0.00  0.00     0.251 S 
ATOM     28  O17 ZIN A   1      35.690   5.024  29.137  0.00  0.00    -0.572 OA
ATOM     29  O18 ZIN A   1      35.438   4.560  31.491  0.00  0.00    -0.572 OA
ATOM     30  O19 ZIN A   1      35.737   2.746  29.929  0.00  0.00    -0.572 OA
ENDBRANCH  26  27
ENDBRANCH  11  26
TORSDOF 3
ENDMDL
MODEL 77
REMARK CAVERDOCK RESULT:      -0.3      0.000      0.000
REMARK CAVERDOCK CONSTRAINTS:       0.3      0.0      0.0      0.0
REMARK CAVERDOCK TUNNEL: 76     -0.3      3.1     77.1
REMARK  3 active torsions:
REMARK  status: ('A' for Active; 'I' for Inactive)
REMARK    1  A    between atoms: C13_11  and  O15_12 
REMARK    2  A    between atoms: O15_12  and  S16_13 
REMARK    3  A    between atoms: C28_24  and  C29_25 
ROOT
ATOM      1  C1  ZIN A   1      26.559   1.298  31.600  0.00  0.00     0.021 C 
ATOM      2  C2  ZIN A   1      27.326   0.073  31.099  0.00  0.00    -0.012 C 
ATOM      3  C3  ZIN A   1      28.441  -0.248  32.068  0.00  0.00     0.015 C 
ATOM      4  C4  ZIN A   1      29.241   1.051  32.269  0.00  0.00     0.007 C 
ATOM      5  C5  ZIN A   1      29.760   1.615  30.950  0.00  0.00     0.003 C 
ATOM      6  C7  ZIN A   1      28.644   1.784  29.909  0.00  0.00    -0.001 C 
ATOM      7  C9  ZIN A   1      29.285   2.236  28.592  0.00  0.00     0.033 C 
ATOM      8  C10 ZIN A   1      30.072   3.491  28.833  0.00  0.00    -0.023 C 
ATOM      9  C11 ZIN A   1      30.581   3.798  29.990  0.00  0.00    -0.072 C 
ATOM     10  C12 ZIN A   1      31.366   5.093  30.110  0.00  0.00     0.068 C 
ATOM     11  C13 ZIN A   1      32.720   4.782  30.751  0.00  0.00     0.149 C 
ATOM     12  C20 ZIN A   1      32.500   4.063  32.084  0.00  0.00     0.035 C 
ATOM     13  C21 ZIN A   1      31.822   2.715  31.837  0.00  0.00     0.016 C 
ATOM     14  C22 ZIN A   1      30.445   2.948  31.196  0.00  0.00    -0.017 C 
ATOM     15  C23 ZIN A   1      29.580   3.719  32.195  0.00  0.00     0.020 C 
ATOM     16  C24 ZIN A   1      27.993   0.411  29.733  0.00  0.00     0.006 C 
ATOM     17  C26 ZIN A   1      26.741   0.356  28.846  0.00  0.00     0.033 C 
ATOM     18  C27 ZIN A   1      25.989  -0.834  29.441  0.00  0.00    -0.018 C 
ATOM     19  C28 ZIN A   1      26.356  -1.002  30.742  0.00  0.00    -0.042 C 
ENDROOT
BRANCH  19  20
ATOM     20  C29 ZIN A   1      25.866  -2.065  31.645  0.00  0.00    -0.012 A 
ATOM     21  C34 ZIN A   1      25.425  -1.756  32.933  0.00  0.00     0.128 A 
ATOM     22  N33 ZIN A   1      24.983  -2.702  33.735  0.00  0.00    -0.272 NA
ATOM     23  C32 ZIN A   1      24.949  -3.968  33.366  0.00  0.00     0.116 A 
ATOM     24  C31 ZIN A   1      25.372  -4.357  32.109  0.00  0.00     0.020 A 
ATOM     25  C30 ZIN A   1      25.840  -3.400  31.225  0.00  0.00     0.015 A 
ENDBRANCH  19  20
BRANCH  11  26
ATOM     26  O15 ZIN A   1      33.480   3.942  29.879  0.00  0.00    -0.251 OA
BRANCH  26  27
ATOM     27  S16 ZIN A   1      34.983   4.017  30.102  0.00  0.00     0.251 S 
ATOM     28  O17 ZIN A   1      35.501   4.992  29.154  0.00  0.00    -0.572 OA
ATOM     29  O18 ZIN A   1      35.183   4.438  31.480  0.00  0.00    -0.572 OA
ATOM     30  O19 ZIN A   1      35.510   2.684  29.856  0.00  0.00    -0.572 OA
ENDBRANCH  26  27
ENDBRANCH  11  26
TORSDOF 3
ENDMDL
MODEL 78
REMARK CAVERDOCK RESULT:      -0.6      0.000      0.000
REMARK CAVERDOCK CONSTRAINTS:       0.0      0.0      0.0      0.0
REMARK CAVERDOCK TUNNEL: 77     -0.6      3.1     78.2
REMARK  3 active torsions:
REMARK  status: ('A' for Active; 'I' for Inactive)
REMARK    1  A    between atoms: C13_11  and  O15_12 
REMARK    2  A    between atoms: O15_12  and  S16_13 
REMARK    3  A    between atoms: C28_24  and  C29_25 
ROOT
ATOM      1  C1  ZIN A   1      26.627   1.221  31.494  0.00  0.00     0.021 C 
ATOM      2  C2  ZIN A   1      27.413  -0.036  31.119  0.00  0.00    -0.012 C 
ATOM      3  C3  ZIN A   1      28.460  -0.304  32.175  0.00  0.00     0.015 C 
ATOM      4  C4  ZIN A   1      29.258   1.000  32.349  0.00  0.00     0.007 C 
ATOM      5  C5  ZIN A   1      29.866   1.480  31.034  0.00  0.00     0.003 C 
ATOM      6  C7  ZIN A   1      28.821   1.592  29.915  0.00  0.00    -0.001 C 
ATOM      7  C9  ZIN A   1      29.549   1.959  28.618  0.00  0.00     0.033 C 
ATOM      8  C10 ZIN A   1      30.331   3.222  28.832  0.00  0.00    -0.023 C 
ATOM      9  C11 ZIN A   1      30.768   3.596  29.999  0.00  0.00    -0.072 C 
ATOM     10  C12 ZIN A   1      31.556   4.892  30.091  0.00  0.00     0.068 C 
ATOM     11  C13 ZIN A   1      32.864   4.612  30.836  0.00  0.00     0.149 C 
ATOM     12  C20 ZIN A   1      32.552   3.977  32.193  0.00  0.00     0.035 C 
ATOM     13  C21 ZIN A   1      31.878   2.620  31.984  0.00  0.00     0.016 C 
ATOM     14  C22 ZIN A   1      30.547   2.822  31.243  0.00  0.00    -0.017 C 
ATOM     15  C23 ZIN A   1      29.627   3.657  32.136  0.00  0.00     0.020 C 
ATOM     16  C24 ZIN A   1      28.169   0.215  29.781  0.00  0.00     0.006 C 
ATOM     17  C26 ZIN A   1      26.976   0.113  28.820  0.00  0.00     0.033 C 
ATOM     18  C27 ZIN A   1      26.176  -1.035  29.436  0.00  0.00    -0.018 C 
ATOM     19  C28 ZIN A   1      26.457  -1.125  30.766  0.00  0.00    -0.042 C 
ENDROOT
BRANCH  19  20
ATOM     20  C29 ZIN A   1      25.900  -2.128  31.698  0.00  0.00    -0.012 A 
ATOM     21  C34 ZIN A   1      25.546  -1.769  32.999  0.00  0.00     0.128 A 
ATOM     22  N33 ZIN A   1      25.044  -2.661  33.827  0.00  0.00    -0.272 NA
ATOM     23  C32 ZIN A   1      24.868  -3.919  33.473  0.00  0.00     0.116 A 
ATOM     24  C31 ZIN A   1      25.197  -4.356  32.203  0.00  0.00     0.020 A 
ATOM     25  C30 ZIN A   1      25.722  -3.456  31.291  0.00  0.00     0.015 A 
ENDBRANCH  19  20
BRANCH  11  26
ATOM     26  O15 ZIN A   1      33.669   3.717  30.067  0.00  0.00    -0.251 OA
BRANCH  26  27
ATOM     27  S16 ZIN A   1      35.166   3.955  30.207  0.00  0.00     0.251 S 
ATOM     28  O17 ZIN A   1      35.522   4.974  29.232  0.00  0.00    -0.572 OA
ATOM     29  O18 ZIN A   1      35.393   4.402  31.572  0.00  0.00    -0.572 OA
ATOM     30  O19 ZIN A   1      35.819   2.685  29.933  0.00  0.00    -0.572 OA
ENDBRANCH  26  27
ENDBRANCH  11  26
TORSDOF 3
ENDMDL
MODEL 79
REMARK CAVERDOCK RESULT:      -0.9      0.000      0.000
REMARK CAVERDOCK CONSTRAINTS:       0.0      0.0      0.0      0.0
REMARK CAVERDOCK TUNNEL: 78     -0.9      3.2     79.2
REMARK  3 active torsions:
REMARK  status: ('A' for Active; 'I' for Inactive)
REMARK    1  A    between atoms: C13_11  and  O15_12 
REMARK    2  A    between atoms: O15_12  and  S16_13 
REMARK    3  A    between atoms: C28_24  and  C29_25 
ROOT
ATOM      1  C1  ZIN A   1      26.564   1.175  31.502  0.00  0.00     0.021 C 
ATOM      2  C2  ZIN A   1      27.349  -0.078  31.111  0.00  0.00    -0.012 C 
ATOM      3  C3  ZIN A   1      28.396  -0.360  32.164  0.00  0.00     0.015 C 
ATOM      4  C4  ZIN A   1      29.195   0.942  32.353  0.00  0.00     0.007 C 
ATOM      5  C5  ZIN A   1      29.804   1.436  31.044  0.00  0.00     0.003 C 
ATOM      6  C7  ZIN A   1      28.758   1.563  29.926  0.00  0.00    -0.001 C 
ATOM      7  C9  ZIN A   1      29.487   1.944  28.633  0.00  0.00     0.033 C 
ATOM      8  C10 ZIN A   1      30.269   3.204  28.862  0.00  0.00    -0.023 C 
ATOM      9  C11 ZIN A   1      30.707   3.564  30.033  0.00  0.00    -0.072 C 
ATOM     10  C12 ZIN A   1      31.496   4.857  30.140  0.00  0.00     0.068 C 
ATOM     11  C13 ZIN A   1      32.804   4.568  30.881  0.00  0.00     0.149 C 
ATOM     12  C20 ZIN A   1      32.492   3.918  32.231  0.00  0.00     0.035 C 
ATOM     13  C21 ZIN A   1      31.817   2.564  32.006  0.00  0.00     0.016 C 
ATOM     14  C22 ZIN A   1      30.485   2.775  31.268  0.00  0.00    -0.017 C 
ATOM     15  C23 ZIN A   1      29.567   3.601  32.171  0.00  0.00     0.020 C 
ATOM     16  C24 ZIN A   1      28.105   0.187  29.776  0.00  0.00     0.006 C 
ATOM     17  C26 ZIN A   1      26.912   0.097  28.814  0.00  0.00     0.033 C 
ATOM     18  C27 ZIN A   1      26.111  -1.056  29.417  0.00  0.00    -0.018 C 
ATOM     19  C28 ZIN A   1      26.392  -1.163  30.746  0.00  0.00    -0.042 C 
ENDROOT
BRANCH  19  20
ATOM     20  C29 ZIN A   1      25.835  -2.176  31.666  0.00  0.00    -0.012 A 
ATOM     21  C34 ZIN A   1      25.506  -1.838  32.980  0.00  0.00     0.128 A 
ATOM     22  N33 ZIN A   1      25.003  -2.739  33.798  0.00  0.00    -0.272 NA
ATOM     23  C32 ZIN A   1      24.803  -3.987  33.421  0.00  0.00     0.116 A 
ATOM     24  C31 ZIN A   1      25.107  -4.403  32.138  0.00  0.00     0.020 A 
ATOM     25  C30 ZIN A   1      25.631  -3.493  31.237  0.00  0.00     0.015 A 
ENDBRANCH  19  20
BRANCH  11  26
ATOM     26  O15 ZIN A   1      33.608   3.681  30.101  0.00  0.00    -0.251 OA
BRANCH  26  27
ATOM     27  S16 ZIN A   1      35.101   3.968  30.180  0.00  0.00     0.251 S 
ATOM     28  O17 ZIN A   1      35.369   4.427  31.534  0.00  0.00    -0.572 OA
ATOM     29  O18 ZIN A   1      35.785   2.719  29.882  0.00  0.00    -0.572 OA
ATOM     30  O19 ZIN A   1      35.383   4.995  29.190  0.00  0.00    -0.572 OA
ENDBRANCH  26  27
ENDBRANCH  11  26
TORSDOF 3
ENDMDL
MODEL 80
REMARK CAVERDOCK RESULT:      -0.8      0.000      0.000
REMARK CAVERDOCK CONSTRAINTS:       0.0      0.0      0.0      0.0
REMARK CAVERDOCK TUNNEL: 79     -0.8      3.2     80.4
REMARK  3 active torsions:
REMARK  status: ('A' for Active; 'I' for Inactive)
REMARK    1  A    between atoms: C13_11  and  O15_12 
REMARK    2  A    between atoms: O15_12  and  S16_13 
REMARK    3  A    between atoms: C28_24  and  C29_25 
ROOT
ATOM      1  C1  ZIN A   1      26.389   1.332  31.615  0.00  0.00     0.021 C 
ATOM      2  C2  ZIN A   1      27.144   0.046  31.272  0.00  0.00    -0.012 C 
ATOM      3  C3  ZIN A   1      28.205  -0.203  32.318  0.00  0.00     0.015 C 
ATOM      4  C4  ZIN A   1      29.031   1.091  32.428  0.00  0.00     0.007 C 
ATOM      5  C5  ZIN A   1      29.623   1.509  31.085  0.00  0.00     0.003 C 
ATOM      6  C7  ZIN A   1      28.559   1.601  29.982  0.00  0.00    -0.001 C 
ATOM      7  C9  ZIN A   1      29.269   1.906  28.659  0.00  0.00     0.033 C 
ATOM      8  C10 ZIN A   1      30.078   3.160  28.811  0.00  0.00    -0.023 C 
ATOM      9  C11 ZIN A   1      30.545   3.568  29.955  0.00  0.00    -0.072 C 
ATOM     10  C12 ZIN A   1      31.359   4.850  29.984  0.00  0.00     0.068 C 
ATOM     11  C13 ZIN A   1      32.675   4.572  30.715  0.00  0.00     0.149 C 
ATOM     12  C20 ZIN A   1      32.377   3.994  32.100  0.00  0.00     0.035 C 
ATOM     13  C21 ZIN A   1      31.674   2.644  31.954  0.00  0.00     0.016 C 
ATOM     14  C22 ZIN A   1      30.333   2.844  31.231  0.00  0.00    -0.017 C 
ATOM     15  C23 ZIN A   1      29.447   3.730  32.109  0.00  0.00     0.020 C 
ATOM     16  C24 ZIN A   1      27.878   0.233  29.912  0.00  0.00     0.006 C 
ATOM     17  C26 ZIN A   1      26.665   0.119  28.977  0.00  0.00     0.033 C 
ATOM     18  C27 ZIN A   1      25.856  -0.989  29.650  0.00  0.00    -0.018 C 
ATOM     19  C28 ZIN A   1      26.160  -1.036  30.978  0.00  0.00    -0.042 C 
ENDROOT
BRANCH  19  20
ATOM     20  C29 ZIN A   1      25.602  -1.993  31.956  0.00  0.00    -0.012 A 
ATOM     21  C34 ZIN A   1      25.215  -1.564  33.227  0.00  0.00     0.128 A 
ATOM     22  N33 ZIN A   1      24.712  -2.415  34.097  0.00  0.00    -0.272 NA
ATOM     23  C32 ZIN A   1      24.566  -3.695  33.814  0.00  0.00     0.116 A 
ATOM     24  C31 ZIN A   1      24.929  -4.200  32.579  0.00  0.00     0.020 A 
ATOM     25  C30 ZIN A   1      25.457  -3.345  31.626  0.00  0.00     0.015 A 
ENDBRANCH  19  20
BRANCH  11  26
ATOM     26  O15 ZIN A   1      33.448   3.633  29.964  0.00  0.00    -0.251 OA
BRANCH  26  27
ATOM     27  S16 ZIN A   1      34.952   3.844  30.071  0.00  0.00     0.251 S 
ATOM     28  O17 ZIN A   1      35.301   4.874  29.105  0.00  0.00    -0.572 OA
ATOM     29  O18 ZIN A   1      35.220   4.264  31.437  0.00  0.00    -0.572 OA
ATOM     30  O19 ZIN A   1      35.577   2.569  29.759  0.00  0.00    -0.572 OA
ENDBRANCH  26  27
ENDBRANCH  11  26
TORSDOF 3
ENDMDL
MODEL 81
REMARK CAVERDOCK RESULT:      -1.2      0.000      0.000
REMARK CAVERDOCK CONSTRAINTS:       0.0      0.0      0.0      0.0
REMARK CAVERDOCK TUNNEL: 80     -1.2      3.2     81.4
REMARK  3 active torsions:
REMARK  status: ('A' for Active; 'I' for Inactive)
REMARK    1  A    between atoms: C13_11  and  O15_12 
REMARK    2  A    between atoms: O15_12  and  S16_13 
REMARK    3  A    between atoms: C28_24  and  C29_25 
ROOT
ATOM      1  C1  ZIN A   1      26.359   1.101  31.598  0.00  0.00     0.021 C 
ATOM      2  C2  ZIN A   1      27.150  -0.144  31.192  0.00  0.00    -0.012 C 
ATOM      3  C3  ZIN A   1      28.247  -0.390  32.202  0.00  0.00     0.015 C 
ATOM      4  C4  ZIN A   1      29.029   0.929  32.335  0.00  0.00     0.007 C 
ATOM      5  C5  ZIN A   1      29.570   1.413  30.993  0.00  0.00     0.003 C 
ATOM      6  C7  ZIN A   1      28.474   1.502  29.921  0.00  0.00    -0.001 C 
ATOM      7  C9  ZIN A   1      29.138   1.876  28.591  0.00  0.00     0.033 C 
ATOM      8  C10 ZIN A   1      29.906   3.153  28.765  0.00  0.00    -0.023 C 
ATOM      9  C11 ZIN A   1      30.389   3.539  29.910  0.00  0.00    -0.072 C 
ATOM     10  C12 ZIN A   1      31.157   4.849  29.962  0.00  0.00     0.068 C 
ATOM     11  C13 ZIN A   1      32.501   4.594  30.649  0.00  0.00     0.149 C 
ATOM     12  C20 ZIN A   1      32.261   3.961  32.021  0.00  0.00     0.035 C 
ATOM     13  C21 ZIN A   1      31.602   2.591  31.848  0.00  0.00     0.016 C 
ATOM     14  C22 ZIN A   1      30.236   2.767  31.166  0.00  0.00    -0.017 C 
ATOM     15  C23 ZIN A   1      29.343   3.591  32.095  0.00  0.00     0.020 C 
ATOM     16  C24 ZIN A   1      27.841   0.113  29.821  0.00  0.00     0.006 C 
ATOM     17  C26 ZIN A   1      26.608  -0.014  28.914  0.00  0.00     0.033 C 
ATOM     18  C27 ZIN A   1      25.857  -1.172  29.570  0.00  0.00    -0.018 C 
ATOM     19  C28 ZIN A   1      26.198  -1.251  30.886  0.00  0.00    -0.042 C 
ENDROOT
BRANCH  19  20
ATOM     20  C29 ZIN A   1      25.700  -2.259  31.846  0.00  0.00    -0.012 A 
ATOM     21  C34 ZIN A   1      25.259  -1.877  33.114  0.00  0.00     0.128 A 
ATOM     22  N33 ZIN A   1      24.810  -2.774  33.966  0.00  0.00    -0.272 NA
ATOM     23  C32 ZIN A   1      24.769  -4.058  33.669  0.00  0.00     0.116 A 
ATOM     24  C31 ZIN A   1      25.192  -4.519  32.435  0.00  0.00     0.020 A 
ATOM     25  C30 ZIN A   1      25.667  -3.615  31.500  0.00  0.00     0.015 A 
ENDBRANCH  19  20
BRANCH  11  26
ATOM     26  O15 ZIN A   1      33.287   3.709  29.848  0.00  0.00    -0.251 OA
BRANCH  26  27
ATOM     27  S16 ZIN A   1      34.768   3.710  30.196  0.00  0.00     0.251 S 
ATOM     28  O17 ZIN A   1      34.904   4.427  31.454  0.00  0.00    -0.572 OA
ATOM     29  O18 ZIN A   1      35.172   2.317  30.316  0.00  0.00    -0.572 OA
ATOM     30  O19 ZIN A   1      35.455   4.386  29.106  0.00  0.00    -0.572 OA
ENDBRANCH  26  27
ENDBRANCH  11  26
TORSDOF 3
ENDMDL
MODEL 82
REMARK CAVERDOCK RESULT:      -1.5      0.000      0.000
REMARK CAVERDOCK CONSTRAINTS:       0.0      0.0      0.0      0.0
REMARK CAVERDOCK TUNNEL: 81     -1.5      3.3     82.4
REMARK  3 active torsions:
REMARK  status: ('A' for Active; 'I' for Inactive)
REMARK    1  A    between atoms: C13_11  and  O15_12 
REMARK    2  A    between atoms: O15_12  and  S16_13 
REMARK    3  A    between atoms: C28_24  and  C29_25 
ROOT
ATOM      1  C1  ZIN A   1      26.363   0.897  31.654  0.00  0.00     0.021 C 
ATOM      2  C2  ZIN A   1      27.186  -0.304  31.182  0.00  0.00    -0.012 C 
ATOM      3  C3  ZIN A   1      28.306  -0.557  32.164  0.00  0.00     0.015 C 
ATOM      4  C4  ZIN A   1      29.049   0.778  32.344  0.00  0.00     0.007 C 
ATOM      5  C5  ZIN A   1      29.553   1.338  31.017  0.00  0.00     0.003 C 
ATOM      6  C7  ZIN A   1      28.437   1.439  29.966  0.00  0.00    -0.001 C 
ATOM      7  C9  ZIN A   1      29.067   1.891  28.644  0.00  0.00     0.033 C 
ATOM      8  C10 ZIN A   1      29.798   3.184  28.864  0.00  0.00    -0.023 C 
ATOM      9  C11 ZIN A   1      30.286   3.535  30.018  0.00  0.00    -0.072 C 
ATOM     10  C12 ZIN A   1      31.013   4.865  30.116  0.00  0.00     0.068 C 
ATOM     11  C13 ZIN A   1      32.376   4.624  30.771  0.00  0.00     0.149 C 
ATOM     12  C20 ZIN A   1      32.178   3.924  32.117  0.00  0.00     0.035 C 
ATOM     13  C21 ZIN A   1      31.560   2.543  31.893  0.00  0.00     0.016 C 
ATOM     14  C22 ZIN A   1      30.178   2.704  31.240  0.00  0.00    -0.017 C 
ATOM     15  C23 ZIN A   1      29.274   3.457  32.218  0.00  0.00     0.020 C 
ATOM     16  C24 ZIN A   1      27.846   0.036  29.814  0.00  0.00     0.006 C 
ATOM     17  C26 ZIN A   1      26.604  -0.091  28.921  0.00  0.00     0.033 C 
ATOM     18  C27 ZIN A   1      25.900  -1.300  29.535  0.00  0.00    -0.018 C 
ATOM     19  C28 ZIN A   1      26.264  -1.426  30.842  0.00  0.00    -0.042 C 
ENDROOT
BRANCH  19  20
ATOM     20  C29 ZIN A   1      25.814  -2.491  31.763  0.00  0.00    -0.012 A 
ATOM     21  C34 ZIN A   1      25.852  -3.831  31.374  0.00  0.00     0.128 A 
ATOM     22  N33 ZIN A   1      25.457  -4.779  32.197  0.00  0.00    -0.272 NA
ATOM     23  C32 ZIN A   1      25.003  -4.508  33.405  0.00  0.00     0.116 A 
ATOM     24  C31 ZIN A   1      24.929  -3.207  33.865  0.00  0.00     0.020 A 
ATOM     25  C30 ZIN A   1      25.339  -2.172  33.041  0.00  0.00     0.015 A 
ENDBRANCH  19  20
BRANCH  11  26
ATOM     26  O15 ZIN A   1      33.176   3.801  29.920  0.00  0.00    -0.251 OA
BRANCH  26  27
ATOM     27  S16 ZIN A   1      34.633   3.699  30.350  0.00  0.00     0.251 S 
ATOM     28  O17 ZIN A   1      35.353   4.746  29.642  0.00  0.00    -0.572 OA
ATOM     29  O18 ZIN A   1      34.660   3.896  31.791  0.00  0.00    -0.572 OA
ATOM     30  O19 ZIN A   1      35.089   2.371  29.971  0.00  0.00    -0.572 OA
ENDBRANCH  26  27
ENDBRANCH  11  26
TORSDOF 3
ENDMDL
MODEL 83
REMARK CAVERDOCK RESULT:      -1.8      0.000      0.000
REMARK CAVERDOCK CONSTRAINTS:       0.0      0.0      0.0      0.0
REMARK CAVERDOCK TUNNEL: 82     -1.8      3.3     83.4
REMARK  3 active torsions:
REMARK  status: ('A' for Active; 'I' for Inactive)
REMARK    1  A    between atoms: C13_11  and  O15_12 
REMARK    2  A    between atoms: O15_12  and  S16_13 
REMARK    3  A    between atoms: C28_24  and  C29_25 
ROOT
ATOM      1  C1  ZIN A   1      26.332   0.879  31.765  0.00  0.00     0.021 C 
ATOM      2  C2  ZIN A   1      27.157  -0.343  31.357  0.00  0.00    -0.012 C 
ATOM      3  C3  ZIN A   1      28.276  -0.544  32.353  0.00  0.00     0.015 C 
ATOM      4  C4  ZIN A   1      29.016   0.800  32.465  0.00  0.00     0.007 C 
ATOM      5  C5  ZIN A   1      29.522   1.291  31.112  0.00  0.00     0.003 C 
ATOM      6  C7  ZIN A   1      28.409   1.337  30.055  0.00  0.00    -0.001 C 
ATOM      7  C9  ZIN A   1      29.041   1.722  28.714  0.00  0.00     0.033 C 
ATOM      8  C10 ZIN A   1      29.769   3.025  28.868  0.00  0.00    -0.023 C 
ATOM      9  C11 ZIN A   1      30.254   3.436  30.004  0.00  0.00    -0.072 C 
ATOM     10  C12 ZIN A   1      30.980   4.770  30.035  0.00  0.00     0.068 C 
ATOM     11  C13 ZIN A   1      32.341   4.565  30.705  0.00  0.00     0.149 C 
ATOM     12  C20 ZIN A   1      32.141   3.934  32.084  0.00  0.00     0.035 C 
ATOM     13  C21 ZIN A   1      31.526   2.543  31.930  0.00  0.00     0.016 C 
ATOM     14  C22 ZIN A   1      30.145   2.668  31.266  0.00  0.00    -0.017 C 
ATOM     15  C23 ZIN A   1      29.238   3.469  32.203  0.00  0.00     0.020 C 
ATOM     16  C24 ZIN A   1      27.820  -0.073  29.974  0.00  0.00     0.006 C 
ATOM     17  C26 ZIN A   1      26.580  -0.247  29.086  0.00  0.00     0.033 C 
ATOM     18  C27 ZIN A   1      25.876  -1.424  29.760  0.00  0.00    -0.018 C 
ATOM     19  C28 ZIN A   1      26.238  -1.483  31.072  0.00  0.00    -0.042 C 
ENDROOT
BRANCH  19  20
ATOM     20  C29 ZIN A   1      25.787  -2.499  32.046  0.00  0.00    -0.012 A 
ATOM     21  C34 ZIN A   1      25.839  -2.242  33.417  0.00  0.00     0.128 A 
ATOM     22  N33 ZIN A   1      25.432  -3.146  34.284  0.00  0.00    -0.272 NA
ATOM     23  C32 ZIN A   1      24.975  -4.322  33.901  0.00  0.00     0.116 A 
ATOM     24  C31 ZIN A   1      24.896  -4.656  32.562  0.00  0.00     0.020 A 
ATOM     25  C30 ZIN A   1      25.306  -3.739  31.609  0.00  0.00     0.015 A 
ENDBRANCH  19  20
BRANCH  11  26
ATOM     26  O15 ZIN A   1      33.144   3.701  29.898  0.00  0.00    -0.251 OA
BRANCH  26  27
ATOM     27  S16 ZIN A   1      34.615   3.680  30.289  0.00  0.00     0.251 S 
ATOM     28  O17 ZIN A   1      35.287   4.658  29.448  0.00  0.00    -0.572 OA
ATOM     29  O18 ZIN A   1      34.680   4.036  31.698  0.00  0.00    -0.572 OA
ATOM     30  O19 ZIN A   1      35.094   2.328  30.045  0.00  0.00    -0.572 OA
ENDBRANCH  26  27
ENDBRANCH  11  26
TORSDOF 3
ENDMDL
MODEL 84
REMARK CAVERDOCK RESULT:      -1.9      0.000      0.000
REMARK CAVERDOCK CONSTRAINTS:       0.0      0.0      0.0      0.0
REMARK CAVERDOCK TUNNEL: 83     -1.9      3.3     84.4
REMARK  3 active torsions:
REMARK  status: ('A' for Active; 'I' for Inactive)
REMARK    1  A    between atoms: C13_11  and  O15_12 
REMARK    2  A    between atoms: O15_12  and  S16_13 
REMARK    3  A    between atoms: C28_24  and  C29_25 
ROOT
ATOM      1  C1  ZIN A   1      26.316   0.897  31.808  0.00  0.00     0.021 C 
ATOM      2  C2  ZIN A   1      27.096  -0.338  31.352  0.00  0.00    -0.012 C 
ATOM      3  C3  ZIN A   1      28.217  -0.609  32.329  0.00  0.00     0.015 C 
ATOM      4  C4  ZIN A   1      29.003   0.705  32.477  0.00  0.00     0.007 C 
ATOM      5  C5  ZIN A   1      29.512   1.223  31.134  0.00  0.00     0.003 C 
ATOM      6  C7  ZIN A   1      28.391   1.340  30.092  0.00  0.00    -0.001 C 
ATOM      7  C9  ZIN A   1      29.022   1.748  28.756  0.00  0.00     0.033 C 
ATOM      8  C10 ZIN A   1      29.795   3.020  28.945  0.00  0.00    -0.023 C 
ATOM      9  C11 ZIN A   1      30.305   3.377  30.088  0.00  0.00    -0.072 C 
ATOM     10  C12 ZIN A   1      31.076   4.685  30.154  0.00  0.00     0.068 C 
ATOM     11  C13 ZIN A   1      32.436   4.413  30.802  0.00  0.00     0.149 C 
ATOM     12  C20 ZIN A   1      32.228   3.744  32.163  0.00  0.00     0.035 C 
ATOM     13  C21 ZIN A   1      31.565   2.380  31.970  0.00  0.00     0.016 C 
ATOM     14  C22 ZIN A   1      30.183   2.573  31.326  0.00  0.00    -0.017 C 
ATOM     15  C23 ZIN A   1      29.312   3.373  32.298  0.00  0.00     0.020 C 
ATOM     16  C24 ZIN A   1      27.754  -0.046  29.972  0.00  0.00     0.006 C 
ATOM     17  C26 ZIN A   1      26.500  -0.149  29.092  0.00  0.00     0.033 C 
ATOM     18  C27 ZIN A   1      25.764  -1.324  29.735  0.00  0.00    -0.018 C 
ATOM     19  C28 ZIN A   1      26.136  -1.437  31.041  0.00  0.00    -0.042 C 
ENDROOT
BRANCH  19  20
ATOM     20  C29 ZIN A   1      25.661  -2.469  31.986  0.00  0.00    -0.012 A 
ATOM     21  C34 ZIN A   1      25.331  -2.132  33.300  0.00  0.00     0.128 A 
ATOM     22  N33 ZIN A   1      24.902  -3.050  34.140  0.00  0.00    -0.272 NA
ATOM     23  C32 ZIN A   1      24.778  -4.315  33.786  0.00  0.00     0.116 A 
ATOM     24  C31 ZIN A   1      25.089  -4.731  32.505  0.00  0.00     0.020 A 
ATOM     25  C30 ZIN A   1      25.538  -3.803  31.581  0.00  0.00     0.015 A 
ENDBRANCH  19  20
BRANCH  11  26
ATOM     26  O15 ZIN A   1      33.202   3.549  29.960  0.00  0.00    -0.251 OA
BRANCH  26  27
ATOM     27  S16 ZIN A   1      34.695   3.564  30.252  0.00  0.00     0.251 S 
ATOM     28  O17 ZIN A   1      35.283   4.570  29.382  0.00  0.00    -0.572 OA
ATOM     29  O18 ZIN A   1      34.844   3.904  31.659  0.00  0.00    -0.572 OA
ATOM     30  O19 ZIN A   1      35.193   2.229  29.958  0.00  0.00    -0.572 OA
ENDBRANCH  26  27
ENDBRANCH  11  26
TORSDOF 3
ENDMDL
MODEL 85
REMARK CAVERDOCK RESULT:      -2.2      0.000      0.000
REMARK CAVERDOCK CONSTRAINTS:       0.0      0.0      0.0      0.0
REMARK CAVERDOCK TUNNEL: 84     -2.2      3.3     85.3
REMARK  3 active torsions:
REMARK  status: ('A' for Active; 'I' for Inactive)
REMARK    1  A    between atoms: C13_11  and  O15_12 
REMARK    2  A    between atoms: O15_12  and  S16_13 
REMARK    3  A    between atoms: C28_24  and  C29_25 
ROOT
ATOM      1  C1  ZIN A   1      26.203   0.710  31.839  0.00  0.00     0.021 C 
ATOM      2  C2  ZIN A   1      27.039  -0.483  31.370  0.00  0.00    -0.012 C 
ATOM      3  C3  ZIN A   1      28.208  -0.671  32.309  0.00  0.00     0.015 C 
ATOM      4  C4  ZIN A   1      28.918   0.690  32.411  0.00  0.00     0.007 C 
ATOM      5  C5  ZIN A   1      29.347   1.217  31.044  0.00  0.00     0.003 C 
ATOM      6  C7  ZIN A   1      28.184   1.251  30.042  0.00  0.00    -0.001 C 
ATOM      7  C9  ZIN A   1      28.742   1.675  28.679  0.00  0.00     0.033 C 
ATOM      8  C10 ZIN A   1      29.443   2.994  28.823  0.00  0.00    -0.023 C 
ATOM      9  C11 ZIN A   1      29.971   3.398  29.942  0.00  0.00    -0.072 C 
ATOM     10  C12 ZIN A   1      30.664   4.750  29.963  0.00  0.00     0.068 C 
ATOM     11  C13 ZIN A   1      32.060   4.570  30.565  0.00  0.00     0.149 C 
ATOM     12  C20 ZIN A   1      31.942   3.911  31.940  0.00  0.00     0.035 C 
ATOM     13  C21 ZIN A   1      31.355   2.506  31.790  0.00  0.00     0.016 C 
ATOM     14  C22 ZIN A   1      29.942   2.607  31.194  0.00  0.00    -0.017 C 
ATOM     15  C23 ZIN A   1      29.060   3.368  32.186  0.00  0.00     0.020 C 
ATOM     16  C24 ZIN A   1      27.628  -0.172  29.963  0.00  0.00     0.006 C 
ATOM     17  C26 ZIN A   1      26.352  -0.364  29.131  0.00  0.00     0.033 C 
ATOM     18  C27 ZIN A   1      25.711  -1.570  29.816  0.00  0.00    -0.018 C 
ATOM     19  C28 ZIN A   1      26.136  -1.641  31.109  0.00  0.00    -0.042 C 
ENDROOT
BRANCH  19  20
ATOM     20  C29 ZIN A   1      25.758  -2.686  32.084  0.00  0.00    -0.012 A 
ATOM     21  C34 ZIN A   1      25.512  -3.994  31.664  0.00  0.00     0.128 A 
ATOM     22  N33 ZIN A   1      25.181  -4.925  32.534  0.00  0.00    -0.272 NA
ATOM     23  C32 ZIN A   1      25.058  -4.665  33.821  0.00  0.00     0.116 A 
ATOM     24  C31 ZIN A   1      25.280  -3.393  34.316  0.00  0.00     0.020 A 
ATOM     25  C30 ZIN A   1      25.637  -2.379  33.444  0.00  0.00     0.015 A 
ENDBRANCH  19  20
BRANCH  11  26
ATOM     26  O15 ZIN A   1      32.846   3.740  29.706  0.00  0.00    -0.251 OA
BRANCH  26  27
ATOM     27  S16 ZIN A   1      34.223   3.405  30.260  0.00  0.00     0.251 S 
ATOM     28  O17 ZIN A   1      34.049   2.277  31.162  0.00  0.00    -0.572 OA
ATOM     29  O18 ZIN A   1      35.063   3.068  29.122  0.00  0.00    -0.572 OA
ATOM     30  O19 ZIN A   1      34.695   4.592  30.956  0.00  0.00    -0.572 OA
ENDBRANCH  26  27
ENDBRANCH  11  26
TORSDOF 3
ENDMDL
MODEL 86
REMARK CAVERDOCK RESULT:      -1.8      0.000      0.000
REMARK CAVERDOCK CONSTRAINTS:       0.0      0.0      0.0      0.0
REMARK CAVERDOCK TUNNEL: 85     -1.8      3.4     86.7
REMARK  3 active torsions:
REMARK  status: ('A' for Active; 'I' for Inactive)
REMARK    1  A    between atoms: C13_11  and  O15_12 
REMARK    2  A    between atoms: O15_12  and  S16_13 
REMARK    3  A    between atoms: C28_24  and  C29_25 
ROOT
ATOM      1  C1  ZIN A   1      26.224   0.571  31.614  0.00  0.00     0.021 C 
ATOM      2  C2  ZIN A   1      27.129  -0.643  31.398  0.00  0.00    -0.012 C 
ATOM      3  C3  ZIN A   1      28.172  -0.688  32.491  0.00  0.00     0.015 C 
ATOM      4  C4  ZIN A   1      28.844   0.696  32.519  0.00  0.00     0.007 C 
ATOM      5  C5  ZIN A   1      29.436   1.074  31.164  0.00  0.00     0.003 C 
ATOM      6  C7  ZIN A   1      28.410   0.958  30.028  0.00  0.00    -0.001 C 
ATOM      7  C9  ZIN A   1      29.131   1.238  28.705  0.00  0.00     0.033 C 
ATOM      8  C10 ZIN A   1      29.789   2.585  28.778  0.00  0.00    -0.023 C 
ATOM      9  C11 ZIN A   1      30.164   3.131  29.898  0.00  0.00    -0.072 C 
ATOM     10  C12 ZIN A   1      30.828   4.496  29.845  0.00  0.00     0.068 C 
ATOM     11  C13 ZIN A   1      32.139   4.427  30.634  0.00  0.00     0.149 C 
ATOM     12  C20 ZIN A   1      31.856   3.928  32.052  0.00  0.00     0.035 C 
ATOM     13  C21 ZIN A   1      31.313   2.500  31.997  0.00  0.00     0.016 C 
ATOM     14  C22 ZIN A   1      29.986   2.489  31.221  0.00  0.00    -0.017 C 
ATOM     15  C23 ZIN A   1      28.975   3.333  31.999  0.00  0.00     0.020 C 
ATOM     16  C24 ZIN A   1      27.889  -0.480  30.049  0.00  0.00     0.006 C 
ATOM     17  C26 ZIN A   1      26.732  -0.804  29.093  0.00  0.00     0.033 C 
ATOM     18  C27 ZIN A   1      26.027  -1.941  29.830  0.00  0.00    -0.018 C 
ATOM     19  C28 ZIN A   1      26.284  -1.850  31.165  0.00  0.00    -0.042 C 
ENDROOT
BRANCH  19  20
ATOM     20  C29 ZIN A   1      25.800  -2.785  32.202  0.00  0.00    -0.012 A 
ATOM     21  C34 ZIN A   1      25.925  -4.165  32.029  0.00  0.00     0.128 A 
ATOM     22  N33 ZIN A   1      25.499  -4.997  32.956  0.00  0.00    -0.272 NA
ATOM     23  C32 ZIN A   1      24.933  -4.571  34.068  0.00  0.00     0.116 A 
ATOM     24  C31 ZIN A   1      24.768  -3.220  34.313  0.00  0.00     0.020 A 
ATOM     25  C30 ZIN A   1      25.204  -2.303  33.373  0.00  0.00     0.015 A 
ENDBRANCH  19  20
BRANCH  11  26
ATOM     26  O15 ZIN A   1      33.040   3.527  29.984  0.00  0.00    -0.251 OA
BRANCH  26  27
ATOM     27  S16 ZIN A   1      34.470   3.605  30.499  0.00  0.00     0.251 S 
ATOM     28  O17 ZIN A   1      35.144   2.396  30.052  0.00  0.00    -0.572 OA
ATOM     29  O18 ZIN A   1      35.059   4.803  29.921  0.00  0.00    -0.572 OA
ATOM     30  O19 ZIN A   1      34.390   3.681  31.949  0.00  0.00    -0.572 OA
ENDBRANCH  26  27
ENDBRANCH  11  26
TORSDOF 3
ENDMDL
MODEL 87
REMARK CAVERDOCK RESULT:      -2.5      0.000      0.000
REMARK CAVERDOCK CONSTRAINTS:       0.0      0.0      0.0      0.0
REMARK CAVERDOCK TUNNEL: 86     -2.5      3.4     87.3
REMARK  3 active torsions:
REMARK  status: ('A' for Active; 'I' for Inactive)
REMARK    1  A    between atoms: C13_11  and  O15_12 
REMARK    2  A    between atoms: O15_12  and  S16_13 
REMARK    3  A    between atoms: C28_24  and  C29_25 
ROOT
ATOM      1  C1  ZIN A   1      26.133   0.710  32.009  0.00  0.00     0.021 C 
ATOM      2  C2  ZIN A   1      26.932  -0.497  31.513  0.00  0.00    -0.012 C 
ATOM      3  C3  ZIN A   1      28.116  -0.720  32.425  0.00  0.00     0.015 C 
ATOM      4  C4  ZIN A   1      28.859   0.624  32.523  0.00  0.00     0.007 C 
ATOM      5  C5  ZIN A   1      29.270   1.154  31.152  0.00  0.00     0.003 C 
ATOM      6  C7  ZIN A   1      28.087   1.222  30.175  0.00  0.00    -0.001 C 
ATOM      7  C9  ZIN A   1      28.626   1.646  28.804  0.00  0.00     0.033 C 
ATOM      8  C10 ZIN A   1      29.359   2.947  28.944  0.00  0.00    -0.023 C 
ATOM      9  C11 ZIN A   1      29.920   3.330  30.054  0.00  0.00    -0.072 C 
ATOM     10  C12 ZIN A   1      30.642   4.666  30.072  0.00  0.00     0.068 C 
ATOM     11  C13 ZIN A   1      32.046   4.449  30.642  0.00  0.00     0.149 C 
ATOM     12  C20 ZIN A   1      31.943   3.781  32.015  0.00  0.00     0.035 C 
ATOM     13  C21 ZIN A   1      31.321   2.392  31.865  0.00  0.00     0.016 C 
ATOM     14  C22 ZIN A   1      29.898   2.528  31.300  0.00  0.00    -0.017 C 
ATOM     15  C23 ZIN A   1      29.055   3.300  32.317  0.00  0.00     0.020 C 
ATOM     16  C24 ZIN A   1      27.498  -0.188  30.097  0.00  0.00     0.006 C 
ATOM     17  C26 ZIN A   1      26.201  -0.344  29.290  0.00  0.00     0.033 C 
ATOM     18  C27 ZIN A   1      25.548  -1.541  29.979  0.00  0.00    -0.018 C 
ATOM     19  C28 ZIN A   1      25.998  -1.633  31.261  0.00  0.00    -0.042 C 
ENDROOT
BRANCH  19  20
ATOM     20  C29 ZIN A   1      25.618  -2.677  32.236  0.00  0.00    -0.012 A 
ATOM     21  C34 ZIN A   1      25.300  -2.339  33.552  0.00  0.00     0.128 A 
ATOM     22  N33 ZIN A   1      24.955  -3.269  34.418  0.00  0.00    -0.272 NA
ATOM     23  C32 ZIN A   1      24.907  -4.545  34.088  0.00  0.00     0.116 A 
ATOM     24  C31 ZIN A   1      25.211  -4.963  32.806  0.00  0.00     0.020 A 
ATOM     25  C30 ZIN A   1      25.574  -4.024  31.855  0.00  0.00     0.015 A 
ENDBRANCH  19  20
BRANCH  11  26
ATOM     26  O15 ZIN A   1      32.795   3.610  29.760  0.00  0.00    -0.251 OA
BRANCH  26  27
ATOM     27  S16 ZIN A   1      34.230   3.368  30.206  0.00  0.00     0.251 S 
ATOM     28  O17 ZIN A   1      34.174   2.415  31.303  0.00  0.00    -0.572 OA
ATOM     29  O18 ZIN A   1      34.943   2.835  29.055  0.00  0.00    -0.572 OA
ATOM     30  O19 ZIN A   1      34.760   4.655  30.628  0.00  0.00    -0.572 OA
ENDBRANCH  26  27
ENDBRANCH  11  26
TORSDOF 3
ENDMDL
MODEL 88
REMARK CAVERDOCK RESULT:      -2.4      0.000      0.000
REMARK CAVERDOCK CONSTRAINTS:       0.0      0.0      0.0      0.0
REMARK CAVERDOCK TUNNEL: 87     -2.4      3.4     88.1
REMARK  3 active torsions:
REMARK  status: ('A' for Active; 'I' for Inactive)
REMARK    1  A    between atoms: C13_11  and  O15_12 
REMARK    2  A    between atoms: O15_12  and  S16_13 
REMARK    3  A    between atoms: C28_24  and  C29_25 
ROOT
ATOM      1  C1  ZIN A   1      26.607  -0.602  30.667  0.00  0.00     0.021 C 
ATOM      2  C2  ZIN A   1      27.730  -1.482  31.218  0.00  0.00    -0.012 C 
ATOM      3  C3  ZIN A   1      28.248  -0.883  32.505  0.00  0.00     0.015 C 
ATOM      4  C4  ZIN A   1      28.589   0.587  32.203  0.00  0.00     0.007 C 
ATOM      5  C5  ZIN A   1      29.586   0.720  31.055  0.00  0.00     0.003 C 
ATOM      6  C7  ZIN A   1      29.130  -0.032  29.797  0.00  0.00    -0.001 C 
ATOM      7  C9  ZIN A   1      30.248   0.062  28.753  0.00  0.00     0.033 C 
ATOM      8  C10 ZIN A   1      30.566   1.507  28.501  0.00  0.00    -0.023 C 
ATOM      9  C11 ZIN A   1      30.364   2.442  29.383  0.00  0.00    -0.072 C 
ATOM     10  C12 ZIN A   1      30.733   3.869  29.016  0.00  0.00     0.068 C 
ATOM     11  C13 ZIN A   1      31.617   4.441  30.128  0.00  0.00     0.149 C 
ATOM     12  C20 ZIN A   1      30.895   4.313  31.471  0.00  0.00     0.035 C 
ATOM     13  C21 ZIN A   1      30.690   2.834  31.805  0.00  0.00     0.016 C 
ATOM     14  C22 ZIN A   1      29.801   2.188  30.730  0.00  0.00    -0.017 C 
ATOM     15  C23 ZIN A   1      28.429   2.864  30.779  0.00  0.00     0.020 C 
ATOM     16  C24 ZIN A   1      28.915  -1.490  30.208  0.00  0.00     0.006 C 
ATOM     17  C26 ZIN A   1      28.308  -2.419  29.147  0.00  0.00     0.033 C 
ATOM     18  C27 ZIN A   1      27.591  -3.454  30.012  0.00  0.00    -0.018 C 
ATOM     19  C28 ZIN A   1      27.281  -2.905  31.220  0.00  0.00    -0.042 C 
ENDROOT
BRANCH  19  20
ATOM     20  C29 ZIN A   1      26.608  -3.602  32.337  0.00  0.00    -0.012 A 
ATOM     21  C34 ZIN A   1      27.290  -4.557  33.092  0.00  0.00     0.128 A 
ATOM     22  N33 ZIN A   1      26.693  -5.173  34.090  0.00  0.00    -0.272 NA
ATOM     23  C32 ZIN A   1      25.437  -4.928  34.409  0.00  0.00     0.116 A 
ATOM     24  C31 ZIN A   1      24.691  -3.999  33.707  0.00  0.00     0.020 A 
ATOM     25  C30 ZIN A   1      25.274  -3.318  32.651  0.00  0.00     0.015 A 
ENDBRANCH  19  20
BRANCH  11  26
ATOM     26  O15 ZIN A   1      32.849   3.718  30.178  0.00  0.00    -0.251 OA
BRANCH  26  27
ATOM     27  S16 ZIN A   1      33.767   4.139  31.317  0.00  0.00     0.251 S 
ATOM     28  O17 ZIN A   1      35.129   4.037  30.818  0.00  0.00    -0.572 OA
ATOM     29  O18 ZIN A   1      33.412   5.508  31.658  0.00  0.00    -0.572 OA
ATOM     30  O19 ZIN A   1      33.518   3.220  32.417  0.00  0.00    -0.572 OA
ENDBRANCH  26  27
ENDBRANCH  11  26
TORSDOF 3
ENDMDL
MODEL 89
REMARK CAVERDOCK RESULT:      -3.8      0.000      0.000
REMARK CAVERDOCK CONSTRAINTS:       0.1      0.0      0.0      0.0
REMARK CAVERDOCK TUNNEL: 88     -3.8      3.4     89.1
REMARK  3 active torsions:
REMARK  status: ('A' for Active; 'I' for Inactive)
REMARK    1  A    between atoms: C13_11  and  O15_12 
REMARK    2  A    between atoms: O15_12  and  S16_13 
REMARK    3  A    between atoms: C28_24  and  C29_25 
ROOT
ATOM      1  C1  ZIN A   1      26.449  -0.684  30.917  0.00  0.00     0.021 C 
ATOM      2  C2  ZIN A   1      27.634  -1.593  31.250  0.00  0.00    -0.012 C 
ATOM      3  C3  ZIN A   1      28.337  -1.065  32.479  0.00  0.00     0.015 C 
ATOM      4  C4  ZIN A   1      28.641   0.419  32.213  0.00  0.00     0.007 C 
ATOM      5  C5  ZIN A   1      29.462   0.618  30.942  0.00  0.00     0.003 C 
ATOM      6  C7  ZIN A   1      28.823  -0.064  29.723  0.00  0.00    -0.001 C 
ATOM      7  C9  ZIN A   1      29.779   0.090  28.536  0.00  0.00     0.033 C 
ATOM      8  C10 ZIN A   1      30.067   1.547  28.320  0.00  0.00    -0.023 C 
ATOM      9  C11 ZIN A   1      30.001   2.431  29.273  0.00  0.00    -0.072 C 
ATOM     10  C12 ZIN A   1      30.323   3.877  28.936  0.00  0.00     0.068 C 
ATOM     11  C13 ZIN A   1      31.363   4.388  29.937  0.00  0.00     0.149 C 
ATOM     12  C20 ZIN A   1      30.842   4.183  31.361  0.00  0.00     0.035 C 
ATOM     13  C21 ZIN A   1      30.677   2.688  31.640  0.00  0.00     0.016 C 
ATOM     14  C22 ZIN A   1      29.637   2.102  30.671  0.00  0.00    -0.017 C 
ATOM     15  C23 ZIN A   1      28.292   2.773  30.955  0.00  0.00     0.020 C 
ATOM     16  C24 ZIN A   1      28.660  -1.542  30.080  0.00  0.00     0.006 C 
ATOM     17  C26 ZIN A   1      27.899  -2.411  29.068  0.00  0.00     0.033 C 
ATOM     18  C27 ZIN A   1      27.308  -3.494  29.970  0.00  0.00    -0.018 C 
ATOM     19  C28 ZIN A   1      27.180  -3.014  31.239  0.00  0.00    -0.042 C 
ENDROOT
BRANCH  19  20
ATOM     20  C29 ZIN A   1      26.672  -3.772  32.401  0.00  0.00    -0.012 A 
ATOM     21  C34 ZIN A   1      25.374  -4.288  32.400  0.00  0.00     0.128 A 
ATOM     22  N33 ZIN A   1      24.924  -4.969  33.432  0.00  0.00    -0.272 NA
ATOM     23  C32 ZIN A   1      25.663  -5.181  34.503  0.00  0.00     0.116 A 
ATOM     24  C31 ZIN A   1      26.957  -4.700  34.585  0.00  0.00     0.020 A 
ATOM     25  C30 ZIN A   1      27.481  -3.983  33.523  0.00  0.00     0.015 A 
ENDBRANCH  19  20
BRANCH  11  26
ATOM     26  O15 ZIN A   1      32.584   3.664  29.768  0.00  0.00    -0.251 OA
BRANCH  26  27
ATOM     27  S16 ZIN A   1      33.565   3.829  30.920  0.00  0.00     0.251 S 
ATOM     28  O17 ZIN A   1      33.404   2.666  31.779  0.00  0.00    -0.572 OA
ATOM     29  O18 ZIN A   1      34.894   3.894  30.333  0.00  0.00    -0.572 OA
ATOM     30  O19 ZIN A   1      33.208   5.064  31.601  0.00  0.00    -0.572 OA
ENDBRANCH  26  27
ENDBRANCH  11  26
TORSDOF 3
ENDMDL
MODEL 90
REMARK CAVERDOCK RESULT:      -4.8      0.000      0.000
REMARK CAVERDOCK CONSTRAINTS:       0.0      0.0      0.0      0.0
REMARK CAVERDOCK TUNNEL: 89     -4.8      3.3     90.5
REMARK  3 active torsions:
REMARK  status: ('A' for Active; 'I' for Inactive)
REMARK    1  A    between atoms: C13_11  and  O15_12 
REMARK    2  A    between atoms: O15_12  and  S16_13 
REMARK    3  A    between atoms: C28_24  and  C29_25 
ROOT
ATOM      1  C1  ZIN A   1      26.347  -0.790  30.630  0.00  0.00     0.021 C 
ATOM      2  C2  ZIN A   1      27.483  -1.632  31.213  0.00  0.00    -0.012 C 
ATOM      3  C3  ZIN A   1      27.993  -0.977  32.475  0.00  0.00     0.015 C 
ATOM      4  C4  ZIN A   1      28.312   0.485  32.117  0.00  0.00     0.007 C 
ATOM      5  C5  ZIN A   1      29.306   0.590  30.964  0.00  0.00     0.003 C 
ATOM      6  C7  ZIN A   1      28.860  -0.217  29.736  0.00  0.00    -0.001 C 
ATOM      7  C9  ZIN A   1      29.977  -0.146  28.688  0.00  0.00     0.033 C 
ATOM      8  C10 ZIN A   1      30.273   1.293  28.381  0.00  0.00    -0.023 C 
ATOM      9  C11 ZIN A   1      30.058   2.258  29.227  0.00  0.00    -0.072 C 
ATOM     10  C12 ZIN A   1      30.406   3.675  28.806  0.00  0.00     0.068 C 
ATOM     11  C13 ZIN A   1      31.281   4.302  29.893  0.00  0.00     0.149 C 
ATOM     12  C20 ZIN A   1      30.562   4.214  31.241  0.00  0.00     0.035 C 
ATOM     13  C21 ZIN A   1      30.379   2.747  31.632  0.00  0.00     0.016 C 
ATOM     14  C22 ZIN A   1      29.499   2.047  30.583  0.00  0.00    -0.017 C 
ATOM     15  C23 ZIN A   1      28.117   2.704  30.608  0.00  0.00     0.020 C 
ATOM     16  C24 ZIN A   1      28.667  -1.661  30.203  0.00  0.00     0.006 C 
ATOM     17  C26 ZIN A   1      28.074  -2.638  29.178  0.00  0.00     0.033 C 
ATOM     18  C27 ZIN A   1      27.372  -3.650  30.083  0.00  0.00    -0.018 C 
ATOM     19  C28 ZIN A   1      27.055  -3.060  31.270  0.00  0.00    -0.042 C 
ENDROOT
BRANCH  19  20
ATOM     20  C29 ZIN A   1      26.393  -3.724  32.412  0.00  0.00    -0.012 A 
ATOM     21  C34 ZIN A   1      27.108  -4.016  33.575  0.00  0.00     0.128 A 
ATOM     22  N33 ZIN A   1      26.516  -4.602  34.595  0.00  0.00    -0.272 NA
ATOM     23  C32 ZIN A   1      25.243  -4.945  34.560  0.00  0.00     0.116 A 
ATOM     24  C31 ZIN A   1      24.467  -4.694  33.443  0.00  0.00     0.020 A 
ATOM     25  C30 ZIN A   1      25.040  -4.075  32.345  0.00  0.00     0.015 A 
ENDBRANCH  19  20
BRANCH  11  26
ATOM     26  O15 ZIN A   1      32.524   3.600  29.970  0.00  0.00    -0.251 OA
BRANCH  26  27
ATOM     27  S16 ZIN A   1      33.357   3.948  31.195  0.00  0.00     0.251 S 
ATOM     28  O17 ZIN A   1      34.749   3.939  30.773  0.00  0.00    -0.572 OA
ATOM     29  O18 ZIN A   1      32.928   5.267  31.633  0.00  0.00    -0.572 OA
ATOM     30  O19 ZIN A   1      33.082   2.926  32.193  0.00  0.00    -0.572 OA
ENDBRANCH  26  27
ENDBRANCH  11  26
TORSDOF 3
ENDMDL
MODEL 91
REMARK CAVERDOCK RESULT:      -5.2      0.000      0.000
REMARK CAVERDOCK CONSTRAINTS:       0.0      0.0      0.0      0.0
REMARK CAVERDOCK TUNNEL: 90     -5.2      3.3     91.3
REMARK  3 active torsions:
REMARK  status: ('A' for Active; 'I' for Inactive)
REMARK    1  A    between atoms: C13_11  and  O15_12 
REMARK    2  A    between atoms: O15_12  and  S16_13 
REMARK    3  A    between atoms: C28_24  and  C29_25 
ROOT
ATOM      1  C1  ZIN A   1      26.417  -0.998  30.699  0.00  0.00     0.021 C 
ATOM      2  C2  ZIN A   1      27.597  -1.834  31.198  0.00  0.00    -0.012 C 
ATOM      3  C3  ZIN A   1      28.157  -1.206  32.453  0.00  0.00     0.015 C 
ATOM      4  C4  ZIN A   1      28.430   0.272  32.124  0.00  0.00     0.007 C 
ATOM      5  C5  ZIN A   1      29.363   0.431  30.927  0.00  0.00     0.003 C 
ATOM      6  C7  ZIN A   1      28.871  -0.348  29.698  0.00  0.00    -0.001 C 
ATOM      7  C9  ZIN A   1      29.931  -0.223  28.599  0.00  0.00     0.033 C 
ATOM      8  C10 ZIN A   1      30.185   1.229  28.321  0.00  0.00    -0.023 C 
ATOM      9  C11 ZIN A   1      29.994   2.164  29.206  0.00  0.00    -0.072 C 
ATOM     10  C12 ZIN A   1      30.294   3.600  28.811  0.00  0.00     0.068 C 
ATOM     11  C13 ZIN A   1      31.211   4.213  29.873  0.00  0.00     0.149 C 
ATOM     12  C20 ZIN A   1      30.563   4.070  31.251  0.00  0.00     0.035 C 
ATOM     13  C21 ZIN A   1      30.427   2.588  31.605  0.00  0.00     0.016 C 
ATOM     14  C22 ZIN A   1      29.509   1.903  30.582  0.00  0.00    -0.017 C 
ATOM     15  C23 ZIN A   1      28.118   2.531  30.695  0.00  0.00     0.020 C 
ATOM     16  C24 ZIN A   1      28.729  -1.809  30.130  0.00  0.00     0.006 C 
ATOM     17  C26 ZIN A   1      28.102  -2.767  29.107  0.00  0.00     0.033 C 
ATOM     18  C27 ZIN A   1      27.466  -3.820  30.014  0.00  0.00    -0.018 C 
ATOM     19  C28 ZIN A   1      27.199  -3.272  31.233  0.00  0.00    -0.042 C 
ENDROOT
BRANCH  19  20
ATOM     20  C29 ZIN A   1      26.608  -3.982  32.386  0.00  0.00    -0.012 A 
ATOM     21  C34 ZIN A   1      27.425  -4.531  33.376  0.00  0.00     0.128 A 
ATOM     22  N33 ZIN A   1      26.898  -5.158  34.407  0.00  0.00    -0.272 NA
ATOM     23  C32 ZIN A   1      25.594  -5.305  34.542  0.00  0.00     0.116 A 
ATOM     24  C31 ZIN A   1      24.718  -4.794  33.602  0.00  0.00     0.020 A 
ATOM     25  C30 ZIN A   1      25.220  -4.120  32.503  0.00  0.00     0.015 A 
ENDBRANCH  19  20
BRANCH  11  26
ATOM     26  O15 ZIN A   1      32.469   3.533  29.866  0.00  0.00    -0.251 OA
BRANCH  26  27
ATOM     27  S16 ZIN A   1      33.417   3.974  30.972  0.00  0.00     0.251 S 
ATOM     28  O17 ZIN A   1      33.573   2.840  31.869  0.00  0.00    -0.572 OA
ATOM     29  O18 ZIN A   1      34.670   4.339  30.330  0.00  0.00    -0.572 OA
ATOM     30  O19 ZIN A   1      32.791   5.110  31.631  0.00  0.00    -0.572 OA
ENDBRANCH  26  27
ENDBRANCH  11  26
TORSDOF 3
ENDMDL
MODEL 92
REMARK CAVERDOCK RESULT:      -5.9      0.000      0.000
REMARK CAVERDOCK CONSTRAINTS:       0.1      0.0      0.0      0.0
REMARK CAVERDOCK TUNNEL: 91     -5.9      3.3     92.1
REMARK  3 active torsions:
REMARK  status: ('A' for Active; 'I' for Inactive)
REMARK    1  A    between atoms: C13_11  and  O15_12 
REMARK    2  A    between atoms: O15_12  and  S16_13 
REMARK    3  A    between atoms: C28_24  and  C29_25 
ROOT
ATOM      1  C1  ZIN A   1      26.276  -0.996  30.629  0.00  0.00     0.021 C 
ATOM      2  C2  ZIN A   1      27.422  -1.830  31.204  0.00  0.00    -0.012 C 
ATOM      3  C3  ZIN A   1      27.934  -1.172  32.465  0.00  0.00     0.015 C 
ATOM      4  C4  ZIN A   1      28.239   0.293  32.107  0.00  0.00     0.007 C 
ATOM      5  C5  ZIN A   1      29.226   0.407  30.948  0.00  0.00     0.003 C 
ATOM      6  C7  ZIN A   1      28.779  -0.402  29.721  0.00  0.00    -0.001 C 
ATOM      7  C9  ZIN A   1      29.889  -0.321  28.667  0.00  0.00     0.033 C 
ATOM      8  C10 ZIN A   1      30.172   1.120  28.360  0.00  0.00    -0.023 C 
ATOM      9  C11 ZIN A   1      29.954   2.082  29.208  0.00  0.00    -0.072 C 
ATOM     10  C12 ZIN A   1      30.289   3.503  28.786  0.00  0.00     0.068 C 
ATOM     11  C13 ZIN A   1      31.166   4.136  29.870  0.00  0.00     0.149 C 
ATOM     12  C20 ZIN A   1      30.455   4.041  31.221  0.00  0.00     0.035 C 
ATOM     13  C21 ZIN A   1      30.286   2.572  31.611  0.00  0.00     0.016 C 
ATOM     14  C22 ZIN A   1      29.405   1.866  30.567  0.00  0.00    -0.017 C 
ATOM     15  C23 ZIN A   1      28.019   2.513  30.600  0.00  0.00     0.020 C 
ATOM     16  C24 ZIN A   1      28.601  -1.848  30.188  0.00  0.00     0.006 C 
ATOM     17  C26 ZIN A   1      28.009  -2.829  29.166  0.00  0.00     0.033 C 
ATOM     18  C27 ZIN A   1      27.320  -3.847  30.073  0.00  0.00    -0.018 C 
ATOM     19  C28 ZIN A   1      27.006  -3.261  31.262  0.00  0.00    -0.042 C 
ENDROOT
BRANCH  19  20
ATOM     20  C29 ZIN A   1      26.356  -3.931  32.408  0.00  0.00    -0.012 A 
ATOM     21  C34 ZIN A   1      27.099  -4.302  33.530  0.00  0.00     0.128 A 
ATOM     22  N33 ZIN A   1      26.519  -4.893  34.553  0.00  0.00    -0.272 NA
ATOM     23  C32 ZIN A   1      25.229  -5.169  34.559  0.00  0.00     0.116 A 
ATOM     24  C31 ZIN A   1      24.424  -4.838  33.485  0.00  0.00     0.020 A 
ATOM     25  C30 ZIN A   1      24.984  -4.209  32.386  0.00  0.00     0.015 A 
ENDBRANCH  19  20
BRANCH  11  26
ATOM     26  O15 ZIN A   1      32.414   3.443  29.938  0.00  0.00    -0.251 OA
BRANCH  26  27
ATOM     27  S16 ZIN A   1      33.320   3.912  31.068  0.00  0.00     0.251 S 
ATOM     28  O17 ZIN A   1      34.673   3.945  30.534  0.00  0.00    -0.572 OA
ATOM     29  O18 ZIN A   1      32.855   5.234  31.458  0.00  0.00    -0.572 OA
ATOM     30  O19 ZIN A   1      33.182   2.944  32.145  0.00  0.00    -0.572 OA
ENDBRANCH  26  27
ENDBRANCH  11  26
TORSDOF 3
ENDMDL
MODEL 93
REMARK CAVERDOCK RESULT:      -5.3      0.000      0.000
REMARK CAVERDOCK CONSTRAINTS:       0.0      0.0      0.0      0.0
REMARK CAVERDOCK TUNNEL: 92     -5.3      3.3     93.1
REMARK  3 active torsions:
REMARK  status: ('A' for Active; 'I' for Inactive)
REMARK    1  A    between atoms: C13_11  and  O15_12 
REMARK    2  A    between atoms: O15_12  and  S16_13 
REMARK    3  A    between atoms: C28_24  and  C29_25 
ROOT
ATOM      1  C1  ZIN A   1      26.268  -0.933  30.513  0.00  0.00     0.021 C 
ATOM      2  C2  ZIN A   1      27.369  -1.781  31.153  0.00  0.00    -0.012 C 
ATOM      3  C3  ZIN A   1      27.811  -1.133  32.445  0.00  0.00     0.015 C 
ATOM      4  C4  ZIN A   1      28.152   0.330  32.113  0.00  0.00     0.007 C 
ATOM      5  C5  ZIN A   1      29.208   0.438  31.016  0.00  0.00     0.003 C 
ATOM      6  C7  ZIN A   1      28.828  -0.361  29.761  0.00  0.00    -0.001 C 
ATOM      7  C9  ZIN A   1      30.000  -0.287  28.777  0.00  0.00     0.033 C 
ATOM      8  C10 ZIN A   1      30.316   1.152  28.493  0.00  0.00    -0.023 C 
ATOM      9  C11 ZIN A   1      30.057   2.113  29.331  0.00  0.00    -0.072 C 
ATOM     10  C12 ZIN A   1      30.430   3.532  28.937  0.00  0.00     0.068 C 
ATOM     11  C13 ZIN A   1      31.246   4.152  30.074  0.00  0.00     0.149 C 
ATOM     12  C20 ZIN A   1      30.454   4.058  31.381  0.00  0.00     0.035 C 
ATOM     13  C21 ZIN A   1      30.247   2.590  31.753  0.00  0.00     0.016 C 
ATOM     14  C22 ZIN A   1      29.424   1.898  30.654  0.00  0.00    -0.017 C 
ATOM     15  C23 ZIN A   1      28.045   2.558  30.606  0.00  0.00     0.020 C 
ATOM     16  C24 ZIN A   1      28.607  -1.807  30.209  0.00  0.00     0.006 C 
ATOM     17  C26 ZIN A   1      28.068  -2.778  29.148  0.00  0.00     0.033 C 
ATOM     18  C27 ZIN A   1      27.316  -3.793  30.008  0.00  0.00    -0.018 C 
ATOM     19  C28 ZIN A   1      26.936  -3.208  31.179  0.00  0.00    -0.042 C 
ENDROOT
BRANCH  19  20
ATOM     20  C29 ZIN A   1      26.211  -3.876  32.280  0.00  0.00    -0.012 A 
ATOM     21  C34 ZIN A   1      26.896  -4.666  33.205  0.00  0.00     0.128 A 
ATOM     22  N33 ZIN A   1      26.251  -5.256  34.189  0.00  0.00    -0.272 NA
ATOM     23  C32 ZIN A   1      24.946  -5.138  34.337  0.00  0.00     0.116 A 
ATOM     24  C31 ZIN A   1      24.194  -4.377  33.460  0.00  0.00     0.020 A 
ATOM     25  C30 ZIN A   1      24.825  -3.731  32.411  0.00  0.00     0.015 A 
ENDBRANCH  19  20
BRANCH  11  26
ATOM     26  O15 ZIN A   1      32.481   3.446  30.216  0.00  0.00    -0.251 OA
BRANCH  26  27
ATOM     27  S16 ZIN A   1      33.451   4.086  31.199  0.00  0.00     0.251 S 
ATOM     28  O17 ZIN A   1      32.924   5.406  31.510  0.00  0.00    -0.572 OA
ATOM     29  O18 ZIN A   1      33.490   3.224  32.370  0.00  0.00    -0.572 OA
ATOM     30  O19 ZIN A   1      34.740   4.156  30.529  0.00  0.00    -0.572 OA
ENDBRANCH  26  27
ENDBRANCH  11  26
TORSDOF 3
ENDMDL
MODEL 94
REMARK CAVERDOCK RESULT:      -6.5      0.000      0.000
REMARK CAVERDOCK CONSTRAINTS:       0.0      0.0      0.0      0.0
REMARK CAVERDOCK TUNNEL: 93     -6.5      3.3     94.1
REMARK  3 active torsions:
REMARK  status: ('A' for Active; 'I' for Inactive)
REMARK    1  A    between atoms: C13_11  and  O15_12 
REMARK    2  A    between atoms: O15_12  and  S16_13 
REMARK    3  A    between atoms: C28_24  and  C29_25 
ROOT
ATOM      1  C1  ZIN A   1      26.198  -0.985  30.885  0.00  0.00     0.021 C 
ATOM      2  C2  ZIN A   1      27.320  -1.833  31.488  0.00  0.00    -0.012 C 
ATOM      3  C3  ZIN A   1      27.849  -1.151  32.728  0.00  0.00     0.015 C 
ATOM      4  C4  ZIN A   1      28.195   0.293  32.327  0.00  0.00     0.007 C 
ATOM      5  C5  ZIN A   1      29.186   0.344  31.166  0.00  0.00     0.003 C 
ATOM      6  C7  ZIN A   1      28.718  -0.489  29.964  0.00  0.00    -0.001 C 
ATOM      7  C9  ZIN A   1      29.830  -0.471  28.910  0.00  0.00     0.033 C 
ATOM      8  C10 ZIN A   1      30.154   0.952  28.560  0.00  0.00    -0.023 C 
ATOM      9  C11 ZIN A   1      29.962   1.945  29.378  0.00  0.00    -0.072 C 
ATOM     10  C12 ZIN A   1      30.336   3.342  28.914  0.00  0.00     0.068 C 
ATOM     11  C13 ZIN A   1      31.229   3.984  29.979  0.00  0.00     0.149 C 
ATOM     12  C20 ZIN A   1      30.515   3.949  31.332  0.00  0.00     0.035 C 
ATOM     13  C21 ZIN A   1      30.305   2.498  31.766  0.00  0.00     0.016 C 
ATOM     14  C22 ZIN A   1      29.406   1.786  30.743  0.00  0.00    -0.017 C 
ATOM     15  C23 ZIN A   1      28.038   2.471  30.754  0.00  0.00     0.020 C 
ATOM     16  C24 ZIN A   1      28.499  -1.914  30.474  0.00  0.00     0.006 C 
ATOM     17  C26 ZIN A   1      27.880  -2.909  29.481  0.00  0.00     0.033 C 
ATOM     18  C27 ZIN A   1      27.163  -3.880  30.418  0.00  0.00    -0.018 C 
ATOM     19  C28 ZIN A   1      26.864  -3.250  31.588  0.00  0.00    -0.042 C 
ENDROOT
BRANCH  19  20
ATOM     20  C29 ZIN A   1      26.195  -3.867  32.753  0.00  0.00    -0.012 A 
ATOM     21  C34 ZIN A   1      26.910  -4.677  33.636  0.00  0.00     0.128 A 
ATOM     22  N33 ZIN A   1      26.315  -5.221  34.677  0.00  0.00    -0.272 NA
ATOM     23  C32 ZIN A   1      25.032  -5.037  34.921  0.00  0.00     0.116 A 
ATOM     24  C31 ZIN A   1      24.253  -4.252  34.091  0.00  0.00     0.020 A 
ATOM     25  C30 ZIN A   1      24.831  -3.652  32.986  0.00  0.00     0.015 A 
ENDBRANCH  19  20
BRANCH  11  26
ATOM     26  O15 ZIN A   1      32.457   3.259  30.071  0.00  0.00    -0.251 OA
BRANCH  26  27
ATOM     27  S16 ZIN A   1      33.490   3.905  30.983  0.00  0.00     0.251 S 
ATOM     28  O17 ZIN A   1      34.635   4.240  30.150  0.00  0.00    -0.572 OA
ATOM     29  O18 ZIN A   1      32.865   5.088  31.553  0.00  0.00    -0.572 OA
ATOM     30  O19 ZIN A   1      33.825   2.921  32.000  0.00  0.00    -0.572 OA
ENDBRANCH  26  27
ENDBRANCH  11  26
TORSDOF 3
ENDMDL
MODEL 95
REMARK CAVERDOCK RESULT:      -7.1      0.000      0.000
REMARK CAVERDOCK CONSTRAINTS:       0.0      0.0      0.0      0.0
REMARK CAVERDOCK TUNNEL: 94     -7.1      3.3     95.1
REMARK  3 active torsions:
REMARK  status: ('A' for Active; 'I' for Inactive)
REMARK    1  A    between atoms: C13_11  and  O15_12 
REMARK    2  A    between atoms: O15_12  and  S16_13 
REMARK    3  A    between atoms: C28_24  and  C29_25 
ROOT
ATOM      1  C1  ZIN A   1      26.169  -1.069  30.841  0.00  0.00     0.021 C 
ATOM      2  C2  ZIN A   1      27.287  -1.926  31.437  0.00  0.00    -0.012 C 
ATOM      3  C3  ZIN A   1      27.801  -1.270  32.698  0.00  0.00     0.015 C 
ATOM      4  C4  ZIN A   1      28.147   0.184  32.331  0.00  0.00     0.007 C 
ATOM      5  C5  ZIN A   1      29.150   0.262  31.183  0.00  0.00     0.003 C 
ATOM      6  C7  ZIN A   1      28.697  -0.546  29.958  0.00  0.00    -0.001 C 
ATOM      7  C9  ZIN A   1      29.821  -0.503  28.917  0.00  0.00     0.033 C 
ATOM      8  C10 ZIN A   1      30.144   0.928  28.600  0.00  0.00    -0.023 C 
ATOM      9  C11 ZIN A   1      29.940   1.903  29.437  0.00  0.00    -0.072 C 
ATOM     10  C12 ZIN A   1      30.315   3.311  29.007  0.00  0.00     0.068 C 
ATOM     11  C13 ZIN A   1      31.195   3.931  30.095  0.00  0.00     0.149 C 
ATOM     12  C20 ZIN A   1      30.467   3.866  31.439  0.00  0.00     0.035 C 
ATOM     13  C21 ZIN A   1      30.256   2.405  31.840  0.00  0.00     0.016 C 
ATOM     14  C22 ZIN A   1      29.370   1.713  30.792  0.00  0.00    -0.017 C 
ATOM     15  C23 ZIN A   1      28.000   2.394  30.803  0.00  0.00     0.020 C 
ATOM     16  C24 ZIN A   1      28.477  -1.983  30.435  0.00  0.00     0.006 C 
ATOM     17  C26 ZIN A   1      27.872  -2.958  29.414  0.00  0.00     0.033 C 
ATOM     18  C27 ZIN A   1      27.148  -3.951  30.323  0.00  0.00    -0.018 C 
ATOM     19  C28 ZIN A   1      26.834  -3.346  31.503  0.00  0.00    -0.042 C 
ENDROOT
BRANCH  19  20
ATOM     20  C29 ZIN A   1      26.154  -3.989  32.647  0.00  0.00    -0.012 A 
ATOM     21  C34 ZIN A   1      26.894  -4.595  33.664  0.00  0.00     0.128 A 
ATOM     22  N33 ZIN A   1      26.288  -5.163  34.686  0.00  0.00    -0.272 NA
ATOM     23  C32 ZIN A   1      24.973  -5.194  34.786  0.00  0.00     0.116 A 
ATOM     24  C31 ZIN A   1      24.169  -4.620  33.819  0.00  0.00     0.020 A 
ATOM     25  C30 ZIN A   1      24.757  -4.005  32.727  0.00  0.00     0.015 A 
ENDBRANCH  19  20
BRANCH  11  26
ATOM     26  O15 ZIN A   1      32.425   3.208  30.185  0.00  0.00    -0.251 OA
BRANCH  26  27
ATOM     27  S16 ZIN A   1      33.472   3.874  31.067  0.00  0.00     0.251 S 
ATOM     28  O17 ZIN A   1      33.102   5.277  31.171  0.00  0.00    -0.572 OA
ATOM     29  O18 ZIN A   1      33.425   3.200  32.355  0.00  0.00    -0.572 OA
ATOM     30  O19 ZIN A   1      34.753   3.695  30.403  0.00  0.00    -0.572 OA
ENDBRANCH  26  27
ENDBRANCH  11  26
TORSDOF 3
ENDMDL
MODEL 96
REMARK CAVERDOCK RESULT:      -7.5      0.000      0.000
REMARK CAVERDOCK CONSTRAINTS:       0.0      0.0      0.0      0.0
REMARK CAVERDOCK TUNNEL: 95     -7.5      3.3     96.2
REMARK  3 active torsions:
REMARK  status: ('A' for Active; 'I' for Inactive)
REMARK    1  A    between atoms: C13_11  and  O15_12 
REMARK    2  A    between atoms: O15_12  and  S16_13 
REMARK    3  A    between atoms: C28_24  and  C29_25 
ROOT
ATOM      1  C1  ZIN A   1      26.186  -1.219  30.950  0.00  0.00     0.021 C 
ATOM      2  C2  ZIN A   1      27.344  -2.045  31.512  0.00  0.00    -0.012 C 
ATOM      3  C3  ZIN A   1      27.883  -1.369  32.751  0.00  0.00     0.015 C 
ATOM      4  C4  ZIN A   1      28.182   0.090  32.366  0.00  0.00     0.007 C 
ATOM      5  C5  ZIN A   1      29.143   0.186  31.185  0.00  0.00     0.003 C 
ATOM      6  C7  ZIN A   1      28.670  -0.640  29.980  0.00  0.00    -0.001 C 
ATOM      7  C9  ZIN A   1      29.757  -0.575  28.901  0.00  0.00     0.033 C 
ATOM      8  C10 ZIN A   1      30.034   0.862  28.567  0.00  0.00    -0.023 C 
ATOM      9  C11 ZIN A   1      29.834   1.836  29.406  0.00  0.00    -0.072 C 
ATOM     10  C12 ZIN A   1      30.160   3.250  28.957  0.00  0.00     0.068 C 
ATOM     11  C13 ZIN A   1      31.061   3.898  30.012  0.00  0.00     0.149 C 
ATOM     12  C20 ZIN A   1      30.380   3.823  31.380  0.00  0.00     0.035 C 
ATOM     13  C21 ZIN A   1      30.218   2.359  31.794  0.00  0.00     0.016 C 
ATOM     14  C22 ZIN A   1      29.315   1.640  30.780  0.00  0.00    -0.017 C 
ATOM     15  C23 ZIN A   1      27.929   2.288  30.833  0.00  0.00     0.020 C 
ATOM     16  C24 ZIN A   1      28.500  -2.079  30.471  0.00  0.00     0.006 C 
ATOM     17  C26 ZIN A   1      27.886  -3.074  29.476  0.00  0.00     0.033 C 
ATOM     18  C27 ZIN A   1      27.217  -4.079  30.413  0.00  0.00    -0.018 C 
ATOM     19  C28 ZIN A   1      26.928  -3.475  31.600  0.00  0.00    -0.042 C 
ENDROOT
BRANCH  19  20
ATOM     20  C29 ZIN A   1      26.303  -4.128  32.769  0.00  0.00    -0.012 A 
ATOM     21  C34 ZIN A   1      27.069  -4.893  33.649  0.00  0.00     0.128 A 
ATOM     22  N33 ZIN A   1      26.513  -5.470  34.694  0.00  0.00    -0.272 NA
ATOM     23  C32 ZIN A   1      25.222  -5.362  34.945  0.00  0.00     0.116 A 
ATOM     24  C31 ZIN A   1      24.394  -4.625  34.118  0.00  0.00     0.020 A 
ATOM     25  C30 ZIN A   1      24.930  -3.994  33.009  0.00  0.00     0.015 A 
ENDBRANCH  19  20
BRANCH  11  26
ATOM     26  O15 ZIN A   1      32.310   3.205  30.064  0.00  0.00    -0.251 OA
BRANCH  26  27
ATOM     27  S16 ZIN A   1      33.343   3.860  30.969  0.00  0.00     0.251 S 
ATOM     28  O17 ZIN A   1      32.888   5.220  31.211  0.00  0.00    -0.572 OA
ATOM     29  O18 ZIN A   1      33.387   3.074  32.192  0.00  0.00    -0.572 OA
ATOM     30  O19 ZIN A   1      34.608   3.827  30.252  0.00  0.00    -0.572 OA
ENDBRANCH  26  27
ENDBRANCH  11  26
TORSDOF 3
ENDMDL
MODEL 97
REMARK CAVERDOCK RESULT:      -8.2      0.000      0.000
REMARK CAVERDOCK CONSTRAINTS:       0.0      0.0      0.0      0.0
REMARK CAVERDOCK TUNNEL: 96     -8.2      3.3     97.1
REMARK  3 active torsions:
REMARK  status: ('A' for Active; 'I' for Inactive)
REMARK    1  A    between atoms: C13_11  and  O15_12 
REMARK    2  A    between atoms: O15_12  and  S16_13 
REMARK    3  A    between atoms: C28_24  and  C29_25 
ROOT
ATOM      1  C1  ZIN A   1      26.087  -1.313  30.997  0.00  0.00     0.021 C 
ATOM      2  C2  ZIN A   1      27.234  -2.121  31.607  0.00  0.00    -0.012 C 
ATOM      3  C3  ZIN A   1      27.744  -1.411  32.840  0.00  0.00     0.015 C 
ATOM      4  C4  ZIN A   1      28.047   0.038  32.423  0.00  0.00     0.007 C 
ATOM      5  C5  ZIN A   1      29.035   0.106  31.261  0.00  0.00     0.003 C 
ATOM      6  C7  ZIN A   1      28.591  -0.753  30.069  0.00  0.00    -0.001 C 
ATOM      7  C9  ZIN A   1      29.702  -0.713  29.014  0.00  0.00     0.033 C 
ATOM      8  C10 ZIN A   1      29.983   0.715  28.648  0.00  0.00    -0.023 C 
ATOM      9  C11 ZIN A   1      29.763   1.711  29.456  0.00  0.00    -0.072 C 
ATOM     10  C12 ZIN A   1      30.095   3.113  28.976  0.00  0.00     0.068 C 
ATOM     11  C13 ZIN A   1      30.970   3.791  30.034  0.00  0.00     0.149 C 
ATOM     12  C20 ZIN A   1      30.258   3.750  31.388  0.00  0.00     0.035 C 
ATOM     13  C21 ZIN A   1      30.090   2.298  31.837  0.00  0.00     0.016 C 
ATOM     14  C22 ZIN A   1      29.212   1.549  30.822  0.00  0.00    -0.017 C 
ATOM     15  C23 ZIN A   1      27.825   2.194  30.827  0.00  0.00     0.020 C 
ATOM     16  C24 ZIN A   1      28.414  -2.179  30.593  0.00  0.00     0.006 C 
ATOM     17  C26 ZIN A   1      27.825  -3.202  29.612  0.00  0.00     0.033 C 
ATOM     18  C27 ZIN A   1      27.137  -4.183  30.560  0.00  0.00    -0.018 C 
ATOM     19  C28 ZIN A   1      26.820  -3.550  31.723  0.00  0.00    -0.042 C 
ENDROOT
BRANCH  19  20
ATOM     20  C29 ZIN A   1      26.170  -4.173  32.895  0.00  0.00    -0.012 A 
ATOM     21  C34 ZIN A   1      26.882  -5.041  33.725  0.00  0.00     0.128 A 
ATOM     22  N33 ZIN A   1      26.305  -5.591  34.772  0.00  0.00    -0.272 NA
ATOM     23  C32 ZIN A   1      25.041  -5.361  35.072  0.00  0.00     0.116 A 
ATOM     24  C31 ZIN A   1      24.266  -4.517  34.298  0.00  0.00     0.020 A 
ATOM     25  C30 ZIN A   1      24.828  -3.908  33.189  0.00  0.00     0.015 A 
ENDBRANCH  19  20
BRANCH  11  26
ATOM     26  O15 ZIN A   1      32.219   3.104  30.133  0.00  0.00    -0.251 OA
BRANCH  26  27
ATOM     27  S16 ZIN A   1      33.232   3.789  31.038  0.00  0.00     0.251 S 
ATOM     28  O17 ZIN A   1      32.920   5.209  31.020  0.00  0.00    -0.572 OA
ATOM     29  O18 ZIN A   1      33.068   3.212  32.364  0.00  0.00    -0.572 OA
ATOM     30  O19 ZIN A   1      34.547   3.511  30.482  0.00  0.00    -0.572 OA
ENDBRANCH  26  27
ENDBRANCH  11  26
TORSDOF 3
ENDMDL
MODEL 98
REMARK CAVERDOCK RESULT:      -8.4      0.000      0.000
REMARK CAVERDOCK CONSTRAINTS:       0.0      0.0      0.0      0.0
REMARK CAVERDOCK TUNNEL: 97     -8.4      3.3     98.4
REMARK  3 active torsions:
REMARK  status: ('A' for Active; 'I' for Inactive)
REMARK    1  A    between atoms: C13_11  and  O15_12 
REMARK    2  A    between atoms: O15_12  and  S16_13 
REMARK    3  A    between atoms: C28_24  and  C29_25 
ROOT
ATOM      1  C1  ZIN A   1      26.013  -1.403  30.887  0.00  0.00     0.021 C 
ATOM      2  C2  ZIN A   1      27.137  -2.194  31.559  0.00  0.00    -0.012 C 
ATOM      3  C3  ZIN A   1      27.591  -1.460  32.799  0.00  0.00     0.015 C 
ATOM      4  C4  ZIN A   1      27.905  -0.017  32.370  0.00  0.00     0.007 C 
ATOM      5  C5  ZIN A   1      28.940   0.036  31.250  0.00  0.00     0.003 C 
ATOM      6  C7  ZIN A   1      28.551  -0.845  30.055  0.00  0.00    -0.001 C 
ATOM      7  C9  ZIN A   1      29.706  -0.818  29.047  0.00  0.00     0.033 C 
ATOM      8  C10 ZIN A   1      29.995   0.605  28.668  0.00  0.00    -0.023 C 
ATOM      9  C11 ZIN A   1      29.736   1.613  29.449  0.00  0.00    -0.072 C 
ATOM     10  C12 ZIN A   1      30.082   3.009  28.959  0.00  0.00     0.068 C 
ATOM     11  C13 ZIN A   1      30.908   3.710  30.040  0.00  0.00     0.149 C 
ATOM     12  C20 ZIN A   1      30.140   3.689  31.364  0.00  0.00     0.035 C 
ATOM     13  C21 ZIN A   1      29.961   2.244  31.831  0.00  0.00     0.016 C 
ATOM     14  C22 ZIN A   1      29.129   1.473  30.793  0.00  0.00    -0.017 C 
ATOM     15  C23 ZIN A   1      27.740   2.110  30.729  0.00  0.00     0.020 C 
ATOM     16  C24 ZIN A   1      28.359  -2.263  30.597  0.00  0.00     0.006 C 
ATOM     17  C26 ZIN A   1      27.816  -3.306  29.609  0.00  0.00     0.033 C 
ATOM     18  C27 ZIN A   1      27.094  -4.275  30.545  0.00  0.00    -0.018 C 
ATOM     19  C28 ZIN A   1      26.725  -3.623  31.683  0.00  0.00    -0.042 C 
ENDROOT
BRANCH  19  20
ATOM     20  C29 ZIN A   1      26.029  -4.229  32.837  0.00  0.00    -0.012 A 
ATOM     21  C34 ZIN A   1      26.710  -4.468  34.032  0.00  0.00     0.128 A 
ATOM     22  N33 ZIN A   1      26.088  -5.003  35.061  0.00  0.00    -0.272 NA
ATOM     23  C32 ZIN A   1      24.815  -5.344  35.006  0.00  0.00     0.116 A 
ATOM     24  C31 ZIN A   1      24.071  -5.144  33.858  0.00  0.00     0.020 A 
ATOM     25  C30 ZIN A   1      24.676  -4.579  32.748  0.00  0.00     0.015 A 
ENDBRANCH  19  20
BRANCH  11  26
ATOM     26  O15 ZIN A   1      32.155   3.031  30.203  0.00  0.00    -0.251 OA
BRANCH  26  27
ATOM     27  S16 ZIN A   1      33.155   3.774  31.078  0.00  0.00     0.251 S 
ATOM     28  O17 ZIN A   1      34.480   3.438  30.580  0.00  0.00    -0.572 OA
ATOM     29  O18 ZIN A   1      32.863   5.193  30.937  0.00  0.00    -0.572 OA
ATOM     30  O19 ZIN A   1      32.949   3.307  32.440  0.00  0.00    -0.572 OA
ENDBRANCH  26  27
ENDBRANCH  11  26
TORSDOF 3
ENDMDL
MODEL 99
REMARK CAVERDOCK RESULT:      -8.5      0.000      0.000
REMARK CAVERDOCK CONSTRAINTS:       0.0      0.0      0.0      0.0
REMARK CAVERDOCK TUNNEL: 98     -8.5      3.2     99.3
REMARK  3 active torsions:
REMARK  status: ('A' for Active; 'I' for Inactive)
REMARK    1  A    between atoms: C13_11  and  O15_12 
REMARK    2  A    between atoms: O15_12  and  S16_13 
REMARK    3  A    between atoms: C28_24  and  C29_25 
ROOT
ATOM      1  C1  ZIN A   1      25.984  -1.392  30.882  0.00  0.00     0.021 C 
ATOM      2  C2  ZIN A   1      27.062  -2.193  31.614  0.00  0.00    -0.012 C 
ATOM      3  C3  ZIN A   1      27.478  -1.448  32.861  0.00  0.00     0.015 C 
ATOM      4  C4  ZIN A   1      27.840  -0.018  32.422  0.00  0.00     0.007 C 
ATOM      5  C5  ZIN A   1      28.922  -0.004  31.347  0.00  0.00     0.003 C 
ATOM      6  C7  ZIN A   1      28.566  -0.898  30.150  0.00  0.00    -0.001 C 
ATOM      7  C9  ZIN A   1      29.762  -0.911  29.192  0.00  0.00     0.033 C 
ATOM      8  C10 ZIN A   1      30.097   0.500  28.803  0.00  0.00    -0.023 C 
ATOM      9  C11 ZIN A   1      29.826   1.526  29.556  0.00  0.00    -0.072 C 
ATOM     10  C12 ZIN A   1      30.221   2.906  29.060  0.00  0.00     0.068 C 
ATOM     11  C13 ZIN A   1      31.015   3.609  30.164  0.00  0.00     0.149 C 
ATOM     12  C20 ZIN A   1      30.191   3.625  31.453  0.00  0.00     0.035 C 
ATOM     13  C21 ZIN A   1      29.962   2.192  31.936  0.00  0.00     0.016 C 
ATOM     14  C22 ZIN A   1      29.160   1.420  30.876  0.00  0.00    -0.017 C 
ATOM     15  C23 ZIN A   1      27.788   2.083  30.742  0.00  0.00     0.020 C 
ATOM     16  C24 ZIN A   1      28.322  -2.302  30.706  0.00  0.00     0.006 C 
ATOM     17  C26 ZIN A   1      27.801  -3.351  29.713  0.00  0.00     0.033 C 
ATOM     18  C27 ZIN A   1      27.020  -4.289  30.632  0.00  0.00    -0.018 C 
ATOM     19  C28 ZIN A   1      26.617  -3.611  31.742  0.00  0.00    -0.042 C 
ENDROOT
BRANCH  19  20
ATOM     20  C29 ZIN A   1      25.860  -4.185  32.875  0.00  0.00    -0.012 A 
ATOM     21  C34 ZIN A   1      26.473  -4.379  34.114  0.00  0.00     0.128 A 
ATOM     22  N33 ZIN A   1      25.798  -4.884  35.124  0.00  0.00    -0.272 NA
ATOM     23  C32 ZIN A   1      24.532  -5.235  35.009  0.00  0.00     0.116 A 
ATOM     24  C31 ZIN A   1      23.853  -5.079  33.815  0.00  0.00     0.020 A 
ATOM     25  C30 ZIN A   1      24.516  -4.546  32.723  0.00  0.00     0.015 A 
ENDBRANCH  19  20
BRANCH  11  26
ATOM     26  O15 ZIN A   1      32.239   2.908  30.391  0.00  0.00    -0.251 OA
BRANCH  26  27
ATOM     27  S16 ZIN A   1      33.311   3.742  31.079  0.00  0.00     0.251 S 
ATOM     28  O17 ZIN A   1      33.317   3.345  32.479  0.00  0.00    -0.572 OA
ATOM     29  O18 ZIN A   1      34.570   3.434  30.420  0.00  0.00    -0.572 OA
ATOM     30  O19 ZIN A   1      32.931   5.135  30.909  0.00  0.00    -0.572 OA
ENDBRANCH  26  27
ENDBRANCH  11  26
TORSDOF 3
ENDMDL
MODEL 100
REMARK CAVERDOCK RESULT:      -9.0      0.000      0.000
REMARK CAVERDOCK CONSTRAINTS:       0.0      0.0      0.0      0.0
REMARK CAVERDOCK TUNNEL: 99     -9.0      3.3    100.1
REMARK  3 active torsions:
REMARK  status: ('A' for Active; 'I' for Inactive)
REMARK    1  A    between atoms: C13_11  and  O15_12 
REMARK    2  A    between atoms: O15_12  and  S16_13 
REMARK    3  A    between atoms: C28_24  and  C29_25 
ROOT
ATOM      1  C1  ZIN A   1      25.805  -1.587  30.862  0.00  0.00     0.021 C 
ATOM      2  C2  ZIN A   1      26.880  -2.361  31.627  0.00  0.00    -0.012 C 
ATOM      3  C3  ZIN A   1      27.268  -1.586  32.864  0.00  0.00     0.015 C 
ATOM      4  C4  ZIN A   1      27.621  -0.161  32.402  0.00  0.00     0.007 C 
ATOM      5  C5  ZIN A   1      28.720  -0.157  31.344  0.00  0.00     0.003 C 
ATOM      6  C7  ZIN A   1      28.393  -1.079  30.160  0.00  0.00    -0.001 C 
ATOM      7  C9  ZIN A   1      29.604  -1.098  29.222  0.00  0.00     0.033 C 
ATOM      8  C10 ZIN A   1      29.929   0.308  28.810  0.00  0.00    -0.023 C 
ATOM      9  C11 ZIN A   1      29.635   1.347  29.537  0.00  0.00    -0.072 C 
ATOM     10  C12 ZIN A   1      30.023   2.721  29.019  0.00  0.00     0.068 C 
ATOM     11  C13 ZIN A   1      30.791   3.455  30.121  0.00  0.00     0.149 C 
ATOM     12  C20 ZIN A   1      29.947   3.488  31.396  0.00  0.00     0.035 C 
ATOM     13  C21 ZIN A   1      29.726   2.062  31.904  0.00  0.00     0.016 C 
ATOM     14  C22 ZIN A   1      28.950   1.260  30.848  0.00  0.00    -0.017 C 
ATOM     15  C23 ZIN A   1      27.572   1.905  30.679  0.00  0.00     0.020 C 
ATOM     16  C24 ZIN A   1      28.155  -2.474  30.741  0.00  0.00     0.006 C 
ATOM     17  C26 ZIN A   1      27.661  -3.549  29.761  0.00  0.00     0.033 C 
ATOM     18  C27 ZIN A   1      26.876  -4.477  30.687  0.00  0.00    -0.018 C 
ATOM     19  C28 ZIN A   1      26.448  -3.781  31.777  0.00  0.00    -0.042 C 
ENDROOT
BRANCH  19  20
ATOM     20  C29 ZIN A   1      25.679  -4.340  32.909  0.00  0.00    -0.012 A 
ATOM     21  C34 ZIN A   1      26.334  -4.805  34.051  0.00  0.00     0.128 A 
ATOM     22  N33 ZIN A   1      25.649  -5.297  35.062  0.00  0.00    -0.272 NA
ATOM     23  C32 ZIN A   1      24.333  -5.382  35.036  0.00  0.00     0.116 A 
ATOM     24  C31 ZIN A   1      23.610  -4.948  33.940  0.00  0.00     0.020 A 
ATOM     25  C30 ZIN A   1      24.283  -4.416  32.853  0.00  0.00     0.015 A 
ENDBRANCH  19  20
BRANCH  11  26
ATOM     26  O15 ZIN A   1      32.020   2.773  30.381  0.00  0.00    -0.251 OA
BRANCH  26  27
ATOM     27  S16 ZIN A   1      33.051   3.615  31.119  0.00  0.00     0.251 S 
ATOM     28  O17 ZIN A   1      32.766   5.004  30.798  0.00  0.00    -0.572 OA
ATOM     29  O18 ZIN A   1      32.883   3.337  32.537  0.00  0.00    -0.572 OA
ATOM     30  O19 ZIN A   1      34.357   3.199  30.632  0.00  0.00    -0.572 OA
ENDBRANCH  26  27
ENDBRANCH  11  26
TORSDOF 3
ENDMDL
MODEL 101
REMARK CAVERDOCK RESULT:      -9.5      0.000      0.000
REMARK CAVERDOCK CONSTRAINTS:       0.0      0.0      0.0      0.0
REMARK CAVERDOCK TUNNEL: 100     -9.5      3.3    101.4
REMARK  3 active torsions:
REMARK  status: ('A' for Active; 'I' for Inactive)
REMARK    1  A    between atoms: C13_11  and  O15_12 
REMARK    2  A    between atoms: O15_12  and  S16_13 
REMARK    3  A    between atoms: C28_24  and  C29_25 
ROOT
ATOM      1  C1  ZIN A   1      25.770  -1.733  31.067  0.00  0.00     0.021 C 
ATOM      2  C2  ZIN A   1      26.878  -2.501  31.791  0.00  0.00    -0.012 C 
ATOM      3  C3  ZIN A   1      27.304  -1.725  33.016  0.00  0.00     0.015 C 
ATOM      4  C4  ZIN A   1      27.628  -0.296  32.546  0.00  0.00     0.007 C 
ATOM      5  C5  ZIN A   1      28.688  -0.280  31.449  0.00  0.00     0.003 C 
ATOM      6  C7  ZIN A   1      28.327  -1.202  30.275  0.00  0.00    -0.001 C 
ATOM      7  C9  ZIN A   1      29.504  -1.208  29.293  0.00  0.00     0.033 C 
ATOM      8  C10 ZIN A   1      29.802   0.202  28.874  0.00  0.00    -0.023 C 
ATOM      9  C11 ZIN A   1      29.525   1.236  29.614  0.00  0.00    -0.072 C 
ATOM     10  C12 ZIN A   1      29.882   2.615  29.086  0.00  0.00     0.068 C 
ATOM     11  C13 ZIN A   1      30.684   3.352  30.162  0.00  0.00     0.149 C 
ATOM     12  C20 ZIN A   1      29.885   3.375  31.468  0.00  0.00     0.035 C 
ATOM     13  C21 ZIN A   1      29.695   1.946  31.979  0.00  0.00     0.016 C 
ATOM     14  C22 ZIN A   1      28.888   1.140  30.949  0.00  0.00    -0.017 C 
ATOM     15  C23 ZIN A   1      27.500   1.774  30.831  0.00  0.00     0.020 C 
ATOM     16  C24 ZIN A   1      28.122  -2.601  30.860  0.00  0.00     0.006 C 
ATOM     17  C26 ZIN A   1      27.602  -3.677  29.895  0.00  0.00     0.033 C 
ATOM     18  C27 ZIN A   1      26.858  -4.614  30.846  0.00  0.00    -0.018 C 
ATOM     19  C28 ZIN A   1      26.464  -3.924  31.953  0.00  0.00    -0.042 C 
ENDROOT
BRANCH  19  20
ATOM     20  C29 ZIN A   1      25.741  -4.493  33.110  0.00  0.00    -0.012 A 
ATOM     21  C34 ZIN A   1      26.442  -4.996  34.207  0.00  0.00     0.128 A 
ATOM     22  N33 ZIN A   1      25.798  -5.497  35.241  0.00  0.00    -0.272 NA
ATOM     23  C32 ZIN A   1      24.481  -5.555  35.279  0.00  0.00     0.116 A 
ATOM     24  C31 ZIN A   1      23.714  -5.081  34.231  0.00  0.00     0.020 A 
ATOM     25  C30 ZIN A   1      24.342  -4.539  33.123  0.00  0.00     0.015 A 
ENDBRANCH  19  20
BRANCH  11  26
ATOM     26  O15 ZIN A   1      31.927   2.680  30.377  0.00  0.00    -0.251 OA
BRANCH  26  27
ATOM     27  S16 ZIN A   1      33.006   3.557  30.994  0.00  0.00     0.251 S 
ATOM     28  O17 ZIN A   1      34.262   3.187  30.360  0.00  0.00    -0.572 OA
ATOM     29  O18 ZIN A   1      32.639   4.936  30.711  0.00  0.00    -0.572 OA
ATOM     30  O19 ZIN A   1      33.011   3.275  32.420  0.00  0.00    -0.572 OA
ENDBRANCH  26  27
ENDBRANCH  11  26
TORSDOF 3
ENDMDL
MODEL 102
REMARK CAVERDOCK RESULT:      -5.9      0.000      0.000
REMARK CAVERDOCK CONSTRAINTS:       0.0      0.0      0.0      0.0
REMARK CAVERDOCK TUNNEL: 101     -5.9      3.2    102.2
REMARK  3 active torsions:
REMARK  status: ('A' for Active; 'I' for Inactive)
REMARK    1  A    between atoms: C13_11  and  O15_12 
REMARK    2  A    between atoms: O15_12  and  S16_13 
REMARK    3  A    between atoms: C28_24  and  C29_25 
ROOT
ATOM      1  C1  ZIN A   1      29.807   1.562  29.086  0.00  0.00     0.021 C 
ATOM      2  C2  ZIN A   1      30.140   1.832  30.555  0.00  0.00    -0.012 C 
ATOM      3  C3  ZIN A   1      30.825   0.620  31.142  0.00  0.00     0.015 C 
ATOM      4  C4  ZIN A   1      29.924  -0.589  30.836  0.00  0.00     0.007 C 
ATOM      5  C5  ZIN A   1      28.508  -0.401  31.374  0.00  0.00     0.003 C 
ATOM      6  C7  ZIN A   1      27.877   0.917  30.904  0.00  0.00    -0.001 C 
ATOM      7  C9  ZIN A   1      26.516   1.066  31.593  0.00  0.00     0.033 C 
ATOM      8  C10 ZIN A   1      25.676  -0.140  31.288  0.00  0.00    -0.023 C 
ATOM      9  C11 ZIN A   1      26.182  -1.304  31.003  0.00  0.00    -0.072 C 
ATOM     10  C12 ZIN A   1      25.229  -2.453  30.719  0.00  0.00     0.068 C 
ATOM     11  C13 ZIN A   1      25.630  -3.641  31.597  0.00  0.00     0.149 C 
ATOM     12  C20 ZIN A   1      27.102  -3.981  31.355  0.00  0.00     0.035 C 
ATOM     13  C21 ZIN A   1      27.980  -2.809  31.794  0.00  0.00     0.016 C 
ATOM     14  C22 ZIN A   1      27.638  -1.572  30.948  0.00  0.00    -0.017 C 
ATOM     15  C23 ZIN A   1      27.985  -1.882  29.491  0.00  0.00     0.020 C 
ATOM     16  C24 ZIN A   1      28.817   2.039  31.349  0.00  0.00     0.006 C 
ATOM     17  C26 ZIN A   1      28.474   3.454  30.861  0.00  0.00     0.033 C 
ATOM     18  C27 ZIN A   1      29.852   4.114  30.823  0.00  0.00    -0.018 C 
ATOM     19  C28 ZIN A   1      30.812   3.159  30.669  0.00  0.00    -0.042 C 
ENDROOT
BRANCH  19  20
ATOM     20  C29 ZIN A   1      32.269   3.403  30.616  0.00  0.00    -0.012 A 
ATOM     21  C34 ZIN A   1      33.071   2.716  29.703  0.00  0.00     0.128 A 
ATOM     22  N33 ZIN A   1      34.368   2.938  29.652  0.00  0.00    -0.272 NA
ATOM     23  C32 ZIN A   1      34.960   3.798  30.457  0.00  0.00     0.116 A 
ATOM     24  C31 ZIN A   1      34.237   4.515  31.393  0.00  0.00     0.020 A 
ATOM     25  C30 ZIN A   1      32.868   4.324  31.483  0.00  0.00     0.015 A 
ENDBRANCH  19  20
BRANCH  11  26
ATOM     26  O15 ZIN A   1      25.440  -3.304  32.973  0.00  0.00    -0.251 OA
BRANCH  26  27
ATOM     27  S16 ZIN A   1      25.288  -4.509  33.890  0.00  0.00     0.251 S 
ATOM     28  O17 ZIN A   1      26.294  -4.374  34.931  0.00  0.00    -0.572 OA
ATOM     29  O18 ZIN A   1      23.937  -4.461  34.427  0.00  0.00    -0.572 OA
ATOM     30  O19 ZIN A   1      25.507  -5.690  33.069  0.00  0.00    -0.572 OA
ENDBRANCH  26  27
ENDBRANCH  11  26
TORSDOF 3
ENDMDL
MODEL 103
REMARK CAVERDOCK RESULT:     -10.0      0.000      0.000
REMARK CAVERDOCK CONSTRAINTS:       0.0      0.0      0.0      0.0
REMARK CAVERDOCK TUNNEL: 102    -10.0      3.3    103.3
REMARK  3 active torsions:
REMARK  status: ('A' for Active; 'I' for Inactive)
REMARK    1  A    between atoms: C13_11  and  O15_12 
REMARK    2  A    between atoms: O15_12  and  S16_13 
REMARK    3  A    between atoms: C28_24  and  C29_25 
ROOT
ATOM      1  C1  ZIN A   1      25.599  -1.952  31.299  0.00  0.00     0.021 C 
ATOM      2  C2  ZIN A   1      26.736  -2.677  32.022  0.00  0.00    -0.012 C 
ATOM      3  C3  ZIN A   1      27.162  -1.864  33.222  0.00  0.00     0.015 C 
ATOM      4  C4  ZIN A   1      27.445  -0.439  32.715  0.00  0.00     0.007 C 
ATOM      5  C5  ZIN A   1      28.488  -0.424  31.601  0.00  0.00     0.003 C 
ATOM      6  C7  ZIN A   1      28.130  -1.380  30.454  0.00  0.00    -0.001 C 
ATOM      7  C9  ZIN A   1      29.292  -1.381  29.455  0.00  0.00     0.033 C 
ATOM      8  C10 ZIN A   1      29.551   0.025  28.999  0.00  0.00    -0.023 C 
ATOM      9  C11 ZIN A   1      29.261   1.069  29.720  0.00  0.00    -0.072 C 
ATOM     10  C12 ZIN A   1      29.577   2.443  29.155  0.00  0.00     0.068 C 
ATOM     11  C13 ZIN A   1      30.377   3.224  30.201  0.00  0.00     0.149 C 
ATOM     12  C20 ZIN A   1      29.599   3.258  31.518  0.00  0.00     0.035 C 
ATOM     13  C21 ZIN A   1      29.450   1.837  32.065  0.00  0.00     0.016 C 
ATOM     14  C22 ZIN A   1      28.646   0.989  31.066  0.00  0.00    -0.017 C 
ATOM     15  C23 ZIN A   1      27.242   1.588  30.956  0.00  0.00     0.020 C 
ATOM     16  C24 ZIN A   1      27.967  -2.769  31.074  0.00  0.00     0.006 C 
ATOM     17  C26 ZIN A   1      27.458  -3.879  30.142  0.00  0.00     0.033 C 
ATOM     18  C27 ZIN A   1      26.751  -4.811  31.125  0.00  0.00    -0.018 C 
ATOM     19  C28 ZIN A   1      26.358  -4.106  32.222  0.00  0.00    -0.042 C 
ENDROOT
BRANCH  19  20
ATOM     20  C29 ZIN A   1      25.666  -4.664  33.404  0.00  0.00    -0.012 A 
ATOM     21  C34 ZIN A   1      26.394  -5.245  34.444  0.00  0.00     0.128 A 
ATOM     22  N33 ZIN A   1      25.778  -5.736  35.499  0.00  0.00    -0.272 NA
ATOM     23  C32 ZIN A   1      24.465  -5.713  35.612  0.00  0.00     0.116 A 
ATOM     24  C31 ZIN A   1      23.672  -5.159  34.624  0.00  0.00     0.020 A 
ATOM     25  C30 ZIN A   1      24.270  -4.623  33.497  0.00  0.00     0.015 A 
ENDBRANCH  19  20
BRANCH  11  26
ATOM     26  O15 ZIN A   1      31.639   2.586  30.411  0.00  0.00    -0.251 OA
BRANCH  26  27
ATOM     27  S16 ZIN A   1      32.718   3.512  30.952  0.00  0.00     0.251 S 
ATOM     28  O17 ZIN A   1      33.969   3.111  30.326  0.00  0.00    -0.572 OA
ATOM     29  O18 ZIN A   1      32.333   4.866  30.584  0.00  0.00    -0.572 OA
ATOM     30  O19 ZIN A   1      32.746   3.325  32.394  0.00  0.00    -0.572 OA
ENDBRANCH  26  27
ENDBRANCH  11  26
TORSDOF 3
ENDMDL
MODEL 104
REMARK CAVERDOCK RESULT:     -10.0      0.000      0.000
REMARK CAVERDOCK CONSTRAINTS:       0.0      0.0      0.0      0.0
REMARK CAVERDOCK TUNNEL: 103    -10.0      3.3    104.2
REMARK  3 active torsions:
REMARK  status: ('A' for Active; 'I' for Inactive)
REMARK    1  A    between atoms: C13_11  and  O15_12 
REMARK    2  A    between atoms: O15_12  and  S16_13 
REMARK    3  A    between atoms: C28_24  and  C29_25 
ROOT
ATOM      1  C1  ZIN A   1      25.473  -1.981  31.280  0.00  0.00     0.021 C 
ATOM      2  C2  ZIN A   1      26.560  -2.704  32.078  0.00  0.00    -0.012 C 
ATOM      3  C3  ZIN A   1      26.932  -1.871  33.283  0.00  0.00     0.015 C 
ATOM      4  C4  ZIN A   1      27.261  -0.461  32.762  0.00  0.00     0.007 C 
ATOM      5  C5  ZIN A   1      28.362  -0.481  31.706  0.00  0.00     0.003 C 
ATOM      6  C7  ZIN A   1      28.053  -1.457  30.561  0.00  0.00    -0.001 C 
ATOM      7  C9  ZIN A   1      29.266  -1.493  29.625  0.00  0.00     0.033 C 
ATOM      8  C10 ZIN A   1      29.567  -0.100  29.156  0.00  0.00    -0.023 C 
ATOM      9  C11 ZIN A   1      29.253   0.962  29.839  0.00  0.00    -0.072 C 
ATOM     10  C12 ZIN A   1      29.618   2.320  29.264  0.00  0.00     0.068 C 
ATOM     11  C13 ZIN A   1      30.371   3.113  30.336  0.00  0.00     0.149 C 
ATOM     12  C20 ZIN A   1      29.524   3.183  31.608  0.00  0.00     0.035 C 
ATOM     13  C21 ZIN A   1      29.327   1.776  32.174  0.00  0.00     0.016 C 
ATOM     14  C22 ZIN A   1      28.567   0.918  31.151  0.00  0.00    -0.017 C 
ATOM     15  C23 ZIN A   1      27.179   1.531  30.954  0.00  0.00     0.020 C 
ATOM     16  C24 ZIN A   1      27.839  -2.831  31.199  0.00  0.00     0.006 C 
ATOM     17  C26 ZIN A   1      27.365  -3.954  30.264  0.00  0.00     0.033 C 
ATOM     18  C27 ZIN A   1      26.595  -4.857  31.227  0.00  0.00    -0.018 C 
ATOM     19  C28 ZIN A   1      26.153  -4.123  32.287  0.00  0.00    -0.042 C 
ENDROOT
BRANCH  19  20
ATOM     20  C29 ZIN A   1      25.392  -4.648  33.440  0.00  0.00    -0.012 A 
ATOM     21  C34 ZIN A   1      26.046  -4.995  34.624  0.00  0.00     0.128 A 
ATOM     22  N33 ZIN A   1      25.368  -5.457  35.653  0.00  0.00    -0.272 NA
ATOM     23  C32 ZIN A   1      24.060  -5.621  35.608  0.00  0.00     0.116 A 
ATOM     24  C31 ZIN A   1      23.339  -5.306  34.472  0.00  0.00     0.020 A 
ATOM     25  C30 ZIN A   1      24.004  -4.810  33.363  0.00  0.00     0.015 A 
ENDBRANCH  19  20
BRANCH  11  26
ATOM     26  O15 ZIN A   1      31.611   2.464  30.626  0.00  0.00    -0.251 OA
BRANCH  26  27
ATOM     27  S16 ZIN A   1      32.752   3.421  30.939  0.00  0.00     0.251 S 
ATOM     28  O17 ZIN A   1      33.841   3.087  30.033  0.00  0.00    -0.572 OA
ATOM     29  O18 ZIN A   1      32.246   4.766  30.710  0.00  0.00    -0.572 OA
ATOM     30  O19 ZIN A   1      33.113   3.202  32.330  0.00  0.00    -0.572 OA
ENDBRANCH  26  27
ENDBRANCH  11  26
TORSDOF 3
ENDMDL
MODEL 105
REMARK CAVERDOCK RESULT:     -10.1      0.000      0.000
REMARK CAVERDOCK CONSTRAINTS:       0.0      0.0      0.0      0.0
REMARK CAVERDOCK TUNNEL: 104    -10.1      3.3    105.3
REMARK  3 active torsions:
REMARK  status: ('A' for Active; 'I' for Inactive)
REMARK    1  A    between atoms: C13_11  and  O15_12 
REMARK    2  A    between atoms: O15_12  and  S16_13 
REMARK    3  A    between atoms: C28_24  and  C29_25 
ROOT
ATOM      1  C1  ZIN A   1      25.540  -2.061  31.347  0.00  0.00     0.021 C 
ATOM      2  C2  ZIN A   1      26.622  -2.754  32.179  0.00  0.00    -0.012 C 
ATOM      3  C3  ZIN A   1      26.955  -1.896  33.378  0.00  0.00     0.015 C 
ATOM      4  C4  ZIN A   1      27.271  -0.489  32.842  0.00  0.00     0.007 C 
ATOM      5  C5  ZIN A   1      28.395  -0.508  31.809  0.00  0.00     0.003 C 
ATOM      6  C7  ZIN A   1      28.126  -1.506  30.674  0.00  0.00    -0.001 C 
ATOM      7  C9  ZIN A   1      29.359  -1.537  29.764  0.00  0.00     0.033 C 
ATOM      8  C10 ZIN A   1      29.647  -0.147  29.279  0.00  0.00    -0.023 C 
ATOM      9  C11 ZIN A   1      29.302   0.920  29.938  0.00  0.00    -0.072 C 
ATOM     10  C12 ZIN A   1      29.657   2.275  29.350  0.00  0.00     0.068 C 
ATOM     11  C13 ZIN A   1      30.375   3.096  30.424  0.00  0.00     0.149 C 
ATOM     12  C20 ZIN A   1      29.500   3.173  31.677  0.00  0.00     0.035 C 
ATOM     13  C21 ZIN A   1      29.314   1.772  32.262  0.00  0.00     0.016 C 
ATOM     14  C22 ZIN A   1      28.589   0.885  31.237  0.00  0.00    -0.017 C 
ATOM     15  C23 ZIN A   1      27.196   1.473  31.001  0.00  0.00     0.020 C 
ATOM     16  C24 ZIN A   1      27.920  -2.874  31.329  0.00  0.00     0.006 C 
ATOM     17  C26 ZIN A   1      27.485  -4.018  30.403  0.00  0.00     0.033 C 
ATOM     18  C27 ZIN A   1      26.708  -4.918  31.363  0.00  0.00    -0.018 C 
ATOM     19  C28 ZIN A   1      26.232  -4.176  32.402  0.00  0.00    -0.042 C 
ENDROOT
BRANCH  19  20
ATOM     20  C29 ZIN A   1      25.456  -4.696  33.547  0.00  0.00    -0.012 A 
ATOM     21  C34 ZIN A   1      24.064  -4.769  33.488  0.00  0.00     0.128 A 
ATOM     22  N33 ZIN A   1      23.373  -5.237  34.506  0.00  0.00    -0.272 NA
ATOM     23  C32 ZIN A   1      23.958  -5.641  35.617  0.00  0.00     0.116 A 
ATOM     24  C31 ZIN A   1      25.333  -5.597  35.758  0.00  0.00     0.020 A 
ATOM     25  C30 ZIN A   1      26.106  -5.118  34.713  0.00  0.00     0.015 A 
ENDBRANCH  19  20
BRANCH  11  26
ATOM     26  O15 ZIN A   1      31.619   2.472  30.750  0.00  0.00    -0.251 OA
BRANCH  26  27
ATOM     27  S16 ZIN A   1      32.729   3.452  31.100  0.00  0.00     0.251 S 
ATOM     28  O17 ZIN A   1      32.956   3.336  32.532  0.00  0.00    -0.572 OA
ATOM     29  O18 ZIN A   1      33.897   3.055  30.329  0.00  0.00    -0.572 OA
ATOM     30  O19 ZIN A   1      32.253   4.775  30.729  0.00  0.00    -0.572 OA
ENDBRANCH  26  27
ENDBRANCH  11  26
TORSDOF 3
ENDMDL
MODEL 106
REMARK CAVERDOCK RESULT:     -10.5      0.000      0.000
REMARK CAVERDOCK CONSTRAINTS:       0.0      0.0      0.0      0.0
REMARK CAVERDOCK TUNNEL: 105    -10.5      3.3    106.4
REMARK  3 active torsions:
REMARK  status: ('A' for Active; 'I' for Inactive)
REMARK    1  A    between atoms: C13_11  and  O15_12 
REMARK    2  A    between atoms: O15_12  and  S16_13 
REMARK    3  A    between atoms: C28_24  and  C29_25 
ROOT
ATOM      1  C1  ZIN A   1      25.980  -2.588  31.278  0.00  0.00     0.021 C 
ATOM      2  C2  ZIN A   1      27.076  -2.970  32.274  0.00  0.00    -0.012 C 
ATOM      3  C3  ZIN A   1      26.988  -2.068  33.483  0.00  0.00     0.015 C 
ATOM      4  C4  ZIN A   1      26.986  -0.622  32.958  0.00  0.00     0.007 C 
ATOM      5  C5  ZIN A   1      28.209  -0.323  32.097  0.00  0.00     0.003 C 
ATOM      6  C7  ZIN A   1      28.388  -1.344  30.964  0.00  0.00    -0.001 C 
ATOM      7  C9  ZIN A   1      29.701  -1.028  30.240  0.00  0.00     0.033 C 
ATOM      8  C10 ZIN A   1      29.670   0.394  29.761  0.00  0.00    -0.023 C 
ATOM      9  C11 ZIN A   1      28.957   1.320  30.334  0.00  0.00    -0.072 C 
ATOM     10  C12 ZIN A   1      29.013   2.727  29.764  0.00  0.00     0.068 C 
ATOM     11  C13 ZIN A   1      29.318   3.700  30.906  0.00  0.00     0.149 C 
ATOM     12  C20 ZIN A   1      28.284   3.522  32.019  0.00  0.00     0.035 C 
ATOM     13  C21 ZIN A   1      28.401   2.116  32.611  0.00  0.00     0.016 C 
ATOM     14  C22 ZIN A   1      28.100   1.078  31.519  0.00  0.00    -0.017 C 
ATOM     15  C23 ZIN A   1      26.649   1.266  31.070  0.00  0.00     0.020 C 
ATOM     16  C24 ZIN A   1      28.468  -2.723  31.621  0.00  0.00     0.006 C 
ATOM     17  C26 ZIN A   1      28.497  -3.932  30.676  0.00  0.00     0.033 C 
ATOM     18  C27 ZIN A   1      27.863  -5.020  31.541  0.00  0.00    -0.018 C 
ATOM     19  C28 ZIN A   1      27.059  -4.447  32.480  0.00  0.00    -0.042 C 
ENDROOT
BRANCH  19  20
ATOM     20  C29 ZIN A   1      26.295  -5.171  33.518  0.00  0.00    -0.012 A 
ATOM     21  C34 ZIN A   1      26.954  -5.801  34.575  0.00  0.00     0.128 A 
ATOM     22  N33 ZIN A   1      26.273  -6.440  35.503  0.00  0.00    -0.272 NA
ATOM     23  C32 ZIN A   1      24.957  -6.523  35.468  0.00  0.00     0.116 A 
ATOM     24  C31 ZIN A   1      24.231  -5.931  34.452  0.00  0.00     0.020 A 
ATOM     25  C30 ZIN A   1      24.899  -5.241  33.455  0.00  0.00     0.015 A 
ENDBRANCH  19  20
BRANCH  11  26
ATOM     26  O15 ZIN A   1      30.624   3.434  31.423  0.00  0.00    -0.251 OA
BRANCH  26  27
ATOM     27  S16 ZIN A   1      31.751   3.760  30.454  0.00  0.00     0.251 S 
ATOM     28  O17 ZIN A   1      32.283   2.490  29.986  0.00  0.00    -0.572 OA
ATOM     29  O18 ZIN A   1      31.164   4.537  29.373  0.00  0.00    -0.572 OA
ATOM     30  O19 ZIN A   1      32.738   4.523  31.202  0.00  0.00    -0.572 OA
ENDBRANCH  26  27
ENDBRANCH  11  26
TORSDOF 3
ENDMDL
MODEL 107
REMARK CAVERDOCK RESULT:     -11.0      0.000      0.000
REMARK CAVERDOCK CONSTRAINTS:       0.0      0.0      0.0      0.0
REMARK CAVERDOCK TUNNEL: 106    -11.0      3.3    107.4
REMARK  3 active torsions:
REMARK  status: ('A' for Active; 'I' for Inactive)
REMARK    1  A    between atoms: C13_11  and  O15_12 
REMARK    2  A    between atoms: O15_12  and  S16_13 
REMARK    3  A    between atoms: C28_24  and  C29_25 
ROOT
ATOM      1  C1  ZIN A   1      25.854  -2.724  31.448  0.00  0.00     0.021 C 
ATOM      2  C2  ZIN A   1      26.974  -3.092  32.423  0.00  0.00    -0.012 C 
ATOM      3  C3  ZIN A   1      26.915  -2.172  33.620  0.00  0.00     0.015 C 
ATOM      4  C4  ZIN A   1      26.902  -0.733  33.073  0.00  0.00     0.007 C 
ATOM      5  C5  ZIN A   1      28.104  -0.449  32.177  0.00  0.00     0.003 C 
ATOM      6  C7  ZIN A   1      28.254  -1.487  31.056  0.00  0.00    -0.001 C 
ATOM      7  C9  ZIN A   1      29.550  -1.184  30.296  0.00  0.00     0.033 C 
ATOM      8  C10 ZIN A   1      29.508   0.230  29.797  0.00  0.00    -0.023 C 
ATOM      9  C11 ZIN A   1      28.810   1.166  30.372  0.00  0.00    -0.072 C 
ATOM     10  C12 ZIN A   1      28.853   2.563  29.779  0.00  0.00     0.068 C 
ATOM     11  C13 ZIN A   1      29.187   3.554  30.898  0.00  0.00     0.149 C 
ATOM     12  C20 ZIN A   1      28.180   3.394  32.039  0.00  0.00     0.035 C 
ATOM     13  C21 ZIN A   1      28.311   1.997  32.649  0.00  0.00     0.016 C 
ATOM     14  C22 ZIN A   1      27.982   0.942  31.581  0.00  0.00    -0.017 C 
ATOM     15  C23 ZIN A   1      26.521   1.126  31.165  0.00  0.00     0.020 C 
ATOM     16  C24 ZIN A   1      28.349  -2.856  31.733  0.00  0.00     0.006 C 
ATOM     17  C26 ZIN A   1      28.355  -4.080  30.805  0.00  0.00     0.033 C 
ATOM     18  C27 ZIN A   1      27.741  -5.154  31.702  0.00  0.00    -0.018 C 
ATOM     19  C28 ZIN A   1      26.960  -4.566  32.652  0.00  0.00    -0.042 C 
ENDROOT
BRANCH  19  20
ATOM     20  C29 ZIN A   1      26.221  -5.273  33.719  0.00  0.00    -0.012 A 
ATOM     21  C34 ZIN A   1      26.905  -6.003  34.692  0.00  0.00     0.128 A 
ATOM     22  N33 ZIN A   1      26.247  -6.627  35.646  0.00  0.00    -0.272 NA
ATOM     23  C32 ZIN A   1      24.930  -6.601  35.717  0.00  0.00     0.116 A 
ATOM     24  C31 ZIN A   1      24.179  -5.904  34.788  0.00  0.00     0.020 A 
ATOM     25  C30 ZIN A   1      24.823  -5.225  33.768  0.00  0.00     0.015 A 
ENDBRANCH  19  20
BRANCH  11  26
ATOM     26  O15 ZIN A   1      30.505   3.294  31.387  0.00  0.00    -0.251 OA
BRANCH  26  27
ATOM     27  S16 ZIN A   1      31.613   3.717  30.434  0.00  0.00     0.251 S 
ATOM     28  O17 ZIN A   1      30.989   4.518  29.392  0.00  0.00    -0.572 OA
ATOM     29  O18 ZIN A   1      32.568   4.487  31.216  0.00  0.00    -0.572 OA
ATOM     30  O19 ZIN A   1      32.199   2.495  29.905  0.00  0.00    -0.572 OA
ENDBRANCH  26  27
ENDBRANCH  11  26
TORSDOF 3
ENDMDL
MODEL 108
REMARK CAVERDOCK RESULT:     -11.5      0.000      0.000
REMARK CAVERDOCK CONSTRAINTS:       0.0      0.0      0.0      0.0
REMARK CAVERDOCK TUNNEL: 107    -11.5      3.3    108.3
REMARK  3 active torsions:
REMARK  status: ('A' for Active; 'I' for Inactive)
REMARK    1  A    between atoms: C13_11  and  O15_12 
REMARK    2  A    between atoms: O15_12  and  S16_13 
REMARK    3  A    between atoms: C28_24  and  C29_25 
ROOT
ATOM      1  C1  ZIN A   1      26.064  -2.917  31.545  0.00  0.00     0.021 C 
ATOM      2  C2  ZIN A   1      27.177  -3.203  32.555  0.00  0.00    -0.012 C 
ATOM      3  C3  ZIN A   1      27.043  -2.258  33.726  0.00  0.00     0.015 C 
ATOM      4  C4  ZIN A   1      26.970  -0.836  33.142  0.00  0.00     0.007 C 
ATOM      5  C5  ZIN A   1      28.178  -0.513  32.267  0.00  0.00     0.003 C 
ATOM      6  C7  ZIN A   1      28.408  -1.570  31.177  0.00  0.00    -0.001 C 
ATOM      7  C9  ZIN A   1      29.705  -1.220  30.439  0.00  0.00     0.033 C 
ATOM      8  C10 ZIN A   1      29.604   0.178  29.902  0.00  0.00    -0.023 C 
ATOM      9  C11 ZIN A   1      28.846   1.090  30.437  0.00  0.00    -0.072 C 
ATOM     10  C12 ZIN A   1      28.833   2.473  29.809  0.00  0.00     0.068 C 
ATOM     11  C13 ZIN A   1      29.089   3.507  30.909  0.00  0.00     0.149 C 
ATOM     12  C20 ZIN A   1      28.064   3.324  32.030  0.00  0.00     0.035 C 
ATOM     13  C21 ZIN A   1      28.250   1.952  32.679  0.00  0.00     0.016 C 
ATOM     14  C22 ZIN A   1      28.001   0.855  31.631  0.00  0.00    -0.017 C 
ATOM     15  C23 ZIN A   1      26.543   0.953  31.178  0.00  0.00     0.020 C 
ATOM     16  C24 ZIN A   1      28.555  -2.915  31.891  0.00  0.00     0.006 C 
ATOM     17  C26 ZIN A   1      28.645  -4.159  30.996  0.00  0.00     0.033 C 
ATOM     18  C27 ZIN A   1      28.064  -5.241  31.906  0.00  0.00    -0.018 C 
ATOM     19  C28 ZIN A   1      27.232  -4.670  32.822  0.00  0.00    -0.042 C 
ENDROOT
BRANCH  19  20
ATOM     20  C29 ZIN A   1      26.504  -5.387  33.890  0.00  0.00    -0.012 A 
ATOM     21  C34 ZIN A   1      27.190  -5.929  34.977  0.00  0.00     0.128 A 
ATOM     22  N33 ZIN A   1      26.541  -6.562  35.931  0.00  0.00    -0.272 NA
ATOM     23  C32 ZIN A   1      25.232  -6.721  35.896  0.00  0.00     0.116 A 
ATOM     24  C31 ZIN A   1      24.479  -6.217  34.851  0.00  0.00     0.020 A 
ATOM     25  C30 ZIN A   1      25.113  -5.537  33.825  0.00  0.00     0.015 A 
ENDBRANCH  19  20
BRANCH  11  26
ATOM     26  O15 ZIN A   1      30.406   3.327  31.435  0.00  0.00    -0.251 OA
BRANCH  26  27
ATOM     27  S16 ZIN A   1      31.517   3.651  30.447  0.00  0.00     0.251 S 
ATOM     28  O17 ZIN A   1      32.553   4.348  31.193  0.00  0.00    -0.572 OA
ATOM     29  O18 ZIN A   1      31.988   2.382  29.915  0.00  0.00    -0.572 OA
ATOM     30  O19 ZIN A   1      30.928   4.491  29.415  0.00  0.00    -0.572 OA
ENDBRANCH  26  27
ENDBRANCH  11  26
TORSDOF 3
ENDMDL
MODEL 109
REMARK CAVERDOCK RESULT:     -11.6      0.000      0.000
REMARK CAVERDOCK CONSTRAINTS:       0.0      0.0      0.0      0.0
REMARK CAVERDOCK TUNNEL: 108    -11.6      3.3    109.2
REMARK  3 active torsions:
REMARK  status: ('A' for Active; 'I' for Inactive)
REMARK    1  A    between atoms: C13_11  and  O15_12 
REMARK    2  A    between atoms: O15_12  and  S16_13 
REMARK    3  A    between atoms: C28_24  and  C29_25 
ROOT
ATOM      1  C1  ZIN A   1      25.734  -2.912  31.609  0.00  0.00     0.021 C 
ATOM      2  C2  ZIN A   1      26.842  -3.235  32.613  0.00  0.00    -0.012 C 
ATOM      3  C3  ZIN A   1      26.743  -2.287  33.786  0.00  0.00     0.015 C 
ATOM      4  C4  ZIN A   1      26.712  -0.863  33.205  0.00  0.00     0.007 C 
ATOM      5  C5  ZIN A   1      27.926  -0.577  32.325  0.00  0.00     0.003 C 
ATOM      6  C7  ZIN A   1      28.117  -1.638  31.232  0.00  0.00    -0.001 C 
ATOM      7  C9  ZIN A   1      29.421  -1.328  30.490  0.00  0.00     0.033 C 
ATOM      8  C10 ZIN A   1      29.362   0.074  29.955  0.00  0.00    -0.023 C 
ATOM      9  C11 ZIN A   1      28.635   1.008  30.495  0.00  0.00    -0.072 C 
ATOM     10  C12 ZIN A   1      28.662   2.392  29.869  0.00  0.00     0.068 C 
ATOM     11  C13 ZIN A   1      28.956   3.415  30.970  0.00  0.00     0.149 C 
ATOM     12  C20 ZIN A   1      27.930   3.263  32.095  0.00  0.00     0.035 C 
ATOM     13  C21 ZIN A   1      28.076   1.884  32.741  0.00  0.00     0.016 C 
ATOM     14  C22 ZIN A   1      27.788   0.798  31.693  0.00  0.00    -0.017 C 
ATOM     15  C23 ZIN A   1      26.332   0.942  31.245  0.00  0.00     0.020 C 
ATOM     16  C24 ZIN A   1      28.225  -2.988  31.944  0.00  0.00     0.006 C 
ATOM     17  C26 ZIN A   1      28.272  -4.233  31.046  0.00  0.00     0.033 C 
ATOM     18  C27 ZIN A   1      27.662  -5.298  31.957  0.00  0.00    -0.018 C 
ATOM     19  C28 ZIN A   1      26.852  -4.703  32.877  0.00  0.00    -0.042 C 
ENDROOT
BRANCH  19  20
ATOM     20  C29 ZIN A   1      26.107  -5.398  33.947  0.00  0.00    -0.012 A 
ATOM     21  C34 ZIN A   1      26.778  -6.187  34.884  0.00  0.00     0.128 A 
ATOM     22  N33 ZIN A   1      26.114  -6.801  35.840  0.00  0.00    -0.272 NA
ATOM     23  C32 ZIN A   1      24.803  -6.711  35.948  0.00  0.00     0.116 A 
ATOM     24  C31 ZIN A   1      24.064  -5.953  35.058  0.00  0.00     0.020 A 
ATOM     25  C30 ZIN A   1      24.715  -5.282  34.037  0.00  0.00     0.015 A 
ENDBRANCH  19  20
BRANCH  11  26
ATOM     26  O15 ZIN A   1      30.268   3.194  31.490  0.00  0.00    -0.251 OA
BRANCH  26  27
ATOM     27  S16 ZIN A   1      31.386   3.555  30.522  0.00  0.00     0.251 S 
ATOM     28  O17 ZIN A   1      32.446   4.162  31.312  0.00  0.00    -0.572 OA
ATOM     29  O18 ZIN A   1      31.816   2.314  29.895  0.00  0.00    -0.572 OA
ATOM     30  O19 ZIN A   1      30.822   4.487  29.559  0.00  0.00    -0.572 OA
ENDBRANCH  26  27
ENDBRANCH  11  26
TORSDOF 3
ENDMDL
MODEL 110
REMARK CAVERDOCK RESULT:     -11.7      0.000      0.000
REMARK CAVERDOCK CONSTRAINTS:       0.0      0.0      0.0      0.0
REMARK CAVERDOCK TUNNEL: 109    -11.7      3.3    110.1
REMARK  3 active torsions:
REMARK  status: ('A' for Active; 'I' for Inactive)
REMARK    1  A    between atoms: C13_11  and  O15_12 
REMARK    2  A    between atoms: O15_12  and  S16_13 
REMARK    3  A    between atoms: C28_24  and  C29_25 
ROOT
ATOM      1  C1  ZIN A   1      25.689  -2.990  31.782  0.00  0.00     0.021 C 
ATOM      2  C2  ZIN A   1      26.837  -3.366  32.721  0.00  0.00    -0.012 C 
ATOM      3  C3  ZIN A   1      26.823  -2.446  33.919  0.00  0.00     0.015 C 
ATOM      4  C4  ZIN A   1      26.801  -1.008  33.374  0.00  0.00     0.007 C 
ATOM      5  C5  ZIN A   1      27.976  -0.731  32.440  0.00  0.00     0.003 C 
ATOM      6  C7  ZIN A   1      28.084  -1.769  31.314  0.00  0.00    -0.001 C 
ATOM      7  C9  ZIN A   1      29.356  -1.474  30.513  0.00  0.00     0.033 C 
ATOM      8  C10 ZIN A   1      29.308  -0.059  30.016  0.00  0.00    -0.023 C 
ATOM      9  C11 ZIN A   1      28.635   0.881  30.614  0.00  0.00    -0.072 C 
ATOM     10  C12 ZIN A   1      28.668   2.279  30.021  0.00  0.00     0.068 C 
ATOM     11  C13 ZIN A   1      29.044   3.266  31.129  0.00  0.00     0.149 C 
ATOM     12  C20 ZIN A   1      28.073   3.112  32.301  0.00  0.00     0.035 C 
ATOM     13  C21 ZIN A   1      28.214   1.714  32.906  0.00  0.00     0.016 C 
ATOM     14  C22 ZIN A   1      27.844   0.662  31.848  0.00  0.00    -0.017 C 
ATOM     15  C23 ZIN A   1      26.372   0.856  31.480  0.00  0.00     0.020 C 
ATOM     16  C24 ZIN A   1      28.191  -3.139  31.987  0.00  0.00     0.006 C 
ATOM     17  C26 ZIN A   1      28.159  -4.362  31.059  0.00  0.00     0.033 C 
ATOM     18  C27 ZIN A   1      27.567  -5.433  31.975  0.00  0.00    -0.018 C 
ATOM     19  C28 ZIN A   1      26.821  -4.840  32.949  0.00  0.00    -0.042 C 
ENDROOT
BRANCH  19  20
ATOM     20  C29 ZIN A   1      26.112  -5.543  34.039  0.00  0.00    -0.012 A 
ATOM     21  C34 ZIN A   1      26.824  -6.149  35.075  0.00  0.00     0.128 A 
ATOM     22  N33 ZIN A   1      26.192  -6.769  36.049  0.00  0.00    -0.272 NA
ATOM     23  C32 ZIN A   1      24.876  -6.855  36.082  0.00  0.00     0.116 A 
ATOM     24  C31 ZIN A   1      24.098  -6.285  35.091  0.00  0.00     0.020 A 
ATOM     25  C30 ZIN A   1      24.714  -5.616  34.048  0.00  0.00     0.015 A 
ENDBRANCH  19  20
BRANCH  11  26
ATOM     26  O15 ZIN A   1      30.375   2.998  31.576  0.00  0.00    -0.251 OA
BRANCH  26  27
ATOM     27  S16 ZIN A   1      31.458   3.529  30.648  0.00  0.00     0.251 S 
ATOM     28  O17 ZIN A   1      32.535   4.018  31.495  0.00  0.00    -0.572 OA
ATOM     29  O18 ZIN A   1      31.883   2.413  29.816  0.00  0.00    -0.572 OA
ATOM     30  O19 ZIN A   1      30.853   4.595  29.865  0.00  0.00    -0.572 OA
ENDBRANCH  26  27
ENDBRANCH  11  26
TORSDOF 3
ENDMDL
MODEL 111
REMARK CAVERDOCK RESULT:     -11.7      0.000      0.000
REMARK CAVERDOCK CONSTRAINTS:       0.0      0.0      0.0      0.0
REMARK CAVERDOCK TUNNEL: 110    -11.7      3.3    111.1
REMARK  3 active torsions:
REMARK  status: ('A' for Active; 'I' for Inactive)
REMARK    1  A    between atoms: C13_11  and  O15_12 
REMARK    2  A    between atoms: O15_12  and  S16_13 
REMARK    3  A    between atoms: C28_24  and  C29_25 
ROOT
ATOM      1  C1  ZIN A   1      25.743  -3.274  31.817  0.00  0.00     0.021 C 
ATOM      2  C2  ZIN A   1      26.839  -3.514  32.857  0.00  0.00    -0.012 C 
ATOM      3  C3  ZIN A   1      26.691  -2.511  33.977  0.00  0.00     0.015 C 
ATOM      4  C4  ZIN A   1      26.634  -1.120  33.322  0.00  0.00     0.007 C 
ATOM      5  C5  ZIN A   1      27.857  -0.845  32.451  0.00  0.00     0.003 C 
ATOM      6  C7  ZIN A   1      28.098  -1.955  31.419  0.00  0.00    -0.001 C 
ATOM      7  C9  ZIN A   1      29.408  -1.647  30.685  0.00  0.00     0.033 C 
ATOM      8  C10 ZIN A   1      29.321  -0.277  30.078  0.00  0.00    -0.023 C 
ATOM      9  C11 ZIN A   1      28.559   0.663  30.555  0.00  0.00    -0.072 C 
ATOM     10  C12 ZIN A   1      28.562   2.013  29.859  0.00  0.00     0.068 C 
ATOM     11  C13 ZIN A   1      28.806   3.099  30.910  0.00  0.00     0.149 C 
ATOM     12  C20 ZIN A   1      27.763   2.976  32.023  0.00  0.00     0.035 C 
ATOM     13  C21 ZIN A   1      27.933   1.637  32.742  0.00  0.00     0.016 C 
ATOM     14  C22 ZIN A   1      27.695   0.491  31.746  0.00  0.00    -0.017 C 
ATOM     15  C23 ZIN A   1      26.245   0.572  31.265  0.00  0.00     0.020 C 
ATOM     16  C24 ZIN A   1      28.229  -3.264  32.201  0.00  0.00     0.006 C 
ATOM     17  C26 ZIN A   1      28.327  -4.551  31.370  0.00  0.00     0.033 C 
ATOM     18  C27 ZIN A   1      27.728  -5.584  32.324  0.00  0.00    -0.018 C 
ATOM     19  C28 ZIN A   1      26.884  -4.966  33.197  0.00  0.00    -0.042 C 
ENDROOT
BRANCH  19  20
ATOM     20  C29 ZIN A   1      26.136  -5.626  34.287  0.00  0.00    -0.012 A 
ATOM     21  C34 ZIN A   1      26.813  -6.227  35.350  0.00  0.00     0.128 A 
ATOM     22  N33 ZIN A   1      26.147  -6.810  36.324  0.00  0.00    -0.272 NA
ATOM     23  C32 ZIN A   1      24.829  -6.862  36.334  0.00  0.00     0.116 A 
ATOM     24  C31 ZIN A   1      24.085  -6.294  35.316  0.00  0.00     0.020 A 
ATOM     25  C30 ZIN A   1      24.737  -5.663  34.270  0.00  0.00     0.015 A 
ENDBRANCH  19  20
BRANCH  11  26
ATOM     26  O15 ZIN A   1      30.113   2.941  31.465  0.00  0.00    -0.251 OA
BRANCH  26  27
ATOM     27  S16 ZIN A   1      31.234   3.423  30.555  0.00  0.00     0.251 S 
ATOM     28  O17 ZIN A   1      31.453   2.377  29.568  0.00  0.00    -0.572 OA
ATOM     29  O18 ZIN A   1      30.776   4.662  29.945  0.00  0.00    -0.572 OA
ATOM     30  O19 ZIN A   1      32.400   3.630  31.400  0.00  0.00    -0.572 OA
ENDBRANCH  26  27
ENDBRANCH  11  26
TORSDOF 3
ENDMDL
MODEL 112
REMARK CAVERDOCK RESULT:     -11.4      0.000      0.000
REMARK CAVERDOCK CONSTRAINTS:       0.0      0.0      0.0      0.0
REMARK CAVERDOCK TUNNEL: 111    -11.4      3.3    112.5
REMARK  3 active torsions:
REMARK  status: ('A' for Active; 'I' for Inactive)
REMARK    1  A    between atoms: C13_11  and  O15_12 
REMARK    2  A    between atoms: O15_12  and  S16_13 
REMARK    3  A    between atoms: C28_24  and  C29_25 
ROOT
ATOM      1  C1  ZIN A   1      25.561  -3.572  31.761  0.00  0.00     0.021 C 
ATOM      2  C2  ZIN A   1      26.621  -3.782  32.844  0.00  0.00    -0.012 C 
ATOM      3  C3  ZIN A   1      26.428  -2.756  33.936  0.00  0.00     0.015 C 
ATOM      4  C4  ZIN A   1      26.386  -1.380  33.250  0.00  0.00     0.007 C 
ATOM      5  C5  ZIN A   1      27.637  -1.116  32.417  0.00  0.00     0.003 C 
ATOM      6  C7  ZIN A   1      27.922  -2.247  31.418  0.00  0.00    -0.001 C 
ATOM      7  C9  ZIN A   1      29.255  -1.946  30.724  0.00  0.00     0.033 C 
ATOM      8  C10 ZIN A   1      29.182  -0.590  30.085  0.00  0.00    -0.023 C 
ATOM      9  C11 ZIN A   1      28.398   0.356  30.515  0.00  0.00    -0.072 C 
ATOM     10  C12 ZIN A   1      28.418   1.691  29.791  0.00  0.00     0.068 C 
ATOM     11  C13 ZIN A   1      28.619   2.800  30.826  0.00  0.00     0.149 C 
ATOM     12  C20 ZIN A   1      27.537   2.694  31.904  0.00  0.00     0.035 C 
ATOM     13  C21 ZIN A   1      27.689   1.372  32.657  0.00  0.00     0.016 C 
ATOM     14  C22 ZIN A   1      27.493   0.203  31.678  0.00  0.00    -0.017 C 
ATOM     15  C23 ZIN A   1      26.061   0.265  31.145  0.00  0.00     0.020 C 
ATOM     16  C24 ZIN A   1      28.031  -3.537  32.232  0.00  0.00     0.006 C 
ATOM     17  C26 ZIN A   1      28.166  -4.842  31.433  0.00  0.00     0.033 C 
ATOM     18  C27 ZIN A   1      27.539  -5.858  32.387  0.00  0.00    -0.018 C 
ATOM     19  C28 ZIN A   1      26.662  -5.226  33.216  0.00  0.00    -0.042 C 
ENDROOT
BRANCH  19  20
ATOM     20  C29 ZIN A   1      25.880  -5.868  34.294  0.00  0.00    -0.012 A 
ATOM     21  C34 ZIN A   1      26.495  -6.254  35.485  0.00  0.00     0.128 A 
ATOM     22  N33 ZIN A   1      25.797  -6.820  36.447  0.00  0.00    -0.272 NA
ATOM     23  C32 ZIN A   1      24.505  -7.055  36.325  0.00  0.00     0.116 A 
ATOM     24  C31 ZIN A   1      23.822  -6.706  35.174  0.00  0.00     0.020 A 
ATOM     25  C30 ZIN A   1      24.509  -6.102  34.135  0.00  0.00     0.015 A 
ENDBRANCH  19  20
BRANCH  11  26
ATOM     26  O15 ZIN A   1      29.907   2.662  31.430  0.00  0.00    -0.251 OA
BRANCH  26  27
ATOM     27  S16 ZIN A   1      31.036   3.298  30.632  0.00  0.00     0.251 S 
ATOM     28  O17 ZIN A   1      30.484   4.484  29.995  0.00  0.00    -0.572 OA
ATOM     29  O18 ZIN A   1      32.087   3.628  31.582  0.00  0.00    -0.572 OA
ATOM     30  O19 ZIN A   1      31.470   2.308  29.659  0.00  0.00    -0.572 OA
ENDBRANCH  26  27
ENDBRANCH  11  26
TORSDOF 3
ENDMDL
MODEL 113
REMARK CAVERDOCK RESULT:      -8.2      0.000      0.000
REMARK CAVERDOCK CONSTRAINTS:       0.1      0.0      0.0      0.0
REMARK CAVERDOCK TUNNEL: 112     -8.2      3.3    113.2
REMARK  3 active torsions:
REMARK  status: ('A' for Active; 'I' for Inactive)
REMARK    1  A    between atoms: C13_11  and  O15_12 
REMARK    2  A    between atoms: O15_12  and  S16_13 
REMARK    3  A    between atoms: C28_24  and  C29_25 
ROOT
ATOM      1  C1  ZIN A   1      27.064   0.058  29.297  0.00  0.00     0.021 C 
ATOM      2  C2  ZIN A   1      27.714   0.628  30.559  0.00  0.00    -0.012 C 
ATOM      3  C3  ZIN A   1      29.065  -0.016  30.760  0.00  0.00     0.015 C 
ATOM      4  C4  ZIN A   1      28.843  -1.538  30.708  0.00  0.00     0.007 C 
ATOM      5  C5  ZIN A   1      27.817  -2.003  31.738  0.00  0.00     0.003 C 
ATOM      6  C7  ZIN A   1      26.496  -1.227  31.636  0.00  0.00    -0.001 C 
ATOM      7  C9  ZIN A   1      25.587  -1.681  32.783  0.00  0.00     0.033 C 
ATOM      8  C10 ZIN A   1      25.410  -3.170  32.711  0.00  0.00    -0.023 C 
ATOM      9  C11 ZIN A   1      26.289  -3.963  32.171  0.00  0.00    -0.072 C 
ATOM     10  C12 ZIN A   1      26.003  -5.455  32.164  0.00  0.00     0.068 C 
ATOM     11  C13 ZIN A   1      27.221  -6.183  32.739  0.00  0.00     0.149 C 
ATOM     12  C20 ZIN A   1      28.471  -5.787  31.951  0.00  0.00     0.035 C 
ATOM     13  C21 ZIN A   1      28.741  -4.292  32.131  0.00  0.00     0.016 C 
ATOM     14  C22 ZIN A   1      27.557  -3.490  31.568  0.00  0.00    -0.017 C 
ATOM     15  C23 ZIN A   1      27.471  -3.762  30.065  0.00  0.00     0.020 C 
ATOM     16  C24 ZIN A   1      26.842   0.255  31.795  0.00  0.00     0.006 C 
ATOM     17  C26 ZIN A   1      25.696   1.253  31.578  0.00  0.00     0.033 C 
ATOM     18  C27 ZIN A   1      26.448   2.492  31.094  0.00  0.00    -0.018 C 
ATOM     19  C28 ZIN A   1      27.628   2.117  30.525  0.00  0.00    -0.042 C 
ENDROOT
BRANCH  19  20
ATOM     20  C29 ZIN A   1      28.644   3.033  29.964  0.00  0.00    -0.012 A 
ATOM     21  C34 ZIN A   1      29.249   4.001  30.767  0.00  0.00     0.128 A 
ATOM     22  N33 ZIN A   1      30.158   4.812  30.269  0.00  0.00    -0.272 NA
ATOM     23  C32 ZIN A   1      30.523   4.756  29.003  0.00  0.00     0.116 A 
ATOM     24  C31 ZIN A   1      29.968   3.828  28.140  0.00  0.00     0.020 A 
ATOM     25  C30 ZIN A   1      29.012   2.947  28.616  0.00  0.00     0.015 A 
ENDBRANCH  19  20
BRANCH  11  26
ATOM     26  O15 ZIN A   1      27.390  -5.822  34.111  0.00  0.00    -0.251 OA
BRANCH  26  27
ATOM     27  S16 ZIN A   1      26.201  -6.173  34.994  0.00  0.00     0.251 S 
ATOM     28  O17 ZIN A   1      25.493  -4.931  35.261  0.00  0.00    -0.572 OA
ATOM     29  O18 ZIN A   1      25.385  -7.115  34.244  0.00  0.00    -0.572 OA
ATOM     30  O19 ZIN A   1      26.741  -6.765  36.208  0.00  0.00    -0.572 OA
ENDBRANCH  26  27
ENDBRANCH  11  26
TORSDOF 3
ENDMDL
MODEL 114
REMARK CAVERDOCK RESULT:     -11.0      0.000      0.000
REMARK CAVERDOCK CONSTRAINTS:       0.0      0.0      0.0      0.0
REMARK CAVERDOCK TUNNEL: 113    -11.0      3.3    114.4
REMARK  3 active torsions:
REMARK  status: ('A' for Active; 'I' for Inactive)
REMARK    1  A    between atoms: C13_11  and  O15_12 
REMARK    2  A    between atoms: O15_12  and  S16_13 
REMARK    3  A    between atoms: C28_24  and  C29_25 
ROOT
ATOM      1  C1  ZIN A   1      25.555  -3.850  31.956  0.00  0.00     0.021 C 
ATOM      2  C2  ZIN A   1      26.613  -3.992  33.052  0.00  0.00    -0.012 C 
ATOM      3  C3  ZIN A   1      26.368  -2.952  34.121  0.00  0.00     0.015 C 
ATOM      4  C4  ZIN A   1      26.274  -1.594  33.404  0.00  0.00     0.007 C 
ATOM      5  C5  ZIN A   1      27.520  -1.295  32.575  0.00  0.00     0.003 C 
ATOM      6  C7  ZIN A   1      27.861  -2.434  31.603  0.00  0.00    -0.001 C 
ATOM      7  C9  ZIN A   1      29.186  -2.092  30.914  0.00  0.00     0.033 C 
ATOM      8  C10 ZIN A   1      29.062  -0.754  30.245  0.00  0.00    -0.023 C 
ATOM      9  C11 ZIN A   1      28.235   0.166  30.647  0.00  0.00    -0.072 C 
ATOM     10  C12 ZIN A   1      28.205   1.485  29.894  0.00  0.00     0.068 C 
ATOM     11  C13 ZIN A   1      28.349   2.624  30.907  0.00  0.00     0.149 C 
ATOM     12  C20 ZIN A   1      27.264   2.496  31.978  0.00  0.00     0.035 C 
ATOM     13  C21 ZIN A   1      27.465   1.197  32.761  0.00  0.00     0.016 C 
ATOM     14  C22 ZIN A   1      27.327   0.001  31.807  0.00  0.00    -0.017 C 
ATOM     15  C23 ZIN A   1      25.898  -0.010  31.260  0.00  0.00     0.020 C 
ATOM     16  C24 ZIN A   1      28.018  -3.701  32.446  0.00  0.00     0.006 C 
ATOM     17  C26 ZIN A   1      28.214  -5.015  31.677  0.00  0.00     0.033 C 
ATOM     18  C27 ZIN A   1      27.623  -6.036  32.648  0.00  0.00    -0.018 C 
ATOM     19  C28 ZIN A   1      26.712  -5.425  33.456  0.00  0.00    -0.042 C 
ENDROOT
BRANCH  19  20
ATOM     20  C29 ZIN A   1      25.948  -6.076  34.541  0.00  0.00    -0.012 A 
ATOM     21  C34 ZIN A   1      26.517  -6.252  35.804  0.00  0.00     0.128 A 
ATOM     22  N33 ZIN A   1      25.834  -6.827  36.772  0.00  0.00    -0.272 NA
ATOM     23  C32 ZIN A   1      24.604  -7.265  36.591  0.00  0.00     0.116 A 
ATOM     24  C31 ZIN A   1      23.971  -7.132  35.369  0.00  0.00     0.020 A 
ATOM     25  C30 ZIN A   1      24.643  -6.530  34.320  0.00  0.00     0.015 A 
ENDBRANCH  19  20
BRANCH  11  26
ATOM     26  O15 ZIN A   1      29.636   2.554  31.524  0.00  0.00    -0.251 OA
BRANCH  26  27
ATOM     27  S16 ZIN A   1      30.772   3.056  30.644  0.00  0.00     0.251 S 
ATOM     28  O17 ZIN A   1      30.255   4.194  29.899  0.00  0.00    -0.572 OA
ATOM     29  O18 ZIN A   1      31.857   3.436  31.536  0.00  0.00    -0.572 OA
ATOM     30  O19 ZIN A   1      31.143   1.955  29.770  0.00  0.00    -0.572 OA
ENDBRANCH  26  27
ENDBRANCH  11  26
TORSDOF 3
ENDMDL
MODEL 115
REMARK CAVERDOCK RESULT:     -10.4      0.000      0.000
REMARK CAVERDOCK CONSTRAINTS:       0.0      0.0      0.0      0.0
REMARK CAVERDOCK TUNNEL: 114    -10.4      3.2    115.4
REMARK  3 active torsions:
REMARK  status: ('A' for Active; 'I' for Inactive)
REMARK    1  A    between atoms: C13_11  and  O15_12 
REMARK    2  A    between atoms: O15_12  and  S16_13 
REMARK    3  A    between atoms: C28_24  and  C29_25 
ROOT
ATOM      1  C1  ZIN A   1      25.260  -4.525  31.790  0.00  0.00     0.021 C 
ATOM      2  C2  ZIN A   1      26.250  -4.462  32.955  0.00  0.00    -0.012 C 
ATOM      3  C3  ZIN A   1      25.879  -3.312  33.863  0.00  0.00     0.015 C 
ATOM      4  C4  ZIN A   1      25.760  -2.064  32.971  0.00  0.00     0.007 C 
ATOM      5  C5  ZIN A   1      27.040  -1.796  32.185  0.00  0.00     0.003 C 
ATOM      6  C7  ZIN A   1      27.505  -3.025  31.391  0.00  0.00    -0.001 C 
ATOM      7  C9  ZIN A   1      28.852  -2.692  30.741  0.00  0.00     0.033 C 
ATOM      8  C10 ZIN A   1      28.701  -1.461  29.897  0.00  0.00    -0.023 C 
ATOM      9  C11 ZIN A   1      27.801  -0.549  30.128  0.00  0.00    -0.072 C 
ATOM     10  C12 ZIN A   1      27.750   0.659  29.209  0.00  0.00     0.068 C 
ATOM     11  C13 ZIN A   1      27.765   1.924  30.071  0.00  0.00     0.149 C 
ATOM     12  C20 ZIN A   1      26.620   1.865  31.085  0.00  0.00     0.035 C 
ATOM     13  C21 ZIN A   1      26.839   0.692  32.041  0.00  0.00     0.016 C 
ATOM     14  C22 ZIN A   1      26.829  -0.623  31.244  0.00  0.00    -0.017 C 
ATOM     15  C23 ZIN A   1      25.441  -0.791  30.621  0.00  0.00     0.020 C 
ATOM     16  C24 ZIN A   1      27.674  -4.164  32.399  0.00  0.00     0.006 C 
ATOM     17  C26 ZIN A   1      27.991  -5.550  31.821  0.00  0.00     0.033 C 
ATOM     18  C27 ZIN A   1      27.392  -6.474  32.880  0.00  0.00    -0.018 C 
ATOM     19  C28 ZIN A   1      26.398  -5.823  33.547  0.00  0.00    -0.042 C 
ENDROOT
BRANCH  19  20
ATOM     20  C29 ZIN A   1      25.601  -6.377  34.661  0.00  0.00    -0.012 A 
ATOM     21  C34 ZIN A   1      26.054  -6.277  35.978  0.00  0.00     0.128 A 
ATOM     22  N33 ZIN A   1      25.341  -6.766  36.970  0.00  0.00    -0.272 NA
ATOM     23  C32 ZIN A   1      24.188  -7.373  36.767  0.00  0.00     0.116 A 
ATOM     24  C31 ZIN A   1      23.672  -7.517  35.492  0.00  0.00     0.020 A 
ATOM     25  C30 ZIN A   1      24.380  -7.015  34.414  0.00  0.00     0.015 A 
ENDBRANCH  19  20
BRANCH  11  26
ATOM     26  O15 ZIN A   1      29.011   2.012  30.766  0.00  0.00    -0.251 OA
BRANCH  26  27
ATOM     27  S16 ZIN A   1      29.875   3.191  30.341  0.00  0.00     0.251 S 
ATOM     28  O17 ZIN A   1      30.025   3.103  28.897  0.00  0.00    -0.572 OA
ATOM     29  O18 ZIN A   1      29.167   4.397  30.743  0.00  0.00    -0.572 OA
ATOM     30  O19 ZIN A   1      31.147   3.048  31.031  0.00  0.00    -0.572 OA
ENDBRANCH  26  27
ENDBRANCH  11  26
TORSDOF 3
ENDMDL
MODEL 116
REMARK CAVERDOCK RESULT:     -10.1      0.000      0.000
REMARK CAVERDOCK CONSTRAINTS:       0.0      0.0      0.0      0.0
REMARK CAVERDOCK TUNNEL: 115    -10.1      3.2    116.5
REMARK  3 active torsions:
REMARK  status: ('A' for Active; 'I' for Inactive)
REMARK    1  A    between atoms: C13_11  and  O15_12 
REMARK    2  A    between atoms: O15_12  and  S16_13 
REMARK    3  A    between atoms: C28_24  and  C29_25 
ROOT
ATOM      1  C1  ZIN A   1      25.297  -4.670  31.820  0.00  0.00     0.021 C 
ATOM      2  C2  ZIN A   1      26.269  -4.585  32.998  0.00  0.00    -0.012 C 
ATOM      3  C3  ZIN A   1      25.882  -3.422  33.882  0.00  0.00     0.015 C 
ATOM      4  C4  ZIN A   1      25.773  -2.188  32.968  0.00  0.00     0.007 C 
ATOM      5  C5  ZIN A   1      27.064  -1.930  32.197  0.00  0.00     0.003 C 
ATOM      6  C7  ZIN A   1      27.543  -3.171  31.430  0.00  0.00    -0.001 C 
ATOM      7  C9  ZIN A   1      28.899  -2.845  30.795  0.00  0.00     0.033 C 
ATOM      8  C10 ZIN A   1      28.758  -1.627  29.929  0.00  0.00    -0.023 C 
ATOM      9  C11 ZIN A   1      27.852  -0.715  30.131  0.00  0.00    -0.072 C 
ATOM     10  C12 ZIN A   1      27.812   0.478  29.192  0.00  0.00     0.068 C 
ATOM     11  C13 ZIN A   1      27.812   1.757  30.034  0.00  0.00     0.149 C 
ATOM     12  C20 ZIN A   1      26.652   1.712  31.031  0.00  0.00     0.035 C 
ATOM     13  C21 ZIN A   1      26.859   0.555  32.009  0.00  0.00     0.016 C 
ATOM     14  C22 ZIN A   1      26.864  -0.773  31.234  0.00  0.00    -0.017 C 
ATOM     15  C23 ZIN A   1      25.486  -0.954  30.594  0.00  0.00     0.020 C 
ATOM     16  C24 ZIN A   1      27.700  -4.292  32.459  0.00  0.00     0.006 C 
ATOM     17  C26 ZIN A   1      28.029  -5.687  31.908  0.00  0.00     0.033 C 
ATOM     18  C27 ZIN A   1      27.417  -6.595  32.973  0.00  0.00    -0.018 C 
ATOM     19  C28 ZIN A   1      26.412  -5.936  33.615  0.00  0.00    -0.042 C 
ENDROOT
BRANCH  19  20
ATOM     20  C29 ZIN A   1      25.600  -6.474  34.726  0.00  0.00    -0.012 A 
ATOM     21  C34 ZIN A   1      26.008  -6.307  36.050  0.00  0.00     0.128 A 
ATOM     22  N33 ZIN A   1      25.281  -6.781  37.040  0.00  0.00    -0.272 NA
ATOM     23  C32 ZIN A   1      24.156  -7.436  36.827  0.00  0.00     0.116 A 
ATOM     24  C31 ZIN A   1      23.685  -7.647  35.544  0.00  0.00     0.020 A 
ATOM     25  C30 ZIN A   1      24.409  -7.164  34.468  0.00  0.00     0.015 A 
ENDBRANCH  19  20
BRANCH  11  26
ATOM     26  O15 ZIN A   1      29.047   1.860  30.746  0.00  0.00    -0.251 OA
BRANCH  26  27
ATOM     27  S16 ZIN A   1      29.812   3.147  30.475  0.00  0.00     0.251 S 
ATOM     28  O17 ZIN A   1      31.082   3.037  31.175  0.00  0.00    -0.572 OA
ATOM     29  O18 ZIN A   1      29.990   3.234  29.034  0.00  0.00    -0.572 OA
ATOM     30  O19 ZIN A   1      28.997   4.236  30.991  0.00  0.00    -0.572 OA
ENDBRANCH  26  27
ENDBRANCH  11  26
TORSDOF 3
ENDMDL
MODEL 117
REMARK CAVERDOCK RESULT:      -9.3      0.000      0.000
REMARK CAVERDOCK CONSTRAINTS:       0.0      0.0      0.0      0.0
REMARK CAVERDOCK TUNNEL: 116     -9.3      3.2    117.1
REMARK  3 active torsions:
REMARK  status: ('A' for Active; 'I' for Inactive)
REMARK    1  A    between atoms: C13_11  and  O15_12 
REMARK    2  A    between atoms: O15_12  and  S16_13 
REMARK    3  A    between atoms: C28_24  and  C29_25 
ROOT
ATOM      1  C1  ZIN A   1      25.165  -4.686  31.911  0.00  0.00     0.021 C 
ATOM      2  C2  ZIN A   1      26.213  -4.700  33.025  0.00  0.00    -0.012 C 
ATOM      3  C3  ZIN A   1      25.982  -3.522  33.942  0.00  0.00     0.015 C 
ATOM      4  C4  ZIN A   1      25.921  -2.270  33.049  0.00  0.00     0.007 C 
ATOM      5  C5  ZIN A   1      27.179  -2.110  32.200  0.00  0.00     0.003 C 
ATOM      6  C7  ZIN A   1      27.502  -3.375  31.392  0.00  0.00    -0.001 C 
ATOM      7  C9  ZIN A   1      28.838  -3.155  30.675  0.00  0.00     0.033 C 
ATOM      8  C10 ZIN A   1      28.746  -1.917  29.831  0.00  0.00    -0.023 C 
ATOM      9  C11 ZIN A   1      27.936  -0.935  30.100  0.00  0.00    -0.072 C 
ATOM     10  C12 ZIN A   1      27.938   0.271  29.177  0.00  0.00     0.068 C 
ATOM     11  C13 ZIN A   1      28.100   1.533  30.029  0.00  0.00     0.149 C 
ATOM     12  C20 ZIN A   1      27.005   1.571  31.098  0.00  0.00     0.035 C 
ATOM     13  C21 ZIN A   1      27.174   0.385  32.049  0.00  0.00     0.016 C 
ATOM     14  C22 ZIN A   1      27.018  -0.926  31.263  0.00  0.00    -0.017 C 
ATOM     15  C23 ZIN A   1      25.592  -0.981  30.710  0.00  0.00     0.020 C 
ATOM     16  C24 ZIN A   1      27.627  -4.521  32.398  0.00  0.00     0.006 C 
ATOM     17  C26 ZIN A   1      27.801  -5.930  31.814  0.00  0.00     0.033 C 
ATOM     18  C27 ZIN A   1      27.182  -6.800  32.908  0.00  0.00    -0.018 C 
ATOM     19  C28 ZIN A   1      26.279  -6.067  33.618  0.00  0.00    -0.042 C 
ENDROOT
BRANCH  19  20
ATOM     20  C29 ZIN A   1      25.495  -6.552  34.774  0.00  0.00    -0.012 A 
ATOM     21  C34 ZIN A   1      24.323  -7.285  34.580  0.00  0.00     0.128 A 
ATOM     22  N33 ZIN A   1      23.628  -7.721  35.610  0.00  0.00    -0.272 NA
ATOM     23  C32 ZIN A   1      23.997  -7.479  36.853  0.00  0.00     0.116 A 
ATOM     24  C31 ZIN A   1      25.143  -6.756  37.129  0.00  0.00     0.020 A 
ATOM     25  C30 ZIN A   1      25.913  -6.279  36.082  0.00  0.00     0.015 A 
ENDBRANCH  19  20
BRANCH  11  26
ATOM     26  O15 ZIN A   1      29.381   1.520  30.661  0.00  0.00    -0.251 OA
BRANCH  26  27
ATOM     27  S16 ZIN A   1      29.892   2.900  31.053  0.00  0.00     0.251 S 
ATOM     28  O17 ZIN A   1      31.341   2.862  30.931  0.00  0.00    -0.572 OA
ATOM     29  O18 ZIN A   1      29.292   3.848  30.126  0.00  0.00    -0.572 OA
ATOM     30  O19 ZIN A   1      29.465   3.131  32.424  0.00  0.00    -0.572 OA
ENDBRANCH  26  27
ENDBRANCH  11  26
TORSDOF 3
ENDMDL
MODEL 118
REMARK CAVERDOCK RESULT:      -9.3      0.000      0.000
REMARK CAVERDOCK CONSTRAINTS:       0.0      0.0      0.0      0.0
REMARK CAVERDOCK TUNNEL: 117     -9.3      3.2    118.1
REMARK  3 active torsions:
REMARK  status: ('A' for Active; 'I' for Inactive)
REMARK    1  A    between atoms: C13_11  and  O15_12 
REMARK    2  A    between atoms: O15_12  and  S16_13 
REMARK    3  A    between atoms: C28_24  and  C29_25 
ROOT
ATOM      1  C1  ZIN A   1      25.178  -4.726  31.948  0.00  0.00     0.021 C 
ATOM      2  C2  ZIN A   1      26.228  -4.721  33.060  0.00  0.00    -0.012 C 
ATOM      3  C3  ZIN A   1      25.982  -3.542  33.973  0.00  0.00     0.015 C 
ATOM      4  C4  ZIN A   1      25.901  -2.295  33.075  0.00  0.00     0.007 C 
ATOM      5  C5  ZIN A   1      27.155  -2.120  32.222  0.00  0.00     0.003 C 
ATOM      6  C7  ZIN A   1      27.495  -3.384  31.420  0.00  0.00    -0.001 C 
ATOM      7  C9  ZIN A   1      28.827  -3.148  30.699  0.00  0.00     0.033 C 
ATOM      8  C10 ZIN A   1      28.715  -1.915  29.851  0.00  0.00    -0.023 C 
ATOM      9  C11 ZIN A   1      27.892  -0.943  30.116  0.00  0.00    -0.072 C 
ATOM     10  C12 ZIN A   1      27.875   0.259  29.188  0.00  0.00     0.068 C 
ATOM     11  C13 ZIN A   1      28.019   1.526  30.034  0.00  0.00     0.149 C 
ATOM     12  C20 ZIN A   1      26.926   1.553  31.104  0.00  0.00     0.035 C 
ATOM     13  C21 ZIN A   1      27.114   0.374  32.061  0.00  0.00     0.016 C 
ATOM     14  C22 ZIN A   1      26.975  -0.942  31.280  0.00  0.00    -0.017 C 
ATOM     15  C23 ZIN A   1      25.549  -1.021  30.730  0.00  0.00     0.020 C 
ATOM     16  C24 ZIN A   1      27.638  -4.523  32.431  0.00  0.00     0.006 C 
ATOM     17  C26 ZIN A   1      27.832  -5.933  31.852  0.00  0.00     0.033 C 
ATOM     18  C27 ZIN A   1      27.227  -6.806  32.951  0.00  0.00    -0.018 C 
ATOM     19  C28 ZIN A   1      26.315  -6.084  33.660  0.00  0.00    -0.042 C 
ENDROOT
BRANCH  19  20
ATOM     20  C29 ZIN A   1      25.540  -6.575  34.819  0.00  0.00    -0.012 A 
ATOM     21  C34 ZIN A   1      26.004  -6.374  36.120  0.00  0.00     0.128 A 
ATOM     22  N33 ZIN A   1      25.310  -6.806  37.152  0.00  0.00    -0.272 NA
ATOM     23  C32 ZIN A   1      24.169  -7.449  37.004  0.00  0.00     0.116 A 
ATOM     24  C31 ZIN A   1      23.643  -7.692  35.749  0.00  0.00     0.020 A 
ATOM     25  C30 ZIN A   1      24.330  -7.253  34.630  0.00  0.00     0.015 A 
ENDBRANCH  19  20
BRANCH  11  26
ATOM     26  O15 ZIN A   1      29.302   1.535  30.664  0.00  0.00    -0.251 OA
BRANCH  26  27
ATOM     27  S16 ZIN A   1      29.767   2.917  31.101  0.00  0.00     0.251 S 
ATOM     28  O17 ZIN A   1      28.969   3.882  30.361  0.00  0.00    -0.572 OA
ATOM     29  O18 ZIN A   1      29.536   3.004  32.535  0.00  0.00    -0.572 OA
ATOM     30  O19 ZIN A   1      31.180   3.008  30.769  0.00  0.00    -0.572 OA
ENDBRANCH  26  27
ENDBRANCH  11  26
TORSDOF 3
ENDMDL
MODEL 119
REMARK CAVERDOCK RESULT:      -9.7      0.000      0.000
REMARK CAVERDOCK CONSTRAINTS:       0.0      0.0      0.0      0.0
REMARK CAVERDOCK TUNNEL: 118     -9.7      3.2    119.1
REMARK  3 active torsions:
REMARK  status: ('A' for Active; 'I' for Inactive)
REMARK    1  A    between atoms: C13_11  and  O15_12 
REMARK    2  A    between atoms: O15_12  and  S16_13 
REMARK    3  A    between atoms: C28_24  and  C29_25 
ROOT
ATOM      1  C1  ZIN A   1      27.169  -0.204  29.889  0.00  0.00     0.021 C 
ATOM      2  C2  ZIN A   1      27.813   0.282  31.189  0.00  0.00    -0.012 C 
ATOM      3  C3  ZIN A   1      29.036  -0.554  31.483  0.00  0.00     0.015 C 
ATOM      4  C4  ZIN A   1      28.591  -2.026  31.424  0.00  0.00     0.007 C 
ATOM      5  C5  ZIN A   1      27.443  -2.316  32.386  0.00  0.00     0.003 C 
ATOM      6  C7  ZIN A   1      26.263  -1.353  32.193  0.00  0.00    -0.001 C 
ATOM      7  C9  ZIN A   1      25.223  -1.648  33.279  0.00  0.00     0.033 C 
ATOM      8  C10 ZIN A   1      24.829  -3.095  33.203  0.00  0.00    -0.023 C 
ATOM      9  C11 ZIN A   1      25.612  -4.019  32.727  0.00  0.00    -0.072 C 
ATOM     10  C12 ZIN A   1      25.106  -5.451  32.710  0.00  0.00     0.068 C 
ATOM     11  C13 ZIN A   1      26.161  -6.344  33.368  0.00  0.00     0.149 C 
ATOM     12  C20 ZIN A   1      27.505  -6.152  32.663  0.00  0.00     0.035 C 
ATOM     13  C21 ZIN A   1      27.984  -4.712  32.853  0.00  0.00     0.016 C 
ATOM     14  C22 ZIN A   1      26.974  -3.750  32.208  0.00  0.00    -0.017 C 
ATOM     15  C23 ZIN A   1      26.945  -4.029  30.704  0.00  0.00     0.020 C 
ATOM     16  C24 ZIN A   1      26.817   0.063  32.365  0.00  0.00     0.006 C 
ATOM     17  C26 ZIN A   1      25.850   1.218  32.068  0.00  0.00     0.033 C 
ATOM     18  C27 ZIN A   1      26.810   2.322  31.627  0.00  0.00    -0.018 C 
ATOM     19  C28 ZIN A   1      27.955   1.766  31.141  0.00  0.00    -0.042 C 
ENDROOT
BRANCH  19  20
ATOM     20  C29 ZIN A   1      29.130   2.511  30.644  0.00  0.00    -0.012 A 
ATOM     21  C34 ZIN A   1      30.232   2.733  31.471  0.00  0.00     0.128 A 
ATOM     22  N33 ZIN A   1      31.282   3.391  31.026  0.00  0.00    -0.272 NA
ATOM     23  C32 ZIN A   1      31.334   3.873  29.800  0.00  0.00     0.116 A 
ATOM     24  C31 ZIN A   1      30.282   3.700  28.919  0.00  0.00     0.020 A 
ATOM     25  C30 ZIN A   1      29.156   3.010  29.336  0.00  0.00     0.015 A 
ENDBRANCH  19  20
BRANCH  11  26
ATOM     26  O15 ZIN A   1      26.292  -5.991  34.747  0.00  0.00    -0.251 OA
BRANCH  26  27
ATOM     27  S16 ZIN A   1      25.120  -6.431  35.613  0.00  0.00     0.251 S 
ATOM     28  O17 ZIN A   1      24.218  -5.294  35.709  0.00  0.00    -0.572 OA
ATOM     29  O18 ZIN A   1      24.502  -7.563  34.938  0.00  0.00    -0.572 OA
ATOM     30  O19 ZIN A   1      25.671  -6.802  36.907  0.00  0.00    -0.572 OA
ENDBRANCH  26  27
ENDBRANCH  11  26
TORSDOF 3
ENDMDL
MODEL 120
REMARK CAVERDOCK RESULT:      -9.8      0.000      0.000
REMARK CAVERDOCK CONSTRAINTS:       0.0      0.0      0.0      0.0
REMARK CAVERDOCK TUNNEL: 119     -9.8      3.2    120.3
REMARK  3 active torsions:
REMARK  status: ('A' for Active; 'I' for Inactive)
REMARK    1  A    between atoms: C13_11  and  O15_12 
REMARK    2  A    between atoms: O15_12  and  S16_13 
REMARK    3  A    between atoms: C28_24  and  C29_25 
ROOT
ATOM      1  C1  ZIN A   1      27.128  -0.300  29.926  0.00  0.00     0.021 C 
ATOM      2  C2  ZIN A   1      27.755   0.220  31.221  0.00  0.00    -0.012 C 
ATOM      3  C3  ZIN A   1      28.985  -0.596  31.542  0.00  0.00     0.015 C 
ATOM      4  C4  ZIN A   1      28.558  -2.074  31.510  0.00  0.00     0.007 C 
ATOM      5  C5  ZIN A   1      27.405  -2.358  32.467  0.00  0.00     0.003 C 
ATOM      6  C7  ZIN A   1      26.215  -1.413  32.244  0.00  0.00    -0.001 C 
ATOM      7  C9  ZIN A   1      25.169  -1.699  33.327  0.00  0.00     0.033 C 
ATOM      8  C10 ZIN A   1      24.793  -3.151  33.277  0.00  0.00    -0.023 C 
ATOM      9  C11 ZIN A   1      25.591  -4.075  32.826  0.00  0.00    -0.072 C 
ATOM     10  C12 ZIN A   1      25.103  -5.513  32.834  0.00  0.00     0.068 C 
ATOM     11  C13 ZIN A   1      26.161  -6.381  33.519  0.00  0.00     0.149 C 
ATOM     12  C20 ZIN A   1      27.510  -6.186  32.823  0.00  0.00     0.035 C 
ATOM     13  C21 ZIN A   1      27.970  -4.737  32.987  0.00  0.00     0.016 C 
ATOM     14  C22 ZIN A   1      26.954  -3.801  32.314  0.00  0.00    -0.017 C 
ATOM     15  C23 ZIN A   1      26.942  -4.110  30.816  0.00  0.00     0.020 C 
ATOM     16  C24 ZIN A   1      26.751   0.012  32.393  0.00  0.00     0.006 C 
ATOM     17  C26 ZIN A   1      25.773   1.150  32.063  0.00  0.00     0.033 C 
ATOM     18  C27 ZIN A   1      26.724   2.256  31.609  0.00  0.00    -0.018 C 
ATOM     19  C28 ZIN A   1      27.880   1.705  31.144  0.00  0.00    -0.042 C 
ENDROOT
BRANCH  19  20
ATOM     20  C29 ZIN A   1      29.051   2.453  30.642  0.00  0.00    -0.012 A 
ATOM     21  C34 ZIN A   1      30.154   2.683  31.467  0.00  0.00     0.128 A 
ATOM     22  N33 ZIN A   1      31.200   3.344  31.018  0.00  0.00    -0.272 NA
ATOM     23  C32 ZIN A   1      31.247   3.823  29.790  0.00  0.00     0.116 A 
ATOM     24  C31 ZIN A   1      30.193   3.642  28.912  0.00  0.00     0.020 A 
ATOM     25  C30 ZIN A   1      29.072   2.948  29.333  0.00  0.00     0.015 A 
ENDBRANCH  19  20
BRANCH  11  26
ATOM     26  O15 ZIN A   1      26.276  -5.998  34.892  0.00  0.00    -0.251 OA
BRANCH  26  27
ATOM     27  S16 ZIN A   1      25.097  -6.425  35.754  0.00  0.00     0.251 S 
ATOM     28  O17 ZIN A   1      24.470  -7.551  35.079  0.00  0.00    -0.572 OA
ATOM     29  O18 ZIN A   1      25.639  -6.800  37.051  0.00  0.00    -0.572 OA
ATOM     30  O19 ZIN A   1      24.207  -5.279  35.844  0.00  0.00    -0.572 OA
ENDBRANCH  26  27
ENDBRANCH  11  26
TORSDOF 3
ENDMDL
MODEL 121
REMARK CAVERDOCK RESULT:      -9.8      0.000      0.000
REMARK CAVERDOCK CONSTRAINTS:       0.0      0.0      0.0      0.0
REMARK CAVERDOCK TUNNEL: 120     -9.8      3.3    121.1
REMARK  3 active torsions:
REMARK  status: ('A' for Active; 'I' for Inactive)
REMARK    1  A    between atoms: C13_11  and  O15_12 
REMARK    2  A    between atoms: O15_12  and  S16_13 
REMARK    3  A    between atoms: C28_24  and  C29_25 
ROOT
ATOM      1  C1  ZIN A   1      27.117  -0.359  30.007  0.00  0.00     0.021 C 
ATOM      2  C2  ZIN A   1      27.777   0.139  31.294  0.00  0.00    -0.012 C 
ATOM      3  C3  ZIN A   1      29.005  -0.694  31.580  0.00  0.00     0.015 C 
ATOM      4  C4  ZIN A   1      28.561  -2.167  31.540  0.00  0.00     0.007 C 
ATOM      5  C5  ZIN A   1      27.424  -2.449  32.519  0.00  0.00     0.003 C 
ATOM      6  C7  ZIN A   1      26.241  -1.488  32.332  0.00  0.00    -0.001 C 
ATOM      7  C9  ZIN A   1      25.216  -1.774  33.434  0.00  0.00     0.033 C 
ATOM      8  C10 ZIN A   1      24.822  -3.221  33.376  0.00  0.00    -0.023 C 
ATOM      9  C11 ZIN A   1      25.599  -4.149  32.898  0.00  0.00    -0.072 C 
ATOM     10  C12 ZIN A   1      25.095  -5.582  32.901  0.00  0.00     0.068 C 
ATOM     11  C13 ZIN A   1      26.158  -6.469  33.553  0.00  0.00     0.149 C 
ATOM     12  C20 ZIN A   1      27.493  -6.282  32.830  0.00  0.00     0.035 C 
ATOM     13  C21 ZIN A   1      27.974  -4.840  33.001  0.00  0.00     0.016 C 
ATOM     14  C22 ZIN A   1      26.954  -3.885  32.360  0.00  0.00    -0.017 C 
ATOM     15  C23 ZIN A   1      26.907  -4.177  30.859  0.00  0.00     0.020 C 
ATOM     16  C24 ZIN A   1      26.796  -0.071  32.485  0.00  0.00     0.006 C 
ATOM     17  C26 ZIN A   1      25.825   1.081  32.189  0.00  0.00     0.033 C 
ATOM     18  C27 ZIN A   1      26.778   2.182  31.727  0.00  0.00    -0.018 C 
ATOM     19  C28 ZIN A   1      27.917   1.623  31.231  0.00  0.00    -0.042 C 
ENDROOT
BRANCH  19  20
ATOM     20  C29 ZIN A   1      29.086   2.364  30.712  0.00  0.00    -0.012 A 
ATOM     21  C34 ZIN A   1      30.160   2.674  31.549  0.00  0.00     0.128 A 
ATOM     22  N33 ZIN A   1      31.203   3.328  31.085  0.00  0.00    -0.272 NA
ATOM     23  C32 ZIN A   1      31.275   3.725  29.830  0.00  0.00     0.116 A 
ATOM     24  C31 ZIN A   1      30.252   3.462  28.938  0.00  0.00     0.020 A 
ATOM     25  C30 ZIN A   1      29.134   2.771  29.374  0.00  0.00     0.015 A 
ENDBRANCH  19  20
BRANCH  11  26
ATOM     26  O15 ZIN A   1      26.307  -6.103  34.927  0.00  0.00    -0.251 OA
BRANCH  26  27
ATOM     27  S16 ZIN A   1      25.110  -6.463  35.796  0.00  0.00     0.251 S 
ATOM     28  O17 ZIN A   1      24.244  -5.295  35.823  0.00  0.00    -0.572 OA
ATOM     29  O18 ZIN A   1      24.465  -7.606  35.169  0.00  0.00    -0.572 OA
ATOM     30  O19 ZIN A   1      25.632  -6.786  37.115  0.00  0.00    -0.572 OA
ENDBRANCH  26  27
ENDBRANCH  11  26
TORSDOF 3
ENDMDL
MODEL 122
REMARK CAVERDOCK RESULT:      -9.6      0.000      0.000
REMARK CAVERDOCK CONSTRAINTS:       0.0      0.0      0.0      0.0
REMARK CAVERDOCK TUNNEL: 121     -9.6      3.3    122.2
REMARK  3 active torsions:
REMARK  status: ('A' for Active; 'I' for Inactive)
REMARK    1  A    between atoms: C13_11  and  O15_12 
REMARK    2  A    between atoms: O15_12  and  S16_13 
REMARK    3  A    between atoms: C28_24  and  C29_25 
ROOT
ATOM      1  C1  ZIN A   1      27.003  -0.525  30.066  0.00  0.00     0.021 C 
ATOM      2  C2  ZIN A   1      27.634   0.018  31.349  0.00  0.00    -0.012 C 
ATOM      3  C3  ZIN A   1      28.863  -0.795  31.684  0.00  0.00     0.015 C 
ATOM      4  C4  ZIN A   1      28.432  -2.272  31.681  0.00  0.00     0.007 C 
ATOM      5  C5  ZIN A   1      27.279  -2.535  32.646  0.00  0.00     0.003 C 
ATOM      6  C7  ZIN A   1      26.092  -1.591  32.407  0.00  0.00    -0.001 C 
ATOM      7  C9  ZIN A   1      25.047  -1.853  33.497  0.00  0.00     0.033 C 
ATOM      8  C10 ZIN A   1      24.667  -3.305  33.476  0.00  0.00    -0.023 C 
ATOM      9  C11 ZIN A   1      25.462  -4.239  33.042  0.00  0.00    -0.072 C 
ATOM     10  C12 ZIN A   1      24.969  -5.676  33.078  0.00  0.00     0.068 C 
ATOM     11  C13 ZIN A   1      26.027  -6.533  33.778  0.00  0.00     0.149 C 
ATOM     12  C20 ZIN A   1      27.375  -6.356  33.075  0.00  0.00     0.035 C 
ATOM     13  C21 ZIN A   1      27.839  -4.905  33.211  0.00  0.00     0.016 C 
ATOM     14  C22 ZIN A   1      26.825  -3.979  32.521  0.00  0.00    -0.017 C 
ATOM     15  C23 ZIN A   1      26.809  -4.317  31.029  0.00  0.00     0.020 C 
ATOM     16  C24 ZIN A   1      26.632  -0.164  32.527  0.00  0.00     0.006 C 
ATOM     17  C26 ZIN A   1      25.656   0.969  32.177  0.00  0.00     0.033 C 
ATOM     18  C27 ZIN A   1      26.609   2.064  31.700  0.00  0.00    -0.018 C 
ATOM     19  C28 ZIN A   1      27.762   1.500  31.243  0.00  0.00    -0.042 C 
ENDROOT
BRANCH  19  20
ATOM     20  C29 ZIN A   1      28.935   2.236  30.725  0.00  0.00    -0.012 A 
ATOM     21  C34 ZIN A   1      29.987   2.585  31.573  0.00  0.00     0.128 A 
ATOM     22  N33 ZIN A   1      31.034   3.234  31.110  0.00  0.00    -0.272 NA
ATOM     23  C32 ZIN A   1      31.129   3.590  29.844  0.00  0.00     0.116 A 
ATOM     24  C31 ZIN A   1      30.127   3.286  28.940  0.00  0.00     0.020 A 
ATOM     25  C30 ZIN A   1      29.007   2.598  29.375  0.00  0.00     0.015 A 
ENDBRANCH  19  20
BRANCH  11  26
ATOM     26  O15 ZIN A   1      26.146  -6.124  35.142  0.00  0.00    -0.251 OA
BRANCH  26  27
ATOM     27  S16 ZIN A   1      24.927  -6.449  35.994  0.00  0.00     0.251 S 
ATOM     28  O17 ZIN A   1      25.420  -6.810  37.314  0.00  0.00    -0.572 OA
ATOM     29  O18 ZIN A   1      24.106  -5.249  36.027  0.00  0.00    -0.572 OA
ATOM     30  O19 ZIN A   1      24.246  -7.558  35.344  0.00  0.00    -0.572 OA
ENDBRANCH  26  27
ENDBRANCH  11  26
TORSDOF 3
ENDMDL
MODEL 123
REMARK CAVERDOCK RESULT:      -9.4      0.000      0.000
REMARK CAVERDOCK CONSTRAINTS:       0.1      0.0      0.0      0.0
REMARK CAVERDOCK TUNNEL: 122     -9.4      3.3    123.2
REMARK  3 active torsions:
REMARK  status: ('A' for Active; 'I' for Inactive)
REMARK    1  A    between atoms: C13_11  and  O15_12 
REMARK    2  A    between atoms: O15_12  and  S16_13 
REMARK    3  A    between atoms: C28_24  and  C29_25 
ROOT
ATOM      1  C1  ZIN A   1      26.948  -0.656  30.089  0.00  0.00     0.021 C 
ATOM      2  C2  ZIN A   1      27.559  -0.093  31.374  0.00  0.00    -0.012 C 
ATOM      3  C3  ZIN A   1      28.803  -0.877  31.721  0.00  0.00     0.015 C 
ATOM      4  C4  ZIN A   1      28.403  -2.363  31.724  0.00  0.00     0.007 C 
ATOM      5  C5  ZIN A   1      27.250  -2.645  32.683  0.00  0.00     0.003 C 
ATOM      6  C7  ZIN A   1      26.045  -1.728  32.431  0.00  0.00    -0.001 C 
ATOM      7  C9  ZIN A   1      24.999  -2.006  33.516  0.00  0.00     0.033 C 
ATOM      8  C10 ZIN A   1      24.650  -3.465  33.501  0.00  0.00    -0.023 C 
ATOM      9  C11 ZIN A   1      25.467  -4.385  33.077  0.00  0.00    -0.072 C 
ATOM     10  C12 ZIN A   1      25.005  -5.832  33.119  0.00  0.00     0.068 C 
ATOM     11  C13 ZIN A   1      26.077  -6.662  33.831  0.00  0.00     0.149 C 
ATOM     12  C20 ZIN A   1      27.424  -6.460  33.135  0.00  0.00     0.035 C 
ATOM     13  C21 ZIN A   1      27.857  -4.999  33.265  0.00  0.00     0.016 C 
ATOM     14  C22 ZIN A   1      26.827  -4.099  32.564  0.00  0.00    -0.017 C 
ATOM     15  C23 ZIN A   1      26.829  -4.446  31.074  0.00  0.00     0.020 C 
ATOM     16  C24 ZIN A   1      26.553  -0.289  32.546  0.00  0.00     0.006 C 
ATOM     17  C26 ZIN A   1      25.556   0.821  32.183  0.00  0.00     0.033 C 
ATOM     18  C27 ZIN A   1      26.488   1.933  31.705  0.00  0.00    -0.018 C 
ATOM     19  C28 ZIN A   1      27.656   1.392  31.260  0.00  0.00    -0.042 C 
ENDROOT
BRANCH  19  20
ATOM     20  C29 ZIN A   1      28.816   2.149  30.744  0.00  0.00    -0.012 A 
ATOM     21  C34 ZIN A   1      29.821   2.584  31.609  0.00  0.00     0.128 A 
ATOM     22  N33 ZIN A   1      30.858   3.253  31.149  0.00  0.00    -0.272 NA
ATOM     23  C32 ZIN A   1      30.984   3.549  29.870  0.00  0.00     0.116 A 
ATOM     24  C31 ZIN A   1      30.029   3.158  28.949  0.00  0.00     0.020 A 
ATOM     25  C30 ZIN A   1      28.923   2.446  29.380  0.00  0.00     0.015 A 
ENDBRANCH  19  20
BRANCH  11  26
ATOM     26  O15 ZIN A   1      26.177  -6.243  35.194  0.00  0.00    -0.251 OA
BRANCH  26  27
ATOM     27  S16 ZIN A   1      24.912  -6.473  36.007  0.00  0.00     0.251 S 
ATOM     28  O17 ZIN A   1      25.336  -6.877  37.338  0.00  0.00    -0.572 OA
ATOM     29  O18 ZIN A   1      24.189  -5.210  36.025  0.00  0.00    -0.572 OA
ATOM     30  O19 ZIN A   1      24.164  -7.521  35.331  0.00  0.00    -0.572 OA
ENDBRANCH  26  27
ENDBRANCH  11  26
TORSDOF 3
ENDMDL
MODEL 124
REMARK CAVERDOCK RESULT:      -9.1      0.000      0.000
REMARK CAVERDOCK CONSTRAINTS:       0.0      0.0      0.0      0.0
REMARK CAVERDOCK TUNNEL: 123     -9.1      3.3    124.3
REMARK  3 active torsions:
REMARK  status: ('A' for Active; 'I' for Inactive)
REMARK    1  A    between atoms: C13_11  and  O15_12 
REMARK    2  A    between atoms: O15_12  and  S16_13 
REMARK    3  A    between atoms: C28_24  and  C29_25 
ROOT
ATOM      1  C1  ZIN A   1      26.875  -0.765  30.147  0.00  0.00     0.021 C 
ATOM      2  C2  ZIN A   1      27.510  -0.203  31.420  0.00  0.00    -0.012 C 
ATOM      3  C3  ZIN A   1      28.749  -1.001  31.753  0.00  0.00     0.015 C 
ATOM      4  C4  ZIN A   1      28.332  -2.482  31.769  0.00  0.00     0.007 C 
ATOM      5  C5  ZIN A   1      27.189  -2.745  32.745  0.00  0.00     0.003 C 
ATOM      6  C7  ZIN A   1      25.991  -1.814  32.505  0.00  0.00    -0.001 C 
ATOM      7  C9  ZIN A   1      24.957  -2.074  33.606  0.00  0.00     0.033 C 
ATOM      8  C10 ZIN A   1      24.590  -3.529  33.603  0.00  0.00    -0.023 C 
ATOM      9  C11 ZIN A   1      25.390  -4.461  33.172  0.00  0.00    -0.072 C 
ATOM     10  C12 ZIN A   1      24.911  -5.902  33.227  0.00  0.00     0.068 C 
ATOM     11  C13 ZIN A   1      25.982  -6.742  33.928  0.00  0.00     0.149 C 
ATOM     12  C20 ZIN A   1      27.322  -6.560  33.213  0.00  0.00     0.035 C 
ATOM     13  C21 ZIN A   1      27.775  -5.104  33.330  0.00  0.00     0.016 C 
ATOM     14  C22 ZIN A   1      26.746  -4.194  32.639  0.00  0.00    -0.017 C 
ATOM     15  C23 ZIN A   1      26.722  -4.548  31.151  0.00  0.00     0.020 C 
ATOM     16  C24 ZIN A   1      26.519  -0.382  32.607  0.00  0.00     0.006 C 
ATOM     17  C26 ZIN A   1      25.531   0.739  32.253  0.00  0.00     0.033 C 
ATOM     18  C27 ZIN A   1      26.470   1.838  31.757  0.00  0.00    -0.018 C 
ATOM     19  C28 ZIN A   1      27.625   1.280  31.298  0.00  0.00    -0.042 C 
ENDROOT
BRANCH  19  20
ATOM     20  C29 ZIN A   1      28.787   2.020  30.763  0.00  0.00    -0.012 A 
ATOM     21  C34 ZIN A   1      29.787   2.487  31.617  0.00  0.00     0.128 A 
ATOM     22  N33 ZIN A   1      30.824   3.141  31.140  0.00  0.00    -0.272 NA
ATOM     23  C32 ZIN A   1      30.958   3.392  29.852  0.00  0.00     0.116 A 
ATOM     24  C31 ZIN A   1      30.009   2.967  28.940  0.00  0.00     0.020 A 
ATOM     25  C30 ZIN A   1      28.901   2.270  29.390  0.00  0.00     0.015 A 
ENDBRANCH  19  20
BRANCH  11  26
ATOM     26  O15 ZIN A   1      26.107  -6.318  35.287  0.00  0.00    -0.251 OA
BRANCH  26  27
ATOM     27  S16 ZIN A   1      24.844  -6.511  36.114  0.00  0.00     0.251 S 
ATOM     28  O17 ZIN A   1      25.272  -6.809  37.472  0.00  0.00    -0.572 OA
ATOM     29  O18 ZIN A   1      24.098  -5.264  36.039  0.00  0.00    -0.572 OA
ATOM     30  O19 ZIN A   1      24.116  -7.619  35.515  0.00  0.00    -0.572 OA
ENDBRANCH  26  27
ENDBRANCH  11  26
TORSDOF 3
ENDMDL
MODEL 125
REMARK CAVERDOCK RESULT:      -8.7      0.000      0.000
REMARK CAVERDOCK CONSTRAINTS:       0.0      0.0      0.0      0.0
REMARK CAVERDOCK TUNNEL: 124     -8.7      3.3    125.4
REMARK  3 active torsions:
REMARK  status: ('A' for Active; 'I' for Inactive)
REMARK    1  A    between atoms: C13_11  and  O15_12 
REMARK    2  A    between atoms: O15_12  and  S16_13 
REMARK    3  A    between atoms: C28_24  and  C29_25 
ROOT
ATOM      1  C1  ZIN A   1      28.193  -1.857  29.965  0.00  0.00     0.021 C 
ATOM      2  C2  ZIN A   1      27.688  -0.834  30.984  0.00  0.00    -0.012 C 
ATOM      3  C3  ZIN A   1      28.561  -0.884  32.216  0.00  0.00     0.015 C 
ATOM      4  C4  ZIN A   1      28.614  -2.355  32.663  0.00  0.00     0.007 C 
ATOM      5  C5  ZIN A   1      27.222  -2.930  32.911  0.00  0.00     0.003 C 
ATOM      6  C7  ZIN A   1      26.285  -2.728  31.711  0.00  0.00    -0.001 C 
ATOM      7  C9  ZIN A   1      24.890  -3.225  32.106  0.00  0.00     0.033 C 
ATOM      8  C10 ZIN A   1      24.986  -4.654  32.554  0.00  0.00    -0.023 C 
ATOM      9  C11 ZIN A   1      26.070  -5.170  33.055  0.00  0.00    -0.072 C 
ATOM     10  C12 ZIN A   1      26.043  -6.627  33.481  0.00  0.00     0.068 C 
ATOM     11  C13 ZIN A   1      26.568  -6.722  34.917  0.00  0.00     0.149 C 
ATOM     12  C20 ZIN A   1      27.953  -6.077  34.998  0.00  0.00     0.035 C 
ATOM     13  C21 ZIN A   1      27.845  -4.585  34.678  0.00  0.00     0.016 C 
ATOM     14  C22 ZIN A   1      27.328  -4.408  33.241  0.00  0.00    -0.017 C 
ATOM     15  C23 ZIN A   1      28.362  -5.008  32.287  0.00  0.00     0.020 C 
ATOM     16  C24 ZIN A   1      26.248  -1.225  31.429  0.00  0.00     0.006 C 
ATOM     17  C26 ZIN A   1      25.489  -0.783  30.169  0.00  0.00     0.033 C 
ATOM     18  C27 ZIN A   1      26.217   0.510  29.804  0.00  0.00    -0.018 C 
ATOM     19  C28 ZIN A   1      27.485   0.478  30.303  0.00  0.00    -0.042 C 
ENDROOT
BRANCH  19  20
ATOM     20  C29 ZIN A   1      28.487   1.557  30.180  0.00  0.00    -0.012 A 
ATOM     21  C34 ZIN A   1      29.671   1.350  29.470  0.00  0.00     0.128 A 
ATOM     22  N33 ZIN A   1      30.561   2.314  29.356  0.00  0.00    -0.272 NA
ATOM     23  C32 ZIN A   1      30.381   3.497  29.910  0.00  0.00     0.116 A 
ATOM     24  C31 ZIN A   1      29.237   3.781  30.633  0.00  0.00     0.020 A 
ATOM     25  C30 ZIN A   1      28.267   2.803  30.778  0.00  0.00     0.015 A 
ENDBRANCH  19  20
BRANCH  11  26
ATOM     26  O15 ZIN A   1      25.673  -6.039  35.798  0.00  0.00    -0.251 OA
BRANCH  26  27
ATOM     27  S16 ZIN A   1      24.263  -6.612  35.813  0.00  0.00     0.251 S 
ATOM     28  O17 ZIN A   1      23.352  -5.492  35.638  0.00  0.00    -0.572 OA
ATOM     29  O18 ZIN A   1      24.182  -7.559  34.712  0.00  0.00    -0.572 OA
ATOM     30  O19 ZIN A   1      24.089  -7.260  37.104  0.00  0.00    -0.572 OA
ENDBRANCH  26  27
ENDBRANCH  11  26
TORSDOF 3
ENDMDL
MODEL 126
REMARK CAVERDOCK RESULT:      -8.6      0.000      0.000
REMARK CAVERDOCK CONSTRAINTS:       0.0      0.0      0.0      0.0
REMARK CAVERDOCK TUNNEL: 125     -8.6      3.3    126.2
REMARK  3 active torsions:
REMARK  status: ('A' for Active; 'I' for Inactive)
REMARK    1  A    between atoms: C13_11  and  O15_12 
REMARK    2  A    between atoms: O15_12  and  S16_13 
REMARK    3  A    between atoms: C28_24  and  C29_25 
ROOT
ATOM      1  C1  ZIN A   1      28.026  -1.836  30.139  0.00  0.00     0.021 C 
ATOM      2  C2  ZIN A   1      27.497  -0.831  31.163  0.00  0.00    -0.012 C 
ATOM      3  C3  ZIN A   1      28.383  -0.853  32.387  0.00  0.00     0.015 C 
ATOM      4  C4  ZIN A   1      28.488  -2.322  32.831  0.00  0.00     0.007 C 
ATOM      5  C5  ZIN A   1      27.118  -2.942  33.093  0.00  0.00     0.003 C 
ATOM      6  C7  ZIN A   1      26.164  -2.770  31.902  0.00  0.00    -0.001 C 
ATOM      7  C9  ZIN A   1      24.791  -3.313  32.309  0.00  0.00     0.033 C 
ATOM      8  C10 ZIN A   1      24.937  -4.739  32.755  0.00  0.00    -0.023 C 
ATOM      9  C11 ZIN A   1      26.043  -5.219  33.245  0.00  0.00    -0.072 C 
ATOM     10  C12 ZIN A   1      26.068  -6.677  33.670  0.00  0.00     0.068 C 
ATOM     11  C13 ZIN A   1      26.609  -6.755  35.100  0.00  0.00     0.149 C 
ATOM     12  C20 ZIN A   1      27.972  -6.065  35.169  0.00  0.00     0.035 C 
ATOM     13  C21 ZIN A   1      27.813  -4.577  34.851  0.00  0.00     0.016 C 
ATOM     14  C22 ZIN A   1      27.276  -4.417  33.420  0.00  0.00    -0.017 C 
ATOM     15  C23 ZIN A   1      28.321  -4.982  32.455  0.00  0.00     0.020 C 
ATOM     16  C24 ZIN A   1      26.075  -1.269  31.621  0.00  0.00     0.006 C 
ATOM     17  C26 ZIN A   1      25.290  -0.851  30.369  0.00  0.00     0.033 C 
ATOM     18  C27 ZIN A   1      25.972   0.465  29.999  0.00  0.00    -0.018 C 
ATOM     19  C28 ZIN A   1      27.245   0.474  30.485  0.00  0.00    -0.042 C 
ENDROOT
BRANCH  19  20
ATOM     20  C29 ZIN A   1      28.210   1.586  30.354  0.00  0.00    -0.012 A 
ATOM     21  C34 ZIN A   1      29.211   1.547  29.383  0.00  0.00     0.128 A 
ATOM     22  N33 ZIN A   1      30.067   2.540  29.263  0.00  0.00    -0.272 NA
ATOM     23  C32 ZIN A   1      30.024   3.596  30.051  0.00  0.00     0.116 A 
ATOM     24  C31 ZIN A   1      29.065   3.709  31.041  0.00  0.00     0.020 A 
ATOM     25  C30 ZIN A   1      28.137   2.695  31.206  0.00  0.00     0.015 A 
ENDBRANCH  19  20
BRANCH  11  26
ATOM     26  O15 ZIN A   1      25.700  -6.103  35.990  0.00  0.00    -0.251 OA
BRANCH  26  27
ATOM     27  S16 ZIN A   1      24.291  -6.677  35.965  0.00  0.00     0.251 S 
ATOM     28  O17 ZIN A   1      23.379  -5.546  35.889  0.00  0.00    -0.572 OA
ATOM     29  O18 ZIN A   1      24.204  -7.527  34.788  0.00  0.00    -0.572 OA
ATOM     30  O19 ZIN A   1      24.123  -7.431  37.197  0.00  0.00    -0.572 OA
ENDBRANCH  26  27
ENDBRANCH  11  26
TORSDOF 3
ENDMDL
MODEL 127
REMARK CAVERDOCK RESULT:      -8.2      0.000      0.000
REMARK CAVERDOCK CONSTRAINTS:       0.1      0.0      0.0      0.0
REMARK CAVERDOCK TUNNEL: 126     -8.2      3.3    127.1
REMARK  3 active torsions:
REMARK  status: ('A' for Active; 'I' for Inactive)
REMARK    1  A    between atoms: C13_11  and  O15_12 
REMARK    2  A    between atoms: O15_12  and  S16_13 
REMARK    3  A    between atoms: C28_24  and  C29_25 
ROOT
ATOM      1  C1  ZIN A   1      28.059  -1.993  30.197  0.00  0.00     0.021 C 
ATOM      2  C2  ZIN A   1      27.508  -0.975  31.197  0.00  0.00    -0.012 C 
ATOM      3  C3  ZIN A   1      28.354  -0.997  32.448  0.00  0.00     0.015 C 
ATOM      4  C4  ZIN A   1      28.430  -2.463  32.906  0.00  0.00     0.007 C 
ATOM      5  C5  ZIN A   1      27.046  -3.068  33.128  0.00  0.00     0.003 C 
ATOM      6  C7  ZIN A   1      26.133  -2.895  31.906  0.00  0.00    -0.001 C 
ATOM      7  C9  ZIN A   1      24.741  -3.421  32.273  0.00  0.00     0.033 C 
ATOM      8  C10 ZIN A   1      24.859  -4.845  32.733  0.00  0.00    -0.023 C 
ATOM      9  C11 ZIN A   1      25.943  -5.332  33.262  0.00  0.00    -0.072 C 
ATOM     10  C12 ZIN A   1      25.940  -6.787  33.698  0.00  0.00     0.068 C 
ATOM     11  C13 ZIN A   1      26.434  -6.861  35.145  0.00  0.00     0.149 C 
ATOM     12  C20 ZIN A   1      27.802  -6.183  35.253  0.00  0.00     0.035 C 
ATOM     13  C21 ZIN A   1      27.667  -4.697  34.920  0.00  0.00     0.016 C 
ATOM     14  C22 ZIN A   1      27.179  -4.541  33.471  0.00  0.00    -0.017 C 
ATOM     15  C23 ZIN A   1      28.247  -5.124  32.544  0.00  0.00     0.020 C 
ATOM     16  C24 ZIN A   1      26.068  -1.395  31.612  0.00  0.00     0.006 C 
ATOM     17  C26 ZIN A   1      25.328  -0.979  30.333  0.00  0.00     0.033 C 
ATOM     18  C27 ZIN A   1      26.035   0.327  29.974  0.00  0.00    -0.018 C 
ATOM     19  C28 ZIN A   1      27.291   0.327  30.502  0.00  0.00    -0.042 C 
ENDROOT
BRANCH  19  20
ATOM     20  C29 ZIN A   1      28.271   1.428  30.394  0.00  0.00    -0.012 A 
ATOM     21  C34 ZIN A   1      29.429   1.276  29.630  0.00  0.00     0.128 A 
ATOM     22  N33 ZIN A   1      30.299   2.259  29.529  0.00  0.00    -0.272 NA
ATOM     23  C32 ZIN A   1      30.123   3.411  30.146  0.00  0.00     0.116 A 
ATOM     24  C31 ZIN A   1      29.004   3.640  30.925  0.00  0.00     0.020 A 
ATOM     25  C30 ZIN A   1      28.055   2.641  31.059  0.00  0.00     0.015 A 
ENDBRANCH  19  20
BRANCH  11  26
ATOM     26  O15 ZIN A   1      25.504  -6.193  36.001  0.00  0.00    -0.251 OA
BRANCH  26  27
ATOM     27  S16 ZIN A   1      24.090  -6.751  35.934  0.00  0.00     0.251 S 
ATOM     28  O17 ZIN A   1      23.863  -7.470  37.178  0.00  0.00    -0.572 OA
ATOM     29  O18 ZIN A   1      23.195  -5.613  35.792  0.00  0.00    -0.572 OA
ATOM     30  O19 ZIN A   1      24.042  -7.632  34.778  0.00  0.00    -0.572 OA
ENDBRANCH  26  27
ENDBRANCH  11  26
TORSDOF 3
ENDMDL
MODEL 128
REMARK CAVERDOCK RESULT:      -6.8      0.000      0.000
REMARK CAVERDOCK CONSTRAINTS:       0.0      0.0      0.0      0.0
REMARK CAVERDOCK TUNNEL: 127     -6.8      3.2    128.2
REMARK  3 active torsions:
REMARK  status: ('A' for Active; 'I' for Inactive)
REMARK    1  A    between atoms: C13_11  and  O15_12 
REMARK    2  A    between atoms: O15_12  and  S16_13 
REMARK    3  A    between atoms: C28_24  and  C29_25 
ROOT
ATOM      1  C1  ZIN A   1      28.006  -2.352  30.263  0.00  0.00     0.021 C 
ATOM      2  C2  ZIN A   1      27.525  -1.297  31.261  0.00  0.00    -0.012 C 
ATOM      3  C3  ZIN A   1      28.419  -1.317  32.478  0.00  0.00     0.015 C 
ATOM      4  C4  ZIN A   1      28.471  -2.775  32.966  0.00  0.00     0.007 C 
ATOM      5  C5  ZIN A   1      27.080  -3.333  33.255  0.00  0.00     0.003 C 
ATOM      6  C7  ZIN A   1      26.124  -3.160  32.067  0.00  0.00    -0.001 C 
ATOM      7  C9  ZIN A   1      24.734  -3.636  32.500  0.00  0.00     0.033 C 
ATOM      8  C10 ZIN A   1      24.828  -5.053  32.987  0.00  0.00    -0.023 C 
ATOM      9  C11 ZIN A   1      25.918  -5.560  33.484  0.00  0.00    -0.072 C 
ATOM     10  C12 ZIN A   1      25.890  -7.005  33.952  0.00  0.00     0.068 C 
ATOM     11  C13 ZIN A   1      26.439  -7.062  35.380  0.00  0.00     0.149 C 
ATOM     12  C20 ZIN A   1      27.829  -6.424  35.419  0.00  0.00     0.035 C 
ATOM     13  C21 ZIN A   1      27.725  -4.941  35.058  0.00  0.00     0.016 C 
ATOM     14  C22 ZIN A   1      27.184  -4.803  33.626  0.00  0.00    -0.017 C 
ATOM     15  C23 ZIN A   1      28.197  -5.436  32.671  0.00  0.00     0.020 C 
ATOM     16  C24 ZIN A   1      26.091  -1.665  31.742  0.00  0.00     0.006 C 
ATOM     17  C26 ZIN A   1      25.313  -1.255  30.483  0.00  0.00     0.033 C 
ATOM     18  C27 ZIN A   1      26.042   0.022  30.068  0.00  0.00    -0.018 C 
ATOM     19  C28 ZIN A   1      27.318  -0.004  30.545  0.00  0.00    -0.042 C 
ENDROOT
BRANCH  19  20
ATOM     20  C29 ZIN A   1      28.324   1.065  30.374  0.00  0.00    -0.012 A 
ATOM     21  C34 ZIN A   1      29.544   0.799  29.750  0.00  0.00     0.128 A 
ATOM     22  N33 ZIN A   1      30.438   1.752  29.592  0.00  0.00    -0.272 NA
ATOM     23  C32 ZIN A   1      30.228   2.982  30.022  0.00  0.00     0.116 A 
ATOM     24  C31 ZIN A   1      29.048   3.325  30.654  0.00  0.00     0.020 A 
ATOM     25  C30 ZIN A   1      28.072   2.361  30.839  0.00  0.00     0.015 A 
ENDBRANCH  19  20
BRANCH  11  26
ATOM     26  O15 ZIN A   1      25.564  -6.349  36.257  0.00  0.00    -0.251 OA
BRANCH  26  27
ATOM     27  S16 ZIN A   1      24.115  -6.809  36.194  0.00  0.00     0.251 S 
ATOM     28  O17 ZIN A   1      23.302  -5.616  36.018  0.00  0.00    -0.572 OA
ATOM     29  O18 ZIN A   1      24.011  -7.713  35.059  0.00  0.00    -0.572 OA
ATOM     30  O19 ZIN A   1      23.834  -7.480  37.454  0.00  0.00    -0.572 OA
ENDBRANCH  26  27
ENDBRANCH  11  26
TORSDOF 3
ENDMDL
MODEL 129
REMARK CAVERDOCK RESULT:      -5.3      0.000      0.000
REMARK CAVERDOCK CONSTRAINTS:       0.1      0.0      0.0      0.0
REMARK CAVERDOCK TUNNEL: 128     -5.3      3.2    129.2
REMARK  3 active torsions:
REMARK  status: ('A' for Active; 'I' for Inactive)
REMARK    1  A    between atoms: C13_11  and  O15_12 
REMARK    2  A    between atoms: O15_12  and  S16_13 
REMARK    3  A    between atoms: C28_24  and  C29_25 
ROOT
ATOM      1  C1  ZIN A   1      27.963  -2.502  30.429  0.00  0.00     0.021 C 
ATOM      2  C2  ZIN A   1      27.468  -1.440  31.411  0.00  0.00    -0.012 C 
ATOM      3  C3  ZIN A   1      28.346  -1.449  32.641  0.00  0.00     0.015 C 
ATOM      4  C4  ZIN A   1      28.392  -2.904  33.141  0.00  0.00     0.007 C 
ATOM      5  C5  ZIN A   1      26.998  -3.461  33.415  0.00  0.00     0.003 C 
ATOM      6  C7  ZIN A   1      26.058  -3.298  32.213  0.00  0.00    -0.001 C 
ATOM      7  C9  ZIN A   1      24.662  -3.773  32.631  0.00  0.00     0.033 C 
ATOM      8  C10 ZIN A   1      24.752  -5.185  33.130  0.00  0.00    -0.023 C 
ATOM      9  C11 ZIN A   1      25.835  -5.688  33.646  0.00  0.00    -0.072 C 
ATOM     10  C12 ZIN A   1      25.802  -7.129  34.125  0.00  0.00     0.068 C 
ATOM     11  C13 ZIN A   1      26.332  -7.174  35.560  0.00  0.00     0.149 C 
ATOM     12  C20 ZIN A   1      27.721  -6.534  35.613  0.00  0.00     0.035 C 
ATOM     13  C21 ZIN A   1      27.620  -5.054  35.239  0.00  0.00     0.016 C 
ATOM     14  C22 ZIN A   1      27.098  -4.927  33.799  0.00  0.00    -0.017 C 
ATOM     15  C23 ZIN A   1      28.125  -5.567  32.863  0.00  0.00     0.020 C 
ATOM     16  C24 ZIN A   1      26.028  -1.806  31.876  0.00  0.00     0.006 C 
ATOM     17  C26 ZIN A   1      25.266  -1.406  30.604  0.00  0.00     0.033 C 
ATOM     18  C27 ZIN A   1      26.000  -0.132  30.188  0.00  0.00    -0.018 C 
ATOM     19  C28 ZIN A   1      27.269  -0.153  30.683  0.00  0.00    -0.042 C 
ENDROOT
BRANCH  19  20
ATOM     20  C29 ZIN A   1      28.277   0.916  30.517  0.00  0.00    -0.012 A 
ATOM     21  C34 ZIN A   1      29.574   0.611  30.102  0.00  0.00     0.128 A 
ATOM     22  N33 ZIN A   1      30.469   1.564  29.949  0.00  0.00    -0.272 NA
ATOM     23  C32 ZIN A   1      30.188   2.830  30.189  0.00  0.00     0.116 A 
ATOM     24  C31 ZIN A   1      28.927   3.214  30.608  0.00  0.00     0.020 A 
ATOM     25  C30 ZIN A   1      27.947   2.251  30.779  0.00  0.00     0.015 A 
ENDBRANCH  19  20
BRANCH  11  26
ATOM     26  O15 ZIN A   1      25.444  -6.455  36.419  0.00  0.00    -0.251 OA
BRANCH  26  27
ATOM     27  S16 ZIN A   1      24.004  -6.945  36.372  0.00  0.00     0.251 S 
ATOM     28  O17 ZIN A   1      23.784  -7.718  37.584  0.00  0.00    -0.572 OA
ATOM     29  O18 ZIN A   1      23.160  -5.762  36.318  0.00  0.00    -0.572 OA
ATOM     30  O19 ZIN A   1      23.879  -7.761  35.174  0.00  0.00    -0.572 OA
ENDBRANCH  26  27
ENDBRANCH  11  26
TORSDOF 3
ENDMDL
MODEL 130
REMARK CAVERDOCK RESULT:      -4.9      0.000      0.000
REMARK CAVERDOCK CONSTRAINTS:       0.1      0.0      0.0      0.0
REMARK CAVERDOCK TUNNEL: 129     -4.9      3.1    130.1
REMARK  3 active torsions:
REMARK  status: ('A' for Active; 'I' for Inactive)
REMARK    1  A    between atoms: C13_11  and  O15_12 
REMARK    2  A    between atoms: O15_12  and  S16_13 
REMARK    3  A    between atoms: C28_24  and  C29_25 
ROOT
ATOM      1  C1  ZIN A   1      29.118  -2.355  32.034  0.00  0.00     0.021 C 
ATOM      2  C2  ZIN A   1      27.963  -2.308  31.032  0.00  0.00    -0.012 C 
ATOM      3  C3  ZIN A   1      26.744  -1.719  31.703  0.00  0.00     0.015 C 
ATOM      4  C4  ZIN A   1      26.521  -2.519  32.998  0.00  0.00     0.007 C 
ATOM      5  C5  ZIN A   1      26.373  -4.014  32.731  0.00  0.00     0.003 C 
ATOM      6  C7  ZIN A   1      27.538  -4.576  31.903  0.00  0.00    -0.001 C 
ATOM      7  C9  ZIN A   1      27.234  -6.045  31.588  0.00  0.00     0.033 C 
ATOM      8  C10 ZIN A   1      27.003  -6.786  32.872  0.00  0.00    -0.023 C 
ATOM      9  C11 ZIN A   1      26.574  -6.209  33.957  0.00  0.00    -0.072 C 
ATOM     10  C12 ZIN A   1      26.370  -7.066  35.195  0.00  0.00     0.068 C 
ATOM     11  C13 ZIN A   1      24.960  -6.810  35.734  0.00  0.00     0.149 C 
ATOM     12  C20 ZIN A   1      24.772  -5.311  35.978  0.00  0.00     0.035 C 
ATOM     13  C21 ZIN A   1      24.867  -4.557  34.651  0.00  0.00     0.016 C 
ATOM     14  C22 ZIN A   1      26.266  -4.763  34.048  0.00  0.00    -0.017 C 
ATOM     15  C23 ZIN A   1      27.290  -4.144  35.001  0.00  0.00     0.020 C 
ATOM     16  C24 ZIN A   1      27.594  -3.761  30.610  0.00  0.00     0.006 C 
ATOM     17  C26 ZIN A   1      28.780  -4.038  29.676  0.00  0.00     0.033 C 
ATOM     18  C27 ZIN A   1      28.943  -2.693  28.970  0.00  0.00    -0.018 C 
ATOM     19  C28 ZIN A   1      28.443  -1.700  29.757  0.00  0.00    -0.042 C 
ENDROOT
BRANCH  19  20
ATOM     20  C29 ZIN A   1      28.395  -0.265  29.408  0.00  0.00    -0.012 A 
ATOM     21  C34 ZIN A   1      29.254   0.646  30.025  0.00  0.00     0.128 A 
ATOM     22  N33 ZIN A   1      29.216   1.924  29.709  0.00  0.00    -0.272 NA
ATOM     23  C32 ZIN A   1      28.367   2.395  28.816  0.00  0.00     0.116 A 
ATOM     24  C31 ZIN A   1      27.480   1.559  28.163  0.00  0.00     0.020 A 
ATOM     25  C30 ZIN A   1      27.484   0.206  28.455  0.00  0.00     0.015 A 
ENDBRANCH  19  20
BRANCH  11  26
ATOM     26  O15 ZIN A   1      23.995  -7.261  34.781  0.00  0.00    -0.251 OA
BRANCH  26  27
ATOM     27  S16 ZIN A   1      22.828  -6.305  34.582  0.00  0.00     0.251 S 
ATOM     28  O17 ZIN A   1      23.167  -5.457  33.451  0.00  0.00    -0.572 OA
ATOM     29  O18 ZIN A   1      21.655  -7.124  34.317  0.00  0.00    -0.572 OA
ATOM     30  O19 ZIN A   1      22.695  -5.544  35.815  0.00  0.00    -0.572 OA
ENDBRANCH  26  27
ENDBRANCH  11  26
TORSDOF 3
ENDMDL
MODEL 131
REMARK CAVERDOCK RESULT:      -2.4      0.000      0.000
REMARK CAVERDOCK CONSTRAINTS:       0.1      0.0      0.0      0.0
REMARK CAVERDOCK TUNNEL: 130     -2.4      3.1   131.11
REMARK  3 active torsions:
REMARK  status: ('A' for Active; 'I' for Inactive)
REMARK    1  A    between atoms: C13_11  and  O15_12 
REMARK    2  A    between atoms: O15_12  and  S16_13 
REMARK    3  A    between atoms: C28_24  and  C29_25 
ROOT
ATOM      1  C1  ZIN A   1      27.956  -1.494  32.623  0.00  0.00     0.021 C 
ATOM      2  C2  ZIN A   1      27.500  -2.220  31.356  0.00  0.00    -0.012 C 
ATOM      3  C3  ZIN A   1      25.991  -2.200  31.285  0.00  0.00     0.015 C 
ATOM      4  C4  ZIN A   1      25.478  -2.743  32.631  0.00  0.00     0.007 C 
ATOM      5  C5  ZIN A   1      26.029  -4.133  32.936  0.00  0.00     0.003 C 
ATOM      6  C7  ZIN A   1      27.561  -4.185  32.844  0.00  0.00    -0.001 C 
ATOM      7  C9  ZIN A   1      28.001  -5.639  33.045  0.00  0.00     0.033 C 
ATOM      8  C10 ZIN A   1      27.465  -6.139  34.356  0.00  0.00    -0.023 C 
ATOM      9  C11 ZIN A   1      26.392  -5.659  34.912  0.00  0.00    -0.072 C 
ATOM     10  C12 ZIN A   1      25.942  -6.251  36.237  0.00  0.00     0.068 C 
ATOM     11  C13 ZIN A   1      24.464  -6.634  36.119  0.00  0.00     0.149 C 
ATOM     12  C20 ZIN A   1      23.654  -5.413  35.678  0.00  0.00     0.035 C 
ATOM     13  C21 ZIN A   1      24.098  -4.979  34.280  0.00  0.00     0.016 C 
ATOM     14  C22 ZIN A   1      25.579  -4.570  34.319  0.00  0.00    -0.017 C 
ATOM     15  C23 ZIN A   1      25.713  -3.356  35.240  0.00  0.00     0.020 C 
ATOM     16  C24 ZIN A   1      27.934  -3.712  31.438  0.00  0.00     0.006 C 
ATOM     17  C26 ZIN A   1      29.432  -3.534  31.150  0.00  0.00     0.033 C 
ATOM     18  C27 ZIN A   1      29.415  -2.448  30.075  0.00  0.00    -0.018 C 
ATOM     19  C28 ZIN A   1      28.278  -1.707  30.191  0.00  0.00    -0.042 C 
ENDROOT
BRANCH  19  20
ATOM     20  C29 ZIN A   1      27.889  -0.582  29.314  0.00  0.00    -0.012 A 
ATOM     21  C34 ZIN A   1      27.220   0.526  29.835  0.00  0.00     0.128 A 
ATOM     22  N33 ZIN A   1      26.880   1.531  29.055  0.00  0.00    -0.272 NA
ATOM     23  C32 ZIN A   1      27.141   1.529  27.762  0.00  0.00     0.116 A 
ATOM     24  C31 ZIN A   1      27.797   0.466  27.168  0.00  0.00     0.020 A 
ATOM     25  C30 ZIN A   1      28.182  -0.613  27.945  0.00  0.00     0.015 A 
ENDBRANCH  19  20
BRANCH  11  26
ATOM     26  O15 ZIN A   1      24.317  -7.676  35.153  0.00  0.00    -0.251 OA
BRANCH  26  27
ATOM     27  S16 ZIN A   1      23.086  -7.532  34.270  0.00  0.00     0.251 S 
ATOM     28  O17 ZIN A   1      23.460  -6.665  33.164  0.00  0.00    -0.572 OA
ATOM     29  O18 ZIN A   1      22.734  -8.870  33.818  0.00  0.00    -0.572 OA
ATOM     30  O19 ZIN A   1      22.044  -6.944  35.096  0.00  0.00    -0.572 OA
ENDBRANCH  26  27
ENDBRANCH  11  26
TORSDOF 3
ENDMDL
MODEL 132
REMARK CAVERDOCK RESULT:       2.1      0.000      0.000
REMARK CAVERDOCK CONSTRAINTS:       0.0      0.0      0.0      0.0
REMARK CAVERDOCK TUNNEL: 131      2.1      3.0    132.9
REMARK  3 active torsions:
REMARK  status: ('A' for Active; 'I' for Inactive)
REMARK    1  A    between atoms: C13_11  and  O15_12 
REMARK    2  A    between atoms: O15_12  and  S16_13 
REMARK    3  A    between atoms: C28_24  and  C29_25 
ROOT
ATOM      1  C1  ZIN A   1      23.119  -7.054  33.410  0.00  0.00     0.021 C 
ATOM      2  C2  ZIN A   1      22.636  -5.620  33.635  0.00  0.00    -0.012 C 
ATOM      3  C3  ZIN A   1      22.581  -4.898  32.310  0.00  0.00     0.015 C 
ATOM      4  C4  ZIN A   1      23.958  -5.081  31.648  0.00  0.00     0.007 C 
ATOM      5  C5  ZIN A   1      25.093  -4.582  32.538  0.00  0.00     0.003 C 
ATOM      6  C7  ZIN A   1      25.046  -5.198  33.943  0.00  0.00    -0.001 C 
ATOM      7  C9  ZIN A   1      26.145  -4.543  34.787  0.00  0.00     0.033 C 
ATOM      8  C10 ZIN A   1      27.467  -4.725  34.101  0.00  0.00    -0.023 C 
ATOM      9  C11 ZIN A   1      27.583  -4.877  32.814  0.00  0.00    -0.072 C 
ATOM     10  C12 ZIN A   1      28.976  -5.044  32.232  0.00  0.00     0.068 C 
ATOM     11  C13 ZIN A   1      29.148  -4.039  31.091  0.00  0.00     0.149 C 
ATOM     12  C20 ZIN A   1      28.023  -4.227  30.071  0.00  0.00     0.035 C 
ATOM     13  C21 ZIN A   1      26.677  -3.908  30.725  0.00  0.00     0.016 C 
ATOM     14  C22 ZIN A   1      26.430  -4.887  31.884  0.00  0.00    -0.017 C 
ATOM     15  C23 ZIN A   1      26.333  -6.298  31.302  0.00  0.00     0.020 C 
ATOM     16  C24 ZIN A   1      23.669  -4.867  34.523  0.00  0.00     0.006 C 
ATOM     17  C26 ZIN A   1      23.324  -5.509  35.875  0.00  0.00     0.033 C 
ATOM     18  C27 ZIN A   1      21.801  -5.603  35.795  0.00  0.00    -0.018 C 
ATOM     19  C28 ZIN A   1      21.413  -5.644  34.489  0.00  0.00    -0.042 C 
ENDROOT
BRANCH  19  20
ATOM     20  C29 ZIN A   1      20.017  -5.708  34.006  0.00  0.00    -0.012 A 
ATOM     21  C34 ZIN A   1      19.694  -5.299  32.712  0.00  0.00     0.128 A 
ATOM     22  N33 ZIN A   1      18.452  -5.362  32.280  0.00  0.00    -0.272 NA
ATOM     23  C32 ZIN A   1      17.469  -5.796  33.045  0.00  0.00     0.116 A 
ATOM     24  C31 ZIN A   1      17.706  -6.215  34.341  0.00  0.00     0.020 A 
ATOM     25  C30 ZIN A   1      18.996  -6.175  34.842  0.00  0.00     0.015 A 
ENDBRANCH  19  20
BRANCH  11  26
ATOM     26  O15 ZIN A   1      29.098  -2.710  31.614  0.00  0.00    -0.251 OA
BRANCH  26  27
ATOM     27  S16 ZIN A   1      29.088  -1.625  30.546  0.00  0.00     0.251 S 
ATOM     28  O17 ZIN A   1      30.383  -0.964  30.606  0.00  0.00    -0.572 OA
ATOM     29  O18 ZIN A   1      28.875  -2.292  29.271  0.00  0.00    -0.572 OA
ATOM     30  O19 ZIN A   1      27.998  -0.720  30.878  0.00  0.00    -0.572 OA
ENDBRANCH  26  27
ENDBRANCH  11  26
TORSDOF 3
ENDMDL
MODEL 133
REMARK CAVERDOCK RESULT:       3.2      0.000      0.000
REMARK CAVERDOCK CONSTRAINTS:       0.2      0.0      0.0      0.0
REMARK CAVERDOCK TUNNEL: 132      3.2      3.0   133.10
REMARK  3 active torsions:
REMARK  status: ('A' for Active; 'I' for Inactive)
REMARK    1  A    between atoms: C13_11  and  O15_12 
REMARK    2  A    between atoms: O15_12  and  S16_13 
REMARK    3  A    between atoms: C28_24  and  C29_25 
ROOT
ATOM      1  C1  ZIN A   1      23.054  -7.160  33.569  0.00  0.00     0.021 C 
ATOM      2  C2  ZIN A   1      22.607  -5.705  33.726  0.00  0.00    -0.012 C 
ATOM      3  C3  ZIN A   1      22.573  -5.045  32.368  0.00  0.00     0.015 C 
ATOM      4  C4  ZIN A   1      23.945  -5.293  31.719  0.00  0.00     0.007 C 
ATOM      5  C5  ZIN A   1      25.091  -4.781  32.587  0.00  0.00     0.003 C 
ATOM      6  C7  ZIN A   1      25.026  -5.329  34.020  0.00  0.00    -0.001 C 
ATOM      7  C9  ZIN A   1      26.140  -4.664  34.836  0.00  0.00     0.033 C 
ATOM      8  C10 ZIN A   1      27.458  -4.911  34.163  0.00  0.00    -0.023 C 
ATOM      9  C11 ZIN A   1      27.573  -5.125  32.884  0.00  0.00    -0.072 C 
ATOM     10  C12 ZIN A   1      28.962  -5.355  32.315  0.00  0.00     0.068 C 
ATOM     11  C13 ZIN A   1      29.161  -4.409  31.128  0.00  0.00     0.149 C 
ATOM     12  C20 ZIN A   1      28.033  -4.617  30.115  0.00  0.00     0.035 C 
ATOM     13  C21 ZIN A   1      26.695  -4.233  30.749  0.00  0.00     0.016 C 
ATOM     14  C22 ZIN A   1      26.421  -5.150  31.952  0.00  0.00    -0.017 C 
ATOM     15  C23 ZIN A   1      26.290  -6.585  31.437  0.00  0.00     0.020 C 
ATOM     16  C24 ZIN A   1      23.658  -4.938  34.580  0.00  0.00     0.006 C 
ATOM     17  C26 ZIN A   1      23.294  -5.507  35.959  0.00  0.00     0.033 C 
ATOM     18  C27 ZIN A   1      21.769  -5.566  35.880  0.00  0.00    -0.018 C 
ATOM     19  C28 ZIN A   1      21.382  -5.658  34.577  0.00  0.00    -0.042 C 
ENDROOT
BRANCH  19  20
ATOM     20  C29 ZIN A   1      19.986  -5.709  34.093  0.00  0.00    -0.012 A 
ATOM     21  C34 ZIN A   1      18.924  -5.763  34.996  0.00  0.00     0.128 A 
ATOM     22  N33 ZIN A   1      17.680  -5.803  34.566  0.00  0.00    -0.272 NA
ATOM     23  C32 ZIN A   1      17.388  -5.806  33.280  0.00  0.00     0.116 A 
ATOM     24  C31 ZIN A   1      18.383  -5.759  32.321  0.00  0.00     0.020 A 
ATOM     25  C30 ZIN A   1      19.708  -5.709  32.722  0.00  0.00     0.015 A 
ENDBRANCH  19  20
BRANCH  11  26
ATOM     26  O15 ZIN A   1      29.144  -3.056  31.588  0.00  0.00    -0.251 OA
BRANCH  26  27
ATOM     27  S16 ZIN A   1      28.992  -2.027  30.477  0.00  0.00     0.251 S 
ATOM     28  O17 ZIN A   1      30.165  -1.169  30.536  0.00  0.00    -0.572 OA
ATOM     29  O18 ZIN A   1      28.920  -2.766  29.226  0.00  0.00    -0.572 OA
ATOM     30  O19 ZIN A   1      27.766  -1.294  30.749  0.00  0.00    -0.572 OA
ENDBRANCH  26  27
ENDBRANCH  11  26
TORSDOF 3
ENDMDL
MODEL 134
REMARK CAVERDOCK RESULT:       3.5      0.000      0.000
REMARK CAVERDOCK CONSTRAINTS:       0.0      0.0      0.0      0.0
REMARK CAVERDOCK TUNNEL: 133      3.5      3.0    134.4
REMARK  3 active torsions:
REMARK  status: ('A' for Active; 'I' for Inactive)
REMARK    1  A    between atoms: C13_11  and  O15_12 
REMARK    2  A    between atoms: O15_12  and  S16_13 
REMARK    3  A    between atoms: C28_24  and  C29_25 
ROOT
ATOM      1  C1  ZIN A   1      28.034  -2.016  33.153  0.00  0.00     0.021 C 
ATOM      2  C2  ZIN A   1      27.576  -2.808  31.927  0.00  0.00    -0.012 C 
ATOM      3  C3  ZIN A   1      26.068  -2.756  31.834  0.00  0.00     0.015 C 
ATOM      4  C4  ZIN A   1      25.525  -3.201  33.203  0.00  0.00     0.007 C 
ATOM      5  C5  ZIN A   1      26.037  -4.582  33.603  0.00  0.00     0.003 C 
ATOM      6  C7  ZIN A   1      27.568  -4.677  33.536  0.00  0.00    -0.001 C 
ATOM      7  C9  ZIN A   1      27.970  -6.126  33.834  0.00  0.00     0.033 C 
ATOM      8  C10 ZIN A   1      27.406  -6.529  35.165  0.00  0.00    -0.023 C 
ATOM      9  C11 ZIN A   1      26.337  -5.989  35.675  0.00  0.00    -0.072 C 
ATOM     10  C12 ZIN A   1      25.856  -6.486  37.028  0.00  0.00     0.068 C 
ATOM     11  C13 ZIN A   1      24.371  -6.840  36.913  0.00  0.00     0.149 C 
ATOM     12  C20 ZIN A   1      23.598  -5.630  36.385  0.00  0.00     0.035 C 
ATOM     13  C21 ZIN A   1      24.069  -5.295  34.970  0.00  0.00     0.016 C 
ATOM     14  C22 ZIN A   1      25.560  -4.921  35.004  0.00  0.00    -0.017 C 
ATOM     15  C23 ZIN A   1      25.712  -3.655  35.850  0.00  0.00     0.020 C 
ATOM     16  C24 ZIN A   1      27.971  -4.302  32.108  0.00  0.00     0.006 C 
ATOM     17  C26 ZIN A   1      29.476  -4.178  31.831  0.00  0.00     0.033 C 
ATOM     18  C27 ZIN A   1      29.500  -3.162  30.690  0.00  0.00    -0.018 C 
ATOM     19  C28 ZIN A   1      28.380  -2.388  30.743  0.00  0.00    -0.042 C 
ENDROOT
BRANCH  19  20
ATOM     20  C29 ZIN A   1      28.031  -1.311  29.792  0.00  0.00    -0.012 A 
ATOM     21  C34 ZIN A   1      28.459  -1.369  28.465  0.00  0.00     0.128 A 
ATOM     22  N33 ZIN A   1      28.142  -0.413  27.617  0.00  0.00    -0.272 NA
ATOM     23  C32 ZIN A   1      27.427   0.633  27.982  0.00  0.00     0.116 A 
ATOM     24  C31 ZIN A   1      26.968   0.767  29.279  0.00  0.00     0.020 A 
ATOM     25  C30 ZIN A   1      27.268  -0.214  30.209  0.00  0.00     0.015 A 
ENDBRANCH  19  20
BRANCH  11  26
ATOM     26  O15 ZIN A   1      24.210  -7.937  36.012  0.00  0.00    -0.251 OA
BRANCH  26  27
ATOM     27  S16 ZIN A   1      23.011  -7.805  35.085  0.00  0.00     0.251 S 
ATOM     28  O17 ZIN A   1      23.536  -7.550  33.752  0.00  0.00    -0.572 OA
ATOM     29  O18 ZIN A   1      22.287  -9.065  35.154  0.00  0.00    -0.572 OA
ATOM     30  O19 ZIN A   1      22.218  -6.691  35.581  0.00  0.00    -0.572 OA
ENDBRANCH  26  27
ENDBRANCH  11  26
TORSDOF 3
ENDMDL
MODEL 135
REMARK CAVERDOCK RESULT:       7.2      0.000      0.000
REMARK CAVERDOCK CONSTRAINTS:       0.2      0.0      0.0      0.0
REMARK CAVERDOCK TUNNEL: 134      7.2      3.0    135.1
REMARK  3 active torsions:
REMARK  status: ('A' for Active; 'I' for Inactive)
REMARK    1  A    between atoms: C13_11  and  O15_12 
REMARK    2  A    between atoms: O15_12  and  S16_13 
REMARK    3  A    between atoms: C28_24  and  C29_25 
ROOT
ATOM      1  C1  ZIN A   1      23.002  -7.269  34.135  0.00  0.00     0.021 C 
ATOM      2  C2  ZIN A   1      22.601  -5.793  34.103  0.00  0.00    -0.012 C 
ATOM      3  C3  ZIN A   1      22.666  -5.288  32.681  0.00  0.00     0.015 C 
ATOM      4  C4  ZIN A   1      24.063  -5.650  32.146  0.00  0.00     0.007 C 
ATOM      5  C5  ZIN A   1      25.177  -5.078  33.019  0.00  0.00     0.003 C 
ATOM      6  C7  ZIN A   1      25.012  -5.459  34.497  0.00  0.00    -0.001 C 
ATOM      7  C9  ZIN A   1      26.103  -4.740  35.299  0.00  0.00     0.033 C 
ATOM      8  C10 ZIN A   1      27.446  -5.101  34.736  0.00  0.00    -0.023 C 
ATOM      9  C11 ZIN A   1      27.623  -5.461  33.499  0.00  0.00    -0.072 C 
ATOM     10  C12 ZIN A   1      29.033  -5.795  33.041  0.00  0.00     0.068 C 
ATOM     11  C13 ZIN A   1      29.332  -4.995  31.771  0.00  0.00     0.149 C 
ATOM     12  C20 ZIN A   1      28.255  -5.281  30.722  0.00  0.00     0.035 C 
ATOM     13  C21 ZIN A   1      26.899  -4.789  31.230  0.00  0.00     0.016 C 
ATOM     14  C22 ZIN A   1      26.525  -5.556  32.508  0.00  0.00    -0.017 C 
ATOM     15  C23 ZIN A   1      26.370  -7.035  32.148  0.00  0.00     0.020 C 
ATOM     16  C24 ZIN A   1      23.630  -4.966  34.929  0.00  0.00     0.006 C 
ATOM     17  C26 ZIN A   1      23.169  -5.365  36.338  0.00  0.00     0.033 C 
ATOM     18  C27 ZIN A   1      21.650  -5.387  36.175  0.00  0.00    -0.018 C 
ATOM     19  C28 ZIN A   1      21.333  -5.613  34.869  0.00  0.00    -0.042 C 
ENDROOT
BRANCH  19  20
ATOM     20  C29 ZIN A   1      19.965  -5.677  34.313  0.00  0.00    -0.012 A 
ATOM     21  C34 ZIN A   1      18.855  -5.710  35.158  0.00  0.00     0.128 A 
ATOM     22  N33 ZIN A   1      17.637  -5.760  34.663  0.00  0.00    -0.272 NA
ATOM     23  C32 ZIN A   1      17.414  -5.793  33.363  0.00  0.00     0.116 A 
ATOM     24  C31 ZIN A   1      18.460  -5.768  32.459  0.00  0.00     0.020 A 
ATOM     25  C30 ZIN A   1      19.761  -5.709  32.929  0.00  0.00     0.015 A 
ENDBRANCH  19  20
BRANCH  11  26
ATOM     26  O15 ZIN A   1      29.339  -3.599  32.077  0.00  0.00    -0.251 OA
BRANCH  26  27
ATOM     27  S16 ZIN A   1      28.872  -2.712  30.931  0.00  0.00     0.251 S 
ATOM     28  O17 ZIN A   1      27.508  -2.312  31.239  0.00  0.00    -0.572 OA
ATOM     29  O18 ZIN A   1      29.777  -1.574  30.886  0.00  0.00    -0.572 OA
ATOM     30  O19 ZIN A   1      28.945  -3.517  29.722  0.00  0.00    -0.572 OA
ENDBRANCH  26  27
ENDBRANCH  11  26
TORSDOF 3
ENDMDL
MODEL 136
REMARK CAVERDOCK RESULT:      10.2      0.000      0.000
REMARK CAVERDOCK CONSTRAINTS:       0.1      0.0      0.0      0.0
REMARK CAVERDOCK TUNNEL: 135     10.2      3.0    136.3
REMARK  3 active torsions:
REMARK  status: ('A' for Active; 'I' for Inactive)
REMARK    1  A    between atoms: C13_11  and  O15_12 
REMARK    2  A    between atoms: O15_12  and  S16_13 
REMARK    3  A    between atoms: C28_24  and  C29_25 
ROOT
ATOM      1  C1  ZIN A   1      22.486  -7.347  34.344  0.00  0.00     0.021 C 
ATOM      2  C2  ZIN A   1      22.056  -5.901  34.086  0.00  0.00    -0.012 C 
ATOM      3  C3  ZIN A   1      22.266  -5.571  32.626  0.00  0.00     0.015 C
[truncated: 82,178 more chars]
