# Supplementary material for: Fully automated virtual screening pipeline of FDA-approved drugs using Caver Web
Source: Comput Struct Biotechnol J. 2022 Nov 17;20:6512–8. doi: 10.1016/j.csbj.2022.11.031 (PMC9705369; doi:10.1016/j.csbj.2022.11.031)
Supplement: Supplementary data 1 [file mmc1.zip › supplementary_data/pymol/ZINC000077269421.pdbqt]

MODEL 1
REMARK CAVERDOCK RESULT:      20.1      0.000      0.000
REMARK CAVERDOCK CONSTRAINTS:       0.0      0.0      0.0      0.0
REMARK CAVERDOCK TUNNEL: 0     20.1      1.7      1.7
REMARK  3 active torsions:
REMARK  status: ('A' for Active; 'I' for Inactive)
REMARK    1  A    between atoms: C13_11  and  O15_12 
REMARK    2  A    between atoms: O15_12  and  S16_13 
REMARK    3  A    between atoms: C28_24  and  C29_25 
ROOT
ATOM      1  C1  ZIN A   1      40.466   4.798  33.131  0.00  0.00     0.021 C 
ATOM      2  C2  ZIN A   1      40.239   5.261  31.691  0.00  0.00    -0.012 C 
ATOM      3  C3  ZIN A   1      41.103   4.442  30.762  0.00  0.00     0.015 C 
ATOM      4  C4  ZIN A   1      42.540   4.520  31.306  0.00  0.00     0.007 C 
ATOM      5  C5  ZIN A   1      43.025   5.961  31.435  0.00  0.00     0.003 C 
ATOM      6  C7  ZIN A   1      42.056   6.831  32.248  0.00  0.00    -0.001 C 
ATOM      7  C9  ZIN A   1      42.572   8.274  32.218  0.00  0.00     0.033 C 
ATOM      8  C10 ZIN A   1      43.980   8.307  32.737  0.00  0.00    -0.023 C 
ATOM      9  C11 ZIN A   1      44.783   7.286  32.669  0.00  0.00    -0.072 C 
ATOM     10  C12 ZIN A   1      46.190   7.441  33.219  0.00  0.00     0.068 C 
ATOM     11  C13 ZIN A   1      47.183   6.989  32.143  0.00  0.00     0.149 C 
ATOM     12  C20 ZIN A   1      46.842   5.564  31.704  0.00  0.00     0.035 C 
ATOM     13  C21 ZIN A   1      45.460   5.543  31.048  0.00  0.00     0.016 C 
ATOM     14  C22 ZIN A   1      44.403   5.983  32.077  0.00  0.00    -0.017 C 
ATOM     15  C23 ZIN A   1      44.389   4.957  33.211  0.00  0.00     0.020 C 
ATOM     16  C24 ZIN A   1      40.698   6.742  31.552  0.00  0.00     0.006 C 
ATOM     17  C26 ZIN A   1      39.516   7.418  32.266  0.00  0.00     0.033 C 
ATOM     18  C27 ZIN A   1      38.337   6.578  31.778  0.00  0.00    -0.018 C 
ATOM     19  C28 ZIN A   1      38.772   5.336  31.425  0.00  0.00    -0.042 C 
ENDROOT
BRANCH  19  20
ATOM     20  C29 ZIN A   1      37.932   4.250  30.881  0.00  0.00    -0.011 A 
ATOM     21  C35 ZIN A   1      36.551   4.413  30.761  0.00  0.00     0.137 A 
ATOM     22  N33 ZIN A   1      35.801   3.446  30.272  0.00  0.00    -0.210 N 
ATOM     23  C32 ZIN A   1      36.317   2.292  29.888  0.00  0.00     0.125 A 
ATOM     24  O34 ZIN A   1      34.405   3.648  30.160  0.00  0.00    -0.082 OA
ATOM     25  C31 ZIN A   1      37.675   2.052  29.979  0.00  0.00     0.021 A 
ATOM     26  C30 ZIN A   1      38.506   3.037  30.481  0.00  0.00     0.015 A 
ENDBRANCH  19  20
BRANCH  11  27
ATOM     27  O15 ZIN A   1      47.098   7.868  31.019  0.00  0.00    -0.251 OA
BRANCH  27  28
ATOM     28  S16 ZIN A   1      48.367   7.920  30.179  0.00  0.00     0.251 S 
ATOM     29  O17 ZIN A   1      49.472   7.604  31.071  0.00  0.00    -0.572 OA
ATOM     30  O18 ZIN A   1      48.214   6.930  29.125  0.00  0.00    -0.572 OA
ATOM     31  O19 ZIN A   1      48.463   9.272  29.649  0.00  0.00    -0.572 OA
ENDBRANCH  27  28
ENDBRANCH  11  27
TORSDOF 3
ENDMDL
MODEL 2
REMARK CAVERDOCK RESULT:      20.3      0.000      0.000
REMARK CAVERDOCK CONSTRAINTS:       0.0      0.0      0.0      0.0
REMARK CAVERDOCK TUNNEL: 1     20.3      1.8      2.5
REMARK  3 active torsions:
REMARK  status: ('A' for Active; 'I' for Inactive)
REMARK    1  A    between atoms: C13_11  and  O15_12 
REMARK    2  A    between atoms: O15_12  and  S16_13 
REMARK    3  A    between atoms: C28_24  and  C29_25 
ROOT
ATOM      1  C1  ZIN A   1      40.239   4.801  33.148  0.00  0.00     0.021 C 
ATOM      2  C2  ZIN A   1      40.025   5.263  31.706  0.00  0.00    -0.012 C 
ATOM      3  C3  ZIN A   1      40.846   4.398  30.779  0.00  0.00     0.015 C 
ATOM      4  C4  ZIN A   1      42.287   4.416  31.315  0.00  0.00     0.007 C 
ATOM      5  C5  ZIN A   1      42.838   5.833  31.431  0.00  0.00     0.003 C 
ATOM      6  C7  ZIN A   1      41.914   6.753  32.242  0.00  0.00    -0.001 C 
ATOM      7  C9  ZIN A   1      42.494   8.171  32.198  0.00  0.00     0.033 C 
ATOM      8  C10 ZIN A   1      43.905   8.143  32.709  0.00  0.00    -0.023 C 
ATOM      9  C11 ZIN A   1      44.661   7.087  32.646  0.00  0.00    -0.072 C 
ATOM     10  C12 ZIN A   1      46.077   7.182  33.187  0.00  0.00     0.068 C 
ATOM     11  C13 ZIN A   1      47.042   6.678  32.110  0.00  0.00     0.149 C 
ATOM     12  C20 ZIN A   1      46.635   5.267  31.683  0.00  0.00     0.035 C 
ATOM     13  C21 ZIN A   1      45.249   5.303  31.035  0.00  0.00     0.016 C 
ATOM     14  C22 ZIN A   1      44.219   5.798  32.065  0.00  0.00    -0.017 C 
ATOM     15  C23 ZIN A   1      44.165   4.782  33.207  0.00  0.00     0.020 C 
ATOM     16  C24 ZIN A   1      40.549   6.721  31.554  0.00  0.00     0.006 C 
ATOM     17  C26 ZIN A   1      39.404   7.454  32.269  0.00  0.00     0.033 C 
ATOM     18  C27 ZIN A   1      38.185   6.665  31.793  0.00  0.00    -0.018 C 
ATOM     19  C28 ZIN A   1      38.561   5.402  31.447  0.00  0.00    -0.042 C 
ENDROOT
BRANCH  19  20
ATOM     20  C29 ZIN A   1      37.670   4.351  30.915  0.00  0.00    -0.011 A 
ATOM     21  C35 ZIN A   1      36.287   4.534  30.902  0.00  0.00     0.137 A 
ATOM     22  N33 ZIN A   1      35.490   3.599  30.423  0.00  0.00    -0.210 N 
ATOM     23  C32 ZIN A   1      35.962   2.458  29.953  0.00  0.00     0.125 A 
ATOM     24  O34 ZIN A   1      34.093   3.821  30.421  0.00  0.00    -0.082 OA
ATOM     25  C31 ZIN A   1      37.320   2.199  29.936  0.00  0.00     0.021 A 
ATOM     26  C30 ZIN A   1      38.197   3.152  30.422  0.00  0.00     0.015 A 
ENDBRANCH  19  20
BRANCH  11  27
ATOM     27  O15 ZIN A   1      46.991   7.551  30.979  0.00  0.00    -0.251 OA
BRANCH  27  28
ATOM     28  S16 ZIN A   1      48.143   8.543  30.913  0.00  0.00     0.251 S 
ATOM     29  O17 ZIN A   1      47.767   9.678  31.741  0.00  0.00    -0.572 OA
ATOM     30  O18 ZIN A   1      49.319   7.858  31.426  0.00  0.00    -0.572 OA
ATOM     31  O19 ZIN A   1      48.296   8.916  29.515  0.00  0.00    -0.572 OA
ENDBRANCH  27  28
ENDBRANCH  11  27
TORSDOF 3
ENDMDL
MODEL 3
REMARK CAVERDOCK RESULT:      20.4      0.000      0.000
REMARK CAVERDOCK CONSTRAINTS:       0.0      0.0      0.0      0.0
REMARK CAVERDOCK TUNNEL: 2     20.4      1.8      3.7
REMARK  3 active torsions:
REMARK  status: ('A' for Active; 'I' for Inactive)
REMARK    1  A    between atoms: C13_11  and  O15_12 
REMARK    2  A    between atoms: O15_12  and  S16_13 
REMARK    3  A    between atoms: C28_24  and  C29_25 
ROOT
ATOM      1  C1  ZIN A   1      39.963   4.942  33.160  0.00  0.00     0.021 C 
ATOM      2  C2  ZIN A   1      39.775   5.354  31.699  0.00  0.00    -0.012 C 
ATOM      3  C3  ZIN A   1      40.560   4.416  30.812  0.00  0.00     0.015 C 
ATOM      4  C4  ZIN A   1      41.999   4.391  31.355  0.00  0.00     0.007 C 
ATOM      5  C5  ZIN A   1      42.612   5.787  31.416  0.00  0.00     0.003 C 
ATOM      6  C7  ZIN A   1      41.728   6.779  32.184  0.00  0.00    -0.001 C 
ATOM      7  C9  ZIN A   1      42.370   8.167  32.084  0.00  0.00     0.033 C 
ATOM      8  C10 ZIN A   1      43.777   8.098  32.604  0.00  0.00    -0.023 C 
ATOM      9  C11 ZIN A   1      44.485   7.007  32.588  0.00  0.00    -0.072 C 
ATOM     10  C12 ZIN A   1      45.902   7.062  33.133  0.00  0.00     0.068 C 
ATOM     11  C13 ZIN A   1      46.847   6.471  32.082  0.00  0.00     0.149 C 
ATOM     12  C20 ZIN A   1      46.379   5.063  31.712  0.00  0.00     0.035 C 
ATOM     13  C21 ZIN A   1      44.999   5.134  31.055  0.00  0.00     0.016 C 
ATOM     14  C22 ZIN A   1      43.988   5.716  32.059  0.00  0.00    -0.017 C 
ATOM     15  C23 ZIN A   1      43.884   4.752  33.241  0.00  0.00     0.020 C 
ATOM     16  C24 ZIN A   1      40.365   6.779  31.490  0.00  0.00     0.006 C 
ATOM     17  C26 ZIN A   1      39.251   7.592  32.168  0.00  0.00     0.033 C 
ATOM     18  C27 ZIN A   1      37.999   6.838  31.718  0.00  0.00    -0.018 C 
ATOM     19  C28 ZIN A   1      38.321   5.547  31.426  0.00  0.00    -0.042 C 
ENDROOT
BRANCH  19  20
ATOM     20  C29 ZIN A   1      37.385   4.515  30.934  0.00  0.00    -0.011 A 
ATOM     21  C35 ZIN A   1      36.006   4.715  31.007  0.00  0.00     0.137 A 
ATOM     22  N33 ZIN A   1      35.170   3.798  30.563  0.00  0.00    -0.210 N 
ATOM     23  C32 ZIN A   1      35.597   2.660  30.047  0.00  0.00     0.125 A 
ATOM     24  O34 ZIN A   1      33.778   4.036  30.649  0.00  0.00    -0.082 OA
ATOM     25  C31 ZIN A   1      36.948   2.385  29.944  0.00  0.00     0.021 A 
ATOM     26  C30 ZIN A   1      37.866   3.318  30.390  0.00  0.00     0.015 A 
ENDBRANCH  19  20
BRANCH  11  27
ATOM     27  O15 ZIN A   1      46.839   7.298  30.916  0.00  0.00    -0.251 OA
BRANCH  27  28
ATOM     28  S16 ZIN A   1      48.186   7.386  30.212  0.00  0.00     0.251 S 
ATOM     29  O17 ZIN A   1      48.584   8.784  30.242  0.00  0.00    -0.572 OA
ATOM     30  O18 ZIN A   1      49.105   6.539  30.957  0.00  0.00    -0.572 OA
ATOM     31  O19 ZIN A   1      47.982   6.905  28.854  0.00  0.00    -0.572 OA
ENDBRANCH  27  28
ENDBRANCH  11  27
TORSDOF 3
ENDMDL
MODEL 4
REMARK CAVERDOCK RESULT:      20.5      0.000      0.000
REMARK CAVERDOCK CONSTRAINTS:       0.1      0.0      0.0      0.0
REMARK CAVERDOCK TUNNEL: 3     20.5      1.9      4.3
REMARK  3 active torsions:
REMARK  status: ('A' for Active; 'I' for Inactive)
REMARK    1  A    between atoms: C13_11  and  O15_12 
REMARK    2  A    between atoms: O15_12  and  S16_13 
REMARK    3  A    between atoms: C28_24  and  C29_25 
ROOT
ATOM      1  C1  ZIN A   1      39.733   5.162  33.222  0.00  0.00     0.021 C 
ATOM      2  C2  ZIN A   1      39.569   5.497  31.738  0.00  0.00    -0.012 C 
ATOM      3  C3  ZIN A   1      40.311   4.473  30.911  0.00  0.00     0.015 C 
ATOM      4  C4  ZIN A   1      41.745   4.412  31.463  0.00  0.00     0.007 C 
ATOM      5  C5  ZIN A   1      42.424   5.777  31.446  0.00  0.00     0.003 C 
ATOM      6  C7  ZIN A   1      41.586   6.853  32.150  0.00  0.00    -0.001 C 
ATOM      7  C9  ZIN A   1      42.295   8.201  31.975  0.00  0.00     0.033 C 
ATOM      8  C10 ZIN A   1      43.695   8.095  32.505  0.00  0.00    -0.023 C 
ATOM      9  C11 ZIN A   1      44.350   6.973  32.556  0.00  0.00    -0.072 C 
ATOM     10  C12 ZIN A   1      45.766   6.991  33.104  0.00  0.00     0.068 C 
ATOM     11  C13 ZIN A   1      46.685   6.296  32.095  0.00  0.00     0.149 C 
ATOM     12  C20 ZIN A   1      46.151   4.893  31.803  0.00  0.00     0.035 C 
ATOM     13  C21 ZIN A   1      44.778   4.992  31.136  0.00  0.00     0.016 C 
ATOM     14  C22 ZIN A   1      43.794   5.678  32.099  0.00  0.00    -0.017 C 
ATOM     15  C23 ZIN A   1      43.640   4.790  33.334  0.00  0.00     0.020 C 
ATOM     16  C24 ZIN A   1      40.227   6.878  31.450  0.00  0.00     0.006 C 
ATOM     17  C26 ZIN A   1      39.151   7.781  32.074  0.00  0.00     0.033 C 
ATOM     18  C27 ZIN A   1      37.866   7.063  31.662  0.00  0.00    -0.018 C 
ATOM     19  C28 ZIN A   1      38.126   5.743  31.447  0.00  0.00    -0.042 C 
ENDROOT
BRANCH  19  20
ATOM     20  C29 ZIN A   1      37.143   4.731  31.009  0.00  0.00    -0.011 A 
ATOM     21  C35 ZIN A   1      35.775   4.954  31.170  0.00  0.00     0.137 A 
ATOM     22  N33 ZIN A   1      34.897   4.053  30.776  0.00  0.00    -0.210 N 
ATOM     23  C32 ZIN A   1      35.271   2.911  30.229  0.00  0.00     0.125 A 
ATOM     24  O34 ZIN A   1      33.518   4.315  30.950  0.00  0.00    -0.082 OA
ATOM     25  C31 ZIN A   1      36.608   2.613  30.040  0.00  0.00     0.021 A 
ATOM     26  C30 ZIN A   1      37.568   3.528  30.432  0.00  0.00     0.015 A 
ENDBRANCH  19  20
BRANCH  11  27
ATOM     27  O15 ZIN A   1      46.720   7.054  30.883  0.00  0.00    -0.251 OA
BRANCH  27  28
ATOM     28  S16 ZIN A   1      48.075   7.048  30.190  0.00  0.00     0.251 S 
ATOM     29  O17 ZIN A   1      48.029   5.996  29.187  0.00  0.00    -0.572 OA
ATOM     30  O18 ZIN A   1      48.248   8.364  29.594  0.00  0.00    -0.572 OA
ATOM     31  O19 ZIN A   1      49.071   6.780  31.217  0.00  0.00    -0.572 OA
ENDBRANCH  27  28
ENDBRANCH  11  27
TORSDOF 3
ENDMDL
MODEL 5
REMARK CAVERDOCK RESULT:      20.5      0.000      0.000
REMARK CAVERDOCK CONSTRAINTS:       0.0      0.0      0.0      0.0
REMARK CAVERDOCK TUNNEL: 4     20.5      1.9      5.5
REMARK  3 active torsions:
REMARK  status: ('A' for Active; 'I' for Inactive)
REMARK    1  A    between atoms: C13_11  and  O15_12 
REMARK    2  A    between atoms: O15_12  and  S16_13 
REMARK    3  A    between atoms: C28_24  and  C29_25 
ROOT
ATOM      1  C1  ZIN A   1      39.610   5.223  33.240  0.00  0.00     0.021 C 
ATOM      2  C2  ZIN A   1      39.448   5.525  31.749  0.00  0.00    -0.012 C 
ATOM      3  C3  ZIN A   1      40.168   4.468  30.946  0.00  0.00     0.015 C 
ATOM      4  C4  ZIN A   1      41.603   4.394  31.495  0.00  0.00     0.007 C 
ATOM      5  C5  ZIN A   1      42.307   5.746  31.444  0.00  0.00     0.003 C 
ATOM      6  C7  ZIN A   1      41.491   6.853  32.125  0.00  0.00    -0.001 C 
ATOM      7  C9  ZIN A   1      42.224   8.183  31.915  0.00  0.00     0.033 C 
ATOM      8  C10 ZIN A   1      43.623   8.064  32.445  0.00  0.00    -0.023 C 
ATOM      9  C11 ZIN A   1      44.257   6.932  32.521  0.00  0.00    -0.072 C 
ATOM     10  C12 ZIN A   1      45.675   6.937  33.065  0.00  0.00     0.068 C 
ATOM     11  C13 ZIN A   1      46.578   6.201  32.070  0.00  0.00     0.149 C 
ATOM     12  C20 ZIN A   1      46.018   4.802  31.814  0.00  0.00     0.035 C 
ATOM     13  C21 ZIN A   1      44.645   4.910  31.147  0.00  0.00     0.016 C 
ATOM     14  C22 ZIN A   1      43.676   5.637  32.096  0.00  0.00    -0.017 C 
ATOM     15  C23 ZIN A   1      43.510   4.781  33.353  0.00  0.00     0.020 C 
ATOM     16  C24 ZIN A   1      40.130   6.887  31.427  0.00  0.00     0.006 C 
ATOM     17  C26 ZIN A   1      39.073   7.824  32.032  0.00  0.00     0.033 C 
ATOM     18  C27 ZIN A   1      37.774   7.120  31.640  0.00  0.00    -0.018 C 
ATOM     19  C28 ZIN A   1      38.009   5.791  31.456  0.00  0.00    -0.042 C 
ENDROOT
BRANCH  19  20
ATOM     20  C29 ZIN A   1      37.006   4.787  31.045  0.00  0.00    -0.011 A 
ATOM     21  C35 ZIN A   1      35.650   4.995  31.295  0.00  0.00     0.137 A 
ATOM     22  N33 ZIN A   1      34.754   4.102  30.925  0.00  0.00    -0.210 N 
ATOM     23  C32 ZIN A   1      35.099   2.981  30.318  0.00  0.00     0.125 A 
ATOM     24  O34 ZIN A   1      33.386   4.349  31.190  0.00  0.00    -0.082 OA
ATOM     25  C31 ZIN A   1      36.424   2.699  30.040  0.00  0.00     0.021 A 
ATOM     26  C30 ZIN A   1      37.401   3.607  30.403  0.00  0.00     0.015 A 
ENDBRANCH  19  20
BRANCH  11  27
ATOM     27  O15 ZIN A   1      46.624   6.929  30.841  0.00  0.00    -0.251 OA
BRANCH  27  28
ATOM     28  S16 ZIN A   1      48.013   7.014  30.224  0.00  0.00     0.251 S 
ATOM     29  O17 ZIN A   1      48.027   8.202  29.386  0.00  0.00    -0.572 OA
ATOM     30  O18 ZIN A   1      48.957   7.110  31.326  0.00  0.00    -0.572 OA
ATOM     31  O19 ZIN A   1      48.203   5.797  29.449  0.00  0.00    -0.572 OA
ENDBRANCH  27  28
ENDBRANCH  11  27
TORSDOF 3
ENDMDL
MODEL 6
REMARK CAVERDOCK RESULT:      20.4      0.000      0.000
REMARK CAVERDOCK CONSTRAINTS:       0.0      0.0      0.0      0.0
REMARK CAVERDOCK TUNNEL: 5     20.4      1.8      6.2
REMARK  3 active torsions:
REMARK  status: ('A' for Active; 'I' for Inactive)
REMARK    1  A    between atoms: C13_11  and  O15_12 
REMARK    2  A    between atoms: O15_12  and  S16_13 
REMARK    3  A    between atoms: C28_24  and  C29_25 
ROOT
ATOM      1  C1  ZIN A   1      39.294   5.377  33.331  0.00  0.00     0.021 C 
ATOM      2  C2  ZIN A   1      39.133   5.589  31.824  0.00  0.00    -0.012 C 
ATOM      3  C3  ZIN A   1      39.827   4.467  31.087  0.00  0.00     0.015 C 
ATOM      4  C4  ZIN A   1      41.261   4.394  31.637  0.00  0.00     0.007 C 
ATOM      5  C5  ZIN A   1      41.996   5.723  31.499  0.00  0.00     0.003 C 
ATOM      6  C7  ZIN A   1      41.208   6.890  32.111  0.00  0.00    -0.001 C 
ATOM      7  C9  ZIN A   1      41.970   8.187  31.817  0.00  0.00     0.033 C 
ATOM      8  C10 ZIN A   1      43.368   8.069  32.350  0.00  0.00    -0.023 C 
ATOM      9  C11 ZIN A   1      43.977   6.930  32.495  0.00  0.00    -0.072 C 
ATOM     10  C12 ZIN A   1      45.396   6.936  33.036  0.00  0.00     0.068 C 
ATOM     11  C13 ZIN A   1      46.279   6.119  32.087  0.00  0.00     0.149 C 
ATOM     12  C20 ZIN A   1      45.686   4.719  31.920  0.00  0.00     0.035 C 
ATOM     13  C21 ZIN A   1      44.313   4.817  31.251  0.00  0.00     0.016 C 
ATOM     14  C22 ZIN A   1      43.364   5.625  32.154  0.00  0.00    -0.017 C 
ATOM     15  C23 ZIN A   1      43.183   4.853  33.463  0.00  0.00     0.020 C 
ATOM     16  C24 ZIN A   1      39.846   6.911  31.416  0.00  0.00     0.006 C 
ATOM     17  C26 ZIN A   1      38.812   7.908  31.963  0.00  0.00     0.033 C 
ATOM     18  C27 ZIN A   1      37.496   7.212  31.619  0.00  0.00    -0.018 C 
ATOM     19  C28 ZIN A   1      37.700   5.869  31.518  0.00  0.00    -0.042 C 
ENDROOT
BRANCH  19  20
ATOM     20  C29 ZIN A   1      36.673   4.864  31.173  0.00  0.00    -0.011 A 
ATOM     21  C35 ZIN A   1      35.400   4.927  31.739  0.00  0.00     0.137 A 
ATOM     22  N33 ZIN A   1      34.482   4.034  31.429  0.00  0.00    -0.210 N 
ATOM     23  C32 ZIN A   1      34.728   3.047  30.587  0.00  0.00     0.125 A 
ATOM     24  O34 ZIN A   1      33.199   4.133  32.019  0.00  0.00    -0.082 OA
ATOM     25  C31 ZIN A   1      35.967   2.913  29.988  0.00  0.00     0.021 A 
ATOM     26  C30 ZIN A   1      36.963   3.828  30.277  0.00  0.00     0.015 A 
ENDBRANCH  19  20
BRANCH  11  27
ATOM     27  O15 ZIN A   1      46.337   6.767  30.814  0.00  0.00    -0.251 OA
BRANCH  27  28
ATOM     28  S16 ZIN A   1      47.722   6.769  30.185  0.00  0.00     0.251 S 
ATOM     29  O17 ZIN A   1      48.660   7.132  31.237  0.00  0.00    -0.572 OA
ATOM     30  O18 ZIN A   1      47.958   5.425  29.682  0.00  0.00    -0.572 OA
ATOM     31  O19 ZIN A   1      47.696   7.755  29.115  0.00  0.00    -0.572 OA
ENDBRANCH  27  28
ENDBRANCH  11  27
TORSDOF 3
ENDMDL
MODEL 7
REMARK CAVERDOCK RESULT:      20.4      0.000      0.000
REMARK CAVERDOCK CONSTRAINTS:       0.0      0.0      0.0      0.0
REMARK CAVERDOCK TUNNEL: 6     20.4      1.8      7.1
REMARK  3 active torsions:
REMARK  status: ('A' for Active; 'I' for Inactive)
REMARK    1  A    between atoms: C13_11  and  O15_12 
REMARK    2  A    between atoms: O15_12  and  S16_13 
REMARK    3  A    between atoms: C28_24  and  C29_25 
ROOT
ATOM      1  C1  ZIN A   1      39.122   5.544  33.346  0.00  0.00     0.021 C 
ATOM      2  C2  ZIN A   1      38.989   5.659  31.826  0.00  0.00    -0.012 C 
ATOM      3  C3  ZIN A   1      39.691   4.490  31.176  0.00  0.00     0.015 C 
ATOM      4  C4  ZIN A   1      41.115   4.448  31.755  0.00  0.00     0.007 C 
ATOM      5  C5  ZIN A   1      41.858   5.764  31.545  0.00  0.00     0.003 C 
ATOM      6  C7  ZIN A   1      41.063   6.970  32.066  0.00  0.00    -0.001 C 
ATOM      7  C9  ZIN A   1      41.836   8.243  31.703  0.00  0.00     0.033 C 
ATOM      8  C10 ZIN A   1      43.224   8.156  32.268  0.00  0.00    -0.023 C 
ATOM      9  C11 ZIN A   1      43.825   7.026  32.498  0.00  0.00    -0.072 C 
ATOM     10  C12 ZIN A   1      45.235   7.063  33.062  0.00  0.00     0.068 C 
ATOM     11  C13 ZIN A   1      46.131   6.184  32.184  0.00  0.00     0.149 C 
ATOM     12  C20 ZIN A   1      45.535   4.778  32.097  0.00  0.00     0.035 C 
ATOM     13  C21 ZIN A   1      44.175   4.837  31.398  0.00  0.00     0.016 C 
ATOM     14  C22 ZIN A   1      43.214   5.703  32.230  0.00  0.00    -0.017 C 
ATOM     15  C23 ZIN A   1      43.006   5.019  33.582  0.00  0.00     0.020 C 
ATOM     16  C24 ZIN A   1      39.714   6.950  31.347  0.00  0.00     0.006 C 
ATOM     17  C26 ZIN A   1      38.675   7.984  31.809  0.00  0.00     0.033 C 
ATOM     18  C27 ZIN A   1      37.362   7.271  31.487  0.00  0.00    -0.018 C 
ATOM     19  C28 ZIN A   1      37.563   5.923  31.476  0.00  0.00    -0.042 C 
ENDROOT
BRANCH  19  20
ATOM     20  C29 ZIN A   1      36.538   4.901  31.178  0.00  0.00    -0.011 A 
ATOM     21  C35 ZIN A   1      35.281   4.961  31.780  0.00  0.00     0.137 A 
ATOM     22  N33 ZIN A   1      34.364   4.052  31.511  0.00  0.00    -0.210 N 
ATOM     23  C32 ZIN A   1      34.598   3.054  30.680  0.00  0.00     0.125 A 
ATOM     24  O34 ZIN A   1      33.098   4.147  32.136  0.00  0.00    -0.082 OA
ATOM     25  C31 ZIN A   1      35.821   2.922  30.048  0.00  0.00     0.021 A 
ATOM     26  C30 ZIN A   1      36.814   3.853  30.292  0.00  0.00     0.015 A 
ENDBRANCH  19  20
BRANCH  11  27
ATOM     27  O15 ZIN A   1      46.214   6.748  30.873  0.00  0.00    -0.251 OA
BRANCH  27  28
ATOM     28  S16 ZIN A   1      47.635   6.863  30.340  0.00  0.00     0.251 S 
ATOM     29  O17 ZIN A   1      48.401   7.590  31.340  0.00  0.00    -0.572 OA
ATOM     30  O18 ZIN A   1      48.125   5.506  30.155  0.00  0.00    -0.572 OA
ATOM     31  O19 ZIN A   1      47.553   7.589  29.081  0.00  0.00    -0.572 OA
ENDBRANCH  27  28
ENDBRANCH  11  27
TORSDOF 3
ENDMDL
MODEL 8
REMARK CAVERDOCK RESULT:      20.8      0.000      0.000
REMARK CAVERDOCK CONSTRAINTS:       0.0      0.0      0.0      0.0
REMARK CAVERDOCK TUNNEL: 7     20.8      1.8      8.3
REMARK  3 active torsions:
REMARK  status: ('A' for Active; 'I' for Inactive)
REMARK    1  A    between atoms: C13_11  and  O15_12 
REMARK    2  A    between atoms: O15_12  and  S16_13 
REMARK    3  A    between atoms: C28_24  and  C29_25 
ROOT
ATOM      1  C1  ZIN A   1      38.832   5.485  33.308  0.00  0.00     0.021 C 
ATOM      2  C2  ZIN A   1      38.706   5.582  31.787  0.00  0.00    -0.012 C 
ATOM      3  C3  ZIN A   1      39.418   4.411  31.152  0.00  0.00     0.015 C 
ATOM      4  C4  ZIN A   1      40.840   4.384  31.739  0.00  0.00     0.007 C 
ATOM      5  C5  ZIN A   1      41.576   5.702  31.519  0.00  0.00     0.003 C 
ATOM      6  C7  ZIN A   1      40.771   6.909  32.023  0.00  0.00    -0.001 C 
ATOM      7  C9  ZIN A   1      41.538   8.182  31.650  0.00  0.00     0.033 C 
ATOM      8  C10 ZIN A   1      42.924   8.109  32.223  0.00  0.00    -0.023 C 
ATOM      9  C11 ZIN A   1      43.530   6.986  32.468  0.00  0.00    -0.072 C 
ATOM     10  C12 ZIN A   1      44.937   7.037  33.039  0.00  0.00     0.068 C 
ATOM     11  C13 ZIN A   1      45.843   6.154  32.175  0.00  0.00     0.149 C 
ATOM     12  C20 ZIN A   1      45.256   4.744  32.100  0.00  0.00     0.035 C 
ATOM     13  C21 ZIN A   1      43.899   4.787  31.394  0.00  0.00     0.016 C 
ATOM     14  C22 ZIN A   1      42.928   5.657  32.212  0.00  0.00    -0.017 C 
ATOM     15  C23 ZIN A   1      42.718   4.985  33.570  0.00  0.00     0.020 C 
ATOM     16  C24 ZIN A   1      39.426   6.873  31.297  0.00  0.00     0.006 C 
ATOM     17  C26 ZIN A   1      38.378   7.905  31.743  0.00  0.00     0.033 C 
ATOM     18  C27 ZIN A   1      37.072   7.180  31.421  0.00  0.00    -0.018 C 
ATOM     19  C28 ZIN A   1      37.280   5.834  31.427  0.00  0.00    -0.042 C 
ENDROOT
BRANCH  19  20
ATOM     20  C29 ZIN A   1      36.263   4.803  31.135  0.00  0.00    -0.011 A 
ATOM     21  C35 ZIN A   1      35.037   4.807  31.799  0.00  0.00     0.137 A 
ATOM     22  N33 ZIN A   1      34.127   3.891  31.536  0.00  0.00    -0.210 N 
ATOM     23  C32 ZIN A   1      34.339   2.934  30.651  0.00  0.00     0.125 A 
ATOM     24  O34 ZIN A   1      32.891   3.930  32.225  0.00  0.00    -0.082 OA
ATOM     25  C31 ZIN A   1      35.531   2.858  29.954  0.00  0.00     0.021 A 
ATOM     26  C30 ZIN A   1      36.516   3.800  30.190  0.00  0.00     0.015 A 
ENDBRANCH  19  20
BRANCH  11  27
ATOM     27  O15 ZIN A   1      45.930   6.704  30.859  0.00  0.00    -0.251 OA
BRANCH  27  28
ATOM     28  S16 ZIN A   1      47.316   7.213  30.492  0.00  0.00     0.251 S 
ATOM     29  O17 ZIN A   1      47.171   8.621  30.156  0.00  0.00    -0.572 OA
ATOM     30  O18 ZIN A   1      48.160   7.015  31.661  0.00  0.00    -0.572 OA
ATOM     31  O19 ZIN A   1      47.766   6.425  29.355  0.00  0.00    -0.572 OA
ENDBRANCH  27  28
ENDBRANCH  11  27
TORSDOF 3
ENDMDL
MODEL 9
REMARK CAVERDOCK RESULT:      21.0      0.000      0.000
REMARK CAVERDOCK CONSTRAINTS:       0.0      0.0      0.0      0.0
REMARK CAVERDOCK TUNNEL: 8     21.0      1.8      9.2
REMARK  3 active torsions:
REMARK  status: ('A' for Active; 'I' for Inactive)
REMARK    1  A    between atoms: C13_11  and  O15_12 
REMARK    2  A    between atoms: O15_12  and  S16_13 
REMARK    3  A    between atoms: C28_24  and  C29_25 
ROOT
ATOM      1  C1  ZIN A   1      38.696   5.495  33.289  0.00  0.00     0.021 C 
ATOM      2  C2  ZIN A   1      38.583   5.553  31.764  0.00  0.00    -0.012 C 
ATOM      3  C3  ZIN A   1      39.288   4.359  31.167  0.00  0.00     0.015 C 
ATOM      4  C4  ZIN A   1      40.705   4.334  31.766  0.00  0.00     0.007 C 
ATOM      5  C5  ZIN A   1      41.455   5.638  31.517  0.00  0.00     0.003 C 
ATOM      6  C7  ZIN A   1      40.659   6.866  31.982  0.00  0.00    -0.001 C 
ATOM      7  C9  ZIN A   1      41.441   8.122  31.582  0.00  0.00     0.033 C 
ATOM      8  C10 ZIN A   1      42.821   8.051  32.168  0.00  0.00    -0.023 C 
ATOM      9  C11 ZIN A   1      43.415   6.929  32.447  0.00  0.00    -0.072 C 
ATOM     10  C12 ZIN A   1      44.818   6.982  33.028  0.00  0.00     0.068 C 
ATOM     11  C13 ZIN A   1      45.721   6.068  32.195  0.00  0.00     0.149 C 
ATOM     12  C20 ZIN A   1      45.121   4.662  32.153  0.00  0.00     0.035 C 
ATOM     13  C21 ZIN A   1      43.771   4.699  31.435  0.00  0.00     0.016 C 
ATOM     14  C22 ZIN A   1      42.802   5.599  32.221  0.00  0.00    -0.017 C 
ATOM     15  C23 ZIN A   1      42.574   4.966  33.595  0.00  0.00     0.020 C 
ATOM     16  C24 ZIN A   1      39.319   6.824  31.246  0.00  0.00     0.006 C 
ATOM     17  C26 ZIN A   1      38.278   7.877  31.656  0.00  0.00     0.033 C 
ATOM     18  C27 ZIN A   1      36.967   7.157  31.344  0.00  0.00    -0.018 C 
ATOM     19  C28 ZIN A   1      37.162   5.809  31.386  0.00  0.00    -0.042 C 
ENDROOT
BRANCH  19  20
ATOM     20  C29 ZIN A   1      36.138   4.780  31.113  0.00  0.00    -0.011 A 
ATOM     21  C35 ZIN A   1      34.944   4.758  31.835  0.00  0.00     0.137 A 
ATOM     22  N33 ZIN A   1      34.027   3.844  31.589  0.00  0.00    -0.210 N 
ATOM     23  C32 ZIN A   1      34.202   2.914  30.668  0.00  0.00     0.125 A 
ATOM     24  O34 ZIN A   1      32.826   3.856  32.337  0.00  0.00    -0.082 OA
ATOM     25  C31 ZIN A   1      35.360   2.865  29.914  0.00  0.00     0.021 A 
ATOM     26  C30 ZIN A   1      36.350   3.806  30.130  0.00  0.00     0.015 A 
ENDBRANCH  19  20
BRANCH  11  27
ATOM     27  O15 ZIN A   1      45.824   6.582  30.866  0.00  0.00    -0.251 OA
BRANCH  27  28
ATOM     28  S16 ZIN A   1      47.179   7.195  30.543  0.00  0.00     0.251 S 
ATOM     29  O17 ZIN A   1      48.156   6.121  30.631  0.00  0.00    -0.572 OA
ATOM     30  O18 ZIN A   1      47.085   7.739  29.198  0.00  0.00    -0.572 OA
ATOM     31  O19 ZIN A   1      47.418   8.232  31.535  0.00  0.00    -0.572 OA
ENDBRANCH  27  28
ENDBRANCH  11  27
TORSDOF 3
ENDMDL
MODEL 10
REMARK CAVERDOCK RESULT:      22.0      0.000      0.000
REMARK CAVERDOCK CONSTRAINTS:       0.0      0.0      0.0      0.0
REMARK CAVERDOCK TUNNEL: 9     22.0      1.7     10.3
REMARK  3 active torsions:
REMARK  status: ('A' for Active; 'I' for Inactive)
REMARK    1  A    between atoms: C13_11  and  O15_12 
REMARK    2  A    between atoms: O15_12  and  S16_13 
REMARK    3  A    between atoms: C28_24  and  C29_25 
ROOT
ATOM      1  C1  ZIN A   1      38.433   5.542  33.276  0.00  0.00     0.021 C 
ATOM      2  C2  ZIN A   1      38.312   5.568  31.752  0.00  0.00    -0.012 C 
ATOM      3  C3  ZIN A   1      39.017   4.362  31.176  0.00  0.00     0.015 C 
ATOM      4  C4  ZIN A   1      40.437   4.352  31.768  0.00  0.00     0.007 C 
ATOM      5  C5  ZIN A   1      41.183   5.652  31.488  0.00  0.00     0.003 C 
ATOM      6  C7  ZIN A   1      40.387   6.888  31.931  0.00  0.00    -0.001 C 
ATOM      7  C9  ZIN A   1      41.165   8.137  31.500  0.00  0.00     0.033 C 
ATOM      8  C10 ZIN A   1      42.548   8.080  32.081  0.00  0.00    -0.023 C 
ATOM      9  C11 ZIN A   1      43.145   6.965  32.381  0.00  0.00    -0.072 C 
ATOM     10  C12 ZIN A   1      44.551   7.033  32.954  0.00  0.00     0.068 C 
ATOM     11  C13 ZIN A   1      45.452   6.103  32.136  0.00  0.00     0.149 C 
ATOM     12  C20 ZIN A   1      44.854   4.695  32.126  0.00  0.00     0.035 C 
ATOM     13  C21 ZIN A   1      43.500   4.715  31.414  0.00  0.00     0.016 C 
ATOM     14  C22 ZIN A   1      42.534   5.630  32.186  0.00  0.00    -0.017 C 
ATOM     15  C23 ZIN A   1      42.314   5.026  33.574  0.00  0.00     0.020 C 
ATOM     16  C24 ZIN A   1      39.044   6.828  31.203  0.00  0.00     0.006 C 
ATOM     17  C26 ZIN A   1      38.003   7.888  31.596  0.00  0.00     0.033 C 
ATOM     18  C27 ZIN A   1      36.692   7.159  31.305  0.00  0.00    -0.018 C 
ATOM     19  C28 ZIN A   1      36.889   5.813  31.375  0.00  0.00    -0.042 C 
ENDROOT
BRANCH  19  20
ATOM     20  C29 ZIN A   1      35.866   4.777  31.129  0.00  0.00    -0.011 A 
ATOM     21  C35 ZIN A   1      34.770   4.644  31.984  0.00  0.00     0.137 A 
ATOM     22  N33 ZIN A   1      33.854   3.724  31.763  0.00  0.00    -0.210 N 
ATOM     23  C32 ZIN A   1      33.938   2.890  30.742  0.00  0.00     0.125 A 
ATOM     24  O34 ZIN A   1      32.754   3.622  32.647  0.00  0.00    -0.082 OA
ATOM     25  C31 ZIN A   1      34.994   2.954  29.853  0.00  0.00     0.021 A 
ATOM     26  C30 ZIN A   1      35.980   3.907  30.038  0.00  0.00     0.015 A 
ENDBRANCH  19  20
BRANCH  11  27
ATOM     27  O15 ZIN A   1      45.547   6.589  30.795  0.00  0.00    -0.251 OA
BRANCH  27  28
ATOM     28  S16 ZIN A   1      46.628   7.641  30.595  0.00  0.00     0.251 S 
ATOM     29  O17 ZIN A   1      47.875   7.055  31.062  0.00  0.00    -0.572 OA
ATOM     30  O18 ZIN A   1      46.665   7.941  29.172  0.00  0.00    -0.572 OA
ATOM     31  O19 ZIN A   1      46.239   8.799  31.386  0.00  0.00    -0.572 OA
ENDBRANCH  27  28
ENDBRANCH  11  27
TORSDOF 3
ENDMDL
MODEL 11
REMARK CAVERDOCK RESULT:      23.1      0.000      0.000
REMARK CAVERDOCK CONSTRAINTS:       0.0      0.0      0.0      0.0
REMARK CAVERDOCK TUNNEL: 10     23.1      1.7     11.1
REMARK  3 active torsions:
REMARK  status: ('A' for Active; 'I' for Inactive)
REMARK    1  A    between atoms: C13_11  and  O15_12 
REMARK    2  A    between atoms: O15_12  and  S16_13 
REMARK    3  A    between atoms: C28_24  and  C29_25 
ROOT
ATOM      1  C1  ZIN A   1      38.248   5.335  33.223  0.00  0.00     0.021 C 
ATOM      2  C2  ZIN A   1      38.144   5.414  31.699  0.00  0.00    -0.012 C 
ATOM      3  C3  ZIN A   1      38.874   4.241  31.088  0.00  0.00     0.015 C 
ATOM      4  C4  ZIN A   1      40.287   4.233  31.696  0.00  0.00     0.007 C 
ATOM      5  C5  ZIN A   1      41.015   5.554  31.471  0.00  0.00     0.003 C 
ATOM      6  C7  ZIN A   1      40.194   6.760  31.949  0.00  0.00    -0.001 C 
ATOM      7  C9  ZIN A   1      40.956   8.035  31.572  0.00  0.00     0.033 C 
ATOM      8  C10 ZIN A   1      42.334   7.981  32.165  0.00  0.00    -0.023 C 
ATOM      9  C11 ZIN A   1      42.946   6.865  32.432  0.00  0.00    -0.072 C 
ATOM     10  C12 ZIN A   1      44.344   6.935  33.023  0.00  0.00     0.068 C 
ATOM     11  C13 ZIN A   1      45.269   6.049  32.182  0.00  0.00     0.149 C 
ATOM     12  C20 ZIN A   1      44.695   4.633  32.115  0.00  0.00     0.035 C 
ATOM     13  C21 ZIN A   1      43.348   4.657  31.390  0.00  0.00     0.016 C 
ATOM     14  C22 ZIN A   1      42.358   5.528  32.183  0.00  0.00    -0.017 C 
ATOM     15  C23 ZIN A   1      42.134   4.871  33.546  0.00  0.00     0.020 C 
ATOM     16  C24 ZIN A   1      38.860   6.705  31.204  0.00  0.00     0.006 C 
ATOM     17  C26 ZIN A   1      37.798   7.733  31.623  0.00  0.00     0.033 C 
ATOM     18  C27 ZIN A   1      36.502   6.994  31.291  0.00  0.00    -0.018 C 
ATOM     19  C28 ZIN A   1      36.721   5.650  31.315  0.00  0.00    -0.042 C 
ENDROOT
BRANCH  19  20
ATOM     20  C29 ZIN A   1      35.717   4.607  31.021  0.00  0.00    -0.011 A 
ATOM     21  C35 ZIN A   1      34.623   4.417  31.866  0.00  0.00     0.137 A 
ATOM     22  N33 ZIN A   1      33.723   3.490  31.602  0.00  0.00    -0.210 N 
ATOM     23  C32 ZIN A   1      33.825   2.704  30.545  0.00  0.00     0.125 A 
ATOM     24  O34 ZIN A   1      32.624   3.329  32.478  0.00  0.00    -0.082 OA
ATOM     25  C31 ZIN A   1      34.882   2.827  29.663  0.00  0.00     0.021 A 
ATOM     26  C30 ZIN A   1      35.849   3.788  29.893  0.00  0.00     0.015 A 
ENDBRANCH  19  20
BRANCH  11  27
ATOM     27  O15 ZIN A   1      45.370   6.585  30.861  0.00  0.00    -0.251 OA
BRANCH  27  28
ATOM     28  S16 ZIN A   1      46.487   7.605  30.692  0.00  0.00     0.251 S 
ATOM     29  O17 ZIN A   1      45.971   8.875  31.178  0.00  0.00    -0.572 OA
ATOM     30  O18 ZIN A   1      47.611   7.133  31.484  0.00  0.00    -0.572 OA
ATOM     31  O19 ZIN A   1      46.801   7.652  29.272  0.00  0.00    -0.572 OA
ENDBRANCH  27  28
ENDBRANCH  11  27
TORSDOF 3
ENDMDL
MODEL 12
REMARK CAVERDOCK RESULT:      25.0      0.000      0.000
REMARK CAVERDOCK CONSTRAINTS:       0.1      0.0      0.0      0.0
REMARK CAVERDOCK TUNNEL: 11     25.0      1.8     12.1
REMARK  3 active torsions:
REMARK  status: ('A' for Active; 'I' for Inactive)
REMARK    1  A    between atoms: C13_11  and  O15_12 
REMARK    2  A    between atoms: O15_12  and  S16_13 
REMARK    3  A    between atoms: C28_24  and  C29_25 
ROOT
ATOM      1  C1  ZIN A   1      37.986   5.321  33.086  0.00  0.00     0.021 C 
ATOM      2  C2  ZIN A   1      37.915   5.399  31.560  0.00  0.00    -0.012 C 
ATOM      3  C3  ZIN A   1      38.678   4.238  30.967  0.00  0.00     0.015 C 
ATOM      4  C4  ZIN A   1      40.077   4.251  31.606  0.00  0.00     0.007 C 
ATOM      5  C5  ZIN A   1      40.789   5.584  31.398  0.00  0.00     0.003 C 
ATOM      6  C7  ZIN A   1      39.938   6.777  31.857  0.00  0.00    -0.001 C 
ATOM      7  C9  ZIN A   1      40.688   8.064  31.498  0.00  0.00     0.033 C 
ATOM      8  C10 ZIN A   1      42.053   8.031  32.122  0.00  0.00    -0.023 C 
ATOM      9  C11 ZIN A   1      42.676   6.925  32.403  0.00  0.00    -0.072 C 
ATOM     10  C12 ZIN A   1      44.059   7.017  33.025  0.00  0.00     0.068 C 
ATOM     11  C13 ZIN A   1      45.017   6.146  32.206  0.00  0.00     0.149 C 
ATOM     12  C20 ZIN A   1      44.466   4.721  32.126  0.00  0.00     0.035 C 
ATOM     13  C21 ZIN A   1      43.136   4.724  31.370  0.00  0.00     0.016 C 
ATOM     14  C22 ZIN A   1      42.116   5.579  32.140  0.00  0.00    -0.017 C 
ATOM     15  C23 ZIN A   1      41.870   4.918  33.497  0.00  0.00     0.020 C 
ATOM     16  C24 ZIN A   1      38.622   6.701  31.082  0.00  0.00     0.006 C 
ATOM     17  C26 ZIN A   1      37.535   7.712  31.477  0.00  0.00     0.033 C 
ATOM     18  C27 ZIN A   1      36.258   6.953  31.116  0.00  0.00    -0.018 C 
ATOM     19  C28 ZIN A   1      36.498   5.612  31.145  0.00  0.00    -0.042 C 
ENDROOT
BRANCH  19  20
ATOM     20  C29 ZIN A   1      35.517   4.554  30.827  0.00  0.00    -0.011 A 
ATOM     21  C35 ZIN A   1      34.366   4.399  31.600  0.00  0.00     0.137 A 
ATOM     22  N33 ZIN A   1      33.488   3.458  31.315  0.00  0.00    -0.210 N 
ATOM     23  C32 ZIN A   1      33.664   2.625  30.305  0.00  0.00     0.125 A 
ATOM     24  O34 ZIN A   1      32.328   3.333  32.117  0.00  0.00    -0.082 OA
ATOM     25  C31 ZIN A   1      34.782   2.711  29.496  0.00  0.00     0.021 A 
ATOM     26  C30 ZIN A   1      35.730   3.685  29.750  0.00  0.00     0.015 A 
ENDBRANCH  19  20
BRANCH  11  27
ATOM     27  O15 ZIN A   1      45.140   6.684  30.887  0.00  0.00    -0.251 OA
BRANCH  27  28
ATOM     28  S16 ZIN A   1      46.323   7.625  30.712  0.00  0.00     0.251 S 
ATOM     29  O17 ZIN A   1      45.774   8.932  30.385  0.00  0.00    -0.572 OA
ATOM     30  O18 ZIN A   1      47.044   7.634  31.975  0.00  0.00    -0.572 OA
ATOM     31  O19 ZIN A   1      47.130   7.086  29.628  0.00  0.00    -0.572 OA
ENDBRANCH  27  28
ENDBRANCH  11  27
TORSDOF 3
ENDMDL
MODEL 13
REMARK CAVERDOCK RESULT:      26.2      0.000      0.000
REMARK CAVERDOCK CONSTRAINTS:       0.3      0.0      0.0      0.0
REMARK CAVERDOCK TUNNEL: 12     26.2      1.8     13.3
REMARK  3 active torsions:
REMARK  status: ('A' for Active; 'I' for Inactive)
REMARK    1  A    between atoms: C13_11  and  O15_12 
REMARK    2  A    between atoms: O15_12  and  S16_13 
REMARK    3  A    between atoms: C28_24  and  C29_25 
ROOT
ATOM      1  C1  ZIN A   1      37.822   5.291  33.116  0.00  0.00     0.021 C 
ATOM      2  C2  ZIN A   1      37.748   5.366  31.590  0.00  0.00    -0.012 C 
ATOM      3  C3  ZIN A   1      38.507   4.203  30.996  0.00  0.00     0.015 C 
ATOM      4  C4  ZIN A   1      39.907   4.215  31.633  0.00  0.00     0.007 C 
ATOM      5  C5  ZIN A   1      40.621   5.546  31.421  0.00  0.00     0.003 C 
ATOM      6  C7  ZIN A   1      39.774   6.741  31.880  0.00  0.00    -0.001 C 
ATOM      7  C9  ZIN A   1      40.525   8.027  31.517  0.00  0.00     0.033 C 
ATOM      8  C10 ZIN A   1      41.891   7.992  32.138  0.00  0.00    -0.023 C 
ATOM      9  C11 ZIN A   1      42.513   6.885  32.419  0.00  0.00    -0.072 C 
ATOM     10  C12 ZIN A   1      43.898   6.975  33.038  0.00  0.00     0.068 C 
ATOM     11  C13 ZIN A   1      44.852   6.101  32.218  0.00  0.00     0.149 C 
ATOM     12  C20 ZIN A   1      44.299   4.678  32.142  0.00  0.00     0.035 C 
ATOM     13  C21 ZIN A   1      42.967   4.681  31.388  0.00  0.00     0.016 C 
ATOM     14  C22 ZIN A   1      41.950   5.540  32.160  0.00  0.00    -0.017 C 
ATOM     15  C23 ZIN A   1      41.706   4.881  33.519  0.00  0.00     0.020 C 
ATOM     16  C24 ZIN A   1      38.456   6.666  31.108  0.00  0.00     0.006 C 
ATOM     17  C26 ZIN A   1      37.371   7.680  31.504  0.00  0.00     0.033 C 
ATOM     18  C27 ZIN A   1      36.092   6.923  31.147  0.00  0.00    -0.018 C 
ATOM     19  C28 ZIN A   1      36.330   5.581  31.177  0.00  0.00    -0.042 C 
ENDROOT
BRANCH  19  20
ATOM     20  C29 ZIN A   1      35.347   4.524  30.864  0.00  0.00    -0.011 A 
ATOM     21  C35 ZIN A   1      34.148   4.437  31.573  0.00  0.00     0.137 A 
ATOM     22  N33 ZIN A   1      33.268   3.498  31.291  0.00  0.00    -0.210 N 
ATOM     23  C32 ZIN A   1      33.485   2.603  30.344  0.00  0.00     0.125 A 
ATOM     24  O34 ZIN A   1      32.060   3.443  32.027  0.00  0.00    -0.082 OA
ATOM     25  C31 ZIN A   1      34.651   2.618  29.601  0.00  0.00     0.021 A 
ATOM     26  C30 ZIN A   1      35.604   3.589  29.855  0.00  0.00     0.015 A 
ENDBRANCH  19  20
BRANCH  11  27
ATOM     27  O15 ZIN A   1      44.973   6.637  30.898  0.00  0.00    -0.251 OA
BRANCH  27  28
ATOM     28  S16 ZIN A   1      46.309   7.313  30.626  0.00  0.00     0.251 S 
ATOM     29  O17 ZIN A   1      46.873   7.662  31.921  0.00  0.00    -0.572 OA
ATOM     30  O18 ZIN A   1      47.131   6.349  29.913  0.00  0.00    -0.572 OA
ATOM     31  O19 ZIN A   1      46.026   8.491  29.819  0.00  0.00    -0.572 OA
ENDBRANCH  27  28
ENDBRANCH  11  27
TORSDOF 3
ENDMDL
MODEL 14
REMARK CAVERDOCK RESULT:      28.8      0.000      0.000
REMARK CAVERDOCK CONSTRAINTS:       0.1      0.0      0.0      0.0
REMARK CAVERDOCK TUNNEL: 13     28.8      1.8     14.7
REMARK  3 active torsions:
REMARK  status: ('A' for Active; 'I' for Inactive)
REMARK    1  A    between atoms: C13_11  and  O15_12 
REMARK    2  A    between atoms: O15_12  and  S16_13 
REMARK    3  A    between atoms: C28_24  and  C29_25 
ROOT
ATOM      1  C1  ZIN A   1      37.544   5.169  33.022  0.00  0.00     0.021 C 
ATOM      2  C2  ZIN A   1      37.485   5.277  31.497  0.00  0.00    -0.012 C 
ATOM      3  C3  ZIN A   1      38.258   4.132  30.886  0.00  0.00     0.015 C 
ATOM      4  C4  ZIN A   1      39.652   4.139  31.538  0.00  0.00     0.007 C 
ATOM      5  C5  ZIN A   1      40.359   5.479  31.362  0.00  0.00     0.003 C 
ATOM      6  C7  ZIN A   1      39.499   6.658  31.838  0.00  0.00    -0.001 C 
ATOM      7  C9  ZIN A   1      40.246   7.956  31.511  0.00  0.00     0.033 C 
ATOM      8  C10 ZIN A   1      41.606   7.917  32.146  0.00  0.00    -0.023 C 
ATOM      9  C11 ZIN A   1      42.232   6.808  32.410  0.00  0.00    -0.072 C 
ATOM     10  C12 ZIN A   1      43.609   6.893  33.045  0.00  0.00     0.068 C 
ATOM     11  C13 ZIN A   1      44.578   6.044  32.217  0.00  0.00     0.149 C 
ATOM     12  C20 ZIN A   1      44.035   4.619  32.104  0.00  0.00     0.035 C 
ATOM     13  C21 ZIN A   1      42.711   4.630  31.336  0.00  0.00     0.016 C 
ATOM     14  C22 ZIN A   1      41.680   5.465  32.116  0.00  0.00    -0.017 C 
ATOM     15  C23 ZIN A   1      41.427   4.776  33.457  0.00  0.00     0.020 C 
ATOM     16  C24 ZIN A   1      38.190   6.592  31.051  0.00  0.00     0.006 C 
ATOM     17  C26 ZIN A   1      37.095   7.590  31.457  0.00  0.00     0.033 C 
ATOM     18  C27 ZIN A   1      35.825   6.833  31.070  0.00  0.00    -0.018 C 
ATOM     19  C28 ZIN A   1      36.071   5.493  31.074  0.00  0.00    -0.042 C 
ENDROOT
BRANCH  19  20
ATOM     20  C29 ZIN A   1      35.098   4.436  30.727  0.00  0.00    -0.011 A 
ATOM     21  C35 ZIN A   1      33.878   4.347  31.398  0.00  0.00     0.137 A 
ATOM     22  N33 ZIN A   1      33.007   3.409  31.087  0.00  0.00    -0.210 N 
ATOM     23  C32 ZIN A   1      33.254   2.516  30.145  0.00  0.00     0.125 A 
ATOM     24  O34 ZIN A   1      31.777   3.352  31.785  0.00  0.00    -0.082 OA
ATOM     25  C31 ZIN A   1      34.442   2.534  29.438  0.00  0.00     0.021 A 
ATOM     26  C30 ZIN A   1      35.386   3.504  29.724  0.00  0.00     0.015 A 
ENDBRANCH  19  20
BRANCH  11  27
ATOM     27  O15 ZIN A   1      44.709   6.609  30.910  0.00  0.00    -0.251 OA
BRANCH  27  28
ATOM     28  S16 ZIN A   1      45.765   7.700  30.813  0.00  0.00     0.251 S 
ATOM     29  O17 ZIN A   1      46.503   7.683  32.066  0.00  0.00    -0.572 OA
ATOM     30  O18 ZIN A   1      46.610   7.368  29.676  0.00  0.00    -0.572 OA
ATOM     31  O19 ZIN A   1      45.055   8.955  30.615  0.00  0.00    -0.572 OA
ENDBRANCH  27  28
ENDBRANCH  11  27
TORSDOF 3
ENDMDL
MODEL 15
REMARK CAVERDOCK RESULT:      28.8      0.000      0.000
REMARK CAVERDOCK CONSTRAINTS:       0.2      0.0      0.0      0.0
REMARK CAVERDOCK TUNNEL: 14     28.8      1.8     15.6
REMARK  3 active torsions:
REMARK  status: ('A' for Active; 'I' for Inactive)
REMARK    1  A    between atoms: C13_11  and  O15_12 
REMARK    2  A    between atoms: O15_12  and  S16_13 
REMARK    3  A    between atoms: C28_24  and  C29_25 
ROOT
ATOM      1  C1  ZIN A   1      42.673   7.143  31.462  0.00  0.00     0.021 C 
ATOM      2  C2  ZIN A   1      42.896   5.677  31.840  0.00  0.00    -0.012 C 
ATOM      3  C3  ZIN A   1      42.530   4.799  30.666  0.00  0.00     0.015 C 
ATOM      4  C4  ZIN A   1      41.111   5.205  30.233  0.00  0.00     0.007 C 
ATOM      5  C5  ZIN A   1      40.109   5.095  31.378  0.00  0.00     0.003 C 
ATOM      6  C7  ZIN A   1      40.567   5.861  32.627  0.00  0.00    -0.001 C 
ATOM      7  C9  ZIN A   1      39.557   5.590  33.749  0.00  0.00     0.033 C 
ATOM      8  C10 ZIN A   1      38.185   5.979  33.282  0.00  0.00    -0.023 C 
ATOM      9  C11 ZIN A   1      37.838   5.985  32.028  0.00  0.00    -0.072 C 
ATOM     10  C12 ZIN A   1      36.417   6.388  31.676  0.00  0.00     0.068 C 
ATOM     11  C13 ZIN A   1      35.815   5.305  30.777  0.00  0.00     0.149 C 
ATOM     12  C20 ZIN A   1      36.718   5.094  29.561  0.00  0.00     0.035 C 
ATOM     13  C21 ZIN A   1      38.080   4.566  30.015  0.00  0.00     0.016 C 
ATOM     14  C22 ZIN A   1      38.752   5.610  30.924  0.00  0.00    -0.017 C 
ATOM     15  C23 ZIN A   1      39.002   6.870  30.095  0.00  0.00     0.020 C 
ATOM     16  C24 ZIN A   1      41.938   5.300  33.007  0.00  0.00     0.006 C 
ATOM     17  C26 ZIN A   1      42.676   6.012  34.151  0.00  0.00     0.033 C 
ATOM     18  C27 ZIN A   1      44.137   5.744  33.792  0.00  0.00    -0.018 C 
ATOM     19  C28 ZIN A   1      44.249   5.528  32.452  0.00  0.00    -0.042 C 
ENDROOT
BRANCH  19  20
ATOM     20  C29 ZIN A   1      45.498   5.210  31.730  0.00  0.00    -0.011 A 
ATOM     21  C35 ZIN A   1      46.459   6.196  31.507  0.00  0.00     0.137 A 
ATOM     22  N33 ZIN A   1      47.576   5.912  30.867  0.00  0.00    -0.210 N 
ATOM     23  C32 ZIN A   1      47.825   4.700  30.407  0.00  0.00     0.125 A 
ATOM     24  O34 ZIN A   1      48.531   6.936  30.664  0.00  0.00    -0.082 OA
ATOM     25  C31 ZIN A   1      46.920   3.670  30.583  0.00  0.00     0.021 A 
ATOM     26  C30 ZIN A   1      45.735   3.915  31.253  0.00  0.00     0.015 A 
ENDBRANCH  19  20
BRANCH  11  27
ATOM     27  O15 ZIN A   1      35.709   4.082  31.509  0.00  0.00    -0.251 OA
BRANCH  27  28
ATOM     28  S16 ZIN A   1      34.344   3.417  31.410  0.00  0.00     0.251 S 
ATOM     29  O17 ZIN A   1      33.876   3.215  32.772  0.00  0.00    -0.572 OA
ATOM     30  O18 ZIN A   1      33.487   4.328  30.667  0.00  0.00    -0.572 OA
ATOM     31  O19 ZIN A   1      34.540   2.158  30.707  0.00  0.00    -0.572 OA
ENDBRANCH  27  28
ENDBRANCH  11  27
TORSDOF 3
ENDMDL
MODEL 16
REMARK CAVERDOCK RESULT:      28.3      0.000      0.000
REMARK CAVERDOCK CONSTRAINTS:       0.1      0.0      0.0      0.0
REMARK CAVERDOCK TUNNEL: 15     28.3      1.8     16.4
REMARK  3 active torsions:
REMARK  status: ('A' for Active; 'I' for Inactive)
REMARK    1  A    between atoms: C13_11  and  O15_12 
REMARK    2  A    between atoms: O15_12  and  S16_13 
REMARK    3  A    between atoms: C28_24  and  C29_25 
ROOT
ATOM      1  C1  ZIN A   1      42.334   7.165  31.661  0.00  0.00     0.021 C 
ATOM      2  C2  ZIN A   1      42.584   5.717  32.085  0.00  0.00    -0.012 C 
ATOM      3  C3  ZIN A   1      42.242   4.796  30.938  0.00  0.00     0.015 C 
ATOM      4  C4  ZIN A   1      40.817   5.159  30.487  0.00  0.00     0.007 C 
ATOM      5  C5  ZIN A   1      39.812   5.065  31.630  0.00  0.00     0.003 C 
ATOM      6  C7  ZIN A   1      40.248   5.878  32.857  0.00  0.00    -0.001 C 
ATOM      7  C9  ZIN A   1      39.239   5.623  33.982  0.00  0.00     0.033 C 
ATOM      8  C10 ZIN A   1      37.861   5.969  33.498  0.00  0.00    -0.023 C 
ATOM      9  C11 ZIN A   1      37.521   5.928  32.243  0.00  0.00    -0.072 C 
ATOM     10  C12 ZIN A   1      36.093   6.292  31.873  0.00  0.00     0.068 C 
ATOM     11  C13 ZIN A   1      35.517   5.168  31.005  0.00  0.00     0.149 C 
ATOM     12  C20 ZIN A   1      36.431   4.938  29.801  0.00  0.00     0.035 C 
ATOM     13  C21 ZIN A   1      37.801   4.452  30.277  0.00  0.00     0.016 C 
ATOM     14  C22 ZIN A   1      38.447   5.537  31.155  0.00  0.00    -0.017 C 
ATOM     15  C23 ZIN A   1      38.676   6.776  30.288  0.00  0.00     0.020 C 
ATOM     16  C24 ZIN A   1      41.629   5.357  33.260  0.00  0.00     0.006 C 
ATOM     17  C26 ZIN A   1      42.347   6.120  34.384  0.00  0.00     0.033 C 
ATOM     18  C27 ZIN A   1      43.815   5.870  34.040  0.00  0.00    -0.018 C 
ATOM     19  C28 ZIN A   1      43.937   5.614  32.707  0.00  0.00    -0.042 C 
ENDROOT
BRANCH  19  20
ATOM     20  C29 ZIN A   1      45.196   5.299  32.001  0.00  0.00    -0.011 A 
ATOM     21  C35 ZIN A   1      46.257   6.205  32.003  0.00  0.00     0.137 A 
ATOM     22  N33 ZIN A   1      47.382   5.923  31.378  0.00  0.00    -0.210 N 
ATOM     23  C32 ZIN A   1      47.547   4.789  30.721  0.00  0.00     0.125 A 
ATOM     24  O34 ZIN A   1      48.439   6.863  31.406  0.00  0.00    -0.082 OA
ATOM     25  C31 ZIN A   1      46.541   3.842  30.668  0.00  0.00     0.021 A 
ATOM     26  C30 ZIN A   1      45.343   4.089  31.313  0.00  0.00     0.015 A 
ENDBRANCH  19  20
BRANCH  11  27
ATOM     27  O15 ZIN A   1      35.433   3.967  31.776  0.00  0.00    -0.251 OA
BRANCH  27  28
ATOM     28  S16 ZIN A   1      34.010   3.548  32.114  0.00  0.00     0.251 S 
ATOM     29  O17 ZIN A   1      33.991   3.232  33.533  0.00  0.00    -0.572 OA
ATOM     30  O18 ZIN A   1      33.152   4.679  31.795  0.00  0.00    -0.572 OA
ATOM     31  O19 ZIN A   1      33.708   2.386  31.292  0.00  0.00    -0.572 OA
ENDBRANCH  27  28
ENDBRANCH  11  27
TORSDOF 3
ENDMDL
MODEL 17
REMARK CAVERDOCK RESULT:      28.0      0.000      0.000
REMARK CAVERDOCK CONSTRAINTS:       0.4      0.0      0.0      0.0
REMARK CAVERDOCK TUNNEL: 16     28.0      1.9     17.3
REMARK  3 active torsions:
REMARK  status: ('A' for Active; 'I' for Inactive)
REMARK    1  A    between atoms: C13_11  and  O15_12 
REMARK    2  A    between atoms: O15_12  and  S16_13 
REMARK    3  A    between atoms: C28_24  and  C29_25 
ROOT
ATOM      1  C1  ZIN A   1      42.126   7.116  31.692  0.00  0.00     0.021 C 
ATOM      2  C2  ZIN A   1      42.377   5.651  32.053  0.00  0.00    -0.012 C 
ATOM      3  C3  ZIN A   1      42.030   4.780  30.868  0.00  0.00     0.015 C 
ATOM      4  C4  ZIN A   1      40.604   5.163  30.437  0.00  0.00     0.007 C 
ATOM      5  C5  ZIN A   1      39.602   5.020  31.579  0.00  0.00     0.003 C 
ATOM      6  C7  ZIN A   1      40.043   5.780  32.838  0.00  0.00    -0.001 C 
ATOM      7  C9  ZIN A   1      39.037   5.477  33.955  0.00  0.00     0.033 C 
ATOM      8  C10 ZIN A   1      37.658   5.845  33.489  0.00  0.00    -0.023 C 
ATOM      9  C11 ZIN A   1      37.314   5.858  32.236  0.00  0.00    -0.072 C 
ATOM     10  C12 ZIN A   1      35.885   6.238  31.886  0.00  0.00     0.068 C 
ATOM     11  C13 ZIN A   1      35.306   5.153  30.973  0.00  0.00     0.149 C 
ATOM     12  C20 ZIN A   1      36.215   4.974  29.756  0.00  0.00     0.035 C 
ATOM     13  C21 ZIN A   1      37.587   4.468  30.207  0.00  0.00     0.016 C 
ATOM     14  C22 ZIN A   1      38.237   5.514  31.129  0.00  0.00    -0.017 C 
ATOM     15  C23 ZIN A   1      38.463   6.789  30.315  0.00  0.00     0.020 C 
ATOM     16  C24 ZIN A   1      41.424   5.242  33.214  0.00  0.00     0.006 C 
ATOM     17  C26 ZIN A   1      42.147   5.955  34.368  0.00  0.00     0.033 C 
ATOM     18  C27 ZIN A   1      43.614   5.719  34.008  0.00  0.00    -0.018 C 
ATOM     19  C28 ZIN A   1      43.731   5.521  32.666  0.00  0.00    -0.042 C 
ENDROOT
BRANCH  19  20
ATOM     20  C29 ZIN A   1      44.987   5.236  31.942  0.00  0.00    -0.011 A 
ATOM     21  C35 ZIN A   1      45.774   6.277  31.448  0.00  0.00     0.137 A 
ATOM     22  N33 ZIN A   1      46.897   6.024  30.807  0.00  0.00    -0.210 N 
ATOM     23  C32 ZIN A   1      47.315   4.788  30.599  0.00  0.00     0.125 A 
ATOM     24  O34 ZIN A   1      47.672   7.105  30.324  0.00  0.00    -0.082 OA
ATOM     25  C31 ZIN A   1      46.590   3.703  31.053  0.00  0.00     0.021 A 
ATOM     26  C30 ZIN A   1      45.407   3.916  31.737  0.00  0.00     0.015 A 
ENDBRANCH  19  20
BRANCH  11  27
ATOM     27  O15 ZIN A   1      35.223   3.920  31.691  0.00  0.00    -0.251 OA
BRANCH  27  28
ATOM     28  S16 ZIN A   1      33.801   3.424  31.904  0.00  0.00     0.251 S 
ATOM     29  O17 ZIN A   1      33.694   2.149  31.211  0.00  0.00    -0.572 OA
ATOM     30  O18 ZIN A   1      33.615   3.282  33.339  0.00  0.00    -0.572 OA
ATOM     31  O19 ZIN A   1      32.915   4.429  31.336  0.00  0.00    -0.572 OA
ENDBRANCH  27  28
ENDBRANCH  11  27
TORSDOF 3
ENDMDL
MODEL 18
REMARK CAVERDOCK RESULT:      28.7      0.000      0.000
REMARK CAVERDOCK CONSTRAINTS:       0.0      0.0      0.0      0.0
REMARK CAVERDOCK TUNNEL: 17     28.7      1.9     18.1
REMARK  3 active torsions:
REMARK  status: ('A' for Active; 'I' for Inactive)
REMARK    1  A    between atoms: C13_11  and  O15_12 
REMARK    2  A    between atoms: O15_12  and  S16_13 
REMARK    3  A    between atoms: C28_24  and  C29_25 
ROOT
ATOM      1  C1  ZIN A   1      41.877   7.164  31.464  0.00  0.00     0.021 C 
ATOM      2  C2  ZIN A   1      42.152   5.726  31.905  0.00  0.00    -0.012 C 
ATOM      3  C3  ZIN A   1      41.839   4.787  30.763  0.00  0.00     0.015 C 
ATOM      4  C4  ZIN A   1      40.412   5.117  30.294  0.00  0.00     0.007 C 
ATOM      5  C5  ZIN A   1      39.398   5.014  31.428  0.00  0.00     0.003 C 
ATOM      6  C7  ZIN A   1      39.805   5.847  32.652  0.00  0.00    -0.001 C 
ATOM      7  C9  ZIN A   1      38.790   5.582  33.770  0.00  0.00     0.033 C 
ATOM      8  C10 ZIN A   1      37.411   5.896  33.268  0.00  0.00    -0.023 C 
ATOM      9  C11 ZIN A   1      37.084   5.837  32.011  0.00  0.00    -0.072 C 
ATOM     10  C12 ZIN A   1      35.653   6.168  31.623  0.00  0.00     0.068 C 
ATOM     11  C13 ZIN A   1      35.108   5.026  30.761  0.00  0.00     0.149 C 
ATOM     12  C20 ZIN A   1      36.038   4.802  29.567  0.00  0.00     0.035 C 
ATOM     13  C21 ZIN A   1      37.413   4.348  30.061  0.00  0.00     0.016 C 
ATOM     14  C22 ZIN A   1      38.029   5.454  30.936  0.00  0.00    -0.017 C 
ATOM     15  C23 ZIN A   1      38.241   6.689  30.059  0.00  0.00     0.020 C 
ATOM     16  C24 ZIN A   1      41.192   5.358  33.073  0.00  0.00     0.006 C 
ATOM     17  C26 ZIN A   1      41.884   6.144  34.197  0.00  0.00     0.033 C 
ATOM     18  C27 ZIN A   1      43.360   5.921  33.870  0.00  0.00    -0.018 C 
ATOM     19  C28 ZIN A   1      43.500   5.655  32.541  0.00  0.00    -0.042 C 
ENDROOT
BRANCH  19  20
ATOM     20  C29 ZIN A   1      44.772   5.359  31.850  0.00  0.00    -0.011 A 
ATOM     21  C35 ZIN A   1      45.511   6.381  31.254  0.00  0.00     0.137 A 
ATOM     22  N33 ZIN A   1      46.648   6.119  30.641  0.00  0.00    -0.210 N 
ATOM     23  C32 ZIN A   1      47.125   4.890  30.558  0.00  0.00     0.125 A 
ATOM     24  O34 ZIN A   1      47.373   7.182  30.052  0.00  0.00    -0.082 OA
ATOM     25  C31 ZIN A   1      46.449   3.822  31.118  0.00  0.00     0.021 A 
ATOM     26  C30 ZIN A   1      45.254   4.047  31.777  0.00  0.00     0.015 A 
ENDBRANCH  19  20
BRANCH  11  27
ATOM     27  O15 ZIN A   1      35.040   3.830  31.541  0.00  0.00    -0.251 OA
BRANCH  27  28
ATOM     28  S16 ZIN A   1      33.629   3.289  31.720  0.00  0.00     0.251 S 
ATOM     29  O17 ZIN A   1      33.357   3.292  33.149  0.00  0.00    -0.572 OA
ATOM     30  O18 ZIN A   1      32.741   4.181  30.993  0.00  0.00    -0.572 OA
ATOM     31  O19 ZIN A   1      33.623   1.943  31.167  0.00  0.00    -0.572 OA
ENDBRANCH  27  28
ENDBRANCH  11  27
TORSDOF 3
ENDMDL
MODEL 19
REMARK CAVERDOCK RESULT:      29.2      0.000      0.000
REMARK CAVERDOCK CONSTRAINTS:       0.1      0.0      0.0      0.0
REMARK CAVERDOCK TUNNEL: 18     29.2      1.9     19.3
REMARK  3 active torsions:
REMARK  status: ('A' for Active; 'I' for Inactive)
REMARK    1  A    between atoms: C13_11  and  O15_12 
REMARK    2  A    between atoms: O15_12  and  S16_13 
REMARK    3  A    between atoms: C28_24  and  C29_25 
ROOT
ATOM      1  C1  ZIN A   1      41.691   7.168  31.676  0.00  0.00     0.021 C 
ATOM      2  C2  ZIN A   1      41.965   5.710  32.047  0.00  0.00    -0.012 C 
ATOM      3  C3  ZIN A   1      41.682   4.830  30.852  0.00  0.00     0.015 C 
ATOM      4  C4  ZIN A   1      40.263   5.177  30.371  0.00  0.00     0.007 C 
ATOM      5  C5  ZIN A   1      39.226   5.010  31.477  0.00  0.00     0.003 C 
ATOM      6  C7  ZIN A   1      39.603   5.780  32.751  0.00  0.00    -0.001 C 
ATOM      7  C9  ZIN A   1      38.567   5.452  33.832  0.00  0.00     0.033 C 
ATOM      8  C10 ZIN A   1      37.196   5.785  33.318  0.00  0.00    -0.023 C 
ATOM      9  C11 ZIN A   1      36.896   5.790  32.053  0.00  0.00    -0.072 C 
ATOM     10  C12 ZIN A   1      35.471   6.134  31.653  0.00  0.00     0.068 C 
ATOM     11  C13 ZIN A   1      34.952   5.035  30.721  0.00  0.00     0.149 C 
ATOM     12  C20 ZIN A   1      35.907   4.878  29.537  0.00  0.00     0.035 C 
ATOM     13  C21 ZIN A   1      37.274   4.406  30.036  0.00  0.00     0.016 C 
ATOM     14  C22 ZIN A   1      37.865   5.469  30.980  0.00  0.00    -0.017 C 
ATOM     15  C23 ZIN A   1      38.088   6.749  30.173  0.00  0.00     0.020 C 
ATOM     16  C24 ZIN A   1      40.984   5.277  33.175  0.00  0.00     0.006 C 
ATOM     17  C26 ZIN A   1      41.648   6.007  34.352  0.00  0.00     0.033 C 
ATOM     18  C27 ZIN A   1      43.131   5.809  34.045  0.00  0.00    -0.018 C 
ATOM     19  C28 ZIN A   1      43.301   5.613  32.707  0.00  0.00    -0.042 C 
ENDROOT
BRANCH  19  20
ATOM     20  C29 ZIN A   1      44.588   5.360  32.028  0.00  0.00    -0.011 A 
ATOM     21  C35 ZIN A   1      45.472   6.407  31.769  0.00  0.00     0.137 A 
ATOM     22  N33 ZIN A   1      46.623   6.182  31.168  0.00  0.00    -0.210 N 
ATOM     23  C32 ZIN A   1      46.979   4.970  30.781  0.00  0.00     0.125 A 
ATOM     24  O34 ZIN A   1      47.497   7.268  30.925  0.00  0.00    -0.082 OA
ATOM     25  C31 ZIN A   1      46.157   3.881  30.997  0.00  0.00     0.021 A 
ATOM     26  C30 ZIN A   1      44.940   4.065  31.630  0.00  0.00     0.015 A 
ENDBRANCH  19  20
BRANCH  11  27
ATOM     27  O15 ZIN A   1      34.875   3.800  31.438  0.00  0.00    -0.251 OA
BRANCH  27  28
ATOM     28  S16 ZIN A   1      33.455   3.286  31.633  0.00  0.00     0.251 S 
ATOM     29  O17 ZIN A   1      32.580   4.186  30.898  0.00  0.00    -0.572 OA
ATOM     30  O18 ZIN A   1      33.421   1.933  31.100  0.00  0.00    -0.572 OA
ATOM     31  O19 ZIN A   1      33.191   3.316  33.063  0.00  0.00    -0.572 OA
ENDBRANCH  27  28
ENDBRANCH  11  27
TORSDOF 3
ENDMDL
MODEL 20
REMARK CAVERDOCK RESULT:      30.9      0.000      0.000
REMARK CAVERDOCK CONSTRAINTS:       0.0      0.0      0.0      0.0
REMARK CAVERDOCK TUNNEL: 19     30.9      1.9     20.2
REMARK  3 active torsions:
REMARK  status: ('A' for Active; 'I' for Inactive)
REMARK    1  A    between atoms: C13_11  and  O15_12 
REMARK    2  A    between atoms: O15_12  and  S16_13 
REMARK    3  A    between atoms: C28_24  and  C29_25 
ROOT
ATOM      1  C1  ZIN A   1      41.320   7.063  31.078  0.00  0.00     0.021 C 
ATOM      2  C2  ZIN A   1      41.640   5.757  31.807  0.00  0.00    -0.012 C 
ATOM      3  C3  ZIN A   1      41.394   4.594  30.874  0.00  0.00     0.015 C 
ATOM      4  C4  ZIN A   1      39.967   4.760  30.323  0.00  0.00     0.007 C 
ATOM      5  C5  ZIN A   1      38.929   4.843  31.437  0.00  0.00     0.003 C 
ATOM      6  C7  ZIN A   1      39.272   5.923  32.473  0.00  0.00    -0.001 C 
ATOM      7  C9  ZIN A   1      38.239   5.845  33.603  0.00  0.00     0.033 C 
ATOM      8  C10 ZIN A   1      36.862   5.991  33.024  0.00  0.00    -0.023 C 
ATOM      9  C11 ZIN A   1      36.570   5.665  31.800  0.00  0.00    -0.072 C 
ATOM     10  C12 ZIN A   1      35.138   5.848  31.328  0.00  0.00     0.068 C 
ATOM     11  C13 ZIN A   1      34.661   4.532  30.706  0.00  0.00     0.149 C 
ATOM     12  C20 ZIN A   1      35.630   4.113  29.598  0.00  0.00     0.035 C 
ATOM     13  C21 ZIN A   1      37.008   3.829  30.199  0.00  0.00     0.016 C 
ATOM     14  C22 ZIN A   1      37.557   5.115  30.841  0.00  0.00    -0.017 C 
ATOM     15  C23 ZIN A   1      37.743   6.156  29.736  0.00  0.00     0.020 C 
ATOM     16  C24 ZIN A   1      40.665   5.591  33.009  0.00  0.00     0.006 C 
ATOM     17  C26 ZIN A   1      41.296   6.618  33.961  0.00  0.00     0.033 C 
ATOM     18  C27 ZIN A   1      42.787   6.398  33.712  0.00  0.00    -0.018 C 
ATOM     19  C28 ZIN A   1      42.973   5.876  32.467  0.00  0.00    -0.042 C 
ENDROOT
BRANCH  19  20
ATOM     20  C29 ZIN A   1      44.272   5.502  31.873  0.00  0.00    -0.011 A 
ATOM     21  C35 ZIN A   1      45.302   6.438  31.771  0.00  0.00     0.137 A 
ATOM     22  N33 ZIN A   1      46.464   6.104  31.246  0.00  0.00    -0.210 N 
ATOM     23  C32 ZIN A   1      46.696   4.887  30.789  0.00  0.00     0.125 A 
ATOM     24  O34 ZIN A   1      47.487   7.078  31.164  0.00  0.00    -0.082 OA
ATOM     25  C31 ZIN A   1      45.726   3.904  30.849  0.00  0.00     0.021 A 
ATOM     26  C30 ZIN A   1      44.491   4.203  31.397  0.00  0.00     0.015 A 
ENDBRANCH  19  20
BRANCH  11  27
ATOM     27  O15 ZIN A   1      34.620   3.517  31.711  0.00  0.00    -0.251 OA
BRANCH  27  28
ATOM     28  S16 ZIN A   1      33.461   3.661  32.687  0.00  0.00     0.251 S 
ATOM     29  O17 ZIN A   1      33.524   5.013  33.218  0.00  0.00    -0.572 OA
ATOM     30  O18 ZIN A   1      32.242   3.428  31.928  0.00  0.00    -0.572 OA
ATOM     31  O19 ZIN A   1      33.657   2.658  33.723  0.00  0.00    -0.572 OA
ENDBRANCH  27  28
ENDBRANCH  11  27
TORSDOF 3
ENDMDL
MODEL 21
REMARK CAVERDOCK RESULT:      31.5      0.000      0.000
REMARK CAVERDOCK CONSTRAINTS:       0.0      0.0      0.0      0.0
REMARK CAVERDOCK TUNNEL: 20     31.5      1.9     21.1
REMARK  3 active torsions:
REMARK  status: ('A' for Active; 'I' for Inactive)
REMARK    1  A    between atoms: C13_11  and  O15_12 
REMARK    2  A    between atoms: O15_12  and  S16_13 
REMARK    3  A    between atoms: C28_24  and  C29_25 
ROOT
ATOM      1  C1  ZIN A   1      41.107   6.928  30.874  0.00  0.00     0.021 C 
ATOM      2  C2  ZIN A   1      41.416   5.701  31.733  0.00  0.00    -0.012 C 
ATOM      3  C3  ZIN A   1      41.261   4.454  30.895  0.00  0.00     0.015 C 
ATOM      4  C4  ZIN A   1      39.867   4.524  30.247  0.00  0.00     0.007 C 
ATOM      5  C5  ZIN A   1      38.760   4.671  31.286  0.00  0.00     0.003 C 
ATOM      6  C7  ZIN A   1      39.008   5.848  32.240  0.00  0.00    -0.001 C 
ATOM      7  C9  ZIN A   1      37.909   5.835  33.309  0.00  0.00     0.033 C 
ATOM      8  C10 ZIN A   1      36.567   5.885  32.638  0.00  0.00    -0.023 C 
ATOM      9  C11 ZIN A   1      36.362   5.443  31.433  0.00  0.00    -0.072 C 
ATOM     10  C12 ZIN A   1      34.957   5.538  30.862  0.00  0.00     0.068 C 
ATOM     11  C13 ZIN A   1      34.556   4.158  30.332  0.00  0.00     0.149 C 
ATOM     12  C20 ZIN A   1      35.602   3.676  29.326  0.00  0.00     0.035 C 
ATOM     13  C21 ZIN A   1      36.948   3.490  30.031  0.00  0.00     0.016 C 
ATOM     14  C22 ZIN A   1      37.420   4.844  30.587  0.00  0.00    -0.017 C 
ATOM     15  C23 ZIN A   1      37.647   5.790  29.407  0.00  0.00     0.020 C 
ATOM     16  C24 ZIN A   1      40.373   5.608  32.885  0.00  0.00     0.006 C 
ATOM     17  C26 ZIN A   1      40.916   6.735  33.779  0.00  0.00     0.033 C 
ATOM     18  C27 ZIN A   1      42.426   6.542  33.639  0.00  0.00    -0.018 C 
ATOM     19  C28 ZIN A   1      42.702   5.920  32.459  0.00  0.00    -0.042 C 
ENDROOT
BRANCH  19  20
ATOM     20  C29 ZIN A   1      44.046   5.538  31.979  0.00  0.00    -0.011 A 
ATOM     21  C35 ZIN A   1      45.027   6.508  31.772  0.00  0.00     0.137 A 
ATOM     22  N33 ZIN A   1      46.228   6.168  31.348  0.00  0.00    -0.210 N 
ATOM     23  C32 ZIN A   1      46.546   4.912  31.095  0.00  0.00     0.125 A 
ATOM     24  O34 ZIN A   1      47.201   7.178  31.155  0.00  0.00    -0.082 OA
ATOM     25  C31 ZIN A   1      45.628   3.893  31.270  0.00  0.00     0.021 A 
ATOM     26  C30 ZIN A   1      44.355   4.198  31.718  0.00  0.00     0.015 A 
ENDBRANCH  19  20
BRANCH  11  27
ATOM     27  O15 ZIN A   1      34.480   3.234  31.420  0.00  0.00    -0.251 OA
BRANCH  27  28
ATOM     28  S16 ZIN A   1      33.251   3.414  32.299  0.00  0.00     0.251 S 
ATOM     29  O17 ZIN A   1      32.188   2.621  31.701  0.00  0.00    -0.572 OA
ATOM     30  O18 ZIN A   1      33.608   2.937  33.626  0.00  0.00    -0.572 OA
ATOM     31  O19 ZIN A   1      32.938   4.835  32.297  0.00  0.00    -0.572 OA
ENDBRANCH  27  28
ENDBRANCH  11  27
TORSDOF 3
ENDMDL
MODEL 22
REMARK CAVERDOCK RESULT:      31.7      0.000      0.000
REMARK CAVERDOCK CONSTRAINTS:       0.1      0.0      0.0      0.0
REMARK CAVERDOCK TUNNEL: 21     31.7      1.8     22.7
REMARK  3 active torsions:
REMARK  status: ('A' for Active; 'I' for Inactive)
REMARK    1  A    between atoms: C13_11  and  O15_12 
REMARK    2  A    between atoms: O15_12  and  S16_13 
REMARK    3  A    between atoms: C28_24  and  C29_25 
ROOT
ATOM      1  C1  ZIN A   1      36.026   4.992  29.444  0.00  0.00     0.021 C 
ATOM      2  C2  ZIN A   1      35.882   4.011  30.610  0.00  0.00    -0.012 C 
ATOM      3  C3  ZIN A   1      35.867   4.782  31.909  0.00  0.00     0.015 C 
ATOM      4  C4  ZIN A   1      37.110   5.687  31.903  0.00  0.00     0.007 C 
ATOM      5  C5  ZIN A   1      38.397   4.891  31.712  0.00  0.00     0.003 C 
ATOM      6  C7  ZIN A   1      38.343   3.986  30.473  0.00  0.00    -0.001 C 
ATOM      7  C9  ZIN A   1      39.627   3.148  30.439  0.00  0.00     0.033 C 
ATOM      8  C10 ZIN A   1      40.815   4.065  30.454  0.00  0.00    -0.023 C 
ATOM      9  C11 ZIN A   1      40.783   5.256  30.974  0.00  0.00    -0.072 C 
ATOM     10  C12 ZIN A   1      42.053   6.090  30.939  0.00  0.00     0.068 C 
ATOM     11  C13 ZIN A   1      42.337   6.596  32.357  0.00  0.00     0.149 C 
ATOM     12  C20 ZIN A   1      41.115   7.350  32.882  0.00  0.00     0.035 C 
ATOM     13  C21 ZIN A   1      39.928   6.391  33.000  0.00  0.00     0.016 C 
ATOM     14  C22 ZIN A   1      39.578   5.843  31.605  0.00  0.00    -0.017 C 
ATOM     15  C23 ZIN A   1      39.134   7.017  30.731  0.00  0.00     0.020 C 
ATOM     16  C24 ZIN A   1      37.126   3.077  30.648  0.00  0.00     0.006 C 
ATOM     17  C26 ZIN A   1      36.771   2.171  29.459  0.00  0.00     0.033 C 
ATOM     18  C27 ZIN A   1      35.262   2.006  29.633  0.00  0.00    -0.018 C 
ATOM     19  C28 ZIN A   1      34.761   3.069  30.323  0.00  0.00    -0.042 C 
ENDROOT
BRANCH  19  20
ATOM     20  C29 ZIN A   1      33.347   3.257  30.710  0.00  0.00    -0.011 A 
ATOM     21  C35 ZIN A   1      32.350   3.337  29.738  0.00  0.00     0.137 A 
ATOM     22  N33 ZIN A   1      31.088   3.500  30.082  0.00  0.00    -0.210 N 
ATOM     23  C32 ZIN A   1      30.721   3.604  31.347  0.00  0.00     0.125 A 
ATOM     24  O34 ZIN A   1      30.102   3.571  29.070  0.00  0.00    -0.082 OA
ATOM     25  C31 ZIN A   1      31.650   3.540  32.368  0.00  0.00     0.021 A 
ATOM     26  C30 ZIN A   1      32.987   3.364  32.058  0.00  0.00     0.015 A 
ENDBRANCH  19  20
BRANCH  11  27
ATOM     27  O15 ZIN A   1      42.616   5.486  33.212  0.00  0.00    -0.251 OA
BRANCH  27  28
ATOM     28  S16 ZIN A   1      44.024   5.488  33.789  0.00  0.00     0.251 S 
ATOM     29  O17 ZIN A   1      44.512   4.120  33.708  0.00  0.00    -0.572 OA
ATOM     30  O18 ZIN A   1      44.811   6.398  32.972  0.00  0.00    -0.572 OA
ATOM     31  O19 ZIN A   1      43.914   5.948  35.165  0.00  0.00    -0.572 OA
ENDBRANCH  27  28
ENDBRANCH  11  27
TORSDOF 3
ENDMDL
MODEL 23
REMARK CAVERDOCK RESULT:      29.9      0.000      0.000
REMARK CAVERDOCK CONSTRAINTS:       0.0      0.0      0.0      0.0
REMARK CAVERDOCK TUNNEL: 22     29.9      1.8     23.5
REMARK  3 active torsions:
REMARK  status: ('A' for Active; 'I' for Inactive)
REMARK    1  A    between atoms: C13_11  and  O15_12 
REMARK    2  A    between atoms: O15_12  and  S16_13 
REMARK    3  A    between atoms: C28_24  and  C29_25 
ROOT
ATOM      1  C1  ZIN A   1      35.834   4.955  29.377  0.00  0.00     0.021 C 
ATOM      2  C2  ZIN A   1      35.689   3.960  30.530  0.00  0.00    -0.012 C 
ATOM      3  C3  ZIN A   1      35.695   4.713  31.840  0.00  0.00     0.015 C 
ATOM      4  C4  ZIN A   1      36.949   5.604  31.835  0.00  0.00     0.007 C 
ATOM      5  C5  ZIN A   1      38.225   4.797  31.620  0.00  0.00     0.003 C 
ATOM      6  C7  ZIN A   1      38.149   3.909  30.370  0.00  0.00    -0.001 C 
ATOM      7  C9  ZIN A   1      39.422   3.058  30.312  0.00  0.00     0.033 C 
ATOM      8  C10 ZIN A   1      40.621   3.961  30.328  0.00  0.00    -0.023 C 
ATOM      9  C11 ZIN A   1      40.607   5.145  30.864  0.00  0.00    -0.072 C 
ATOM     10  C12 ZIN A   1      41.886   5.965  30.829  0.00  0.00     0.068 C 
ATOM     11  C13 ZIN A   1      42.189   6.449  32.250  0.00  0.00     0.149 C 
ATOM     12  C20 ZIN A   1      40.980   7.209  32.798  0.00  0.00     0.035 C 
ATOM     13  C21 ZIN A   1      39.785   6.262  32.914  0.00  0.00     0.016 C 
ATOM     14  C22 ZIN A   1      39.415   5.737  31.515  0.00  0.00    -0.017 C 
ATOM     15  C23 ZIN A   1      38.976   6.927  30.662  0.00  0.00     0.020 C 
ATOM     16  C24 ZIN A   1      36.923   3.011  30.544  0.00  0.00     0.006 C 
ATOM     17  C26 ZIN A   1      36.547   2.126  29.346  0.00  0.00     0.033 C 
ATOM     18  C27 ZIN A   1      35.037   1.976  29.532  0.00  0.00    -0.018 C 
ATOM     19  C28 ZIN A   1      34.555   3.035  30.241  0.00  0.00    -0.042 C 
ENDROOT
BRANCH  19  20
ATOM     20  C29 ZIN A   1      33.147   3.234  30.644  0.00  0.00    -0.011 A 
ATOM     21  C35 ZIN A   1      32.135   3.287  29.686  0.00  0.00     0.137 A 
ATOM     22  N33 ZIN A   1      30.879   3.459  30.045  0.00  0.00    -0.210 N 
ATOM     23  C32 ZIN A   1      30.530   3.598  31.311  0.00  0.00     0.125 A 
ATOM     24  O34 ZIN A   1      29.877   3.502  29.045  0.00  0.00    -0.082 OA
ATOM     25  C31 ZIN A   1      31.475   3.562  32.319  0.00  0.00     0.021 A 
ATOM     26  C30 ZIN A   1      32.807   3.377  31.995  0.00  0.00     0.015 A 
ENDBRANCH  19  20
BRANCH  11  27
ATOM     27  O15 ZIN A   1      42.464   5.324  33.088  0.00  0.00    -0.251 OA
BRANCH  27  28
ATOM     28  S16 ZIN A   1      43.867   5.318  33.676  0.00  0.00     0.251 S 
ATOM     29  O17 ZIN A   1      43.931   6.424  34.618  0.00  0.00    -0.572 OA
ATOM     30  O18 ZIN A   1      44.045   4.031  34.330  0.00  0.00    -0.572 OA
ATOM     31  O19 ZIN A   1      44.789   5.496  32.564  0.00  0.00    -0.572 OA
ENDBRANCH  27  28
ENDBRANCH  11  27
TORSDOF 3
ENDMDL
MODEL 24
REMARK CAVERDOCK RESULT:      27.5      0.000      0.000
REMARK CAVERDOCK CONSTRAINTS:       0.1      0.0      0.0      0.0
REMARK CAVERDOCK TUNNEL: 23     27.5      1.8     24.3
REMARK  3 active torsions:
REMARK  status: ('A' for Active; 'I' for Inactive)
REMARK    1  A    between atoms: C13_11  and  O15_12 
REMARK    2  A    between atoms: O15_12  and  S16_13 
REMARK    3  A    between atoms: C28_24  and  C29_25 
ROOT
ATOM      1  C1  ZIN A   1      35.569   4.859  29.307  0.00  0.00     0.021 C 
ATOM      2  C2  ZIN A   1      35.416   3.911  30.498  0.00  0.00    -0.012 C 
ATOM      3  C3  ZIN A   1      35.417   4.715  31.777  0.00  0.00     0.015 C 
ATOM      4  C4  ZIN A   1      36.673   5.602  31.743  0.00  0.00     0.007 C 
ATOM      5  C5  ZIN A   1      37.948   4.784  31.567  0.00  0.00     0.003 C 
ATOM      6  C7  ZIN A   1      37.876   3.847  30.353  0.00  0.00    -0.001 C 
ATOM      7  C9  ZIN A   1      39.147   2.990  30.335  0.00  0.00     0.033 C 
ATOM      8  C10 ZIN A   1      40.348   3.890  30.322  0.00  0.00    -0.023 C 
ATOM      9  C11 ZIN A   1      40.335   5.095  30.811  0.00  0.00    -0.072 C 
ATOM     10  C12 ZIN A   1      41.616   5.910  30.751  0.00  0.00     0.068 C 
ATOM     11  C13 ZIN A   1      41.914   6.448  32.153  0.00  0.00     0.149 C 
ATOM     12  C20 ZIN A   1      40.704   7.233  32.664  0.00  0.00     0.035 C 
ATOM     13  C21 ZIN A   1      39.505   6.294  32.811  0.00  0.00     0.016 C 
ATOM     14  C22 ZIN A   1      39.142   5.715  31.432  0.00  0.00    -0.017 C 
ATOM     15  C23 ZIN A   1      38.711   6.872  30.530  0.00  0.00     0.020 C 
ATOM     16  C24 ZIN A   1      36.647   2.960  30.555  0.00  0.00     0.006 C 
ATOM     17  C26 ZIN A   1      36.274   2.029  29.391  0.00  0.00     0.033 C 
ATOM     18  C27 ZIN A   1      34.763   1.891  29.575  0.00  0.00    -0.018 C 
ATOM     19  C28 ZIN A   1      34.280   2.978  30.239  0.00  0.00    -0.042 C 
ENDROOT
BRANCH  19  20
ATOM     20  C29 ZIN A   1      32.871   3.196  30.627  0.00  0.00    -0.011 A 
ATOM     21  C35 ZIN A   1      31.884   3.352  29.654  0.00  0.00     0.137 A 
ATOM     22  N33 ZIN A   1      30.626   3.542  29.998  0.00  0.00    -0.210 N 
ATOM     23  C32 ZIN A   1      30.253   3.602  31.264  0.00  0.00     0.125 A 
ATOM     24  O34 ZIN A   1      29.650   3.691  28.985  0.00  0.00    -0.082 OA
ATOM     25  C31 ZIN A   1      31.173   3.462  32.287  0.00  0.00     0.021 A 
ATOM     26  C30 ZIN A   1      32.505   3.255  31.977  0.00  0.00     0.015 A 
ENDBRANCH  19  20
BRANCH  11  27
ATOM     27  O15 ZIN A   1      42.181   5.356  33.036  0.00  0.00    -0.251 OA
BRANCH  27  28
ATOM     28  S16 ZIN A   1      43.630   5.269  33.491  0.00  0.00     0.251 S 
ATOM     29  O17 ZIN A   1      43.818   3.935  34.040  0.00  0.00    -0.572 OA
ATOM     30  O18 ZIN A   1      44.454   5.496  32.314  0.00  0.00    -0.572 OA
ATOM     31  O19 ZIN A   1      43.818   6.304  34.496  0.00  0.00    -0.572 OA
ENDBRANCH  27  28
ENDBRANCH  11  27
TORSDOF 3
ENDMDL
MODEL 25
REMARK CAVERDOCK RESULT:      26.2      0.000      0.000
REMARK CAVERDOCK CONSTRAINTS:       0.3      0.0      0.0      0.0
REMARK CAVERDOCK TUNNEL: 24     26.2      1.8     25.3
REMARK  3 active torsions:
REMARK  status: ('A' for Active; 'I' for Inactive)
REMARK    1  A    between atoms: C13_11  and  O15_12 
REMARK    2  A    between atoms: O15_12  and  S16_13 
REMARK    3  A    between atoms: C28_24  and  C29_25 
ROOT
ATOM      1  C1  ZIN A   1      35.394   4.805  29.361  0.00  0.00     0.021 C 
ATOM      2  C2  ZIN A   1      35.245   3.855  30.551  0.00  0.00    -0.012 C 
ATOM      3  C3  ZIN A   1      35.250   4.657  31.832  0.00  0.00     0.015 C 
ATOM      4  C4  ZIN A   1      36.505   5.545  31.796  0.00  0.00     0.007 C 
ATOM      5  C5  ZIN A   1      37.780   4.728  31.615  0.00  0.00     0.003 C 
ATOM      6  C7  ZIN A   1      37.705   3.793  30.399  0.00  0.00    -0.001 C 
ATOM      7  C9  ZIN A   1      38.977   2.938  30.376  0.00  0.00     0.033 C 
ATOM      8  C10 ZIN A   1      40.178   3.839  30.361  0.00  0.00    -0.023 C 
ATOM      9  C11 ZIN A   1      40.165   5.043  30.852  0.00  0.00    -0.072 C 
ATOM     10  C12 ZIN A   1      41.445   5.859  30.788  0.00  0.00     0.068 C 
ATOM     11  C13 ZIN A   1      41.746   6.396  32.191  0.00  0.00     0.149 C 
ATOM     12  C20 ZIN A   1      40.538   7.178  32.707  0.00  0.00     0.035 C 
ATOM     13  C21 ZIN A   1      39.340   6.238  32.856  0.00  0.00     0.016 C 
ATOM     14  C22 ZIN A   1      38.973   5.661  31.477  0.00  0.00    -0.017 C 
ATOM     15  C23 ZIN A   1      38.538   6.819  30.578  0.00  0.00     0.020 C 
ATOM     16  C24 ZIN A   1      36.477   2.905  30.604  0.00  0.00     0.006 C 
ATOM     17  C26 ZIN A   1      36.102   1.975  29.439  0.00  0.00     0.033 C 
ATOM     18  C27 ZIN A   1      34.592   1.835  29.628  0.00  0.00    -0.018 C 
ATOM     19  C28 ZIN A   1      34.110   2.921  30.295  0.00  0.00    -0.042 C 
ENDROOT
BRANCH  19  20
ATOM     20  C29 ZIN A   1      32.702   3.137  30.687  0.00  0.00    -0.011 A 
ATOM     21  C35 ZIN A   1      31.717   3.332  29.719  0.00  0.00     0.137 A 
ATOM     22  N33 ZIN A   1      30.460   3.520  30.067  0.00  0.00    -0.210 N 
ATOM     23  C32 ZIN A   1      30.086   3.543  31.333  0.00  0.00     0.125 A 
ATOM     24  O34 ZIN A   1      29.487   3.708  29.057  0.00  0.00    -0.082 OA
ATOM     25  C31 ZIN A   1      31.003   3.363  32.352  0.00  0.00     0.021 A 
ATOM     26  C30 ZIN A   1      32.334   3.156  32.038  0.00  0.00     0.015 A 
ENDBRANCH  19  20
BRANCH  11  27
ATOM     27  O15 ZIN A   1      42.017   5.302  33.071  0.00  0.00    -0.251 OA
BRANCH  27  28
ATOM     28  S16 ZIN A   1      43.477   5.189  33.485  0.00  0.00     0.251 S 
ATOM     29  O17 ZIN A   1      44.270   5.403  32.285  0.00  0.00    -0.572 OA
ATOM     30  O18 ZIN A   1      43.711   6.217  34.487  0.00  0.00    -0.572 OA
ATOM     31  O19 ZIN A   1      43.657   3.850  34.027  0.00  0.00    -0.572 OA
ENDBRANCH  27  28
ENDBRANCH  11  27
TORSDOF 3
ENDMDL
MODEL 26
REMARK CAVERDOCK RESULT:      25.1      0.000      0.000
REMARK CAVERDOCK CONSTRAINTS:       0.1      0.0      0.0      0.0
REMARK CAVERDOCK TUNNEL: 25     25.1      1.8     26.1
REMARK  3 active torsions:
REMARK  status: ('A' for Active; 'I' for Inactive)
REMARK    1  A    between atoms: C13_11  and  O15_12 
REMARK    2  A    between atoms: O15_12  and  S16_13 
REMARK    3  A    between atoms: C28_24  and  C29_25 
ROOT
ATOM      1  C1  ZIN A   1      35.276   4.952  29.257  0.00  0.00     0.021 C 
ATOM      2  C2  ZIN A   1      35.068   4.019  30.452  0.00  0.00    -0.012 C 
ATOM      3  C3  ZIN A   1      35.081   4.830  31.726  0.00  0.00     0.015 C 
ATOM      4  C4  ZIN A   1      36.371   5.667  31.706  0.00  0.00     0.007 C 
ATOM      5  C5  ZIN A   1      37.616   4.798  31.555  0.00  0.00     0.003 C 
ATOM      6  C7  ZIN A   1      37.525   3.857  30.345  0.00  0.00    -0.001 C 
ATOM      7  C9  ZIN A   1      38.762   2.951  30.353  0.00  0.00     0.033 C 
ATOM      8  C10 ZIN A   1      39.998   3.803  30.353  0.00  0.00    -0.023 C 
ATOM      9  C11 ZIN A   1      40.025   5.011  30.834  0.00  0.00    -0.072 C 
ATOM     10  C12 ZIN A   1      41.338   5.774  30.788  0.00  0.00     0.068 C 
ATOM     11  C13 ZIN A   1      41.635   6.310  32.192  0.00  0.00     0.149 C 
ATOM     12  C20 ZIN A   1      40.449   7.145  32.679  0.00  0.00     0.035 C 
ATOM     13  C21 ZIN A   1      39.212   6.255  32.813  0.00  0.00     0.016 C 
ATOM     14  C22 ZIN A   1      38.847   5.681  31.433  0.00  0.00    -0.017 C 
ATOM     15  C23 ZIN A   1      38.476   6.848  30.517  0.00  0.00     0.020 C 
ATOM     16  C24 ZIN A   1      36.259   3.021  30.534  0.00  0.00     0.006 C 
ATOM     17  C26 ZIN A   1      35.868   2.097  29.370  0.00  0.00     0.033 C 
ATOM     18  C27 ZIN A   1      34.350   2.019  29.532  0.00  0.00    -0.018 C 
ATOM     19  C28 ZIN A   1      33.900   3.129  30.182  0.00  0.00    -0.042 C 
ENDROOT
BRANCH  19  20
ATOM     20  C29 ZIN A   1      32.496   3.405  30.546  0.00  0.00    -0.011 A 
ATOM     21  C35 ZIN A   1      31.968   2.930  31.747  0.00  0.00     0.137 A 
ATOM     22  N33 ZIN A   1      30.716   3.179  32.076  0.00  0.00    -0.210 N 
ATOM     23  C32 ZIN A   1      29.915   3.872  31.287  0.00  0.00     0.125 A 
ATOM     24  O34 ZIN A   1      30.216   2.686  33.305  0.00  0.00    -0.082 OA
ATOM     25  C31 ZIN A   1      30.361   4.372  30.078  0.00  0.00     0.021 A 
ATOM     26  C30 ZIN A   1      31.669   4.142  29.690  0.00  0.00     0.015 A 
ENDBRANCH  19  20
BRANCH  11  27
ATOM     27  O15 ZIN A   1      41.845   5.214  33.086  0.00  0.00    -0.251 OA
BRANCH  27  28
ATOM     28  S16 ZIN A   1      43.296   5.029  33.506  0.00  0.00     0.251 S 
ATOM     29  O17 ZIN A   1      43.546   5.980  34.577  0.00  0.00    -0.572 OA
ATOM     30  O18 ZIN A   1      43.431   3.652  33.954  0.00  0.00    -0.572 OA
ATOM     31  O19 ZIN A   1      44.111   5.303  32.332  0.00  0.00    -0.572 OA
ENDBRANCH  27  28
ENDBRANCH  11  27
TORSDOF 3
ENDMDL
MODEL 27
REMARK CAVERDOCK RESULT:      23.6      0.000      0.000
REMARK CAVERDOCK CONSTRAINTS:       0.2      0.0      0.0      0.0
REMARK CAVERDOCK TUNNEL: 26     23.6      1.8     27.2
REMARK  3 active torsions:
REMARK  status: ('A' for Active; 'I' for Inactive)
REMARK    1  A    between atoms: C13_11  and  O15_12 
REMARK    2  A    between atoms: O15_12  and  S16_13 
REMARK    3  A    between atoms: C28_24  and  C29_25 
ROOT
ATOM      1  C1  ZIN A   1      35.059   4.909  29.319  0.00  0.00     0.021 C 
ATOM      2  C2  ZIN A   1      34.842   3.988  30.521  0.00  0.00    -0.012 C 
ATOM      3  C3  ZIN A   1      34.843   4.813  31.786  0.00  0.00     0.015 C 
ATOM      4  C4  ZIN A   1      36.131   5.653  31.769  0.00  0.00     0.007 C 
ATOM      5  C5  ZIN A   1      37.379   4.786  31.638  0.00  0.00     0.003 C 
ATOM      6  C7  ZIN A   1      37.301   3.831  30.437  0.00  0.00    -0.001 C 
ATOM      7  C9  ZIN A   1      38.540   2.929  30.465  0.00  0.00     0.033 C 
ATOM      8  C10 ZIN A   1      39.774   3.784  30.466  0.00  0.00    -0.023 C 
ATOM      9  C11 ZIN A   1      39.794   4.997  30.935  0.00  0.00    -0.072 C 
ATOM     10  C12 ZIN A   1      41.105   5.762  30.892  0.00  0.00     0.068 C 
ATOM     11  C13 ZIN A   1      41.389   6.314  32.293  0.00  0.00     0.149 C 
ATOM     12  C20 ZIN A   1      40.197   7.151  32.761  0.00  0.00     0.035 C 
ATOM     13  C21 ZIN A   1      38.961   6.259  32.894  0.00  0.00     0.016 C 
ATOM     14  C22 ZIN A   1      38.609   5.670  31.516  0.00  0.00    -0.017 C 
ATOM     15  C23 ZIN A   1      38.243   6.826  30.585  0.00  0.00     0.020 C 
ATOM     16  C24 ZIN A   1      36.036   2.994  30.624  0.00  0.00     0.006 C 
ATOM     17  C26 ZIN A   1      35.656   2.057  29.467  0.00  0.00     0.033 C 
ATOM     18  C27 ZIN A   1      34.138   1.977  29.616  0.00  0.00    -0.018 C 
ATOM     19  C28 ZIN A   1      33.679   3.093  30.250  0.00  0.00    -0.042 C 
ENDROOT
BRANCH  19  20
ATOM     20  C29 ZIN A   1      32.271   3.369  30.600  0.00  0.00    -0.011 A 
ATOM     21  C35 ZIN A   1      31.721   2.868  31.780  0.00  0.00     0.137 A 
ATOM     22  N33 ZIN A   1      30.466   3.117  32.096  0.00  0.00    -0.210 N 
ATOM     23  C32 ZIN A   1      29.682   3.835  31.312  0.00  0.00     0.125 A 
ATOM     24  O34 ZIN A   1      29.944   2.597  33.304  0.00  0.00    -0.082 OA
ATOM     25  C31 ZIN A   1      30.151   4.363  30.123  0.00  0.00     0.021 A 
ATOM     26  C30 ZIN A   1      31.463   4.133  29.750  0.00  0.00     0.015 A 
ENDBRANCH  19  20
BRANCH  11  27
ATOM     27  O15 ZIN A   1      41.594   5.228  33.200  0.00  0.00    -0.251 OA
BRANCH  27  28
ATOM     28  S16 ZIN A   1      43.050   5.009  33.582  0.00  0.00     0.251 S 
ATOM     29  O17 ZIN A   1      43.176   3.614  33.974  0.00  0.00    -0.572 OA
ATOM     30  O18 ZIN A   1      43.846   5.320  32.405  0.00  0.00    -0.572 OA
ATOM     31  O19 ZIN A   1      43.335   5.914  34.686  0.00  0.00    -0.572 OA
ENDBRANCH  27  28
ENDBRANCH  11  27
TORSDOF 3
ENDMDL
MODEL 28
REMARK CAVERDOCK RESULT:      22.7      0.000      0.000
REMARK CAVERDOCK CONSTRAINTS:       0.0      0.0      0.0      0.0
REMARK CAVERDOCK TUNNEL: 27     22.7      1.8     28.3
REMARK  3 active torsions:
REMARK  status: ('A' for Active; 'I' for Inactive)
REMARK    1  A    between atoms: C13_11  and  O15_12 
REMARK    2  A    between atoms: O15_12  and  S16_13 
REMARK    3  A    between atoms: C28_24  and  C29_25 
ROOT
ATOM      1  C1  ZIN A   1      34.883   4.922  29.297  0.00  0.00     0.021 C 
ATOM      2  C2  ZIN A   1      34.654   4.025  30.515  0.00  0.00    -0.012 C 
ATOM      3  C3  ZIN A   1      34.670   4.871  31.767  0.00  0.00     0.015 C 
ATOM      4  C4  ZIN A   1      35.971   5.691  31.733  0.00  0.00     0.007 C 
ATOM      5  C5  ZIN A   1      37.205   4.803  31.614  0.00  0.00     0.003 C 
ATOM      6  C7  ZIN A   1      37.111   3.830  30.430  0.00  0.00    -0.001 C 
ATOM      7  C9  ZIN A   1      38.336   2.909  30.470  0.00  0.00     0.033 C 
ATOM      8  C10 ZIN A   1      39.582   3.745  30.456  0.00  0.00    -0.023 C 
ATOM      9  C11 ZIN A   1      39.621   4.965  30.903  0.00  0.00    -0.072 C 
ATOM     10  C12 ZIN A   1      40.944   5.710  30.846  0.00  0.00     0.068 C 
ATOM     11  C13 ZIN A   1      41.239   6.281  32.236  0.00  0.00     0.149 C 
ATOM     12  C20 ZIN A   1      40.061   7.143  32.692  0.00  0.00     0.035 C 
ATOM     13  C21 ZIN A   1      38.812   6.273  32.842  0.00  0.00     0.016 C 
ATOM     14  C22 ZIN A   1      38.449   5.666  31.476  0.00  0.00    -0.017 C 
ATOM     15  C23 ZIN A   1      38.098   6.812  30.525  0.00  0.00     0.020 C 
ATOM     16  C24 ZIN A   1      35.833   3.015  30.633  0.00  0.00     0.006 C 
ATOM     17  C26 ZIN A   1      35.437   2.064  29.492  0.00  0.00     0.033 C 
ATOM     18  C27 ZIN A   1      33.918   2.010  29.646  0.00  0.00    -0.018 C 
ATOM     19  C28 ZIN A   1      33.478   3.143  30.262  0.00  0.00    -0.042 C 
ENDROOT
BRANCH  19  20
ATOM     20  C29 ZIN A   1      32.074   3.446  30.609  0.00  0.00    -0.011 A 
ATOM     21  C35 ZIN A   1      31.484   2.879  31.739  0.00  0.00     0.137 A 
ATOM     22  N33 ZIN A   1      30.234   3.152  32.053  0.00  0.00    -0.210 N 
ATOM     23  C32 ZIN A   1      29.492   3.957  31.314  0.00  0.00     0.125 A 
ATOM     24  O34 ZIN A   1      29.669   2.563  33.209  0.00  0.00    -0.082 OA
ATOM     25  C31 ZIN A   1      30.002   4.555  30.177  0.00  0.00     0.021 A 
ATOM     26  C30 ZIN A   1      31.311   4.304  29.808  0.00  0.00     0.015 A 
ENDBRANCH  19  20
BRANCH  11  27
ATOM     27  O15 ZIN A   1      41.429   5.207  33.161  0.00  0.00    -0.251 OA
BRANCH  27  28
ATOM     28  S16 ZIN A   1      42.880   4.991  33.567  0.00  0.00     0.251 S 
ATOM     29  O17 ZIN A   1      43.700   5.556  32.506  0.00  0.00    -0.572 OA
ATOM     30  O18 ZIN A   1      43.070   5.683  34.832  0.00  0.00    -0.572 OA
ATOM     31  O19 ZIN A   1      43.070   3.555  33.697  0.00  0.00    -0.572 OA
ENDBRANCH  27  28
ENDBRANCH  11  27
TORSDOF 3
ENDMDL
MODEL 29
REMARK CAVERDOCK RESULT:      22.1      0.000      0.000
REMARK CAVERDOCK CONSTRAINTS:       0.0      0.0      0.0      0.0
REMARK CAVERDOCK TUNNEL: 28     22.1      1.8     29.2
REMARK  3 active torsions:
REMARK  status: ('A' for Active; 'I' for Inactive)
REMARK    1  A    between atoms: C13_11  and  O15_12 
REMARK    2  A    between atoms: O15_12  and  S16_13 
REMARK    3  A    between atoms: C28_24  and  C29_25 
ROOT
ATOM      1  C1  ZIN A   1      34.642   4.946  29.309  0.00  0.00     0.021 C 
ATOM      2  C2  ZIN A   1      34.457   3.979  30.480  0.00  0.00    -0.012 C 
ATOM      3  C3  ZIN A   1      34.501   4.752  31.777  0.00  0.00     0.015 C 
ATOM      4  C4  ZIN A   1      35.794   5.586  31.752  0.00  0.00     0.007 C 
ATOM      5  C5  ZIN A   1      37.031   4.718  31.548  0.00  0.00     0.003 C 
ATOM      6  C7  ZIN A   1      36.911   3.813  30.314  0.00  0.00    -0.001 C 
ATOM      7  C9  ZIN A   1      38.144   2.903  30.267  0.00  0.00     0.033 C 
ATOM      8  C10 ZIN A   1      39.383   3.751  30.264  0.00  0.00    -0.023 C 
ATOM      9  C11 ZIN A   1      39.425   4.944  30.780  0.00  0.00    -0.072 C 
ATOM     10  C12 ZIN A   1      40.739   5.705  30.727  0.00  0.00     0.068 C 
ATOM     11  C13 ZIN A   1      41.069   6.198  32.139  0.00  0.00     0.149 C 
ATOM     12  C20 ZIN A   1      39.898   7.022  32.677  0.00  0.00     0.035 C 
ATOM     13  C21 ZIN A   1      38.661   6.132  32.812  0.00  0.00     0.016 C 
ATOM     14  C22 ZIN A   1      38.263   5.600  31.424  0.00  0.00    -0.017 C 
ATOM     15  C23 ZIN A   1      37.876   6.795  30.551  0.00  0.00     0.020 C 
ATOM     16  C24 ZIN A   1      35.646   2.975  30.506  0.00  0.00     0.006 C 
ATOM     17  C26 ZIN A   1      35.226   2.087  29.325  0.00  0.00     0.033 C 
ATOM     18  C27 ZIN A   1      33.712   2.009  29.518  0.00  0.00    -0.018 C 
ATOM     19  C28 ZIN A   1      33.280   3.101  30.210  0.00  0.00    -0.042 C 
ENDROOT
BRANCH  19  20
ATOM     20  C29 ZIN A   1      31.885   3.370  30.614  0.00  0.00    -0.011 A 
ATOM     21  C35 ZIN A   1      31.368   2.822  31.788  0.00  0.00     0.137 A 
ATOM     22  N33 ZIN A   1      30.125   3.066  32.152  0.00  0.00    -0.210 N 
ATOM     23  C32 ZIN A   1      29.322   3.820  31.424  0.00  0.00     0.125 A 
ATOM     24  O34 ZIN A   1      29.636   2.498  33.353  0.00  0.00    -0.082 OA
ATOM     25  C31 ZIN A   1      29.758   4.395  30.245  0.00  0.00     0.021 A 
ATOM     26  C30 ZIN A   1      31.057   4.174  29.822  0.00  0.00     0.015 A 
ENDBRANCH  19  20
BRANCH  11  27
ATOM     27  O15 ZIN A   1      41.295   5.076  32.995  0.00  0.00    -0.251 OA
BRANCH  27  28
ATOM     28  S16 ZIN A   1      42.756   4.866  33.365  0.00  0.00     0.251 S 
ATOM     29  O17 ZIN A   1      43.519   4.960  32.130  0.00  0.00    -0.572 OA
ATOM     30  O18 ZIN A   1      43.107   5.917  34.307  0.00  0.00    -0.572 OA
ATOM     31  O19 ZIN A   1      42.851   3.543  33.965  0.00  0.00    -0.572 OA
ENDBRANCH  27  28
ENDBRANCH  11  27
TORSDOF 3
ENDMDL
MODEL 30
REMARK CAVERDOCK RESULT:      21.6      0.000      0.000
REMARK CAVERDOCK CONSTRAINTS:       0.0      0.0      0.0      0.0
REMARK CAVERDOCK TUNNEL: 29     21.6      1.9     30.2
REMARK  3 active torsions:
REMARK  status: ('A' for Active; 'I' for Inactive)
REMARK    1  A    between atoms: C13_11  and  O15_12 
REMARK    2  A    between atoms: O15_12  and  S16_13 
REMARK    3  A    between atoms: C28_24  and  C29_25 
ROOT
ATOM      1  C1  ZIN A   1      34.478   5.011  29.352  0.00  0.00     0.021 C 
ATOM      2  C2  ZIN A   1      34.288   4.022  30.504  0.00  0.00    -0.012 C 
ATOM      3  C3  ZIN A   1      34.336   4.771  31.816  0.00  0.00     0.015 C 
ATOM      4  C4  ZIN A   1      35.633   5.599  31.807  0.00  0.00     0.007 C 
ATOM      5  C5  ZIN A   1      36.866   4.730  31.587  0.00  0.00     0.003 C 
ATOM      6  C7  ZIN A   1      36.742   3.849  30.335  0.00  0.00    -0.001 C 
ATOM      7  C9  ZIN A   1      37.971   2.936  30.270  0.00  0.00     0.033 C 
ATOM      8  C10 ZIN A   1      39.213   3.778  30.284  0.00  0.00    -0.023 C 
ATOM      9  C11 ZIN A   1      39.261   4.961  30.822  0.00  0.00    -0.072 C 
ATOM     10  C12 ZIN A   1      40.578   5.716  30.784  0.00  0.00     0.068 C 
ATOM     11  C13 ZIN A   1      40.910   6.181  32.205  0.00  0.00     0.149 C 
ATOM     12  C20 ZIN A   1      39.743   6.999  32.759  0.00  0.00     0.035 C 
ATOM     13  C21 ZIN A   1      38.502   6.112  32.877  0.00  0.00     0.016 C 
ATOM     14  C22 ZIN A   1      38.102   5.609  31.479  0.00  0.00    -0.017 C 
ATOM     15  C23 ZIN A   1      37.720   6.822  30.630  0.00  0.00     0.020 C 
ATOM     16  C24 ZIN A   1      35.474   3.013  30.511  0.00  0.00     0.006 C 
ATOM     17  C26 ZIN A   1      35.049   2.150  29.313  0.00  0.00     0.033 C 
ATOM     18  C27 ZIN A   1      33.535   2.075  29.504  0.00  0.00    -0.018 C 
ATOM     19  C28 ZIN A   1      33.108   3.155  30.217  0.00  0.00    -0.042 C 
ENDROOT
BRANCH  19  20
ATOM     20  C29 ZIN A   1      31.714   3.422  30.626  0.00  0.00    -0.011 A 
ATOM     21  C35 ZIN A   1      31.133   2.708  31.675  0.00  0.00     0.137 A 
ATOM     22  N33 ZIN A   1      29.891   2.949  32.044  0.00  0.00    -0.210 N 
ATOM     23  C32 ZIN A   1      29.149   3.858  31.437  0.00  0.00     0.125 A 
ATOM     24  O34 ZIN A   1      29.336   2.209  33.115  0.00  0.00    -0.082 OA
ATOM     25  C31 ZIN A   1      29.651   4.604  30.387  0.00  0.00     0.021 A 
ATOM     26  C30 ZIN A   1      30.951   4.392  29.966  0.00  0.00     0.015 A 
ENDBRANCH  19  20
BRANCH  11  27
ATOM     27  O15 ZIN A   1      41.132   5.042  33.040  0.00  0.00    -0.251 OA
BRANCH  27  28
ATOM     28  S16 ZIN A   1      42.594   4.808  33.392  0.00  0.00     0.251 S 
ATOM     29  O17 ZIN A   1      42.745   3.381  33.627  0.00  0.00    -0.572 OA
ATOM     30  O18 ZIN A   1      43.377   5.260  32.253  0.00  0.00    -0.572 OA
ATOM     31  O19 ZIN A   1      42.868   5.590  34.587  0.00  0.00    -0.572 OA
ENDBRANCH  27  28
ENDBRANCH  11  27
TORSDOF 3
ENDMDL
MODEL 31
REMARK CAVERDOCK RESULT:      21.0      0.000      0.000
REMARK CAVERDOCK CONSTRAINTS:       0.1      0.0      0.0      0.0
REMARK CAVERDOCK TUNNEL: 30     21.0      1.9     31.3
REMARK  3 active torsions:
REMARK  status: ('A' for Active; 'I' for Inactive)
REMARK    1  A    between atoms: C13_11  and  O15_12 
REMARK    2  A    between atoms: O15_12  and  S16_13 
REMARK    3  A    between atoms: C28_24  and  C29_25 
ROOT
ATOM      1  C1  ZIN A   1      34.162   5.036  29.441  0.00  0.00     0.021 C 
ATOM      2  C2  ZIN A   1      34.009   3.990  30.547  0.00  0.00    -0.012 C 
ATOM      3  C3  ZIN A   1      34.064   4.676  31.892  0.00  0.00     0.015 C 
ATOM      4  C4  ZIN A   1      35.344   5.529  31.904  0.00  0.00     0.007 C 
ATOM      5  C5  ZIN A   1      36.591   4.696  31.623  0.00  0.00     0.003 C 
ATOM      6  C7  ZIN A   1      36.463   3.873  30.333  0.00  0.00    -0.001 C 
ATOM      7  C9  ZIN A   1      37.708   2.988  30.206  0.00  0.00     0.033 C 
ATOM      8  C10 ZIN A   1      38.934   3.853  30.241  0.00  0.00    -0.023 C 
ATOM      9  C11 ZIN A   1      38.967   5.010  30.834  0.00  0.00    -0.072 C 
ATOM     10  C12 ZIN A   1      40.270   5.792  30.812  0.00  0.00     0.068 C 
ATOM     11  C13 ZIN A   1      40.616   6.195  32.249  0.00  0.00     0.149 C 
ATOM     12  C20 ZIN A   1      39.442   6.963  32.858  0.00  0.00     0.035 C 
ATOM     13  C21 ZIN A   1      38.220   6.047  32.953  0.00  0.00     0.016 C 
ATOM     14  C22 ZIN A   1      37.807   5.603  31.539  0.00  0.00    -0.017 C 
ATOM     15  C23 ZIN A   1      37.388   6.847  30.754  0.00  0.00     0.020 C 
ATOM     16  C24 ZIN A   1      35.213   3.005  30.488  0.00  0.00     0.006 C 
ATOM     17  C26 ZIN A   1      34.786   2.192  29.257  0.00  0.00     0.033 C 
ATOM     18  C27 ZIN A   1      33.277   2.078  29.468  0.00  0.00    -0.018 C 
ATOM     19  C28 ZIN A   1      32.841   3.114  30.238  0.00  0.00    -0.042 C 
ENDROOT
BRANCH  19  20
ATOM     20  C29 ZIN A   1      31.449   3.334  30.680  0.00  0.00    -0.011 A 
ATOM     21  C35 ZIN A   1      31.010   2.845  31.911  0.00  0.00     0.137 A 
ATOM     22  N33 ZIN A   1      29.770   3.045  32.309  0.00  0.00    -0.210 N 
ATOM     23  C32 ZIN A   1      28.898   3.700  31.564  0.00  0.00     0.125 A 
ATOM     24  O34 ZIN A   1      29.360   2.538  33.565  0.00  0.00    -0.082 OA
ATOM     25  C31 ZIN A   1      29.254   4.212  30.331  0.00  0.00     0.021 A 
ATOM     26  C30 ZIN A   1      30.546   4.033  29.870  0.00  0.00     0.015 A 
ENDBRANCH  19  20
BRANCH  11  27
ATOM     27  O15 ZIN A   1      40.872   5.022  33.024  0.00  0.00    -0.251 OA
BRANCH  27  28
ATOM     28  S16 ZIN A   1      42.347   4.781  33.311  0.00  0.00     0.251 S 
ATOM     29  O17 ZIN A   1      42.687   5.596  34.467  0.00  0.00    -0.572 OA
ATOM     30  O18 ZIN A   1      42.496   3.360  33.582  0.00  0.00    -0.572 OA
ATOM     31  O19 ZIN A   1      43.078   5.189  32.122  0.00  0.00    -0.572 OA
ENDBRANCH  27  28
ENDBRANCH  11  27
TORSDOF 3
ENDMDL
MODEL 32
REMARK CAVERDOCK RESULT:      20.7      0.000      0.000
REMARK CAVERDOCK CONSTRAINTS:       0.0      0.0      0.0      0.0
REMARK CAVERDOCK TUNNEL: 31     20.7      1.9     32.4
REMARK  3 active torsions:
REMARK  status: ('A' for Active; 'I' for Inactive)
REMARK    1  A    between atoms: C13_11  and  O15_12 
REMARK    2  A    between atoms: O15_12  and  S16_13 
REMARK    3  A    between atoms: C28_24  and  C29_25 
ROOT
ATOM      1  C1  ZIN A   1      34.032   5.025  29.502  0.00  0.00     0.021 C 
ATOM      2  C2  ZIN A   1      33.884   4.019  30.645  0.00  0.00    -0.012 C 
ATOM      3  C3  ZIN A   1      33.962   4.750  31.965  0.00  0.00     0.015 C 
ATOM      4  C4  ZIN A   1      35.249   5.591  31.932  0.00  0.00     0.007 C 
ATOM      5  C5  ZIN A   1      36.485   4.738  31.664  0.00  0.00     0.003 C 
ATOM      6  C7  ZIN A   1      36.334   3.874  30.405  0.00  0.00    -0.001 C 
ATOM      7  C9  ZIN A   1      37.570   2.974  30.293  0.00  0.00     0.033 C 
ATOM      8  C10 ZIN A   1      38.803   3.829  30.284  0.00  0.00    -0.023 C 
ATOM      9  C11 ZIN A   1      38.854   5.004  30.837  0.00  0.00    -0.072 C 
ATOM     10  C12 ZIN A   1      40.162   5.774  30.773  0.00  0.00     0.068 C 
ATOM     11  C13 ZIN A   1      40.530   6.222  32.190  0.00  0.00     0.149 C 
ATOM     12  C20 ZIN A   1      39.370   7.021  32.788  0.00  0.00     0.035 C 
ATOM     13  C21 ZIN A   1      38.142   6.119  32.928  0.00  0.00     0.016 C 
ATOM     14  C22 ZIN A   1      37.708   5.631  31.535  0.00  0.00    -0.017 C 
ATOM     15  C23 ZIN A   1      37.290   6.852  30.713  0.00  0.00     0.020 C 
ATOM     16  C24 ZIN A   1      35.079   3.022  30.605  0.00  0.00     0.006 C 
ATOM     17  C26 ZIN A   1      34.630   2.171  29.407  0.00  0.00     0.033 C 
ATOM     18  C27 ZIN A   1      33.123   2.078  29.639  0.00  0.00    -0.018 C 
ATOM     19  C28 ZIN A   1      32.705   3.144  30.379  0.00  0.00    -0.042 C 
ENDROOT
BRANCH  19  20
ATOM     20  C29 ZIN A   1      31.321   3.391  30.831  0.00  0.00    -0.011 A 
ATOM     21  C35 ZIN A   1      30.805   2.719  31.939  0.00  0.00     0.137 A 
ATOM     22  N33 ZIN A   1      29.572   2.942  32.346  0.00  0.00    -0.210 N 
ATOM     23  C32 ZIN A   1      28.777   3.794  31.723  0.00  0.00     0.125 A 
ATOM     24  O34 ZIN A   1      29.083   2.246  33.478  0.00  0.00    -0.082 OA
ATOM     25  C31 ZIN A   1      29.212   4.495  30.614  0.00  0.00     0.021 A 
ATOM     26  C30 ZIN A   1      30.501   4.300  30.151  0.00  0.00     0.015 A 
ENDBRANCH  19  20
BRANCH  11  27
ATOM     27  O15 ZIN A   1      40.786   5.074  33.002  0.00  0.00    -0.251 OA
BRANCH  27  28
ATOM     28  S16 ZIN A   1      42.264   4.808  33.248  0.00  0.00     0.251 S 
ATOM     29  O17 ZIN A   1      42.932   4.936  31.963  0.00  0.00    -0.572 OA
ATOM     30  O18 ZIN A   1      42.717   5.807  34.203  0.00  0.00    -0.572 OA
ATOM     31  O19 ZIN A   1      42.364   3.459  33.783  0.00  0.00    -0.572 OA
ENDBRANCH  27  28
ENDBRANCH  11  27
TORSDOF 3
ENDMDL
MODEL 33
REMARK CAVERDOCK RESULT:      20.6      0.000      0.000
REMARK CAVERDOCK CONSTRAINTS:       0.0      0.0      0.0      0.0
REMARK CAVERDOCK TUNNEL: 32     20.6      2.0     33.4
REMARK  3 active torsions:
REMARK  status: ('A' for Active; 'I' for Inactive)
REMARK    1  A    between atoms: C13_11  and  O15_12 
REMARK    2  A    between atoms: O15_12  and  S16_13 
REMARK    3  A    between atoms: C28_24  and  C29_25 
ROOT
ATOM      1  C1  ZIN A   1      33.961   4.841  29.402  0.00  0.00     0.021 C 
ATOM      2  C2  ZIN A   1      33.805   3.875  30.578  0.00  0.00    -0.012 C 
ATOM      3  C3  ZIN A   1      33.892   4.648  31.872  0.00  0.00     0.015 C 
ATOM      4  C4  ZIN A   1      35.188   5.474  31.810  0.00  0.00     0.007 C 
ATOM      5  C5  ZIN A   1      36.414   4.600  31.570  0.00  0.00     0.003 C 
ATOM      6  C7  ZIN A   1      36.252   3.696  30.340  0.00  0.00    -0.001 C 
ATOM      7  C9  ZIN A   1      37.478   2.779  30.256  0.00  0.00     0.033 C 
ATOM      8  C10 ZIN A   1      38.721   3.621  30.218  0.00  0.00    -0.023 C 
ATOM      9  C11 ZIN A   1      38.785   4.813  30.732  0.00  0.00    -0.072 C 
ATOM     10  C12 ZIN A   1      40.101   5.566  30.640  0.00  0.00     0.068 C 
ATOM     11  C13 ZIN A   1      40.475   6.058  32.042  0.00  0.00     0.149 C 
ATOM     12  C20 ZIN A   1      39.325   6.888  32.614  0.00  0.00     0.035 C 
ATOM     13  C21 ZIN A   1      38.087   6.005  32.785  0.00  0.00     0.016 C 
ATOM     14  C22 ZIN A   1      37.646   5.475  31.410  0.00  0.00    -0.017 C 
ATOM     15  C23 ZIN A   1      37.240   6.672  30.548  0.00  0.00     0.020 C 
ATOM     16  C24 ZIN A   1      34.989   2.864  30.569  0.00  0.00     0.006 C 
ATOM     17  C26 ZIN A   1      34.529   1.979  29.401  0.00  0.00     0.033 C 
ATOM     18  C27 ZIN A   1      33.021   1.909  29.638  0.00  0.00    -0.018 C 
ATOM     19  C28 ZIN A   1      32.616   3.003  30.342  0.00  0.00    -0.042 C 
ENDROOT
BRANCH  19  20
ATOM     20  C29 ZIN A   1      31.235   3.280  30.787  0.00  0.00    -0.011 A 
ATOM     21  C35 ZIN A   1      30.761   2.765  31.994  0.00  0.00     0.137 A 
ATOM     22  N33 ZIN A   1      29.531   3.015  32.394  0.00  0.00    -0.210 N 
ATOM     23  C32 ZIN A   1      28.700   3.746  31.673  0.00  0.00     0.125 A 
ATOM     24  O34 ZIN A   1      29.086   2.480  33.627  0.00  0.00    -0.082 OA
ATOM     25  C31 ZIN A   1      29.093   4.288  30.463  0.00  0.00     0.021 A 
ATOM     26  C30 ZIN A   1      30.376   4.059  30.002  0.00  0.00     0.015 A 
ENDBRANCH  19  20
BRANCH  11  27
ATOM     27  O15 ZIN A   1      40.720   4.935  32.891  0.00  0.00    -0.251 OA
BRANCH  27  28
ATOM     28  S16 ZIN A   1      42.158   4.829  33.376  0.00  0.00     0.251 S 
ATOM     29  O17 ZIN A   1      42.463   3.410  33.479  0.00  0.00    -0.572 OA
ATOM     30  O18 ZIN A   1      42.987   5.495  32.384  0.00  0.00    -0.572 OA
ATOM     31  O19 ZIN A   1      42.216   5.494  34.669  0.00  0.00    -0.572 OA
ENDBRANCH  27  28
ENDBRANCH  11  27
TORSDOF 3
ENDMDL
MODEL 34
REMARK CAVERDOCK RESULT:      20.3      0.000      0.000
REMARK CAVERDOCK CONSTRAINTS:       0.0      0.0      0.0      0.0
REMARK CAVERDOCK TUNNEL: 33     20.3      2.0     34.1
REMARK  3 active torsions:
REMARK  status: ('A' for Active; 'I' for Inactive)
REMARK    1  A    between atoms: C13_11  and  O15_12 
REMARK    2  A    between atoms: O15_12  and  S16_13 
REMARK    3  A    between atoms: C28_24  and  C29_25 
ROOT
ATOM      1  C1  ZIN A   1      33.719   4.766  29.445  0.00  0.00     0.021 C 
ATOM      2  C2  ZIN A   1      33.563   3.854  30.662  0.00  0.00    -0.012 C 
ATOM      3  C3  ZIN A   1      33.688   4.679  31.922  0.00  0.00     0.015 C 
ATOM      4  C4  ZIN A   1      34.999   5.474  31.804  0.00  0.00     0.007 C 
ATOM      5  C5  ZIN A   1      36.203   4.565  31.581  0.00  0.00     0.003 C 
ATOM      6  C7  ZIN A   1      36.002   3.614  30.392  0.00  0.00    -0.001 C 
ATOM      7  C9  ZIN A   1      37.208   2.670  30.328  0.00  0.00     0.033 C 
ATOM      8  C10 ZIN A   1      38.467   3.482  30.233  0.00  0.00    -0.023 C 
ATOM      9  C11 ZIN A   1      38.563   4.694  30.695  0.00  0.00    -0.072 C 
ATOM     10  C12 ZIN A   1      39.893   5.415  30.551  0.00  0.00     0.068 C 
ATOM     11  C13 ZIN A   1      40.301   5.957  31.924  0.00  0.00     0.149 C 
ATOM     12  C20 ZIN A   1      39.177   6.834  32.479  0.00  0.00     0.035 C 
ATOM     13  C21 ZIN A   1      37.925   5.984  32.708  0.00  0.00     0.016 C 
ATOM     14  C22 ZIN A   1      37.450   5.407  31.363  0.00  0.00    -0.017 C 
ATOM     15  C23 ZIN A   1      37.053   6.575  30.459  0.00  0.00     0.020 C 
ATOM     16  C24 ZIN A   1      34.727   2.820  30.677  0.00  0.00     0.006 C 
ATOM     17  C26 ZIN A   1      34.229   1.896  29.555  0.00  0.00     0.033 C 
ATOM     18  C27 ZIN A   1      32.724   1.868  29.820  0.00  0.00    -0.018 C 
ATOM     19  C28 ZIN A   1      32.354   2.998  30.484  0.00  0.00    -0.042 C 
ENDROOT
BRANCH  19  20
ATOM     20  C29 ZIN A   1      30.986   3.322  30.939  0.00  0.00    -0.011 A 
ATOM     21  C35 ZIN A   1      30.445   2.697  32.063  0.00  0.00     0.137 A 
ATOM     22  N33 ZIN A   1      29.227   2.989  32.473  0.00  0.00    -0.210 N 
ATOM     23  C32 ZIN A   1      28.472   3.866  31.838  0.00  0.00     0.125 A 
ATOM     24  O34 ZIN A   1      28.713   2.338  33.620  0.00  0.00    -0.082 OA
ATOM     25  C31 ZIN A   1      28.933   4.525  30.714  0.00  0.00     0.021 A 
ATOM     26  C30 ZIN A   1      30.208   4.258  30.247  0.00  0.00     0.015 A 
ENDBRANCH  19  20
BRANCH  11  27
ATOM     27  O15 ZIN A   1      40.537   4.865  32.816  0.00  0.00    -0.251 OA
BRANCH  27  28
ATOM     28  S16 ZIN A   1      41.945   4.833  33.393  0.00  0.00     0.251 S 
ATOM     29  O17 ZIN A   1      41.860   5.383  34.737  0.00  0.00    -0.572 OA
ATOM     30  O18 ZIN A   1      42.366   3.440  33.398  0.00  0.00    -0.572 OA
ATOM     31  O19 ZIN A   1      42.775   5.649  32.521  0.00  0.00    -0.572 OA
ENDBRANCH  27  28
ENDBRANCH  11  27
TORSDOF 3
ENDMDL
MODEL 35
REMARK CAVERDOCK RESULT:      20.2      0.000      0.000
REMARK CAVERDOCK CONSTRAINTS:       0.0      0.0      0.0      0.0
REMARK CAVERDOCK TUNNEL: 34     20.2      2.0     35.4
REMARK  3 active torsions:
REMARK  status: ('A' for Active; 'I' for Inactive)
REMARK    1  A    between atoms: C13_11  and  O15_12 
REMARK    2  A    between atoms: O15_12  and  S16_13 
REMARK    3  A    between atoms: C28_24  and  C29_25 
ROOT
ATOM      1  C1  ZIN A   1      33.591   4.881  29.588  0.00  0.00     0.021 C 
ATOM      2  C2  ZIN A   1      33.461   3.909  30.762  0.00  0.00    -0.012 C 
ATOM      3  C3  ZIN A   1      33.554   4.678  32.059  0.00  0.00     0.015 C 
ATOM      4  C4  ZIN A   1      34.839   5.520  31.984  0.00  0.00     0.007 C 
ATOM      5  C5  ZIN A   1      36.073   4.661  31.726  0.00  0.00     0.003 C 
ATOM      6  C7  ZIN A   1      35.907   3.760  30.494  0.00  0.00    -0.001 C 
ATOM      7  C9  ZIN A   1      37.143   2.859  30.392  0.00  0.00     0.033 C 
ATOM      8  C10 ZIN A   1      38.375   3.715  30.342  0.00  0.00    -0.023 C 
ATOM      9  C11 ZIN A   1      38.431   4.906  30.859  0.00  0.00    -0.072 C 
ATOM     10  C12 ZIN A   1      39.737   5.675  30.755  0.00  0.00     0.068 C 
ATOM     11  C13 ZIN A   1      40.122   6.166  32.154  0.00  0.00     0.149 C 
ATOM     12  C20 ZIN A   1      38.969   6.980  32.743  0.00  0.00     0.035 C 
ATOM     13  C21 ZIN A   1      37.744   6.081  32.926  0.00  0.00     0.016 C 
ATOM     14  C22 ZIN A   1      37.293   5.552  31.554  0.00  0.00    -0.017 C 
ATOM     15  C23 ZIN A   1      36.862   6.747  30.702  0.00  0.00     0.020 C 
ATOM     16  C24 ZIN A   1      34.657   2.913  30.735  0.00  0.00     0.006 C 
ATOM     17  C26 ZIN A   1      34.193   2.027  29.569  0.00  0.00     0.033 C 
ATOM     18  C27 ZIN A   1      32.689   1.938  29.824  0.00  0.00    -0.018 C 
ATOM     19  C28 ZIN A   1      32.280   3.024  30.538  0.00  0.00    -0.042 C 
ENDROOT
BRANCH  19  20
ATOM     20  C29 ZIN A   1      30.901   3.283  31.000  0.00  0.00    -0.011 A 
ATOM     21  C35 ZIN A   1      30.368   2.572  32.076  0.00  0.00     0.137 A 
ATOM     22  N33 ZIN A   1      29.140   2.805  32.492  0.00  0.00    -0.210 N 
ATOM     23  C32 ZIN A   1      28.367   3.703  31.910  0.00  0.00     0.125 A 
ATOM     24  O34 ZIN A   1      28.634   2.068  33.590  0.00  0.00    -0.082 OA
ATOM     25  C31 ZIN A   1      28.819   4.445  30.835  0.00  0.00     0.021 A 
ATOM     26  C30 ZIN A   1      30.104   4.242  30.363  0.00  0.00     0.015 A 
ENDBRANCH  19  20
BRANCH  11  27
ATOM     27  O15 ZIN A   1      40.390   5.042  32.996  0.00  0.00    -0.251 OA
BRANCH  27  28
ATOM     28  S16 ZIN A   1      41.870   4.818  33.273  0.00  0.00     0.251 S 
ATOM     29  O17 ZIN A   1      42.082   3.379  33.274  0.00  0.00    -0.572 OA
ATOM     30  O18 ZIN A   1      42.603   5.479  32.205  0.00  0.00    -0.572 OA
ATOM     31  O19 ZIN A   1      42.148   5.411  34.573  0.00  0.00    -0.572 OA
ENDBRANCH  27  28
ENDBRANCH  11  27
TORSDOF 3
ENDMDL
MODEL 36
REMARK CAVERDOCK RESULT:      19.8      0.000      0.000
REMARK CAVERDOCK CONSTRAINTS:       0.0      0.0      0.0      0.0
REMARK CAVERDOCK TUNNEL: 35     19.8      2.0     36.2
REMARK  3 active torsions:
REMARK  status: ('A' for Active; 'I' for Inactive)
REMARK    1  A    between atoms: C13_11  and  O15_12 
REMARK    2  A    between atoms: O15_12  and  S16_13 
REMARK    3  A    between atoms: C28_24  and  C29_25 
ROOT
ATOM      1  C1  ZIN A   1      33.379   4.933  29.655  0.00  0.00     0.021 C 
ATOM      2  C2  ZIN A   1      33.281   3.908  30.787  0.00  0.00    -0.012 C 
ATOM      3  C3  ZIN A   1      33.448   4.613  32.112  0.00  0.00     0.015 C 
ATOM      4  C4  ZIN A   1      34.745   5.435  32.018  0.00  0.00     0.007 C 
ATOM      5  C5  ZIN A   1      35.948   4.567  31.664  0.00  0.00     0.003 C 
ATOM      6  C7  ZIN A   1      35.709   3.728  30.400  0.00  0.00    -0.001 C 
ATOM      7  C9  ZIN A   1      36.921   2.811  30.201  0.00  0.00     0.033 C 
ATOM      8  C10 ZIN A   1      38.167   3.646  30.134  0.00  0.00    -0.023 C 
ATOM      9  C11 ZIN A   1      38.269   4.810  30.704  0.00  0.00    -0.072 C 
ATOM     10  C12 ZIN A   1      39.585   5.560  30.576  0.00  0.00     0.068 C 
ATOM     11  C13 ZIN A   1      40.042   5.976  31.977  0.00  0.00     0.149 C 
ATOM     12  C20 ZIN A   1      38.933   6.782  32.656  0.00  0.00     0.035 C 
ATOM     13  C21 ZIN A   1      37.700   5.898  32.852  0.00  0.00     0.016 C 
ATOM     14  C22 ZIN A   1      37.177   5.443  31.479  0.00  0.00    -0.017 C 
ATOM     15  C23 ZIN A   1      36.732   6.684  30.705  0.00  0.00     0.020 C 
ATOM     16  C24 ZIN A   1      34.454   2.893  30.659  0.00  0.00     0.006 C 
ATOM     17  C26 ZIN A   1      33.922   2.072  29.475  0.00  0.00     0.033 C 
ATOM     18  C27 ZIN A   1      32.429   1.998  29.794  0.00  0.00    -0.018 C 
ATOM     19  C28 ZIN A   1      32.074   3.056  30.575  0.00  0.00    -0.042 C 
ENDROOT
BRANCH  19  20
ATOM     20  C29 ZIN A   1      30.722   3.318  31.112  0.00  0.00    -0.011 A 
ATOM     21  C35 ZIN A   1      30.216   2.553  32.164  0.00  0.00     0.137 A 
ATOM     22  N33 ZIN A   1      29.013   2.789  32.647  0.00  0.00    -0.210 N 
ATOM     23  C32 ZIN A   1      28.240   3.739  32.154  0.00  0.00     0.125 A 
ATOM     24  O34 ZIN A   1      28.534   1.997  33.718  0.00  0.00    -0.082 OA
ATOM     25  C31 ZIN A   1      28.666   4.536  31.108  0.00  0.00     0.021 A 
ATOM     26  C30 ZIN A   1      29.924   4.332  30.570  0.00  0.00     0.015 A 
ENDBRANCH  19  20
BRANCH  11  27
ATOM     27  O15 ZIN A   1      40.325   4.809  32.753  0.00  0.00    -0.251 OA
BRANCH  27  28
ATOM     28  S16 ZIN A   1      41.718   4.797  33.365  0.00  0.00     0.251 S 
ATOM     29  O17 ZIN A   1      42.162   3.412  33.370  0.00  0.00    -0.572 OA
ATOM     30  O18 ZIN A   1      42.555   5.637  32.522  0.00  0.00    -0.572 OA
ATOM     31  O19 ZIN A   1      41.589   5.334  34.711  0.00  0.00    -0.572 OA
ENDBRANCH  27  28
ENDBRANCH  11  27
TORSDOF 3
ENDMDL
MODEL 37
REMARK CAVERDOCK RESULT:      19.8      0.000      0.000
REMARK CAVERDOCK CONSTRAINTS:       0.1      0.0      0.0      0.0
REMARK CAVERDOCK TUNNEL: 36     19.8      2.0     37.3
REMARK  3 active torsions:
REMARK  status: ('A' for Active; 'I' for Inactive)
REMARK    1  A    between atoms: C13_11  and  O15_12 
REMARK    2  A    between atoms: O15_12  and  S16_13 
REMARK    3  A    between atoms: C28_24  and  C29_25 
ROOT
ATOM      1  C1  ZIN A   1      33.200   4.684  29.569  0.00  0.00     0.021 C 
ATOM      2  C2  ZIN A   1      33.131   3.715  30.751  0.00  0.00    -0.012 C 
ATOM      3  C3  ZIN A   1      33.356   4.479  32.035  0.00  0.00     0.015 C 
ATOM      4  C4  ZIN A   1      34.659   5.275  31.855  0.00  0.00     0.007 C 
ATOM      5  C5  ZIN A   1      35.837   4.374  31.498  0.00  0.00     0.003 C 
ATOM      6  C7  ZIN A   1      35.541   3.481  30.285  0.00  0.00    -0.001 C 
ATOM      7  C9  ZIN A   1      36.732   2.538  30.085  0.00  0.00     0.033 C 
ATOM      8  C10 ZIN A   1      37.985   3.350  29.933  0.00  0.00    -0.023 C 
ATOM      9  C11 ZIN A   1      38.124   4.538  30.443  0.00  0.00    -0.072 C 
ATOM     10  C12 ZIN A   1      39.443   5.261  30.233  0.00  0.00     0.068 C 
ATOM     11  C13 ZIN A   1      39.958   5.736  31.595  0.00  0.00     0.149 C 
ATOM     12  C20 ZIN A   1      38.885   6.589  32.275  0.00  0.00     0.035 C 
ATOM     13  C21 ZIN A   1      37.649   5.733  32.558  0.00  0.00     0.016 C 
ATOM     14  C22 ZIN A   1      37.069   5.222  31.227  0.00  0.00    -0.017 C 
ATOM     15  C23 ZIN A   1      36.613   6.433  30.412  0.00  0.00     0.020 C 
ATOM     16  C24 ZIN A   1      34.285   2.678  30.628  0.00  0.00     0.006 C 
ATOM     17  C26 ZIN A   1      33.698   1.810  29.504  0.00  0.00     0.033 C 
ATOM     18  C27 ZIN A   1      32.217   1.774  29.881  0.00  0.00    -0.018 C 
ATOM     19  C28 ZIN A   1      31.906   2.872  30.624  0.00  0.00    -0.042 C 
ENDROOT
BRANCH  19  20
ATOM     20  C29 ZIN A   1      30.578   3.178  31.197  0.00  0.00    -0.011 A 
ATOM     21  C35 ZIN A   1      30.116   2.494  32.321  0.00  0.00     0.137 A 
ATOM     22  N33 ZIN A   1      28.934   2.770  32.836  0.00  0.00    -0.210 N 
ATOM     23  C32 ZIN A   1      28.143   3.686  32.309  0.00  0.00     0.125 A 
ATOM     24  O34 ZIN A   1      28.500   2.060  33.981  0.00  0.00    -0.082 OA
ATOM     25  C31 ZIN A   1      28.527   4.403  31.191  0.00  0.00     0.021 A 
ATOM     26  C30 ZIN A   1      29.760   4.155  30.617  0.00  0.00     0.015 A 
ENDBRANCH  19  20
BRANCH  11  27
ATOM     27  O15 ZIN A   1      40.254   4.602  32.414  0.00  0.00    -0.251 OA
BRANCH  27  28
ATOM     28  S16 ZIN A   1      41.469   4.789  33.311  0.00  0.00     0.251 S 
ATOM     29  O17 ZIN A   1      42.149   3.504  33.368  0.00  0.00    -0.572 OA
ATOM     30  O18 ZIN A   1      42.294   5.816  32.694  0.00  0.00    -0.572 OA
ATOM     31  O19 ZIN A   1      40.970   5.201  34.614  0.00  0.00    -0.572 OA
ENDBRANCH  27  28
ENDBRANCH  11  27
TORSDOF 3
ENDMDL
MODEL 38
REMARK CAVERDOCK RESULT:      19.7      0.000      0.000
REMARK CAVERDOCK CONSTRAINTS:       0.2      0.0      0.0      0.0
REMARK CAVERDOCK TUNNEL: 37     19.7      2.0     38.4
REMARK  3 active torsions:
REMARK  status: ('A' for Active; 'I' for Inactive)
REMARK    1  A    between atoms: C13_11  and  O15_12 
REMARK    2  A    between atoms: O15_12  and  S16_13 
REMARK    3  A    between atoms: C28_24  and  C29_25 
ROOT
ATOM      1  C1  ZIN A   1      32.969   4.837  29.734  0.00  0.00     0.021 C 
ATOM      2  C2  ZIN A   1      32.947   3.778  30.838  0.00  0.00    -0.012 C 
ATOM      3  C3  ZIN A   1      33.179   4.445  32.173  0.00  0.00     0.015 C 
ATOM      4  C4  ZIN A   1      34.459   5.287  32.033  0.00  0.00     0.007 C 
ATOM      5  C5  ZIN A   1      35.651   4.446  31.587  0.00  0.00     0.003 C 
ATOM      6  C7  ZIN A   1      35.352   3.642  30.313  0.00  0.00    -0.001 C 
ATOM      7  C9  ZIN A   1      36.562   2.748  30.019  0.00  0.00     0.033 C 
ATOM      8  C10 ZIN A   1      37.791   3.602  29.909  0.00  0.00    -0.023 C 
ATOM      9  C11 ZIN A   1      37.912   4.750  30.508  0.00  0.00    -0.072 C 
ATOM     10  C12 ZIN A   1      39.209   5.521  30.330  0.00  0.00     0.068 C 
ATOM     11  C13 ZIN A   1      39.738   5.902  31.716  0.00  0.00     0.149 C 
ATOM     12  C20 ZIN A   1      38.659   6.672  32.479  0.00  0.00     0.035 C 
ATOM     13  C21 ZIN A   1      37.449   5.766  32.716  0.00  0.00     0.016 C 
ATOM     14  C22 ZIN A   1      36.856   5.344  31.361  0.00  0.00    -0.017 C 
ATOM     15  C23 ZIN A   1      36.354   6.602  30.650  0.00  0.00     0.020 C 
ATOM     16  C24 ZIN A   1      34.124   2.783  30.615  0.00  0.00     0.006 C 
ATOM     17  C26 ZIN A   1      33.536   1.990  29.438  0.00  0.00     0.033 C 
ATOM     18  C27 ZIN A   1      32.064   1.887  29.837  0.00  0.00    -0.018 C 
ATOM     19  C28 ZIN A   1      31.740   2.916  30.668  0.00  0.00    -0.042 C 
ENDROOT
BRANCH  19  20
ATOM     20  C29 ZIN A   1      30.417   3.143  31.286  0.00  0.00    -0.011 A 
ATOM     21  C35 ZIN A   1      30.066   2.492  32.469  0.00  0.00     0.137 A 
ATOM     22  N33 ZIN A   1      28.888   2.697  33.024  0.00  0.00    -0.210 N 
ATOM     23  C32 ZIN A   1      27.998   3.509  32.484  0.00  0.00     0.125 A 
ATOM     24  O34 ZIN A   1      28.568   2.024  34.227  0.00  0.00    -0.082 OA
ATOM     25  C31 ZIN A   1      28.268   4.187  31.310  0.00  0.00     0.021 A 
ATOM     26  C30 ZIN A   1      29.493   4.010  30.692  0.00  0.00     0.015 A 
ENDBRANCH  19  20
BRANCH  11  27
ATOM     27  O15 ZIN A   1      40.078   4.717  32.439  0.00  0.00    -0.251 OA
BRANCH  27  28
ATOM     28  S16 ZIN A   1      41.462   4.754  33.072  0.00  0.00     0.251 S 
ATOM     29  O17 ZIN A   1      41.302   5.339  34.394  0.00  0.00    -0.572 OA
ATOM     30  O18 ZIN A   1      41.932   3.379  33.135  0.00  0.00    -0.572 OA
ATOM     31  O19 ZIN A   1      42.296   5.576  32.208  0.00  0.00    -0.572 OA
ENDBRANCH  27  28
ENDBRANCH  11  27
TORSDOF 3
ENDMDL
MODEL 39
REMARK CAVERDOCK RESULT:      19.9      0.000      0.000
REMARK CAVERDOCK CONSTRAINTS:       0.0      0.0      0.0      0.0
REMARK CAVERDOCK TUNNEL: 38     19.9      2.1     39.1
REMARK  3 active torsions:
REMARK  status: ('A' for Active; 'I' for Inactive)
REMARK    1  A    between atoms: C13_11  and  O15_12 
REMARK    2  A    between atoms: O15_12  and  S16_13 
REMARK    3  A    between atoms: C28_24  and  C29_25 
ROOT
ATOM      1  C1  ZIN A   1      32.765   4.685  29.549  0.00  0.00     0.021 C 
ATOM      2  C2  ZIN A   1      32.686   3.736  30.746  0.00  0.00    -0.012 C 
ATOM      3  C3  ZIN A   1      32.889   4.522  32.019  0.00  0.00     0.015 C 
ATOM      4  C4  ZIN A   1      34.189   5.325  31.844  0.00  0.00     0.007 C 
ATOM      5  C5  ZIN A   1      35.378   4.426  31.519  0.00  0.00     0.003 C 
ATOM      6  C7  ZIN A   1      35.104   3.510  30.317  0.00  0.00    -0.001 C 
ATOM      7  C9  ZIN A   1      36.304   2.572  30.149  0.00  0.00     0.033 C 
ATOM      8  C10 ZIN A   1      37.553   3.390  30.001  0.00  0.00    -0.023 C 
ATOM      9  C11 ZIN A   1      37.678   4.587  30.493  0.00  0.00    -0.072 C 
ATOM     10  C12 ZIN A   1      38.995   5.316  30.288  0.00  0.00     0.068 C 
ATOM     11  C13 ZIN A   1      39.488   5.817  31.649  0.00  0.00     0.149 C 
ATOM     12  C20 ZIN A   1      38.400   6.674  32.299  0.00  0.00     0.035 C 
ATOM     13  C21 ZIN A   1      37.166   5.815  32.580  0.00  0.00     0.016 C 
ATOM     14  C22 ZIN A   1      36.608   5.277  31.250  0.00  0.00    -0.017 C 
ATOM     15  C23 ZIN A   1      36.155   6.471  30.408  0.00  0.00     0.020 C 
ATOM     16  C24 ZIN A   1      33.849   2.705  30.657  0.00  0.00     0.006 C 
ATOM     17  C26 ZIN A   1      33.283   1.814  29.540  0.00  0.00     0.033 C 
ATOM     18  C27 ZIN A   1      31.798   1.774  29.897  0.00  0.00    -0.018 C 
ATOM     19  C28 ZIN A   1      31.468   2.883  30.617  0.00  0.00    -0.042 C 
ENDROOT
BRANCH  19  20
ATOM     20  C29 ZIN A   1      30.132   3.189  31.166  0.00  0.00    -0.011 A 
ATOM     21  C35 ZIN A   1      29.601   2.429  32.208  0.00  0.00     0.137 A 
ATOM     22  N33 ZIN A   1      28.411   2.704  32.702  0.00  0.00    -0.210 N 
ATOM     23  C32 ZIN A   1      27.674   3.693  32.230  0.00  0.00     0.125 A 
ATOM     24  O34 ZIN A   1      27.907   1.915  33.763  0.00  0.00    -0.082 OA
ATOM     25  C31 ZIN A   1      28.127   4.489  31.195  0.00  0.00     0.021 A 
ATOM     26  C30 ZIN A   1      29.372   4.244  30.646  0.00  0.00     0.015 A 
ENDBRANCH  19  20
BRANCH  11  27
ATOM     27  O15 ZIN A   1      39.780   4.699  32.490  0.00  0.00    -0.251 OA
BRANCH  27  28
ATOM     28  S16 ZIN A   1      41.220   4.657  32.983  0.00  0.00     0.251 S 
ATOM     29  O17 ZIN A   1      41.645   3.267  32.915  0.00  0.00    -0.572 OA
ATOM     30  O18 ZIN A   1      41.993   5.509  32.094  0.00  0.00    -0.572 OA
ATOM     31  O19 ZIN A   1      41.211   5.158  34.348  0.00  0.00    -0.572 OA
ENDBRANCH  27  28
ENDBRANCH  11  27
TORSDOF 3
ENDMDL
MODEL 40
REMARK CAVERDOCK RESULT:      19.9      0.000      0.000
REMARK CAVERDOCK CONSTRAINTS:       0.0      0.0      0.0      0.0
REMARK CAVERDOCK TUNNEL: 39     19.9      2.2     40.1
REMARK  3 active torsions:
REMARK  status: ('A' for Active; 'I' for Inactive)
REMARK    1  A    between atoms: C13_11  and  O15_12 
REMARK    2  A    between atoms: O15_12  and  S16_13 
REMARK    3  A    between atoms: C28_24  and  C29_25 
ROOT
ATOM      1  C1  ZIN A   1      32.537   4.450  29.554  0.00  0.00     0.021 C 
ATOM      2  C2  ZIN A   1      32.493   3.566  30.802  0.00  0.00    -0.012 C 
ATOM      3  C3  ZIN A   1      32.766   4.414  32.022  0.00  0.00     0.015 C 
ATOM      4  C4  ZIN A   1      34.072   5.179  31.749  0.00  0.00     0.007 C 
ATOM      5  C5  ZIN A   1      35.228   4.239  31.421  0.00  0.00     0.003 C 
ATOM      6  C7  ZIN A   1      34.885   3.268  30.283  0.00  0.00    -0.001 C 
ATOM      7  C9  ZIN A   1      36.059   2.297  30.114  0.00  0.00     0.033 C 
ATOM      8  C10 ZIN A   1      37.315   3.080  29.869  0.00  0.00    -0.023 C 
ATOM      9  C11 ZIN A   1      37.484   4.299  30.291  0.00  0.00    -0.072 C 
ATOM     10  C12 ZIN A   1      38.804   4.988  29.991  0.00  0.00     0.068 C 
ATOM     11  C13 ZIN A   1      39.365   5.549  31.301  0.00  0.00     0.149 C 
ATOM     12  C20 ZIN A   1      38.323   6.461  31.951  0.00  0.00     0.035 C 
ATOM     13  C21 ZIN A   1      37.086   5.644  32.329  0.00  0.00     0.016 C 
ATOM     14  C22 ZIN A   1      36.461   5.050  31.055  0.00  0.00    -0.017 C 
ATOM     15  C23 ZIN A   1      35.994   6.207  30.171  0.00  0.00     0.020 C 
ATOM     16  C24 ZIN A   1      33.631   2.508  30.718  0.00  0.00     0.006 C 
ATOM     17  C26 ZIN A   1      33.000   1.572  29.675  0.00  0.00     0.033 C 
ATOM     18  C27 ZIN A   1      31.531   1.582  30.097  0.00  0.00    -0.018 C 
ATOM     19  C28 ZIN A   1      31.255   2.734  30.770  0.00  0.00    -0.042 C 
ENDROOT
BRANCH  19  20
ATOM     20  C29 ZIN A   1      29.949   3.096  31.359  0.00  0.00    -0.011 A 
ATOM     21  C35 ZIN A   1      29.416   2.356  32.414  0.00  0.00     0.137 A 
ATOM     22  N33 ZIN A   1      28.254   2.681  32.944  0.00  0.00    -0.210 N 
ATOM     23  C32 ZIN A   1      27.548   3.704  32.495  0.00  0.00     0.125 A 
ATOM     24  O34 ZIN A   1      27.746   1.911  34.017  0.00  0.00    -0.082 OA
ATOM     25  C31 ZIN A   1      28.005   4.483  31.449  0.00  0.00     0.021 A 
ATOM     26  C30 ZIN A   1      29.223   4.186  30.864  0.00  0.00     0.015 A 
ENDBRANCH  19  20
BRANCH  11  27
ATOM     27  O15 ZIN A   1      39.673   4.471  32.188  0.00  0.00    -0.251 OA
BRANCH  27  28
ATOM     28  S16 ZIN A   1      40.832   4.759  33.131  0.00  0.00     0.251 S 
ATOM     29  O17 ZIN A   1      41.780   5.578  32.392  0.00  0.00    -0.572 OA
ATOM     30  O18 ZIN A   1      40.277   5.463  34.276  0.00  0.00    -0.572 OA
ATOM     31  O19 ZIN A   1      41.399   3.472  33.505  0.00  0.00    -0.572 OA
ENDBRANCH  27  28
ENDBRANCH  11  27
TORSDOF 3
ENDMDL
MODEL 41
REMARK CAVERDOCK RESULT:      19.8      0.000      0.000
REMARK CAVERDOCK CONSTRAINTS:       0.0      0.0      0.0      0.0
REMARK CAVERDOCK TUNNEL: 40     19.8      2.3     41.3
REMARK  3 active torsions:
REMARK  status: ('A' for Active; 'I' for Inactive)
REMARK    1  A    between atoms: C13_11  and  O15_12 
REMARK    2  A    between atoms: O15_12  and  S16_13 
REMARK    3  A    between atoms: C28_24  and  C29_25 
ROOT
ATOM      1  C1  ZIN A   1      32.044   4.769  30.376  0.00  0.00     0.021 C 
ATOM      2  C2  ZIN A   1      32.311   3.456  31.114  0.00  0.00    -0.012 C 
ATOM      3  C3  ZIN A   1      32.629   3.754  32.561  0.00  0.00     0.015 C 
ATOM      4  C4  ZIN A   1      33.756   4.801  32.561  0.00  0.00     0.007 C 
ATOM      5  C5  ZIN A   1      34.978   4.327  31.781  0.00  0.00     0.003 C 
ATOM      6  C7  ZIN A   1      34.620   3.872  30.359  0.00  0.00    -0.001 C 
ATOM      7  C9  ZIN A   1      35.887   3.308  29.705  0.00  0.00     0.033 C 
ATOM      8  C10 ZIN A   1      36.967   4.350  29.743  0.00  0.00    -0.023 C 
ATOM      9  C11 ZIN A   1      37.014   5.289  30.641  0.00  0.00    -0.072 C 
ATOM     10  C12 ZIN A   1      38.162   6.282  30.583  0.00  0.00     0.068 C 
ATOM     11  C13 ZIN A   1      38.817   6.345  31.966  0.00  0.00     0.149 C 
ATOM     12  C20 ZIN A   1      37.758   6.682  33.016  0.00  0.00     0.035 C 
ATOM     13  C21 ZIN A   1      36.721   5.558  33.083  0.00  0.00     0.016 C 
ATOM     14  C22 ZIN A   1      36.013   5.439  31.722  0.00  0.00    -0.017 C 
ATOM     15  C23 ZIN A   1      35.259   6.744  31.464  0.00  0.00     0.020 C 
ATOM     16  C24 ZIN A   1      33.568   2.772  30.502  0.00  0.00     0.006 C 
ATOM     17  C26 ZIN A   1      32.937   2.252  29.201  0.00  0.00     0.033 C 
ATOM     18  C27 ZIN A   1      31.559   1.800  29.682  0.00  0.00    -0.018 C 
ATOM     19  C28 ZIN A   1      31.217   2.488  30.807  0.00  0.00    -0.042 C 
ENDROOT
BRANCH  19  20
ATOM     20  C29 ZIN A   1      29.971   2.312  31.580  0.00  0.00    -0.011 A 
ATOM     21  C35 ZIN A   1      28.923   1.542  31.073  0.00  0.00     0.137 A 
ATOM     22  N33 ZIN A   1      27.813   1.380  31.764  0.00  0.00    -0.210 N 
ATOM     23  C32 ZIN A   1      27.643   1.941  32.947  0.00  0.00     0.125 A 
ATOM     24  O34 ZIN A   1      26.774   0.588  31.220  0.00  0.00    -0.082 OA
ATOM     25  C31 ZIN A   1      28.631   2.722  33.516  0.00  0.00     0.021 A 
ATOM     26  C30 ZIN A   1      29.818   2.918  32.833  0.00  0.00     0.015 A 
ENDBRANCH  19  20
BRANCH  11  27
ATOM     27  O15 ZIN A   1      39.405   5.078  32.272  0.00  0.00    -0.251 OA
BRANCH  27  28
ATOM     28  S16 ZIN A   1      40.926   5.075  32.227  0.00  0.00     0.251 S 
ATOM     29  O17 ZIN A   1      41.308   4.329  31.038  0.00  0.00    -0.572 OA
ATOM     30  O18 ZIN A   1      41.347   6.466  32.159  0.00  0.00    -0.572 OA
ATOM     31  O19 ZIN A   1      41.381   4.427  33.447  0.00  0.00    -0.572 OA
ENDBRANCH  27  28
ENDBRANCH  11  27
TORSDOF 3
ENDMDL
MODEL 42
REMARK CAVERDOCK RESULT:      18.4      0.000      0.000
REMARK CAVERDOCK CONSTRAINTS:       0.0      0.0      0.0      0.0
REMARK CAVERDOCK TUNNEL: 41     18.4      2.3     42.3
REMARK  3 active torsions:
REMARK  status: ('A' for Active; 'I' for Inactive)
REMARK    1  A    between atoms: C13_11  and  O15_12 
REMARK    2  A    between atoms: O15_12  and  S16_13 
REMARK    3  A    between atoms: C28_24  and  C29_25 
ROOT
ATOM      1  C1  ZIN A   1      31.872   4.683  30.492  0.00  0.00     0.021 C 
ATOM      2  C2  ZIN A   1      32.166   3.350  31.183  0.00  0.00    -0.012 C 
ATOM      3  C3  ZIN A   1      32.490   3.604  32.637  0.00  0.00     0.015 C 
ATOM      4  C4  ZIN A   1      33.600   4.669  32.665  0.00  0.00     0.007 C 
ATOM      5  C5  ZIN A   1      34.823   4.244  31.860  0.00  0.00     0.003 C 
ATOM      6  C7  ZIN A   1      34.463   3.831  30.426  0.00  0.00    -0.001 C 
ATOM      7  C9  ZIN A   1      35.734   3.311  29.745  0.00  0.00     0.033 C 
ATOM      8  C10 ZIN A   1      36.797   4.369  29.811  0.00  0.00    -0.023 C 
ATOM      9  C11 ZIN A   1      36.834   5.278  30.740  0.00  0.00    -0.072 C 
ATOM     10  C12 ZIN A   1      37.965   6.292  30.709  0.00  0.00     0.068 C 
ATOM     11  C13 ZIN A   1      38.630   6.318  32.088  0.00  0.00     0.149 C 
ATOM     12  C20 ZIN A   1      37.572   6.602  33.157  0.00  0.00     0.035 C 
ATOM     13  C21 ZIN A   1      36.556   5.459  33.192  0.00  0.00     0.016 C 
ATOM     14  C22 ZIN A   1      35.839   5.374  31.833  0.00  0.00    -0.017 C 
ATOM     15  C23 ZIN A   1      35.061   6.674  31.625  0.00  0.00     0.020 C 
ATOM     16  C24 ZIN A   1      33.430   2.709  30.539  0.00  0.00     0.006 C 
ATOM     17  C26 ZIN A   1      32.799   2.223  29.225  0.00  0.00     0.033 C 
ATOM     18  C27 ZIN A   1      31.432   1.731  29.700  0.00  0.00    -0.018 C 
ATOM     19  C28 ZIN A   1      31.086   2.375  30.850  0.00  0.00    -0.042 C 
ENDROOT
BRANCH  19  20
ATOM     20  C29 ZIN A   1      29.849   2.151  31.626  0.00  0.00    -0.011 A 
ATOM     21  C35 ZIN A   1      28.808   1.388  31.096  0.00  0.00     0.137 A 
ATOM     22  N33 ZIN A   1      27.706   1.183  31.789  0.00  0.00    -0.210 N 
ATOM     23  C32 ZIN A   1      27.538   1.695  32.995  0.00  0.00     0.125 A 
ATOM     24  O34 ZIN A   1      26.673   0.400  31.223  0.00  0.00    -0.082 OA
ATOM     25  C31 ZIN A   1      28.520   2.467  33.587  0.00  0.00     0.021 A 
ATOM     26  C30 ZIN A   1      29.698   2.706  32.902  0.00  0.00     0.015 A 
ENDBRANCH  19  20
BRANCH  11  27
ATOM     27  O15 ZIN A   1      39.240   5.052  32.347  0.00  0.00    -0.251 OA
BRANCH  27  28
ATOM     28  S16 ZIN A   1      40.715   4.991  31.977  0.00  0.00     0.251 S 
ATOM     29  O17 ZIN A   1      41.135   6.356  31.701  0.00  0.00    -0.572 OA
ATOM     30  O18 ZIN A   1      41.413   4.425  33.121  0.00  0.00    -0.572 OA
ATOM     31  O19 ZIN A   1      40.818   4.140  30.801  0.00  0.00    -0.572 OA
ENDBRANCH  27  28
ENDBRANCH  11  27
TORSDOF 3
ENDMDL
MODEL 43
REMARK CAVERDOCK RESULT:      17.0      0.000      0.000
REMARK CAVERDOCK CONSTRAINTS:       0.0      0.0      0.0      0.0
REMARK CAVERDOCK TUNNEL: 42     17.0      2.3     43.1
REMARK  3 active torsions:
REMARK  status: ('A' for Active; 'I' for Inactive)
REMARK    1  A    between atoms: C13_11  and  O15_12 
REMARK    2  A    between atoms: O15_12  and  S16_13 
REMARK    3  A    between atoms: C28_24  and  C29_25 
ROOT
ATOM      1  C1  ZIN A   1      31.518   4.620  30.697  0.00  0.00     0.021 C 
ATOM      2  C2  ZIN A   1      31.873   3.240  31.255  0.00  0.00    -0.012 C 
ATOM      3  C3  ZIN A   1      32.343   3.387  32.684  0.00  0.00     0.015 C 
ATOM      4  C4  ZIN A   1      33.455   4.450  32.679  0.00  0.00     0.007 C 
ATOM      5  C5  ZIN A   1      34.590   4.088  31.726  0.00  0.00     0.003 C 
ATOM      6  C7  ZIN A   1      34.084   3.781  30.309  0.00  0.00    -0.001 C 
ATOM      7  C9  ZIN A   1      35.278   3.316  29.467  0.00  0.00     0.033 C 
ATOM      8  C10 ZIN A   1      36.347   4.369  29.503  0.00  0.00    -0.023 C 
ATOM      9  C11 ZIN A   1      36.483   5.207  30.488  0.00  0.00    -0.072 C 
ATOM     10  C12 ZIN A   1      37.610   6.223  30.418  0.00  0.00     0.068 C 
ATOM     11  C13 ZIN A   1      38.410   6.149  31.722  0.00  0.00     0.149 C 
ATOM     12  C20 ZIN A   1      37.467   6.350  32.909  0.00  0.00     0.035 C 
ATOM     13  C21 ZIN A   1      36.453   5.205  32.962  0.00  0.00     0.016 C 
ATOM     14  C22 ZIN A   1      35.603   5.220  31.680  0.00  0.00    -0.017 C 
ATOM     15  C23 ZIN A   1      34.815   6.530  31.647  0.00  0.00     0.020 C 
ATOM     16  C24 ZIN A   1      33.063   2.651  30.442  0.00  0.00     0.006 C 
ATOM     17  C26 ZIN A   1      32.300   2.262  29.166  0.00  0.00     0.033 C 
ATOM     18  C27 ZIN A   1      30.985   1.734  29.739  0.00  0.00    -0.018 C 
ATOM     19  C28 ZIN A   1      30.760   2.290  30.962  0.00  0.00    -0.042 C 
ENDROOT
BRANCH  19  20
ATOM     20  C29 ZIN A   1      29.606   2.007  31.840  0.00  0.00    -0.011 A 
ATOM     21  C35 ZIN A   1      29.003   0.749  31.835  0.00  0.00     0.137 A 
ATOM     22  N33 ZIN A   1      27.977   0.493  32.621  0.00  0.00    -0.210 N 
ATOM     23  C32 ZIN A   1      27.475   1.409  33.429  0.00  0.00     0.125 A 
ATOM     24  O34 ZIN A   1      27.393  -0.796  32.593  0.00  0.00    -0.082 OA
ATOM     25  C31 ZIN A   1      28.013   2.681  33.488  0.00  0.00     0.021 A 
ATOM     26  C30 ZIN A   1      29.095   2.997  32.687  0.00  0.00     0.015 A 
ENDBRANCH  19  20
BRANCH  11  27
ATOM     27  O15 ZIN A   1      39.037   4.868  31.824  0.00  0.00    -0.251 OA
BRANCH  27  28
ATOM     28  S16 ZIN A   1      40.552   4.909  31.680  0.00  0.00     0.251 S 
ATOM     29  O17 ZIN A   1      41.090   3.968  32.650  0.00  0.00    -0.572 OA
ATOM     30  O18 ZIN A   1      40.855   4.519  30.312  0.00  0.00    -0.572 OA
ATOM     31  O19 ZIN A   1      40.963   6.276  31.961  0.00  0.00    -0.572 OA
ENDBRANCH  27  28
ENDBRANCH  11  27
TORSDOF 3
ENDMDL
MODEL 44
REMARK CAVERDOCK RESULT:      15.5      0.000      0.000
REMARK CAVERDOCK CONSTRAINTS:       0.3      0.0      0.0      0.0
REMARK CAVERDOCK TUNNEL: 43     15.5      2.4     44.4
REMARK  3 active torsions:
REMARK  status: ('A' for Active; 'I' for Inactive)
REMARK    1  A    between atoms: C13_11  and  O15_12 
REMARK    2  A    between atoms: O15_12  and  S16_13 
REMARK    3  A    between atoms: C28_24  and  C29_25 
ROOT
ATOM      1  C1  ZIN A   1      31.292   4.468  30.768  0.00  0.00     0.021 C 
ATOM      2  C2  ZIN A   1      31.703   3.078  31.259  0.00  0.00    -0.012 C 
ATOM      3  C3  ZIN A   1      32.191   3.178  32.685  0.00  0.00     0.015 C 
ATOM      4  C4  ZIN A   1      33.266   4.279  32.711  0.00  0.00     0.007 C 
ATOM      5  C5  ZIN A   1      34.396   3.999  31.726  0.00  0.00     0.003 C 
ATOM      6  C7  ZIN A   1      33.879   3.738  30.305  0.00  0.00    -0.001 C 
ATOM      7  C9  ZIN A   1      35.074   3.353  29.425  0.00  0.00     0.033 C 
ATOM      8  C10 ZIN A   1      36.107   4.440  29.492  0.00  0.00    -0.023 C 
ATOM      9  C11 ZIN A   1      36.229   5.238  30.512  0.00  0.00    -0.072 C 
ATOM     10  C12 ZIN A   1      37.319   6.296  30.470  0.00  0.00     0.068 C 
ATOM     11  C13 ZIN A   1      38.143   6.192  31.757  0.00  0.00     0.149 C 
ATOM     12  C20 ZIN A   1      37.213   6.307  32.966  0.00  0.00     0.035 C 
ATOM     13  C21 ZIN A   1      36.240   5.126  32.984  0.00  0.00     0.016 C 
ATOM     14  C22 ZIN A   1      35.369   5.167  31.716  0.00  0.00    -0.017 C 
ATOM     15  C23 ZIN A   1      34.536   6.449  31.754  0.00  0.00     0.020 C 
ATOM     16  C24 ZIN A   1      32.899   2.568  30.403  0.00  0.00     0.006 C 
ATOM     17  C26 ZIN A   1      32.129   2.209  29.122  0.00  0.00     0.033 C 
ATOM     18  C27 ZIN A   1      30.843   1.610  29.690  0.00  0.00    -0.018 C 
ATOM     19  C28 ZIN A   1      30.619   2.104  30.940  0.00  0.00    -0.042 C 
ENDROOT
BRANCH  19  20
ATOM     20  C29 ZIN A   1      29.491   1.741  31.821  0.00  0.00    -0.011 A 
ATOM     21  C35 ZIN A   1      28.937   0.461  31.775  0.00  0.00     0.137 A 
ATOM     22  N33 ZIN A   1      27.933   0.135  32.564  0.00  0.00    -0.210 N 
ATOM     23  C32 ZIN A   1      27.408   0.999  33.414  0.00  0.00     0.125 A 
ATOM     24  O34 ZIN A   1      27.400  -1.174  32.494  0.00  0.00    -0.082 OA
ATOM     25  C31 ZIN A   1      27.897   2.288  33.516  0.00  0.00     0.021 A 
ATOM     26  C30 ZIN A   1      28.954   2.677  32.713  0.00  0.00     0.015 A 
ENDBRANCH  19  20
BRANCH  11  27
ATOM     27  O15 ZIN A   1      38.815   4.931  31.792  0.00  0.00    -0.251 OA
BRANCH  27  28
ATOM     28  S16 ZIN A   1      40.332   5.038  31.720  0.00  0.00     0.251 S 
ATOM     29  O17 ZIN A   1      40.647   6.454  31.613  0.00  0.00    -0.572 OA
ATOM     30  O18 ZIN A   1      40.854   4.452  32.944  0.00  0.00    -0.572 OA
ATOM     31  O19 ZIN A   1      40.748   4.296  30.539  0.00  0.00    -0.572 OA
ENDBRANCH  27  28
ENDBRANCH  11  27
TORSDOF 3
ENDMDL
MODEL 45
REMARK CAVERDOCK RESULT:      14.1      0.000      0.000
REMARK CAVERDOCK CONSTRAINTS:       0.0      0.0      0.0      0.0
REMARK CAVERDOCK TUNNEL: 44     14.1      2.4     45.3
REMARK  3 active torsions:
REMARK  status: ('A' for Active; 'I' for Inactive)
REMARK    1  A    between atoms: C13_11  and  O15_12 
REMARK    2  A    between atoms: O15_12  and  S16_13 
REMARK    3  A    between atoms: C28_24  and  C29_25 
ROOT
ATOM      1  C1  ZIN A   1      31.068   4.348  30.528  0.00  0.00     0.021 C 
ATOM      2  C2  ZIN A   1      31.434   2.985  31.118  0.00  0.00    -0.012 C 
ATOM      3  C3  ZIN A   1      31.864   3.163  32.555  0.00  0.00     0.015 C 
ATOM      4  C4  ZIN A   1      32.955   4.246  32.561  0.00  0.00     0.007 C 
ATOM      5  C5  ZIN A   1      34.121   3.891  31.644  0.00  0.00     0.003 C 
ATOM      6  C7  ZIN A   1      33.659   3.553  30.220  0.00  0.00    -0.001 C 
ATOM      7  C9  ZIN A   1      34.882   3.098  29.416  0.00  0.00     0.033 C 
ATOM      8  C10 ZIN A   1      35.931   4.171  29.463  0.00  0.00    -0.023 C 
ATOM      9  C11 ZIN A   1      36.025   5.027  30.438  0.00  0.00    -0.072 C 
ATOM     10  C12 ZIN A   1      37.134   6.063  30.381  0.00  0.00     0.068 C 
ATOM     11  C13 ZIN A   1      37.901   6.024  31.706  0.00  0.00     0.149 C 
ATOM     12  C20 ZIN A   1      36.924   6.226  32.865  0.00  0.00     0.035 C 
ATOM     13  C21 ZIN A   1      35.930   5.063  32.910  0.00  0.00     0.016 C 
ATOM     14  C22 ZIN A   1      35.114   5.041  31.606  0.00  0.00    -0.017 C 
ATOM     15  C23 ZIN A   1      34.303   6.335  31.532  0.00  0.00     0.020 C 
ATOM     16  C24 ZIN A   1      32.655   2.406  30.345  0.00  0.00     0.006 C 
ATOM     17  C26 ZIN A   1      31.933   1.983  29.056  0.00  0.00     0.033 C 
ATOM     18  C27 ZIN A   1      30.614   1.438  29.603  0.00  0.00    -0.018 C 
ATOM     19  C28 ZIN A   1      30.347   2.009  30.810  0.00  0.00    -0.042 C 
ENDROOT
BRANCH  19  20
ATOM     20  C29 ZIN A   1      29.176   1.718  31.662  0.00  0.00    -0.011 A 
ATOM     21  C35 ZIN A   1      28.307   0.674  31.342  0.00  0.00     0.137 A 
ATOM     22  N33 ZIN A   1      27.265   0.409  32.103  0.00  0.00    -0.210 N 
ATOM     23  C32 ZIN A   1      26.996   1.119  33.184  0.00  0.00     0.125 A 
ATOM     24  O34 ZIN A   1      26.408  -0.660  31.750  0.00  0.00    -0.082 OA
ATOM     25  C31 ZIN A   1      27.806   2.172  33.567  0.00  0.00     0.021 A 
ATOM     26  C30 ZIN A   1      28.915   2.486  32.803  0.00  0.00     0.015 A 
ENDBRANCH  19  20
BRANCH  11  27
ATOM     27  O15 ZIN A   1      38.549   4.758  31.844  0.00  0.00    -0.251 OA
BRANCH  27  28
ATOM     28  S16 ZIN A   1      39.974   4.732  31.311  0.00  0.00     0.251 S 
ATOM     29  O17 ZIN A   1      40.054   3.614  30.383  0.00  0.00    -0.572 OA
ATOM     30  O18 ZIN A   1      40.199   6.008  30.650  0.00  0.00    -0.572 OA
ATOM     31  O19 ZIN A   1      40.849   4.551  32.459  0.00  0.00    -0.572 OA
ENDBRANCH  27  28
ENDBRANCH  11  27
TORSDOF 3
ENDMDL
MODEL 46
REMARK CAVERDOCK RESULT:      12.7      0.000      0.000
REMARK CAVERDOCK CONSTRAINTS:       0.0      0.0      0.0      0.0
REMARK CAVERDOCK TUNNEL: 45     12.7      2.3     46.3
REMARK  3 active torsions:
REMARK  status: ('A' for Active; 'I' for Inactive)
REMARK    1  A    between atoms: C13_11  and  O15_12 
REMARK    2  A    between atoms: O15_12  and  S16_13 
REMARK    3  A    between atoms: C28_24  and  C29_25 
ROOT
ATOM      1  C1  ZIN A   1      30.828   4.330  30.808  0.00  0.00     0.021 C 
ATOM      2  C2  ZIN A   1      31.224   2.914  31.232  0.00  0.00    -0.012 C 
ATOM      3  C3  ZIN A   1      31.767   2.950  32.641  0.00  0.00     0.015 C 
ATOM      4  C4  ZIN A   1      32.868   4.023  32.666  0.00  0.00     0.007 C 
ATOM      5  C5  ZIN A   1      33.954   3.755  31.629  0.00  0.00     0.003 C 
ATOM      6  C7  ZIN A   1      33.377   3.559  30.219  0.00  0.00    -0.001 C 
ATOM      7  C9  ZIN A   1      34.529   3.179  29.281  0.00  0.00     0.033 C 
ATOM      8  C10 ZIN A   1      35.590   4.239  29.348  0.00  0.00    -0.023 C 
ATOM      9  C11 ZIN A   1      35.770   4.995  30.391  0.00  0.00    -0.072 C 
ATOM     10  C12 ZIN A   1      36.883   6.028  30.346  0.00  0.00     0.068 C 
ATOM     11  C13 ZIN A   1      37.751   5.858  31.596  0.00  0.00     0.149 C 
ATOM     12  C20 ZIN A   1      36.871   5.949  32.843  0.00  0.00     0.035 C 
ATOM     13  C21 ZIN A   1      35.871   4.791  32.855  0.00  0.00     0.016 C 
ATOM     14  C22 ZIN A   1      34.954   4.899  31.624  0.00  0.00    -0.017 C 
ATOM     15  C23 ZIN A   1      34.154   6.198  31.740  0.00  0.00     0.020 C 
ATOM     16  C24 ZIN A   1      32.374   2.409  30.312  0.00  0.00     0.006 C 
ATOM     17  C26 ZIN A   1      31.548   2.116  29.050  0.00  0.00     0.033 C 
ATOM     18  C27 ZIN A   1      30.270   1.525  29.644  0.00  0.00    -0.018 C 
ATOM     19  C28 ZIN A   1      30.105   1.977  30.919  0.00  0.00    -0.042 C 
ENDROOT
BRANCH  19  20
ATOM     20  C29 ZIN A   1      29.001   1.608  31.829  0.00  0.00    -0.011 A 
ATOM     21  C35 ZIN A   1      28.287   0.426  31.636  0.00  0.00     0.137 A 
ATOM     22  N33 ZIN A   1      27.306   0.093  32.450  0.00  0.00    -0.210 N 
ATOM     23  C32 ZIN A   1      26.953   0.861  33.464  0.00  0.00     0.125 A 
ATOM     24  O34 ZIN A   1      26.606  -1.117  32.226  0.00  0.00    -0.082 OA
ATOM     25  C31 ZIN A   1      27.608   2.051  33.720  0.00  0.00     0.021 A 
ATOM     26  C30 ZIN A   1      28.650   2.442  32.898  0.00  0.00     0.015 A 
ENDBRANCH  19  20
BRANCH  11  27
ATOM     27  O15 ZIN A   1      38.394   4.581  31.560  0.00  0.00    -0.251 OA
BRANCH  27  28
ATOM     28  S16 ZIN A   1      39.830   4.627  31.058  0.00  0.00     0.251 S 
ATOM     29  O17 ZIN A   1      40.658   5.009  32.191  0.00  0.00    -0.572 OA
ATOM     30  O18 ZIN A   1      40.148   3.293  30.573  0.00  0.00    -0.572 OA
ATOM     31  O19 ZIN A   1      39.871   5.617  29.993  0.00  0.00    -0.572 OA
ENDBRANCH  27  28
ENDBRANCH  11  27
TORSDOF 3
ENDMDL
MODEL 47
REMARK CAVERDOCK RESULT:      11.8      0.000      0.000
REMARK CAVERDOCK CONSTRAINTS:       0.3      0.0      0.0      0.0
REMARK CAVERDOCK TUNNEL: 46     11.8      2.4     47.4
REMARK  3 active torsions:
REMARK  status: ('A' for Active; 'I' for Inactive)
REMARK    1  A    between atoms: C13_11  and  O15_12 
REMARK    2  A    between atoms: O15_12  and  S16_13 
REMARK    3  A    between atoms: C28_24  and  C29_25 
ROOT
ATOM      1  C1  ZIN A   1      30.622   4.141  30.520  0.00  0.00     0.021 C 
ATOM      2  C2  ZIN A   1      31.004   2.773  31.088  0.00  0.00    -0.012 C 
ATOM      3  C3  ZIN A   1      31.488   2.941  32.509  0.00  0.00     0.015 C 
ATOM      4  C4  ZIN A   1      32.584   4.020  32.480  0.00  0.00     0.007 C 
ATOM      5  C5  ZIN A   1      33.713   3.665  31.517  0.00  0.00     0.003 C 
ATOM      6  C7  ZIN A   1      33.195   3.336  30.109  0.00  0.00    -0.001 C 
ATOM      7  C9  ZIN A   1      34.386   2.880  29.258  0.00  0.00     0.033 C 
ATOM      8  C10 ZIN A   1      35.439   3.949  29.271  0.00  0.00    -0.023 C 
ATOM      9  C11 ZIN A   1      35.574   4.799  30.245  0.00  0.00    -0.072 C 
ATOM     10  C12 ZIN A   1      36.685   5.831  30.151  0.00  0.00     0.068 C 
ATOM     11  C13 ZIN A   1      37.502   5.782  31.446  0.00  0.00     0.149 C 
ATOM     12  C20 ZIN A   1      36.570   5.982  32.642  0.00  0.00     0.035 C 
ATOM     13  C21 ZIN A   1      35.574   4.823  32.720  0.00  0.00     0.016 C 
ATOM     14  C22 ZIN A   1      34.709   4.811  31.447  0.00  0.00    -0.017 C 
ATOM     15  C23 ZIN A   1      33.900   6.109  31.411  0.00  0.00     0.020 C 
ATOM     16  C24 ZIN A   1      32.192   2.193  30.267  0.00  0.00     0.006 C 
ATOM     17  C26 ZIN A   1      31.420   1.780  29.004  0.00  0.00     0.033 C 
ATOM     18  C27 ZIN A   1      30.121   1.237  29.598  0.00  0.00    -0.018 C 
ATOM     19  C28 ZIN A   1      29.902   1.803  30.818  0.00  0.00    -0.042 C 
ENDROOT
BRANCH  19  20
ATOM     20  C29 ZIN A   1      28.763   1.512  31.712  0.00  0.00    -0.011 A 
ATOM     21  C35 ZIN A   1      28.065   0.309  31.603  0.00  0.00     0.137 A 
ATOM     22  N33 ZIN A   1      27.051   0.045  32.403  0.00  0.00    -0.210 N 
ATOM     23  C32 ZIN A   1      26.652   0.903  33.325  0.00  0.00     0.125 A 
ATOM     24  O34 ZIN A   1      26.369  -1.187  32.268  0.00  0.00    -0.082 OA
ATOM     25  C31 ZIN A   1      27.288   2.119  33.492  0.00  0.00     0.021 A 
ATOM     26  C30 ZIN A   1      28.361   2.440  32.680  0.00  0.00     0.015 A 
ENDBRANCH  19  20
BRANCH  11  27
ATOM     27  O15 ZIN A   1      38.149   4.512  31.553  0.00  0.00    -0.251 OA
BRANCH  27  28
ATOM     28  S16 ZIN A   1      39.604   4.521  31.106  0.00  0.00     0.251 S 
ATOM     29  O17 ZIN A   1      40.403   4.813  32.286  0.00  0.00    -0.572 OA
ATOM     30  O18 ZIN A   1      39.886   3.200  30.567  0.00  0.00    -0.572 OA
ATOM     31  O19 ZIN A   1      39.726   5.559  30.094  0.00  0.00    -0.572 OA
ENDBRANCH  27  28
ENDBRANCH  11  27
TORSDOF 3
ENDMDL
MODEL 48
REMARK CAVERDOCK RESULT:      10.8      0.000      0.000
REMARK CAVERDOCK CONSTRAINTS:       0.0      0.0      0.0      0.0
REMARK CAVERDOCK TUNNEL: 47     10.8      2.4     48.2
REMARK  3 active torsions:
REMARK  status: ('A' for Active; 'I' for Inactive)
REMARK    1  A    between atoms: C13_11  and  O15_12 
REMARK    2  A    between atoms: O15_12  and  S16_13 
REMARK    3  A    between atoms: C28_24  and  C29_25 
ROOT
ATOM      1  C1  ZIN A   1      30.473   3.941  30.503  0.00  0.00     0.021 C 
ATOM      2  C2  ZIN A   1      30.886   2.577  31.057  0.00  0.00    -0.012 C 
ATOM      3  C3  ZIN A   1      31.393   2.746  32.471  0.00  0.00     0.015 C 
ATOM      4  C4  ZIN A   1      32.470   3.843  32.428  0.00  0.00     0.007 C 
ATOM      5  C5  ZIN A   1      33.588   3.510  31.445  0.00  0.00     0.003 C 
ATOM      6  C7  ZIN A   1      33.052   3.180  30.044  0.00  0.00    -0.001 C 
ATOM      7  C9  ZIN A   1      34.235   2.747  29.171  0.00  0.00     0.033 C 
ATOM      8  C10 ZIN A   1      35.271   3.833  29.171  0.00  0.00    -0.023 C 
ATOM      9  C11 ZIN A   1      35.409   4.680  30.147  0.00  0.00    -0.072 C 
ATOM     10  C12 ZIN A   1      36.501   5.730  30.039  0.00  0.00     0.068 C 
ATOM     11  C13 ZIN A   1      37.341   5.688  31.320  0.00  0.00     0.149 C 
ATOM     12  C20 ZIN A   1      36.426   5.867  32.533  0.00  0.00     0.035 C 
ATOM     13  C21 ZIN A   1      35.451   4.692  32.621  0.00  0.00     0.016 C 
ATOM     14  C22 ZIN A   1      34.564   4.673  31.364  0.00  0.00    -0.017 C 
ATOM     15  C23 ZIN A   1      33.735   5.957  31.348  0.00  0.00     0.020 C 
ATOM     16  C24 ZIN A   1      32.070   2.020  30.213  0.00  0.00     0.006 C 
ATOM     17  C26 ZIN A   1      31.283   1.600  28.961  0.00  0.00     0.033 C 
ATOM     18  C27 ZIN A   1      30.003   1.034  29.574  0.00  0.00    -0.018 C 
ATOM     19  C28 ZIN A   1      29.796   1.591  30.801  0.00  0.00    -0.042 C 
ENDROOT
BRANCH  19  20
ATOM     20  C29 ZIN A   1      28.677   1.277  31.713  0.00  0.00    -0.011 A 
ATOM     21  C35 ZIN A   1      27.746   0.292  31.381  0.00  0.00     0.137 A 
ATOM     22  N33 ZIN A   1      26.750   0.007  32.196  0.00  0.00    -0.210 N 
ATOM     23  C32 ZIN A   1      26.587   0.643  33.342  0.00  0.00     0.125 A 
ATOM     24  O34 ZIN A   1      25.828  -1.002  31.830  0.00  0.00    -0.082 OA
ATOM     25  C31 ZIN A   1      27.463   1.635  33.740  0.00  0.00     0.021 A 
ATOM     26  C30 ZIN A   1      28.528   1.967  32.922  0.00  0.00     0.015 A 
ENDBRANCH  19  20
BRANCH  11  27
ATOM     27  O15 ZIN A   1      38.010   4.429  31.410  0.00  0.00    -0.251 OA
BRANCH  27  28
ATOM     28  S16 ZIN A   1      39.498   4.496  31.098  0.00  0.00     0.251 S 
ATOM     29  O17 ZIN A   1      39.973   3.123  31.025  0.00  0.00    -0.572 OA
ATOM     30  O18 ZIN A   1      39.630   5.189  29.826  0.00  0.00    -0.572 OA
ATOM     31  O19 ZIN A   1      40.122   5.232  32.187  0.00  0.00    -0.572 OA
ENDBRANCH  27  28
ENDBRANCH  11  27
TORSDOF 3
ENDMDL
MODEL 49
REMARK CAVERDOCK RESULT:      10.0      0.000      0.000
REMARK CAVERDOCK CONSTRAINTS:       0.0      0.0      0.0      0.0
REMARK CAVERDOCK TUNNEL: 48     10.0      2.4     49.3
REMARK  3 active torsions:
REMARK  status: ('A' for Active; 'I' for Inactive)
REMARK    1  A    between atoms: C13_11  and  O15_12 
REMARK    2  A    between atoms: O15_12  and  S16_13 
REMARK    3  A    between atoms: C28_24  and  C29_25 
ROOT
ATOM      1  C1  ZIN A   1      30.275   3.794  30.502  0.00  0.00     0.021 C 
ATOM      2  C2  ZIN A   1      30.702   2.443  31.077  0.00  0.00    -0.012 C 
ATOM      3  C3  ZIN A   1      31.208   2.639  32.487  0.00  0.00     0.015 C 
ATOM      4  C4  ZIN A   1      32.275   3.745  32.426  0.00  0.00     0.007 C 
ATOM      5  C5  ZIN A   1      33.395   3.408  31.447  0.00  0.00     0.003 C 
ATOM      6  C7  ZIN A   1      32.860   3.052  30.052  0.00  0.00    -0.001 C 
ATOM      7  C9  ZIN A   1      34.046   2.617  29.184  0.00  0.00     0.033 C 
ATOM      8  C10 ZIN A   1      35.072   3.712  29.166  0.00  0.00    -0.023 C 
ATOM      9  C11 ZIN A   1      35.203   4.576  30.129  0.00  0.00    -0.072 C 
ATOM     10  C12 ZIN A   1      36.285   5.635  30.003  0.00  0.00     0.068 C 
ATOM     11  C13 ZIN A   1      37.126   5.621  31.283  0.00  0.00     0.149 C 
ATOM     12  C20 ZIN A   1      36.211   5.810  32.495  0.00  0.00     0.035 C 
ATOM     13  C21 ZIN A   1      35.247   4.627  32.602  0.00  0.00     0.016 C 
ATOM     14  C22 ZIN A   1      34.359   4.579  31.346  0.00  0.00    -0.017 C 
ATOM     15  C23 ZIN A   1      33.517   5.855  31.311  0.00  0.00     0.020 C 
ATOM     16  C24 ZIN A   1      31.890   1.884  30.240  0.00  0.00     0.006 C 
ATOM     17  C26 ZIN A   1      31.106   1.438  28.996  0.00  0.00     0.033 C 
ATOM     18  C27 ZIN A   1      29.832   0.869  29.619  0.00  0.00    -0.018 C 
ATOM     19  C28 ZIN A   1      29.621   1.443  30.837  0.00  0.00    -0.042 C 
ENDROOT
BRANCH  19  20
ATOM     20  C29 ZIN A   1      28.506   1.132  31.755  0.00  0.00    -0.011 A 
ATOM     21  C35 ZIN A   1      27.424   0.364  31.324  0.00  0.00     0.137 A 
ATOM     22  N33 ZIN A   1      26.432   0.081  32.143  0.00  0.00    -0.210 N 
ATOM     23  C32 ZIN A   1      26.414   0.518  33.390  0.00  0.00     0.125 A 
ATOM     24  O34 ZIN A   1      25.353  -0.705  31.673  0.00  0.00    -0.082 OA
ATOM     25  C31 ZIN A   1      27.446   1.289  33.891  0.00  0.00     0.021 A 
ATOM     26  C30 ZIN A   1      28.514   1.607  33.072  0.00  0.00     0.015 A 
ENDBRANCH  19  20
BRANCH  11  27
ATOM     27  O15 ZIN A   1      37.807   4.369  31.392  0.00  0.00    -0.251 OA
BRANCH  27  28
ATOM     28  S16 ZIN A   1      39.288   4.441  31.048  0.00  0.00     0.251 S 
ATOM     29  O17 ZIN A   1      39.753   3.069  30.913  0.00  0.00    -0.572 OA
ATOM     30  O18 ZIN A   1      39.395   5.179  29.799  0.00  0.00    -0.572 OA
ATOM     31  O19 ZIN A   1      39.942   5.133  32.148  0.00  0.00    -0.572 OA
ENDBRANCH  27  28
ENDBRANCH  11  27
TORSDOF 3
ENDMDL
MODEL 50
REMARK CAVERDOCK RESULT:       9.9      0.000      0.000
REMARK CAVERDOCK CONSTRAINTS:       0.2      0.0      0.0      0.0
REMARK CAVERDOCK TUNNEL: 49      9.9      2.3     50.4
REMARK  3 active torsions:
REMARK  status: ('A' for Active; 'I' for Inactive)
REMARK    1  A    between atoms: C13_11  and  O15_12 
REMARK    2  A    between atoms: O15_12  and  S16_13 
REMARK    3  A    between atoms: C28_24  and  C29_25 
ROOT
ATOM      1  C1  ZIN A   1      30.115   3.741  30.607  0.00  0.00     0.021 C 
ATOM      2  C2  ZIN A   1      30.556   2.384  31.159  0.00  0.00    -0.012 C 
ATOM      3  C3  ZIN A   1      31.087   2.565  32.561  0.00  0.00     0.015 C 
ATOM      4  C4  ZIN A   1      32.150   3.675  32.495  0.00  0.00     0.007 C 
ATOM      5  C5  ZIN A   1      33.252   3.352  31.492  0.00  0.00     0.003 C 
ATOM      6  C7  ZIN A   1      32.694   3.010  30.103  0.00  0.00    -0.001 C 
ATOM      7  C9  ZIN A   1      33.866   2.588  29.208  0.00  0.00     0.033 C 
ATOM      8  C10 ZIN A   1      34.889   3.687  29.185  0.00  0.00    -0.023 C 
ATOM      9  C11 ZIN A   1      35.034   4.540  30.155  0.00  0.00    -0.072 C 
ATOM     10  C12 ZIN A   1      36.111   5.603  30.023  0.00  0.00     0.068 C 
ATOM     11  C13 ZIN A   1      36.975   5.576  31.288  0.00  0.00     0.149 C 
ATOM     12  C20 ZIN A   1      36.081   5.749  32.517  0.00  0.00     0.035 C 
ATOM     13  C21 ZIN A   1      35.122   4.562  32.628  0.00  0.00     0.016 C 
ATOM     14  C22 ZIN A   1      34.212   4.526  31.388  0.00  0.00    -0.017 C 
ATOM     15  C23 ZIN A   1      33.367   5.801  31.383  0.00  0.00     0.020 C 
ATOM     16  C24 ZIN A   1      31.730   1.838  30.294  0.00  0.00     0.006 C 
ATOM     17  C26 ZIN A   1      30.926   1.404  29.059  0.00  0.00     0.033 C 
ATOM     18  C27 ZIN A   1      29.664   0.825  29.698  0.00  0.00    -0.018 C 
ATOM     19  C28 ZIN A   1      29.473   1.384  30.926  0.00  0.00    -0.042 C 
ENDROOT
BRANCH  19  20
ATOM     20  C29 ZIN A   1      28.376   1.059  31.860  0.00  0.00    -0.011 A 
ATOM     21  C35 ZIN A   1      27.289   0.292  31.440  0.00  0.00     0.137 A 
ATOM     22  N33 ZIN A   1      26.312  -0.003  32.273  0.00  0.00    -0.210 N 
ATOM     23  C32 ZIN A   1      26.314   0.421  33.524  0.00  0.00     0.125 A 
ATOM     24  O34 ZIN A   1      25.228  -0.788  31.814  0.00  0.00    -0.082 OA
ATOM     25  C31 ZIN A   1      27.352   1.191  34.016  0.00  0.00     0.021 A 
ATOM     26  C30 ZIN A   1      28.404   1.522  33.181  0.00  0.00     0.015 A 
ENDBRANCH  19  20
BRANCH  11  27
ATOM     27  O15 ZIN A   1      37.661   4.325  31.370  0.00  0.00    -0.251 OA
BRANCH  27  28
ATOM     28  S16 ZIN A   1      39.147   4.414  31.052  0.00  0.00     0.251 S 
ATOM     29  O17 ZIN A   1      39.805   4.893  32.257  0.00  0.00    -0.572 OA
ATOM     30  O18 ZIN A   1      39.580   3.074  30.688  0.00  0.00    -0.572 OA
ATOM     31  O19 ZIN A   1      39.284   5.350  29.946  0.00  0.00    -0.572 OA
ENDBRANCH  27  28
ENDBRANCH  11  27
TORSDOF 3
ENDMDL
MODEL 51
REMARK CAVERDOCK RESULT:      10.1      0.000      0.000
REMARK CAVERDOCK CONSTRAINTS:       0.0      0.0      0.0      0.0
REMARK CAVERDOCK TUNNEL: 50     10.1      2.3     51.1
REMARK  3 active torsions:
REMARK  status: ('A' for Active; 'I' for Inactive)
REMARK    1  A    between atoms: C13_11  and  O15_12 
REMARK    2  A    between atoms: O15_12  and  S16_13 
REMARK    3  A    between atoms: C28_24  and  C29_25 
ROOT
ATOM      1  C1  ZIN A   1      29.872   3.519  30.475  0.00  0.00     0.021 C 
ATOM      2  C2  ZIN A   1      30.341   2.167  31.016  0.00  0.00    -0.012 C 
ATOM      3  C3  ZIN A   1      30.839   2.343  32.431  0.00  0.00     0.015 C 
ATOM      4  C4  ZIN A   1      31.870   3.485  32.401  0.00  0.00     0.007 C 
ATOM      5  C5  ZIN A   1      33.001   3.209  31.415  0.00  0.00     0.003 C 
ATOM      6  C7  ZIN A   1      32.480   2.871  30.011  0.00  0.00    -0.001 C 
ATOM      7  C9  ZIN A   1      33.681   2.497  29.134  0.00  0.00     0.033 C 
ATOM      8  C10 ZIN A   1      34.671   3.625  29.146  0.00  0.00    -0.023 C 
ATOM      9  C11 ZIN A   1      34.772   4.468  30.131  0.00  0.00    -0.072 C 
ATOM     10  C12 ZIN A   1      35.820   5.563  30.035  0.00  0.00     0.068 C 
ATOM     11  C13 ZIN A   1      36.660   5.544  31.316  0.00  0.00     0.149 C 
ATOM     12  C20 ZIN A   1      35.738   5.672  32.530  0.00  0.00     0.035 C 
ATOM     13  C21 ZIN A   1      34.812   4.456  32.605  0.00  0.00     0.016 C 
ATOM     14  C22 ZIN A   1      33.928   4.412  31.347  0.00  0.00    -0.017 C 
ATOM     15  C23 ZIN A   1      33.046   5.661  31.343  0.00  0.00     0.020 C 
ATOM     16  C24 ZIN A   1      31.548   1.669  30.167  0.00  0.00     0.006 C 
ATOM     17  C26 ZIN A   1      30.780   1.230  28.910  0.00  0.00     0.033 C 
ATOM     18  C27 ZIN A   1      29.524   0.605  29.516  0.00  0.00    -0.018 C 
ATOM     19  C28 ZIN A   1      29.293   1.140  30.748  0.00  0.00    -0.042 C 
ENDROOT
BRANCH  19  20
ATOM     20  C29 ZIN A   1      28.188   0.770  31.655  0.00  0.00    -0.011 A 
ATOM     21  C35 ZIN A   1      28.265  -0.386  32.434  0.00  0.00     0.137 A 
ATOM     22  N33 ZIN A   1      27.282  -0.714  33.248  0.00  0.00    -0.210 N 
ATOM     23  C32 ZIN A   1      26.190   0.022  33.352  0.00  0.00     0.125 A 
ATOM     24  O34 ZIN A   1      27.397  -1.890  34.026  0.00  0.00    -0.082 OA
ATOM     25  C31 ZIN A   1      26.036   1.179  32.611  0.00  0.00     0.021 A 
ATOM     26  C30 ZIN A   1      27.042   1.570  31.746  0.00  0.00     0.015 A 
ENDBRANCH  19  20
BRANCH  11  27
ATOM     27  O15 ZIN A   1      37.381   4.312  31.394  0.00  0.00    -0.251 OA
BRANCH  27  28
ATOM     28  S16 ZIN A   1      38.859   4.439  31.053  0.00  0.00     0.251 S 
ATOM     29  O17 ZIN A   1      38.939   5.190  29.809  0.00  0.00    -0.572 OA
ATOM     30  O18 ZIN A   1      39.486   5.145  32.159  0.00  0.00    -0.572 OA
ATOM     31  O19 ZIN A   1      39.374   3.086  30.907  0.00  0.00    -0.572 OA
ENDBRANCH  27  28
ENDBRANCH  11  27
TORSDOF 3
ENDMDL
MODEL 52
REMARK CAVERDOCK RESULT:       9.9      0.000      0.000
REMARK CAVERDOCK CONSTRAINTS:       0.1      0.0      0.0      0.0
REMARK CAVERDOCK TUNNEL: 51      9.9      2.3     52.1
REMARK  3 active torsions:
REMARK  status: ('A' for Active; 'I' for Inactive)
REMARK    1  A    between atoms: C13_11  and  O15_12 
REMARK    2  A    between atoms: O15_12  and  S16_13 
REMARK    3  A    between atoms: C28_24  and  C29_25 
ROOT
ATOM      1  C1  ZIN A   1      29.674   3.520  30.683  0.00  0.00     0.021 C 
ATOM      2  C2  ZIN A   1      30.143   2.167  31.222  0.00  0.00    -0.012 C 
ATOM      3  C3  ZIN A   1      30.674   2.347  32.625  0.00  0.00     0.015 C 
ATOM      4  C4  ZIN A   1      31.715   3.478  32.564  0.00  0.00     0.007 C 
ATOM      5  C5  ZIN A   1      32.821   3.185  31.556  0.00  0.00     0.003 C 
ATOM      6  C7  ZIN A   1      32.266   2.843  30.166  0.00  0.00    -0.001 C 
ATOM      7  C9  ZIN A   1      33.443   2.452  29.265  0.00  0.00     0.033 C 
ATOM      8  C10 ZIN A   1      34.444   3.570  29.248  0.00  0.00    -0.023 C 
ATOM      9  C11 ZIN A   1      34.575   4.418  30.225  0.00  0.00    -0.072 C 
ATOM     10  C12 ZIN A   1      35.631   5.503  30.098  0.00  0.00     0.068 C 
ATOM     11  C13 ZIN A   1      36.498   5.483  31.361  0.00  0.00     0.149 C 
ATOM     12  C20 ZIN A   1      35.605   5.628  32.594  0.00  0.00     0.035 C 
ATOM     13  C21 ZIN A   1      34.670   4.422  32.698  0.00  0.00     0.016 C 
ATOM     14  C22 ZIN A   1      33.757   4.379  31.459  0.00  0.00    -0.017 C 
ATOM     15  C23 ZIN A   1      32.887   5.636  31.467  0.00  0.00     0.020 C 
ATOM     16  C24 ZIN A   1      31.325   1.651  30.350  0.00  0.00     0.006 C 
ATOM     17  C26 ZIN A   1      30.526   1.212  29.114  0.00  0.00     0.033 C 
ATOM     18  C27 ZIN A   1      29.277   0.603  29.752  0.00  0.00    -0.018 C 
ATOM     19  C28 ZIN A   1      29.079   1.148  30.985  0.00  0.00    -0.042 C 
ENDROOT
BRANCH  19  20
ATOM     20  C29 ZIN A   1      27.991   0.795  31.919  0.00  0.00    -0.011 A 
ATOM     21  C35 ZIN A   1      28.203  -0.137  32.936  0.00  0.00     0.137 A 
ATOM     22  N33 ZIN A   1      27.234  -0.449  33.773  0.00  0.00    -0.210 N 
ATOM     23  C32 ZIN A   1      26.033   0.092  33.679  0.00  0.00     0.125 A 
ATOM     24  O34 ZIN A   1      27.486  -1.395  34.796  0.00  0.00    -0.082 OA
ATOM     25  C31 ZIN A   1      25.742   1.019  32.696  0.00  0.00     0.021 A 
ATOM     26  C30 ZIN A   1      26.727   1.385  31.797  0.00  0.00     0.015 A 
ENDBRANCH  19  20
BRANCH  11  27
ATOM     27  O15 ZIN A   1      37.209   4.245  31.430  0.00  0.00    -0.251 OA
BRANCH  27  28
ATOM     28  S16 ZIN A   1      38.636   4.322  30.907  0.00  0.00     0.251 S 
ATOM     29  O17 ZIN A   1      38.625   5.260  29.796  0.00  0.00    -0.572 OA
ATOM     30  O18 ZIN A   1      39.464   4.789  32.009  0.00  0.00    -0.572 OA
ATOM     31  O19 ZIN A   1      39.001   2.979  30.483  0.00  0.00    -0.572 OA
ENDBRANCH  27  28
ENDBRANCH  11  27
TORSDOF 3
ENDMDL
MODEL 53
REMARK CAVERDOCK RESULT:      10.4      0.000      0.000
REMARK CAVERDOCK CONSTRAINTS:       0.4      0.0      0.0      0.0
REMARK CAVERDOCK TUNNEL: 52     10.4      2.3     53.1
REMARK  3 active torsions:
REMARK  status: ('A' for Active; 'I' for Inactive)
REMARK    1  A    between atoms: C13_11  and  O15_12 
REMARK    2  A    between atoms: O15_12  and  S16_13 
REMARK    3  A    between atoms: C28_24  and  C29_25 
ROOT
ATOM      1  C1  ZIN A   1      29.511   3.384  30.324  0.00  0.00     0.021 C 
ATOM      2  C2  ZIN A   1      29.957   2.069  30.964  0.00  0.00    -0.012 C 
ATOM      3  C3  ZIN A   1      30.421   2.335  32.377  0.00  0.00     0.015 C 
ATOM      4  C4  ZIN A   1      31.461   3.466  32.298  0.00  0.00     0.007 C 
ATOM      5  C5  ZIN A   1      32.614   3.120  31.361  0.00  0.00     0.003 C 
ATOM      6  C7  ZIN A   1      32.125   2.693  29.969  0.00  0.00    -0.001 C 
ATOM      7  C9  ZIN A   1      33.344   2.255  29.149  0.00  0.00     0.033 C 
ATOM      8  C10 ZIN A   1      34.342   3.375  29.112  0.00  0.00    -0.023 C 
ATOM      9  C11 ZIN A   1      34.425   4.281  30.042  0.00  0.00    -0.072 C 
ATOM     10  C12 ZIN A   1      35.483   5.362  29.900  0.00  0.00     0.068 C 
ATOM     11  C13 ZIN A   1      36.290   5.422  31.200  0.00  0.00     0.149 C 
ATOM     12  C20 ZIN A   1      35.340   5.635  32.380  0.00  0.00     0.035 C 
ATOM     13  C21 ZIN A   1      34.404   4.432  32.512  0.00  0.00     0.016 C 
ATOM     14  C22 ZIN A   1      33.551   4.310  31.237  0.00  0.00    -0.017 C 
ATOM     15  C23 ZIN A   1      32.678   5.561  31.129  0.00  0.00     0.020 C 
ATOM     16  C24 ZIN A   1      31.180   1.509  30.181  0.00  0.00     0.006 C 
ATOM     17  C26 ZIN A   1      30.441   0.992  28.937  0.00  0.00     0.033 C 
ATOM     18  C27 ZIN A   1      29.166   0.415  29.551  0.00  0.00    -0.018 C 
ATOM     19  C28 ZIN A   1      28.908   1.031  30.739  0.00  0.00    -0.042 C 
ENDROOT
BRANCH  19  20
ATOM     20  C29 ZIN A   1      27.778   0.728  31.641  0.00  0.00    -0.011 A 
ATOM     21  C35 ZIN A   1      27.976  -0.026  32.798  0.00  0.00     0.137 A 
ATOM     22  N33 ZIN A   1      26.970  -0.292  33.606  0.00  0.00    -0.210 N 
ATOM     23  C32 ZIN A   1      25.744   0.129  33.352  0.00  0.00     0.125 A 
ATOM     24  O34 ZIN A   1      27.209  -1.056  34.773  0.00  0.00    -0.082 OA
ATOM     25  C31 ZIN A   1      25.466   0.877  32.224  0.00  0.00     0.021 A 
ATOM     26  C30 ZIN A   1      26.489   1.188  31.347  0.00  0.00     0.015 A 
ENDBRANCH  19  20
BRANCH  11  27
ATOM     27  O15 ZIN A   1      37.001   4.194  31.377  0.00  0.00    -0.251 OA
BRANCH  27  28
ATOM     28  S16 ZIN A   1      38.462   4.260  30.956  0.00  0.00     0.251 S 
ATOM     29  O17 ZIN A   1      39.219   4.663  32.131  0.00  0.00    -0.572 OA
ATOM     30  O18 ZIN A   1      38.828   2.928  30.500  0.00  0.00    -0.572 OA
ATOM     31  O19 ZIN A   1      38.547   5.244  29.888  0.00  0.00    -0.572 OA
ENDBRANCH  27  28
ENDBRANCH  11  27
TORSDOF 3
ENDMDL
MODEL 54
REMARK CAVERDOCK RESULT:      11.4      0.000      0.000
REMARK CAVERDOCK CONSTRAINTS:       0.3      0.0      0.0      0.0
REMARK CAVERDOCK TUNNEL: 53     11.4      2.3     54.1
REMARK  3 active torsions:
REMARK  status: ('A' for Active; 'I' for Inactive)
REMARK    1  A    between atoms: C13_11  and  O15_12 
REMARK    2  A    between atoms: O15_12  and  S16_13 
REMARK    3  A    between atoms: C28_24  and  C29_25 
ROOT
ATOM      1  C1  ZIN A   1      29.291   3.296  30.371  0.00  0.00     0.021 C 
ATOM      2  C2  ZIN A   1      29.763   1.972  30.975  0.00  0.00    -0.012 C 
ATOM      3  C3  ZIN A   1      30.261   2.216  32.380  0.00  0.00     0.015 C 
ATOM      4  C4  ZIN A   1      31.290   3.356  32.296  0.00  0.00     0.007 C 
ATOM      5  C5  ZIN A   1      32.421   3.035  31.324  0.00  0.00     0.003 C 
ATOM      6  C7  ZIN A   1      31.901   2.631  29.937  0.00  0.00    -0.001 C 
ATOM      7  C9  ZIN A   1      33.101   2.217  29.079  0.00  0.00     0.033 C 
ATOM      8  C10 ZIN A   1      34.090   3.346  29.037  0.00  0.00    -0.023 C 
ATOM      9  C11 ZIN A   1      34.190   4.234  29.981  0.00  0.00    -0.072 C 
ATOM     10  C12 ZIN A   1      35.236   5.326  29.833  0.00  0.00     0.068 C 
ATOM     11  C13 ZIN A   1      36.076   5.368  31.113  0.00  0.00     0.149 C 
ATOM     12  C20 ZIN A   1      35.155   5.552  32.320  0.00  0.00     0.035 C 
ATOM     13  C21 ZIN A   1      34.231   4.340  32.453  0.00  0.00     0.016 C 
ATOM     14  C22 ZIN A   1      33.346   4.235  31.198  0.00  0.00    -0.017 C 
ATOM     15  C23 ZIN A   1      32.462   5.482  31.135  0.00  0.00     0.020 C 
ATOM     16  C24 ZIN A   1      30.970   1.436  30.150  0.00  0.00     0.006 C 
ATOM     17  C26 ZIN A   1      30.203   0.937  28.916  0.00  0.00     0.033 C 
ATOM     18  C27 ZIN A   1      28.948   0.339  29.551  0.00  0.00    -0.018 C 
ATOM     19  C28 ZIN A   1      28.716   0.931  30.756  0.00  0.00    -0.042 C 
ENDROOT
BRANCH  19  20
ATOM     20  C29 ZIN A   1      27.612   0.603  31.681  0.00  0.00    -0.011 A 
ATOM     21  C35 ZIN A   1      27.870  -0.025  32.900  0.00  0.00     0.137 A 
ATOM     22  N33 ZIN A   1      26.886  -0.314  33.728  0.00  0.00    -0.210 N 
ATOM     23  C32 ZIN A   1      25.628  -0.034  33.437  0.00  0.00     0.125 A 
ATOM     24  O34 ZIN A   1      27.185  -0.947  34.958  0.00  0.00    -0.082 OA
ATOM     25  C31 ZIN A   1      25.290   0.583  32.248  0.00  0.00     0.021 A 
ATOM     26  C30 ZIN A   1      26.288   0.912  31.347  0.00  0.00     0.015 A 
ENDBRANCH  19  20
BRANCH  11  27
ATOM     27  O15 ZIN A   1      36.800   4.143  31.249  0.00  0.00    -0.251 OA
BRANCH  27  28
ATOM     28  S16 ZIN A   1      38.289   4.269  30.961  0.00  0.00     0.251 S 
ATOM     29  O17 ZIN A   1      38.422   5.176  29.832  0.00  0.00    -0.572 OA
ATOM     30  O18 ZIN A   1      38.906   4.802  32.166  0.00  0.00    -0.572 OA
ATOM     31  O19 ZIN A   1      38.770   2.933  30.647  0.00  0.00    -0.572 OA
ENDBRANCH  27  28
ENDBRANCH  11  27
TORSDOF 3
ENDMDL
MODEL 55
REMARK CAVERDOCK RESULT:      10.1      0.000      0.000
REMARK CAVERDOCK CONSTRAINTS:       0.0      0.0      0.0      0.0
REMARK CAVERDOCK TUNNEL: 54     10.1      2.2     55.3
REMARK  3 active torsions:
REMARK  status: ('A' for Active; 'I' for Inactive)
REMARK    1  A    between atoms: C13_11  and  O15_12 
REMARK    2  A    between atoms: O15_12  and  S16_13 
REMARK    3  A    between atoms: C28_24  and  C29_25 
ROOT
ATOM      1  C1  ZIN A   1      33.873   5.564  30.950  0.00  0.00     0.021 C 
ATOM      2  C2  ZIN A   1      34.585   4.371  31.590  0.00  0.00    -0.012 C 
ATOM      3  C3  ZIN A   1      34.796   3.300  30.546  0.00  0.00     0.015 C 
ATOM      4  C4  ZIN A   1      33.427   3.035  29.897  0.00  0.00     0.007 C 
ATOM      5  C5  ZIN A   1      32.371   2.646  30.927  0.00  0.00     0.003 C 
ATOM      6  C7  ZIN A   1      32.274   3.662  32.074  0.00  0.00    -0.001 C 
ATOM      7  C9  ZIN A   1      31.277   3.122  33.106  0.00  0.00     0.033 C 
ATOM      8  C10 ZIN A   1      29.963   2.858  32.432  0.00  0.00    -0.023 C 
ATOM      9  C11 ZIN A   1      29.859   2.585  31.165  0.00  0.00    -0.072 C 
ATOM     10  C12 ZIN A   1      28.474   2.326  30.596  0.00  0.00     0.068 C 
ATOM     11  C13 ZIN A   1      28.506   1.000  29.829  0.00  0.00     0.149 C 
ATOM     12  C20 ZIN A   1      29.611   1.051  28.773  0.00  0.00     0.035 C 
ATOM     13  C21 ZIN A   1      30.973   1.184  29.457  0.00  0.00     0.016 C 
ATOM     14  C22 ZIN A   1      31.018   2.503  30.247  0.00  0.00    -0.017 C 
ATOM     15  C23 ZIN A   1      30.890   3.657  29.252  0.00  0.00     0.020 C 
ATOM     16  C24 ZIN A   1      33.669   3.761  32.691  0.00  0.00     0.006 C 
ATOM     17  C26 ZIN A   1      33.865   4.832  33.774  0.00  0.00     0.033 C 
ATOM     18  C27 ZIN A   1      35.352   5.154  33.629  0.00  0.00    -0.018 C 
ATOM     19  C28 ZIN A   1      35.764   4.859  32.363  0.00  0.00    -0.042 C 
ENDROOT
BRANCH  19  20
ATOM     20  C29 ZIN A   1      37.140   5.009  31.847  0.00  0.00    -0.011 A 
ATOM     21  C35 ZIN A   1      37.718   4.006  31.069  0.00  0.00     0.137 A 
ATOM     22  N33 ZIN A   1      38.944   4.140  30.603  0.00  0.00    -0.210 N 
ATOM     23  C32 ZIN A   1      39.672   5.212  30.860  0.00  0.00     0.125 A 
ATOM     24  O34 ZIN A   1      39.497   3.105  29.813  0.00  0.00    -0.082 OA
ATOM     25  C31 ZIN A   1      39.172   6.247  31.628  0.00  0.00     0.021 A 
ATOM     26  C30 ZIN A   1      37.888   6.157  32.135  0.00  0.00     0.015 A 
ENDBRANCH  19  20
BRANCH  11  27
ATOM     27  O15 ZIN A   1      28.767  -0.071  30.740  0.00  0.00    -0.251 OA
BRANCH  27  28
ATOM     28  S16 ZIN A   1      27.754  -1.204  30.666  0.00  0.00     0.251 S 
ATOM     29  O17 ZIN A   1      27.358  -1.501  32.034  0.00  0.00    -0.572 OA
ATOM     30  O18 ZIN A   1      26.639  -0.721  29.867  0.00  0.00    -0.572 OA
ATOM     31  O19 ZIN A   1      28.428  -2.329  30.037  0.00  0.00    -0.572 OA
ENDBRANCH  27  28
ENDBRANCH  11  27
TORSDOF 3
ENDMDL
MODEL 56
REMARK CAVERDOCK RESULT:       8.5      0.000      0.000
REMARK CAVERDOCK CONSTRAINTS:       0.0      0.0      0.0      0.0
REMARK CAVERDOCK TUNNEL: 55      8.5      2.2     56.3
REMARK  3 active torsions:
REMARK  status: ('A' for Active; 'I' for Inactive)
REMARK    1  A    between atoms: C13_11  and  O15_12 
REMARK    2  A    between atoms: O15_12  and  S16_13 
REMARK    3  A    between atoms: C28_24  and  C29_25 
ROOT
ATOM      1  C1  ZIN A   1      33.630   5.494  30.896  0.00  0.00     0.021 C 
ATOM      2  C2  ZIN A   1      34.347   4.313  31.553  0.00  0.00    -0.012 C 
ATOM      3  C3  ZIN A   1      34.580   3.235  30.520  0.00  0.00     0.015 C 
ATOM      4  C4  ZIN A   1      33.220   2.952  29.858  0.00  0.00     0.007 C 
ATOM      5  C5  ZIN A   1      32.157   2.561  30.879  0.00  0.00     0.003 C 
ATOM      6  C7  ZIN A   1      32.038   3.585  32.017  0.00  0.00    -0.001 C 
ATOM      7  C9  ZIN A   1      31.036   3.043  33.043  0.00  0.00     0.033 C 
ATOM      8  C10 ZIN A   1      29.731   2.761  32.357  0.00  0.00    -0.023 C 
ATOM      9  C11 ZIN A   1      29.643   2.478  31.091  0.00  0.00    -0.072 C 
ATOM     10  C12 ZIN A   1      28.268   2.201  30.510  0.00  0.00     0.068 C 
ATOM     11  C13 ZIN A   1      28.321   0.870  29.753  0.00  0.00     0.149 C 
ATOM     12  C20 ZIN A   1      29.436   0.923  28.709  0.00  0.00     0.035 C 
ATOM     13  C21 ZIN A   1      30.790   1.074  29.406  0.00  0.00     0.016 C 
ATOM     14  C22 ZIN A   1      30.813   2.400  30.186  0.00  0.00    -0.017 C 
ATOM     15  C23 ZIN A   1      30.685   3.545  29.181  0.00  0.00     0.020 C 
ATOM     16  C24 ZIN A   1      33.426   3.702  32.649  0.00  0.00     0.006 C 
ATOM     17  C26 ZIN A   1      33.600   4.784  33.726  0.00  0.00     0.033 C 
ATOM     18  C27 ZIN A   1      35.085   5.118  33.594  0.00  0.00    -0.018 C 
ATOM     19  C28 ZIN A   1      35.513   4.819  32.335  0.00  0.00    -0.042 C 
ENDROOT
BRANCH  19  20
ATOM     20  C29 ZIN A   1      36.893   4.977  31.833  0.00  0.00    -0.011 A 
ATOM     21  C35 ZIN A   1      37.508   3.953  31.113  0.00  0.00     0.137 A 
ATOM     22  N33 ZIN A   1      38.737   4.095  30.659  0.00  0.00    -0.210 N 
ATOM     23  C32 ZIN A   1      39.435   5.196  30.874  0.00  0.00     0.125 A 
ATOM     24  O34 ZIN A   1      39.328   3.037  29.928  0.00  0.00    -0.082 OA
ATOM     25  C31 ZIN A   1      38.898   6.254  31.583  0.00  0.00     0.021 A 
ATOM     26  C30 ZIN A   1      37.608   6.156  32.075  0.00  0.00     0.015 A 
ENDBRANCH  19  20
BRANCH  11  27
ATOM     27  O15 ZIN A   1      28.582  -0.191  30.675  0.00  0.00    -0.251 OA
BRANCH  27  28
ATOM     28  S16 ZIN A   1      27.339  -0.716  31.380  0.00  0.00     0.251 S 
ATOM     29  O17 ZIN A   1      27.634  -2.082  31.786  0.00  0.00    -0.572 OA
ATOM     30  O18 ZIN A   1      27.104   0.154  32.521  0.00  0.00    -0.572 OA
ATOM     31  O19 ZIN A   1      26.252  -0.657  30.415  0.00  0.00    -0.572 OA
ENDBRANCH  27  28
ENDBRANCH  11  27
TORSDOF 3
ENDMDL
MODEL 57
REMARK CAVERDOCK RESULT:       7.4      0.000      0.000
REMARK CAVERDOCK CONSTRAINTS:       0.0      0.0      0.0      0.0
REMARK CAVERDOCK TUNNEL: 56      7.4      2.2     57.3
REMARK  3 active torsions:
REMARK  status: ('A' for Active; 'I' for Inactive)
REMARK    1  A    between atoms: C13_11  and  O15_12 
REMARK    2  A    between atoms: O15_12  and  S16_13 
REMARK    3  A    between atoms: C28_24  and  C29_25 
ROOT
ATOM      1  C1  ZIN A   1      33.473   5.407  30.797  0.00  0.00     0.021 C 
ATOM      2  C2  ZIN A   1      34.185   4.233  31.473  0.00  0.00    -0.012 C 
ATOM      3  C3  ZIN A   1      34.404   3.134  30.460  0.00  0.00     0.015 C 
ATOM      4  C4  ZIN A   1      33.038   2.848  29.812  0.00  0.00     0.007 C 
ATOM      5  C5  ZIN A   1      31.978   2.485  30.847  0.00  0.00     0.003 C 
ATOM      6  C7  ZIN A   1      31.873   3.532  31.965  0.00  0.00    -0.001 C 
ATOM      7  C9  ZIN A   1      30.873   3.018  33.008  0.00  0.00     0.033 C 
ATOM      8  C10 ZIN A   1      29.562   2.733  32.335  0.00  0.00    -0.023 C 
ATOM      9  C11 ZIN A   1      29.465   2.424  31.075  0.00  0.00    -0.072 C 
ATOM     10  C12 ZIN A   1      28.084   2.146  30.507  0.00  0.00     0.068 C 
ATOM     11  C13 ZIN A   1      28.123   0.800  29.778  0.00  0.00     0.149 C 
ATOM     12  C20 ZIN A   1      29.233   0.824  28.725  0.00  0.00     0.035 C 
ATOM     13  C21 ZIN A   1      30.591   0.979  29.412  0.00  0.00     0.016 C 
ATOM     14  C22 ZIN A   1      30.629   2.320  30.165  0.00  0.00    -0.017 C 
ATOM     15  C23 ZIN A   1      30.503   3.446  29.138  0.00  0.00     0.020 C 
ATOM     16  C24 ZIN A   1      33.266   3.651  32.586  0.00  0.00     0.006 C 
ATOM     17  C26 ZIN A   1      33.454   4.753  33.640  0.00  0.00     0.033 C 
ATOM     18  C27 ZIN A   1      34.941   5.074  33.493  0.00  0.00    -0.018 C 
ATOM     19  C28 ZIN A   1      35.359   4.746  32.238  0.00  0.00    -0.042 C 
ENDROOT
BRANCH  19  20
ATOM     20  C29 ZIN A   1      36.737   4.885  31.724  0.00  0.00    -0.011 A 
ATOM     21  C35 ZIN A   1      37.571   5.900  32.194  0.00  0.00     0.137 A 
ATOM     22  N33 ZIN A   1      38.802   6.022  31.740  0.00  0.00    -0.210 N 
ATOM     23  C32 ZIN A   1      39.290   5.204  30.825  0.00  0.00     0.125 A 
ATOM     24  O34 ZIN A   1      39.622   7.060  32.244  0.00  0.00    -0.082 OA
ATOM     25  C31 ZIN A   1      38.525   4.176  30.305  0.00  0.00     0.021 A 
ATOM     26  C30 ZIN A   1      37.228   4.003  30.754  0.00  0.00     0.015 A 
ENDBRANCH  19  20
BRANCH  11  27
ATOM     27  O15 ZIN A   1      28.382  -0.245  30.719  0.00  0.00    -0.251 OA
BRANCH  27  28
ATOM     28  S16 ZIN A   1      27.201  -1.176  30.948  0.00  0.00     0.251 S 
ATOM     29  O17 ZIN A   1      27.710  -2.534  30.837  0.00  0.00    -0.572 OA
ATOM     30  O18 ZIN A   1      26.692  -0.890  32.280  0.00  0.00    -0.572 OA
ATOM     31  O19 ZIN A   1      26.222  -0.875  29.914  0.00  0.00    -0.572 OA
ENDBRANCH  27  28
ENDBRANCH  11  27
TORSDOF 3
ENDMDL
MODEL 58
REMARK CAVERDOCK RESULT:       6.4      0.000      0.000
REMARK CAVERDOCK CONSTRAINTS:       0.0      0.0      0.0      0.0
REMARK CAVERDOCK TUNNEL: 57      6.4      2.3     58.1
REMARK  3 active torsions:
REMARK  status: ('A' for Active; 'I' for Inactive)
REMARK    1  A    between atoms: C13_11  and  O15_12 
REMARK    2  A    between atoms: O15_12  and  S16_13 
REMARK    3  A    between atoms: C28_24  and  C29_25 
ROOT
ATOM      1  C1  ZIN A   1      33.409   5.212  30.605  0.00  0.00     0.021 C 
ATOM      2  C2  ZIN A   1      34.081   4.059  31.353  0.00  0.00    -0.012 C 
ATOM      3  C3  ZIN A   1      34.284   2.901  30.405  0.00  0.00     0.015 C 
ATOM      4  C4  ZIN A   1      32.919   2.615  29.755  0.00  0.00     0.007 C 
ATOM      5  C5  ZIN A   1      31.838   2.336  30.794  0.00  0.00     0.003 C 
ATOM      6  C7  ZIN A   1      31.746   3.445  31.852  0.00  0.00    -0.001 C 
ATOM      7  C9  ZIN A   1      30.721   3.014  32.907  0.00  0.00     0.033 C 
ATOM      8  C10 ZIN A   1      29.411   2.725  32.233  0.00  0.00    -0.023 C 
ATOM      9  C11 ZIN A   1      29.321   2.351  30.991  0.00  0.00    -0.072 C 
ATOM     10  C12 ZIN A   1      27.940   2.078  30.420  0.00  0.00     0.068 C 
ATOM     11  C13 ZIN A   1      27.953   0.693  29.765  0.00  0.00     0.149 C 
ATOM     12  C20 ZIN A   1      29.076   0.631  28.728  0.00  0.00     0.035 C 
ATOM     13  C21 ZIN A   1      30.430   0.789  29.423  0.00  0.00     0.016 C 
ATOM     14  C22 ZIN A   1      30.493   2.168  30.104  0.00  0.00    -0.017 C 
ATOM     15  C23 ZIN A   1      30.409   3.239  29.015  0.00  0.00     0.020 C 
ATOM     16  C24 ZIN A   1      33.134   3.562  32.484  0.00  0.00     0.006 C 
ATOM     17  C26 ZIN A   1      33.338   4.715  33.479  0.00  0.00     0.033 C 
ATOM     18  C27 ZIN A   1      34.834   4.990  33.334  0.00  0.00    -0.018 C 
ATOM     19  C28 ZIN A   1      35.259   4.583  32.105  0.00  0.00    -0.042 C 
ENDROOT
BRANCH  19  20
ATOM     20  C29 ZIN A   1      36.646   4.658  31.604  0.00  0.00    -0.011 A 
ATOM     21  C35 ZIN A   1      37.514   5.649  32.063  0.00  0.00     0.137 A 
ATOM     22  N33 ZIN A   1      38.754   5.715  31.620  0.00  0.00    -0.210 N 
ATOM     23  C32 ZIN A   1      39.218   4.861  30.725  0.00  0.00     0.125 A 
ATOM     24  O34 ZIN A   1      39.608   6.730  32.112  0.00  0.00    -0.082 OA
ATOM     25  C31 ZIN A   1      38.419   3.854  30.217  0.00  0.00     0.021 A 
ATOM     26  C30 ZIN A   1      37.112   3.740  30.655  0.00  0.00     0.015 A 
ENDBRANCH  19  20
BRANCH  11  27
ATOM     27  O15 ZIN A   1      28.173  -0.305  30.765  0.00  0.00    -0.251 OA
BRANCH  27  28
ATOM     28  S16 ZIN A   1      27.131  -1.413  30.771  0.00  0.00     0.251 S 
ATOM     29  O17 ZIN A   1      27.684  -2.513  29.997  0.00  0.00    -0.572 OA
ATOM     30  O18 ZIN A   1      26.914  -1.779  32.162  0.00  0.00    -0.572 OA
ATOM     31  O19 ZIN A   1      25.930  -0.864  30.158  0.00  0.00    -0.572 OA
ENDBRANCH  27  28
ENDBRANCH  11  27
TORSDOF 3
ENDMDL
MODEL 59
REMARK CAVERDOCK RESULT:       6.1      0.000      0.000
REMARK CAVERDOCK CONSTRAINTS:       0.0      0.0      0.0      0.0
REMARK CAVERDOCK TUNNEL: 58      6.1      2.4     59.2
REMARK  3 active torsions:
REMARK  status: ('A' for Active; 'I' for Inactive)
REMARK    1  A    between atoms: C13_11  and  O15_12 
REMARK    2  A    between atoms: O15_12  and  S16_13 
REMARK    3  A    between atoms: C28_24  and  C29_25 
ROOT
ATOM      1  C1  ZIN A   1      33.230   5.261  30.639  0.00  0.00     0.021 C 
ATOM      2  C2  ZIN A   1      33.934   4.100  31.345  0.00  0.00    -0.012 C 
ATOM      3  C3  ZIN A   1      34.179   2.988  30.351  0.00  0.00     0.015 C 
ATOM      4  C4  ZIN A   1      32.829   2.687  29.679  0.00  0.00     0.007 C 
ATOM      5  C5  ZIN A   1      31.749   2.332  30.696  0.00  0.00     0.003 C 
ATOM      6  C7  ZIN A   1      31.616   3.393  31.798  0.00  0.00    -0.001 C 
ATOM      7  C9  ZIN A   1      30.597   2.888  32.826  0.00  0.00     0.033 C 
ATOM      8  C10 ZIN A   1      29.301   2.587  32.130  0.00  0.00    -0.023 C 
ATOM      9  C11 ZIN A   1      29.232   2.262  30.873  0.00  0.00    -0.072 C 
ATOM     10  C12 ZIN A   1      27.865   1.969  30.280  0.00  0.00     0.068 C 
ATOM     11  C13 ZIN A   1      27.925   0.614  29.569  0.00  0.00     0.149 C 
ATOM     12  C20 ZIN A   1      29.057   0.630  28.540  0.00  0.00     0.035 C 
ATOM     13  C21 ZIN A   1      30.400   0.801  29.252  0.00  0.00     0.016 C 
ATOM     14  C22 ZIN A   1      30.416   2.152  29.988  0.00  0.00    -0.017 C 
ATOM     15  C23 ZIN A   1      30.306   3.263  28.944  0.00  0.00     0.020 C 
ATOM     16  C24 ZIN A   1      32.994   3.528  32.446  0.00  0.00     0.006 C 
ATOM     17  C26 ZIN A   1      33.155   4.644  33.489  0.00  0.00     0.033 C 
ATOM     18  C27 ZIN A   1      34.643   4.971  33.369  0.00  0.00    -0.018 C 
ATOM     19  C28 ZIN A   1      35.089   4.629  32.128  0.00  0.00    -0.042 C 
ENDROOT
BRANCH  19  20
ATOM     20  C29 ZIN A   1      36.477   4.767  31.641  0.00  0.00    -0.011 A 
ATOM     21  C35 ZIN A   1      37.283   5.816  32.085  0.00  0.00     0.137 A 
ATOM     22  N33 ZIN A   1      38.523   5.938  31.656  0.00  0.00    -0.210 N 
ATOM     23  C32 ZIN A   1      39.045   5.089  30.789  0.00  0.00     0.125 A 
ATOM     24  O34 ZIN A   1      39.314   7.011  32.132  0.00  0.00    -0.082 OA
ATOM     25  C31 ZIN A   1      38.309   4.027  30.298  0.00  0.00     0.021 A 
ATOM     26  C30 ZIN A   1      37.005   3.852  30.722  0.00  0.00     0.015 A 
ENDBRANCH  19  20
BRANCH  11  27
ATOM     27  O15 ZIN A   1      28.169  -0.417  30.529  0.00  0.00    -0.251 OA
BRANCH  27  28
ATOM     28  S16 ZIN A   1      26.913  -1.143  30.988  0.00  0.00     0.251 S 
ATOM     29  O17 ZIN A   1      26.744  -0.834  32.400  0.00  0.00    -0.572 OA
ATOM     30  O18 ZIN A   1      25.815  -0.635  30.182  0.00  0.00    -0.572 OA
ATOM     31  O19 ZIN A   1      27.143  -2.562  30.764  0.00  0.00    -0.572 OA
ENDBRANCH  27  28
ENDBRANCH  11  27
TORSDOF 3
ENDMDL
MODEL 60
REMARK CAVERDOCK RESULT:       5.3      0.000      0.000
REMARK CAVERDOCK CONSTRAINTS:       0.0      0.0      0.0      0.0
REMARK CAVERDOCK TUNNEL: 59      5.3      2.4     60.2
REMARK  3 active torsions:
REMARK  status: ('A' for Active; 'I' for Inactive)
REMARK    1  A    between atoms: C13_11  and  O15_12 
REMARK    2  A    between atoms: O15_12  and  S16_13 
REMARK    3  A    between atoms: C28_24  and  C29_25 
ROOT
ATOM      1  C1  ZIN A   1      33.059   5.203  30.700  0.00  0.00     0.021 C 
ATOM      2  C2  ZIN A   1      33.764   4.004  31.336  0.00  0.00    -0.012 C 
ATOM      3  C3  ZIN A   1      33.989   2.943  30.284  0.00  0.00     0.015 C 
ATOM      4  C4  ZIN A   1      32.627   2.684  29.617  0.00  0.00     0.007 C 
ATOM      5  C5  ZIN A   1      31.560   2.284  30.630  0.00  0.00     0.003 C 
ATOM      6  C7  ZIN A   1      31.448   3.288  31.786  0.00  0.00    -0.001 C 
ATOM      7  C9  ZIN A   1      30.440   2.737  32.801  0.00  0.00     0.033 C 
ATOM      8  C10 ZIN A   1      29.134   2.479  32.109  0.00  0.00    -0.023 C 
ATOM      9  C11 ZIN A   1      29.045   2.218  30.838  0.00  0.00    -0.072 C 
ATOM     10  C12 ZIN A   1      27.668   1.964  30.250  0.00  0.00     0.068 C 
ATOM     11  C13 ZIN A   1      27.710   0.646  29.470  0.00  0.00     0.149 C 
ATOM     12  C20 ZIN A   1      28.827   0.708  28.427  0.00  0.00     0.035 C 
ATOM     13  C21 ZIN A   1      30.181   0.835  29.129  0.00  0.00     0.016 C 
ATOM     14  C22 ZIN A   1      30.216   2.147  29.932  0.00  0.00    -0.017 C 
ATOM     15  C23 ZIN A   1      30.098   3.311  28.947  0.00  0.00     0.020 C 
ATOM     16  C24 ZIN A   1      32.836   3.382  32.420  0.00  0.00     0.006 C 
ATOM     17  C26 ZIN A   1      33.019   4.443  33.517  0.00  0.00     0.033 C 
ATOM     18  C27 ZIN A   1      34.507   4.767  33.392  0.00  0.00    -0.018 C 
ATOM     19  C28 ZIN A   1      34.934   4.485  32.128  0.00  0.00    -0.042 C 
ENDROOT
BRANCH  19  20
ATOM     20  C29 ZIN A   1      36.315   4.641  31.630  0.00  0.00    -0.011 A 
ATOM     21  C35 ZIN A   1      37.120   5.688  32.083  0.00  0.00     0.137 A 
ATOM     22  N33 ZIN A   1      38.354   5.825  31.643  0.00  0.00    -0.210 N 
ATOM     23  C32 ZIN A   1      38.873   4.994  30.757  0.00  0.00     0.125 A 
ATOM     24  O34 ZIN A   1      39.143   6.895  32.128  0.00  0.00    -0.082 OA
ATOM     25  C31 ZIN A   1      38.139   3.935  30.256  0.00  0.00     0.021 A 
ATOM     26  C30 ZIN A   1      36.839   3.745  30.691  0.00  0.00     0.015 A 
ENDBRANCH  19  20
BRANCH  11  27
ATOM     27  O15 ZIN A   1      27.961  -0.433  30.373  0.00  0.00    -0.251 OA
BRANCH  27  28
ATOM     28  S16 ZIN A   1      26.702  -1.035  30.981  0.00  0.00     0.251 S 
ATOM     29  O17 ZIN A   1      26.623  -0.548  32.349  0.00  0.00    -0.572 OA
ATOM     30  O18 ZIN A   1      25.584  -0.577  30.172  0.00  0.00    -0.572 OA
ATOM     31  O19 ZIN A   1      26.859  -2.481  30.926  0.00  0.00    -0.572 OA
ENDBRANCH  27  28
ENDBRANCH  11  27
TORSDOF 3
ENDMDL
MODEL 61
REMARK CAVERDOCK RESULT:       4.8      0.000      0.000
REMARK CAVERDOCK CONSTRAINTS:       0.0      0.0      0.0      0.0
REMARK CAVERDOCK TUNNEL: 60      4.8      2.5     61.1
REMARK  3 active torsions:
REMARK  status: ('A' for Active; 'I' for Inactive)
REMARK    1  A    between atoms: C13_11  and  O15_12 
REMARK    2  A    between atoms: O15_12  and  S16_13 
REMARK    3  A    between atoms: C28_24  and  C29_25 
ROOT
ATOM      1  C1  ZIN A   1      32.829   5.194  30.848  0.00  0.00     0.021 C 
ATOM      2  C2  ZIN A   1      33.577   3.994  31.431  0.00  0.00    -0.012 C 
ATOM      3  C3  ZIN A   1      33.812   2.975  30.340  0.00  0.00     0.015 C 
ATOM      4  C4  ZIN A   1      32.447   2.702  29.686  0.00  0.00     0.007 C 
ATOM      5  C5  ZIN A   1      31.408   2.238  30.702  0.00  0.00     0.003 C 
ATOM      6  C7  ZIN A   1      31.289   3.200  31.893  0.00  0.00    -0.001 C 
ATOM      7  C9  ZIN A   1      30.314   2.587  32.905  0.00  0.00     0.033 C 
ATOM      8  C10 ZIN A   1      29.003   2.317  32.225  0.00  0.00    -0.023 C 
ATOM      9  C11 ZIN A   1      28.900   2.097  30.948  0.00  0.00    -0.072 C 
ATOM     10  C12 ZIN A   1      27.520   1.825  30.374  0.00  0.00     0.068 C 
ATOM     11  C13 ZIN A   1      27.585   0.536  29.549  0.00  0.00     0.149 C 
ATOM     12  C20 ZIN A   1      28.682   0.664  28.491  0.00  0.00     0.035 C 
ATOM     13  C21 ZIN A   1      30.043   0.804  29.175  0.00  0.00     0.016 C 
ATOM     14  C22 ZIN A   1      30.056   2.088  30.022  0.00  0.00    -0.017 C 
ATOM     15  C23 ZIN A   1      29.891   3.281  29.079  0.00  0.00     0.020 C 
ATOM     16  C24 ZIN A   1      32.685   3.310  32.508  0.00  0.00     0.006 C 
ATOM     17  C26 ZIN A   1      32.857   4.338  33.637  0.00  0.00     0.033 C 
ATOM     18  C27 ZIN A   1      34.334   4.707  33.499  0.00  0.00    -0.018 C 
ATOM     19  C28 ZIN A   1      34.746   4.480  32.221  0.00  0.00    -0.042 C 
ENDROOT
BRANCH  19  20
ATOM     20  C29 ZIN A   1      36.115   4.690  31.706  0.00  0.00    -0.011 A 
ATOM     21  C35 ZIN A   1      36.904   5.733  32.193  0.00  0.00     0.137 A 
ATOM     22  N33 ZIN A   1      38.127   5.918  31.738  0.00  0.00    -0.210 N 
ATOM     23  C32 ZIN A   1      38.647   5.141  30.805  0.00  0.00     0.125 A 
ATOM     24  O34 ZIN A   1      38.901   6.983  32.258  0.00  0.00    -0.082 OA
ATOM     25  C31 ZIN A   1      37.927   4.090  30.268  0.00  0.00     0.021 A 
ATOM     26  C30 ZIN A   1      36.641   3.850  30.717  0.00  0.00     0.015 A 
ENDBRANCH  19  20
BRANCH  11  27
ATOM     27  O15 ZIN A   1      27.879  -0.566  30.410  0.00  0.00    -0.251 OA
BRANCH  27  28
ATOM     28  S16 ZIN A   1      26.646  -1.267  30.961  0.00  0.00     0.251 S 
ATOM     29  O17 ZIN A   1      26.487  -0.817  32.335  0.00  0.00    -0.572 OA
ATOM     30  O18 ZIN A   1      25.526  -0.869  30.122  0.00  0.00    -0.572 OA
ATOM     31  O19 ZIN A   1      26.905  -2.697  30.882  0.00  0.00    -0.572 OA
ENDBRANCH  27  28
ENDBRANCH  11  27
TORSDOF 3
ENDMDL
MODEL 62
REMARK CAVERDOCK RESULT:       4.6      0.000      0.000
REMARK CAVERDOCK CONSTRAINTS:       0.0      0.0      0.0      0.0
REMARK CAVERDOCK TUNNEL: 61      4.6      2.5     62.4
REMARK  3 active torsions:
REMARK  status: ('A' for Active; 'I' for Inactive)
REMARK    1  A    between atoms: C13_11  and  O15_12 
REMARK    2  A    between atoms: O15_12  and  S16_13 
REMARK    3  A    between atoms: C28_24  and  C29_25 
ROOT
ATOM      1  C1  ZIN A   1      32.707   5.197  30.863  0.00  0.00     0.021 C 
ATOM      2  C2  ZIN A   1      33.481   4.016  31.451  0.00  0.00    -0.012 C 
ATOM      3  C3  ZIN A   1      33.730   2.993  30.367  0.00  0.00     0.015 C 
ATOM      4  C4  ZIN A   1      32.366   2.689  29.723  0.00  0.00     0.007 C 
ATOM      5  C5  ZIN A   1      31.342   2.214  30.748  0.00  0.00     0.003 C 
ATOM      6  C7  ZIN A   1      31.211   3.182  31.932  0.00  0.00    -0.001 C 
ATOM      7  C9  ZIN A   1      30.253   2.559  32.954  0.00  0.00     0.033 C 
ATOM      8  C10 ZIN A   1      28.944   2.259  32.284  0.00  0.00    -0.023 C 
ATOM      9  C11 ZIN A   1      28.838   2.027  31.009  0.00  0.00    -0.072 C 
ATOM     10  C12 ZIN A   1      27.461   1.724  30.444  0.00  0.00     0.068 C 
ATOM     11  C13 ZIN A   1      27.545   0.430  29.629  0.00  0.00     0.149 C 
ATOM     12  C20 ZIN A   1      28.634   0.570  28.564  0.00  0.00     0.035 C 
ATOM     13  C21 ZIN A   1      29.997   0.742  29.239  0.00  0.00     0.016 C 
ATOM     14  C22 ZIN A   1      29.990   2.033  30.077  0.00  0.00    -0.017 C 
ATOM     15  C23 ZIN A   1      29.797   3.215  29.125  0.00  0.00     0.020 C 
ATOM     16  C24 ZIN A   1      32.608   3.324  32.539  0.00  0.00     0.006 C 
ATOM     17  C26 ZIN A   1      32.766   4.364  33.658  0.00  0.00     0.033 C 
ATOM     18  C27 ZIN A   1      34.235   4.759  33.510  0.00  0.00    -0.018 C 
ATOM     19  C28 ZIN A   1      34.645   4.530  32.231  0.00  0.00    -0.042 C 
ENDROOT
BRANCH  19  20
ATOM     20  C29 ZIN A   1      36.007   4.762  31.707  0.00  0.00    -0.011 A 
ATOM     21  C35 ZIN A   1      36.870   5.654  32.344  0.00  0.00     0.137 A 
ATOM     22  N33 ZIN A   1      38.087   5.858  31.881  0.00  0.00    -0.210 N 
ATOM     23  C32 ZIN A   1      38.531   5.243  30.800  0.00  0.00     0.125 A 
ATOM     24  O34 ZIN A   1      38.937   6.765  32.556  0.00  0.00    -0.082 OA
ATOM     25  C31 ZIN A   1      37.735   4.349  30.109  0.00  0.00     0.021 A 
ATOM     26  C30 ZIN A   1      36.451   4.096  30.559  0.00  0.00     0.015 A 
ENDBRANCH  19  20
BRANCH  11  27
ATOM     27  O15 ZIN A   1      27.866  -0.659  30.497  0.00  0.00    -0.251 OA
BRANCH  27  28
ATOM     28  S16 ZIN A   1      26.673  -1.207  31.268  0.00  0.00     0.251 S 
ATOM     29  O17 ZIN A   1      25.485  -0.862  30.502  0.00  0.00    -0.572 OA
ATOM     30  O18 ZIN A   1      26.861  -2.645  31.367  0.00  0.00    -0.572 OA
ATOM     31  O19 ZIN A   1      26.685  -0.564  32.573  0.00  0.00    -0.572 OA
ENDBRANCH  27  28
ENDBRANCH  11  27
TORSDOF 3
ENDMDL
MODEL 63
REMARK CAVERDOCK RESULT:       3.9      0.000      0.000
REMARK CAVERDOCK CONSTRAINTS:       0.0      0.0      0.0      0.0
REMARK CAVERDOCK TUNNEL: 62      3.9      2.6     63.2
REMARK  3 active torsions:
REMARK  status: ('A' for Active; 'I' for Inactive)
REMARK    1  A    between atoms: C13_11  and  O15_12 
REMARK    2  A    between atoms: O15_12  and  S16_13 
REMARK    3  A    between atoms: C28_24  and  C29_25 
ROOT
ATOM      1  C1  ZIN A   1      32.490   5.179  30.890  0.00  0.00     0.021 C 
ATOM      2  C2  ZIN A   1      33.281   3.976  31.406  0.00  0.00    -0.012 C 
ATOM      3  C3  ZIN A   1      33.506   3.004  30.271  0.00  0.00     0.015 C 
ATOM      4  C4  ZIN A   1      32.128   2.723  29.647  0.00  0.00     0.007 C 
ATOM      5  C5  ZIN A   1      31.130   2.199  30.674  0.00  0.00     0.003 C 
ATOM      6  C7  ZIN A   1      31.026   3.113  31.904  0.00  0.00    -0.001 C 
ATOM      7  C9  ZIN A   1      30.095   2.441  32.919  0.00  0.00     0.033 C 
ATOM      8  C10 ZIN A   1      28.771   2.166  32.268  0.00  0.00    -0.023 C 
ATOM      9  C11 ZIN A   1      28.635   1.991  30.987  0.00  0.00    -0.072 C 
ATOM     10  C12 ZIN A   1      27.244   1.708  30.444  0.00  0.00     0.068 C 
ATOM     11  C13 ZIN A   1      27.313   0.452  29.569  0.00  0.00     0.149 C 
ATOM     12  C20 ZIN A   1      28.375   0.644  28.486  0.00  0.00     0.035 C 
ATOM     13  C21 ZIN A   1      29.753   0.791  29.134  0.00  0.00     0.016 C 
ATOM     14  C22 ZIN A   1      29.763   2.043  30.029  0.00  0.00    -0.017 C 
ATOM     15  C23 ZIN A   1      29.543   3.265  29.136  0.00  0.00     0.020 C 
ATOM     16  C24 ZIN A   1      32.437   3.232  32.482  0.00  0.00     0.006 C 
ATOM     17  C26 ZIN A   1      32.620   4.222  33.643  0.00  0.00     0.033 C 
ATOM     18  C27 ZIN A   1      34.083   4.629  33.476  0.00  0.00    -0.018 C 
ATOM     19  C28 ZIN A   1      34.462   4.460  32.179  0.00  0.00    -0.042 C 
ENDROOT
BRANCH  19  20
ATOM     20  C29 ZIN A   1      35.810   4.720  31.633  0.00  0.00    -0.011 A 
ATOM     21  C35 ZIN A   1      36.713   5.525  32.327  0.00  0.00     0.137 A 
ATOM     22  N33 ZIN A   1      37.918   5.755  31.843  0.00  0.00    -0.210 N 
ATOM     23  C32 ZIN A   1      38.312   5.247  30.690  0.00  0.00     0.125 A 
ATOM     24  O34 ZIN A   1      38.810   6.572  32.577  0.00  0.00    -0.082 OA
ATOM     25  C31 ZIN A   1      37.474   4.443  29.940  0.00  0.00     0.021 A 
ATOM     26  C30 ZIN A   1      36.201   4.168  30.407  0.00  0.00     0.015 A 
ENDBRANCH  19  20
BRANCH  11  27
ATOM     27  O15 ZIN A   1      27.657  -0.674  30.380  0.00  0.00    -0.251 OA
BRANCH  27  28
ATOM     28  S16 ZIN A   1      26.480  -1.276  31.134  0.00  0.00     0.251 S 
ATOM     29  O17 ZIN A   1      26.484  -0.680  32.461  0.00  0.00    -0.572 OA
ATOM     30  O18 ZIN A   1      25.282  -0.933  30.385  0.00  0.00    -0.572 OA
ATOM     31  O19 ZIN A   1      26.702  -2.713  31.180  0.00  0.00    -0.572 OA
ENDBRANCH  27  28
ENDBRANCH  11  27
TORSDOF 3
ENDMDL
MODEL 64
REMARK CAVERDOCK RESULT:       3.6      0.000      0.000
REMARK CAVERDOCK CONSTRAINTS:       0.0      0.0      0.0      0.0
REMARK CAVERDOCK TUNNEL: 63      3.6      2.6     64.3
REMARK  3 active torsions:
REMARK  status: ('A' for Active; 'I' for Inactive)
REMARK    1  A    between atoms: C13_11  and  O15_12 
REMARK    2  A    between atoms: O15_12  and  S16_13 
REMARK    3  A    between atoms: C28_24  and  C29_25 
ROOT
ATOM      1  C1  ZIN A   1      32.422   5.074  30.930  0.00  0.00     0.021 C 
ATOM      2  C2  ZIN A   1      33.222   3.872  31.435  0.00  0.00    -0.012 C 
ATOM      3  C3  ZIN A   1      33.477   2.926  30.284  0.00  0.00     0.015 C 
ATOM      4  C4  ZIN A   1      32.113   2.640  29.633  0.00  0.00     0.007 C 
ATOM      5  C5  ZIN A   1      31.107   2.082  30.634  0.00  0.00     0.003 C 
ATOM      6  C7  ZIN A   1      30.971   2.969  31.880  0.00  0.00    -0.001 C 
ATOM      7  C9  ZIN A   1      30.034   2.265  32.867  0.00  0.00     0.033 C 
ATOM      8  C10 ZIN A   1      28.723   1.985  32.190  0.00  0.00    -0.023 C 
ATOM      9  C11 ZIN A   1      28.610   1.834  30.903  0.00  0.00    -0.072 C 
ATOM     10  C12 ZIN A   1      27.232   1.544  30.332  0.00  0.00     0.068 C 
ATOM     11  C13 ZIN A   1      27.331   0.307  29.435  0.00  0.00     0.149 C 
ATOM     12  C20 ZIN A   1      28.407   0.535  28.372  0.00  0.00     0.035 C 
ATOM     13  C21 ZIN A   1      29.773   0.686  29.045  0.00  0.00     0.016 C 
ATOM     14  C22 ZIN A   1      29.752   1.920  29.964  0.00  0.00    -0.017 C 
ATOM     15  C23 ZIN A   1      29.529   3.157  29.093  0.00  0.00     0.020 C 
ATOM     16  C24 ZIN A   1      32.371   3.096  32.482  0.00  0.00     0.006 C 
ATOM     17  C26 ZIN A   1      32.522   4.064  33.666  0.00  0.00     0.033 C 
ATOM     18  C27 ZIN A   1      33.983   4.494  33.530  0.00  0.00    -0.018 C 
ATOM     19  C28 ZIN A   1      34.384   4.356  32.236  0.00  0.00    -0.042 C 
ENDROOT
BRANCH  19  20
ATOM     20  C29 ZIN A   1      35.736   4.645  31.716  0.00  0.00    -0.011 A 
ATOM     21  C35 ZIN A   1      36.563   5.565  32.362  0.00  0.00     0.137 A 
ATOM     22  N33 ZIN A   1      37.771   5.821  31.903  0.00  0.00    -0.210 N 
ATOM     23  C32 ZIN A   1      38.241   5.232  30.818  0.00  0.00     0.125 A 
ATOM     24  O34 ZIN A   1      38.584   6.756  32.587  0.00  0.00    -0.082 OA
ATOM     25  C31 ZIN A   1      37.482   4.312  30.119  0.00  0.00     0.021 A 
ATOM     26  C30 ZIN A   1      36.209   4.005  30.564  0.00  0.00     0.015 A 
ENDBRANCH  19  20
BRANCH  11  27
ATOM     27  O15 ZIN A   1      27.678  -0.831  30.228  0.00  0.00    -0.251 OA
BRANCH  27  28
ATOM     28  S16 ZIN A   1      26.549  -1.333  31.116  0.00  0.00     0.251 S 
ATOM     29  O17 ZIN A   1      26.649  -2.784  31.140  0.00  0.00    -0.572 OA
ATOM     30  O18 ZIN A   1      26.757  -0.748  32.431  0.00  0.00    -0.572 OA
ATOM     31  O19 ZIN A   1      25.306  -0.882  30.509  0.00  0.00    -0.572 OA
ENDBRANCH  27  28
ENDBRANCH  11  27
TORSDOF 3
ENDMDL
MODEL 65
REMARK CAVERDOCK RESULT:       3.3      0.000      0.000
REMARK CAVERDOCK CONSTRAINTS:       0.0      0.0      0.0      0.0
REMARK CAVERDOCK TUNNEL: 64      3.3      2.7     65.2
REMARK  3 active torsions:
REMARK  status: ('A' for Active; 'I' for Inactive)
REMARK    1  A    between atoms: C13_11  and  O15_12 
REMARK    2  A    between atoms: O15_12  and  S16_13 
REMARK    3  A    between atoms: C28_24  and  C29_25 
ROOT
ATOM      1  C1  ZIN A   1      32.348   5.086  30.896  0.00  0.00     0.021 C 
ATOM      2  C2  ZIN A   1      33.146   3.872  31.376  0.00  0.00    -0.012 C 
ATOM      3  C3  ZIN A   1      33.384   2.940  30.212  0.00  0.00     0.015 C 
ATOM      4  C4  ZIN A   1      32.012   2.670  29.571  0.00  0.00     0.007 C 
ATOM      5  C5  ZIN A   1      31.012   2.105  30.575  0.00  0.00     0.003 C 
ATOM      6  C7  ZIN A   1      30.895   2.977  31.834  0.00  0.00    -0.001 C 
ATOM      7  C9  ZIN A   1      29.964   2.265  32.822  0.00  0.00     0.033 C 
ATOM      8  C10 ZIN A   1      28.645   2.002  32.155  0.00  0.00    -0.023 C 
ATOM      9  C11 ZIN A   1      28.517   1.868  30.868  0.00  0.00    -0.072 C 
ATOM     10  C12 ZIN A   1      27.131   1.593  30.308  0.00  0.00     0.068 C 
ATOM     11  C13 ZIN A   1      27.214   0.367  29.394  0.00  0.00     0.149 C 
ATOM     12  C20 ZIN A   1      28.280   0.602  28.323  0.00  0.00     0.035 C 
ATOM     13  C21 ZIN A   1      29.653   0.738  28.983  0.00  0.00     0.016 C 
ATOM     14  C22 ZIN A   1      29.649   1.960  29.918  0.00  0.00    -0.017 C 
ATOM     15  C23 ZIN A   1      29.425   3.209  29.065  0.00  0.00     0.020 C 
ATOM     16  C24 ZIN A   1      32.301   3.088  32.423  0.00  0.00     0.006 C 
ATOM     17  C26 ZIN A   1      32.471   4.040  33.617  0.00  0.00     0.033 C 
ATOM     18  C27 ZIN A   1      33.932   4.463  33.472  0.00  0.00    -0.018 C 
ATOM     19  C28 ZIN A   1      34.319   4.339  32.171  0.00  0.00    -0.042 C 
ENDROOT
BRANCH  19  20
ATOM     20  C29 ZIN A   1      35.668   4.627  31.641  0.00  0.00    -0.011 A 
ATOM     21  C35 ZIN A   1      36.509   5.529  32.294  0.00  0.00     0.137 A 
ATOM     22  N33 ZIN A   1      37.714   5.783  31.825  0.00  0.00    -0.210 N 
ATOM     23  C32 ZIN A   1      38.167   5.211  30.724  0.00  0.00     0.125 A 
ATOM     24  O34 ZIN A   1      38.542   6.699  32.516  0.00  0.00    -0.082 OA
ATOM     25  C31 ZIN A   1      37.392   4.310  30.017  0.00  0.00     0.021 A 
ATOM     26  C30 ZIN A   1      36.122   4.005  30.472  0.00  0.00     0.015 A 
ENDBRANCH  19  20
BRANCH  11  27
ATOM     27  O15 ZIN A   1      27.563  -0.782  30.169  0.00  0.00    -0.251 OA
BRANCH  27  28
ATOM     28  S16 ZIN A   1      26.447  -1.276  31.079  0.00  0.00     0.251 S 
ATOM     29  O17 ZIN A   1      26.479  -2.729  31.031  0.00  0.00    -0.572 OA
ATOM     30  O18 ZIN A   1      26.734  -0.766  32.410  0.00  0.00    -0.572 OA
ATOM     31  O19 ZIN A   1      25.203  -0.740  30.547  0.00  0.00    -0.572 OA
ENDBRANCH  27  28
ENDBRANCH  11  27
TORSDOF 3
ENDMDL
MODEL 66
REMARK CAVERDOCK RESULT:       3.1      0.000      0.000
REMARK CAVERDOCK CONSTRAINTS:       0.0      0.0      0.0      0.0
REMARK CAVERDOCK TUNNEL: 65      3.1      2.6     66.2
REMARK  3 active torsions:
REMARK  status: ('A' for Active; 'I' for Inactive)
REMARK    1  A    between atoms: C13_11  and  O15_12 
REMARK    2  A    between atoms: O15_12  and  S16_13 
REMARK    3  A    between atoms: C28_24  and  C29_25 
ROOT
ATOM      1  C1  ZIN A   1      32.149   5.089  31.042  0.00  0.00     0.021 C 
ATOM      2  C2  ZIN A   1      32.973   3.865  31.447  0.00  0.00    -0.012 C 
ATOM      3  C3  ZIN A   1      33.172   2.977  30.241  0.00  0.00     0.015 C 
ATOM      4  C4  ZIN A   1      31.777   2.719  29.645  0.00  0.00     0.007 C 
ATOM      5  C5  ZIN A   1      30.821   2.110  30.665  0.00  0.00     0.003 C 
ATOM      6  C7  ZIN A   1      30.747   2.936  31.958  0.00  0.00    -0.001 C 
ATOM      7  C9  ZIN A   1      29.860   2.182  32.955  0.00  0.00     0.033 C 
ATOM      8  C10 ZIN A   1      28.518   1.932  32.330  0.00  0.00    -0.023 C 
ATOM      9  C11 ZIN A   1      28.341   1.844  31.045  0.00  0.00    -0.072 C 
ATOM     10  C12 ZIN A   1      26.937   1.578  30.530  0.00  0.00     0.068 C 
ATOM     11  C13 ZIN A   1      26.991   0.387  29.569  0.00  0.00     0.149 C 
ATOM     12  C20 ZIN A   1      28.013   0.669  28.467  0.00  0.00     0.035 C 
ATOM     13  C21 ZIN A   1      29.411   0.791  29.078  0.00  0.00     0.016 C 
ATOM     14  C22 ZIN A   1      29.435   1.979  30.056  0.00  0.00    -0.017 C 
ATOM     15  C23 ZIN A   1      29.170   3.256  29.258  0.00  0.00     0.020 C 
ATOM     16  C24 ZIN A   1      32.175   3.037  32.496  0.00  0.00     0.006 C 
ATOM     17  C26 ZIN A   1      32.385   3.947  33.716  0.00  0.00     0.033 C 
ATOM     18  C27 ZIN A   1      33.836   4.387  33.530  0.00  0.00    -0.018 C 
ATOM     19  C28 ZIN A   1      34.173   4.312  32.212  0.00  0.00    -0.042 C 
ENDROOT
BRANCH  19  20
ATOM     20  C29 ZIN A   1      35.498   4.630  31.642  0.00  0.00    -0.011 A 
ATOM     21  C35 ZIN A   1      36.351   5.528  32.284  0.00  0.00     0.137 A 
ATOM     22  N33 ZIN A   1      37.535   5.809  31.779  0.00  0.00    -0.210 N 
ATOM     23  C32 ZIN A   1      37.956   5.267  30.650  0.00  0.00     0.125 A 
ATOM     24  O34 ZIN A   1      38.376   6.721  32.460  0.00  0.00    -0.082 OA
ATOM     25  C31 ZIN A   1      37.168   4.371  29.951  0.00  0.00     0.021 A 
ATOM     26  C30 ZIN A   1      35.918   4.040  30.444  0.00  0.00     0.015 A 
ENDBRANCH  19  20
BRANCH  11  27
ATOM     27  O15 ZIN A   1      27.377  -0.787  30.287  0.00  0.00    -0.251 OA
BRANCH  27  28
ATOM     28  S16 ZIN A   1      26.281  -1.356  31.176  0.00  0.00     0.251 S 
ATOM     29  O17 ZIN A   1      26.425  -2.803  31.144  0.00  0.00    -0.572 OA
ATOM     30  O18 ZIN A   1      26.496  -0.815  32.508  0.00  0.00    -0.572 OA
ATOM     31  O19 ZIN A   1      25.013  -0.921  30.609  0.00  0.00    -0.572 OA
ENDBRANCH  27  28
ENDBRANCH  11  27
TORSDOF 3
ENDMDL
MODEL 67
REMARK CAVERDOCK RESULT:       3.2      0.000      0.000
REMARK CAVERDOCK CONSTRAINTS:       0.0      0.0      0.0      0.0
REMARK CAVERDOCK TUNNEL: 66      3.2      2.7     67.1
REMARK  3 active torsions:
REMARK  status: ('A' for Active; 'I' for Inactive)
REMARK    1  A    between atoms: C13_11  and  O15_12 
REMARK    2  A    between atoms: O15_12  and  S16_13 
REMARK    3  A    between atoms: C28_24  and  C29_25 
ROOT
ATOM      1  C1  ZIN A   1      32.093   5.026  30.976  0.00  0.00     0.021 C 
ATOM      2  C2  ZIN A   1      32.919   3.814  31.410  0.00  0.00    -0.012 C 
ATOM      3  C3  ZIN A   1      33.087   2.879  30.235  0.00  0.00     0.015 C 
ATOM      4  C4  ZIN A   1      31.679   2.607  29.679  0.00  0.00     0.007 C 
ATOM      5  C5  ZIN A   1      30.742   2.043  30.743  0.00  0.00     0.003 C 
ATOM      6  C7  ZIN A   1      30.700   2.918  32.004  0.00  0.00    -0.001 C 
ATOM      7  C9  ZIN A   1      29.830   2.209  33.048  0.00  0.00     0.033 C 
ATOM      8  C10 ZIN A   1      28.474   1.943  32.462  0.00  0.00    -0.023 C 
ATOM      9  C11 ZIN A   1      28.268   1.807  31.185  0.00  0.00    -0.072 C 
ATOM     10  C12 ZIN A   1      26.852   1.530  30.710  0.00  0.00     0.068 C 
ATOM     11  C13 ZIN A   1      26.880   0.302  29.795  0.00  0.00     0.149 C 
ATOM     12  C20 ZIN A   1      27.880   0.535  28.662  0.00  0.00     0.035 C 
ATOM     13  C21 ZIN A   1      29.290   0.673  29.238  0.00  0.00     0.016 C 
ATOM     14  C22 ZIN A   1      29.342   1.897  30.169  0.00  0.00    -0.017 C 
ATOM     15  C23 ZIN A   1      29.066   3.144  29.328  0.00  0.00     0.020 C 
ATOM     16  C24 ZIN A   1      32.139   3.031  32.507  0.00  0.00     0.006 C 
ATOM     17  C26 ZIN A   1      32.380   3.986  33.687  0.00  0.00     0.033 C 
ATOM     18  C27 ZIN A   1      33.830   4.410  33.453  0.00  0.00    -0.018 C 
ATOM     19  C28 ZIN A   1      34.138   4.283  32.132  0.00  0.00    -0.042 C 
ENDROOT
BRANCH  19  20
ATOM     20  C29 ZIN A   1      35.452   4.570  31.521  0.00  0.00    -0.011 A 
ATOM     21  C35 ZIN A   1      36.369   5.398  32.169  0.00  0.00     0.137 A 
ATOM     22  N33 ZIN A   1      37.544   5.652  31.627  0.00  0.00    -0.210 N 
ATOM     23  C32 ZIN A   1      37.894   5.147  30.458  0.00  0.00     0.125 A 
ATOM     24  O34 ZIN A   1      38.452   6.492  32.315  0.00  0.00    -0.082 OA
ATOM     25  C31 ZIN A   1      37.039   4.321  29.752  0.00  0.00     0.021 A 
ATOM     26  C30 ZIN A   1      35.797   4.021  30.281  0.00  0.00     0.015 A 
ENDBRANCH  19  20
BRANCH  11  27
ATOM     27  O15 ZIN A   1      27.275  -0.845  30.550  0.00  0.00    -0.251 OA
BRANCH  27  28
ATOM     28  S16 ZIN A   1      26.116  -1.585  31.202  0.00  0.00     0.251 S 
ATOM     29  O17 ZIN A   1      26.100  -1.190  32.602  0.00  0.00    -0.572 OA
ATOM     30  O18 ZIN A   1      24.908  -1.174  30.504  0.00  0.00    -0.572 OA
ATOM     31  O19 ZIN A   1      26.381  -3.007  31.040  0.00  0.00    -0.572 OA
ENDBRANCH  27  28
ENDBRANCH  11  27
TORSDOF 3
ENDMDL
MODEL 68
REMARK CAVERDOCK RESULT:       2.9      0.000      0.000
REMARK CAVERDOCK CONSTRAINTS:       0.0      0.0      0.0      0.0
REMARK CAVERDOCK TUNNEL: 67      2.9      2.7     68.1
REMARK  3 active torsions:
REMARK  status: ('A' for Active; 'I' for Inactive)
REMARK    1  A    between atoms: C13_11  and  O15_12 
REMARK    2  A    between atoms: O15_12  and  S16_13 
REMARK    3  A    between atoms: C28_24  and  C29_25 
ROOT
ATOM      1  C1  ZIN A   1      31.996   4.976  31.004  0.00  0.00     0.021 C 
ATOM      2  C2  ZIN A   1      32.828   3.760  31.414  0.00  0.00    -0.012 C 
ATOM      3  C3  ZIN A   1      33.006   2.853  30.219  0.00  0.00     0.015 C 
ATOM      4  C4  ZIN A   1      31.601   2.584  29.652  0.00  0.00     0.007 C 
ATOM      5  C5  ZIN A   1      30.664   1.992  30.700  0.00  0.00     0.003 C 
ATOM      6  C7  ZIN A   1      30.612   2.838  31.980  0.00  0.00    -0.001 C 
ATOM      7  C9  ZIN A   1      29.744   2.099  33.005  0.00  0.00     0.033 C 
ATOM      8  C10 ZIN A   1      28.391   1.839  32.408  0.00  0.00    -0.023 C 
ATOM      9  C11 ZIN A   1      28.191   1.730  31.128  0.00  0.00    -0.072 C 
ATOM     10  C12 ZIN A   1      26.778   1.455  30.642  0.00  0.00     0.068 C 
ATOM     11  C13 ZIN A   1      26.816   0.248  29.700  0.00  0.00     0.149 C 
ATOM     12  C20 ZIN A   1      27.818   0.513  28.575  0.00  0.00     0.035 C 
ATOM     13  C21 ZIN A   1      29.226   0.646  29.159  0.00  0.00     0.016 C 
ATOM     14  C22 ZIN A   1      29.267   1.849  30.117  0.00  0.00    -0.017 C 
ATOM     15  C23 ZIN A   1      28.986   3.113  29.304  0.00  0.00     0.020 C 
ATOM     16  C24 ZIN A   1      32.050   2.948  32.491  0.00  0.00     0.006 C 
ATOM     17  C26 ZIN A   1      32.281   3.878  33.692  0.00  0.00     0.033 C 
ATOM     18  C27 ZIN A   1      33.728   4.316  33.473  0.00  0.00    -0.018 C 
ATOM     19  C28 ZIN A   1      34.042   4.220  32.150  0.00  0.00    -0.042 C 
ENDROOT
BRANCH  19  20
ATOM     20  C29 ZIN A   1      35.356   4.529  31.551  0.00  0.00    -0.011 A 
ATOM     21  C35 ZIN A   1      36.263   5.354  32.216  0.00  0.00     0.137 A 
ATOM     22  N33 ZIN A   1      37.438   5.627  31.685  0.00  0.00    -0.210 N 
ATOM     23  C32 ZIN A   1      37.797   5.146  30.509  0.00  0.00     0.125 A 
ATOM     24  O34 ZIN A   1      38.335   6.463  32.391  0.00  0.00    -0.082 OA
ATOM     25  C31 ZIN A   1      36.953   4.325  29.784  0.00  0.00     0.021 A 
ATOM     26  C30 ZIN A   1      35.710   4.005  30.302  0.00  0.00     0.015 A 
ENDBRANCH  19  20
BRANCH  11  27
ATOM     27  O15 ZIN A   1      27.217  -0.914  30.431  0.00  0.00    -0.251 OA
BRANCH  27  28
ATOM     28  S16 ZIN A   1      26.073  -1.616  31.149  0.00  0.00     0.251 S 
ATOM     29  O17 ZIN A   1      26.071  -1.121  32.517  0.00  0.00    -0.572 OA
ATOM     30  O18 ZIN A   1      24.853  -1.266  30.440  0.00  0.00    -0.572 OA
ATOM     31  O19 ZIN A   1      26.351  -3.043  31.086  0.00  0.00    -0.572 OA
ENDBRANCH  27  28
ENDBRANCH  11  27
TORSDOF 3
ENDMDL
MODEL 69
REMARK CAVERDOCK RESULT:       2.8      0.000      0.000
REMARK CAVERDOCK CONSTRAINTS:       0.0      0.0      0.0      0.0
REMARK CAVERDOCK TUNNEL: 68      2.8      2.8     69.1
REMARK  3 active torsions:
REMARK  status: ('A' for Active; 'I' for Inactive)
REMARK    1  A    between atoms: C13_11  and  O15_12 
REMARK    2  A    between atoms: O15_12  and  S16_13 
REMARK    3  A    between atoms: C28_24  and  C29_25 
ROOT
ATOM      1  C1  ZIN A   1      31.959   4.876  30.736  0.00  0.00     0.021 C 
ATOM      2  C2  ZIN A   1      32.757   3.672  31.240  0.00  0.00    -0.012 C 
ATOM      3  C3  ZIN A   1      32.983   2.711  30.096  0.00  0.00     0.015 C 
ATOM      4  C4  ZIN A   1      31.606   2.429  29.473  0.00  0.00     0.007 C 
ATOM      5  C5  ZIN A   1      30.612   1.892  30.498  0.00  0.00     0.003 C 
ATOM      6  C7  ZIN A   1      30.507   2.795  31.735  0.00  0.00    -0.001 C 
ATOM      7  C9  ZIN A   1      29.581   2.110  32.748  0.00  0.00     0.033 C 
ATOM      8  C10 ZIN A   1      28.256   1.835  32.097  0.00  0.00    -0.023 C 
ATOM      9  C11 ZIN A   1      28.118   1.670  30.815  0.00  0.00    -0.072 C 
ATOM     10  C12 ZIN A   1      26.728   1.386  30.272  0.00  0.00     0.068 C 
ATOM     11  C13 ZIN A   1      26.800   0.138  29.387  0.00  0.00     0.149 C 
ATOM     12  C20 ZIN A   1      27.858   0.344  28.302  0.00  0.00     0.035 C 
ATOM     13  C21 ZIN A   1      29.237   0.491  28.949  0.00  0.00     0.016 C 
ATOM     14  C22 ZIN A   1      29.244   1.735  29.854  0.00  0.00    -0.017 C 
ATOM     15  C23 ZIN A   1      29.017   2.965  28.973  0.00  0.00     0.020 C 
ATOM     16  C24 ZIN A   1      31.918   2.916  32.311  0.00  0.00     0.006 C 
ATOM     17  C26 ZIN A   1      32.099   3.896  33.480  0.00  0.00     0.033 C 
ATOM     18  C27 ZIN A   1      33.561   4.311  33.314  0.00  0.00    -0.018 C 
ATOM     19  C28 ZIN A   1      33.938   4.154  32.014  0.00  0.00    -0.042 C 
ENDROOT
BRANCH  19  20
ATOM     20  C29 ZIN A   1      35.283   4.425  31.467  0.00  0.00    -0.011 A 
ATOM     21  C35 ZIN A   1      36.098   5.403  32.040  0.00  0.00     0.137 A 
ATOM     22  N33 ZIN A   1      37.300   5.642  31.556  0.00  0.00    -0.210 N 
ATOM     23  C32 ZIN A   1      37.774   4.983  30.515  0.00  0.00     0.125 A 
ATOM     24  O34 ZIN A   1      38.101   6.637  32.165  0.00  0.00    -0.082 OA
ATOM     25  C31 ZIN A   1      37.027   4.003  29.889  0.00  0.00     0.021 A 
ATOM     26  C30 ZIN A   1      35.760   3.710  30.363  0.00  0.00     0.015 A 
ENDBRANCH  19  20
BRANCH  11  27
ATOM     27  O15 ZIN A   1      27.151  -0.993  30.187  0.00  0.00    -0.251 OA
BRANCH  27  28
ATOM     28  S16 ZIN A   1      26.005  -1.535  31.028  0.00  0.00     0.251 S 
ATOM     29  O17 ZIN A   1      26.240  -2.961  31.189  0.00  0.00    -0.572 OA
ATOM     30  O18 ZIN A   1      26.045  -0.827  32.299  0.00  0.00    -0.572 OA
ATOM     31  O19 ZIN A   1      24.779  -1.264  30.292  0.00  0.00    -0.572 OA
ENDBRANCH  27  28
ENDBRANCH  11  27
TORSDOF 3
ENDMDL
MODEL 70
REMARK CAVERDOCK RESULT:       2.4      0.000      0.000
REMARK CAVERDOCK CONSTRAINTS:       0.0      0.0      0.0      0.0
REMARK CAVERDOCK TUNNEL: 69      2.4      2.8     70.4
REMARK  3 active torsions:
REMARK  status: ('A' for Active; 'I' for Inactive)
REMARK    1  A    between atoms: C13_11  and  O15_12 
REMARK    2  A    between atoms: O15_12  and  S16_13 
REMARK    3  A    between atoms: C28_24  and  C29_25 
ROOT
ATOM      1  C1  ZIN A   1      31.774   4.840  30.892  0.00  0.00     0.021 C 
ATOM      2  C2  ZIN A   1      32.639   3.641  31.286  0.00  0.00    -0.012 C 
ATOM      3  C3  ZIN A   1      32.866   2.770  30.072  0.00  0.00     0.015 C 
ATOM      4  C4  ZIN A   1      31.480   2.470  29.475  0.00  0.00     0.007 C 
ATOM      5  C5  ZIN A   1      30.546   1.822  30.492  0.00  0.00     0.003 C 
ATOM      6  C7  ZIN A   1      30.446   2.634  31.792  0.00  0.00    -0.001 C 
ATOM      7  C9  ZIN A   1      29.586   1.842  32.783  0.00  0.00     0.033 C 
ATOM      8  C10 ZIN A   1      28.252   1.553  32.158  0.00  0.00    -0.023 C 
ATOM      9  C11 ZIN A   1      28.076   1.469  30.873  0.00  0.00    -0.072 C 
ATOM     10  C12 ZIN A   1      26.681   1.161  30.356  0.00  0.00     0.068 C 
ATOM     11  C13 ZIN A   1      26.775  -0.020  29.386  0.00  0.00     0.149 C 
ATOM     12  C20 ZIN A   1      27.785   0.305  28.285  0.00  0.00     0.035 C 
ATOM     13  C21 ZIN A   1      29.178   0.469  28.896  0.00  0.00     0.016 C 
ATOM     14  C22 ZIN A   1      29.164   1.648  29.883  0.00  0.00    -0.017 C 
ATOM     15  C23 ZIN A   1      28.855   2.923  29.096  0.00  0.00     0.020 C 
ATOM     16  C24 ZIN A   1      31.871   2.778  32.329  0.00  0.00     0.006 C 
ATOM     17  C26 ZIN A   1      32.052   3.685  33.556  0.00  0.00     0.033 C 
ATOM     18  C27 ZIN A   1      33.488   4.174  33.372  0.00  0.00    -0.018 C 
ATOM     19  C28 ZIN A   1      33.825   4.122  32.053  0.00  0.00    -0.042 C 
ENDROOT
BRANCH  19  20
ATOM     20  C29 ZIN A   1      35.138   4.488  31.484  0.00  0.00    -0.011 A 
ATOM     21  C35 ZIN A   1      36.041   5.256  32.219  0.00  0.00     0.137 A 
ATOM     22  N33 ZIN A   1      37.215   5.579  31.714  0.00  0.00    -0.210 N 
ATOM     23  C32 ZIN A   1      37.577   5.204  30.501  0.00  0.00     0.125 A 
ATOM     24  O34 ZIN A   1      38.108   6.355  32.491  0.00  0.00    -0.082 OA
ATOM     25  C31 ZIN A   1      36.736   4.447  29.707  0.00  0.00     0.021 A 
ATOM     26  C30 ZIN A   1      35.495   4.077  30.194  0.00  0.00     0.015 A 
ENDBRANCH  19  20
BRANCH  11  27
ATOM     27  O15 ZIN A   1      27.201  -1.186  30.095  0.00  0.00    -0.251 OA
BRANCH  27  28
ATOM     28  S16 ZIN A   1      26.169  -1.725  31.075  0.00  0.00     0.251 S 
ATOM     29  O17 ZIN A   1      26.251  -3.176  31.015  0.00  0.00    -0.572 OA
ATOM     30  O18 ZIN A   1      26.529  -1.211  32.388  0.00  0.00    -0.572 OA
ATOM     31  O19 ZIN A   1      24.873  -1.232  30.634  0.00  0.00    -0.572 OA
ENDBRANCH  27  28
ENDBRANCH  11  27
TORSDOF 3
ENDMDL
MODEL 71
REMARK CAVERDOCK RESULT:       2.4      0.000      0.000
REMARK CAVERDOCK CONSTRAINTS:       0.0      0.0      0.0      0.0
REMARK CAVERDOCK TUNNEL: 70      2.4      2.8     71.5
REMARK  3 active torsions:
REMARK  status: ('A' for Active; 'I' for Inactive)
REMARK    1  A    between atoms: C13_11  and  O15_12 
REMARK    2  A    between atoms: O15_12  and  S16_13 
REMARK    3  A    between atoms: C28_24  and  C29_25 
ROOT
ATOM      1  C1  ZIN A   1      31.703   4.798  30.878  0.00  0.00     0.021 C 
ATOM      2  C2  ZIN A   1      32.555   3.600  31.301  0.00  0.00    -0.012 C 
ATOM      3  C3  ZIN A   1      32.796   2.712  30.103  0.00  0.00     0.015 C 
ATOM      4  C4  ZIN A   1      31.419   2.412  29.488  0.00  0.00     0.007 C 
ATOM      5  C5  ZIN A   1      30.466   1.781  30.498  0.00  0.00     0.003 C 
ATOM      6  C7  ZIN A   1      30.349   2.610  31.785  0.00  0.00    -0.001 C 
ATOM      7  C9  ZIN A   1      29.469   1.836  32.773  0.00  0.00     0.033 C 
ATOM      8  C10 ZIN A   1      28.144   1.545  32.130  0.00  0.00    -0.023 C 
ATOM      9  C11 ZIN A   1      27.988   1.445  30.843  0.00  0.00    -0.072 C 
ATOM     10  C12 ZIN A   1      26.600   1.138  30.309  0.00  0.00     0.068 C 
ATOM     11  C13 ZIN A   1      26.702  -0.056  29.355  0.00  0.00     0.149 C 
ATOM     12  C20 ZIN A   1      27.732   0.250  28.266  0.00  0.00     0.035 C 
ATOM     13  C21 ZIN A   1      29.116   0.415  28.897  0.00  0.00     0.016 C 
ATOM     14  C22 ZIN A   1      29.092   1.607  29.869  0.00  0.00    -0.017 C 
ATOM     15  C23 ZIN A   1      28.803   2.873  29.061  0.00  0.00     0.020 C 
ATOM     16  C24 ZIN A   1      31.766   2.754  32.343  0.00  0.00     0.006 C 
ATOM     17  C26 ZIN A   1      31.932   3.675  33.562  0.00  0.00     0.033 C 
ATOM     18  C27 ZIN A   1      33.373   4.155  33.394  0.00  0.00    -0.018 C 
ATOM     19  C28 ZIN A   1      33.731   4.084  32.082  0.00  0.00    -0.042 C 
ENDROOT
BRANCH  19  20
ATOM     20  C29 ZIN A   1      35.055   4.437  31.528  0.00  0.00    -0.011 A 
ATOM     21  C35 ZIN A   1      35.929   5.254  32.246  0.00  0.00     0.137 A 
ATOM     22  N33 ZIN A   1      37.112   5.566  31.756  0.00  0.00    -0.210 N 
ATOM     23  C32 ZIN A   1      37.511   5.131  30.574  0.00  0.00     0.125 A 
ATOM     24  O34 ZIN A   1      37.975   6.393  32.513  0.00  0.00    -0.082 OA
ATOM     25  C31 ZIN A   1      36.701   4.322  29.800  0.00  0.00     0.021 A 
ATOM     26  C30 ZIN A   1      35.452   3.962  30.273  0.00  0.00     0.015 A 
ENDBRANCH  19  20
BRANCH  11  27
ATOM     27  O15 ZIN A   1      27.111  -1.215  30.085  0.00  0.00    -0.251 OA
BRANCH  27  28
ATOM     28  S16 ZIN A   1      26.059  -1.740  31.051  0.00  0.00     0.251 S 
ATOM     29  O17 ZIN A   1      26.196  -3.187  31.075  0.00  0.00    -0.572 OA
ATOM     30  O18 ZIN A   1      26.343  -1.142  32.347  0.00  0.00    -0.572 OA
ATOM     31  O19 ZIN A   1      24.766  -1.322  30.531  0.00  0.00    -0.572 OA
ENDBRANCH  27  28
ENDBRANCH  11  27
TORSDOF 3
ENDMDL
MODEL 72
REMARK CAVERDOCK RESULT:       2.5      0.000      0.000
REMARK CAVERDOCK CONSTRAINTS:       0.0      0.0      0.0      0.0
REMARK CAVERDOCK TUNNEL: 71      2.5      2.9     72.1
REMARK  3 active torsions:
REMARK  status: ('A' for Active; 'I' for Inactive)
REMARK    1  A    between atoms: C13_11  and  O15_12 
REMARK    2  A    between atoms: O15_12  and  S16_13 
REMARK    3  A    between atoms: C28_24  and  C29_25 
ROOT
ATOM      1  C1  ZIN A   1      31.623   4.756  30.956  0.00  0.00     0.021 C 
ATOM      2  C2  ZIN A   1      32.498   3.561  31.341  0.00  0.00    -0.012 C 
ATOM      3  C3  ZIN A   1      32.726   2.699  30.122  0.00  0.00     0.015 C 
ATOM      4  C4  ZIN A   1      31.340   2.392  29.529  0.00  0.00     0.007 C 
ATOM      5  C5  ZIN A   1      30.415   1.731  30.546  0.00  0.00     0.003 C 
ATOM      6  C7  ZIN A   1      30.315   2.536  31.850  0.00  0.00    -0.001 C 
ATOM      7  C9  ZIN A   1      29.464   1.733  32.841  0.00  0.00     0.033 C 
ATOM      8  C10 ZIN A   1      28.130   1.437  32.220  0.00  0.00    -0.023 C 
ATOM      9  C11 ZIN A   1      27.950   1.358  30.935  0.00  0.00    -0.072 C 
ATOM     10  C12 ZIN A   1      26.555   1.043  30.422  0.00  0.00     0.068 C 
ATOM     11  C13 ZIN A   1      26.653  -0.133  29.445  0.00  0.00     0.149 C 
ATOM     12  C20 ZIN A   1      27.656   0.205  28.342  0.00  0.00     0.035 C 
ATOM     13  C21 ZIN A   1      29.051   0.377  28.948  0.00  0.00     0.016 C 
ATOM     14  C22 ZIN A   1      29.032   1.551  29.942  0.00  0.00    -0.017 C 
ATOM     15  C23 ZIN A   1      28.711   2.827  29.163  0.00  0.00     0.020 C 
ATOM     16  C24 ZIN A   1      31.740   2.688  32.383  0.00  0.00     0.006 C 
ATOM     17  C26 ZIN A   1      31.919   3.589  33.614  0.00  0.00     0.033 C 
ATOM     18  C27 ZIN A   1      33.351   4.090  33.427  0.00  0.00    -0.018 C 
ATOM     19  C28 ZIN A   1      33.683   4.047  32.106  0.00  0.00    -0.042 C 
ENDROOT
BRANCH  19  20
ATOM     20  C29 ZIN A   1      34.991   4.426  31.533  0.00  0.00    -0.011 A 
ATOM     21  C35 ZIN A   1      35.882   5.217  32.260  0.00  0.00     0.137 A 
ATOM     22  N33 ZIN A   1      37.051   5.552  31.752  0.00  0.00    -0.210 N 
ATOM     23  C32 ZIN A   1      37.420   5.167  30.544  0.00  0.00     0.125 A 
ATOM     24  O34 ZIN A   1      37.931   6.351  32.519  0.00  0.00    -0.082 OA
ATOM     25  C31 ZIN A   1      36.592   4.386  29.759  0.00  0.00     0.021 A 
ATOM     26  C30 ZIN A   1      35.356   4.003  30.250  0.00  0.00     0.015 A 
ENDBRANCH  19  20
BRANCH  11  27
ATOM     27  O15 ZIN A   1      27.090  -1.299  30.146  0.00  0.00    -0.251 OA
BRANCH  27  28
ATOM     28  S16 ZIN A   1      26.046  -1.883  31.087  0.00  0.00     0.251 S 
ATOM     29  O17 ZIN A   1      26.172  -3.330  31.007  0.00  0.00    -0.572 OA
ATOM     30  O18 ZIN A   1      26.351  -1.380  32.417  0.00  0.00    -0.572 OA
ATOM     31  O19 ZIN A   1      24.750  -1.421  30.614  0.00  0.00    -0.572 OA
ENDBRANCH  27  28
ENDBRANCH  11  27
TORSDOF 3
ENDMDL
MODEL 73
REMARK CAVERDOCK RESULT:       1.6      0.000      0.000
REMARK CAVERDOCK CONSTRAINTS:       0.3      0.0      0.0      0.0
REMARK CAVERDOCK TUNNEL: 72      1.6      3.0     73.1
REMARK  3 active torsions:
REMARK  status: ('A' for Active; 'I' for Inactive)
REMARK    1  A    between atoms: C13_11  and  O15_12 
REMARK    2  A    between atoms: O15_12  and  S16_13 
REMARK    3  A    between atoms: C28_24  and  C29_25 
ROOT
ATOM      1  C1  ZIN A   1      27.180   0.978  31.612  0.00  0.00     0.021 C 
ATOM      2  C2  ZIN A   1      27.933  -0.066  30.786  0.00  0.00    -0.012 C 
ATOM      3  C3  ZIN A   1      29.141  -0.538  31.561  0.00  0.00     0.015 C 
ATOM      4  C4  ZIN A   1      29.920   0.721  31.980  0.00  0.00     0.007 C 
ATOM      5  C5  ZIN A   1      30.297   1.587  30.782  0.00  0.00     0.003 C 
ATOM      6  C7  ZIN A   1      29.083   1.929  29.906  0.00  0.00    -0.001 C 
ATOM      7  C9  ZIN A   1      29.584   2.695  28.675  0.00  0.00     0.033 C 
ATOM      8  C10 ZIN A   1      30.353   3.902  29.125  0.00  0.00    -0.023 C 
ATOM      9  C11 ZIN A   1      30.962   3.968  30.272  0.00  0.00    -0.072 C 
ATOM     10  C12 ZIN A   1      31.718   5.240  30.614  0.00  0.00     0.068 C 
ATOM     11  C13 ZIN A   1      33.138   4.858  31.042  0.00  0.00     0.149 C 
ATOM     12  C20 ZIN A   1      33.070   3.851  32.190  0.00  0.00     0.035 C 
ATOM     13  C21 ZIN A   1      32.406   2.560  31.705  0.00  0.00     0.016 C 
ATOM     14  C22 ZIN A   1      30.965   2.865  31.261  0.00  0.00    -0.017 C 
ATOM     15  C23 ZIN A   1      30.185   3.351  32.484  0.00  0.00     0.020 C 
ATOM     16  C24 ZIN A   1      28.460   0.599  29.481  0.00  0.00     0.006 C 
ATOM     17  C26 ZIN A   1      27.133   0.679  28.710  0.00  0.00     0.033 C 
ATOM     18  C27 ZIN A   1      26.475  -0.649  29.084  0.00  0.00    -0.018 C 
ATOM     19  C28 ZIN A   1      26.966  -1.083  30.279  0.00  0.00    -0.042 C 
ENDROOT
BRANCH  19  20
ATOM     20  C29 ZIN A   1      26.593  -2.341  30.958  0.00  0.00    -0.011 A 
ATOM     21  C35 ZIN A   1      25.692  -2.333  32.023  0.00  0.00     0.137 A 
ATOM     22  N33 ZIN A   1      25.355  -3.455  32.627  0.00  0.00    -0.210 N 
ATOM     23  C32 ZIN A   1      25.859  -4.619  32.260  0.00  0.00     0.125 A 
ATOM     24  O34 ZIN A   1      24.434  -3.409  33.701  0.00  0.00    -0.082 OA
ATOM     25  C31 ZIN A   1      26.761  -4.711  31.218  0.00  0.00     0.021 A 
ATOM     26  C30 ZIN A   1      27.142  -3.562  30.548  0.00  0.00     0.015 A 
ENDBRANCH  19  20
BRANCH  11  27
ATOM     27  O15 ZIN A   1      33.828   4.273  29.935  0.00  0.00    -0.251 OA
BRANCH  27  28
ATOM     28  S16 ZIN A   1      35.344   4.304  30.066  0.00  0.00     0.251 S 
ATOM     29  O17 ZIN A   1      35.639   4.577  31.464  0.00  0.00    -0.572 OA
ATOM     30  O18 ZIN A   1      35.829   2.997  29.650  0.00  0.00    -0.572 OA
ATOM     31  O19 ZIN A   1      35.819   5.365  29.191  0.00  0.00    -0.572 OA
ENDBRANCH  27  28
ENDBRANCH  11  27
TORSDOF 3
ENDMDL
MODEL 74
REMARK CAVERDOCK RESULT:       1.2      0.000      0.000
REMARK CAVERDOCK CONSTRAINTS:       0.1      0.0      0.0      0.0
REMARK CAVERDOCK TUNNEL: 73      1.2      3.0     74.1
REMARK  3 active torsions:
REMARK  status: ('A' for Active; 'I' for Inactive)
REMARK    1  A    between atoms: C13_11  and  O15_12 
REMARK    2  A    between atoms: O15_12  and  S16_13 
REMARK    3  A    between atoms: C28_24  and  C29_25 
ROOT
ATOM      1  C1  ZIN A   1      27.132   1.058  31.632  0.00  0.00     0.021 C 
ATOM      2  C2  ZIN A   1      27.846  -0.017  30.810  0.00  0.00    -0.012 C 
ATOM      3  C3  ZIN A   1      29.031  -0.534  31.591  0.00  0.00     0.015 C 
ATOM      4  C4  ZIN A   1      29.857   0.693  32.011  0.00  0.00     0.007 C 
ATOM      5  C5  ZIN A   1      30.273   1.541  30.814  0.00  0.00     0.003 C 
ATOM      6  C7  ZIN A   1      29.078   1.930  29.932  0.00  0.00    -0.001 C 
ATOM      7  C9  ZIN A   1      29.614   2.672  28.702  0.00  0.00     0.033 C 
ATOM      8  C10 ZIN A   1      30.429   3.849  29.153  0.00  0.00    -0.023 C 
ATOM      9  C11 ZIN A   1      31.034   3.892  30.303  0.00  0.00    -0.072 C 
ATOM     10  C12 ZIN A   1      31.839   5.134  30.646  0.00  0.00     0.068 C 
ATOM     11  C13 ZIN A   1      33.242   4.697  31.081  0.00  0.00     0.149 C 
ATOM     12  C20 ZIN A   1      33.128   3.696  32.230  0.00  0.00     0.035 C 
ATOM     13  C21 ZIN A   1      32.416   2.431  31.745  0.00  0.00     0.016 C 
ATOM     14  C22 ZIN A   1      30.990   2.793  31.294  0.00  0.00    -0.017 C 
ATOM     15  C23 ZIN A   1      30.224   3.311  32.512  0.00  0.00     0.020 C 
ATOM     16  C24 ZIN A   1      28.404   0.625  29.506  0.00  0.00     0.006 C 
ATOM     17  C26 ZIN A   1      27.085   0.756  28.730  0.00  0.00     0.033 C 
ATOM     18  C27 ZIN A   1      26.374  -0.545  29.104  0.00  0.00    -0.018 C 
ATOM     19  C28 ZIN A   1      26.841  -0.996  30.302  0.00  0.00    -0.042 C 
ENDROOT
BRANCH  19  20
ATOM     20  C29 ZIN A   1      26.416  -2.237  30.981  0.00  0.00    -0.011 A 
ATOM     21  C35 ZIN A   1      25.747  -2.182  32.204  0.00  0.00     0.137 A 
ATOM     22  N33 ZIN A   1      25.363  -3.289  32.810  0.00  0.00    -0.210 N 
ATOM     23  C32 ZIN A   1      25.602  -4.481  32.295  0.00  0.00     0.125 A 
ATOM     24  O34 ZIN A   1      24.682  -3.195  34.047  0.00  0.00    -0.082 OA
ATOM     25  C31 ZIN A   1      26.264  -4.619  31.089  0.00  0.00     0.021 A 
ATOM     26  C30 ZIN A   1      26.682  -3.488  30.412  0.00  0.00     0.015 A 
ENDBRANCH  19  20
BRANCH  11  27
ATOM     27  O15 ZIN A   1      33.912   4.083  29.978  0.00  0.00    -0.251 OA
BRANCH  27  28
ATOM     28  S16 ZIN A   1      35.429   4.185  30.043  0.00  0.00     0.251 S 
ATOM     29  O17 ZIN A   1      35.765   4.585  31.400  0.00  0.00    -0.572 OA
ATOM     30  O18 ZIN A   1      35.954   2.868  29.716  0.00  0.00    -0.572 OA
ATOM     31  O19 ZIN A   1      35.825   5.187  29.065  0.00  0.00    -0.572 OA
ENDBRANCH  27  28
ENDBRANCH  11  27
TORSDOF 3
ENDMDL
MODEL 75
REMARK CAVERDOCK RESULT:       0.8      0.000      0.000
REMARK CAVERDOCK CONSTRAINTS:       0.2      0.0      0.0      0.0
REMARK CAVERDOCK TUNNEL: 74      0.8      3.0     75.5
REMARK  3 active torsions:
REMARK  status: ('A' for Active; 'I' for Inactive)
REMARK    1  A    between atoms: C13_11  and  O15_12 
REMARK    2  A    between atoms: O15_12  and  S16_13 
REMARK    3  A    between atoms: C28_24  and  C29_25 
ROOT
ATOM      1  C1  ZIN A   1      26.974   1.012  31.459  0.00  0.00     0.021 C 
ATOM      2  C2  ZIN A   1      27.741  -0.064  30.688  0.00  0.00    -0.012 C 
ATOM      3  C3  ZIN A   1      28.905  -0.541  31.525  0.00  0.00     0.015 C 
ATOM      4  C4  ZIN A   1      29.690   0.712  31.949  0.00  0.00     0.007 C 
ATOM      5  C5  ZIN A   1      30.135   1.543  30.750  0.00  0.00     0.003 C 
ATOM      6  C7  ZIN A   1      28.967   1.888  29.815  0.00  0.00    -0.001 C 
ATOM      7  C9  ZIN A   1      29.535   2.616  28.591  0.00  0.00     0.033 C 
ATOM      8  C10 ZIN A   1      30.309   3.818  29.047  0.00  0.00    -0.023 C 
ATOM      9  C11 ZIN A   1      30.869   3.898  30.218  0.00  0.00    -0.072 C 
ATOM     10  C12 ZIN A   1      31.635   5.163  30.564  0.00  0.00     0.068 C 
ATOM     11  C13 ZIN A   1      33.028   4.764  31.061  0.00  0.00     0.149 C 
ATOM     12  C20 ZIN A   1      32.890   3.784  32.227  0.00  0.00     0.035 C 
ATOM     13  C21 ZIN A   1      32.222   2.496  31.742  0.00  0.00     0.016 C 
ATOM     14  C22 ZIN A   1      30.808   2.818  31.230  0.00  0.00    -0.017 C 
ATOM     15  C23 ZIN A   1      29.986   3.346  32.407  0.00  0.00     0.020 C 
ATOM     16  C24 ZIN A   1      28.336   0.561  29.393  0.00  0.00     0.006 C 
ATOM     17  C26 ZIN A   1      27.044   0.649  28.565  0.00  0.00     0.033 C 
ATOM     18  C27 ZIN A   1      26.345  -0.657  28.939  0.00  0.00    -0.018 C 
ATOM     19  C28 ZIN A   1      26.775  -1.074  30.163  0.00  0.00    -0.042 C 
ENDROOT
BRANCH  19  20
ATOM     20  C29 ZIN A   1      26.349  -2.309  30.853  0.00  0.00    -0.011 A 
ATOM     21  C35 ZIN A   1      25.636  -2.243  32.050  0.00  0.00     0.137 A 
ATOM     22  N33 ZIN A   1      25.251  -3.344  32.664  0.00  0.00    -0.210 N 
ATOM     23  C32 ZIN A   1      25.530  -4.542  32.183  0.00  0.00     0.125 A 
ATOM     24  O34 ZIN A   1      24.525  -3.239  33.875  0.00  0.00    -0.082 OA
ATOM     25  C31 ZIN A   1      26.236  -4.691  31.004  0.00  0.00     0.021 A 
ATOM     26  C30 ZIN A   1      26.658  -3.566  30.319  0.00  0.00     0.015 A 
ENDBRANCH  19  20
BRANCH  11  27
ATOM     27  O15 ZIN A   1      33.753   4.140  29.998  0.00  0.00    -0.251 OA
BRANCH  27  28
ATOM     28  S16 ZIN A   1      35.250   4.035  30.250  0.00  0.00     0.251 S 
ATOM     29  O17 ZIN A   1      35.662   2.721  29.781  0.00  0.00    -0.572 OA
ATOM     30  O18 ZIN A   1      35.879   5.107  29.495  0.00  0.00    -0.572 OA
ATOM     31  O19 ZIN A   1      35.446   4.189  31.683  0.00  0.00    -0.572 OA
ENDBRANCH  27  28
ENDBRANCH  11  27
TORSDOF 3
ENDMDL
MODEL 76
REMARK CAVERDOCK RESULT:       0.8      0.000      0.000
REMARK CAVERDOCK CONSTRAINTS:       0.2      0.0      0.0      0.0
REMARK CAVERDOCK TUNNEL: 75      0.8      3.0     76.5
REMARK  3 active torsions:
REMARK  status: ('A' for Active; 'I' for Inactive)
REMARK    1  A    between atoms: C13_11  and  O15_12 
REMARK    2  A    between atoms: O15_12  and  S16_13 
REMARK    3  A    between atoms: C28_24  and  C29_25 
ROOT
ATOM      1  C1  ZIN A   1      27.020   0.964  31.558  0.00  0.00     0.021 C 
ATOM      2  C2  ZIN A   1      27.788  -0.109  30.784  0.00  0.00    -0.012 C 
ATOM      3  C3  ZIN A   1      28.959  -0.580  31.614  0.00  0.00     0.015 C 
ATOM      4  C4  ZIN A   1      29.740   0.676  32.034  0.00  0.00     0.007 C 
ATOM      5  C5  ZIN A   1      30.175   1.509  30.832  0.00  0.00     0.003 C 
ATOM      6  C7  ZIN A   1      29.000   1.849  29.904  0.00  0.00    -0.001 C 
ATOM      7  C9  ZIN A   1      29.558   2.578  28.676  0.00  0.00     0.033 C 
ATOM      8  C10 ZIN A   1      30.329   3.785  29.127  0.00  0.00    -0.023 C 
ATOM      9  C11 ZIN A   1      30.895   3.867  30.295  0.00  0.00    -0.072 C 
ATOM     10  C12 ZIN A   1      31.658   5.136  30.636  0.00  0.00     0.068 C 
ATOM     11  C13 ZIN A   1      33.055   4.744  31.126  0.00  0.00     0.149 C 
ATOM     12  C20 ZIN A   1      32.928   3.764  32.293  0.00  0.00     0.035 C 
ATOM     13  C21 ZIN A   1      32.263   2.472  31.812  0.00  0.00     0.016 C 
ATOM     14  C22 ZIN A   1      30.845   2.788  31.308  0.00  0.00    -0.017 C 
ATOM     15  C23 ZIN A   1      30.027   3.313  32.489  0.00  0.00     0.020 C 
ATOM     16  C24 ZIN A   1      28.373   0.518  29.485  0.00  0.00     0.006 C 
ATOM     17  C26 ZIN A   1      27.077   0.600  28.664  0.00  0.00     0.033 C 
ATOM     18  C27 ZIN A   1      26.386  -0.709  29.043  0.00  0.00    -0.018 C 
ATOM     19  C28 ZIN A   1      26.824  -1.123  30.265  0.00  0.00    -0.042 C 
ENDROOT
BRANCH  19  20
ATOM     20  C29 ZIN A   1      26.407  -2.360  30.957  0.00  0.00    -0.011 A 
ATOM     21  C35 ZIN A   1      25.523  -2.306  32.035  0.00  0.00     0.137 A 
ATOM     22  N33 ZIN A   1      25.147  -3.409  32.651  0.00  0.00    -0.210 N 
ATOM     23  C32 ZIN A   1      25.594  -4.596  32.284  0.00  0.00     0.125 A 
ATOM     24  O34 ZIN A   1      24.244  -3.317  33.737  0.00  0.00    -0.082 OA
ATOM     25  C31 ZIN A   1      26.476  -4.733  31.229  0.00  0.00     0.021 A 
ATOM     26  C30 ZIN A   1      26.897  -3.606  30.547  0.00  0.00     0.015 A 
ENDBRANCH  19  20
BRANCH  11  27
ATOM     27  O15 ZIN A   1      33.776   4.123  30.059  0.00  0.00    -0.251 OA
BRANCH  27  28
ATOM     28  S16 ZIN A   1      35.289   4.229  30.192  0.00  0.00     0.251 S 
ATOM     29  O17 ZIN A   1      35.743   5.102  29.122  0.00  0.00    -0.572 OA
ATOM     30  O18 ZIN A   1      35.557   4.789  31.507  0.00  0.00    -0.572 OA
ATOM     31  O19 ZIN A   1      35.817   2.880  30.057  0.00  0.00    -0.572 OA
ENDBRANCH  27  28
ENDBRANCH  11  27
TORSDOF 3
ENDMDL
MODEL 77
REMARK CAVERDOCK RESULT:       0.1      0.000      0.000
REMARK CAVERDOCK CONSTRAINTS:       0.0      0.0      0.0      0.0
REMARK CAVERDOCK TUNNEL: 76      0.1      3.1     77.3
REMARK  3 active torsions:
REMARK  status: ('A' for Active; 'I' for Inactive)
REMARK    1  A    between atoms: C13_11  and  O15_12 
REMARK    2  A    between atoms: O15_12  and  S16_13 
REMARK    3  A    between atoms: C28_24  and  C29_25 
ROOT
ATOM      1  C1  ZIN A   1      26.828   0.891  31.336  0.00  0.00     0.021 C 
ATOM      2  C2  ZIN A   1      27.642  -0.217  30.664  0.00  0.00    -0.012 C 
ATOM      3  C3  ZIN A   1      28.778  -0.622  31.574  0.00  0.00     0.015 C 
ATOM      4  C4  ZIN A   1      29.525   0.668  31.952  0.00  0.00     0.007 C 
ATOM      5  C5  ZIN A   1      30.007   1.433  30.723  0.00  0.00     0.003 C 
ATOM      6  C7  ZIN A   1      28.873   1.701  29.723  0.00  0.00    -0.001 C 
ATOM      7  C9  ZIN A   1      29.479   2.362  28.480  0.00  0.00     0.033 C 
ATOM      8  C10 ZIN A   1      30.215   3.604  28.892  0.00  0.00    -0.023 C 
ATOM      9  C11 ZIN A   1      30.726   3.764  30.077  0.00  0.00    -0.072 C 
ATOM     10  C12 ZIN A   1      31.458   5.061  30.375  0.00  0.00     0.068 C 
ATOM     11  C13 ZIN A   1      32.835   4.718  30.951  0.00  0.00     0.149 C 
ATOM     12  C20 ZIN A   1      32.665   3.808  32.169  0.00  0.00     0.035 C 
ATOM     13  C21 ZIN A   1      32.037   2.481  31.738  0.00  0.00     0.016 C 
ATOM     14  C22 ZIN A   1      30.640   2.747  31.151  0.00  0.00    -0.017 C 
ATOM     15  C23 ZIN A   1      29.762   3.331  32.259  0.00  0.00     0.020 C 
ATOM     16  C24 ZIN A   1      28.280   0.339  29.358  0.00  0.00     0.006 C 
ATOM     17  C26 ZIN A   1      27.022   0.354  28.475  0.00  0.00     0.033 C 
ATOM     18  C27 ZIN A   1      26.328  -0.940  28.900  0.00  0.00    -0.018 C 
ATOM     19  C28 ZIN A   1      26.714  -1.274  30.164  0.00  0.00    -0.042 C 
ENDROOT
BRANCH  19  20
ATOM     20  C29 ZIN A   1      26.279  -2.472  30.910  0.00  0.00    -0.011 A 
ATOM     21  C35 ZIN A   1      25.587  -2.345  32.116  0.00  0.00     0.137 A 
ATOM     22  N33 ZIN A   1      25.194  -3.413  32.780  0.00  0.00    -0.210 N 
ATOM     23  C32 ZIN A   1      25.445  -4.634  32.344  0.00  0.00     0.125 A 
ATOM     24  O34 ZIN A   1      24.490  -3.246  33.997  0.00  0.00    -0.082 OA
ATOM     25  C31 ZIN A   1      26.129  -4.843  31.161  0.00  0.00     0.021 A 
ATOM     26  C30 ZIN A   1      26.558  -3.754  30.424  0.00  0.00     0.015 A 
ENDBRANCH  19  20
BRANCH  11  27
ATOM     27  O15 ZIN A   1      33.612   4.044  29.959  0.00  0.00    -0.251 OA
BRANCH  27  28
ATOM     28  S16 ZIN A   1      35.109   4.059  30.230  0.00  0.00     0.251 S 
ATOM     29  O17 ZIN A   1      35.625   2.766  29.810  0.00  0.00    -0.572 OA
ATOM     30  O18 ZIN A   1      35.667   5.151  29.447  0.00  0.00    -0.572 OA
ATOM     31  O19 ZIN A   1      35.275   4.274  31.660  0.00  0.00    -0.572 OA
ENDBRANCH  27  28
ENDBRANCH  11  27
TORSDOF 3
ENDMDL
MODEL 78
REMARK CAVERDOCK RESULT:       0.2      0.000      0.000
REMARK CAVERDOCK CONSTRAINTS:       0.0      0.0      0.0      0.0
REMARK CAVERDOCK TUNNEL: 77      0.2      3.1     78.4
REMARK  3 active torsions:
REMARK  status: ('A' for Active; 'I' for Inactive)
REMARK    1  A    between atoms: C13_11  and  O15_12 
REMARK    2  A    between atoms: O15_12  and  S16_13 
REMARK    3  A    between atoms: C28_24  and  C29_25 
ROOT
ATOM      1  C1  ZIN A   1      26.771   0.871  31.410  0.00  0.00     0.021 C 
ATOM      2  C2  ZIN A   1      27.573  -0.248  30.742  0.00  0.00    -0.012 C 
ATOM      3  C3  ZIN A   1      28.716  -0.648  31.645  0.00  0.00     0.015 C 
ATOM      4  C4  ZIN A   1      29.473   0.642  32.001  0.00  0.00     0.007 C 
ATOM      5  C5  ZIN A   1      29.946   1.391  30.760  0.00  0.00     0.003 C 
ATOM      6  C7  ZIN A   1      28.803   1.654  29.768  0.00  0.00    -0.001 C 
ATOM      7  C9  ZIN A   1      29.400   2.299  28.512  0.00  0.00     0.033 C 
ATOM      8  C10 ZIN A   1      30.146   3.542  28.904  0.00  0.00    -0.023 C 
ATOM      9  C11 ZIN A   1      30.669   3.712  30.082  0.00  0.00    -0.072 C 
ATOM     10  C12 ZIN A   1      31.411   5.009  30.359  0.00  0.00     0.068 C 
ATOM     11  C13 ZIN A   1      32.792   4.665  30.925  0.00  0.00     0.149 C 
ATOM     12  C20 ZIN A   1      32.629   3.769  32.154  0.00  0.00     0.035 C 
ATOM     13  C21 ZIN A   1      31.991   2.440  31.743  0.00  0.00     0.016 C 
ATOM     14  C22 ZIN A   1      30.589   2.707  31.167  0.00  0.00    -0.017 C 
ATOM     15  C23 ZIN A   1      29.726   3.306  32.277  0.00  0.00     0.020 C 
ATOM     16  C24 ZIN A   1      28.200   0.291  29.423  0.00  0.00     0.006 C 
ATOM     17  C26 ZIN A   1      26.934   0.303  28.553  0.00  0.00     0.033 C 
ATOM     18  C27 ZIN A   1      26.239  -0.983  28.999  0.00  0.00    -0.018 C 
ATOM     19  C28 ZIN A   1      26.635  -1.305  30.262  0.00  0.00    -0.042 C 
ENDROOT
BRANCH  19  20
ATOM     20  C29 ZIN A   1      26.202  -2.493  31.025  0.00  0.00    -0.011 A 
ATOM     21  C35 ZIN A   1      25.545  -2.350  32.248  0.00  0.00     0.137 A 
ATOM     22  N33 ZIN A   1      25.154  -3.409  32.928  0.00  0.00    -0.210 N 
ATOM     23  C32 ZIN A   1      25.373  -4.636  32.491  0.00  0.00     0.125 A 
ATOM     24  O34 ZIN A   1      24.486  -3.226  34.162  0.00  0.00    -0.082 OA
ATOM     25  C31 ZIN A   1      26.022  -4.861  31.291  0.00  0.00     0.021 A 
ATOM     26  C30 ZIN A   1      26.447  -3.782  30.537  0.00  0.00     0.015 A 
ENDBRANCH  19  20
BRANCH  11  27
ATOM     27  O15 ZIN A   1      33.556   3.976  29.932  0.00  0.00    -0.251 OA
BRANCH  27  28
ATOM     28  S16 ZIN A   1      35.048   3.925  30.226  0.00  0.00     0.251 S 
ATOM     29  O17 ZIN A   1      35.418   2.519  30.269  0.00  0.00    -0.572 OA
ATOM     30  O18 ZIN A   1      35.714   4.633  29.144  0.00  0.00    -0.572 OA
ATOM     31  O19 ZIN A   1      35.246   4.581  31.510  0.00  0.00    -0.572 OA
ENDBRANCH  27  28
ENDBRANCH  11  27
TORSDOF 3
ENDMDL
MODEL 79
REMARK CAVERDOCK RESULT:      -0.2      0.000      0.000
REMARK CAVERDOCK CONSTRAINTS:       0.1      0.0      0.0      0.0
REMARK CAVERDOCK TUNNEL: 78     -0.2      3.2     79.4
REMARK  3 active torsions:
REMARK  status: ('A' for Active; 'I' for Inactive)
REMARK    1  A    between atoms: C13_11  and  O15_12 
REMARK    2  A    between atoms: O15_12  and  S16_13 
REMARK    3  A    between atoms: C28_24  and  C29_25 
ROOT
ATOM      1  C1  ZIN A   1      26.688   0.845  31.477  0.00  0.00     0.021 C 
ATOM      2  C2  ZIN A   1      27.499  -0.302  30.872  0.00  0.00    -0.012 C 
ATOM      3  C3  ZIN A   1      28.627  -0.664  31.809  0.00  0.00     0.015 C 
ATOM      4  C4  ZIN A   1      29.380   0.641  32.121  0.00  0.00     0.007 C 
ATOM      5  C5  ZIN A   1      29.873   1.334  30.855  0.00  0.00     0.003 C 
ATOM      6  C7  ZIN A   1      28.747   1.554  29.835  0.00  0.00    -0.001 C 
ATOM      7  C9  ZIN A   1      29.364   2.144  28.562  0.00  0.00     0.033 C 
ATOM      8  C10 ZIN A   1      30.106   3.402  28.910  0.00  0.00    -0.023 C 
ATOM      9  C11 ZIN A   1      30.610   3.623  30.088  0.00  0.00    -0.072 C 
ATOM     10  C12 ZIN A   1      31.349   4.930  30.320  0.00  0.00     0.068 C 
ATOM     11  C13 ZIN A   1      32.721   4.610  30.922  0.00  0.00     0.149 C 
ATOM     12  C20 ZIN A   1      32.538   3.769  32.186  0.00  0.00     0.035 C 
ATOM     13  C21 ZIN A   1      31.904   2.424  31.823  0.00  0.00     0.016 C 
ATOM     14  C22 ZIN A   1      30.512   2.666  31.214  0.00  0.00    -0.017 C 
ATOM     15  C23 ZIN A   1      29.632   3.314  32.284  0.00  0.00     0.020 C 
ATOM     16  C24 ZIN A   1      28.147   0.178  29.541  0.00  0.00     0.006 C 
ATOM     17  C26 ZIN A   1      26.895   0.152  28.651  0.00  0.00     0.033 C 
ATOM     18  C27 ZIN A   1      26.191  -1.112  29.142  0.00  0.00    -0.018 C 
ATOM     19  C28 ZIN A   1      26.567  -1.379  30.423  0.00  0.00    -0.042 C 
ENDROOT
BRANCH  19  20
ATOM     20  C29 ZIN A   1      26.121  -2.532  31.231  0.00  0.00    -0.011 A 
ATOM     21  C35 ZIN A   1      25.722  -2.359  32.557  0.00  0.00     0.137 A 
ATOM     22  N33 ZIN A   1      25.319  -3.386  33.277  0.00  0.00    -0.210 N 
ATOM     23  C32 ZIN A   1      25.285  -4.610  32.784  0.00  0.00     0.125 A 
ATOM     24  O34 ZIN A   1      24.917  -3.171  34.617  0.00  0.00    -0.082 OA
ATOM     25  C31 ZIN A   1      25.668  -4.866  31.480  0.00  0.00     0.021 A 
ATOM     26  C30 ZIN A   1      26.094  -3.820  30.682  0.00  0.00     0.015 A 
ENDBRANCH  19  20
BRANCH  11  27
ATOM     27  O15 ZIN A   1      33.499   3.879  29.971  0.00  0.00    -0.251 OA
BRANCH  27  28
ATOM     28  S16 ZIN A   1      34.998   3.931  30.229  0.00  0.00     0.251 S 
ATOM     29  O17 ZIN A   1      35.501   2.578  30.054  0.00  0.00    -0.572 OA
ATOM     30  O18 ZIN A   1      35.560   4.854  29.255  0.00  0.00    -0.572 OA
ATOM     31  O19 ZIN A   1      35.173   4.406  31.593  0.00  0.00    -0.572 OA
ENDBRANCH  27  28
ENDBRANCH  11  27
TORSDOF 3
ENDMDL
MODEL 80
REMARK CAVERDOCK RESULT:      -0.4      0.000      0.000
REMARK CAVERDOCK CONSTRAINTS:       0.0      0.0      0.0      0.0
REMARK CAVERDOCK TUNNEL: 79     -0.4      3.2     80.1
REMARK  3 active torsions:
REMARK  status: ('A' for Active; 'I' for Inactive)
REMARK    1  A    between atoms: C13_11  and  O15_12 
REMARK    2  A    between atoms: O15_12  and  S16_13 
REMARK    3  A    between atoms: C28_24  and  C29_25 
ROOT
ATOM      1  C1  ZIN A   1      26.648   0.810  31.650  0.00  0.00     0.021 C 
ATOM      2  C2  ZIN A   1      27.430  -0.300  30.945  0.00  0.00    -0.012 C 
ATOM      3  C3  ZIN A   1      28.600  -0.710  31.808  0.00  0.00     0.015 C 
ATOM      4  C4  ZIN A   1      29.367   0.578  32.156  0.00  0.00     0.007 C 
ATOM      5  C5  ZIN A   1      29.801   1.341  30.909  0.00  0.00     0.003 C 
ATOM      6  C7  ZIN A   1      28.629   1.614  29.956  0.00  0.00    -0.001 C 
ATOM      7  C9  ZIN A   1      29.187   2.274  28.690  0.00  0.00     0.033 C 
ATOM      8  C10 ZIN A   1      29.943   3.513  29.073  0.00  0.00    -0.023 C 
ATOM      9  C11 ZIN A   1      30.502   3.671  30.237  0.00  0.00    -0.072 C 
ATOM     10  C12 ZIN A   1      31.250   4.965  30.506  0.00  0.00     0.068 C 
ATOM     11  C13 ZIN A   1      32.648   4.616  31.026  0.00  0.00     0.149 C 
ATOM     12  C20 ZIN A   1      32.523   3.706  32.249  0.00  0.00     0.035 C 
ATOM     13  C21 ZIN A   1      31.874   2.382  31.842  0.00  0.00     0.016 C 
ATOM     14  C22 ZIN A   1      30.456   2.653  31.312  0.00  0.00    -0.017 C 
ATOM     15  C23 ZIN A   1      29.626   3.239  32.455  0.00  0.00     0.020 C 
ATOM     16  C24 ZIN A   1      28.017   0.255  29.614  0.00  0.00     0.006 C 
ATOM     17  C26 ZIN A   1      26.725   0.274  28.783  0.00  0.00     0.033 C 
ATOM     18  C27 ZIN A   1      26.044  -1.017  29.235  0.00  0.00    -0.018 C 
ATOM     19  C28 ZIN A   1      26.479  -1.353  30.482  0.00  0.00    -0.042 C 
ENDROOT
BRANCH  19  20
ATOM     20  C29 ZIN A   1      26.070  -2.550  31.244  0.00  0.00    -0.011 A 
ATOM     21  C35 ZIN A   1      25.354  -2.423  32.435  0.00  0.00     0.137 A 
ATOM     22  N33 ZIN A   1      24.984  -3.491  33.113  0.00  0.00    -0.210 N 
ATOM     23  C32 ZIN A   1      25.282  -4.711  32.706  0.00  0.00     0.125 A 
ATOM     24  O34 ZIN A   1      24.254  -3.324  34.314  0.00  0.00    -0.082 OA
ATOM     25  C31 ZIN A   1      25.994  -4.921  31.540  0.00  0.00     0.021 A 
ATOM     26  C30 ZIN A   1      26.400  -3.832  30.788  0.00  0.00     0.015 A 
ENDBRANCH  19  20
BRANCH  11  27
ATOM     27  O15 ZIN A   1      33.382   3.940  30.002  0.00  0.00    -0.251 OA
BRANCH  27  28
ATOM     28  S16 ZIN A   1      34.881   3.875  30.257  0.00  0.00     0.251 S 
ATOM     29  O17 ZIN A   1      35.510   4.749  29.280  0.00  0.00    -0.572 OA
ATOM     30  O18 ZIN A   1      35.096   4.333  31.620  0.00  0.00    -0.572 OA
ATOM     31  O19 ZIN A   1      35.276   2.486  30.080  0.00  0.00    -0.572 OA
ENDBRANCH  27  28
ENDBRANCH  11  27
TORSDOF 3
ENDMDL
MODEL 81
REMARK CAVERDOCK RESULT:      -0.3      0.000      0.000
REMARK CAVERDOCK CONSTRAINTS:       0.1      0.0      0.0      0.0
REMARK CAVERDOCK TUNNEL: 80     -0.3      3.2     81.1
REMARK  3 active torsions:
REMARK  status: ('A' for Active; 'I' for Inactive)
REMARK    1  A    between atoms: C13_11  and  O15_12 
REMARK    2  A    between atoms: O15_12  and  S16_13 
REMARK    3  A    between atoms: C28_24  and  C29_25 
ROOT
ATOM      1  C1  ZIN A   1      26.378   1.046  31.412  0.00  0.00     0.021 C 
ATOM      2  C2  ZIN A   1      27.216  -0.221  31.233  0.00  0.00    -0.012 C 
ATOM      3  C3  ZIN A   1      28.235  -0.306  32.345  0.00  0.00     0.015 C 
ATOM      4  C4  ZIN A   1      28.986   1.036  32.362  0.00  0.00     0.007 C 
ATOM      5  C5  ZIN A   1      29.621   1.354  31.012  0.00  0.00     0.003 C 
ATOM      6  C7  ZIN A   1      28.608   1.280  29.860  0.00  0.00    -0.001 C 
ATOM      7  C9  ZIN A   1      29.365   1.497  28.545  0.00  0.00     0.033 C 
ATOM      8  C10 ZIN A   1      30.100   2.805  28.608  0.00  0.00    -0.023 C 
ATOM      9  C11 ZIN A   1      30.489   3.344  29.725  0.00  0.00    -0.072 C 
ATOM     10  C12 ZIN A   1      31.234   4.667  29.664  0.00  0.00     0.068 C 
ATOM     11  C13 ZIN A   1      32.530   4.530  30.469  0.00  0.00     0.149 C 
ATOM     12  C20 ZIN A   1      32.200   4.071  31.890  0.00  0.00     0.035 C 
ATOM     13  C21 ZIN A   1      31.572   2.676  31.848  0.00  0.00     0.016 C 
ATOM     14  C22 ZIN A   1      30.255   2.736  31.055  0.00  0.00    -0.017 C 
ATOM     15  C23 ZIN A   1      29.288   3.651  31.808  0.00  0.00     0.020 C 
ATOM     16  C24 ZIN A   1      28.007  -0.125  29.896  0.00  0.00     0.006 C 
ATOM     17  C26 ZIN A   1      26.850  -0.400  28.923  0.00  0.00     0.033 C 
ATOM     18  C27 ZIN A   1      26.068  -1.482  29.667  0.00  0.00    -0.018 C 
ATOM     19  C28 ZIN A   1      26.307  -1.383  31.005  0.00  0.00    -0.042 C 
ENDROOT
BRANCH  19  20
ATOM     20  C29 ZIN A   1      25.752  -2.270  32.048  0.00  0.00    -0.011 A 
ATOM     21  C35 ZIN A   1      25.862  -3.656  31.933  0.00  0.00     0.137 A 
ATOM     22  N33 ZIN A   1      25.372  -4.448  32.865  0.00  0.00    -0.210 N 
ATOM     23  C32 ZIN A   1      24.754  -3.969  33.930  0.00  0.00     0.125 A 
ATOM     24  O34 ZIN A   1      25.506  -5.849  32.718  0.00  0.00    -0.082 OA
ATOM     25  C31 ZIN A   1      24.600  -2.608  34.114  0.00  0.00     0.021 A 
ATOM     26  C30 ZIN A   1      25.102  -1.734  33.166  0.00  0.00     0.015 A 
ENDBRANCH  19  20
BRANCH  11  27
ATOM     27  O15 ZIN A   1      33.381   3.567  29.843  0.00  0.00    -0.251 OA
BRANCH  27  28
ATOM     28  S16 ZIN A   1      34.862   3.779  30.119  0.00  0.00     0.251 S 
ATOM     29  O17 ZIN A   1      35.296   4.872  29.264  0.00  0.00    -0.572 OA
ATOM     30  O18 ZIN A   1      34.983   4.108  31.531  0.00  0.00    -0.572 OA
ATOM     31  O19 ZIN A   1      35.533   2.530  29.792  0.00  0.00    -0.572 OA
ENDBRANCH  27  28
ENDBRANCH  11  27
TORSDOF 3
ENDMDL
MODEL 82
REMARK CAVERDOCK RESULT:      -1.1      0.000      0.000
REMARK CAVERDOCK CONSTRAINTS:       0.4      0.0      0.0      0.0
REMARK CAVERDOCK TUNNEL: 81     -1.1      3.3     82.3
REMARK  3 active torsions:
REMARK  status: ('A' for Active; 'I' for Inactive)
REMARK    1  A    between atoms: C13_11  and  O15_12 
REMARK    2  A    between atoms: O15_12  and  S16_13 
REMARK    3  A    between atoms: C28_24  and  C29_25 
ROOT
ATOM      1  C1  ZIN A   1      26.433   0.668  31.624  0.00  0.00     0.021 C 
ATOM      2  C2  ZIN A   1      27.337  -0.514  31.268  0.00  0.00    -0.012 C 
ATOM      3  C3  ZIN A   1      28.441  -0.623  32.294  0.00  0.00     0.015 C 
ATOM      4  C4  ZIN A   1      29.101   0.763  32.384  0.00  0.00     0.007 C 
ATOM      5  C5  ZIN A   1      29.609   1.246  31.029  0.00  0.00     0.003 C 
ATOM      6  C7  ZIN A   1      28.518   1.201  29.949  0.00  0.00    -0.001 C 
ATOM      7  C9  ZIN A   1      29.157   1.589  28.611  0.00  0.00     0.033 C 
ATOM      8  C10 ZIN A   1      29.806   2.935  28.745  0.00  0.00    -0.023 C 
ATOM      9  C11 ZIN A   1      30.243   3.401  29.878  0.00  0.00    -0.072 C 
ATOM     10  C12 ZIN A   1      30.892   4.774  29.889  0.00  0.00     0.068 C 
ATOM     11  C13 ZIN A   1      32.252   4.661  30.586  0.00  0.00     0.149 C 
ATOM     12  C20 ZIN A   1      32.062   4.054  31.976  0.00  0.00     0.035 C 
ATOM     13  C21 ZIN A   1      31.526   2.627  31.848  0.00  0.00     0.016 C 
ATOM     14  C22 ZIN A   1      30.151   2.661  31.158  0.00  0.00    -0.017 C 
ATOM     15  C23 ZIN A   1      29.187   3.433  32.059  0.00  0.00     0.020 C 
ATOM     16  C24 ZIN A   1      28.015  -0.242  29.894  0.00  0.00     0.006 C 
ATOM     17  C26 ZIN A   1      26.808  -0.513  28.983  0.00  0.00     0.033 C 
ATOM     18  C27 ZIN A   1      26.159  -1.711  29.675  0.00  0.00    -0.018 C 
ATOM     19  C28 ZIN A   1      26.492  -1.714  30.996  0.00  0.00    -0.042 C 
ENDROOT
BRANCH  19  20
ATOM     20  C29 ZIN A   1      26.078  -2.728  31.987  0.00  0.00    -0.011 A 
ATOM     21  C35 ZIN A   1      26.623  -4.012  31.959  0.00  0.00     0.137 A 
ATOM     22  N33 ZIN A   1      26.258  -4.916  32.846  0.00  0.00    -0.210 N 
ATOM     23  C32 ZIN A   1      25.364  -4.651  33.781  0.00  0.00     0.125 A 
ATOM     24  O34 ZIN A   1      26.835  -6.207  32.789  0.00  0.00    -0.082 OA
ATOM     25  C31 ZIN A   1      24.775  -3.404  33.873  0.00  0.00     0.021 A 
ATOM     26  C30 ZIN A   1      25.128  -2.419  32.968  0.00  0.00     0.015 A 
ENDBRANCH  19  20
BRANCH  11  27
ATOM     27  O15 ZIN A   1      33.114   3.822  29.813  0.00  0.00    -0.251 OA
BRANCH  27  28
ATOM     28  S16 ZIN A   1      34.541   3.755  30.337  0.00  0.00     0.251 S 
ATOM     29  O17 ZIN A   1      34.543   4.410  31.635  0.00  0.00    -0.572 OA
ATOM     30  O18 ZIN A   1      34.888   2.346  30.435  0.00  0.00    -0.572 OA
ATOM     31  O19 ZIN A   1      35.375   4.456  29.372  0.00  0.00    -0.572 OA
ENDBRANCH  27  28
ENDBRANCH  11  27
TORSDOF 3
ENDMDL
MODEL 83
REMARK CAVERDOCK RESULT:      -0.8      0.000      0.000
REMARK CAVERDOCK CONSTRAINTS:       0.0      0.0      0.0      0.0
REMARK CAVERDOCK TUNNEL: 82     -0.8      3.3     83.1
REMARK  3 active torsions:
REMARK  status: ('A' for Active; 'I' for Inactive)
REMARK    1  A    between atoms: C13_11  and  O15_12 
REMARK    2  A    between atoms: O15_12  and  S16_13 
REMARK    3  A    between atoms: C28_24  and  C29_25 
ROOT
ATOM      1  C1  ZIN A   1      26.315   0.877  31.721  0.00  0.00     0.021 C 
ATOM      2  C2  ZIN A   1      27.174  -0.355  31.430  0.00  0.00    -0.012 C 
ATOM      3  C3  ZIN A   1      28.261  -0.462  32.474  0.00  0.00     0.015 C 
ATOM      4  C4  ZIN A   1      28.976   0.900  32.510  0.00  0.00     0.007 C 
ATOM      5  C5  ZIN A   1      29.518   1.299  31.142  0.00  0.00     0.003 C 
ATOM      6  C7  ZIN A   1      28.439   1.249  30.051  0.00  0.00    -0.001 C 
ATOM      7  C9  ZIN A   1      29.108   1.549  28.704  0.00  0.00     0.033 C 
ATOM      8  C10 ZIN A   1      29.810   2.873  28.786  0.00  0.00    -0.023 C 
ATOM      9  C11 ZIN A   1      30.253   3.371  29.903  0.00  0.00    -0.072 C 
ATOM     10  C12 ZIN A   1      30.957   4.717  29.860  0.00  0.00     0.068 C 
ATOM     11  C13 ZIN A   1      32.303   4.581  30.579  0.00  0.00     0.149 C 
ATOM     12  C20 ZIN A   1      32.073   4.047  31.993  0.00  0.00     0.035 C 
ATOM     13  C21 ZIN A   1      31.481   2.637  31.922  0.00  0.00     0.016 C 
ATOM     14  C22 ZIN A   1      30.116   2.695  31.213  0.00  0.00    -0.017 C 
ATOM     15  C23 ZIN A   1      29.174   3.546  32.066  0.00  0.00     0.020 C 
ATOM     16  C24 ZIN A   1      27.878  -0.174  30.054  0.00  0.00     0.006 C 
ATOM     17  C26 ZIN A   1      26.671  -0.437  29.140  0.00  0.00     0.033 C 
ATOM     18  C27 ZIN A   1      25.966  -1.575  29.877  0.00  0.00    -0.018 C 
ATOM     19  C28 ZIN A   1      26.284  -1.531  31.201  0.00  0.00    -0.042 C 
ENDROOT
BRANCH  19  20
ATOM     20  C29 ZIN A   1      25.818  -2.481  32.232  0.00  0.00    -0.011 A 
ATOM     21  C35 ZIN A   1      26.040  -3.851  32.087  0.00  0.00     0.137 A 
ATOM     22  N33 ZIN A   1      25.629  -4.699  33.008  0.00  0.00    -0.210 N 
ATOM     23  C32 ZIN A   1      24.988  -4.295  34.089  0.00  0.00     0.125 A 
ATOM     24  O34 ZIN A   1      25.877  -6.081  32.831  0.00  0.00    -0.082 OA
ATOM     25  C31 ZIN A   1      24.724  -2.955  34.304  0.00  0.00     0.021 A 
ATOM     26  C30 ZIN A   1      25.140  -2.024  33.369  0.00  0.00     0.015 A 
ENDBRANCH  19  20
BRANCH  11  27
ATOM     27  O15 ZIN A   1      33.139   3.674  29.857  0.00  0.00    -0.251 OA
BRANCH  27  28
ATOM     28  S16 ZIN A   1      34.587   3.660  30.326  0.00  0.00     0.251 S 
ATOM     29  O17 ZIN A   1      35.402   4.040  29.183  0.00  0.00    -0.572 OA
ATOM     30  O18 ZIN A   1      34.685   4.623  31.412  0.00  0.00    -0.572 OA
ATOM     31  O19 ZIN A   1      34.871   2.305  30.773  0.00  0.00    -0.572 OA
ENDBRANCH  27  28
ENDBRANCH  11  27
TORSDOF 3
ENDMDL
MODEL 84
REMARK CAVERDOCK RESULT:      -0.9      0.000      0.000
REMARK CAVERDOCK CONSTRAINTS:       0.1      0.0      0.0      0.0
REMARK CAVERDOCK TUNNEL: 83     -0.9      3.3     84.1
REMARK  3 active torsions:
REMARK  status: ('A' for Active; 'I' for Inactive)
REMARK    1  A    between atoms: C13_11  and  O15_12 
REMARK    2  A    between atoms: O15_12  and  S16_13 
REMARK    3  A    between atoms: C28_24  and  C29_25 
ROOT
ATOM      1  C1  ZIN A   1      26.366   0.656  31.892  0.00  0.00     0.021 C 
ATOM      2  C2  ZIN A   1      27.251  -0.536  31.522  0.00  0.00    -0.012 C 
ATOM      3  C3  ZIN A   1      28.377  -0.651  32.523  0.00  0.00     0.015 C 
ATOM      4  C4  ZIN A   1      29.051   0.730  32.594  0.00  0.00     0.007 C 
ATOM      5  C5  ZIN A   1      29.534   1.202  31.226  0.00  0.00     0.003 C 
ATOM      6  C7  ZIN A   1      28.420   1.163  30.170  0.00  0.00    -0.001 C 
ATOM      7  C9  ZIN A   1      29.032   1.539  28.816  0.00  0.00     0.033 C 
ATOM      8  C10 ZIN A   1      29.696   2.880  28.931  0.00  0.00    -0.023 C 
ATOM      9  C11 ZIN A   1      30.162   3.346  30.052  0.00  0.00    -0.072 C 
ATOM     10  C12 ZIN A   1      30.824   4.714  30.043  0.00  0.00     0.068 C 
ATOM     11  C13 ZIN A   1      32.197   4.591  30.710  0.00  0.00     0.149 C 
ATOM     12  C20 ZIN A   1      32.032   3.992  32.107  0.00  0.00     0.035 C 
ATOM     13  C21 ZIN A   1      31.480   2.569  31.996  0.00  0.00     0.016 C 
ATOM     14  C22 ZIN A   1      30.091   2.612  31.337  0.00  0.00    -0.017 C 
ATOM     15  C23 ZIN A   1      29.154   3.397  32.255  0.00  0.00     0.020 C 
ATOM     16  C24 ZIN A   1      27.902  -0.276  30.132  0.00  0.00     0.006 C 
ATOM     17  C26 ZIN A   1      26.673  -0.539  29.248  0.00  0.00     0.033 C 
ATOM     18  C27 ZIN A   1      26.028  -1.728  29.959  0.00  0.00    -0.018 C 
ATOM     19  C28 ZIN A   1      26.390  -1.729  31.273  0.00  0.00    -0.042 C 
ENDROOT
BRANCH  19  20
ATOM     20  C29 ZIN A   1      25.989  -2.735  32.278  0.00  0.00    -0.011 A 
ATOM     21  C35 ZIN A   1      26.882  -3.725  32.687  0.00  0.00     0.137 A 
ATOM     22  N33 ZIN A   1      26.527  -4.620  33.586  0.00  0.00    -0.210 N 
ATOM     23  C32 ZIN A   1      25.321  -4.624  34.124  0.00  0.00     0.125 A 
ATOM     24  O34 ZIN A   1      27.462  -5.607  33.982  0.00  0.00    -0.082 OA
ATOM     25  C31 ZIN A   1      24.377  -3.680  33.768  0.00  0.00     0.021 A 
ATOM     26  C30 ZIN A   1      24.703  -2.715  32.832  0.00  0.00     0.015 A 
ENDBRANCH  19  20
BRANCH  11  27
ATOM     27  O15 ZIN A   1      33.035   3.741  29.923  0.00  0.00    -0.251 OA
BRANCH  27  28
ATOM     28  S16 ZIN A   1      34.484   3.704  30.384  0.00  0.00     0.251 S 
ATOM     29  O17 ZIN A   1      34.930   2.325  30.254  0.00  0.00    -0.572 OA
ATOM     30  O18 ZIN A   1      35.226   4.603  29.514  0.00  0.00    -0.572 OA
ATOM     31  O19 ZIN A   1      34.496   4.152  31.769  0.00  0.00    -0.572 OA
ENDBRANCH  27  28
ENDBRANCH  11  27
TORSDOF 3
ENDMDL
MODEL 85
REMARK CAVERDOCK RESULT:      -1.4      0.000      0.000
REMARK CAVERDOCK CONSTRAINTS:       0.0      0.0      0.0      0.0
REMARK CAVERDOCK TUNNEL: 84     -1.4      3.3     85.4
REMARK  3 active torsions:
REMARK  status: ('A' for Active; 'I' for Inactive)
REMARK    1  A    between atoms: C13_11  and  O15_12 
REMARK    2  A    between atoms: O15_12  and  S16_13 
REMARK    3  A    between atoms: C28_24  and  C29_25 
ROOT
ATOM      1  C1  ZIN A   1      26.331   0.546  31.733  0.00  0.00     0.021 C 
ATOM      2  C2  ZIN A   1      27.236  -0.647  31.422  0.00  0.00    -0.012 C 
ATOM      3  C3  ZIN A   1      28.338  -0.718  32.454  0.00  0.00     0.015 C 
ATOM      4  C4  ZIN A   1      28.997   0.671  32.497  0.00  0.00     0.007 C 
ATOM      5  C5  ZIN A   1      29.508   1.105  31.127  0.00  0.00     0.003 C 
ATOM      6  C7  ZIN A   1      28.421   1.021  30.046  0.00  0.00    -0.001 C 
ATOM      7  C9  ZIN A   1      29.063   1.361  28.696  0.00  0.00     0.033 C 
ATOM      8  C10 ZIN A   1      29.711   2.712  28.785  0.00  0.00    -0.023 C 
ATOM      9  C11 ZIN A   1      30.144   3.218  29.901  0.00  0.00    -0.072 C 
ATOM     10  C12 ZIN A   1      30.792   4.592  29.865  0.00  0.00     0.068 C 
ATOM     11  C13 ZIN A   1      32.150   4.505  30.569  0.00  0.00     0.149 C 
ATOM     12  C20 ZIN A   1      31.956   3.947  31.980  0.00  0.00     0.035 C 
ATOM     13  C21 ZIN A   1      31.422   2.516  31.901  0.00  0.00     0.016 C 
ATOM     14  C22 ZIN A   1      30.049   2.524  31.207  0.00  0.00    -0.017 C 
ATOM     15  C23 ZIN A   1      29.081   3.327  32.077  0.00  0.00     0.020 C 
ATOM     16  C24 ZIN A   1      27.919  -0.424  30.041  0.00  0.00     0.006 C 
ATOM     17  C26 ZIN A   1      26.714  -0.728  29.137  0.00  0.00     0.033 C 
ATOM     18  C27 ZIN A   1      26.064  -1.901  29.869  0.00  0.00    -0.018 C 
ATOM     19  C28 ZIN A   1      26.393  -1.857  31.190  0.00  0.00    -0.042 C 
ENDROOT
BRANCH  19  20
ATOM     20  C29 ZIN A   1      25.977  -2.835  32.216  0.00  0.00    -0.011 A 
ATOM     21  C35 ZIN A   1      26.666  -4.039  32.369  0.00  0.00     0.137 A 
ATOM     22  N33 ZIN A   1      26.299  -4.910  33.287  0.00  0.00    -0.210 N 
ATOM     23  C32 ZIN A   1      25.270  -4.688  34.084  0.00  0.00     0.125 A 
ATOM     24  O34 ZIN A   1      27.024  -6.119  33.417  0.00  0.00    -0.082 OA
ATOM     25  C31 ZIN A   1      24.533  -3.522  33.992  0.00  0.00     0.021 A 
ATOM     26  C30 ZIN A   1      24.882  -2.573  33.048  0.00  0.00     0.015 A 
ENDBRANCH  19  20
BRANCH  11  27
ATOM     27  O15 ZIN A   1      33.015   3.639  29.830  0.00  0.00    -0.251 OA
BRANCH  27  28
ATOM     28  S16 ZIN A   1      34.456   3.643  30.318  0.00  0.00     0.251 S 
ATOM     29  O17 ZIN A   1      34.883   2.254  30.372  0.00  0.00    -0.572 OA
ATOM     30  O18 ZIN A   1      35.225   4.414  29.354  0.00  0.00    -0.572 OA
ATOM     31  O19 ZIN A   1      34.452   4.264  31.634  0.00  0.00    -0.572 OA
ENDBRANCH  27  28
ENDBRANCH  11  27
TORSDOF 3
ENDMDL
MODEL 86
REMARK CAVERDOCK RESULT:      -1.1      0.000      0.000
REMARK CAVERDOCK CONSTRAINTS:       0.0      0.0      0.0      0.0
REMARK CAVERDOCK TUNNEL: 85     -1.1      3.4     86.2
REMARK  3 active torsions:
REMARK  status: ('A' for Active; 'I' for Inactive)
REMARK    1  A    between atoms: C13_11  and  O15_12 
REMARK    2  A    between atoms: O15_12  and  S16_13 
REMARK    3  A    between atoms: C28_24  and  C29_25 
ROOT
ATOM      1  C1  ZIN A   1      26.320   0.109  31.204  0.00  0.00     0.021 C 
ATOM      2  C2  ZIN A   1      27.392  -0.967  31.386  0.00  0.00    -0.012 C 
ATOM      3  C3  ZIN A   1      28.251  -0.618  32.579  0.00  0.00     0.015 C 
ATOM      4  C4  ZIN A   1      28.735   0.827  32.370  0.00  0.00     0.007 C 
ATOM      5  C5  ZIN A   1      29.477   0.997  31.048  0.00  0.00     0.003 C 
ATOM      6  C7  ZIN A   1      28.659   0.489  29.852  0.00  0.00    -0.001 C 
ATOM      7  C9  ZIN A   1      29.533   0.594  28.597  0.00  0.00     0.033 C 
ATOM      8  C10 ZIN A   1      30.001   2.012  28.440  0.00  0.00    -0.023 C 
ATOM      9  C11 ZIN A   1      30.131   2.830  29.442  0.00  0.00    -0.072 C 
ATOM     10  C12 ZIN A   1      30.624   4.239  29.160  0.00  0.00     0.068 C 
ATOM     11  C13 ZIN A   1      31.802   4.536  30.092  0.00  0.00     0.149 C 
ATOM     12  C20 ZIN A   1      31.374   4.307  31.542  0.00  0.00     0.035 C 
ATOM     13  C21 ZIN A   1      31.023   2.832  31.750  0.00  0.00     0.016 C 
ATOM     14  C22 ZIN A   1      29.835   2.460  30.845  0.00  0.00    -0.017 C 
ATOM     15  C23 ZIN A   1      28.626   3.286  31.286  0.00  0.00     0.020 C 
ATOM     16  C24 ZIN A   1      28.325  -0.975  30.140  0.00  0.00     0.006 C 
ATOM     17  C26 ZIN A   1      27.379  -1.670  29.148  0.00  0.00     0.033 C 
ATOM     18  C27 ZIN A   1      26.715  -2.722  30.036  0.00  0.00    -0.018 C 
ATOM     19  C28 ZIN A   1      26.750  -2.314  31.336  0.00  0.00    -0.042 C 
ENDROOT
BRANCH  19  20
ATOM     20  C29 ZIN A   1      26.232  -3.072  32.493  0.00  0.00    -0.011 A 
ATOM     21  C35 ZIN A   1      26.430  -4.450  32.584  0.00  0.00     0.137 A 
ATOM     22  N33 ZIN A   1      25.972  -5.128  33.618  0.00  0.00    -0.210 N 
ATOM     23  C32 ZIN A   1      25.305  -4.539  34.594  0.00  0.00     0.125 A 
ATOM     24  O34 ZIN A   1      26.197  -6.524  33.680  0.00  0.00    -0.082 OA
ATOM     25  C31 ZIN A   1      25.063  -3.179  34.574  0.00  0.00     0.021 A 
ATOM     26  C30 ZIN A   1      25.528  -2.422  33.513  0.00  0.00     0.015 A 
ENDBRANCH  19  20
BRANCH  11  27
ATOM     27  O15 ZIN A   1      32.891   3.665  29.774  0.00  0.00    -0.251 OA
BRANCH  27  28
ATOM     28  S16 ZIN A   1      34.133   3.895  30.622  0.00  0.00     0.251 S 
ATOM     29  O17 ZIN A   1      35.141   4.467  29.743  0.00  0.00    -0.572 OA
ATOM     30  O18 ZIN A   1      33.753   4.811  31.686  0.00  0.00    -0.572 OA
ATOM     31  O19 ZIN A   1      34.535   2.596  31.139  0.00  0.00    -0.572 OA
ENDBRANCH  27  28
ENDBRANCH  11  27
TORSDOF 3
ENDMDL
MODEL 87
REMARK CAVERDOCK RESULT:      -1.9      0.000      0.000
REMARK CAVERDOCK CONSTRAINTS:       0.0      0.0      0.0      0.0
REMARK CAVERDOCK TUNNEL: 86     -1.9      3.4     87.4
REMARK  3 active torsions:
REMARK  status: ('A' for Active; 'I' for Inactive)
REMARK    1  A    between atoms: C13_11  and  O15_12 
REMARK    2  A    between atoms: O15_12  and  S16_13 
REMARK    3  A    between atoms: C28_24  and  C29_25 
ROOT
ATOM      1  C1  ZIN A   1      26.182   0.368  31.611  0.00  0.00     0.021 C 
ATOM      2  C2  ZIN A   1      27.150  -0.802  31.434  0.00  0.00    -0.012 C 
ATOM      3  C3  ZIN A   1      28.203  -0.746  32.516  0.00  0.00     0.015 C 
ATOM      4  C4  ZIN A   1      28.800   0.671  32.482  0.00  0.00     0.007 C 
ATOM      5  C5  ZIN A   1      29.358   1.024  31.107  0.00  0.00     0.003 C 
ATOM      6  C7  ZIN A   1      28.329   0.810  29.988  0.00  0.00    -0.001 C 
ATOM      7  C9  ZIN A   1      29.020   1.077  28.646  0.00  0.00     0.033 C 
ATOM      8  C10 ZIN A   1      29.606   2.459  28.659  0.00  0.00    -0.023 C 
ATOM      9  C11 ZIN A   1      29.964   3.066  29.752  0.00  0.00    -0.072 C 
ATOM     10  C12 ZIN A   1      30.555   4.461  29.640  0.00  0.00     0.068 C 
ATOM     11  C13 ZIN A   1      31.880   4.488  30.409  0.00  0.00     0.149 C 
ATOM     12  C20 ZIN A   1      31.642   4.030  31.848  0.00  0.00     0.035 C 
ATOM     13  C21 ZIN A   1      31.172   2.573  31.855  0.00  0.00     0.016 C 
ATOM     14  C22 ZIN A   1      29.835   2.468  31.101  0.00  0.00    -0.017 C 
ATOM     15  C23 ZIN A   1      28.794   3.289  31.864  0.00  0.00     0.020 C 
ATOM     16  C24 ZIN A   1      27.888  -0.652  30.071  0.00  0.00     0.006 C 
ATOM     17  C26 ZIN A   1      26.742  -1.077  29.140  0.00  0.00     0.033 C 
ATOM     18  C27 ZIN A   1      26.107  -2.220  29.930  0.00  0.00    -0.018 C 
ATOM     19  C28 ZIN A   1      26.370  -2.063  31.258  0.00  0.00    -0.042 C 
ENDROOT
BRANCH  19  20
ATOM     20  C29 ZIN A   1      25.946  -2.979  32.336  0.00  0.00    -0.011 A 
ATOM     21  C35 ZIN A   1      26.519  -4.246  32.456  0.00  0.00     0.137 A 
ATOM     22  N33 ZIN A   1      26.145  -5.063  33.421  0.00  0.00    -0.210 N 
ATOM     23  C32 ZIN A   1      25.217  -4.725  34.297  0.00  0.00     0.125 A 
ATOM     24  O34 ZIN A   1      26.752  -6.338  33.515  0.00  0.00    -0.082 OA
ATOM     25  C31 ZIN A   1      24.599  -3.490  34.242  0.00  0.00     0.021 A 
ATOM     26  C30 ZIN A   1      24.960  -2.595  33.251  0.00  0.00     0.015 A 
ENDBRANCH  19  20
BRANCH  11  27
ATOM     27  O15 ZIN A   1      32.814   3.610  29.778  0.00  0.00    -0.251 OA
BRANCH  27  28
ATOM     28  S16 ZIN A   1      34.214   3.667  30.372  0.00  0.00     0.251 S 
ATOM     29  O17 ZIN A   1      34.575   2.303  30.726  0.00  0.00    -0.572 OA
ATOM     30  O18 ZIN A   1      35.086   4.214  29.345  0.00  0.00    -0.572 OA
ATOM     31  O19 ZIN A   1      34.139   4.531  31.541  0.00  0.00    -0.572 OA
ENDBRANCH  27  28
ENDBRANCH  11  27
TORSDOF 3
ENDMDL
MODEL 88
REMARK CAVERDOCK RESULT:      -2.2      0.000      0.000
REMARK CAVERDOCK CONSTRAINTS:       0.1      0.0      0.0      0.0
REMARK CAVERDOCK TUNNEL: 87     -2.2      3.4     88.2
REMARK  3 active torsions:
REMARK  status: ('A' for Active; 'I' for Inactive)
REMARK    1  A    between atoms: C13_11  and  O15_12 
REMARK    2  A    between atoms: O15_12  and  S16_13 
REMARK    3  A    between atoms: C28_24  and  C29_25 
ROOT
ATOM      1  C1  ZIN A   1      26.391  -0.201  31.062  0.00  0.00     0.021 C 
ATOM      2  C2  ZIN A   1      27.501  -1.176  31.461  0.00  0.00    -0.012 C 
ATOM      3  C3  ZIN A   1      28.152  -0.693  32.735  0.00  0.00     0.015 C 
ATOM      4  C4  ZIN A   1      28.555   0.773  32.501  0.00  0.00     0.007 C 
ATOM      5  C5  ZIN A   1      29.464   0.930  31.286  0.00  0.00     0.003 C 
ATOM      6  C7  ZIN A   1      28.864   0.293  30.024  0.00  0.00    -0.001 C 
ATOM      7  C9  ZIN A   1      29.899   0.400  28.898  0.00  0.00     0.033 C 
ATOM      8  C10 ZIN A   1      30.280   1.840  28.714  0.00  0.00    -0.023 C 
ATOM      9  C11 ZIN A   1      30.207   2.720  29.669  0.00  0.00    -0.072 C 
ATOM     10  C12 ZIN A   1      30.630   4.147  29.366  0.00  0.00     0.068 C 
ATOM     11  C13 ZIN A   1      31.639   4.588  30.431  0.00  0.00     0.149 C 
ATOM     12  C20 ZIN A   1      31.025   4.405  31.819  0.00  0.00     0.035 C 
ATOM     13  C21 ZIN A   1      30.756   2.921  32.073  0.00  0.00     0.016 C 
ATOM     14  C22 ZIN A   1      29.740   2.405  31.039  0.00  0.00    -0.017 C 
ATOM     15  C23 ZIN A   1      28.423   3.152  31.253  0.00  0.00     0.020 C 
ATOM     16  C24 ZIN A   1      28.600  -1.176  30.358  0.00  0.00     0.006 C 
ATOM     17  C26 ZIN A   1      27.858  -1.998  29.293  0.00  0.00     0.033 C 
ATOM     18  C27 ZIN A   1      27.153  -3.050  30.148  0.00  0.00    -0.018 C 
ATOM     19  C28 ZIN A   1      26.972  -2.570  31.410  0.00  0.00    -0.042 C 
ENDROOT
BRANCH  19  20
ATOM     20  C29 ZIN A   1      26.350  -3.304  32.531  0.00  0.00    -0.011 A 
ATOM     21  C35 ZIN A   1      25.076  -3.858  32.397  0.00  0.00     0.137 A 
ATOM     22  N33 ZIN A   1      24.522  -4.517  33.395  0.00  0.00    -0.210 N 
ATOM     23  C32 ZIN A   1      25.137  -4.670  34.554  0.00  0.00     0.125 A 
ATOM     24  O34 ZIN A   1      23.231  -5.069  33.222  0.00  0.00    -0.082 OA
ATOM     25  C31 ZIN A   1      26.399  -4.147  34.767  0.00  0.00     0.021 A 
ATOM     26  C30 ZIN A   1      27.026  -3.452  33.748  0.00  0.00     0.015 A 
ENDBRANCH  19  20
BRANCH  11  27
ATOM     27  O15 ZIN A   1      32.822   3.793  30.324  0.00  0.00    -0.251 OA
BRANCH  27  28
ATOM     28  S16 ZIN A   1      33.908   4.165  31.324  0.00  0.00     0.251 S 
ATOM     29  O17 ZIN A   1      35.177   4.063  30.621  0.00  0.00    -0.572 OA
ATOM     30  O18 ZIN A   1      33.631   5.525  31.759  0.00  0.00    -0.572 OA
ATOM     31  O19 ZIN A   1      33.813   3.212  32.420  0.00  0.00    -0.572 OA
ENDBRANCH  27  28
ENDBRANCH  11  27
TORSDOF 3
ENDMDL
MODEL 89
REMARK CAVERDOCK RESULT:      -4.6      0.000      0.000
REMARK CAVERDOCK CONSTRAINTS:       0.1      0.0      0.0      0.0
REMARK CAVERDOCK TUNNEL: 88     -4.6      3.4     89.3
REMARK  3 active torsions:
REMARK  status: ('A' for Active; 'I' for Inactive)
REMARK    1  A    between atoms: C13_11  and  O15_12 
REMARK    2  A    between atoms: O15_12  and  S16_13 
REMARK    3  A    between atoms: C28_24  and  C29_25 
ROOT
ATOM      1  C1  ZIN A   1      26.472  -0.718  30.892  0.00  0.00     0.021 C 
ATOM      2  C2  ZIN A   1      27.649  -1.558  31.390  0.00  0.00    -0.012 C 
ATOM      3  C3  ZIN A   1      28.241  -0.908  32.618  0.00  0.00     0.015 C 
ATOM      4  C4  ZIN A   1      28.530   0.558  32.250  0.00  0.00     0.007 C 
ATOM      5  C5  ZIN A   1      29.441   0.674  31.033  0.00  0.00     0.003 C 
ATOM      6  C7  ZIN A   1      28.914  -0.125  29.832  0.00  0.00    -0.001 C 
ATOM      7  C9  ZIN A   1      29.954  -0.040  28.709  0.00  0.00     0.033 C 
ATOM      8  C10 ZIN A   1      30.222   1.402  28.393  0.00  0.00    -0.023 C 
ATOM      9  C11 ZIN A   1      30.065   2.358  29.260  0.00  0.00    -0.072 C 
ATOM     10  C12 ZIN A   1      30.378   3.780  28.827  0.00  0.00     0.068 C 
ATOM     11  C13 ZIN A   1      31.332   4.399  29.853  0.00  0.00     0.149 C 
ATOM     12  C20 ZIN A   1      30.714   4.298  31.248  0.00  0.00     0.035 C 
ATOM     13  C21 ZIN A   1      30.560   2.826  31.639  0.00  0.00     0.016 C 
ATOM     14  C22 ZIN A   1      29.604   2.136  30.650  0.00  0.00    -0.017 C 
ATOM     15  C23 ZIN A   1      28.229   2.792  30.782  0.00  0.00     0.020 C 
ATOM     16  C24 ZIN A   1      28.762  -1.572  30.301  0.00  0.00     0.006 C 
ATOM     17  C26 ZIN A   1      28.104  -2.548  29.312  0.00  0.00     0.033 C 
ATOM     18  C27 ZIN A   1      27.472  -3.569  30.257  0.00  0.00    -0.018 C 
ATOM     19  C28 ZIN A   1      27.234  -2.989  31.467  0.00  0.00    -0.042 C 
ENDROOT
BRANCH  19  20
ATOM     20  C29 ZIN A   1      26.655  -3.663  32.647  0.00  0.00    -0.011 A 
ATOM     21  C35 ZIN A   1      27.420  -4.552  33.403  0.00  0.00     0.137 A 
ATOM     22  N33 ZIN A   1      26.907  -5.150  34.459  0.00  0.00    -0.210 N 
ATOM     23  C32 ZIN A   1      25.658  -4.944  34.836  0.00  0.00     0.125 A 
ATOM     24  O34 ZIN A   1      27.714  -6.041  35.206  0.00  0.00    -0.082 OA
ATOM     25  C31 ZIN A   1      24.834  -4.082  34.137  0.00  0.00     0.021 A 
ATOM     26  C30 ZIN A   1      25.328  -3.425  33.024  0.00  0.00     0.015 A 
ENDBRANCH  19  20
BRANCH  11  27
ATOM     27  O15 ZIN A   1      32.576   3.695  29.831  0.00  0.00    -0.251 OA
BRANCH  27  28
ATOM     28  S16 ZIN A   1      33.465   3.975  31.035  0.00  0.00     0.251 S 
ATOM     29  O17 ZIN A   1      34.839   3.939  30.558  0.00  0.00    -0.572 OA
ATOM     30  O18 ZIN A   1      33.094   5.288  31.536  0.00  0.00    -0.572 OA
ATOM     31  O19 ZIN A   1      33.198   2.925  32.006  0.00  0.00    -0.572 OA
ENDBRANCH  27  28
ENDBRANCH  11  27
TORSDOF 3
ENDMDL
MODEL 90
REMARK CAVERDOCK RESULT:      -5.1      0.000      0.000
REMARK CAVERDOCK CONSTRAINTS:       0.0      0.0      0.0      0.0
REMARK CAVERDOCK TUNNEL: 89     -5.1      3.3     90.1
REMARK  3 active torsions:
REMARK  status: ('A' for Active; 'I' for Inactive)
REMARK    1  A    between atoms: C13_11  and  O15_12 
REMARK    2  A    between atoms: O15_12  and  S16_13 
REMARK    3  A    between atoms: C28_24  and  C29_25 
ROOT
ATOM      1  C1  ZIN A   1      26.447  -0.864  30.644  0.00  0.00     0.021 C 
ATOM      2  C2  ZIN A   1      27.609  -1.739  31.119  0.00  0.00    -0.012 C 
ATOM      3  C3  ZIN A   1      28.168  -1.170  32.402  0.00  0.00     0.015 C 
ATOM      4  C4  ZIN A   1      28.470   0.314  32.136  0.00  0.00     0.007 C 
ATOM      5  C5  ZIN A   1      29.415   0.503  30.954  0.00  0.00     0.003 C 
ATOM      6  C7  ZIN A   1      28.919  -0.215  29.691  0.00  0.00    -0.001 C 
ATOM      7  C9  ZIN A   1      29.990  -0.063  28.605  0.00  0.00     0.033 C 
ATOM      8  C10 ZIN A   1      30.271   1.395  28.389  0.00  0.00    -0.023 C 
ATOM      9  C11 ZIN A   1      30.091   2.295  29.310  0.00  0.00    -0.072 C 
ATOM     10  C12 ZIN A   1      30.420   3.740  28.978  0.00  0.00     0.068 C 
ATOM     11  C13 ZIN A   1      31.347   4.288  30.067  0.00  0.00     0.149 C 
ATOM     12  C20 ZIN A   1      30.690   4.101  31.435  0.00  0.00     0.035 C 
ATOM     13  C21 ZIN A   1      30.522   2.608  31.727  0.00  0.00     0.016 C 
ATOM     14  C22 ZIN A   1      29.592   1.986  30.670  0.00  0.00    -0.017 C 
ATOM     15  C23 ZIN A   1      28.215   2.639  30.806  0.00  0.00     0.020 C 
ATOM     16  C24 ZIN A   1      28.751  -1.689  30.062  0.00  0.00     0.006 C 
ATOM     17  C26 ZIN A   1      28.119  -2.596  28.996  0.00  0.00     0.033 C 
ATOM     18  C27 ZIN A   1      27.457  -3.673  29.856  0.00  0.00    -0.018 C 
ATOM     19  C28 ZIN A   1      27.188  -3.170  31.093  0.00  0.00    -0.042 C 
ENDROOT
BRANCH  19  20
ATOM     20  C29 ZIN A   1      26.575  -3.915  32.212  0.00  0.00    -0.011 A 
ATOM     21  C35 ZIN A   1      27.373  -4.563  33.156  0.00  0.00     0.137 A 
ATOM     22  N33 ZIN A   1      26.828  -5.223  34.157  0.00  0.00    -0.210 N 
ATOM     23  C32 ZIN A   1      25.518  -5.309  34.302  0.00  0.00     0.125 A 
ATOM     24  O34 ZIN A   1      27.669  -5.864  35.098  0.00  0.00    -0.082 OA
ATOM     25  C31 ZIN A   1      24.659  -4.700  33.406  0.00  0.00     0.021 A 
ATOM     26  C30 ZIN A   1      25.183  -3.989  32.341  0.00  0.00     0.015 A 
ENDBRANCH  19  20
BRANCH  11  27
ATOM     27  O15 ZIN A   1      32.590   3.582  30.035  0.00  0.00    -0.251 OA
BRANCH  27  28
ATOM     28  S16 ZIN A   1      33.553   3.977  31.144  0.00  0.00     0.251 S 
ATOM     29  O17 ZIN A   1      34.888   3.958  30.566  0.00  0.00    -0.572 OA
ATOM     30  O18 ZIN A   1      33.167   5.309  31.583  0.00  0.00    -0.572 OA
ATOM     31  O19 ZIN A   1      33.403   2.990  32.202  0.00  0.00    -0.572 OA
ENDBRANCH  27  28
ENDBRANCH  11  27
TORSDOF 3
ENDMDL
MODEL 91
REMARK CAVERDOCK RESULT:      -4.8      0.000      0.000
REMARK CAVERDOCK CONSTRAINTS:       0.0      0.0      0.0      0.0
REMARK CAVERDOCK TUNNEL: 90     -4.8      3.3     91.1
REMARK  3 active torsions:
REMARK  status: ('A' for Active; 'I' for Inactive)
REMARK    1  A    between atoms: C13_11  and  O15_12 
REMARK    2  A    between atoms: O15_12  and  S16_13 
REMARK    3  A    between atoms: C28_24  and  C29_25 
ROOT
ATOM      1  C1  ZIN A   1      26.533  -1.061  30.661  0.00  0.00     0.021 C 
ATOM      2  C2  ZIN A   1      27.727  -1.945  31.026  0.00  0.00    -0.012 C 
ATOM      3  C3  ZIN A   1      28.338  -1.451  32.316  0.00  0.00     0.015 C 
ATOM      4  C4  ZIN A   1      28.607   0.053  32.132  0.00  0.00     0.007 C 
ATOM      5  C5  ZIN A   1      29.494   0.332  30.923  0.00  0.00     0.003 C 
ATOM      6  C7  ZIN A   1      28.949  -0.312  29.640  0.00  0.00    -0.001 C 
ATOM      7  C9  ZIN A   1      29.965  -0.075  28.518  0.00  0.00     0.033 C 
ATOM      8  C10 ZIN A   1      30.217   1.399  28.383  0.00  0.00    -0.023 C 
ATOM      9  C11 ZIN A   1      30.068   2.235  29.368  0.00  0.00    -0.072 C 
ATOM     10  C12 ZIN A   1      30.362   3.704  29.114  0.00  0.00     0.068 C 
ATOM     11  C13 ZIN A   1      31.331   4.197  30.193  0.00  0.00     0.149 C 
ATOM     12  C20 ZIN A   1      30.741   3.912  31.575  0.00  0.00     0.035 C 
ATOM     13  C21 ZIN A   1      30.606   2.401  31.777  0.00  0.00     0.016 C 
ATOM     14  C22 ZIN A   1      29.637   1.833  30.726  0.00  0.00    -0.017 C 
ATOM     15  C23 ZIN A   1      28.260   2.452  30.967  0.00  0.00     0.020 C 
ATOM     16  C24 ZIN A   1      28.818  -1.810  29.923  0.00  0.00     0.006 C 
ATOM     17  C26 ZIN A   1      28.148  -2.658  28.831  0.00  0.00     0.033 C 
ATOM     18  C27 ZIN A   1      27.542  -3.797  29.649  0.00  0.00    -0.018 C 
ATOM     19  C28 ZIN A   1      27.324  -3.379  30.927  0.00  0.00    -0.042 C 
ENDROOT
BRANCH  19  20
ATOM     20  C29 ZIN A   1      26.774  -4.203  32.023  0.00  0.00    -0.011 A 
ATOM     21  C35 ZIN A   1      25.432  -4.094  32.388  0.00  0.00     0.137 A 
ATOM     22  N33 ZIN A   1      24.939  -4.832  33.362  0.00  0.00    -0.210 N 
ATOM     23  C32 ZIN A   1      25.688  -5.689  34.032  0.00  0.00     0.125 A 
ATOM     24  O34 ZIN A   1      23.572  -4.698  33.703  0.00  0.00    -0.082 OA
ATOM     25  C31 ZIN A   1      27.028  -5.853  33.733  0.00  0.00     0.021 A 
ATOM     26  C30 ZIN A   1      27.591  -5.105  32.715  0.00  0.00     0.015 A 
ENDBRANCH  19  20
BRANCH  11  27
ATOM     27  O15 ZIN A   1      32.580   3.514  30.058  0.00  0.00    -0.251 OA
BRANCH  27  28
ATOM     28  S16 ZIN A   1      33.651   3.990  31.029  0.00  0.00     0.251 S 
ATOM     29  O17 ZIN A   1      33.901   2.890  31.948  0.00  0.00    -0.572 OA
ATOM     30  O18 ZIN A   1      34.825   4.315  30.234  0.00  0.00    -0.572 OA
ATOM     31  O19 ZIN A   1      33.113   5.157  31.710  0.00  0.00    -0.572 OA
ENDBRANCH  27  28
ENDBRANCH  11  27
TORSDOF 3
ENDMDL
MODEL 92
REMARK CAVERDOCK RESULT:      -5.8      0.000      0.000
REMARK CAVERDOCK CONSTRAINTS:       0.0      0.0      0.0      0.0
REMARK CAVERDOCK TUNNEL: 91     -5.8      3.3     92.2
REMARK  3 active torsions:
REMARK  status: ('A' for Active; 'I' for Inactive)
REMARK    1  A    between atoms: C13_11  and  O15_12 
REMARK    2  A    between atoms: O15_12  and  S16_13 
REMARK    3  A    between atoms: C28_24  and  C29_25 
ROOT
ATOM      1  C1  ZIN A   1      26.392  -0.994  30.670  0.00  0.00     0.021 C 
ATOM      2  C2  ZIN A   1      27.544  -1.855  31.191  0.00  0.00    -0.012 C 
ATOM      3  C3  ZIN A   1      28.062  -1.265  32.482  0.00  0.00     0.015 C 
ATOM      4  C4  ZIN A   1      28.363   0.217  32.204  0.00  0.00     0.007 C 
ATOM      5  C5  ZIN A   1      29.341   0.397  31.048  0.00  0.00     0.003 C 
ATOM      6  C7  ZIN A   1      28.887  -0.342  29.781  0.00  0.00    -0.001 C 
ATOM      7  C9  ZIN A   1      29.988  -0.198  28.724  0.00  0.00     0.033 C 
ATOM      8  C10 ZIN A   1      30.266   1.259  28.496  0.00  0.00    -0.023 C 
ATOM      9  C11 ZIN A   1      30.054   2.170  29.399  0.00  0.00    -0.072 C 
ATOM     10  C12 ZIN A   1      30.383   3.613  29.057  0.00  0.00     0.068 C 
ATOM     11  C13 ZIN A   1      31.274   4.182  30.165  0.00  0.00     0.149 C 
ATOM     12  C20 ZIN A   1      30.578   4.009  31.516  0.00  0.00     0.035 C 
ATOM     13  C21 ZIN A   1      30.411   2.519  31.823  0.00  0.00     0.016 C 
ATOM     14  C22 ZIN A   1      29.517   1.877  30.748  0.00  0.00    -0.017 C 
ATOM     15  C23 ZIN A   1      28.133   2.522  30.835  0.00  0.00     0.020 C 
ATOM     16  C24 ZIN A   1      28.717  -1.812  30.167  0.00  0.00     0.006 C 
ATOM     17  C26 ZIN A   1      28.122  -2.738  29.096  0.00  0.00     0.033 C 
ATOM     18  C27 ZIN A   1      27.442  -3.807  29.951  0.00  0.00    -0.018 C 
ATOM     19  C28 ZIN A   1      27.133  -3.289  31.173  0.00  0.00    -0.042 C 
ENDROOT
BRANCH  19  20
ATOM     20  C29 ZIN A   1      26.493  -4.023  32.283  0.00  0.00    -0.011 A 
ATOM     21  C35 ZIN A   1      27.263  -4.754  33.189  0.00  0.00     0.137 A 
ATOM     22  N33 ZIN A   1      26.693  -5.405  34.183  0.00  0.00    -0.210 N 
ATOM     23  C32 ZIN A   1      25.383  -5.402  34.356  0.00  0.00     0.125 A 
ATOM     24  O34 ZIN A   1      27.506  -6.131  35.086  0.00  0.00    -0.082 OA
ATOM     25  C31 ZIN A   1      24.552  -4.706  33.499  0.00  0.00     0.021 A 
ATOM     26  C30 ZIN A   1      25.102  -4.002  32.443  0.00  0.00     0.015 A 
ENDBRANCH  19  20
BRANCH  11  27
ATOM     27  O15 ZIN A   1      32.521   3.484  30.179  0.00  0.00    -0.251 OA
BRANCH  27  28
ATOM     28  S16 ZIN A   1      33.546   4.067  31.141  0.00  0.00     0.251 S 
ATOM     29  O17 ZIN A   1      34.825   4.053  30.450  0.00  0.00    -0.572 OA
ATOM     30  O18 ZIN A   1      33.107   5.419  31.453  0.00  0.00    -0.572 OA
ATOM     31  O19 ZIN A   1      33.551   3.211  32.318  0.00  0.00    -0.572 OA
ENDBRANCH  27  28
ENDBRANCH  11  27
TORSDOF 3
ENDMDL
MODEL 93
REMARK CAVERDOCK RESULT:      -6.3      0.000      0.000
REMARK CAVERDOCK CONSTRAINTS:       0.0      0.0      0.0      0.0
REMARK CAVERDOCK TUNNEL: 92     -6.3      3.3     93.1
REMARK  3 active torsions:
REMARK  status: ('A' for Active; 'I' for Inactive)
REMARK    1  A    between atoms: C13_11  and  O15_12 
REMARK    2  A    between atoms: O15_12  and  S16_13 
REMARK    3  A    between atoms: C28_24  and  C29_25 
ROOT
ATOM      1  C1  ZIN A   1      26.409  -1.149  30.665  0.00  0.00     0.021 C 
ATOM      2  C2  ZIN A   1      27.577  -1.927  31.274  0.00  0.00    -0.012 C 
ATOM      3  C3  ZIN A   1      28.036  -1.231  32.534  0.00  0.00     0.015 C 
ATOM      4  C4  ZIN A   1      28.291   0.239  32.161  0.00  0.00     0.007 C 
ATOM      5  C5  ZIN A   1      29.294   0.376  31.020  0.00  0.00     0.003 C 
ATOM      6  C7  ZIN A   1      28.903  -0.465  29.797  0.00  0.00    -0.001 C 
ATOM      7  C9  ZIN A   1      30.028  -0.353  28.761  0.00  0.00     0.033 C 
ATOM      8  C10 ZIN A   1      30.260   1.095  28.439  0.00  0.00    -0.023 C 
ATOM      9  C11 ZIN A   1      29.989   2.057  29.271  0.00  0.00    -0.072 C 
ATOM     10  C12 ZIN A   1      30.276   3.484  28.837  0.00  0.00     0.068 C 
ATOM     11  C13 ZIN A   1      31.114   4.162  29.926  0.00  0.00     0.149 C 
ATOM     12  C20 ZIN A   1      30.387   4.056  31.267  0.00  0.00     0.035 C 
ATOM     13  C21 ZIN A   1      30.265   2.586  31.673  0.00  0.00     0.016 C 
ATOM     14  C22 ZIN A   1      29.425   1.837  30.623  0.00  0.00    -0.017 C 
ATOM     15  C23 ZIN A   1      28.017   2.434  30.628  0.00  0.00     0.020 C 
ATOM     16  C24 ZIN A   1      28.775  -1.910  30.281  0.00  0.00     0.006 C 
ATOM     17  C26 ZIN A   1      28.245  -2.930  29.261  0.00  0.00     0.033 C 
ATOM     18  C27 ZIN A   1      27.580  -3.962  30.171  0.00  0.00    -0.018 C 
ATOM     19  C28 ZIN A   1      27.218  -3.374  31.345  0.00  0.00    -0.042 C 
ENDROOT
BRANCH  19  20
ATOM     20  C29 ZIN A   1      26.573  -4.053  32.488  0.00  0.00    -0.011 A 
ATOM     21  C35 ZIN A   1      27.331  -4.806  33.386  0.00  0.00     0.137 A 
ATOM     22  N33 ZIN A   1      26.757  -5.409  34.408  0.00  0.00    -0.210 N 
ATOM     23  C32 ZIN A   1      25.455  -5.335  34.617  0.00  0.00     0.125 A 
ATOM     24  O34 ZIN A   1      27.557  -6.160  35.301  0.00  0.00    -0.082 OA
ATOM     25  C31 ZIN A   1      24.636  -4.613  33.770  0.00  0.00     0.021 A 
ATOM     26  C30 ZIN A   1      25.190  -3.958  32.685  0.00  0.00     0.015 A 
ENDBRANCH  19  20
BRANCH  11  27
ATOM     27  O15 ZIN A   1      32.385   3.514  30.020  0.00  0.00    -0.251 OA
BRANCH  27  28
ATOM     28  S16 ZIN A   1      33.238   3.995  31.185  0.00  0.00     0.251 S 
ATOM     29  O17 ZIN A   1      33.212   2.941  32.187  0.00  0.00    -0.572 OA
ATOM     30  O18 ZIN A   1      34.577   4.218  30.661  0.00  0.00    -0.572 OA
ATOM     31  O19 ZIN A   1      32.631   5.225  31.670  0.00  0.00    -0.572 OA
ENDBRANCH  27  28
ENDBRANCH  11  27
TORSDOF 3
ENDMDL
MODEL 94
REMARK CAVERDOCK RESULT:      -7.2      0.000      0.000
REMARK CAVERDOCK CONSTRAINTS:       0.0      0.0      0.0      0.0
REMARK CAVERDOCK TUNNEL: 93     -7.2      3.3     94.2
REMARK  3 active torsions:
REMARK  status: ('A' for Active; 'I' for Inactive)
REMARK    1  A    between atoms: C13_11  and  O15_12 
REMARK    2  A    between atoms: O15_12  and  S16_13 
REMARK    3  A    between atoms: C28_24  and  C29_25 
ROOT
ATOM      1  C1  ZIN A   1      26.244  -1.142  30.674  0.00  0.00     0.021 C 
ATOM      2  C2  ZIN A   1      27.378  -1.976  31.272  0.00  0.00    -0.012 C 
ATOM      3  C3  ZIN A   1      27.861  -1.319  32.545  0.00  0.00     0.015 C 
ATOM      4  C4  ZIN A   1      28.175   0.146  32.197  0.00  0.00     0.007 C 
ATOM      5  C5  ZIN A   1      29.186   0.262  31.061  0.00  0.00     0.003 C 
ATOM      6  C7  ZIN A   1      28.765  -0.542  29.823  0.00  0.00    -0.001 C 
ATOM      7  C9  ZIN A   1      29.896  -0.457  28.792  0.00  0.00     0.033 C 
ATOM      8  C10 ZIN A   1      30.185   0.986  28.495  0.00  0.00    -0.023 C 
ATOM      9  C11 ZIN A   1      29.951   1.944  29.342  0.00  0.00    -0.072 C 
ATOM     10  C12 ZIN A   1      30.294   3.366  28.933  0.00  0.00     0.068 C 
ATOM     11  C13 ZIN A   1      31.156   3.992  30.035  0.00  0.00     0.149 C 
ATOM     12  C20 ZIN A   1      30.422   3.892  31.372  0.00  0.00     0.035 C 
ATOM     13  C21 ZIN A   1      30.240   2.421  31.753  0.00  0.00     0.016 C 
ATOM     14  C22 ZIN A   1      29.375   1.724  30.689  0.00  0.00    -0.017 C 
ATOM     15  C23 ZIN A   1      27.991   2.375  30.702  0.00  0.00     0.020 C 
ATOM     16  C24 ZIN A   1      28.579  -1.989  30.282  0.00  0.00     0.006 C 
ATOM     17  C26 ZIN A   1      28.012  -2.970  29.244  0.00  0.00     0.033 C 
ATOM     18  C27 ZIN A   1      27.305  -3.990  30.135  0.00  0.00    -0.018 C 
ATOM     19  C28 ZIN A   1      26.963  -3.408  31.319  0.00  0.00    -0.042 C 
ENDROOT
BRANCH  19  20
ATOM     20  C29 ZIN A   1      26.289  -4.081  32.448  0.00  0.00    -0.011 A 
ATOM     21  C35 ZIN A   1      26.995  -4.949  33.281  0.00  0.00     0.137 A 
ATOM     22  N33 ZIN A   1      26.396  -5.546  34.292  0.00  0.00    -0.210 N 
ATOM     23  C32 ZIN A   1      25.115  -5.358  34.549  0.00  0.00     0.125 A 
ATOM     24  O34 ZIN A   1      27.145  -6.417  35.119  0.00  0.00    -0.082 OA
ATOM     25  C31 ZIN A   1      24.345  -4.517  33.768  0.00  0.00     0.021 A 
ATOM     26  C30 ZIN A   1      24.929  -3.862  32.698  0.00  0.00     0.015 A 
ENDBRANCH  19  20
BRANCH  11  27
ATOM     27  O15 ZIN A   1      32.400   3.293  30.121  0.00  0.00    -0.251 OA
BRANCH  27  28
ATOM     28  S16 ZIN A   1      33.397   3.923  31.081  0.00  0.00     0.251 S 
ATOM     29  O17 ZIN A   1      32.923   5.271  31.353  0.00  0.00    -0.572 OA
ATOM     30  O18 ZIN A   1      33.410   3.096  32.278  0.00  0.00    -0.572 OA
ATOM     31  O19 ZIN A   1      34.686   3.925  30.407  0.00  0.00    -0.572 OA
ENDBRANCH  27  28
ENDBRANCH  11  27
TORSDOF 3
ENDMDL
MODEL 95
REMARK CAVERDOCK RESULT:      -7.5      0.000      0.000
REMARK CAVERDOCK CONSTRAINTS:       0.0      0.0      0.0      0.0
REMARK CAVERDOCK TUNNEL: 94     -7.5      3.3     95.2
REMARK  3 active torsions:
REMARK  status: ('A' for Active; 'I' for Inactive)
REMARK    1  A    between atoms: C13_11  and  O15_12 
REMARK    2  A    between atoms: O15_12  and  S16_13 
REMARK    3  A    between atoms: C28_24  and  C29_25 
ROOT
ATOM      1  C1  ZIN A   1      26.219  -1.080  30.936  0.00  0.00     0.021 C 
ATOM      2  C2  ZIN A   1      27.359  -1.948  31.472  0.00  0.00    -0.012 C 
ATOM      3  C3  ZIN A   1      27.913  -1.320  32.730  0.00  0.00     0.015 C 
ATOM      4  C4  ZIN A   1      28.245   0.142  32.387  0.00  0.00     0.007 C 
ATOM      5  C5  ZIN A   1      29.208   0.250  31.209  0.00  0.00     0.003 C 
ATOM      6  C7  ZIN A   1      28.713  -0.528  29.981  0.00  0.00    -0.001 C 
ATOM      7  C9  ZIN A   1      29.800  -0.455  28.901  0.00  0.00     0.033 C 
ATOM      8  C10 ZIN A   1      30.110   0.984  28.610  0.00  0.00    -0.023 C 
ATOM      9  C11 ZIN A   1      29.936   1.936  29.478  0.00  0.00    -0.072 C 
ATOM     10  C12 ZIN A   1      30.295   3.355  29.072  0.00  0.00     0.068 C 
ATOM     11  C13 ZIN A   1      31.218   3.946  30.141  0.00  0.00     0.149 C 
ATOM     12  C20 ZIN A   1      30.542   3.845  31.509  0.00  0.00     0.035 C 
ATOM     13  C21 ZIN A   1      30.343   2.374  31.879  0.00  0.00     0.016 C 
ATOM     14  C22 ZIN A   1      29.415   1.712  30.846  0.00  0.00    -0.017 C 
ATOM     15  C23 ZIN A   1      28.049   2.394  30.929  0.00  0.00     0.020 C 
ATOM     16  C24 ZIN A   1      28.514  -1.976  30.429  0.00  0.00     0.006 C 
ATOM     17  C26 ZIN A   1      27.878  -2.929  29.406  0.00  0.00     0.033 C 
ATOM     18  C27 ZIN A   1      27.187  -3.945  30.315  0.00  0.00    -0.018 C 
ATOM     19  C28 ZIN A   1      26.912  -3.371  31.519  0.00  0.00    -0.042 C 
ENDROOT
BRANCH  19  20
ATOM     20  C29 ZIN A   1      26.272  -4.043  32.669  0.00  0.00    -0.011 A 
ATOM     21  C35 ZIN A   1      27.013  -4.880  33.504  0.00  0.00     0.137 A 
ATOM     22  N33 ZIN A   1      26.445  -5.476  34.533  0.00  0.00    -0.210 N 
ATOM     23  C32 ZIN A   1      25.163  -5.317  34.808  0.00  0.00     0.125 A 
ATOM     24  O34 ZIN A   1      27.229  -6.314  35.362  0.00  0.00    -0.082 OA
ATOM     25  C31 ZIN A   1      24.360  -4.508  34.025  0.00  0.00     0.021 A 
ATOM     26  C30 ZIN A   1      24.911  -3.855  32.937  0.00  0.00     0.015 A 
ENDBRANCH  19  20
BRANCH  11  27
ATOM     27  O15 ZIN A   1      32.448   3.217  30.164  0.00  0.00    -0.251 OA
BRANCH  27  28
ATOM     28  S16 ZIN A   1      33.508   3.822  31.073  0.00  0.00     0.251 S 
ATOM     29  O17 ZIN A   1      33.441   3.100  32.333  0.00  0.00    -0.572 OA
ATOM     30  O18 ZIN A   1      34.788   3.640  30.405  0.00  0.00    -0.572 OA
ATOM     31  O19 ZIN A   1      33.172   5.229  31.232  0.00  0.00    -0.572 OA
ENDBRANCH  27  28
ENDBRANCH  11  27
TORSDOF 3
ENDMDL
MODEL 96
REMARK CAVERDOCK RESULT:      -8.1      0.000      0.000
REMARK CAVERDOCK CONSTRAINTS:       0.0      0.0      0.0      0.0
REMARK CAVERDOCK TUNNEL: 95     -8.1      3.3     96.2
REMARK  3 active torsions:
REMARK  status: ('A' for Active; 'I' for Inactive)
REMARK    1  A    between atoms: C13_11  and  O15_12 
REMARK    2  A    between atoms: O15_12  and  S16_13 
REMARK    3  A    between atoms: C28_24  and  C29_25 
ROOT
ATOM      1  C1  ZIN A   1      26.117  -1.133  30.933  0.00  0.00     0.021 C 
ATOM      2  C2  ZIN A   1      27.256  -1.963  31.528  0.00  0.00    -0.012 C 
ATOM      3  C3  ZIN A   1      27.777  -1.277  32.769  0.00  0.00     0.015 C 
ATOM      4  C4  ZIN A   1      28.098   0.174  32.372  0.00  0.00     0.007 C 
ATOM      5  C5  ZIN A   1      29.083   0.246  31.210  0.00  0.00     0.003 C 
ATOM      6  C7  ZIN A   1      28.623  -0.588  30.005  0.00  0.00    -0.001 C 
ATOM      7  C9  ZIN A   1      29.730  -0.546  28.945  0.00  0.00     0.033 C 
ATOM      8  C10 ZIN A   1      30.028   0.884  28.600  0.00  0.00    -0.023 C 
ATOM      9  C11 ZIN A   1      29.825   1.869  29.425  0.00  0.00    -0.072 C 
ATOM     10  C12 ZIN A   1      30.174   3.275  28.967  0.00  0.00     0.068 C 
ATOM     11  C13 ZIN A   1      31.069   3.921  30.029  0.00  0.00     0.149 C 
ATOM     12  C20 ZIN A   1      30.367   3.868  31.387  0.00  0.00     0.035 C 
ATOM     13  C21 ZIN A   1      30.178   2.411  31.814  0.00  0.00     0.016 C 
ATOM     14  C22 ZIN A   1      29.279   1.694  30.791  0.00  0.00    -0.017 C 
ATOM     15  C23 ZIN A   1      27.903   2.361  30.818  0.00  0.00     0.020 C 
ATOM     16  C24 ZIN A   1      28.432  -2.019  30.510  0.00  0.00     0.006 C 
ATOM     17  C26 ZIN A   1      27.829  -3.022  29.515  0.00  0.00     0.033 C 
ATOM     18  C27 ZIN A   1      27.132  -4.009  30.451  0.00  0.00    -0.018 C 
ATOM     19  C28 ZIN A   1      26.826  -3.389  31.625  0.00  0.00    -0.042 C 
ENDROOT
BRANCH  19  20
ATOM     20  C29 ZIN A   1      26.172  -4.021  32.789  0.00  0.00    -0.011 A 
ATOM     21  C35 ZIN A   1      26.870  -4.924  33.592  0.00  0.00     0.137 A 
ATOM     22  N33 ZIN A   1      26.289  -5.485  34.634  0.00  0.00    -0.210 N 
ATOM     23  C32 ZIN A   1      25.033  -5.227  34.951  0.00  0.00     0.125 A 
ATOM     24  O34 ZIN A   1      27.029  -6.391  35.429  0.00  0.00    -0.082 OA
ATOM     25  C31 ZIN A   1      24.273  -4.349  34.203  0.00  0.00     0.021 A 
ATOM     26  C30 ZIN A   1      24.839  -3.729  33.103  0.00  0.00     0.015 A 
ENDBRANCH  19  20
BRANCH  11  27
ATOM     27  O15 ZIN A   1      32.307   3.210  30.106  0.00  0.00    -0.251 OA
BRANCH  27  28
ATOM     28  S16 ZIN A   1      33.310   3.819  31.075  0.00  0.00     0.251 S 
ATOM     29  O17 ZIN A   1      32.945   5.218  31.232  0.00  0.00    -0.572 OA
ATOM     30  O18 ZIN A   1      33.192   3.080  32.322  0.00  0.00    -0.572 OA
ATOM     31  O19 ZIN A   1      34.625   3.662  30.472  0.00  0.00    -0.572 OA
ENDBRANCH  27  28
ENDBRANCH  11  27
TORSDOF 3
ENDMDL
MODEL 97
REMARK CAVERDOCK RESULT:      -8.5      0.000      0.000
REMARK CAVERDOCK CONSTRAINTS:       0.0      0.0      0.0      0.0
REMARK CAVERDOCK TUNNEL: 96     -8.5      3.3     97.1
REMARK  3 active torsions:
REMARK  status: ('A' for Active; 'I' for Inactive)
REMARK    1  A    between atoms: C13_11  and  O15_12 
REMARK    2  A    between atoms: O15_12  and  S16_13 
REMARK    3  A    between atoms: C28_24  and  C29_25 
ROOT
ATOM      1  C1  ZIN A   1      26.106  -1.396  30.809  0.00  0.00     0.021 C 
ATOM      2  C2  ZIN A   1      27.235  -2.187  31.473  0.00  0.00    -0.012 C 
ATOM      3  C3  ZIN A   1      27.677  -1.466  32.725  0.00  0.00     0.015 C 
ATOM      4  C4  ZIN A   1      27.982  -0.015  32.318  0.00  0.00     0.007 C 
ATOM      5  C5  ZIN A   1      29.021   0.061  31.203  0.00  0.00     0.003 C 
ATOM      6  C7  ZIN A   1      28.641  -0.805  29.993  0.00  0.00    -0.001 C 
ATOM      7  C9  ZIN A   1      29.797  -0.753  28.988  0.00  0.00     0.033 C 
ATOM      8  C10 ZIN A   1      30.076   0.678  28.631  0.00  0.00    -0.023 C 
ATOM      9  C11 ZIN A   1      29.809   1.671  29.426  0.00  0.00    -0.072 C 
ATOM     10  C12 ZIN A   1      30.147   3.077  28.960  0.00  0.00     0.068 C 
ATOM     11  C13 ZIN A   1      30.972   3.764  30.052  0.00  0.00     0.149 C 
ATOM     12  C20 ZIN A   1      30.206   3.717  31.374  0.00  0.00     0.035 C 
ATOM     13  C21 ZIN A   1      30.032   2.263  31.819  0.00  0.00     0.016 C 
ATOM     14  C22 ZIN A   1      29.202   1.506  30.767  0.00  0.00    -0.017 C 
ATOM     15  C23 ZIN A   1      27.811   2.139  30.715  0.00  0.00     0.020 C 
ATOM     16  C24 ZIN A   1      28.460  -2.231  30.515  0.00  0.00     0.006 C 
ATOM     17  C26 ZIN A   1      27.931  -3.266  29.510  0.00  0.00     0.033 C 
ATOM     18  C27 ZIN A   1      27.213  -4.254  30.430  0.00  0.00    -0.018 C 
ATOM     19  C28 ZIN A   1      26.835  -3.621  31.576  0.00  0.00    -0.042 C 
ENDROOT
BRANCH  19  20
ATOM     20  C29 ZIN A   1      26.140  -4.249  32.719  0.00  0.00    -0.011 A 
ATOM     21  C35 ZIN A   1      26.836  -5.067  33.610  0.00  0.00     0.137 A 
ATOM     22  N33 ZIN A   1      26.218  -5.624  34.633  0.00  0.00    -0.210 N 
ATOM     23  C32 ZIN A   1      24.928  -5.442  34.848  0.00  0.00     0.125 A 
ATOM     24  O34 ZIN A   1      26.957  -6.443  35.519  0.00  0.00    -0.082 OA
ATOM     25  C31 ZIN A   1      24.168  -4.651  34.007  0.00  0.00     0.021 A 
ATOM     26  C30 ZIN A   1      24.771  -4.039  32.923  0.00  0.00     0.015 A 
ENDBRANCH  19  20
BRANCH  11  27
ATOM     27  O15 ZIN A   1      32.222   3.086  30.201  0.00  0.00    -0.251 OA
BRANCH  27  28
ATOM     28  S16 ZIN A   1      33.229   3.831  31.065  0.00  0.00     0.251 S 
ATOM     29  O17 ZIN A   1      33.147   3.253  32.398  0.00  0.00    -0.572 OA
ATOM     30  O18 ZIN A   1      34.536   3.625  30.460  0.00  0.00    -0.572 OA
ATOM     31  O19 ZIN A   1      32.838   5.232  31.053  0.00  0.00    -0.572 OA
ENDBRANCH  27  28
ENDBRANCH  11  27
TORSDOF 3
ENDMDL
MODEL 98
REMARK CAVERDOCK RESULT:      -8.8      0.000      0.000
REMARK CAVERDOCK CONSTRAINTS:       0.0      0.0      0.0      0.0
REMARK CAVERDOCK TUNNEL: 97     -8.8      3.3     98.3
REMARK  3 active torsions:
REMARK  status: ('A' for Active; 'I' for Inactive)
REMARK    1  A    between atoms: C13_11  and  O15_12 
REMARK    2  A    between atoms: O15_12  and  S16_13 
REMARK    3  A    between atoms: C28_24  and  C29_25 
ROOT
ATOM      1  C1  ZIN A   1      26.029  -1.308  31.025  0.00  0.00     0.021 C 
ATOM      2  C2  ZIN A   1      27.160  -2.127  31.651  0.00  0.00    -0.012 C 
ATOM      3  C3  ZIN A   1      27.661  -1.421  32.888  0.00  0.00     0.015 C 
ATOM      4  C4  ZIN A   1      27.987   0.024  32.474  0.00  0.00     0.007 C 
ATOM      5  C5  ZIN A   1      28.989   0.078  31.325  0.00  0.00     0.003 C 
ATOM      6  C7  ZIN A   1      28.549  -0.775  30.127  0.00  0.00    -0.001 C 
ATOM      7  C9  ZIN A   1      29.672  -0.749  29.084  0.00  0.00     0.033 C 
ATOM      8  C10 ZIN A   1      29.974   0.676  28.721  0.00  0.00    -0.023 C 
ATOM      9  C11 ZIN A   1      29.757   1.673  29.526  0.00  0.00    -0.072 C 
ATOM     10  C12 ZIN A   1      30.113   3.072  29.051  0.00  0.00     0.068 C 
ATOM     11  C13 ZIN A   1      30.991   3.736  30.116  0.00  0.00     0.149 C 
ATOM     12  C20 ZIN A   1      30.267   3.704  31.463  0.00  0.00     0.035 C 
ATOM     13  C21 ZIN A   1      30.073   2.254  31.911  0.00  0.00     0.016 C 
ATOM     14  C22 ZIN A   1      29.191   1.520  30.886  0.00  0.00    -0.017 C 
ATOM     15  C23 ZIN A   1      27.814   2.186  30.881  0.00  0.00     0.020 C 
ATOM     16  C24 ZIN A   1      28.352  -2.198  30.652  0.00  0.00     0.006 C 
ATOM     17  C26 ZIN A   1      27.764  -3.218  29.664  0.00  0.00     0.033 C 
ATOM     18  C27 ZIN A   1      27.054  -4.190  30.605  0.00  0.00    -0.018 C 
ATOM     19  C28 ZIN A   1      26.729  -3.552  31.764  0.00  0.00    -0.042 C 
ENDROOT
BRANCH  19  20
ATOM     20  C29 ZIN A   1      26.058  -4.166  32.928  0.00  0.00    -0.011 A 
ATOM     21  C35 ZIN A   1      26.734  -5.080  33.737  0.00  0.00     0.137 A 
ATOM     22  N33 ZIN A   1      26.137  -5.625  34.778  0.00  0.00    -0.210 N 
ATOM     23  C32 ZIN A   1      24.886  -5.340  35.090  0.00  0.00     0.125 A 
ATOM     24  O34 ZIN A   1      26.856  -6.544  35.580  0.00  0.00    -0.082 OA
ATOM     25  C31 ZIN A   1      24.147  -4.448  34.336  0.00  0.00     0.021 A 
ATOM     26  C30 ZIN A   1      24.730  -3.845  33.236  0.00  0.00     0.015 A 
ENDBRANCH  19  20
BRANCH  11  27
ATOM     27  O15 ZIN A   1      32.228   3.028  30.223  0.00  0.00    -0.251 OA
BRANCH  27  28
ATOM     28  S16 ZIN A   1      33.292   3.762  31.026  0.00  0.00     0.251 S 
ATOM     29  O17 ZIN A   1      32.898   5.161  31.064  0.00  0.00    -0.572 OA
ATOM     30  O18 ZIN A   1      33.308   3.162  32.351  0.00  0.00    -0.572 OA
ATOM     31  O19 ZIN A   1      34.553   3.569  30.326  0.00  0.00    -0.572 OA
ENDBRANCH  27  28
ENDBRANCH  11  27
TORSDOF 3
ENDMDL
MODEL 99
REMARK CAVERDOCK RESULT:      -9.1      0.000      0.000
REMARK CAVERDOCK CONSTRAINTS:       0.0      0.0      0.0      0.0
REMARK CAVERDOCK TUNNEL: 98     -9.1      3.2     99.1
REMARK  3 active torsions:
REMARK  status: ('A' for Active; 'I' for Inactive)
REMARK    1  A    between atoms: C13_11  and  O15_12 
REMARK    2  A    between atoms: O15_12  and  S16_13 
REMARK    3  A    between atoms: C28_24  and  C29_25 
ROOT
ATOM      1  C1  ZIN A   1      25.996  -1.500  30.980  0.00  0.00     0.021 C 
ATOM      2  C2  ZIN A   1      27.137  -2.305  31.605  0.00  0.00    -0.012 C 
ATOM      3  C3  ZIN A   1      27.627  -1.594  32.844  0.00  0.00     0.015 C 
ATOM      4  C4  ZIN A   1      27.936  -0.145  32.432  0.00  0.00     0.007 C 
ATOM      5  C5  ZIN A   1      28.938  -0.076  31.285  0.00  0.00     0.003 C 
ATOM      6  C7  ZIN A   1      28.510  -0.933  30.085  0.00  0.00    -0.001 C 
ATOM      7  C9  ZIN A   1      29.634  -0.891  29.043  0.00  0.00     0.033 C 
ATOM      8  C10 ZIN A   1      29.918   0.538  28.682  0.00  0.00    -0.023 C 
ATOM      9  C11 ZIN A   1      29.688   1.531  29.489  0.00  0.00    -0.072 C 
ATOM     10  C12 ZIN A   1      30.026   2.935  29.017  0.00  0.00     0.068 C 
ATOM     11  C13 ZIN A   1      30.894   3.609  30.084  0.00  0.00     0.149 C 
ATOM     12  C20 ZIN A   1      30.170   3.565  31.431  0.00  0.00     0.035 C 
ATOM     13  C21 ZIN A   1      29.994   2.112  31.875  0.00  0.00     0.016 C 
ATOM     14  C22 ZIN A   1      29.122   1.369  30.849  0.00  0.00    -0.017 C 
ATOM     15  C23 ZIN A   1      27.737   2.017  30.843  0.00  0.00     0.020 C 
ATOM     16  C24 ZIN A   1      28.330  -2.359  30.607  0.00  0.00     0.006 C 
ATOM     17  C26 ZIN A   1      27.757  -3.385  29.617  0.00  0.00     0.033 C 
ATOM     18  C27 ZIN A   1      27.059  -4.367  30.556  0.00  0.00    -0.018 C 
ATOM     19  C28 ZIN A   1      26.724  -3.735  31.716  0.00  0.00    -0.042 C 
ENDROOT
BRANCH  19  20
ATOM     20  C29 ZIN A   1      26.059  -4.360  32.878  0.00  0.00    -0.011 A 
ATOM     21  C35 ZIN A   1      26.779  -5.169  33.757  0.00  0.00     0.137 A 
ATOM     22  N33 ZIN A   1      26.188  -5.722  34.797  0.00  0.00    -0.210 N 
ATOM     23  C32 ZIN A   1      24.903  -5.546  35.041  0.00  0.00     0.125 A 
ATOM     24  O34 ZIN A   1      26.951  -6.533  35.671  0.00  0.00    -0.082 OA
ATOM     25  C31 ZIN A   1      24.120  -4.763  34.214  0.00  0.00     0.021 A 
ATOM     26  C30 ZIN A   1      24.694  -4.155  33.112  0.00  0.00     0.015 A 
ENDBRANCH  19  20
BRANCH  11  27
ATOM     27  O15 ZIN A   1      32.140   2.916  30.192  0.00  0.00    -0.251 OA
BRANCH  27  28
ATOM     28  S16 ZIN A   1      33.190   3.656  31.009  0.00  0.00     0.251 S 
ATOM     29  O17 ZIN A   1      32.958   3.307  32.402  0.00  0.00    -0.572 OA
ATOM     30  O18 ZIN A   1      34.488   3.198  30.539  0.00  0.00    -0.572 OA
ATOM     31  O19 ZIN A   1      32.990   5.076  30.762  0.00  0.00    -0.572 OA
ENDBRANCH  27  28
ENDBRANCH  11  27
TORSDOF 3
ENDMDL
MODEL 100
REMARK CAVERDOCK RESULT:      -9.5      0.000      0.000
REMARK CAVERDOCK CONSTRAINTS:       0.1      0.0      0.0      0.0
REMARK CAVERDOCK TUNNEL: 99     -9.5      3.3    100.1
REMARK  3 active torsions:
REMARK  status: ('A' for Active; 'I' for Inactive)
REMARK    1  A    between atoms: C13_11  and  O15_12 
REMARK    2  A    between atoms: O15_12  and  S16_13 
REMARK    3  A    between atoms: C28_24  and  C29_25 
ROOT
ATOM      1  C1  ZIN A   1      25.777  -1.540  31.084  0.00  0.00     0.021 C 
ATOM      2  C2  ZIN A   1      26.902  -2.320  31.766  0.00  0.00    -0.012 C 
ATOM      3  C3  ZIN A   1      27.359  -1.566  32.993  0.00  0.00     0.015 C 
ATOM      4  C4  ZIN A   1      27.675  -0.130  32.539  0.00  0.00     0.007 C 
ATOM      5  C5  ZIN A   1      28.707  -0.098  31.417  0.00  0.00     0.003 C 
ATOM      6  C7  ZIN A   1      28.312  -0.997  30.236  0.00  0.00    -0.001 C 
ATOM      7  C9  ZIN A   1      29.462  -0.987  29.223  0.00  0.00     0.033 C 
ATOM      8  C10 ZIN A   1      29.753   0.430  28.821  0.00  0.00    -0.023 C 
ATOM      9  C11 ZIN A   1      29.499   1.450  29.587  0.00  0.00    -0.072 C 
ATOM     10  C12 ZIN A   1      29.847   2.837  29.076  0.00  0.00     0.068 C 
ATOM     11  C13 ZIN A   1      30.685   3.550  30.141  0.00  0.00     0.149 C 
ATOM     12  C20 ZIN A   1      29.926   3.550  31.469  0.00  0.00     0.035 C 
ATOM     13  C21 ZIN A   1      29.742   2.113  31.959  0.00  0.00     0.016 C 
ATOM     14  C22 ZIN A   1      28.899   1.332  30.936  0.00  0.00    -0.017 C 
ATOM     15  C23 ZIN A   1      27.513   1.976  30.873  0.00  0.00     0.020 C 
ATOM     16  C24 ZIN A   1      28.122  -2.405  30.802  0.00  0.00     0.006 C 
ATOM     17  C26 ZIN A   1      27.577  -3.465  29.833  0.00  0.00     0.033 C 
ATOM     18  C27 ZIN A   1      26.856  -4.417  30.787  0.00  0.00    -0.018 C 
ATOM     19  C28 ZIN A   1      26.491  -3.747  31.915  0.00  0.00    -0.042 C 
ENDROOT
BRANCH  19  20
ATOM     20  C29 ZIN A   1      25.797  -4.333  33.081  0.00  0.00    -0.011 A 
ATOM     21  C35 ZIN A   1      26.451  -5.244  33.911  0.00  0.00     0.137 A 
ATOM     22  N33 ZIN A   1      25.835  -5.764  34.954  0.00  0.00    -0.210 N 
ATOM     23  C32 ZIN A   1      24.584  -5.457  35.247  0.00  0.00     0.125 A 
ATOM     24  O34 ZIN A   1      26.531  -6.681  35.777  0.00  0.00    -0.082 OA
ATOM     25  C31 ZIN A   1      23.867  -4.567  34.470  0.00  0.00     0.021 A 
ATOM     26  C30 ZIN A   1      24.471  -3.989  33.368  0.00  0.00     0.015 A 
ENDBRANCH  19  20
BRANCH  11  27
ATOM     27  O15 ZIN A   1      31.929   2.865  30.304  0.00  0.00    -0.251 OA
BRANCH  27  28
ATOM     28  S16 ZIN A   1      32.999   3.687  31.008  0.00  0.00     0.251 S 
ATOM     29  O17 ZIN A   1      32.955   3.317  32.414  0.00  0.00    -0.572 OA
ATOM     30  O18 ZIN A   1      34.270   3.341  30.391  0.00  0.00    -0.572 OA
ATOM     31  O19 ZIN A   1      32.657   5.086  30.802  0.00  0.00    -0.572 OA
ENDBRANCH  27  28
ENDBRANCH  11  27
TORSDOF 3
ENDMDL
MODEL 101
REMARK CAVERDOCK RESULT:      -5.6      0.000      0.000
REMARK CAVERDOCK CONSTRAINTS:       0.0      0.0      0.0      0.0
REMARK CAVERDOCK TUNNEL: 100     -5.6      3.3    101.1
REMARK  3 active torsions:
REMARK  status: ('A' for Active; 'I' for Inactive)
REMARK    1  A    between atoms: C13_11  and  O15_12 
REMARK    2  A    between atoms: O15_12  and  S16_13 
REMARK    3  A    between atoms: C28_24  and  C29_25 
ROOT
ATOM      1  C1  ZIN A   1      29.791   1.715  29.070  0.00  0.00     0.021 C 
ATOM      2  C2  ZIN A   1      30.211   1.884  30.531  0.00  0.00    -0.012 C 
ATOM      3  C3  ZIN A   1      30.887   0.618  31.004  0.00  0.00     0.015 C 
ATOM      4  C4  ZIN A   1      29.934  -0.544  30.677  0.00  0.00     0.007 C 
ATOM      5  C5  ZIN A   1      28.557  -0.349  31.304  0.00  0.00     0.003 C 
ATOM      6  C7  ZIN A   1      27.943   1.012  30.948  0.00  0.00    -0.001 C 
ATOM      7  C9  ZIN A   1      26.624   1.156  31.717  0.00  0.00     0.033 C 
ATOM      8  C10 ZIN A   1      25.731  -0.005  31.387  0.00  0.00    -0.023 C 
ATOM      9  C11 ZIN A   1      26.186  -1.162  31.009  0.00  0.00    -0.072 C 
ATOM     10  C12 ZIN A   1      25.185  -2.266  30.711  0.00  0.00     0.068 C 
ATOM     11  C13 ZIN A   1      25.592  -3.514  31.501  0.00  0.00     0.149 C 
ATOM     12  C20 ZIN A   1      27.038  -3.881  31.163  0.00  0.00     0.035 C 
ATOM     13  C21 ZIN A   1      27.974  -2.760  31.619  0.00  0.00     0.016 C 
ATOM     14  C22 ZIN A   1      27.628  -1.468  30.860  0.00  0.00    -0.017 C 
ATOM     15  C23 ZIN A   1      27.889  -1.707  29.372  0.00  0.00     0.020 C 
ATOM     16  C24 ZIN A   1      28.939   2.077  31.408  0.00  0.00     0.006 C 
ATOM     17  C26 ZIN A   1      28.615   3.530  31.028  0.00  0.00     0.033 C 
ATOM     18  C27 ZIN A   1      30.009   4.151  30.955  0.00  0.00    -0.018 C 
ATOM     19  C28 ZIN A   1      30.930   3.182  30.689  0.00  0.00    -0.042 C 
ENDROOT
BRANCH  19  20
ATOM     20  C29 ZIN A   1      32.388   3.387  30.570  0.00  0.00    -0.011 A 
ATOM     21  C35 ZIN A   1      33.054   4.264  31.427  0.00  0.00     0.137 A 
ATOM     22  N33 ZIN A   1      34.355   4.444  31.324  0.00  0.00    -0.210 N 
ATOM     23  C32 ZIN A   1      35.074   3.818  30.410  0.00  0.00     0.125 A 
ATOM     24  O34 ZIN A   1      34.999   5.337  32.214  0.00  0.00    -0.082 OA
ATOM     25  C31 ZIN A   1      34.487   2.938  29.520  0.00  0.00     0.021 A 
ATOM     26  C30 ZIN A   1      33.125   2.710  29.591  0.00  0.00     0.015 A 
ENDBRANCH  19  20
BRANCH  11  27
ATOM     27  O15 ZIN A   1      25.483  -3.247  32.901  0.00  0.00    -0.251 OA
BRANCH  27  28
ATOM     28  S16 ZIN A   1      25.182  -4.479  33.742  0.00  0.00     0.251 S 
ATOM     29  O17 ZIN A   1      25.458  -5.636  32.905  0.00  0.00    -0.572 OA
ATOM     30  O18 ZIN A   1      26.058  -4.421  34.902  0.00  0.00    -0.572 OA
ATOM     31  O19 ZIN A   1      23.778  -4.399  34.116  0.00  0.00    -0.572 OA
ENDBRANCH  27  28
ENDBRANCH  11  27
TORSDOF 3
ENDMDL
MODEL 102
REMARK CAVERDOCK RESULT:     -10.0      0.000      0.000
REMARK CAVERDOCK CONSTRAINTS:       0.0      0.0      0.0      0.0
REMARK CAVERDOCK TUNNEL: 101    -10.0      3.2    102.2
REMARK  3 active torsions:
REMARK  status: ('A' for Active; 'I' for Inactive)
REMARK    1  A    between atoms: C13_11  and  O15_12 
REMARK    2  A    between atoms: O15_12  and  S16_13 
REMARK    3  A    between atoms: C28_24  and  C29_25 
ROOT
ATOM      1  C1  ZIN A   1      25.743  -1.727  31.461  0.00  0.00     0.021 C 
ATOM      2  C2  ZIN A   1      26.925  -2.515  32.028  0.00  0.00    -0.012 C 
ATOM      3  C3  ZIN A   1      27.479  -1.785  33.229  0.00  0.00     0.015 C 
ATOM      4  C4  ZIN A   1      27.748  -0.337  32.784  0.00  0.00     0.007 C 
ATOM      5  C5  ZIN A   1      28.682  -0.272  31.581  0.00  0.00     0.003 C 
ATOM      6  C7  ZIN A   1      28.195  -1.147  30.417  0.00  0.00    -0.001 C 
ATOM      7  C9  ZIN A   1      29.256  -1.105  29.311  0.00  0.00     0.033 C 
ATOM      8  C10 ZIN A   1      29.504   0.323  28.919  0.00  0.00    -0.023 C 
ATOM      9  C11 ZIN A   1      29.311   1.322  29.728  0.00  0.00    -0.072 C 
ATOM     10  C12 ZIN A   1      29.607   2.724  29.222  0.00  0.00     0.068 C 
ATOM     11  C13 ZIN A   1      30.528   3.418  30.230  0.00  0.00     0.149 C 
ATOM     12  C20 ZIN A   1      29.883   3.383  31.616  0.00  0.00     0.035 C 
ATOM     13  C21 ZIN A   1      29.748   1.933  32.086  0.00  0.00     0.016 C 
ATOM     14  C22 ZIN A   1      28.826   1.169  31.119  0.00  0.00    -0.017 C 
ATOM     15  C23 ZIN A   1      27.436   1.805  31.187  0.00  0.00     0.020 C 
ATOM     16  C24 ZIN A   1      28.060  -2.569  30.964  0.00  0.00     0.006 C 
ATOM     17  C26 ZIN A   1      27.441  -3.610  30.019  0.00  0.00     0.033 C 
ATOM     18  C27 ZIN A   1      26.808  -4.589  31.007  0.00  0.00    -0.018 C 
ATOM     19  C28 ZIN A   1      26.535  -3.947  32.177  0.00  0.00    -0.042 C 
ENDROOT
BRANCH  19  20
ATOM     20  C29 ZIN A   1      25.944  -4.565  33.383  0.00  0.00    -0.011 A 
ATOM     21  C35 ZIN A   1      26.713  -5.386  34.208  0.00  0.00     0.137 A 
ATOM     22  N33 ZIN A   1      26.189  -5.934  35.287  0.00  0.00    -0.210 N 
ATOM     23  C32 ZIN A   1      24.926  -5.740  35.621  0.00  0.00     0.125 A 
ATOM     24  O34 ZIN A   1      27.000  -6.756  36.104  0.00  0.00    -0.082 OA
ATOM     25  C31 ZIN A   1      24.098  -4.944  34.851  0.00  0.00     0.021 A 
ATOM     26  C30 ZIN A   1      24.602  -4.342  33.713  0.00  0.00     0.015 A 
ENDBRANCH  19  20
BRANCH  11  27
ATOM     27  O15 ZIN A   1      31.785   2.739  30.272  0.00  0.00    -0.251 OA
BRANCH  27  28
ATOM     28  S16 ZIN A   1      32.895   3.535  30.944  0.00  0.00     0.251 S 
ATOM     29  O17 ZIN A   1      32.802   3.263  32.369  0.00  0.00    -0.572 OA
ATOM     30  O18 ZIN A   1      34.150   3.065  30.378  0.00  0.00    -0.572 OA
ATOM     31  O19 ZIN A   1      32.650   4.936  30.638  0.00  0.00    -0.572 OA
ENDBRANCH  27  28
ENDBRANCH  11  27
TORSDOF 3
ENDMDL
MODEL 103
REMARK CAVERDOCK RESULT:     -10.2      0.000      0.000
REMARK CAVERDOCK CONSTRAINTS:       0.0      0.0      0.0      0.0
REMARK CAVERDOCK TUNNEL: 102    -10.2      3.3    103.2
REMARK  3 active torsions:
REMARK  status: ('A' for Active; 'I' for Inactive)
REMARK    1  A    between atoms: C13_11  and  O15_12 
REMARK    2  A    between atoms: O15_12  and  S16_13 
REMARK    3  A    between atoms: C28_24  and  C29_25 
ROOT
ATOM      1  C1  ZIN A   1      25.494  -1.792  31.353  0.00  0.00     0.021 C 
ATOM      2  C2  ZIN A   1      26.627  -2.572  32.023  0.00  0.00    -0.012 C 
ATOM      3  C3  ZIN A   1      27.099  -1.815  33.242  0.00  0.00     0.015 C 
ATOM      4  C4  ZIN A   1      27.411  -0.381  32.781  0.00  0.00     0.007 C 
ATOM      5  C5  ZIN A   1      28.429  -0.352  31.646  0.00  0.00     0.003 C 
ATOM      6  C7  ZIN A   1      28.019  -1.253  30.473  0.00  0.00    -0.001 C 
ATOM      7  C9  ZIN A   1      29.157  -1.246  29.446  0.00  0.00     0.033 C 
ATOM      8  C10 ZIN A   1      29.444   0.170  29.037  0.00  0.00    -0.023 C 
ATOM      9  C11 ZIN A   1      29.200   1.191  29.804  0.00  0.00    -0.072 C 
ATOM     10  C12 ZIN A   1      29.542   2.578  29.285  0.00  0.00     0.068 C 
ATOM     11  C13 ZIN A   1      30.394   3.292  30.339  0.00  0.00     0.149 C 
ATOM     12  C20 ZIN A   1      29.651   3.296  31.676  0.00  0.00     0.035 C 
ATOM     13  C21 ZIN A   1      29.472   1.859  32.171  0.00  0.00     0.016 C 
ATOM     14  C22 ZIN A   1      28.616   1.077  31.160  0.00  0.00    -0.017 C 
ATOM     15  C23 ZIN A   1      27.230   1.721  31.112  0.00  0.00     0.020 C 
ATOM     16  C24 ZIN A   1      27.835  -2.660  31.044  0.00  0.00     0.006 C 
ATOM     17  C26 ZIN A   1      27.278  -3.722  30.084  0.00  0.00     0.033 C 
ATOM     18  C27 ZIN A   1      26.568  -4.671  31.049  0.00  0.00    -0.018 C 
ATOM     19  C28 ZIN A   1      26.216  -3.998  32.180  0.00  0.00    -0.042 C 
ENDROOT
BRANCH  19  20
ATOM     20  C29 ZIN A   1      25.536  -4.581  33.355  0.00  0.00    -0.011 A 
ATOM     21  C35 ZIN A   1      26.255  -5.316  34.299  0.00  0.00     0.137 A 
ATOM     22  N33 ZIN A   1      25.651  -5.832  35.350  0.00  0.00    -0.210 N 
ATOM     23  C32 ZIN A   1      24.353  -5.688  35.546  0.00  0.00     0.125 A 
ATOM     24  O34 ZIN A   1      26.412  -6.567  36.289  0.00  0.00    -0.082 OA
ATOM     25  C31 ZIN A   1      23.570  -4.978  34.654  0.00  0.00     0.021 A 
ATOM     26  C30 ZIN A   1      24.159  -4.411  33.538  0.00  0.00     0.015 A 
ENDBRANCH  19  20
BRANCH  11  27
ATOM     27  O15 ZIN A   1      31.640   2.607  30.489  0.00  0.00    -0.251 OA
BRANCH  27  28
ATOM     28  S16 ZIN A   1      32.759   3.475  31.045  0.00  0.00     0.251 S 
ATOM     29  O17 ZIN A   1      34.001   2.972  30.477  0.00  0.00    -0.572 OA
ATOM     30  O18 ZIN A   1      32.480   4.840  30.628  0.00  0.00    -0.572 OA
ATOM     31  O19 ZIN A   1      32.723   3.329  32.492  0.00  0.00    -0.572 OA
ENDBRANCH  27  28
ENDBRANCH  11  27
TORSDOF 3
ENDMDL
MODEL 104
REMARK CAVERDOCK RESULT:     -10.2      0.000      0.000
REMARK CAVERDOCK CONSTRAINTS:       0.0      0.0      0.0      0.0
REMARK CAVERDOCK TUNNEL: 103    -10.2      3.3    104.3
REMARK  3 active torsions:
REMARK  status: ('A' for Active; 'I' for Inactive)
REMARK    1  A    between atoms: C13_11  and  O15_12 
REMARK    2  A    between atoms: O15_12  and  S16_13 
REMARK    3  A    between atoms: C28_24  and  C29_25 
ROOT
ATOM      1  C1  ZIN A   1      25.589  -1.968  31.239  0.00  0.00     0.021 C 
ATOM      2  C2  ZIN A   1      26.657  -2.683  32.068  0.00  0.00    -0.012 C 
ATOM      3  C3  ZIN A   1      26.969  -1.858  33.295  0.00  0.00     0.015 C 
ATOM      4  C4  ZIN A   1      27.295  -0.437  32.804  0.00  0.00     0.007 C 
ATOM      5  C5  ZIN A   1      28.435  -0.428  31.790  0.00  0.00     0.003 C 
ATOM      6  C7  ZIN A   1      28.183  -1.393  30.623  0.00  0.00    -0.001 C 
ATOM      7  C9  ZIN A   1      29.430  -1.398  29.731  0.00  0.00     0.033 C 
ATOM      8  C10 ZIN A   1      29.726   0.005  29.289  0.00  0.00    -0.023 C 
ATOM      9  C11 ZIN A   1      29.372   1.052  29.974  0.00  0.00    -0.072 C 
ATOM     10  C12 ZIN A   1      29.737   2.424  29.431  0.00  0.00     0.068 C 
ATOM     11  C13 ZIN A   1      30.445   3.210  30.538  0.00  0.00     0.149 C 
ATOM     12  C20 ZIN A   1      29.556   3.252  31.782  0.00  0.00     0.035 C 
ATOM     13  C21 ZIN A   1      29.357   1.834  32.322  0.00  0.00     0.016 C 
ATOM     14  C22 ZIN A   1      28.640   0.982  31.260  0.00  0.00    -0.017 C 
ATOM     15  C23 ZIN A   1      27.253   1.582  31.026  0.00  0.00     0.020 C 
ATOM     16  C24 ZIN A   1      27.970  -2.778  31.237  0.00  0.00     0.006 C 
ATOM     17  C26 ZIN A   1      27.551  -3.898  30.272  0.00  0.00     0.033 C 
ATOM     18  C27 ZIN A   1      26.760  -4.824  31.196  0.00  0.00    -0.018 C 
ATOM     19  C28 ZIN A   1      26.266  -4.112  32.247  0.00  0.00    -0.042 C 
ENDROOT
BRANCH  19  20
ATOM     20  C29 ZIN A   1      25.472  -4.662  33.364  0.00  0.00    -0.011 A 
ATOM     21  C35 ZIN A   1      26.103  -5.251  34.460  0.00  0.00     0.137 A 
ATOM     22  N33 ZIN A   1      25.395  -5.738  35.460  0.00  0.00    -0.210 N 
ATOM     23  C32 ZIN A   1      24.075  -5.698  35.462  0.00  0.00     0.125 A 
ATOM     24  O34 ZIN A   1      26.069  -6.324  36.558  0.00  0.00    -0.082 OA
ATOM     25  C31 ZIN A   1      23.376  -5.135  34.411  0.00  0.00     0.021 A 
ATOM     26  C30 ZIN A   1      24.073  -4.605  33.340  0.00  0.00     0.015 A 
ENDBRANCH  19  20
BRANCH  11  27
ATOM     27  O15 ZIN A   1      31.683   2.569  30.860  0.00  0.00    -0.251 OA
BRANCH  27  28
ATOM     28  S16 ZIN A   1      32.844   3.533  31.055  0.00  0.00     0.251 S 
ATOM     29  O17 ZIN A   1      33.953   3.017  30.267  0.00  0.00    -0.572 OA
ATOM     30  O18 ZIN A   1      32.396   4.833  30.582  0.00  0.00    -0.572 OA
ATOM     31  O19 ZIN A   1      33.146   3.545  32.478  0.00  0.00    -0.572 OA
ENDBRANCH  27  28
ENDBRANCH  11  27
TORSDOF 3
ENDMDL
MODEL 105
REMARK CAVERDOCK RESULT:     -10.2      0.000      0.000
REMARK CAVERDOCK CONSTRAINTS:       0.0      0.0      0.0      0.0
REMARK CAVERDOCK TUNNEL: 104    -10.2      3.3    105.2
REMARK  3 active torsions:
REMARK  status: ('A' for Active; 'I' for Inactive)
REMARK    1  A    between atoms: C13_11  and  O15_12 
REMARK    2  A    between atoms: O15_12  and  S16_13 
REMARK    3  A    between atoms: C28_24  and  C29_25 
ROOT
ATOM      1  C1  ZIN A   1      25.679  -2.143  31.099  0.00  0.00     0.021 C 
ATOM      2  C2  ZIN A   1      26.703  -2.798  32.028  0.00  0.00    -0.012 C 
ATOM      3  C3  ZIN A   1      26.883  -1.937  33.256  0.00  0.00     0.015 C 
ATOM      4  C4  ZIN A   1      27.194  -0.514  32.760  0.00  0.00     0.007 C 
ATOM      5  C5  ZIN A   1      28.411  -0.481  31.842  0.00  0.00     0.003 C 
ATOM      6  C7  ZIN A   1      28.291  -1.479  30.681  0.00  0.00    -0.001 C 
ATOM      7  C9  ZIN A   1      29.606  -1.453  29.892  0.00  0.00     0.033 C 
ATOM      8  C10 ZIN A   1      29.884  -0.047  29.443  0.00  0.00    -0.023 C 
ATOM      9  C11 ZIN A   1      29.436   0.999  30.073  0.00  0.00    -0.072 C 
ATOM     10  C12 ZIN A   1      29.791   2.372  29.529  0.00  0.00     0.068 C 
ATOM     11  C13 ZIN A   1      30.378   3.207  30.671  0.00  0.00     0.149 C 
ATOM     12  C20 ZIN A   1      29.389   3.239  31.837  0.00  0.00     0.035 C 
ATOM     13  C21 ZIN A   1      29.200   1.826  32.393  0.00  0.00     0.016 C 
ATOM     14  C22 ZIN A   1      28.605   0.925  31.297  0.00  0.00    -0.017 C 
ATOM     15  C23 ZIN A   1      27.220   1.465  30.938  0.00  0.00     0.020 C 
ATOM     16  C24 ZIN A   1      28.081  -2.858  31.307  0.00  0.00     0.006 C 
ATOM     17  C26 ZIN A   1      27.785  -4.013  30.339  0.00  0.00     0.033 C 
ATOM     18  C27 ZIN A   1      26.958  -4.951  31.217  0.00  0.00    -0.018 C 
ATOM     19  C28 ZIN A   1      26.353  -4.237  32.208  0.00  0.00    -0.042 C 
ENDROOT
BRANCH  19  20
ATOM     20  C29 ZIN A   1      25.492  -4.796  33.270  0.00  0.00    -0.011 A 
ATOM     21  C35 ZIN A   1      26.054  -5.391  34.400  0.00  0.00     0.137 A 
ATOM     22  N33 ZIN A   1      25.287  -5.886  35.351  0.00  0.00    -0.210 N 
ATOM     23  C32 ZIN A   1      23.970  -5.848  35.271  0.00  0.00     0.125 A 
ATOM     24  O34 ZIN A   1      25.892  -6.478  36.485  0.00  0.00    -0.082 OA
ATOM     25  C31 ZIN A   1      23.336  -5.279  34.182  0.00  0.00     0.021 A 
ATOM     26  C30 ZIN A   1      24.097  -4.741  33.159  0.00  0.00     0.015 A 
ENDBRANCH  19  20
BRANCH  11  27
ATOM     27  O15 ZIN A   1      31.608   2.623  31.106  0.00  0.00    -0.251 OA
BRANCH  27  28
ATOM     28  S16 ZIN A   1      32.780   3.593  31.122  0.00  0.00     0.251 S 
ATOM     29  O17 ZIN A   1      32.274   4.871  30.646  0.00  0.00    -0.572 OA
ATOM     30  O18 ZIN A   1      33.246   3.667  32.497  0.00  0.00    -0.572 OA
ATOM     31  O19 ZIN A   1      33.792   3.043  30.232  0.00  0.00    -0.572 OA
ENDBRANCH  27  28
ENDBRANCH  11  27
TORSDOF 3
ENDMDL
MODEL 106
REMARK CAVERDOCK RESULT:     -10.5      0.000      0.000
REMARK CAVERDOCK CONSTRAINTS:       0.0      0.0      0.0      0.0
REMARK CAVERDOCK TUNNEL: 105    -10.5      3.3    106.2
REMARK  3 active torsions:
REMARK  status: ('A' for Active; 'I' for Inactive)
REMARK    1  A    between atoms: C13_11  and  O15_12 
REMARK    2  A    between atoms: O15_12  and  S16_13 
REMARK    3  A    between atoms: C28_24  and  C29_25 
ROOT
ATOM      1  C1  ZIN A   1      25.440  -2.344  30.980  0.00  0.00     0.021 C 
ATOM      2  C2  ZIN A   1      26.413  -2.746  32.090  0.00  0.00    -0.012 C 
ATOM      3  C3  ZIN A   1      26.248  -1.805  33.261  0.00  0.00     0.015 C 
ATOM      4  C4  ZIN A   1      26.370  -0.377  32.704  0.00  0.00     0.007 C 
ATOM      5  C5  ZIN A   1      27.686  -0.161  31.963  0.00  0.00     0.003 C 
ATOM      6  C7  ZIN A   1      27.923  -1.220  30.878  0.00  0.00    -0.001 C 
ATOM      7  C9  ZIN A   1      29.315  -0.986  30.279  0.00  0.00     0.033 C 
ATOM      8  C10 ZIN A   1      29.401   0.422  29.766  0.00  0.00    -0.023 C 
ATOM      9  C11 ZIN A   1      28.683   1.395  30.244  0.00  0.00    -0.072 C 
ATOM     10  C12 ZIN A   1      28.864   2.781  29.650  0.00  0.00     0.068 C 
ATOM     11  C13 ZIN A   1      29.113   3.769  30.795  0.00  0.00     0.149 C 
ATOM     12  C20 ZIN A   1      27.970   3.672  31.806  0.00  0.00     0.035 C 
ATOM     13  C21 ZIN A   1      27.957   2.279  32.438  0.00  0.00     0.016 C 
ATOM     14  C22 ZIN A   1      27.705   1.227  31.344  0.00  0.00    -0.017 C 
ATOM     15  C23 ZIN A   1      26.315   1.477  30.755  0.00  0.00     0.020 C 
ATOM     16  C24 ZIN A   1      27.872  -2.581  31.574  0.00  0.00     0.006 C 
ATOM     17  C26 ZIN A   1      27.937  -3.819  30.666  0.00  0.00     0.033 C 
ATOM     18  C27 ZIN A   1      27.168  -4.850  31.491  0.00  0.00    -0.018 C 
ATOM     19  C28 ZIN A   1      26.304  -4.215  32.330  0.00  0.00    -0.042 C 
ENDROOT
BRANCH  19  20
ATOM     20  C29 ZIN A   1      25.406  -4.871  33.303  0.00  0.00    -0.011 A 
ATOM     21  C35 ZIN A   1      25.915  -5.414  34.484  0.00  0.00     0.137 A 
ATOM     22  N33 ZIN A   1      25.115  -5.995  35.355  0.00  0.00    -0.210 N 
ATOM     23  C32 ZIN A   1      23.816  -6.097  35.145  0.00  0.00     0.125 A 
ATOM     24  O34 ZIN A   1      25.666  -6.530  36.544  0.00  0.00    -0.082 OA
ATOM     25  C31 ZIN A   1      23.236  -5.589  33.998  0.00  0.00     0.021 A 
ATOM     26  C30 ZIN A   1      24.032  -4.964  33.055  0.00  0.00     0.015 A 
ENDBRANCH  19  20
BRANCH  11  27
ATOM     27  O15 ZIN A   1      30.348   3.450  31.439  0.00  0.00    -0.251 OA
BRANCH  27  28
ATOM     28  S16 ZIN A   1      31.570   3.611  30.547  0.00  0.00     0.251 S 
ATOM     29  O17 ZIN A   1      31.242   4.635  29.568  0.00  0.00    -0.572 OA
ATOM     30  O18 ZIN A   1      32.671   4.011  31.409  0.00  0.00    -0.572 OA
ATOM     31  O19 ZIN A   1      31.808   2.318  29.924  0.00  0.00    -0.572 OA
ENDBRANCH  27  28
ENDBRANCH  11  27
TORSDOF 3
ENDMDL
MODEL 107
REMARK CAVERDOCK RESULT:     -11.3      0.000      0.000
REMARK CAVERDOCK CONSTRAINTS:       0.0      0.0      0.0      0.0
REMARK CAVERDOCK TUNNEL: 106    -11.3      3.3    107.4
REMARK  3 active torsions:
REMARK  status: ('A' for Active; 'I' for Inactive)
REMARK    1  A    between atoms: C13_11  and  O15_12 
REMARK    2  A    between atoms: O15_12  and  S16_13 
REMARK    3  A    between atoms: C28_24  and  C29_25 
ROOT
ATOM      1  C1  ZIN A   1      26.007  -2.851  31.273  0.00  0.00     0.021 C 
ATOM      2  C2  ZIN A   1      27.046  -3.159  32.353  0.00  0.00    -0.012 C 
ATOM      3  C3  ZIN A   1      26.851  -2.214  33.516  0.00  0.00     0.015 C 
ATOM      4  C4  ZIN A   1      26.844  -0.790  32.934  0.00  0.00     0.007 C 
ATOM      5  C5  ZIN A   1      28.112  -0.487  32.144  0.00  0.00     0.003 C 
ATOM      6  C7  ZIN A   1      28.392  -1.544  31.065  0.00  0.00    -0.001 C 
ATOM      7  C9  ZIN A   1      29.740  -1.216  30.414  0.00  0.00     0.033 C 
ATOM      8  C10 ZIN A   1      29.700   0.186  29.877  0.00  0.00    -0.023 C 
ATOM      9  C11 ZIN A   1      28.927   1.110  30.367  0.00  0.00    -0.072 C 
ATOM     10  C12 ZIN A   1      28.981   2.496  29.748  0.00  0.00     0.068 C 
ATOM     11  C13 ZIN A   1      29.193   3.519  30.868  0.00  0.00     0.149 C 
ATOM     12  C20 ZIN A   1      28.097   3.353  31.921  0.00  0.00     0.035 C 
ATOM     13  C21 ZIN A   1      28.212   1.973  32.573  0.00  0.00     0.016 C 
ATOM     14  C22 ZIN A   1      28.003   0.887  31.504  0.00  0.00    -0.017 C 
ATOM     15  C23 ZIN A   1      26.579   1.021  30.963  0.00  0.00     0.020 C 
ATOM     16  C24 ZIN A   1      28.469  -2.893  31.783  0.00  0.00     0.006 C 
ATOM     17  C26 ZIN A   1      28.597  -4.137  30.891  0.00  0.00     0.033 C 
ATOM     18  C27 ZIN A   1      27.939  -5.210  31.758  0.00  0.00    -0.018 C 
ATOM     19  C28 ZIN A   1      27.058  -4.627  32.619  0.00  0.00    -0.042 C 
ENDROOT
BRANCH  19  20
ATOM     20  C29 ZIN A   1      26.248  -5.333  33.633  0.00  0.00    -0.011 A 
ATOM     21  C35 ZIN A   1      24.855  -5.333  33.554  0.00  0.00     0.137 A 
ATOM     22  N33 ZIN A   1      24.131  -5.966  34.456  0.00  0.00    -0.210 N 
ATOM     23  C32 ZIN A   1      24.687  -6.611  35.465  0.00  0.00     0.125 A 
ATOM     24  O34 ZIN A   1      22.721  -5.949  34.342  0.00  0.00    -0.082 OA
ATOM     25  C31 ZIN A   1      26.061  -6.654  35.615  0.00  0.00     0.021 A 
ATOM     26  C30 ZIN A   1      26.864  -6.010  34.692  0.00  0.00     0.015 A 
ENDBRANCH  19  20
BRANCH  11  27
ATOM     27  O15 ZIN A   1      30.471   3.306  31.472  0.00  0.00    -0.251 OA
BRANCH  27  28
ATOM     28  S16 ZIN A   1      31.645   3.703  30.590  0.00  0.00     0.251 S 
ATOM     29  O17 ZIN A   1      32.651   4.281  31.467  0.00  0.00    -0.572 OA
ATOM     30  O18 ZIN A   1      32.116   2.489  29.943  0.00  0.00    -0.572 OA
ATOM     31  O19 ZIN A   1      31.139   4.671  29.628  0.00  0.00    -0.572 OA
ENDBRANCH  27  28
ENDBRANCH  11  27
TORSDOF 3
ENDMDL
MODEL 108
REMARK CAVERDOCK RESULT:     -11.5      0.000      0.000
REMARK CAVERDOCK CONSTRAINTS:       0.0      0.0      0.0      0.0
REMARK CAVERDOCK TUNNEL: 107    -11.5      3.3    108.3
REMARK  3 active torsions:
REMARK  status: ('A' for Active; 'I' for Inactive)
REMARK    1  A    between atoms: C13_11  and  O15_12 
REMARK    2  A    between atoms: O15_12  and  S16_13 
REMARK    3  A    between atoms: C28_24  and  C29_25 
ROOT
ATOM      1  C1  ZIN A   1      25.823  -2.824  31.536  0.00  0.00     0.021 C 
ATOM      2  C2  ZIN A   1      26.959  -3.155  32.504  0.00  0.00    -0.012 C 
ATOM      3  C3  ZIN A   1      26.884  -2.229  33.695  0.00  0.00     0.015 C 
ATOM      4  C4  ZIN A   1      26.829  -0.796  33.141  0.00  0.00     0.007 C 
ATOM      5  C5  ZIN A   1      28.017  -0.485  32.236  0.00  0.00     0.003 C 
ATOM      6  C7  ZIN A   1      28.184  -1.525  31.118  0.00  0.00    -0.001 C 
ATOM      7  C9  ZIN A   1      29.465  -1.191  30.344  0.00  0.00     0.033 C 
ATOM      8  C10 ZIN A   1      29.381   0.219  29.837  0.00  0.00    -0.023 C 
ATOM      9  C11 ZIN A   1      28.665   1.138  30.415  0.00  0.00    -0.072 C 
ATOM     10  C12 ZIN A   1      28.667   2.534  29.816  0.00  0.00     0.068 C 
ATOM     11  C13 ZIN A   1      28.992   3.537  30.927  0.00  0.00     0.149 C 
ATOM     12  C20 ZIN A   1      28.003   3.358  32.079  0.00  0.00     0.035 C 
ATOM     13  C21 ZIN A   1      28.173   1.967  32.694  0.00  0.00     0.016 C 
ATOM     14  C22 ZIN A   1      27.854   0.900  31.632  0.00  0.00    -0.017 C 
ATOM     15  C23 ZIN A   1      26.385   1.050  31.234  0.00  0.00     0.020 C 
ATOM     16  C24 ZIN A   1      28.323  -2.886  31.803  0.00  0.00     0.006 C 
ATOM     17  C26 ZIN A   1      28.356  -4.116  30.882  0.00  0.00     0.033 C 
ATOM     18  C27 ZIN A   1      27.778  -5.200  31.791  0.00  0.00    -0.018 C 
ATOM     19  C28 ZIN A   1      26.988  -4.628  32.743  0.00  0.00    -0.042 C 
ENDROOT
BRANCH  19  20
ATOM     20  C29 ZIN A   1      26.277  -5.348  33.819  0.00  0.00    -0.011 A 
ATOM     21  C35 ZIN A   1      24.884  -5.312  33.896  0.00  0.00     0.137 A 
ATOM     22  N33 ZIN A   1      24.248  -5.957  34.853  0.00  0.00    -0.210 N 
ATOM     23  C32 ZIN A   1      24.894  -6.648  35.774  0.00  0.00     0.125 A 
ATOM     24  O34 ZIN A   1      22.834  -5.903  34.897  0.00  0.00    -0.082 OA
ATOM     25  C31 ZIN A   1      26.274  -6.728  35.770  0.00  0.00     0.021 A 
ATOM     26  C30 ZIN A   1      26.988  -6.073  34.783  0.00  0.00     0.015 A 
ENDBRANCH  19  20
BRANCH  11  27
ATOM     27  O15 ZIN A   1      30.321   3.308  31.401  0.00  0.00    -0.251 OA
BRANCH  27  28
ATOM     28  S16 ZIN A   1      31.403   3.600  30.370  0.00  0.00     0.251 S 
ATOM     29  O17 ZIN A   1      30.805   4.468  29.369  0.00  0.00    -0.572 OA
ATOM     30  O18 ZIN A   1      32.493   4.251  31.079  0.00  0.00    -0.572 OA
ATOM     31  O19 ZIN A   1      31.806   2.318  29.810  0.00  0.00    -0.572 OA
ENDBRANCH  27  28
ENDBRANCH  11  27
TORSDOF 3
ENDMDL
MODEL 109
REMARK CAVERDOCK RESULT:     -11.6      0.000      0.000
REMARK CAVERDOCK CONSTRAINTS:       0.0      0.0      0.0      0.0
REMARK CAVERDOCK TUNNEL: 108    -11.6      3.3    109.1
REMARK  3 active torsions:
REMARK  status: ('A' for Active; 'I' for Inactive)
REMARK    1  A    between atoms: C13_11  and  O15_12 
REMARK    2  A    between atoms: O15_12  and  S16_13 
REMARK    3  A    between atoms: C28_24  and  C29_25 
ROOT
ATOM      1  C1  ZIN A   1      25.838  -3.051  31.441  0.00  0.00     0.021 C 
ATOM      2  C2  ZIN A   1      26.894  -3.330  32.512  0.00  0.00    -0.012 C 
ATOM      3  C3  ZIN A   1      26.695  -2.377  33.667  0.00  0.00     0.015 C 
ATOM      4  C4  ZIN A   1      26.656  -0.959  33.072  0.00  0.00     0.007 C 
ATOM      5  C5  ZIN A   1      27.911  -0.643  32.264  0.00  0.00     0.003 C 
ATOM      6  C7  ZIN A   1      28.197  -1.705  31.193  0.00  0.00    -0.001 C 
ATOM      7  C9  ZIN A   1      29.532  -1.359  30.523  0.00  0.00     0.033 C 
ATOM      8  C10 ZIN A   1      29.461   0.036  29.974  0.00  0.00    -0.023 C 
ATOM      9  C11 ZIN A   1      28.678   0.951  30.463  0.00  0.00    -0.072 C 
ATOM     10  C12 ZIN A   1      28.700   2.331  29.829  0.00  0.00     0.068 C 
ATOM     11  C13 ZIN A   1      28.906   3.369  30.937  0.00  0.00     0.149 C 
ATOM     12  C20 ZIN A   1      27.825   3.195  32.004  0.00  0.00     0.035 C 
ATOM     13  C21 ZIN A   1      27.972   1.824  32.668  0.00  0.00     0.016 C 
ATOM     14  C22 ZIN A   1      27.771   0.724  31.612  0.00  0.00    -0.017 C 
ATOM     15  C23 ZIN A   1      26.338   0.827  31.086  0.00  0.00     0.020 C 
ATOM     16  C24 ZIN A   1      28.306  -3.045  31.923  0.00  0.00     0.006 C 
ATOM     17  C26 ZIN A   1      28.446  -4.296  31.042  0.00  0.00     0.033 C 
ATOM     18  C27 ZIN A   1      27.817  -5.371  31.927  0.00  0.00    -0.018 C 
ATOM     19  C28 ZIN A   1      26.935  -4.796  32.792  0.00  0.00    -0.042 C 
ENDROOT
BRANCH  19  20
ATOM     20  C29 ZIN A   1      26.149  -5.505  33.822  0.00  0.00    -0.011 A 
ATOM     21  C35 ZIN A   1      24.761  -5.595  33.718  0.00  0.00     0.137 A 
ATOM     22  N33 ZIN A   1      24.059  -6.232  34.634  0.00  0.00    -0.210 N 
ATOM     23  C32 ZIN A   1      24.632  -6.797  35.681  0.00  0.00     0.125 A 
ATOM     24  O34 ZIN A   1      22.652  -6.308  34.494  0.00  0.00    -0.082 OA
ATOM     25  C31 ZIN A   1      26.002  -6.747  35.859  0.00  0.00     0.021 A 
ATOM     26  C30 ZIN A   1      26.784  -6.095  34.922  0.00  0.00     0.015 A 
ENDBRANCH  19  20
BRANCH  11  27
ATOM     27  O15 ZIN A   1      30.194   3.184  31.529  0.00  0.00    -0.251 OA
BRANCH  27  28
ATOM     28  S16 ZIN A   1      31.354   3.506  30.597  0.00  0.00     0.251 S 
ATOM     29  O17 ZIN A   1      32.412   4.067  31.424  0.00  0.00    -0.572 OA
ATOM     30  O18 ZIN A   1      31.752   2.254  29.974  0.00  0.00    -0.572 OA
ATOM     31  O19 ZIN A   1      30.856   4.466  29.623  0.00  0.00    -0.572 OA
ENDBRANCH  27  28
ENDBRANCH  11  27
TORSDOF 3
ENDMDL
MODEL 110
REMARK CAVERDOCK RESULT:     -11.5      0.000      0.000
REMARK CAVERDOCK CONSTRAINTS:       0.0      0.0      0.0      0.0
REMARK CAVERDOCK TUNNEL: 109    -11.5      3.3    110.4
REMARK  3 active torsions:
REMARK  status: ('A' for Active; 'I' for Inactive)
REMARK    1  A    between atoms: C13_11  and  O15_12 
REMARK    2  A    between atoms: O15_12  and  S16_13 
REMARK    3  A    between atoms: C28_24  and  C29_25 
ROOT
ATOM      1  C1  ZIN A   1      25.679  -2.889  31.966  0.00  0.00     0.021 C 
ATOM      2  C2  ZIN A   1      26.826  -3.230  32.920  0.00  0.00    -0.012 C 
ATOM      3  C3  ZIN A   1      26.807  -2.269  34.085  0.00  0.00     0.015 C 
ATOM      4  C4  ZIN A   1      26.786  -0.850  33.490  0.00  0.00     0.007 C 
ATOM      5  C5  ZIN A   1      27.963  -0.605  32.551  0.00  0.00     0.003 C 
ATOM      6  C7  ZIN A   1      28.072  -1.681  31.461  0.00  0.00    -0.001 C 
ATOM      7  C9  ZIN A   1      29.345  -1.412  30.651  0.00  0.00     0.033 C 
ATOM      8  C10 ZIN A   1      29.296  -0.014  30.105  0.00  0.00    -0.023 C 
ATOM      9  C11 ZIN A   1      28.623   0.944  30.671  0.00  0.00    -0.072 C 
ATOM     10  C12 ZIN A   1      28.656   2.321  30.032  0.00  0.00     0.068 C 
ATOM     11  C13 ZIN A   1      29.039   3.344  31.106  0.00  0.00     0.149 C 
ATOM     12  C20 ZIN A   1      28.070   3.231  32.284  0.00  0.00     0.035 C 
ATOM     13  C21 ZIN A   1      28.208   1.853  32.935  0.00  0.00     0.016 C 
ATOM     14  C22 ZIN A   1      27.832   0.768  31.911  0.00  0.00    -0.017 C 
ATOM     15  C23 ZIN A   1      26.360   0.954  31.541  0.00  0.00     0.020 C 
ATOM     16  C24 ZIN A   1      28.181  -3.025  32.182  0.00  0.00     0.006 C 
ATOM     17  C26 ZIN A   1      28.154  -4.281  31.297  0.00  0.00     0.033 C 
ATOM     18  C27 ZIN A   1      27.562  -5.320  32.249  0.00  0.00    -0.018 C 
ATOM     19  C28 ZIN A   1      26.812  -4.696  33.201  0.00  0.00    -0.042 C 
ENDROOT
BRANCH  19  20
ATOM     20  C29 ZIN A   1      26.102  -5.360  34.312  0.00  0.00    -0.011 A 
ATOM     21  C35 ZIN A   1      24.748  -5.111  34.539  0.00  0.00     0.137 A 
ATOM     22  N33 ZIN A   1      24.111  -5.707  35.527  0.00  0.00    -0.210 N 
ATOM     23  C32 ZIN A   1      24.724  -6.547  36.342  0.00  0.00     0.125 A 
ATOM     24  O34 ZIN A   1      22.737  -5.434  35.725  0.00  0.00    -0.082 OA
ATOM     25  C31 ZIN A   1      26.065  -6.843  36.186  0.00  0.00     0.021 A 
ATOM     26  C30 ZIN A   1      26.776  -6.247  35.160  0.00  0.00     0.015 A 
ENDBRANCH  19  20
BRANCH  11  27
ATOM     27  O15 ZIN A   1      30.370   3.085  31.557  0.00  0.00    -0.251 OA
BRANCH  27  28
ATOM     28  S16 ZIN A   1      31.452   3.577  30.607  0.00  0.00     0.251 S 
ATOM     29  O17 ZIN A   1      32.509   4.141  31.431  0.00  0.00    -0.572 OA
ATOM     30  O18 ZIN A   1      31.906   2.420  29.851  0.00  0.00    -0.572 OA
ATOM     31  O19 ZIN A   1      30.835   4.578  29.751  0.00  0.00    -0.572 OA
ENDBRANCH  27  28
ENDBRANCH  11  27
TORSDOF 3
ENDMDL
MODEL 111
REMARK CAVERDOCK RESULT:     -11.3      0.000      0.000
REMARK CAVERDOCK CONSTRAINTS:       0.0      0.0      0.0      0.0
REMARK CAVERDOCK TUNNEL: 110    -11.3      3.3    111.2
REMARK  3 active torsions:
REMARK  status: ('A' for Active; 'I' for Inactive)
REMARK    1  A    between atoms: C13_11  and  O15_12 
REMARK    2  A    between atoms: O15_12  and  S16_13 
REMARK    3  A    between atoms: C28_24  and  C29_25 
ROOT
ATOM      1  C1  ZIN A   1      25.822  -3.308  31.693  0.00  0.00     0.021 C 
ATOM      2  C2  ZIN A   1      26.934  -3.596  32.703  0.00  0.00    -0.012 C 
ATOM      3  C3  ZIN A   1      26.800  -2.650  33.874  0.00  0.00     0.015 C 
ATOM      4  C4  ZIN A   1      26.732  -1.228  33.291  0.00  0.00     0.007 C 
ATOM      5  C5  ZIN A   1      27.941  -0.908  32.418  0.00  0.00     0.003 C 
ATOM      6  C7  ZIN A   1      28.166  -1.964  31.326  0.00  0.00    -0.001 C 
ATOM      7  C9  ZIN A   1      29.463  -1.616  30.586  0.00  0.00     0.033 C 
ATOM      8  C10 ZIN A   1      29.365  -0.217  30.051  0.00  0.00    -0.023 C 
ATOM      9  C11 ZIN A   1      28.611   0.696  30.588  0.00  0.00    -0.072 C 
ATOM     10  C12 ZIN A   1      28.601   2.081  29.963  0.00  0.00     0.068 C 
ATOM     11  C13 ZIN A   1      28.869   3.111  31.065  0.00  0.00     0.149 C 
ATOM     12  C20 ZIN A   1      27.848   2.931  32.188  0.00  0.00     0.035 C 
ATOM     13  C21 ZIN A   1      28.028   1.556  32.834  0.00  0.00     0.016 C 
ATOM     14  C22 ZIN A   1      27.768   0.463  31.783  0.00  0.00    -0.017 C 
ATOM     15  C23 ZIN A   1      26.309   0.572  31.337  0.00  0.00     0.020 C 
ATOM     16  C24 ZIN A   1      28.313  -3.308  32.040  0.00  0.00     0.006 C 
ATOM     17  C26 ZIN A   1      28.402  -4.554  31.144  0.00  0.00     0.033 C 
ATOM     18  C27 ZIN A   1      27.820  -5.634  32.055  0.00  0.00    -0.018 C 
ATOM     19  C28 ZIN A   1      26.988  -5.063  32.970  0.00  0.00    -0.042 C 
ENDROOT
BRANCH  19  20
ATOM     20  C29 ZIN A   1      26.258  -5.779  34.037  0.00  0.00    -0.011 A 
ATOM     21  C35 ZIN A   1      25.074  -6.460  33.753  0.00  0.00     0.137 A 
ATOM     22  N33 ZIN A   1      24.425  -7.103  34.702  0.00  0.00    -0.210 N 
ATOM     23  C32 ZIN A   1      24.856  -7.120  35.951  0.00  0.00     0.125 A 
ATOM     24  O34 ZIN A   1      23.230  -7.788  34.377  0.00  0.00    -0.082 OA
ATOM     25  C31 ZIN A   1      26.018  -6.464  36.314  0.00  0.00     0.021 A 
ATOM     26  C30 ZIN A   1      26.739  -5.780  35.352  0.00  0.00     0.015 A 
ENDBRANCH  19  20
BRANCH  11  27
ATOM     27  O15 ZIN A   1      30.187   2.920  31.584  0.00  0.00    -0.251 OA
BRANCH  27  28
ATOM     28  S16 ZIN A   1      31.294   3.369  30.641  0.00  0.00     0.251 S 
ATOM     29  O17 ZIN A   1      32.392   3.833  31.474  0.00  0.00    -0.572 OA
ATOM     30  O18 ZIN A   1      31.664   2.209  29.844  0.00  0.00    -0.572 OA
ATOM     31  O19 ZIN A   1      30.741   4.438  29.823  0.00  0.00    -0.572 OA
ENDBRANCH  27  28
ENDBRANCH  11  27
TORSDOF 3
ENDMDL
MODEL 112
REMARK CAVERDOCK RESULT:     -11.2      0.000      0.000
REMARK CAVERDOCK CONSTRAINTS:       0.0      0.0      0.0      0.0
REMARK CAVERDOCK TUNNEL: 111    -11.2      3.3    112.1
REMARK  3 active torsions:
REMARK  status: ('A' for Active; 'I' for Inactive)
REMARK    1  A    between atoms: C13_11  and  O15_12 
REMARK    2  A    between atoms: O15_12  and  S16_13 
REMARK    3  A    between atoms: C28_24  and  C29_25 
ROOT
ATOM      1  C1  ZIN A   1      25.724  -3.727  31.663  0.00  0.00     0.021 C 
ATOM      2  C2  ZIN A   1      26.759  -3.869  32.781  0.00  0.00    -0.012 C 
ATOM      3  C3  ZIN A   1      26.476  -2.845  33.855  0.00  0.00     0.015 C 
ATOM      4  C4  ZIN A   1      26.384  -1.479  33.154  0.00  0.00     0.007 C 
ATOM      5  C5  ZIN A   1      27.645  -1.157  32.359  0.00  0.00     0.003 C 
ATOM      6  C7  ZIN A   1      28.019  -2.279  31.380  0.00  0.00    -0.001 C 
ATOM      7  C9  ZIN A   1      29.355  -1.914  30.723  0.00  0.00     0.033 C 
ATOM      8  C10 ZIN A   1      29.231  -0.569  30.068  0.00  0.00    -0.023 C 
ATOM      9  C11 ZIN A   1      28.387   0.337  30.465  0.00  0.00    -0.072 C 
ATOM     10  C12 ZIN A   1      28.359   1.666  29.730  0.00  0.00     0.068 C 
ATOM     11  C13 ZIN A   1      28.477   2.792  30.761  0.00  0.00     0.149 C 
ATOM     12  C20 ZIN A   1      27.373   2.640  31.808  0.00  0.00     0.035 C 
ATOM     13  C21 ZIN A   1      27.568   1.332  32.578  0.00  0.00     0.016 C 
ATOM     14  C22 ZIN A   1      27.456   0.148  31.602  0.00  0.00    -0.017 C 
ATOM     15  C23 ZIN A   1      26.038   0.136  31.030  0.00  0.00     0.020 C 
ATOM     16  C24 ZIN A   1      28.173  -3.554  32.212  0.00  0.00     0.006 C 
ATOM     17  C26 ZIN A   1      28.404  -4.857  31.432  0.00  0.00     0.033 C 
ATOM     18  C27 ZIN A   1      27.802  -5.896  32.377  0.00  0.00    -0.018 C 
ATOM     19  C28 ZIN A   1      26.865  -5.306  33.172  0.00  0.00    -0.042 C 
ENDROOT
BRANCH  19  20
ATOM     20  C29 ZIN A   1      26.084  -5.978  34.230  0.00  0.00    -0.011 A 
ATOM     21  C35 ZIN A   1      24.978  -6.763  33.905  0.00  0.00     0.137 A 
ATOM     22  N33 ZIN A   1      24.283  -7.368  34.848  0.00  0.00    -0.210 N 
ATOM     23  C32 ZIN A   1      24.595  -7.248  36.126  0.00  0.00     0.125 A 
ATOM     24  O34 ZIN A   1      23.169  -8.160  34.482  0.00  0.00    -0.082 OA
ATOM     25  C31 ZIN A   1      25.674  -6.484  36.529  0.00  0.00     0.021 A 
ATOM     26  C30 ZIN A   1      26.438  -5.834  35.577  0.00  0.00     0.015 A 
ENDBRANCH  19  20
BRANCH  11  27
ATOM     27  O15 ZIN A   1      29.753   2.720  31.400  0.00  0.00    -0.251 OA
BRANCH  27  28
ATOM     28  S16 ZIN A   1      30.895   3.284  30.567  0.00  0.00     0.251 S 
ATOM     29  O17 ZIN A   1      31.163   2.316  29.515  0.00  0.00    -0.572 OA
ATOM     30  O18 ZIN A   1      30.437   4.557  30.033  0.00  0.00    -0.572 OA
ATOM     31  O19 ZIN A   1      32.030   3.445  31.463  0.00  0.00    -0.572 OA
ENDBRANCH  27  28
ENDBRANCH  11  27
TORSDOF 3
ENDMDL
MODEL 113
REMARK CAVERDOCK RESULT:     -11.0      0.000      0.000
REMARK CAVERDOCK CONSTRAINTS:       0.1      0.0      0.0      0.0
REMARK CAVERDOCK TUNNEL: 112    -11.0      3.3    113.2
REMARK  3 active torsions:
REMARK  status: ('A' for Active; 'I' for Inactive)
REMARK    1  A    between atoms: C13_11  and  O15_12 
REMARK    2  A    between atoms: O15_12  and  S16_13 
REMARK    3  A    between atoms: C28_24  and  C29_25 
ROOT
ATOM      1  C1  ZIN A   1      25.661  -3.806  31.783  0.00  0.00     0.021 C 
ATOM      2  C2  ZIN A   1      26.689  -3.951  32.907  0.00  0.00    -0.012 C 
ATOM      3  C3  ZIN A   1      26.400  -2.928  33.981  0.00  0.00     0.015 C 
ATOM      4  C4  ZIN A   1      26.313  -1.561  33.281  0.00  0.00     0.007 C 
ATOM      5  C5  ZIN A   1      27.579  -1.238  32.495  0.00  0.00     0.003 C 
ATOM      6  C7  ZIN A   1      27.958  -2.359  31.516  0.00  0.00    -0.001 C 
ATOM      7  C9  ZIN A   1      29.298  -1.993  30.868  0.00  0.00     0.033 C 
ATOM      8  C10 ZIN A   1      29.178  -0.647  30.214  0.00  0.00    -0.023 C 
ATOM      9  C11 ZIN A   1      28.332   0.259  30.608  0.00  0.00    -0.072 C 
ATOM     10  C12 ZIN A   1      28.309   1.589  29.874  0.00  0.00     0.068 C 
ATOM     11  C13 ZIN A   1      28.422   2.713  30.908  0.00  0.00     0.149 C 
ATOM     12  C20 ZIN A   1      27.311   2.560  31.949  0.00  0.00     0.035 C 
ATOM     13  C21 ZIN A   1      27.502   1.251  32.717  0.00  0.00     0.016 C 
ATOM     14  C22 ZIN A   1      27.395   0.068  31.739  0.00  0.00    -0.017 C 
ATOM     15  C23 ZIN A   1      25.980   0.058  31.158  0.00  0.00     0.020 C 
ATOM     16  C24 ZIN A   1      28.107  -3.635  32.346  0.00  0.00     0.006 C 
ATOM     17  C26 ZIN A   1      28.342  -4.937  31.566  0.00  0.00     0.033 C 
ATOM     18  C27 ZIN A   1      27.734  -5.977  32.506  0.00  0.00    -0.018 C 
ATOM     19  C28 ZIN A   1      26.793  -5.388  33.295  0.00  0.00    -0.042 C 
ENDROOT
BRANCH  19  20
ATOM     20  C29 ZIN A   1      26.005  -6.062  34.348  0.00  0.00    -0.011 A 
ATOM     21  C35 ZIN A   1      24.876  -6.812  34.019  0.00  0.00     0.137 A 
ATOM     22  N33 ZIN A   1      24.176  -7.418  34.957  0.00  0.00    -0.210 N 
ATOM     23  C32 ZIN A   1      24.502  -7.332  36.233  0.00  0.00     0.125 A 
ATOM     24  O34 ZIN A   1      23.039  -8.176  34.585  0.00  0.00    -0.082 OA
ATOM     25  C31 ZIN A   1      25.604  -6.603  36.641  0.00  0.00     0.021 A 
ATOM     26  C30 ZIN A   1      26.375  -5.954  35.694  0.00  0.00     0.015 A 
ENDBRANCH  19  20
BRANCH  11  27
ATOM     27  O15 ZIN A   1      29.694   2.640  31.555  0.00  0.00    -0.251 OA
BRANCH  27  28
ATOM     28  S16 ZIN A   1      30.842   3.198  30.726  0.00  0.00     0.251 S 
ATOM     29  O17 ZIN A   1      31.129   2.216  29.693  0.00  0.00    -0.572 OA
ATOM     30  O18 ZIN A   1      30.382   4.460  30.168  0.00  0.00    -0.572 OA
ATOM     31  O19 ZIN A   1      31.965   3.381  31.633  0.00  0.00    -0.572 OA
ENDBRANCH  27  28
ENDBRANCH  11  27
TORSDOF 3
ENDMDL
MODEL 114
REMARK CAVERDOCK RESULT:     -10.5      0.000      0.000
REMARK CAVERDOCK CONSTRAINTS:       0.0      0.0      0.0      0.0
REMARK CAVERDOCK TUNNEL: 113    -10.5      3.3    114.5
REMARK  3 active torsions:
REMARK  status: ('A' for Active; 'I' for Inactive)
REMARK    1  A    between atoms: C13_11  and  O15_12 
REMARK    2  A    between atoms: O15_12  and  S16_13 
REMARK    3  A    between atoms: C28_24  and  C29_25 
ROOT
ATOM      1  C1  ZIN A   1      25.692  -3.806  31.870  0.00  0.00     0.021 C 
ATOM      2  C2  ZIN A   1      26.727  -3.999  32.979  0.00  0.00    -0.012 C 
ATOM      3  C3  ZIN A   1      26.481  -2.986  34.072  0.00  0.00     0.015 C 
ATOM      4  C4  ZIN A   1      26.426  -1.606  33.395  0.00  0.00     0.007 C 
ATOM      5  C5  ZIN A   1      27.692  -1.308  32.598  0.00  0.00     0.003 C 
ATOM      6  C7  ZIN A   1      28.027  -2.424  31.598  0.00  0.00    -0.001 C 
ATOM      7  C9  ZIN A   1      29.370  -2.087  30.940  0.00  0.00     0.033 C 
ATOM      8  C10 ZIN A   1      29.283  -0.728  30.309  0.00  0.00    -0.023 C 
ATOM      9  C11 ZIN A   1      28.469   0.196  30.726  0.00  0.00    -0.072 C 
ATOM     10  C12 ZIN A   1      28.477   1.537  30.013  0.00  0.00     0.068 C 
ATOM     11  C13 ZIN A   1      28.634   2.642  31.063  0.00  0.00     0.149 C 
ATOM     12  C20 ZIN A   1      27.532   2.505  32.114  0.00  0.00     0.035 C 
ATOM     13  C21 ZIN A   1      27.692   1.178  32.860  0.00  0.00     0.016 C 
ATOM     14  C22 ZIN A   1      27.539   0.015  31.865  0.00  0.00    -0.017 C 
ATOM     15  C23 ZIN A   1      26.118   0.055  31.301  0.00  0.00     0.020 C 
ATOM     16  C24 ZIN A   1      28.147  -3.716  32.407  0.00  0.00     0.006 C 
ATOM     17  C26 ZIN A   1      28.335  -5.012  31.604  0.00  0.00     0.033 C 
ATOM     18  C27 ZIN A   1      27.707  -6.049  32.535  0.00  0.00    -0.018 C 
ATOM     19  C28 ZIN A   1      26.793  -5.445  33.344  0.00  0.00    -0.042 C 
ENDROOT
BRANCH  19  20
ATOM     20  C29 ZIN A   1      25.997  -6.111  34.396  0.00  0.00    -0.011 A 
ATOM     21  C35 ZIN A   1      24.900  -6.905  34.060  0.00  0.00     0.137 A 
ATOM     22  N33 ZIN A   1      24.192  -7.504  34.996  0.00  0.00    -0.210 N 
ATOM     23  C32 ZIN A   1      24.483  -7.372  36.278  0.00  0.00     0.125 A 
ATOM     24  O34 ZIN A   1      23.089  -8.305  34.618  0.00  0.00    -0.082 OA
ATOM     25  C31 ZIN A   1      25.551  -6.599  36.692  0.00  0.00     0.021 A 
ATOM     26  C30 ZIN A   1      26.328  -5.954  35.747  0.00  0.00     0.015 A 
ENDBRANCH  19  20
BRANCH  11  27
ATOM     27  O15 ZIN A   1      29.911   2.521  31.694  0.00  0.00    -0.251 OA
BRANCH  27  28
ATOM     28  S16 ZIN A   1      31.042   3.199  30.935  0.00  0.00     0.251 S 
ATOM     29  O17 ZIN A   1      31.420   2.301  29.855  0.00  0.00    -0.572 OA
ATOM     30  O18 ZIN A   1      30.517   4.461  30.437  0.00  0.00    -0.572 OA
ATOM     31  O19 ZIN A   1      32.126   3.397  31.885  0.00  0.00    -0.572 OA
ENDBRANCH  27  28
ENDBRANCH  11  27
TORSDOF 3
ENDMDL
MODEL 115
REMARK CAVERDOCK RESULT:      -9.6      0.000      0.000
REMARK CAVERDOCK CONSTRAINTS:       0.0      0.0      0.0      0.0
REMARK CAVERDOCK TUNNEL: 114     -9.6      3.2    115.3
REMARK  3 active torsions:
REMARK  status: ('A' for Active; 'I' for Inactive)
REMARK    1  A    between atoms: C13_11  and  O15_12 
REMARK    2  A    between atoms: O15_12  and  S16_13 
REMARK    3  A    between atoms: C28_24  and  C29_25 
ROOT
ATOM      1  C1  ZIN A   1      25.451  -4.264  31.822  0.00  0.00     0.021 C 
ATOM      2  C2  ZIN A   1      26.415  -4.320  33.009  0.00  0.00    -0.012 C 
ATOM      3  C3  ZIN A   1      26.045  -3.244  34.002  0.00  0.00     0.015 C 
ATOM      4  C4  ZIN A   1      25.971  -1.922  33.219  0.00  0.00     0.007 C 
ATOM      5  C5  ZIN A   1      27.273  -1.616  32.488  0.00  0.00     0.003 C 
ATOM      6  C7  ZIN A   1      27.730  -2.783  31.599  0.00  0.00    -0.001 C 
ATOM      7  C9  ZIN A   1      29.098  -2.424  31.007  0.00  0.00     0.033 C 
ATOM      8  C10 ZIN A   1      28.989  -1.121  30.269  0.00  0.00    -0.023 C 
ATOM      9  C11 ZIN A   1      28.104  -0.214  30.561  0.00  0.00    -0.072 C 
ATOM     10  C12 ZIN A   1      28.097   1.071  29.750  0.00  0.00     0.068 C 
ATOM     11  C13 ZIN A   1      28.127   2.255  30.720  0.00  0.00     0.149 C 
ATOM     12  C20 ZIN A   1      26.963   2.137  31.704  0.00  0.00     0.035 C 
ATOM     13  C21 ZIN A   1      27.134   0.879  32.558  0.00  0.00     0.016 C 
ATOM     14  C22 ZIN A   1      27.108  -0.361  31.647  0.00  0.00    -0.017 C 
ATOM     15  C23 ZIN A   1      25.729  -0.437  30.989  0.00  0.00     0.020 C 
ATOM     16  C24 ZIN A   1      27.856  -4.004  32.511  0.00  0.00     0.006 C 
ATOM     17  C26 ZIN A   1      28.161  -5.344  31.823  0.00  0.00     0.033 C 
ATOM     18  C27 ZIN A   1      27.521  -6.342  32.787  0.00  0.00    -0.018 C 
ATOM     19  C28 ZIN A   1      26.525  -5.730  33.487  0.00  0.00    -0.042 C 
ENDROOT
BRANCH  19  20
ATOM     20  C29 ZIN A   1      25.692  -6.359  34.531  0.00  0.00    -0.011 A 
ATOM     21  C35 ZIN A   1      24.608  -7.166  34.184  0.00  0.00     0.137 A 
ATOM     22  N33 ZIN A   1      23.867  -7.733  35.115  0.00  0.00    -0.210 N 
ATOM     23  C32 ZIN A   1      24.109  -7.554  36.401  0.00  0.00     0.125 A 
ATOM     24  O34 ZIN A   1      22.778  -8.549  34.726  0.00  0.00    -0.082 OA
ATOM     25  C31 ZIN A   1      25.162  -6.765  36.826  0.00  0.00     0.021 A 
ATOM     26  C30 ZIN A   1      25.973  -6.153  35.887  0.00  0.00     0.015 A 
ENDBRANCH  19  20
BRANCH  11  27
ATOM     27  O15 ZIN A   1      29.362   2.249  31.441  0.00  0.00    -0.251 OA
BRANCH  27  28
ATOM     28  S16 ZIN A   1      30.510   2.926  30.706  0.00  0.00     0.251 S 
ATOM     29  O17 ZIN A   1      31.569   3.131  31.681  0.00  0.00    -0.572 OA
ATOM     30  O18 ZIN A   1      30.916   2.025  29.639  0.00  0.00    -0.572 OA
ATOM     31  O19 ZIN A   1      29.993   4.185  30.189  0.00  0.00    -0.572 OA
ENDBRANCH  27  28
ENDBRANCH  11  27
TORSDOF 3
ENDMDL
MODEL 116
REMARK CAVERDOCK RESULT:      -9.4      0.000      0.000
REMARK CAVERDOCK CONSTRAINTS:       0.0      0.0      0.0      0.0
REMARK CAVERDOCK TUNNEL: 115     -9.4      3.2    116.1
REMARK  3 active torsions:
REMARK  status: ('A' for Active; 'I' for Inactive)
REMARK    1  A    between atoms: C13_11  and  O15_12 
REMARK    2  A    between atoms: O15_12  and  S16_13 
REMARK    3  A    between atoms: C28_24  and  C29_25 
ROOT
ATOM      1  C1  ZIN A   1      27.528   0.146  29.831  0.00  0.00     0.021 C 
ATOM      2  C2  ZIN A   1      28.193   0.549  31.149  0.00  0.00    -0.012 C 
ATOM      3  C3  ZIN A   1      29.402  -0.325  31.385  0.00  0.00     0.015 C 
ATOM      4  C4  ZIN A   1      28.928  -1.783  31.255  0.00  0.00     0.007 C 
ATOM      5  C5  ZIN A   1      27.783  -2.100  32.211  0.00  0.00     0.003 C 
ATOM      6  C7  ZIN A   1      26.620  -1.106  32.078  0.00  0.00    -0.001 C 
ATOM      7  C9  ZIN A   1      25.582  -1.439  33.155  0.00  0.00     0.033 C 
ATOM      8  C10 ZIN A   1      25.160  -2.872  33.008  0.00  0.00    -0.023 C 
ATOM      9  C11 ZIN A   1      25.922  -3.784  32.479  0.00  0.00    -0.072 C 
ATOM     10  C12 ZIN A   1      25.390  -5.204  32.392  0.00  0.00     0.068 C 
ATOM     11  C13 ZIN A   1      26.430  -6.148  33.003  0.00  0.00     0.149 C 
ATOM     12  C20 ZIN A   1      27.774  -5.946  32.301  0.00  0.00     0.035 C 
ATOM     13  C21 ZIN A   1      28.281  -4.526  32.558  0.00  0.00     0.016 C 
ATOM     14  C22 ZIN A   1      27.284  -3.515  31.964  0.00  0.00    -0.017 C 
ATOM     15  C23 ZIN A   1      27.245  -3.721  30.449  0.00  0.00     0.020 C 
ATOM     16  C24 ZIN A   1      27.204   0.286  32.321  0.00  0.00     0.006 C 
ATOM     17  C26 ZIN A   1      26.257   1.475  32.096  0.00  0.00     0.033 C 
ATOM     18  C27 ZIN A   1      27.236   2.582  31.705  0.00  0.00    -0.018 C 
ATOM     19  C28 ZIN A   1      28.365   2.032  31.178  0.00  0.00    -0.042 C 
ENDROOT
BRANCH  19  20
ATOM     20  C29 ZIN A   1      29.551   2.778  30.710  0.00  0.00    -0.011 A 
ATOM     21  C35 ZIN A   1      30.748   2.729  31.424  0.00  0.00     0.137 A 
ATOM     22  N33 ZIN A   1      31.808   3.390  31.004  0.00  0.00    -0.210 N 
ATOM     23  C32 ZIN A   1      31.779   4.127  29.908  0.00  0.00     0.125 A 
ATOM     24  O34 ZIN A   1      33.008   3.313  31.751  0.00  0.00    -0.082 OA
ATOM     25  C31 ZIN A   1      30.629   4.231  29.148  0.00  0.00     0.021 A 
ATOM     26  C30 ZIN A   1      29.491   3.551  29.544  0.00  0.00     0.015 A 
ENDBRANCH  19  20
BRANCH  11  27
ATOM     27  O15 ZIN A   1      26.572  -5.863  34.396  0.00  0.00    -0.251 OA
BRANCH  27  28
ATOM     28  S16 ZIN A   1      25.378  -6.286  35.239  0.00  0.00     0.251 S 
ATOM     29  O17 ZIN A   1      24.574  -5.093  35.454  0.00  0.00    -0.572 OA
ATOM     30  O18 ZIN A   1      24.662  -7.297  34.476  0.00  0.00    -0.572 OA
ATOM     31  O19 ZIN A   1      25.909  -6.818  36.484  0.00  0.00    -0.572 OA
ENDBRANCH  27  28
ENDBRANCH  11  27
TORSDOF 3
ENDMDL
MODEL 117
REMARK CAVERDOCK RESULT:      -9.6      0.000      0.000
REMARK CAVERDOCK CONSTRAINTS:       0.0      0.0      0.0      0.0
REMARK CAVERDOCK TUNNEL: 116     -9.6      3.2    117.2
REMARK  3 active torsions:
REMARK  status: ('A' for Active; 'I' for Inactive)
REMARK    1  A    between atoms: C13_11  and  O15_12 
REMARK    2  A    between atoms: O15_12  and  S16_13 
REMARK    3  A    between atoms: C28_24  and  C29_25 
ROOT
ATOM      1  C1  ZIN A   1      27.411  -0.015  29.763  0.00  0.00     0.021 C 
ATOM      2  C2  ZIN A   1      28.021   0.444  31.089  0.00  0.00    -0.012 C 
ATOM      3  C3  ZIN A   1      29.230  -0.406  31.402  0.00  0.00     0.015 C 
ATOM      4  C4  ZIN A   1      28.777  -1.873  31.309  0.00  0.00     0.007 C 
ATOM      5  C5  ZIN A   1      27.601  -2.169  32.233  0.00  0.00     0.003 C 
ATOM      6  C7  ZIN A   1      26.433  -1.196  32.020  0.00  0.00    -0.001 C 
ATOM      7  C9  ZIN A   1      25.359  -1.502  33.070  0.00  0.00     0.033 C 
ATOM      8  C10 ZIN A   1      24.958  -2.944  32.960  0.00  0.00    -0.023 C 
ATOM      9  C11 ZIN A   1      25.749  -3.865  32.494  0.00  0.00    -0.072 C 
ATOM     10  C12 ZIN A   1      25.237  -5.294  32.441  0.00  0.00     0.068 C 
ATOM     11  C13 ZIN A   1      26.264  -6.202  33.124  0.00  0.00     0.149 C 
ATOM     12  C20 ZIN A   1      27.631  -6.009  32.465  0.00  0.00     0.035 C 
ATOM     13  C21 ZIN A   1      28.112  -4.574  32.688  0.00  0.00     0.016 C 
ATOM     14  C22 ZIN A   1      27.127  -3.598  32.020  0.00  0.00    -0.017 C 
ATOM     15  C23 ZIN A   1      27.147  -3.860  30.514  0.00  0.00     0.020 C 
ATOM     16  C24 ZIN A   1      26.991   0.212  32.233  0.00  0.00     0.006 C 
ATOM     17  C26 ZIN A   1      26.040   1.380  31.928  0.00  0.00     0.033 C 
ATOM     18  C27 ZIN A   1      27.021   2.484  31.533  0.00  0.00    -0.018 C 
ATOM     19  C28 ZIN A   1      28.175   1.929  31.070  0.00  0.00    -0.042 C 
ENDROOT
BRANCH  19  20
ATOM     20  C29 ZIN A   1      29.369   2.672  30.618  0.00  0.00    -0.011 A 
ATOM     21  C35 ZIN A   1      30.505   2.749  31.425  0.00  0.00     0.137 A 
ATOM     22  N33 ZIN A   1      31.572   3.408  31.021  0.00  0.00    -0.210 N 
ATOM     23  C32 ZIN A   1      31.608   4.024  29.853  0.00  0.00     0.125 A 
ATOM     24  O34 ZIN A   1      32.708   3.461  31.864  0.00  0.00    -0.082 OA
ATOM     25  C31 ZIN A   1      30.522   3.999  28.999  0.00  0.00     0.021 A 
ATOM     26  C30 ZIN A   1      29.379   3.316  29.375  0.00  0.00     0.015 A 
ENDBRANCH  19  20
BRANCH  11  27
ATOM     27  O15 ZIN A   1      26.351  -5.864  34.510  0.00  0.00    -0.251 OA
BRANCH  27  28
ATOM     28  S16 ZIN A   1      25.187  -6.379  35.345  0.00  0.00     0.251 S 
ATOM     29  O17 ZIN A   1      24.620  -7.507  34.624  0.00  0.00    -0.572 OA
ATOM     30  O18 ZIN A   1      25.736  -6.774  36.633  0.00  0.00    -0.572 OA
ATOM     31  O19 ZIN A   1      24.242  -5.280  35.470  0.00  0.00    -0.572 OA
ENDBRANCH  27  28
ENDBRANCH  11  27
TORSDOF 3
ENDMDL
MODEL 118
REMARK CAVERDOCK RESULT:      -9.8      0.000      0.000
REMARK CAVERDOCK CONSTRAINTS:       0.1      0.0      0.0      0.0
REMARK CAVERDOCK TUNNEL: 117     -9.8      3.2    118.1
REMARK  3 active torsions:
REMARK  status: ('A' for Active; 'I' for Inactive)
REMARK    1  A    between atoms: C13_11  and  O15_12 
REMARK    2  A    between atoms: O15_12  and  S16_13 
REMARK    3  A    between atoms: C28_24  and  C29_25 
ROOT
ATOM      1  C1  ZIN A   1      27.390   0.029  29.894  0.00  0.00     0.021 C 
ATOM      2  C2  ZIN A   1      28.077   0.441  31.197  0.00  0.00    -0.012 C 
ATOM      3  C3  ZIN A   1      29.288  -0.435  31.420  0.00  0.00     0.015 C 
ATOM      4  C4  ZIN A   1      28.809  -1.892  31.308  0.00  0.00     0.007 C 
ATOM      5  C5  ZIN A   1      27.680  -2.201  32.285  0.00  0.00     0.003 C 
ATOM      6  C7  ZIN A   1      26.517  -1.206  32.163  0.00  0.00    -0.001 C 
ATOM      7  C9  ZIN A   1      25.496  -1.529  33.260  0.00  0.00     0.033 C 
ATOM      8  C10 ZIN A   1      25.069  -2.963  33.130  0.00  0.00    -0.023 C 
ATOM      9  C11 ZIN A   1      25.820  -3.879  32.595  0.00  0.00    -0.072 C 
ATOM     10  C12 ZIN A   1      25.284  -5.299  32.527  0.00  0.00     0.068 C 
ATOM     11  C13 ZIN A   1      26.333  -6.241  33.126  0.00  0.00     0.149 C 
ATOM     12  C20 ZIN A   1      27.665  -6.046  32.401  0.00  0.00     0.035 C 
ATOM     13  C21 ZIN A   1      28.179  -4.625  32.640  0.00  0.00     0.016 C 
ATOM     14  C22 ZIN A   1      27.175  -3.617  32.056  0.00  0.00    -0.017 C 
ATOM     15  C23 ZIN A   1      27.110  -3.833  30.543  0.00  0.00     0.020 C 
ATOM     16  C24 ZIN A   1      27.106   0.187  32.388  0.00  0.00     0.006 C 
ATOM     17  C26 ZIN A   1      26.158   1.376  32.170  0.00  0.00     0.033 C 
ATOM     18  C27 ZIN A   1      27.131   2.479  31.756  0.00  0.00    -0.018 C 
ATOM     19  C28 ZIN A   1      28.251   1.923  31.214  0.00  0.00    -0.042 C 
ENDROOT
BRANCH  19  20
ATOM     20  C29 ZIN A   1      29.430   2.664  30.721  0.00  0.00    -0.011 A 
ATOM     21  C35 ZIN A   1      30.612   2.691  31.461  0.00  0.00     0.137 A 
ATOM     22  N33 ZIN A   1      31.667   3.347  31.020  0.00  0.00    -0.210 N 
ATOM     23  C32 ZIN A   1      31.645   4.008  29.877  0.00  0.00     0.125 A 
ATOM     24  O34 ZIN A   1      32.851   3.349  31.795  0.00  0.00    -0.082 OA
ATOM     25  C31 ZIN A   1      30.510   4.034  29.088  0.00  0.00     0.021 A 
ATOM     26  C30 ZIN A   1      29.379   3.356  29.505  0.00  0.00     0.015 A 
ENDBRANCH  19  20
BRANCH  11  27
ATOM     27  O15 ZIN A   1      26.499  -5.947  34.515  0.00  0.00    -0.251 OA
BRANCH  27  28
ATOM     28  S16 ZIN A   1      25.323  -6.374  35.382  0.00  0.00     0.251 S 
ATOM     29  O17 ZIN A   1      24.469  -5.207  35.535  0.00  0.00    -0.572 OA
ATOM     30  O18 ZIN A   1      24.652  -7.455  34.677  0.00  0.00    -0.572 OA
ATOM     31  O19 ZIN A   1      25.877  -6.814  36.653  0.00  0.00    -0.572 OA
ENDBRANCH  27  28
ENDBRANCH  11  27
TORSDOF 3
ENDMDL
MODEL 119
REMARK CAVERDOCK RESULT:      -9.9      0.000      0.000
REMARK CAVERDOCK CONSTRAINTS:       0.0      0.0      0.0      0.0
REMARK CAVERDOCK TUNNEL: 118     -9.9      3.2    119.3
REMARK  3 active torsions:
REMARK  status: ('A' for Active; 'I' for Inactive)
REMARK    1  A    between atoms: C13_11  and  O15_12 
REMARK    2  A    between atoms: O15_12  and  S16_13 
REMARK    3  A    between atoms: C28_24  and  C29_25 
ROOT
ATOM      1  C1  ZIN A   1      27.196  -0.060  30.042  0.00  0.00     0.021 C 
ATOM      2  C2  ZIN A   1      27.915   0.353  31.328  0.00  0.00    -0.012 C 
ATOM      3  C3  ZIN A   1      29.109  -0.548  31.542  0.00  0.00     0.015 C 
ATOM      4  C4  ZIN A   1      28.595  -1.995  31.458  0.00  0.00     0.007 C 
ATOM      5  C5  ZIN A   1      27.476  -2.264  32.459  0.00  0.00     0.003 C 
ATOM      6  C7  ZIN A   1      26.334  -1.244  32.343  0.00  0.00    -0.001 C 
ATOM      7  C9  ZIN A   1      25.325  -1.529  33.462  0.00  0.00     0.033 C 
ATOM      8  C10 ZIN A   1      24.863  -2.953  33.358  0.00  0.00    -0.023 C 
ATOM      9  C11 ZIN A   1      25.584  -3.894  32.823  0.00  0.00    -0.072 C 
ATOM     10  C12 ZIN A   1      25.014  -5.302  32.784  0.00  0.00     0.068 C 
ATOM     11  C13 ZIN A   1      26.051  -6.260  33.378  0.00  0.00     0.149 C 
ATOM     12  C20 ZIN A   1      27.374  -6.106  32.628  0.00  0.00     0.035 C 
ATOM     13  C21 ZIN A   1      27.925  -4.694  32.839  0.00  0.00     0.016 C 
ATOM     14  C22 ZIN A   1      26.934  -3.670  32.258  0.00  0.00    -0.017 C 
ATOM     15  C23 ZIN A   1      26.839  -3.905  30.750  0.00  0.00     0.020 C 
ATOM     16  C24 ZIN A   1      26.960   0.138  32.539  0.00  0.00     0.006 C 
ATOM     17  C26 ZIN A   1      26.036   1.346  32.320  0.00  0.00     0.033 C 
ATOM     18  C27 ZIN A   1      27.027   2.420  31.874  0.00  0.00    -0.018 C 
ATOM     19  C28 ZIN A   1      28.124   1.830  31.322  0.00  0.00    -0.042 C 
ENDROOT
BRANCH  19  20
ATOM     20  C29 ZIN A   1      29.312   2.537  30.798  0.00  0.00    -0.011 A 
ATOM     21  C35 ZIN A   1      30.462   2.664  31.577  0.00  0.00     0.137 A 
ATOM     22  N33 ZIN A   1      31.524   3.290  31.109  0.00  0.00    -0.210 N 
ATOM     23  C32 ZIN A   1      31.539   3.826  29.902  0.00  0.00     0.125 A 
ATOM     24  O34 ZIN A   1      32.676   3.395  31.925  0.00  0.00    -0.082 OA
ATOM     25  C31 ZIN A   1      30.437   3.747  29.072  0.00  0.00     0.021 A 
ATOM     26  C30 ZIN A   1      29.300   3.095  29.515  0.00  0.00     0.015 A 
ENDBRANCH  19  20
BRANCH  11  27
ATOM     27  O15 ZIN A   1      26.247  -5.951  34.760  0.00  0.00    -0.251 OA
BRANCH  27  28
ATOM     28  S16 ZIN A   1      25.122  -6.429  35.666  0.00  0.00     0.251 S 
ATOM     29  O17 ZIN A   1      24.497  -7.560  34.998  0.00  0.00    -0.572 OA
ATOM     30  O18 ZIN A   1      25.733  -6.811  36.930  0.00  0.00    -0.572 OA
ATOM     31  O19 ZIN A   1      24.204  -5.311  35.821  0.00  0.00    -0.572 OA
ENDBRANCH  27  28
ENDBRANCH  11  27
TORSDOF 3
ENDMDL
MODEL 120
REMARK CAVERDOCK RESULT:     -10.1      0.000      0.000
REMARK CAVERDOCK CONSTRAINTS:       0.0      0.0      0.0      0.0
REMARK CAVERDOCK TUNNEL: 119    -10.1      3.2    120.1
REMARK  3 active torsions:
REMARK  status: ('A' for Active; 'I' for Inactive)
REMARK    1  A    between atoms: C13_11  and  O15_12 
REMARK    2  A    between atoms: O15_12  and  S16_13 
REMARK    3  A    between atoms: C28_24  and  C29_25 
ROOT
ATOM      1  C1  ZIN A   1      27.058  -0.317  29.885  0.00  0.00     0.021 C 
ATOM      2  C2  ZIN A   1      27.762   0.172  31.152  0.00  0.00    -0.012 C 
ATOM      3  C3  ZIN A   1      28.991  -0.671  31.395  0.00  0.00     0.015 C 
ATOM      4  C4  ZIN A   1      28.535  -2.140  31.367  0.00  0.00     0.007 C 
ATOM      5  C5  ZIN A   1      27.429  -2.416  32.380  0.00  0.00     0.003 C 
ATOM      6  C7  ZIN A   1      26.247  -1.447  32.231  0.00  0.00    -0.001 C 
ATOM      7  C9  ZIN A   1      25.252  -1.730  33.362  0.00  0.00     0.033 C 
ATOM      8  C10 ZIN A   1      24.848  -3.175  33.313  0.00  0.00    -0.023 C 
ATOM      9  C11 ZIN A   1      25.604  -4.105  32.812  0.00  0.00    -0.072 C 
ATOM     10  C12 ZIN A   1      25.091  -5.535  32.827  0.00  0.00     0.068 C 
ATOM     11  C13 ZIN A   1      26.166  -6.428  33.453  0.00  0.00     0.149 C 
ATOM     12  C20 ZIN A   1      27.482  -6.250  32.694  0.00  0.00     0.035 C 
ATOM     13  C21 ZIN A   1      27.976  -4.810  32.850  0.00  0.00     0.016 C 
ATOM     14  C22 ZIN A   1      26.944  -3.849  32.234  0.00  0.00    -0.017 C 
ATOM     15  C23 ZIN A   1      26.855  -4.144  30.736  0.00  0.00     0.020 C 
ATOM     16  C24 ZIN A   1      26.818  -0.035  32.372  0.00  0.00     0.006 C 
ATOM     17  C26 ZIN A   1      25.845   1.126  32.112  0.00  0.00     0.033 C 
ATOM     18  C27 ZIN A   1      26.793   2.221  31.623  0.00  0.00    -0.018 C 
ATOM     19  C28 ZIN A   1      27.912   1.656  31.090  0.00  0.00    -0.042 C 
ENDROOT
BRANCH  19  20
ATOM     20  C29 ZIN A   1      29.069   2.389  30.536  0.00  0.00    -0.011 A 
ATOM     21  C35 ZIN A   1      30.229   2.558  31.292  0.00  0.00     0.137 A 
ATOM     22  N33 ZIN A   1      31.264   3.208  30.798  0.00  0.00    -0.210 N 
ATOM     23  C32 ZIN A   1      31.242   3.729  29.585  0.00  0.00     0.125 A 
ATOM     24  O34 ZIN A   1      32.426   3.356  31.592  0.00  0.00    -0.082 OA
ATOM     25  C31 ZIN A   1      30.128   3.608  28.776  0.00  0.00     0.021 A 
ATOM     26  C30 ZIN A   1      29.018   2.930  29.246  0.00  0.00     0.015 A 
ENDBRANCH  19  20
BRANCH  11  27
ATOM     27  O15 ZIN A   1      26.353  -6.060  34.822  0.00  0.00    -0.251 OA
BRANCH  27  28
ATOM     28  S16 ZIN A   1      25.190  -6.441  35.728  0.00  0.00     0.251 S 
ATOM     29  O17 ZIN A   1      24.337  -5.267  35.829  0.00  0.00    -0.572 OA
ATOM     30  O18 ZIN A   1      24.510  -7.558  35.092  0.00  0.00    -0.572 OA
ATOM     31  O19 ZIN A   1      25.763  -6.811  37.013  0.00  0.00    -0.572 OA
ENDBRANCH  27  28
ENDBRANCH  11  27
TORSDOF 3
ENDMDL
MODEL 121
REMARK CAVERDOCK RESULT:     -10.3      0.000      0.000
REMARK CAVERDOCK CONSTRAINTS:       0.0      0.0      0.0      0.0
REMARK CAVERDOCK TUNNEL: 120    -10.3      3.3    121.4
REMARK  3 active torsions:
REMARK  status: ('A' for Active; 'I' for Inactive)
REMARK    1  A    between atoms: C13_11  and  O15_12 
REMARK    2  A    between atoms: O15_12  and  S16_13 
REMARK    3  A    between atoms: C28_24  and  C29_25 
ROOT
ATOM      1  C1  ZIN A   1      27.096  -0.327  30.039  0.00  0.00     0.021 C 
ATOM      2  C2  ZIN A   1      27.778   0.145  31.325  0.00  0.00    -0.012 C 
ATOM      3  C3  ZIN A   1      29.005  -0.701  31.577  0.00  0.00     0.015 C 
ATOM      4  C4  ZIN A   1      28.551  -2.169  31.522  0.00  0.00     0.007 C 
ATOM      5  C5  ZIN A   1      27.429  -2.460  32.512  0.00  0.00     0.003 C 
ATOM      6  C7  ZIN A   1      26.248  -1.491  32.356  0.00  0.00    -0.001 C 
ATOM      7  C9  ZIN A   1      25.235  -1.790  33.467  0.00  0.00     0.033 C 
ATOM      8  C10 ZIN A   1      24.833  -3.234  33.392  0.00  0.00    -0.023 C 
ATOM      9  C11 ZIN A   1      25.599  -4.157  32.890  0.00  0.00    -0.072 C 
ATOM     10  C12 ZIN A   1      25.087  -5.588  32.877  0.00  0.00     0.068 C 
ATOM     11  C13 ZIN A   1      26.153  -6.488  33.509  0.00  0.00     0.149 C 
ATOM     12  C20 ZIN A   1      27.481  -6.298  32.774  0.00  0.00     0.035 C 
ATOM     13  C21 ZIN A   1      27.971  -4.860  32.958  0.00  0.00     0.016 C 
ATOM     14  C22 ZIN A   1      26.948  -3.892  32.338  0.00  0.00    -0.017 C 
ATOM     15  C23 ZIN A   1      26.884  -4.167  30.835  0.00  0.00     0.020 C 
ATOM     16  C24 ZIN A   1      26.814  -0.080  32.526  0.00  0.00     0.006 C 
ATOM     17  C26 ZIN A   1      25.845   1.083  32.266  0.00  0.00     0.033 C 
ATOM     18  C27 ZIN A   1      26.799   2.186  31.808  0.00  0.00    -0.018 C 
ATOM     19  C28 ZIN A   1      27.928   1.629  31.285  0.00  0.00    -0.042 C 
ENDROOT
BRANCH  19  20
ATOM     20  C29 ZIN A   1      29.093   2.371  30.761  0.00  0.00    -0.011 A 
ATOM     21  C35 ZIN A   1      30.227   2.560  31.551  0.00  0.00     0.137 A 
ATOM     22  N33 ZIN A   1      31.269   3.217  31.083  0.00  0.00    -0.210 N 
ATOM     23  C32 ZIN A   1      31.279   3.728  29.866  0.00  0.00     0.125 A 
ATOM     24  O34 ZIN A   1      32.405   3.386  31.911  0.00  0.00    -0.082 OA
ATOM     25  C31 ZIN A   1      30.192   3.588  29.023  0.00  0.00     0.021 A 
ATOM     26  C30 ZIN A   1      29.076   2.901  29.466  0.00  0.00     0.015 A 
ENDBRANCH  19  20
BRANCH  11  27
ATOM     27  O15 ZIN A   1      26.316  -6.139  34.886  0.00  0.00    -0.251 OA
BRANCH  27  28
ATOM     28  S16 ZIN A   1      25.106  -6.456  35.751  0.00  0.00     0.251 S 
ATOM     29  O17 ZIN A   1      25.613  -6.802  37.070  0.00  0.00    -0.572 OA
ATOM     30  O18 ZIN A   1      24.283  -5.257  35.779  0.00  0.00    -0.572 OA
ATOM     31  O19 ZIN A   1      24.420  -7.573  35.120  0.00  0.00    -0.572 OA
ENDBRANCH  27  28
ENDBRANCH  11  27
TORSDOF 3
ENDMDL
MODEL 122
REMARK CAVERDOCK RESULT:     -10.0      0.000      0.000
REMARK CAVERDOCK CONSTRAINTS:       0.0      0.0      0.0      0.0
REMARK CAVERDOCK TUNNEL: 121    -10.0      3.3    122.4
REMARK  3 active torsions:
REMARK  status: ('A' for Active; 'I' for Inactive)
REMARK    1  A    between atoms: C13_11  and  O15_12 
REMARK    2  A    between atoms: O15_12  and  S16_13 
REMARK    3  A    between atoms: C28_24  and  C29_25 
ROOT
ATOM      1  C1  ZIN A   1      26.898  -0.466  30.113  0.00  0.00     0.021 C 
ATOM      2  C2  ZIN A   1      27.654   0.008  31.355  0.00  0.00    -0.012 C 
ATOM      3  C3  ZIN A   1      28.878  -0.855  31.553  0.00  0.00     0.015 C 
ATOM      4  C4  ZIN A   1      28.397  -2.317  31.539  0.00  0.00     0.007 C 
ATOM      5  C5  ZIN A   1      27.324  -2.576  32.591  0.00  0.00     0.003 C 
ATOM      6  C7  ZIN A   1      26.153  -1.588  32.485  0.00  0.00    -0.001 C 
ATOM      7  C9  ZIN A   1      25.195  -1.857  33.650  0.00  0.00     0.033 C 
ATOM      8  C10 ZIN A   1      24.765  -3.295  33.614  0.00  0.00    -0.023 C 
ATOM      9  C11 ZIN A   1      25.488  -4.237  33.084  0.00  0.00    -0.072 C 
ATOM     10  C12 ZIN A   1      24.952  -5.658  33.115  0.00  0.00     0.068 C 
ATOM     11  C13 ZIN A   1      26.034  -6.570  33.702  0.00  0.00     0.149 C 
ATOM     12  C20 ZIN A   1      27.325  -6.411  32.896  0.00  0.00     0.035 C 
ATOM     13  C21 ZIN A   1      27.848  -4.980  33.037  0.00  0.00     0.016 C 
ATOM     14  C22 ZIN A   1      26.810  -4.001  32.459  0.00  0.00    -0.017 C 
ATOM     15  C23 ZIN A   1      26.663  -4.292  30.965  0.00  0.00     0.020 C 
ATOM     16  C24 ZIN A   1      26.751  -0.186  32.608  0.00  0.00     0.006 C 
ATOM     17  C26 ZIN A   1      25.790   0.991  32.384  0.00  0.00     0.033 C 
ATOM     18  C27 ZIN A   1      26.737   2.072  31.863  0.00  0.00    -0.018 C 
ATOM     19  C28 ZIN A   1      27.826   1.489  31.289  0.00  0.00    -0.042 C 
ENDROOT
BRANCH  19  20
ATOM     20  C29 ZIN A   1      28.975   2.205  30.696  0.00  0.00    -0.011 A 
ATOM     21  C35 ZIN A   1      30.124   2.450  31.449  0.00  0.00     0.137 A 
ATOM     22  N33 ZIN A   1      31.151   3.084  30.920  0.00  0.00    -0.210 N 
ATOM     23  C32 ZIN A   1      31.132   3.518  29.672  0.00  0.00     0.125 A 
ATOM     24  O34 ZIN A   1      32.302   3.311  31.711  0.00  0.00    -0.082 OA
ATOM     25  C31 ZIN A   1      30.029   3.318  28.863  0.00  0.00     0.021 A 
ATOM     26  C30 ZIN A   1      28.928   2.653  29.371  0.00  0.00     0.015 A 
ENDBRANCH  19  20
BRANCH  11  27
ATOM     27  O15 ZIN A   1      26.276  -6.208  35.064  0.00  0.00    -0.251 OA
BRANCH  27  28
ATOM     28  S16 ZIN A   1      25.091  -6.452  35.987  0.00  0.00     0.251 S 
ATOM     29  O17 ZIN A   1      24.303  -5.230  35.990  0.00  0.00    -0.572 OA
ATOM     30  O18 ZIN A   1      24.352  -7.577  35.435  0.00  0.00    -0.572 OA
ATOM     31  O19 ZIN A   1      25.638  -6.752  37.302  0.00  0.00    -0.572 OA
ENDBRANCH  27  28
ENDBRANCH  11  27
TORSDOF 3
ENDMDL
MODEL 123
REMARK CAVERDOCK RESULT:      -9.6      0.000      0.000
REMARK CAVERDOCK CONSTRAINTS:       0.1      0.0      0.0      0.0
REMARK CAVERDOCK TUNNEL: 122     -9.6      3.3    123.5
REMARK  3 active torsions:
REMARK  status: ('A' for Active; 'I' for Inactive)
REMARK    1  A    between atoms: C13_11  and  O15_12 
REMARK    2  A    between atoms: O15_12  and  S16_13 
REMARK    3  A    between atoms: C28_24  and  C29_25 
ROOT
ATOM      1  C1  ZIN A   1      27.048  -0.679  30.074  0.00  0.00     0.021 C 
ATOM      2  C2  ZIN A   1      27.621  -0.104  31.371  0.00  0.00    -0.012 C 
ATOM      3  C3  ZIN A   1      28.854  -0.886  31.759  0.00  0.00     0.015 C 
ATOM      4  C4  ZIN A   1      28.454  -2.371  31.766  0.00  0.00     0.007 C 
ATOM      5  C5  ZIN A   1      27.275  -2.643  32.694  0.00  0.00     0.003 C 
ATOM      6  C7  ZIN A   1      26.077  -1.730  32.396  0.00  0.00    -0.001 C 
ATOM      7  C9  ZIN A   1      24.999  -1.998  33.452  0.00  0.00     0.033 C 
ATOM      8  C10 ZIN A   1      24.651  -3.459  33.441  0.00  0.00    -0.023 C 
ATOM      9  C11 ZIN A   1      25.480  -4.381  33.052  0.00  0.00    -0.072 C 
ATOM     10  C12 ZIN A   1      25.019  -5.828  33.095  0.00  0.00     0.068 C 
ATOM     11  C13 ZIN A   1      26.066  -6.648  33.854  0.00  0.00     0.149 C 
ATOM     12  C20 ZIN A   1      27.435  -6.453  33.201  0.00  0.00     0.035 C 
ATOM     13  C21 ZIN A   1      27.863  -4.989  33.327  0.00  0.00     0.016 C 
ATOM     14  C22 ZIN A   1      26.855  -4.100  32.578  0.00  0.00    -0.017 C 
ATOM     15  C23 ZIN A   1      26.907  -4.468  31.095  0.00  0.00     0.020 C 
ATOM     16  C24 ZIN A   1      26.583  -0.291  32.515  0.00  0.00     0.006 C 
ATOM     17  C26 ZIN A   1      25.597   0.817  32.116  0.00  0.00     0.033 C 
ATOM     18  C27 ZIN A   1      26.544   1.925  31.655  0.00  0.00    -0.018 C 
ATOM     19  C28 ZIN A   1      27.724   1.380  31.247  0.00  0.00    -0.042 C 
ENDROOT
BRANCH  19  20
ATOM     20  C29 ZIN A   1      28.898   2.131  30.758  0.00  0.00    -0.011 A 
ATOM     21  C35 ZIN A   1      29.983   2.378  31.600  0.00  0.00     0.137 A 
ATOM     22  N33 ZIN A   1      31.034   3.044  31.164  0.00  0.00    -0.210 N 
ATOM     23  C32 ZIN A   1      31.097   3.510  29.930  0.00  0.00     0.125 A 
ATOM     24  O34 ZIN A   1      32.119   3.271  32.043  0.00  0.00    -0.082 OA
ATOM     25  C31 ZIN A   1      30.061   3.312  29.037  0.00  0.00     0.021 A 
ATOM     26  C30 ZIN A   1      28.939   2.613  29.445  0.00  0.00     0.015 A 
ENDBRANCH  19  20
BRANCH  11  27
ATOM     27  O15 ZIN A   1      26.120  -6.209  35.214  0.00  0.00    -0.251 OA
BRANCH  27  28
ATOM     28  S16 ZIN A   1      24.850  -6.490  36.004  0.00  0.00     0.251 S 
ATOM     29  O17 ZIN A   1      24.203  -7.626  35.367  0.00  0.00    -0.572 OA
ATOM     30  O18 ZIN A   1      25.261  -6.789  37.367  0.00  0.00    -0.572 OA
ATOM     31  O19 ZIN A   1      24.036  -5.287  35.932  0.00  0.00    -0.572 OA
ENDBRANCH  27  28
ENDBRANCH  11  27
TORSDOF 3
ENDMDL
MODEL 124
REMARK CAVERDOCK RESULT:      -9.2      0.000      0.000
REMARK CAVERDOCK CONSTRAINTS:       0.1      0.0      0.0      0.0
REMARK CAVERDOCK TUNNEL: 123     -9.2      3.3    124.4
REMARK  3 active torsions:
REMARK  status: ('A' for Active; 'I' for Inactive)
REMARK    1  A    between atoms: C13_11  and  O15_12 
REMARK    2  A    between atoms: O15_12  and  S16_13 
REMARK    3  A    between atoms: C28_24  and  C29_25 
ROOT
ATOM      1  C1  ZIN A   1      26.592  -0.751  30.161  0.00  0.00     0.021 C 
ATOM      2  C2  ZIN A   1      27.375  -0.251  31.376  0.00  0.00    -0.012 C 
ATOM      3  C3  ZIN A   1      28.608  -1.104  31.561  0.00  0.00     0.015 C 
ATOM      4  C4  ZIN A   1      28.135  -2.568  31.584  0.00  0.00     0.007 C 
ATOM      5  C5  ZIN A   1      27.088  -2.814  32.666  0.00  0.00     0.003 C 
ATOM      6  C7  ZIN A   1      25.910  -1.834  32.570  0.00  0.00    -0.001 C 
ATOM      7  C9  ZIN A   1      24.981  -2.087  33.762  0.00  0.00     0.033 C 
ATOM      8  C10 ZIN A   1      24.558  -3.527  33.762  0.00  0.00    -0.023 C 
ATOM      9  C11 ZIN A   1      25.274  -4.475  33.232  0.00  0.00    -0.072 C 
ATOM     10  C12 ZIN A   1      24.747  -5.898  33.302  0.00  0.00     0.068 C 
ATOM     11  C13 ZIN A   1      25.848  -6.794  33.879  0.00  0.00     0.149 C 
ATOM     12  C20 ZIN A   1      27.118  -6.643  33.040  0.00  0.00     0.035 C 
ATOM     13  C21 ZIN A   1      27.636  -5.207  33.142  0.00  0.00     0.016 C 
ATOM     14  C22 ZIN A   1      26.580  -4.244  32.572  0.00  0.00    -0.017 C 
ATOM     15  C23 ZIN A   1      26.399  -4.562  31.087  0.00  0.00     0.020 C 
ATOM     16  C24 ZIN A   1      26.503  -0.427  32.653  0.00  0.00     0.006 C 
ATOM     17  C26 ZIN A   1      25.530   0.741  32.431  0.00  0.00     0.033 C 
ATOM     18  C27 ZIN A   1      26.458   1.817  31.869  0.00  0.00    -0.018 C 
ATOM     19  C28 ZIN A   1      27.537   1.230  31.280  0.00  0.00    -0.042 C 
ENDROOT
BRANCH  19  20
ATOM     20  C29 ZIN A   1      28.668   1.940  30.647  0.00  0.00    -0.011 A 
ATOM     21  C35 ZIN A   1      29.777   2.323  31.402  0.00  0.00     0.137 A 
ATOM     22  N33 ZIN A   1      30.788   2.953  30.837  0.00  0.00    -0.210 N 
ATOM     23  C32 ZIN A   1      30.789   3.254  29.551  0.00  0.00     0.125 A 
ATOM     24  O34 ZIN A   1      31.899   3.322  31.633  0.00  0.00    -0.082 OA
ATOM     25  C31 ZIN A   1      29.725   2.913  28.737  0.00  0.00     0.021 A 
ATOM     26  C30 ZIN A   1      28.642   2.246  29.281  0.00  0.00     0.015 A 
ENDBRANCH  19  20
BRANCH  11  27
ATOM     27  O15 ZIN A   1      26.119  -6.406  35.228  0.00  0.00    -0.251 OA
BRANCH  27  28
ATOM     28  S16 ZIN A   1      24.930  -6.560  36.166  0.00  0.00     0.251 S 
ATOM     29  O17 ZIN A   1      24.181  -5.315  36.102  0.00  0.00    -0.572 OA
ATOM     30  O18 ZIN A   1      24.155  -7.690  35.679  0.00  0.00    -0.572 OA
ATOM     31  O19 ZIN A   1      25.473  -6.802  37.494  0.00  0.00    -0.572 OA
ENDBRANCH  27  28
ENDBRANCH  11  27
TORSDOF 3
ENDMDL
MODEL 125
REMARK CAVERDOCK RESULT:      -8.8      0.000      0.000
REMARK CAVERDOCK CONSTRAINTS:       0.0      0.0      0.0      0.0
REMARK CAVERDOCK TUNNEL: 124     -8.8      3.3    125.2
REMARK  3 active torsions:
REMARK  status: ('A' for Active; 'I' for Inactive)
REMARK    1  A    between atoms: C13_11  and  O15_12 
REMARK    2  A    between atoms: O15_12  and  S16_13 
REMARK    3  A    between atoms: C28_24  and  C29_25 
ROOT
ATOM      1  C1  ZIN A   1      28.062  -2.054  29.731  0.00  0.00     0.021 C 
ATOM      2  C2  ZIN A   1      27.609  -0.991  30.734  0.00  0.00    -0.012 C 
ATOM      3  C3  ZIN A   1      28.540  -1.000  31.924  0.00  0.00     0.015 C 
ATOM      4  C4  ZIN A   1      28.609  -2.453  32.423  0.00  0.00     0.007 C 
ATOM      5  C5  ZIN A   1      27.229  -3.009  32.759  0.00  0.00     0.003 C 
ATOM      6  C7  ZIN A   1      26.238  -2.850  31.596  0.00  0.00    -0.001 C 
ATOM      7  C9  ZIN A   1      24.862  -3.327  32.074  0.00  0.00     0.033 C 
ATOM      8  C10 ZIN A   1      24.974  -4.739  32.571  0.00  0.00    -0.023 C 
ATOM      9  C11 ZIN A   1      26.078  -5.238  33.042  0.00  0.00    -0.072 C 
ATOM     10  C12 ZIN A   1      26.068  -6.678  33.526  0.00  0.00     0.068 C 
ATOM     11  C13 ZIN A   1      26.651  -6.717  34.942  0.00  0.00     0.149 C 
ATOM     12  C20 ZIN A   1      28.039  -6.074  34.938  0.00  0.00     0.035 C 
ATOM     13  C21 ZIN A   1      27.921  -4.595  34.563  0.00  0.00     0.016 C 
ATOM     14  C22 ZIN A   1      27.345  -4.476  33.142  0.00  0.00    -0.017 C 
ATOM     15  C23 ZIN A   1      28.337  -5.118  32.171  0.00  0.00     0.020 C 
ATOM     16  C24 ZIN A   1      26.191  -1.359  31.262  0.00  0.00     0.006 C 
ATOM     17  C26 ZIN A   1      25.373  -0.959  30.024  0.00  0.00     0.033 C 
ATOM     18  C27 ZIN A   1      26.088   0.315  29.577  0.00  0.00    -0.018 C 
ATOM     19  C28 ZIN A   1      27.378   0.296  30.015  0.00  0.00    -0.042 C 
ENDROOT
BRANCH  19  20
ATOM     20  C29 ZIN A   1      28.377   1.364  29.804  0.00  0.00    -0.011 A 
ATOM     21  C35 ZIN A   1      29.192   1.790  30.853  0.00  0.00     0.137 A 
ATOM     22  N33 ZIN A   1      30.087   2.739  30.665  0.00  0.00    -0.210 N 
ATOM     23  C32 ZIN A   1      30.240   3.328  29.493  0.00  0.00     0.125 A 
ATOM     24  O34 ZIN A   1      30.901   3.142  31.751  0.00  0.00    -0.082 OA
ATOM     25  C31 ZIN A   1      29.467   2.967  28.406  0.00  0.00     0.021 A 
ATOM     26  C30 ZIN A   1      28.517   1.971  28.550  0.00  0.00     0.015 A 
ENDBRANCH  19  20
BRANCH  11  27
ATOM     27  O15 ZIN A   1      25.794  -5.995  35.830  0.00  0.00    -0.251 OA
BRANCH  27  28
ATOM     28  S16 ZIN A   1      24.379  -6.548  35.908  0.00  0.00     0.251 S 
ATOM     29  O17 ZIN A   1      24.225  -7.120  37.236  0.00  0.00    -0.572 OA
ATOM     30  O18 ZIN A   1      23.477  -5.428  35.687  0.00  0.00    -0.572 OA
ATOM     31  O19 ZIN A   1      24.263  -7.555  34.864  0.00  0.00    -0.572 OA
ENDBRANCH  27  28
ENDBRANCH  11  27
TORSDOF 3
ENDMDL
MODEL 126
REMARK CAVERDOCK RESULT:      -8.7      0.000      0.000
REMARK CAVERDOCK CONSTRAINTS:       0.0      0.0      0.0      0.0
REMARK CAVERDOCK TUNNEL: 125     -8.7      3.3    126.2
REMARK  3 active torsions:
REMARK  status: ('A' for Active; 'I' for Inactive)
REMARK    1  A    between atoms: C13_11  and  O15_12 
REMARK    2  A    between atoms: O15_12  and  S16_13 
REMARK    3  A    between atoms: C28_24  and  C29_25 
ROOT
ATOM      1  C1  ZIN A   1      27.963  -2.076  29.905  0.00  0.00     0.021 C 
ATOM      2  C2  ZIN A   1      27.493  -1.016  30.903  0.00  0.00    -0.012 C 
ATOM      3  C3  ZIN A   1      28.408  -1.024  32.105  0.00  0.00     0.015 C 
ATOM      4  C4  ZIN A   1      28.476  -2.477  32.603  0.00  0.00     0.007 C 
ATOM      5  C5  ZIN A   1      27.094  -3.039  32.920  0.00  0.00     0.003 C 
ATOM      6  C7  ZIN A   1      26.118  -2.882  31.745  0.00  0.00    -0.001 C 
ATOM      7  C9  ZIN A   1      24.737  -3.365  32.204  0.00  0.00     0.033 C 
ATOM      8  C10 ZIN A   1      24.849  -4.777  32.700  0.00  0.00    -0.023 C 
ATOM      9  C11 ZIN A   1      25.949  -5.272  33.185  0.00  0.00    -0.072 C 
ATOM     10  C12 ZIN A   1      25.938  -6.713  33.667  0.00  0.00     0.068 C 
ATOM     11  C13 ZIN A   1      26.502  -6.752  35.090  0.00  0.00     0.149 C 
ATOM     12  C20 ZIN A   1      27.888  -6.104  35.105  0.00  0.00     0.035 C 
ATOM     13  C21 ZIN A   1      27.769  -4.625  34.731  0.00  0.00     0.016 C 
ATOM     14  C22 ZIN A   1      27.211  -4.506  33.302  0.00  0.00    -0.017 C 
ATOM     15  C23 ZIN A   1      28.218  -5.142  32.344  0.00  0.00     0.020 C 
ATOM     16  C24 ZIN A   1      26.070  -1.390  31.412  0.00  0.00     0.006 C 
ATOM     17  C26 ZIN A   1      25.267  -0.992  30.164  0.00  0.00     0.033 C 
ATOM     18  C27 ZIN A   1      25.982   0.286  29.728  0.00  0.00    -0.018 C 
ATOM     19  C28 ZIN A   1      27.267   0.271  30.183  0.00  0.00    -0.042 C 
ENDROOT
BRANCH  19  20
ATOM     20  C29 ZIN A   1      28.264   1.343  29.987  0.00  0.00    -0.011 A 
ATOM     21  C35 ZIN A   1      29.060   1.774  31.048  0.00  0.00     0.137 A 
ATOM     22  N33 ZIN A   1      29.953   2.728  30.873  0.00  0.00    -0.210 N 
ATOM     23  C32 ZIN A   1      30.123   3.315  29.703  0.00  0.00     0.125 A 
ATOM     24  O34 ZIN A   1      30.747   3.136  31.971  0.00  0.00    -0.082 OA
ATOM     25  C31 ZIN A   1      29.369   2.948  28.604  0.00  0.00     0.021 A 
ATOM     26  C30 ZIN A   1      28.422   1.948  28.734  0.00  0.00     0.015 A 
ENDBRANCH  19  20
BRANCH  11  27
ATOM     27  O15 ZIN A   1      25.631  -6.035  35.967  0.00  0.00    -0.251 OA
BRANCH  27  28
ATOM     28  S16 ZIN A   1      24.204  -6.562  35.988  0.00  0.00     0.251 S 
ATOM     29  O17 ZIN A   1      24.065  -7.439  34.835  0.00  0.00    -0.572 OA
ATOM     30  O18 ZIN A   1      24.038  -7.278  37.243  0.00  0.00    -0.572 OA
ATOM     31  O19 ZIN A   1      23.327  -5.404  35.901  0.00  0.00    -0.572 OA
ENDBRANCH  27  28
ENDBRANCH  11  27
TORSDOF 3
ENDMDL
MODEL 127
REMARK CAVERDOCK RESULT:      -8.1      0.000      0.000
REMARK CAVERDOCK CONSTRAINTS:       0.0      0.0      0.0      0.0
REMARK CAVERDOCK TUNNEL: 126     -8.1      3.3    127.1
REMARK  3 active torsions:
REMARK  status: ('A' for Active; 'I' for Inactive)
REMARK    1  A    between atoms: C13_11  and  O15_12 
REMARK    2  A    between atoms: O15_12  and  S16_13 
REMARK    3  A    between atoms: C28_24  and  C29_25 
ROOT
ATOM      1  C1  ZIN A   1      28.092  -2.163  30.100  0.00  0.00     0.021 C 
ATOM      2  C2  ZIN A   1      27.558  -1.098  31.060  0.00  0.00    -0.012 C 
ATOM      3  C3  ZIN A   1      28.409  -1.082  32.309  0.00  0.00     0.015 C 
ATOM      4  C4  ZIN A   1      28.467  -2.529  32.826  0.00  0.00     0.007 C 
ATOM      5  C5  ZIN A   1      27.077  -3.105  33.076  0.00  0.00     0.003 C 
ATOM      6  C7  ZIN A   1      26.163  -2.972  31.850  0.00  0.00    -0.001 C 
ATOM      7  C9  ZIN A   1      24.766  -3.467  32.241  0.00  0.00     0.033 C 
ATOM      8  C10 ZIN A   1      24.867  -4.872  32.758  0.00  0.00    -0.023 C 
ATOM      9  C11 ZIN A   1      25.946  -5.349  33.306  0.00  0.00    -0.072 C 
ATOM     10  C12 ZIN A   1      25.927  -6.785  33.802  0.00  0.00     0.068 C 
ATOM     11  C13 ZIN A   1      26.416  -6.801  35.253  0.00  0.00     0.149 C 
ATOM     12  C20 ZIN A   1      27.791  -6.136  35.334  0.00  0.00     0.035 C 
ATOM     13  C21 ZIN A   1      27.675  -4.663  34.938  0.00  0.00     0.016 C 
ATOM     14  C22 ZIN A   1      27.191  -4.566  33.480  0.00  0.00    -0.017 C 
ATOM     15  C23 ZIN A   1      28.255  -5.200  32.583  0.00  0.00     0.020 C 
ATOM     16  C24 ZIN A   1      26.114  -1.484  31.498  0.00  0.00     0.006 C 
ATOM     17  C26 ZIN A   1      25.373  -1.110  30.205  0.00  0.00     0.033 C 
ATOM     18  C27 ZIN A   1      26.096   0.172  29.793  0.00  0.00    -0.018 C 
ATOM     19  C28 ZIN A   1      27.354   0.178  30.315  0.00  0.00    -0.042 C 
ENDROOT
BRANCH  19  20
ATOM     20  C29 ZIN A   1      28.348   1.261  30.160  0.00  0.00    -0.011 A 
ATOM     21  C35 ZIN A   1      29.211   1.587  31.206  0.00  0.00     0.137 A 
ATOM     22  N33 ZIN A   1      30.101   2.549  31.067  0.00  0.00    -0.210 N 
ATOM     23  C32 ZIN A   1      30.205   3.244  29.948  0.00  0.00     0.125 A 
ATOM     24  O34 ZIN A   1      30.965   2.849  32.147  0.00  0.00    -0.082 OA
ATOM     25  C31 ZIN A   1      29.382   2.985  28.868  0.00  0.00     0.021 A 
ATOM     26  C30 ZIN A   1      28.435   1.981  28.962  0.00  0.00     0.015 A 
ENDBRANCH  19  20
BRANCH  11  27
ATOM     27  O15 ZIN A   1      25.491  -6.086  36.076  0.00  0.00    -0.251 OA
BRANCH  27  28
ATOM     28  S16 ZIN A   1      24.069  -6.624  36.019  0.00  0.00     0.251 S 
ATOM     29  O17 ZIN A   1      23.899  -7.483  37.181  0.00  0.00    -0.572 OA
ATOM     30  O18 ZIN A   1      23.182  -5.472  36.056  0.00  0.00    -0.572 OA
ATOM     31  O19 ZIN A   1      23.950  -7.364  34.772  0.00  0.00    -0.572 OA
ENDBRANCH  27  28
ENDBRANCH  11  27
TORSDOF 3
ENDMDL
MODEL 128
REMARK CAVERDOCK RESULT:      -6.7      0.000      0.000
REMARK CAVERDOCK CONSTRAINTS:       0.0      0.0      0.0      0.0
REMARK CAVERDOCK TUNNEL: 127     -6.7      3.2    128.5
REMARK  3 active torsions:
REMARK  status: ('A' for Active; 'I' for Inactive)
REMARK    1  A    between atoms: C13_11  and  O15_12 
REMARK    2  A    between atoms: O15_12  and  S16_13 
REMARK    3  A    between atoms: C28_24  and  C29_25 
ROOT
ATOM      1  C1  ZIN A   1      27.835  -2.177  30.383  0.00  0.00     0.021 C 
ATOM      2  C2  ZIN A   1      27.404  -1.156  31.438  0.00  0.00    -0.012 C 
ATOM      3  C3  ZIN A   1      28.344  -1.233  32.618  0.00  0.00     0.015 C 
ATOM      4  C4  ZIN A   1      28.397  -2.708  33.049  0.00  0.00     0.007 C 
ATOM      5  C5  ZIN A   1      27.013  -3.261  33.370  0.00  0.00     0.003 C 
ATOM      6  C7  ZIN A   1      26.015  -3.035  32.225  0.00  0.00    -0.001 C 
ATOM      7  C9  ZIN A   1      24.636  -3.516  32.691  0.00  0.00     0.033 C 
ATOM      8  C10 ZIN A   1      24.733  -4.951  33.121  0.00  0.00    -0.023 C 
ATOM      9  C11 ZIN A   1      25.835  -5.485  33.559  0.00  0.00    -0.072 C 
ATOM     10  C12 ZIN A   1      25.809  -6.946  33.976  0.00  0.00     0.068 C 
ATOM     11  C13 ZIN A   1      26.403  -7.058  35.383  0.00  0.00     0.149 C 
ATOM     12  C20 ZIN A   1      27.799  -6.434  35.398  0.00  0.00     0.035 C 
ATOM     13  C21 ZIN A   1      27.698  -4.938  35.093  0.00  0.00     0.016 C 
ATOM     14  C22 ZIN A   1      27.112  -4.746  33.683  0.00  0.00    -0.017 C 
ATOM     15  C23 ZIN A   1      28.088  -5.355  32.676  0.00  0.00     0.020 C 
ATOM     16  C24 ZIN A   1      25.986  -1.529  31.960  0.00  0.00     0.006 C 
ATOM     17  C26 ZIN A   1      25.164  -1.062  30.749  0.00  0.00     0.033 C 
ATOM     18  C27 ZIN A   1      25.892   0.222  30.355  0.00  0.00    -0.018 C 
ATOM     19  C28 ZIN A   1      27.185   0.166  30.781  0.00  0.00    -0.042 C 
ENDROOT
BRANCH  19  20
ATOM     20  C29 ZIN A   1      28.196   1.229  30.612  0.00  0.00    -0.011 A 
ATOM     21  C35 ZIN A   1      27.880   2.560  30.890  0.00  0.00     0.137 A 
ATOM     22  N33 ZIN A   1      28.783   3.509  30.744  0.00  0.00    -0.210 N 
ATOM     23  C32 ZIN A   1      30.006   3.246  30.323  0.00  0.00     0.125 A 
ATOM     24  O34 ZIN A   1      28.429   4.847  31.041  0.00  0.00    -0.082 OA
ATOM     25  C31 ZIN A   1      30.395   1.954  30.021  0.00  0.00     0.021 A 
ATOM     26  C30 ZIN A   1      29.486   0.921  30.164  0.00  0.00     0.015 A 
ENDBRANCH  19  20
BRANCH  11  27
ATOM     27  O15 ZIN A   1      25.563  -6.367  36.311  0.00  0.00    -0.251 OA
BRANCH  27  28
ATOM     28  S16 ZIN A   1      24.101  -6.789  36.254  0.00  0.00     0.251 S 
ATOM     29  O17 ZIN A   1      23.814  -7.474  37.504  0.00  0.00    -0.572 OA
ATOM     30  O18 ZIN A   1      23.318  -5.572  36.104  0.00  0.00    -0.572 OA
ATOM     31  O19 ZIN A   1      23.963  -7.671  35.105  0.00  0.00    -0.572 OA
ENDBRANCH  27  28
ENDBRANCH  11  27
TORSDOF 3
ENDMDL
MODEL 129
REMARK CAVERDOCK RESULT:      -5.2      0.000      0.000
REMARK CAVERDOCK CONSTRAINTS:       0.1      0.0      0.0      0.0
REMARK CAVERDOCK TUNNEL: 128     -5.2      3.2    129.1
REMARK  3 active torsions:
REMARK  status: ('A' for Active; 'I' for Inactive)
REMARK    1  A    between atoms: C13_11  and  O15_12 
REMARK    2  A    between atoms: O15_12  and  S16_13 
REMARK    3  A    between atoms: C28_24  and  C29_25 
ROOT
ATOM      1  C1  ZIN A   1      27.984  -2.475  30.440  0.00  0.00     0.021 C 
ATOM      2  C2  ZIN A   1      27.468  -1.422  31.423  0.00  0.00    -0.012 C 
ATOM      3  C3  ZIN A   1      28.360  -1.400  32.642  0.00  0.00     0.015 C 
ATOM      4  C4  ZIN A   1      28.454  -2.848  33.151  0.00  0.00     0.007 C 
ATOM      5  C5  ZIN A   1      27.081  -3.443  33.444  0.00  0.00     0.003 C 
ATOM      6  C7  ZIN A   1      26.125  -3.317  32.249  0.00  0.00    -0.001 C 
ATOM      7  C9  ZIN A   1      24.748  -3.832  32.684  0.00  0.00     0.033 C 
ATOM      8  C10 ZIN A   1      24.884  -5.238  33.191  0.00  0.00    -0.023 C 
ATOM      9  C11 ZIN A   1      25.987  -5.703  33.700  0.00  0.00    -0.072 C 
ATOM     10  C12 ZIN A   1      26.002  -7.141  34.190  0.00  0.00     0.068 C 
ATOM     11  C13 ZIN A   1      26.540  -7.157  35.624  0.00  0.00     0.149 C 
ATOM     12  C20 ZIN A   1      27.908  -6.475  35.662  0.00  0.00     0.035 C 
ATOM     13  C21 ZIN A   1      27.760  -5.001  35.277  0.00  0.00     0.016 C 
ATOM     14  C22 ZIN A   1      27.227  -4.904  33.837  0.00  0.00    -0.017 C 
ATOM     15  C23 ZIN A   1      28.268  -5.521  32.902  0.00  0.00     0.020 C 
ATOM     16  C24 ZIN A   1      26.045  -1.829  31.906  0.00  0.00     0.006 C 
ATOM     17  C26 ZIN A   1      25.257  -1.458  30.640  0.00  0.00     0.033 C 
ATOM     18  C27 ZIN A   1      25.949  -0.165  30.210  0.00  0.00    -0.018 C 
ATOM     19  C28 ZIN A   1      27.224  -0.145  30.691  0.00  0.00    -0.042 C 
ENDROOT
BRANCH  19  20
ATOM     20  C29 ZIN A   1      28.198   0.951  30.507  0.00  0.00    -0.011 A 
ATOM     21  C35 ZIN A   1      27.914   2.237  30.970  0.00  0.00     0.137 A 
ATOM     22  N33 ZIN A   1      28.784   3.214  30.811  0.00  0.00    -0.210 N 
ATOM     23  C32 ZIN A   1      29.942   3.023  30.206  0.00  0.00     0.125 A 
ATOM     24  O34 ZIN A   1      28.465   4.504  31.298  0.00  0.00    -0.082 OA
ATOM     25  C31 ZIN A   1      30.295   1.779  29.716  0.00  0.00     0.021 A 
ATOM     26  C30 ZIN A   1      29.418   0.719  29.862  0.00  0.00     0.015 A 
ENDBRANCH  19  20
BRANCH  11  27
ATOM     27  O15 ZIN A   1      25.634  -6.457  36.480  0.00  0.00    -0.251 OA
BRANCH  27  28
ATOM     28  S16 ZIN A   1      24.184  -6.895  36.335  0.00  0.00     0.251 S 
ATOM     29  O17 ZIN A   1      23.406  -5.693  36.079  0.00  0.00    -0.572 OA
ATOM     30  O18 ZIN A   1      24.135  -7.826  35.219  0.00  0.00    -0.572 OA
ATOM     31  O19 ZIN A   1      23.809  -7.529  37.590  0.00  0.00    -0.572 OA
ENDBRANCH  27  28
ENDBRANCH  11  27
TORSDOF 3
ENDMDL
MODEL 130
REMARK CAVERDOCK RESULT:      -4.7      0.000      0.000
REMARK CAVERDOCK CONSTRAINTS:       0.1      0.0      0.0      0.0
REMARK CAVERDOCK TUNNEL: 129     -4.7      3.1    130.5
REMARK  3 active torsions:
REMARK  status: ('A' for Active; 'I' for Inactive)
REMARK    1  A    between atoms: C13_11  and  O15_12 
REMARK    2  A    between atoms: O15_12  and  S16_13 
REMARK    3  A    between atoms: C28_24  and  C29_25 
ROOT
ATOM      1  C1  ZIN A   1      28.934  -1.804  32.299  0.00  0.00     0.021 C 
ATOM      2  C2  ZIN A   1      27.915  -2.102  31.197  0.00  0.00    -0.012 C 
ATOM      3  C3  ZIN A   1      26.536  -1.712  31.675  0.00  0.00     0.015 C 
ATOM      4  C4  ZIN A   1      26.324  -2.402  33.033  0.00  0.00     0.007 C 
ATOM      5  C5  ZIN A   1      26.503  -3.914  32.942  0.00  0.00     0.003 C 
ATOM      6  C7  ZIN A   1      27.844  -4.304  32.304  0.00  0.00    -0.001 C 
ATOM      7  C9  ZIN A   1      27.873  -5.829  32.151  0.00  0.00     0.033 C 
ATOM      8  C10 ZIN A   1      27.644  -6.465  33.491  0.00  0.00    -0.023 C 
ATOM      9  C11 ZIN A   1      26.985  -5.880  34.448  0.00  0.00    -0.072 C 
ATOM     10  C12 ZIN A   1      26.808  -6.627  35.759  0.00  0.00     0.068 C 
ATOM     11  C13 ZIN A   1      25.320  -6.621  36.122  0.00  0.00     0.149 C 
ATOM     12  C20 ZIN A   1      24.811  -5.179  36.156  0.00  0.00     0.035 C 
ATOM     13  C21 ZIN A   1      24.914  -4.563  34.760  0.00  0.00     0.016 C 
ATOM     14  C22 ZIN A   1      26.390  -4.529  34.327  0.00  0.00    -0.017 C 
ATOM     15  C23 ZIN A   1      27.146  -3.613  35.290  0.00  0.00     0.020 C 
ATOM     16  C24 ZIN A   1      27.887  -3.636  30.930  0.00  0.00     0.006 C 
ATOM     17  C26 ZIN A   1      29.206  -3.758  30.149  0.00  0.00     0.033 C 
ATOM     18  C27 ZIN A   1      29.182  -2.489  29.298  0.00  0.00    -0.018 C 
ATOM     19  C28 ZIN A   1      28.410  -1.544  29.905  0.00  0.00    -0.042 C 
ENDROOT
BRANCH  19  20
ATOM     20  C29 ZIN A   1      28.124  -0.194  29.376  0.00  0.00    -0.011 A 
ATOM     21  C35 ZIN A   1      28.861   0.909  29.807  0.00  0.00     0.137 A 
ATOM     22  N33 ZIN A   1      28.610   2.112  29.332  0.00  0.00    -0.210 N 
ATOM     23  C32 ZIN A   1      27.654   2.324  28.447  0.00  0.00     0.125 A 
ATOM     24  O34 ZIN A   1      29.382   3.207  29.789  0.00  0.00    -0.082 OA
ATOM     25  C31 ZIN A   1      26.875   1.284  27.973  0.00  0.00     0.021 A 
ATOM     26  C30 ZIN A   1      27.104   0.001  28.437  0.00  0.00     0.015 A 
ENDBRANCH  19  20
BRANCH  11  27
ATOM     27  O15 ZIN A   1      24.588  -7.362  35.143  0.00  0.00    -0.251 OA
BRANCH  27  28
ATOM     28  S16 ZIN A   1      23.234  -6.760  34.798  0.00  0.00     0.251 S 
ATOM     29  O17 ZIN A   1      22.310  -7.872  34.638  0.00  0.00    -0.572 OA
ATOM     30  O18 ZIN A   1      22.863  -5.897  35.908  0.00  0.00    -0.572 OA
ATOM     31  O19 ZIN A   1      23.408  -6.013  33.562  0.00  0.00    -0.572 OA
ENDBRANCH  27  28
ENDBRANCH  11  27
TORSDOF 3
ENDMDL
MODEL 131
REMARK CAVERDOCK RESULT:      -4.7      0.000      0.000
REMARK CAVERDOCK CONSTRAINTS:       0.0      0.0      0.0      0.0
REMARK CAVERDOCK TUNNEL: 130     -4.7      3.1    131.1
REMARK  3 active torsions:
REMARK  status: ('A' for Active; 'I' for Inactive)
REMARK    1  A    between atoms: C13_11  and  O15_12 
REMARK    2  A    between atoms: O15_12  and  S16_13 
REMARK    3  A    between atoms: C28_24  and  C29_25 
ROOT
ATOM      1  C1  ZIN A   1      28.900  -2.411  32.389  0.00  0.00     0.021 C 
ATOM      2  C2  ZIN A   1      27.836  -2.508  31.294  0.00  0.00    -0.012 C 
ATOM      3  C3  ZIN A   1      26.541  -1.919  31.805  0.00  0.00     0.015 C 
ATOM      4  C4  ZIN A   1      26.236  -2.611  33.144  0.00  0.00     0.007 C 
ATOM      5  C5  ZIN A   1      26.171  -4.128  33.003  0.00  0.00     0.003 C 
ATOM      6  C7  ZIN A   1      27.427  -4.705  32.334  0.00  0.00    -0.001 C 
ATOM      7  C9  ZIN A   1      27.211  -6.210  32.132  0.00  0.00     0.033 C 
ATOM      8  C10 ZIN A   1      26.897  -6.845  33.456  0.00  0.00    -0.023 C 
ATOM      9  C11 ZIN A   1      26.350  -6.195  34.440  0.00  0.00    -0.072 C 
ATOM     10  C12 ZIN A   1      26.069  -6.947  35.730  0.00  0.00     0.068 C 
ATOM     11  C13 ZIN A   1      24.605  -6.717  36.116  0.00  0.00     0.149 C 
ATOM     12  C20 ZIN A   1      24.332  -5.215  36.202  0.00  0.00     0.035 C 
ATOM     13  C21 ZIN A   1      24.518  -4.577  34.824  0.00  0.00     0.016 C 
ATOM     14  C22 ZIN A   1      25.976  -4.764  34.370  0.00  0.00    -0.017 C 
ATOM     15  C23 ZIN A   1      26.878  -4.011  35.350  0.00  0.00     0.020 C 
ATOM     16  C24 ZIN A   1      27.562  -4.007  30.980  0.00  0.00     0.006 C 
ATOM     17  C26 ZIN A   1      28.835  -4.311  30.176  0.00  0.00     0.033 C 
ATOM     18  C27 ZIN A   1      29.005  -3.027  29.365  0.00  0.00    -0.018 C 
ATOM     19  C28 ZIN A   1      28.400  -1.992  30.013  0.00  0.00    -0.042 C 
ENDROOT
BRANCH  19  20
ATOM     20  C29 ZIN A   1      28.327  -0.598  29.530  0.00  0.00    -0.011 A 
ATOM     21  C35 ZIN A   1      28.620   0.466  30.385  0.00  0.00     0.137 A 
ATOM     22  N33 ZIN A   1      28.560   1.710  29.954  0.00  0.00    -0.210 N 
ATOM     23  C32 ZIN A   1      28.213   2.000  28.713  0.00  0.00     0.125 A 
ATOM     24  O34 ZIN A   1      28.870   2.763  30.847  0.00  0.00    -0.082 OA
ATOM     25  C31 ZIN A   1      27.902   1.003  27.807  0.00  0.00     0.021 A 
ATOM     26  C30 ZIN A   1      27.956  -0.319  28.209  0.00  0.00     0.015 A 
ENDBRANCH  19  20
BRANCH  11  27
ATOM     27  O15 ZIN A   1      23.755  -7.300  35.126  0.00  0.00    -0.251 OA
BRANCH  27  28
ATOM     28  S16 ZIN A   1      22.728  -6.336  34.548  0.00  0.00     0.251 S 
ATOM     29  O17 ZIN A   1      22.460  -5.343  35.578  0.00  0.00    -0.572 OA
ATOM     30  O18 ZIN A   1      23.327  -5.745  33.362  0.00  0.00    -0.572 OA
ATOM     31  O19 ZIN A   1      21.547  -7.122  34.228  0.00  0.00    -0.572 OA
ENDBRANCH  27  28
ENDBRANCH  11  27
TORSDOF 3
ENDMDL
MODEL 132
REMARK CAVERDOCK RESULT:      -0.3      0.000      0.000
REMARK CAVERDOCK CONSTRAINTS:       0.0      0.0      0.0      0.0
REMARK CAVERDOCK TUNNEL: 131     -0.3      3.0    132.8
REMARK  3 active torsions:
REMARK  status: ('A' for Active; 'I' for Inactive)
REMARK    1  A    between atoms: C13_11  and  O15_12 
REMARK    2  A    between atoms: O15_12  and  S16_13 
REMARK    3  A    between atoms: C28_24  and  C29_25 
ROOT
ATOM      1  C1  ZIN A   1      28.305  -1.871  32.881  0.00  0.00     0.021 C 
ATOM      2  C2  ZIN A   1      27.665  -2.417  31.603  0.00  0.00    -0.012 C 
ATOM      3  C3  ZIN A   1      26.167  -2.242  31.682  0.00  0.00     0.015 C 
ATOM      4  C4  ZIN A   1      25.716  -2.864  33.015  0.00  0.00     0.007 C 
ATOM      5  C5  ZIN A   1      26.140  -4.324  33.137  0.00  0.00     0.003 C 
ATOM      6  C7  ZIN A   1      27.644  -4.517  32.895  0.00  0.00    -0.001 C 
ATOM      7  C9  ZIN A   1      27.943  -6.020  32.922  0.00  0.00     0.033 C 
ATOM      8  C10 ZIN A   1      27.472  -6.593  34.227  0.00  0.00    -0.023 C 
ATOM      9  C11 ZIN A   1      26.507  -6.070  34.923  0.00  0.00    -0.072 C 
ATOM     10  C12 ZIN A   1      26.111  -6.745  36.225  0.00  0.00     0.068 C 
ATOM     11  C13 ZIN A   1      24.596  -6.975  36.209  0.00  0.00     0.149 C 
ATOM     12  C20 ZIN A   1      23.883  -5.645  35.959  0.00  0.00     0.035 C 
ATOM     13  C21 ZIN A   1      24.251  -5.116  34.571  0.00  0.00     0.016 C 
ATOM     14  C22 ZIN A   1      25.766  -4.855  34.512  0.00  0.00    -0.017 C 
ATOM     15  C23 ZIN A   1      26.098  -3.757  35.524  0.00  0.00     0.020 C 
ATOM     16  C24 ZIN A   1      27.941  -3.946  31.508  0.00  0.00     0.006 C 
ATOM     17  C26 ZIN A   1      29.419  -3.888  31.092  0.00  0.00     0.033 C 
ATOM     18  C27 ZIN A   1      29.425  -2.704  30.127  0.00  0.00    -0.018 C 
ATOM     19  C28 ZIN A   1      28.389  -1.869  30.418  0.00  0.00    -0.042 C 
ENDROOT
BRANCH  19  20
ATOM     20  C29 ZIN A   1      28.048  -0.630  29.690  0.00  0.00    -0.011 A
[truncated: 95,191 more chars]
