# Supplementary material for: Fully automated virtual screening pipeline of FDA-approved drugs using Caver Web
Source: Comput Struct Biotechnol J. 2022 Nov 17;20:6512–8. doi: 10.1016/j.csbj.2022.11.031 (PMC9705369; doi:10.1016/j.csbj.2022.11.031)
Supplement: Supplementary data 1 [file mmc1.zip › supplementary_data/pymol/ZINC000083294652.pdbqt]

MODEL 1
REMARK CAVERDOCK RESULT:      18.7      0.000      0.000
REMARK CAVERDOCK CONSTRAINTS:       0.0      0.0      0.0      0.0
REMARK CAVERDOCK TUNNEL: 0     18.7      1.7      1.3
REMARK  3 active torsions:
REMARK  status: ('A' for Active; 'I' for Inactive)
REMARK    1  A    between atoms: C3_3  and  O4_4 
REMARK    2  A    between atoms: C15_13  and  O16_14 
REMARK    3  A    between atoms: C17_15  and  O18_16 
ROOT
ATOM      1  C1  <0> d   1      36.959   5.109  30.575  0.00  0.00     0.015 C 
ATOM      2  C2  <0> d   1      38.110   5.143  30.805  0.00  0.00    -0.078 C 
ATOM      3  C3  <0> d   1      39.553   5.187  31.092  0.00  0.00     0.128 C 
ATOM      4  C5  <0> d   1      40.107   3.757  31.249  0.00  0.00     0.052 C 
ATOM      5  C6  <0> d   1      40.676   3.662  32.681  0.00  0.00     0.010 C 
ATOM      6  C7  <0> d   1      41.002   5.138  33.053  0.00  0.00     0.002 C 
ATOM      7  C9  <0> d   1      42.295   5.502  32.323  0.00  0.00    -0.001 C 
ATOM      8  C11 <0> d   1      43.501   4.858  33.007  0.00  0.00     0.010 C 
ATOM      9  C12 <0> d   1      44.715   5.025  32.096  0.00  0.00     0.039 C 
ATOM     10  C13 <0> d   1      44.855   6.453  31.635  0.00  0.00    -0.049 A 
ATOM     11  C14 <0> d   1      46.076   6.841  31.100  0.00  0.00     0.047 A 
ATOM     12  C15 <0> d   1      46.270   8.134  30.650  0.00  0.00     0.099 A 
ATOM     13  C17 <0> d   1      45.231   9.054  30.734  0.00  0.00     0.099 A 
ATOM     14  C19 <0> d   1      44.016   8.666  31.268  0.00  0.00     0.047 A 
ATOM     15  C20 <0> d   1      43.827   7.368  31.724  0.00  0.00    -0.044 A 
ATOM     16  C21 <0> d   1      42.501   7.012  32.330  0.00  0.00     0.024 C 
ATOM     17  C23 <0> d   1      41.353   7.630  31.529  0.00  0.00     0.010 C 
ATOM     18  C24 <0> d   1      40.049   7.342  32.275  0.00  0.00     0.014 C 
ATOM     19  C25 <0> d   1      39.803   5.886  32.435  0.00  0.00     0.003 C 
ATOM     20  C26 <0> d   1      38.576   5.688  33.327  0.00  0.00     0.020 C 
ENDROOT
BRANCH   3  21
ATOM     21  O4  <0> d   1      40.243   5.871  30.044  0.00  0.00    -0.377 OA
ATOM     22  H28 <0> d   1      39.725   5.974  29.234  0.00  0.00     0.211 HD
ENDBRANCH   3  21
BRANCH  13  23
ATOM     23  O18 <0> d   1      45.408  10.329  30.291  0.00  0.00    -0.358 OA
ATOM     24  H39 <0> d   1      45.300  11.002  30.976  0.00  0.00     0.217 HD
ENDBRANCH  13  23
BRANCH  12  25
ATOM     25  O16 <0> d   1      47.472   8.503  30.130  0.00  0.00    -0.358 OA
ATOM     26  H38 <0> d   1      47.679   9.441  30.247  0.00  0.00     0.217 HD
ENDBRANCH  12  25
TORSDOF 3
ENDMDL
MODEL 2
REMARK CAVERDOCK RESULT:      19.1      0.000      0.000
REMARK CAVERDOCK CONSTRAINTS:       0.0      0.0      0.0      0.0
REMARK CAVERDOCK TUNNEL: 1     19.1      1.8      2.3
REMARK  3 active torsions:
REMARK  status: ('A' for Active; 'I' for Inactive)
REMARK    1  A    between atoms: C3_3  and  O4_4 
REMARK    2  A    between atoms: C15_13  and  O16_14 
REMARK    3  A    between atoms: C17_15  and  O18_16 
ROOT
ATOM      1  C1  <0> d   1      36.846   5.026  30.397  0.00  0.00     0.015 C 
ATOM      2  C2  <0> d   1      37.982   5.065  30.690  0.00  0.00    -0.078 C 
ATOM      3  C3  <0> d   1      39.407   5.114  31.057  0.00  0.00     0.128 C 
ATOM      4  C5  <0> d   1      39.929   3.693  31.350  0.00  0.00     0.052 C 
ATOM      5  C6  <0> d   1      40.413   3.698  32.816  0.00  0.00     0.010 C 
ATOM      6  C7  <0> d   1      40.740   5.194  33.098  0.00  0.00     0.002 C 
ATOM      7  C9  <0> d   1      42.078   5.489  32.420  0.00  0.00    -0.001 C 
ATOM      8  C11 <0> d   1      43.233   4.884  33.218  0.00  0.00     0.010 C 
ATOM      9  C12 <0> d   1      44.500   4.971  32.370  0.00  0.00     0.039 C 
ATOM     10  C13 <0> d   1      44.687   6.359  31.815  0.00  0.00    -0.049 A 
ATOM     11  C14 <0> d   1      45.944   6.693  31.325  0.00  0.00     0.047 A 
ATOM     12  C15 <0> d   1      46.182   7.947  30.794  0.00  0.00     0.099 A 
ATOM     13  C17 <0> d   1      45.155   8.882  30.749  0.00  0.00     0.099 A 
ATOM     14  C19 <0> d   1      43.905   8.548  31.239  0.00  0.00     0.047 A 
ATOM     15  C20 <0> d   1      43.670   7.290  31.776  0.00  0.00    -0.044 A 
ATOM     16  C21 <0> d   1      42.307   6.994  32.329  0.00  0.00     0.024 C 
ATOM     17  C23 <0> d   1      41.216   7.563  31.419  0.00  0.00     0.010 C 
ATOM     18  C24 <0> d   1      39.867   7.345  32.106  0.00  0.00     0.014 C 
ATOM     19  C25 <0> d   1      39.591   5.907  32.357  0.00  0.00     0.003 C 
ATOM     20  C26 <0> d   1      38.311   5.790  33.188  0.00  0.00     0.020 C 
ENDROOT
BRANCH   3  21
ATOM     21  O4  <0> d   1      40.166   5.712  30.004  0.00  0.00    -0.377 OA
ATOM     22  H28 <0> d   1      40.584   6.549  30.247  0.00  0.00     0.211 HD
ENDBRANCH   3  21
BRANCH  13  23
ATOM     23  O18 <0> d   1      45.376  10.119  30.226  0.00  0.00    -0.358 OA
ATOM     24  H39 <0> d   1      45.205  10.843  30.842  0.00  0.00     0.217 HD
ENDBRANCH  13  23
BRANCH  12  25
ATOM     25  O16 <0> d   1      47.417   8.264  30.320  0.00  0.00    -0.358 OA
ATOM     26  H38 <0> d   1      47.942   7.499  30.048  0.00  0.00     0.217 HD
ENDBRANCH  12  25
TORSDOF 3
ENDMDL
MODEL 3
REMARK CAVERDOCK RESULT:      20.2      0.000      0.000
REMARK CAVERDOCK CONSTRAINTS:       0.0      0.0      0.0      0.0
REMARK CAVERDOCK TUNNEL: 2     20.2      1.8      3.1
REMARK  3 active torsions:
REMARK  status: ('A' for Active; 'I' for Inactive)
REMARK    1  A    between atoms: C3_3  and  O4_4 
REMARK    2  A    between atoms: C15_13  and  O16_14 
REMARK    3  A    between atoms: C17_15  and  O18_16 
ROOT
ATOM      1  C1  <0> d   1      36.776   5.214  29.805  0.00  0.00     0.015 C 
ATOM      2  C2  <0> d   1      37.886   5.223  30.188  0.00  0.00    -0.078 C 
ATOM      3  C3  <0> d   1      39.277   5.233  30.669  0.00  0.00     0.128 C 
ATOM      4  C5  <0> d   1      39.795   3.790  30.827  0.00  0.00     0.052 C 
ATOM      5  C6  <0> d   1      40.165   3.617  32.316  0.00  0.00     0.010 C 
ATOM      6  C7  <0> d   1      40.447   5.070  32.802  0.00  0.00     0.002 C 
ATOM      7  C9  <0> d   1      41.829   5.452  32.272  0.00  0.00    -0.001 C 
ATOM      8  C11 <0> d   1      42.928   4.759  33.080  0.00  0.00     0.010 C 
ATOM      9  C12 <0> d   1      44.255   4.955  32.349  0.00  0.00     0.039 C 
ATOM     10  C13 <0> d   1      44.465   6.401  31.984  0.00  0.00    -0.049 A 
ATOM     11  C14 <0> d   1      45.750   6.799  31.638  0.00  0.00     0.047 A 
ATOM     12  C15 <0> d   1      46.011   8.110  31.284  0.00  0.00     0.099 A 
ATOM     13  C17 <0> d   1      44.976   9.039  31.273  0.00  0.00     0.099 A 
ATOM     14  C19 <0> d   1      43.697   8.641  31.619  0.00  0.00     0.047 A 
ATOM     15  C20 <0> d   1      43.440   7.325  31.979  0.00  0.00    -0.044 A 
ATOM     16  C21 <0> d   1      42.042   6.957  32.383  0.00  0.00     0.024 C 
ATOM     17  C23 <0> d   1      41.017   7.628  31.467  0.00  0.00     0.010 C 
ATOM     18  C24 <0> d   1      39.622   7.321  32.014  0.00  0.00     0.014 C 
ATOM     19  C25 <0> d   1      39.348   5.862  32.067  0.00  0.00     0.003 C 
ATOM     20  C26 <0> d   1      38.010   5.638  32.774  0.00  0.00     0.020 C 
ENDROOT
BRANCH   3  21
ATOM     21  O4  <0> d   1      40.106   5.959  29.759  0.00  0.00    -0.377 OA
ATOM     22  H28 <0> d   1      40.286   6.869  30.031  0.00  0.00     0.211 HD
ENDBRANCH   3  21
BRANCH  13  23
ATOM     23  O18 <0> d   1      45.219  10.331  30.922  0.00  0.00    -0.358 OA
ATOM     24  H39 <0> d   1      45.316  10.469  29.971  0.00  0.00     0.217 HD
ENDBRANCH  13  23
BRANCH  12  25
ATOM     25  O16 <0> d   1      47.274   8.489  30.950  0.00  0.00    -0.358 OA
ATOM     26  H38 <0> d   1      47.775   7.810  30.478  0.00  0.00     0.217 HD
ENDBRANCH  12  25
TORSDOF 3
ENDMDL
MODEL 4
REMARK CAVERDOCK RESULT:      21.0      0.000      0.000
REMARK CAVERDOCK CONSTRAINTS:       0.0      0.0      0.0      0.0
REMARK CAVERDOCK TUNNEL: 3     21.0      1.9      4.3
REMARK  3 active torsions:
REMARK  status: ('A' for Active; 'I' for Inactive)
REMARK    1  A    between atoms: C3_3  and  O4_4 
REMARK    2  A    between atoms: C15_13  and  O16_14 
REMARK    3  A    between atoms: C17_15  and  O18_16 
ROOT
ATOM      1  C1  <0> d   1      36.610   5.006  29.909  0.00  0.00     0.015 C 
ATOM      2  C2  <0> d   1      37.725   5.039  30.276  0.00  0.00    -0.078 C 
ATOM      3  C3  <0> d   1      39.123   5.081  30.735  0.00  0.00     0.128 C 
ATOM      4  C5  <0> d   1      39.651   3.649  30.957  0.00  0.00     0.052 C 
ATOM      5  C6  <0> d   1      40.043   3.553  32.447  0.00  0.00     0.010 C 
ATOM      6  C7  <0> d   1      40.324   5.029  32.856  0.00  0.00     0.002 C 
ATOM      7  C9  <0> d   1      41.696   5.391  32.288  0.00  0.00    -0.001 C 
ATOM      8  C11 <0> d   1      42.810   4.745  33.112  0.00  0.00     0.010 C 
ATOM      9  C12 <0> d   1      44.126   4.911  32.354  0.00  0.00     0.039 C 
ATOM     10  C13 <0> d   1      44.322   6.338  31.914  0.00  0.00    -0.049 A 
ATOM     11  C14 <0> d   1      45.600   6.725  31.530  0.00  0.00     0.047 A 
ATOM     12  C15 <0> d   1      45.848   8.018  31.108  0.00  0.00     0.099 A 
ATOM     13  C17 <0> d   1      44.808   8.940  31.066  0.00  0.00     0.099 A 
ATOM     14  C19 <0> d   1      43.537   8.553  31.450  0.00  0.00     0.047 A 
ATOM     15  C20 <0> d   1      43.292   7.255  31.878  0.00  0.00    -0.044 A 
ATOM     16  C21 <0> d   1      41.903   6.901  32.321  0.00  0.00     0.024 C 
ATOM     17  C23 <0> d   1      40.861   7.520  31.387  0.00  0.00     0.010 C 
ATOM     18  C24 <0> d   1      39.475   7.234  31.970  0.00  0.00     0.014 C 
ATOM     19  C25 <0> d   1      39.210   5.779  32.099  0.00  0.00     0.003 C 
ATOM     20  C26 <0> d   1      37.884   5.582  32.836  0.00  0.00     0.020 C 
ENDROOT
BRANCH   3  21
ATOM     21  O4  <0> d   1      39.935   5.764  29.778  0.00  0.00    -0.377 OA
ATOM     22  H28 <0> d   1      40.870   5.808  30.016  0.00  0.00     0.211 HD
ENDBRANCH   3  21
BRANCH  13  23
ATOM     23  O18 <0> d   1      45.039  10.214  30.648  0.00  0.00    -0.358 OA
ATOM     24  H39 <0> d   1      44.388  10.855  30.964  0.00  0.00     0.217 HD
ENDBRANCH  13  23
BRANCH  12  25
ATOM     25  O16 <0> d   1      47.104   8.386  30.737  0.00  0.00    -0.358 OA
ATOM     26  H38 <0> d   1      47.528   7.771  30.123  0.00  0.00     0.217 HD
ENDBRANCH  12  25
TORSDOF 3
ENDMDL
MODEL 5
REMARK CAVERDOCK RESULT:      21.5      0.000      0.000
REMARK CAVERDOCK CONSTRAINTS:       0.1      0.0      0.0      0.0
REMARK CAVERDOCK TUNNEL: 4     21.5      1.9      5.1
REMARK  3 active torsions:
REMARK  status: ('A' for Active; 'I' for Inactive)
REMARK    1  A    between atoms: C3_3  and  O4_4 
REMARK    2  A    between atoms: C15_13  and  O16_14 
REMARK    3  A    between atoms: C17_15  and  O18_16 
ROOT
ATOM      1  C1  <0> d   1      36.659   5.339  29.395  0.00  0.00     0.015 C 
ATOM      2  C2  <0> d   1      37.743   5.304  29.845  0.00  0.00    -0.078 C 
ATOM      3  C3  <0> d   1      39.102   5.261  30.409  0.00  0.00     0.128 C 
ATOM      4  C5  <0> d   1      39.567   3.799  30.561  0.00  0.00     0.052 C 
ATOM      5  C6  <0> d   1      39.840   3.580  32.065  0.00  0.00     0.010 C 
ATOM      6  C7  <0> d   1      40.134   5.011  32.604  0.00  0.00     0.002 C 
ATOM      7  C9  <0> d   1      41.557   5.362  32.168  0.00  0.00    -0.001 C 
ATOM      8  C11 <0> d   1      42.583   4.618  33.022  0.00  0.00     0.010 C 
ATOM      9  C12 <0> d   1      43.958   4.790  32.378  0.00  0.00     0.039 C 
ATOM     10  C13 <0> d   1      44.232   6.237  32.063  0.00  0.00    -0.049 A 
ATOM     11  C14 <0> d   1      45.547   6.603  31.805  0.00  0.00     0.047 A 
ATOM     12  C15 <0> d   1      45.867   7.913  31.502  0.00  0.00     0.099 A 
ATOM     13  C17 <0> d   1      44.862   8.874  31.451  0.00  0.00     0.099 A 
ATOM     14  C19 <0> d   1      43.554   8.507  31.709  0.00  0.00     0.047 A 
ATOM     15  C20 <0> d   1      43.237   7.192  32.020  0.00  0.00    -0.044 A 
ATOM     16  C21 <0> d   1      41.807   6.857  32.330  0.00  0.00     0.024 C 
ATOM     17  C23 <0> d   1      40.860   7.581  31.371  0.00  0.00     0.010 C 
ATOM     18  C24 <0> d   1      39.425   7.304  31.825  0.00  0.00     0.014 C 
ATOM     19  C25 <0> d   1      39.106   5.854  31.824  0.00  0.00     0.003 C 
ATOM     20  C26 <0> d   1      37.721   5.654  32.443  0.00  0.00     0.020 C 
ENDROOT
BRANCH   3  21
ATOM     21  O4  <0> d   1      40.006   5.982  29.569  0.00  0.00    -0.377 OA
ATOM     22  H28 <0> d   1      39.620   6.767  29.159  0.00  0.00     0.211 HD
ENDBRANCH   3  21
BRANCH  13  23
ATOM     23  O18 <0> d   1      45.164  10.165  31.149  0.00  0.00    -0.358 OA
ATOM     24  H39 <0> d   1      45.538  10.286  30.267  0.00  0.00     0.217 HD
ENDBRANCH  13  23
BRANCH  12  25
ATOM     25  O16 <0> d   1      47.159   8.261  31.254  0.00  0.00    -0.358 OA
ATOM     26  H38 <0> d   1      47.783   7.526  31.323  0.00  0.00     0.217 HD
ENDBRANCH  12  25
TORSDOF 3
ENDMDL
MODEL 6
REMARK CAVERDOCK RESULT:      22.9      0.000      0.000
REMARK CAVERDOCK CONSTRAINTS:       0.0      0.0      0.0      0.0
REMARK CAVERDOCK TUNNEL: 5     22.9      1.8      6.1
REMARK  3 active torsions:
REMARK  status: ('A' for Active; 'I' for Inactive)
REMARK    1  A    between atoms: C3_3  and  O4_4 
REMARK    2  A    between atoms: C15_13  and  O16_14 
REMARK    3  A    between atoms: C17_15  and  O18_16 
ROOT
ATOM      1  C1  <0> d   1      36.598   5.858  28.875  0.00  0.00     0.015 C 
ATOM      2  C2  <0> d   1      37.633   5.697  29.406  0.00  0.00    -0.078 C 
ATOM      3  C3  <0> d   1      38.931   5.495  30.071  0.00  0.00     0.128 C 
ATOM      4  C5  <0> d   1      39.319   4.003  30.037  0.00  0.00     0.052 C 
ATOM      5  C6  <0> d   1      39.441   3.549  31.507  0.00  0.00     0.010 C 
ATOM      6  C7  <0> d   1      39.743   4.865  32.282  0.00  0.00     0.002 C 
ATOM      7  C9  <0> d   1      41.213   5.199  32.029  0.00  0.00    -0.001 C 
ATOM      8  C11 <0> d   1      42.124   4.280  32.844  0.00  0.00     0.010 C 
ATOM      9  C12 <0> d   1      43.559   4.470  32.354  0.00  0.00     0.039 C 
ATOM     10  C13 <0> d   1      43.920   5.931  32.289  0.00  0.00    -0.049 A 
ATOM     11  C14 <0> d   1      45.268   6.258  32.204  0.00  0.00     0.047 A 
ATOM     12  C15 <0> d   1      45.669   7.579  32.133  0.00  0.00     0.099 A 
ATOM     13  C17 <0> d   1      44.714   8.590  32.144  0.00  0.00     0.099 A 
ATOM     14  C19 <0> d   1      43.373   8.263  32.230  0.00  0.00     0.047 A 
ATOM     15  C20 <0> d   1      42.975   6.935  32.307  0.00  0.00    -0.044 A 
ATOM     16  C21 <0> d   1      41.509   6.637  32.438  0.00  0.00     0.024 C 
ATOM     17  C23 <0> d   1      40.686   7.546  31.523  0.00  0.00     0.010 C 
ATOM     18  C24 <0> d   1      39.205   7.285  31.806  0.00  0.00     0.014 C 
ATOM     19  C25 <0> d   1      38.828   5.871  31.555  0.00  0.00     0.003 C 
ATOM     20  C26 <0> d   1      37.385   5.657  32.016  0.00  0.00     0.020 C 
ENDROOT
BRANCH   3  21
ATOM     21  O4  <0> d   1      39.938   6.282  29.432  0.00  0.00    -0.377 OA
ATOM     22  H28 <0> d   1      39.680   6.623  28.565  0.00  0.00     0.211 HD
ENDBRANCH   3  21
BRANCH  13  23
ATOM     23  O18 <0> d   1      45.096   9.894  32.070  0.00  0.00    -0.358 OA
ATOM     24  H39 <0> d   1      45.428  10.158  31.202  0.00  0.00     0.217 HD
ENDBRANCH  13  23
BRANCH  12  25
ATOM     25  O16 <0> d   1      46.992   7.888  32.052  0.00  0.00    -0.358 OA
ATOM     26  H38 <0> d   1      47.437   7.512  31.280  0.00  0.00     0.217 HD
ENDBRANCH  12  25
TORSDOF 3
ENDMDL
MODEL 7
REMARK CAVERDOCK RESULT:      23.1      0.000      0.000
REMARK CAVERDOCK CONSTRAINTS:       0.1      0.0      0.0      0.0
REMARK CAVERDOCK TUNNEL: 6     23.1      1.8      7.4
REMARK  3 active torsions:
REMARK  status: ('A' for Active; 'I' for Inactive)
REMARK    1  A    between atoms: C3_3  and  O4_4 
REMARK    2  A    between atoms: C15_13  and  O16_14 
REMARK    3  A    between atoms: C17_15  and  O18_16 
ROOT
ATOM      1  C1  <0> d   1      36.307   5.648  29.161  0.00  0.00     0.015 C 
ATOM      2  C2  <0> d   1      37.376   5.533  29.633  0.00  0.00    -0.078 C 
ATOM      3  C3  <0> d   1      38.717   5.389  30.224  0.00  0.00     0.128 C 
ATOM      4  C5  <0> d   1      39.135   3.905  30.237  0.00  0.00     0.052 C 
ATOM      5  C6  <0> d   1      39.358   3.526  31.717  0.00  0.00     0.010 C 
ATOM      6  C7  <0> d   1      39.678   4.884  32.408  0.00  0.00     0.002 C 
ATOM      7  C9  <0> d   1      41.121   5.233  32.047  0.00  0.00    -0.001 C 
ATOM      8  C11 <0> d   1      42.101   4.373  32.846  0.00  0.00     0.010 C 
ATOM      9  C12 <0> d   1      43.498   4.567  32.260  0.00  0.00     0.039 C 
ATOM     10  C13 <0> d   1      43.822   6.029  32.102  0.00  0.00    -0.049 A 
ATOM     11  C14 <0> d   1      45.154   6.378  31.918  0.00  0.00     0.047 A 
ATOM     12  C15 <0> d   1      45.521   7.702  31.759  0.00  0.00     0.099 A 
ATOM     13  C17 <0> d   1      44.546   8.693  31.781  0.00  0.00     0.099 A 
ATOM     14  C19 <0> d   1      43.221   8.344  31.966  0.00  0.00     0.047 A 
ATOM     15  C20 <0> d   1      42.857   7.014  32.132  0.00  0.00    -0.044 A 
ATOM     16  C21 <0> d   1      41.410   6.695  32.368  0.00  0.00     0.024 C 
ATOM     17  C23 <0> d   1      40.512   7.543  31.464  0.00  0.00     0.010 C 
ATOM     18  C24 <0> d   1      39.058   7.266  31.851  0.00  0.00     0.014 C 
ATOM     19  C25 <0> d   1      38.697   5.835  31.692  0.00  0.00     0.003 C 
ATOM     20  C26 <0> d   1      37.290   5.616  32.252  0.00  0.00     0.020 C 
ENDROOT
BRANCH   3  21
ATOM     21  O4  <0> d   1      39.665   6.163  29.487  0.00  0.00    -0.377 OA
ATOM     22  H28 <0> d   1      39.723   5.926  28.551  0.00  0.00     0.211 HD
ENDBRANCH   3  21
BRANCH  13  23
ATOM     23  O18 <0> d   1      44.894   9.999  31.622  0.00  0.00    -0.358 OA
ATOM     24  H39 <0> d   1      45.504  10.329  32.294  0.00  0.00     0.217 HD
ENDBRANCH  13  23
BRANCH  12  25
ATOM     25  O16 <0> d   1      46.829   8.031  31.581  0.00  0.00    -0.358 OA
ATOM     26  H38 <0> d   1      46.984   8.980  31.476  0.00  0.00     0.217 HD
ENDBRANCH  12  25
TORSDOF 3
ENDMDL
MODEL 8
REMARK CAVERDOCK RESULT:      24.7      0.000      0.000
REMARK CAVERDOCK CONSTRAINTS:       0.1      0.0      0.0      0.0
REMARK CAVERDOCK TUNNEL: 7     24.7      1.8      8.2
REMARK  3 active torsions:
REMARK  status: ('A' for Active; 'I' for Inactive)
REMARK    1  A    between atoms: C3_3  and  O4_4 
REMARK    2  A    between atoms: C15_13  and  O16_14 
REMARK    3  A    between atoms: C17_15  and  O18_16 
ROOT
ATOM      1  C1  <0> d   1      36.200   5.736  28.868  0.00  0.00     0.015 C 
ATOM      2  C2  <0> d   1      37.244   5.602  29.389  0.00  0.00    -0.078 C 
ATOM      3  C3  <0> d   1      38.552   5.436  30.043  0.00  0.00     0.128 C 
ATOM      4  C5  <0> d   1      38.968   3.951  30.029  0.00  0.00     0.052 C 
ATOM      5  C6  <0> d   1      39.115   3.523  31.505  0.00  0.00     0.010 C 
ATOM      6  C7  <0> d   1      39.401   4.857  32.255  0.00  0.00     0.002 C 
ATOM      7  C9  <0> d   1      40.861   5.214  31.979  0.00  0.00    -0.001 C 
ATOM      8  C11 <0> d   1      41.798   4.325  32.799  0.00  0.00     0.010 C 
ATOM      9  C12 <0> d   1      43.223   4.533  32.290  0.00  0.00     0.039 C 
ATOM     10  C13 <0> d   1      43.557   5.999  32.197  0.00  0.00    -0.049 A 
ATOM     11  C14 <0> d   1      44.897   6.350  32.092  0.00  0.00     0.047 A 
ATOM     12  C15 <0> d   1      45.273   7.677  31.995  0.00  0.00     0.099 A 
ATOM     13  C17 <0> d   1      44.300   8.670  32.000  0.00  0.00     0.099 A 
ATOM     14  C19 <0> d   1      42.966   8.319  32.106  0.00  0.00     0.047 A 
ATOM     15  C20 <0> d   1      42.593   6.986  32.210  0.00  0.00    -0.044 A 
ATOM     16  C21 <0> d   1      41.135   6.664  32.362  0.00  0.00     0.024 C 
ATOM     17  C23 <0> d   1      40.285   7.542  31.442  0.00  0.00     0.010 C 
ATOM     18  C24 <0> d   1      38.813   7.258  31.745  0.00  0.00     0.014 C 
ATOM     19  C25 <0> d   1      38.459   5.833  31.522  0.00  0.00     0.003 C 
ATOM     20  C26 <0> d   1      37.025   5.601  32.002  0.00  0.00     0.020 C 
ENDROOT
BRANCH   3  21
ATOM     21  O4  <0> d   1      39.538   6.230  29.380  0.00  0.00    -0.377 OA
ATOM     22  H28 <0> d   1      39.973   6.876  29.953  0.00  0.00     0.211 HD
ENDBRANCH   3  21
BRANCH  13  23
ATOM     23  O18 <0> d   1      44.656   9.979  31.901  0.00  0.00    -0.358 OA
ATOM     24  H39 <0> d   1      44.935  10.245  31.015  0.00  0.00     0.217 HD
ENDBRANCH  13  23
BRANCH  12  25
ATOM     25  O16 <0> d   1      46.589   8.008  31.895  0.00  0.00    -0.358 OA
ATOM     26  H38 <0> d   1      47.070   7.965  32.732  0.00  0.00     0.217 HD
ENDBRANCH  12  25
TORSDOF 3
ENDMDL
MODEL 9
REMARK CAVERDOCK RESULT:      25.7      0.000      0.000
REMARK CAVERDOCK CONSTRAINTS:       0.1      0.0      0.0      0.0
REMARK CAVERDOCK TUNNEL: 8     25.7      1.8      9.4
REMARK  3 active torsions:
REMARK  status: ('A' for Active; 'I' for Inactive)
REMARK    1  A    between atoms: C3_3  and  O4_4 
REMARK    2  A    between atoms: C15_13  and  O16_14 
REMARK    3  A    between atoms: C17_15  and  O18_16 
ROOT
ATOM      1  C1  <0> d   1      36.113   5.479  28.869  0.00  0.00     0.015 C 
ATOM      2  C2  <0> d   1      37.161   5.389  29.391  0.00  0.00    -0.078 C 
ATOM      3  C3  <0> d   1      38.475   5.278  30.045  0.00  0.00     0.128 C 
ATOM      4  C5  <0> d   1      38.931   3.805  30.073  0.00  0.00     0.052 C 
ATOM      5  C6  <0> d   1      39.093   3.425  31.561  0.00  0.00     0.010 C 
ATOM      6  C7  <0> d   1      39.344   4.788  32.270  0.00  0.00     0.002 C 
ATOM      7  C9  <0> d   1      40.794   5.177  31.980  0.00  0.00    -0.001 C 
ATOM      8  C11 <0> d   1      41.756   4.339  32.822  0.00  0.00     0.010 C 
ATOM      9  C12 <0> d   1      43.174   4.571  32.303  0.00  0.00     0.039 C 
ATOM     10  C13 <0> d   1      43.467   6.042  32.166  0.00  0.00    -0.049 A 
ATOM     11  C14 <0> d   1      44.797   6.426  32.046  0.00  0.00     0.047 A 
ATOM     12  C15 <0> d   1      45.136   7.760  31.909  0.00  0.00     0.099 A 
ATOM     13  C17 <0> d   1      44.135   8.726  31.888  0.00  0.00     0.099 A 
ATOM     14  C19 <0> d   1      42.812   8.341  32.009  0.00  0.00     0.047 A 
ATOM     15  C20 <0> d   1      42.476   7.002  32.153  0.00  0.00    -0.044 A 
ATOM     16  C21 <0> d   1      41.028   6.644  32.319  0.00  0.00     0.024 C 
ATOM     17  C23 <0> d   1      40.152   7.472  31.376  0.00  0.00     0.010 C 
ATOM     18  C24 <0> d   1      38.689   7.156  31.692  0.00  0.00     0.014 C 
ATOM     19  C25 <0> d   1      38.374   5.716  31.512  0.00  0.00     0.003 C 
ATOM     20  C26 <0> d   1      36.948   5.459  32.003  0.00  0.00     0.020 C 
ENDROOT
BRANCH   3  21
ATOM     21  O4  <0> d   1      39.437   6.080  29.356  0.00  0.00    -0.377 OA
ATOM     22  H28 <0> d   1      40.035   6.564  29.940  0.00  0.00     0.211 HD
ENDBRANCH   3  21
BRANCH  13  23
ATOM     23  O18 <0> d   1      44.456  10.040  31.750  0.00  0.00    -0.358 OA
ATOM     24  H39 <0> d   1      44.137  10.601  32.469  0.00  0.00     0.217 HD
ENDBRANCH  13  23
BRANCH  12  25
ATOM     25  O16 <0> d   1      46.441   8.124  31.795  0.00  0.00    -0.358 OA
ATOM     26  H38 <0> d   1      46.888   8.254  32.642  0.00  0.00     0.217 HD
ENDBRANCH  12  25
TORSDOF 3
ENDMDL
MODEL 10
REMARK CAVERDOCK RESULT:      21.9      0.000      0.000
REMARK CAVERDOCK CONSTRAINTS:       0.0      0.0      0.0      0.0
REMARK CAVERDOCK TUNNEL: 9     21.9      1.7     10.6
REMARK  3 active torsions:
REMARK  status: ('A' for Active; 'I' for Inactive)
REMARK    1  A    between atoms: C3_3  and  O4_4 
REMARK    2  A    between atoms: C15_13  and  O16_14 
REMARK    3  A    between atoms: C17_15  and  O18_16 
ROOT
ATOM      1  C1  <0> d   1      46.212   7.847  31.068  0.00  0.00     0.015 C 
ATOM      2  C2  <0> d   1      45.196   7.523  31.559  0.00  0.00    -0.078 C 
ATOM      3  C3  <0> d   1      43.922   7.117  32.175  0.00  0.00     0.128 C 
ATOM      4  C5  <0> d   1      43.905   7.508  33.666  0.00  0.00     0.052 C 
ATOM      5  C6  <0> d   1      43.743   6.194  34.461  0.00  0.00     0.010 C 
ATOM      6  C7  <0> d   1      43.060   5.226  33.451  0.00  0.00     0.002 C 
ATOM      7  C9  <0> d   1      41.587   5.628  33.383  0.00  0.00    -0.001 C 
ATOM      8  C11 <0> d   1      40.841   5.162  34.634  0.00  0.00     0.010 C 
ATOM      9  C12 <0> d   1      39.460   5.816  34.641  0.00  0.00     0.039 C 
ATOM     10  C13 <0> d   1      38.771   5.641  33.313  0.00  0.00    -0.049 A 
ATOM     11  C14 <0> d   1      37.401   5.862  33.264  0.00  0.00     0.047 A 
ATOM     12  C15 <0> d   1      36.707   5.728  32.075  0.00  0.00     0.099 A 
ATOM     13  C17 <0> d   1      37.388   5.369  30.917  0.00  0.00     0.099 A 
ATOM     14  C19 <0> d   1      38.753   5.148  30.968  0.00  0.00     0.047 A 
ATOM     15  C20 <0> d   1      39.445   5.279  32.165  0.00  0.00    -0.044 A 
ATOM     16  C21 <0> d   1      40.918   4.989  32.171  0.00  0.00     0.024 C 
ATOM     17  C23 <0> d   1      41.591   5.567  30.925  0.00  0.00     0.010 C 
ATOM     18  C24 <0> d   1      43.054   5.121  30.929  0.00  0.00     0.014 C 
ATOM     19  C25 <0> d   1      43.780   5.590  32.137  0.00  0.00     0.003 C 
ATOM     20  C26 <0> d   1      45.178   4.967  32.144  0.00  0.00     0.020 C 
ENDROOT
BRANCH   3  21
ATOM     21  O4  <0> d   1      42.828   7.731  31.491  0.00  0.00    -0.377 OA
ATOM     22  H28 <0> d   1      42.626   8.626  31.795  0.00  0.00     0.211 HD
ENDBRANCH   3  21
BRANCH  13  23
ATOM     23  O18 <0> d   1      36.718   5.237  29.741  0.00  0.00    -0.358 OA
ATOM     24  H39 <0> d   1      36.713   6.037  29.199  0.00  0.00     0.217 HD
ENDBRANCH  13  23
BRANCH  12  25
ATOM     25  O16 <0> d   1      35.364   5.944  32.040  0.00  0.00    -0.358 OA
ATOM     26  H38 <0> d   1      34.920   5.533  31.286  0.00  0.00     0.217 HD
ENDBRANCH  12  25
TORSDOF 3
ENDMDL
MODEL 11
REMARK CAVERDOCK RESULT:      27.9      0.000      0.000
REMARK CAVERDOCK CONSTRAINTS:       0.0      0.0      0.0      0.0
REMARK CAVERDOCK TUNNEL: 10     27.9      1.7     11.3
REMARK  3 active torsions:
REMARK  status: ('A' for Active; 'I' for Inactive)
REMARK    1  A    between atoms: C3_3  and  O4_4 
REMARK    2  A    between atoms: C15_13  and  O16_14 
REMARK    3  A    between atoms: C17_15  and  O18_16 
ROOT
ATOM      1  C1  <0> d   1      45.288   7.294  35.561  0.00  0.00     0.015 C 
ATOM      2  C2  <0> d   1      44.615   6.749  34.768  0.00  0.00    -0.078 C 
ATOM      3  C3  <0> d   1      43.772   6.066  33.773  0.00  0.00     0.128 C 
ATOM      4  C5  <0> d   1      44.471   4.786  33.273  0.00  0.00     0.052 C 
ATOM      5  C6  <0> d   1      44.668   4.960  31.752  0.00  0.00     0.010 C 
ATOM      6  C7  <0> d   1      43.562   5.978  31.345  0.00  0.00     0.002 C 
ATOM      7  C9  <0> d   1      42.243   5.206  31.313  0.00  0.00    -0.001 C 
ATOM      8  C11 <0> d   1      42.163   4.324  30.066  0.00  0.00     0.010 C 
ATOM      9  C12 <0> d   1      40.968   3.385  30.219  0.00  0.00     0.039 C 
ATOM     10  C13 <0> d   1      39.729   4.145  30.615  0.00  0.00    -0.049 A 
ATOM     11  C14 <0> d   1      38.504   3.509  30.456  0.00  0.00     0.047 A 
ATOM     12  C15 <0> d   1      37.328   4.146  30.807  0.00  0.00     0.099 A 
ATOM     13  C17 <0> d   1      37.373   5.435  31.328  0.00  0.00     0.099 A 
ATOM     14  C19 <0> d   1      38.593   6.066  31.485  0.00  0.00     0.047 A 
ATOM     15  C20 <0> d   1      39.771   5.426  31.125  0.00  0.00    -0.044 A 
ATOM     16  C21 <0> d   1      41.064   6.173  31.280  0.00  0.00     0.024 C 
ATOM     17  C23 <0> d   1      41.085   6.956  32.594  0.00  0.00     0.010 C 
ATOM     18  C24 <0> d   1      42.365   7.794  32.624  0.00  0.00     0.014 C 
ATOM     19  C25 <0> d   1      43.587   6.956  32.537  0.00  0.00     0.003 C 
ATOM     20  C26 <0> d   1      44.805   7.873  32.406  0.00  0.00     0.020 C 
ENDROOT
BRANCH   3  21
ATOM     21  O4  <0> d   1      42.501   5.744  34.343  0.00  0.00    -0.377 OA
ATOM     22  H28 <0> d   1      42.171   6.407  34.965  0.00  0.00     0.211 HD
ENDBRANCH   3  21
BRANCH  13  23
ATOM     23  O18 <0> d   1      36.223   6.070  31.682  0.00  0.00    -0.358 OA
ATOM     24  H39 <0> d   1      35.426   5.539  31.559  0.00  0.00     0.217 HD
ENDBRANCH  13  23
BRANCH  12  25
ATOM     25  O16 <0> d   1      36.135   3.514  30.644  0.00  0.00    -0.358 OA
ATOM     26  H38 <0> d   1      35.393   4.113  30.479  0.00  0.00     0.217 HD
ENDBRANCH  12  25
TORSDOF 3
ENDMDL
MODEL 12
REMARK CAVERDOCK RESULT:      27.7      0.000      0.000
REMARK CAVERDOCK CONSTRAINTS:       0.8      0.0      0.0      0.0
REMARK CAVERDOCK TUNNEL: 11     27.7      1.8     12.7
REMARK  3 active torsions:
REMARK  status: ('A' for Active; 'I' for Inactive)
REMARK    1  A    between atoms: C3_3  and  O4_4 
REMARK    2  A    between atoms: C15_13  and  O16_14 
REMARK    3  A    between atoms: C17_15  and  O18_16 
ROOT
ATOM      1  C1  <0> d   1      45.057   6.962  35.497  0.00  0.00     0.015 C 
ATOM      2  C2  <0> d   1      44.327   6.476  34.716  0.00  0.00    -0.078 C 
ATOM      3  C3  <0> d   1      43.412   5.867  33.737  0.00  0.00     0.128 C 
ATOM      4  C5  <0> d   1      43.954   4.497  33.283  0.00  0.00     0.052 C 
ATOM      5  C6  <0> d   1      44.176   4.597  31.759  0.00  0.00     0.010 C 
ATOM      6  C7  <0> d   1      43.201   5.726  31.312  0.00  0.00     0.002 C 
ATOM      7  C9  <0> d   1      41.799   5.117  31.294  0.00  0.00    -0.001 C 
ATOM      8  C11 <0> d   1      41.619   4.212  30.076  0.00  0.00     0.010 C 
ATOM      9  C12 <0> d   1      40.320   3.428  30.249  0.00  0.00     0.039 C 
ATOM     10  C13 <0> d   1      39.179   4.342  30.613  0.00  0.00    -0.049 A 
ATOM     11  C14 <0> d   1      37.888   3.852  30.464  0.00  0.00     0.047 A 
ATOM     12  C15 <0> d   1      36.795   4.636  30.787  0.00  0.00     0.099 A 
ATOM     13  C17 <0> d   1      36.991   5.926  31.267  0.00  0.00     0.099 A 
ATOM     14  C19 <0> d   1      38.278   6.412  31.413  0.00  0.00     0.047 A 
ATOM     15  C20 <0> d   1      39.372   5.624  31.082  0.00  0.00    -0.044 A 
ATOM     16  C21 <0> d   1      40.744   6.216  31.223  0.00  0.00     0.024 C 
ATOM     17  C23 <0> d   1      40.854   7.033  32.512  0.00  0.00     0.010 C 
ATOM     18  C24 <0> d   1      42.225   7.713  32.525  0.00  0.00     0.014 C 
ATOM     19  C25 <0> d   1      43.339   6.732  32.473  0.00  0.00     0.003 C 
ATOM     20  C26 <0> d   1      44.658   7.492  32.322  0.00  0.00     0.020 C 
ENDROOT
BRANCH   3  21
ATOM     21  O4  <0> d   1      42.110   5.718  34.308  0.00  0.00    -0.377 OA
ATOM     22  H28 <0> d   1      42.063   5.056  35.011  0.00  0.00     0.211 HD
ENDBRANCH   3  21
BRANCH  13  23
ATOM     23  O18 <0> d   1      35.925   6.705  31.593  0.00  0.00    -0.358 OA
ATOM     24  H39 <0> d   1      35.237   6.734  30.914  0.00  0.00     0.217 HD
ENDBRANCH  13  23
BRANCH  12  25
ATOM     25  O16 <0> d   1      35.535   4.146  30.635  0.00  0.00    -0.358 OA
ATOM     26  H38 <0> d   1      35.129   4.364  29.785  0.00  0.00     0.217 HD
ENDBRANCH  12  25
TORSDOF 3
ENDMDL
MODEL 13
REMARK CAVERDOCK RESULT:      27.2      0.000      0.000
REMARK CAVERDOCK CONSTRAINTS:       0.7      0.0      0.0      0.0
REMARK CAVERDOCK TUNNEL: 12     27.2      1.8     13.4
REMARK  3 active torsions:
REMARK  status: ('A' for Active; 'I' for Inactive)
REMARK    1  A    between atoms: C3_3  and  O4_4 
REMARK    2  A    between atoms: C15_13  and  O16_14 
REMARK    3  A    between atoms: C17_15  and  O18_16 
ROOT
ATOM      1  C1  <0> d   1      45.237   6.731  35.349  0.00  0.00     0.015 C 
ATOM      2  C2  <0> d   1      44.504   6.270  34.556  0.00  0.00    -0.078 C 
ATOM      3  C3  <0> d   1      43.585   5.693  33.561  0.00  0.00     0.128 C 
ATOM      4  C5  <0> d   1      44.245   4.485  32.866  0.00  0.00     0.052 C 
ATOM      5  C6  <0> d   1      44.317   4.831  31.363  0.00  0.00     0.010 C 
ATOM      6  C7  <0> d   1      43.179   5.875  31.164  0.00  0.00     0.002 C 
ATOM      7  C9  <0> d   1      41.864   5.096  31.151  0.00  0.00    -0.001 C 
ATOM      8  C11 <0> d   1      41.686   4.358  29.823  0.00  0.00     0.010 C 
ATOM      9  C12 <0> d   1      40.510   3.394  29.964  0.00  0.00     0.039 C 
ATOM     10  C13 <0> d   1      39.305   4.089  30.542  0.00  0.00    -0.049 A 
ATOM     11  C14 <0> d   1      38.073   3.460  30.410  0.00  0.00     0.047 A 
ATOM     12  C15 <0> d   1      36.928   4.039  30.925  0.00  0.00     0.099 A 
ATOM     13  C17 <0> d   1      37.010   5.262  31.582  0.00  0.00     0.099 A 
ATOM     14  C19 <0> d   1      38.237   5.887  31.711  0.00  0.00     0.047 A 
ATOM     15  C20 <0> d   1      39.384   5.305  31.188  0.00  0.00    -0.044 A 
ATOM     16  C21 <0> d   1      40.683   6.045  31.322  0.00  0.00     0.024 C 
ATOM     17  C23 <0> d   1      40.808   6.676  32.710  0.00  0.00     0.010 C 
ATOM     18  C24 <0> d   1      42.084   7.522  32.731  0.00  0.00     0.014 C 
ATOM     19  C25 <0> d   1      43.297   6.713  32.452  0.00  0.00     0.003 C 
ATOM     20  C26 <0> d   1      44.498   7.653  32.329  0.00  0.00     0.020 C 
ENDROOT
BRANCH   3  21
ATOM     21  O4  <0> d   1      42.365   5.294  34.192  0.00  0.00    -0.377 OA
ATOM     22  H28 <0> d   1      41.655   5.079  33.573  0.00  0.00     0.211 HD
ENDBRANCH   3  21
BRANCH  13  23
ATOM     23  O18 <0> d   1      35.891   5.840  32.096  0.00  0.00    -0.358 OA
ATOM     24  H39 <0> d   1      35.236   5.208  32.422  0.00  0.00     0.217 HD
ENDBRANCH  13  23
BRANCH  12  25
ATOM     25  O16 <0> d   1      35.726   3.416  30.788  0.00  0.00    -0.358 OA
ATOM     26  H38 <0> d   1      35.794   2.466  30.615  0.00  0.00     0.217 HD
ENDBRANCH  12  25
TORSDOF 3
ENDMDL
MODEL 14
REMARK CAVERDOCK RESULT:      27.3      0.000      0.000
REMARK CAVERDOCK CONSTRAINTS:       0.1      0.0      0.0      0.0
REMARK CAVERDOCK TUNNEL: 13     27.3      1.8     14.1
REMARK  3 active torsions:
REMARK  status: ('A' for Active; 'I' for Inactive)
REMARK    1  A    between atoms: C3_3  and  O4_4 
REMARK    2  A    between atoms: C15_13  and  O16_14 
REMARK    3  A    between atoms: C17_15  and  O18_16 
ROOT
ATOM      1  C1  <0> d   1      45.043   6.363  35.167  0.00  0.00     0.015 C 
ATOM      2  C2  <0> d   1      44.262   5.938  34.399  0.00  0.00    -0.078 C 
ATOM      3  C3  <0> d   1      43.283   5.406  33.437  0.00  0.00     0.128 C 
ATOM      4  C5  <0> d   1      43.845   4.147  32.749  0.00  0.00     0.052 C 
ATOM      5  C6  <0> d   1      43.903   4.461  31.239  0.00  0.00     0.010 C 
ATOM      6  C7  <0> d   1      42.831   5.574  31.047  0.00  0.00     0.002 C 
ATOM      7  C9  <0> d   1      41.467   4.884  31.079  0.00  0.00    -0.001 C 
ATOM      8  C11 <0> d   1      41.209   4.138  29.770  0.00  0.00     0.010 C 
ATOM      9  C12 <0> d   1      39.976   3.255  29.956  0.00  0.00     0.039 C 
ATOM     10  C13 <0> d   1      38.834   4.038  30.549  0.00  0.00    -0.049 A 
ATOM     11  C14 <0> d   1      37.561   3.490  30.458  0.00  0.00     0.047 A 
ATOM     12  C15 <0> d   1      36.469   4.152  30.988  0.00  0.00     0.099 A 
ATOM     13  C17 <0> d   1      36.647   5.377  31.621  0.00  0.00     0.099 A 
ATOM     14  C19 <0> d   1      37.916   5.922  31.710  0.00  0.00     0.047 A 
ATOM     15  C20 <0> d   1      39.009   5.257  31.171  0.00  0.00    -0.044 A 
ATOM     16  C21 <0> d   1      40.356   5.912  31.261  0.00  0.00     0.024 C 
ATOM     17  C23 <0> d   1      40.557   6.557  32.634  0.00  0.00     0.010 C 
ATOM     18  C24 <0> d   1      41.885   7.316  32.609  0.00  0.00     0.014 C 
ATOM     19  C25 <0> d   1      43.036   6.425  32.317  0.00  0.00     0.003 C 
ATOM     20  C26 <0> d   1      44.292   7.282  32.148  0.00  0.00     0.020 C 
ENDROOT
BRANCH   3  21
ATOM     21  O4  <0> d   1      42.056   5.100  34.103  0.00  0.00    -0.377 OA
ATOM     22  H28 <0> d   1      41.890   5.637  34.889  0.00  0.00     0.211 HD
ENDBRANCH   3  21
BRANCH  13  23
ATOM     23  O18 <0> d   1      35.582   6.036  32.151  0.00  0.00    -0.358 OA
ATOM     24  H39 <0> d   1      35.775   6.943  32.423  0.00  0.00     0.217 HD
ENDBRANCH  13  23
BRANCH  12  25
ATOM     25  O16 <0> d   1      35.226   3.607  30.891  0.00  0.00    -0.358 OA
ATOM     26  H38 <0> d   1      34.639   3.833  31.625  0.00  0.00     0.217 HD
ENDBRANCH  12  25
TORSDOF 3
ENDMDL
MODEL 15
REMARK CAVERDOCK RESULT:      28.2      0.000      0.000
REMARK CAVERDOCK CONSTRAINTS:       0.3      0.0      0.0      0.0
REMARK CAVERDOCK TUNNEL: 14     28.2      1.8    15.11
REMARK  3 active torsions:
REMARK  status: ('A' for Active; 'I' for Inactive)
REMARK    1  A    between atoms: C3_3  and  O4_4 
REMARK    2  A    between atoms: C15_13  and  O16_14 
REMARK    3  A    between atoms: C17_15  and  O18_16 
ROOT
ATOM      1  C1  <0> d   1      44.581   7.014  35.572  0.00  0.00     0.015 C 
ATOM      2  C2  <0> d   1      43.924   6.514  34.738  0.00  0.00    -0.078 C 
ATOM      3  C3  <0> d   1      43.099   5.888  33.692  0.00  0.00     0.128 C 
ATOM      4  C5  <0> d   1      43.914   4.811  32.947  0.00  0.00     0.052 C 
ATOM      5  C6  <0> d   1      43.968   5.249  31.467  0.00  0.00     0.010 C 
ATOM      6  C7  <0> d   1      42.714   6.156  31.299  0.00  0.00     0.002 C 
ATOM      7  C9  <0> d   1      41.505   5.226  31.212  0.00  0.00    -0.001 C 
ATOM      8  C11 <0> d   1      41.441   4.550  29.842  0.00  0.00     0.010 C 
ATOM      9  C12 <0> d   1      40.390   3.443  29.902  0.00  0.00     0.039 C 
ATOM     10  C13 <0> d   1      39.099   3.952  30.488  0.00  0.00    -0.049 A 
ATOM     11  C14 <0> d   1      37.956   3.187  30.293  0.00  0.00     0.047 A 
ATOM     12  C15 <0> d   1      36.740   3.592  30.811  0.00  0.00     0.099 A 
ATOM     13  C17 <0> d   1      36.661   4.776  31.537  0.00  0.00     0.099 A 
ATOM     14  C19 <0> d   1      37.800   5.537  31.729  0.00  0.00     0.047 A 
ATOM     15  C20 <0> d   1      39.018   5.129  31.202  0.00  0.00    -0.044 A 
ATOM     16  C21 <0> d   1      40.214   6.013  31.407  0.00  0.00     0.024 C 
ATOM     17  C23 <0> d   1      40.238   6.574  32.830  0.00  0.00     0.010 C 
ATOM     18  C24 <0> d   1      41.399   7.565  32.928  0.00  0.00     0.014 C 
ATOM     19  C25 <0> d   1      42.707   6.928  32.634  0.00  0.00     0.003 C 
ATOM     20  C26 <0> d   1      43.785   8.012  32.591  0.00  0.00     0.020 C 
ENDROOT
BRANCH   3  21
ATOM     21  O4  <0> d   1      41.928   5.308  34.270  0.00  0.00    -0.377 OA
ATOM     22  H28 <0> d   1      41.594   5.784  35.042  0.00  0.00     0.211 HD
ENDBRANCH   3  21
BRANCH  13  23
ATOM     23  O18 <0> d   1      35.471   5.183  32.056  0.00  0.00    -0.358 OA
ATOM     24  H39 <0> d   1      35.503   6.050  32.481  0.00  0.00     0.217 HD
ENDBRANCH  13  23
BRANCH  12  25
ATOM     25  O16 <0> d   1      35.627   2.836  30.612  0.00  0.00    -0.358 OA
ATOM     26  H38 <0> d   1      35.748   1.898  30.811  0.00  0.00     0.217 HD
ENDBRANCH  12  25
TORSDOF 3
ENDMDL
MODEL 16
REMARK CAVERDOCK RESULT:      30.4      0.000      0.000
REMARK CAVERDOCK CONSTRAINTS:       0.3      0.0      0.0      0.0
REMARK CAVERDOCK TUNNEL: 15     30.4      1.8     16.1
REMARK  3 active torsions:
REMARK  status: ('A' for Active; 'I' for Inactive)
REMARK    1  A    between atoms: C3_3  and  O4_4 
REMARK    2  A    between atoms: C15_13  and  O16_14 
REMARK    3  A    between atoms: C17_15  and  O18_16 
ROOT
ATOM      1  C1  <0> d   1      35.352   2.699  28.774  0.00  0.00     0.015 C 
ATOM      2  C2  <0> d   1      36.025   3.186  29.604  0.00  0.00    -0.078 C 
ATOM      3  C3  <0> d   1      36.869   3.796  30.645  0.00  0.00     0.128 C 
ATOM      4  C5  <0> d   1      36.069   3.953  31.953  0.00  0.00     0.052 C 
ATOM      5  C6  <0> d   1      36.041   5.463  32.271  0.00  0.00     0.010 C 
ATOM      6  C7  <0> d   1      37.297   6.023  31.541  0.00  0.00     0.002 C 
ATOM      7  C9  <0> d   1      38.508   5.639  32.390  0.00  0.00    -0.001 C 
ATOM      8  C11 <0> d   1      38.597   6.522  33.635  0.00  0.00     0.010 C 
ATOM      9  C12 <0> d   1      39.648   5.927  34.571  0.00  0.00     0.039 C 
ATOM     10  C13 <0> d   1      40.928   5.633  33.832  0.00  0.00    -0.049 A 
ATOM     11  C14 <0> d   1      42.075   5.424  34.587  0.00  0.00     0.047 A 
ATOM     12  C15 <0> d   1      43.281   5.141  33.973  0.00  0.00     0.099 A 
ATOM     13  C17 <0> d   1      43.346   5.064  32.586  0.00  0.00     0.099 A 
ATOM     14  C19 <0> d   1      42.203   5.274  31.836  0.00  0.00     0.047 A 
ATOM     15  C20 <0> d   1      40.995   5.563  32.456  0.00  0.00    -0.044 A 
ATOM     16  C21 <0> d   1      39.794   5.821  31.592  0.00  0.00     0.024 C 
ATOM     17  C23 <0> d   1      39.745   4.836  30.423  0.00  0.00     0.010 C 
ATOM     18  C24 <0> d   1      38.581   5.238  29.515  0.00  0.00     0.014 C 
ATOM     19  C25 <0> d   1      37.279   5.215  30.228  0.00  0.00     0.003 C 
ATOM     20  C26 <0> d   1      36.201   5.785  29.304  0.00  0.00     0.020 C 
ENDROOT
BRANCH   3  21
ATOM     21  O4  <0> d   1      38.030   2.993  30.869  0.00  0.00    -0.377 OA
ATOM     22  H28 <0> d   1      37.883   2.046  30.748  0.00  0.00     0.211 HD
ENDBRANCH   3  21
BRANCH  13  23
ATOM     23  O18 <0> d   1      44.526   4.783  31.970  0.00  0.00    -0.358 OA
ATOM     24  H39 <0> d   1      45.304   4.941  32.520  0.00  0.00     0.217 HD
ENDBRANCH  13  23
BRANCH  12  25
ATOM     25  O16 <0> d   1      44.398   4.941  34.723  0.00  0.00    -0.358 OA
ATOM     26  H38 <0> d   1      44.584   5.653  35.350  0.00  0.00     0.217 HD
ENDBRANCH  12  25
TORSDOF 3
ENDMDL
MODEL 17
REMARK CAVERDOCK RESULT:      23.8      0.000      0.000
REMARK CAVERDOCK CONSTRAINTS:       0.0      0.0      0.0      0.0
REMARK CAVERDOCK TUNNEL: 16     23.8      1.9     17.3
REMARK  3 active torsions:
REMARK  status: ('A' for Active; 'I' for Inactive)
REMARK    1  A    between atoms: C3_3  and  O4_4 
REMARK    2  A    between atoms: C15_13  and  O16_14 
REMARK    3  A    between atoms: C17_15  and  O18_16 
ROOT
ATOM      1  C1  <0> d   1      44.229   6.720  35.248  0.00  0.00     0.015 C 
ATOM      2  C2  <0> d   1      43.522   6.195  34.472  0.00  0.00    -0.078 C 
ATOM      3  C3  <0> d   1      42.636   5.536  33.498  0.00  0.00     0.128 C 
ATOM      4  C5  <0> d   1      43.310   4.267  32.940  0.00  0.00     0.052 C 
ATOM      5  C6  <0> d   1      43.442   4.475  31.416  0.00  0.00     0.010 C 
ATOM      6  C7  <0> d   1      42.322   5.504  31.080  0.00  0.00     0.002 C 
ATOM      7  C9  <0> d   1      41.001   4.735  31.087  0.00  0.00    -0.001 C 
ATOM      8  C11 <0> d   1      40.866   3.882  29.825  0.00  0.00     0.010 C 
ATOM      9  C12 <0> d   1      39.676   2.942  30.007  0.00  0.00     0.039 C 
ATOM     10  C13 <0> d   1      38.457   3.693  30.474  0.00  0.00    -0.049 A 
ATOM     11  C14 <0> d   1      37.225   3.063  30.352  0.00  0.00     0.047 A 
ATOM     12  C15 <0> d   1      36.067   3.693  30.768  0.00  0.00     0.099 A 
ATOM     13  C17 <0> d   1      36.136   4.969  31.316  0.00  0.00     0.099 A 
ATOM     14  C19 <0> d   1      37.363   5.595  31.435  0.00  0.00     0.047 A 
ATOM     15  C20 <0> d   1      38.524   4.962  31.011  0.00  0.00    -0.044 A 
ATOM     16  C21 <0> d   1      39.824   5.703  31.127  0.00  0.00     0.024 C 
ATOM     17  C23 <0> d   1      39.903   6.456  32.457  0.00  0.00     0.010 C 
ATOM     18  C24 <0> d   1      41.184   7.292  32.451  0.00  0.00     0.014 C 
ATOM     19  C25 <0> d   1      42.400   6.454  32.292  0.00  0.00     0.003 C 
ATOM     20  C26 <0> d   1      43.613   7.372  32.131  0.00  0.00     0.020 C 
ENDROOT
BRANCH   3  21
ATOM     21  O4  <0> d   1      41.390   5.203  34.115  0.00  0.00    -0.377 OA
ATOM     22  H28 <0> d   1      40.723   5.900  34.056  0.00  0.00     0.211 HD
ENDBRANCH   3  21
BRANCH  13  23
ATOM     23  O18 <0> d   1      35.004   5.597  31.734  0.00  0.00    -0.358 OA
ATOM     24  H39 <0> d   1      34.970   5.754  32.686  0.00  0.00     0.217 HD
ENDBRANCH  13  23
BRANCH  12  25
ATOM     25  O16 <0> d   1      34.866   3.066  30.642  0.00  0.00    -0.358 OA
ATOM     26  H38 <0> d   1      34.190   3.384  31.257  0.00  0.00     0.217 HD
ENDBRANCH  12  25
TORSDOF 3
ENDMDL
MODEL 18
REMARK CAVERDOCK RESULT:      24.0      0.000      0.000
REMARK CAVERDOCK CONSTRAINTS:       0.0      0.0      0.0      0.0
REMARK CAVERDOCK TUNNEL: 17     24.0      1.9     18.5
REMARK  3 active torsions:
REMARK  status: ('A' for Active; 'I' for Inactive)
REMARK    1  A    between atoms: C3_3  and  O4_4 
REMARK    2  A    between atoms: C15_13  and  O16_14 
REMARK    3  A    between atoms: C17_15  and  O18_16 
ROOT
ATOM      1  C1  <0> d   1      43.992   6.628  35.170  0.00  0.00     0.015 C 
ATOM      2  C2  <0> d   1      43.266   6.099  34.414  0.00  0.00    -0.078 C 
ATOM      3  C3  <0> d   1      42.355   5.437  33.466  0.00  0.00     0.128 C 
ATOM      4  C5  <0> d   1      42.998   4.143  32.928  0.00  0.00     0.052 C 
ATOM      5  C6  <0> d   1      43.116   4.315  31.399  0.00  0.00     0.010 C 
ATOM      6  C7  <0> d   1      42.012   5.358  31.053  0.00  0.00     0.002 C 
ATOM      7  C9  <0> d   1      40.676   4.615  31.092  0.00  0.00    -0.001 C 
ATOM      8  C11 <0> d   1      40.510   3.738  29.851  0.00  0.00     0.010 C 
ATOM      9  C12 <0> d   1      39.304   2.825  30.067  0.00  0.00     0.039 C 
ATOM     10  C13 <0> d   1      38.106   3.611  30.531  0.00  0.00    -0.049 A 
ATOM     11  C14 <0> d   1      36.860   3.002  30.437  0.00  0.00     0.047 A 
ATOM     12  C15 <0> d   1      35.720   3.664  30.853  0.00  0.00     0.099 A 
ATOM     13  C17 <0> d   1      35.820   4.950  31.372  0.00  0.00     0.099 A 
ATOM     14  C19 <0> d   1      37.061   5.555  31.463  0.00  0.00     0.047 A 
ATOM     15  C20 <0> d   1      38.204   4.889  31.039  0.00  0.00    -0.044 A 
ATOM     16  C21 <0> d   1      39.519   5.607  31.124  0.00  0.00     0.024 C 
ATOM     17  C23 <0> d   1      39.628   6.387  32.436  0.00  0.00     0.010 C 
ATOM     18  C24 <0> d   1      40.926   7.197  32.397  0.00  0.00     0.014 C 
ATOM     19  C25 <0> d   1      42.123   6.333  32.243  0.00  0.00     0.003 C 
ATOM     20  C26 <0> d   1      43.352   7.223  32.047  0.00  0.00     0.020 C 
ENDROOT
BRANCH   3  21
ATOM     21  O4  <0> d   1      41.111   5.142  34.104  0.00  0.00    -0.377 OA
ATOM     22  H28 <0> d   1      40.447   4.760  33.514  0.00  0.00     0.211 HD
ENDBRANCH   3  21
BRANCH  13  23
ATOM     23  O18 <0> d   1      34.706   5.610  31.788  0.00  0.00    -0.358 OA
ATOM     24  H39 <0> d   1      34.458   5.425  32.704  0.00  0.00     0.217 HD
ENDBRANCH  13  23
BRANCH  12  25
ATOM     25  O16 <0> d   1      34.505   3.059  30.754  0.00  0.00    -0.358 OA
ATOM     26  H38 <0> d   1      34.546   2.093  30.756  0.00  0.00     0.217 HD
ENDBRANCH  12  25
TORSDOF 3
ENDMDL
MODEL 19
REMARK CAVERDOCK RESULT:      24.1      0.000      0.000
REMARK CAVERDOCK CONSTRAINTS:       0.0      0.0      0.0      0.0
REMARK CAVERDOCK TUNNEL: 18     24.1      1.9     19.5
REMARK  3 active torsions:
REMARK  status: ('A' for Active; 'I' for Inactive)
REMARK    1  A    between atoms: C3_3  and  O4_4 
REMARK    2  A    between atoms: C15_13  and  O16_14 
REMARK    3  A    between atoms: C17_15  and  O18_16 
ROOT
ATOM      1  C1  <0> d   1      43.953   6.598  35.184  0.00  0.00     0.015 C 
ATOM      2  C2  <0> d   1      43.197   6.109  34.431  0.00  0.00    -0.078 C 
ATOM      3  C3  <0> d   1      42.248   5.496  33.487  0.00  0.00     0.128 C 
ATOM      4  C5  <0> d   1      42.878   4.249  32.835  0.00  0.00     0.052 C 
ATOM      5  C6  <0> d   1      42.918   4.522  31.316  0.00  0.00     0.010 C 
ATOM      6  C7  <0> d   1      41.786   5.569  31.094  0.00  0.00     0.002 C 
ATOM      7  C9  <0> d   1      40.463   4.806  31.149  0.00  0.00    -0.001 C 
ATOM      8  C11 <0> d   1      40.245   4.009  29.862  0.00  0.00     0.010 C 
ATOM      9  C12 <0> d   1      39.062   3.066  30.077  0.00  0.00     0.039 C 
ATOM     10  C13 <0> d   1      37.879   3.802  30.649  0.00  0.00    -0.049 A 
ATOM     11  C14 <0> d   1      36.638   3.183  30.577  0.00  0.00     0.047 A 
ATOM     12  C15 <0> d   1      35.512   3.799  31.090  0.00  0.00     0.099 A 
ATOM     13  C17 <0> d   1      35.623   5.050  31.686  0.00  0.00     0.099 A 
ATOM     14  C19 <0> d   1      36.860   5.666  31.756  0.00  0.00     0.047 A 
ATOM     15  C20 <0> d   1      37.988   5.047  31.234  0.00  0.00    -0.044 A 
ATOM     16  C21 <0> d   1      39.297   5.777  31.302  0.00  0.00     0.024 C 
ATOM     17  C23 <0> d   1      39.463   6.471  32.655  0.00  0.00     0.010 C 
ATOM     18  C24 <0> d   1      40.747   7.301  32.606  0.00  0.00     0.014 C 
ATOM     19  C25 <0> d   1      41.945   6.466  32.337  0.00  0.00     0.003 C 
ATOM     20  C26 <0> d   1      43.152   7.385  32.141  0.00  0.00     0.020 C 
ENDROOT
BRANCH   3  21
ATOM     21  O4  <0> d   1      41.040   5.142  34.164  0.00  0.00    -0.377 OA
ATOM     22  H28 <0> d   1      40.263   5.107  33.590  0.00  0.00     0.211 HD
ENDBRANCH   3  21
BRANCH  13  23
ATOM     23  O18 <0> d   1      34.523   5.666  32.198  0.00  0.00    -0.358 OA
ATOM     24  H39 <0> d   1      34.687   6.140  33.024  0.00  0.00     0.217 HD
ENDBRANCH  13  23
BRANCH  12  25
ATOM     25  O16 <0> d   1      34.301   3.184  31.011  0.00  0.00    -0.358 OA
ATOM     26  H38 <0> d   1      33.829   3.350  30.183  0.00  0.00     0.217 HD
ENDBRANCH  12  25
TORSDOF 3
ENDMDL
MODEL 20
REMARK CAVERDOCK RESULT:      25.2      0.000      0.000
REMARK CAVERDOCK CONSTRAINTS:       0.0      0.0      0.0      0.0
REMARK CAVERDOCK TUNNEL: 19     25.2      1.9     20.1
REMARK  3 active torsions:
REMARK  status: ('A' for Active; 'I' for Inactive)
REMARK    1  A    between atoms: C3_3  and  O4_4 
REMARK    2  A    between atoms: C15_13  and  O16_14 
REMARK    3  A    between atoms: C17_15  and  O18_16 
ROOT
ATOM      1  C1  <0> d   1      43.632   6.694  35.087  0.00  0.00     0.015 C 
ATOM      2  C2  <0> d   1      42.892   6.160  34.348  0.00  0.00    -0.078 C 
ATOM      3  C3  <0> d   1      41.964   5.491  33.422  0.00  0.00     0.128 C 
ATOM      4  C5  <0> d   1      42.632   4.241  32.813  0.00  0.00     0.052 C 
ATOM      5  C6  <0> d   1      42.671   4.465  31.286  0.00  0.00     0.010 C 
ATOM      6  C7  <0> d   1      41.512   5.472  31.026  0.00  0.00     0.002 C 
ATOM      7  C9  <0> d   1      40.210   4.676  31.101  0.00  0.00    -0.001 C 
ATOM      8  C11 <0> d   1      40.020   3.831  29.841  0.00  0.00     0.010 C 
ATOM      9  C12 <0> d   1      38.862   2.863  30.082  0.00  0.00     0.039 C 
ATOM     10  C13 <0> d   1      37.657   3.585  30.626  0.00  0.00    -0.049 A 
ATOM     11  C14 <0> d   1      36.433   2.929  30.569  0.00  0.00     0.047 A 
ATOM     12  C15 <0> d   1      35.288   3.531  31.058  0.00  0.00     0.099 A 
ATOM     13  C17 <0> d   1      35.363   4.803  31.613  0.00  0.00     0.099 A 
ATOM     14  C19 <0> d   1      36.582   5.455  31.667  0.00  0.00     0.047 A 
ATOM     15  C20 <0> d   1      37.728   4.850  31.170  0.00  0.00    -0.044 A 
ATOM     16  C21 <0> d   1      39.017   5.618  31.219  0.00  0.00     0.024 C 
ATOM     17  C23 <0> d   1      39.157   6.361  32.549  0.00  0.00     0.010 C 
ATOM     18  C24 <0> d   1      40.419   7.224  32.477  0.00  0.00     0.014 C 
ATOM     19  C25 <0> d   1      41.640   6.414  32.240  0.00  0.00     0.003 C 
ATOM     20  C26 <0> d   1      42.823   7.359  32.018  0.00  0.00     0.020 C 
ENDROOT
BRANCH   3  21
ATOM     21  O4  <0> d   1      40.764   5.126  34.106  0.00  0.00    -0.377 OA
ATOM     22  H28 <0> d   1      40.865   5.053  35.065  0.00  0.00     0.211 HD
ENDBRANCH   3  21
BRANCH  13  23
ATOM     23  O18 <0> d   1      34.244   5.404  32.101  0.00  0.00    -0.358 OA
ATOM     24  H39 <0> d   1      34.396   5.932  32.897  0.00  0.00     0.217 HD
ENDBRANCH  13  23
BRANCH  12  25
ATOM     25  O16 <0> d   1      34.095   2.880  30.995  0.00  0.00    -0.358 OA
ATOM     26  H38 <0> d   1      33.410   3.260  31.563  0.00  0.00     0.217 HD
ENDBRANCH  12  25
TORSDOF 3
ENDMDL
MODEL 21
REMARK CAVERDOCK RESULT:      24.9      0.000      0.000
REMARK CAVERDOCK CONSTRAINTS:       0.0      0.0      0.0      0.0
REMARK CAVERDOCK TUNNEL: 20     24.9      1.9     21.1
REMARK  3 active torsions:
REMARK  status: ('A' for Active; 'I' for Inactive)
REMARK    1  A    between atoms: C3_3  and  O4_4 
REMARK    2  A    between atoms: C15_13  and  O16_14 
REMARK    3  A    between atoms: C17_15  and  O18_16 
ROOT
ATOM      1  C1  <0> d   1      43.573   6.356  34.905  0.00  0.00     0.015 C 
ATOM      2  C2  <0> d   1      42.796   5.899  34.152  0.00  0.00    -0.078 C 
ATOM      3  C3  <0> d   1      41.822   5.327  33.208  0.00  0.00     0.128 C 
ATOM      4  C5  <0> d   1      42.422   4.090  32.511  0.00  0.00     0.052 C 
ATOM      5  C6  <0> d   1      42.439   4.405  31.000  0.00  0.00     0.010 C 
ATOM      6  C7  <0> d   1      41.320   5.474  30.827  0.00  0.00     0.002 C 
ATOM      7  C9  <0> d   1      39.987   4.729  30.884  0.00  0.00    -0.001 C 
ATOM      8  C11 <0> d   1      39.735   3.971  29.580  0.00  0.00     0.010 C 
ATOM      9  C12 <0> d   1      38.541   3.041  29.789  0.00  0.00     0.039 C 
ATOM     10  C13 <0> d   1      37.380   3.778  30.403  0.00  0.00    -0.049 A 
ATOM     11  C14 <0> d   1      36.128   3.179  30.335  0.00  0.00     0.047 A 
ATOM     12  C15 <0> d   1      35.020   3.797  30.885  0.00  0.00     0.099 A 
ATOM     13  C17 <0> d   1      35.161   5.030  31.513  0.00  0.00     0.099 A 
ATOM     14  C19 <0> d   1      36.408   5.625  31.579  0.00  0.00     0.047 A 
ATOM     15  C20 <0> d   1      37.517   5.003  31.020  0.00  0.00    -0.044 A 
ATOM     16  C21 <0> d   1      38.839   5.712  31.085  0.00  0.00     0.024 C 
ATOM     17  C23 <0> d   1      39.038   6.366  32.454  0.00  0.00     0.010 C 
ATOM     18  C24 <0> d   1      40.334   7.178  32.405  0.00  0.00     0.014 C 
ATOM     19  C25 <0> d   1      41.514   6.333  32.092  0.00  0.00     0.003 C 
ATOM     20  C26 <0> d   1      42.732   7.240  31.900  0.00  0.00     0.020 C 
ENDROOT
BRANCH   3  21
ATOM     21  O4  <0> d   1      40.621   4.972  33.897  0.00  0.00    -0.377 OA
ATOM     22  H28 <0> d   1      40.140   5.727  34.263  0.00  0.00     0.211 HD
ENDBRANCH   3  21
BRANCH  13  23
ATOM     23  O18 <0> d   1      34.080   5.646  32.062  0.00  0.00    -0.358 OA
ATOM     24  H39 <0> d   1      33.864   6.496  31.657  0.00  0.00     0.217 HD
ENDBRANCH  13  23
BRANCH  12  25
ATOM     25  O16 <0> d   1      33.799   3.202  30.810  0.00  0.00    -0.358 OA
ATOM     26  H38 <0> d   1      33.083   3.726  31.195  0.00  0.00     0.217 HD
ENDBRANCH  12  25
TORSDOF 3
ENDMDL
MODEL 22
REMARK CAVERDOCK RESULT:      25.5      0.000      0.000
REMARK CAVERDOCK CONSTRAINTS:       0.0      0.0      0.0      0.0
REMARK CAVERDOCK TUNNEL: 21     25.5      1.8     22.7
REMARK  3 active torsions:
REMARK  status: ('A' for Active; 'I' for Inactive)
REMARK    1  A    between atoms: C3_3  and  O4_4 
REMARK    2  A    between atoms: C15_13  and  O16_14 
REMARK    3  A    between atoms: C17_15  and  O18_16 
ROOT
ATOM      1  C1  <0> d   1      43.172   6.396  35.101  0.00  0.00     0.015 C 
ATOM      2  C2  <0> d   1      42.427   5.900  34.341  0.00  0.00    -0.078 C 
ATOM      3  C3  <0> d   1      41.493   5.278  33.388  0.00  0.00     0.128 C 
ATOM      4  C5  <0> d   1      42.151   4.053  32.722  0.00  0.00     0.052 C 
ATOM      5  C6  <0> d   1      42.187   4.345  31.206  0.00  0.00     0.010 C 
ATOM      6  C7  <0> d   1      41.034   5.370  30.995  0.00  0.00     0.002 C 
ATOM      7  C9  <0> d   1      39.727   4.578  31.038  0.00  0.00    -0.001 C 
ATOM      8  C11 <0> d   1      39.529   3.791  29.742  0.00  0.00     0.010 C 
ATOM      9  C12 <0> d   1      38.366   2.821  29.943  0.00  0.00     0.039 C 
ATOM     10  C13 <0> d   1      37.166   3.525  30.522  0.00  0.00    -0.049 A 
ATOM     11  C14 <0> d   1      35.939   2.880  30.440  0.00  0.00     0.047 A 
ATOM     12  C15 <0> d   1      34.799   3.466  30.959  0.00  0.00     0.099 A 
ATOM     13  C17 <0> d   1      34.882   4.712  31.570  0.00  0.00     0.099 A 
ATOM     14  C19 <0> d   1      36.105   5.353  31.650  0.00  0.00     0.047 A 
ATOM     15  C20 <0> d   1      37.247   4.764  31.123  0.00  0.00    -0.044 A 
ATOM     16  C21 <0> d   1      38.541   5.521  31.202  0.00  0.00     0.024 C 
ATOM     17  C23 <0> d   1      38.689   6.203  32.563  0.00  0.00     0.010 C 
ATOM     18  C24 <0> d   1      39.955   7.061  32.526  0.00  0.00     0.014 C 
ATOM     19  C25 <0> d   1      41.171   6.255  32.249  0.00  0.00     0.003 C 
ATOM     20  C26 <0> d   1      42.359   7.202  32.066  0.00  0.00     0.020 C 
ENDROOT
BRANCH   3  21
ATOM     21  O4  <0> d   1      40.292   4.890  34.059  0.00  0.00    -0.377 OA
ATOM     22  H28 <0> d   1      39.875   5.603  34.560  0.00  0.00     0.211 HD
ENDBRANCH   3  21
BRANCH  13  23
ATOM     23  O18 <0> d   1      33.769   5.297  32.088  0.00  0.00    -0.358 OA
ATOM     24  H39 <0> d   1      33.952   6.046  32.670  0.00  0.00     0.217 HD
ENDBRANCH  13  23
BRANCH  12  25
ATOM     25  O16 <0> d   1      33.602   2.826  30.870  0.00  0.00    -0.358 OA
ATOM     26  H38 <0> d   1      32.971   3.252  30.274  0.00  0.00     0.217 HD
ENDBRANCH  12  25
TORSDOF 3
ENDMDL
MODEL 23
REMARK CAVERDOCK RESULT:      26.4      0.000      0.000
REMARK CAVERDOCK CONSTRAINTS:       0.0      0.0      0.0      0.0
REMARK CAVERDOCK TUNNEL: 22     26.4      1.8     23.1
REMARK  3 active torsions:
REMARK  status: ('A' for Active; 'I' for Inactive)
REMARK    1  A    between atoms: C3_3  and  O4_4 
REMARK    2  A    between atoms: C15_13  and  O16_14 
REMARK    3  A    between atoms: C17_15  and  O18_16 
ROOT
ATOM      1  C1  <0> d   1      42.929   6.339  35.109  0.00  0.00     0.015 C 
ATOM      2  C2  <0> d   1      42.180   5.848  34.350  0.00  0.00    -0.078 C 
ATOM      3  C3  <0> d   1      41.241   5.233  33.398  0.00  0.00     0.128 C 
ATOM      4  C5  <0> d   1      41.880   3.988  32.751  0.00  0.00     0.052 C 
ATOM      5  C6  <0> d   1      41.932   4.261  31.232  0.00  0.00     0.010 C 
ATOM      6  C7  <0> d   1      40.800   5.305  31.001  0.00  0.00     0.002 C 
ATOM      7  C9  <0> d   1      39.478   4.538  31.044  0.00  0.00    -0.001 C 
ATOM      8  C11 <0> d   1      39.274   3.740  29.756  0.00  0.00     0.010 C 
ATOM      9  C12 <0> d   1      38.092   2.795  29.960  0.00  0.00     0.039 C 
ATOM     10  C13 <0> d   1      36.902   3.528  30.523  0.00  0.00    -0.049 A 
ATOM     11  C14 <0> d   1      35.663   2.905  30.439  0.00  0.00     0.047 A 
ATOM     12  C15 <0> d   1      34.530   3.518  30.943  0.00  0.00     0.099 A 
ATOM     13  C17 <0> d   1      34.633   4.770  31.540  0.00  0.00     0.099 A 
ATOM     14  C19 <0> d   1      35.868   5.389  31.621  0.00  0.00     0.047 A 
ATOM     15  C20 <0> d   1      37.002   4.772  31.109  0.00  0.00    -0.044 A 
ATOM     16  C21 <0> d   1      38.309   5.506  31.188  0.00  0.00     0.024 C 
ATOM     17  C23 <0> d   1      38.461   6.201  32.542  0.00  0.00     0.010 C 
ATOM     18  C24 <0> d   1      39.743   7.034  32.504  0.00  0.00     0.014 C 
ATOM     19  C25 <0> d   1      40.946   6.202  32.246  0.00  0.00     0.003 C 
ATOM     20  C26 <0> d   1      42.152   7.124  32.060  0.00  0.00     0.020 C 
ENDROOT
BRANCH   3  21
ATOM     21  O4  <0> d   1      40.028   4.876  34.065  0.00  0.00    -0.377 OA
ATOM     22  H28 <0> d   1      39.228   5.095  33.569  0.00  0.00     0.211 HD
ENDBRANCH   3  21
BRANCH  13  23
ATOM     23  O18 <0> d   1      33.528   5.382  32.043  0.00  0.00    -0.358 OA
ATOM     24  H39 <0> d   1      33.631   5.697  32.951  0.00  0.00     0.217 HD
ENDBRANCH  13  23
BRANCH  12  25
ATOM     25  O16 <0> d   1      33.322   2.900  30.853  0.00  0.00    -0.358 OA
ATOM     26  H38 <0> d   1      32.846   2.844  31.693  0.00  0.00     0.217 HD
ENDBRANCH  12  25
TORSDOF 3
ENDMDL
MODEL 24
REMARK CAVERDOCK RESULT:      25.9      0.000      0.000
REMARK CAVERDOCK CONSTRAINTS:       0.0      0.0      0.0      0.0
REMARK CAVERDOCK TUNNEL: 23     25.9      1.8     24.3
REMARK  3 active torsions:
REMARK  status: ('A' for Active; 'I' for Inactive)
REMARK    1  A    between atoms: C3_3  and  O4_4 
REMARK    2  A    between atoms: C15_13  and  O16_14 
REMARK    3  A    between atoms: C17_15  and  O18_16 
ROOT
ATOM      1  C1  <0> d   1      42.910   5.938  34.831  0.00  0.00     0.015 C 
ATOM      2  C2  <0> d   1      42.103   5.505  34.097  0.00  0.00    -0.078 C 
ATOM      3  C3  <0> d   1      41.090   4.962  33.176  0.00  0.00     0.128 C 
ATOM      4  C5  <0> d   1      41.653   3.735  32.432  0.00  0.00     0.052 C 
ATOM      5  C6  <0> d   1      41.620   4.082  30.928  0.00  0.00     0.010 C 
ATOM      6  C7  <0> d   1      40.507   5.164  30.817  0.00  0.00     0.002 C 
ATOM      7  C9  <0> d   1      39.168   4.431  30.906  0.00  0.00    -0.001 C 
ATOM      8  C11 <0> d   1      38.863   3.704  29.596  0.00  0.00     0.010 C 
ATOM      9  C12 <0> d   1      37.669   2.780  29.828  0.00  0.00     0.039 C 
ATOM     10  C13 <0> d   1      36.537   3.514  30.497  0.00  0.00    -0.049 A 
ATOM     11  C14 <0> d   1      35.278   2.928  30.461  0.00  0.00     0.047 A 
ATOM     12  C15 <0> d   1      34.196   3.544  31.063  0.00  0.00     0.099 A 
ATOM     13  C17 <0> d   1      34.371   4.762  31.712  0.00  0.00     0.099 A 
ATOM     14  C19 <0> d   1      35.625   5.344  31.746  0.00  0.00     0.047 A 
ATOM     15  C20 <0> d   1      36.708   4.725  31.135  0.00  0.00    -0.044 A 
ATOM     16  C21 <0> d   1      38.038   5.420  31.169  0.00  0.00     0.024 C 
ATOM     17  C23 <0> d   1      38.292   6.042  32.543  0.00  0.00     0.010 C 
ATOM     18  C24 <0> d   1      39.593   6.843  32.465  0.00  0.00     0.014 C 
ATOM     19  C25 <0> d   1      40.753   5.995  32.093  0.00  0.00     0.003 C 
ATOM     20  C26 <0> d   1      41.972   6.894  31.877  0.00  0.00     0.020 C 
ENDROOT
BRANCH   3  21
ATOM     21  O4  <0> d   1      39.910   4.603  33.899  0.00  0.00    -0.377 OA
ATOM     22  H28 <0> d   1      39.696   3.661  33.859  0.00  0.00     0.211 HD
ENDBRANCH   3  21
BRANCH  13  23
ATOM     23  O18 <0> d   1      33.316   5.376  32.312  0.00  0.00    -0.358 OA
ATOM     24  H39 <0> d   1      33.241   5.195  33.258  0.00  0.00     0.217 HD
ENDBRANCH  13  23
BRANCH  12  25
ATOM     25  O16 <0> d   1      32.967   2.963  31.019  0.00  0.00    -0.358 OA
ATOM     26  H38 <0> d   1      32.418   3.260  30.281  0.00  0.00     0.217 HD
ENDBRANCH  12  25
TORSDOF 3
ENDMDL
MODEL 25
REMARK CAVERDOCK RESULT:      25.7      0.000      0.000
REMARK CAVERDOCK CONSTRAINTS:       0.0      0.0      0.0      0.0
REMARK CAVERDOCK TUNNEL: 24     25.7      1.8     25.5
REMARK  3 active torsions:
REMARK  status: ('A' for Active; 'I' for Inactive)
REMARK    1  A    between atoms: C3_3  and  O4_4 
REMARK    2  A    between atoms: C15_13  and  O16_14 
REMARK    3  A    between atoms: C17_15  and  O18_16 
ROOT
ATOM      1  C1  <0> d   1      43.223   5.680  34.161  0.00  0.00     0.015 C 
ATOM      2  C2  <0> d   1      42.277   5.361  33.544  0.00  0.00    -0.078 C 
ATOM      3  C3  <0> d   1      41.090   4.962  32.769  0.00  0.00     0.128 C 
ATOM      4  C5  <0> d   1      41.443   3.800  31.819  0.00  0.00     0.052 C 
ATOM      5  C6  <0> d   1      41.171   4.308  30.387  0.00  0.00     0.010 C 
ATOM      6  C7  <0> d   1      40.120   5.440  30.584  0.00  0.00     0.002 C 
ATOM      7  C9  <0> d   1      38.776   4.755  30.837  0.00  0.00    -0.001 C 
ATOM      8  C11 <0> d   1      38.207   4.186  29.537  0.00  0.00     0.010 C 
ATOM      9  C12 <0> d   1      37.019   3.291  29.885  0.00  0.00     0.039 C 
ATOM     10  C13 <0> d   1      36.065   3.994  30.815  0.00  0.00    -0.049 A 
ATOM     11  C14 <0> d   1      34.787   3.466  30.947  0.00  0.00     0.047 A 
ATOM     12  C15 <0> d   1      33.864   4.056  31.790  0.00  0.00     0.099 A 
ATOM     13  C17 <0> d   1      34.219   5.189  32.514  0.00  0.00     0.099 A 
ATOM     14  C19 <0> d   1      35.492   5.713  32.381  0.00  0.00     0.047 A 
ATOM     15  C20 <0> d   1      36.414   5.121  31.529  0.00  0.00    -0.044 A 
ATOM     16  C21 <0> d   1      37.768   5.754  31.393  0.00  0.00     0.024 C 
ATOM     17  C23 <0> d   1      38.292   6.215  32.755  0.00  0.00     0.010 C 
ATOM     18  C24 <0> d   1      39.605   6.967  32.526  0.00  0.00     0.014 C 
ATOM     19  C25 <0> d   1      40.631   6.118  31.871  0.00  0.00     0.003 C 
ATOM     20  C26 <0> d   1      41.845   6.985  31.531  0.00  0.00     0.020 C 
ENDROOT
BRANCH   3  21
ATOM     21  O4  <0> d   1      40.035   4.574  33.652  0.00  0.00    -0.377 OA
ATOM     22  H28 <0> d   1      40.337   4.127  34.454  0.00  0.00     0.211 HD
ENDBRANCH   3  21
BRANCH  13  23
ATOM     23  O18 <0> d   1      33.321   5.777  33.350  0.00  0.00    -0.358 OA
ATOM     24  H39 <0> d   1      32.530   6.110  32.906  0.00  0.00     0.217 HD
ENDBRANCH  13  23
BRANCH  12  25
ATOM     25  O16 <0> d   1      32.614   3.532  31.908  0.00  0.00    -0.358 OA
ATOM     26  H38 <0> d   1      31.904   4.160  31.713  0.00  0.00     0.217 HD
ENDBRANCH  12  25
TORSDOF 3
ENDMDL
MODEL 26
REMARK CAVERDOCK RESULT:      25.3      0.000      0.000
REMARK CAVERDOCK CONSTRAINTS:       0.2      0.0      0.0      0.0
REMARK CAVERDOCK TUNNEL: 25     25.3      1.8     26.7
REMARK  3 active torsions:
REMARK  status: ('A' for Active; 'I' for Inactive)
REMARK    1  A    between atoms: C3_3  and  O4_4 
REMARK    2  A    between atoms: C15_13  and  O16_14 
REMARK    3  A    between atoms: C17_15  and  O18_16 
ROOT
ATOM      1  C1  <0> d   1      43.382   5.224  33.093  0.00  0.00     0.015 C 
ATOM      2  C2  <0> d   1      42.325   5.128  32.590  0.00  0.00    -0.078 C 
ATOM      3  C3  <0> d   1      41.000   5.006  31.961  0.00  0.00     0.128 C 
ATOM      4  C5  <0> d   1      41.136   4.405  30.548  0.00  0.00     0.052 C 
ATOM      5  C6  <0> d   1      40.578   5.459  29.568  0.00  0.00     0.010 C 
ATOM      6  C7  <0> d   1      39.602   6.303  30.440  0.00  0.00     0.002 C 
ATOM      7  C9  <0> d   1      38.334   5.468  30.616  0.00  0.00    -0.001 C 
ATOM      8  C11 <0> d   1      37.502   5.473  29.333  0.00  0.00     0.010 C 
ATOM      9  C12 <0> d   1      36.403   4.420  29.470  0.00  0.00     0.039 C 
ATOM     10  C13 <0> d   1      35.669   4.569  30.777  0.00  0.00    -0.049 A 
ATOM     11  C14 <0> d   1      34.441   3.933  30.903  0.00  0.00     0.047 A 
ATOM     12  C15 <0> d   1      33.719   4.021  32.078  0.00  0.00     0.099 A 
ATOM     13  C17 <0> d   1      34.228   4.752  33.146  0.00  0.00     0.099 A 
ATOM     14  C19 <0> d   1      35.451   5.386  33.018  0.00  0.00     0.047 A 
ATOM     15  C20 <0> d   1      36.170   5.300  31.834  0.00  0.00    -0.044 A 
ATOM     16  C21 <0> d   1      37.473   6.039  31.736  0.00  0.00     0.024 C 
ATOM     17  C23 <0> d   1      38.272   5.906  33.034  0.00  0.00     0.010 C 
ATOM     18  C24 <0> d   1      39.516   6.788  32.915  0.00  0.00     0.014 C 
ATOM     19  C25 <0> d   1      40.376   6.395  31.770  0.00  0.00     0.003 C 
ATOM     20  C26 <0> d   1      41.501   7.422  31.624  0.00  0.00     0.020 C 
ENDROOT
BRANCH   3  21
ATOM     21  O4  <0> d   1      40.146   4.189  32.765  0.00  0.00    -0.377 OA
ATOM     22  H28 <0> d   1      39.659   3.520  32.266  0.00  0.00     0.211 HD
ENDBRANCH   3  21
BRANCH  13  23
ATOM     23  O18 <0> d   1      33.529   4.843  34.309  0.00  0.00    -0.358 OA
ATOM     24  H39 <0> d   1      32.579   4.976  34.188  0.00  0.00     0.217 HD
ENDBRANCH  13  23
BRANCH  12  25
ATOM     25  O16 <0> d   1      32.515   3.396  32.189  0.00  0.00    -0.358 OA
ATOM     26  H38 <0> d   1      32.213   2.978  31.371  0.00  0.00     0.217 HD
ENDBRANCH  12  25
TORSDOF 3
ENDMDL
MODEL 27
REMARK CAVERDOCK RESULT:      22.5      0.000      0.000
REMARK CAVERDOCK CONSTRAINTS:       0.2      0.0      0.0      0.0
REMARK CAVERDOCK TUNNEL: 26     22.5      1.8     27.4
REMARK  3 active torsions:
REMARK  status: ('A' for Active; 'I' for Inactive)
REMARK    1  A    between atoms: C3_3  and  O4_4 
REMARK    2  A    between atoms: C15_13  and  O16_14 
REMARK    3  A    between atoms: C17_15  and  O18_16 
ROOT
ATOM      1  C1  <0> d   1      43.165   5.168  33.001  0.00  0.00     0.015 C 
ATOM      2  C2  <0> d   1      42.095   5.048  32.532  0.00  0.00    -0.078 C 
ATOM      3  C3  <0> d   1      40.755   4.897  31.943  0.00  0.00     0.128 C 
ATOM      4  C5  <0> d   1      40.854   4.219  30.562  0.00  0.00     0.052 C 
ATOM      5  C6  <0> d   1      40.274   5.220  29.540  0.00  0.00     0.010 C 
ATOM      6  C7  <0> d   1      39.322   6.113  30.389  0.00  0.00     0.002 C 
ATOM      7  C9  <0> d   1      38.057   5.293  30.641  0.00  0.00    -0.001 C 
ATOM      8  C11 <0> d   1      37.193   5.232  29.381  0.00  0.00     0.010 C 
ATOM      9  C12 <0> d   1      36.096   4.192  29.602  0.00  0.00     0.039 C 
ATOM     10  C13 <0> d   1      35.395   4.414  30.918  0.00  0.00    -0.049 A 
ATOM     11  C14 <0> d   1      34.169   3.790  31.108  0.00  0.00     0.047 A 
ATOM     12  C15 <0> d   1      33.476   3.945  32.295  0.00  0.00     0.099 A 
ATOM     13  C17 <0> d   1      34.014   4.731  33.308  0.00  0.00     0.099 A 
ATOM     14  C19 <0> d   1      35.234   5.353  33.116  0.00  0.00     0.047 A 
ATOM     15  C20 <0> d   1      35.924   5.200  31.920  0.00  0.00    -0.044 A 
ATOM     16  C21 <0> d   1      37.225   5.928  31.750  0.00  0.00     0.024 C 
ATOM     17  C23 <0> d   1      38.057   5.863  33.033  0.00  0.00     0.010 C 
ATOM     18  C24 <0> d   1      39.299   6.733  32.836  0.00  0.00     0.014 C 
ATOM     19  C25 <0> d   1      40.129   6.275  31.693  0.00  0.00     0.003 C 
ATOM     20  C26 <0> d   1      41.253   7.288  31.463  0.00  0.00     0.020 C 
ENDROOT
BRANCH   3  21
ATOM     21  O4  <0> d   1      39.920   4.128  32.812  0.00  0.00    -0.377 OA
ATOM     22  H28 <0> d   1      39.292   3.557  32.349  0.00  0.00     0.211 HD
ENDBRANCH   3  21
BRANCH  13  23
ATOM     23  O18 <0> d   1      33.344   4.888  34.482  0.00  0.00    -0.358 OA
ATOM     24  H39 <0> d   1      33.840   4.599  35.259  0.00  0.00     0.217 HD
ENDBRANCH  13  23
BRANCH  12  25
ATOM     25  O16 <0> d   1      32.275   3.331  32.469  0.00  0.00    -0.358 OA
ATOM     26  H38 <0> d   1      32.064   2.679  31.786  0.00  0.00     0.217 HD
ENDBRANCH  12  25
TORSDOF 3
ENDMDL
MODEL 28
REMARK CAVERDOCK RESULT:      20.9      0.000      0.000
REMARK CAVERDOCK CONSTRAINTS:       0.1      0.0      0.0      0.0
REMARK CAVERDOCK TUNNEL: 27     20.9      1.8     28.1
REMARK  3 active torsions:
REMARK  status: ('A' for Active; 'I' for Inactive)
REMARK    1  A    between atoms: C3_3  and  O4_4 
REMARK    2  A    between atoms: C15_13  and  O16_14 
REMARK    3  A    between atoms: C17_15  and  O18_16 
ROOT
ATOM      1  C1  <0> d   1      42.977   5.465  33.029  0.00  0.00     0.015 C 
ATOM      2  C2  <0> d   1      41.919   5.253  32.565  0.00  0.00    -0.078 C 
ATOM      3  C3  <0> d   1      40.593   4.987  31.984  0.00  0.00     0.128 C 
ATOM      4  C5  <0> d   1      40.739   4.211  30.660  0.00  0.00     0.052 C 
ATOM      5  C6  <0> d   1      40.116   5.099  29.561  0.00  0.00     0.010 C 
ATOM      6  C7  <0> d   1      39.112   6.003  30.335  0.00  0.00     0.002 C 
ATOM      7  C9  <0> d   1      37.889   5.139  30.644  0.00  0.00    -0.001 C 
ATOM      8  C11 <0> d   1      37.040   4.936  29.389  0.00  0.00     0.010 C 
ATOM      9  C12 <0> d   1      35.997   3.860  29.685  0.00  0.00     0.039 C 
ATOM     10  C13 <0> d   1      35.275   4.145  30.976  0.00  0.00    -0.049 A 
ATOM     11  C14 <0> d   1      34.081   3.474  31.209  0.00  0.00     0.047 A 
ATOM     12  C15 <0> d   1      33.372   3.683  32.377  0.00  0.00     0.099 A 
ATOM     13  C17 <0> d   1      33.859   4.572  33.328  0.00  0.00     0.099 A 
ATOM     14  C19 <0> d   1      35.047   5.241  33.094  0.00  0.00     0.047 A 
ATOM     15  C20 <0> d   1      35.754   5.033  31.917  0.00  0.00    -0.044 A 
ATOM     16  C21 <0> d   1      37.017   5.813  31.697  0.00  0.00     0.024 C 
ATOM     17  C23 <0> d   1      37.839   5.890  32.984  0.00  0.00     0.010 C 
ATOM     18  C24 <0> d   1      39.036   6.807  32.726  0.00  0.00     0.014 C 
ATOM     19  C25 <0> d   1      39.899   6.307  31.625  0.00  0.00     0.003 C 
ATOM     20  C26 <0> d   1      40.970   7.357  31.323  0.00  0.00     0.020 C 
ENDROOT
BRANCH   3  21
ATOM     21  O4  <0> d   1      39.792   4.244  32.906  0.00  0.00    -0.377 OA
ATOM     22  H28 <0> d   1      39.479   4.761  33.661  0.00  0.00     0.211 HD
ENDBRANCH   3  21
BRANCH  13  23
ATOM     23  O18 <0> d   1      33.172   4.784  34.484  0.00  0.00    -0.358 OA
ATOM     24  H39 <0> d   1      32.314   5.210  34.359  0.00  0.00     0.217 HD
ENDBRANCH  13  23
BRANCH  12  25
ATOM     25  O16 <0> d   1      32.202   3.022  32.593  0.00  0.00    -0.358 OA
ATOM     26  H38 <0> d   1      32.231   2.085  32.355  0.00  0.00     0.217 HD
ENDBRANCH  12  25
TORSDOF 3
ENDMDL
MODEL 29
REMARK CAVERDOCK RESULT:      19.9      0.000      0.000
REMARK CAVERDOCK CONSTRAINTS:       0.0      0.0      0.0      0.0
REMARK CAVERDOCK TUNNEL: 28     19.9      1.8     29.5
REMARK  3 active torsions:
REMARK  status: ('A' for Active; 'I' for Inactive)
REMARK    1  A    between atoms: C3_3  and  O4_4 
REMARK    2  A    between atoms: C15_13  and  O16_14 
REMARK    3  A    between atoms: C17_15  and  O18_16 
ROOT
ATOM      1  C1  <0> d   1      42.747   5.304  33.021  0.00  0.00     0.015 C 
ATOM      2  C2  <0> d   1      41.685   5.141  32.549  0.00  0.00    -0.078 C 
ATOM      3  C3  <0> d   1      40.352   4.937  31.957  0.00  0.00     0.128 C 
ATOM      4  C5  <0> d   1      40.484   4.293  30.562  0.00  0.00     0.052 C 
ATOM      5  C6  <0> d   1      39.854   5.285  29.561  0.00  0.00     0.010 C 
ATOM      6  C7  <0> d   1      38.860   6.112  30.428  0.00  0.00     0.002 C 
ATOM      7  C9  <0> d   1      37.637   5.226  30.664  0.00  0.00    -0.001 C 
ATOM      8  C11 <0> d   1      36.776   5.148  29.403  0.00  0.00     0.010 C 
ATOM      9  C12 <0> d   1      35.731   4.051  29.603  0.00  0.00     0.039 C 
ATOM     10  C13 <0> d   1      35.022   4.212  30.922  0.00  0.00    -0.049 A 
ATOM     11  C14 <0> d   1      33.828   3.524  31.100  0.00  0.00     0.047 A 
ATOM     12  C15 <0> d   1      33.130   3.621  32.290  0.00  0.00     0.099 A 
ATOM     13  C17 <0> d   1      33.629   4.412  33.319  0.00  0.00     0.099 A 
ATOM     14  C19 <0> d   1      34.818   5.097  33.139  0.00  0.00     0.047 A 
ATOM     15  C20 <0> d   1      35.513   5.002  31.941  0.00  0.00    -0.044 A 
ATOM     16  C21 <0> d   1      36.777   5.797  31.786  0.00  0.00     0.024 C 
ATOM     17  C23 <0> d   1      37.611   5.746  33.067  0.00  0.00     0.010 C 
ATOM     18  C24 <0> d   1      38.809   6.681  32.887  0.00  0.00     0.014 C 
ATOM     19  C25 <0> d   1      39.660   6.287  31.735  0.00  0.00     0.003 C 
ATOM     20  C26 <0> d   1      40.732   7.359  31.526  0.00  0.00     0.020 C 
ENDROOT
BRANCH   3  21
ATOM     21  O4  <0> d   1      39.557   4.110  32.810  0.00  0.00    -0.377 OA
ATOM     22  H28 <0> d   1      39.806   4.154  33.743  0.00  0.00     0.211 HD
ENDBRANCH   3  21
BRANCH  13  23
ATOM     23  O18 <0> d   1      32.954   4.512  34.496  0.00  0.00    -0.358 OA
ATOM     24  H39 <0> d   1      33.081   3.759  35.087  0.00  0.00     0.217 HD
ENDBRANCH  13  23
BRANCH  12  25
ATOM     25  O16 <0> d   1      31.961   2.945  32.452  0.00  0.00    -0.358 OA
ATOM     26  H38 <0> d   1      31.686   2.850  33.375  0.00  0.00     0.217 HD
ENDBRANCH  12  25
TORSDOF 3
ENDMDL
MODEL 30
REMARK CAVERDOCK RESULT:      19.3      0.000      0.000
REMARK CAVERDOCK CONSTRAINTS:       0.1      0.0      0.0      0.0
REMARK CAVERDOCK TUNNEL: 29     19.3      1.9     30.7
REMARK  3 active torsions:
REMARK  status: ('A' for Active; 'I' for Inactive)
REMARK    1  A    between atoms: C3_3  and  O4_4 
REMARK    2  A    between atoms: C15_13  and  O16_14 
REMARK    3  A    between atoms: C17_15  and  O18_16 
ROOT
ATOM      1  C1  <0> d   1      42.610   5.284  32.663  0.00  0.00     0.015 C 
ATOM      2  C2  <0> d   1      41.550   5.140  32.180  0.00  0.00    -0.078 C 
ATOM      3  C3  <0> d   1      40.220   4.960  31.575  0.00  0.00     0.128 C 
ATOM      4  C5  <0> d   1      40.360   4.512  30.107  0.00  0.00     0.052 C 
ATOM      5  C6  <0> d   1      39.679   5.601  29.250  0.00  0.00     0.010 C 
ATOM      6  C7  <0> d   1      38.662   6.263  30.226  0.00  0.00     0.002 C 
ATOM      7  C9  <0> d   1      37.479   5.303  30.350  0.00  0.00    -0.001 C 
ATOM      8  C11 <0> d   1      36.607   5.357  29.095  0.00  0.00     0.010 C 
ATOM      9  C12 <0> d   1      35.611   4.200  29.154  0.00  0.00     0.039 C 
ATOM     10  C13 <0> d   1      34.912   4.154  30.488  0.00  0.00    -0.049 A 
ATOM     11  C14 <0> d   1      33.749   3.400  30.581  0.00  0.00     0.047 A 
ATOM     12  C15 <0> d   1      33.062   3.308  31.777  0.00  0.00     0.099 A 
ATOM     13  C17 <0> d   1      33.540   3.977  32.898  0.00  0.00     0.099 A 
ATOM     14  C19 <0> d   1      34.698   4.728  32.804  0.00  0.00     0.047 A 
ATOM     15  C20 <0> d   1      35.382   4.823  31.599  0.00  0.00    -0.044 A 
ATOM     16  C21 <0> d   1      36.610   5.684  31.543  0.00  0.00     0.024 C 
ATOM     17  C23 <0> d   1      37.461   5.499  32.800  0.00  0.00     0.010 C 
ATOM     18  C24 <0> d   1      38.618   6.499  32.738  0.00  0.00     0.014 C 
ATOM     19  C25 <0> d   1      39.470   6.298  31.539  0.00  0.00     0.003 C 
ATOM     20  C26 <0> d   1      40.495   7.432  31.467  0.00  0.00     0.020 C 
ENDROOT
BRANCH   3  21
ATOM     21  O4  <0> d   1      39.469   3.994  32.316  0.00  0.00    -0.377 OA
ATOM     22  H28 <0> d   1      40.004   3.458  32.917  0.00  0.00     0.211 HD
ENDBRANCH   3  21
BRANCH  13  23
ATOM     23  O18 <0> d   1      32.876   3.891  34.082  0.00  0.00    -0.358 OA
ATOM     24  H39 <0> d   1      33.400   4.159  34.848  0.00  0.00     0.217 HD
ENDBRANCH  13  23
BRANCH  12  25
ATOM     25  O16 <0> d   1      31.923   2.568  31.855  0.00  0.00    -0.358 OA
ATOM     26  H38 <0> d   1      31.791   2.140  32.712  0.00  0.00     0.217 HD
ENDBRANCH  12  25
TORSDOF 3
ENDMDL
MODEL 31
REMARK CAVERDOCK RESULT:      18.8      0.000      0.000
REMARK CAVERDOCK CONSTRAINTS:       0.1      0.0      0.0      0.0
REMARK CAVERDOCK TUNNEL: 30     18.8      1.9     31.7
REMARK  3 active torsions:
REMARK  status: ('A' for Active; 'I' for Inactive)
REMARK    1  A    between atoms: C3_3  and  O4_4 
REMARK    2  A    between atoms: C15_13  and  O16_14 
REMARK    3  A    between atoms: C17_15  and  O18_16 
ROOT
ATOM      1  C1  <0> d   1      42.333   5.324  32.900  0.00  0.00     0.015 C 
ATOM      2  C2  <0> d   1      41.298   5.164  32.370  0.00  0.00    -0.078 C 
ATOM      3  C3  <0> d   1      40.000   4.963  31.705  0.00  0.00     0.128 C 
ATOM      4  C5  <0> d   1      40.214   4.551  30.235  0.00  0.00     0.052 C 
ATOM      5  C6  <0> d   1      39.541   5.640  29.372  0.00  0.00     0.010 C 
ATOM      6  C7  <0> d   1      38.468   6.256  30.317  0.00  0.00     0.002 C 
ATOM      7  C9  <0> d   1      37.306   5.264  30.370  0.00  0.00    -0.001 C 
ATOM      8  C11 <0> d   1      36.486   5.322  29.081  0.00  0.00     0.010 C 
ATOM      9  C12 <0> d   1      35.519   4.140  29.074  0.00  0.00     0.039 C 
ATOM     10  C13 <0> d   1      34.765   4.049  30.375  0.00  0.00    -0.049 A 
ATOM     11  C14 <0> d   1      33.620   3.264  30.403  0.00  0.00     0.047 A 
ATOM     12  C15 <0> d   1      32.885   3.130  31.566  0.00  0.00     0.099 A 
ATOM     13  C17 <0> d   1      33.298   3.786  32.721  0.00  0.00     0.099 A 
ATOM     14  C19 <0> d   1      34.438   4.568  32.691  0.00  0.00     0.047 A 
ATOM     15  C20 <0> d   1      35.170   4.705  31.518  0.00  0.00    -0.044 A 
ATOM     16  C21 <0> d   1      36.377   5.598  31.532  0.00  0.00     0.024 C 
ATOM     17  C23 <0> d   1      37.179   5.408  32.821  0.00  0.00     0.010 C 
ATOM     18  C24 <0> d   1      38.311   6.437  32.829  0.00  0.00     0.014 C 
ATOM     19  C25 <0> d   1      39.218   6.283  31.663  0.00  0.00     0.003 C 
ATOM     20  C26 <0> d   1      40.215   7.443  31.658  0.00  0.00     0.020 C 
ENDROOT
BRANCH   3  21
ATOM     21  O4  <0> d   1      39.244   3.964  32.393  0.00  0.00    -0.377 OA
ATOM     22  H28 <0> d   1      39.767   3.426  33.002  0.00  0.00     0.211 HD
ENDBRANCH   3  21
BRANCH  13  23
ATOM     23  O18 <0> d   1      32.587   3.659  33.873  0.00  0.00    -0.358 OA
ATOM     24  H39 <0> d   1      32.799   4.323  34.542  0.00  0.00     0.217 HD
ENDBRANCH  13  23
BRANCH  12  25
ATOM     25  O16 <0> d   1      31.763   2.360  31.581  0.00  0.00    -0.358 OA
ATOM     26  H38 <0> d   1      31.840   1.544  31.067  0.00  0.00     0.217 HD
ENDBRANCH  12  25
TORSDOF 3
ENDMDL
MODEL 32
REMARK CAVERDOCK RESULT:      18.5      0.000      0.000
REMARK CAVERDOCK CONSTRAINTS:       0.0      0.0      0.0      0.0
REMARK CAVERDOCK TUNNEL: 31     18.5      1.9     32.7
REMARK  3 active torsions:
REMARK  status: ('A' for Active; 'I' for Inactive)
REMARK    1  A    between atoms: C3_3  and  O4_4 
REMARK    2  A    between atoms: C15_13  and  O16_14 
REMARK    3  A    between atoms: C17_15  and  O18_16 
ROOT
ATOM      1  C1  <0> d   1      42.240   5.178  32.661  0.00  0.00     0.015 C 
ATOM      2  C2  <0> d   1      41.181   5.045  32.172  0.00  0.00    -0.078 C 
ATOM      3  C3  <0> d   1      39.853   4.878  31.558  0.00  0.00     0.128 C 
ATOM      4  C5  <0> d   1      39.999   4.502  30.070  0.00  0.00     0.052 C 
ATOM      5  C6  <0> d   1      39.305   5.622  29.266  0.00  0.00     0.010 C 
ATOM      6  C7  <0> d   1      38.281   6.226  30.272  0.00  0.00     0.002 C 
ATOM      7  C9  <0> d   1      37.109   5.247  30.349  0.00  0.00    -0.001 C 
ATOM      8  C11 <0> d   1      36.236   5.349  29.098  0.00  0.00     0.010 C 
ATOM      9  C12 <0> d   1      35.253   4.179  29.102  0.00  0.00     0.039 C 
ATOM     10  C13 <0> d   1      34.555   4.062  30.432  0.00  0.00    -0.049 A 
ATOM     11  C14 <0> d   1      33.402   3.290  30.488  0.00  0.00     0.047 A 
ATOM     12  C15 <0> d   1      32.716   3.134  31.678  0.00  0.00     0.099 A 
ATOM     13  C17 <0> d   1      33.187   3.754  32.831  0.00  0.00     0.099 A 
ATOM     14  C19 <0> d   1      34.335   4.523  32.772  0.00  0.00     0.047 A 
ATOM     15  C20 <0> d   1      35.017   4.683  31.574  0.00  0.00    -0.044 A 
ATOM     16  C21 <0> d   1      36.235   5.560  31.559  0.00  0.00     0.024 C 
ATOM     17  C23 <0> d   1      37.089   5.326  32.806  0.00  0.00     0.010 C 
ATOM     18  C24 <0> d   1      38.234   6.341  32.792  0.00  0.00     0.014 C 
ATOM     19  C25 <0> d   1      39.088   6.207  31.585  0.00  0.00     0.003 C 
ATOM     20  C26 <0> d   1      40.099   7.355  31.567  0.00  0.00     0.020 C 
ENDROOT
BRANCH   3  21
ATOM     21  O4  <0> d   1      39.115   3.869  32.252  0.00  0.00    -0.377 OA
ATOM     22  H28 <0> d   1      39.667   3.192  32.664  0.00  0.00     0.211 HD
ENDBRANCH   3  21
BRANCH  13  23
ATOM     23  O18 <0> d   1      32.523   3.605  34.009  0.00  0.00    -0.358 OA
ATOM     24  H39 <0> d   1      31.700   3.103  33.936  0.00  0.00     0.217 HD
ENDBRANCH  13  23
BRANCH  12  25
ATOM     25  O16 <0> d   1      31.586   2.378  31.721  0.00  0.00    -0.358 OA
ATOM     26  H38 <0> d   1      31.704   1.518  32.148  0.00  0.00     0.217 HD
ENDBRANCH  12  25
TORSDOF 3
ENDMDL
MODEL 33
REMARK CAVERDOCK RESULT:      18.6      0.000      0.000
REMARK CAVERDOCK CONSTRAINTS:       0.0      0.0      0.0      0.0
REMARK CAVERDOCK TUNNEL: 32     18.6      2.0     33.5
REMARK  3 active torsions:
REMARK  status: ('A' for Active; 'I' for Inactive)
REMARK    1  A    between atoms: C3_3  and  O4_4 
REMARK    2  A    between atoms: C15_13  and  O16_14 
REMARK    3  A    between atoms: C17_15  and  O18_16 
ROOT
ATOM      1  C1  <0> d   1      42.092   5.088  32.840  0.00  0.00     0.015 C 
ATOM      2  C2  <0> d   1      41.061   4.963  32.291  0.00  0.00    -0.078 C 
ATOM      3  C3  <0> d   1      39.769   4.805  31.604  0.00  0.00     0.128 C 
ATOM      4  C5  <0> d   1      39.997   4.481  30.114  0.00  0.00     0.052 C 
ATOM      5  C6  <0> d   1      39.334   5.621  29.311  0.00  0.00     0.010 C 
ATOM      6  C7  <0> d   1      38.253   6.182  30.281  0.00  0.00     0.002 C 
ATOM      7  C9  <0> d   1      37.088   5.191  30.265  0.00  0.00    -0.001 C 
ATOM      8  C11 <0> d   1      36.281   5.328  28.973  0.00  0.00     0.010 C 
ATOM      9  C12 <0> d   1      35.312   4.151  28.887  0.00  0.00     0.039 C 
ATOM     10  C13 <0> d   1      34.546   3.984  30.174  0.00  0.00    -0.049 A 
ATOM     11  C14 <0> d   1      33.399   3.201  30.144  0.00  0.00     0.047 A 
ATOM     12  C15 <0> d   1      32.653   2.999  31.291  0.00  0.00     0.099 A 
ATOM     13  C17 <0> d   1      33.057   3.584  32.486  0.00  0.00     0.099 A 
ATOM     14  C19 <0> d   1      34.198   4.364  32.513  0.00  0.00     0.047 A 
ATOM     15  C20 <0> d   1      34.941   4.569  31.358  0.00  0.00    -0.044 A 
ATOM     16  C21 <0> d   1      36.149   5.457  31.436  0.00  0.00     0.024 C 
ATOM     17  C23 <0> d   1      36.939   5.188  32.718  0.00  0.00     0.010 C 
ATOM     18  C24 <0> d   1      38.073   6.213  32.798  0.00  0.00     0.014 C 
ATOM     19  C25 <0> d   1      38.990   6.126  31.634  0.00  0.00     0.003 C 
ATOM     20  C26 <0> d   1      39.989   7.283  31.707  0.00  0.00     0.020 C 
ENDROOT
BRANCH   3  21
ATOM     21  O4  <0> d   1      39.006   3.768  32.224  0.00  0.00    -0.377 OA
ATOM     22  H28 <0> d   1      39.470   2.923  32.288  0.00  0.00     0.211 HD
ENDBRANCH   3  21
BRANCH  13  23
ATOM     23  O18 <0> d   1      32.334   3.390  33.622  0.00  0.00    -0.358 OA
ATOM     24  H39 <0> d   1      32.844   3.020  34.354  0.00  0.00     0.217 HD
ENDBRANCH  13  23
BRANCH  12  25
ATOM     25  O16 <0> d   1      31.530   2.232  31.249  0.00  0.00    -0.358 OA
ATOM     26  H38 <0> d   1      30.873   2.533  30.606  0.00  0.00     0.217 HD
ENDBRANCH  12  25
TORSDOF 3
ENDMDL
MODEL 34
REMARK CAVERDOCK RESULT:      18.4      0.000      0.000
REMARK CAVERDOCK CONSTRAINTS:       0.0      0.0      0.0      0.0
REMARK CAVERDOCK TUNNEL: 33     18.4      2.0     34.3
REMARK  3 active torsions:
REMARK  status: ('A' for Active; 'I' for Inactive)
REMARK    1  A    between atoms: C3_3  and  O4_4 
REMARK    2  A    between atoms: C15_13  and  O16_14 
REMARK    3  A    between atoms: C17_15  and  O18_16 
ROOT
ATOM      1  C1  <0> d   1      31.178   1.447  30.709  0.00  0.00     0.015 C 
ATOM      2  C2  <0> d   1      32.090   2.117  31.022  0.00  0.00    -0.078 C 
ATOM      3  C3  <0> d   1      33.235   2.957  31.413  0.00  0.00     0.128 C 
ATOM      4  C5  <0> d   1      32.998   3.557  32.813  0.00  0.00     0.052 C 
ATOM      5  C6  <0> d   1      33.006   5.091  32.639  0.00  0.00     0.010 C 
ATOM      6  C7  <0> d   1      33.843   5.317  31.346  0.00  0.00     0.002 C 
ATOM      7  C9  <0> d   1      35.310   5.129  31.732  0.00  0.00    -0.001 C 
ATOM      8  C11 <0> d   1      35.824   6.341  32.510  0.00  0.00     0.010 C 
ATOM      9  C12 <0> d   1      37.189   5.990  33.099  0.00  0.00     0.039 C 
ATOM     10  C13 <0> d   1      38.096   5.400  32.050  0.00  0.00    -0.049 A 
ATOM     11  C14 <0> d   1      39.456   5.354  32.327  0.00  0.00     0.047 A 
ATOM     12  C15 <0> d   1      40.343   4.818  31.412  0.00  0.00     0.099 A 
ATOM     13  C17 <0> d   1      39.869   4.318  30.204  0.00  0.00     0.099 A 
ATOM     14  C19 <0> d   1      38.514   4.366  29.930  0.00  0.00     0.047 A 
ATOM     15  C20 <0> d   1      37.627   4.910  30.849  0.00  0.00    -0.044 A 
ATOM     16  C21 <0> d   1      36.172   4.973  30.484  0.00  0.00     0.024 C 
ATOM     17  C23 <0> d   1      35.730   3.684  29.788  0.00  0.00     0.010 C 
ATOM     18  C24 <0> d   1      34.283   3.869  29.326  0.00  0.00     0.014 C 
ATOM     19  C25 <0> d   1      33.365   4.151  30.458  0.00  0.00     0.003 C 
ATOM     20  C26 <0> d   1      31.980   4.483  29.898  0.00  0.00     0.020 C 
ENDROOT
BRANCH   3  21
ATOM     21  O4  <0> d   1      34.437   2.184  31.403  0.00  0.00    -0.377 OA
ATOM     22  H28 <0> d   1      34.299   1.244  31.228  0.00  0.00     0.211 HD
ENDBRANCH   3  21
BRANCH  13  23
ATOM     23  O18 <0> d   1      40.731   3.784  29.297  0.00  0.00    -0.358 OA
ATOM     24  H39 <0> d   1      40.526   4.009  28.380  0.00  0.00     0.217 HD
ENDBRANCH  13  23
BRANCH  12  25
ATOM     25  O16 <0> d   1      41.674   4.780  31.692  0.00  0.00    -0.358 OA
ATOM     26  H38 <0> d   1      41.936   5.347  32.430  0.00  0.00     0.217 HD
ENDBRANCH  12  25
TORSDOF 3
ENDMDL
MODEL 35
REMARK CAVERDOCK RESULT:      18.2      0.000      0.000
REMARK CAVERDOCK CONSTRAINTS:       0.0      0.0      0.0      0.0
REMARK CAVERDOCK TUNNEL: 34     18.2      2.0     35.6
REMARK  3 active torsions:
REMARK  status: ('A' for Active; 'I' for Inactive)
REMARK    1  A    between atoms: C3_3  and  O4_4 
REMARK    2  A    between atoms: C15_13  and  O16_14 
REMARK    3  A    between atoms: C17_15  and  O18_16 
ROOT
ATOM      1  C1  <0> d   1      31.148   1.232  30.517  0.00  0.00     0.015 C 
ATOM      2  C2  <0> d   1      32.033   1.920  30.865  0.00  0.00    -0.078 C 
ATOM      3  C3  <0> d   1      33.143   2.783  31.301  0.00  0.00     0.128 C 
ATOM      4  C5  <0> d   1      32.858   3.345  32.708  0.00  0.00     0.052 C 
ATOM      5  C6  <0> d   1      32.825   4.882  32.567  0.00  0.00     0.010 C 
ATOM      6  C7  <0> d   1      33.685   5.161  31.299  0.00  0.00     0.002 C 
ATOM      7  C9  <0> d   1      35.148   5.006  31.715  0.00  0.00    -0.001 C 
ATOM      8  C11 <0> d   1      35.608   6.214  32.532  0.00  0.00     0.010 C 
ATOM      9  C12 <0> d   1      36.970   5.888  33.144  0.00  0.00     0.039 C 
ATOM     10  C13 <0> d   1      37.916   5.348  32.104  0.00  0.00    -0.049 A 
ATOM     11  C14 <0> d   1      39.271   5.334  32.411  0.00  0.00     0.047 A 
ATOM     12  C15 <0> d   1      40.194   4.844  31.505  0.00  0.00     0.099 A 
ATOM     13  C17 <0> d   1      39.761   4.359  30.276  0.00  0.00     0.099 A 
ATOM     14  C19 <0> d   1      38.412   4.374  29.972  0.00  0.00     0.047 A 
ATOM     15  C20 <0> d   1      37.489   4.873  30.882  0.00  0.00    -0.044 A 
ATOM     16  C21 <0> d   1      36.041   4.902  30.485  0.00  0.00     0.024 C 
ATOM     17  C23 <0> d   1      35.653   3.618  29.750  0.00  0.00     0.010 C 
ATOM     18  C24 <0> d   1      34.212   3.772  29.259  0.00  0.00     0.014 C 
ATOM     19  C25 <0> d   1      33.260   4.002  30.376  0.00  0.00     0.003 C 
ATOM     20  C26 <0> d   1      31.880   4.307  29.791  0.00  0.00     0.020 C 
ENDROOT
BRANCH   3  21
ATOM     21  O4  <0> d   1      34.368   2.046  31.302  0.00  0.00    -0.377 OA
ATOM     22  H28 <0> d   1      34.589   1.653  32.157  0.00  0.00     0.211 HD
ENDBRANCH   3  21
BRANCH  13  23
ATOM     23  O18 <0> d   1      40.659   3.870  29.378  0.00  0.00    -0.358 OA
ATOM     24  H39 <0> d   1      40.970   4.524  28.738  0.00  0.00     0.217 HD
ENDBRANCH  13  23
BRANCH  12  25
ATOM     25  O16 <0> d   1      41.518   4.838  31.815  0.00  0.00    -0.358 OA
ATOM     26  H38 <0> d   1      41.824   4.012  32.215  0.00  0.00     0.217 HD
ENDBRANCH  12  25
TORSDOF 3
ENDMDL
MODEL 36
REMARK CAVERDOCK RESULT:      17.9      0.000      0.000
REMARK CAVERDOCK CONSTRAINTS:       0.1      0.0      0.0      0.0
REMARK CAVERDOCK TUNNEL: 35     17.9      2.0     36.3
REMARK  3 active torsions:
REMARK  status: ('A' for Active; 'I' for Inactive)
REMARK    1  A    between atoms: C3_3  and  O4_4 
REMARK    2  A    between atoms: C15_13  and  O16_14 
REMARK    3  A    between atoms: C17_15  and  O18_16 
ROOT
ATOM      1  C1  <0> d   1      31.057   1.141  30.332  0.00  0.00     0.015 C 
ATOM      2  C2  <0> d   1      31.909   1.853  30.713  0.00  0.00    -0.078 C 
ATOM      3  C3  <0> d   1      32.978   2.745  31.189  0.00  0.00     0.128 C 
ATOM      4  C5  <0> d   1      32.620   3.309  32.579  0.00  0.00     0.052 C 
ATOM      5  C6  <0> d   1      32.555   4.844  32.426  0.00  0.00     0.010 C 
ATOM      6  C7  <0> d   1      33.462   5.136  31.193  0.00  0.00     0.002 C 
ATOM      7  C9  <0> d   1      34.908   5.019  31.672  0.00  0.00    -0.001 C 
ATOM      8  C11 <0> d   1      35.304   6.244  32.498  0.00  0.00     0.010 C 
ATOM      9  C12 <0> d   1      36.645   5.956  33.170  0.00  0.00     0.039 C 
ATOM     10  C13 <0> d   1      37.649   5.433  32.176  0.00  0.00    -0.049 A 
ATOM     11  C14 <0> d   1      38.989   5.454  32.540  0.00  0.00     0.047 A 
ATOM     12  C15 <0> d   1      39.961   4.982  31.678  0.00  0.00     0.099 A 
ATOM     13  C17 <0> d   1      39.593   4.478  30.436  0.00  0.00     0.099 A 
ATOM     14  C19 <0> d   1      38.258   4.458  30.074  0.00  0.00     0.047 A 
ATOM     15  C20 <0> d   1      37.285   4.939  30.940  0.00  0.00    -0.044 A 
ATOM     16  C21 <0> d   1      35.856   4.930  30.481  0.00  0.00     0.024 C 
ATOM     17  C23 <0> d   1      35.531   3.632  29.741  0.00  0.00     0.010 C 
ATOM     18  C24 <0> d   1      34.109   3.747  29.188  0.00  0.00     0.014 C 
ATOM     19  C25 <0> d   1      33.105   3.960  30.261  0.00  0.00     0.003 C 
ATOM     20  C26 <0> d   1      31.744   4.228  29.616  0.00  0.00     0.020 C 
ENDROOT
BRANCH   3  21
ATOM     21  O4  <0> d   1      34.219   2.039  31.248  0.00  0.00    -0.377 OA
ATOM     22  H28 <0> d   1      34.149   1.152  31.627  0.00  0.00     0.211 HD
ENDBRANCH   3  21
BRANCH  13  23
ATOM     23  O18 <0> d   1      40.540   4.006  29.580  0.00  0.00    -0.358 OA
ATOM     24  H39 <0> d   1      40.207   3.809  28.695  0.00  0.00     0.217 HD
ENDBRANCH  13  23
BRANCH  12  25
ATOM     25  O16 <0> d   1      41.271   5.010  32.045  0.00  0.00    -0.358 OA
ATOM     26  H38 <0> d   1      41.846   4.464  31.491  0.00  0.00     0.217 HD
ENDBRANCH  12  25
TORSDOF 3
ENDMDL
MODEL 37
REMARK CAVERDOCK RESULT:      18.1      0.000      0.000
REMARK CAVERDOCK CONSTRAINTS:       0.0      0.0      0.0      0.0
REMARK CAVERDOCK TUNNEL: 36     18.1      2.0     37.7
REMARK  3 active torsions:
REMARK  status: ('A' for Active; 'I' for Inactive)
REMARK    1  A    between atoms: C3_3  and  O4_4 
REMARK    2  A    between atoms: C15_13  and  O16_14 
REMARK    3  A    between atoms: C17_15  and  O18_16 
ROOT
ATOM      1  C1  <0> d   1      30.836   1.044  30.615  0.00  0.00     0.015 C 
ATOM      2  C2  <0> d   1      31.713   1.759  30.928  0.00  0.00    -0.078 C 
ATOM      3  C3  <0> d   1      32.812   2.656  31.320  0.00  0.00     0.128 C 
ATOM      4  C5  <0> d   1      32.505   3.308  32.684  0.00  0.00     0.052 C 
ATOM      5  C6  <0> d   1      32.465   4.832  32.442  0.00  0.00     0.010 C 
ATOM      6  C7  <0> d   1      33.340   5.032  31.169  0.00  0.00     0.002 C 
ATOM      7  C9  <0> d   1      34.798   4.915  31.613  0.00  0.00    -0.001 C 
ATOM      8  C11 <0> d   1      35.240   6.177  32.353  0.00  0.00     0.010 C 
ATOM      9  C12 <0> d   1      36.596   5.902  33.002  0.00  0.00     0.039 C 
ATOM     10  C13 <0> d   1      37.559   5.301  32.012  0.00  0.00    -0.049 A 
ATOM     11  C14 <0> d   1      38.909   5.317  32.336  0.00  0.00     0.047 A 
ATOM     12  C15 <0> d   1      39.847   4.775  31.476  0.00  0.00     0.099 A 
ATOM     13  C17 <0> d   1      39.433   4.207  30.276  0.00  0.00     0.099 A 
ATOM     14  C19 <0> d   1      38.088   4.193  29.955  0.00  0.00     0.047 A 
ATOM     15  C20 <0> d   1      37.150   4.744  30.819  0.00  0.00    -0.044 A 
ATOM     16  C21 <0> d   1      35.708   4.737  30.403  0.00  0.00     0.024 C 
ATOM     17  C23 <0> d   1      35.337   3.404  29.750  0.00  0.00     0.010 C 
ATOM     18  C24 <0> d   1      33.901   3.516  29.232  0.00  0.00     0.014 C 
ATOM     19  C25 <0> d   1      32.934   3.812  30.318  0.00  0.00     0.003 C 
ATOM     20  C26 <0> d   1      31.559   4.069  29.698  0.00  0.00     0.020 C 
ENDROOT
BRANCH   3  21
ATOM     21  O4  <0> d   1      34.041   1.929  31.385  0.00  0.00    -0.377 OA
ATOM     22  H28 <0> d   1      34.824   2.463  31.196  0.00  0.00     0.211 HD
ENDBRANCH   3  21
BRANCH  13  23
ATOM     23  O18 <0> d   1      40.345   3.666  29.424  0.00  0.00    -0.358 OA
ATOM     24  H39 <0> d   1      41.189   3.445  29.839  0.00  0.00     0.217 HD
ENDBRANCH  13  23
BRANCH  12  25
ATOM     25  O16 <0> d   1      41.167   4.798  31.803  0.00  0.00    -0.358 OA
ATOM     26  H38 <0> d   1      41.745   5.089  31.083  0.00  0.00     0.217 HD
ENDBRANCH  12  25
TORSDOF 3
ENDMDL
MODEL 38
REMARK CAVERDOCK RESULT:      18.3      0.000      0.000
REMARK CAVERDOCK CONSTRAINTS:       0.0      0.0      0.0      0.0
REMARK CAVERDOCK TUNNEL: 37     18.3      2.0     38.4
REMARK  3 active torsions:
REMARK  status: ('A' for Active; 'I' for Inactive)
REMARK    1  A    between atoms: C3_3  and  O4_4 
REMARK    2  A    between atoms: C15_13  and  O16_14 
REMARK    3  A    between atoms: C17_15  and  O18_16 
ROOT
ATOM      1  C1  <0> d   1      30.806   0.805  30.572  0.00  0.00     0.015 C 
ATOM      2  C2  <0> d   1      31.643   1.559  30.901  0.00  0.00    -0.078 C 
ATOM      3  C3  <0> d   1      32.694   2.505  31.312  0.00  0.00     0.128 C 
ATOM      4  C5  <0> d   1      32.337   3.136  32.673  0.00  0.00     0.052 C 
ATOM      5  C6  <0> d   1      32.230   4.657  32.436  0.00  0.00     0.010 C 
ATOM      6  C7  <0> d   1      33.112   4.903  31.177  0.00  0.00     0.002 C 
ATOM      7  C9  <0> d   1      34.568   4.852  31.641  0.00  0.00    -0.001 C 
ATOM      8  C11 <0> d   1      34.940   6.131  32.393  0.00  0.00     0.010 C 
ATOM      9  C12 <0> d   1      36.297   5.916  33.061  0.00  0.00     0.039 C 
ATOM     10  C13 <0> d   1      37.302   5.365  32.083  0.00  0.00    -0.049 A 
ATOM     11  C14 <0> d   1      38.645   5.442  32.427  0.00  0.00     0.047 A 
ATOM     12  C15 <0> d   1      39.619   4.947  31.579  0.00  0.00     0.099 A 
ATOM     13  C17 <0> d   1      39.250   4.365  30.372  0.00  0.00     0.099 A 
ATOM     14  C19 <0> d   1      37.912   4.290  30.031  0.00  0.00     0.047 A 
ATOM     15  C20 <0> d   1      36.937   4.793  30.882  0.00  0.00    -0.044 A 
ATOM     16  C21 <0> d   1      35.503   4.721  30.444  0.00  0.00     0.024 C 
ATOM     17  C23 <0> d   1      35.204   3.375  29.782  0.00  0.00     0.010 C 
ATOM     18  C24 <0> d   1      33.772   3.422  29.243  0.00  0.00     0.014 C 
ATOM     19  C25 <0> d   1      32.776   3.669  30.316  0.00  0.00     0.003 C 
ATOM     20  C26 <0> d   1      31.401   3.864  29.676  0.00  0.00     0.020 C 
ENDROOT
BRANCH   3  21
ATOM     21  O4  <0> d   1      33.954   1.835  31.393  0.00  0.00    -0.377 OA
ATOM     22  H28 <0> d   1      34.601   2.135  30.741  0.00  0.00     0.211 HD
ENDBRANCH   3  21
BRANCH  13  23
ATOM     23  O18 <0> d   1      40.198   3.871  29.531  0.00  0.00    -0.358 OA
ATOM     24  H39 <0> d   1      40.193   4.273  28.652  0.00  0.00     0.217 HD
ENDBRANCH  13  23
BRANCH  12  25
ATOM     25  O16 <0> d   1      40.932   5.031  31.926  0.00  0.00    -0.358 OA
ATOM     26  H38 <0> d   1      41.539   5.021  31.172  0.00  0.00     0.217 HD
ENDBRANCH  12  25
TORSDOF 3
ENDMDL
MODEL 39
REMARK CAVERDOCK RESULT:      18.4      0.000      0.000
REMARK CAVERDOCK CONSTRAINTS:       0.0      0.0      0.0      0.0
REMARK CAVERDOCK TUNNEL: 38     18.4      2.1     39.1
REMARK  3 active torsions:
REMARK  status: ('A' for Active; 'I' for Inactive)
REMARK    1  A    between atoms: C3_3  and  O4_4 
REMARK    2  A    between atoms: C15_13  and  O16_14 
REMARK    3  A    between atoms: C17_15  and  O18_16 
ROOT
ATOM      1  C1  <0> d   1      30.724   0.554  30.363  0.00  0.00     0.015 C 
ATOM      2  C2  <0> d   1      31.511   1.353  30.709  0.00  0.00    -0.078 C 
ATOM      3  C3  <0> d   1      32.498   2.356  31.143  0.00  0.00     0.128 C 
ATOM      4  C5  <0> d   1      32.050   3.003  32.468  0.00  0.00     0.052 C 
ATOM      5  C6  <0> d   1      31.887   4.512  32.186  0.00  0.00     0.010 C 
ATOM      6  C7  <0> d   1      32.816   4.767  30.962  0.00  0.00     0.002 C 
ATOM      7  C9  <0> d   1      34.248   4.793  31.495  0.00  0.00    -0.001 C 
ATOM      8  C11 <0> d   1      34.528   6.106  32.228  0.00  0.00     0.010 C 
ATOM      9  C12 <0> d   1      35.860   5.970  32.963  0.00  0.00     0.039 C 
ATOM     10  C13 <0> d   1      36.933   5.440  32.047  0.00  0.00    -0.049 A 
ATOM     11  C14 <0> d   1      38.254   5.587  32.450  0.00  0.00     0.047 A 
ATOM     12  C15 <0> d   1      39.288   5.117  31.662  0.00  0.00     0.099 A 
ATOM     13  C17 <0> d   1      39.002   4.489  30.454  0.00  0.00     0.099 A 
ATOM     14  C19 <0> d   1      37.686   4.345  30.054  0.00  0.00     0.047 A 
ATOM     15  C20 <0> d   1      36.651   4.824  30.846  0.00  0.00    -0.044 A 
ATOM     16  C21 <0> d   1      35.243   4.676  30.345  0.00  0.00     0.024 C 
ATOM     17  C23 <0> d   1      35.036   3.302  29.706  0.00  0.00     0.010 C 
ATOM     18  C24 <0> d   1      33.631   3.270  29.101  0.00  0.00     0.014 C 
ATOM     19  C25 <0> d   1      32.575   3.497  30.121  0.00  0.00     0.003 C 
ATOM     20  C26 <0> d   1      31.224   3.614  29.413  0.00  0.00     0.020 C 
ENDROOT
BRANCH   3  21
ATOM     21  O4  <0> d   1      33.781   1.746  31.299  0.00  0.00    -0.377 OA
ATOM     22  H28 <0> d   1      34.519   2.369  31.262  0.00  0.00     0.211 HD
ENDBRANCH   3  21
BRANCH  13  23
ATOM     23  O18 <0> d   1      40.010   4.018  29.671  0.00  0.00    -0.358 OA
ATOM     24  H39 <0> d   1      39.735   3.785  28.774  0.00  0.00     0.217 HD
ENDBRANCH  13  23
BRANCH  12  25
ATOM     25  O16 <0> d   1      40.578   5.268  32.065  0.00  0.00    -0.358 OA
ATOM     26  H38 <0> d   1      40.891   4.566  32.652  0.00  0.00     0.217 HD
ENDBRANCH  12  25
TORSDOF 3
ENDMDL
MODEL 40
REMARK CAVERDOCK RESULT:      18.7      0.000      0.000
REMARK CAVERDOCK CONSTRAINTS:       0.0      0.0      0.0      0.0
REMARK CAVERDOCK TUNNEL: 39     18.7      2.2     40.9
REMARK  3 active torsions:
REMARK  status: ('A' for Active; 'I' for Inactive)
REMARK    1  A    between atoms: C3_3  and  O4_4 
REMARK    2  A    between atoms: C15_13  and  O16_14 
REMARK    3  A    between atoms: C17_15  and  O18_16 
ROOT
ATOM      1  C1  <0> d   1      30.539   0.473  30.387  0.00  0.00     0.015 C 
ATOM      2  C2  <0> d   1      31.316   1.281  30.735  0.00  0.00    -0.078 C 
ATOM      3  C3  <0> d   1      32.291   2.294  31.172  0.00  0.00     0.128 C 
ATOM      4  C5  <0> d   1      31.836   2.931  32.500  0.00  0.00     0.052 C 
ATOM      5  C6  <0> d   1      31.655   4.439  32.222  0.00  0.00     0.010 C 
ATOM      6  C7  <0> d   1      32.580   4.709  30.999  0.00  0.00     0.002 C 
ATOM      7  C9  <0> d   1      34.012   4.751  31.531  0.00  0.00    -0.001 C 
ATOM      8  C11 <0> d   1      34.277   6.064  32.268  0.00  0.00     0.010 C 
ATOM      9  C12 <0> d   1      35.611   5.942  33.002  0.00  0.00     0.039 C 
ATOM     10  C13 <0> d   1      36.689   5.429  32.085  0.00  0.00    -0.049 A 
ATOM     11  C14 <0> d   1      38.009   5.590  32.488  0.00  0.00     0.047 A 
ATOM     12  C15 <0> d   1      39.048   5.135  31.697  0.00  0.00     0.099 A 
ATOM     13  C17 <0> d   1      38.769   4.507  30.488  0.00  0.00     0.099 A 
ATOM     14  C19 <0> d   1      37.454   4.349  30.088  0.00  0.00     0.047 A 
ATOM     15  C20 <0> d   1      36.414   4.813  30.882  0.00  0.00    -0.044 A 
ATOM     16  C21 <0> d   1      35.008   4.649  30.381  0.00  0.00     0.024 C 
ATOM     17  C23 <0> d   1      34.817   3.275  29.738  0.00  0.00     0.010 C 
ATOM     18  C24 <0> d   1      33.412   3.228  29.133  0.00  0.00     0.014 C 
ATOM     19  C25 <0> d   1      32.355   3.439  30.154  0.00  0.00     0.003 C 
ATOM     20  C26 <0> d   1      31.002   3.542  29.447  0.00  0.00     0.020 C 
ENDROOT
BRANCH   3  21
ATOM     21  O4  <0> d   1      33.582   1.699  31.326  0.00  0.00    -0.377 OA
ATOM     22  H28 <0> d   1      34.150   2.153  31.964  0.00  0.00     0.211 HD
ENDBRANCH   3  21
BRANCH  13  23
ATOM     23  O18 <0> d   1      39.782   4.051  29.703  0.00  0.00    -0.358 OA
ATOM     24  H39 <0> d   1      39.983   4.621  28.949  0.00  0.00     0.217 HD
ENDBRANCH  13  23
BRANCH  12  25
ATOM     25  O16 <0> d   1      40.337   5.301  32.101  0.00  0.00    -0.358 OA
ATOM     26  H38 <0> d   1      40.978   4.794  31.585  0.00  0.00     0.217 HD
ENDBRANCH  12  25
TORSDOF 3
ENDMDL
MODEL 41
REMARK CAVERDOCK RESULT:      18.8      0.000      0.000
REMARK CAVERDOCK CONSTRAINTS:       0.1      0.0      0.0      0.0
REMARK CAVERDOCK TUNNEL: 40     18.8      2.3     41.7
REMARK  3 active torsions:
REMARK  status: ('A' for Active; 'I' for Inactive)
REMARK    1  A    between atoms: C3_3  and  O4_4 
REMARK    2  A    between atoms: C15_13  and  O16_14 
REMARK    3  A    between atoms: C17_15  and  O18_16 
ROOT
ATOM      1  C1  <0> d   1      29.178   4.965  30.733  0.00  0.00     0.015 C 
ATOM      2  C2  <0> d   1      30.301   4.644  30.619  0.00  0.00    -0.078 C 
ATOM      3  C3  <0> d   1      31.711   4.243  30.477  0.00  0.00     0.128 C 
ATOM      4  C5  <0> d   1      31.850   3.173  29.375  0.00  0.00     0.052 C 
ATOM      5  C6  <0> d   1      32.432   1.916  30.055  0.00  0.00     0.010 C 
ATOM      6  C7  <0> d   1      33.173   2.476  31.305  0.00  0.00     0.002 C 
ATOM      7  C9  <0> d   1      34.483   3.085  30.805  0.00  0.00    -0.001 C 
ATOM      8  C11 <0> d   1      35.490   1.989  30.456  0.00  0.00     0.010 C 
ATOM      9  C12 <0> d   1      36.661   2.633  29.716  0.00  0.00     0.039 C 
ATOM     10  C13 <0> d   1      37.174   3.840  30.458  0.00  0.00    -0.049 A 
ATOM     11  C14 <0> d   1      38.430   4.322  30.114  0.00  0.00     0.047 A 
ATOM     12  C15 <0> d   1      38.957   5.432  30.749  0.00  0.00     0.099 A 
ATOM     13  C17 <0> d   1      38.221   6.072  31.740  0.00  0.00     0.099 A 
ATOM     14  C19 <0> d   1      36.971   5.590  32.082  0.00  0.00     0.047 A 
ATOM     15  C20 <0> d   1      36.447   4.472  31.445  0.00  0.00    -0.044 A 
ATOM     16  C21 <0> d   1      35.103   3.968  31.883  0.00  0.00     0.024 C 
ATOM     17  C23 <0> d   1      34.139   5.131  32.125  0.00  0.00     0.010 C 
ATOM     18  C24 <0> d   1      32.840   4.556  32.694  0.00  0.00     0.014 C 
ATOM     19  C25 <0> d   1      32.205   3.582  31.770  0.00  0.00     0.003 C 
ATOM     20  C26 <0> d   1      31.012   2.937  32.478  0.00  0.00     0.020 C 
ENDROOT
BRANCH   3  21
ATOM     21  O4  <0> d   1      32.517   5.381  30.165  0.00  0.00    -0.377 OA
ATOM     22  H28 <0> d   1      32.029   6.108  29.757  0.00  0.00     0.211 HD
ENDBRANCH   3  21
BRANCH  13  23
ATOM     23  O18 <0> d   1      38.727   7.167  32.370  0.00  0.00    -0.358 OA
ATOM     24  H39 <0> d   1      38.928   7.026  33.304  0.00  0.00     0.217 HD
ENDBRANCH  13  23
BRANCH  12  25
ATOM     25  O16 <0> d   1      40.190   5.894  30.406  0.00  0.00    -0.358 OA
ATOM     26  H38 <0> d   1      40.230   6.852  30.282  0.00  0.00     0.217 HD
ENDBRANCH  12  25
TORSDOF 3
ENDMDL
MODEL 42
REMARK CAVERDOCK RESULT:      17.5      0.000      0.000
REMARK CAVERDOCK CONSTRAINTS:       0.0      0.0      0.0      0.0
REMARK CAVERDOCK TUNNEL: 41     17.5      2.3     42.7
REMARK  3 active torsions:
REMARK  status: ('A' for Active; 'I' for Inactive)
REMARK    1  A    between atoms: C3_3  and  O4_4 
REMARK    2  A    between atoms: C15_13  and  O16_14 
REMARK    3  A    between atoms: C17_15  and  O18_16 
ROOT
ATOM      1  C1  <0> d   1      28.977   4.986  30.606  0.00  0.00     0.015 C 
ATOM      2  C2  <0> d   1      30.109   4.691  30.498  0.00  0.00    -0.078 C 
ATOM      3  C3  <0> d   1      31.527   4.322  30.363  0.00  0.00     0.128 C 
ATOM      4  C5  <0> d   1      31.712   3.346  29.184  0.00  0.00     0.052 C 
ATOM      5  C6  <0> d   1      32.297   2.047  29.778  0.00  0.00     0.010 C 
ATOM      6  C7  <0> d   1      32.996   2.515  31.088  0.00  0.00     0.002 C 
ATOM      7  C9  <0> d   1      34.308   3.181  30.674  0.00  0.00    -0.001 C 
ATOM      8  C11 <0> d   1      35.342   2.130  30.267  0.00  0.00     0.010 C 
ATOM      9  C12 <0> d   1      36.521   2.847  29.613  0.00  0.00     0.039 C 
ATOM     10  C13 <0> d   1      36.995   3.998  30.461  0.00  0.00    -0.049 A 
ATOM     11  C14 <0> d   1      38.252   4.524  30.192  0.00  0.00     0.047 A 
ATOM     12  C15 <0> d   1      38.744   5.586  30.927  0.00  0.00     0.099 A 
ATOM     13  C17 <0> d   1      37.972   6.135  31.945  0.00  0.00     0.099 A 
ATOM     14  C19 <0> d   1      36.721   5.610  32.213  0.00  0.00     0.047 A 
ATOM     15  C20 <0> d   1      36.233   4.539  31.476  0.00  0.00    -0.044 A 
ATOM     16  C21 <0> d   1      34.885   3.983  31.835  0.00  0.00     0.024 C 
ATOM     17  C23 <0> d   1      33.897   5.109  32.142  0.00  0.00     0.010 C 
ATOM     18  C24 <0> d   1      32.593   4.474  32.628  0.00  0.00     0.014 C 
ATOM     19  C25 <0> d   1      31.998   3.567  31.613  0.00  0.00     0.003 C 
ATOM     20  C26 <0> d   1      30.797   2.852  32.235  0.00  0.00     0.020 C 
ENDROOT
BRANCH   3  21
ATOM     21  O4  <0> d   1      32.323   5.493  30.165  0.00  0.00    -0.377 OA
ATOM     22  H28 <0> d   1      32.698   5.855  30.979  0.00  0.00     0.211 HD
ENDBRANCH   3  21
BRANCH  13  23
ATOM     23  O18 <0> d   1      38.444   7.183  32.673  0.00  0.00    -0.358 OA
ATOM     24  H39 <0> d   1      38.409   8.031  32.210  0.00  0.00     0.217 HD
ENDBRANCH  13  23
BRANCH  12  25
ATOM     25  O16 <0> d   1      39.978   6.091  30.656  0.00  0.00    -0.358 OA
ATOM     26  H38 <0> d   1      40.541   5.498  30.140  0.00  0.00     0.217 HD
ENDBRANCH  12  25
TORSDOF 3
ENDMDL
MODEL 43
REMARK CAVERDOCK RESULT:      15.9      0.000      0.000
REMARK CAVERDOCK CONSTRAINTS:       0.0      0.0      0.0      0.0
REMARK CAVERDOCK TUNNEL: 42     15.9      2.3     43.6
REMARK  3 active torsions:
REMARK  status: ('A' for Active; 'I' for Inactive)
REMARK    1  A    between atoms: C3_3  and  O4_4 
REMARK    2  A    between atoms: C15_13  and  O16_14 
REMARK    3  A    between atoms: C17_15  and  O18_16 
ROOT
ATOM      1  C1  <0> d   1      28.729   4.720  30.817  0.00  0.00     0.015 C 
ATOM      2  C2  <0> d   1      29.860   4.443  30.670  0.00  0.00    -0.078 C 
ATOM      3  C3  <0> d   1      31.279   4.097  30.485  0.00  0.00     0.128 C 
ATOM      4  C5  <0> d   1      31.440   3.134  29.292  0.00  0.00     0.052 C 
ATOM      5  C6  <0> d   1      32.063   1.838  29.856  0.00  0.00     0.010 C 
ATOM      6  C7  <0> d   1      32.798   2.307  31.147  0.00  0.00     0.002 C 
ATOM      7  C9  <0> d   1      34.085   2.996  30.696  0.00  0.00    -0.001 C 
ATOM      8  C11 <0> d   1      35.121   1.965  30.246  0.00  0.00     0.010 C 
ATOM      9  C12 <0> d   1      36.268   2.705  29.560  0.00  0.00     0.039 C 
ATOM     10  C13 <0> d   1      36.751   3.857  30.403  0.00  0.00    -0.049 A 
ATOM     11  C14 <0> d   1      37.991   4.404  30.097  0.00  0.00     0.047 A 
ATOM     12  C15 <0> d   1      38.491   5.468  30.825  0.00  0.00     0.099 A 
ATOM     13  C17 <0> d   1      37.744   5.996  31.872  0.00  0.00     0.099 A 
ATOM     14  C19 <0> d   1      36.511   5.450  32.176  0.00  0.00     0.047 A 
ATOM     15  C20 <0> d   1      36.015   4.378  31.446  0.00  0.00    -0.044 A 
ATOM     16  C21 <0> d   1      34.688   3.798  31.844  0.00  0.00     0.024 C 
ATOM     17  C23 <0> d   1      33.693   4.907  32.193  0.00  0.00     0.010 C 
ATOM     18  C24 <0> d   1      32.416   4.247  32.715  0.00  0.00     0.014 C 
ATOM     19  C25 <0> d   1      31.802   3.340  31.713  0.00  0.00     0.003 C 
ATOM     20  C26 <0> d   1      30.633   2.601  32.367  0.00  0.00     0.020 C 
ENDROOT
BRANCH   3  21
ATOM     21  O4  <0> d   1      32.051   5.281  30.271  0.00  0.00    -0.377 OA
ATOM     22  H28 <0> d   1      32.302   5.739  31.085  0.00  0.00     0.211 HD
ENDBRANCH   3  21
BRANCH  13  23
ATOM     23  O18 <0> d   1      38.223   7.046  32.593  0.00  0.00    -0.358 OA
ATOM     24  H39 <0> d   1      37.713   7.241  33.390  0.00  0.00     0.217 HD
ENDBRANCH  13  23
BRANCH  12  25
ATOM     25  O16 <0> d   1      39.707   5.994  30.518  0.00  0.00    -0.358 OA
ATOM     26  H38 <0> d   1      40.107   5.620  29.720  0.00  0.00     0.217 HD
ENDBRANCH  12  25
TORSDOF 3
ENDMDL
MODEL 44
REMARK CAVERDOCK RESULT:      14.7      0.000      0.000
REMARK CAVERDOCK CONSTRAINTS:       0.0      0.0      0.0      0.0
REMARK CAVERDOCK TUNNEL: 43     14.7      2.4     44.5
REMARK  3 active torsions:
REMARK  status: ('A' for Active; 'I' for Inactive)
REMARK    1  A    between atoms: C3_3  and  O4_4 
REMARK    2  A    between atoms: C15_13  and  O16_14 
REMARK    3  A    between atoms: C17_15  and  O18_16 
ROOT
ATOM      1  C1  <0> d   1      28.443   4.615  31.014  0.00  0.00     0.015 C 
ATOM      2  C2  <0> d   1      29.574   4.398  30.785  0.00  0.00    -0.078 C 
ATOM      3  C3  <0> d   1      30.992   4.127  30.499  0.00  0.00     0.128 C 
ATOM      4  C5  <0> d   1      31.129   3.373  29.161  0.00  0.00     0.052 C 
ATOM      5  C6  <0> d   1      31.802   2.022  29.486  0.00  0.00     0.010 C 
ATOM      6  C7  <0> d   1      32.575   2.297  30.810  0.00  0.00     0.002 C 
ATOM      7  C9  <0> d   1      33.828   3.086  30.433  0.00  0.00    -0.001 C 
ATOM      8  C11 <0> d   1      34.869   2.171  29.788  0.00  0.00     0.010 C 
ATOM      9  C12 <0> d   1      35.972   3.044  29.192  0.00  0.00     0.039 C 
ATOM     10  C13 <0> d   1      36.461   4.058  30.193  0.00  0.00    -0.049 A 
ATOM     11  C14 <0> d   1      37.676   4.682  29.938  0.00  0.00     0.047 A 
ATOM     12  C15 <0> d   1      38.179   5.628  30.811  0.00  0.00     0.099 A 
ATOM     13  C17 <0> d   1      37.461   5.960  31.955  0.00  0.00     0.099 A 
ATOM     14  C19 <0> d   1      36.253   5.337  32.208  0.00  0.00     0.047 A 
ATOM     15  C20 <0> d   1      35.753   4.383  31.331  0.00  0.00    -0.044 A 
ATOM     16  C21 <0> d   1      34.457   3.709  31.675  0.00  0.00     0.024 C 
ATOM     17  C23 <0> d   1      33.451   4.719  32.232  0.00  0.00     0.010 C 
ATOM     18  C24 <0> d   1      32.209   3.948  32.684  0.00  0.00     0.014 C 
ATOM     19  C25 <0> d   1      31.579   3.196  31.569  0.00  0.00     0.003 C 
ATOM     20  C26 <0> d   1      30.452   2.329  32.135  0.00  0.00     0.020 C 
ENDROOT
BRANCH   3  21
ATOM     21  O4  <0> d   1      31.728   5.351  30.454  0.00  0.00    -0.377 OA
ATOM     22  H28 <0> d   1      32.417   5.421  31.128  0.00  0.00     0.211 HD
ENDBRANCH   3  21
BRANCH  13  23
ATOM     23  O18 <0> d   1      37.944   6.893  32.820  0.00  0.00    -0.358 OA
ATOM     24  H39 <0> d   1      37.619   6.795  33.725  0.00  0.00     0.217 HD
ENDBRANCH  13  23
BRANCH  12  25
ATOM     25  O16 <0> d   1      39.371   6.231  30.552  0.00  0.00    -0.358 OA
ATOM     26  H38 <0> d   1      39.862   5.832  29.821  0.00  0.00     0.217 HD
ENDBRANCH  12  25
TORSDOF 3
ENDMDL
MODEL 45
REMARK CAVERDOCK RESULT:      13.1      0.000      0.000
REMARK CAVERDOCK CONSTRAINTS:       0.0      0.0      0.0      0.0
REMARK CAVERDOCK TUNNEL: 44     13.1      2.4     45.1
REMARK  3 active torsions:
REMARK  status: ('A' for Active; 'I' for Inactive)
REMARK    1  A    between atoms: C3_3  and  O4_4 
REMARK    2  A    between atoms: C15_13  and  O16_14 
REMARK    3  A    between atoms: C17_15  and  O18_16 
ROOT
ATOM      1  C1  <0> d   1      28.186   4.529  31.220  0.00  0.00     0.015 C 
ATOM      2  C2  <0> d   1      29.314   4.343  30.953  0.00  0.00    -0.078 C 
ATOM      3  C3  <0> d   1      30.728   4.109  30.618  0.00  0.00     0.128 C 
ATOM      4  C5  <0> d   1      30.844   3.471  29.219  0.00  0.00     0.052 C 
ATOM      5  C6  <0> d   1      31.534   2.104  29.417  0.00  0.00     0.010 C 
ATOM      6  C7  <0> d   1      32.330   2.275  30.745  0.00  0.00     0.002 C 
ATOM      7  C9  <0> d   1      33.570   3.104  30.412  0.00  0.00    -0.001 C 
ATOM      8  C11 <0> d   1      34.605   2.255  29.672  0.00  0.00     0.010 C 
ATOM      9  C12 <0> d   1      35.689   3.185  29.131  0.00  0.00     0.039 C 
ATOM     10  C13 <0> d   1      36.190   4.116  30.204  0.00  0.00    -0.049 A 
ATOM     11  C14 <0> d   1      37.395   4.770  29.979  0.00  0.00     0.047 A 
ATOM     12  C15 <0> d   1      37.908   5.645  30.919  0.00  0.00     0.099 A 
ATOM     13  C17 <0> d   1      37.210   5.874  32.099  0.00  0.00     0.099 A 
ATOM     14  C19 <0> d   1      36.012   5.220  32.322  0.00  0.00     0.047 A 
ATOM     15  C20 <0> d   1      35.502   4.338  31.379  0.00  0.00    -0.044 A 
ATOM     16  C21 <0> d   1      34.218   3.626  31.689  0.00  0.00     0.024 C 
ATOM     17  C23 <0> d   1      33.216   4.576  32.348  0.00  0.00     0.010 C 
ATOM     18  C24 <0> d   1      31.989   3.759  32.757  0.00  0.00     0.014 C 
ATOM     19  C25 <0> d   1      31.342   3.098  31.595  0.00  0.00     0.003 C 
ATOM     20  C26 <0> d   1      30.234   2.176  32.108  0.00  0.00     0.020 C 
ENDROOT
BRANCH   3  21
ATOM     21  O4  <0> d   1      31.454   5.339  30.662  0.00  0.00    -0.377 OA
ATOM     22  H28 <0> d   1      30.894   6.127  30.625  0.00  0.00     0.211 HD
ENDBRANCH   3  21
BRANCH  13  23
ATOM     23  O18 <0> d   1      37.702   6.735  33.030  0.00  0.00    -0.358 OA
ATOM     24  H39 <0> d   1      38.268   6.318  33.693  0.00  0.00     0.217 HD
ENDBRANCH  13  23
BRANCH  12  25
ATOM     25  O16 <0> d   1      39.090   6.278  30.688  0.00  0.00    -0.358 OA
ATOM     26  H38 <0> d   1      39.019   7.242  30.653  0.00  0.00     0.217 HD
ENDBRANCH  12  25
TORSDOF 3
ENDMDL
MODEL 46
REMARK CAVERDOCK RESULT:      12.0      0.000      0.000
REMARK CAVERDOCK CONSTRAINTS:       0.0      0.0      0.0      0.0
REMARK CAVERDOCK TUNNEL: 45     12.0      2.3     46.1
REMARK  3 active torsions:
REMARK  status: ('A' for Active; 'I' for Inactive)
REMARK    1  A    between atoms: C3_3  and  O4_4 
REMARK    2  A    between atoms: C15_13  and  O16_14 
REMARK    3  A    between atoms: C17_15  and  O18_16 
ROOT
ATOM      1  C1  <0> d   1      28.009   4.567  31.201  0.00  0.00     0.015 C 
ATOM      2  C2  <0> d   1      29.129   4.365  30.915  0.00  0.00    -0.078 C 
ATOM      3  C3  <0> d   1      30.535   4.111  30.556  0.00  0.00     0.128 C 
ATOM      4  C5  <0> d   1      30.620   3.493  29.147  0.00  0.00     0.052 C 
ATOM      5  C6  <0> d   1      31.288   2.112  29.314  0.00  0.00     0.010 C 
ATOM      6  C7  <0> d   1      32.106   2.248  30.632  0.00  0.00     0.002 C 
ATOM      7  C9  <0> d   1      33.355   3.060  30.294  0.00  0.00    -0.001 C 
ATOM      8  C11 <0> d   1      34.365   2.205  29.527  0.00  0.00     0.010 C 
ATOM      9  C12 <0> d   1      35.458   3.124  28.985  0.00  0.00     0.039 C 
ATOM     10  C13 <0> d   1      35.990   4.030  30.065  0.00  0.00    -0.049 A 
ATOM     11  C14 <0> d   1      37.202   4.667  29.833  0.00  0.00     0.047 A 
ATOM     12  C15 <0> d   1      37.744   5.518  30.778  0.00  0.00     0.099 A 
ATOM     13  C17 <0> d   1      37.067   5.740  31.972  0.00  0.00     0.099 A 
ATOM     14  C19 <0> d   1      35.860   5.104  32.202  0.00  0.00     0.047 A 
ATOM     15  C20 <0> d   1      35.322   4.246  31.252  0.00  0.00    -0.044 A 
ATOM     16  C21 <0> d   1      34.030   3.552  31.570  0.00  0.00     0.024 C 
ATOM     17  C23 <0> d   1      33.054   4.509  32.257  0.00  0.00     0.010 C 
ATOM     18  C24 <0> d   1      31.819   3.706  32.672  0.00  0.00     0.014 C 
ATOM     19  C25 <0> d   1      31.144   3.075  31.509  0.00  0.00     0.003 C 
ATOM     20  C26 <0> d   1      30.027   2.164  32.023  0.00  0.00     0.020 C 
ENDROOT
BRANCH   3  21
ATOM     21  O4  <0> d   1      31.282   5.328  30.608  0.00  0.00    -0.377 OA
ATOM     22  H28 <0> d   1      32.239   5.200  30.665  0.00  0.00     0.211 HD
ENDBRANCH   3  21
BRANCH  13  23
ATOM     23  O18 <0> d   1      37.587   6.578  32.909  0.00  0.00    -0.358 OA
ATOM     24  H39 <0> d   1      37.685   6.179  33.784  0.00  0.00     0.217 HD
ENDBRANCH  13  23
BRANCH  12  25
ATOM     25  O16 <0> d   1      38.933   6.134  30.541  0.00  0.00    -0.358 OA
ATOM     26  H38 <0> d   1      39.699   5.656  30.888  0.00  0.00     0.217 HD
ENDBRANCH  12  25
TORSDOF 3
ENDMDL
MODEL 47
REMARK CAVERDOCK RESULT:      10.8      0.000      0.000
REMARK CAVERDOCK CONSTRAINTS:       0.0      0.0      0.0      0.0
REMARK CAVERDOCK TUNNEL: 46     10.8      2.4     47.4
REMARK  3 active torsions:
REMARK  status: ('A' for Active; 'I' for Inactive)
REMARK    1  A    between atoms: C3_3  and  O4_4 
REMARK    2  A    between atoms: C15_13  and  O16_14 
REMARK    3  A    between atoms: C17_15  and  O18_16 
ROOT
ATOM      1  C1  <0> d   1      27.807   4.324  31.180  0.00  0.00     0.015 C 
ATOM      2  C2  <0> d   1      28.932   4.163  30.887  0.00  0.00    -0.078 C 
ATOM      3  C3  <0> d   1      30.344   3.961  30.521  0.00  0.00     0.128 C 
ATOM      4  C5  <0> d   1      30.446   3.434  29.075  0.00  0.00     0.052 C 
ATOM      5  C6  <0> d   1      31.142   2.058  29.159  0.00  0.00     0.010 C 
ATOM      6  C7  <0> d   1      31.952   2.129  30.488  0.00  0.00     0.002 C 
ATOM      7  C9  <0> d   1      33.186   2.986  30.206  0.00  0.00    -0.001 C 
ATOM      8  C11 <0> d   1      34.215   2.201  29.392  0.00  0.00     0.010 C 
ATOM      9  C12 <0> d   1      35.291   3.174  28.913  0.00  0.00     0.039 C 
ATOM     10  C13 <0> d   1      35.801   4.021  30.050  0.00  0.00    -0.049 A 
ATOM     11  C14 <0> d   1      37.001   4.695  29.863  0.00  0.00     0.047 A 
ATOM     12  C15 <0> d   1      37.522   5.496  30.862  0.00  0.00     0.099 A 
ATOM     13  C17 <0> d   1      36.836   5.630  32.065  0.00  0.00     0.099 A 
ATOM     14  C19 <0> d   1      35.642   4.957  32.249  0.00  0.00     0.047 A 
ATOM     15  C20 <0> d   1      35.125   4.149  31.245  0.00  0.00    -0.044 A 
ATOM     16  C21 <0> d   1      33.846   3.410  31.513  0.00  0.00     0.024 C 
ATOM     17  C23 <0> d   1      32.849   4.303  32.255  0.00  0.00     0.010 C 
ATOM     18  C24 <0> d   1      31.629   3.451  32.612  0.00  0.00     0.014 C 
ATOM     19  C25 <0> d   1      30.971   2.880  31.410  0.00  0.00     0.003 C 
ATOM     20  C26 <0> d   1      29.871   1.917  31.861  0.00  0.00     0.020 C 
ENDROOT
BRANCH   3  21
ATOM     21  O4  <0> d   1      31.066   5.188  30.651  0.00  0.00    -0.377 OA
ATOM     22  H28 <0> d   1      30.689   5.799  31.298  0.00  0.00     0.211 HD
ENDBRANCH   3  21
BRANCH  13  23
ATOM     23  O18 <0> d   1      37.336   6.419  33.054  0.00  0.00    -0.358 OA
ATOM     24  H39 <0> d   1      37.015   6.194  33.937  0.00  0.00     0.217 HD
ENDBRANCH  13  23
BRANCH  12  25
ATOM     25  O16 <0> d   1      38.699   6.150  30.669  0.00  0.00    -0.358 OA
ATOM     26  H38 <0> d   1      39.444   5.769  31.154  0.00  0.00     0.217 HD
ENDBRANCH  12  25
TORSDOF 3
ENDMDL
MODEL 48
REMARK CAVERDOCK RESULT:       9.9      0.000      0.000
REMARK CAVERDOCK CONSTRAINTS:       0.0      0.0      0.0      0.0
REMARK CAVERDOCK TUNNEL: 47      9.9      2.4     48.1
REMARK  3 active torsions:
REMARK  status: ('A' for Active; 'I' for Inactive)
REMARK    1  A    between atoms: C3_3  and  O4_4 
REMARK    2  A    between atoms: C15_13  and  O16_14 
REMARK    3  A    between atoms: C17_15  and  O18_16 
ROOT
ATOM      1  C1  <0> d   1      27.599   4.166  31.456  0.00  0.00     0.015 C 
ATOM      2  C2  <0> d   1      28.714   4.023  31.115  0.00  0.00    -0.078 C 
ATOM      3  C3  <0> d   1      30.112   3.845  30.688  0.00  0.00     0.128 C 
ATOM      4  C5  <0> d   1      30.162   3.336  29.234  0.00  0.00     0.052 C 
ATOM      5  C6  <0> d   1      30.878   1.969  29.272  0.00  0.00     0.010 C 
ATOM      6  C7  <0> d   1      31.741   2.035  30.566  0.00  0.00     0.002 C 
ATOM      7  C9  <0> d   1      32.951   2.912  30.245  0.00  0.00    -0.001 C 
ATOM      8  C11 <0> d   1      33.956   2.151  29.380  0.00  0.00     0.010 C 
ATOM      9  C12 <0> d   1      34.998   3.144  28.869  0.00  0.00     0.039 C 
ATOM     10  C13 <0> d   1      35.543   3.985  29.994  0.00  0.00    -0.049 A 
ATOM     11  C14 <0> d   1      36.726   4.677  29.767  0.00  0.00     0.047 A 
ATOM     12  C15 <0> d   1      37.277   5.474  30.754  0.00  0.00     0.099 A 
ATOM     13  C17 <0> d   1      36.640   5.584  31.985  0.00  0.00     0.099 A 
ATOM     14  C19 <0> d   1      35.463   4.892  32.210  0.00  0.00     0.047 A 
ATOM     15  C20 <0> d   1      34.916   4.089  31.218  0.00  0.00    -0.044 A 
ATOM     16  C21 <0> d   1      33.659   3.330  31.529  0.00  0.00     0.024 C 
ATOM     17  C23 <0> d   1      32.681   4.200  32.322  0.00  0.00     0.010 C 
ATOM     18  C24 <0> d   1      31.488   3.328  32.719  0.00  0.00     0.014 C 
ATOM     19  C25 <0> d   1      30.789   2.762  31.537  0.00  0.00     0.003 C 
ATOM     20  C26 <0> d   1      29.722   1.779  32.021  0.00  0.00     0.020 C 
ENDROOT
BRANCH   3  21
ATOM     21  O4  <0> d   1      30.823   5.079  30.805  0.00  0.00    -0.377 OA
ATOM     22  H28 <0> d   1      30.543   5.625  31.552  0.00  0.00     0.211 HD
ENDBRANCH   3  21
BRANCH  13  23
ATOM     23  O18 <0> d   1      37.170   6.367  32.963  0.00  0.00    -0.358 OA
ATOM     24  H39 <0> d   1      36.991   7.310  32.851  0.00  0.00     0.217 HD
ENDBRANCH  13  23
BRANCH  12  25
ATOM     25  O16 <0> d   1      38.437   6.145  30.521  0.00  0.00    -0.358 OA
ATOM     26  H38 <0> d   1      38.310   7.038  30.172  0.00  0.00     0.217 HD
ENDBRANCH  12  25
TORSDOF 3
ENDMDL
MODEL 49
REMARK CAVERDOCK RESULT:       8.9      0.000      0.000
REMARK CAVERDOCK CONSTRAINTS:       0.0      0.0      0.0      0.0
REMARK CAVERDOCK TUNNEL: 48      8.9      2.4     49.1
REMARK  3 active torsions:
REMARK  status: ('A' for Active; 'I' for Inactive)
REMARK    1  A    between atoms: C3_3  and  O4_4 
REMARK    2  A    between atoms: C15_13  and  O16_14 
REMARK    3  A    between atoms: C17_15  and  O18_16 
ROOT
ATOM      1  C1  <0> d   1      27.362   4.282  31.403  0.00  0.00     0.015 C 
ATOM      2  C2  <0> d   1      28.482   4.124  31.085  0.00  0.00    -0.078 C 
ATOM      3  C3  <0> d   1      29.885   3.927  30.687  0.00  0.00     0.128 C 
ATOM      4  C5  <0> d   1      29.958   3.422  29.232  0.00  0.00     0.052 C 
ATOM      5  C6  <0> d   1      30.654   2.044  29.281  0.00  0.00     0.010 C 
ATOM      6  C7  <0> d   1      31.490   2.094  30.593  0.00  0.00     0.002 C 
ATOM      7  C9  <0> d   1      32.720   2.954  30.300  0.00  0.00    -0.001 C 
ATOM      8  C11 <0> d   1      33.731   2.181  29.454  0.00  0.00     0.010 C 
ATOM      9  C12 <0> d   1      34.798   3.160  28.968  0.00  0.00     0.039 C 
ATOM     10  C13 <0> d   1      35.332   3.990  30.107  0.00  0.00    -0.049 A 
ATOM     11  C14 <0> d   1      36.528   4.666  29.906  0.00  0.00     0.047 A 
ATOM     12  C15 <0> d   1      37.070   5.451  30.907  0.00  0.00     0.099 A 
ATOM     13  C17 <0> d   1      36.409   5.567  32.125  0.00  0.00     0.099 A 
ATOM     14  C19 <0> d   1      35.218   4.892  32.323  0.00  0.00     0.047 A 
ATOM     15  C20 <0> d   1      34.680   4.100  31.318  0.00  0.00    -0.044 A 
ATOM     16  C21 <0> d   1      33.406   3.358  31.600  0.00  0.00     0.024 C 
ATOM     17  C23 <0> d   1      32.425   4.240  32.375  0.00  0.00     0.010 C 
ATOM     18  C24 <0> d   1      31.211   3.384  32.744  0.00  0.00     0.014 C 
ATOM     19  C25 <0> d   1      30.529   2.832  31.546  0.00  0.00     0.003 C 
ATOM     20  C26 <0> d   1      29.437   1.863  32.005  0.00  0.00     0.020 C 
ENDROOT
BRANCH   3  21
ATOM     21  O4  <0> d   1      30.611   5.151  30.822  0.00  0.00    -0.377 OA
ATOM     22  H28 <0> d   1      31.460   5.056  31.274  0.00  0.00     0.211 HD
ENDBRANCH   3  21
BRANCH  13  23
ATOM     23  O18 <0> d   1      36.930   6.340  33.116  0.00  0.00    -0.358 OA
ATOM     24  H39 <0> d   1      37.739   6.807  32.867  0.00  0.00     0.217 HD
ENDBRANCH  13  23
BRANCH  12  25
ATOM     25  O16 <0> d   1      38.244   6.107  30.700  0.00  0.00    -0.358 OA
ATOM     26  H38 <0> d   1      38.704   6.355  31.514  0.00  0.00     0.217 HD
ENDBRANCH  12  25
TORSDOF 3
ENDMDL
MODEL 50
REMARK CAVERDOCK RESULT:       8.3      0.000      0.000
REMARK CAVERDOCK CONSTRAINTS:       0.0      0.0      0.0      0.0
REMARK CAVERDOCK TUNNEL: 49      8.3      2.3     50.3
REMARK  3 active torsions:
REMARK  status: ('A' for Active; 'I' for Inactive)
REMARK    1  A    between atoms: C3_3  and  O4_4 
REMARK    2  A    between atoms: C15_13  and  O16_14 
REMARK    3  A    between atoms: C17_15  and  O18_16 
ROOT
ATOM      1  C1  <0> d   1      27.205   4.146  31.460  0.00  0.00     0.015 C 
ATOM      2  C2  <0> d   1      28.325   3.998  31.139  0.00  0.00    -0.078 C 
ATOM      3  C3  <0> d   1      29.728   3.812  30.736  0.00  0.00     0.128 C 
ATOM      4  C5  <0> d   1      29.802   3.330  29.273  0.00  0.00     0.052 C 
ATOM      5  C6  <0> d   1      30.502   1.955  29.300  0.00  0.00     0.010 C 
ATOM      6  C7  <0> d   1      31.340   1.987  30.612  0.00  0.00     0.002 C 
ATOM      7  C9  <0> d   1      32.566   2.856  30.332  0.00  0.00    -0.001 C 
ATOM      8  C11 <0> d   1      33.580   2.100  29.472  0.00  0.00     0.010 C 
ATOM      9  C12 <0> d   1      34.642   3.091  29.001  0.00  0.00     0.039 C 
ATOM     10  C13 <0> d   1      35.174   3.904  30.152  0.00  0.00    -0.049 A 
ATOM     11  C14 <0> d   1      36.368   4.588  29.961  0.00  0.00     0.047 A 
ATOM     12  C15 <0> d   1      36.908   5.359  30.973  0.00  0.00     0.099 A 
ATOM     13  C17 <0> d   1      36.248   5.453  32.193  0.00  0.00     0.099 A 
ATOM     14  C19 <0> d   1      35.060   4.771  32.382  0.00  0.00     0.047 A 
ATOM     15  C20 <0> d   1      34.524   3.993  31.365  0.00  0.00    -0.044 A 
ATOM     16  C21 <0> d   1      33.252   3.242  31.637  0.00  0.00     0.024 C 
ATOM     17  C23 <0> d   1      32.269   4.108  32.426  0.00  0.00     0.010 C 
ATOM     18  C24 <0> d   1      31.059   3.242  32.783  0.00  0.00     0.014 C 
ATOM     19  C25 <0> d   1      30.377   2.706  31.578  0.00  0.00     0.003 C 
ATOM     20  C26 <0> d   1      29.290   1.726  32.022  0.00  0.00     0.020 C 
ENDROOT
BRANCH   3  21
ATOM     21  O4  <0> d   1      30.450   5.036  30.890  0.00  0.00    -0.377 OA
ATOM     22  H28 <0> d   1      30.287   5.486  31.730  0.00  0.00     0.211 HD
ENDBRANCH   3  21
BRANCH  13  23
ATOM     23  O18 <0> d   1      36.767   6.213  33.196  0.00  0.00    -0.358 OA
ATOM     24  H39 <0> d   1      37.477   6.805  32.914  0.00  0.00     0.217 HD
ENDBRANCH  13  23
BRANCH  12  25
ATOM     25  O16 <0> d   1      38.079   6.022  30.776  0.00  0.00    -0.358 OA
ATOM     26  H38 <0> d   1      38.059   6.644  30.035  0.00  0.00     0.217 HD
ENDBRANCH  12  25
TORSDOF 3
ENDMDL
MODEL 51
REMARK CAVERDOCK RESULT:       7.9      0.000      0.000
REMARK CAVERDOCK CONSTRAINTS:       0.0      0.0      0.0      0.0
REMARK CAVERDOCK TUNNEL: 50      7.9      2.3     51.3
REMARK  3 active torsions:
REMARK  status: ('A' for Active; 'I' for Inactive)
REMARK    1  A    between atoms: C3_3  and  O4_4 
REMARK    2  A    between atoms: C15_13  and  O16_14 
REMARK    3  A    between atoms: C17_15  and  O18_16 
ROOT
ATOM      1  C1  <0> d   1      26.952   3.821  31.492  0.00  0.00     0.015 C 
ATOM      2  C2  <0> d   1      28.070   3.704  31.155  0.00  0.00    -0.078 C 
ATOM      3  C3  <0> d   1      29.473   3.557  30.734  0.00  0.00     0.128 C 
ATOM      4  C5  <0> d   1      29.541   3.074  29.271  0.00  0.00     0.052 C 
ATOM      5  C6  <0> d   1      30.281   1.720  29.290  0.00  0.00     0.010 C 
ATOM      6  C7  <0> d   1      31.135   1.778  30.591  0.00  0.00     0.002 C 
ATOM      7  C9  <0> d   1      32.331   2.682  30.292  0.00  0.00    -0.001 C 
ATOM      8  C11 <0> d   1      33.354   1.953  29.420  0.00  0.00     0.010 C 
ATOM      9  C12 <0> d   1      34.382   2.973  28.932  0.00  0.00     0.039 C 
ATOM     10  C13 <0> d   1      34.906   3.804  30.074  0.00  0.00    -0.049 A 
ATOM     11  C14 <0> d   1      36.077   4.521  29.866  0.00  0.00     0.047 A 
ATOM     12  C15 <0> d   1      36.608   5.310  30.869  0.00  0.00     0.099 A 
ATOM     13  C17 <0> d   1      35.963   5.387  32.098  0.00  0.00     0.099 A 
ATOM     14  C19 <0> d   1      34.797   4.672  32.304  0.00  0.00     0.047 A 
ATOM     15  C20 <0> d   1      34.270   3.876  31.296  0.00  0.00    -0.044 A 
ATOM     16  C21 <0> d   1      33.024   3.090  31.587  0.00  0.00     0.024 C 
ATOM     17  C23 <0> d   1      32.027   3.929  32.388  0.00  0.00     0.010 C 
ATOM     18  C24 <0> d   1      30.848   3.030  32.763  0.00  0.00     0.014 C 
ATOM     19  C25 <0> d   1      30.165   2.472  31.568  0.00  0.00     0.003 C 
ATOM     20  C26 <0> d   1      29.112   1.462  32.029  0.00  0.00     0.020 C 
ENDROOT
BRANCH   3  21
ATOM     21  O4  <0> d   1      30.162   4.802  30.875  0.00  0.00    -0.377 OA
ATOM     22  H28 <0> d   1      30.965   4.748  31.410  0.00  0.00     0.211 HD
ENDBRANCH   3  21
BRANCH  13  23
ATOM     23  O18 <0> d   1      36.473   6.164  33.092  0.00  0.00    -0.358 OA
ATOM     24  H39 <0> d   1      35.985   6.984  33.241  0.00  0.00     0.217 HD
ENDBRANCH  13  23
BRANCH  12  25
ATOM     25  O16 <0> d   1      37.758   6.005  30.655  0.00  0.00    -0.358 OA
ATOM     26  H38 <0> d   1      38.115   6.428  31.448  0.00  0.00     0.217 HD
ENDBRANCH  12  25
TORSDOF 3
ENDMDL
MODEL 52
REMARK CAVERDOCK RESULT:       7.8      0.000      0.000
REMARK CAVERDOCK CONSTRAINTS:       0.0      0.0      0.0      0.0
REMARK CAVERDOCK TUNNEL: 51      7.8      2.3     52.3
REMARK  3 active torsions:
REMARK  status: ('A' for Active; 'I' for Inactive)
REMARK    1  A    between atoms: C3_3  and  O4_4 
REMARK    2  A    between atoms: C15_13  and  O16_14 
REMARK    3  A    between atoms: C17_15  and  O18_16 
ROOT
ATOM      1  C1  <0> d   1      26.788   3.884  31.415  0.00  0.00     0.015 C 
ATOM      2  C2  <0> d   1      27.910   3.754  31.094  0.00  0.00    -0.078 C 
ATOM      3  C3  <0> d   1      29.317   3.592  30.692  0.00  0.00     0.128 C 
ATOM      4  C5  <0> d   1      29.400   3.131  29.223  0.00  0.00     0.052 C 
ATOM      5  C6  <0> d   1      30.118   1.765  29.232  0.00  0.00     0.010 C 
ATOM      6  C7  <0> d   1      30.953   1.790  30.547  0.00  0.00     0.002 C 
ATOM      7  C9  <0> d   1      32.168   2.679  30.281  0.00  0.00    -0.001 C 
ATOM      8  C11 <0> d   1      33.193   1.947  29.413  0.00  0.00     0.010 C 
ATOM      9  C12 <0> d   1      34.243   2.958  28.958  0.00  0.00     0.039 C 
ATOM     10  C13 <0> d   1      34.762   3.763  30.121  0.00  0.00    -0.049 A 
ATOM     11  C14 <0> d   1      35.948   4.464  29.942  0.00  0.00     0.047 A 
ATOM     12  C15 <0> d   1      36.475   5.229  30.966  0.00  0.00     0.099 A 
ATOM     13  C17 <0> d   1      35.812   5.298  32.186  0.00  0.00     0.099 A 
ATOM     14  C19 <0> d   1      34.632   4.598  32.363  0.00  0.00     0.047 A 
ATOM     15  C20 <0> d   1      34.108   3.826  31.334  0.00  0.00    -0.044 A 
ATOM     16  C21 <0> d   1      32.846   3.056  31.593  0.00  0.00     0.024 C 
ATOM     17  C23 <0> d   1      31.850   3.898  32.392  0.00  0.00     0.010 C 
ATOM     18  C24 <0> d   1      30.650   3.011  32.734  0.00  0.00     0.014 C 
ATOM     19  C25 <0> d   1      29.979   2.483  31.520  0.00  0.00     0.003 C 
ATOM     20  C26 <0> d   1      28.903   1.483  31.948  0.00  0.00     0.020 C 
ENDROOT
BRANCH   3  21
ATOM     21  O4  <0> d   1      30.022   4.823  30.864  0.00  0.00    -0.377 OA
ATOM     22  H28 <0> d   1      30.538   4.870  31.680  0.00  0.00     0.211 HD
ENDBRANCH   3  21
BRANCH  13  23
ATOM     23  O18 <0> d   1      36.319   6.050  33.200  0.00  0.00    -0.358 OA
ATOM     24  H39 <0> d   1      36.877   5.557  33.815  0.00  0.00     0.217 HD
ENDBRANCH  13  23
BRANCH  12  25
ATOM     25  O16 <0> d   1      37.639   5.910  30.780  0.00  0.00    -0.358 OA
ATOM     26  H38 <0> d   1      37.783   6.623  31.418  0.00  0.00     0.217 HD
ENDBRANCH  12  25
TORSDOF 3
ENDMDL
MODEL 53
REMARK CAVERDOCK RESULT:       7.6      0.000      0.000
REMARK CAVERDOCK CONSTRAINTS:       0.0      0.0      0.0      0.0
REMARK CAVERDOCK TUNNEL: 52      7.6      2.3     53.5
REMARK  3 active torsions:
REMARK  status: ('A' for Active; 'I' for Inactive)
REMARK    1  A    between atoms: C3_3  and  O4_4 
REMARK    2  A    between atoms: C15_13  and  O16_14 
REMARK    3  A    between atoms: C17_15  and  O18_16 
ROOT
ATOM      1  C1  <0> d   1      26.528   3.537  31.458  0.00  0.00     0.015 C 
ATOM      2  C2  <0> d   1      27.656   3.455  31.141  0.00  0.00    -0.078 C 
ATOM      3  C3  <0> d   1      29.069   3.353  30.743  0.00  0.00     0.128 C 
ATOM      4  C5  <0> d   1      29.176   2.942  29.261  0.00  0.00     0.052 C 
ATOM      5  C6  <0> d   1      29.940   1.600  29.232  0.00  0.00     0.010 C 
ATOM      6  C7  <0> d   1      30.766   1.611  30.552  0.00  0.00     0.002 C 
ATOM      7  C9  <0> d   1      31.951   2.548  30.323  0.00  0.00    -0.001 C 
ATOM      8  C11 <0> d   1      33.005   1.879  29.440  0.00  0.00     0.010 C 
ATOM      9  C12 <0> d   1      34.024   2.939  29.024  0.00  0.00     0.039 C 
ATOM     10  C13 <0> d   1      34.509   3.722  30.215  0.00  0.00    -0.049 A 
ATOM     11  C14 <0> d   1      35.671   4.468  30.067  0.00  0.00     0.047 A 
ATOM     12  C15 <0> d   1      36.168   5.217  31.118  0.00  0.00     0.099 A 
ATOM     13  C17 <0> d   1      35.495   5.225  32.335  0.00  0.00     0.099 A 
ATOM     14  C19 <0> d   1      34.338   4.481  32.481  0.00  0.00     0.047 A 
ATOM     15  C20 <0> d   1      33.847   3.726  31.425  0.00  0.00    -0.044 A 
ATOM     16  C21 <0> d   1      32.610   2.906  31.651  0.00  0.00     0.024 C 
ATOM     17  C23 <0> d   1      31.581   3.688  32.469  0.00  0.00     0.010 C 
ATOM     18  C24 <0> d   1      30.410   2.752  32.775  0.00  0.00     0.014 C 
ATOM     19  C25 <0> d   1      29.763   2.240  31.541  0.00  0.00     0.003 C 
ATOM     20  C26 <0> d   1      28.719   1.192  31.930  0.00  0.00     0.020 C 
ENDROOT
BRANCH   3  21
ATOM     21  O4  <0> d   1      29.732   4.601  30.959  0.00  0.00    -0.377 OA
ATOM     22  H28 <0> d   1      29.705   5.196  30.198  0.00  0.00     0.211 HD
ENDBRANCH   3  21
BRANCH  13  23
ATOM     23  O18 <0> d   1      35.970   5.962  33.376  0.00  0.00    -0.358 OA
ATOM     24  H39 <0> d   1      36.152   6.885  33.154  0.00  0.00     0.217 HD
ENDBRANCH  13  23
BRANCH  12  25
ATOM     25  O16 <0> d   1      37.308   5.942  30.962  0.00  0.00    -0.358 OA
ATOM     26  H38 <0> d   1      37.313   6.502  30.173  0.00  0.00     0.217 HD
ENDBRANCH  12  25
TORSDOF 3
ENDMDL
MODEL 54
REMARK CAVERDOCK RESULT:       6.8      0.000      0.000
REMARK CAVERDOCK CONSTRAINTS:       0.0      0.0      0.0      0.0
REMARK CAVERDOCK TUNNEL: 53      6.8      2.3     54.7
REMARK  3 active torsions:
REMARK  status: ('A' for Active; 'I' for Inactive)
REMARK    1  A    between atoms: C3_3  and  O4_4 
REMARK    2  A    between atoms: C15_13  and  O16_14 
REMARK    3  A    between atoms: C17_15  and  O18_16 
ROOT
ATOM      1  C1  <0> d   1      27.673   0.388  28.882  0.00  0.00     0.015 C 
ATOM      2  C2  <0> d   1      28.553   0.870  29.492  0.00  0.00    -0.078 C 
ATOM      3  C3  <0> d   1      29.656   1.474  30.257  0.00  0.00     0.128 C 
ATOM      4  C5  <0> d   1      29.744   0.835  31.657  0.00  0.00     0.052 C 
ATOM      5  C6  <0> d   1      29.528   1.976  32.674  0.00  0.00     0.010 C 
ATOM      6  C7  <0> d   1      29.948   3.257  31.895  0.00  0.00     0.002 C 
ATOM      7  C9  <0> d   1      31.476   3.273  31.864  0.00  0.00    -0.001 C 
ATOM      8  C11 <0> d   1      32.040   3.680  33.226  0.00  0.00     0.010 C 
ATOM      9  C12 <0> d   1      33.545   3.419  33.219  0.00  0.00     0.039 C 
ATOM     10  C13 <0> d   1      34.192   4.008  31.993  0.00  0.00    -0.049 A 
ATOM     11  C14 <0> d   1      35.572   4.165  32.004  0.00  0.00     0.047 A 
ATOM     12  C15 <0> d   1      36.231   4.691  30.908  0.00  0.00     0.099 A 
ATOM     13  C17 <0> d   1      35.504   5.066  29.783  0.00  0.00     0.099 A 
ATOM     14  C19 <0> d   1      34.130   4.910  29.774  0.00  0.00     0.047 A 
ATOM     15  C20 <0> d   1      33.472   4.386  30.879  0.00  0.00    -0.044 A 
ATOM     16  C21 <0> d   1      31.975   4.276  30.830  0.00  0.00     0.024 C 
ATOM     17  C23 <0> d   1      31.512   3.781  29.459  0.00  0.00     0.010 C 
ATOM     18  C24 <0> d   1      29.982   3.820  29.435  0.00  0.00     0.014 C 
ATOM     19  C25 <0> d   1      29.382   2.966  30.491  0.00  0.00     0.003 C 
ATOM     20  C26 <0> d   1      27.869   3.189  30.504  0.00  0.00     0.020 C 
ENDROOT
BRANCH   3  21
ATOM     21  O4  <0> d   1      30.891   1.303  29.558  0.00  0.00    -0.377 OA
ATOM     22  H28 <0> d   1      31.472   2.075  29.592  0.00  0.00     0.211 HD
ENDBRANCH   3  21
BRANCH  13  23
ATOM     23  O18 <0> d   1      36.141   5.581  28.697  0.00  0.00    -0.358 OA
ATOM     24  H39 <0> d   1      36.158   4.989  27.934  0.00  0.00     0.217 HD
ENDBRANCH  13  23
BRANCH  12  25
ATOM     25  O16 <0> d   1      37.583   4.843  30.932  0.00  0.00    -0.358 OA
ATOM     26  H38 <0> d   1      38.030   4.497  30.148  0.00  0.00     0.217 HD
ENDBRANCH  12  25
TORSDOF 3
ENDMDL
MODEL 55
REMARK CAVERDOCK RESULT:       5.8      0.000      0.000
REMARK CAVERDOCK CONSTRAINTS:       0.1      0.0      0.0      0.0
REMARK CAVERDOCK TUNNEL: 54      5.8      2.2     55.3
REMARK  3 active torsions:
REMARK  status: ('A' for Active; 'I' for Inactive)
REMARK    1  A    between atoms: C3_3  and  O4_4 
REMARK    2  A    between atoms: C15_13  and  O16_14 
REMARK    3  A    between atoms: C17_15  and  O18_16 
ROOT
ATOM      1  C1  <0> d   1      27.534   0.210  28.940  0.00  0.00     0.015 C 
ATOM      2  C2  <0> d   1      28.395   0.703  29.568  0.00  0.00    -0.078 C 
ATOM      3  C3  <0> d   1      29.475   1.320  30.356  0.00  0.00     0.128 C 
ATOM      4  C5  <0> d   1      29.542   0.682  31.758  0.00  0.00     0.052 C 
ATOM      5  C6  <0> d   1      29.290   1.819  32.770  0.00  0.00     0.010 C 
ATOM      6  C7  <0> d   1      29.711   3.106  32.000  0.00  0.00     0.002 C 
ATOM      7  C9  <0> d   1      31.239   3.140  32.001  0.00  0.00    -0.001 C 
ATOM      8  C11 <0> d   1      31.769   3.554  33.374  0.00  0.00     0.010 C 
ATOM      9  C12 <0> d   1      33.277   3.312  33.398  0.00  0.00     0.039 C 
ATOM     10  C13 <0> d   1      33.942   3.909  32.186  0.00  0.00    -0.049 A 
ATOM     11  C14 <0> d   1      35.320   4.082  32.226  0.00  0.00     0.047 A 
ATOM     12  C15 <0> d   1      35.994   4.618  31.144  0.00  0.00     0.099 A 
ATOM     13  C17 <0> d   1      35.287   4.984  30.004  0.00  0.00     0.099 A 
ATOM     14  C19 <0> d   1      33.915   4.811  29.967  0.00  0.00     0.047 A 
ATOM     15  C20 <0> d   1      33.240   4.279  31.057  0.00  0.00    -0.044 A 
ATOM     16  C21 <0> d   1      31.747   4.150  30.977  0.00  0.00     0.024 C 
ATOM     17  C23 <0> d   1      31.318   3.650  29.597  0.00  0.00     0.010 C 
ATOM     18  C24 <0> d   1      29.789   3.671  29.541  0.00  0.00     0.014 C 
ATOM     19  C25 <0> d   1      29.178   2.808  30.584  0.00  0.00     0.003 C 
ATOM     20  C26 <0> d   1      27.661   3.014  30.567  0.00  0.00     0.020 C 
ENDROOT
BRANCH   3  21
ATOM     21  O4  <0> d   1      30.725   1.165  29.682  0.00  0.00    -0.377 OA
ATOM     22  H28 <0> d   1      31.187   0.343  29.894  0.00  0.00     0.211 HD
ENDBRANCH   3  21
BRANCH  13  23
ATOM     23  O18 <0> d   1      35.940   5.507  28.932  0.00  0.00    -0.358 OA
ATOM     24  H39 <0> d   1      36.902   5.520  29.024  0.00  0.00     0.217 HD
ENDBRANCH  13  23
BRANCH  12  25
ATOM     25  O16 <0> d   1      37.343   4.785  31.196  0.00  0.00    -0.358 OA
ATOM     26  H38 <0> d   1      37.626   5.531  31.743  0.00  0.00     0.217 HD
ENDBRANCH  12  25
TORSDOF 3
ENDMDL
MODEL 56
REMARK CAVERDOCK RESULT:       4.5      0.000      0.000
REMARK CAVERDOCK CONSTRAINTS:       0.0      0.0      0.0      0.0
REMARK CAVERDOCK TUNNEL: 55      4.5      2.2     56.1
REMARK  3 active torsions:
REMARK  status: ('A' for Active; 'I' for Inactive)
REMARK    1  A    between atoms: C3_3  and  O4_4 
REMARK    2  A    between atoms: C15_13  and  O16_14 
REMARK    3  A    between atoms: C17_15  and  O18_16 
ROOT
ATOM      1  C1  <0> d   1      27.529  -0.071  28.672  0.00  0.00     0.015 C 
ATOM      2  C2  <0> d   1      28.355   0.449  29.324  0.00  0.00    -0.078 C 
ATOM      3  C3  <0> d   1      29.391   1.101  30.142  0.00  0.00     0.128 C 
ATOM      4  C5  <0> d   1      29.413   0.489  31.558  0.00  0.00     0.052 C 
ATOM      5  C6  <0> d   1      29.100   1.641  32.538  0.00  0.00     0.010 C 
ATOM      6  C7  <0> d   1      29.529   2.920  31.760  0.00  0.00     0.002 C 
ATOM      7  C9  <0> d   1      31.055   2.983  31.821  0.00  0.00    -0.001 C 
ATOM      8  C11 <0> d   1      31.522   3.432  33.206  0.00  0.00     0.010 C 
ATOM      9  C12 <0> d   1      33.032   3.218  33.296  0.00  0.00     0.039 C 
ATOM     10  C13 <0> d   1      33.734   3.805  32.099  0.00  0.00    -0.049 A 
ATOM     11  C14 <0> d   1      35.106   4.005  32.191  0.00  0.00     0.047 A 
ATOM     12  C15 <0> d   1      35.814   4.533  31.127  0.00  0.00     0.099 A 
ATOM     13  C17 <0> d   1      35.146   4.865  29.953  0.00  0.00     0.099 A 
ATOM     14  C19 <0> d   1      33.780   4.666  29.864  0.00  0.00     0.047 A 
ATOM     15  C20 <0> d   1      33.072   4.141  30.937  0.00  0.00    -0.044 A 
ATOM     16  C21 <0> d   1      31.586   3.983  30.800  0.00  0.00     0.024 C 
ATOM     17  C23 <0> d   1      31.221   3.450  29.413  0.00  0.00     0.010 C 
ATOM     18  C24 <0> d   1      29.696   3.442  29.297  0.00  0.00     0.014 C 
ATOM     19  C25 <0> d   1      29.058   2.587  30.330  0.00  0.00     0.003 C 
ATOM     20  C26 <0> d   1      27.541   2.764  30.249  0.00  0.00     0.020 C 
ENDROOT
BRANCH   3  21
ATOM     21  O4  <0> d   1      30.670   0.957  29.522  0.00  0.00    -0.377 OA
ATOM     22  H28 <0> d   1      31.407   1.274  30.062  0.00  0.00     0.211 HD
ENDBRANCH   3  21
BRANCH  13  23
ATOM     23  O18 <0> d   1      35.832   5.381  28.898  0.00  0.00    -0.358 OA
ATOM     24  H39 <0> d   1      36.635   5.859  29.146  0.00  0.00     0.217 HD
ENDBRANCH  13  23
BRANCH  12  25
ATOM     25  O16 <0> d   1      37.156   4.727  31.229  0.00  0.00    -0.358 OA
ATOM     26  H38 <0> d   1      37.630   3.990  31.640  0.00  0.00     0.217 HD
ENDBRANCH  12  25
TORSDOF 3
ENDMDL
MODEL 57
REMARK CAVERDOCK RESULT:       3.9      0.000      0.000
REMARK CAVERDOCK CONSTRAINTS:       0.0      0.0      0.0      0.0
REMARK CAVERDOCK TUNNEL: 56      3.9      2.2     57.3
REMARK  3 active torsions:
REMARK  status: ('A' for Active; 'I' for Inactive)
REMARK    1  A    between atoms: C3_3  and  O4_4 
REMARK    2  A    between atoms: C15_13  and  O16_14 
REMARK    3  A    between atoms: C17_15  and  O18_16 
ROOT
ATOM      1  C1  <0> d   1      27.391  -0.328  28.921  0.00  0.00     0.015 C 
ATOM      2  C2  <0> d   1      28.209   0.240  29.543  0.00  0.00    -0.078 C 
ATOM      3  C3  <0> d   1      29.235   0.953  30.323  0.00  0.00     0.128 C 
ATOM      4  C5  <0> d   1      29.259   0.428  31.772  0.00  0.00     0.052 C 
ATOM      5  C6  <0> d   1      28.930   1.633  32.680  0.00  0.00     0.010 C 
ATOM      6  C7  <0> d   1      29.346   2.868  31.828  0.00  0.00     0.002 C 
ATOM      7  C9  <0> d   1      30.871   2.953  31.888  0.00  0.00    -0.001 C 
ATOM      8  C11 <0> d   1      31.329   3.490  33.245  0.00  0.00     0.010 C 
ATOM      9  C12 <0> d   1      32.841   3.300  33.350  0.00  0.00     0.039 C 
ATOM     10  C13 <0> d   1      33.540   3.822  32.122  0.00  0.00    -0.049 A 
ATOM     11  C14 <0> d   1      34.909   4.043  32.205  0.00  0.00     0.047 A 
ATOM     12  C15 <0> d   1      35.614   4.514  31.113  0.00  0.00     0.099 A 
ATOM     13  C17 <0> d   1      34.946   4.766  29.919  0.00  0.00     0.099 A 
ATOM     14  C19 <0> d   1      33.583   4.546  29.839  0.00  0.00     0.047 A 
ATOM     15  C20 <0> d   1      32.877   4.079  30.940  0.00  0.00    -0.044 A 
ATOM     16  C21 <0> d   1      31.393   3.895  30.810  0.00  0.00     0.024 C 
ATOM     17  C23 <0> d   1      31.039   3.275  29.457  0.00  0.00     0.010 C 
ATOM     18  C24 <0> d   1      29.514   3.241  29.337  0.00  0.00     0.014 C 
ATOM     19  C25 <0> d   1      28.884   2.443  30.419  0.00  0.00     0.003 C 
ATOM     20  C26 <0> d   1      27.365   2.596  30.324  0.00  0.00     0.020 C 
ENDROOT
BRANCH   3  21
ATOM     21  O4  <0> d   1      30.518   0.786  29.715  0.00  0.00    -0.377 OA
ATOM     22  H28 <0> d   1      31.219   0.552  30.337  0.00  0.00     0.211 HD
ENDBRANCH   3  21
BRANCH  13  23
ATOM     23  O18 <0> d   1      35.629   5.226  28.836  0.00  0.00    -0.358 OA
ATOM     24  H39 <0> d   1      36.341   5.842  29.052  0.00  0.00     0.217 HD
ENDBRANCH  13  23
BRANCH  12  25
ATOM     25  O16 <0> d   1      36.954   4.730  31.206  0.00  0.00    -0.358 OA
ATOM     26  H38 <0> d   1      37.342   4.432  32.040  0.00  0.00     0.217 HD
ENDBRANCH  12  25
TORSDOF 3
ENDMDL
MODEL 58
REMARK CAVERDOCK RESULT:       3.3      0.000      0.000
REMARK CAVERDOCK CONSTRAINTS:       0.1      0.0      0.0      0.0
REMARK CAVERDOCK TUNNEL: 57      3.3      2.3     58.3
REMARK  3 active torsions:
REMARK  status: ('A' for Active; 'I' for Inactive)
REMARK    1  A    between atoms: C3_3  and  O4_4 
REMARK    2  A    between atoms: C15_13  and  O16_14 
REMARK    3  A    between atoms: C17_15  and  O18_16 
ROOT
ATOM      1  C1  <0> d   1      27.761  -0.775  28.418  0.00  0.00     0.015 C 
ATOM      2  C2  <0> d   1      28.454  -0.152  29.132  0.00  0.00    -0.078 C 
ATOM      3  C3  <0> d   1      29.324   0.628  30.027  0.00  0.00     0.128 C 
ATOM      4  C5  <0> d   1      29.177   0.129  31.478  0.00  0.00     0.052 C 
ATOM      5  C6  <0> d   1      28.664   1.328  32.304  0.00  0.00     0.010 C 
ATOM      6  C7  <0> d   1      29.127   2.571  31.488  0.00  0.00     0.002 C 
ATOM      7  C9  <0> d   1      30.623   2.741  31.753  0.00  0.00    -0.001 C 
ATOM      8  C11 <0> d   1      30.861   3.324  33.147  0.00  0.00     0.010 C 
ATOM      9  C12 <0> d   1      32.352   3.220  33.461  0.00  0.00     0.039 C 
ATOM     10  C13 <0> d   1      33.185   3.760  32.328  0.00  0.00    -0.049 A 
ATOM     11  C14 <0> d   1      34.516   4.058  32.591  0.00  0.00     0.047 A 
ATOM     12  C15 <0> d   1      35.338   4.550  31.594  0.00  0.00     0.099 A 
ATOM     13  C17 <0> d   1      34.828   4.745  30.316  0.00  0.00     0.099 A 
ATOM     14  C19 <0> d   1      33.503   4.449  30.056  0.00  0.00     0.047 A 
ATOM     15  C20 <0> d   1      32.678   3.961  31.061  0.00  0.00    -0.044 A 
ATOM     16  C21 <0> d   1      31.238   3.693  30.734  0.00  0.00     0.024 C 
ATOM     17  C23 <0> d   1      31.106   3.032  29.361  0.00  0.00     0.010 C 
ATOM     18  C24 <0> d   1      29.616   2.913  29.035  0.00  0.00     0.014 C 
ATOM     19  C25 <0> d   1      28.886   2.098  30.040  0.00  0.00     0.003 C 
ATOM     20  C26 <0> d   1      27.388   2.166  29.734  0.00  0.00     0.020 C 
ENDROOT
BRANCH   3  21
ATOM     21  O4  <0> d   1      30.686   0.523  29.604  0.00  0.00    -0.377 OA
ATOM     22  H28 <0> d   1      30.848   0.864  28.714  0.00  0.00     0.211 HD
ENDBRANCH   3  21
BRANCH  13  23
ATOM     23  O18 <0> d   1      35.628   5.224  29.325  0.00  0.00    -0.358 OA
ATOM     24  H39 <0> d   1      36.165   5.985  29.585  0.00  0.00     0.217 HD
ENDBRANCH  13  23
BRANCH  12  25
ATOM     25  O16 <0> d   1      36.639   4.840  31.864  0.00  0.00    -0.358 OA
ATOM     26  H38 <0> d   1      37.272   4.260  31.419  0.00  0.00     0.217 HD
ENDBRANCH  12  25
TORSDOF 3
ENDMDL
MODEL 59
REMARK CAVERDOCK RESULT:       2.6      0.000      0.000
REMARK CAVERDOCK CONSTRAINTS:       0.0      0.0      0.0      0.0
REMARK CAVERDOCK TUNNEL: 58      2.6      2.4     59.7
REMARK  3 active torsions:
REMARK  status: ('A' for Active; 'I' for Inactive)
REMARK    1  A    between atoms: C3_3  and  O4_4 
REMARK    2  A    between atoms: C15_13  and  O16_14 
REMARK    3  A    between atoms: C17_15  and  O18_16 
ROOT
ATOM      1  C1  <0> d   1      27.749  -0.987  28.429  0.00  0.00     0.015 C 
ATOM      2  C2  <0> d   1      28.432  -0.348  29.140  0.00  0.00    -0.078 C 
ATOM      3  C3  <0> d   1      29.288   0.453  30.030  0.00  0.00     0.128 C 
ATOM      4  C5  <0> d   1      29.142  -0.034  31.486  0.00  0.00     0.052 C 
ATOM      5  C6  <0> d   1      28.609   1.167  32.298  0.00  0.00     0.010 C 
ATOM      6  C7  <0> d   1      29.059   2.407  31.471  0.00  0.00     0.002 C 
ATOM      7  C9  <0> d   1      30.551   2.599  31.740  0.00  0.00    -0.001 C 
ATOM      8  C11 <0> d   1      30.776   3.200  33.129  0.00  0.00     0.010 C 
ATOM      9  C12 <0> d   1      32.267   3.118  33.450  0.00  0.00     0.039 C 
ATOM     10  C13 <0> d   1      33.097   3.658  32.315  0.00  0.00    -0.049 A 
ATOM     11  C14 <0> d   1      34.423   3.977  32.580  0.00  0.00     0.047 A 
ATOM     12  C15 <0> d   1      35.243   4.469  31.582  0.00  0.00     0.099 A 
ATOM     13  C17 <0> d   1      34.736   4.645  30.299  0.00  0.00     0.099 A 
ATOM     14  C19 <0> d   1      33.415   4.329  30.037  0.00  0.00     0.047 A 
ATOM     15  C20 <0> d   1      32.593   3.840  31.044  0.00  0.00    -0.044 A 
ATOM     16  C21 <0> d   1      31.158   3.550  30.714  0.00  0.00     0.024 C 
ATOM     17  C23 <0> d   1      31.040   2.874  29.347  0.00  0.00     0.010 C 
ATOM     18  C24 <0> d   1      29.553   2.731  29.017  0.00  0.00     0.014 C 
ATOM     19  C25 <0> d   1      28.830   1.917  30.027  0.00  0.00     0.003 C 
ATOM     20  C26 <0> d   1      27.333   1.961  29.715  0.00  0.00     0.020 C 
ENDROOT
BRANCH   3  21
ATOM     21  O4  <0> d   1      30.652   0.362  29.614  0.00  0.00    -0.377 OA
ATOM     22  H28 <0> d   1      30.858   0.883  28.826  0.00  0.00     0.211 HD
ENDBRANCH   3  21
BRANCH  13  23
ATOM     23  O18 <0> d   1      35.533   5.125  29.307  0.00  0.00    -0.358 OA
ATOM     24  H39 <0> d   1      35.057   5.606  28.617  0.00  0.00     0.217 HD
ENDBRANCH  13  23
BRANCH  12  25
ATOM     25  O16 <0> d   1      36.539   4.780  31.853  0.00  0.00    -0.358 OA
ATOM     26  H38 <0> d   1      37.128   4.712  31.090  0.00  0.00     0.217 HD
ENDBRANCH  12  25
TORSDOF 3
ENDMDL
MODEL 60
REMARK CAVERDOCK RESULT:       2.0      0.000      0.000
REMARK CAVERDOCK CONSTRAINTS:       0.0      0.0      0.0      0.0
REMARK CAVERDOCK TUNNEL: 59      2.0      2.4     60.4
REMARK  3 active torsions:
REMARK  status: ('A' for Active; 'I' for Inactive)
REMARK    1  A    between atoms: C3_3  and  O4_4 
REMARK    2  A    between atoms: C15_13  and  O16_14 
REMARK    3  A    between atoms: C17_15  and  O18_16 
ROOT
ATOM      1  C1  <0> d   1      27.786  -1.448  28.715  0.00  0.00     0.015 C 
ATOM      2  C2  <0> d   1      28.425  -0.732  29.392  0.00  0.00    -0.078 C 
ATOM      3  C3  <0> d   1      29.226   0.165  30.241  0.00  0.00     0.128 C 
ATOM      4  C5  <0> d   1      29.023  -0.188  31.728  0.00  0.00     0.052 C 
ATOM      5  C6  <0> d   1      28.434   1.070  32.401  0.00  0.00     0.010 C 
ATOM      6  C7  <0> d   1      28.900   2.238  31.483  0.00  0.00     0.002 C 
ATOM      7  C9  <0> d   1      30.375   2.486  31.798  0.00  0.00    -0.001 C 
ATOM      8  C11 <0> d   1      30.527   3.216  33.133  0.00  0.00     0.010 C 
ATOM      9  C12 <0> d   1      32.003   3.196  33.525  0.00  0.00     0.039 C 
ATOM     10  C13 <0> d   1      32.874   3.646  32.382  0.00  0.00    -0.049 A 
ATOM     11  C14 <0> d   1      34.181   4.015  32.674  0.00  0.00     0.047 A 
ATOM     12  C15 <0> d   1      35.037   4.431  31.670  0.00  0.00     0.099 A 
ATOM     13  C17 <0> d   1      34.585   4.478  30.356  0.00  0.00     0.099 A 
ATOM     14  C19 <0> d   1      33.283   4.111  30.068  0.00  0.00     0.047 A 
ATOM     15  C20 <0> d   1      32.425   3.700  31.079  0.00  0.00    -0.044 A 
ATOM     16  C21 <0> d   1      31.011   3.350  30.715  0.00  0.00     0.024 C 
ATOM     17  C23 <0> d   1      30.967   2.549  29.413  0.00  0.00     0.010 C 
ATOM     18  C24 <0> d   1      29.498   2.345  29.033  0.00  0.00     0.014 C 
ATOM     19  C25 <0> d   1      28.744   1.613  30.082  0.00  0.00     0.003 C 
ATOM     20  C26 <0> d   1      27.262   1.597  29.702  0.00  0.00     0.020 C 
ENDROOT
BRANCH   3  21
ATOM     21  O4  <0> d   1      30.609   0.065  29.894  0.00  0.00    -0.377 OA
ATOM     22  H28 <0> d   1      30.982   0.878  29.527  0.00  0.00     0.211 HD
ENDBRANCH   3  21
BRANCH  13  23
ATOM     23  O18 <0> d   1      35.418   4.881  29.359  0.00  0.00    -0.358 OA
ATOM     24  H39 <0> d   1      36.340   4.980  29.633  0.00  0.00     0.217 HD
ENDBRANCH  13  23
BRANCH  12  25
ATOM     25  O16 <0> d   1      36.314   4.792  31.968  0.00  0.00    -0.358 OA
ATOM     26  H38 <0> d   1      36.808   4.121  32.459  0.00  0.00     0.217 HD
ENDBRANCH  12  25
TORSDOF 3
ENDMDL
MODEL 61
REMARK CAVERDOCK RESULT:       1.4      0.000      0.000
REMARK CAVERDOCK CONSTRAINTS:       0.1      0.0      0.0      0.0
REMARK CAVERDOCK TUNNEL: 60      1.4      2.5     61.8
REMARK  3 active torsions:
REMARK  status: ('A' for Active; 'I' for Inactive)
REMARK    1  A    between atoms: C3_3  and  O4_4 
REMARK    2  A    between atoms: C15_13  and  O16_14 
REMARK    3  A    between atoms: C17_15  and  O18_16 
ROOT
ATOM      1  C1  <0> d   1      27.683  -1.628  28.876  0.00  0.00     0.015 C 
ATOM      2  C2  <0> d   1      28.312  -0.901  29.550  0.00  0.00    -0.078 C 
ATOM      3  C3  <0> d   1      29.101   0.011  30.394  0.00  0.00     0.128 C 
ATOM      4  C5  <0> d   1      28.915  -0.349  31.882  0.00  0.00     0.052 C 
ATOM      5  C6  <0> d   1      28.306   0.896  32.561  0.00  0.00     0.010 C 
ATOM      6  C7  <0> d   1      28.741   2.075  31.642  0.00  0.00     0.002 C 
ATOM      7  C9  <0> d   1      30.213   2.353  31.947  0.00  0.00    -0.001 C 
ATOM      8  C11 <0> d   1      30.359   3.083  33.283  0.00  0.00     0.010 C 
ATOM      9  C12 <0> d   1      31.838   3.092  33.664  0.00  0.00     0.039 C 
ATOM     10  C13 <0> d   1      32.692   3.563  32.515  0.00  0.00    -0.049 A 
ATOM     11  C14 <0> d   1      33.993   3.958  32.799  0.00  0.00     0.047 A 
ATOM     12  C15 <0> d   1      34.833   4.393  31.790  0.00  0.00     0.099 A 
ATOM     13  C17 <0> d   1      34.371   4.433  30.479  0.00  0.00     0.099 A 
ATOM     14  C19 <0> d   1      33.075   4.040  30.199  0.00  0.00     0.047 A 
ATOM     15  C20 <0> d   1      32.232   3.609  31.216  0.00  0.00    -0.044 A 
ATOM     16  C21 <0> d   1      30.823   3.232  30.862  0.00  0.00     0.024 C 
ATOM     17  C23 <0> d   1      30.786   2.432  29.558  0.00  0.00     0.010 C 
ATOM     18  C24 <0> d   1      29.320   2.199  29.189  0.00  0.00     0.014 C 
ATOM     19  C25 <0> d   1      28.588   1.449  30.241  0.00  0.00     0.003 C 
ATOM     20  C26 <0> d   1      27.104   1.404  29.872  0.00  0.00     0.020 C 
ENDROOT
BRANCH   3  21
ATOM     21  O4  <0> d   1      30.483  -0.060  30.037  0.00  0.00    -0.377 OA
ATOM     22  H28 <0> d   1      30.644  -0.430  29.159  0.00  0.00     0.211 HD
ENDBRANCH   3  21
BRANCH  13  23
ATOM     23  O18 <0> d   1      35.189   4.854  29.477  0.00  0.00    -0.358 OA
ATOM     24  H39 <0> d   1      36.119   4.922  29.730  0.00  0.00     0.217 HD
ENDBRANCH  13  23
BRANCH  12  25
ATOM     25  O16 <0> d   1      36.104   4.780  32.079  0.00  0.00    -0.358 OA
ATOM     26  H38 <0> d   1      36.785   4.254  31.638  0.00  0.00     0.217 HD
ENDBRANCH  12  25
TORSDOF 3
ENDMDL
MODEL 62
REMARK CAVERDOCK RESULT:       0.9      0.000      0.000
REMARK CAVERDOCK CONSTRAINTS:       0.0      0.0      0.0      0.0
REMARK CAVERDOCK TUNNEL: 61      0.9      2.5     62.7
REMARK  3 active torsions:
REMARK  status: ('A' for Active; 'I' for Inactive)
REMARK    1  A    between atoms: C3_3  and  O4_4 
REMARK    2  A    between atoms: C15_13  and  O16_14 
REMARK    3  A    between atoms: C17_15  and  O18_16 
ROOT
ATOM      1  C1  <0> d   1      27.902  -1.466  27.967  0.00  0.00     0.015 C 
ATOM      2  C2  <0> d   1      28.453  -0.785  28.749  0.00  0.00    -0.078 C 
ATOM      3  C3  <0> d   1      29.143   0.069  29.729  0.00  0.00     0.128 C 
ATOM      4  C5  <0> d   1      28.818  -0.397  31.163  0.00  0.00     0.052 C 
ATOM      5  C6  <0> d   1      28.129   0.793  31.864  0.00  0.00     0.010 C 
ATOM      6  C7  <0> d   1      28.637   2.037  31.077  0.00  0.00     0.002 C 
ATOM      7  C9  <0> d   1      30.068   2.300  31.545  0.00  0.00    -0.001 C 
ATOM      8  C11 <0> d   1      30.074   2.935  32.936  0.00  0.00     0.010 C 
ATOM      9  C12 <0> d   1      31.508   2.926  33.461  0.00  0.00     0.039 C 
ATOM     10  C13 <0> d   1      32.464   3.481  32.438  0.00  0.00    -0.049 A 
ATOM     11  C14 <0> d   1      33.726   3.863  32.875  0.00  0.00     0.047 A 
ATOM     12  C15 <0> d   1      34.655   4.374  31.987  0.00  0.00     0.099 A 
ATOM     13  C17 <0> d   1      34.323   4.504  30.643  0.00  0.00     0.099 A 
ATOM     14  C19 <0> d   1      33.065   4.124  30.210  0.00  0.00     0.047 A 
ATOM     15  C20 <0> d   1      32.133   3.618  31.106  0.00  0.00    -0.044 A 
ATOM     16  C21 <0> d   1      30.770   3.258  30.589  0.00  0.00     0.024 C 
ATOM     17  C23 <0> d   1      30.871   2.553  29.235  0.00  0.00     0.010 C 
ATOM     18  C24 <0> d   1      29.451   2.338  28.708  0.00  0.00     0.014 C 
ATOM     19  C25 <0> d   1      28.630   1.511  29.628  0.00  0.00     0.003 C 
ATOM     20  C26 <0> d   1      27.190   1.484  29.112  0.00  0.00     0.020 C 
ENDROOT
BRANCH   3  21
ATOM     21  O4  <0> d   1      30.555   0.031  29.507  0.00  0.00    -0.377 OA
ATOM     22  H28 <0> d   1      30.923   0.862  29.175  0.00  0.00     0.211 HD
ENDBRANCH   3  21
BRANCH  13  23
ATOM     23  O18 <0> d   1      35.229   5.000  29.759  0.00  0.00    -0.358 OA
ATOM     24  H39 <0> d   1      35.060   5.914  29.493  0.00  0.00     0.217 HD
ENDBRANCH  13  23
BRANCH  12  25
ATOM     25  O16 <0> d   1      35.887   4.747  32.427  0.00  0.00    -0.358 OA
ATOM     26  H38 <0> d   1      36.610   4.483  31.841  0.00  0.00     0.217 HD
ENDBRANCH  12  25
TORSDOF 3
ENDMDL
MODEL 63
REMARK CAVERDOCK RESULT:       0.2      0.000      0.000
REMARK CAVERDOCK CONSTRAINTS:       0.0      0.0      0.0      0.0
REMARK CAVERDOCK TUNNEL: 62      0.2      2.6     63.3
REMARK  3 active torsions:
REMARK  status: ('A' for Active; 'I' for Inactive)
REMARK    1  A    between atoms: C3_3  and  O4_4 
REMARK    2  A    between atoms: C15_13  and  O16_14 
REMARK    3  A    between atoms: C17_15  and  O18_16 
ROOT
ATOM      1  C1  <0> d   1      28.471  -1.078  26.803  0.00  0.00     0.015 C 
ATOM      2  C2  <0> d   1      28.772  -0.491  27.774  0.00  0.00    -0.078 C 
ATOM      3  C3  <0> d   1      29.150   0.245  28.992  0.00  0.00     0.128 C 
ATOM      4  C5  <0> d   1      28.392  -0.319  30.210  0.00  0.00     0.052 C 
ATOM      5  C6  <0> d   1      27.549   0.842  30.778  0.00  0.00     0.010 C 
ATOM      6  C7  <0> d   1      28.300   2.119  30.300  0.00  0.00     0.002 C 
ATOM      7  C9  <0> d   1      29.526   2.273  31.200  0.00  0.00    -0.001 C 
ATOM      8  C11 <0> d   1      29.121   2.790  32.581  0.00  0.00     0.010 C 
ATOM      9  C12 <0> d   1      30.326   2.667  33.511  0.00  0.00     0.039 C 
ATOM     10  C13 <0> d   1      31.561   3.257  32.880  0.00  0.00    -0.049 A 
ATOM     11  C14 <0> d   1      32.638   3.539  33.711  0.00  0.00     0.047 A 
ATOM     12  C15 <0> d   1      33.804   4.074  33.196  0.00  0.00     0.099 A 
ATOM     13  C17 <0> d   1      33.901   4.329  31.833  0.00  0.00     0.099 A 
ATOM     14  C19 <0> d   1      32.827   4.049  31.007  0.00  0.00     0.047 A 
ATOM     15  C20 <0> d   1      31.655   3.518  31.529  0.00  0.00    -0.044 A 
ATOM     16  C21 <0> d   1      30.507   3.269  30.594  0.00  0.00     0.024 C 
ATOM     17  C23 <0> d   1      31.001   2.673  29.275  0.00  0.00     0.010 C 
ATOM     18  C24 <0> d   1      29.805   2.572  28.326  0.00  0.00     0.014 C 
ATOM     19  C25 <0> d   1      28.724   1.715  28.874  0.00  0.00     0.003 C 
ATOM     20  C26 <0> d   1      27.509   1.800  27.948  0.00  0.00     0.020 C 
ENDROOT
BRANCH   3  21
ATOM     21  O4  <0> d   1      30.561   0.156  29.202  0.00  0.00    -0.377 OA
ATOM     22  H28 <0> d   1      30.807  -0.202  30.066  0.00  0.00     0.211 HD
ENDBRANCH   3  21
BRANCH  13  23
ATOM     23  O18 <0> d   1      35.045   4.851  31.313  0.00  0.00    -0.358 OA
ATOM     24  H39 <0> d   1      35.269   5.727  31.655  0.00  0.00     0.217 HD
ENDBRANCH  13  23
BRANCH  12  25
ATOM     25  O16 <0> d   1      34.851   4.348  34.020  0.00  0.00    -0.358 OA
ATOM     26  H38 <0> d   1      35.231   3.568  34.446  0.00  0.00     0.217 HD
ENDBRANCH  12  25
TORSDOF 3
ENDMDL
MODEL 64
REMARK CAVERDOCK RESULT:      -0.2      0.000      0.000
REMARK CAVERDOCK CONSTRAINTS:       0.0      0.0      0.0      0.0
REMARK CAVERDOCK TUNNEL: 63     -0.2      2.6     64.4
REMARK  3 active torsions:
REMARK  status: ('A' for Active; 'I' for Inactive)
REMARK    1  A    between atoms: C3_3  and  O4_4 
REMARK    2  A    between atoms: C15_13  and  O16_14 
REMARK    3  A    between atoms: C17_15  and  O18_16 
ROOT
ATOM      1  C1  <0> d   1      28.559  -1.098  26.574  0.00  0.00     0.015 C 
ATOM      2  C2  <0> d   1      28.788  -0.513  27.566  0.00  0.00    -0.078 C 
ATOM      3  C3  <0> d   1      29.076   0.221  28.809  0.00  0.00     0.128 C 
ATOM      4  C5  <0> d   1      28.173  -0.292  29.949  0.00  0.00     0.052 C 
ATOM      5  C6  <0> d   1      27.333   0.915  30.419  0.00  0.00     0.010 C 
ATOM      6  C7  <0> d   1      28.189   2.150  30.009  0.00  0.00     0.002 C 
ATOM      7  C9  <0> d   1      29.324   2.257  31.028  0.00  0.00    -0.001 C 
ATOM      8  C11 <0> d   1      28.807   2.812  32.356  0.00  0.00     0.010 C 
ATOM      9  C12 <0> d   1      29.905   2.644  33.405  0.00  0.00     0.039 C 
ATOM     10  C13 <0> d   1      31.224   3.167  32.898  0.00  0.00    -0.049 A 
ATOM     11  C14 <0> d   1      32.223   3.409  33.831  0.00  0.00     0.047 A 
ATOM     12  C15 <0> d   1      33.460   3.881  33.433  0.00  0.00     0.099 A 
ATOM     13  C17 <0> d   1      33.707   4.114  32.085  0.00  0.00     0.099 A 
ATOM     14  C19 <0> d   1      32.710   3.873  31.157  0.00  0.00     0.047 A 
ATOM     15  C20 <0> d   1      31.467   3.405  31.561  0.00  0.00    -0.044 A 
ATOM     16  C21 <0> d   1      30.409   3.198  30.516  0.00  0.00     0.024 C 
ATOM     17  C23 <0> d   1      31.004   2.562  29.259  0.00  0.00     0.010 C 
ATOM     18  C24 <0> d   1      29.906   2.505  28.194  0.00  0.00     0.014 C 
ATOM     19  C25 <0> d   1      28.735   1.707  28.637  0.00  0.00     0.003 C 
ATOM     20  C26 <0> d   1      27.626   1.837  27.591  0.00  0.00     0.020 C 
ENDROOT
BRANCH   3  21
ATOM     21  O4  <0> d   1      30.452   0.068  29.163  0.00  0.00    -0.377 OA
ATOM     22  H28 <0> d   1      30.593  -0.281  30.054  0.00  0.00     0.211 HD
ENDBRANCH   3  21
BRANCH  13  23
ATOM     23  O18 <0> d   1      34.921   4.574  31.680  0.00  0.00    -0.358 OA
ATOM     24  H39 <0> d   1      35.385   3.980  31.075  0.00  0.00     0.217 HD
ENDBRANCH  13  23
BRANCH  12  25
ATOM     25  O16 <0> d   1      34.431   4.117  34.357  0.00  0.00    -0.358 OA
ATOM     26  H38 <0> d   1      34.593   3.374  34.955  0.00  0.00     0.217 HD
ENDBRANCH  12  25
TORSDOF 3
ENDMDL
MODEL 65
REMARK CAVERDOCK RESULT:      -0.9      0.000      0.000
REMARK CAVERDOCK CONSTRAINTS:       0.0      0.0      0.0      0.0
REMARK CAVERDOCK TUNNEL: 64     -0.9      2.7     65.3
REMARK  3 active torsions:
REMARK  status: ('A' for Active; 'I' for Inactive)
REMARK    1  A    between atoms: C3_3  and  O4_4 
REMARK    2  A    between atoms: C15_13  and  O16_14 
REMARK    3  A    between atoms: C17_15  and  O18_16 
ROOT
ATOM      1  C1  <0> d   1      28.356  -1.193  26.585  0.00  0.00     0.015 C 
ATOM      2  C2  <0> d   1      28.642  -0.619  27.569  0.00  0.00    -0.078 C 
ATOM      3  C3  <0> d   1      29.001   0.100  28.802  0.00  0.00     0.128 C 
ATOM      4  C5  <0> d   1      28.247  -0.500  30.005  0.00  0.00     0.052 C 
ATOM      5  C6  <0> d   1      27.381   0.636  30.591  0.00  0.00     0.010 C 
ATOM      6  C7  <0> d   1      28.114   1.934  30.141  0.00  0.00     0.002 C 
ATOM      7  C9  <0> d   1      29.332   2.091  31.051  0.00  0.00    -0.001 C 
ATOM      8  C11 <0> d   1      28.912   2.576  32.438  0.00  0.00     0.010 C 
ATOM      9  C12 <0> d   1      30.114   2.455  33.373  0.00  0.00     0.039 C 
ATOM     10  C13 <0> d   1      31.342   3.077  32.760  0.00  0.00    -0.049 A 
ATOM     11  C14 <0> d   1      32.409   3.361  33.602  0.00  0.00     0.047 A 
ATOM     12  C15 <0> d   1      33.570   3.924  33.104  0.00  0.00     0.099 A 
ATOM     13  C17 <0> d   1      33.669   4.207  31.746  0.00  0.00     0.099 A 
ATOM     14  C19 <0> d   1      32.605   3.925  30.909  0.00  0.00     0.047 A 
ATOM     15  C20 <0> d   1      31.439   3.364  31.415  0.00  0.00    -0.044 A 
ATOM     16  C21 <0> d   1      30.301   3.115  30.469  0.00  0.00     0.024 C 
ATOM     17  C23 <0> d   1      30.810   2.552  29.141  0.00  0.00     0.010 C 
ATOM     18  C24 <0> d   1      29.621   2.449  28.184  0.00  0.00     0.014 C 
ATOM     19  C25 <0> d   1      28.552   1.564  28.710  0.00  0.00     0.003 C 
ATOM     20  C26 <0> d   1      27.341   1.647  27.779  0.00  0.00     0.020 C 
ENDROOT
BRANCH   3  21
ATOM     21  O4  <0> d   1      30.412   0.030  29.019  0.00  0.00    -0.377 OA
ATOM     22  H28 <0> d   1      30.805  -0.821  28.782  0.00  0.00     0.211 HD
ENDBRANCH   3  21
BRANCH  13  23
ATOM     23  O18 <0> d   1      34.807   4.757  31.243  0.00  0.00    -0.358 OA
ATOM     24  H39 <0> d   1      35.612   4.490  31.706  0.00  0.00     0.217 HD
ENDBRANCH  13  23
BRANCH  12  25
ATOM     25  O16 <0> d   1      34.608   4.200  33.939  0.00  0.00    -0.358 OA
ATOM     26  H38 <0> d   1      35.386   3.644  33.795  0.00  0.00     0.217 HD
ENDBRANCH  12  25
TORSDOF 3
ENDMDL
MODEL 66
REMARK CAVERDOCK RESULT:      -1.3      0.000      0.000
REMARK CAVERDOCK CONSTRAINTS:       0.0      0.0      0.0      0.0
REMARK CAVERDOCK TUNNEL: 65     -1.3      2.6     66.6
REMARK  3 active torsions:
REMARK  status: ('A' for Active; 'I' for Inactive)
REMARK    1  A    between atoms: C3_3  and  O4_4 
REMARK    2  A    between atoms: C15_13  and  O16_14 
REMARK    3  A    between atoms: C17_15  and  O18_16 
ROOT
ATOM      1  C1  <0> d   1      27.333  -2.500  30.796  0.00  0.00     0.015 C 
ATOM      2  C2  <0> d   1      27.834  -1.439  30.844  0.00  0.00    -0.078 C 
ATOM      3  C3  <0> d   1      28.462  -0.109  30.905  0.00  0.00     0.128 C 
ATOM      4  C5  <0> d   1      27.546   0.878  31.656  0.00  0.00     0.052 C 
ATOM      5  C6  <0> d   1      27.208   2.007  30.659  0.00  0.00     0.010 C 
ATOM      6  C7  <0> d   1      28.389   1.978  29.646  0.00  0.00     0.002 C 
ATOM      7  C9  <0> d   1      29.581   2.640  30.338  0.00  0.00    -0.001 C 
ATOM      8  C11 <0> d   1      29.402   4.158  30.385  0.00  0.00     0.010 C 
ATOM      9  C12 <0> d   1      30.469   4.737  31.312  0.00  0.00     0.039 C 
ATOM     10  C13 <0> d   1      31.836   4.206  30.965  0.00  0.00    -0.049 A 
ATOM     11  C14 <0> d   1      32.938   4.885  31.469  0.00  0.00     0.047 A 
ATOM     12  C15 <0> d   1      34.220   4.447  31.196  0.00  0.00     0.099 A 
ATOM     13  C17 <0> d   1      34.409   3.315  30.411  0.00  0.00     0.099 A 
ATOM     14  C19 <0> d   1      33.310   2.641  29.909  0.00  0.00     0.047 A 
ATOM     15  C20 <0> d   1      32.023   3.088  30.181  0.00  0.00    -0.044 A 
ATOM     16  C21 <0> d   1      30.868   2.342  29.578  0.00  0.00     0.024 C 
ATOM     17  C23 <0> d   1      31.098   0.831  29.654  0.00  0.00     0.010 C 
ATOM     18  C24 <0> d   1      29.955   0.141  28.906  0.00  0.00     0.014 C 
ATOM     19  C25 <0> d   1      28.628   0.462  29.491  0.00  0.00     0.003 C 
ATOM     20  C26 <0> d   1      27.539  -0.127  28.593  0.00  0.00     0.020 C 
ENDROOT
BRANCH   3  21
ATOM     21  O4  <0> d   1      29.733  -0.195  31.555  0.00  0.00    -0.377 OA
ATOM     22  H28 <0> d   1      30.354   0.498  31.295  0.00  0.00     0.211 HD
ENDBRANCH   3  21
BRANCH  13  23
ATOM     23  O18 <0> d   1      35.666   2.871  30.138  0.00  0.00    -0.358 OA
ATOM     24  H39 <0> d   1      35.704   1.948  29.855  0.00  0.00     0.217 HD
ENDBRANCH  13  23
BRANCH  12  25
ATOM     25  O16 <0> d   1      35.293   5.121  31.693  0.00  0.00    -0.358 OA
ATOM     26  H38 <0> d   1      35.419   5.999  31.306  0.00  0.00     0.217 HD
ENDBRANCH  12  25
TORSDOF 3
ENDMDL
MODEL 67
REMARK CAVERDOCK RESULT:      -2.1      0.000      0.000
REMARK CAVERDOCK CONSTRAINTS:       0.0      0.0      0.0      0.0
REMARK CAVERDOCK TUNNEL: 66     -2.1      2.7     67.2
REMARK  3 active torsions:
REMARK  status: ('A' for Active; 'I' for Inactive)
REMARK    1  A    between atoms: C3_3  and  O4_4 
REMARK    2  A    between atoms: C15_13  and  O16_14 
REMARK    3  A    between atoms: C17_15  and  O18_16 
ROOT
ATOM      1  C1  <0> d   1      28.122  -3.250  29.553  0.00  0.00     0.015 C 
ATOM      2  C2  <0> d   1      28.528  -2.247  30.007  0.00  0.00    -0.078 C 
ATOM      3  C3  <0> d   1      29.037  -0.989  30.578  0.00  0.00     0.128 C 
ATOM      4  C5  <0> d   1      28.367  -0.713  31.939  0.00  0.00     0.052 C 
ATOM      5  C6  <0> d   1      27.620   0.630  31.796  0.00  0.00     0.010 C 
ATOM      6  C7  <0> d   1      28.374   1.357  30.644  0.00  0.00     0.002 C 
ATOM      7  C9  <0> d   1      29.679   1.889  31.238  0.00  0.00    -0.001 C 
ATOM      8  C11 <0> d   1      29.415   3.121  32.105  0.00  0.00     0.010 C 
ATOM      9  C12 <0> d   1      30.691   3.443  32.880  0.00  0.00     0.039 C 
ATOM     10  C13 <0> d   1      31.887   3.479  31.965  0.00  0.00    -0.049 A 
ATOM     11  C14 <0> d   1      33.042   4.090  32.437  0.00  0.00     0.047 A 
ATOM     12  C15 <0> d   1      34.179   4.150  31.652  0.00  0.00     0.099 A 
ATOM     13  C17 <0> d   1      34.166   3.592  30.379  0.00  0.00     0.099 A 
ATOM     14  C19 <0> d   1      33.015   2.984  29.910  0.00  0.00     0.047 A 
ATOM     15  C20 <0> d   1      31.874   2.931  30.699  0.00  0.00    -0.044 A 
ATOM     16  C21 <0> d   1      30.641   2.295  30.126  0.00  0.00     0.024 C 
ATOM     17  C23 <0> d   1      30.995   1.026  29.349  0.00  0.00     0.010 C 
ATOM     18  C24 <0> d   1      29.718   0.507  28.684  0.00  0.00     0.014 C 
ATOM     19  C25 <0> d   1      28.657   0.192  29.675  0.00  0.00     0.003 C 
ATOM     20  C26 <0> d   1      27.371  -0.158  28.924  0.00  0.00     0.020 C 
ENDROOT
BRANCH   3  21
ATOM     21  O4  <0> d   1      30.456  -1.057  30.730  0.00  0.00    -0.377 OA
ATOM     22  H28 <0> d   1      30.832  -0.326  31.239  0.00  0.00     0.211 HD
ENDBRANCH   3  21
BRANCH  13  23
ATOM     23  O18 <0> d   1      35.279   3.641  29.598  0.00  0.00    -0.358 OA
ATOM     24  H39 <0> d   1      36.087   3.866  30.078  0.00  0.00     0.217 HD
ENDBRANCH  13  23
BRANCH  12  25
ATOM     25  O16 <0> d   1      35.303   4.754  32.123  0.00  0.00    -0.358 OA
ATOM     26  H38 <0> d   1      35.131   5.538  32.663  0.00  0.00     0.217 HD
ENDBRANCH  12  25
TORSDOF 3
ENDMDL
MODEL 68
REMARK CAVERDOCK RESULT:      -2.2      0.000      0.000
REMARK CAVERDOCK CONSTRAINTS:       0.0      0.0      0.0      0.0
REMARK CAVERDOCK TUNNEL: 67     -2.2      2.7     68.1
REMARK  3 active torsions:
REMARK  status: ('A' for Active; 'I' for Inactive)
REMARK    1  A    between atoms: C3_3  and  O4_4 
REMARK    2  A    between atoms: C15_13  and  O16_14 
REMARK    3  A    between atoms: C17_15  and  O18_16 
ROOT
ATOM      1  C1  <0> d   1      27.444  -2.900  30.459  0.00  0.00     0.015 C 
ATOM      2  C2  <0> d   1      27.907  -1.833  30.618  0.00  0.00    -0.078 C 
ATOM      3  C3  <0> d   1      28.488  -0.495  30.817  0.00  0.00     0.128 C 
ATOM      4  C5  <0> d   1      27.618   0.322  31.793  0.00  0.00     0.052 C 
ATOM      5  C6  <0> d   1      27.136   1.565  31.014  0.00  0.00     0.010 C 
ATOM      6  C7  <0> d   1      28.207   1.746  29.898  0.00  0.00     0.002 C 
ATOM      7  C9  <0> d   1      29.437   2.362  30.563  0.00  0.00    -0.001 C 
ATOM      8  C11 <0> d   1      29.208   3.845  30.855  0.00  0.00     0.010 C 
ATOM      9  C12 <0> d   1      30.343   4.338  31.752  0.00  0.00     0.039 C 
ATOM     10  C13 <0> d   1      31.685   3.936  31.198  0.00  0.00    -0.049 A 
ATOM     11  C14 <0> d   1      32.807   4.591  31.689  0.00  0.00     0.047 A 
ATOM     12  C15 <0> d   1      34.070   4.266  31.230  0.00  0.00     0.099 A 
ATOM     13  C17 <0> d   1      34.218   3.272  30.270  0.00  0.00     0.099 A 
ATOM     14  C19 <0> d   1      33.100   2.622  29.781  0.00  0.00     0.047 A 
ATOM     15  C20 <0> d   1      31.832   2.955  30.240  0.00  0.00    -0.044 A 
ATOM     16  C21 <0> d   1      30.650   2.246  29.647  0.00  0.00     0.024 C 
ATOM     17  C23 <0> d   1      30.943   0.754  29.472  0.00  0.00     0.010 C 
ATOM     18  C24 <0> d   1      29.755   0.122  28.743  0.00  0.00     0.014 C 
ATOM     19  C25 <0> d   1      28.485   0.284  29.495  0.00  0.00     0.003 C 
ATOM     20  C26 <0> d   1      27.331  -0.225  28.629  0.00  0.00     0.020 C 
ENDROOT
BRANCH   3  21
ATOM     21  O4  <0> d   1      29.821  -0.608  31.320  0.00  0.00    -0.377 OA
ATOM     22  H28 <0> d   1      30.485  -0.781  30.639  0.00  0.00     0.211 HD
ENDBRANCH   3  21
BRANCH  13  23
ATOM     23  O18 <0> d   1      35.456   2.939  29.813  0.00  0.00    -0.358 OA
ATOM     24  H39 <0> d   1      36.142   3.583  30.032  0.00  0.00     0.217 HD
ENDBRANCH  13  23
BRANCH  12  25
ATOM     25  O16 <0> d   1      35.162   4.916  31.717  0.00  0.00    -0.358 OA
ATOM     26  H38 <0> d   1      35.971   4.757  31.212  0.00  0.00     0.217 HD
ENDBRANCH  12  25
TORSDOF 3
ENDMDL
MODEL 69
REMARK CAVERDOCK RESULT:      -2.9      0.000      0.000
REMARK CAVERDOCK CONSTRAINTS:       0.0      0.0      0.0      0.0
REMARK CAVERDOCK TUNNEL: 68     -2.9      2.8     69.3
REMARK  3 active torsions:
REMARK  status: ('A' for Active; 'I' for Inactive)
REMARK    1  A    between atoms: C3_3  and  O4_4 
REMARK    2  A    between atoms: C15_13  and  O16_14 
REMARK    3  A    between atoms: C17_15  and  O18_16 
ROOT
ATOM      1  C1  <0> d   1      27.965  -3.394  29.421  0.00  0.00     0.015 C 
ATOM      2  C2  <0> d   1      28.342  -2.376  29.867  0.00  0.00    -0.078 C 
ATOM      3  C3  <0> d   1      28.816  -1.100  30.427  0.00  0.00     0.128 C 
ATOM      4  C5  <0> d   1      28.063  -0.781  31.734  0.00  0.00     0.052 C 
ATOM      5  C6  <0> d   1      27.328   0.557  31.501  0.00  0.00     0.010 C 
ATOM      6  C7  <0> d   1      28.153   1.247  30.375  0.00  0.00     0.002 C 
ATOM      7  C9  <0> d   1      29.419   1.799  31.032  0.00  0.00    -0.001 C 
ATOM      8  C11 <0> d   1      29.102   3.058  31.840  0.00  0.00     0.010 C 
ATOM      9  C12 <0> d   1      30.328   3.407  32.683  0.00  0.00     0.039 C 
ATOM     10  C13 <0> d   1      31.579   3.413  31.844  0.00  0.00    -0.049 A 
ATOM     11  C14 <0> d   1      32.702   4.041  32.367  0.00  0.00     0.047 A 
ATOM     12  C15 <0> d   1      33.886   4.077  31.653  0.00  0.00     0.099 A 
ATOM     13  C17 <0> d   1      33.953   3.477  30.400  0.00  0.00     0.099 A 
ATOM     14  C19 <0> d   1      32.833   2.853  29.881  0.00  0.00     0.047 A 
ATOM     15  C20 <0> d   1      31.644   2.825  30.598  0.00  0.00    -0.044 A 
ATOM     16  C21 <0> d   1      30.449   2.169  29.970  0.00  0.00     0.024 C 
ATOM     17  C23 <0> d   1      30.849   0.875  29.259  0.00  0.00     0.010 C 
ATOM     18  C24 <0> d   1      29.616   0.334  28.532  0.00  0.00     0.014 C 
ATOM     19  C25 <0> d   1      28.495   0.051  29.464  0.00  0.00     0.003 C 
ATOM     20  C26 <0> d   1      27.258  -0.325  28.646  0.00  0.00     0.020 C 
ENDROOT
BRANCH   3  21
ATOM     21  O4  <0> d   1      30.223  -1.161  30.670  0.00  0.00    -0.377 OA
ATOM     22  H28 <0> d   1      30.520  -0.607  31.404  0.00  0.00     0.211 HD
ENDBRANCH   3  21
BRANCH  13  23
ATOM     23  O18 <0> d   1      35.113   3.501  29.690  0.00  0.00    -0.358 OA
ATOM     24  H39 <0> d   1      35.748   2.822  29.950  0.00  0.00     0.217 HD
ENDBRANCH  13  23
BRANCH  12  25
ATOM     25  O16 <0> d   1      34.979   4.697  32.174  0.00  0.00    -0.358 OA
ATOM     26  H38 <0> d   1      35.761   4.130  32.233  0.00  0.00     0.217 HD
ENDBRANCH  12  25
TORSDOF 3
ENDMDL
MODEL 70
REMARK CAVERDOCK RESULT:      -3.4      0.000      0.000
REMARK CAVERDOCK CONSTRAINTS:       0.0      0.0      0.0      0.0
REMARK CAVERDOCK TUNNEL: 69     -3.4      2.8     70.2
REMARK  3 active torsions:
REMARK  status: ('A' for Active; 'I' for Inactive)
REMARK    1  A    between atoms: C3_3  and  O4_4 
REMARK    2  A    between atoms: C15_13  and  O16_14 
REMARK    3  A    between atoms: C17_15  and  O18_16 
ROOT
ATOM      1  C1  <0> d   1      26.490  -2.306  31.107  0.00  0.00     0.015 C 
ATOM      2  C2  <0> d   1      27.066  -1.283  31.095  0.00  0.00    -0.078 C 
ATOM      3  C3  <0> d   1      27.789  -0.001  31.078  0.00  0.00     0.128 C 
ATOM      4  C5  <0> d   1      26.963   1.084  31.798  0.00  0.00     0.052 C 
ATOM      5  C6  <0> d   1      26.683   2.187  30.754  0.00  0.00     0.010 C 
ATOM      6  C7  <0> d   1      27.836   2.024  29.720  0.00  0.00     0.002 C 
ATOM      7  C9  <0> d   1      29.087   2.630  30.356  0.00  0.00    -0.001 C 
ATOM      8  C11 <0> d   1      29.019   4.158  30.332  0.00  0.00     0.010 C 
ATOM      9  C12 <0> d   1      30.145   4.702  31.209  0.00  0.00     0.039 C 
ATOM     10  C13 <0> d   1      31.462   4.057  30.862  0.00  0.00    -0.049 A 
ATOM     11  C14 <0> d   1      32.621   4.678  31.311  0.00  0.00     0.047 A 
ATOM     12  C15 <0> d   1      33.863   4.136  31.034  0.00  0.00     0.099 A 
ATOM     13  C17 <0> d   1      33.951   2.957  30.302  0.00  0.00     0.099 A 
ATOM     14  C19 <0> d   1      32.796   2.342  29.855  0.00  0.00     0.047 A 
ATOM     15  C20 <0> d   1      31.551   2.892  30.130  0.00  0.00    -0.044 A 
ATOM     16  C21 <0> d   1      30.333   2.204  29.587  0.00  0.00     0.024 C 
ATOM     17  C23 <0> d   1      30.456   0.686  29.731  0.00  0.00     0.010 C 
ATOM     18  C24 <0> d   1      29.250   0.047  29.041  0.00  0.00     0.014 C 
ATOM     19  C25 <0> d   1      27.963   0.490  29.635  0.00  0.00     0.003 C 
ATOM     20  C26 <0> d   1      26.814  -0.061  28.789  0.00  0.00     0.020 C 
ENDROOT
BRANCH   3  21
ATOM     21  O4  <0> d   1      29.064  -0.147  31.706  0.00  0.00    -0.377 OA
ATOM     22  H28 <0> d   1      29.488   0.691  31.937  0.00  0.00     0.211 HD
ENDBRANCH   3  21
BRANCH  13  23
ATOM     23  O18 <0> d   1      35.167   2.411  30.027  0.00  0.00    -0.358 OA
ATOM     24  H39 <0> d   1      35.166   1.445  29.992  0.00  0.00     0.217 HD
ENDBRANCH  13  23
BRANCH  12  25
ATOM     25  O16 <0> d   1      34.991   4.753  31.477  0.00  0.00    -0.358 OA
ATOM     26  H38 <0> d   1      35.781   4.196  31.447  0.00  0.00     0.217 HD
ENDBRANCH  12  25
TORSDOF 3
ENDMDL
MODEL 71
REMARK CAVERDOCK RESULT:      -3.4      0.000      0.000
REMARK CAVERDOCK CONSTRAINTS:       0.0      0.0      0.0      0.0
REMARK CAVERDOCK TUNNEL: 70     -3.4      2.8     71.1
REMARK  3 active torsions:
REMARK  status: ('A' for Active; 'I' for Inactive)
REMARK    1  A    between atoms: C3_3  and  O4_4 
REMARK    2  A    between atoms: C15_13  and  O16_14 
REMARK    3  A    between atoms: C17_15  and  O18_16 
ROOT
ATOM      1  C1  <0> d   1      27.698  -3.522  29.727  0.00  0.00     0.015 C 
ATOM      2  C2  <0> d   1      28.068  -2.452  30.041  0.00  0.00    -0.078 C 
ATOM      3  C3  <0> d   1      28.531  -1.111  30.433  0.00  0.00     0.128 C 
ATOM      4  C5  <0> d   1      27.635  -0.546  31.554  0.00  0.00     0.052 C 
ATOM      5  C6  <0> d   1      27.006   0.750  31.000  0.00  0.00     0.010 C 
ATOM      6  C7  <0> d   1      28.003   1.207  29.894  0.00  0.00     0.002 C 
ATOM      7  C9  <0> d   1      29.201   1.830  30.612  0.00  0.00    -0.001 C 
ATOM      8  C11 <0> d   1      28.849   3.219  31.144  0.00  0.00     0.010 C 
ATOM      9  C12 <0> d   1      29.973   3.676  32.072  0.00  0.00     0.039 C 
ATOM     10  C13 <0> d   1      31.320   3.499  31.421  0.00  0.00    -0.049 A 
ATOM     11  C14 <0> d   1      32.398   4.176  31.976  0.00  0.00     0.047 A 
ATOM     12  C15 <0> d   1      33.664   4.052  31.432  0.00  0.00     0.099 A 
ATOM     13  C17 <0> d   1      33.859   3.240  30.321  0.00  0.00     0.099 A 
ATOM     14  C19 <0> d   1      32.783   2.568  29.769  0.00  0.00     0.047 A 
ATOM     15  C20 <0> d   1      31.513   2.699  30.314  0.00  0.00    -0.044 A 
ATOM     16  C21 <0> d   1      30.375   1.978  29.651  0.00  0.00     0.024 C 
ATOM     17  C23 <0> d   1      30.797   0.569  29.231  0.00  0.00     0.010 C 
ATOM     18  C24 <0> d   1      29.640  -0.056  28.448  0.00  0.00     0.014 C 
ATOM     19  C25 <0> d   1      28.396  -0.139  29.254  0.00  0.00     0.003 C 
ATOM     20  C26 <0> d   1      27.256  -0.617  28.353  0.00  0.00     0.020 C 
ENDROOT
BRANCH   3  21
ATOM     21  O4  <0> d   1      29.891  -1.170  30.871  0.00  0.00    -0.377 OA
ATOM     22  H28 <0> d   1      30.025  -0.865  31.778  0.00  0.00     0.211 HD
ENDBRANCH   3  21
BRANCH  13  23
ATOM     23  O18 <0> d   1      35.100   3.107  29.779  0.00  0.00    -0.358 OA
ATOM     24  H39 <0> d   1      35.658   3.889  29.877  0.00  0.00     0.217 HD
ENDBRANCH  13  23
BRANCH  12  25
ATOM     25  O16 <0> d   1      34.712   4.722  31.983  0.00  0.00    -0.358 OA
ATOM     26  H38 <0> d   1      34.524   5.650  32.183  0.00  0.00     0.217 HD
ENDBRANCH  12  25
TORSDOF 3
ENDMDL
MODEL 72
REMARK CAVERDOCK RESULT:      -3.9      0.000      0.000
REMARK CAVERDOCK CONSTRAINTS:       0.0      0.0      0.0      0.0
REMARK CAVERDOCK TUNNEL: 71     -3.9      2.9     72.4
REMARK  3 active torsions:
REMARK  status: ('A' for Active; 'I' for Inactive)
REMARK    1  A    between atoms: C3_3  and  O4_4 
REMARK    2  A    between atoms: C15_13  and  O16_14 
REMARK    3  A    between atoms: C17_15  and  O18_16 
ROOT
ATOM      1  C1  <0> d   1      26.720  -2.844  30.748  0.00  0.00     0.015 C 
ATOM      2  C2  <0> d   1      27.222  -1.784  30.800  0.00  0.00    -0.078 C 
ATOM      3  C3  <0> d   1      27.852  -0.455  30.866  0.00  0.00     0.128 C 
ATOM      4  C5  <0> d   1      26.963   0.516  31.668  0.00  0.00     0.052 C 
ATOM      5  C6  <0> d   1      26.590   1.665  30.707  0.00  0.00     0.010 C 
ATOM      6  C7  <0> d   1      27.736   1.657  29.652  0.00  0.00     0.002 C 
ATOM      7  C9  <0> d   1      28.950   2.306  30.315  0.00  0.00    -0.001 C 
ATOM      8  C11 <0> d   1      28.774   3.822  30.399  0.00  0.00     0.010 C 
ATOM      9  C12 <0> d   1      29.872   4.384  31.300  0.00  0.00     0.039 C 
ATOM     10  C13 <0> d   1      31.226   3.861  30.895  0.00  0.00    -0.049 A 
ATOM     11  C14 <0> d   1      32.345   4.530  31.374  0.00  0.00     0.047 A 
ATOM     12  C15 <0> d   1      33.617   4.098  31.047  0.00  0.00     0.099 A 
ATOM     13  C17 <0> d   1      33.778   2.982  30.234  0.00  0.00     0.099 A 
ATOM     14  C19 <0> d   1      32.662   2.318  29.757  0.00  0.00     0.047 A 
ATOM     15  C20 <0> d   1      31.386   2.758  30.082  0.00  0.00    -0.044 A 
ATOM     16  C21 <0> d   1      30.211   2.024  29.506  0.00  0.00     0.024 C 
ATOM     17  C23 <0> d   1      30.443   0.512  29.543  0.00  0.00     0.010 C 
ATOM     18  C24 <0> d   1      29.275  -0.163  28.822  0.00  0.00     0.014 C 
ATOM     19  C25 <0> d   1      27.969   0.145  29.459  0.00  0.00     0.003 C 
ATOM     20  C26 <0> d   1      26.849  -0.427  28.588  0.00  0.00     0.020 C 
ENDROOT
BRANCH   3  21
ATOM     21  O4  <0> d   1      29.145  -0.553  31.469  0.00  0.00    -0.377 OA
ATOM     22  H28 <0> d   1      29.678   0.249  31.388  0.00  0.00     0.211 HD
ENDBRANCH   3  21
BRANCH  13  23
ATOM     23  O18 <0> d   1      35.025   2.545  29.909  0.00  0.00    -0.358 OA
ATOM     24  H39 <0> d   1      35.674   2.647  30.617  0.00  0.00     0.217 HD
ENDBRANCH  13  23
BRANCH  12  25
ATOM     25  O16 <0> d   1      34.706   4.763  31.520  0.00  0.00    -0.358 OA
ATOM     26  H38 <0> d   1      34.846   4.662  32.471  0.00  0.00     0.217 HD
ENDBRANCH  12  25
TORSDOF 3
ENDMDL
MODEL 73
REMARK CAVERDOCK RESULT:      -4.1      0.000      0.000
REMARK CAVERDOCK CONSTRAINTS:       0.0      0.0      0.0      0.0
REMARK CAVERDOCK TUNNEL: 72     -4.1      3.0     73.3
REMARK  3 active torsions:
REMARK  status: ('A' for Active; 'I' for Inactive)
REMARK    1  A    between atoms: C3_3  and  O4_4 
REMARK    2  A    between atoms: C15_13  and  O16_14 
REMARK    3  A    between atoms: C17_15  and  O18_16 
ROOT
ATOM      1  C1  <0> d   1      26.800  -3.035  31.120  0.00  0.00     0.015 C 
ATOM      2  C2  <0> d   1      27.287  -1.967  31.148  0.00  0.00    -0.078 C 
ATOM      3  C3  <0> d   1      27.898  -0.628  31.183  0.00  0.00     0.128 C 
ATOM      4  C5  <0> d   1      27.057   0.316  32.065  0.00  0.00     0.052 C 
ATOM      5  C6  <0> d   1      26.591   1.470  31.151  0.00  0.00     0.010 C 
ATOM      6  C7  <0> d   1      27.651   1.496  30.011  0.00  0.00     0.002 C 
ATOM      7  C9  <0> d   1      28.903   2.158  30.587  0.00  0.00    -0.001 C 
ATOM      8  C11 <0> d   1      28.708   3.670  30.705  0.00  0.00     0.010 C 
ATOM      9  C12 <0> d   1      29.863   4.240  31.526  0.00  0.00     0.039 C 
ATOM     10  C13 <0> d   1      31.190   3.747  31.010  0.00  0.00    -0.049 A 
ATOM     11  C14 <0> d   1      32.331   4.430  31.410  0.00  0.00     0.047 A 
ATOM     12  C15 <0> d   1      33.582   4.025  30.980  0.00  0.00     0.099 A 
ATOM     13  C17 <0> d   1      33.697   2.923  30.141  0.00  0.00     0.099 A 
ATOM     14  C19 <0> d   1      32.560   2.244  29.743  0.00  0.00     0.047 A 
ATOM     15  C20 <0> d   1      31.305   2.657  30.172  0.00  0.00    -0.044 A 
ATOM     16  C21 <0> d   1      30.101   1.909  29.678  0.00  0.00     0.024 C 
ATOM     17  C23 <0> d   1      30.361   0.401  29.677  0.00  0.00     0.010 C 
ATOM     18  C24 <0> d   1      29.152  -0.286  29.039  0.00  0.00     0.014 C 
ATOM     19  C25 <0> d   1      27.895  -0.009  29.780  0.00  0.00     0.003 C 
ATOM     20  C26 <0> d   1      26.720  -0.590  28.990  0.00  0.00     0.020 C 
ENDROOT
BRANCH   3  21
ATOM     21  O4  <0> d   1      29.235  -0.710  31.683  0.00  0.00    -0.377 OA
ATOM     22  H28 <0> d   1      29.812   0.004  31.381  0.00  0.00     0.211 HD
ENDBRANCH   3  21
BRANCH  13  23
ATOM     23  O18 <0> d   1      34.922   2.512  29.715  0.00  0.00    -0.358 OA
ATOM     24  H39 <0> d   1      35.587   2.465  30.414  0.00  0.00     0.217 HD
ENDBRANCH  13  23
BRANCH  12  25
ATOM     25  O16 <0> d   1      34.692   4.704  31.376  0.00  0.00    -0.358 OA
ATOM     26  H38 <0> d   1      35.496   4.454  30.899  0.00  0.00     0.217 HD
ENDBRANCH  12  25
TORSDOF 3
ENDMDL
MODEL 74
REMARK CAVERDOCK RESULT:      -4.2      0.000      0.000
REMARK CAVERDOCK CONSTRAINTS:       0.0      0.0      0.0      0.0
REMARK CAVERDOCK TUNNEL: 73     -4.2      3.0     74.3
REMARK  3 active torsions:
REMARK  status: ('A' for Active; 'I' for Inactive)
REMARK    1  A    between atoms: C3_3  and  O4_4 
REMARK    2  A    between atoms: C15_13  and  O16_14 
REMARK    3  A    between atoms: C17_15  and  O18_16 
ROOT
ATOM      1  C1  <0> d   1      26.549  -2.935  31.231  0.00  0.00     0.015 C 
ATOM      2  C2  <0> d   1      27.038  -1.868  31.208  0.00  0.00    -0.078 C 
ATOM      3  C3  <0> d   1      27.651  -0.530  31.179  0.00  0.00     0.128 C 
ATOM      4  C5  <0> d   1      26.742   0.487  31.896  0.00  0.00     0.052 C 
ATOM      5  C6  <0> d   1      26.366   1.555  30.847  0.00  0.00     0.010 C 
ATOM      6  C7  <0> d   1      27.522   1.482  29.807  0.00  0.00     0.002 C 
ATOM      7  C9  <0> d   1      28.722   2.195  30.431  0.00  0.00    -0.001 C 
ATOM      8  C11 <0> d   1      28.527   3.711  30.398  0.00  0.00     0.010 C 
ATOM      9  C12 <0> d   1      29.609   4.353  31.264  0.00  0.00     0.039 C 
ATOM     10  C13 <0> d   1      30.973   3.818  30.913  0.00  0.00    -0.049 A 
ATOM     11  C14 <0> d   1      32.079   4.535  31.350  0.00  0.00     0.047 A 
ATOM     12  C15 <0> d   1      33.360   4.096  31.070  0.00  0.00     0.099 A 
ATOM     13  C17 <0> d   1      33.542   2.924  30.344  0.00  0.00     0.099 A 
ATOM     14  C19 <0> d   1      32.440   2.212  29.909  0.00  0.00     0.047 A 
ATOM     15  C20 <0> d   1      31.155   2.659  30.188  0.00  0.00    -0.044 A 
ATOM     16  C21 <0> d   1      29.994   1.868  29.657  0.00  0.00     0.024 C 
ATOM     17  C23 <0> d   1      30.244   0.367  29.811  0.00  0.00     0.010 C 
ATOM     18  C24 <0> d   1      29.092  -0.376  29.132  0.00  0.00     0.014 C 
ATOM     19  C25 <0> d   1      27.776  -0.037  29.731  0.00  0.00     0.003 C 
ATOM     20  C26 <0> d   1      26.672  -0.688  28.896  0.00  0.00     0.020 C 
ENDROOT
BRANCH   3  21
ATOM     21  O4  <0> d   1      28.938  -0.566  31.800  0.00  0.00    -0.377 OA
ATOM     22  H28 <0> d   1      29.676  -0.481  31.181  0.00  0.00     0.211 HD
ENDBRANCH   3  21
BRANCH  13  23
ATOM     23  O18 <0> d   1      34.797   2.479  30.066  0.00  0.00    -0.358 OA
ATOM     24  H39 <0> d   1      34.879   2.044  29.207  0.00  0.00     0.217 HD
ENDBRANCH  13  23
BRANCH  12  25
ATOM     25  O16 <0> d   1      34.435   4.809  31.501  0.00  0.00    -0.358 OA
ATOM     26  H38 <0> d   1      34.865   5.330  30.809  0.00  0.00     0.217 HD
ENDBRANCH  12  25
TORSDOF 3
ENDMDL
MODEL 75
REMARK CAVERDOCK RESULT:      -4.3      0.000      0.000
REMARK CAVERDOCK CONSTRAINTS:       0.0      0.0      0.0      0.0
REMARK CAVERDOCK TUNNEL: 74     -4.3      3.0     75.2
REMARK  3 active torsions:
REMARK  status: ('A' for Active; 'I' for Inactive)
REMARK    1  A    between atoms: C3_3  and  O4_4 
REMARK    2  A    between atoms: C15_13  and  O16_14 
REMARK    3  A    between atoms: C17_15  and  O18_16 
ROOT
ATOM      1  C1  <0> d   1      26.866  -3.358  31.117  0.00  0.00     0.015 C 
ATOM      2  C2  <0> d   1      27.303  -2.269  31.161  0.00  0.00    -0.078 C 
ATOM      3  C3  <0> d   1      27.852  -0.904  31.216  0.00  0.00     0.128 C 
ATOM      4  C5  <0> d   1      26.971  -0.013  32.113  0.00  0.00     0.052 C 
ATOM      5  C6  <0> d   1      26.451   1.132  31.218  0.00  0.00     0.010 C 
ATOM      6  C7  <0> d   1      27.506   1.224  30.077  0.00  0.00     0.002 C 
ATOM      7  C9  <0> d   1      28.727   1.934  30.661  0.00  0.00    -0.001 C 
ATOM      8  C11 <0> d   1      28.463   3.433  30.803  0.00  0.00     0.010 C 
ATOM      9  C12 <0> d   1      29.593   4.043  31.631  0.00  0.00     0.039 C 
ATOM     10  C13 <0> d   1      30.940   3.619  31.106  0.00  0.00    -0.049 A 
ATOM     11  C14 <0> d   1      32.050   4.347  31.514  0.00  0.00     0.047 A 
ATOM     12  C15 <0> d   1      33.316   4.007  31.076  0.00  0.00     0.099 A 
ATOM     13  C17 <0> d   1      33.481   2.924  30.220  0.00  0.00     0.099 A 
ATOM     14  C19 <0> d   1      32.374   2.200  29.813  0.00  0.00     0.047 A 
ATOM     15  C20 <0> d   1      31.103   2.549  30.251  0.00  0.00    -0.044 A 
ATOM     16  C21 <0> d   1      29.934   1.754  29.747  0.00  0.00     0.024 C 
ATOM     17  C23 <0> d   1      30.263   0.260  29.721  0.00  0.00     0.010 C 
ATOM     18  C24 <0> d   1      29.084  -0.472  29.075  0.00  0.00     0.014 C 
ATOM     19  C25 <0> d   1      27.818  -0.264  29.822  0.00  0.00     0.003 C 
ATOM     20  C26 <0> d   1      26.669  -0.887  29.025  0.00  0.00     0.020 C 
ENDROOT
BRANCH   3  21
ATOM     21  O4  <0> d   1      29.192  -0.933  31.712  0.00  0.00    -0.377 OA
ATOM     22  H28 <0> d   1      29.585  -0.058  31.833  0.00  0.00     0.211 HD
ENDBRANCH   3  21
BRANCH  13  23
ATOM     23  O18 <0> d   1      34.722   2.576  29.785  0.00  0.00    -0.358 OA
ATOM     24  H39 <0> d   1      34.752   1.733  29.315  0.00  0.00     0.217 HD
ENDBRANCH  13  23
BRANCH  12  25
ATOM     25  O16 <0> d   1      34.396   4.729  31.481  0.00  0.00    -0.358 OA
ATOM     26  H38 <0> d   1      34.197   5.385  32.164  0.00  0.00     0.217 HD
ENDBRANCH  12  25
TORSDOF 3
ENDMDL
MODEL 76
REMARK CAVERDOCK RESULT:      -4.3      0.000      0.000
REMARK CAVERDOCK CONSTRAINTS:       0.0      0.0      0.0      0.0
REMARK CAVERDOCK TUNNEL: 75     -4.3      3.0     76.3
REMARK  3 active torsions:
REMARK  status: ('A' for Active; 'I' for Inactive)
REMARK    1  A    between atoms: C3_3  and  O4_4 
REMARK    2  A    between atoms: C15_13  and  O16_14 
REMARK    3  A    between atoms: C17_15  and  O18_16 
ROOT
ATOM      1  C1  <0> d   1      27.229  -3.789  30.444  0.00  0.00     0.015 C 
ATOM      2  C2  <0> d   1      27.640  -2.724  30.719  0.00  0.00    -0.078 C 
ATOM      3  C3  <0> d   1      28.155  -1.389  31.063  0.00  0.00     0.128 C 
ATOM      4  C5  <0> d   1      27.449  -0.856  32.326  0.00  0.00     0.052 C 
ATOM      5  C6  <0> d   1      26.733   0.447  31.912  0.00  0.00     0.010 C 
ATOM      6  C7  <0> d   1      27.537   0.937  30.671  0.00  0.00     0.002 C 
ATOM      7  C9  <0> d   1      28.832   1.553  31.200  0.00  0.00    -0.001 C 
ATOM      8  C11 <0> d   1      28.565   2.927  31.814  0.00  0.00     0.010 C 
ATOM      9  C12 <0> d   1      29.823   3.372  32.559  0.00  0.00     0.039 C 
ATOM     10  C13 <0> d   1      31.047   3.220  31.695  0.00  0.00    -0.049 A 
ATOM     11  C14 <0> d   1      32.198   3.894  32.084  0.00  0.00     0.047 A 
ATOM     12  C15 <0> d   1      33.359   3.792  31.341  0.00  0.00     0.099 A 
ATOM     13  C17 <0> d   1      33.376   3.007  30.194  0.00  0.00     0.099 A 
ATOM     14  C19 <0> d   1      32.228   2.338  29.807  0.00  0.00     0.047 A 
ATOM     15  C20 <0> d   1      31.062   2.447  30.553  0.00  0.00    -0.044 A 
ATOM     16  C21 <0> d   1      29.836   1.732  30.066  0.00  0.00     0.024 C 
ATOM     17  C23 <0> d   1      30.189   0.336  29.550  0.00  0.00     0.010 C 
ATOM     18  C24 <0> d   1      28.924  -0.280  28.950  0.00  0.00     0.014 C 
ATOM     19  C25 <0> d   1      27.827  -0.391  29.944  0.00  0.00     0.003 C 
ATOM     20  C26 <0> d   1      26.558  -0.858  29.228  0.00  0.00     0.020 C 
ENDROOT
BRANCH   3  21
ATOM     21  O4  <0> d   1      29.568  -1.446  31.274  0.00  0.00    -0.377 OA
ATOM     22  H28 <0> d   1      30.062  -1.807  30.526  0.00  0.00     0.211 HD
ENDBRANCH   3  21
BRANCH  13  23
ATOM     23  O18 <0> d   1      34.513   2.895  29.456  0.00  0.00    -0.358 OA
ATOM     24  H39 <0> d   1      35.254   3.416  29.794  0.00  0.00     0.217 HD
ENDBRANCH  13  23
BRANCH  12  25
ATOM     25  O16 <0> d   1      34.480   4.458  31.730  0.00  0.00    -0.358 OA
ATOM     26  H38 <0> d   1      35.301   3.973  31.569  0.00  0.00     0.217 HD
ENDBRANCH  12  25
TORSDOF 3
ENDMDL
MODEL 77
REMARK CAVERDOCK RESULT:      -4.4      0.000      0.000
REMARK CAVERDOCK CONSTRAINTS:       0.0      0.0      0.0      0.0
REMARK CAVERDOCK TUNNEL: 76     -4.4      3.1     77.1
REMARK  3 active torsions:
REMARK  status: ('A' for Active; 'I' for Inactive)
REMARK    1  A    between atoms: C3_3  and  O4_4 
REMARK    2  A    between atoms: C15_13  and  O16_14 
REMARK    3  A    between atoms: C17_15  and  O18_16 
ROOT
ATOM      1  C1  <0> d   1      27.303  -3.972  30.586  0.00  0.00     0.015 C 
ATOM      2  C2  <0> d   1      27.687  -2.892  30.838  0.00  0.00    -0.078 C 
ATOM      3  C3  <0> d   1      28.170  -1.537  31.155  0.00  0.00     0.128 C 
ATOM      4  C5  <0> d   1      27.450  -0.996  32.406  0.00  0.00     0.052 C 
ATOM      5  C6  <0> d   1      26.703   0.281  31.964  0.00  0.00     0.010 C 
ATOM      6  C7  <0> d   1      27.496   0.764  30.713  0.00  0.00     0.002 C 
ATOM      7  C9  <0> d   1      28.775   1.422  31.230  0.00  0.00    -0.001 C 
ATOM      8  C11 <0> d   1      28.475   2.802  31.815  0.00  0.00     0.010 C 
ATOM      9  C12 <0> d   1      29.720   3.292  32.552  0.00  0.00     0.039 C 
ATOM     10  C13 <0> d   1      30.949   3.152  31.691  0.00  0.00    -0.049 A 
ATOM     11  C14 <0> d   1      32.083   3.861  32.067  0.00  0.00     0.047 A 
ATOM     12  C15 <0> d   1      33.247   3.772  31.327  0.00  0.00     0.099 A 
ATOM     13  C17 <0> d   1      33.284   2.963  30.197  0.00  0.00     0.099 A 
ATOM     14  C19 <0> d   1      32.153   2.259  29.823  0.00  0.00     0.047 A 
ATOM     15  C20 <0> d   1      30.984   2.356  30.566  0.00  0.00    -0.044 A 
ATOM     16  C21 <0> d   1      29.776   1.601  30.094  0.00  0.00     0.024 C 
ATOM     17  C23 <0> d   1      30.163   0.204  29.608  0.00  0.00     0.010 C 
ATOM     18  C24 <0> d   1      28.914  -0.455  29.019  0.00  0.00     0.014 C 
ATOM     19  C25 <0> d   1      27.819  -0.572  30.015  0.00  0.00     0.003 C 
ATOM     20  C26 <0> d   1      26.563  -1.084  29.308  0.00  0.00     0.020 C 
ENDROOT
BRANCH   3  21
ATOM     21  O4  <0> d   1      29.583  -1.556  31.368  0.00  0.00    -0.377 OA
ATOM     22  H28 <0> d   1      30.078  -2.019  30.678  0.00  0.00     0.211 HD
ENDBRANCH   3  21
BRANCH  13  23
ATOM     23  O18 <0> d   1      34.425   2.864  29.462  0.00  0.00    -0.358 OA
ATOM     24  H39 <0> d   1      34.297   2.473  28.587  0.00  0.00     0.217 HD
ENDBRANCH  13  23
BRANCH  12  25
ATOM     25  O16 <0> d   1      34.351   4.473  31.703  0.00  0.00    -0.358 OA
ATOM     26  H38 <0> d   1      34.157   5.254  32.239  0.00  0.00     0.217 HD
ENDBRANCH  12  25
TORSDOF 3
ENDMDL
MODEL 78
REMARK CAVERDOCK RESULT:      -4.5      0.000      0.000
REMARK CAVERDOCK CONSTRAINTS:       0.0      0.0      0.0      0.0
REMARK CAVERDOCK TUNNEL: 77     -4.5      3.1     78.3
REMARK  3 active torsions:
REMARK  status: ('A' for Active; 'I' for Inactive)
REMARK    1  A    between atoms: C3_3  and  O4_4 
REMARK    2  A    between atoms: C15_13  and  O16_14 
REMARK    3  A    between atoms: C17_15  and  O18_16 
ROOT
ATOM      1  C1  <0> d   1      27.220  -4.018  30.607  0.00  0.00     0.015 C 
ATOM      2  C2  <0> d   1      27.625  -2.956  30.901  0.00  0.00    -0.078 C 
ATOM      3  C3  <0> d   1      28.133  -1.624  31.268  0.00  0.00     0.128 C 
ATOM      4  C5  <0> d   1      27.511  -1.168  32.604  0.00  0.00     0.052 C 
ATOM      5  C6  <0> d   1      26.735   0.133  32.305  0.00  0.00     0.010 C 
ATOM      6  C7  <0> d   1      27.432   0.700  31.033  0.00  0.00     0.002 C 
ATOM      7  C9  <0> d   1      28.748   1.326  31.493  0.00  0.00    -0.001 C 
ATOM      8  C11 <0> d   1      28.496   2.664  32.189  0.00  0.00     0.010 C 
ATOM      9  C12 <0> d   1      29.794   3.108  32.859  0.00  0.00     0.039 C 
ATOM     10  C13 <0> d   1      30.954   3.029  31.901  0.00  0.00    -0.049 A 
ATOM     11  C14 <0> d   1      32.115   3.715  32.235  0.00  0.00     0.047 A 
ATOM     12  C15 <0> d   1      33.219   3.679  31.404  0.00  0.00     0.099 A 
ATOM     13  C17 <0> d   1      33.168   2.946  30.223  0.00  0.00     0.099 A 
ATOM     14  C19 <0> d   1      32.011   2.265  29.891  0.00  0.00     0.047 A 
ATOM     15  C20 <0> d   1      30.902   2.309  30.726  0.00  0.00    -0.044 A 
ATOM     16  C21 <0> d   1      29.659   1.583  30.298  0.00  0.00     0.024 C 
ATOM     17  C23 <0> d   1      30.006   0.222  29.692  0.00  0.00     0.010 C 
ATOM     18  C24 <0> d   1      28.714  -0.400  29.158  0.00  0.00     0.014 C 
ATOM     19  C25 <0> d   1      27.698  -0.586  30.225  0.00  0.00     0.003 C 
ATOM     20  C26 <0> d   1      26.391  -1.054  29.583  0.00  0.00     0.020 C 
ENDROOT
BRANCH   3  21
ATOM     21  O4  <0> d   1      29.558  -1.652  31.371  0.00  0.00    -0.377 OA
ATOM     22  H28 <0> d   1      29.956  -0.792  31.562  0.00  0.00     0.211 HD
ENDBRANCH   3  21
BRANCH  13  23
ATOM     23  O18 <0> d   1      34.249   2.899  29.399  0.00  0.00    -0.358 OA
ATOM     24  H39 <0> d   1      35.006   3.413  29.713  0.00  0.00     0.217 HD
ENDBRANCH  13  23
BRANCH  12  25
ATOM     25  O16 <0> d   1      34.350   4.356  31.741  0.00  0.00    -0.358 OA
ATOM     26  H38 <0> d   1      34.916   3.888  32.369  0.00  0.00     0.217 HD
ENDBRANCH  12  25
TORSDOF 3
ENDMDL
MODEL 79
REMARK CAVERDOCK RESULT:      -4.6      0.000      0.000
REMARK CAVERDOCK CONSTRAINTS:       0.0      0.0      0.0      0.0
REMARK CAVERDOCK TUNNEL: 78     -4.6      3.2     79.4
REMARK  3 active torsions:
REMARK  status: ('A' for Active; 'I' for Inactive)
REMARK    1  A    between atoms: C3_3  and  O4_4 
REMARK    2  A    between atoms: C15_13  and  O16_14 
REMARK    3  A    between atoms: C17_15  and  O18_16 
ROOT
ATOM      1  C1  <0> d   1      27.107  -4.075  30.601  0.00  0.00     0.015 C 
ATOM      2  C2  <0> d   1      27.500  -3.005  30.883  0.00  0.00    -0.078 C 
ATOM      3  C3  <0> d   1      27.992  -1.663  31.236  0.00  0.00     0.128 C 
ATOM      4  C5  <0> d   1      27.317  -1.174  32.533  0.00  0.00     0.052 C 
ATOM      5  C6  <0> d   1      26.554   0.117  32.169  0.00  0.00     0.010 C 
ATOM      6  C7  <0> d   1      27.301   0.653  30.913  0.00  0.00     0.002 C 
ATOM      7  C9  <0> d   1      28.598   1.292  31.410  0.00  0.00    -0.001 C 
ATOM      8  C11 <0> d   1      28.317   2.647  32.061  0.00  0.00     0.010 C 
ATOM      9  C12 <0> d   1      29.588   3.109  32.772  0.00  0.00     0.039 C 
ATOM     10  C13 <0> d   1      30.785   3.007  31.863  0.00  0.00    -0.049 A 
ATOM     11  C14 <0> d   1      31.931   3.702  32.227  0.00  0.00     0.047 A 
ATOM     12  C15 <0> d   1      33.069   3.646  31.443  0.00  0.00     0.099 A 
ATOM     13  C17 <0> d   1      33.066   2.883  30.280  0.00  0.00     0.099 A 
ATOM     14  C19 <0> d   1      31.923   2.193  29.919  0.00  0.00     0.047 A 
ATOM     15  C20 <0> d   1      30.781   2.257  30.706  0.00  0.00    -0.044 A 
ATOM     16  C21 <0> d   1      29.557   1.519  30.247  0.00  0.00     0.024 C 
ATOM     17  C23 <0> d   1      29.928   0.143  29.691  0.00  0.00     0.010 C 
ATOM     18  C24 <0> d   1      28.659  -0.494  29.121  0.00  0.00     0.014 C 
ATOM     19  C25 <0> d   1      27.601  -0.653  30.150  0.00  0.00     0.003 C 
ATOM     20  C26 <0> d   1      26.320  -1.139  29.468  0.00  0.00     0.020 C 
ENDROOT
BRANCH   3  21
ATOM     21  O4  <0> d   1      29.412  -1.688  31.398  0.00  0.00    -0.377 OA
ATOM     22  H28 <0> d   1      29.744  -2.482  31.837  0.00  0.00     0.211 HD
ENDBRANCH   3  21
BRANCH  13  23
ATOM     23  O18 <0> d   1      34.180   2.816  29.502  0.00  0.00    -0.358 OA
ATOM     24  H39 <0> d   1      34.713   3.622  29.508  0.00  0.00     0.217 HD
ENDBRANCH  13  23
BRANCH  12  25
ATOM     25  O16 <0> d   1      34.185   4.333  31.808  0.00  0.00    -0.358 OA
ATOM     26  H38 <0> d   1      34.011   5.079  32.398  0.00  0.00     0.217 HD
ENDBRANCH  12  25
TORSDOF 3
ENDMDL
MODEL 80
REMARK CAVERDOCK RESULT:      -4.6      0.000      0.000
REMARK CAVERDOCK CONSTRAINTS:       0.0      0.0      0.0      0.0
REMARK CAVERDOCK TUNNEL: 79     -4.6      3.2     80.1
REMARK  3 active torsions:
REMARK  status: ('A' for Active; 'I' for Inactive)
REMARK    1  A    between atoms: C3_3  and  O4_4 
REMARK    2  A    between atoms: C15_13  and  O16_14 
REMARK    3  A    between atoms: C17_15  and  O18_16 
ROOT
ATOM      1  C1  <0> d   1      27.045  -4.057  30.814  0.00  0.00     0.015 C 
ATOM      2  C2  <0> d   1      27.456  -2.993  31.092  0.00  0.00    -0.078 C 
ATOM      3  C3  <0> d   1      27.971  -1.658  31.440  0.00  0.00     0.128 C 
ATOM      4  C5  <0> d   1      27.362  -1.186  32.776  0.00  0.00     0.052 C 
ATOM      5  C6  <0> d   1      26.588   0.114  32.469  0.00  0.00     0.010 C 
ATOM      6  C7  <0> d   1      27.275   0.665  31.185  0.00  0.00     0.002 C 
ATOM      7  C9  <0> d   1      28.598   1.292  31.627  0.00  0.00    -0.001 C 
ATOM      8  C11 <0> d   1      28.355   2.638  32.311  0.00  0.00     0.010 C 
ATOM      9  C12 <0> d   1      29.661   3.085  32.965  0.00  0.00     0.039 C 
ATOM     10  C13 <0> d   1      30.812   2.992  31.998  0.00  0.00    -0.049 A 
ATOM     11  C14 <0> d   1      31.978   3.677  32.316  0.00  0.00     0.047 A 
ATOM     12  C15 <0> d   1      33.075   3.628  31.476  0.00  0.00     0.099 A 
ATOM     13  C17 <0> d   1      33.012   2.883  30.304  0.00  0.00     0.099 A 
ATOM     14  C19 <0> d   1      31.850   2.202  29.989  0.00  0.00     0.047 A 
ATOM     15  C20 <0> d   1      30.748   2.259  30.832  0.00  0.00    -0.044 A 
ATOM     16  C21 <0> d   1      29.500   1.532  30.422  0.00  0.00     0.024 C 
ATOM     17  C23 <0> d   1      29.837   0.163  29.829  0.00  0.00     0.010 C 
ATOM     18  C24 <0> d   1      28.539  -0.460  29.312  0.00  0.00     0.014 C 
ATOM     19  C25 <0> d   1      27.531  -0.631  30.389  0.00  0.00     0.003 C 
ATOM     20  C26 <0> d   1      26.217  -1.102  29.764  0.00  0.00     0.020 C 
ENDROOT
BRANCH   3  21
ATOM     21  O4  <0> d   1      29.397  -1.690  31.532  0.00  0.00    -0.377 OA
ATOM     22  H28 <0> d   1      29.735  -1.601  32.433  0.00  0.00     0.211 HD
ENDBRANCH   3  21
BRANCH  13  23
ATOM     23  O18 <0> d   1      34.087   2.823  29.472  0.00  0.00    -0.358 OA
ATOM     24  H39 <0> d   1      34.832   2.320  29.827  0.00  0.00     0.217 HD
ENDBRANCH  13  23
BRANCH  12  25
ATOM     25  O16 <0> d   1      34.211   4.306  31.796  0.00  0.00    -0.358 OA
ATOM     26  H38 <0> d   1      35.005   3.969  31.359  0.00  0.00     0.217 HD
ENDBRANCH  12  25
TORSDOF 3
ENDMDL
MODEL 81
REMARK CAVERDOCK RESULT:      -4.6      0.000      0.000
REMARK CAVERDOCK CONSTRAINTS:       0.0      0.0      0.0      0.0
REMARK CAVERDOCK TUNNEL: 80     -4.6      3.2     81.3
REMARK  3 active torsions:
REMARK  status: ('A' for Active; 'I' for Inactive)
REMARK    1  A    between atoms: C3_3  and  O4_4 
REMARK    2  A    between atoms: C15_13  and  O16_14 
REMARK    3  A    between atoms: C17_15  and  O18_16 
ROOT
ATOM      1  C1  <0> d   1      26.729  -3.999  30.803  0.00  0.00     0.015 C 
ATOM      2  C2  <0> d   1      27.174  -2.956  31.108  0.00  0.00    -0.078 C 
ATOM      3  C3  <0> d   1      27.732  -1.649  31.490  0.00  0.00     0.128 C 
ATOM      4  C5  <0> d   1      27.186  -1.220  32.866  0.00  0.00     0.052 C 
ATOM      5  C6  <0> d   1      26.430   0.108  32.643  0.00  0.00     0.010 C 
ATOM      6  C7  <0> d   1      27.080   0.697  31.356  0.00  0.00     0.002 C 
ATOM      7  C9  <0> d   1      28.432   1.277  31.772  0.00  0.00    -0.001 C 
ATOM      8  C11 <0> d   1      28.247   2.598  32.519  0.00  0.00     0.010 C 
ATOM      9  C12 <0> d   1      29.586   2.990  33.139  0.00  0.00     0.039 C 
ATOM     10  C13 <0> d   1      30.697   2.913  32.125  0.00  0.00    -0.049 A 
ATOM     11  C14 <0> d   1      31.889   3.560  32.424  0.00  0.00     0.047 A 
ATOM     12  C15 <0> d   1      32.953   3.523  31.541  0.00  0.00     0.099 A 
ATOM     13  C17 <0> d   1      32.828   2.829  30.343  0.00  0.00     0.099 A 
ATOM     14  C19 <0> d   1      31.640   2.186  30.046  0.00  0.00     0.047 A 
ATOM     15  C20 <0> d   1      30.572   2.231  30.933  0.00  0.00    -0.044 A 
ATOM     16  C21 <0> d   1      29.293   1.549  30.543  0.00  0.00     0.024 C 
ATOM     17  C23 <0> d   1      29.576   0.199  29.882  0.00  0.00     0.010 C 
ATOM     18  C24 <0> d   1      28.246  -0.376  29.392  0.00  0.00     0.014 C 
ATOM     19  C25 <0> d   1      27.276  -0.570  30.499  0.00  0.00     0.003 C 
ATOM     20  C26 <0> d   1      25.928  -0.986  29.907  0.00  0.00     0.020 C 
ENDROOT
BRANCH   3  21
ATOM     21  O4  <0> d   1      29.160  -1.715  31.524  0.00  0.00    -0.377 OA
ATOM     22  H28 <0> d   1      29.509  -2.356  32.158  0.00  0.00     0.211 HD
ENDBRANCH   3  21
BRANCH  13  23
ATOM     23  O18 <0> d   1      33.868   2.781  29.467  0.00  0.00    -0.358 OA
ATOM     24  H39 <0> d   1      33.767   2.116  28.773  0.00  0.00     0.217 HD
ENDBRANCH  13  23
BRANCH  12  25
ATOM     25  O16 <0> d   1      34.115   4.163  31.843  0.00  0.00    -0.358 OA
ATOM     26  H38 <0> d   1      34.014   5.114  31.983  0.00  0.00     0.217 HD
ENDBRANCH  12  25
TORSDOF 3
ENDMDL
MODEL 82
REMARK CAVERDOCK RESULT:      -4.8      0.000      0.000
REMARK CAVERDOCK CONSTRAINTS:       0.0      0.0      0.0      0.0
REMARK CAVERDOCK TUNNEL: 81     -4.8      3.3     82.3
REMARK  3 active torsions:
REMARK  status: ('A' for Active; 'I' for Inactive)
REMARK    1  A    between atoms: C3_3  and  O4_4 
REMARK    2  A    between atoms: C15_13  and  O16_14 
REMARK    3  A    between atoms: C17_15  and  O18_16 
ROOT
ATOM      1  C1  <0> d   1      26.690  -4.054  31.040  0.00  0.00     0.015 C 
ATOM      2  C2  <0> d   1      27.135  -3.005  31.323  0.00  0.00    -0.078 C 
ATOM      3  C3  <0> d   1      27.694  -1.689  31.676  0.00  0.00     0.128 C 
ATOM      4  C5  <0> d   1      27.170  -1.244  33.056  0.00  0.00     0.052 C 
ATOM      5  C6  <0> d   1      26.404   0.077  32.829  0.00  0.00     0.010 C 
ATOM      6  C7  <0> d   1      27.028   0.651  31.523  0.00  0.00     0.002 C 
ATOM      7  C9  <0> d   1      28.384   1.243  31.905  0.00  0.00    -0.001 C 
ATOM      8  C11 <0> d   1      28.206   2.574  32.637  0.00  0.00     0.010 C 
ATOM      9  C12 <0> d   1      29.555   2.981  33.228  0.00  0.00     0.039 C 
ATOM     10  C13 <0> d   1      30.648   2.895  32.194  0.00  0.00    -0.049 A 
ATOM     11  C14 <0> d   1      31.842   3.552  32.463  0.00  0.00     0.047 A 
ATOM     12  C15 <0> d   1      32.889   3.507  31.561  0.00  0.00     0.099 A 
ATOM     13  C17 <0> d   1      32.745   2.796  30.374  0.00  0.00     0.099 A 
ATOM     14  C19 <0> d   1      31.555   2.143  30.109  0.00  0.00     0.047 A 
ATOM     15  C20 <0> d   1      30.504   2.195  31.014  0.00  0.00    -0.044 A 
ATOM     16  C21 <0> d   1      29.221   1.502  30.658  0.00  0.00     0.024 C 
ATOM     17  C23 <0> d   1      29.499   0.144  30.010  0.00  0.00     0.010 C 
ATOM     18  C24 <0> d   1      28.163  -0.443  29.552  0.00  0.00     0.014 C 
ATOM     19  C25 <0> d   1      27.214  -0.626  30.680  0.00  0.00     0.003 C 
ATOM     20  C26 <0> d   1      25.858  -1.057  30.118  0.00  0.00     0.020 C 
ENDROOT
BRANCH   3  21
ATOM     21  O4  <0> d   1      29.122  -1.748  31.685  0.00  0.00    -0.377 OA
ATOM     22  H28 <0> d   1      29.537  -1.131  32.303  0.00  0.00     0.211 HD
ENDBRANCH   3  21
BRANCH  13  23
ATOM     23  O18 <0> d   1      33.770   2.740  29.481  0.00  0.00    -0.358 OA
ATOM     24  H39 <0> d   1      34.175   3.597  29.294  0.00  0.00     0.217 HD
ENDBRANCH  13  23
BRANCH  12  25
ATOM     25  O16 <0> d   1      34.053   4.156  31.833  0.00  0.00    -0.358 OA
ATOM     26  H38 <0> d   1      34.695   4.131  31.110  0.00  0.00     0.217 HD
ENDBRANCH  12  25
TORSDOF 3
ENDMDL
MODEL 83
REMARK CAVERDOCK RESULT:      -4.9      0.000      0.000
REMARK CAVERDOCK CONSTRAINTS:       0.0      0.0      0.0      0.0
REMARK CAVERDOCK TUNNEL: 82     -4.9      3.3     83.2
REMARK  3 active torsions:
REMARK  status: ('A' for Active; 'I' for Inactive)
REMARK    1  A    between atoms: C3_3  and  O4_4 
REMARK    2  A    between atoms: C15_13  and  O16_14 
REMARK    3  A    between atoms: C17_15  and  O18_16 
ROOT
ATOM      1  C1  <0> d   1      26.625  -4.098  31.089  0.00  0.00     0.015 C 
ATOM      2  C2  <0> d   1      27.071  -3.047  31.364  0.00  0.00    -0.078 C 
ATOM      3  C3  <0> d   1      27.629  -1.730  31.709  0.00  0.00     0.128 C 
ATOM      4  C5  <0> d   1      27.133  -1.290  33.101  0.00  0.00     0.052 C 
ATOM      5  C6  <0> d   1      26.354   0.027  32.893  0.00  0.00     0.010 C 
ATOM      6  C7  <0> d   1      26.947   0.608  31.575  0.00  0.00     0.002 C 
ATOM      7  C9  <0> d   1      28.308   1.207  31.929  0.00  0.00    -0.001 C 
ATOM      8  C11 <0> d   1      28.138   2.535  32.668  0.00  0.00     0.010 C 
ATOM      9  C12 <0> d   1      29.496   2.948  33.230  0.00  0.00     0.039 C 
ATOM     10  C13 <0> d   1      30.567   2.870  32.174  0.00  0.00    -0.049 A 
ATOM     11  C14 <0> d   1      31.763   3.534  32.418  0.00  0.00     0.047 A 
ATOM     12  C15 <0> d   1      32.791   3.497  31.493  0.00  0.00     0.099 A 
ATOM     13  C17 <0> d   1      32.626   2.787  30.309  0.00  0.00     0.099 A 
ATOM     14  C19 <0> d   1      31.434   2.128  30.067  0.00  0.00     0.047 A 
ATOM     15  C20 <0> d   1      30.402   2.173  30.995  0.00  0.00    -0.044 A 
ATOM     16  C21 <0> d   1      29.116   1.473  30.665  0.00  0.00     0.024 C 
ATOM     17  C23 <0> d   1      29.388   0.118  30.008  0.00  0.00     0.010 C 
ATOM     18  C24 <0> d   1      28.045  -0.476  29.578  0.00  0.00     0.014 C 
ATOM     19  C25 <0> d   1      27.122  -0.667  30.725  0.00  0.00     0.003 C 
ATOM     20  C26 <0> d   1      25.757  -1.105  30.192  0.00  0.00     0.020 C 
ENDROOT
BRANCH   3  21
ATOM     21  O4  <0> d   1      29.058  -1.780  31.687  0.00  0.00    -0.377 OA
ATOM     22  H28 <0> d   1      29.448  -2.194  32.468  0.00  0.00     0.211 HD
ENDBRANCH   3  21
BRANCH  13  23
ATOM     23  O18 <0> d   1      33.631   2.740  29.393  0.00  0.00    -0.358 OA
ATOM     24  H39 <0> d   1      33.829   3.591  28.982  0.00  0.00     0.217 HD
ENDBRANCH  13  23
BRANCH  12  25
ATOM     25  O16 <0> d   1      33.957   4.152  31.742  0.00  0.00    -0.358 OA
ATOM     26  H38 <0> d   1      33.880   5.116  31.711  0.00  0.00     0.217 HD
ENDBRANCH  12  25
TORSDOF 3
ENDMDL
MODEL 84
REMARK CAVERDOCK RESULT:      -5.1      0.000      0.000
REMARK CAVERDOCK CONSTRAINTS:       0.0      0.0      0.0      0.0
REMARK CAVERDOCK TUNNEL: 83     -5.1      3.3     84.3
REMARK  3 active torsions:
REMARK  status: ('A' for Active; 'I' for Inactive)
REMARK    1  A    between atoms: C3_3  and  O4_4 
REMARK    2  A    between atoms: C15_13  and  O16_14 
REMARK    3  A    between atoms: C17_15  and  O18_16 
ROOT
ATOM      1  C1  <0> d   1      26.544  -3.794  32.544  0.00  0.00     0.015 C 
ATOM      2  C2  <0> d   1      26.869  -2.676  32.391  0.00  0.00    -0.078 C 
ATOM      3  C3  <0> d   1      27.279  -1.275  32.199  0.00  0.00     0.128 C 
ATOM      4  C5  <0> d   1      26.347  -0.337  32.993  0.00  0.00     0.052 C 
ATOM      5  C6  <0> d   1      25.678   0.594  31.958  0.00  0.00     0.010 C 
ATOM      6  C7  <0> d   1      26.673   0.598  30.760  0.00  0.00     0.002 C 
ATOM      7  C9  <0> d   1      27.837   1.505  31.156  0.00  0.00    -0.001 C 
ATOM      8  C11 <0> d   1      27.428   2.976  31.074  0.00  0.00     0.010 C 
ATOM      9  C12 <0> d   1      28.522   3.816  31.731  0.00  0.00     0.039 C 
ATOM     10  C13 <0> d   1      29.883   3.440  31.205  0.00  0.00    -0.049 A 
ATOM     11  C14 <0> d   1      30.929   4.326  31.431  0.00  0.00     0.047 A 
ATOM     12  C15 <0> d   1      32.205   4.040  30.982  0.00  0.00     0.099 A 
ATOM     13  C17 <0> d   1      32.444   2.853  30.300  0.00  0.00     0.099 A 
ATOM     14  C19 <0> d   1      31.402   1.972  30.075  0.00  0.00     0.047 A 
ATOM     15  C20 <0> d   1      30.120   2.266  30.522  0.00  0.00    -0.044 A 
ATOM     16  C21 <0> d   1      29.019   1.293  30.216  0.00  0.00     0.024 C 
ATOM     17  C23 <0> d   1      29.496  -0.147  30.408  0.00  0.00     0.010 C 
ATOM     18  C24 <0> d   1      28.374  -1.082  29.952  0.00  0.00     0.014 C 
ATOM     19  C25 <0> d   1      27.123  -0.876  30.726  0.00  0.00     0.003 C 
ATOM     20  C26 <0> d   1      26.013  -1.725  30.103  0.00  0.00     0.020 C 
ENDROOT
BRANCH   3  21
ATOM     21  O4  <0> d   1      28.633  -1.096  32.618  0.00  0.00    -0.377 OA
ATOM     22  H28 <0> d   1      28.895  -1.664  33.356  0.00  0.00     0.211 HD
ENDBRANCH   3  21
BRANCH  13  23
ATOM     23  O18 <0> d   1      33.696   2.557  29.857  0.00  0.00    -0.358 OA
ATOM     24  H39 <0> d   1      34.329   3.281  29.956  0.00  0.00     0.217 HD
ENDBRANCH  13  23
BRANCH  12  25
ATOM     25  O16 <0> d   1      33.220   4.917  31.207  0.00  0.00    -0.358 OA
ATOM     26  H38 <0> d   1      34.027   4.505  31.546  0.00  0.00     0.217 HD
ENDBRANCH  12  25
TORSDOF 3
ENDMDL
MODEL 85
REMARK CAVERDOCK RESULT:      -5.4      0.000      0.000
REMARK CAVERDOCK CONSTRAINTS:       0.0      0.0      0.0      0.0
REMARK CAVERDOCK TUNNEL: 84     -5.4      3.3     85.3
REMARK  3 active torsions:
REMARK  status: ('A' for Active; 'I' for Inactive)
REMARK    1  A    between atoms: C3_3  and  O4_4 
REMARK    2  A    between atoms: C15_13  and  O16_14 
REMARK    3  A    between atoms: C17_15  and  O18_16 
ROOT
ATOM      1  C1  <0> d   1      26.350  -3.508  33.193  0.00  0.00     0.015 C 
ATOM      2  C2  <0> d   1      26.686  -2.420  32.904  0.00  0.00    -0.078 C 
ATOM      3  C3  <0> d   1      27.108  -1.057  32.541  0.00  0.00     0.128 C 
ATOM      4  C5  <0> d   1      26.135  -0.023  33.143  0.00  0.00     0.052 C 
ATOM      5  C6  <0> d   1      25.527   0.750  31.953  0.00  0.00     0.010 C 
ATOM      6  C7  <0> d   1      26.586   0.593  30.823  0.00  0.00     0.002 C 
ATOM      7  C9  <0> d   1      27.729   1.553  31.152  0.00  0.00    -0.001 C 
ATOM      8  C11 <0> d   1      27.327   2.996  30.843  0.00  0.00     0.010 C 
ATOM      9  C12 <0> d   1      28.385   3.926  31.436  0.00  0.00     0.039 C 
ATOM     10  C13 <0> d   1      29.772   3.489  31.044  0.00  0.00    -0.049 A 
ATOM     11  C14 <0> d   1      30.805   4.404  31.202  0.00  0.00     0.047 A 
ATOM     12  C15 <0> d   1      32.103   4.066  30.869  0.00  0.00     0.099 A 
ATOM     13  C17 <0> d   1      32.378   2.796  30.373  0.00  0.00     0.099 A 
ATOM     14  C19 <0> d   1      31.348   1.886  30.216  0.00  0.00     0.047 A 
ATOM     15  C20 <0> d   1      30.045   2.232  30.546  0.00  0.00    -0.044 A 
ATOM     16  C21 <0> d   1      28.960   1.219  30.318  0.00  0.00     0.024 C 
ATOM     17  C23 <0> d   1      29.424  -0.177  30.736  0.00  0.00     0.010 C 
ATOM     18  C24 <0> d   1      28.327  -1.173  30.353  0.00  0.00     0.014 C 
ATOM     19  C25 <0> d   1      27.036  -0.869  31.020  0.00  0.00     0.003 C 
ATOM     20  C26 <0> d   1      25.961  -1.803  30.461  0.00  0.00     0.020 C 
ENDROOT
BRANCH   3  21
ATOM     21  O4  <0> d   1      28.437  -0.814  33.006  0.00  0.00    -0.377 OA
ATOM     22  H28 <0> d   1      28.479  -0.351  33.853  0.00  0.00     0.211 HD
ENDBRANCH   3  21
BRANCH  13  23
ATOM     23  O18 <0> d   1      33.653   2.449  30.046  0.00  0.00    -0.358 OA
ATOM     24  H39 <0> d   1      33.916   2.714  29.155  0.00  0.00     0.217 HD
ENDBRANCH  13  23
BRANCH  12  25
ATOM     25  O16 <0> d   1      33.106   4.972  31.025  0.00  0.00    -0.358 OA
ATOM     26  H38 <0> d   1      33.114   5.404  31.890  0.00  0.00     0.217 HD
ENDBRANCH  12  25
TORSDOF 3
ENDMDL
MODEL 86
REMARK CAVERDOCK RESULT:      -5.7      0.000      0.000
REMARK CAVERDOCK CONSTRAINTS:       0.0      0.0      0.0      0.0
REMARK CAVERDOCK TUNNEL: 85     -5.7      3.4     86.1
REMARK  3 active torsions:
REMARK  status: ('A' for Active; 'I' for Inactive)
REMARK    1  A    between atoms: C3_3  and  O4_4 
REMARK    2  A    between atoms: C15_13  and  O16_14 
REMARK    3  A    between atoms: C17_15  and  O18_16 
ROOT
ATOM      1  C1  <0> d   1      26.498  -3.803  33.012  0.00  0.00     0.015 C 
ATOM      2  C2  <0> d   1      26.802  -2.691  32.790  0.00  0.00    -0.078 C 
ATOM      3  C3  <0> d   1      27.183  -1.296  32.512  0.00  0.00     0.128 C 
ATOM      4  C5  <0> d   1      26.260  -0.330  33.280  0.00  0.00     0.052 C 
ATOM      5  C6  <0> d   1      25.547   0.534  32.218  0.00  0.00     0.010 C 
ATOM      6  C7  <0> d   1      26.507   0.487  30.992  0.00  0.00     0.002 C 
ATOM      7  C9  <0> d   1      27.668   1.431  31.305  0.00  0.00    -0.001 C 
ATOM      8  C11 <0> d   1      27.234   2.889  31.156  0.00  0.00     0.010 C 
ATOM      9  C12 <0> d   1      28.333   3.778  31.735  0.00  0.00     0.039 C 
ATOM     10  C13 <0> d   1      29.684   3.395  31.191  0.00  0.00    -0.049 A 
ATOM     11  C14 <0> d   1      30.721   4.306  31.338  0.00  0.00     0.047 A 
ATOM     12  C15 <0> d   1      31.989   4.015  30.869  0.00  0.00     0.099 A 
ATOM     13  C17 <0> d   1      32.227   2.795  30.244  0.00  0.00     0.099 A 
ATOM     14  C19 <0> d   1      31.193   1.889  30.097  0.00  0.00     0.047 A 
ATOM     15  C20 <0> d   1      29.920   2.188  30.565  0.00  0.00    -0.044 A 
ATOM     16  C21 <0> d   1      28.826   1.185  30.344  0.00  0.00     0.024 C 
ATOM     17  C23 <0> d   1      29.331  -0.236  30.599  0.00  0.00     0.010 C 
ATOM     18  C24 <0> d   1      28.211  -1.210  30.227  0.00  0.00     0.014 C 
ATOM     19  C25 <0> d   1      26.980  -0.980  31.024  0.00  0.00     0.003 C 
ATOM     20  C26 <0> d   1      25.866  -1.877  30.480  0.00  0.00     0.020 C 
ENDROOT
BRANCH   3  21
ATOM     21  O4  <0> d   1      28.546  -1.076  32.881  0.00  0.00    -0.377 OA
ATOM     22  H28 <0> d   1      28.918  -0.253  32.538  0.00  0.00     0.211 HD
ENDBRANCH   3  21
BRANCH  13  23
ATOM     23  O18 <0> d   1      33.471   2.494  29.782  0.00  0.00    -0.358 OA
ATOM     24  H39 <0> d   1      33.941   3.247  29.400  0.00  0.00     0.217 HD
ENDBRANCH  13  23
BRANCH  12  25
ATOM     25  O16 <0> d   1      32.996   4.916  31.017  0.00  0.00    -0.358 OA
ATOM     26  H38 <0> d   1      32.757   5.818  30.763  0.00  0.00     0.217 HD
ENDBRANCH  12  25
TORSDOF 3
ENDMDL
MODEL 87
REMARK CAVERDOCK RESULT:      -5.8      0.000      0.000
REMARK CAVERDOCK CONSTRAINTS:       0.0      0.0      0.0      0.0
REMARK CAVERDOCK TUNNEL: 86     -5.8      3.4     87.3
REMARK  3 active torsions:
REMARK  status: ('A' for Active; 'I' for Inactive)
REMARK    1  A    between atoms: C3_3  and  O4_4 
REMARK    2  A    between atoms: C15_13  and  O16_14 
REMARK    3  A    between atoms: C17_15  and  O18_16 
ROOT
ATOM      1  C1  <0> d   1      26.413  -3.559  33.536  0.00  0.00     0.015 C 
ATOM      2  C2  <0> d   1      26.709  -2.469  33.215  0.00  0.00    -0.078 C 
ATOM      3  C3  <0> d   1      27.081  -1.103  32.813  0.00  0.00     0.128 C 
ATOM      4  C5  <0> d   1      26.118  -0.081  33.451  0.00  0.00     0.052 C 
ATOM      5  C6  <0> d   1      25.431   0.661  32.285  0.00  0.00     0.010 C 
ATOM      6  C7  <0> d   1      26.434   0.511  31.103  0.00  0.00     0.002 C 
ATOM      7  C9  <0> d   1      27.570   1.500  31.359  0.00  0.00    -0.001 C 
ATOM      8  C11 <0> d   1      27.121   2.929  31.052  0.00  0.00     0.010 C 
ATOM      9  C12 <0> d   1      28.187   3.890  31.577  0.00  0.00     0.039 C 
ATOM     10  C13 <0> d   1      29.561   3.477  31.118  0.00  0.00    -0.049 A 
ATOM     11  C14 <0> d   1      30.580   4.417  31.209  0.00  0.00     0.047 A 
ATOM     12  C15 <0> d   1      31.867   4.102  30.813  0.00  0.00     0.099 A 
ATOM     13  C17 <0> d   1      32.144   2.832  30.321  0.00  0.00     0.099 A 
ATOM     14  C19 <0> d   1      31.128   1.898  30.230  0.00  0.00     0.047 A 
ATOM     15  C20 <0> d   1      29.836   2.220  30.623  0.00  0.00    -0.044 A 
ATOM     16  C21 <0> d   1      28.764   1.181  30.466  0.00  0.00     0.024 C 
ATOM     17  C23 <0> d   1      29.280  -0.199  30.877  0.00  0.00     0.010 C 
ATOM     18  C24 <0> d   1      28.187  -1.224  30.566  0.00  0.00     0.014 C 
ATOM     19  C25 <0> d   1      26.925  -0.938  31.295  0.00  0.00     0.003 C 
ATOM     20  C26 <0> d   1      25.844  -1.903  30.806  0.00  0.00     0.020 C 
ENDROOT
BRANCH   3  21
ATOM     21  O4  <0> d   1      28.427  -0.824  33.204  0.00  0.00    -0.377 OA
ATOM     22  H28 <0> d   1      28.627   0.119  33.280  0.00  0.00     0.211 HD
ENDBRANCH   3  21
BRANCH  13  23
ATOM     23  O18 <0> d   1      33.407   2.508  29.932  0.00  0.00    -0.358 OA
ATOM     24  H39 <0> d   1      33.452   2.049  29.083  0.00  0.00     0.217 HD
ENDBRANCH  13  23
BRANCH  12  25
ATOM     25  O16 <0> d   1      32.857   5.031  30.905  0.00  0.00    -0.358 OA
ATOM     26  H38 <0> d   1      33.748   4.664  30.838  0.00  0.00     0.217 HD
ENDBRANCH  12  25
TORSDOF 3
ENDMDL
MODEL 88
REMARK CAVERDOCK RESULT:      -6.0      0.000      0.000
REMARK CAVERDOCK CONSTRAINTS:       0.0      0.0      0.0      0.0
REMARK CAVERDOCK TUNNEL: 87     -6.0      3.4     88.1
REMARK  3 active torsions:
REMARK  status: ('A' for Active; 'I' for Inactive)
REMARK    1  A    between atoms: C3_3  and  O4_4 
REMARK    2  A    between atoms: C15_13  and  O16_14 
REMARK    3  A    between atoms: C17_15  and  O18_16 
ROOT
ATOM      1  C1  <0> d   1      26.553  -3.759  33.575  0.00  0.00     0.015 C 
ATOM      2  C2  <0> d   1      26.812  -2.665  33.235  0.00  0.00    -0.078 C 
ATOM      3  C3  <0> d   1      27.136  -1.294  32.808  0.00  0.00     0.128 C 
ATOM      4  C5  <0> d   1      26.108  -0.301  33.385  0.00  0.00     0.052 C 
ATOM      5  C6  <0> d   1      25.429   0.380  32.177  0.00  0.00     0.010 C 
ATOM      6  C7  <0> d   1      26.478   0.244  31.034  0.00  0.00     0.002 C 
ATOM      7  C9  <0> d   1      27.559   1.291  31.301  0.00  0.00    -0.001 C 
ATOM      8  C11 <0> d   1      27.058   2.690  30.941  0.00  0.00     0.010 C 
ATOM      9  C12 <0> d   1      28.062   3.711  31.474  0.00  0.00     0.039 C 
ATOM     10  C13 <0> d   1      29.468   3.349  31.073  0.00  0.00    -0.049 A 
ATOM     11  C14 <0> d   1      30.440   4.336  31.173  0.00  0.00     0.047 A 
ATOM     12  C15 <0> d   1      31.753   4.070  30.829  0.00  0.00     0.099 A 
ATOM     13  C17 <0> d   1      32.103   2.801  30.381  0.00  0.00     0.099 A 
ATOM     14  C19 <0> d   1      31.133   1.820  30.281  0.00  0.00     0.047 A 
ATOM     15  C20 <0> d   1      29.815   2.093  30.622  0.00  0.00    -0.044 A 
ATOM     16  C21 <0> d   1      28.796   1.003  30.457  0.00  0.00     0.024 C 
ATOM     17  C23 <0> d   1      29.358  -0.341  30.923  0.00  0.00     0.010 C 
ATOM     18  C24 <0> d   1      28.323  -1.422  30.603  0.00  0.00     0.014 C 
ATOM     19  C25 <0> d   1      27.026  -1.175  31.282  0.00  0.00     0.003 C 
ATOM     20  C26 <0> d   1      26.006  -2.200  30.783  0.00  0.00     0.020 C 
ENDROOT
BRANCH   3  21
ATOM     21  O4  <0> d   1      28.454  -0.944  33.236  0.00  0.00    -0.377 OA
ATOM     22  H28 <0> d   1      28.672  -0.010  33.115  0.00  0.00     0.211 HD
ENDBRANCH   3  21
BRANCH  13  23
ATOM     23  O18 <0> d   1      33.392   2.525  30.043  0.00  0.00    -0.358 OA
ATOM     24  H39 <0> d   1      33.504   2.224  29.132  0.00  0.00     0.217 HD
ENDBRANCH  13  23
BRANCH  12  25
ATOM     25  O16 <0> d   1      32.696   5.045  30.928  0.00  0.00    -0.358 OA
ATOM     26  H38 <0> d   1      32.574   5.635  31.684  0.00  0.00     0.217 HD
ENDBRANCH  12  25
TORSDOF 3
ENDMDL
MODEL 89
REMARK CAVERDOCK RESULT:      -6.1      0.000      0.000
REMARK CAVERDOCK CONSTRAINTS:       0.0      0.0      0.0      0.0
REMARK CAVERDOCK TUNNEL: 88     -6.1      3.4     89.8
REMARK  3 active torsions:
REMARK  status: ('A' for Active; 'I' for Inactive)
REMARK    1  A    between atoms: C3_3  and  O4_4 
REMARK    2  A    between atoms: C15_13  and  O16_14 
REMARK    3  A    between atoms: C17_15  and  O18_16 
ROOT
ATOM      1  C1  <0> d   1      26.704  -4.043  33.368  0.00  0.00     0.015 C 
ATOM      2  C2  <0> d   1      26.942  -2.924  33.102  0.00  0.00    -0.078 C 
ATOM      3  C3  <0> d   1      27.241  -1.522  32.768  0.00  0.00     0.128 C 
ATOM      4  C5  <0> d   1      26.297  -0.579  33.541  0.00  0.00     0.052 C 
ATOM      5  C6  <0> d   1      25.504   0.213  32.480  0.00  0.00     0.010 C 
ATOM      6  C7  <0> d   1      26.422   0.176  31.222  0.00  0.00     0.002 C 
ATOM      7  C9  <0> d   1      27.543   1.187  31.465  0.00  0.00    -0.001 C 
ATOM      8  C11 <0> d   1      27.029   2.616  31.288  0.00  0.00     0.010 C 
ATOM      9  C12 <0> d   1      28.100   3.578  31.800  0.00  0.00     0.039 C 
ATOM     10  C13 <0> d   1      29.449   3.246  31.219  0.00  0.00    -0.049 A 
ATOM     11  C14 <0> d   1      30.443   4.213  31.301  0.00  0.00     0.047 A 
ATOM     12  C15 <0> d   1      31.706   3.971  30.795  0.00  0.00     0.099 A 
ATOM     13  C17 <0> d   1      31.986   2.746  30.199  0.00  0.00     0.099 A 
ATOM     14  C19 <0> d   1      30.995   1.785  30.116  0.00  0.00     0.047 A 
ATOM     15  C20 <0> d   1      29.725   2.034  30.621  0.00  0.00    -0.044 A 
ATOM     16  C21 <0> d   1      28.677   0.970  30.470  0.00  0.00     0.024 C 
ATOM     17  C23 <0> d   1      29.264  -0.415  30.748  0.00  0.00     0.010 C 
ATOM     18  C24 <0> d   1      28.184  -1.455  30.446  0.00  0.00     0.014 C 
ATOM     19  C25 <0> d   1      26.971  -1.263  31.281  0.00  0.00     0.003 C 
ATOM     20  C26 <0> d   1      25.887  -2.232  30.804  0.00  0.00     0.020 C 
ENDROOT
BRANCH   3  21
ATOM     21  O4  <0> d   1      28.603  -1.221  33.081  0.00  0.00    -0.377 OA
ATOM     22  H28 <0> d   1      28.939  -1.685  33.861  0.00  0.00     0.211 HD
ENDBRANCH   3  21
BRANCH  13  23
ATOM     23  O18 <0> d   1      33.226   2.494  29.701  0.00  0.00    -0.358 OA
ATOM     24  H39 <0> d   1      33.507   1.574  29.792  0.00  0.00     0.217 HD
ENDBRANCH  13  23
BRANCH  12  25
ATOM     25  O16 <0> d   1      32.670   4.927  30.879  0.00  0.00    -0.358 OA
ATOM     26  H38 <0> d   1      33.397   4.701  31.476  0.00  0.00     0.217 HD
ENDBRANCH  12  25
TORSDOF 3
ENDMDL
MODEL 90
REMARK CAVERDOCK RESULT:      -6.7      0.000      0.000
REMARK CAVERDOCK CONSTRAINTS:       0.0      0.0      0.0      0.0
REMARK CAVERDOCK TUNNEL: 89     -6.7      3.3     90.1
REMARK  3 active torsions:
REMARK  status: ('A' for Active; 'I' for Inactive)
REMARK    1  A    between atoms: C3_3  and  O4_4 
REMARK    2  A    between atoms: C15_13  and  O16_14 
REMARK    3  A    between atoms: C17_15  and  O18_16 
ROOT
ATOM      1  C1  <0> d   1      27.468  -4.903  32.993  0.00  0.00     0.015 C 
ATOM      2  C2  <0> d   1      27.501  -3.795  32.606  0.00  0.00    -0.078 C 
ATOM      3  C3  <0> d   1      27.544  -2.405  32.122  0.00  0.00     0.128 C 
ATOM      4  C5  <0> d   1      26.201  -1.703  32.405  0.00  0.00     0.052 C 
ATOM      5  C6  <0> d   1      25.630  -1.279  31.034  0.00  0.00     0.010 C 
ATOM      6  C7  <0> d   1      26.888  -1.174  30.122  0.00  0.00     0.002 C 
ATOM      7  C9  <0> d   1      27.588   0.135  30.486  0.00  0.00    -0.001 C 
ATOM      8  C11 <0> d   1      26.830   1.332  29.911  0.00  0.00     0.010 C 
ATOM      9  C12 <0> d   1      27.409   2.605  30.524  0.00  0.00     0.039 C 
ATOM     10  C13 <0> d   1      28.912   2.620  30.425  0.00  0.00    -0.049 A 
ATOM     11  C14 <0> d   1      29.559   3.835  30.610  0.00  0.00     0.047 A 
ATOM     12  C15 <0> d   1      30.937   3.918  30.541  0.00  0.00     0.099 A 
ATOM     13  C17 <0> d   1      31.684   2.773  30.285  0.00  0.00     0.099 A 
ATOM     14  C19 <0> d   1      31.038   1.564  30.099  0.00  0.00     0.047 A 
ATOM     15  C20 <0> d   1      29.653   1.486  30.164  0.00  0.00    -0.044 A 
ATOM     16  C21 <0> d   1      29.002   0.156  29.915  0.00  0.00     0.024 C 
ATOM     17  C23 <0> d   1      29.783  -0.967  30.599  0.00  0.00     0.010 C 
ATOM     18  C24 <0> d   1      29.146  -2.299  30.196  0.00  0.00     0.014 C 
ATOM     19  C25 <0> d   1      27.719  -2.382  30.598  0.00  0.00     0.003 C 
ATOM     20  C26 <0> d   1      27.118  -3.663  30.016  0.00  0.00     0.020 C 
ENDROOT
BRANCH   3  21
ATOM     21  O4  <0> d   1      28.614  -1.697  32.751  0.00  0.00    -0.377 OA
ATOM     22  H28 <0> d   1      28.816  -2.005  33.645  0.00  0.00     0.211 HD
ENDBRANCH   3  21
BRANCH  13  23
ATOM     23  O18 <0> d   1      33.041   2.840  30.218  0.00  0.00    -0.358 OA
ATOM     24  H39 <0> d   1      33.472   1.983  30.103  0.00  0.00     0.217 HD
ENDBRANCH  13  23
BRANCH  12  25
ATOM     25  O16 <0> d   1      31.560   5.114  30.722  0.00  0.00    -0.358 OA
ATOM     26  H38 <0> d   1      32.044   5.427  29.945  0.00  0.00     0.217 HD
ENDBRANCH  12  25
TORSDOF 3
ENDMDL
MODEL 91
REMARK CAVERDOCK RESULT:      -7.2      0.000      0.000
REMARK CAVERDOCK CONSTRAINTS:       0.0      0.0      0.0      0.0
REMARK CAVERDOCK TUNNEL: 90     -7.2      3.3     91.5
REMARK  3 active torsions:
REMARK  status: ('A' for Active; 'I' for Inactive)
REMARK    1  A    between atoms: C3_3  and  O4_4 
REMARK    2  A    between atoms: C15_13  and  O16_14 
REMARK    3  A    between atoms: C17_15  and  O18_16 
ROOT
ATOM      1  C1  <0> d   1      27.526  -4.968  33.146  0.00  0.00     0.015 C 
ATOM      2  C2  <0> d   1      27.548  -3.873  32.722  0.00  0.00    -0.078 C 
ATOM      3  C3  <0> d   1      27.576  -2.500  32.192  0.00  0.00     0.128 C 
ATOM      4  C5  <0> d   1      26.232  -1.797  32.467  0.00  0.00     0.052 C 
ATOM      5  C6  <0> d   1      25.643  -1.422  31.090  0.00  0.00     0.010 C 
ATOM      6  C7  <0> d   1      26.890  -1.340  30.160  0.00  0.00     0.002 C 
ATOM      7  C9  <0> d   1      27.586  -0.016  30.472  0.00  0.00    -0.001 C 
ATOM      8  C11 <0> d   1      26.814   1.157  29.867  0.00  0.00     0.010 C 
ATOM      9  C12 <0> d   1      27.393   2.454  30.430  0.00  0.00     0.039 C 
ATOM     10  C13 <0> d   1      28.895   2.474  30.313  0.00  0.00    -0.049 A 
ATOM     11  C14 <0> d   1      29.536   3.698  30.451  0.00  0.00     0.047 A 
ATOM     12  C15 <0> d   1      30.913   3.786  30.362  0.00  0.00     0.099 A 
ATOM     13  C17 <0> d   1      31.663   2.638  30.135  0.00  0.00     0.099 A 
ATOM     14  C19 <0> d   1      31.023   1.420  29.997  0.00  0.00     0.047 A 
ATOM     15  C20 <0> d   1      29.639   1.336  30.081  0.00  0.00    -0.044 A 
ATOM     16  C21 <0> d   1      28.993  -0.005  29.885  0.00  0.00     0.024 C 
ATOM     17  C23 <0> d   1      29.789  -1.101  30.596  0.00  0.00     0.010 C 
ATOM     18  C24 <0> d   1      29.155  -2.448  30.245  0.00  0.00     0.014 C 
ATOM     19  C25 <0> d   1      27.733  -2.527  30.666  0.00  0.00     0.003 C 
ATOM     20  C26 <0> d   1      27.134  -3.830  30.134  0.00  0.00     0.020 C 
ENDROOT
BRANCH   3  21
ATOM     21  O4  <0> d   1      28.649  -1.766  32.785  0.00  0.00    -0.377 OA
ATOM     22  H28 <0> d   1      29.120  -2.248  33.478  0.00  0.00     0.211 HD
ENDBRANCH   3  21
BRANCH  13  23
ATOM     23  O18 <0> d   1      33.019   2.711  30.051  0.00  0.00    -0.358 OA
ATOM     24  H39 <0> d   1      33.482   2.043  30.573  0.00  0.00     0.217 HD
ENDBRANCH  13  23
BRANCH  12  25
ATOM     25  O16 <0> d   1      31.530   4.991  30.496  0.00  0.00    -0.358 OA
ATOM     26  H38 <0> d   1      30.937   5.710  30.754  0.00  0.00     0.217 HD
ENDBRANCH  12  25
TORSDOF 3
ENDMDL
MODEL 92
REMARK CAVERDOCK RESULT:      -7.7      0.000      0.000
REMARK CAVERDOCK CONSTRAINTS:       0.0      0.0      0.0      0.0
REMARK CAVERDOCK TUNNEL: 91     -7.7      3.3     92.4
REMARK  3 active torsions:
REMARK  status: ('A' for Active; 'I' for Inactive)
REMARK    1  A    between atoms: C3_3  and  O4_4 
REMARK    2  A    between atoms: C15_13  and  O16_14 
REMARK    3  A    between atoms: C17_15  and  O18_16 
ROOT
ATOM      1  C1  <0> d   1      27.703  -5.013  33.289  0.00  0.00     0.015 C 
ATOM      2  C2  <0> d   1      27.644  -3.926  32.849  0.00  0.00    -0.078 C 
ATOM      3  C3  <0> d   1      27.571  -2.562  32.297  0.00  0.00     0.128 C 
ATOM      4  C5  <0> d   1      26.179  -1.956  32.564  0.00  0.00     0.052 C 
ATOM      5  C6  <0> d   1      25.564  -1.646  31.182  0.00  0.00     0.010 C 
ATOM      6  C7  <0> d   1      26.801  -1.487  30.249  0.00  0.00     0.002 C 
ATOM      7  C9  <0> d   1      27.398  -0.110  30.541  0.00  0.00    -0.001 C 
ATOM      8  C11 <0> d   1      26.542   0.993  29.919  0.00  0.00     0.010 C 
ATOM      9  C12 <0> d   1      27.023   2.338  30.462  0.00  0.00     0.039 C 
ATOM     10  C13 <0> d   1      28.519   2.466  30.343  0.00  0.00    -0.049 A 
ATOM     11  C14 <0> d   1      29.069   3.736  30.461  0.00  0.00     0.047 A 
ATOM     12  C15 <0> d   1      30.435   3.924  30.370  0.00  0.00     0.099 A 
ATOM     13  C17 <0> d   1      31.268   2.831  30.159  0.00  0.00     0.099 A 
ATOM     14  C19 <0> d   1      30.719   1.567  30.041  0.00  0.00     0.047 A 
ATOM     15  C20 <0> d   1      29.345   1.383  30.127  0.00  0.00    -0.044 A 
ATOM     16  C21 <0> d   1      28.800  -0.005  29.952  0.00  0.00     0.024 C 
ATOM     17  C23 <0> d   1      29.674  -1.028  30.679  0.00  0.00     0.010 C 
ATOM     18  C24 <0> d   1      29.142  -2.424  30.348  0.00  0.00     0.014 C 
ATOM     19  C25 <0> d   1      27.730  -2.600  30.772  0.00  0.00     0.003 C 
ATOM     20  C26 <0> d   1      27.228  -3.952  30.260  0.00  0.00     0.020 C 
ENDROOT
BRANCH   3  21
ATOM     21  O4  <0> d   1      28.587  -1.742  32.878  0.00  0.00    -0.377 OA
ATOM     22  H28 <0> d   1      29.409  -2.213  33.073  0.00  0.00     0.211 HD
ENDBRANCH   3  21
BRANCH  13  23
ATOM     23  O18 <0> d   1      32.615   3.002  30.072  0.00  0.00    -0.358 OA
ATOM     24  H39 <0> d   1      33.040   3.213  30.914  0.00  0.00     0.217 HD
ENDBRANCH  13  23
BRANCH  12  25
ATOM     25  O16 <0> d   1      30.962   5.174  30.485  0.00  0.00    -0.358 OA
ATOM     26  H38 <0> d   1      31.536   5.289  31.254  0.00  0.00     0.217 HD
ENDBRANCH  12  25
TORSDOF 3
ENDMDL
MODEL 93
REMARK CAVERDOCK RESULT:      -7.8      0.000      0.000
REMARK CAVERDOCK CONSTRAINTS:       0.0      0.0      0.0      0.0
REMARK CAVERDOCK TUNNEL: 92     -7.8      3.3     93.2
REMARK  3 active torsions:
REMARK  status: ('A' for Active; 'I' for Inactive)
REMARK    1  A    between atoms: C3_3  and  O4_4 
REMARK    2  A    between atoms: C15_13  and  O16_14 
REMARK    3  A    between atoms: C17_15  and  O18_16 
ROOT
ATOM      1  C1  <0> d   1      27.583  -5.020  33.304  0.00  0.00     0.015 C 
ATOM      2  C2  <0> d   1      27.543  -3.937  32.853  0.00  0.00    -0.078 C 
ATOM      3  C3  <0> d   1      27.492  -2.578  32.288  0.00  0.00     0.128 C 
ATOM      4  C5  <0> d   1      26.100  -1.958  32.521  0.00  0.00     0.052 C 
ATOM      5  C6  <0> d   1      25.515  -1.656  31.124  0.00  0.00     0.010 C 
ATOM      6  C7  <0> d   1      26.771  -1.515  30.215  0.00  0.00     0.002 C 
ATOM      7  C9  <0> d   1      27.374  -0.141  30.506  0.00  0.00    -0.001 C 
ATOM      8  C11 <0> d   1      26.540   0.964  29.857  0.00  0.00     0.010 C 
ATOM      9  C12 <0> d   1      27.021   2.309  30.397  0.00  0.00     0.039 C 
ATOM     10  C13 <0> d   1      28.521   2.424  30.307  0.00  0.00    -0.049 A 
ATOM     11  C14 <0> d   1      29.078   3.691  30.425  0.00  0.00     0.047 A 
ATOM     12  C15 <0> d   1      30.448   3.867  30.359  0.00  0.00     0.099 A 
ATOM     13  C17 <0> d   1      31.275   2.765  30.175  0.00  0.00     0.099 A 
ATOM     14  C19 <0> d   1      30.718   1.504  30.057  0.00  0.00     0.047 A 
ATOM     15  C20 <0> d   1      29.342   1.332  30.118  0.00  0.00    -0.044 A 
ATOM     16  C21 <0> d   1      28.789  -0.052  29.944  0.00  0.00     0.024 C 
ATOM     17  C23 <0> d   1      29.640  -1.076  30.698  0.00  0.00     0.010 C 
ATOM     18  C24 <0> d   1      29.102  -2.470  30.369  0.00  0.00     0.014 C 
ATOM     19  C25 <0> d   1      27.681  -2.632  30.766  0.00  0.00     0.003 C 
ATOM     20  C26 <0> d   1      27.177  -3.984  30.257  0.00  0.00     0.020 C 
ENDROOT
BRANCH   3  21
ATOM     21  O4  <0> d   1      28.503  -1.761  32.882  0.00  0.00    -0.377 OA
ATOM     22  H28 <0> d   1      29.002  -2.200  33.583  0.00  0.00     0.211 HD
ENDBRANCH   3  21
BRANCH  13  23
ATOM     23  O18 <0> d   1      32.625   2.924  30.113  0.00  0.00    -0.358 OA
ATOM     24  H39 <0> d   1      33.126   2.128  30.335  0.00  0.00     0.217 HD
ENDBRANCH  13  23
BRANCH  12  25
ATOM     25  O16 <0> d   1      30.982   5.113  30.473  0.00  0.00    -0.358 OA
ATOM     26  H38 <0> d   1      30.763   5.703  29.740  0.00  0.00     0.217 HD
ENDBRANCH  12  25
TORSDOF 3
ENDMDL
MODEL 94
REMARK CAVERDOCK RESULT:      -8.4      0.000      0.000
REMARK CAVERDOCK CONSTRAINTS:       0.0      0.0      0.0      0.0
REMARK CAVERDOCK TUNNEL: 93     -8.4      3.3     94.4
REMARK  3 active torsions:
REMARK  status: ('A' for Active; 'I' for Inactive)
REMARK    1  A    between atoms: C3_3  and  O4_4 
REMARK    2  A    between atoms: C15_13  and  O16_14 
REMARK    3  A    between atoms: C17_15  and  O18_16 
ROOT
ATOM      1  C1  <0> d   1      27.456  -5.072  33.508  0.00  0.00     0.015 C 
ATOM      2  C2  <0> d   1      27.433  -3.998  33.034  0.00  0.00    -0.078 C 
ATOM      3  C3  <0> d   1      27.404  -2.651  32.441  0.00  0.00     0.128 C 
ATOM      4  C5  <0> d   1      26.037  -1.986  32.698  0.00  0.00     0.052 C 
ATOM      5  C6  <0> d   1      25.422  -1.699  31.311  0.00  0.00     0.010 C 
ATOM      6  C7  <0> d   1      26.656  -1.613  30.365  0.00  0.00     0.002 C 
ATOM      7  C9  <0> d   1      27.305  -0.251  30.608  0.00  0.00    -0.001 C 
ATOM      8  C11 <0> d   1      26.483   0.863  29.958  0.00  0.00     0.010 C 
ATOM      9  C12 <0> d   1      27.017   2.205  30.454  0.00  0.00     0.039 C 
ATOM     10  C13 <0> d   1      28.516   2.276  30.320  0.00  0.00    -0.049 A 
ATOM     11  C14 <0> d   1      29.112   3.528  30.394  0.00  0.00     0.047 A 
ATOM     12  C15 <0> d   1      30.484   3.664  30.287  0.00  0.00     0.099 A 
ATOM     13  C17 <0> d   1      31.275   2.535  30.105  0.00  0.00     0.099 A 
ATOM     14  C19 <0> d   1      30.680   1.288  30.031  0.00  0.00     0.047 A 
ATOM     15  C20 <0> d   1      29.301   1.157  30.133  0.00  0.00    -0.044 A 
ATOM     16  C21 <0> d   1      28.705  -0.215  30.006  0.00  0.00     0.024 C 
ATOM     17  C23 <0> d   1      29.548  -1.246  30.759  0.00  0.00     0.010 C 
ATOM     18  C24 <0> d   1      28.962  -2.631  30.476  0.00  0.00     0.014 C 
ATOM     19  C25 <0> d   1      27.548  -2.743  30.916  0.00  0.00     0.003 C 
ATOM     20  C26 <0> d   1      26.994  -4.091  30.451  0.00  0.00     0.020 C 
ENDROOT
BRANCH   3  21
ATOM     21  O4  <0> d   1      28.454  -1.850  32.988  0.00  0.00    -0.377 OA
ATOM     22  H28 <0> d   1      29.088  -1.532  32.332  0.00  0.00     0.211 HD
ENDBRANCH   3  21
BRANCH  13  23
ATOM     23  O18 <0> d   1      32.626   2.654  30.003  0.00  0.00    -0.358 OA
ATOM     24  H39 <0> d   1      33.030   3.174  30.710  0.00  0.00     0.217 HD
ENDBRANCH  13  23
BRANCH  12  25
ATOM     25  O16 <0> d   1      31.056   4.896  30.358  0.00  0.00    -0.358 OA
ATOM     26  H38 <0> d   1      30.421   5.625  30.345  0.00  0.00     0.217 HD
ENDBRANCH  12  25
TORSDOF 3
ENDMDL
MODEL 95
REMARK CAVERDOCK RESULT:      -8.7      0.000      0.000
REMARK CAVERDOCK CONSTRAINTS:       0.0      0.0      0.0      0.0
REMARK CAVERDOCK TUNNEL: 94     -8.7      3.3     95.1
REMARK  3 active torsions:
REMARK  status: ('A' for Active; 'I' for Inactive)
REMARK    1  A    between atoms: C3_3  and  O4_4 
REMARK    2  A    between atoms: C15_13  and  O16_14 
REMARK    3  A    between atoms: C17_15  and  O18_16 
ROOT
ATOM      1  C1  <0> d   1      27.748  -5.415  33.239  0.00  0.00     0.015 C 
ATOM      2  C2  <0> d   1      27.651  -4.310  32.854  0.00  0.00    -0.078 C 
ATOM      3  C3  <0> d   1      27.530  -2.925  32.371  0.00  0.00     0.128 C 
ATOM      4  C5  <0> d   1      26.185  -2.321  32.822  0.00  0.00     0.052 C 
ATOM      5  C6  <0> d   1      25.418  -1.950  31.534  0.00  0.00     0.010 C 
ATOM      6  C7  <0> d   1      26.541  -1.758  30.472  0.00  0.00     0.002 C 
ATOM      7  C9  <0> d   1      27.183  -0.399  30.749  0.00  0.00    -0.001 C 
ATOM      8  C11 <0> d   1      26.273   0.735  30.276  0.00  0.00     0.010 C 
ATOM      9  C12 <0> d   1      26.828   2.052  30.815  0.00  0.00     0.039 C 
ATOM     10  C13 <0> d   1      28.302   2.176  30.529  0.00  0.00    -0.049 A 
ATOM     11  C14 <0> d   1      28.875   3.437  30.636  0.00  0.00     0.047 A 
ATOM     12  C15 <0> d   1      30.224   3.620  30.395  0.00  0.00     0.099 A 
ATOM     13  C17 <0> d   1      31.015   2.532  30.045  0.00  0.00     0.099 A 
ATOM     14  C19 <0> d   1      30.443   1.277  29.938  0.00  0.00     0.047 A 
ATOM     15  C20 <0> d   1      29.086   1.098  30.175  0.00  0.00    -0.044 A 
ATOM     16  C21 <0> d   1      28.509  -0.278  30.007  0.00  0.00     0.024 C 
ATOM     17  C23 <0> d   1      29.450  -1.336  30.585  0.00  0.00     0.010 C 
ATOM     18  C24 <0> d   1      28.868  -2.713  30.261  0.00  0.00     0.014 C 
ATOM     19  C25 <0> d   1      27.512  -2.899  30.837  0.00  0.00     0.003 C 
ATOM     20  C26 <0> d   1      26.939  -4.225  30.332  0.00  0.00     0.020 C 
ENDROOT
BRANCH   3  21
ATOM     21  O4  <0> d   1      28.615  -2.135  32.865  0.00  0.00    -0.377 OA
ATOM     22  H28 <0> d   1      29.488  -2.463  32.608  0.00  0.00     0.211 HD
ENDBRANCH   3  21
BRANCH  13  23
ATOM     23  O18 <0> d   1      32.345   2.698  29.810  0.00  0.00    -0.358 OA
ATOM     24  H39 <0> d   1      32.728   3.470  30.246  0.00  0.00     0.217 HD
ENDBRANCH  13  23
BRANCH  12  25
ATOM     25  O16 <0> d   1      30.774   4.860  30.500  0.00  0.00    -0.358 OA
ATOM     26  H38 <0> d   1      30.926   5.147  31.411  0.00  0.00     0.217 HD
ENDBRANCH  12  25
TORSDOF 3
ENDMDL
MODEL 96
REMARK CAVERDOCK RESULT:      -9.0      0.000      0.000
REMARK CAVERDOCK CONSTRAINTS:       0.0      0.0      0.0      0.0
REMARK CAVERDOCK TUNNEL: 95     -9.0      3.3     96.6
REMARK  3 active torsions:
REMARK  status: ('A' for Active; 'I' for Inactive)
REMARK    1  A    between atoms: C3_3  and  O4_4 
REMARK    2  A    between atoms: C15_13  and  O16_14 
REMARK    3  A    between atoms: C17_15  and  O18_16 
ROOT
ATOM      1  C1  <0> d   1      27.587  -5.320  33.548  0.00  0.00     0.015 C 
ATOM      2  C2  <0> d   1      27.506  -4.238  33.100  0.00  0.00    -0.078 C 
ATOM      3  C3  <0> d   1      27.405  -2.881  32.537  0.00  0.00     0.128 C 
ATOM      4  C5  <0> d   1      26.030  -2.269  32.871  0.00  0.00     0.052 C 
ATOM      5  C6  <0> d   1      25.342  -1.975  31.520  0.00  0.00     0.010 C 
ATOM      6  C7  <0> d   1      26.527  -1.828  30.521  0.00  0.00     0.002 C 
ATOM      7  C9  <0> d   1      27.140  -0.449  30.764  0.00  0.00    -0.001 C 
ATOM      8  C11 <0> d   1      26.253   0.649  30.176  0.00  0.00     0.010 C 
ATOM      9  C12 <0> d   1      26.764   1.998  30.677  0.00  0.00     0.039 C 
ATOM     10  C13 <0> d   1      28.252   2.123  30.476  0.00  0.00    -0.049 A 
ATOM     11  C14 <0> d   1      28.808   3.394  30.550  0.00  0.00     0.047 A 
ATOM     12  C15 <0> d   1      30.168   3.579  30.383  0.00  0.00     0.099 A 
ATOM     13  C17 <0> d   1      30.987   2.481  30.141  0.00  0.00     0.099 A 
ATOM     14  C19 <0> d   1      30.431   1.217  30.066  0.00  0.00     0.047 A 
ATOM     15  C20 <0> d   1      29.064   1.036  30.229  0.00  0.00    -0.044 A 
ATOM     16  C21 <0> d   1      28.509  -0.352  30.099  0.00  0.00     0.024 C 
ATOM     17  C23 <0> d   1      29.420  -1.369  30.790  0.00  0.00     0.010 C 
ATOM     18  C24 <0> d   1      28.869  -2.767  30.505  0.00  0.00     0.014 C 
ATOM     19  C25 <0> d   1      27.482  -2.937  31.006  0.00  0.00     0.003 C 
ATOM     20  C26 <0> d   1      26.951  -4.293  30.538  0.00  0.00     0.020 C 
ENDROOT
BRANCH   3  21
ATOM     21  O4  <0> d   1      28.451  -2.055  33.053  0.00  0.00    -0.377 OA
ATOM     22  H28 <0> d   1      28.721  -2.279  33.954  0.00  0.00     0.211 HD
ENDBRANCH   3  21
BRANCH  13  23
ATOM     23  O18 <0> d   1      32.328   2.650  29.979  0.00  0.00    -0.358 OA
ATOM     24  H39 <0> d   1      32.680   2.251  29.172  0.00  0.00     0.217 HD
ENDBRANCH  13  23
BRANCH  12  25
ATOM     25  O16 <0> d   1      30.701   4.828  30.455  0.00  0.00    -0.358 OA
ATOM     26  H38 <0> d   1      31.468   4.962  29.880  0.00  0.00     0.217 HD
ENDBRANCH  12  25
TORSDOF 3
ENDMDL
MODEL 97
REMARK CAVERDOCK RESULT:      -9.2      0.000      0.000
REMARK CAVERDOCK CONSTRAINTS:       0.0      0.0      0.0      0.0
REMARK CAVERDOCK TUNNEL: 96     -9.2      3.3     97.5
REMARK  3 active torsions:
REMARK  status: ('A' for Active; 'I' for Inactive)
REMARK    1  A    between atoms: C3_3  and  O4_4 
REMARK    2  A    between atoms: C15_13  and  O16_14 
REMARK    3  A    between atoms: C17_15  and  O18_16 
ROOT
ATOM      1  C1  <0> d   1      27.775  -5.567  33.434  0.00  0.00     0.015 C 
ATOM      2  C2  <0> d   1      27.647  -4.468  33.041  0.00  0.00    -0.078 C 
ATOM      3  C3  <0> d   1      27.488  -3.090  32.548  0.00  0.00     0.128 C 
ATOM      4  C5  <0> d   1      26.133  -2.515  33.006  0.00  0.00     0.052 C 
ATOM      5  C6  <0> d   1      25.346  -2.174  31.723  0.00  0.00     0.010 C 
ATOM      6  C7  <0> d   1      26.453  -1.965  30.649  0.00  0.00     0.002 C 
ATOM      7  C9  <0> d   1      27.065  -0.588  30.908  0.00  0.00    -0.001 C 
ATOM      8  C11 <0> d   1      26.123   0.520  30.434  0.00  0.00     0.010 C 
ATOM      9  C12 <0> d   1      26.651   1.854  30.957  0.00  0.00     0.039 C 
ATOM     10  C13 <0> d   1      28.119   2.012  30.656  0.00  0.00    -0.049 A 
ATOM     11  C14 <0> d   1      28.663   3.287  30.746  0.00  0.00     0.047 A 
ATOM     12  C15 <0> d   1      30.004   3.501  30.491  0.00  0.00     0.099 A 
ATOM     13  C17 <0> d   1      30.818   2.428  30.142  0.00  0.00     0.099 A 
ATOM     14  C19 <0> d   1      30.275   1.160  30.052  0.00  0.00     0.047 A 
ATOM     15  C20 <0> d   1      28.925   0.950  30.303  0.00  0.00    -0.044 A 
ATOM     16  C21 <0> d   1      28.380  -0.441  30.152  0.00  0.00     0.024 C 
ATOM     17  C23 <0> d   1      29.352  -1.471  30.730  0.00  0.00     0.010 C 
ATOM     18  C24 <0> d   1      28.800  -2.865  30.423  0.00  0.00     0.014 C 
ATOM     19  C25 <0> d   1      27.455  -3.078  31.014  0.00  0.00     0.003 C 
ATOM     20  C26 <0> d   1      26.910  -4.422  30.526  0.00  0.00     0.020 C 
ENDROOT
BRANCH   3  21
ATOM     21  O4  <0> d   1      28.558  -2.271  33.024  0.00  0.00    -0.377 OA
ATOM     22  H28 <0> d   1      28.311  -1.348  33.172  0.00  0.00     0.211 HD
ENDBRANCH   3  21
BRANCH  13  23
ATOM     23  O18 <0> d   1      32.141   2.625  29.893  0.00  0.00    -0.358 OA
ATOM     24  H39 <0> d   1      32.727   2.050  30.402  0.00  0.00     0.217 HD
ENDBRANCH  13  23
BRANCH  12  25
ATOM     25  O16 <0> d   1      30.525   4.754  30.580  0.00  0.00    -0.358 OA
ATOM     26  H38 <0> d   1      30.137   5.386  29.959  0.00  0.00     0.217 HD
ENDBRANCH  12  25
TORSDOF 3
ENDMDL
MODEL 98
REMARK CAVERDOCK RESULT:      -6.6      0.000      0.000
REMARK CAVERDOCK CONSTRAINTS:       0.0      0.0      0.0      0.0
REMARK CAVERDOCK TUNNEL: 97     -6.6      3.3     98.1
REMARK  3 active torsions:
REMARK  status: ('A' for Active; 'I' for Inactive)
REMARK    1  A    between atoms: C3_3  and  O4_4 
REMARK    2  A    between atoms: C15_13  and  O16_14 
REMARK    3  A    between atoms: C17_15  and  O18_16 
ROOT
ATOM      1  C1  <0> d   1      32.783   4.173  30.851  0.00  0.00     0.015 C 
ATOM      2  C2  <0> d   1      31.861   3.474  30.651  0.00  0.00    -0.078 C 
ATOM      3  C3  <0> d   1      30.705   2.598  30.401  0.00  0.00     0.128 C 
ATOM      4  C5  <0> d   1      30.645   2.210  28.910  0.00  0.00     0.052 C 
ATOM      5  C6  <0> d   1      29.298   2.739  28.373  0.00  0.00     0.010 C 
ATOM      6  C7  <0> d   1      28.399   2.830  29.641  0.00  0.00     0.002 C 
ATOM      7  C9  <0> d   1      27.962   1.403  29.975  0.00  0.00    -0.001 C 
ATOM      8  C11 <0> d   1      26.881   0.929  29.003  0.00  0.00     0.010 C 
ATOM      9  C12 <0> d   1      26.678  -0.572  29.207  0.00  0.00     0.039 C 
ATOM     10  C13 <0> d   1      26.499  -0.902  30.666  0.00  0.00    -0.049 A 
ATOM     11  C14 <0> d   1      25.965  -2.144  30.984  0.00  0.00     0.047 A 
ATOM     12  C15 <0> d   1      25.780  -2.514  32.304  0.00  0.00     0.099 A 
ATOM     13  C17 <0> d   1      26.135  -1.635  33.321  0.00  0.00     0.099 A 
ATOM     14  C19 <0> d   1      26.666  -0.399  33.002  0.00  0.00     0.047 A 
ATOM     15  C20 <0> d   1      26.844  -0.028  31.675  0.00  0.00    -0.044 A 
ATOM     16  C21 <0> d   1      27.387   1.341  31.385  0.00  0.00     0.024 C 
ATOM     17  C23 <0> d   1      28.520   1.693  32.351  0.00  0.00     0.010 C 
ATOM     18  C24 <0> d   1      28.932   3.142  32.088  0.00  0.00     0.014 C 
ATOM     19  C25 <0> d   1      29.399   3.348  30.694  0.00  0.00     0.003 C 
ATOM     20  C26 <0> d   1      29.633   4.844  30.468  0.00  0.00     0.020 C 
ENDROOT
BRANCH   3  21
ATOM     21  O4  <0> d   1      30.792   1.425  31.213  0.00  0.00    -0.377 OA
ATOM     22  H28 <0> d   1      31.360   0.734  30.846  0.00  0.00     0.211 HD
ENDBRANCH   3  21
BRANCH  13  23
ATOM     23  O18 <0> d   1      25.963  -1.990  34.623  0.00  0.00    -0.358 OA
ATOM     24  H39 <0> d   1      25.240  -1.525  35.065  0.00  0.00     0.217 HD
ENDBRANCH  13  23
BRANCH  12  25
ATOM     25  O16 <0> d   1      25.254  -3.732  32.604  0.00  0.00    -0.358 OA
ATOM     26  H38 <0> d   1      25.502  -4.431  31.983  0.00  0.00     0.217 HD
ENDBRANCH  12  25
TORSDOF 3
ENDMDL
MODEL 99
REMARK CAVERDOCK RESULT:      -9.3      0.000      0.000
REMARK CAVERDOCK CONSTRAINTS:       0.0      0.0      0.0      0.0
REMARK CAVERDOCK TUNNEL: 98     -9.3      3.2     99.1
REMARK  3 active torsions:
REMARK  status: ('A' for Active; 'I' for Inactive)
REMARK    1  A    between atoms: C3_3  and  O4_4 
REMARK    2  A    between atoms: C15_13  and  O16_14 
REMARK    3  A    between atoms: C17_15  and  O18_16 
ROOT
ATOM      1  C1  <0> d   1      27.624  -5.626  33.650  0.00  0.00     0.015 C 
ATOM      2  C2  <0> d   1      27.483  -4.529  33.255  0.00  0.00    -0.078 C 
ATOM      3  C3  <0> d   1      27.306  -3.154  32.760  0.00  0.00     0.128 C 
ATOM      4  C5  <0> d   1      25.990  -2.560  33.300  0.00  0.00     0.052 C 
ATOM      5  C6  <0> d   1      25.124  -2.221  32.067  0.00  0.00     0.010 C 
ATOM      6  C7  <0> d   1      26.161  -2.034  30.921  0.00  0.00     0.002 C 
ATOM      7  C9  <0> d   1      26.803  -0.662  31.126  0.00  0.00    -0.001 C 
ATOM      8  C11 <0> d   1      25.844   0.451  30.704  0.00  0.00     0.010 C 
ATOM      9  C12 <0> d   1      26.420   1.785  31.177  0.00  0.00     0.039 C 
ATOM     10  C13 <0> d   1      27.866   1.923  30.780  0.00  0.00    -0.049 A 
ATOM     11  C14 <0> d   1      28.428   3.192  30.822  0.00  0.00     0.047 A 
ATOM     12  C15 <0> d   1      29.753   3.389  30.477  0.00  0.00     0.099 A 
ATOM     13  C17 <0> d   1      30.531   2.304  30.087  0.00  0.00     0.099 A 
ATOM     14  C19 <0> d   1      29.969   1.041  30.045  0.00  0.00     0.047 A 
ATOM     15  C20 <0> d   1      28.637   0.849  30.386  0.00  0.00    -0.044 A 
ATOM     16  C21 <0> d   1      28.068  -0.537  30.284  0.00  0.00     0.024 C 
ATOM     17  C23 <0> d   1      29.064  -1.573  30.808  0.00  0.00     0.010 C 
ATOM     18  C24 <0> d   1      28.479  -2.963  30.552  0.00  0.00     0.014 C 
ATOM     19  C25 <0> d   1      27.173  -3.156  31.231  0.00  0.00     0.003 C 
ATOM     20  C26 <0> d   1      26.583  -4.498  30.793  0.00  0.00     0.020 C 
ENDROOT
BRANCH   3  21
ATOM     21  O4  <0> d   1      28.414  -2.342  33.157  0.00  0.00    -0.377 OA
ATOM     22  H28 <0> d   1      28.847  -1.883  32.425  0.00  0.00     0.211 HD
ENDBRANCH   3  21
BRANCH  13  23
ATOM     23  O18 <0> d   1      31.836   2.483  29.750  0.00  0.00    -0.358 OA
ATOM     24  H39 <0> d   1      32.002   3.278  29.226  0.00  0.00     0.217 HD
ENDBRANCH  13  23
BRANCH  12  25
ATOM     25  O16 <0> d   1      30.292   4.637  30.520  0.00  0.00    -0.358 OA
ATOM     26  H38 <0> d   1      29.678   5.339  30.263  0.00  0.00     0.217 HD
ENDBRANCH  12  25
TORSDOF 3
ENDMDL
MODEL 100
REMARK CAVERDOCK RESULT:      -9.5      0.000      0.000
REMARK CAVERDOCK CONSTRAINTS:       0.0      0.0      0.0      0.0
REMARK CAVERDOCK TUNNEL: 99     -9.5      3.3    100.4
REMARK  3 active torsions:
REMARK  status: ('A' for Active; 'I' for Inactive)
REMARK    1  A    between atoms: C3_3  and  O4_4 
REMARK    2  A    between atoms: C15_13  and  O16_14 
REMARK    3  A    between atoms: C17_15  and  O18_16 
ROOT
ATOM      1  C1  <0> d   1      27.791  -5.718  33.923  0.00  0.00     0.015 C 
ATOM      2  C2  <0> d   1      27.608  -4.643  33.488  0.00  0.00    -0.078 C 
ATOM      3  C3  <0> d   1      27.379  -3.295  32.942  0.00  0.00     0.128 C 
ATOM      4  C5  <0> d   1      26.005  -2.764  33.399  0.00  0.00     0.052 C 
ATOM      5  C6  <0> d   1      25.184  -2.511  32.116  0.00  0.00     0.010 C 
ATOM      6  C7  <0> d   1      26.265  -2.297  31.016  0.00  0.00     0.002 C 
ATOM      7  C9  <0> d   1      26.817  -0.884  31.209  0.00  0.00    -0.001 C 
ATOM      8  C11 <0> d   1      25.818   0.159  30.706  0.00  0.00     0.010 C 
ATOM      9  C12 <0> d   1      26.293   1.537  31.165  0.00  0.00     0.039 C 
ATOM     10  C13 <0> d   1      27.747   1.747  30.833  0.00  0.00    -0.049 A 
ATOM     11  C14 <0> d   1      28.233   3.048  30.863  0.00  0.00     0.047 A 
ATOM     12  C15 <0> d   1      29.560   3.311  30.577  0.00  0.00     0.099 A 
ATOM     13  C17 <0> d   1      30.417   2.263  30.258  0.00  0.00     0.099 A 
ATOM     14  C19 <0> d   1      29.931   0.969  30.229  0.00  0.00     0.047 A 
ATOM     15  C20 <0> d   1      28.596   0.709  30.511  0.00  0.00    -0.044 A 
ATOM     16  C21 <0> d   1      28.113  -0.710  30.425  0.00  0.00     0.024 C 
ATOM     17  C23 <0> d   1      29.139  -1.670  31.029  0.00  0.00     0.010 C 
ATOM     18  C24 <0> d   1      28.647  -3.099  30.788  0.00  0.00     0.014 C 
ATOM     19  C25 <0> d   1      27.322  -3.348  31.409  0.00  0.00     0.003 C 
ATOM     20  C26 <0> d   1      26.831  -4.734  30.985  0.00  0.00     0.020 C 
ENDROOT
BRANCH   3  21
ATOM     21  O4  <0> d   1      28.417  -2.410  33.366  0.00  0.00    -0.377 OA
ATOM     22  H28 <0> d   1      29.252  -2.528  32.894  0.00  0.00     0.211 HD
ENDBRANCH   3  21
BRANCH  13  23
ATOM     23  O18 <0> d   1      31.725   2.509  29.979  0.00  0.00    -0.358 OA
ATOM     24  H39 <0> d   1      32.266   1.712  29.894  0.00  0.00     0.217 HD
ENDBRANCH  13  23
BRANCH  12  25
ATOM     25  O16 <0> d   1      30.024   4.590  30.606  0.00  0.00    -0.358 OA
ATOM     26  H38 <0> d   1      30.514   4.848  29.813  0.00  0.00     0.217 HD
ENDBRANCH  12  25
TORSDOF 3
ENDMDL
MODEL 101
REMARK CAVERDOCK RESULT:      -9.5      0.000      0.000
REMARK CAVERDOCK CONSTRAINTS:       0.0      0.0      0.0      0.0
REMARK CAVERDOCK TUNNEL: 100     -9.5      3.3    101.3
REMARK  3 active torsions:
REMARK  status: ('A' for Active; 'I' for Inactive)
REMARK    1  A    between atoms: C3_3  and  O4_4 
REMARK    2  A    between atoms: C15_13  and  O16_14 
REMARK    3  A    between atoms: C17_15  and  O18_16 
ROOT
ATOM      1  C1  <0> d   1      27.762  -5.693  34.309  0.00  0.00     0.015 C 
ATOM      2  C2  <0> d   1      27.572  -4.646  33.812  0.00  0.00    -0.078 C 
ATOM      3  C3  <0> d   1      27.333  -3.334  33.189  0.00  0.00     0.128 C 
ATOM      4  C5  <0> d   1      25.924  -2.823  33.550  0.00  0.00     0.052 C 
ATOM      5  C6  <0> d   1      25.163  -2.658  32.217  0.00  0.00     0.010 C 
ATOM      6  C7  <0> d   1      26.292  -2.464  31.163  0.00  0.00     0.002 C 
ATOM      7  C9  <0> d   1      26.794  -1.028  31.312  0.00  0.00    -0.001 C 
ATOM      8  C11 <0> d   1      25.794  -0.041  30.710  0.00  0.00     0.010 C 
ATOM      9  C12 <0> d   1      26.206   1.371  31.122  0.00  0.00     0.039 C 
ATOM     10  C13 <0> d   1      27.669   1.610  30.853  0.00  0.00    -0.049 A 
ATOM     11  C14 <0> d   1      28.117   2.924  30.842  0.00  0.00     0.047 A 
ATOM     12  C15 <0> d   1      29.449   3.214  30.609  0.00  0.00     0.099 A 
ATOM     13  C17 <0> d   1      30.349   2.178  30.387  0.00  0.00     0.099 A 
ATOM     14  C19 <0> d   1      29.902   0.869  30.397  0.00  0.00     0.047 A 
ATOM     15  C20 <0> d   1      28.562   0.583  30.625  0.00  0.00    -0.044 A 
ATOM     16  C21 <0> d   1      28.123  -0.852  30.587  0.00  0.00     0.024 C 
ATOM     17  C23 <0> d   1      29.144  -1.751  31.287  0.00  0.00     0.010 C 
ATOM     18  C24 <0> d   1      28.704  -3.204  31.094  0.00  0.00     0.014 C 
ATOM     19  C25 <0> d   1      27.356  -3.463  31.660  0.00  0.00     0.003 C 
ATOM     20  C26 <0> d   1      26.927  -4.881  31.282  0.00  0.00     0.020 C 
ENDROOT
BRANCH   3  21
ATOM     21  O4  <0> d   1      28.324  -2.398  33.620  0.00  0.00    -0.377 OA
ATOM     22  H28 <0> d   1      29.197  -2.788  33.764  0.00  0.00     0.211 HD
ENDBRANCH   3  21
BRANCH  13  23
ATOM     23  O18 <0> d   1      31.663   2.449  30.161  0.00  0.00    -0.358 OA
ATOM     24  H39 <0> d   1      32.263   1.742  30.434  0.00  0.00     0.217 HD
ENDBRANCH  13  23
BRANCH  12  25
ATOM     25  O16 <0> d   1      29.875   4.505  30.598  0.00  0.00    -0.358 OA
ATOM     26  H38 <0> d   1      30.164   4.832  31.462  0.00  0.00     0.217 HD
ENDBRANCH  12  25
TORSDOF 3
ENDMDL
MODEL 102
REMARK CAVERDOCK RESULT:      -9.8      0.000      0.000
REMARK CAVERDOCK CONSTRAINTS:       0.0      0.0      0.0      0.0
REMARK CAVERDOCK TUNNEL: 101     -9.8      3.2    102.3
REMARK  3 active torsions:
REMARK  status: ('A' for Active; 'I' for Inactive)
REMARK    1  A    between atoms: C3_3  and  O4_4 
REMARK    2  A    between atoms: C15_13  and  O16_14 
REMARK    3  A    between atoms: C17_15  and  O18_16 
ROOT
ATOM      1  C1  <0> d   1      28.184  -5.963  32.008  0.00  0.00     0.015 C 
ATOM      2  C2  <0> d   1      28.068  -4.803  32.147  0.00  0.00    -0.078 C 
ATOM      3  C3  <0> d   1      27.923  -3.348  32.320  0.00  0.00     0.128 C 
ATOM      4  C5  <0> d   1      27.689  -3.011  33.806  0.00  0.00     0.052 C 
ATOM      5  C6  <0> d   1      26.314  -2.314  33.886  0.00  0.00     0.010 C 
ATOM      6  C7  <0> d   1      26.111  -1.723  32.460  0.00  0.00     0.002 C 
ATOM      7  C9  <0> d   1      26.989  -0.475  32.370  0.00  0.00    -0.001 C 
ATOM      8  C11 <0> d   1      26.365   0.682  33.151  0.00  0.00     0.010 C 
ATOM      9  C12 <0> d   1      27.399   1.803  33.255  0.00  0.00     0.039 C 
ATOM     10  C13 <0> d   1      27.999   2.114  31.909  0.00  0.00    -0.049 A 
ATOM     11  C14 <0> d   1      28.680   3.316  31.769  0.00  0.00     0.047 A 
ATOM     12  C15 <0> d   1      29.262   3.660  30.563  0.00  0.00     0.099 A 
ATOM     13  C17 <0> d   1      29.166   2.793  29.480  0.00  0.00     0.099 A 
ATOM     14  C19 <0> d   1      28.486   1.597  29.621  0.00  0.00     0.047 A 
ATOM     15  C20 <0> d   1      27.898   1.257  30.832  0.00  0.00    -0.044 A 
ATOM     16  C21 <0> d   1      27.139  -0.035  30.918  0.00  0.00     0.024 C 
ATOM     17  C23 <0> d   1      27.882  -1.151  30.182  0.00  0.00     0.010 C 
ATOM     18  C24 <0> d   1      26.994  -2.397  30.194  0.00  0.00     0.014 C 
ATOM     19  C25 <0> d   1      26.679  -2.849  31.573  0.00  0.00     0.003 C 
ATOM     20  C26 <0> d   1      25.662  -3.989  31.499  0.00  0.00     0.020 C 
ENDROOT
BRANCH   3  21
ATOM     21  O4  <0> d   1      29.089  -2.677  31.839  0.00  0.00    -0.377 OA
ATOM     22  H28 <0> d   1      28.982  -2.279  30.965  0.00  0.00     0.211 HD
ENDBRANCH   3  21
BRANCH  13  23
ATOM     23  O18 <0> d   1      29.737   3.118  28.289  0.00  0.00    -0.358 OA
ATOM     24  H39 <0> d   1      29.874   4.067  28.164  0.00  0.00     0.217 HD
ENDBRANCH  13  23
BRANCH  12  25
ATOM     25  O16 <0> d   1      29.924   4.842  30.437  0.00  0.00    -0.358 OA
ATOM     26  H38 <0> d   1      29.345   5.617  30.419  0.00  0.00     0.217 HD
ENDBRANCH  12  25
TORSDOF 3
ENDMDL
MODEL 103
REMARK CAVERDOCK RESULT:      -9.9      0.000      0.000
REMARK CAVERDOCK CONSTRAINTS:       0.0      0.0      0.0      0.0
REMARK CAVERDOCK TUNNEL: 102     -9.9      3.3    103.3
REMARK  3 active torsions:
REMARK  status: ('A' for Active; 'I' for Inactive)
REMARK    1  A    between atoms: C3_3  and  O4_4 
REMARK    2  A    between atoms: C15_13  and  O16_14 
REMARK    3  A    between atoms: C17_15  and  O18_16 
ROOT
ATOM      1  C1  <0> d   1      28.067  -6.081  32.022  0.00  0.00     0.015 C 
ATOM      2  C2  <0> d   1      27.981  -4.921  32.185  0.00  0.00    -0.078 C 
ATOM      3  C3  <0> d   1      27.873  -3.467  32.388  0.00  0.00     0.128 C 
ATOM      4  C5  <0> d   1      27.718  -3.151  33.889  0.00  0.00     0.052 C 
ATOM      5  C6  <0> d   1      26.363  -2.428  34.047  0.00  0.00     0.010 C 
ATOM      6  C7  <0> d   1      26.103  -1.809  32.642  0.00  0.00     0.002 C 
ATOM      7  C9  <0> d   1      27.002  -0.578  32.529  0.00  0.00    -0.001 C 
ATOM      8  C11 <0> d   1      26.440   0.578  33.358  0.00  0.00     0.010 C 
ATOM      9  C12 <0> d   1      27.499   1.676  33.429  0.00  0.00     0.039 C 
ATOM     10  C13 <0> d   1      28.040   1.998  32.060  0.00  0.00    -0.049 A 
ATOM     11  C14 <0> d   1      28.737   3.190  31.907  0.00  0.00     0.047 A 
ATOM     12  C15 <0> d   1      29.267   3.543  30.679  0.00  0.00     0.099 A 
ATOM     13  C17 <0> d   1      29.101   2.696  29.589  0.00  0.00     0.099 A 
ATOM     14  C19 <0> d   1      28.405   1.511  29.744  0.00  0.00     0.047 A 
ATOM     15  C20 <0> d   1      27.870   1.162  30.977  0.00  0.00    -0.044 A 
ATOM     16  C21 <0> d   1      27.090  -0.116  31.079  0.00  0.00     0.024 C 
ATOM     17  C23 <0> d   1      27.774  -1.234  30.290  0.00  0.00     0.010 C 
ATOM     18  C24 <0> d   1      26.862  -2.463  30.325  0.00  0.00     0.014 C 
ATOM     19  C25 <0> d   1      26.606  -2.931  31.711  0.00  0.00     0.003 C 
ATOM     20  C26 <0> d   1      25.563  -4.050  31.667  0.00  0.00     0.020 C 
ENDROOT
BRANCH   3  21
ATOM     21  O4  <0> d   1      29.029  -2.810  31.862  0.00  0.00    -0.377 OA
ATOM     22  H28 <0> d   1      29.864  -3.234  32.101  0.00  0.00     0.211 HD
ENDBRANCH   3  21
BRANCH  13  23
ATOM     23  O18 <0> d   1      29.622   3.030  28.377  0.00  0.00    -0.358 OA
ATOM     24  H39 <0> d   1      29.019   2.882  27.636  0.00  0.00     0.217 HD
ENDBRANCH  13  23
BRANCH  12  25
ATOM     25  O16 <0> d   1      29.946   4.713  30.540  0.00  0.00    -0.358 OA
ATOM     26  H38 <0> d   1      29.943   5.064  29.639  0.00  0.00     0.217 HD
ENDBRANCH  12  25
TORSDOF 3
ENDMDL
MODEL 104
REMARK CAVERDOCK RESULT:     -10.0      0.000      0.000
REMARK CAVERDOCK CONSTRAINTS:       0.0      0.0      0.0      0.0
REMARK CAVERDOCK TUNNEL: 103    -10.0      3.3    104.1
REMARK  3 active torsions:
REMARK  status: ('A' for Active; 'I' for Inactive)
REMARK    1  A    between atoms: C3_3  and  O4_4 
REMARK    2  A    between atoms: C15_13  and  O16_14 
REMARK    3  A    between atoms: C17_15  and  O18_16 
ROOT
ATOM      1  C1  <0> d   1      27.692  -6.140  32.006  0.00  0.00     0.015 C 
ATOM      2  C2  <0> d   1      27.682  -4.982  32.199  0.00  0.00    -0.078 C 
ATOM      3  C3  <0> d   1      27.668  -3.529  32.440  0.00  0.00     0.128 C 
ATOM      4  C5  <0> d   1      27.677  -3.243  33.955  0.00  0.00     0.052 C 
ATOM      5  C6  <0> d   1      26.382  -2.460  34.261  0.00  0.00     0.010 C 
ATOM      6  C7  <0> d   1      26.017  -1.795  32.901  0.00  0.00     0.002 C 
ATOM      7  C9  <0> d   1      26.961  -0.605  32.724  0.00  0.00    -0.001 C 
ATOM      8  C11 <0> d   1      26.542   0.556  33.626  0.00  0.00     0.010 C 
ATOM      9  C12 <0> d   1      27.658   1.599  33.614  0.00  0.00     0.039 C 
ATOM     10  C13 <0> d   1      28.077   1.928  32.205  0.00  0.00    -0.049 A 
ATOM     11  C14 <0> d   1      28.816   3.088  32.006  0.00  0.00     0.047 A 
ATOM     12  C15 <0> d   1      29.239   3.445  30.739  0.00  0.00     0.099 A 
ATOM     13  C17 <0> d   1      28.925   2.634  29.654  0.00  0.00     0.099 A 
ATOM     14  C19 <0> d   1      28.189   1.480  29.854  0.00  0.00     0.047 A 
ATOM     15  C20 <0> d   1      27.760   1.128  31.127  0.00  0.00    -0.044 A 
ATOM     16  C21 <0> d   1      26.930  -0.114  31.281  0.00  0.00     0.024 C 
ATOM     17  C23 <0> d   1      27.476  -1.244  30.406  0.00  0.00     0.010 C 
ATOM     18  C24 <0> d   1      26.512  -2.427  30.508  0.00  0.00     0.014 C 
ATOM     19  C25 <0> d   1      26.369  -2.916  31.903  0.00  0.00     0.003 C 
ATOM     20  C26 <0> d   1      25.272  -3.982  31.941  0.00  0.00     0.020 C 
ENDROOT
BRANCH   3  21
ATOM     21  O4  <0> d   1      28.798  -2.917  31.815  0.00  0.00    -0.377 OA
ATOM     22  H28 <0> d   1      28.835  -1.957  31.924  0.00  0.00     0.211 HD
ENDBRANCH   3  21
BRANCH  13  23
ATOM     23  O18 <0> d   1      29.340   2.972  28.403  0.00  0.00    -0.358 OA
ATOM     24  H39 <0> d   1      28.841   3.698  28.006  0.00  0.00     0.217 HD
ENDBRANCH  13  23
BRANCH  12  25
ATOM     25  O16 <0> d   1      29.960   4.584  30.556  0.00  0.00    -0.358 OA
ATOM     26  H38 <0> d   1      30.344   4.668  29.673  0.00  0.00     0.217 HD
ENDBRANCH  12  25
TORSDOF 3
ENDMDL
MODEL 105
REMARK CAVERDOCK RESULT:     -10.0      0.000      0.000
REMARK CAVERDOCK CONSTRAINTS:       0.0      0.0      0.0      0.0
REMARK CAVERDOCK TUNNEL: 104    -10.0      3.3    105.4
REMARK  3 active torsions:
REMARK  status: ('A' for Active; 'I' for Inactive)
REMARK    1  A    between atoms: C3_3  and  O4_4 
REMARK    2  A    between atoms: C15_13  and  O16_14 
REMARK    3  A    between atoms: C17_15  and  O18_16 
ROOT
ATOM      1  C1  <0> d   1      27.720  -6.265  32.140  0.00  0.00     0.015 C 
ATOM      2  C2  <0> d   1      27.695  -5.104  32.311  0.00  0.00    -0.078 C 
ATOM      3  C3  <0> d   1      27.664  -3.648  32.524  0.00  0.00     0.128 C 
ATOM      4  C5  <0> d   1      27.674  -3.331  34.033  0.00  0.00     0.052 C 
ATOM      5  C6  <0> d   1      26.370  -2.558  34.327  0.00  0.00     0.010 C 
ATOM      6  C7  <0> d   1      25.993  -1.925  32.955  0.00  0.00     0.002 C 
ATOM      7  C9  <0> d   1      26.921  -0.728  32.752  0.00  0.00    -0.001 C 
ATOM      8  C11 <0> d   1      26.490   0.445  33.633  0.00  0.00     0.010 C 
ATOM      9  C12 <0> d   1      27.593   1.502  33.597  0.00  0.00     0.039 C 
ATOM     10  C13 <0> d   1      28.003   1.809  32.180  0.00  0.00    -0.049 A 
ATOM     11  C14 <0> d   1      28.727   2.973  31.956  0.00  0.00     0.047 A 
ATOM     12  C15 <0> d   1      29.142   3.311  30.681  0.00  0.00     0.099 A 
ATOM     13  C17 <0> d   1      28.835   2.475  29.613  0.00  0.00     0.099 A 
ATOM     14  C19 <0> d   1      28.114   1.316  29.838  0.00  0.00     0.047 A 
ATOM     15  C20 <0> d   1      27.693   0.984  31.119  0.00  0.00    -0.044 A 
ATOM     16  C21 <0> d   1      26.880  -0.265  31.300  0.00  0.00     0.024 C 
ATOM     17  C23 <0> d   1      27.437  -1.405  30.446  0.00  0.00     0.010 C 
ATOM     18  C24 <0> d   1      26.488  -2.598  30.574  0.00  0.00     0.014 C 
ATOM     19  C25 <0> d   1      26.355  -3.062  31.978  0.00  0.00     0.003 C 
ATOM     20  C26 <0> d   1      25.272  -4.140  32.041  0.00  0.00     0.020 C 
ENDROOT
BRANCH   3  21
ATOM     21  O4  <0> d   1      28.784  -3.033  31.883  0.00  0.00    -0.377 OA
ATOM     22  H28 <0> d   1      28.790  -3.132  30.921  0.00  0.00     0.211 HD
ENDBRANCH   3  21
BRANCH  13  23
ATOM     23  O18 <0> d   1      29.242   2.794  28.355  0.00  0.00    -0.358 OA
ATOM     24  H39 <0> d   1      28.785   3.556  27.975  0.00  0.00     0.217 HD
ENDBRANCH  13  23
BRANCH  12  25
ATOM     25  O16 <0> d   1      29.848   4.455  30.474  0.00  0.00    -0.358 OA
ATOM     26  H38 <0> d   1      30.780   4.309  30.264  0.00  0.00     0.217 HD
ENDBRANCH  12  25
TORSDOF 3
ENDMDL
MODEL 106
REMARK CAVERDOCK RESULT:     -10.0      0.000      0.000
REMARK CAVERDOCK CONSTRAINTS:       0.0      0.0      0.0      0.0
REMARK CAVERDOCK TUNNEL: 105    -10.0      3.3    106.2
REMARK  3 active torsions:
REMARK  status: ('A' for Active; 'I' for Inactive)
REMARK    1  A    between atoms: C3_3  and  O4_4 
REMARK    2  A    between atoms: C15_13  and  O16_14 
REMARK    3  A    between atoms: C17_15  and  O18_16 
ROOT
ATOM      1  C1  <0> d   1      27.149  -6.024  33.655  0.00  0.00     0.015 C 
ATOM      2  C2  <0> d   1      27.256  -4.869  33.472  0.00  0.00    -0.078 C 
ATOM      3  C3  <0> d   1      27.390  -3.421  33.240  0.00  0.00     0.128 C 
ATOM      4  C5  <0> d   1      27.779  -2.708  34.551  0.00  0.00     0.052 C 
ATOM      5  C6  <0> d   1      26.645  -1.706  34.857  0.00  0.00     0.010 C 
ATOM      6  C7  <0> d   1      26.007  -1.426  33.465  0.00  0.00     0.002 C 
ATOM      7  C9  <0> d   1      26.952  -0.476  32.729  0.00  0.00    -0.001 C 
ATOM      8  C11 <0> d   1      26.833   0.943  33.287  0.00  0.00     0.010 C 
ATOM      9  C12 <0> d   1      27.975   1.780  32.713  0.00  0.00     0.039 C 
ATOM     10  C13 <0> d   1      28.064   1.624  31.218  0.00  0.00    -0.049 A 
ATOM     11  C14 <0> d   1      28.803   2.567  30.514  0.00  0.00     0.047 A 
ATOM     12  C15 <0> d   1      28.932   2.478  29.140  0.00  0.00     0.099 A 
ATOM     13  C17 <0> d   1      28.318   1.435  28.457  0.00  0.00     0.099 A 
ATOM     14  C19 <0> d   1      27.581   0.498  29.159  0.00  0.00     0.047 A 
ATOM     15  C20 <0> d   1      27.449   0.593  30.538  0.00  0.00    -0.044 A 
ATOM     16  C21 <0> d   1      26.606  -0.428  31.245  0.00  0.00     0.024 C 
ATOM     17  C23 <0> d   1      26.856  -1.826  30.677  0.00  0.00     0.010 C 
ATOM     18  C24 <0> d   1      25.873  -2.790  31.346  0.00  0.00     0.014 C 
ATOM     19  C25 <0> d   1      26.039  -2.826  32.821  0.00  0.00     0.003 C 
ATOM     20  C26 <0> d   1      24.920  -3.679  33.421  0.00  0.00     0.020 C 
ENDROOT
BRANCH   3  21
ATOM     21  O4  <0> d   1      28.372  -3.173  32.232  0.00  0.00    -0.377 OA
ATOM     22  H28 <0> d   1      29.175  -2.749  32.563  0.00  0.00     0.211 HD
ENDBRANCH   3  21
BRANCH  13  23
ATOM     23  O18 <0> d   1      28.441   1.334  27.106  0.00  0.00    -0.358 OA
ATOM     24  H39 <0> d   1      27.598   1.272  26.637  0.00  0.00     0.217 HD
ENDBRANCH  13  23
BRANCH  12  25
ATOM     25  O16 <0> d   1      29.656   3.409  28.461  0.00  0.00    -0.358 OA
ATOM     26  H38 <0> d   1      29.426   4.322  28.679  0.00  0.00     0.217 HD
ENDBRANCH  12  25
TORSDOF 3
ENDMDL
MODEL 107
REMARK CAVERDOCK RESULT:      -9.9      0.000      0.000
REMARK CAVERDOCK CONSTRAINTS:       0.0      0.0      0.0      0.0
REMARK CAVERDOCK TUNNEL: 106     -9.9      3.3    107.2
REMARK  3 active torsions:
REMARK  status: ('A' for Active; 'I' for Inactive)
REMARK    1  A    between atoms: C3_3  and  O4_4 
REMARK    2  A    between atoms: C15_13  and  O16_14 
REMARK    3  A    between atoms: C17_15  and  O18_16 
ROOT
ATOM      1  C1  <0> d   1      26.941  -6.272  33.597  0.00  0.00     0.015 C 
ATOM      2  C2  <0> d   1      27.083  -5.116  33.448  0.00  0.00    -0.078 C 
ATOM      3  C3  <0> d   1      27.262  -3.667  33.262  0.00  0.00     0.128 C 
ATOM      4  C5  <0> d   1      27.689  -3.009  34.589  0.00  0.00     0.052 C 
ATOM      5  C6  <0> d   1      26.593  -1.981  34.941  0.00  0.00     0.010 C 
ATOM      6  C7  <0> d   1      25.948  -1.636  33.567  0.00  0.00     0.002 C 
ATOM      7  C9  <0> d   1      26.915  -0.694  32.850  0.00  0.00    -0.001 C 
ATOM      8  C11 <0> d   1      26.849   0.709  33.453  0.00  0.00     0.010 C 
ATOM      9  C12 <0> d   1      28.011   1.527  32.892  0.00  0.00     0.039 C 
ATOM     10  C13 <0> d   1      28.077   1.416  31.391  0.00  0.00    -0.049 A 
ATOM     11  C14 <0> d   1      28.838   2.357  30.709  0.00  0.00     0.047 A 
ATOM     12  C15 <0> d   1      28.948   2.308  29.331  0.00  0.00     0.099 A 
ATOM     13  C17 <0> d   1      28.293   1.308  28.623  0.00  0.00     0.099 A 
ATOM     14  C19 <0> d   1      27.534   0.373  29.305  0.00  0.00     0.047 A 
ATOM     15  C20 <0> d   1      27.421   0.428  30.687  0.00  0.00    -0.044 A 
ATOM     16  C21 <0> d   1      26.554  -0.587  31.373  0.00  0.00     0.024 C 
ATOM     17  C23 <0> d   1      26.751  -1.974  30.757  0.00  0.00     0.010 C 
ATOM     18  C24 <0> d   1      25.745  -2.926  31.407  0.00  0.00     0.014 C 
ATOM     19  C25 <0> d   1      25.927  -3.015  32.879  0.00  0.00     0.003 C 
ATOM     20  C26 <0> d   1      24.787  -3.851  33.466  0.00  0.00     0.020 C 
ENDROOT
BRANCH   3  21
ATOM     21  O4  <0> d   1      28.240  -3.419  32.250  0.00  0.00    -0.377 OA
ATOM     22  H28 <0> d   1      29.094  -3.838  32.418  0.00  0.00     0.211 HD
ENDBRANCH   3  21
BRANCH  13  23
ATOM     23  O18 <0> d   1      28.397   1.247  27.268  0.00  0.00    -0.358 OA
ATOM     24  H39 <0> d   1      28.633   0.373  26.930  0.00  0.00     0.217 HD
ENDBRANCH  13  23
BRANCH  12  25
ATOM     25  O16 <0> d   1      29.695   3.236  28.673  0.00  0.00    -0.358 OA
ATOM     26  H38 <0> d   1      29.829   3.039  27.736  0.00  0.00     0.217 HD
ENDBRANCH  12  25
TORSDOF 3
ENDMDL
MODEL 108
REMARK CAVERDOCK RESULT:      -9.8      0.000      0.000
REMARK CAVERDOCK CONSTRAINTS:       0.0      0.0      0.0      0.0
REMARK CAVERDOCK TUNNEL: 107     -9.8      3.3    108.3
REMARK  3 active torsions:
REMARK  status: ('A' for Active; 'I' for Inactive)
REMARK    1  A    between atoms: C3_3  and  O4_4 
REMARK    2  A    between atoms: C15_13  and  O16_14 
REMARK    3  A    between atoms: C17_15  and  O18_16 
ROOT
ATOM      1  C1  <0> d   1      26.762  -6.387  33.455  0.00  0.00     0.015 C 
ATOM      2  C2  <0> d   1      26.938  -5.230  33.362  0.00  0.00    -0.078 C 
ATOM      3  C3  <0> d   1      27.159  -3.779  33.245  0.00  0.00     0.128 C 
ATOM      4  C5  <0> d   1      27.657  -3.208  34.588  0.00  0.00     0.052 C 
ATOM      5  C6  <0> d   1      26.611  -2.166  35.036  0.00  0.00     0.010 C 
ATOM      6  C7  <0> d   1      25.927  -1.726  33.708  0.00  0.00     0.002 C 
ATOM      7  C9  <0> d   1      26.899  -0.778  33.005  0.00  0.00    -0.001 C 
ATOM      8  C11 <0> d   1      26.903   0.592  33.684  0.00  0.00     0.010 C 
ATOM      9  C12 <0> d   1      28.071   1.401  33.122  0.00  0.00     0.039 C 
ATOM     10  C13 <0> d   1      28.078   1.370  31.616  0.00  0.00    -0.049 A 
ATOM     11  C14 <0> d   1      28.845   2.320  30.955  0.00  0.00     0.047 A 
ATOM     12  C15 <0> d   1      28.903   2.343  29.574  0.00  0.00     0.099 A 
ATOM     13  C17 <0> d   1      28.188   1.404  28.839  0.00  0.00     0.099 A 
ATOM     14  C19 <0> d   1      27.423   0.458  29.499  0.00  0.00     0.047 A 
ATOM     15  C20 <0> d   1      27.363   0.442  30.887  0.00  0.00    -0.044 A 
ATOM     16  C21 <0> d   1      26.487  -0.580  31.550  0.00  0.00     0.024 C 
ATOM     17  C23 <0> d   1      26.615  -1.937  30.856  0.00  0.00     0.010 C 
ATOM     18  C24 <0> d   1      25.602  -2.891  31.493  0.00  0.00     0.014 C 
ATOM     19  C25 <0> d   1      25.834  -3.065  32.949  0.00  0.00     0.003 C 
ATOM     20  C26 <0> d   1      24.689  -3.894  33.535  0.00  0.00     0.020 C 
ENDROOT
BRANCH   3  21
ATOM     21  O4  <0> d   1      28.107  -3.508  32.211  0.00  0.00    -0.377 OA
ATOM     22  H28 <0> d   1      28.712  -4.240  32.030  0.00  0.00     0.211 HD
ENDBRANCH   3  21
BRANCH  13  23
ATOM     23  O18 <0> d   1      28.239   1.413  27.480  0.00  0.00    -0.358 OA
ATOM     24  H39 <0> d   1      27.838   0.637  27.066  0.00  0.00     0.217 HD
ENDBRANCH  13  23
BRANCH  12  25
ATOM     25  O16 <0> d   1      29.655   3.281  28.937  0.00  0.00    -0.358 OA
ATOM     26  H38 <0> d   1      29.154   4.054  28.644  0.00  0.00     0.217 HD
ENDBRANCH  12  25
TORSDOF 3
ENDMDL
MODEL 109
REMARK CAVERDOCK RESULT:      -9.6      0.000      0.000
REMARK CAVERDOCK CONSTRAINTS:       0.0      0.0      0.0      0.0
REMARK CAVERDOCK TUNNEL: 108     -9.6      3.3    109.4
REMARK  3 active torsions:
REMARK  status: ('A' for Active; 'I' for Inactive)
REMARK    1  A    between atoms: C3_3  and  O4_4 
REMARK    2  A    between atoms: C15_13  and  O16_14 
REMARK    3  A    between atoms: C17_15  and  O18_16 
ROOT
ATOM      1  C1  <0> d   1      28.874   3.810  30.565  0.00  0.00     0.015 C 
ATOM      2  C2  <0> d   1      28.794   2.639  30.587  0.00  0.00    -0.078 C 
ATOM      3  C3  <0> d   1      28.694   1.170  30.614  0.00  0.00     0.128 C 
ATOM      4  C5  <0> d   1      30.001   0.539  30.094  0.00  0.00     0.052 C 
ATOM      5  C6  <0> d   1      29.621  -0.295  28.852  0.00  0.00     0.010 C 
ATOM      6  C7  <0> d   1      28.114  -0.625  29.070  0.00  0.00     0.002 C 
ATOM      7  C9  <0> d   1      28.054  -1.740  30.114  0.00  0.00    -0.001 C 
ATOM      8  C11 <0> d   1      28.459  -3.080  29.498  0.00  0.00     0.010 C 
ATOM      9  C12 <0> d   1      28.643  -4.091  30.628  0.00  0.00     0.039 C 
ATOM     10  C13 <0> d   1      27.460  -4.082  31.561  0.00  0.00    -0.049 A 
ATOM     11  C14 <0> d   1      27.308  -5.163  32.420  0.00  0.00     0.047 A 
ATOM     12  C15 <0> d   1      26.249  -5.215  33.308  0.00  0.00     0.099 A 
ATOM     13  C17 <0> d   1      25.328  -4.174  33.341  0.00  0.00     0.099 A 
ATOM     14  C19 <0> d   1      25.480  -3.099  32.484  0.00  0.00     0.047 A 
ATOM     15  C20 <0> d   1      26.541  -3.053  31.590  0.00  0.00    -0.044 A 
ATOM     16  C21 <0> d   1      26.636  -1.882  30.656  0.00  0.00     0.024 C 
ATOM     17  C23 <0> d   1      26.296  -0.579  31.381  0.00  0.00     0.010 C 
ATOM     18  C24 <0> d   1      26.280   0.547  30.346  0.00  0.00     0.014 C 
ATOM     19  C25 <0> d   1      27.589   0.698  29.661  0.00  0.00     0.003 C 
ATOM     20  C26 <0> d   1      27.440   1.725  28.536  0.00  0.00     0.020 C 
ENDROOT
BRANCH   3  21
ATOM     21  O4  <0> d   1      28.423   0.721  31.944  0.00  0.00    -0.377 OA
ATOM     22  H28 <0> d   1      29.134   0.904  32.573  0.00  0.00     0.211 HD
ENDBRANCH   3  21
BRANCH  13  23
ATOM     23  O18 <0> d   1      24.284  -4.211  34.213  0.00  0.00    -0.358 OA
ATOM     24  H39 <0> d   1      23.808  -3.374  34.293  0.00  0.00     0.217 HD
ENDBRANCH  13  23
BRANCH  12  25
ATOM     25  O16 <0> d   1      26.109  -6.280  34.143  0.00  0.00    -0.358 OA
ATOM     26  H38 <0> d   1      26.828  -6.924  34.081  0.00  0.00     0.217 HD
ENDBRANCH  12  25
TORSDOF 3
ENDMDL
MODEL 110
REMARK CAVERDOCK RESULT:      -9.6      0.000      0.000
REMARK CAVERDOCK CONSTRAINTS:       0.0      0.0      0.0      0.0
REMARK CAVERDOCK TUNNEL: 109     -9.6      3.3    110.2
REMARK  3 active torsions:
REMARK  status: ('A' for Active; 'I' for Inactive)
REMARK    1  A    between atoms: C3_3  and  O4_4 
REMARK    2  A    between atoms: C15_13  and  O16_14 
REMARK    3  A    between atoms: C17_15  and  O18_16 
ROOT
ATOM      1  C1  <0> d   1      28.845   3.726  30.702  0.00  0.00     0.015 C 
ATOM      2  C2  <0> d   1      28.760   2.555  30.736  0.00  0.00    -0.078 C 
ATOM      3  C3  <0> d   1      28.652   1.088  30.778  0.00  0.00     0.128 C 
ATOM      4  C5  <0> d   1      29.979   0.445  30.327  0.00  0.00     0.052 C 
ATOM      5  C6  <0> d   1      29.653  -0.404  29.080  0.00  0.00     0.010 C 
ATOM      6  C7  <0> d   1      28.137  -0.726  29.231  0.00  0.00     0.002 C 
ATOM      7  C9  <0> d   1      28.023  -1.826  30.286  0.00  0.00    -0.001 C 
ATOM      8  C11 <0> d   1      28.451  -3.175  29.707  0.00  0.00     0.010 C 
ATOM      9  C12 <0> d   1      28.577  -4.172  30.858  0.00  0.00     0.039 C 
ATOM     10  C13 <0> d   1      27.352  -4.147  31.734  0.00  0.00    -0.049 A 
ATOM     11  C14 <0> d   1      27.156  -5.216  32.599  0.00  0.00     0.047 A 
ATOM     12  C15 <0> d   1      26.057  -5.252  33.437  0.00  0.00     0.099 A 
ATOM     13  C17 <0> d   1      25.139  -4.207  33.414  0.00  0.00     0.099 A 
ATOM     14  C19 <0> d   1      25.336  -3.145  32.551  0.00  0.00     0.047 A 
ATOM     15  C20 <0> d   1      26.438  -3.115  31.707  0.00  0.00    -0.044 A 
ATOM     16  C21 <0> d   1      26.581  -1.956  30.763  0.00  0.00     0.024 C 
ATOM     17  C23 <0> d   1      26.213  -0.642  31.455  0.00  0.00     0.010 C 
ATOM     18  C24 <0> d   1      26.250   0.470  30.405  0.00  0.00     0.014 C 
ATOM     19  C25 <0> d   1      27.590   0.607  29.780  0.00  0.00     0.003 C 
ATOM     20  C26 <0> d   1      27.499   1.619  28.636  0.00  0.00     0.020 C 
ENDROOT
BRANCH   3  21
ATOM     21  O4  <0> d   1      28.318   0.657  32.099  0.00  0.00    -0.377 OA
ATOM     22  H28 <0> d   1      27.967   1.358  32.664  0.00  0.00     0.211 HD
ENDBRANCH   3  21
BRANCH  13  23
ATOM     23  O18 <0> d   1      24.056  -4.229  34.237  0.00  0.00    -0.358 OA
ATOM     24  H39 <0> d   1      23.884  -3.390  34.684  0.00  0.00     0.217 HD
ENDBRANCH  13  23
BRANCH  12  25
ATOM     25  O16 <0> d   1      25.874  -6.305  34.279  0.00  0.00    -0.358 OA
ATOM     26  H38 <0> d   1      25.218  -6.145  34.971  0.00  0.00     0.217 HD
ENDBRANCH  12  25
TORSDOF 3
ENDMDL
MODEL 111
REMARK CAVERDOCK RESULT:      -9.8      0.000      0.000
REMARK CAVERDOCK CONSTRAINTS:       0.0      0.0      0.0      0.0
REMARK CAVERDOCK TUNNEL: 110     -9.8      3.3    111.1
REMARK  3 active torsions:
REMARK  status: ('A' for Active; 'I' for Inactive)
REMARK    1  A    between atoms: C3_3  and  O4_4 
REMARK    2  A    between atoms: C15_13  and  O16_14 
REMARK    3  A    between atoms: C17_15  and  O18_16 
ROOT
ATOM      1  C1  <0> d   1      28.768   3.648  30.834  0.00  0.00     0.015 C 
ATOM      2  C2  <0> d   1      28.702   2.475  30.844  0.00  0.00    -0.078 C 
ATOM      3  C3  <0> d   1      28.620   1.005  30.857  0.00  0.00     0.128 C 
ATOM      4  C5  <0> d   1      29.948   0.395  30.369  0.00  0.00     0.052 C 
ATOM      5  C6  <0> d   1      29.613  -0.433  29.110  0.00  0.00     0.010 C 
ATOM      6  C7  <0> d   1      28.106  -0.784  29.282  0.00  0.00     0.002 C 
ATOM      7  C9  <0> d   1      28.031  -1.908  30.316  0.00  0.00    -0.001 C 
ATOM      8  C11 <0> d   1      28.470  -3.237  29.701  0.00  0.00     0.010 C 
ATOM      9  C12 <0> d   1      28.635  -4.256  30.828  0.00  0.00     0.039 C 
ATOM     10  C13 <0> d   1      27.426  -4.269  31.727  0.00  0.00    -0.049 A 
ATOM     11  C14 <0> d   1      27.265  -5.359  32.573  0.00  0.00     0.047 A 
ATOM     12  C15 <0> d   1      26.182  -5.432  33.430  0.00  0.00     0.099 A 
ATOM     13  C17 <0> d   1      25.247  -4.403  33.446  0.00  0.00     0.099 A 
ATOM     14  C19 <0> d   1      25.409  -3.319  32.602  0.00  0.00     0.047 A 
ATOM     15  C20 <0> d   1      26.495  -3.253  31.739  0.00  0.00    -0.044 A 
ATOM     16  C21 <0> d   1      26.600  -2.073  30.817  0.00  0.00     0.024 C 
ATOM     17  C23 <0> d   1      26.224  -0.780  31.543  0.00  0.00     0.010 C 
ATOM     18  C24 <0> d   1      26.222   0.355  30.517  0.00  0.00     0.014 C 
ATOM     19  C25 <0> d   1      27.547   0.528  29.869  0.00  0.00     0.003 C 
ATOM     20  C26 <0> d   1      27.417   1.562  28.749  0.00  0.00     0.020 C 
ENDROOT
BRANCH   3  21
ATOM     21  O4  <0> d   1      28.318   0.542  32.175  0.00  0.00    -0.377 OA
ATOM     22  H28 <0> d   1      29.009   0.726  32.825  0.00  0.00     0.211 HD
ENDBRANCH   3  21
BRANCH  13  23
ATOM     23  O18 <0> d   1      24.180  -4.460  34.288  0.00  0.00    -0.358 OA
ATOM     24  H39 <0> d   1      23.365  -4.100  33.915  0.00  0.00     0.217 HD
ENDBRANCH  13  23
BRANCH  12  25
ATOM     25  O16 <0> d   1      26.033  -6.505  34.252  0.00  0.00    -0.358 OA
ATOM     26  H38 <0> d   1      25.753  -6.277  35.149  0.00  0.00     0.217 HD
ENDBRANCH  12  25
TORSDOF 3
ENDMDL
MODEL 112
REMARK CAVERDOCK RESULT:     -10.0      0.000      0.000
REMARK CAVERDOCK CONSTRAINTS:       0.0      0.0      0.0      0.0
REMARK CAVERDOCK TUNNEL: 111    -10.0      3.3    112.5
REMARK  3 active torsions:
REMARK  status: ('A' for Active; 'I' for Inactive)
REMARK    1  A    between atoms: C3_3  and  O4_4 
REMARK    2  A    between atoms: C15_13  and  O16_14 
REMARK    3  A    between atoms: C17_15  and  O18_16 
ROOT
ATOM      1  C1  <0> d   1      28.430   3.535  30.912  0.00  0.00     0.015 C 
ATOM      2  C2  <0> d   1      28.431   2.361  30.920  0.00  0.00    -0.078 C 
ATOM      3  C3  <0> d   1      28.432   0.889  30.929  0.00  0.00     0.128 C 
ATOM      4  C5  <0> d   1      29.797   0.356  30.449  0.00  0.00     0.052 C 
ATOM      5  C6  <0> d   1      29.519  -0.487  29.186  0.00  0.00     0.010 C 
ATOM      6  C7  <0> d   1      28.033  -0.923  29.347  0.00  0.00     0.002 C 
ATOM      7  C9  <0> d   1      28.014  -2.052  30.378  0.00  0.00    -0.001 C 
ATOM      8  C11 <0> d   1      28.533  -3.353  29.764  0.00  0.00     0.010 C 
ATOM      9  C12 <0> d   1      28.747  -4.362  30.890  0.00  0.00     0.039 C 
ATOM     10  C13 <0> d   1      27.534  -4.447  31.780  0.00  0.00    -0.049 A 
ATOM     11  C14 <0> d   1      27.429  -5.546  32.623  0.00  0.00     0.047 A 
ATOM     12  C15 <0> d   1      26.346  -5.682  33.472  0.00  0.00     0.099 A 
ATOM     13  C17 <0> d   1      25.354  -4.708  33.483  0.00  0.00     0.099 A 
ATOM     14  C19 <0> d   1      25.460  -3.615  32.642  0.00  0.00     0.047 A 
ATOM     15  C20 <0> d   1      26.546  -3.485  31.787  0.00  0.00    -0.044 A 
ATOM     16  C21 <0> d   1      26.591  -2.299  30.868  0.00  0.00     0.024 C 
ATOM     17  C23 <0> d   1      26.137  -1.031  31.594  0.00  0.00     0.010 C 
ATOM     18  C24 <0> d   1      26.078   0.104  30.570  0.00  0.00     0.014 C 
ATOM     19  C25 <0> d   1      27.396   0.354  29.933  0.00  0.00     0.003 C 
ATOM     20  C26 <0> d   1      27.216   1.381  28.814  0.00  0.00     0.020 C 
ENDROOT
BRANCH   3  21
ATOM     21  O4  <0> d   1      28.148   0.406  32.244  0.00  0.00    -0.377 OA
ATOM     22  H28 <0> d   1      28.726   0.767  32.929  0.00  0.00     0.211 HD
ENDBRANCH   3  21
BRANCH  13  23
ATOM     23  O18 <0> d   1      24.286  -4.828  34.317  0.00  0.00    -0.358 OA
ATOM     24  H39 <0> d   1      24.329  -4.258  35.096  0.00  0.00     0.217 HD
ENDBRANCH  13  23
BRANCH  12  25
ATOM     25  O16 <0> d   1      26.252  -6.764  34.291  0.00  0.00    -0.358 OA
ATOM     26  H38 <0> d   1      26.980  -7.393  34.196  0.00  0.00     0.217 HD
ENDBRANCH  12  25
TORSDOF 3
ENDMDL
MODEL 113
REMARK CAVERDOCK RESULT:     -10.1      0.000      0.000
REMARK CAVERDOCK CONSTRAINTS:       0.0      0.0      0.0      0.0
REMARK CAVERDOCK TUNNEL: 112    -10.1      3.3    113.2
REMARK  3 active torsions:
REMARK  status: ('A' for Active; 'I' for Inactive)
REMARK    1  A    between atoms: C3_3  and  O4_4 
REMARK    2  A    between atoms: C15_13  and  O16_14 
REMARK    3  A    between atoms: C17_15  and  O18_16 
ROOT
ATOM      1  C1  <0> d   1      28.421   3.565  31.111  0.00  0.00     0.015 C 
ATOM      2  C2  <0> d   1      28.413   2.391  31.092  0.00  0.00    -0.078 C 
ATOM      3  C3  <0> d   1      28.402   0.919  31.068  0.00  0.00     0.128 C 
ATOM      4  C5  <0> d   1      29.737   0.388  30.506  0.00  0.00     0.052 C 
ATOM      5  C6  <0> d   1      29.387  -0.423  29.240  0.00  0.00     0.010 C 
ATOM      6  C7  <0> d   1      27.908  -0.853  29.467  0.00  0.00     0.002 C 
ATOM      7  C9  <0> d   1      27.932  -2.005  30.471  0.00  0.00    -0.001 C 
ATOM      8  C11 <0> d   1      28.408  -3.295  29.802  0.00  0.00     0.010 C 
ATOM      9  C12 <0> d   1      28.671  -4.332  30.892  0.00  0.00     0.039 C 
ATOM     10  C13 <0> d   1      27.505  -4.429  31.841  0.00  0.00    -0.049 A 
ATOM     11  C14 <0> d   1      27.433  -5.546  32.663  0.00  0.00     0.047 A 
ATOM     12  C15 <0> d   1      26.394  -5.694  33.562  0.00  0.00     0.099 A 
ATOM     13  C17 <0> d   1      25.412  -4.714  33.647  0.00  0.00     0.099 A 
ATOM     14  C19 <0> d   1      25.484  -3.602  32.827  0.00  0.00     0.047 A 
ATOM     15  C20 <0> d   1      26.526  -3.460  31.921  0.00  0.00    -0.044 A 
ATOM     16  C21 <0> d   1      26.534  -2.253  31.028  0.00  0.00     0.024 C 
ATOM     17  C23 <0> d   1      26.128  -0.999  31.805  0.00  0.00     0.010 C 
ATOM     18  C24 <0> d   1      26.027   0.160  30.811  0.00  0.00     0.014 C 
ATOM     19  C25 <0> d   1      27.312   0.414  30.113  0.00  0.00     0.003 C 
ATOM     20  C26 <0> d   1      27.083   1.469  29.029  0.00  0.00     0.020 C 
ENDROOT
BRANCH   3  21
ATOM     21  O4  <0> d   1      28.181   0.408  32.384  0.00  0.00    -0.377 OA
ATOM     22  H28 <0> d   1      27.680   1.002  32.957  0.00  0.00     0.211 HD
ENDBRANCH   3  21
BRANCH  13  23
ATOM     23  O18 <0> d   1      24.386  -4.845  34.531  0.00  0.00    -0.358 OA
ATOM     24  H39 <0> d   1      24.342  -5.712  34.956  0.00  0.00     0.217 HD
ENDBRANCH  13  23
BRANCH  12  25
ATOM     25  O16 <0> d   1      26.333  -6.794  34.360  0.00  0.00    -0.358 OA
ATOM     26  H38 <0> d   1      25.992  -7.583  33.917  0.00  0.00     0.217 HD
ENDBRANCH  12  25
TORSDOF 3
ENDMDL
MODEL 114
REMARK CAVERDOCK RESULT:     -10.1      0.000      0.000
REMARK CAVERDOCK CONSTRAINTS:       0.0      0.0      0.0      0.0
REMARK CAVERDOCK TUNNEL: 113    -10.1      3.3    114.1
REMARK  3 active torsions:
REMARK  status: ('A' for Active; 'I' for Inactive)
REMARK    1  A    between atoms: C3_3  and  O4_4 
REMARK    2  A    between atoms: C15_13  and  O16_14 
REMARK    3  A    between atoms: C17_15  and  O18_16 
ROOT
ATOM      1  C1  <0> d   1      28.433   3.459  31.102  0.00  0.00     0.015 C 
ATOM      2  C2  <0> d   1      28.432   2.285  31.119  0.00  0.00    -0.078 C 
ATOM      3  C3  <0> d   1      28.430   0.813  31.140  0.00  0.00     0.128 C 
ATOM      4  C5  <0> d   1      29.805   0.274  30.696  0.00  0.00     0.052 C 
ATOM      5  C6  <0> d   1      29.554  -0.578  29.433  0.00  0.00     0.010 C 
ATOM      6  C7  <0> d   1      28.063  -1.011  29.564  0.00  0.00     0.002 C 
ATOM      7  C9  <0> d   1      28.019  -2.131  30.603  0.00  0.00    -0.001 C 
ATOM      8  C11 <0> d   1      28.549  -3.438  30.011  0.00  0.00     0.010 C 
ATOM      9  C12 <0> d   1      28.736  -4.439  31.150  0.00  0.00     0.039 C 
ATOM     10  C13 <0> d   1      27.504  -4.514  32.013  0.00  0.00    -0.049 A 
ATOM     11  C14 <0> d   1      27.377  -5.607  32.861  0.00  0.00     0.047 A 
ATOM     12  C15 <0> d   1      26.275  -5.734  33.687  0.00  0.00     0.099 A 
ATOM     13  C17 <0> d   1      25.285  -4.758  33.668  0.00  0.00     0.099 A 
ATOM     14  C19 <0> d   1      25.412  -3.672  32.821  0.00  0.00     0.047 A 
ATOM     15  C20 <0> d   1      26.517  -3.550  31.990  0.00  0.00    -0.044 A 
ATOM     16  C21 <0> d   1      26.585  -2.372  31.063  0.00  0.00     0.024 C 
ATOM     17  C23 <0> d   1      26.117  -1.098  31.768  0.00  0.00     0.010 C 
ATOM     18  C24 <0> d   1      26.084   0.029  30.734  0.00  0.00     0.014 C 
ATOM     19  C25 <0> d   1      27.416   0.271  30.125  0.00  0.00     0.003 C 
ATOM     20  C26 <0> d   1      27.263   1.290  28.994  0.00  0.00     0.020 C 
ENDROOT
BRANCH   3  21
ATOM     21  O4  <0> d   1      28.115   0.341  32.452  0.00  0.00    -0.377 OA
ATOM     22  H28 <0> d   1      27.220  -0.013  32.538  0.00  0.00     0.211 HD
ENDBRANCH   3  21
BRANCH  13  23
ATOM     23  O18 <0> d   1      24.197  -4.870  34.478  0.00  0.00    -0.358 OA
ATOM     24  H39 <0> d   1      23.470  -4.278  34.244  0.00  0.00     0.217 HD
ENDBRANCH  13  23
BRANCH  12  25
ATOM     25  O16 <0> d   1      26.160  -6.810  34.512  0.00  0.00    -0.358 OA
ATOM     26  H38 <0> d   1      25.574  -6.665  35.267  0.00  0.00     0.217 HD
ENDBRANCH  12  25
TORSDOF 3
ENDMDL
MODEL 115
REMARK CAVERDOCK RESULT:     -10.2      0.000      0.000
REMARK CAVERDOCK CONSTRAINTS:       0.0      0.0      0.0      0.0
REMARK CAVERDOCK TUNNEL: 114    -10.2      3.2    115.1
REMARK  3 active torsions:
REMARK  status: ('A' for Active; 'I' for Inactive)
REMARK    1  A    between atoms: C3_3  and  O4_4 
REMARK    2  A    between atoms: C15_13  and  O16_14 
REMARK    3  A    between atoms: C17_15  and  O18_16 
ROOT
ATOM      1  C1  <0> d   1      28.228   3.393  31.209  0.00  0.00     0.015 C 
ATOM      2  C2  <0> d   1      28.237   2.219  31.221  0.00  0.00    -0.078 C 
ATOM      3  C3  <0> d   1      28.248   0.747  31.235  0.00  0.00     0.128 C 
ATOM      4  C5  <0> d   1      29.603   0.220  30.721  0.00  0.00     0.052 C 
ATOM      5  C6  <0> d   1      29.296  -0.629  29.469  0.00  0.00     0.010 C 
ATOM      6  C7  <0> d   1      27.818  -1.074  29.671  0.00  0.00     0.002 C 
ATOM      7  C9  <0> d   1      27.833  -2.199  30.705  0.00  0.00    -0.001 C 
ATOM      8  C11 <0> d   1      28.344  -3.499  30.082  0.00  0.00     0.010 C 
ATOM      9  C12 <0> d   1      28.594  -4.503  31.206  0.00  0.00     0.039 C 
ATOM     10  C13 <0> d   1      27.406  -4.592  32.128  0.00  0.00    -0.049 A 
ATOM     11  C14 <0> d   1      27.330  -5.689  32.977  0.00  0.00     0.047 A 
ATOM     12  C15 <0> d   1      26.271  -5.828  33.854  0.00  0.00     0.099 A 
ATOM     13  C17 <0> d   1      25.273  -4.860  33.889  0.00  0.00     0.099 A 
ATOM     14  C19 <0> d   1      25.350  -3.769  33.042  0.00  0.00     0.047 A 
ATOM     15  C20 <0> d   1      26.412  -3.636  32.158  0.00  0.00    -0.044 A 
ATOM     16  C21 <0> d   1      26.426  -2.453  31.234  0.00  0.00     0.024 C 
ATOM     17  C23 <0> d   1      25.983  -1.186  31.967  0.00  0.00     0.010 C 
ATOM     18  C24 <0> d   1      25.890  -0.054  30.941  0.00  0.00     0.014 C 
ATOM     19  C25 <0> d   1      27.189   0.201  30.268  0.00  0.00     0.003 C 
ATOM     20  C26 <0> d   1      26.972   1.223  29.151  0.00  0.00     0.020 C 
ENDROOT
BRANCH   3  21
ATOM     21  O4  <0> d   1      28.001   0.266  32.558  0.00  0.00    -0.377 OA
ATOM     22  H28 <0> d   1      27.087  -0.007  32.713  0.00  0.00     0.211 HD
ENDBRANCH   3  21
BRANCH  13  23
ATOM     23  O18 <0> d   1      24.228  -4.984  34.751  0.00  0.00    -0.358 OA
ATOM     24  H39 <0> d   1      23.483  -4.400  34.553  0.00  0.00     0.217 HD
ENDBRANCH  13  23
BRANCH  12  25
ATOM     25  O16 <0> d   1      26.205  -6.908  34.680  0.00  0.00    -0.358 OA
ATOM     26  H38 <0> d   1      26.276  -6.689  35.619  0.00  0.00     0.217 HD
ENDBRANCH  12  25
TORSDOF 3
ENDMDL
MODEL 116
REMARK CAVERDOCK RESULT:     -10.2      0.000      0.000
REMARK CAVERDOCK CONSTRAINTS:       0.0      0.0      0.0      0.0
REMARK CAVERDOCK TUNNEL: 115    -10.2      3.2    116.1
REMARK  3 active torsions:
REMARK  status: ('A' for Active; 'I' for Inactive)
REMARK    1  A    between atoms: C3_3  and  O4_4 
REMARK    2  A    between atoms: C15_13  and  O16_14 
REMARK    3  A    between atoms: C17_15  and  O18_16 
ROOT
ATOM      1  C1  <0> d   1      23.978  -5.715  35.046  0.00  0.00     0.015 C 
ATOM      2  C2  <0> d   1      24.558  -5.019  34.300  0.00  0.00    -0.078 C 
ATOM      3  C3  <0> d   1      25.285  -4.145  33.364  0.00  0.00     0.128 C 
ATOM      4  C5  <0> d   1      25.047  -4.608  31.912  0.00  0.00     0.052 C 
ATOM      5  C6  <0> d   1      26.432  -4.972  31.336  0.00  0.00     0.010 C 
ATOM      6  C7  <0> d   1      27.427  -4.140  32.199  0.00  0.00     0.002 C 
ATOM      7  C9  <0> d   1      27.348  -2.699  31.696  0.00  0.00    -0.001 C 
ATOM      8  C11 <0> d   1      28.078  -2.551  30.361  0.00  0.00     0.010 C 
ATOM      9  C12 <0> d   1      27.741  -1.179  29.779  0.00  0.00     0.039 C 
ATOM     10  C13 <0> d   1      27.937  -0.093  30.804  0.00  0.00    -0.049 A 
ATOM     11  C14 <0> d   1      28.013   1.217  30.349  0.00  0.00     0.047 A 
ATOM     12  C15 <0> d   1      28.183   2.264  31.236  0.00  0.00     0.099 A 
ATOM     13  C17 <0> d   1      28.277   2.002  32.599  0.00  0.00     0.099 A 
ATOM     14  C19 <0> d   1      28.202   0.697  33.050  0.00  0.00     0.047 A 
ATOM     15  C20 <0> d   1      28.037  -0.352  32.155  0.00  0.00    -0.044 A 
ATOM     16  C21 <0> d   1      28.002  -1.752  32.696  0.00  0.00     0.024 C 
ATOM     17  C23 <0> d   1      27.179  -1.816  33.984  0.00  0.00     0.010 C 
ATOM     18  C24 <0> d   1      27.296  -3.233  34.550  0.00  0.00     0.014 C 
ATOM     19  C25 <0> d   1      26.796  -4.259  33.600  0.00  0.00     0.003 C 
ATOM     20  C26 <0> d   1      27.100  -5.646  34.170  0.00  0.00     0.020 C 
ENDROOT
BRANCH   3  21
ATOM     21  O4  <0> d   1      24.861  -2.790  33.526  0.00  0.00    -0.377 OA
ATOM     22  H28 <0> d   1      24.023  -2.694  33.998  0.00  0.00     0.211 HD
ENDBRANCH   3  21
BRANCH  13  23
ATOM     23  O18 <0> d   1      28.441   3.023  33.483  0.00  0.00    -0.358 OA
ATOM     24  H39 <0> d   1      29.193   2.910  34.079  0.00  0.00     0.217 HD
ENDBRANCH  13  23
BRANCH  12  25
ATOM     25  O16 <0> d   1      28.259   3.542  30.778  0.00  0.00    -0.358 OA
ATOM     26  H38 <0> d   1      28.429   4.198  31.469  0.00  0.00     0.217 HD
ENDBRANCH  12  25
TORSDOF 3
ENDMDL
MODEL 117
REMARK CAVERDOCK RESULT:     -10.1      0.000      0.000
REMARK CAVERDOCK CONSTRAINTS:       0.0      0.0      0.0      0.0
REMARK CAVERDOCK TUNNEL: 116    -10.1      3.2    117.3
REMARK  3 active torsions:
REMARK  status: ('A' for Active; 'I' for Inactive)
REMARK    1  A    between atoms: C3_3  and  O4_4 
REMARK    2  A    between atoms: C15_13  and  O16_14 
REMARK    3  A    between atoms: C17_15  and  O18_16 
ROOT
ATOM      1  C1  <0> d   1      23.980  -5.694  35.236  0.00  0.00     0.015 C 
ATOM      2  C2  <0> d   1      24.577  -5.027  34.476  0.00  0.00    -0.078 C 
ATOM      3  C3  <0> d   1      25.325  -4.191  33.524  0.00  0.00     0.128 C 
ATOM      4  C5  <0> d   1      25.132  -4.718  32.088  0.00  0.00     0.052 C 
ATOM      5  C6  <0> d   1      26.534  -5.097  31.567  0.00  0.00     0.010 C 
ATOM      6  C7  <0> d   1      27.500  -4.223  32.420  0.00  0.00     0.002 C 
ATOM      7  C9  <0> d   1      27.427  -2.805  31.854  0.00  0.00    -0.001 C 
ATOM      8  C11 <0> d   1      28.195  -2.711  30.534  0.00  0.00     0.010 C 
ATOM      9  C12 <0> d   1      27.867  -1.368  29.884  0.00  0.00     0.039 C 
ATOM     10  C13 <0> d   1      28.028  -0.237  30.866  0.00  0.00    -0.049 A 
ATOM     11  C14 <0> d   1      28.110   1.053  30.355  0.00  0.00     0.047 A 
ATOM     12  C15 <0> d   1      28.250   2.138  31.201  0.00  0.00     0.099 A 
ATOM     13  C17 <0> d   1      28.307   1.936  32.576  0.00  0.00     0.099 A 
ATOM     14  C19 <0> d   1      28.226   0.651  33.082  0.00  0.00     0.047 A 
ATOM     15  C20 <0> d   1      28.091  -0.436  32.229  0.00  0.00    -0.044 A 
ATOM     16  C21 <0> d   1      28.048  -1.811  32.829  0.00  0.00     0.024 C 
ATOM     17  C23 <0> d   1      27.189  -1.824  34.095  0.00  0.00     0.010 C 
ATOM     18  C24 <0> d   1      27.298  -3.214  34.725  0.00  0.00     0.014 C 
ATOM     19  C25 <0> d   1      26.830  -4.285  33.808  0.00  0.00     0.003 C 
ATOM     20  C26 <0> d   1      27.125  -5.644  34.446  0.00  0.00     0.020 C 
ENDROOT
BRANCH   3  21
ATOM     21  O4  <0> d   1      24.890  -2.833  33.615  0.00  0.00    -0.377 OA
ATOM     22  H28 <0> d   1      24.688  -2.544  34.515  0.00  0.00     0.211 HD
ENDBRANCH   3  21
BRANCH  13  23
ATOM     23  O18 <0> d   1      28.440   2.996  33.418  0.00  0.00    -0.358 OA
ATOM     24  H39 <0> d   1      28.893   3.755  33.028  0.00  0.00     0.217 HD
ENDBRANCH  13  23
BRANCH  12  25
ATOM     25  O16 <0> d   1      28.332   3.396  30.690  0.00  0.00    -0.358 OA
ATOM     26  H38 <0> d   1      29.237   3.725  30.600  0.00  0.00     0.217 HD
ENDBRANCH  12  25
TORSDOF 3
ENDMDL
MODEL 118
REMARK CAVERDOCK RESULT:     -10.2      0.000      0.000
REMARK CAVERDOCK CONSTRAINTS:       0.0      0.0      0.0      0.0
REMARK CAVERDOCK TUNNEL: 117    -10.2      3.2    118.3
REMARK  3 active torsions:
REMARK  status: ('A' for Active; 'I' for Inactive)
REMARK    1  A    between atoms: C3_3  and  O4_4 
REMARK    2  A    between atoms: C15_13  and  O16_14 
REMARK    3  A    between atoms: C17_15  and  O18_16 
ROOT
ATOM      1  C1  <0> d   1      28.331   3.149  31.082  0.00  0.00     0.015 C 
ATOM      2  C2  <0> d   1      28.279   1.979  31.161  0.00  0.00    -0.078 C 
ATOM      3  C3  <0> d   1      28.212   0.512  31.261  0.00  0.00     0.128 C 
ATOM      4  C5  <0> d   1      29.559  -0.111  30.841  0.00  0.00     0.052 C 
ATOM      5  C6  <0> d   1      29.263  -1.017  29.627  0.00  0.00     0.010 C 
ATOM      6  C7  <0> d   1      27.756  -1.376  29.785  0.00  0.00     0.002 C 
ATOM      7  C9  <0> d   1      27.668  -2.436  30.882  0.00  0.00    -0.001 C 
ATOM      8  C11 <0> d   1      28.137  -3.795  30.359  0.00  0.00     0.010 C 
ATOM      9  C12 <0> d   1      28.286  -4.741  31.549  0.00  0.00     0.039 C 
ATOM     10  C13 <0> d   1      27.056  -4.716  32.419  0.00  0.00    -0.049 A 
ATOM     11  C14 <0> d   1      26.887  -5.755  33.326  0.00  0.00     0.047 A 
ATOM     12  C15 <0> d   1      25.785  -5.789  34.160  0.00  0.00     0.099 A 
ATOM     13  C17 <0> d   1      24.838  -4.773  34.093  0.00  0.00     0.099 A 
ATOM     14  C19 <0> d   1      25.008  -3.740  33.189  0.00  0.00     0.047 A 
ATOM     15  C20 <0> d   1      26.113  -3.712  32.348  0.00  0.00    -0.044 A 
ATOM     16  C21 <0> d   1      26.228  -2.588  31.359  0.00  0.00     0.024 C 
ATOM     17  C23 <0> d   1      25.820  -1.259  31.997  0.00  0.00     0.010 C 
ATOM     18  C24 <0> d   1      25.831  -0.188  30.905  0.00  0.00     0.014 C 
ATOM     19  C25 <0> d   1      27.169  -0.038  30.279  0.00  0.00     0.003 C 
ATOM     20  C26 <0> d   1      27.054   0.925  29.096  0.00  0.00     0.020 C 
ENDROOT
BRANCH   3  21
ATOM     21  O4  <0> d   1      27.884   0.124  32.597  0.00  0.00    -0.377 OA
ATOM     22  H28 <0> d   1      27.854   0.860  33.223  0.00  0.00     0.211 HD
ENDBRANCH   3  21
BRANCH  13  23
ATOM     23  O18 <0> d   1      23.752  -4.793  34.911  0.00  0.00    -0.358 OA
ATOM     24  H39 <0> d   1      22.962  -5.178  34.508  0.00  0.00     0.217 HD
ENDBRANCH  13  23
BRANCH  12  25
ATOM     25  O16 <0> d   1      25.628  -6.813  35.042  0.00  0.00    -0.358 OA
ATOM     26  H38 <0> d   1      26.411  -7.372  35.139  0.00  0.00     0.217 HD
ENDBRANCH  12  25
TORSDOF 3
ENDMDL
MODEL 119
REMARK CAVERDOCK RESULT:      -9.8      0.000      0.000
REMARK CAVERDOCK CONSTRAINTS:       0.0      0.0      0.0      0.0
REMARK CAVERDOCK TUNNEL: 118     -9.8      3.2    119.4
REMARK  3 active torsions:
REMARK  status: ('A' for Active; 'I' for Inactive)
REMARK    1  A    between atoms: C3_3  and  O4_4 
REMARK    2  A    between atoms: C15_13  and  O16_14 
REMARK    3  A    between atoms: C17_15  and  O18_16 
ROOT
ATOM      1  C1  <0> d   1      23.853  -5.765  35.408  0.00  0.00     0.015 C 
ATOM      2  C2  <0> d   1      24.482  -5.135  34.643  0.00  0.00    -0.078 C 
ATOM      3  C3  <0> d   1      25.271  -4.344  33.684  0.00  0.00     0.128 C 
ATOM      4  C5  <0> d   1      25.155  -4.952  32.272  0.00  0.00     0.052 C 
ATOM      5  C6  <0> d   1      26.585  -5.344  31.844  0.00  0.00     0.010 C 
ATOM      6  C7  <0> d   1      27.499  -4.413  32.694  0.00  0.00     0.002 C 
ATOM      7  C9  <0> d   1      27.444  -3.030  32.046  0.00  0.00    -0.001 C 
ATOM      8  C11 <0> d   1      28.276  -3.001  30.763  0.00  0.00     0.010 C 
ATOM      9  C12 <0> d   1      27.971  -1.700  30.023  0.00  0.00     0.039 C 
ATOM     10  C13 <0> d   1      28.072  -0.514  30.947  0.00  0.00    -0.049 A 
ATOM     11  C14 <0> d   1      28.170   0.746  30.370  0.00  0.00     0.047 A 
ATOM     12  C15 <0> d   1      28.258   1.878  31.160  0.00  0.00     0.099 A 
ATOM     13  C17 <0> d   1      28.246   1.753  32.545  0.00  0.00     0.099 A 
ATOM     14  C19 <0> d   1      28.151   0.498  33.117  0.00  0.00     0.047 A 
ATOM     15  C20 <0> d   1      28.068  -0.637  32.321  0.00  0.00    -0.044 A 
ATOM     16  C21 <0> d   1      28.006  -1.977  32.994  0.00  0.00     0.024 C 
ATOM     17  C23 <0> d   1      27.084  -1.929  34.214  0.00  0.00     0.010 C 
ATOM     18  C24 <0> d   1      27.172  -3.281  34.926  0.00  0.00     0.014 C 
ATOM     19  C25 <0> d   1      26.761  -4.405  34.048  0.00  0.00     0.003 C 
ATOM     20  C26 <0> d   1      27.034  -5.724  34.774  0.00  0.00     0.020 C 
ENDROOT
BRANCH   3  21
ATOM     21  O4  <0> d   1      24.821  -2.988  33.677  0.00  0.00    -0.377 OA
ATOM     22  H28 <0> d   1      24.587  -2.656  32.799  0.00  0.00     0.211 HD
ENDBRANCH   3  21
BRANCH  13  23
ATOM     23  O18 <0> d   1      28.328   2.859  33.333  0.00  0.00    -0.358 OA
ATOM     24  H39 <0> d   1      27.476   3.278  33.513  0.00  0.00     0.217 HD
ENDBRANCH  13  23
BRANCH  12  25
ATOM     25  O16 <0> d   1      28.355   3.106  30.584  0.00  0.00    -0.358 OA
ATOM     26  H38 <0> d   1      28.375   3.837  31.217  0.00  0.00     0.217 HD
ENDBRANCH  12  25
TORSDOF 3
ENDMDL
MODEL 120
REMARK CAVERDOCK RESULT:      -9.5      0.000      0.000
REMARK CAVERDOCK CONSTRAINTS:       0.0      0.0      0.0      0.0
REMARK CAVERDOCK TUNNEL: 119     -9.5      3.2    120.6
REMARK  3 active torsions:
REMARK  status: ('A' for Active; 'I' for Inactive)
REMARK    1  A    between atoms: C3_3  and  O4_4 
REMARK    2  A    between atoms: C15_13  and  O16_14 
REMARK    3  A    between atoms: C17_15  and  O18_16 
ROOT
ATOM      1  C1  <0> d   1      23.910  -5.981  35.283  0.00  0.00     0.015 C 
ATOM      2  C2  <0> d   1      24.573  -5.361  34.538  0.00  0.00    -0.078 C 
ATOM      3  C3  <0> d   1      25.404  -4.583  33.604  0.00  0.00     0.128 C 
ATOM      4  C5  <0> d   1      25.444  -5.274  32.226  0.00  0.00     0.052 C 
ATOM      5  C6  <0> d   1      26.924  -5.610  31.948  0.00  0.00     0.010 C 
ATOM      6  C7  <0> d   1      27.711  -4.584  32.815  0.00  0.00     0.002 C 
ATOM      7  C9  <0> d   1      27.645  -3.244  32.082  0.00  0.00    -0.001 C 
ATOM      8  C11 <0> d   1      28.585  -3.241  30.877  0.00  0.00     0.010 C 
ATOM      9  C12 <0> d   1      28.283  -2.002  30.036  0.00  0.00     0.039 C 
ATOM     10  C13 <0> d   1      28.242  -0.763  30.892  0.00  0.00    -0.049 A 
ATOM     11  C14 <0> d   1      28.327   0.467  30.250  0.00  0.00     0.047 A 
ATOM     12  C15 <0> d   1      28.288   1.644  30.975  0.00  0.00     0.099 A 
ATOM     13  C17 <0> d   1      28.159   1.596  32.358  0.00  0.00     0.099 A 
ATOM     14  C19 <0> d   1      28.076   0.371  32.995  0.00  0.00     0.047 A 
ATOM     15  C20 <0> d   1      28.122  -0.809  32.265  0.00  0.00    -0.044 A 
ATOM     16  C21 <0> d   1      28.067  -2.110  33.010  0.00  0.00     0.024 C 
ATOM     17  C23 <0> d   1      27.039  -2.046  34.142  0.00  0.00     0.010 C 
ATOM     18  C24 <0> d   1      27.131  -3.349  34.938  0.00  0.00     0.014 C 
ATOM     19  C25 <0> d   1      26.856  -4.541  34.097  0.00  0.00     0.003 C 
ATOM     20  C26 <0> d   1      27.129  -5.800  34.923  0.00  0.00     0.020 C 
ENDROOT
BRANCH   3  21
ATOM     21  O4  <0> d   1      24.888  -3.256  33.476  0.00  0.00    -0.377 OA
ATOM     22  H28 <0> d   1      25.354  -2.715  32.824  0.00  0.00     0.211 HD
ENDBRANCH   3  21
BRANCH  13  23
ATOM     23  O18 <0> d   1      28.115   2.747  33.082  0.00  0.00    -0.358 OA
ATOM     24  H39 <0> d   1      27.904   3.533  32.560  0.00  0.00     0.217 HD
ENDBRANCH  13  23
BRANCH  12  25
ATOM     25  O16 <0> d   1      28.375   2.842  30.336  0.00  0.00    -0.358 OA
ATOM     26  H38 <0> d   1      29.135   2.917  29.744  0.00  0.00     0.217 HD
ENDBRANCH  12  25
TORSDOF 3
ENDMDL
MODEL 121
REMARK CAVERDOCK RESULT:     -10.4      0.000      0.000
REMARK CAVERDOCK CONSTRAINTS:       0.0      0.0      0.0      0.0
REMARK CAVERDOCK TUNNEL: 120    -10.4      3.3    121.2
REMARK  3 active torsions:
REMARK  status: ('A' for Active; 'I' for Inactive)
REMARK    1  A    between atoms: C3_3  and  O4_4 
REMARK    2  A    between atoms: C15_13  and  O16_14 
REMARK    3  A    between atoms: C17_15  and  O18_16 
ROOT
ATOM      1  C1  <0> d   1      28.616   2.773  31.599  0.00  0.00     0.015 C 
ATOM      2  C2  <0> d   1      28.446   1.611  31.612  0.00  0.00    -0.078 C 
ATOM      3  C3  <0> d   1      28.233   0.154  31.629  0.00  0.00     0.128 C 
ATOM      4  C5  <0> d   1      29.466  -0.570  31.052  0.00  0.00     0.052 C 
ATOM      5  C6  <0> d   1      28.975  -1.355  29.817  0.00  0.00     0.010 C 
ATOM      6  C7  <0> d   1      27.457  -1.571  30.090  0.00  0.00     0.002 C 
ATOM      7  C9  <0> d   1      27.349  -2.691  31.125  0.00  0.00    -0.001 C 
ATOM      8  C11 <0> d   1      27.625  -4.049  30.480  0.00  0.00     0.010 C 
ATOM      9  C12 <0> d   1      27.772  -5.086  31.593  0.00  0.00     0.039 C 
ATOM     10  C13 <0> d   1      26.629  -4.998  32.570  0.00  0.00    -0.049 A 
ATOM     11  C14 <0> d   1      26.427  -6.075  33.424  0.00  0.00     0.047 A 
ATOM     12  C15 <0> d   1      25.401  -6.056  34.351  0.00  0.00     0.099 A 
ATOM     13  C17 <0> d   1      24.566  -4.948  34.431  0.00  0.00     0.099 A 
ATOM     14  C19 <0> d   1      24.769  -3.877  33.580  0.00  0.00     0.047 A 
ATOM     15  C20 <0> d   1      25.796  -3.902  32.646  0.00  0.00    -0.044 A 
ATOM     16  C21 <0> d   1      25.946  -2.730  31.720  0.00  0.00     0.024 C 
ATOM     17  C23 <0> d   1      25.737  -1.414  32.471  0.00  0.00     0.010 C 
ATOM     18  C24 <0> d   1      25.769  -0.276  31.449  0.00  0.00     0.014 C 
ATOM     19  C25 <0> d   1      27.059  -0.218  30.714  0.00  0.00     0.003 C 
ATOM     20  C26 <0> d   1      26.948   0.831  29.607  0.00  0.00     0.020 C 
ENDROOT
BRANCH   3  21
ATOM     21  O4  <0> d   1      27.979  -0.290  32.963  0.00  0.00    -0.377 OA
ATOM     22  H28 <0> d   1      28.712  -0.779  33.361  0.00  0.00     0.211 HD
ENDBRANCH   3  21
BRANCH  13  23
ATOM     23  O18 <0> d   1      23.556  -4.915  35.342  0.00  0.00    -0.358 OA
ATOM     24  H39 <0> d   1      22.853  -5.556  35.173  0.00  0.00     0.217 HD
ENDBRANCH  13  23
BRANCH  12  25
ATOM     25  O16 <0> d   1      25.211  -7.118  35.181  0.00  0.00    -0.358 OA
ATOM     26  H38 <0> d   1      24.286  -7.269  35.419  0.00  0.00     0.217 HD
ENDBRANCH  12  25
TORSDOF 3
ENDMDL
MODEL 122
REMARK CAVERDOCK RESULT:     -10.5      0.000      0.000
REMARK CAVERDOCK CONSTRAINTS:       0.0      0.0      0.0      0.0
REMARK CAVERDOCK TUNNEL: 121    -10.5      3.3    122.8
REMARK  3 active torsions:
REMARK  status: ('A' for Active; 'I' for Inactive)
REMARK    1  A    between atoms: C3_3  and  O4_4 
REMARK    2  A    between atoms: C15_13  and  O16_14 
REMARK    3  A    between atoms: C17_15  and  O18_16 
ROOT
ATOM      1  C1  <0> d   1      28.556   2.641  31.703  0.00  0.00     0.015 C 
ATOM      2  C2  <0> d   1      28.365   1.483  31.726  0.00  0.00    -0.078 C 
ATOM      3  C3  <0> d   1      28.126   0.031  31.756  0.00  0.00     0.128 C 
ATOM      4  C5  <0> d   1      29.350  -0.721  31.195  0.00  0.00     0.052 C 
ATOM      5  C6  <0> d   1      28.853  -1.510  29.964  0.00  0.00     0.010 C 
ATOM      6  C7  <0> d   1      27.330  -1.695  30.228  0.00  0.00     0.002 C 
ATOM      7  C9  <0> d   1      27.194  -2.803  31.272  0.00  0.00    -0.001 C 
ATOM      8  C11 <0> d   1      27.451  -4.173  30.644  0.00  0.00     0.010 C 
ATOM      9  C12 <0> d   1      27.571  -5.201  31.767  0.00  0.00     0.039 C 
ATOM     10  C13 <0> d   1      26.423  -5.083  32.735  0.00  0.00    -0.049 A 
ATOM     11  C14 <0> d   1      26.195  -6.147  33.598  0.00  0.00     0.047 A 
ATOM     12  C15 <0> d   1      25.163  -6.101  34.517  0.00  0.00     0.099 A 
ATOM     13  C17 <0> d   1      24.347  -4.977  34.580  0.00  0.00     0.099 A 
ATOM     14  C19 <0> d   1      24.575  -3.918  33.719  0.00  0.00     0.047 A 
ATOM     15  C20 <0> d   1      25.609  -3.971  32.793  0.00  0.00    -0.044 A 
ATOM     16  C21 <0> d   1      25.787  -2.811  31.857  0.00  0.00     0.024 C 
ATOM     17  C23 <0> d   1      25.596  -1.484  32.594  0.00  0.00     0.010 C 
ATOM     18  C24 <0> d   1      25.656  -0.357  31.561  0.00  0.00     0.014 C 
ATOM     19  C25 <0> d   1      26.952  -0.330  30.836  0.00  0.00     0.003 C 
ATOM     20  C26 <0> d   1      26.868   0.710  29.717  0.00  0.00     0.020 C 
ENDROOT
BRANCH   3  21
ATOM     21  O4  <0> d   1      27.854  -0.396  33.092  0.00  0.00    -0.377 OA
ATOM     22  H28 <0> d   1      27.959   0.299  33.756  0.00  0.00     0.211 HD
ENDBRANCH   3  21
BRANCH  13  23
ATOM     23  O18 <0> d   1      23.331  -4.917  35.483  0.00  0.00    -0.358 OA
ATOM     24  H39 <0> d   1      23.621  -4.960  36.404  0.00  0.00     0.217 HD
ENDBRANCH  13  23
BRANCH  12  25
ATOM     25  O16 <0> d   1      24.947  -7.151  35.355  0.00  0.00    -0.358 OA
ATOM     26  H38 <0> d   1      25.556  -7.185  36.106  0.00  0.00     0.217 HD
ENDBRANCH  12  25
TORSDOF 3
ENDMDL
MODEL 123
REMARK CAVERDOCK RESULT:     -10.5      0.000      0.000
REMARK CAVERDOCK CONSTRAINTS:       0.0      0.0      0.0      0.0
REMARK CAVERDOCK TUNNEL: 122    -10.5      3.3    123.4
REMARK  3 active torsions:
REMARK  status: ('A' for Active; 'I' for Inactive)
REMARK    1  A    between atoms: C3_3  and  O4_4 
REMARK    2  A    between atoms: C15_13  and  O16_14 
REMARK    3  A    between atoms: C17_15  and  O18_16 
ROOT
ATOM      1  C1  <0> d   1      28.471   2.553  31.541  0.00  0.00     0.015 C 
ATOM      2  C2  <0> d   1      28.313   1.392  31.609  0.00  0.00    -0.078 C 
ATOM      3  C3  <0> d   1      28.114  -0.064  31.696  0.00  0.00     0.128 C 
ATOM      4  C5  <0> d   1      29.384  -0.803  31.227  0.00  0.00     0.052 C 
ATOM      5  C6  <0> d   1      28.968  -1.662  30.014  0.00  0.00     0.010 C 
ATOM      6  C7  <0> d   1      27.440  -1.882  30.216  0.00  0.00     0.002 C 
ATOM      7  C9  <0> d   1      27.288  -2.944  31.305  0.00  0.00    -0.001 C 
ATOM      8  C11 <0> d   1      27.613  -4.333  30.753  0.00  0.00     0.010 C 
ATOM      9  C12 <0> d   1      27.710  -5.305  31.927  0.00  0.00     0.039 C 
ATOM     10  C13 <0> d   1      26.515  -5.178  32.836  0.00  0.00    -0.049 A 
ATOM     11  C14 <0> d   1      26.278  -6.209  33.736  0.00  0.00     0.047 A 
ATOM     12  C15 <0> d   1      25.203  -6.152  34.605  0.00  0.00     0.099 A 
ATOM     13  C17 <0> d   1      24.353  -5.052  34.578  0.00  0.00     0.099 A 
ATOM     14  C19 <0> d   1      24.591  -4.027  33.680  0.00  0.00     0.047 A 
ATOM     15  C20 <0> d   1      25.667  -4.090  32.805  0.00  0.00    -0.044 A 
ATOM     16  C21 <0> d   1      25.855  -2.969  31.825  0.00  0.00     0.024 C 
ATOM     17  C23 <0> d   1      25.592  -1.617  32.489  0.00  0.00     0.010 C 
ATOM     18  C24 <0> d   1      25.668  -0.537  31.408  0.00  0.00     0.014 C 
ATOM     19  C25 <0> d   1      26.995  -0.502  30.742  0.00  0.00     0.003 C 
ATOM     20  C26 <0> d   1      26.934   0.483  29.573  0.00  0.00     0.020 C 
ENDROOT
BRANCH   3  21
ATOM     21  O4  <0> d   1      27.792  -0.438  33.038  0.00  0.00    -0.377 OA
ATOM     22  H28 <0> d   1      28.225   0.104  33.711  0.00  0.00     0.211 HD
ENDBRANCH   3  21
BRANCH  13  23
ATOM     23  O18 <0> d   1      23.295  -4.983  35.430  0.00  0.00    -0.358 OA
ATOM     24  H39 <0> d   1      22.871  -4.115  35.461  0.00  0.00     0.217 HD
ENDBRANCH  13  23
BRANCH  12  25
ATOM     25  O16 <0> d   1      24.979  -7.169  35.481  0.00  0.00    -0.358 OA
ATOM     26  H38 <0> d   1      25.269  -8.034  35.161  0.00  0.00     0.217 HD
ENDBRANCH  12  25
TORSDOF 3
ENDMDL
MODEL 124
REMARK CAVERDOCK RESULT:      -8.9      0.000      0.000
REMARK CAVERDOCK CONSTRAINTS:       0.0      0.0      0.0      0.0
REMARK CAVERDOCK TUNNEL: 123     -8.9      3.3    124.5
REMARK  3 active torsions:
REMARK  status: ('A' for Active; 'I' for Inactive)
REMARK    1  A    between atoms: C3_3  and  O4_4 
REMARK    2  A    between atoms: C15_13  and  O16_14 
REMARK    3  A    between atoms: C17_15  and  O18_16 
ROOT
ATOM      1  C1  <0> d   1      24.448  -6.720  35.921  0.00  0.00     0.015 C 
ATOM      2  C2  <0> d   1      25.013  -6.131  35.076  0.00  0.00    -0.078 C 
ATOM      3  C3  <0> d   1      25.720  -5.393  34.017  0.00  0.00     0.128 C 
ATOM      4  C5  <0> d   1      25.812  -6.253  32.741  0.00  0.00     0.052 C 
ATOM      5  C6  <0> d   1      27.315  -6.446  32.450  0.00  0.00     0.010 C 
ATOM      6  C7  <0> d   1      27.991  -5.227  33.145  0.00  0.00     0.002 C 
ATOM      7  C9  <0> d   1      27.744  -4.015  32.247  0.00  0.00    -0.001 C 
ATOM      8  C11 <0> d   1      28.649  -4.063  31.015  0.00  0.00     0.010 C 
ATOM      9  C12 <0> d   1      28.177  -2.992  30.033  0.00  0.00     0.039 C 
ATOM     10  C13 <0> d   1      28.006  -1.663  30.720  0.00  0.00    -0.049 A 
ATOM     11  C14 <0> d   1      27.925  -0.530  29.921  0.00  0.00     0.047 A 
ATOM     12  C15 <0> d   1      27.759   0.721  30.487  0.00  0.00     0.099 A 
ATOM     13  C17 <0> d   1      27.670   0.845  31.869  0.00  0.00     0.099 A 
ATOM     14  C19 <0> d   1      27.752  -0.285  32.663  0.00  0.00     0.047 A 
ATOM     15  C20 <0> d   1      27.924  -1.538  32.091  0.00  0.00    -0.044 A 
ATOM     16  C21 <0> d   1      28.046  -2.726  33.002  0.00  0.00     0.024 C 
ATOM     17  C23 <0> d   1      27.045  -2.632  34.155  0.00  0.00     0.010 C 
ATOM     18  C24 <0> d   1      27.314  -3.796  35.110  0.00  0.00     0.014 C 
ATOM     19  C25 <0> d   1      27.167  -5.114  34.443  0.00  0.00     0.003 C 
ATOM     20  C26 <0> d   1      27.611  -6.210  35.415  0.00  0.00     0.020 C 
ENDROOT
BRANCH   3  21
ATOM     21  O4  <0> d   1      25.043  -4.165  33.738  0.00  0.00    -0.377 OA
ATOM     22  H28 <0> d   1      24.462  -4.203  32.967  0.00  0.00     0.211 HD
ENDBRANCH   3  21
BRANCH  13  23
ATOM     23  O18 <0> d   1      27.503   2.070  32.438  0.00  0.00    -0.358 OA
ATOM     24  H39 <0> d   1      27.046   2.707  31.873  0.00  0.00     0.217 HD
ENDBRANCH  13  23
BRANCH  12  25
ATOM     25  O16 <0> d   1      27.684   1.825  29.695  0.00  0.00    -0.358 OA
ATOM     26  H38 <0> d   1      27.190   2.557  30.087  0.00  0.00     0.217 HD
ENDBRANCH  12  25
TORSDOF 3
ENDMDL
MODEL 125
REMARK CAVERDOCK RESULT:     -10.7      0.000      0.000
REMARK CAVERDOCK CONSTRAINTS:       0.0      0.0      0.0      0.0
REMARK CAVERDOCK TUNNEL: 124    -10.7      3.3    125.5
REMARK  3 active torsions:
REMARK  status: ('A' for Active; 'I' for Inactive)
REMARK    1  A    between atoms: C3_3  and  O4_4 
REMARK    2  A    between atoms: C15_13  and  O16_14 
REMARK    3  A    between atoms: C17_15  and  O18_16 
ROOT
ATOM      1  C1  <0> d   1      28.408   2.193  31.217  0.00  0.00     0.015 C 
ATOM      2  C2  <0> d   1      28.249   1.042  31.382  0.00  0.00    -0.078 C 
ATOM      3  C3  <0> d   1      28.050  -0.402  31.589  0.00  0.00     0.128 C 
ATOM      4  C5  <0> d   1      29.325  -1.176  31.196  0.00  0.00     0.052 C 
ATOM      5  C6  <0> d   1      28.921  -2.134  30.055  0.00  0.00     0.010 C 
ATOM      6  C7  <0> d   1      27.391  -2.338  30.261  0.00  0.00     0.002 C 
ATOM      7  C9  <0> d   1      27.229  -3.306  31.434  0.00  0.00    -0.001 C 
ATOM      8  C11 <0> d   1      27.560  -4.736  31.004  0.00  0.00     0.010 C 
ATOM      9  C12 <0> d   1      27.647  -5.605  32.257  0.00  0.00     0.039 C 
ATOM     10  C13 <0> d   1      26.443  -5.404  33.141  0.00  0.00    -0.049 A 
ATOM     11  C14 <0> d   1      26.198  -6.356  34.122  0.00  0.00     0.047 A 
ATOM     12  C15 <0> d   1      25.116  -6.228  34.973  0.00  0.00     0.099 A 
ATOM     13  C17 <0> d   1      24.266  -5.135  34.846  0.00  0.00     0.099 A 
ATOM     14  C19 <0> d   1      24.511  -4.189  33.867  0.00  0.00     0.047 A 
ATOM     15  C20 <0> d   1      25.596  -4.324  33.011  0.00  0.00    -0.044 A 
ATOM     16  C21 <0> d   1      25.792  -3.289  31.941  0.00  0.00     0.024 C 
ATOM     17  C23 <0> d   1      25.522  -1.885  32.487  0.00  0.00     0.010 C 
ATOM     18  C24 <0> d   1      25.608  -0.900  31.320  0.00  0.00     0.014 C 
ATOM     19  C25 <0> d   1      26.940  -0.920  30.665  0.00  0.00     0.003 C 
ATOM     20  C26 <0> d   1      26.889  -0.037  29.417  0.00  0.00     0.020 C 
ENDROOT
BRANCH   3  21
ATOM     21  O4  <0> d   1      27.716  -0.662  32.954  0.00  0.00    -0.377 OA
ATOM     22  H28 <0> d   1      26.782  -0.526  33.163  0.00  0.00     0.211 HD
ENDBRANCH   3  21
BRANCH  13  23
ATOM     23  O18 <0> d   1      23.200  -4.995  35.680  0.00  0.00    -0.358 OA
ATOM     24  H39 <0> d   1      22.379  -4.751  35.232  0.00  0.00     0.217 HD
ENDBRANCH  13  23
BRANCH  12  25
ATOM     25  O16 <0> d   1      24.884  -7.167  35.929  0.00  0.00    -0.358 OA
ATOM     26  H38 <0> d   1      25.331  -6.992  36.769  0.00  0.00     0.217 HD
ENDBRANCH  12  25
TORSDOF 3
ENDMDL
MODEL 126
REMARK CAVERDOCK RESULT:     -10.8      0.000      0.000
REMARK CAVERDOCK CONSTRAINTS:       0.0      0.0      0.0      0.0
REMARK CAVERDOCK TUNNEL: 125    -10.8      3.3    126.3
REMARK  3 active torsions:
REMARK  status: ('A' for Active; 'I' for Inactive)
REMARK    1  A    between atoms: C3_3  and  O4_4 
REMARK    2  A    between atoms: C15_13  and  O16_14 
REMARK    3  A    between atoms: C17_15  and  O18_16 
ROOT
ATOM      1  C1  <0> d   1      28.458   2.070  31.135  0.00  0.00     0.015 C 
ATOM      2  C2  <0> d   1      28.295   0.922  31.321  0.00  0.00    -0.078 C 
ATOM      3  C3  <0> d   1      28.090  -0.517  31.555  0.00  0.00     0.128 C 
ATOM      4  C5  <0> d   1      29.370  -1.300  31.202  0.00  0.00     0.052 C 
ATOM      5  C6  <0> d   1      28.986  -2.282  30.075  0.00  0.00     0.010 C 
ATOM      6  C7  <0> d   1      27.452  -2.480  30.257  0.00  0.00     0.002 C 
ATOM      7  C9  <0> d   1      27.268  -3.422  31.447  0.00  0.00    -0.001 C 
ATOM      8  C11 <0> d   1      27.604  -4.861  31.054  0.00  0.00     0.010 C 
ATOM      9  C12 <0> d   1      27.666  -5.704  32.326  0.00  0.00     0.039 C 
ATOM     10  C13 <0> d   1      26.447  -5.482  33.183  0.00  0.00    -0.049 A 
ATOM     11  C14 <0> d   1      26.182  -6.412  34.180  0.00  0.00     0.047 A 
ATOM     12  C15 <0> d   1      25.084  -6.265  35.008  0.00  0.00     0.099 A 
ATOM     13  C17 <0> d   1      24.238  -5.174  34.842  0.00  0.00     0.099 A 
ATOM     14  C19 <0> d   1      24.503  -4.250  33.847  0.00  0.00     0.047 A 
ATOM     15  C20 <0> d   1      25.603  -4.404  33.014  0.00  0.00    -0.044 A 
ATOM     16  C21 <0> d   1      25.821  -3.392  31.927  0.00  0.00     0.024 C 
ATOM     17  C23 <0> d   1      25.543  -1.977  32.438  0.00  0.00     0.010 C 
ATOM     18  C24 <0> d   1      25.652  -1.017  31.251  0.00  0.00     0.014 C 
ATOM     19  C25 <0> d   1      26.997  -1.053  30.622  0.00  0.00     0.003 C 
ATOM     20  C26 <0> d   1      26.970  -0.197  29.355  0.00  0.00     0.020 C 
ENDROOT
BRANCH   3  21
ATOM     21  O4  <0> d   1      27.730  -0.747  32.919  0.00  0.00    -0.377 OA
ATOM     22  H28 <0> d   1      27.976  -1.622  33.248  0.00  0.00     0.211 HD
ENDBRANCH   3  21
BRANCH  13  23
ATOM     23  O18 <0> d   1      23.157  -5.016  35.652  0.00  0.00    -0.358 OA
ATOM     24  H39 <0> d   1      22.866  -4.099  35.745  0.00  0.00     0.217 HD
ENDBRANCH  13  23
BRANCH  12  25
ATOM     25  O16 <0> d   1      24.833  -7.184  35.979  0.00  0.00    -0.358 OA
ATOM     26  H38 <0> d   1      25.579  -7.770  36.168  0.00  0.00     0.217 HD
ENDBRANCH  12  25
TORSDOF 3
ENDMDL
MODEL 127
REMARK CAVERDOCK RESULT:     -10.9      0.000      0.000
REMARK CAVERDOCK CONSTRAINTS:       0.0      0.0      0.0      0.0
REMARK CAVERDOCK TUNNEL: 126    -10.9      3.3    127.2
REMARK  3 active torsions:
REMARK  status: ('A' for Active; 'I' for Inactive)
REMARK    1  A    between atoms: C3_3  and  O4_4 
REMARK    2  A    between atoms: C15_13  and  O16_14 
REMARK    3  A    between atoms: C17_15  and  O18_16 
ROOT
ATOM      1  C1  <0> d   1      28.517   1.874  30.997  0.00  0.00     0.015 C 
ATOM      2  C2  <0> d   1      28.341   0.737  31.231  0.00  0.00    -0.078 C 
ATOM      3  C3  <0> d   1      28.121  -0.689  31.525  0.00  0.00     0.128 C 
ATOM      4  C5  <0> d   1      29.396  -1.498  31.215  0.00  0.00     0.052 C 
ATOM      5  C6  <0> d   1      29.011  -2.524  30.128  0.00  0.00     0.010 C 
ATOM      6  C7  <0> d   1      27.474  -2.700  30.307  0.00  0.00     0.002 C 
ATOM      7  C9  <0> d   1      27.272  -3.589  31.534  0.00  0.00    -0.001 C 
ATOM      8  C11 <0> d   1      27.597  -5.046  31.206  0.00  0.00     0.010 C 
ATOM      9  C12 <0> d   1      27.642  -5.834  32.513  0.00  0.00     0.039 C 
ATOM     10  C13 <0> d   1      26.419  -5.565  33.351  0.00  0.00    -0.049 A 
ATOM     11  C14 <0> d   1      26.138  -6.449  34.385  0.00  0.00     0.047 A 
ATOM     12  C15 <0> d   1      25.036  -6.257  35.197  0.00  0.00     0.099 A 
ATOM     13  C17 <0> d   1      24.202  -5.166  34.978  0.00  0.00     0.099 A 
ATOM     14  C19 <0> d   1      24.482  -4.287  33.947  0.00  0.00     0.047 A 
ATOM     15  C20 <0> d   1      25.587  -4.487  33.130  0.00  0.00    -0.044 A 
ATOM     16  C21 <0> d   1      25.822  -3.525  32.002  0.00  0.00     0.024 C 
ATOM     17  C23 <0> d   1      25.554  -2.087  32.449  0.00  0.00     0.010 C 
ATOM     18  C24 <0> d   1      25.680  -1.180  31.224  0.00  0.00     0.014 C 
ATOM     19  C25 <0> d   1      27.029  -1.255  30.607  0.00  0.00     0.003 C 
ATOM     20  C26 <0> d   1      27.020  -0.453  29.304  0.00  0.00     0.020 C 
ENDROOT
BRANCH   3  21
ATOM     21  O4  <0> d   1      27.749  -0.857  32.895  0.00  0.00    -0.377 OA
ATOM     22  H28 <0> d   1      28.095  -1.664  33.300  0.00  0.00     0.211 HD
ENDBRANCH   3  21
BRANCH  13  23
ATOM     23  O18 <0> d   1      23.116  -4.963  35.773  0.00  0.00    -0.358 OA
ATOM     24  H39 <0> d   1      23.316  -4.510  36.603  0.00  0.00     0.217 HD
ENDBRANCH  13  23
BRANCH  12  25
ATOM     25  O16 <0> d   1      24.769  -7.131  36.205  0.00  0.00    -0.358 OA
ATOM     26  H38 <0> d   1      25.381  -7.878  36.248  0.00  0.00     0.217 HD
ENDBRANCH  12  25
TORSDOF 3
ENDMDL
MODEL 128
REMARK CAVERDOCK RESULT:     -11.1      0.000      0.000
REMARK CAVERDOCK CONSTRAINTS:       0.0      0.0      0.0      0.0
REMARK CAVERDOCK TUNNEL: 127    -11.1      3.2    128.2
REMARK  3 active torsions:
REMARK  status: ('A' for Active; 'I' for Inactive)
REMARK    1  A    between atoms: C3_3  and  O4_4 
REMARK    2  A    between atoms: C15_13  and  O16_14 
REMARK    3  A    between atoms: C17_15  and  O18_16 
ROOT
ATOM      1  C1  <0> d   1      28.670   1.564  31.102  0.00  0.00     0.015 C 
ATOM      2  C2  <0> d   1      28.455   0.440  31.362  0.00  0.00    -0.078 C 
ATOM      3  C3  <0> d   1      28.184  -0.970  31.688  0.00  0.00     0.128 C 
ATOM      4  C5  <0> d   1      29.424  -1.833  31.380  0.00  0.00     0.052 C 
ATOM      5  C6  <0> d   1      28.986  -2.866  30.319  0.00  0.00     0.010 C 
ATOM      6  C7  <0> d   1      27.446  -2.980  30.520  0.00  0.00     0.002 C 
ATOM      7  C9  <0> d   1      27.226  -3.835  31.768  0.00  0.00    -0.001 C 
ATOM      8  C11 <0> d   1      27.492  -5.310  31.466  0.00  0.00     0.010 C 
ATOM      9  C12 <0> d   1      27.524  -6.072  32.789  0.00  0.00     0.039 C 
ATOM     10  C13 <0> d   1      26.322  -5.740  33.635  0.00  0.00    -0.049 A 
ATOM     11  C14 <0> d   1      26.022  -6.591  34.690  0.00  0.00     0.047 A 
ATOM     12  C15 <0> d   1      24.938  -6.340  35.512  0.00  0.00     0.099 A 
ATOM     13  C17 <0> d   1      24.143  -5.224  35.280  0.00  0.00     0.099 A 
ATOM     14  C19 <0> d   1      24.443  -4.377  34.228  0.00  0.00     0.047 A 
ATOM     15  C20 <0> d   1      25.529  -4.636  33.402  0.00  0.00    -0.044 A 
ATOM     16  C21 <0> d   1      25.786  -3.706  32.251  0.00  0.00     0.024 C 
ATOM     17  C23 <0> d   1      25.578  -2.250  32.672  0.00  0.00     0.010 C 
ATOM     18  C24 <0> d   1      25.723  -1.374  31.427  0.00  0.00     0.014 C 
ATOM     19  C25 <0> d   1      27.060  -1.512  30.795  0.00  0.00     0.003 C 
ATOM     20  C26 <0> d   1      27.065  -0.738  29.476  0.00  0.00     0.020 C 
ENDROOT
BRANCH   3  21
ATOM     21  O4  <0> d   1      27.824  -1.096  33.065  0.00  0.00    -0.377 OA
ATOM     22  H28 <0> d   1      28.129  -1.915  33.478  0.00  0.00     0.211 HD
ENDBRANCH   3  21
BRANCH  13  23
ATOM     23  O18 <0> d   1      23.076  -4.963  36.084  0.00  0.00    -0.358 OA
ATOM     24  H39 <0> d   1      22.840  -4.028  36.133  0.00  0.00     0.217 HD
ENDBRANCH  13  23
BRANCH  12  25
ATOM     25  O16 <0> d   1      24.652  -7.183  36.541  0.00  0.00    -0.358 OA
ATOM     26  H38 <0> d   1      24.129  -6.778  37.247  0.00  0.00     0.217 HD
ENDBRANCH  12  25
TORSDOF 3
ENDMDL
MODEL 129
REMARK CAVERDOCK RESULT:     -10.9      0.000      0.000
REMARK CAVERDOCK CONSTRAINTS:       0.0      0.0      0.0      0.0
REMARK CAVERDOCK TUNNEL: 128    -10.9      3.2    129.4
REMARK  3 active torsions:
REMARK  status: ('A' for Active; 'I' for Inactive)
REMARK    1  A    between atoms: C3_3  and  O4_4 
REMARK    2  A    between atoms: C15_13  and  O16_14 
REMARK    3  A    between atoms: C17_15  and  O18_16 
ROOT
ATOM      1  C1  <0> d   1      28.589   1.364  31.219  0.00  0.00     0.015 C 
ATOM      2  C2  <0> d   1      28.367   0.239  31.473  0.00  0.00    -0.078 C 
ATOM      3  C3  <0> d   1      28.089  -1.171  31.791  0.00  0.00     0.128 C 
ATOM      4  C5  <0> d   1      29.338  -2.033  31.522  0.00  0.00     0.052 C 
ATOM      5  C6  <0> d   1      28.935  -3.067  30.449  0.00  0.00     0.010 C 
ATOM      6  C7  <0> d   1      27.389  -3.182  30.603  0.00  0.00     0.002 C 
ATOM      7  C9  <0> d   1      27.132  -4.037  31.844  0.00  0.00    -0.001 C 
ATOM      8  C11 <0> d   1      27.409  -5.512  31.551  0.00  0.00     0.010 C 
ATOM      9  C12 <0> d   1      27.401  -6.273  32.875  0.00  0.00     0.039 C 
ATOM     10  C13 <0> d   1      26.174  -5.942  33.684  0.00  0.00    -0.049 A 
ATOM     11  C14 <0> d   1      25.842  -6.793  34.730  0.00  0.00     0.047 A 
ATOM     12  C15 <0> d   1      24.733  -6.543  35.518  0.00  0.00     0.099 A 
ATOM     13  C17 <0> d   1      23.944  -5.427  35.261  0.00  0.00     0.099 A 
ATOM     14  C19 <0> d   1      24.276  -4.581  34.218  0.00  0.00     0.047 A 
ATOM     15  C20 <0> d   1      25.387  -4.839  33.426  0.00  0.00    -0.044 A 
ATOM     16  C21 <0> d   1      25.678  -3.910  32.283  0.00  0.00     0.024 C 
ATOM     17  C23 <0> d   1      25.455  -2.454  32.696  0.00  0.00     0.010 C 
ATOM     18  C24 <0> d   1      25.637  -1.578  31.455  0.00  0.00     0.014 C 
ATOM     19  C25 <0> d   1      26.993  -1.716  30.865  0.00  0.00     0.003 C 
ATOM     20  C26 <0> d   1      27.037  -0.942  29.546  0.00  0.00     0.020 C 
ENDROOT
BRANCH   3  21
ATOM     21  O4  <0> d   1      27.687  -1.297  33.157  0.00  0.00    -0.377 OA
ATOM     22  H28 <0> d   1      28.385  -1.091  33.793  0.00  0.00     0.211 HD
ENDBRANCH   3  21
BRANCH  13  23
ATOM     23  O18 <0> d   1      22.853  -5.167  36.032  0.00  0.00    -0.358 OA
ATOM     24  H39 <0> d   1      22.184  -4.623  35.595  0.00  0.00     0.217 HD
ENDBRANCH  13  23
BRANCH  12  25
ATOM     25  O16 <0> d   1      24.416  -7.385  36.538  0.00  0.00    -0.358 OA
ATOM     26  H38 <0> d   1      25.091  -8.054  36.720  0.00  0.00     0.217 HD
ENDBRANCH  12  25
TORSDOF 3
ENDMDL
MODEL 130
REMARK CAVERDOCK RESULT:     -10.1      0.000      0.000
REMARK CAVERDOCK CONSTRAINTS:       0.0      0.0      0.0      0.0
REMARK CAVERDOCK TUNNEL: 129    -10.1      3.1    130.5
REMARK  3 active torsions:
REMARK  status: ('A' for Active; 'I' for Inactive)
REMARK    1  A    between atoms: C3_3  and  O4_4 
REMARK    2  A    between atoms: C15_13  and  O16_14 
REMARK    3  A    between atoms: C17_15  and  O18_16 
ROOT
ATOM      1  C1  <0> d   1      28.693   0.990  30.821  0.00  0.00     0.015 C 
ATOM      2  C2  <0> d   1      28.470  -0.102  31.189  0.00  0.00    -0.078 C 
ATOM      3  C3  <0> d   1      28.189  -1.471  31.651  0.00  0.00     0.128 C 
ATOM      4  C5  <0> d   1      29.459  -2.340  31.539  0.00  0.00     0.052 C 
ATOM      5  C6  <0> d   1      29.117  -3.493  30.572  0.00  0.00     0.010 C 
ATOM      6  C7  <0> d   1      27.567  -3.613  30.665  0.00  0.00     0.002 C 
ATOM      7  C9  <0> d   1      27.259  -4.327  31.981  0.00  0.00    -0.001 C 
ATOM      8  C11 <0> d   1      27.563  -5.821  31.870  0.00  0.00     0.010 C 
ATOM      9  C12 <0> d   1      27.498  -6.429  33.270  0.00  0.00     0.039 C 
ATOM     10  C13 <0> d   1      26.231  -6.027  33.978  0.00  0.00    -0.049 A 
ATOM     11  C14 <0> d   1      25.857  -6.761  35.096  0.00  0.00     0.047 A 
ATOM     12  C15 <0> d   1      24.709  -6.440  35.798  0.00  0.00     0.099 A 
ATOM     13  C17 <0> d   1      23.923  -5.372  35.380  0.00  0.00     0.099 A 
ATOM     14  C19 <0> d   1      24.296  -4.644  34.265  0.00  0.00     0.047 A 
ATOM     15  C20 <0> d   1      25.447  -4.972  33.560  0.00  0.00    -0.044 A 
ATOM     16  C21 <0> d   1      25.784  -4.173  32.335  0.00  0.00     0.024 C 
ATOM     17  C23 <0> d   1      25.528  -2.683  32.570  0.00  0.00     0.010 C 
ATOM     18  C24 <0> d   1      25.761  -1.950  31.248  0.00  0.00     0.014 C 
ATOM     19  C25 <0> d   1      27.145  -2.132  30.742  0.00  0.00     0.003 C 
ATOM     20  C26 <0> d   1      27.245  -1.511  29.347  0.00  0.00     0.020 C 
ENDROOT
BRANCH   3  21
ATOM     21  O4  <0> d   1      27.723  -1.449  33.002  0.00  0.00    -0.377 OA
ATOM     22  H28 <0> d   1      28.407  -1.647  33.656  0.00  0.00     0.211 HD
ENDBRANCH   3  21
BRANCH  13  23
ATOM     23  O18 <0> d   1      22.794  -5.044  36.065  0.00  0.00    -0.358 OA
ATOM     24  H39 <0> d   1      22.847  -5.212  37.015  0.00  0.00     0.217 HD
ENDBRANCH  13  23
BRANCH  12  25
ATOM     25  O16 <0> d   1      24.352  -7.167  36.891  0.00  0.00    -0.358 OA
ATOM     26  H38 <0> d   1      24.203  -8.105  36.707  0.00  0.00     0.217 HD
ENDBRANCH  12  25
TORSDOF 3
ENDMDL
MODEL 131
REMARK CAVERDOCK RESULT:      -8.7      0.000      0.000
REMARK CAVERDOCK CONSTRAINTS:       0.0      0.0      0.0      0.0
REMARK CAVERDOCK TUNNEL: 130     -8.7      3.1    131.4
REMARK  3 active torsions:
REMARK  status: ('A' for Active; 'I' for Inactive)
REMARK    1  A    between atoms: C3_3  and  O4_4 
REMARK    2  A    between atoms: C15_13  and  O16_14 
REMARK    3  A    between atoms: C17_15  and  O18_16 
ROOT
ATOM      1  C1  <0> d   1      28.331   0.960  30.942  0.00  0.00     0.015 C 
ATOM      2  C2  <0> d   1      28.164  -0.130  31.346  0.00  0.00    -0.078 C 
ATOM      3  C3  <0> d   1      27.954  -1.496  31.853  0.00  0.00     0.128 C 
ATOM      4  C5  <0> d   1      29.292  -2.262  31.886  0.00  0.00     0.052 C 
ATOM      5  C6  <0> d   1      29.123  -3.480  30.953  0.00  0.00     0.010 C 
ATOM      6  C7  <0> d   1      27.585  -3.723  30.930  0.00  0.00     0.002 C 
ATOM      7  C9  <0> d   1      27.225  -4.401  32.252  0.00  0.00    -0.001 C 
ATOM      8  C11 <0> d   1      27.654  -5.869  32.240  0.00  0.00     0.010 C 
ATOM      9  C12 <0> d   1      27.521  -6.419  33.659  0.00  0.00     0.039 C 
ATOM     10  C13 <0> d   1      26.172  -6.091  34.244  0.00  0.00    -0.049 A 
ATOM     11  C14 <0> d   1      25.765  -6.803  35.365  0.00  0.00     0.047 A 
ATOM     12  C15 <0> d   1      24.542  -6.547  35.957  0.00  0.00     0.099 A 
ATOM     13  C17 <0> d   1      23.712  -5.566  35.425  0.00  0.00     0.099 A 
ATOM     14  C19 <0> d   1      24.118  -4.859  34.308  0.00  0.00     0.047 A 
ATOM     15  C20 <0> d   1      25.345  -5.123  33.713  0.00  0.00    -0.044 A 
ATOM     16  C21 <0> d   1      25.719  -4.353  32.480  0.00  0.00     0.024 C 
ATOM     17  C23 <0> d   1      25.329  -2.881  32.619  0.00  0.00     0.010 C 
ATOM     18  C24 <0> d   1      25.613  -2.189  31.285  0.00  0.00     0.014 C 
ATOM     19  C25 <0> d   1      27.044  -2.280  30.899  0.00  0.00     0.003 C 
ATOM     20  C26 <0> d   1      27.210  -1.713  29.487  0.00  0.00     0.020 C 
ENDROOT
BRANCH   3  21
ATOM     21  O4  <0> d   1      27.378  -1.453  33.160  0.00  0.00    -0.377 OA
ATOM     22  H28 <0> d   1      27.715  -0.736  33.714  0.00  0.00     0.211 HD
ENDBRANCH   3  21
BRANCH  13  23
ATOM     23  O18 <0> d   1      22.508  -5.302  36.001  0.00  0.00    -0.358 OA
ATOM     24  H39 <0> d   1      22.553  -5.143  36.953  0.00  0.00     0.217 HD
ENDBRANCH  13  23
BRANCH  12  25
ATOM     25  O16 <0> d   1      24.153  -7.253  37.053  0.00  0.00    -0.358 OA
ATOM     26  H38 <0> d   1      23.390  -7.827  36.900  0.00  0.00     0.217 HD
ENDBRANCH  12  25
TORSDOF 3
ENDMDL
MODEL 132
REMARK CAVERDOCK RESULT:      -7.3      0.000      0.000
REMARK CAVERDOCK CONSTRAINTS:       0.0      0.0      0.0      0.0
REMARK CAVERDOCK TUNNEL: 131     -7.3      3.0    132.5
REMARK  3 active torsions:
REMARK  status: ('A' for Active; 'I' for Inactive)
REMARK    1  A    between atoms: C3_3  and  O4_4 
REMARK    2  A    between atoms: C15_13  and  O16_14 
REMARK    3  A    between atoms: C17_15  and  O18_16 
ROOT
ATOM      1  C1  <0> d   1      28.145   0.739  30.789  0.00  0.00     0.015 C 
ATOM      2  C2  <0> d   1      28.012  -0.327  31.262  0.00  0.00    -0.078 C 
ATOM      3  C3  <0> d   1      27.846  -1.664  31.855  0.00  0.00     0.128 C 
ATOM      4  C5  <0> d   1      29.208  -2.382  31.937  0.00  0.00     0.052 C 
ATOM      5  C6  <0> d   1      29.080  -3.663  31.085  0.00  0.00     0.010 C 
ATOM      6  C7  <0> d   1      27.550  -3.956  31.077  0.00  0.00     0.002 C 
ATOM      7  C9  <0> d   1      27.210  -4.560  32.440  0.00  0.00    -0.001 C 
ATOM      8  C11 <0> d   1      27.686  -6.011  32.522  0.00  0.00     0.010 C 
ATOM      9  C12 <0> d   1      27.568  -6.473  33.973  0.00  0.00     0.039 C 
ATOM     10  C13 <0> d   1      26.208  -6.152  34.536  0.00  0.00    -0.049 A 
ATOM     11  C14 <0> d   1      25.823  -6.804  35.700  0.00  0.00     0.047 A 
ATOM     12  C15 <0> d   1      24.591  -6.550  36.275  0.00  0.00     0.099 A 
ATOM     13  C17 <0> d   1      23.730  -5.633  35.682  0.00  0.00     0.099 A 
ATOM     14  C19 <0> d   1      24.116  -4.986  34.522  0.00  0.00     0.047 A 
ATOM     15  C20 <0> d   1      25.351  -5.247  33.944  0.00  0.00    -0.044 A 
ATOM     16  C21 <0> d   1      25.702  -4.546  32.664  0.00  0.00     0.024 C 
ATOM     17  C23 <0> d   1      25.265  -3.081  32.709  0.00  0.00     0.010 C 
ATOM     18  C24 <0> d   1      25.529  -2.467  31.333  0.00  0.00     0.014 C 
ATOM     19  C25 <0> d   1      26.963  -2.536  30.953  0.00  0.00     0.003 C 
ATOM     20  C26 <0> d   1      27.113  -2.056  29.508  0.00  0.00     0.020 C 
ENDROOT
BRANCH   3  21
ATOM     21  O4  <0> d   1      27.266  -1.556  33.157  0.00  0.00    -0.377 OA
ATOM     22  H28 <0> d   1      27.721  -2.075  33.834  0.00  0.00     0.211 HD
ENDBRANCH   3  21
BRANCH  13  23
ATOM     23  O18 <0> d   1      22.517  -5.372  36.240  0.00  0.00    -0.358 OA
ATOM     24  H39 <0> d   1      21.768  -5.572  35.663  0.00  0.00     0.217 HD
ENDBRANCH  13  23
BRANCH  12  25
ATOM     25  O16 <0> d   1      24.223  -7.196  37.414  0.00  0.00    -0.358 OA
ATOM     26  H38 <0> d   1      23.289  -7.091  37.641  0.00  0.00     0.217 HD
ENDBRANCH  12  25
TORSDOF 3
ENDMDL
MODEL 133
REMARK CAVERDOCK RESULT:      -5.4      0.000      0.000
REMARK CAVERDOCK CONSTRAINTS:       0.1      0.0      0.0      0.0
REMARK CAVERDOCK TUNNEL: 132     -5.4      3.0    133.5
REMARK  3 active torsions:
REMARK  status: ('A' for Active; 'I' for Inactive)
REMARK    1  A    between atoms: C3_3  and  O4_4 
REMARK    2  A    between atoms: C15_13  and  O16_14 
REMARK    3  A    between atoms: C17_15  and  O18_16 
ROOT
ATOM      1  C1  <0> d   1      27.755   0.459  30.081  0.00  0.00     0.015 C 
ATOM      2  C2  <0> d   1      27.736  -0.518  30.731  0.00  0.00    -0.078 C 
ATOM      3  C3  <0> d   1      27.711  -1.744  31.546  0.00  0.00     0.128 C 
ATOM      4  C5  <0> d   1      29.115  -2.032  32.114  0.00  0.00     0.052 C 
ATOM      5  C6  <0> d   1      29.537  -3.411  31.561  0.00  0.00     0.010 C 
ATOM      6  C7  <0> d   1      28.185  -4.117  31.246  0.00  0.00     0.002 C 
ATOM      7  C9  <0> d   1      27.607  -4.580  32.583  0.00  0.00    -0.001 C 
ATOM      8  C11 <0> d   1      28.354  -5.811  33.097  0.00  0.00     0.010 C 
ATOM      9  C12 <0> d   1      27.924  -6.064  34.541  0.00  0.00     0.039 C 
ATOM     10  C13 <0> d   1      26.423  -6.055  34.669  0.00  0.00    -0.049 A 
ATOM     11  C14 <0> d   1      25.872  -6.606  35.819  0.00  0.00     0.047 A 
ATOM     12  C15 <0> d   1      24.502  -6.624  36.005  0.00  0.00     0.099 A 
ATOM     13  C17 <0> d   1      23.668  -6.083  35.032  0.00  0.00     0.099 A 
ATOM     14  C19 <0> d   1      24.219  -5.536  33.888  0.00  0.00     0.047 A 
ATOM     15  C20 <0> d   1      25.596  -5.525  33.702  0.00  0.00    -0.044 A 
ATOM     16  C21 <0> d   1      26.138  -4.955  32.424  0.00  0.00     0.024 C 
ATOM     17  C23 <0> d   1      25.385  -3.680  32.035  0.00  0.00     0.010 C 
ATOM     18  C24 <0> d   1      25.895  -3.231  30.664  0.00  0.00     0.014 C 
ATOM     19  C25 <0> d   1      27.353  -2.953  30.671  0.00  0.00     0.003 C 
ATOM     20  C26 <0> d   1      27.808  -2.672  29.238  0.00  0.00     0.020 C 
ENDROOT
BRANCH   3  21
ATOM     21  O4  <0> d   1      26.766  -1.608  32.609  0.00  0.00    -0.377 OA
ATOM     22  H28 <0> d   1      25.853  -1.496  32.312  0.00  0.00     0.211 HD
ENDBRANCH   3  21
BRANCH  13  23
ATOM     23  O18 <0> d   1      22.319  -6.090  35.205  0.00  0.00    -0.358 OA
ATOM     24  H39 <0> d   1      22.040  -6.047  36.129  0.00  0.00     0.217 HD
ENDBRANCH  13  23
BRANCH  12  25
ATOM     25  O16 <0> d   1      23.973  -7.169  37.134  0.00  0.00    -0.358 OA
ATOM     26  H38 <0> d   1      23.500  -6.535  37.691  0.00  0.00     0.217 HD
ENDBRANCH  12  25
TORSDOF 3
ENDMDL
MODEL 134
REMARK CAVERDOCK RESULT:      -4.8      0.000      0.000
REMARK CAVERDOCK CONSTRAINTS:       0.0      0.0      0.0      0.0
REMARK CAVERDOCK TUNNEL: 133     -4.8      3.0    134.6
REMARK  3 active torsions:
REMARK  status: ('A' for Active; 'I' for Inactive)
REMARK    1  A    between atoms: C3_3  and  O4_4 
REMARK    2  A    between atoms: C15_13  and  O16_14 
REMARK    3  A    between atoms: C17_15  and  O18_16 
ROOT
ATOM      1  C1  <0> d   1      26.830  -0.043  29.326  0.00  0.00     0.015 C 
ATOM      2  C2  <0> d   1      26.964  -0.862  30.156  0.00  0.00    -0.078 C 
ATOM      3  C3  <0> d   1      27.131  -1.890  31.197  0.00  0.00     0.128 C 
ATOM      4  C5  <0> d   1      28.364  -1.570  32.066  0.00  0.00     0.052 C 
ATOM      5  C6  <0> d   1      29.330  -2.764  31.912  0.00  0.00     0.010 C 
ATOM      6  C7  <0> d   1      28.401  -3.947  31.510  0.00  0.00     0.002 C 
ATOM      7  C9  <0> d   1      27.687  -4.400  32.783  0.00  0.00    -0.001 C 
ATOM      8  C11 <0> d   1      28.636  -5.195  33.681  0.00  0.00     0.010 C 
ATOM      9  C12 <0> d   1      27.964  -5.386  35.039  0.00  0.00     0.039 C 
ATOM     10  C13 <0> d   1      26.558  -5.903  34.881  0.00  0.00    -0.049 A 
ATOM     11  C14 <0> d   1      25.943  -6.453  35.998  0.00  0.00     0.047 A 
ATOM     12  C15 <0> d   1      24.651  -6.940  35.924  0.00  0.00     0.099 A 
ATOM     13  C17 <0> d   1      23.960  -6.876  34.720  0.00  0.00     0.099 A 
ATOM     14  C19 <0> d   1      24.574  -6.329  33.608  0.00  0.00     0.047 A 
ATOM     15  C20 <0> d   1      25.874  -5.846  33.684  0.00  0.00    -0.044 A 
ATOM     16  C21 <0> d   1      26.505  -5.299  32.438  0.00  0.00     0.024 C 
ATOM     17  C23 <0> d   1      25.506  -4.450  31.650  0.00  0.00     0.010 C 
ATOM     18  C24 <0> d   1      26.170  -4.039  30.334  0.00  0.00     0.014 C 
ATOM     19  C25 <0> d   1      27.411  -3.254  30.553  0.00  0.00     0.003 C 
ATOM     20  C26 <0> d   1      28.095  -3.027  29.203  0.00  0.00     0.020 C 
ENDROOT
BRANCH   3  21
ATOM     21  O4  <0> d   1      25.958  -1.960  32.011  0.00  0.00    -0.377 OA
ATOM     22  H28 <0> d   1      25.661  -2.862  32.195  0.00  0.00     0.211 HD
ENDBRANCH   3  21
BRANCH  13  23
ATOM     23  O18 <0> d   1      22.686  -7.347  34.635  0.00  0.00    -0.358 OA
ATOM     24  H39 <0> d   1      22.550  -7.986  33.923  0.00  0.00     0.217 HD
ENDBRANCH  13  23
BRANCH  12  25
ATOM     25  O16 <0> d   1      24.060  -7.479  37.025  0.00  0.00    -0.358 OA
ATOM     26  H38 <0> d   1      24.686  -7.796  37.691  0.00  0.00     0.217 HD
ENDBRANCH  12  25
TORSDOF 3
ENDMDL
MODEL 135
REMARK CAVERDOCK RESULT:      -4.6      0.000      0.000
REMARK CAVERDOCK CONSTRAINTS:       0.0      0.0      0.0      0.0
REMARK CAVERDOCK TUNNEL: 134     -4.6      3.0    135.1
REMARK  3 active torsions:
REMARK  status: ('A' for Active; 'I' for Inactive)
REMARK    1  A    between atoms: C3_3  and  O4_4 
REMARK    2  A    between atoms: C15_13  and  O16_14 
REMARK    3  A    between atoms: C17_15  and  O18_16 
ROOT
ATOM      1  C1  <0> d   1      26.740  -0.273  29.346  0.00  0.00     0.015 C 
ATOM      2  C2  <0> d   1      26.870  -1.068  30.199  0.00  0.00    -0.078 C 
ATOM      3  C3  <0> d   1      27.033  -2.066  31.270  0.00  0.00     0.128 C 
ATOM      4  C5  <0> d   1      28.242  -1.702  32.156  0.00  0.00     0.052 C 
ATOM      5  C6  <0> d   1      29.232  -2.881  32.053  0.00  0.00     0.010 C 
ATOM      6  C7  <0> d   1      28.334  -4.091  31.661  0.00  0.00     0.002 C 
ATOM      7  C9  <0> d   1      27.601  -4.525  32.931  0.00  0.00    -0.001 C 
ATOM      8  C11 <0> d   1      28.544  -5.279  33.868  0.00  0.00     0.010 C 
ATOM      9  C12 <0> d   1      27.847  -5.448  35.217  0.00  0.00     0.039 C 
ATOM     10  C13 <0> d   1      26.454  -5.995  35.042  0.00  0.00    -0.049 A 
ATOM     11  C14 <0> d   1      25.826  -6.528  36.160  0.00  0.00     0.047 A 
ATOM     12  C15 <0> d   1      24.545  -7.040  36.072  0.00  0.00     0.099 A 
ATOM     13  C17 <0> d   1      23.878  -7.019  34.852  0.00  0.00     0.099 A 
ATOM     14  C19 <0> d   1      24.505  -6.489  33.739  0.00  0.00     0.047 A 
ATOM     15  C20 <0> d   1      25.795  -5.981  33.831  0.00  0.00    -0.044 A 
ATOM     16  C21 <0> d   1      26.443  -5.454  32.583  0.00  0.00     0.024 C 
ATOM     17  C23 <0> d   1      25.446  -4.643  31.754  0.00  0.00     0.010 C 
ATOM     18  C24 <0> d   1      26.130  -4.253  30.442  0.00  0.00     0.014 C 
ATOM     19  C25 <0> d   1      27.352  -3.440  30.667  0.00  0.00     0.003 C 
ATOM     20  C26 <0> d   1      28.060  -3.235  29.326  0.00  0.00     0.020 C 
ENDROOT
BRANCH   3  21
ATOM     21  O4  <0> d   1      25.845  -2.138  32.060  0.00  0.00    -0.377 OA
ATOM     22  H28 <0> d   1      25.859  -1.571  32.843  0.00  0.00     0.211 HD
ENDBRANCH   3  21
BRANCH  13  23
ATOM     23  O18 <0> d   1      22.615  -7.516  34.752  0.00  0.00    -0.358 OA
ATOM     24  H39 <0> d   1      22.446  -8.000  33.933  0.00  0.00     0.217 HD
ENDBRANCH  13  23
BRANCH  12  25
ATOM     25  O16 <0> d   1      23.940  -7.562  37.173  0.00  0.00    -0.358 OA
ATOM     26  H38 <0> d   1      22.988  -7.395  37.215  0.00  0.00     0.217 HD
ENDBRANCH  12  25
TORSDOF 3
ENDMDL
MODEL 136
REMARK CAVERDOCK RESULT:      -4.0      0.000      0.000
REMARK CAVERDOCK CONSTRAINTS:       0.0      0.0      0.0      0.0
REMARK CAVERDOCK TUNNEL: 135     -4.0      3.0    136.7
REMARK  3 active torsions:
REMARK  status: ('A' for Active; 'I' for Inactive)
REMARK    1  A    between atoms: C3_3  and  O4_4 
REMARK    2  A    between atoms: C15_13  and  O16_14 
REMARK    3  A    between atoms: C17_15  and  O18_16 
ROOT
ATOM      1  C1  <0> d   1      26.750  -0.482  29.470  0.00  0.00     0.015 C 
ATOM      2  C2  <0> d   1      26.876  -1.260  30.340  0.00  0.00    -0.078 C 
ATOM      3  C3  <0> d   1      27.034  -2.236  31.431  0.00  0.00     0.128 C 
ATOM      4  C5  <0> d   1      28.207  -1.827  32.344  0.00  0.00     0.052 C 
ATOM      5  C6  <0> d   1      29.230  -2.982  32.289  0.00  0.00     0.010 C 
ATOM      6  C7  <0> d   1      28.374  -4.221  31.893  0.00  0.00     0.002 C 
ATOM      7  C9  <0> d   1      27.617  -4.653  33.148  0.00  0.00    -0.001 C 
ATOM      8  C11 <0> d   1      28.552  -5.367  34.125  0.00  0.00     0.010 C 
ATOM      9  C12 <0> d   1      27.821  -5.533  35.455  0.00  0.00     0.039 C 
ATOM     10  C13 <0> d   1      26.448  -6.119  35.251  0.00  0.00    -0.049 A 
ATOM     11  C14 <0> d   1      25.802  -6.650  36.359  0.00  0.00     0.047 A 
ATOM     12  C15 <0> d   1      24.537  -7.197  36.244  0.00  0.00     0.099 A 
ATOM     13  C17 <0> d   1      23.905  -7.212  35.005  0.00  0.00     0.099 A 
ATOM     14  C19 <0> d   1      24.551  -6.684  33.902  0.00  0.00     0.047 A 
ATOM     15  C20 <0> d   1      25.823  -6.141  34.021  0.00  0.00    -0.044 A 
ATOM     16  C21 <0> d   1      26.493  -5.617  32.784  0.00  0.00     0.024 C 
ATOM     17  C23 <0> d   1      25.500  -4.846  31.913  0.00  0.00     0.010 C 
ATOM     18  C24 <0> d   1      26.211  -4.460  30.615  0.00  0.00     0.014 C 
ATOM     19  C25 <0> d   1      27.405  -3.611  30.860  0.00  0.00     0.003 C 
ATOM     20  C26 <0> d   1      28.146  -3.409  29.537  0.00  0.00     0.020 C 
ENDROOT
BRANCH   3  21
ATOM     21  O4  <0> d   1      25.826  -2.327  32.189  0.00  0.00    -0.377 OA
ATOM     22  H28 <0> d   1      25.109  -1.773  31.853  0.00  0.00     0.211 HD
ENDBRANCH   3  21
BRANCH  13  23
ATOM     23  O18 <0> d   1      22.659  -7.743  34.879  0.00  0.00    -0.358 OA
ATOM     24  H39 <0> d   1      21.948  -7.146  35.146  0.00  0.00     0.217 HD
ENDBRANCH  13  23
BRANCH  12  25
ATOM     25  O16 <0> d   1      23.915  -7.716  37.336  0.00  0.00    -0.358 OA
ATOM     26  H38 <0> d   1      22.968  -7.527  37.376  0.00  0.00     0.217 HD
ENDBRANCH  12  25
TORSDOF 3
ENDMDL
MODEL 137
REMARK CAVERDOCK RESULT:      -3.1      0.000      0.000
REMARK CAVERDOCK CONSTRAINTS:       0.0      0.0      0.0      0.0
REMARK CAVERDOCK TUNNEL: 136     -3.1      3.0    137.1
REMARK  3 active torsions:
REMARK  status: ('A' for Active; 'I' for Inactive)
REMARK    1  A    between atoms: C3_3  and  O4_4 
REMARK    2  A    between atoms: C15_13  and  O16_14 
REMARK    3  A    between atoms: C17_15  and  O18_16 
ROOT
ATOM      1  C1  <0> d   1      28.890  -1.509  31.106  0.00  0.00     0.015 C 
ATOM      2  C2  <0> d   1      28.144  -2.123  31.772  0.00  0.00    -0.078 C 
ATOM      3  C3  <0> d   1      27.207  -2.893  32.607  0.00  0.00     0.128 C 
ATOM      4  C5  <0> d   1      27.603  -2.778  34.093  0.00  0.00     0.052 C 
ATOM      5  C6  <0> d   1      27.903  -4.212  34.579  0.00  0.00     0.010 C 
ATOM      6  C7  <0> d   1      27.091  -5.115  33.604  0.00  0.00     0.002 C 
ATOM      7  C9  <0> d   1      25.629  -5.033  34.041  0.00  0.00    -0.001 C 
ATOM      8  C11 <0> d   1      25.397  -5.857  35.308  0.00  0.00     0.010 C 
ATOM      9  C12 <0> d   1      24.007  -5.526  35.848  0.00  0.00     0.039 C 
ATOM     10  C13 <0> d   1      22.968  -5.613  34.761  0.00  0.00    -0.049 A 
ATOM     11  C14 <0> d   1      21.636  -5.686  35.146  0.00  0.00     0.047 A 
ATOM     12  C15 <0> d   1      20.631  -5.760  34.199  0.00  0.00     0.099 A 
ATOM     13  C17 <0> d   1      20.958  -5.759  32.848  0.00  0.00     0.099 A 
ATOM     14  C19 <0> d   1      22.285  -5.687  32.466  0.00  0.00     0.047 A 
ATOM     15  C20 <0> d   1      23.292  -5.619  33.420  0.00  0.00    -0.044 A 
ATOM     16  C21 <0> d   1      24.717  -5.583  32.950  0.00  0.00     0.024 C 
ATOM     17  C23 <0> d   1      24.865  -4.668  31.733  0.00  0.00     0.010 C 
ATOM     18  C24 <0> d   1      26.305  -4.783  31.229  0.00  0.00     0.014 C 
ATOM     19  C25 <0> d   1      27.295  -4.385  32.261  0.00  0.00     0.003 C 
ATOM     20  C26 <0> d   1      28.701  -4.685  31.737  0.00  0.00     0.020 C 
ENDROOT
BRANCH   3  21
ATOM     21  O4  <0> d   1      25.872  -2.420  32.413  0.00  0.00    -0.377 OA
ATOM     22  H28 <0> d   1      25.570  -2.461  31.496  0.00  0.00     0.211 HD
ENDBRANCH   3  21
BRANCH  13  23
ATOM     23  O18 <0> d   1      19.978  -5.827  31.906  0.00  0.00    -0.358 OA
ATOM     24  H39 <0> d   1      19.996  -5.103  31.266  0.00  0.00     0.217 HD
ENDBRANCH  13  23
BRANCH  12  25
ATOM     25  O16 <0> d   1      19.329  -5.834  34.589  0.00  0.00    -0.358 OA
ATOM     26  H38 <0> d   1      19.192  -6.325  35.410  0.00  0.00     0.217 HD
ENDBRANCH  12  25
TORSDOF 3
ENDMDL
MODEL 138
REMARK CAVERDOCK RESULT:      -2.6      0.000      0.000
REMARK CAVERDOCK CONSTRAINTS:       0.0      0.0      0.0      0.0
REMARK CAVERDOCK TUNNEL: 137     -2.6      2.9    138.4
REMARK  3 active torsions:
REMARK  status: ('A' for Active; 'I' for Inactive)
REMARK    1  A    between atoms: C3_3  and  O4_4 
REMARK    2  A    between atoms: C15_13  and  O16_14 
REMARK    3  A    between atoms: C17_15  and  O18_16 
ROOT
ATOM      1  C1  <0> d   1      28.874  -1.861  31.484  0.00  0.00     0.015 C 
ATOM      2  C2  <0> d   1      28.073  -2.444  32.113  0.00  0.00    -0.078 C 
ATOM      3  C3  <0> d   1      27.068  -3.176  32.902  0.00  0.00     0.128 C 
ATOM      4  C5  <0> d   1      27.418  -3.107  34.402  0.00  0.00     0.052 C 
ATOM      5  C6  <0> d   1      27.624  -4.563  34.872  0.00  0.00     0.010 C 
ATOM      6  C7  <0> d   1      26.799  -5.405  33.854  0.00  0.00     0.002 C 
ATOM      7  C9  <0> d   1      25.329  -5.250  34.244  0.00  0.00    -0.001 C 
ATOM      8  C11 <0> d   1      25.010  -6.081  35.487  0.00  0.00     0.010 C 
ATOM      9  C12 <0> d   1      23.622  -5.684  35.986  0.00  0.00     0.039 C 
ATOM     10  C13 <0> d   1      22.618  -5.696  34.863  0.00  0.00    -0.049 A 
ATOM     11  C14 <0> d   1      21.271  -5.703  35.203  0.00  0.00     0.047 A 
ATOM     12  C15 <0> d   1      20.297  -5.707  34.222  0.00  0.00     0.099 A 
ATOM     13  C17 <0> d   1      20.669  -5.701  32.882  0.00  0.00     0.099 A 
ATOM     14  C19 <0> d   1      22.011  -5.696  32.546  0.00  0.00     0.047 A 
ATOM     15  C20 <0> d   1      22.986  -5.698  33.534  0.00  0.00    -0.044 A 
ATOM     16  C21 <0> d   1      24.427  -5.732  33.113  0.00  0.00     0.024 C 
ATOM     17  C23 <0> d   1      24.666  -4.806  31.919  0.00  0.00     0.010 C 
ATOM     18  C24 <0> d   1      26.113  -4.991  31.461  0.00  0.00     0.014 C 
ATOM     19  C25 <0> d   1      27.088  -4.665  32.533  0.00  0.00     0.003 C 
ATOM     20  C26 <0> d   1      28.492  -5.031  32.050  0.00  0.00     0.020 C 
ENDROOT
BRANCH   3  21
ATOM     21  O4  <0> d   1      25.768  -2.628  32.673  0.00  0.00    -0.377 OA
ATOM     22  H28 <0> d   1      25.532  -1.911  33.277  0.00  0.00     0.211 HD
ENDBRANCH   3  21
BRANCH  13  23
ATOM     23  O18 <0> d   1      19.720  -5.700  31.907  0.00  0.00    -0.358 OA
ATOM     24  H39 <0> d   1      19.323  -4.834  31.746  0.00  0.00     0.217 HD
ENDBRANCH  13  23
BRANCH  12  25
ATOM     25  O16 <0> d   1      18.981  -5.716  34.566  0.00  0.00    -0.358 OA
ATOM     26  H38 <0> d   1      18.377  -5.653  33.814  0.00  0.00     0.217 HD
ENDBRANCH  12  25
TORSDOF 3
ENDMDL
MODEL 139
REMARK CAVERDOCK RESULT:      -2.0      0.000      0.000
REMARK CAVERDOCK CONSTRAINTS:       0.0      0.0      0.0      0.0
REMARK CAVERDOCK TUNNEL: 138     -2.0      2.9    139.2
REMARK  3 active torsions:
REMARK  status: ('A' for Active; 'I' for Inactive)
REMARK    1  A    between atoms: C3_3  and  O4_4 
REMARK    2  A    between atoms: C15_13  and  O16_14 
REMARK    3  A    between atoms: C17_15  and  O18_16 
ROOT
ATOM      1  C1  <0> d   1      29.215  -2.090  31.539  0.00  0.00     0.015 C 
ATOM      2  C2  <0> d   1      28.405  -2.647  32.181  0.00  0.00    -0.078 C 
ATOM      3  C3  <0> d   1      27.389  -3.345  32.986  0.00  0.00     0.128 C 
ATOM      4  C5  <0> d   1      27.751  -3.267  34.483  0.00  0.00     0.052 C 
ATOM      5  C6  <0> d   1      27.926  -4.722  34.968  0.00  0.00     0.010 C 
ATOM      6  C7  <0> d   1      27.074  -5.555  33.966  0.00  0.00     0.002 C 
ATOM      7  C9  <0> d   1      25.610  -5.362  34.364  0.00  0.00    -0.001 C 
ATOM      8  C11 <0> d   1      25.281  -6.170  35.619  0.00  0.00     0.010 C 
ATOM      9  C12 <0> d   1      23.906  -5.734  36.123  0.00  0.00     0.039 C 
ATOM     10  C13 <0> d   1      22.894  -5.736  35.007  0.00  0.00    -0.049 A 
ATOM     11  C14 <0> d   1      21.550  -5.707  35.355  0.00  0.00     0.047 A 
ATOM     12  C15 <0> d   1      20.569  -5.699  34.381  0.00  0.00     0.099 A 
ATOM     13  C17 <0> d   1      20.932  -5.719  33.039  0.00  0.00     0.099 A 
ATOM     14  C19 <0> d   1      22.271  -5.749  32.694  0.00  0.00     0.047 A 
ATOM     15  C20 <0> d   1      23.253  -5.763  33.675  0.00  0.00    -0.044 A 
ATOM     16  C21 <0> d   1      24.689  -5.835  33.245  0.00  0.00     0.024 C 
ATOM     17  C23 <0> d   1      24.942  -4.930  32.038  0.00  0.00     0.010 C 
ATOM     18  C24 <0> d   1      26.382  -5.154  31.572  0.00  0.00     0.014 C 
ATOM     19  C25 <0> d   1      27.371  -4.838  32.634  0.00  0.00     0.003 C 
ATOM     20  C26 <0> d   1      28.763  -5.244  32.147  0.00  0.00     0.020 C 
ENDROOT
BRANCH   3  21
ATOM     21  O4  <0> d   1      26.101  -2.769  32.758  0.00  0.00    -0.377 OA
ATOM     22  H28 <0> d   1      26.097  -1.803  32.754  0.00  0.00     0.211 HD
ENDBRANCH   3  21
BRANCH  13  23
ATOM     23  O18 <0> d   1      19.977  -5.707  32.071  0.00  0.00    -0.358 OA
ATOM     24  H39 <0> d   1      19.697  -6.586  31.783  0.00  0.00     0.217 HD
ENDBRANCH  13  23
BRANCH  12  25
ATOM     25  O16 <0> d   1      19.255  -5.673  34.734  0.00  0.00    -0.358 OA
ATOM     26  H38 <0> d   1      19.039  -6.242  35.486  0.00  0.00     0.217 HD
ENDBRANCH  12  25
TORSDOF 3
ENDMDL
MODEL 140
REMARK CAVERDOCK RESULT:      -1.1      0.000      0.000
REMARK CAVERDOCK CONSTRAINTS:       0.0      0.0      0.0      0.0
REMARK CAVERDOCK TUNNEL: 139     -1.1      2.9    140.6
REMARK  3 active torsions:
REMARK  status: ('A' for Active; 'I' for Inactive)
REMARK    1  A    between atoms: C3_3  and  O4_4 
REMARK    2  A    between atoms: C15_13  and  O16_14 
REMARK    3  A    between atoms: C17_15  and  O18_16 
ROOT
ATOM      1  C1  <0> d   1      29.222  -2.413  31.438  0.00  0.00     0.015 C 
ATOM      2  C2  <0> d   1      28.395  -2.929  32.092  0.00  0.00    -0.078 C 
ATOM      3  C3  <0> d   1      27.358  -3.577  32.912  0.00  0.00     0.128 C 
ATOM      4  C5  <0> d   1      27.702  -3.439  34.409  0.00  0.00     0.052 C 
ATOM      5  C6  <0> d   1      27.848  -4.874  34.959  0.00  0.00     0.010 C 
ATOM      6  C7  <0> d   1      26.996  -5.738  33.983  0.00  0.00     0.002 C 
ATOM      7  C9  <0> d   1      25.531  -5.505  34.352  0.00  0.00    -0.001 C 
ATOM      8  C11 <0> d   1      25.172  -6.253  35.636  0.00  0.00     0.010 C 
ATOM      9  C12 <0> d   1      23.798  -5.776  36.102  0.00  0.00     0.039 C 
ATOM     10  C13 <0> d   1      22.801  -5.811  34.973  0.00  0.00    -0.049 A 
ATOM     11  C14 <0> d   1      21.453  -5.747  35.301  0.00  0.00     0.047 A 
ATOM     12  C15 <0> d   1      20.485  -5.767  34.314  0.00  0.00     0.099 A 
ATOM     13  C17 <0> d   1      20.865  -5.850  32.979  0.00  0.00     0.099 A 
ATOM     14  C19 <0> d   1      22.208  -5.915  32.654  0.00  0.00     0.047 A 
ATOM     15  C20 <0> d   1      23.177  -5.900  33.649  0.00  0.00    -0.044 A 
ATOM     16  C21 <0> d   1      24.617  -6.013  33.242  0.00  0.00     0.024 C 
ATOM     17  C23 <0> d   1      24.899  -5.165  32.001  0.00  0.00     0.010 C 
ATOM     18  C24 <0> d   1      26.342  -5.431  31.565  0.00  0.00     0.014 C 
ATOM     19  C25 <0> d   1      27.321  -5.083  32.625  0.00  0.00     0.003 C 
ATOM     20  C26 <0> d   1      28.714  -5.530  32.175  0.00  0.00     0.020 C 
ENDROOT
BRANCH   3  21
ATOM     21  O4  <0> d   1      26.082  -2.992  32.643  0.00  0.00    -0.377 OA
ATOM     22  H28 <0> d   1      25.376  -3.637  32.504  0.00  0.00     0.211 HD
ENDBRANCH   3  21
BRANCH  13  23
ATOM     23  O18 <0> d   1      19.923  -5.866  31.998  0.00  0.00    -0.358 OA
ATOM     24  H39 <0> d   1      19.545  -4.998  31.801  0.00  0.00     0.217 HD
ENDBRANCH  13  23
BRANCH  12  25
ATOM     25  O16 <0> d   1      19.168  -5.706  34.648  0.00  0.00    -0.358 OA
ATOM     26  H38 <0> d   1      18.602  -5.348  33.950  0.00  0.00     0.217 HD
ENDBRANCH  12  25
TORSDOF 3
ENDMDL
MODEL 141
REMARK CAVERDOCK RESULT:       0.1      0.000      0.000
REMARK CAVERDOCK CONSTRAINTS:       0.0      0.0      0.0      0.0
REMARK CAVERDOCK TUNNEL: 140      0.1      2.9    141.2
REMARK  3 active torsions:
REMARK  status: ('A' for Active; 'I' for Inactive)
REMARK    1  A    between atoms: C3_3  and  O4_4 
REMARK    2  A    between atoms: C15_13  and  O16_14 
REMARK    3  A    between atoms: C17_15  and  O18_16 
ROOT
ATOM      1  C1  <0> d   1      29.286  -2.675  31.424  0.00  0.00     0.015 C 
ATOM      2  C2  <0> d   1      28.434  -3.105  32.108  0.00  0.00    -0.078 C 
ATOM      3  C3  <0> d   1      27.366  -3.645  32.966  0.00  0.00     0.128 C 
ATOM      4  C5  <0> d   1      27.662  -3.326  34.445  0.00  0.00     0.052 C 
ATOM      5  C6  <0> d   1      27.780  -4.684  35.171  0.00  0.00     0.010 C 
ATOM      6  C7  <0> d   1      26.955  -5.658  34.279  0.00  0.00     0.002 C 
ATOM      7  C9  <0> d   1      25.480  -5.378  34.568  0.00  0.00    -0.001 C 
ATOM      8  C11 <0> d   1      25.074  -5.963  35.921  0.00  0.00     0.010 C 
ATOM      9  C12 <0> d   1      23.689  -5.428  36.279  0.00  0.00     0.039 C 
ATOM     10  C13 <0> d   1      22.729  -5.599  35.130  0.00  0.00    -0.049 A 
ATOM     11  C14 <0> d   1      21.371  -5.491  35.403  0.00  0.00     0.047 A 
ATOM     12  C15 <0> d   1      20.436  -5.629  34.394  0.00  0.00     0.099 A 
ATOM     13  C17 <0> d   1      20.860  -5.875  33.092  0.00  0.00     0.099 A 
ATOM     14  C19 <0> d   1      22.212  -5.983  32.823  0.00  0.00     0.047 A 
ATOM     15  C20 <0> d   1      23.148  -5.850  33.840  0.00  0.00    -0.044 A 
ATOM     16  C21 <0> d   1      24.600  -6.015  33.498  0.00  0.00     0.024 C 
ATOM     17  C23 <0> d   1      24.928  -5.325  32.173  0.00  0.00     0.010 C 
ATOM     18  C24 <0> d   1      26.382  -5.646  31.821  0.00  0.00     0.014 C 
ATOM     19  C25 <0> d   1      27.329  -5.175  32.863  0.00  0.00     0.003 C 
ATOM     20  C26 <0> d   1      28.732  -5.677  32.518  0.00  0.00     0.020 C 
ENDROOT
BRANCH   3  21
ATOM     21  O4  <0> d   1      26.104  -3.094  32.585  0.00  0.00    -0.377 OA
ATOM     22  H28 <0> d   1      25.404  -3.226  33.238  0.00  0.00     0.211 HD
ENDBRANCH   3  21
BRANCH  13  23
ATOM     23  O18 <0> d   1      19.950  -6.008  32.090  0.00  0.00    -0.358 OA
ATOM     24  H39 <0> d   1      19.333  -5.267  32.017  0.00  0.00     0.217 HD
ENDBRANCH  13  23
BRANCH  12  25
ATOM     25  O16 <0> d   1      19.109  -5.524  34.674  0.00  0.00    -0.358 OA
ATOM     26  H38 <0> d   1      18.724  -4.669  34.437  0.00  0.00     0.217 HD
ENDBRANCH  12  25
TORSDOF 3
ENDMDL
MODEL 142
REMARK CAVERDOCK RESULT:       1.4      0.000      0.000
REMARK CAVERDOCK CONSTRAINTS:       0.0      0.0      0.0      0.0
REMARK CAVERDOCK TUNNEL: 141      1.4      2.9    142.1
REMARK  3 active torsions:
REMARK  status: ('A' for Active; 'I' for Inactive)
REMARK    1  A    between atoms: C3_3  and  O4_4 
REMARK    2  A    between atoms: C15_13  and  O16_14 
REMARK    3  A    between atoms: C17_15  and  O18_16 
ROOT
ATOM      1  C1  <0> d   1      29.098  -2.724  31.684  0.00  0.00     0.015 C 
ATOM      2  C2  <0> d   1      28.252  -3.225  32.325  0.00  0.00    -0.078 C 
ATOM      3  C3  <0> d   1      27.189  -3.853  33.128  0.00  0.00     0.128 C 
ATOM      4  C5  <0> d   1      27.529  -3.753  34.628  0.00  0.00     0.052 C 
ATOM      5  C6  <0> d   1      27.625  -5.202  35.153  0.00  0.00     0.010 C 
ATOM      6  C7  <0> d   1      26.752  -6.019  34.157  0.00  0.00     0.002 C 
ATOM      7  C9  <0> d   1      25.293  -5.746  34.523  0.00  0.00    -0.001 C 
ATOM      8  C11 <0> d   1      24.903  -6.505  35.792  0.00  0.00     0.010 C 
ATOM      9  C12 <0> d   1      23.542  -5.991  36.259  0.00  0.00     0.039 C 
ATOM     10  C13 <0> d   1      22.551  -5.974  35.125  0.00  0.00    -0.049 A 
ATOM     11  C14 <0> d   1      21.204  -5.872  35.448  0.00  0.00     0.047 A 
ATOM     12  C15 <0> d   1      20.241  -5.843  34.455  0.00  0.00     0.099 A 
ATOM     13  C17 <0> d   1      20.626  -5.914  33.121  0.00  0.00     0.099 A 
ATOM     14  C19 <0> d   1      21.968  -6.017  32.801  0.00  0.00     0.047 A 
ATOM     15  C20 <0> d   1      22.931  -6.052  33.801  0.00  0.00    -0.044 A 
ATOM     16  C21 <0> d   1      24.369  -6.204  33.399  0.00  0.00     0.024 C 
ATOM     17  C23 <0> d   1      24.686  -5.343  32.175  0.00  0.00     0.010 C 
ATOM     18  C24 <0> d   1      26.121  -5.648  31.742  0.00  0.00     0.014 C 
ATOM     19  C25 <0> d   1      27.106  -5.352  32.813  0.00  0.00     0.003 C 
ATOM     20  C26 <0> d   1      28.485  -5.836  32.362  0.00  0.00     0.020 C 
ENDROOT
BRANCH   3  21
ATOM     21  O4  <0> d   1      25.934  -3.222  32.862  0.00  0.00    -0.377 OA
ATOM     22  H28 <0> d   1      25.712  -2.513  33.480  0.00  0.00     0.211 HD
ENDBRANCH   3  21
BRANCH  13  23
ATOM     23  O18 <0> d   1      19.689  -5.882  32.135  0.00  0.00    -0.358 OA
ATOM     24  H39 <0> d   1      18.811  -5.615  32.436  0.00  0.00     0.217 HD
ENDBRANCH  13  23
BRANCH  12  25
ATOM     25  O16 <0> d   1      18.925  -5.745  34.783  0.00  0.00    -0.358 OA
ATOM     26  H38 <0> d   1      18.525  -6.582  35.057  0.00  0.00     0.217 HD
ENDBRANCH  12  25
TORSDOF 3
ENDMDL
MODEL 143
REMARK CAVERDOCK RESULT:       2.2      0.000      0.000
REMARK CAVERDOCK CONSTRAINTS:       0.2      0.0      0.0      0.0
REMARK CAVERDOCK TUNNEL: 142      2.2      2.8    143.4
REMARK  3 active torsions:
REMARK  status: ('A' for Active; 'I' for Inactive)
REMARK    1  A    between atoms: C3_3  and  O4_4 
REMARK    2  A    between atoms: C15_13  and  O16_14 
REMARK    3  A    between atoms: C17_15  and  O18_16 
ROOT
ATOM      1  C1  <0> d   1      28.885  -2.897  31.288  0.00  0.00     0.015 C 
ATOM      2  C2  <0> d   1      28.059  -3.296  32.020  0.00  0.00    -0.078 C 
ATOM      3  C3  <0> d   1      27.022  -3.797  32.938  0.00  0.00     0.128 C 
ATOM      4  C5  <0> d   1      27.417  -3.496  34.398  0.00  0.00     0.052 C 
ATOM      5  C6  <0> d   1      27.523  -4.860  35.113  0.00  0.00     0.010 C 
ATOM      6  C7  <0> d   1      26.608  -5.797  34.270  0.00  0.00     0.002 C 
ATOM      7  C9  <0> d   1      25.165  -5.460  34.646  0.00  0.00    -0.001 C 
ATOM      8  C11 <0> d   1      24.817  -6.033  36.020  0.00  0.00     0.010 C 
ATOM      9  C12 <0> d   1      23.477  -5.445  36.459  0.00  0.00     0.039 C 
ATOM     10  C13 <0> d   1      22.446  -5.572  35.369  0.00  0.00    -0.049 A 
ATOM     11  C14 <0> d   1      21.112  -5.412  35.722  0.00  0.00     0.047 A 
ATOM     12  C15 <0> d   1      20.114  -5.508  34.769  0.00  0.00     0.099 A 
ATOM     13  C17 <0> d   1      20.450  -5.765  33.444  0.00  0.00     0.099 A 
ATOM     14  C19 <0> d   1      21.779  -5.926  33.095  0.00  0.00     0.047 A 
ATOM     15  C20 <0> d   1      22.777  -5.835  34.056  0.00  0.00    -0.044 A 
ATOM     16  C21 <0> d   1      24.199  -6.057  33.629  0.00  0.00     0.024 C 
ATOM     17  C23 <0> d   1      24.476  -5.375  32.288  0.00  0.00     0.010 C 
ATOM     18  C24 <0> d   1      25.893  -5.753  31.850  0.00  0.00     0.014 C 
ATOM     19  C25 <0> d   1      26.917  -5.324  32.835  0.00  0.00     0.003 C 
ATOM     20  C26 <0> d   1      28.277  -5.880  32.407  0.00  0.00     0.020 C 
ENDROOT
BRANCH   3  21
ATOM     21  O4  <0> d   1      25.763  -3.194  32.633  0.00  0.00    -0.377 OA
ATOM     22  H28 <0> d   1      25.669  -2.291  32.963  0.00  0.00     0.211 HD
ENDBRANCH   3  21
BRANCH  13  23
ATOM     23  O18 <0> d   1      19.478  -5.858  32.497  0.00  0.00    -0.358 OA
ATOM     24  H39 <0> d   1      19.122  -6.749  32.384  0.00  0.00     0.217 HD
ENDBRANCH  13  23
BRANCH  12  25
ATOM     25  O16 <0> d   1      18.811  -5.351  35.127  0.00  0.00    -0.358 OA
ATOM     26  H38 <0> d   1      18.606  -4.479  35.492  0.00  0.00     0.217 HD
ENDBRANCH  12  25
TORSDOF 3
ENDMDL
MODEL 144
REMARK CAVERDOCK RESULT:       4.9      0.000      0.000
REMARK CAVERDOCK CONSTRAINTS:       0.0      0.0      0.0      0.0
REMARK CAVERDOCK TUNNEL: 143      4.9      2.8    144.4
REMARK  3 active torsions:
REMARK  status: ('A' for Active; 'I' for Inactive)
REMARK    1  A    between atoms: C3_3  and  O4_4 
REMARK    2  A    between atoms: C15_13  and  O16_14 
REMARK    3  A    between atoms: C17_15  and  O18_16 
ROOT
ATOM      1  C1  <0> d   1      28.919  -3.242  31.512  0.00  0.00     0.015 C 
ATOM      2  C2  <0> d   1      28.050  -3.639  32.194  0.00  0.00    -0.078 C 
ATOM      3  C3  <0> d   1      26.959  -4.137  33.049  0.00  0.00     0.128 C 
ATOM      4  C5  <0> d   1      27.285  -3.873  34.532  0.00  0.00     0.052 C 
ATOM      5  C6  <0> d   1      27.330  -5.252  35.224  0.00  0.00     0.010 C 
ATOM      6  C7  <0> d   1      26.443  -6.155  34.317  0.00  0.00     0.002 C 
ATOM      7  C9  <0> d   1      24.989  -5.798  34.627  0.00  0.00    -0.001 C 
ATOM      8  C11 <0> d   1      24.562  -6.391  35.970  0.00  0.00     0.010 C 
ATOM      9  C12 <0> d   1      23.212  -5.787  36.353  0.00  0.00     0.039 C 
ATOM     10  C13 <0> d   1      22.235  -5.873  35.210  0.00  0.00    -0.049 A 
ATOM     11  C14 <0> d   1      20.888  -5.694  35.499  0.00  0.00     0.047 A 
ATOM     12  C15 <0> d   1      19.938  -5.753  34.495  0.00  0.00     0.099 A 
ATOM     13  C17 <0> d   1      20.336  -5.992  33.184  0.00  0.00     0.099 A 
ATOM     14  C19 <0> d   1      21.677  -6.170  32.899  0.00  0.00     0.047 A 
ATOM     15  C20 <0> d   1      22.628  -6.117  33.910  0.00  0.00    -0.044 A 
ATOM     16  C21 <0> d   1      24.065  -6.357  33.551  0.00  0.00     0.024 C 
ATOM     17  C23 <0> d   1      24.422  -5.655  32.239  0.00  0.00     0.010 C 
ATOM     18  C24 <0> d   1      25.852  -6.051  31.866  0.00  0.00     0.014 C 
ATOM     19  C25 <0> d   1      26.833  -5.660  32.910  0.00  0.00     0.003 C 
ATOM     20  C26 <0> d   1      28.202  -6.234  32.539  0.00  0.00     0.020 C 
ENDROOT
BRANCH   3  21
ATOM     21  O4  <0> d   1      25.728  -3.506  32.693  0.00  0.00    -0.377 OA
ATOM     22  H28 <0> d   1      25.191  -4.014  32.070  0.00  0.00     0.211 HD
ENDBRANCH   3  21
BRANCH  13  23
ATOM     23  O18 <0> d   1      19.412  -6.047  32.188  0.00  0.00    -0.358 OA
ATOM     24  H39 <0> d   1      19.245  -6.939  31.856  0.00  0.00     0.217 HD
ENDBRANCH  13  23
BRANCH  12  25
ATOM     25  O16 <0> d   1      18.622  -5.579  34.790  0.00  0.00    -0.358 OA
ATOM     26  H38 <0> d   1      18.235  -4.780  34.406  0.00  0.00     0.217 HD
ENDBRANCH  12  25
TORSDOF 3
ENDMDL
MODEL 145
REMARK CAVERDOCK RESULT:       5.6      0.000      0.000
REMARK CAVERDOCK CONSTRAINTS:       0.1      0.0      0.0      0.0
REMARK CAVERDOCK TUNNEL: 144      5.6      2.8    145.1
REMARK  3 active torsions:
REMARK  status: ('A' for Active; 'I' for Inactive)
REMARK    1  A    between atoms: C3_3  and  O4_4 
REMARK    2  A    between atoms: C15_13  and  O16_14 
REMARK    3  A    between atoms: C17_15  and  O18_16 
ROOT
ATOM      1  C1  <0> d   1      28.829  -3.426  31.453  0.00  0.00     0.015 C 
ATOM      2  C2  <0> d   1      27.940  -3.727  32.159  0.00  0.00    -0.078 C 
ATOM      3  C3  <0> d   1      26.826  -4.104  33.044  0.00  0.00     0.128 C 
ATOM      4  C5  <0> d   1      27.115  -3.645  34.487  0.00  0.00     0.052 C 
ATOM      5  C6  <0> d   1      27.135  -4.920  35.357  0.00  0.00     0.010 C 
ATOM      6  C7  <0> d   1      26.265  -5.934  34.556  0.00  0.00     0.002 C 
ATOM      7  C9  <0> d   1      24.806  -5.535  34.778  0.00  0.00    -0.001 C 
ATOM      8  C11 <0> d   1      24.341  -5.943  36.176  0.00  0.00     0.010 C 
ATOM      9  C12 <0> d   1      22.986  -5.289  36.440  0.00  0.00     0.039 C 
ATOM     10  C13 <0> d   1      22.038  -5.525  35.294  0.00  0.00    -0.049 A 
ATOM     11  C14 <0> d   1      20.685  -5.306  35.521  0.00  0.00     0.047 A 
ATOM     12  C15 <0> d   1      19.761  -5.495  34.510  0.00  0.00     0.099 A 
ATOM     13  C17 <0> d   1      20.190  -5.907  33.253  0.00  0.00     0.099 A 
ATOM     14  C19 <0> d   1      21.537  -6.126  33.029  0.00  0.00     0.047 A 
ATOM     15  C20 <0> d   1      22.462  -5.940  34.049  0.00  0.00    -0.044 A 
ATOM     16  C21 <0> d   1      23.907  -6.230  33.762  0.00  0.00     0.024 C 
ATOM     17  C23 <0> d   1      24.301  -5.710  32.378  0.00  0.00     0.010 C 
ATOM     18  C24 <0> d   1      25.737  -6.155  32.098  0.00  0.00     0.014 C 
ATOM     19  C25 <0> d   1      26.694  -5.631  33.106  0.00  0.00     0.003 C 
ATOM     20  C26 <0> d   1      28.068  -6.253  32.850  0.00  0.00     0.020 C 
ENDROOT
BRANCH   3  21
ATOM     21  O4  <0> d   1      25.608  -3.522  32.576  0.00  0.00    -0.377 OA
ATOM     22  H28 <0> d   1      25.732  -2.725  32.044  0.00  0.00     0.211 HD
ENDBRANCH   3  21
BRANCH  13  23
ATOM     23  O18 <0> d   1      19.291  -6.093  32.249  0.00  0.00    -0.358 OA
ATOM     24  H39 <0> d   1      18.895  -6.974  32.234  0.00  0.00     0.217 HD
ENDBRANCH  13  23
BRANCH  12  25
ATOM     25  O16 <0> d   1      18.438  -5.280  34.745  0.00  0.00    -0.358 OA
ATOM     26  H38 <0> d   1      18.106  -5.709  35.545  0.00  0.00     0.217 HD
ENDBRANCH  12  25
TORSDOF 3
ENDMDL
MODEL 146
REMARK CAVERDOCK RESULT:       8.8      0.000      0.000
REMARK CAVERDOCK CONSTRAINTS:       1.5      0.0      0.0      0.0
REMARK CAVERDOCK TUNNEL: 145      8.8      2.7    146.1
REMARK  3 active torsions:
REMARK  status: ('A' for Active; 'I' for Inactive)
REMARK    1  A    between atoms: C3_3  and  O4_4 
REMARK    2  A    between atoms: C15_13  and  O16_14 
REMARK    3  A    between atoms: C17_15  and  O18_16 
ROOT
ATOM      1  C1  <0> d   1      28.811  -3.529  31.949  0.00  0.00     0.015 C 
ATOM      2  C2  <0> d   1      27.905  -3.903  32.595  0.00  0.00    -0.078 C 
ATOM      3  C3  <0> d   1      26.768  -4.373  33.403  0.00  0.00     0.128 C 
ATOM      4  C5  <0> d   1      27.095  -4.245  34.905  0.00  0.00     0.052 C 
ATOM      5  C6  <0> d   1      27.021  -5.670  35.493  0.00  0.00     0.010 C 
ATOM      6  C7  <0> d   1      26.076  -6.429  34.516  0.00  0.00     0.002 C 
ATOM      7  C9  <0> d   1      24.652  -5.980  34.842  0.00  0.00    -0.001 C 
ATOM      8  C11 <0> d   1      24.162  -6.633  36.135  0.00  0.00     0.010 C 
ATOM      9  C12 <0> d   1      22.860  -5.951  36.553  0.00  0.00     0.039 C 
ATOM     10  C13 <0> d   1      21.893  -5.875  35.401  0.00  0.00    -0.049 A 
ATOM     11  C14 <0> d   1      20.562  -5.609  35.694  0.00  0.00     0.047 A 
ATOM     12  C15 <0> d   1      19.623  -5.517  34.683  0.00  0.00     0.099 A 
ATOM     13  C17 <0> d   1      20.016  -5.690  33.361  0.00  0.00     0.099 A 
ATOM     14  C19 <0> d   1      21.342  -5.956  33.071  0.00  0.00     0.047 A 
ATOM     15  C20 <0> d   1      22.281  -6.053  34.090  0.00  0.00    -0.044 A 
ATOM     16  C21 <0> d   1      23.699  -6.382  33.722  0.00  0.00     0.024 C 
ATOM     17  C23 <0> d   1      24.126  -5.617  32.468  0.00  0.00     0.010 C 
ATOM     18  C24 <0> d   1      25.525  -6.099  32.075  0.00  0.00     0.014 C 
ATOM     19  C25 <0> d   1      26.521  -5.866  33.152  0.00  0.00     0.003 C 
ATOM     20  C26 <0> d   1      27.844  -6.520  32.748  0.00  0.00     0.020 C 
ENDROOT
BRANCH   3  21
ATOM     21  O4  <0> d   1      25.595  -3.619  33.088  0.00  0.00    -0.377 OA
ATOM     22  H28 <0> d   1      24.811  -4.161  32.927  0.00  0.00     0.211 HD
ENDBRANCH   3  21
BRANCH  13  23
ATOM     23  O18 <0> d   1      19.102  -5.598  32.357  0.00  0.00    -0.358 OA
ATOM     24  H39 <0> d   1      18.376  -6.232  32.426  0.00  0.00     0.217 HD
ENDBRANCH  13  23
BRANCH  12  25
ATOM     25  O16 <0> d   1      18.321  -5.259  34.982  0.00  0.00    -0.358 OA
ATOM     26  H38 <0> d   1      18.081  -4.325  34.918  0.00  0.00     0.217 HD
ENDBRANCH  12  25
TORSDOF 3
ENDMDL
MODEL 147
REMARK CAVERDOCK RESULT:      11.8      0.000      0.000
REMARK CAVERDOCK CONSTRAINTS:       0.0      0.0      0.0      0.0
REMARK CAVERDOCK TUNNEL: 146     11.8      2.7    147.7
REMARK  3 active torsions:
REMARK  status: ('A' for Active; 'I' for Inactive)
REMARK    1  A    between atoms: C3_3  and  O4_4 
REMARK    2  A    between atoms: C15_13  and  O16_14 
REMARK    3  A    between atoms: C17_15  and  O18_16 
ROOT
ATOM      1  C1  <0> d   1      28.841  -3.806  32.335  0.00  0.00     0.015 C 
ATOM      2  C2  <0> d   1      27.868  -4.013  32.959  0.00  0.00    -0.078 C 
ATOM      3  C3  <0> d   1      26.649  -4.273  33.742  0.00  0.00     0.128 C 
ATOM      4  C5  <0> d   1      26.819  -3.746  35.181  0.00  0.00     0.052 C 
ATOM      5  C6  <0> d   1      26.671  -4.967  36.115  0.00  0.00     0.010 C 
ATOM      6  C7  <0> d   1      25.825  -5.974  35.282  0.00  0.00     0.002 C 
ATOM      7  C9  <0> d   1      24.379  -5.480  35.329  0.00  0.00    -0.001 C 
ATOM      8  C11 <0> d   1      23.750  -5.777  36.691  0.00  0.00     0.010 C 
ATOM      9  C12 <0> d   1      22.420  -5.032  36.778  0.00  0.00     0.039 C 
ATOM     10  C13 <0> d   1      21.578  -5.281  35.553  0.00  0.00    -0.049 A 
ATOM     11  C14 <0> d   1      20.226  -4.971  35.626  0.00  0.00     0.047 A 
ATOM     12  C15 <0> d   1      19.398  -5.167  34.536  0.00  0.00     0.099 A 
ATOM     13  C17 <0> d   1      19.925  -5.676  33.355  0.00  0.00     0.099 A 
ATOM     14  C19 <0> d   1      21.272  -5.985  33.284  0.00  0.00     0.047 A 
ATOM     15  C20 <0> d   1      22.099  -5.792  34.383  0.00  0.00    -0.044 A 
ATOM     16  C21 <0> d   1      23.544  -6.181  34.264  0.00  0.00     0.024 C 
ATOM     17  C23 <0> d   1      24.107  -5.767  32.903  0.00  0.00     0.010 C 
ATOM     18  C24 <0> d   1      25.534  -6.310  32.798  0.00  0.00     0.014 C 
ATOM     19  C25 <0> d   1      26.415  -5.784  33.871  0.00  0.00     0.003 C 
ATOM     20  C26 <0> d   1      27.766  -6.497  33.793  0.00  0.00     0.020 C 
ENDROOT
BRANCH   3  21
ATOM     21  O4  <0> d   1      25.523  -3.651  33.119  0.00  0.00    -0.377 OA
ATOM     22  H28 <0> d   1      24.802  -4.261  32.912  0.00  0.00     0.211 HD
ENDBRANCH   3  21
BRANCH  13  23
ATOM     23  O18 <0> d   1      19.122  -5.869  32.274  0.00  0.00    -0.358 OA
ATOM     24  H39 <0> d   1      19.268  -6.710  31.820  0.00  0.00     0.217 HD
ENDBRANCH  13  23
BRANCH  12  25
ATOM     25  O16 <0> d   1      18.075  -4.863  34.620  0.00  0.00    -0.358 OA
ATOM     26  H38 <0> d   1      17.488  -5.603  34.414  0.00  0.00     0.217 HD
ENDBRANCH  12  25
TORSDOF 3
ENDMDL
MODEL 148
REMARK CAVERDOCK RESULT:      13.4      0.000      0.000
REMARK CAVERDOCK CONSTRAINTS:       0.0      0.0      0.0      0.0
REMARK CAVERDOCK TUNNEL: 147     13.4      2.6    148.5
REMARK  3 active torsions:
REMARK  status: ('A' for Active; 'I' for Inactive)
REMARK    1  A    between atoms: C3_3  and  O4_4 
REMARK    2  A    between atoms: C15_13  and  O16_14 
REMARK    3  A    between atoms: C17_15  and  O18_16 
ROOT
ATOM      1  C1  <0> d   1      29.010  -4.336  32.226  0.00  0.00     0.015 C 
ATOM      2  C2  <0> d   1      28.015  -4.483  32.832  0.00  0.00    -0.078 C 
ATOM      3  C3  <0> d   1      26.767  -4.669  33.591  0.00  0.00     0.128 C 
ATOM      4  C5  <0> d   1      26.909  -4.062  35.001  0.00  0.00     0.052 C 
ATOM      5  C6  <0> d   1      26.703  -5.222  35.999  0.00  0.00     0.010 C 
ATOM      6  C7  <0> d   1      25.857  -6.257  35.201  0.00  0.00     0.002 C 
ATOM      7  C9  <0> d   1      24.423  -5.728  35.175  0.00  0.00    -0.001 C 
ATOM      8  C11 <0> d   1      23.748  -5.931  36.532  0.00  0.00     0.010 C 
ATOM      9  C12 <0> d   1      22.434  -5.152  36.535  0.00  0.00     0.039 C 
ATOM     10  C13 <0> d   1      21.623  -5.452  35.302  0.00  0.00    -0.049 A 
ATOM     11  C14 <0> d   1      20.277  -5.108  35.315  0.00  0.00     0.047 A 
ATOM     12  C15 <0> d   1      19.477  -5.349  34.214  0.00  0.00     0.099 A 
ATOM     13  C17 <0> d   1      20.025  -5.938  33.080  0.00  0.00     0.099 A 
ATOM     14  C19 <0> d   1      21.365  -6.281  33.069  0.00  0.00     0.047 A 
ATOM     15  C20 <0> d   1      22.164  -6.044  34.179  0.00  0.00    -0.044 A 
ATOM     16  C21 <0> d   1      23.602  -6.471  34.127  0.00  0.00     0.024 C 
ATOM     17  C23 <0> d   1      24.215  -6.151  32.762  0.00  0.00     0.010 C 
ATOM     18  C24 <0> d   1      25.631  -6.732  32.733  0.00  0.00     0.014 C 
ATOM     19  C25 <0> d   1      26.493  -6.163  33.800  0.00  0.00     0.003 C 
ATOM     20  C26 <0> d   1      27.828  -6.911  33.805  0.00  0.00     0.020 C 
ENDROOT
BRANCH   3  21
ATOM     21  O4  <0> d   1      25.676  -4.059  32.898  0.00  0.00    -0.377 OA
ATOM     22  H28 <0> d   1      25.078  -3.559  33.470  0.00  0.00     0.211 HD
ENDBRANCH   3  21
BRANCH  13  23
ATOM     23  O18 <0> d   1      19.250  -6.176  31.988  0.00  0.00    -0.358 OA
ATOM     24  H39 <0> d   1      19.742  -6.221  31.158  0.00  0.00     0.217 HD
ENDBRANCH  13  23
BRANCH  12  25
ATOM     25  O16 <0> d   1      18.160  -5.010  34.240  0.00  0.00    -0.358 OA
ATOM     26  H38 <0> d   1      17.570  -5.700  33.908  0.00  0.00     0.217 HD
ENDBRANCH  12  25
TORSDOF 3
ENDMDL
MODEL 149
REMARK CAVERDOCK RESULT:      17.0      0.000      0.000
REMARK CAVERDOCK CONSTRAINTS:       0.0      0.0      0.0      0.0
REMARK CAVERDOCK TUNNEL: 148     17.0      2.5    149.6
REMARK  3 active torsions:
REMARK  status: ('A' for Active; 'I' for Inactive)
REMARK    1  A    between atoms: C3_3  and  O4_4 
REMARK    2  A    between atoms: C15_13  and  O16_14 
REMARK    3  A    between atoms: C17_15  and  O18_16 
ROOT
ATOM      1  C1  <0> d   1      25.746  -1.984  31.040  0.00  0.00     0.015 C 
ATOM      2  C2  <0> d   1      25.765  -2.663  31.998  0.00  0.00    -0.078 C 
ATOM      3  C3  <0> d   1      25.789  -3.515  33.198  0.00  0.00     0.128 C 
ATOM      4  C5  <0> d   1      26.533  -2.798  34.343  0.00  0.00     0.052 C 
ATOM      5  C6  <0> d   1      27.738  -3.691  34.709  0.00  0.00     0.010 C 
ATOM      6  C7  <0> d   1      27.306  -5.112  34.243  0.00  0.00     0.002 C 
ATOM      7  C9  <0> d   1      26.317  -5.636  35.284  0.00  0.00    -0.001 C 
ATOM      8  C11 <0> d   1      27.048  -6.062  36.558  0.00  0.00     0.010 C 
ATOM      9  C12 <0> d   1      26.007  -6.316  37.646  0.00  0.00     0.039 C 
ATOM     10  C13 <0> d   1      24.904  -7.210  37.143  0.00  0.00    -0.049 A 
ATOM     11  C14 <0> d   1      24.081  -7.812  38.087  0.00  0.00     0.047 A 
ATOM     12  C15 <0> d   1      23.045  -8.639  37.694  0.00  0.00     0.099 A 
ATOM     13  C17 <0> d   1      22.822  -8.867  36.341  0.00  0.00     0.099 A 
ATOM     14  C19 <0> d   1      23.643  -8.267  35.403  0.00  0.00     0.047 A 
ATOM     15  C20 <0> d   1      24.686  -7.443  35.802  0.00  0.00    -0.044 A 
ATOM     16  C21 <0> d   1      25.570  -6.850  34.743  0.00  0.00     0.024 C 
ATOM     17  C23 <0> d   1      24.742  -6.375  33.547  0.00  0.00     0.010 C 
ATOM     18  C24 <0> d   1      25.710  -5.909  32.458  0.00  0.00     0.014 C 
ATOM     19  C25 <0> d   1      26.582  -4.799  32.919  0.00  0.00     0.003 C 
ATOM     20  C26 <0> d   1      27.622  -4.507  31.836  0.00  0.00     0.020 C 
ENDROOT
BRANCH   3  21
ATOM     21  O4  <0> d   1      24.456  -3.836  33.600  0.00  0.00    -0.377 OA
ATOM     22  H28 <0> d   1      23.981  -3.101  34.010  0.00  0.00     0.211 HD
ENDBRANCH   3  21
BRANCH  13  23
ATOM     23  O18 <0> d   1      21.803  -9.675  35.941  0.00  0.00    -0.358 OA
ATOM     24  H39 <0> d   1      21.667 -10.446  36.507  0.00  0.00     0.217 HD
ENDBRANCH  13  23
BRANCH  12  25
ATOM     25  O16 <0> d   1      22.248  -9.225  38.627  0.00  0.00    -0.358 OA
ATOM     26  H38 <0> d   1      21.306  -9.036  38.515  0.00  0.00     0.217 HD
ENDBRANCH  12  25
TORSDOF 3
ENDMDL
MODEL 150
REMARK CAVERDOCK RESULT:      18.0      0.000      0.000
REMARK CAVERDOCK CONSTRAINTS:       0.4      0.0      0.0      0.0
REMARK CAVERDOCK TUNNEL: 149     18.0      2.5    150.3
REMARK  3 active torsions:
REMARK  status: ('A' for Active; 'I' for Inactive)
REMARK    1  A    between atoms: C3_3  and  O4_4 
REMARK    2  A    between atoms: C15_13  and  O16_14 
REMARK    3  A    between atoms: C17_15  and  O18_16 
ROOT
ATOM      1  C1  <0> d   1      25.667  -1.948  31.234  0.00  0.00     0.015 C 
ATOM      2  C2  <0> d   1      25.675  -2.639  32.183  0.00  0.00    -0.078 C 
ATOM      3  C3  <0> d   1      25.685  -3.506  33.373  0.00  0.00     0.128 C 
ATOM      4  C5  <0> d   1      26.387  -2.791  34.545  0.00  0.00     0.052 C 
ATOM      5  C6  <0> d   1      27.599  -3.666  34.930  0.00  0.00     0.010 C 
ATOM      6  C7  <0> d   1      27.205  -5.089  34.435  0.00  0.00     0.002 C 
ATOM      7  C9  <0> d   1      26.200  -5.644  35.445  0.00  0.00    -0.001 C 
ATOM      8  C11 <0> d   1      26.907  -6.074  36.731  0.00  0.00     0.010 C 
ATOM      9  C12 <0> d   1      25.844  -6.361  37.789  0.00  0.00     0.039 C 
ATOM     10  C13 <0> d   1      24.771  -7.268  37.248  0.00  0.00    -0.049 A 
ATOM     11  C14 <0> d   1      23.937  -7.898  38.163  0.00  0.00     0.047 A 
ATOM     12  C15 <0> d   1      22.926  -8.737  37.734  0.00  0.00     0.099 A 
ATOM     13  C17 <0> d   1      22.741  -8.952  36.372  0.00  0.00     0.099 A 
ATOM     14  C19 <0> d   1      23.573  -8.325  35.463  0.00  0.00     0.047 A 
ATOM     15  C20 <0> d   1      24.591  -7.487  35.898  0.00  0.00    -0.044 A 
ATOM     16  C21 <0> d   1      25.490  -6.864  34.870  0.00  0.00     0.024 C 
ATOM     17  C23 <0> d   1      24.683  -6.389  33.660  0.00  0.00     0.010 C 
ATOM     18  C24 <0> d   1      25.669  -5.891  32.601  0.00  0.00     0.014 C 
ATOM     19  C25 <0> d   1      26.508  -4.771  33.098  0.00  0.00     0.003 C 
ATOM     20  C26 <0> d   1      27.569  -4.446  32.045  0.00  0.00     0.020 C 
ENDROOT
BRANCH   3  21
ATOM     21  O4  <0> d   1      24.348  -3.857  33.737  0.00  0.00    -0.377 OA
ATOM     22  H28 <0> d   1      24.126  -3.655  34.656  0.00  0.00     0.211 HD
ENDBRANCH   3  21
BRANCH  13  23
ATOM     23  O18 <0> d   1      21.747  -9.773  35.937  0.00  0.00    -0.358 OA
ATOM     24  H39 <0> d   1      21.647 -10.581  36.458  0.00  0.00     0.217 HD
ENDBRANCH  13  23
BRANCH  12  25
ATOM     25  O16 <0> d   1      22.116  -9.351  38.639  0.00  0.00    -0.358 OA
ATOM     26  H38 <0> d   1      22.346  -9.165  39.560  0.00  0.00     0.217 HD
ENDBRANCH  12  25
TORSDOF 3
ENDMDL
MODEL 151
REMARK CAVERDOCK RESULT:      19.4      0.000      0.000
REMARK CAVERDOCK CONSTRAINTS:       0.3      0.0      0.0      0.0
REMARK CAVERDOCK TUNNEL: 150     19.4      2.4    151.1
REMARK  3 active torsions:
REMARK  status: ('A' for Active; 'I' for Inactive)
REMARK    1  A    between atoms: C3_3  and  O4_4 
REMARK    2  A    between atoms: C15_13  and  O16_14 
REMARK    3  A    between atoms: C17_15  and  O18_16 
ROOT
ATOM      1  C1  <0> d   1      25.556  -2.118  31.247  0.00  0.00     0.015 C 
ATOM      2  C2  <0> d   1      25.578  -2.791  32.209  0.00  0.00    -0.078 C 
ATOM      3  C3  <0> d   1      25.606  -3.634  33.415  0.00  0.00     0.128 C 
ATOM      4  C5  <0> d   1      26.330  -2.899  34.561  0.00  0.00     0.052 C 
ATOM      5  C6  <0> d   1      27.545  -3.771  34.942  0.00  0.00     0.010 C 
ATOM      6  C7  <0> d   1      27.138  -5.202  34.483  0.00  0.00     0.002 C 
ATOM      7  C9  <0> d   1      26.148  -5.733  35.520  0.00  0.00    -0.001 C 
ATOM      8  C11 <0> d   1      26.876  -6.140  36.802  0.00  0.00     0.010 C 
ATOM      9  C12 <0> d   1      25.830  -6.402  37.884  0.00  0.00     0.039 C 
ATOM     10  C13 <0> d   1      24.744  -7.315  37.379  0.00  0.00    -0.049 A 
ATOM     11  C14 <0> d   1      23.924  -7.923  38.321  0.00  0.00     0.047 A 
ATOM     12  C15 <0> d   1      22.902  -8.768  37.925  0.00  0.00     0.099 A 
ATOM     13  C17 <0> d   1      22.694  -9.008  36.572  0.00  0.00     0.099 A 
ATOM     14  C19 <0> d   1      23.512  -8.403  35.636  0.00  0.00     0.047 A 
ATOM     15  C20 <0> d   1      24.541  -7.561  36.037  0.00  0.00    -0.044 A 
ATOM     16  C21 <0> d   1      25.424  -6.961  34.981  0.00  0.00     0.024 C 
ATOM     17  C23 <0> d   1      24.598  -6.507  33.776  0.00  0.00     0.010 C 
ATOM     18  C24 <0> d   1      25.568  -6.034  32.691  0.00  0.00     0.014 C 
ATOM     19  C25 <0> d   1      26.419  -4.908  33.151  0.00  0.00     0.003 C 
ATOM     20  C26 <0> d   1      27.463  -4.608  32.074  0.00  0.00     0.020 C 
ENDROOT
BRANCH   3  21
ATOM     21  O4  <0> d   1      24.274  -3.972  33.809  0.00  0.00    -0.377 OA
ATOM     22  H28 <0> d   1      24.032  -4.891  33.628  0.00  0.00     0.211 HD
ENDBRANCH   3  21
BRANCH  13  23
ATOM     23  O18 <0> d   1      21.689  -9.834  36.170  0.00  0.00    -0.358 OA
ATOM     24  H39 <0> d   1      21.686 -10.016  35.221  0.00  0.00     0.217 HD
ENDBRANCH  13  23
BRANCH  12  25
ATOM     25  O16 <0> d   1      22.107  -9.359  38.857  0.00  0.00    -0.358 OA
ATOM     26  H38 <0> d   1      22.570  -9.608  39.668  0.00  0.00     0.217 HD
ENDBRANCH  12  25
TORSDOF 3
ENDMDL
MODEL 152
REMARK CAVERDOCK RESULT:      21.4      0.000      0.000
REMARK CAVERDOCK CONSTRAINTS:       0.3      0.0      0.0      0.0
REMARK CAVERDOCK TUNNEL: 151     21.4      2.3    152.8
REMARK  3 active torsions:
REMARK  status: ('A' for Active; 'I' for Inactive)
REMARK    1  A    between atoms: C3_3  and  O4_4 
REMARK    2  A    between atoms: C15_13  and  O16_14 
REMARK    3  A    between atoms: C17_15  and  O18_16 
ROOT
ATOM      1  C1  <0> d   1      25.361  -2.563  31.021  0.00  0.00     0.015 C 
ATOM      2  C2  <0> d   1      25.418  -3.145  32.039  0.00  0.00    -0.078 C 
ATOM      3  C3  <0> d   1      25.489  -3.875  33.316  0.00  0.00     0.128 C 
ATOM      4  C5  <0> d   1      26.203  -3.017  34.379  0.00  0.00     0.052 C 
ATOM      5  C6  <0> d   1      27.451  -3.812  34.817  0.00  0.00     0.010 C 
ATOM      6  C7  <0> d   1      27.085  -5.291  34.495  0.00  0.00     0.002 C 
ATOM      7  C9  <0> d   1      26.127  -5.757  35.591  0.00  0.00    -0.001 C 
ATOM      8  C11 <0> d   1      26.884  -6.024  36.893  0.00  0.00     0.010 C 
ATOM      9  C12 <0> d   1      25.862  -6.220  38.011  0.00  0.00     0.039 C 
ATOM     10  C13 <0> d   1      24.800  -7.209  37.607  0.00  0.00    -0.049 A 
ATOM     11  C14 <0> d   1      24.012  -7.755  38.612  0.00  0.00     0.047 A 
ATOM     12  C15 <0> d   1      23.014  -8.663  38.310  0.00  0.00     0.099 A 
ATOM     13  C17 <0> d   1      22.796  -9.032  36.988  0.00  0.00     0.099 A 
ATOM     14  C19 <0> d   1      23.582  -8.488  35.988  0.00  0.00     0.047 A 
ATOM     15  C20 <0> d   1      24.587  -7.581  36.296  0.00  0.00    -0.044 A 
ATOM     16  C21 <0> d   1      25.436  -7.052  35.177  0.00  0.00     0.024 C 
ATOM     17  C23 <0> d   1      24.581  -6.734  33.949  0.00  0.00     0.010 C 
ATOM     18  C24 <0> d   1      25.520  -6.331  32.810  0.00  0.00     0.014 C 
ATOM     19  C25 <0> d   1      26.340  -5.141  33.154  0.00  0.00     0.003 C 
ATOM     20  C26 <0> d   1      27.360  -4.907  32.038  0.00  0.00     0.020 C 
ENDROOT
BRANCH   3  21
ATOM     21  O4  <0> d   1      24.174  -4.218  33.759  0.00  0.00    -0.377 OA
ATOM     22  H28 <0> d   1      23.860  -3.688  34.504  0.00  0.00     0.211 HD
ENDBRANCH   3  21
BRANCH  13  23
ATOM     23  O18 <0> d   1      21.814  -9.921  36.677  0.00  0.00    -0.358 OA
[truncated: 29,294 more chars]
