# Supplementary material for: Fully automated virtual screening pipeline of FDA-approved drugs using Caver Web
Source: Comput Struct Biotechnol J. 2022 Nov 17;20:6512–8. doi: 10.1016/j.csbj.2022.11.031 (PMC9705369; doi:10.1016/j.csbj.2022.11.031)
Supplement: Supplementary data 1 [file mmc1.zip › supplementary_data/pymol/ZINC000100089496.pdbqt]

MODEL 1
REMARK CAVERDOCK RESULT:       6.0      0.000      0.000
REMARK CAVERDOCK CONSTRAINTS:       0.0      0.0      0.0      0.0
REMARK CAVERDOCK TUNNEL: 0      6.0      1.7      1.5
REMARK  4 active torsions:
REMARK  status: ('A' for Active; 'I' for Inactive)
REMARK    1  A    between atoms: N5_4  and  C7_6 
REMARK    2  A    between atoms: C11_9  and  C14_12 
REMARK    3  A    between atoms: C25_23  and  C26_24 
REMARK    4  A    between atoms: C25_23  and  C29_27 
ROOT
ATOM      1  C7  ZIN A   1      42.453   6.397  32.903  0.00  0.00     0.188 C 
ATOM      2  C9  ZIN A   1      41.939   7.039  31.612  0.00  0.00     0.035 C 
ATOM      3  C10 ZIN A   1      40.428   6.831  31.506  0.00  0.00     0.032 C 
ATOM      4  C11 ZIN A   1      40.119   5.332  31.489  0.00  0.00     0.076 C 
ATOM      5  C12 ZIN A   1      40.782   4.708  30.333  0.00  0.00     0.074 C 
ATOM      6  N13 ZIN A   1      41.295   4.226  29.440  0.00  0.00    -0.196 NA
ATOM      7  C21 ZIN A   1      40.632   4.691  32.780  0.00  0.00     0.032 C 
ATOM      8  C22 ZIN A   1      42.144   4.899  32.886  0.00  0.00     0.035 C 
ENDROOT
BRANCH   4   9
ATOM      9  C14 ZIN A   1      38.629   5.128  31.384  0.00  0.00    -0.035 A 
ATOM     10  C20 ZIN A   1      37.767   5.993  32.032  0.00  0.00     0.012 A 
ATOM     11  C19 ZIN A   1      36.401   5.810  31.934  0.00  0.00     0.043 A 
ATOM     12  C17 ZIN A   1      35.896   4.754  31.196  0.00  0.00     0.116 A 
ATOM     13  C16 ZIN A   1      36.760   3.885  30.552  0.00  0.00     0.043 A 
ATOM     14  F18 ZIN A   1      34.561   4.571  31.104  0.00  0.00    -0.206 F 
ATOM     15  C15 ZIN A   1      38.126   4.072  30.648  0.00  0.00     0.012 A 
ENDBRANCH   4   9
BRANCH   1  16
ATOM     16  N5  ZIN A   1      43.905   6.597  33.005  0.00  0.00    -0.066 N 
ATOM     17  C4  ZIN A   1      44.560   6.023  31.823  0.00  0.00     0.241 C 
ATOM     18  C2  ZIN A   1      46.079   6.158  31.962  0.00  0.00     0.031 C 
ATOM     19  C1  ZIN A   1      46.759   5.562  30.729  0.00  0.00     0.013 C 
ATOM     20  C25 ZIN A   1      46.446   7.640  32.082  0.00  0.00     0.082 C 
ATOM     21  C24 ZIN A   1      45.697   8.246  33.273  0.00  0.00     0.053 C 
ATOM     22  C23 ZIN A   1      44.193   8.034  33.086  0.00  0.00     0.237 C 
ATOM     23  H6  ZIN A   1      44.249   6.138  33.836  0.00  0.00     0.280 HD
BRANCH  20  24
ATOM     24  C26 ZIN A   1      47.931   7.777  32.299  0.00  0.00     0.187 C 
ATOM     25  O27 ZIN A   1      48.704   7.036  31.715  0.00  0.00    -0.647 OA
ATOM     26  O28 ZIN A   1      48.360   8.630  33.058  0.00  0.00    -0.647 OA
ENDBRANCH  20  24
BRANCH  20  27
ATOM     27  C29 ZIN A   1      46.050   8.361  30.819  0.00  0.00    -0.039 A 
ATOM     28  C34 ZIN A   1      46.568   7.958  29.603  0.00  0.00     0.008 A 
ATOM     29  C33 ZIN A   1      46.202   8.616  28.444  0.00  0.00     0.001 A 
ATOM     30  C32 ZIN A   1      45.324   9.682  28.503  0.00  0.00     0.000 A 
ATOM     31  C31 ZIN A   1      44.810  10.088  29.720  0.00  0.00     0.001 A 
ATOM     32  C30 ZIN A   1      45.172   9.427  30.878  0.00  0.00     0.008 A 
ENDBRANCH  20  27
ENDBRANCH   1  16
TORSDOF 4
ENDMDL
MODEL 2
REMARK CAVERDOCK RESULT:       5.7      0.000      0.000
REMARK CAVERDOCK CONSTRAINTS:       0.0      0.0      0.0      0.0
REMARK CAVERDOCK TUNNEL: 1      5.7      1.8      2.4
REMARK  4 active torsions:
REMARK  status: ('A' for Active; 'I' for Inactive)
REMARK    1  A    between atoms: N5_4  and  C7_6 
REMARK    2  A    between atoms: C11_9  and  C14_12 
REMARK    3  A    between atoms: C25_23  and  C26_24 
REMARK    4  A    between atoms: C25_23  and  C29_27 
ROOT
ATOM      1  C7  ZIN A   1      42.248   6.283  32.935  0.00  0.00     0.188 C 
ATOM      2  C9  ZIN A   1      41.746   6.964  31.659  0.00  0.00     0.035 C 
ATOM      3  C10 ZIN A   1      40.239   6.742  31.523  0.00  0.00     0.032 C 
ATOM      4  C11 ZIN A   1      39.949   5.241  31.450  0.00  0.00     0.076 C 
ATOM      5  C12 ZIN A   1      40.636   4.665  30.283  0.00  0.00     0.074 C 
ATOM      6  N13 ZIN A   1      41.167   4.221  29.382  0.00  0.00    -0.196 NA
ATOM      7  C21 ZIN A   1      40.451   4.562  32.725  0.00  0.00     0.032 C 
ATOM      8  C22 ZIN A   1      41.958   4.784  32.861  0.00  0.00     0.035 C 
ENDROOT
BRANCH   4   9
ATOM      9  C14 ZIN A   1      38.463   5.024  31.316  0.00  0.00    -0.035 A 
ATOM     10  C20 ZIN A   1      37.986   3.913  30.645  0.00  0.00     0.012 A 
ATOM     11  C19 ZIN A   1      36.624   3.710  30.526  0.00  0.00     0.043 A 
ATOM     12  C17 ZIN A   1      35.738   4.624  31.069  0.00  0.00     0.116 A 
ATOM     13  C16 ZIN A   1      36.217   5.739  31.736  0.00  0.00     0.043 A 
ATOM     14  F18 ZIN A   1      34.407   4.429  30.948  0.00  0.00    -0.206 F 
ATOM     15  C15 ZIN A   1      37.579   5.938  31.858  0.00  0.00     0.012 A 
ENDBRANCH   4   9
BRANCH   1  16
ATOM     16  N5  ZIN A   1      43.696   6.496  33.065  0.00  0.00    -0.066 N 
ATOM     17  C4  ZIN A   1      44.373   6.002  31.859  0.00  0.00     0.241 C 
ATOM     18  C2  ZIN A   1      45.887   6.149  32.023  0.00  0.00     0.031 C 
ATOM     19  C1  ZIN A   1      46.590   5.636  30.765  0.00  0.00     0.013 C 
ATOM     20  C25 ZIN A   1      46.232   7.626  32.234  0.00  0.00     0.082 C 
ATOM     21  C24 ZIN A   1      45.463   8.151  33.450  0.00  0.00     0.053 C 
ATOM     22  C23 ZIN A   1      43.964   7.930  33.233  0.00  0.00     0.237 C 
ATOM     23  H6  ZIN A   1      44.038   5.995  33.871  0.00  0.00     0.280 HD
BRANCH  20  24
ATOM     24  C26 ZIN A   1      47.713   7.770  32.476  0.00  0.00     0.187 C 
ATOM     25  O27 ZIN A   1      48.505   7.509  31.586  0.00  0.00    -0.647 OA
ATOM     26  O28 ZIN A   1      48.119   8.149  33.561  0.00  0.00    -0.647 OA
ENDBRANCH  20  24
BRANCH  20  27
ATOM     27  C29 ZIN A   1      45.840   8.414  31.011  0.00  0.00    -0.039 A 
ATOM     28  C34 ZIN A   1      44.822   9.346  31.088  0.00  0.00     0.008 A 
ATOM     29  C33 ZIN A   1      44.465  10.073  29.968  0.00  0.00     0.001 A 
ATOM     30  C32 ZIN A   1      45.120   9.861  28.769  0.00  0.00     0.000 A 
ATOM     31  C31 ZIN A   1      46.134   8.925  28.691  0.00  0.00     0.001 A 
ATOM     32  C30 ZIN A   1      46.494   8.201  29.813  0.00  0.00     0.008 A 
ENDBRANCH  20  27
ENDBRANCH   1  16
TORSDOF 4
ENDMDL
MODEL 3
REMARK CAVERDOCK RESULT:       6.0      0.000      0.000
REMARK CAVERDOCK CONSTRAINTS:       0.0      0.0      0.0      0.0
REMARK CAVERDOCK TUNNEL: 2      6.0      1.8      3.1
REMARK  4 active torsions:
REMARK  status: ('A' for Active; 'I' for Inactive)
REMARK    1  A    between atoms: N5_4  and  C7_6 
REMARK    2  A    between atoms: C11_9  and  C14_12 
REMARK    3  A    between atoms: C25_23  and  C26_24 
REMARK    4  A    between atoms: C25_23  and  C29_27 
ROOT
ATOM      1  C7  ZIN A   1      42.069   6.076  32.942  0.00  0.00     0.188 C 
ATOM      2  C9  ZIN A   1      41.528   6.902  31.773  0.00  0.00     0.035 C 
ATOM      3  C10 ZIN A   1      40.021   6.672  31.643  0.00  0.00     0.032 C 
ATOM      4  C11 ZIN A   1      39.751   5.188  31.387  0.00  0.00     0.076 C 
ATOM      5  C12 ZIN A   1      40.419   4.775  30.143  0.00  0.00     0.074 C 
ATOM      6  N13 ZIN A   1      40.935   4.456  29.182  0.00  0.00    -0.196 NA
ATOM      7  C21 ZIN A   1      40.293   4.363  32.556  0.00  0.00     0.032 C 
ATOM      8  C22 ZIN A   1      41.800   4.592  32.686  0.00  0.00     0.035 C 
ENDROOT
BRANCH   4   9
ATOM      9  C14 ZIN A   1      38.266   4.963  31.259  0.00  0.00    -0.035 A 
ATOM     10  C20 ZIN A   1      37.791   3.855  30.582  0.00  0.00     0.012 A 
ATOM     11  C19 ZIN A   1      36.430   3.644  30.468  0.00  0.00     0.043 A 
ATOM     12  C17 ZIN A   1      35.542   4.550  31.022  0.00  0.00     0.116 A 
ATOM     13  C16 ZIN A   1      36.018   5.662  31.695  0.00  0.00     0.043 A 
ATOM     14  F18 ZIN A   1      34.211   4.348  30.906  0.00  0.00    -0.206 F 
ATOM     15  C15 ZIN A   1      37.380   5.868  31.812  0.00  0.00     0.012 A 
ENDBRANCH   4   9
BRANCH   1  16
ATOM     16  N5  ZIN A   1      43.517   6.296  33.067  0.00  0.00    -0.066 N 
ATOM     17  C4  ZIN A   1      44.183   5.872  31.829  0.00  0.00     0.241 C 
ATOM     18  C2  ZIN A   1      45.698   6.026  31.983  0.00  0.00     0.031 C 
ATOM     19  C1  ZIN A   1      46.391   5.586  30.692  0.00  0.00     0.013 C 
ATOM     20  C25 ZIN A   1      46.032   7.493  32.268  0.00  0.00     0.082 C 
ATOM     21  C24 ZIN A   1      45.272   7.945  33.519  0.00  0.00     0.053 C 
ATOM     22  C23 ZIN A   1      43.773   7.721  33.307  0.00  0.00     0.237 C 
ATOM     23  H6  ZIN A   1      43.873   5.756  33.841  0.00  0.00     0.280 HD
BRANCH  20  24
ATOM     24  C26 ZIN A   1      47.514   7.639  32.500  0.00  0.00     0.187 C 
ATOM     25  O27 ZIN A   1      48.291   7.530  31.567  0.00  0.00    -0.647 OA
ATOM     26  O28 ZIN A   1      47.935   7.867  33.622  0.00  0.00    -0.647 OA
ENDBRANCH  20  24
BRANCH  20  27
ATOM     27  C29 ZIN A   1      45.618   8.341  31.093  0.00  0.00    -0.039 A 
ATOM     28  C34 ZIN A   1      44.682   9.344  31.261  0.00  0.00     0.008 A 
ATOM     29  C33 ZIN A   1      44.305  10.125  30.185  0.00  0.00     0.001 A 
ATOM     30  C32 ZIN A   1      44.858   9.896  28.939  0.00  0.00     0.000 A 
ATOM     31  C31 ZIN A   1      45.789   8.889  28.769  0.00  0.00     0.001 A 
ATOM     32  C30 ZIN A   1      46.170   8.111  29.847  0.00  0.00     0.008 A 
ENDBRANCH  20  27
ENDBRANCH   1  16
TORSDOF 4
ENDMDL
MODEL 4
REMARK CAVERDOCK RESULT:       6.5      0.000      0.000
REMARK CAVERDOCK CONSTRAINTS:       0.0      0.0      0.0      0.0
REMARK CAVERDOCK TUNNEL: 3      6.5      1.9      4.6
REMARK  4 active torsions:
REMARK  status: ('A' for Active; 'I' for Inactive)
REMARK    1  A    between atoms: N5_4  and  C7_6 
REMARK    2  A    between atoms: C11_9  and  C14_12 
REMARK    3  A    between atoms: C25_23  and  C26_24 
REMARK    4  A    between atoms: C25_23  and  C29_27 
ROOT
ATOM      1  C7  ZIN A   1      41.935   5.750  32.904  0.00  0.00     0.188 C 
ATOM      2  C9  ZIN A   1      41.383   6.699  31.838  0.00  0.00     0.035 C 
ATOM      3  C10 ZIN A   1      39.872   6.501  31.713  0.00  0.00     0.032 C 
ATOM      4  C11 ZIN A   1      39.579   5.054  31.309  0.00  0.00     0.076 C 
ATOM      5  C12 ZIN A   1      40.220   4.766  30.016  0.00  0.00     0.074 C 
ATOM      6  N13 ZIN A   1      40.715   4.545  29.018  0.00  0.00    -0.196 NA
ATOM      7  C21 ZIN A   1      40.131   4.105  32.375  0.00  0.00     0.032 C 
ATOM      8  C22 ZIN A   1      41.642   4.304  32.500  0.00  0.00     0.035 C 
ENDROOT
BRANCH   4   9
ATOM      9  C14 ZIN A   1      38.089   4.859  31.186  0.00  0.00    -0.035 A 
ATOM     10  C20 ZIN A   1      37.587   3.885  30.344  0.00  0.00     0.012 A 
ATOM     11  C19 ZIN A   1      36.222   3.702  30.233  0.00  0.00     0.043 A 
ATOM     12  C17 ZIN A   1      35.356   4.502  30.959  0.00  0.00     0.116 A 
ATOM     13  C16 ZIN A   1      35.860   5.482  31.798  0.00  0.00     0.043 A 
ATOM     14  F18 ZIN A   1      34.022   4.328  30.847  0.00  0.00    -0.206 F 
ATOM     15  C15 ZIN A   1      37.225   5.660  31.910  0.00  0.00     0.012 A 
ENDBRANCH   4   9
BRANCH   1  16
ATOM     16  N5  ZIN A   1      43.387   5.940  33.024  0.00  0.00    -0.066 N 
ATOM     17  C4  ZIN A   1      44.032   5.584  31.754  0.00  0.00     0.241 C 
ATOM     18  C2  ZIN A   1      45.551   5.705  31.899  0.00  0.00     0.031 C 
ATOM     19  C1  ZIN A   1      46.222   5.336  30.574  0.00  0.00     0.013 C 
ATOM     20  C25 ZIN A   1      45.911   7.147  32.269  0.00  0.00     0.082 C 
ATOM     21  C24 ZIN A   1      45.173   7.533  33.554  0.00  0.00     0.053 C 
ATOM     22  C23 ZIN A   1      43.668   7.344  33.348  0.00  0.00     0.237 C 
ATOM     23  H6  ZIN A   1      43.744   5.349  33.759  0.00  0.00     0.280 HD
BRANCH  20  24
ATOM     24  C26 ZIN A   1      47.398   7.256  32.490  0.00  0.00     0.187 C 
ATOM     25  O27 ZIN A   1      48.164   6.560  31.847  0.00  0.00    -0.647 OA
ATOM     26  O28 ZIN A   1      47.834   8.043  33.314  0.00  0.00    -0.647 OA
ENDBRANCH  20  24
BRANCH  20  27
ATOM     27  C29 ZIN A   1      45.496   8.071  31.153  0.00  0.00    -0.039 A 
ATOM     28  C34 ZIN A   1      46.182   8.056  29.953  0.00  0.00     0.008 A 
ATOM     29  C33 ZIN A   1      45.799   8.900  28.928  0.00  0.00     0.001 A 
ATOM     30  C32 ZIN A   1      44.737   9.766  29.106  0.00  0.00     0.000 A 
ATOM     31  C31 ZIN A   1      44.055   9.785  30.308  0.00  0.00     0.001 A 
ATOM     32  C30 ZIN A   1      44.435   8.938  31.332  0.00  0.00     0.008 A 
ENDBRANCH  20  27
ENDBRANCH   1  16
TORSDOF 4
ENDMDL
MODEL 5
REMARK CAVERDOCK RESULT:       7.3      0.000      0.000
REMARK CAVERDOCK CONSTRAINTS:       0.1      0.0      0.0      0.0
REMARK CAVERDOCK TUNNEL: 4      7.3      1.9      5.1
REMARK  4 active torsions:
REMARK  status: ('A' for Active; 'I' for Inactive)
REMARK    1  A    between atoms: N5_4  and  C7_6 
REMARK    2  A    between atoms: C11_9  and  C14_12 
REMARK    3  A    between atoms: C25_23  and  C26_24 
REMARK    4  A    between atoms: C25_23  and  C29_27 
ROOT
ATOM      1  C7  ZIN A   1      41.775   5.745  32.922  0.00  0.00     0.188 C 
ATOM      2  C9  ZIN A   1      41.236   6.627  31.793  0.00  0.00     0.035 C 
ATOM      3  C10 ZIN A   1      39.748   6.337  31.587  0.00  0.00     0.032 C 
ATOM      4  C11 ZIN A   1      39.561   4.864  31.218  0.00  0.00     0.076 C 
ATOM      5  C12 ZIN A   1      40.294   4.573  29.975  0.00  0.00     0.074 C 
ATOM      6  N13 ZIN A   1      40.860   4.349  29.016  0.00  0.00    -0.196 NA
ATOM      7  C21 ZIN A   1      40.101   3.983  32.347  0.00  0.00     0.032 C 
ATOM      8  C22 ZIN A   1      41.588   4.273  32.552  0.00  0.00     0.035 C 
ENDROOT
BRANCH   4   9
ATOM      9  C14 ZIN A   1      38.095   4.580  31.016  0.00  0.00    -0.035 A 
ATOM     10  C20 ZIN A   1      37.695   3.382  30.452  0.00  0.00     0.012 A 
ATOM     11  C19 ZIN A   1      36.351   3.117  30.270  0.00  0.00     0.043 A 
ATOM     12  C17 ZIN A   1      35.405   4.057  30.643  0.00  0.00     0.116 A 
ATOM     13  C16 ZIN A   1      35.807   5.258  31.202  0.00  0.00     0.043 A 
ATOM     14  F18 ZIN A   1      34.091   3.802  30.460  0.00  0.00    -0.206 F 
ATOM     15  C15 ZIN A   1      37.151   5.519  31.387  0.00  0.00     0.012 A 
ENDBRANCH   4   9
BRANCH   1  16
ATOM     16  N5  ZIN A   1      43.204   6.023  33.119  0.00  0.00    -0.066 N 
ATOM     17  C4  ZIN A   1      43.944   5.660  31.904  0.00  0.00     0.241 C 
ATOM     18  C2  ZIN A   1      45.443   5.874  32.132  0.00  0.00     0.031 C 
ATOM     19  C1  ZIN A   1      46.211   5.497  30.865  0.00  0.00     0.013 C 
ATOM     20  C25 ZIN A   1      45.699   7.346  32.467  0.00  0.00     0.082 C 
ATOM     21  C24 ZIN A   1      44.864   7.734  33.690  0.00  0.00     0.053 C 
ATOM     22  C23 ZIN A   1      43.387   7.452  33.404  0.00  0.00     0.237 C 
ATOM     23  H6  ZIN A   1      43.548   5.480  33.896  0.00  0.00     0.280 HD
BRANCH  20  24
ATOM     24  C26 ZIN A   1      47.161   7.549  32.771  0.00  0.00     0.187 C 
ATOM     25  O27 ZIN A   1      47.516   7.827  33.904  0.00  0.00    -0.647 OA
ATOM     26  O28 ZIN A   1      47.989   7.434  31.883  0.00  0.00    -0.647 OA
ENDBRANCH  20  24
BRANCH  20  27
ATOM     27  C29 ZIN A   1      45.302   8.205  31.293  0.00  0.00    -0.039 A 
ATOM     28  C34 ZIN A   1      44.344   9.188  31.450  0.00  0.00     0.008 A 
ATOM     29  C33 ZIN A   1      43.982   9.979  30.376  0.00  0.00     0.001 A 
ATOM     30  C32 ZIN A   1      44.574   9.780  29.142  0.00  0.00     0.000 A 
ATOM     31  C31 ZIN A   1      45.529   8.793  28.984  0.00  0.00     0.001 A 
ATOM     32  C30 ZIN A   1      45.893   8.005  30.060  0.00  0.00     0.008 A 
ENDBRANCH  20  27
ENDBRANCH   1  16
TORSDOF 4
ENDMDL
MODEL 6
REMARK CAVERDOCK RESULT:       8.5      0.000      0.000
REMARK CAVERDOCK CONSTRAINTS:       0.1      0.0      0.0      0.0
REMARK CAVERDOCK TUNNEL: 5      8.5      1.8      6.6
REMARK  4 active torsions:
REMARK  status: ('A' for Active; 'I' for Inactive)
REMARK    1  A    between atoms: N5_4  and  C7_6 
REMARK    2  A    between atoms: C11_9  and  C14_12 
REMARK    3  A    between atoms: C25_23  and  C26_24 
REMARK    4  A    between atoms: C25_23  and  C29_27 
ROOT
ATOM      1  C7  ZIN A   1      41.919   5.611  31.814  0.00  0.00     0.188 C 
ATOM      2  C9  ZIN A   1      41.193   4.731  32.834  0.00  0.00     0.035 C 
ATOM      3  C10 ZIN A   1      39.955   4.112  32.184  0.00  0.00     0.032 C 
ATOM      4  C11 ZIN A   1      39.017   5.225  31.710  0.00  0.00     0.076 C 
ATOM      5  C12 ZIN A   1      38.607   6.044  32.862  0.00  0.00     0.074 C 
ATOM      6  N13 ZIN A   1      38.291   6.677  33.751  0.00  0.00    -0.196 NA
ATOM      7  C21 ZIN A   1      39.743   6.104  30.690  0.00  0.00     0.032 C 
ATOM      8  C22 ZIN A   1      40.981   6.723  31.341  0.00  0.00     0.035 C 
ENDROOT
BRANCH   4   9
ATOM      9  C14 ZIN A   1      37.797   4.614  31.069  0.00  0.00    -0.035 A 
ATOM     10  C20 ZIN A   1      36.598   5.301  31.071  0.00  0.00     0.012 A 
ATOM     11  C19 ZIN A   1      35.480   4.744  30.480  0.00  0.00     0.043 A 
ATOM     12  C17 ZIN A   1      35.559   3.492  29.894  0.00  0.00     0.116 A 
ATOM     13  C16 ZIN A   1      36.759   2.802  29.897  0.00  0.00     0.043 A 
ATOM     14  F18 ZIN A   1      34.465   2.945  29.321  0.00  0.00    -0.206 F 
ATOM     15  C15 ZIN A   1      37.877   3.363  30.485  0.00  0.00     0.012 A 
ENDBRANCH   4   9
BRANCH   1  16
ATOM     16  N5  ZIN A   1      43.108   6.207  32.439  0.00  0.00    -0.066 N 
ATOM     17  C4  ZIN A   1      44.302   5.832  31.671  0.00  0.00     0.241 C 
ATOM     18  C2  ZIN A   1      45.551   6.384  32.362  0.00  0.00     0.031 C 
ATOM     19  C1  ZIN A   1      46.793   5.994  31.559  0.00  0.00     0.013 C 
ATOM     20  C25 ZIN A   1      45.452   7.909  32.443  0.00  0.00     0.082 C 
ATOM     21  C24 ZIN A   1      44.165   8.290  33.180  0.00  0.00     0.053 C 
ATOM     22  C23 ZIN A   1      42.967   7.667  32.459  0.00  0.00     0.237 C 
ATOM     23  H6  ZIN A   1      43.196   5.865  33.384  0.00  0.00     0.280 HD
BRANCH  20  24
ATOM     24  C26 ZIN A   1      46.641   8.454  33.193  0.00  0.00     0.187 C 
ATOM     25  O27 ZIN A   1      47.710   8.593  32.624  0.00  0.00    -0.647 OA
ATOM     26  O28 ZIN A   1      46.532   8.757  34.369  0.00  0.00    -0.647 OA
ENDBRANCH  20  24
BRANCH  20  27
ATOM     27  C29 ZIN A   1      45.424   8.487  31.051  0.00  0.00    -0.039 A 
ATOM     28  C34 ZIN A   1      46.376   8.103  30.125  0.00  0.00     0.008 A 
ATOM     29  C33 ZIN A   1      46.348   8.629  28.847  0.00  0.00     0.001 A 
ATOM     30  C32 ZIN A   1      45.374   9.545  28.498  0.00  0.00     0.000 A 
ATOM     31  C31 ZIN A   1      44.425   9.933  29.426  0.00  0.00     0.001 A 
ATOM     32  C30 ZIN A   1      44.450   9.403  30.702  0.00  0.00     0.008 A 
ENDBRANCH  20  27
ENDBRANCH   1  16
TORSDOF 4
ENDMDL
MODEL 7
REMARK CAVERDOCK RESULT:       9.1      0.000      0.000
REMARK CAVERDOCK CONSTRAINTS:       0.5      0.0      0.0      0.0
REMARK CAVERDOCK TUNNEL: 6      9.1      1.8      7.1
REMARK  4 active torsions:
REMARK  status: ('A' for Active; 'I' for Inactive)
REMARK    1  A    between atoms: N5_4  and  C7_6 
REMARK    2  A    between atoms: C11_9  and  C14_12 
REMARK    3  A    between atoms: C25_23  and  C26_24 
REMARK    4  A    between atoms: C25_23  and  C29_27 
ROOT
ATOM      1  C7  ZIN A   1      41.867   5.442  31.744  0.00  0.00     0.188 C 
ATOM      2  C9  ZIN A   1      41.118   4.602  32.782  0.00  0.00     0.035 C 
ATOM      3  C10 ZIN A   1      39.865   4.002  32.142  0.00  0.00     0.032 C 
ATOM      4  C11 ZIN A   1      38.956   5.127  31.645  0.00  0.00     0.076 C 
ATOM      5  C12 ZIN A   1      38.567   5.981  32.779  0.00  0.00     0.074 C 
ATOM      6  N13 ZIN A   1      38.266   6.640  33.654  0.00  0.00    -0.196 NA
ATOM      7  C21 ZIN A   1      39.705   5.967  30.608  0.00  0.00     0.032 C 
ATOM      8  C22 ZIN A   1      40.958   6.567  31.247  0.00  0.00     0.035 C 
ENDROOT
BRANCH   4   9
ATOM      9  C14 ZIN A   1      37.722   4.534  31.015  0.00  0.00    -0.035 A 
ATOM     10  C20 ZIN A   1      37.775   3.276  30.444  0.00  0.00     0.012 A 
ATOM     11  C19 ZIN A   1      36.644   2.728  29.870  0.00  0.00     0.043 A 
ATOM     12  C17 ZIN A   1      35.459   3.445  29.857  0.00  0.00     0.116 A 
ATOM     13  C16 ZIN A   1      35.409   4.707  30.423  0.00  0.00     0.043 A 
ATOM     14  F18 ZIN A   1      34.354   2.913  29.290  0.00  0.00    -0.206 F 
ATOM     15  C15 ZIN A   1      36.540   5.251  31.001  0.00  0.00     0.012 A 
ENDBRANCH   4   9
BRANCH   1  16
ATOM     16  N5  ZIN A   1      43.070   6.020  32.358  0.00  0.00    -0.066 N 
ATOM     17  C4  ZIN A   1      44.228   5.769  31.491  0.00  0.00     0.241 C 
ATOM     18  C2  ZIN A   1      45.497   6.300  32.163  0.00  0.00     0.031 C 
ATOM     19  C1  ZIN A   1      46.702   6.039  31.258  0.00  0.00     0.013 C 
ATOM     20  C25 ZIN A   1      45.352   7.805  32.401  0.00  0.00     0.082 C 
ATOM     21  C24 ZIN A   1      44.098   8.061  33.242  0.00  0.00     0.053 C 
ATOM     22  C23 ZIN A   1      42.882   7.466  32.530  0.00  0.00     0.237 C 
ATOM     23  H6  ZIN A   1      43.226   5.593  33.259  0.00  0.00     0.280 HD
BRANCH  20  24
ATOM     24  C26 ZIN A   1      46.564   8.321  33.134  0.00  0.00     0.187 C 
ATOM     25  O27 ZIN A   1      46.851   7.871  34.230  0.00  0.00    -0.647 OA
ATOM     26  O28 ZIN A   1      47.258   9.188  32.629  0.00  0.00    -0.647 OA
ENDBRANCH  20  24
BRANCH  20  27
ATOM     27  C29 ZIN A   1      45.223   8.513  31.077  0.00  0.00    -0.039 A 
ATOM     28  C34 ZIN A   1      46.018   8.136  30.011  0.00  0.00     0.008 A 
ATOM     29  C33 ZIN A   1      45.897   8.782  28.795  0.00  0.00     0.001 A 
ATOM     30  C32 ZIN A   1      44.986   9.811  28.648  0.00  0.00     0.000 A 
ATOM     31  C31 ZIN A   1      44.194  10.193  29.715  0.00  0.00     0.001 A 
ATOM     32  C30 ZIN A   1      44.313   9.543  30.930  0.00  0.00     0.008 A 
ENDBRANCH  20  27
ENDBRANCH   1  16
TORSDOF 4
ENDMDL
MODEL 8
REMARK CAVERDOCK RESULT:      11.5      0.000      0.000
REMARK CAVERDOCK CONSTRAINTS:       0.1      0.0      0.0      0.0
REMARK CAVERDOCK TUNNEL: 7     11.5      1.8      8.7
REMARK  4 active torsions:
REMARK  status: ('A' for Active; 'I' for Inactive)
REMARK    1  A    between atoms: N5_4  and  C7_6 
REMARK    2  A    between atoms: C11_9  and  C14_12 
REMARK    3  A    between atoms: C25_23  and  C26_24 
REMARK    4  A    between atoms: C25_23  and  C29_27 
ROOT
ATOM      1  C7  ZIN A   1      41.523   5.982  31.639  0.00  0.00     0.188 C 
ATOM      2  C9  ZIN A   1      41.006   4.833  32.508  0.00  0.00     0.035 C 
ATOM      3  C10 ZIN A   1      39.770   4.216  31.852  0.00  0.00     0.032 C 
ATOM      4  C11 ZIN A   1      38.680   5.281  31.713  0.00  0.00     0.076 C 
ATOM      5  C12 ZIN A   1      38.324   5.795  33.045  0.00  0.00     0.074 C 
ATOM      6  N13 ZIN A   1      38.049   6.192  34.074  0.00  0.00    -0.196 NA
ATOM      7  C21 ZIN A   1      39.198   6.430  30.845  0.00  0.00     0.032 C 
ATOM      8  C22 ZIN A   1      40.434   7.047  31.500  0.00  0.00     0.035 C 
ENDROOT
BRANCH   4   9
ATOM      9  C14 ZIN A   1      37.463   4.672  31.066  0.00  0.00    -0.035 A 
ATOM     10  C20 ZIN A   1      36.241   5.315  31.151  0.00  0.00     0.012 A 
ATOM     11  C19 ZIN A   1      35.125   4.761  30.555  0.00  0.00     0.043 A 
ATOM     12  C17 ZIN A   1      35.228   3.555  29.882  0.00  0.00     0.116 A 
ATOM     13  C16 ZIN A   1      36.449   2.909  29.803  0.00  0.00     0.043 A 
ATOM     14  F18 ZIN A   1      34.136   3.009  29.304  0.00  0.00    -0.206 F 
ATOM     15  C15 ZIN A   1      37.565   3.468  30.396  0.00  0.00     0.012 A 
ENDBRANCH   4   9
BRANCH   1  16
ATOM     16  N5  ZIN A   1      42.711   6.575  32.269  0.00  0.00    -0.066 N 
ATOM     17  C4  ZIN A   1      43.918   6.086  31.592  0.00  0.00     0.241 C 
ATOM     18  C2  ZIN A   1      45.161   6.639  32.294  0.00  0.00     0.031 C 
ATOM     19  C1  ZIN A   1      46.417   6.130  31.586  0.00  0.00     0.013 C 
ATOM     20  C25 ZIN A   1      45.131   8.169  32.245  0.00  0.00     0.082 C 
ATOM     21  C24 ZIN A   1      43.832   8.665  32.887  0.00  0.00     0.053 C 
ATOM     22  C23 ZIN A   1      42.639   8.038  32.163  0.00  0.00     0.237 C 
ATOM     23  H6  ZIN A   1      42.742   6.311  33.243  0.00  0.00     0.280 HD
BRANCH  20  24
ATOM     24  C26 ZIN A   1      46.310   8.723  33.004  0.00  0.00     0.187 C 
ATOM     25  O27 ZIN A   1      46.709   9.851  32.772  0.00  0.00    -0.647 OA
ATOM     26  O28 ZIN A   1      46.864   8.042  33.850  0.00  0.00    -0.647 OA
ENDBRANCH  20  24
BRANCH  20  27
ATOM     27  C29 ZIN A   1      45.191   8.628  30.811  0.00  0.00    -0.039 A 
ATOM     28  C34 ZIN A   1      46.103   8.059  29.942  0.00  0.00     0.008 A 
ATOM     29  C33 ZIN A   1      46.156   8.476  28.625  0.00  0.00     0.001 A 
ATOM     30  C32 ZIN A   1      45.303   9.469  28.180  0.00  0.00     0.000 A 
ATOM     31  C31 ZIN A   1      44.395  10.042  29.051  0.00  0.00     0.001 A 
ATOM     32  C30 ZIN A   1      44.339   9.621  30.367  0.00  0.00     0.008 A 
ENDBRANCH  20  27
ENDBRANCH   1  16
TORSDOF 4
ENDMDL
MODEL 9
REMARK CAVERDOCK RESULT:      12.7      0.000      0.000
REMARK CAVERDOCK CONSTRAINTS:       0.4      0.0      0.0      0.0
REMARK CAVERDOCK TUNNEL: 8     12.7      1.8      9.7
REMARK  4 active torsions:
REMARK  status: ('A' for Active; 'I' for Inactive)
REMARK    1  A    between atoms: N5_4  and  C7_6 
REMARK    2  A    between atoms: C11_9  and  C14_12 
REMARK    3  A    between atoms: C25_23  and  C26_24 
REMARK    4  A    between atoms: C25_23  and  C29_27 
ROOT
ATOM      1  C7  ZIN A   1      41.413   5.860  31.697  0.00  0.00     0.188 C 
ATOM      2  C9  ZIN A   1      40.796   4.841  32.657  0.00  0.00     0.035 C 
ATOM      3  C10 ZIN A   1      39.560   4.215  32.010  0.00  0.00     0.032 C 
ATOM      4  C11 ZIN A   1      38.536   5.310  31.701  0.00  0.00     0.076 C 
ATOM      5  C12 ZIN A   1      38.147   5.985  32.950  0.00  0.00     0.074 C 
ATOM      6  N13 ZIN A   1      37.848   6.506  33.914  0.00  0.00    -0.196 NA
ATOM      7  C21 ZIN A   1      39.153   6.329  30.741  0.00  0.00     0.032 C 
ATOM      8  C22 ZIN A   1      40.390   6.954  31.388  0.00  0.00     0.035 C 
ENDROOT
BRANCH   4   9
ATOM      9  C14 ZIN A   1      37.318   4.692  31.063  0.00  0.00    -0.035 A 
ATOM     10  C20 ZIN A   1      36.118   5.378  31.059  0.00  0.00     0.012 A 
ATOM     11  C19 ZIN A   1      35.001   4.815  30.471  0.00  0.00     0.043 A 
ATOM     12  C17 ZIN A   1      35.082   3.559  29.895  0.00  0.00     0.116 A 
ATOM     13  C16 ZIN A   1      36.283   2.871  29.904  0.00  0.00     0.043 A 
ATOM     14  F18 ZIN A   1      33.990   3.006  29.325  0.00  0.00    -0.206 F 
ATOM     15  C15 ZIN A   1      37.400   3.437  30.489  0.00  0.00     0.012 A 
ENDBRANCH   4   9
BRANCH   1  16
ATOM     16  N5  ZIN A   1      42.601   6.462  32.318  0.00  0.00    -0.066 N 
ATOM     17  C4  ZIN A   1      43.810   5.921  31.685  0.00  0.00     0.241 C 
ATOM     18  C2  ZIN A   1      45.051   6.485  32.381  0.00  0.00     0.031 C 
ATOM     19  C1  ZIN A   1      46.309   5.921  31.719  0.00  0.00     0.013 C 
ATOM     20  C25 ZIN A   1      45.049   8.011  32.261  0.00  0.00     0.082 C 
ATOM     21  C24 ZIN A   1      43.749   8.559  32.856  0.00  0.00     0.053 C 
ATOM     22  C23 ZIN A   1      42.556   7.919  32.142  0.00  0.00     0.237 C 
ATOM     23  H6  ZIN A   1      42.611   6.244  33.303  0.00  0.00     0.280 HD
BRANCH  20  24
ATOM     24  C26 ZIN A   1      46.226   8.579  33.012  0.00  0.00     0.187 C 
ATOM     25  O27 ZIN A   1      46.047   9.404  33.892  0.00  0.00    -0.647 OA
ATOM     26  O28 ZIN A   1      47.357   8.213  32.740  0.00  0.00    -0.647 OA
ENDBRANCH  20  24
BRANCH  20  27
ATOM     27  C29 ZIN A   1      45.141   8.401  30.808  0.00  0.00    -0.039 A 
ATOM     28  C34 ZIN A   1      46.124   7.852  30.006  0.00  0.00     0.008 A 
ATOM     29  C33 ZIN A   1      46.206   8.206  28.673  0.00  0.00     0.001 A 
ATOM     30  C32 ZIN A   1      45.309   9.115  28.143  0.00  0.00     0.000 A 
ATOM     31  C31 ZIN A   1      44.329   9.668  28.946  0.00  0.00     0.001 A 
ATOM     32  C30 ZIN A   1      44.245   9.310  30.278  0.00  0.00     0.008 A 
ENDBRANCH  20  27
ENDBRANCH   1  16
TORSDOF 4
ENDMDL
MODEL 10
REMARK CAVERDOCK RESULT:      14.0      0.000      0.000
REMARK CAVERDOCK CONSTRAINTS:       0.1      0.0      0.0      0.0
REMARK CAVERDOCK TUNNEL: 9     14.0      1.7     10.1
REMARK  4 active torsions:
REMARK  status: ('A' for Active; 'I' for Inactive)
REMARK    1  A    between atoms: N5_4  and  C7_6 
REMARK    2  A    between atoms: C11_9  and  C14_12 
REMARK    3  A    between atoms: C25_23  and  C26_24 
REMARK    4  A    between atoms: C25_23  and  C29_27 
ROOT
ATOM      1  C7  ZIN A   1      40.981   5.450  31.876  0.00  0.00     0.188 C 
ATOM      2  C9  ZIN A   1      40.138   6.718  31.729  0.00  0.00     0.035 C 
ATOM      3  C10 ZIN A   1      38.677   6.398  32.050  0.00  0.00     0.032 C 
ATOM      4  C11 ZIN A   1      38.164   5.329  31.083  0.00  0.00     0.076 C 
ATOM      5  C12 ZIN A   1      38.264   5.827  29.702  0.00  0.00     0.074 C 
ATOM      6  N13 ZIN A   1      38.342   6.212  28.636  0.00  0.00    -0.196 NA
ATOM      7  C21 ZIN A   1      39.008   4.061  31.231  0.00  0.00     0.032 C 
ATOM      8  C22 ZIN A   1      40.468   4.381  30.910  0.00  0.00     0.035 C 
ENDROOT
BRANCH   4   9
ATOM      9  C14 ZIN A   1      36.724   5.014  31.401  0.00  0.00    -0.035 A 
ATOM     10  C20 ZIN A   1      36.034   4.093  30.635  0.00  0.00     0.012 A 
ATOM     11  C19 ZIN A   1      34.715   3.800  30.928  0.00  0.00     0.043 A 
ATOM     12  C17 ZIN A   1      34.083   4.438  31.982  0.00  0.00     0.116 A 
ATOM     13  C16 ZIN A   1      34.774   5.363  32.744  0.00  0.00     0.043 A 
ATOM     14  F18 ZIN A   1      32.793   4.156  32.266  0.00  0.00    -0.206 F 
ATOM     15  C15 ZIN A   1      36.094   5.651  32.453  0.00  0.00     0.012 A 
ENDBRANCH   4   9
BRANCH   1  16
ATOM     16  N5  ZIN A   1      42.384   5.757  31.567  0.00  0.00    -0.066 N 
ATOM     17  C4  ZIN A   1      42.623   7.193  31.757  0.00  0.00     0.241 C 
ATOM     18  C2  ZIN A   1      44.062   7.532  31.361  0.00  0.00     0.031 C 
ATOM     19  C1  ZIN A   1      44.309   9.028  31.561  0.00  0.00     0.013 C 
ATOM     20  C25 ZIN A   1      45.029   6.732  32.237  0.00  0.00     0.082 C 
ATOM     21  C24 ZIN A   1      44.722   5.239  32.090  0.00  0.00     0.053 C 
ATOM     22  C23 ZIN A   1      43.259   4.986  32.459  0.00  0.00     0.237 C 
ATOM     23  H6  ZIN A   1      42.579   5.508  30.609  0.00  0.00     0.280 HD
BRANCH  20  24
ATOM     24  C26 ZIN A   1      46.447   7.000  31.801  0.00  0.00     0.187 C 
ATOM     25  O27 ZIN A   1      47.280   7.355  32.617  0.00  0.00    -0.647 OA
ATOM     26  O28 ZIN A   1      46.760   6.860  30.630  0.00  0.00    -0.647 OA
ENDBRANCH  20  24
BRANCH  20  27
ATOM     27  C29 ZIN A   1      44.858   7.141  33.678  0.00  0.00    -0.039 A 
ATOM     28  C34 ZIN A   1      44.156   6.328  34.548  0.00  0.00     0.008 A 
ATOM     29  C33 ZIN A   1      44.002   6.701  35.870  0.00  0.00     0.001 A 
ATOM     30  C32 ZIN A   1      44.544   7.890  36.320  0.00  0.00     0.000 A 
ATOM     31  C31 ZIN A   1      45.242   8.706  35.449  0.00  0.00     0.001 A 
ATOM     32  C30 ZIN A   1      45.399   8.331  34.127  0.00  0.00     0.008 A 
ENDBRANCH  20  27
ENDBRANCH   1  16
TORSDOF 4
ENDMDL
MODEL 11
REMARK CAVERDOCK RESULT:      13.9      0.000      0.000
REMARK CAVERDOCK CONSTRAINTS:       0.1      0.0      0.0      0.0
REMARK CAVERDOCK TUNNEL: 10     13.9      1.7     11.8
REMARK  4 active torsions:
REMARK  status: ('A' for Active; 'I' for Inactive)
REMARK    1  A    between atoms: N5_4  and  C7_6 
REMARK    2  A    between atoms: C11_9  and  C14_12 
REMARK    3  A    between atoms: C25_23  and  C26_24 
REMARK    4  A    between atoms: C25_23  and  C29_27 
ROOT
ATOM      1  C7  ZIN A   1      40.891   5.351  31.772  0.00  0.00     0.188 C 
ATOM      2  C9  ZIN A   1      40.046   6.628  31.774  0.00  0.00     0.035 C 
ATOM      3  C10 ZIN A   1      38.598   6.279  32.120  0.00  0.00     0.032 C 
ATOM      4  C11 ZIN A   1      38.045   5.302  31.079  0.00  0.00     0.076 C 
ATOM      5  C12 ZIN A   1      38.095   5.925  29.747  0.00  0.00     0.074 C 
ATOM      6  N13 ZIN A   1      38.133   6.407  28.718  0.00  0.00    -0.196 NA
ATOM      7  C21 ZIN A   1      38.890   4.027  31.078  0.00  0.00     0.032 C 
ATOM      8  C22 ZIN A   1      40.339   4.375  30.732  0.00  0.00     0.035 C 
ENDROOT
BRANCH   4   9
ATOM      9  C14 ZIN A   1      36.618   4.959  31.421  0.00  0.00    -0.035 A 
ATOM     10  C20 ZIN A   1      36.002   5.566  32.500  0.00  0.00     0.012 A 
ATOM     11  C19 ZIN A   1      34.692   5.256  32.812  0.00  0.00     0.043 A 
ATOM     12  C17 ZIN A   1      34.000   4.329  32.051  0.00  0.00     0.116 A 
ATOM     13  C16 ZIN A   1      34.620   3.718  30.975  0.00  0.00     0.043 A 
ATOM     14  F18 ZIN A   1      32.722   4.021  32.359  0.00  0.00    -0.206 F 
ATOM     15  C15 ZIN A   1      35.929   4.033  30.661  0.00  0.00     0.012 A 
ENDBRANCH   4   9
BRANCH   1  16
ATOM     16  N5  ZIN A   1      42.282   5.686  31.439  0.00  0.00    -0.066 N 
ATOM     17  C4  ZIN A   1      42.505   7.120  31.660  0.00  0.00     0.241 C 
ATOM     18  C2  ZIN A   1      43.930   7.489  31.241  0.00  0.00     0.031 C 
ATOM     19  C1  ZIN A   1      44.161   8.983  31.474  0.00  0.00     0.013 C 
ATOM     20  C25 ZIN A   1      44.928   6.682  32.075  0.00  0.00     0.082 C 
ATOM     21  C24 ZIN A   1      44.638   5.189  31.896  0.00  0.00     0.053 C 
ATOM     22  C23 ZIN A   1      43.187   4.905  32.292  0.00  0.00     0.237 C 
ATOM     23  H6  ZIN A   1      42.459   5.464  30.471  0.00  0.00     0.280 HD
BRANCH  20  24
ATOM     24  C26 ZIN A   1      46.332   6.980  31.613  0.00  0.00     0.187 C 
ATOM     25  O27 ZIN A   1      46.913   6.197  30.882  0.00  0.00    -0.647 OA
ATOM     26  O28 ZIN A   1      46.885   8.006  31.971  0.00  0.00    -0.647 OA
ENDBRANCH  20  24
BRANCH  20  27
ATOM     27  C29 ZIN A   1      44.785   7.052  33.529  0.00  0.00    -0.039 A 
ATOM     28  C34 ZIN A   1      45.390   8.196  34.013  0.00  0.00     0.008 A 
ATOM     29  C33 ZIN A   1      45.255   8.538  35.346  0.00  0.00     0.001 A 
ATOM     30  C32 ZIN A   1      44.521   7.731  36.195  0.00  0.00     0.000 A 
ATOM     31  C31 ZIN A   1      43.920   6.584  35.712  0.00  0.00     0.001 A 
ATOM     32  C30 ZIN A   1      44.052   6.245  34.378  0.00  0.00     0.008 A 
ENDBRANCH  20  27
ENDBRANCH   1  16
TORSDOF 4
ENDMDL
MODEL 12
REMARK CAVERDOCK RESULT:      13.7      0.000      0.000
REMARK CAVERDOCK CONSTRAINTS:       0.1      0.0      0.0      0.0
REMARK CAVERDOCK TUNNEL: 11     13.7      1.8     12.1
REMARK  4 active torsions:
REMARK  status: ('A' for Active; 'I' for Inactive)
REMARK    1  A    between atoms: N5_4  and  C7_6 
REMARK    2  A    between atoms: C11_9  and  C14_12 
REMARK    3  A    between atoms: C25_23  and  C26_24 
REMARK    4  A    between atoms: C25_23  and  C29_27 
ROOT
ATOM      1  C7  ZIN A   1      40.583   5.370  31.753  0.00  0.00     0.188 C 
ATOM      2  C9  ZIN A   1      39.705   6.623  31.736  0.00  0.00     0.035 C 
ATOM      3  C10 ZIN A   1      38.270   6.243  32.107  0.00  0.00     0.032 C 
ATOM      4  C11 ZIN A   1      37.732   5.230  31.094  0.00  0.00     0.076 C 
ATOM      5  C12 ZIN A   1      37.750   5.824  29.748  0.00  0.00     0.074 C 
ATOM      6  N13 ZIN A   1      37.764   6.283  28.709  0.00  0.00    -0.196 NA
ATOM      7  C21 ZIN A   1      38.611   3.977  31.112  0.00  0.00     0.032 C 
ATOM      8  C22 ZIN A   1      40.046   4.357  30.741  0.00  0.00     0.035 C 
ENDROOT
BRANCH   4   9
ATOM      9  C14 ZIN A   1      36.319   4.856  31.461  0.00  0.00    -0.035 A 
ATOM     10  C20 ZIN A   1      35.612   3.969  30.670  0.00  0.00     0.012 A 
ATOM     11  C19 ZIN A   1      34.318   3.621  31.007  0.00  0.00     0.043 A 
ATOM     12  C17 ZIN A   1      33.725   4.172  32.131  0.00  0.00     0.116 A 
ATOM     13  C16 ZIN A   1      34.431   5.064  32.918  0.00  0.00     0.043 A 
ATOM     14  F18 ZIN A   1      32.457   3.837  32.457  0.00  0.00    -0.206 F 
ATOM     15  C15 ZIN A   1      35.727   5.406  32.582  0.00  0.00     0.012 A 
ENDBRANCH   4   9
BRANCH   1  16
ATOM     16  N5  ZIN A   1      41.961   5.734  31.397  0.00  0.00    -0.066 N 
ATOM     17  C4  ZIN A   1      42.197   7.143  31.737  0.00  0.00     0.241 C 
ATOM     18  C2  ZIN A   1      43.606   7.549  31.297  0.00  0.00     0.031 C 
ATOM     19  C1  ZIN A   1      43.850   9.016  31.654  0.00  0.00     0.013 C 
ATOM     20  C25 ZIN A   1      44.634   6.670  32.014  0.00  0.00     0.082 C 
ATOM     21  C24 ZIN A   1      44.332   5.199  31.712  0.00  0.00     0.053 C 
ATOM     22  C23 ZIN A   1      42.897   4.880  32.138  0.00  0.00     0.237 C 
ATOM     23  H6  ZIN A   1      42.099   5.601  30.406  0.00  0.00     0.280 HD
BRANCH  20  24
ATOM     24  C26 ZIN A   1      46.019   7.010  31.525  0.00  0.00     0.187 C 
ATOM     25  O27 ZIN A   1      46.948   7.059  32.313  0.00  0.00    -0.647 OA
ATOM     26  O28 ZIN A   1      46.209   7.236  30.342  0.00  0.00    -0.647 OA
ENDBRANCH  20  24
BRANCH  20  27
ATOM     27  C29 ZIN A   1      44.549   6.907  33.500  0.00  0.00    -0.039 A 
ATOM     28  C34 ZIN A   1      45.107   8.045  34.050  0.00  0.00     0.008 A 
ATOM     29  C33 ZIN A   1      45.026   8.265  35.413  0.00  0.00     0.001 A 
ATOM     30  C32 ZIN A   1      44.394   7.342  36.225  0.00  0.00     0.000 A 
ATOM     31  C31 ZIN A   1      43.840   6.201  35.675  0.00  0.00     0.001 A 
ATOM     32  C30 ZIN A   1      43.918   5.984  34.312  0.00  0.00     0.008 A 
ENDBRANCH  20  27
ENDBRANCH   1  16
TORSDOF 4
ENDMDL
MODEL 13
REMARK CAVERDOCK RESULT:      13.8      0.000      0.000
REMARK CAVERDOCK CONSTRAINTS:       0.1      0.0      0.0      0.0
REMARK CAVERDOCK TUNNEL: 12     13.8      1.8     13.2
REMARK  4 active torsions:
REMARK  status: ('A' for Active; 'I' for Inactive)
REMARK    1  A    between atoms: N5_4  and  C7_6 
REMARK    2  A    between atoms: C11_9  and  C14_12 
REMARK    3  A    between atoms: C25_23  and  C26_24 
REMARK    4  A    between atoms: C25_23  and  C29_27 
ROOT
ATOM      1  C7  ZIN A   1      40.469   5.301  31.721  0.00  0.00     0.188 C 
ATOM      2  C9  ZIN A   1      39.590   6.553  31.782  0.00  0.00     0.035 C 
ATOM      3  C10 ZIN A   1      38.155   6.151  32.129  0.00  0.00     0.032 C 
ATOM      4  C11 ZIN A   1      37.617   5.201  31.056  0.00  0.00     0.076 C 
ATOM      5  C12 ZIN A   1      37.635   5.877  29.749  0.00  0.00     0.074 C 
ATOM      6  N13 ZIN A   1      37.648   6.399  28.740  0.00  0.00    -0.196 NA
ATOM      7  C21 ZIN A   1      38.497   3.950  30.996  0.00  0.00     0.032 C 
ATOM      8  C22 ZIN A   1      39.931   4.352  30.649  0.00  0.00     0.035 C 
ENDROOT
BRANCH   4   9
ATOM      9  C14 ZIN A   1      36.204   4.806  31.399  0.00  0.00    -0.035 A 
ATOM     10  C20 ZIN A   1      35.547   3.859  30.635  0.00  0.00     0.012 A 
ATOM     11  C19 ZIN A   1      34.253   3.492  30.951  0.00  0.00     0.043 A 
ATOM     12  C17 ZIN A   1      33.610   4.081  32.027  0.00  0.00     0.116 A 
ATOM     13  C16 ZIN A   1      34.267   5.033  32.787  0.00  0.00     0.043 A 
ATOM     14  F18 ZIN A   1      32.343   3.727  32.333  0.00  0.00    -0.206 F 
ATOM     15  C15 ZIN A   1      35.563   5.395  32.473  0.00  0.00     0.012 A 
ENDBRANCH   4   9
BRANCH   1  16
ATOM     16  N5  ZIN A   1      41.847   5.687  31.387  0.00  0.00    -0.066 N 
ATOM     17  C4  ZIN A   1      42.074   7.080  31.790  0.00  0.00     0.241 C 
ATOM     18  C2  ZIN A   1      43.483   7.512  31.374  0.00  0.00     0.031 C 
ATOM     19  C1  ZIN A   1      43.719   8.962  31.797  0.00  0.00     0.013 C 
ATOM     20  C25 ZIN A   1      44.512   6.606  32.056  0.00  0.00     0.082 C 
ATOM     21  C24 ZIN A   1      44.218   5.149  31.689  0.00  0.00     0.053 C 
ATOM     22  C23 ZIN A   1      42.783   4.805  32.094  0.00  0.00     0.237 C 
ATOM     23  H6  ZIN A   1      41.989   5.598  30.392  0.00  0.00     0.280 HD
BRANCH  20  24
ATOM     24  C26 ZIN A   1      45.897   6.974  31.590  0.00  0.00     0.187 C 
ATOM     25  O27 ZIN A   1      46.833   6.224  31.809  0.00  0.00    -0.647 OA
ATOM     26  O28 ZIN A   1      46.081   8.021  30.992  0.00  0.00    -0.647 OA
ENDBRANCH  20  24
BRANCH  20  27
ATOM     27  C29 ZIN A   1      44.420   6.777  33.551  0.00  0.00    -0.039 A 
ATOM     28  C34 ZIN A   1      43.719   5.859  34.309  0.00  0.00     0.008 A 
ATOM     29  C33 ZIN A   1      43.637   6.012  35.680  0.00  0.00     0.001 A 
ATOM     30  C32 ZIN A   1      44.250   7.090  36.292  0.00  0.00     0.000 A 
ATOM     31  C31 ZIN A   1      44.947   8.012  35.533  0.00  0.00     0.001 A 
ATOM     32  C30 ZIN A   1      45.032   7.855  34.162  0.00  0.00     0.008 A 
ENDBRANCH  20  27
ENDBRANCH   1  16
TORSDOF 4
ENDMDL
MODEL 14
REMARK CAVERDOCK RESULT:      14.0      0.000      0.000
REMARK CAVERDOCK CONSTRAINTS:       0.0      0.0      0.0      0.0
REMARK CAVERDOCK TUNNEL: 13     14.0      1.8     14.4
REMARK  4 active torsions:
REMARK  status: ('A' for Active; 'I' for Inactive)
REMARK    1  A    between atoms: N5_4  and  C7_6 
REMARK    2  A    between atoms: C11_9  and  C14_12 
REMARK    3  A    between atoms: C25_23  and  C26_24 
REMARK    4  A    between atoms: C25_23  and  C29_27 
ROOT
ATOM      1  C7  ZIN A   1      40.190   5.330  31.733  0.00  0.00     0.188 C 
ATOM      2  C9  ZIN A   1      39.284   6.562  31.790  0.00  0.00     0.035 C 
ATOM      3  C10 ZIN A   1      37.858   6.129  32.134  0.00  0.00     0.032 C 
ATOM      4  C11 ZIN A   1      37.343   5.167  31.061  0.00  0.00     0.076 C 
ATOM      5  C12 ZIN A   1      37.349   5.842  29.754  0.00  0.00     0.074 C 
ATOM      6  N13 ZIN A   1      37.353   6.363  28.744  0.00  0.00    -0.196 NA
ATOM      7  C21 ZIN A   1      38.249   3.936  31.004  0.00  0.00     0.032 C 
ATOM      8  C22 ZIN A   1      39.676   4.368  30.660  0.00  0.00     0.035 C 
ENDROOT
BRANCH   4   9
ATOM      9  C14 ZIN A   1      35.938   4.741  31.402  0.00  0.00    -0.035 A 
ATOM     10  C20 ZIN A   1      35.260   3.869  30.570  0.00  0.00     0.012 A 
ATOM     11  C19 ZIN A   1      33.973   3.474  30.882  0.00  0.00     0.043 A 
ATOM     12  C17 ZIN A   1      33.359   3.961  32.024  0.00  0.00     0.116 A 
ATOM     13  C16 ZIN A   1      34.036   4.838  32.853  0.00  0.00     0.043 A 
ATOM     14  F18 ZIN A   1      32.099   3.580  32.327  0.00  0.00    -0.206 F 
ATOM     15  C15 ZIN A   1      35.325   5.228  32.541  0.00  0.00     0.012 A 
ENDBRANCH   4   9
BRANCH   1  16
ATOM     16  N5  ZIN A   1      41.560   5.745  31.402  0.00  0.00    -0.066 N 
ATOM     17  C4  ZIN A   1      41.799   7.097  31.922  0.00  0.00     0.241 C 
ATOM     18  C2  ZIN A   1      43.197   7.565  31.512  0.00  0.00     0.031 C 
ATOM     19  C1  ZIN A   1      43.445   8.973  32.057  0.00  0.00     0.013 C 
ATOM     20  C25 ZIN A   1      44.241   6.604  32.086  0.00  0.00     0.082 C 
ATOM     21  C24 ZIN A   1      43.938   5.184  31.598  0.00  0.00     0.053 C 
ATOM     22  C23 ZIN A   1      42.512   4.804  32.005  0.00  0.00     0.237 C 
ATOM     23  H6  ZIN A   1      41.678   5.745  30.400  0.00  0.00     0.280 HD
BRANCH  20  24
ATOM     24  C26 ZIN A   1      45.616   7.013  31.621  0.00  0.00     0.187 C 
ATOM     25  O27 ZIN A   1      46.557   6.249  31.754  0.00  0.00    -0.647 OA
ATOM     26  O28 ZIN A   1      45.786   8.107  31.112  0.00  0.00    -0.647 OA
ENDBRANCH  20  24
BRANCH  20  27
ATOM     27  C29 ZIN A   1      44.185   6.641  33.592  0.00  0.00    -0.039 A 
ATOM     28  C34 ZIN A   1      44.812   7.662  34.282  0.00  0.00     0.008 A 
ATOM     29  C33 ZIN A   1      44.757   7.699  35.662  0.00  0.00     0.001 A 
ATOM     30  C32 ZIN A   1      44.083   6.710  36.353  0.00  0.00     0.000 A 
ATOM     31  C31 ZIN A   1      43.460   5.685  35.664  0.00  0.00     0.001 A 
ATOM     32  C30 ZIN A   1      43.512   5.651  34.283  0.00  0.00     0.008 A 
ENDBRANCH  20  27
ENDBRANCH   1  16
TORSDOF 4
ENDMDL
MODEL 15
REMARK CAVERDOCK RESULT:      14.6      0.000      0.000
REMARK CAVERDOCK CONSTRAINTS:       0.1      0.0      0.0      0.0
REMARK CAVERDOCK TUNNEL: 14     14.6      1.8     15.1
REMARK  4 active torsions:
REMARK  status: ('A' for Active; 'I' for Inactive)
REMARK    1  A    between atoms: N5_4  and  C7_6 
REMARK    2  A    between atoms: C11_9  and  C14_12 
REMARK    3  A    between atoms: C25_23  and  C26_24 
REMARK    4  A    between atoms: C25_23  and  C29_27 
ROOT
ATOM      1  C7  ZIN A   1      40.069   5.193  31.650  0.00  0.00     0.188 C 
ATOM      2  C9  ZIN A   1      39.151   6.410  31.787  0.00  0.00     0.035 C 
ATOM      3  C10 ZIN A   1      37.736   5.944  32.132  0.00  0.00     0.032 C 
ATOM      4  C11 ZIN A   1      37.212   5.032  31.020  0.00  0.00     0.076 C 
ATOM      5  C12 ZIN A   1      37.187   5.773  29.749  0.00  0.00     0.074 C 
ATOM      6  N13 ZIN A   1      37.168   6.345  28.768  0.00  0.00    -0.196 NA
ATOM      7  C21 ZIN A   1      38.131   3.816  30.884  0.00  0.00     0.032 C 
ATOM      8  C22 ZIN A   1      39.546   4.282  30.538  0.00  0.00     0.035 C 
ENDROOT
BRANCH   4   9
ATOM      9  C14 ZIN A   1      35.818   4.573  31.363  0.00  0.00    -0.035 A 
ATOM     10  C20 ZIN A   1      35.161   3.684  30.532  0.00  0.00     0.012 A 
ATOM     11  C19 ZIN A   1      33.884   3.258  30.847  0.00  0.00     0.043 A 
ATOM     12  C17 ZIN A   1      33.260   3.731  31.988  0.00  0.00     0.116 A 
ATOM     13  C16 ZIN A   1      33.916   4.625  32.816  0.00  0.00     0.043 A 
ATOM     14  F18 ZIN A   1      32.010   3.320  32.293  0.00  0.00    -0.206 F 
ATOM     15  C15 ZIN A   1      35.195   5.046  32.502  0.00  0.00     0.012 A 
ENDBRANCH   4   9
BRANCH   1  16
ATOM     16  N5  ZIN A   1      41.428   5.641  31.317  0.00  0.00    -0.066 N 
ATOM     17  C4  ZIN A   1      41.650   6.982  31.873  0.00  0.00     0.241 C 
ATOM     18  C2  ZIN A   1      43.036   7.486  31.462  0.00  0.00     0.031 C 
ATOM     19  C1  ZIN A   1      43.265   8.882  32.043  0.00  0.00     0.013 C 
ATOM     20  C25 ZIN A   1      44.102   6.527  31.999  0.00  0.00     0.082 C 
ATOM     21  C24 ZIN A   1      43.817   5.117  31.474  0.00  0.00     0.053 C 
ATOM     22  C23 ZIN A   1      42.402   4.701  31.884  0.00  0.00     0.237 C 
ATOM     23  H6  ZIN A   1      41.536   5.672  30.314  0.00  0.00     0.280 HD
BRANCH  20  24
ATOM     24  C26 ZIN A   1      45.464   6.972  31.531  0.00  0.00     0.187 C 
ATOM     25  O27 ZIN A   1      45.577   7.974  30.847  0.00  0.00    -0.647 OA
ATOM     26  O28 ZIN A   1      46.453   6.329  31.839  0.00  0.00    -0.647 OA
ENDBRANCH  20  24
BRANCH  20  27
ATOM     27  C29 ZIN A   1      44.061   6.521  33.505  0.00  0.00    -0.039 A 
ATOM     28  C34 ZIN A   1      43.279   5.595  34.171  0.00  0.00     0.008 A 
ATOM     29  C33 ZIN A   1      43.244   5.587  35.553  0.00  0.00     0.001 A 
ATOM     30  C32 ZIN A   1      43.985   6.509  36.268  0.00  0.00     0.000 A 
ATOM     31  C31 ZIN A   1      44.762   7.438  35.602  0.00  0.00     0.001 A 
ATOM     32  C30 ZIN A   1      44.800   7.444  34.220  0.00  0.00     0.008 A 
ENDBRANCH  20  27
ENDBRANCH   1  16
TORSDOF 4
ENDMDL
MODEL 16
REMARK CAVERDOCK RESULT:      15.7      0.000      0.000
REMARK CAVERDOCK CONSTRAINTS:       0.2      0.0      0.0      0.0
REMARK CAVERDOCK TUNNEL: 15     15.7      1.8     16.2
REMARK  4 active torsions:
REMARK  status: ('A' for Active; 'I' for Inactive)
REMARK    1  A    between atoms: N5_4  and  C7_6 
REMARK    2  A    between atoms: C11_9  and  C14_12 
REMARK    3  A    between atoms: C25_23  and  C26_24 
REMARK    4  A    between atoms: C25_23  and  C29_27 
ROOT
ATOM      1  C7  ZIN A   1      39.833   5.109  31.608  0.00  0.00     0.188 C 
ATOM      2  C9  ZIN A   1      38.924   6.338  31.689  0.00  0.00     0.035 C 
ATOM      3  C10 ZIN A   1      37.496   5.895  32.014  0.00  0.00     0.032 C 
ATOM      4  C11 ZIN A   1      36.990   4.957  30.915  0.00  0.00     0.076 C 
ATOM      5  C12 ZIN A   1      37.003   5.663  29.624  0.00  0.00     0.074 C 
ATOM      6  N13 ZIN A   1      37.012   6.208  28.627  0.00  0.00    -0.196 NA
ATOM      7  C21 ZIN A   1      37.899   3.729  30.835  0.00  0.00     0.032 C 
ATOM      8  C22 ZIN A   1      39.327   4.172  30.510  0.00  0.00     0.035 C 
ENDROOT
BRANCH   4   9
ATOM      9  C14 ZIN A   1      35.584   4.521  31.237  0.00  0.00    -0.035 A 
ATOM     10  C20 ZIN A   1      34.921   5.071  32.318  0.00  0.00     0.012 A 
ATOM     11  C19 ZIN A   1      33.629   4.675  32.612  0.00  0.00     0.043 A 
ATOM     12  C17 ZIN A   1      33.004   3.720  31.829  0.00  0.00     0.116 A 
ATOM     13  C16 ZIN A   1      33.671   3.166  30.751  0.00  0.00     0.043 A 
ATOM     14  F18 ZIN A   1      31.745   3.328  32.119  0.00  0.00    -0.206 F 
ATOM     15  C15 ZIN A   1      34.961   3.566  30.456  0.00  0.00     0.012 A 
ENDBRANCH   4   9
BRANCH   1  16
ATOM     16  N5  ZIN A   1      41.204   5.535  31.295  0.00  0.00    -0.066 N 
ATOM     17  C4  ZIN A   1      41.447   6.862  31.875  0.00  0.00     0.241 C 
ATOM     18  C2  ZIN A   1      42.847   7.343  31.486  0.00  0.00     0.031 C 
ATOM     19  C1  ZIN A   1      43.099   8.725  32.092  0.00  0.00     0.013 C 
ATOM     20  C25 ZIN A   1      43.888   6.354  32.016  0.00  0.00     0.082 C 
ATOM     21  C24 ZIN A   1      43.580   4.959  31.464  0.00  0.00     0.053 C 
ATOM     22  C23 ZIN A   1      42.153   4.566  31.855  0.00  0.00     0.237 C 
ATOM     23  H6  ZIN A   1      41.321   5.580  30.294  0.00  0.00     0.280 HD
BRANCH  20  24
ATOM     24  C26 ZIN A   1      45.263   6.779  31.569  0.00  0.00     0.187 C 
ATOM     25  O27 ZIN A   1      45.470   7.937  31.249  0.00  0.00    -0.647 OA
ATOM     26  O28 ZIN A   1      46.169   5.964  31.527  0.00  0.00    -0.647 OA
ENDBRANCH  20  24
BRANCH  20  27
ATOM     27  C29 ZIN A   1      43.833   6.324  33.522  0.00  0.00    -0.039 A 
ATOM     28  C34 ZIN A   1      42.976   5.450  34.164  0.00  0.00     0.008 A 
ATOM     29  C33 ZIN A   1      42.928   5.418  35.545  0.00  0.00     0.001 A 
ATOM     30  C32 ZIN A   1      43.730   6.268  36.283  0.00  0.00     0.000 A 
ATOM     31  C31 ZIN A   1      44.583   7.146  35.641  0.00  0.00     0.001 A 
ATOM     32  C30 ZIN A   1      44.634   7.174  34.260  0.00  0.00     0.008 A 
ENDBRANCH  20  27
ENDBRANCH   1  16
TORSDOF 4
ENDMDL
MODEL 17
REMARK CAVERDOCK RESULT:      16.8      0.000      0.000
REMARK CAVERDOCK CONSTRAINTS:       0.3      0.0      0.0      0.0
REMARK CAVERDOCK TUNNEL: 16     16.8      1.9     17.2
REMARK  4 active torsions:
REMARK  status: ('A' for Active; 'I' for Inactive)
REMARK    1  A    between atoms: N5_4  and  C7_6 
REMARK    2  A    between atoms: C11_9  and  C14_12 
REMARK    3  A    between atoms: C25_23  and  C26_24 
REMARK    4  A    between atoms: C25_23  and  C29_27 
ROOT
ATOM      1  C7  ZIN A   1      39.707   5.167  31.542  0.00  0.00     0.188 C 
ATOM      2  C9  ZIN A   1      38.784   6.383  31.642  0.00  0.00     0.035 C 
ATOM      3  C10 ZIN A   1      37.362   5.919  31.961  0.00  0.00     0.032 C 
ATOM      4  C11 ZIN A   1      36.866   4.992  30.850  0.00  0.00     0.076 C 
ATOM      5  C12 ZIN A   1      36.869   5.715  29.569  0.00  0.00     0.074 C 
ATOM      6  N13 ZIN A   1      36.871   6.275  28.580  0.00  0.00    -0.196 NA
ATOM      7  C21 ZIN A   1      37.789   3.775  30.751  0.00  0.00     0.032 C 
ATOM      8  C22 ZIN A   1      39.211   4.240  30.432  0.00  0.00     0.035 C 
ENDROOT
BRANCH   4   9
ATOM      9  C14 ZIN A   1      35.465   4.534  31.167  0.00  0.00    -0.035 A 
ATOM     10  C20 ZIN A   1      34.807   5.039  32.274  0.00  0.00     0.012 A 
ATOM     11  C19 ZIN A   1      33.521   4.624  32.563  0.00  0.00     0.043 A 
ATOM     12  C17 ZIN A   1      32.895   3.695  31.749  0.00  0.00     0.116 A 
ATOM     13  C16 ZIN A   1      33.556   3.186  30.645  0.00  0.00     0.043 A 
ATOM     14  F18 ZIN A   1      31.640   3.285  32.035  0.00  0.00    -0.206 F 
ATOM     15  C15 ZIN A   1      34.840   3.606  30.355  0.00  0.00     0.012 A 
ENDBRANCH   4   9
BRANCH   1  16
ATOM     16  N5  ZIN A   1      41.072   5.612  31.235  0.00  0.00    -0.066 N 
ATOM     17  C4  ZIN A   1      41.328   6.896  31.901  0.00  0.00     0.241 C 
ATOM     18  C2  ZIN A   1      42.722   7.403  31.520  0.00  0.00     0.031 C 
ATOM     19  C1  ZIN A   1      42.987   8.739  32.216  0.00  0.00     0.013 C 
ATOM     20  C25 ZIN A   1      43.771   6.379  31.961  0.00  0.00     0.082 C 
ATOM     21  C24 ZIN A   1      43.450   5.026  31.320  0.00  0.00     0.053 C 
ATOM     22  C23 ZIN A   1      42.030   4.606  31.709  0.00  0.00     0.237 C 
ATOM     23  H6  ZIN A   1      41.172   5.726  30.237  0.00  0.00     0.280 HD
BRANCH  20  24
ATOM     24  C26 ZIN A   1      45.138   6.834  31.519  0.00  0.00     0.187 C 
ATOM     25  O27 ZIN A   1      45.288   7.948  31.048  0.00  0.00    -0.647 OA
ATOM     26  O28 ZIN A   1      46.095   6.086  31.634  0.00  0.00    -0.647 OA
ENDBRANCH  20  24
BRANCH  20  27
ATOM     27  C29 ZIN A   1      43.743   6.245  33.462  0.00  0.00    -0.039 A 
ATOM     28  C34 ZIN A   1      42.942   5.287  34.055  0.00  0.00     0.008 A 
ATOM     29  C33 ZIN A   1      42.919   5.160  35.431  0.00  0.00     0.001 A 
ATOM     30  C32 ZIN A   1      43.691   5.998  36.215  0.00  0.00     0.000 A 
ATOM     31  C31 ZIN A   1      44.488   6.959  35.622  0.00  0.00     0.001 A 
ATOM     32  C30 ZIN A   1      44.514   7.083  34.245  0.00  0.00     0.008 A 
ENDBRANCH  20  27
ENDBRANCH   1  16
TORSDOF 4
ENDMDL
MODEL 18
REMARK CAVERDOCK RESULT:      20.0      0.000      0.000
REMARK CAVERDOCK CONSTRAINTS:       0.2      0.0      0.0      0.0
REMARK CAVERDOCK TUNNEL: 17     20.0      1.9     18.3
REMARK  4 active torsions:
REMARK  status: ('A' for Active; 'I' for Inactive)
REMARK    1  A    between atoms: N5_4  and  C7_6 
REMARK    2  A    between atoms: C11_9  and  C14_12 
REMARK    3  A    between atoms: C25_23  and  C26_24 
REMARK    4  A    between atoms: C25_23  and  C29_27 
ROOT
ATOM      1  C7  ZIN A   1      39.409   4.924  31.507  0.00  0.00     0.188 C 
ATOM      2  C9  ZIN A   1      38.523   6.157  31.697  0.00  0.00     0.035 C 
ATOM      3  C10 ZIN A   1      37.091   5.713  31.999  0.00  0.00     0.032 C 
ATOM      4  C11 ZIN A   1      36.558   4.876  30.834  0.00  0.00     0.076 C 
ATOM      5  C12 ZIN A   1      36.572   5.683  29.604  0.00  0.00     0.074 C 
ATOM      6  N13 ZIN A   1      36.582   6.307  28.654  0.00  0.00    -0.196 NA
ATOM      7  C21 ZIN A   1      37.445   3.643  30.645  0.00  0.00     0.032 C 
ATOM      8  C22 ZIN A   1      38.877   4.088  30.343  0.00  0.00     0.035 C 
ENDROOT
BRANCH   4   9
ATOM      9  C14 ZIN A   1      35.148   4.439  31.134  0.00  0.00    -0.035 A 
ATOM     10  C20 ZIN A   1      34.513   4.888  32.277  0.00  0.00     0.012 A 
ATOM     11  C19 ZIN A   1      33.218   4.492  32.551  0.00  0.00     0.043 A 
ATOM     12  C17 ZIN A   1      32.560   3.635  31.686  0.00  0.00     0.116 A 
ATOM     13  C16 ZIN A   1      33.198   3.181  30.544  0.00  0.00     0.043 A 
ATOM     14  F18 ZIN A   1      31.296   3.242  31.956  0.00  0.00    -0.206 F 
ATOM     15  C15 ZIN A   1      34.491   3.582  30.270  0.00  0.00     0.012 A 
ENDBRANCH   4   9
BRANCH   1  16
ATOM     16  N5  ZIN A   1      40.785   5.350  31.216  0.00  0.00    -0.066 N 
ATOM     17  C4  ZIN A   1      41.031   6.659  31.834  0.00  0.00     0.241 C 
ATOM     18  C2  ZIN A   1      42.436   7.144  31.468  0.00  0.00     0.031 C 
ATOM     19  C1  ZIN A   1      42.690   8.507  32.114  0.00  0.00     0.013 C 
ATOM     20  C25 ZIN A   1      43.468   6.135  31.978  0.00  0.00     0.082 C 
ATOM     21  C24 ZIN A   1      43.156   4.757  31.386  0.00  0.00     0.053 C 
ATOM     22  C23 ZIN A   1      41.725   4.361  31.756  0.00  0.00     0.237 C 
ATOM     23  H6  ZIN A   1      40.910   5.422  30.217  0.00  0.00     0.280 HD
BRANCH  20  24
ATOM     24  C26 ZIN A   1      44.849   6.565  31.552  0.00  0.00     0.187 C 
ATOM     25  O27 ZIN A   1      45.740   5.739  31.451  0.00  0.00    -0.647 OA
ATOM     26  O28 ZIN A   1      45.073   7.738  31.309  0.00  0.00    -0.647 OA
ENDBRANCH  20  24
BRANCH  20  27
ATOM     27  C29 ZIN A   1      43.401   6.064  33.482  0.00  0.00    -0.039 A 
ATOM     28  C34 ZIN A   1      44.315   6.764  34.247  0.00  0.00     0.008 A 
ATOM     29  C33 ZIN A   1      44.252   6.702  35.627  0.00  0.00     0.001 A 
ATOM     30  C32 ZIN A   1      43.280   5.934  36.240  0.00  0.00     0.000 A 
ATOM     31  C31 ZIN A   1      42.370   5.230  35.475  0.00  0.00     0.001 A 
ATOM     32  C30 ZIN A   1      42.430   5.295  34.095  0.00  0.00     0.008 A 
ENDBRANCH  20  27
ENDBRANCH   1  16
TORSDOF 4
ENDMDL
MODEL 19
REMARK CAVERDOCK RESULT:      21.3      0.000      0.000
REMARK CAVERDOCK CONSTRAINTS:       1.3      0.0      0.0      0.0
REMARK CAVERDOCK TUNNEL: 18     21.3      1.9     19.3
REMARK  4 active torsions:
REMARK  status: ('A' for Active; 'I' for Inactive)
REMARK    1  A    between atoms: N5_4  and  C7_6 
REMARK    2  A    between atoms: C11_9  and  C14_12 
REMARK    3  A    between atoms: C25_23  and  C26_24 
REMARK    4  A    between atoms: C25_23  and  C29_27 
ROOT
ATOM      1  C7  ZIN A   1      39.255   5.160  31.632  0.00  0.00     0.188 C 
ATOM      2  C9  ZIN A   1      38.317   6.368  31.668  0.00  0.00     0.035 C 
ATOM      3  C10 ZIN A   1      36.904   5.905  32.029  0.00  0.00     0.032 C 
ATOM      4  C11 ZIN A   1      36.411   4.907  30.979  0.00  0.00     0.076 C 
ATOM      5  C12 ZIN A   1      36.392   5.553  29.658  0.00  0.00     0.074 C 
ATOM      6  N13 ZIN A   1      36.378   6.052  28.637  0.00  0.00    -0.196 NA
ATOM      7  C21 ZIN A   1      37.350   3.699  30.944  0.00  0.00     0.032 C 
ATOM      8  C22 ZIN A   1      38.762   4.162  30.583  0.00  0.00     0.035 C 
ENDROOT
BRANCH   4   9
ATOM      9  C14 ZIN A   1      35.019   4.450  31.336  0.00  0.00    -0.035 A 
ATOM     10  C20 ZIN A   1      34.247   3.791  30.398  0.00  0.00     0.012 A 
ATOM     11  C19 ZIN A   1      32.973   3.368  30.725  0.00  0.00     0.043 A 
ATOM     12  C17 ZIN A   1      32.465   3.615  31.989  0.00  0.00     0.116 A 
ATOM     13  C16 ZIN A   1      33.237   4.281  32.925  0.00  0.00     0.043 A 
ATOM     14  F18 ZIN A   1      31.218   3.207  32.307  0.00  0.00    -0.206 F 
ATOM     15  C15 ZIN A   1      34.513   4.698  32.598  0.00  0.00     0.012 A 
ENDBRANCH   4   9
BRANCH   1  16
ATOM     16  N5  ZIN A   1      40.612   5.604  31.285  0.00  0.00    -0.066 N 
ATOM     17  C4  ZIN A   1      40.909   6.859  31.988  0.00  0.00     0.241 C 
ATOM     18  C2  ZIN A   1      42.291   7.367  31.570  0.00  0.00     0.031 C 
ATOM     19  C1  ZIN A   1      42.599   8.673  32.304  0.00  0.00     0.013 C 
ATOM     20  C25 ZIN A   1      43.346   6.318  31.927  0.00  0.00     0.082 C 
ATOM     21  C24 ZIN A   1      42.985   4.993  31.250  0.00  0.00     0.053 C 
ATOM     22  C23 ZIN A   1      41.578   4.572  31.680  0.00  0.00     0.237 C 
ATOM     23  H6  ZIN A   1      40.672   5.756  30.289  0.00  0.00     0.280 HD
BRANCH  20  24
ATOM     24  C26 ZIN A   1      44.699   6.776  31.447  0.00  0.00     0.187 C 
ATOM     25  O27 ZIN A   1      45.661   6.032  31.531  0.00  0.00    -0.647 OA
ATOM     26  O28 ZIN A   1      44.831   7.892  30.973  0.00  0.00    -0.647 OA
ENDBRANCH  20  24
BRANCH  20  27
ATOM     27  C29 ZIN A   1      43.379   6.126  33.422  0.00  0.00    -0.039 A 
ATOM     28  C34 ZIN A   1      44.222   6.898  34.199  0.00  0.00     0.008 A 
ATOM     29  C33 ZIN A   1      44.249   6.725  35.570  0.00  0.00     0.001 A 
ATOM     30  C32 ZIN A   1      43.439   5.775  36.163  0.00  0.00     0.000 A 
ATOM     31  C31 ZIN A   1      42.599   5.000  35.385  0.00  0.00     0.001 A 
ATOM     32  C30 ZIN A   1      42.569   5.176  34.014  0.00  0.00     0.008 A 
ENDBRANCH  20  27
ENDBRANCH   1  16
TORSDOF 4
ENDMDL
MODEL 20
REMARK CAVERDOCK RESULT:      24.8      0.000      0.000
REMARK CAVERDOCK CONSTRAINTS:       0.7      0.0      0.0      0.0
REMARK CAVERDOCK TUNNEL: 19     24.8      1.9     20.7
REMARK  4 active torsions:
REMARK  status: ('A' for Active; 'I' for Inactive)
REMARK    1  A    between atoms: N5_4  and  C7_6 
REMARK    2  A    between atoms: C11_9  and  C14_12 
REMARK    3  A    between atoms: C25_23  and  C26_24 
REMARK    4  A    between atoms: C25_23  and  C29_27 
ROOT
ATOM      1  C7  ZIN A   1      38.958   4.924  31.567  0.00  0.00     0.188 C 
ATOM      2  C9  ZIN A   1      38.011   6.125  31.635  0.00  0.00     0.035 C 
ATOM      3  C10 ZIN A   1      36.592   5.638  31.935  0.00  0.00     0.032 C 
ATOM      4  C11 ZIN A   1      36.133   4.687  30.827  0.00  0.00     0.076 C 
ATOM      5  C12 ZIN A   1      36.146   5.395  29.537  0.00  0.00     0.074 C 
ATOM      6  N13 ZIN A   1      36.155   5.942  28.541  0.00  0.00    -0.196 NA
ATOM      7  C21 ZIN A   1      37.080   3.488  30.760  0.00  0.00     0.032 C 
ATOM      8  C22 ZIN A   1      38.499   3.975  30.460  0.00  0.00     0.035 C 
ENDROOT
BRANCH   4   9
ATOM      9  C14 ZIN A   1      34.736   4.208  31.125  0.00  0.00    -0.035 A 
ATOM     10  C20 ZIN A   1      34.116   3.314  30.271  0.00  0.00     0.012 A 
ATOM     11  C19 ZIN A   1      32.836   2.870  30.544  0.00  0.00     0.043 A 
ATOM     12  C17 ZIN A   1      32.171   3.329  31.668  0.00  0.00     0.116 A 
ATOM     13  C16 ZIN A   1      32.789   4.228  32.519  0.00  0.00     0.043 A 
ATOM     14  F18 ZIN A   1      30.918   2.900  31.933  0.00  0.00    -0.206 F 
ATOM     15  C15 ZIN A   1      34.071   4.667  32.246  0.00  0.00     0.012 A 
ENDBRANCH   4   9
BRANCH   1  16
ATOM     16  N5  ZIN A   1      40.320   5.392  31.278  0.00  0.00    -0.066 N 
ATOM     17  C4  ZIN A   1      40.567   6.650  31.995  0.00  0.00     0.241 C 
ATOM     18  C2  ZIN A   1      41.956   7.182  31.635  0.00  0.00     0.031 C 
ATOM     19  C1  ZIN A   1      42.211   8.491  32.384  0.00  0.00     0.013 C 
ATOM     20  C25 ZIN A   1      43.013   6.149  32.036  0.00  0.00     0.082 C 
ATOM     21  C24 ZIN A   1      42.702   4.820  31.341  0.00  0.00     0.053 C 
ATOM     22  C23 ZIN A   1      41.285   4.375  31.712  0.00  0.00     0.237 C 
ATOM     23  H6  ZIN A   1      40.419   5.546  30.286  0.00  0.00     0.280 HD
BRANCH  20  24
ATOM     24  C26 ZIN A   1      44.377   6.631  31.613  0.00  0.00     0.187 C 
ATOM     25  O27 ZIN A   1      45.293   5.836  31.490  0.00  0.00    -0.647 OA
ATOM     26  O28 ZIN A   1      44.563   7.816  31.393  0.00  0.00    -0.647 OA
ENDBRANCH  20  24
BRANCH  20  27
ATOM     27  C29 ZIN A   1      42.985   5.955  33.530  0.00  0.00    -0.039 A 
ATOM     28  C34 ZIN A   1      44.008   6.460  34.311  0.00  0.00     0.008 A 
ATOM     29  C33 ZIN A   1      43.982   6.286  35.682  0.00  0.00     0.001 A 
ATOM     30  C32 ZIN A   1      42.936   5.599  36.271  0.00  0.00     0.000 A 
ATOM     31  C31 ZIN A   1      41.916   5.090  35.489  0.00  0.00     0.001 A 
ATOM     32  C30 ZIN A   1      41.941   5.268  34.119  0.00  0.00     0.008 A 
ENDBRANCH  20  27
ENDBRANCH   1  16
TORSDOF 4
ENDMDL
MODEL 21
REMARK CAVERDOCK RESULT:      26.2      0.000      0.000
REMARK CAVERDOCK CONSTRAINTS:       0.2      0.0      0.0      0.0
REMARK CAVERDOCK TUNNEL: 20     26.2      1.9     21.4
REMARK  4 active torsions:
REMARK  status: ('A' for Active; 'I' for Inactive)
REMARK    1  A    between atoms: N5_4  and  C7_6 
REMARK    2  A    between atoms: C11_9  and  C14_12 
REMARK    3  A    between atoms: C25_23  and  C26_24 
REMARK    4  A    between atoms: C25_23  and  C29_27 
ROOT
ATOM      1  C7  ZIN A   1      38.891   5.497  30.638  0.00  0.00     0.188 C 
ATOM      2  C9  ZIN A   1      38.750   5.546  32.161  0.00  0.00     0.035 C 
ATOM      3  C10 ZIN A   1      40.010   6.166  32.768  0.00  0.00     0.032 C 
ATOM      4  C11 ZIN A   1      41.228   5.318  32.395  0.00  0.00     0.076 C 
ATOM      5  C12 ZIN A   1      41.053   3.953  32.916  0.00  0.00     0.074 C 
ATOM      6  N13 ZIN A   1      40.918   2.899  33.319  0.00  0.00    -0.196 NA
ATOM      7  C21 ZIN A   1      41.367   5.269  30.872  0.00  0.00     0.032 C 
ATOM      8  C22 ZIN A   1      40.108   4.649  30.265  0.00  0.00     0.035 C 
ENDROOT
BRANCH   4   9
ATOM      9  C14 ZIN A   1      42.468   5.931  32.993  0.00  0.00    -0.035 A 
ATOM     10  C20 ZIN A   1      42.835   5.621  34.290  0.00  0.00     0.012 A 
ATOM     11  C19 ZIN A   1      43.974   6.178  34.839  0.00  0.00     0.043 A 
ATOM     12  C17 ZIN A   1      44.743   7.055  34.093  0.00  0.00     0.116 A 
ATOM     13  C16 ZIN A   1      44.372   7.369  32.797  0.00  0.00     0.043 A 
ATOM     14  F18 ZIN A   1      45.853   7.605  34.630  0.00  0.00    -0.206 F 
ATOM     15  C15 ZIN A   1      43.235   6.807  32.248  0.00  0.00     0.012 A 
ENDBRANCH   4   9
BRANCH   1  16
ATOM     16  N5  ZIN A   1      37.681   4.900  30.054  0.00  0.00    -0.066 N 
ATOM     17  C4  ZIN A   1      37.376   3.641  30.745  0.00  0.00     0.241 C 
ATOM     18  C2  ZIN A   1      36.162   2.977  30.090  0.00  0.00     0.031 C 
ATOM     19  C1  ZIN A   1      35.845   1.667  30.812  0.00  0.00     0.013 C 
ATOM     20  C25 ZIN A   1      34.958   3.917  30.184  0.00  0.00     0.082 C 
ATOM     21  C24 ZIN A   1      35.314   5.254  29.527  0.00  0.00     0.053 C 
ATOM     22  C23 ZIN A   1      36.558   5.834  30.203  0.00  0.00     0.237 C 
ATOM     23  H6  ZIN A   1      37.836   4.716  29.075  0.00  0.00     0.280 HD
BRANCH  20  24
ATOM     24  C26 ZIN A   1      33.780   3.304  29.471  0.00  0.00     0.187 C 
ATOM     25  O27 ZIN A   1      33.962   2.489  28.583  0.00  0.00    -0.647 OA
ATOM     26  O28 ZIN A   1      32.645   3.623  29.784  0.00  0.00    -0.647 OA
ENDBRANCH  20  24
BRANCH  20  27
ATOM     27  C29 ZIN A   1      34.610   4.145  31.633  0.00  0.00    -0.039 A 
ATOM     28  C34 ZIN A   1      33.646   3.365  32.242  0.00  0.00     0.008 A 
ATOM     29  C33 ZIN A   1      33.329   3.571  33.572  0.00  0.00     0.001 A 
ATOM     30  C32 ZIN A   1      33.971   4.563  34.289  0.00  0.00     0.000 A 
ATOM     31  C31 ZIN A   1      34.932   5.347  33.678  0.00  0.00     0.001 A 
ATOM     32  C30 ZIN A   1      35.251   5.138  32.350  0.00  0.00     0.008 A 
ENDBRANCH  20  27
ENDBRANCH   1  16
TORSDOF 4
ENDMDL
MODEL 22
REMARK CAVERDOCK RESULT:      26.2      0.000      0.000
REMARK CAVERDOCK CONSTRAINTS:       0.1      0.0      0.0      0.0
REMARK CAVERDOCK TUNNEL: 21     26.2      1.8     22.6
REMARK  4 active torsions:
REMARK  status: ('A' for Active; 'I' for Inactive)
REMARK    1  A    between atoms: N5_4  and  C7_6 
REMARK    2  A    between atoms: C11_9  and  C14_12 
REMARK    3  A    between atoms: C25_23  and  C26_24 
REMARK    4  A    between atoms: C25_23  and  C29_27 
ROOT
ATOM      1  C7  ZIN A   1      38.632   5.511  30.629  0.00  0.00     0.188 C 
ATOM      2  C9  ZIN A   1      38.601   5.629  32.154  0.00  0.00     0.035 C 
ATOM      3  C10 ZIN A   1      39.926   6.216  32.645  0.00  0.00     0.032 C 
ATOM      4  C11 ZIN A   1      41.077   5.300  32.227  0.00  0.00     0.076 C 
ATOM      5  C12 ZIN A   1      40.883   3.967  32.818  0.00  0.00     0.074 C 
ATOM      6  N13 ZIN A   1      40.733   2.937  33.275  0.00  0.00    -0.196 NA
ATOM      7  C21 ZIN A   1      41.107   5.182  30.702  0.00  0.00     0.032 C 
ATOM      8  C22 ZIN A   1      39.782   4.595  30.210  0.00  0.00     0.035 C 
ENDROOT
BRANCH   4   9
ATOM      9  C14 ZIN A   1      42.381   5.880  32.711  0.00  0.00    -0.035 A 
ATOM     10  C20 ZIN A   1      42.892   5.501  33.939  0.00  0.00     0.012 A 
ATOM     11  C19 ZIN A   1      44.090   6.029  34.383  0.00  0.00     0.043 A 
ATOM     12  C17 ZIN A   1      44.773   6.945  33.601  0.00  0.00     0.116 A 
ATOM     13  C16 ZIN A   1      44.258   7.328  32.375  0.00  0.00     0.043 A 
ATOM     14  F18 ZIN A   1      45.941   7.466  34.037  0.00  0.00    -0.206 F 
ATOM     15  C15 ZIN A   1      43.063   6.795  31.931  0.00  0.00     0.012 A 
ENDBRANCH   4   9
BRANCH   1  16
ATOM     16  N5  ZIN A   1      37.360   4.946  30.157  0.00  0.00    -0.066 N 
ATOM     17  C4  ZIN A   1      37.096   3.685  30.859  0.00  0.00     0.241 C 
ATOM     18  C2  ZIN A   1      35.812   3.053  30.315  0.00  0.00     0.031 C 
ATOM     19  C1  ZIN A   1      35.538   1.740  31.050  0.00  0.00     0.013 C 
ATOM     20  C25 ZIN A   1      34.642   4.015  30.534  0.00  0.00     0.082 C 
ATOM     21  C24 ZIN A   1      34.961   5.353  29.861  0.00  0.00     0.053 C 
ATOM     22  C23 ZIN A   1      36.276   5.900  30.422  0.00  0.00     0.237 C 
ATOM     23  H6  ZIN A   1      37.417   4.772  29.164  0.00  0.00     0.280 HD
BRANCH  20  24
ATOM     24  C26 ZIN A   1      33.389   3.435  29.930  0.00  0.00     0.187 C 
ATOM     25  O27 ZIN A   1      32.298   3.885  30.237  0.00  0.00    -0.647 OA
ATOM     26  O28 ZIN A   1      33.467   2.515  29.133  0.00  0.00    -0.647 OA
ENDBRANCH  20  24
BRANCH  20  27
ATOM     27  C29 ZIN A   1      34.438   4.231  32.012  0.00  0.00    -0.039 A 
ATOM     28  C34 ZIN A   1      35.200   5.168  32.685  0.00  0.00     0.008 A 
ATOM     29  C33 ZIN A   1      35.010   5.369  34.039  0.00  0.00     0.001 A 
ATOM     30  C32 ZIN A   1      34.064   4.628  34.722  0.00  0.00     0.000 A 
ATOM     31  C31 ZIN A   1      33.306   3.688  34.050  0.00  0.00     0.001 A 
ATOM     32  C30 ZIN A   1      33.492   3.489  32.695  0.00  0.00     0.008 A 
ENDBRANCH  20  27
ENDBRANCH   1  16
TORSDOF 4
ENDMDL
MODEL 23
REMARK CAVERDOCK RESULT:      25.6      0.000      0.000
REMARK CAVERDOCK CONSTRAINTS:       0.1      0.0      0.0      0.0
REMARK CAVERDOCK TUNNEL: 22     25.6      1.8     23.4
REMARK  4 active torsions:
REMARK  status: ('A' for Active; 'I' for Inactive)
REMARK    1  A    between atoms: N5_4  and  C7_6 
REMARK    2  A    between atoms: C11_9  and  C14_12 
REMARK    3  A    between atoms: C25_23  and  C26_24 
REMARK    4  A    between atoms: C25_23  and  C29_27 
ROOT
ATOM      1  C7  ZIN A   1      38.439   5.100  30.337  0.00  0.00     0.188 C 
ATOM      2  C9  ZIN A   1      38.473   6.451  31.056  0.00  0.00     0.035 C 
ATOM      3  C10 ZIN A   1      39.919   6.807  31.403  0.00  0.00     0.032 C 
ATOM      4  C11 ZIN A   1      40.505   5.728  32.317  0.00  0.00     0.076 C 
ATOM      5  C12 ZIN A   1      39.710   5.646  33.552  0.00  0.00     0.074 C 
ATOM      6  N13 ZIN A   1      39.096   5.583  34.506  0.00  0.00    -0.196 NA
ATOM      7  C21 ZIN A   1      40.471   4.378  31.597  0.00  0.00     0.032 C 
ATOM      8  C22 ZIN A   1      39.025   4.022  31.250  0.00  0.00     0.035 C 
ENDROOT
BRANCH   4   9
ATOM      9  C14 ZIN A   1      41.931   6.080  32.658  0.00  0.00    -0.035 A 
ATOM     10  C20 ZIN A   1      42.509   7.215  32.120  0.00  0.00     0.012 A 
ATOM     11  C19 ZIN A   1      43.815   7.541  32.435  0.00  0.00     0.043 A 
ATOM     12  C17 ZIN A   1      44.546   6.725  33.281  0.00  0.00     0.116 A 
ATOM     13  C16 ZIN A   1      43.968   5.587  33.814  0.00  0.00     0.043 A 
ATOM     14  F18 ZIN A   1      45.824   7.041  33.585  0.00  0.00    -0.206 F 
ATOM     15  C15 ZIN A   1      42.661   5.264  33.502  0.00  0.00     0.012 A 
ENDBRANCH   4   9
BRANCH   1  16
ATOM     16  N5  ZIN A   1      37.050   4.758  30.004  0.00  0.00    -0.066 N 
ATOM     17  C4  ZIN A   1      36.679   3.510  30.682  0.00  0.00     0.241 C 
ATOM     18  C2  ZIN A   1      35.259   3.107  30.276  0.00  0.00     0.031 C 
ATOM     19  C1  ZIN A   1      34.874   1.807  30.986  0.00  0.00     0.013 C 
ATOM     20  C25 ZIN A   1      34.284   4.217  30.677  0.00  0.00     0.082 C 
ATOM     21  C24 ZIN A   1      34.724   5.530  30.025  0.00  0.00     0.053 C 
ATOM     22  C23 ZIN A   1      36.163   5.843  30.440  0.00  0.00     0.237 C 
ATOM     23  H6  ZIN A   1      36.964   4.636  29.006  0.00  0.00     0.280 HD
BRANCH  20  24
ATOM     24  C26 ZIN A   1      32.895   3.863  30.210  0.00  0.00     0.187 C 
ATOM     25  O27 ZIN A   1      31.954   4.586  30.492  0.00  0.00    -0.647 OA
ATOM     26  O28 ZIN A   1      32.713   2.855  29.549  0.00  0.00    -0.647 OA
ENDBRANCH  20  24
BRANCH  20  27
ATOM     27  C29 ZIN A   1      34.288   4.373  32.177  0.00  0.00    -0.039 A 
ATOM     28  C34 ZIN A   1      35.116   5.307  32.771  0.00  0.00     0.008 A 
ATOM     29  C33 ZIN A   1      35.118   5.454  34.145  0.00  0.00     0.001 A 
ATOM     30  C32 ZIN A   1      34.298   4.661  34.925  0.00  0.00     0.000 A 
ATOM     31  C31 ZIN A   1      33.474   3.723  34.332  0.00  0.00     0.001 A 
ATOM     32  C30 ZIN A   1      33.469   3.579  32.957  0.00  0.00     0.008 A 
ENDBRANCH  20  27
ENDBRANCH   1  16
TORSDOF 4
ENDMDL
MODEL 24
REMARK CAVERDOCK RESULT:      24.7      0.000      0.000
REMARK CAVERDOCK CONSTRAINTS:       0.1      0.0      0.0      0.0
REMARK CAVERDOCK TUNNEL: 23     24.7      1.8     24.1
REMARK  4 active torsions:
REMARK  status: ('A' for Active; 'I' for Inactive)
REMARK    1  A    between atoms: N5_4  and  C7_6 
REMARK    2  A    between atoms: C11_9  and  C14_12 
REMARK    3  A    between atoms: C25_23  and  C26_24 
REMARK    4  A    between atoms: C25_23  and  C29_27 
ROOT
ATOM      1  C7  ZIN A   1      38.198   5.056  30.226  0.00  0.00     0.188 C 
ATOM      2  C9  ZIN A   1      38.228   6.382  30.991  0.00  0.00     0.035 C 
ATOM      3  C10 ZIN A   1      39.678   6.765  31.288  0.00  0.00     0.032 C 
ATOM      4  C11 ZIN A   1      40.332   5.672  32.136  0.00  0.00     0.076 C 
ATOM      5  C12 ZIN A   1      39.595   5.525  33.401  0.00  0.00     0.074 C 
ATOM      6  N13 ZIN A   1      39.025   5.412  34.377  0.00  0.00    -0.196 NA
ATOM      7  C21 ZIN A   1      40.302   4.347  31.370  0.00  0.00     0.032 C 
ATOM      8  C22 ZIN A   1      38.852   3.964  31.073  0.00  0.00     0.035 C 
ENDROOT
BRANCH   4   9
ATOM      9  C14 ZIN A   1      41.761   6.051  32.428  0.00  0.00    -0.035 A 
ATOM     10  C20 ZIN A   1      42.568   5.194  33.154  0.00  0.00     0.012 A 
ATOM     11  C19 ZIN A   1      43.880   5.538  33.419  0.00  0.00     0.043 A 
ATOM     12  C17 ZIN A   1      44.383   6.746  32.966  0.00  0.00     0.116 A 
ATOM     13  C16 ZIN A   1      43.573   7.605  32.244  0.00  0.00     0.043 A 
ATOM     14  F18 ZIN A   1      45.664   7.085  33.229  0.00  0.00    -0.206 F 
ATOM     15  C15 ZIN A   1      42.263   7.257  31.976  0.00  0.00     0.012 A 
ENDBRANCH   4   9
BRANCH   1  16
ATOM     16  N5  ZIN A   1      36.805   4.687  29.941  0.00  0.00    -0.066 N 
ATOM     17  C4  ZIN A   1      36.478   3.439  30.640  0.00  0.00     0.241 C 
ATOM     18  C2  ZIN A   1      35.053   3.008  30.284  0.00  0.00     0.031 C 
ATOM     19  C1  ZIN A   1      34.714   1.708  31.015  0.00  0.00     0.013 C 
ATOM     20  C25 ZIN A   1      34.072   4.104  30.708  0.00  0.00     0.082 C 
ATOM     21  C24 ZIN A   1      34.468   5.420  30.031  0.00  0.00     0.053 C 
ATOM     22  C23 ZIN A   1      35.914   5.761  30.397  0.00  0.00     0.237 C 
ATOM     23  H6  ZIN A   1      36.689   4.555  28.947  0.00  0.00     0.280 HD
BRANCH  20  24
ATOM     24  C26 ZIN A   1      32.675   3.724  30.288  0.00  0.00     0.187 C 
ATOM     25  O27 ZIN A   1      32.486   2.697  29.659  0.00  0.00    -0.647 OA
ATOM     26  O28 ZIN A   1      31.734   4.443  30.580  0.00  0.00    -0.647 OA
ENDBRANCH  20  24
BRANCH  20  27
ATOM     27  C29 ZIN A   1      34.122   4.273  32.205  0.00  0.00    -0.039 A 
ATOM     28  C34 ZIN A   1      33.279   3.534  33.012  0.00  0.00     0.008 A 
ATOM     29  C33 ZIN A   1      33.328   3.685  34.385  0.00  0.00     0.001 A 
ATOM     30  C32 ZIN A   1      34.214   4.582  34.950  0.00  0.00     0.000 A 
ATOM     31  C31 ZIN A   1      35.054   5.326  34.142  0.00  0.00     0.001 A 
ATOM     32  C30 ZIN A   1      35.008   5.171  32.769  0.00  0.00     0.008 A 
ENDBRANCH  20  27
ENDBRANCH   1  16
TORSDOF 4
ENDMDL
MODEL 25
REMARK CAVERDOCK RESULT:      23.8      0.000      0.000
REMARK CAVERDOCK CONSTRAINTS:       0.1      0.0      0.0      0.0
REMARK CAVERDOCK TUNNEL: 24     23.8      1.8     25.2
REMARK  4 active torsions:
REMARK  status: ('A' for Active; 'I' for Inactive)
REMARK    1  A    between atoms: N5_4  and  C7_6 
REMARK    2  A    between atoms: C11_9  and  C14_12 
REMARK    3  A    between atoms: C25_23  and  C26_24 
REMARK    4  A    between atoms: C25_23  and  C29_27 
ROOT
ATOM      1  C7  ZIN A   1      38.008   5.058  30.279  0.00  0.00     0.188 C 
ATOM      2  C9  ZIN A   1      38.099   6.424  30.965  0.00  0.00     0.035 C 
ATOM      3  C10 ZIN A   1      39.566   6.760  31.239  0.00  0.00     0.032 C 
ATOM      4  C11 ZIN A   1      40.174   5.690  32.149  0.00  0.00     0.076 C 
ATOM      5  C12 ZIN A   1      39.435   5.650  33.420  0.00  0.00     0.074 C 
ATOM      6  N13 ZIN A   1      38.864   5.619  34.402  0.00  0.00    -0.196 NA
ATOM      7  C21 ZIN A   1      40.083   4.325  31.462  0.00  0.00     0.032 C 
ATOM      8  C22 ZIN A   1      38.616   3.989  31.188  0.00  0.00     0.035 C 
ENDROOT
BRANCH   4   9
ATOM      9  C14 ZIN A   1      41.619   6.022  32.417  0.00  0.00    -0.035 A 
ATOM     10  C20 ZIN A   1      42.383   5.188  33.212  0.00  0.00     0.012 A 
ATOM     11  C19 ZIN A   1      43.710   5.488  33.456  0.00  0.00     0.043 A 
ATOM     12  C17 ZIN A   1      44.271   6.631  32.911  0.00  0.00     0.116 A 
ATOM     13  C16 ZIN A   1      43.504   7.468  32.120  0.00  0.00     0.043 A 
ATOM     14  F18 ZIN A   1      45.566   6.928  33.154  0.00  0.00    -0.206 F 
ATOM     15  C15 ZIN A   1      42.179   7.163  31.874  0.00  0.00     0.012 A 
ENDBRANCH   4   9
BRANCH   1  16
ATOM     16  N5  ZIN A   1      36.599   4.735  30.017  0.00  0.00    -0.066 N 
ATOM     17  C4  ZIN A   1      36.266   3.454  30.652  0.00  0.00     0.241 C 
ATOM     18  C2  ZIN A   1      34.822   3.074  30.316  0.00  0.00     0.031 C 
ATOM     19  C1  ZIN A   1      34.477   1.741  30.981  0.00  0.00     0.013 C 
ATOM     20  C25 ZIN A   1      33.879   4.163  30.834  0.00  0.00     0.082 C 
ATOM     21  C24 ZIN A   1      34.283   5.508  30.224  0.00  0.00     0.053 C 
ATOM     22  C23 ZIN A   1      35.747   5.798  30.563  0.00  0.00     0.237 C 
ATOM     23  H6  ZIN A   1      36.451   4.665  29.021  0.00  0.00     0.280 HD
BRANCH  20  24
ATOM     24  C26 ZIN A   1      32.462   3.836  30.438  0.00  0.00     0.187 C 
ATOM     25  O27 ZIN A   1      32.206   2.764  29.918  0.00  0.00    -0.647 OA
ATOM     26  O28 ZIN A   1      31.571   4.645  30.638  0.00  0.00    -0.647 OA
ENDBRANCH  20  24
BRANCH  20  27
ATOM     27  C29 ZIN A   1      33.978   4.242  32.336  0.00  0.00    -0.039 A 
ATOM     28  C34 ZIN A   1      34.828   5.160  32.925  0.00  0.00     0.008 A 
ATOM     29  C33 ZIN A   1      34.917   5.236  34.302  0.00  0.00     0.001 A 
ATOM     30  C32 ZIN A   1      34.161   4.388  35.090  0.00  0.00     0.000 A 
ATOM     31  C31 ZIN A   1      33.315   3.467  34.502  0.00  0.00     0.001 A 
ATOM     32  C30 ZIN A   1      33.224   3.394  33.124  0.00  0.00     0.008 A 
ENDBRANCH  20  27
ENDBRANCH   1  16
TORSDOF 4
ENDMDL
MODEL 26
REMARK CAVERDOCK RESULT:      23.5      0.000      0.000
REMARK CAVERDOCK CONSTRAINTS:       0.0      0.0      0.0      0.0
REMARK CAVERDOCK TUNNEL: 25     23.5      1.8     26.5
REMARK  4 active torsions:
REMARK  status: ('A' for Active; 'I' for Inactive)
REMARK    1  A    between atoms: N5_4  and  C7_6 
REMARK    2  A    between atoms: C11_9  and  C14_12 
REMARK    3  A    between atoms: C25_23  and  C26_24 
REMARK    4  A    between atoms: C25_23  and  C29_27 
ROOT
ATOM      1  C7  ZIN A   1      37.835   5.024  30.278  0.00  0.00     0.188 C 
ATOM      2  C9  ZIN A   1      37.951   6.416  30.904  0.00  0.00     0.035 C 
ATOM      3  C10 ZIN A   1      39.423   6.727  31.181  0.00  0.00     0.032 C 
ATOM      4  C11 ZIN A   1      39.993   5.685  32.144  0.00  0.00     0.076 C 
ATOM      5  C12 ZIN A   1      39.239   5.719  33.407  0.00  0.00     0.074 C 
ATOM      6  N13 ZIN A   1      38.657   5.745  34.382  0.00  0.00    -0.196 NA
ATOM      7  C21 ZIN A   1      39.876   4.294  31.517  0.00  0.00     0.032 C 
ATOM      8  C22 ZIN A   1      38.405   3.982  31.240  0.00  0.00     0.035 C 
ENDROOT
BRANCH   4   9
ATOM      9  C14 ZIN A   1      41.444   5.993  32.416  0.00  0.00    -0.035 A 
ATOM     10  C20 ZIN A   1      42.191   5.149  33.216  0.00  0.00     0.012 A 
ATOM     11  C19 ZIN A   1      43.522   5.427  33.463  0.00  0.00     0.043 A 
ATOM     12  C17 ZIN A   1      44.104   6.558  32.916  0.00  0.00     0.116 A 
ATOM     13  C16 ZIN A   1      43.354   7.405  32.119  0.00  0.00     0.043 A 
ATOM     14  F18 ZIN A   1      45.403   6.834  33.161  0.00  0.00    -0.206 F 
ATOM     15  C15 ZIN A   1      42.024   7.122  31.870  0.00  0.00     0.012 A 
ENDBRANCH   4   9
BRANCH   1  16
ATOM     16  N5  ZIN A   1      36.421   4.724  30.012  0.00  0.00    -0.066 N 
ATOM     17  C4  ZIN A   1      36.074   3.434  30.620  0.00  0.00     0.241 C 
ATOM     18  C2  ZIN A   1      34.624   3.079  30.280  0.00  0.00     0.031 C 
ATOM     19  C1  ZIN A   1      34.264   1.735  30.915  0.00  0.00     0.013 C 
ATOM     20  C25 ZIN A   1      33.696   4.168  30.825  0.00  0.00     0.082 C 
ATOM     21  C24 ZIN A   1      34.115   5.521  30.243  0.00  0.00     0.053 C 
ATOM     22  C23 ZIN A   1      35.583   5.785  30.585  0.00  0.00     0.237 C 
ATOM     23  H6  ZIN A   1      36.269   4.678  29.016  0.00  0.00     0.280 HD
BRANCH  20  24
ATOM     24  C26 ZIN A   1      32.274   3.867  30.425  0.00  0.00     0.187 C 
ATOM     25  O27 ZIN A   1      31.394   4.684  30.639  0.00  0.00    -0.647 OA
ATOM     26  O28 ZIN A   1      32.004   2.807  29.887  0.00  0.00    -0.647 OA
ENDBRANCH  20  24
BRANCH  20  27
ATOM     27  C29 ZIN A   1      33.800   4.212  32.328  0.00  0.00    -0.039 A 
ATOM     28  C34 ZIN A   1      34.623   5.141  32.936  0.00  0.00     0.008 A 
ATOM     29  C33 ZIN A   1      34.716   5.185  34.314  0.00  0.00     0.001 A 
ATOM     30  C32 ZIN A   1      33.992   4.294  35.084  0.00  0.00     0.000 A 
ATOM     31  C31 ZIN A   1      33.173   3.361  34.476  0.00  0.00     0.001 A 
ATOM     32  C30 ZIN A   1      33.077   3.320  33.097  0.00  0.00     0.008 A 
ENDBRANCH  20  27
ENDBRANCH   1  16
TORSDOF 4
ENDMDL
MODEL 27
REMARK CAVERDOCK RESULT:      23.3      0.000      0.000
REMARK CAVERDOCK CONSTRAINTS:       0.0      0.0      0.0      0.0
REMARK CAVERDOCK TUNNEL: 26     23.3      1.8     27.1
REMARK  4 active torsions:
REMARK  status: ('A' for Active; 'I' for Inactive)
REMARK    1  A    between atoms: N5_4  and  C7_6 
REMARK    2  A    between atoms: C11_9  and  C14_12 
REMARK    3  A    between atoms: C25_23  and  C26_24 
REMARK    4  A    between atoms: C25_23  and  C29_27 
ROOT
ATOM      1  C7  ZIN A   1      37.631   4.942  30.175  0.00  0.00     0.188 C 
ATOM      2  C9  ZIN A   1      37.762   6.359  30.736  0.00  0.00     0.035 C 
ATOM      3  C10 ZIN A   1      39.239   6.675  30.980  0.00  0.00     0.032 C 
ATOM      4  C11 ZIN A   1      39.817   5.674  31.982  0.00  0.00     0.076 C 
ATOM      5  C12 ZIN A   1      39.079   5.768  33.252  0.00  0.00     0.074 C 
ATOM      6  N13 ZIN A   1      38.509   5.842  34.232  0.00  0.00    -0.196 NA
ATOM      7  C21 ZIN A   1      39.685   4.256  31.420  0.00  0.00     0.032 C 
ATOM      8  C22 ZIN A   1      38.208   3.940  31.176  0.00  0.00     0.035 C 
ENDROOT
BRANCH   4   9
ATOM      9  C14 ZIN A   1      41.272   5.986  32.221  0.00  0.00    -0.035 A 
ATOM     10  C20 ZIN A   1      41.805   7.178  31.768  0.00  0.00     0.012 A 
ATOM     11  C19 ZIN A   1      43.138   7.468  31.991  0.00  0.00     0.043 A 
ATOM     12  C17 ZIN A   1      43.942   6.558  32.658  0.00  0.00     0.116 A 
ATOM     13  C16 ZIN A   1      43.408   5.363  33.105  0.00  0.00     0.043 A 
ATOM     14  F18 ZIN A   1      45.246   6.838  32.870  0.00  0.00    -0.206 F 
ATOM     15  C15 ZIN A   1      42.073   5.077  32.887  0.00  0.00     0.012 A 
ENDBRANCH   4   9
BRANCH   1  16
ATOM     16  N5  ZIN A   1      36.212   4.638  29.941  0.00  0.00    -0.066 N 
ATOM     17  C4  ZIN A   1      35.879   3.353  30.569  0.00  0.00     0.241 C 
ATOM     18  C2  ZIN A   1      34.423   2.994  30.262  0.00  0.00     0.031 C 
ATOM     19  C1  ZIN A   1      34.077   1.657  30.919  0.00  0.00     0.013 C 
ATOM     20  C25 ZIN A   1      33.504   4.088  30.814  0.00  0.00     0.082 C 
ATOM     21  C24 ZIN A   1      33.911   5.435  30.209  0.00  0.00     0.053 C 
ATOM     22  C23 ZIN A   1      35.385   5.704  30.519  0.00  0.00     0.237 C 
ATOM     23  H6  ZIN A   1      36.040   4.580  28.948  0.00  0.00     0.280 HD
BRANCH  20  24
ATOM     24  C26 ZIN A   1      32.075   3.781  30.446  0.00  0.00     0.187 C 
ATOM     25  O27 ZIN A   1      31.786   2.696  29.971  0.00  0.00    -0.647 OA
ATOM     26  O28 ZIN A   1      31.207   4.620  30.624  0.00  0.00    -0.647 OA
ENDBRANCH  20  24
BRANCH  20  27
ATOM     27  C29 ZIN A   1      33.639   4.148  32.314  0.00  0.00    -0.039 A 
ATOM     28  C34 ZIN A   1      34.475   5.082  32.895  0.00  0.00     0.008 A 
ATOM     29  C33 ZIN A   1      34.596   5.141  34.270  0.00  0.00     0.001 A 
ATOM     30  C32 ZIN A   1      33.886   4.260  35.064  0.00  0.00     0.000 A 
ATOM     31  C31 ZIN A   1      33.053   3.322  34.483  0.00  0.00     0.001 A 
ATOM     32  C30 ZIN A   1      32.930   3.266  33.107  0.00  0.00     0.008 A 
ENDBRANCH  20  27
ENDBRANCH   1  16
TORSDOF 4
ENDMDL
MODEL 28
REMARK CAVERDOCK RESULT:      22.4      0.000      0.000
REMARK CAVERDOCK CONSTRAINTS:       0.2      0.0      0.0      0.0
REMARK CAVERDOCK TUNNEL: 27     22.4      1.8     28.5
REMARK  4 active torsions:
REMARK  status: ('A' for Active; 'I' for Inactive)
REMARK    1  A    between atoms: N5_4  and  C7_6 
REMARK    2  A    between atoms: C11_9  and  C14_12 
REMARK    3  A    between atoms: C25_23  and  C26_24 
REMARK    4  A    between atoms: C25_23  and  C29_27 
ROOT
ATOM      1  C7  ZIN A   1      37.205   4.760  31.534  0.00  0.00     0.188 C 
ATOM      2  C9  ZIN A   1      38.250   3.879  30.847  0.00  0.00     0.035 C 
ATOM      3  C10 ZIN A   1      39.610   4.088  31.515  0.00  0.00     0.032 C 
ATOM      4  C11 ZIN A   1      40.020   5.558  31.391  0.00  0.00     0.076 C 
ATOM      5  C12 ZIN A   1      40.111   5.924  29.969  0.00  0.00     0.074 C 
ATOM      6  N13 ZIN A   1      40.181   6.206  28.870  0.00  0.00    -0.196 NA
ATOM      7  C21 ZIN A   1      38.974   6.438  32.079  0.00  0.00     0.032 C 
ATOM      8  C22 ZIN A   1      37.614   6.229  31.411  0.00  0.00     0.035 C 
ENDROOT
BRANCH   4   9
ATOM      9  C14 ZIN A   1      41.360   5.762  32.050  0.00  0.00    -0.035 A 
ATOM     10  C20 ZIN A   1      42.156   6.830  31.678  0.00  0.00     0.012 A 
ATOM     11  C19 ZIN A   1      43.383   7.021  32.285  0.00  0.00     0.043 A 
ATOM     12  C17 ZIN A   1      43.819   6.137  33.257  0.00  0.00     0.116 A 
ATOM     13  C16 ZIN A   1      43.024   5.066  33.624  0.00  0.00     0.043 A 
ATOM     14  F18 ZIN A   1      45.021   6.321  33.846  0.00  0.00    -0.206 F 
ATOM     15  C15 ZIN A   1      41.795   4.879  33.020  0.00  0.00     0.012 A 
ENDBRANCH   4   9
BRANCH   1  16
ATOM     16  N5  ZIN A   1      35.898   4.560  30.892  0.00  0.00    -0.066 N 
ATOM     17  C4  ZIN A   1      35.456   3.177  31.108  0.00  0.00     0.241 C 
ATOM     18  C2  ZIN A   1      34.133   2.941  30.375  0.00  0.00     0.031 C 
ATOM     19  C1  ZIN A   1      33.673   1.500  30.602  0.00  0.00     0.013 C 
ATOM     20  C25 ZIN A   1      33.075   3.907  30.916  0.00  0.00     0.082 C 
ATOM     21  C24 ZIN A   1      33.580   5.344  30.755  0.00  0.00     0.053 C 
ATOM     22  C23 ZIN A   1      34.923   5.491  31.474  0.00  0.00     0.237 C 
ATOM     23  H6  ZIN A   1      35.980   4.736  29.902  0.00  0.00     0.280 HD
BRANCH  20  24
ATOM     24  C26 ZIN A   1      31.791   3.735  30.145  0.00  0.00     0.187 C 
ATOM     25  O27 ZIN A   1      31.592   2.713  29.511  0.00  0.00    -0.647 OA
ATOM     26  O28 ZIN A   1      30.952   4.620  30.155  0.00  0.00    -0.647 OA
ENDBRANCH  20  24
BRANCH  20  27
ATOM     27  C29 ZIN A   1      32.831   3.620  32.375  0.00  0.00    -0.039 A 
ATOM     28  C34 ZIN A   1      31.681   2.960  32.766  0.00  0.00     0.008 A 
ATOM     29  C33 ZIN A   1      31.458   2.693  34.103  0.00  0.00     0.001 A 
ATOM     30  C32 ZIN A   1      32.382   3.092  35.051  0.00  0.00     0.000 A 
ATOM     31  C31 ZIN A   1      33.529   3.757  34.661  0.00  0.00     0.001 A 
ATOM     32  C30 ZIN A   1      33.754   4.020  33.322  0.00  0.00     0.008 A 
ENDBRANCH  20  27
ENDBRANCH   1  16
TORSDOF 4
ENDMDL
MODEL 29
REMARK CAVERDOCK RESULT:      21.9      0.000      0.000
REMARK CAVERDOCK CONSTRAINTS:       0.2      0.0      0.0      0.0
REMARK CAVERDOCK TUNNEL: 28     21.9      1.8     29.5
REMARK  4 active torsions:
REMARK  status: ('A' for Active; 'I' for Inactive)
REMARK    1  A    between atoms: N5_4  and  C7_6 
REMARK    2  A    between atoms: C11_9  and  C14_12 
REMARK    3  A    between atoms: C25_23  and  C26_24 
REMARK    4  A    between atoms: C25_23  and  C29_27 
ROOT
ATOM      1  C7  ZIN A   1      36.983   4.811  31.535  0.00  0.00     0.188 C 
ATOM      2  C9  ZIN A   1      38.011   3.883  30.883  0.00  0.00     0.035 C 
ATOM      3  C10 ZIN A   1      39.374   4.086  31.548  0.00  0.00     0.032 C 
ATOM      4  C11 ZIN A   1      39.816   5.540  31.373  0.00  0.00     0.076 C 
ATOM      5  C12 ZIN A   1      39.919   5.853  29.939  0.00  0.00     0.074 C 
ATOM      6  N13 ZIN A   1      39.998   6.093  28.831  0.00  0.00    -0.196 NA
ATOM      7  C21 ZIN A   1      38.788   6.467  32.025  0.00  0.00     0.032 C 
ATOM      8  C22 ZIN A   1      37.425   6.264  31.360  0.00  0.00     0.035 C 
ENDROOT
BRANCH   4   9
ATOM      9  C14 ZIN A   1      41.158   5.739  32.029  0.00  0.00    -0.035 A 
ATOM     10  C20 ZIN A   1      41.612   4.827  32.964  0.00  0.00     0.012 A 
ATOM     11  C19 ZIN A   1      42.844   5.005  33.563  0.00  0.00     0.043 A 
ATOM     12  C17 ZIN A   1      43.620   6.103  33.235  0.00  0.00     0.116 A 
ATOM     13  C16 ZIN A   1      43.163   7.019  32.303  0.00  0.00     0.043 A 
ATOM     14  F18 ZIN A   1      44.822   6.281  33.824  0.00  0.00    -0.206 F 
ATOM     15  C15 ZIN A   1      41.932   6.836  31.702  0.00  0.00     0.012 A 
ENDBRANCH   4   9
BRANCH   1  16
ATOM     16  N5  ZIN A   1      35.674   4.616  30.896  0.00  0.00    -0.066 N 
ATOM     17  C4  ZIN A   1      35.253   3.220  31.064  0.00  0.00     0.241 C 
ATOM     18  C2  ZIN A   1      33.927   2.993  30.333  0.00  0.00     0.031 C 
ATOM     19  C1  ZIN A   1      33.488   1.539  30.510  0.00  0.00     0.013 C 
ATOM     20  C25 ZIN A   1      32.861   3.924  30.917  0.00  0.00     0.082 C 
ATOM     21  C24 ZIN A   1      33.345   5.372  30.806  0.00  0.00     0.053 C 
ATOM     22  C23 ZIN A   1      34.692   5.511  31.520  0.00  0.00     0.237 C 
ATOM     23  H6  ZIN A   1      35.746   4.830  29.913  0.00  0.00     0.280 HD
BRANCH  20  24
ATOM     24  C26 ZIN A   1      31.573   3.763  30.150  0.00  0.00     0.187 C 
ATOM     25  O27 ZIN A   1      31.158   2.649  29.882  0.00  0.00    -0.647 OA
ATOM     26  O28 ZIN A   1      30.947   4.749  29.799  0.00  0.00    -0.647 OA
ENDBRANCH  20  24
BRANCH  20  27
ATOM     27  C29 ZIN A   1      32.632   3.579  32.367  0.00  0.00    -0.039 A 
ATOM     28  C34 ZIN A   1      33.585   3.907  33.313  0.00  0.00     0.008 A 
ATOM     29  C33 ZIN A   1      33.374   3.595  34.643  0.00  0.00     0.001 A 
ATOM     30  C32 ZIN A   1      32.214   2.948  35.025  0.00  0.00     0.000 A 
ATOM     31  C31 ZIN A   1      31.263   2.616  34.078  0.00  0.00     0.001 A 
ATOM     32  C30 ZIN A   1      31.473   2.932  32.748  0.00  0.00     0.008 A 
ENDBRANCH  20  27
ENDBRANCH   1  16
TORSDOF 4
ENDMDL
MODEL 30
REMARK CAVERDOCK RESULT:      21.6      0.000      0.000
REMARK CAVERDOCK CONSTRAINTS:       0.0      0.0      0.0      0.0
REMARK CAVERDOCK TUNNEL: 29     21.6      1.9     30.3
REMARK  4 active torsions:
REMARK  status: ('A' for Active; 'I' for Inactive)
REMARK    1  A    between atoms: N5_4  and  C7_6 
REMARK    2  A    between atoms: C11_9  and  C14_12 
REMARK    3  A    between atoms: C25_23  and  C26_24 
REMARK    4  A    between atoms: C25_23  and  C29_27 
ROOT
ATOM      1  C7  ZIN A   1      36.898   4.580  31.477  0.00  0.00     0.188 C 
ATOM      2  C9  ZIN A   1      37.944   3.772  30.706  0.00  0.00     0.035 C 
ATOM      3  C10 ZIN A   1      39.310   3.937  31.375  0.00  0.00     0.032 C 
ATOM      4  C11 ZIN A   1      39.704   5.416  31.373  0.00  0.00     0.076 C 
ATOM      5  C12 ZIN A   1      39.775   5.902  29.986  0.00  0.00     0.074 C 
ATOM      6  N13 ZIN A   1      39.830   6.277  28.914  0.00  0.00    -0.196 NA
ATOM      7  C21 ZIN A   1      38.657   6.224  32.143  0.00  0.00     0.032 C 
ATOM      8  C22 ZIN A   1      37.292   6.058  31.474  0.00  0.00     0.035 C 
ENDROOT
BRANCH   4   9
ATOM      9  C14 ZIN A   1      41.049   5.578  32.033  0.00  0.00    -0.035 A 
ATOM     10  C20 ZIN A   1      41.893   6.600  31.639  0.00  0.00     0.012 A 
ATOM     11  C19 ZIN A   1      43.125   6.753  32.246  0.00  0.00     0.043 A 
ATOM     12  C17 ZIN A   1      43.519   5.875  33.241  0.00  0.00     0.116 A 
ATOM     13  C16 ZIN A   1      42.676   4.848  33.630  0.00  0.00     0.043 A 
ATOM     14  F18 ZIN A   1      44.725   6.020  33.831  0.00  0.00    -0.206 F 
ATOM     15  C15 ZIN A   1      41.442   4.700  33.026  0.00  0.00     0.012 A 
ENDBRANCH   4   9
BRANCH   1  16
ATOM     16  N5  ZIN A   1      35.586   4.422  30.834  0.00  0.00    -0.066 N 
ATOM     17  C4  ZIN A   1      35.115   3.044  31.022  0.00  0.00     0.241 C 
ATOM     18  C2  ZIN A   1      33.785   2.852  30.288  0.00  0.00     0.031 C 
ATOM     19  C1  ZIN A   1      33.295   1.417  30.486  0.00  0.00     0.013 C 
ATOM     20  C25 ZIN A   1      32.750   3.829  30.851  0.00  0.00     0.082 C 
ATOM     21  C24 ZIN A   1      33.286   5.257  30.718  0.00  0.00     0.053 C 
ATOM     22  C23 ZIN A   1      34.633   5.361  31.437  0.00  0.00     0.237 C 
ATOM     23  H6  ZIN A   1      35.670   4.616  29.848  0.00  0.00     0.280 HD
BRANCH  20  24
ATOM     24  C26 ZIN A   1      31.461   3.701  30.079  0.00  0.00     0.187 C 
ATOM     25  O27 ZIN A   1      31.205   2.667  29.486  0.00  0.00    -0.647 OA
ATOM     26  O28 ZIN A   1      30.675   4.633  30.048  0.00  0.00    -0.647 OA
ENDBRANCH  20  24
BRANCH  20  27
ATOM     27  C29 ZIN A   1      32.502   3.517  32.304  0.00  0.00    -0.039 A 
ATOM     28  C34 ZIN A   1      33.463   3.822  33.250  0.00  0.00     0.008 A 
ATOM     29  C33 ZIN A   1      33.235   3.540  34.583  0.00  0.00     0.001 A 
ATOM     30  C32 ZIN A   1      32.049   2.945  34.970  0.00  0.00     0.000 A 
ATOM     31  C31 ZIN A   1      31.090   2.635  34.024  0.00  0.00     0.001 A 
ATOM     32  C30 ZIN A   1      31.317   2.921  32.691  0.00  0.00     0.008 A 
ENDBRANCH  20  27
ENDBRANCH   1  16
TORSDOF 4
ENDMDL
MODEL 31
REMARK CAVERDOCK RESULT:      21.3      0.000      0.000
REMARK CAVERDOCK CONSTRAINTS:       0.1      0.0      0.0      0.0
REMARK CAVERDOCK TUNNEL: 30     21.3      1.9     31.1
REMARK  4 active torsions:
REMARK  status: ('A' for Active; 'I' for Inactive)
REMARK    1  A    between atoms: N5_4  and  C7_6 
REMARK    2  A    between atoms: C11_9  and  C14_12 
REMARK    3  A    between atoms: C25_23  and  C26_24 
REMARK    4  A    between atoms: C25_23  and  C29_27 
ROOT
ATOM      1  C7  ZIN A   1      36.687   4.589  31.429  0.00  0.00     0.188 C 
ATOM      2  C9  ZIN A   1      37.723   3.776  30.649  0.00  0.00     0.035 C 
ATOM      3  C10 ZIN A   1      39.095   3.935  31.307  0.00  0.00     0.032 C 
ATOM      4  C11 ZIN A   1      39.495   5.412  31.300  0.00  0.00     0.076 C 
ATOM      5  C12 ZIN A   1      39.557   5.898  29.913  0.00  0.00     0.074 C 
ATOM      6  N13 ZIN A   1      39.604   6.273  28.841  0.00  0.00    -0.196 NA
ATOM      7  C21 ZIN A   1      38.459   6.224  32.080  0.00  0.00     0.032 C 
ATOM      8  C22 ZIN A   1      37.087   6.065  31.423  0.00  0.00     0.035 C 
ENDROOT
BRANCH   4   9
ATOM      9  C14 ZIN A   1      40.847   5.568  31.949  0.00  0.00    -0.035 A 
ATOM     10  C20 ZIN A   1      41.254   4.674  32.921  0.00  0.00     0.012 A 
ATOM     11  C19 ZIN A   1      42.495   4.812  33.514  0.00  0.00     0.043 A 
ATOM     12  C17 ZIN A   1      43.326   5.855  33.140  0.00  0.00     0.116 A 
ATOM     13  C16 ZIN A   1      42.916   6.753  32.171  0.00  0.00     0.043 A 
ATOM     14  F18 ZIN A   1      44.537   5.994  33.723  0.00  0.00    -0.206 F 
ATOM     15  C15 ZIN A   1      41.677   6.609  31.576  0.00  0.00     0.012 A 
ENDBRANCH   4   9
BRANCH   1  16
ATOM     16  N5  ZIN A   1      35.369   4.436  30.798  0.00  0.00    -0.066 N 
ATOM     17  C4  ZIN A   1      34.907   3.052  30.962  0.00  0.00     0.241 C 
ATOM     18  C2  ZIN A   1      33.571   2.867  30.239  0.00  0.00     0.031 C 
ATOM     19  C1  ZIN A   1      33.090   1.426  30.413  0.00  0.00     0.013 C 
ATOM     20  C25 ZIN A   1      32.536   3.827  30.834  0.00  0.00     0.082 C 
ATOM     21  C24 ZIN A   1      33.063   5.261  30.725  0.00  0.00     0.053 C 
ATOM     22  C23 ZIN A   1      34.417   5.357  31.431  0.00  0.00     0.237 C 
ATOM     23  H6  ZIN A   1      35.441   4.651  29.815  0.00  0.00     0.280 HD
BRANCH  20  24
ATOM     24  C26 ZIN A   1      31.240   3.707  30.074  0.00  0.00     0.187 C 
ATOM     25  O27 ZIN A   1      30.556   4.697  29.877  0.00  0.00    -0.647 OA
ATOM     26  O28 ZIN A   1      30.877   2.621  29.656  0.00  0.00    -0.647 OA
ENDBRANCH  20  24
BRANCH  20  27
ATOM     27  C29 ZIN A   1      32.307   3.483  32.283  0.00  0.00    -0.039 A 
ATOM     28  C34 ZIN A   1      33.302   3.714  33.214  0.00  0.00     0.008 A 
ATOM     29  C33 ZIN A   1      33.090   3.403  34.543  0.00  0.00     0.001 A 
ATOM     30  C32 ZIN A   1      31.886   2.854  34.941  0.00  0.00     0.000 A 
ATOM     31  C31 ZIN A   1      30.892   2.618  34.010  0.00  0.00     0.001 A 
ATOM     32  C30 ZIN A   1      31.103   2.933  32.680  0.00  0.00     0.008 A 
ENDBRANCH  20  27
ENDBRANCH   1  16
TORSDOF 4
ENDMDL
MODEL 32
REMARK CAVERDOCK RESULT:      21.3      0.000      0.000
REMARK CAVERDOCK CONSTRAINTS:       0.0      0.0      0.0      0.0
REMARK CAVERDOCK TUNNEL: 31     21.3      1.9     32.2
REMARK  4 active torsions:
REMARK  status: ('A' for Active; 'I' for Inactive)
REMARK    1  A    between atoms: N5_4  and  C7_6 
REMARK    2  A    between atoms: C11_9  and  C14_12 
REMARK    3  A    between atoms: C25_23  and  C26_24 
REMARK    4  A    between atoms: C25_23  and  C29_27 
ROOT
ATOM      1  C7  ZIN A   1      36.611   4.460  31.406  0.00  0.00     0.188 C 
ATOM      2  C9  ZIN A   1      37.661   3.688  30.604  0.00  0.00     0.035 C 
ATOM      3  C10 ZIN A   1      39.026   3.836  31.278  0.00  0.00     0.032 C 
ATOM      4  C11 ZIN A   1      39.411   5.316  31.331  0.00  0.00     0.076 C 
ATOM      5  C12 ZIN A   1      39.478   5.855  29.964  0.00  0.00     0.074 C 
ATOM      6  N13 ZIN A   1      39.530   6.271  28.908  0.00  0.00    -0.196 NA
ATOM      7  C21 ZIN A   1      38.361   6.087  32.133  0.00  0.00     0.032 C 
ATOM      8  C22 ZIN A   1      36.996   5.939  31.459  0.00  0.00     0.035 C 
ENDROOT
BRANCH   4   9
ATOM      9  C14 ZIN A   1      40.756   5.460  31.995  0.00  0.00    -0.035 A 
ATOM     10  C20 ZIN A   1      41.104   4.624  33.040  0.00  0.00     0.012 A 
ATOM     11  C19 ZIN A   1      42.338   4.752  33.648  0.00  0.00     0.043 A 
ATOM     12  C17 ZIN A   1      43.223   5.726  33.217  0.00  0.00     0.116 A 
ATOM     13  C16 ZIN A   1      42.872   6.567  32.175  0.00  0.00     0.043 A 
ATOM     14  F18 ZIN A   1      44.428   5.856  33.814  0.00  0.00    -0.206 F 
ATOM     15  C15 ZIN A   1      41.639   6.434  31.566  0.00  0.00     0.012 A 
ENDBRANCH   4   9
BRANCH   1  16
ATOM     16  N5  ZIN A   1      35.299   4.319  30.759  0.00  0.00    -0.066 N 
ATOM     17  C4  ZIN A   1      34.812   2.946  30.939  0.00  0.00     0.241 C 
ATOM     18  C2  ZIN A   1      33.483   2.771  30.200  0.00  0.00     0.031 C 
ATOM     19  C1  ZIN A   1      32.976   1.340  30.390  0.00  0.00     0.013 C 
ATOM     20  C25 ZIN A   1      32.456   3.756  30.765  0.00  0.00     0.082 C 
ATOM     21  C24 ZIN A   1      33.008   5.180  30.640  0.00  0.00     0.053 C 
ATOM     22  C23 ZIN A   1      34.354   5.265  31.363  0.00  0.00     0.237 C 
ATOM     23  H6  ZIN A   1      35.388   4.517  29.774  0.00  0.00     0.280 HD
BRANCH  20  24
ATOM     24  C26 ZIN A   1      31.169   3.646  29.989  0.00  0.00     0.187 C 
ATOM     25  O27 ZIN A   1      30.514   4.646  29.749  0.00  0.00    -0.647 OA
ATOM     26  O28 ZIN A   1      30.783   2.556  29.601  0.00  0.00    -0.647 OA
ENDBRANCH  20  24
BRANCH  20  27
ATOM     27  C29 ZIN A   1      32.201   3.440  32.216  0.00  0.00    -0.039 A 
ATOM     28  C34 ZIN A   1      30.975   2.938  32.608  0.00  0.00     0.008 A 
ATOM     29  C33 ZIN A   1      30.741   2.644  33.938  0.00  0.00     0.001 A 
ATOM     30  C32 ZIN A   1      31.732   2.861  34.877  0.00  0.00     0.000 A 
ATOM     31  C31 ZIN A   1      32.957   3.368  34.486  0.00  0.00     0.001 A 
ATOM     32  C30 ZIN A   1      33.191   3.658  33.155  0.00  0.00     0.008 A 
ENDBRANCH  20  27
ENDBRANCH   1  16
TORSDOF 4
ENDMDL
MODEL 33
REMARK CAVERDOCK RESULT:      21.3      0.000      0.000
REMARK CAVERDOCK CONSTRAINTS:       0.1      0.0      0.0      0.0
REMARK CAVERDOCK TUNNEL: 32     21.3      2.0     33.2
REMARK  4 active torsions:
REMARK  status: ('A' for Active; 'I' for Inactive)
REMARK    1  A    between atoms: N5_4  and  C7_6 
REMARK    2  A    between atoms: C11_9  and  C14_12 
REMARK    3  A    between atoms: C25_23  and  C26_24 
REMARK    4  A    between atoms: C25_23  and  C29_27 
ROOT
ATOM      1  C7  ZIN A   1      36.498   4.456  31.391  0.00  0.00     0.188 C 
ATOM      2  C9  ZIN A   1      37.539   3.642  30.620  0.00  0.00     0.035 C 
ATOM      3  C10 ZIN A   1      38.906   3.799  31.289  0.00  0.00     0.032 C 
ATOM      4  C11 ZIN A   1      39.309   5.275  31.287  0.00  0.00     0.076 C 
ATOM      5  C12 ZIN A   1      39.383   5.762  29.900  0.00  0.00     0.074 C 
ATOM      6  N13 ZIN A   1      39.440   6.137  28.829  0.00  0.00    -0.196 NA
ATOM      7  C21 ZIN A   1      38.267   6.088  32.058  0.00  0.00     0.032 C 
ATOM      8  C22 ZIN A   1      36.901   5.931  31.390  0.00  0.00     0.035 C 
ENDROOT
BRANCH   4   9
ATOM      9  C14 ZIN A   1      40.655   5.429  31.947  0.00  0.00    -0.035 A 
ATOM     10  C20 ZIN A   1      41.477   6.486  31.601  0.00  0.00     0.012 A 
ATOM     11  C19 ZIN A   1      42.710   6.631  32.208  0.00  0.00     0.043 A 
ATOM     12  C17 ZIN A   1      43.127   5.710  33.155  0.00  0.00     0.116 A 
ATOM     13  C16 ZIN A   1      42.306   4.649  33.496  0.00  0.00     0.043 A 
ATOM     14  F18 ZIN A   1      44.334   5.848  33.745  0.00  0.00    -0.206 F 
ATOM     15  C15 ZIN A   1      41.071   4.509  32.891  0.00  0.00     0.012 A 
ENDBRANCH   4   9
BRANCH   1  16
ATOM     16  N5  ZIN A   1      35.185   4.306  30.749  0.00  0.00    -0.066 N 
ATOM     17  C4  ZIN A   1      34.706   2.930  30.934  0.00  0.00     0.241 C 
ATOM     18  C2  ZIN A   1      33.376   2.747  30.200  0.00  0.00     0.031 C 
ATOM     19  C1  ZIN A   1      32.878   1.314  30.395  0.00  0.00     0.013 C 
ATOM     20  C25 ZIN A   1      32.346   3.728  30.765  0.00  0.00     0.082 C 
ATOM     21  C24 ZIN A   1      32.889   5.154  30.635  0.00  0.00     0.053 C 
ATOM     22  C23 ZIN A   1      34.237   5.249  31.354  0.00  0.00     0.237 C 
ATOM     23  H6  ZIN A   1      35.270   4.502  29.763  0.00  0.00     0.280 HD
BRANCH  20  24
ATOM     24  C26 ZIN A   1      31.056   3.609  29.994  0.00  0.00     0.187 C 
ATOM     25  O27 ZIN A   1      30.768   2.558  29.446  0.00  0.00    -0.647 OA
ATOM     26  O28 ZIN A   1      30.302   4.563  29.918  0.00  0.00    -0.647 OA
ENDBRANCH  20  24
BRANCH  20  27
ATOM     27  C29 ZIN A   1      32.097   3.414  32.218  0.00  0.00    -0.039 A 
ATOM     28  C34 ZIN A   1      30.874   2.907  32.615  0.00  0.00     0.008 A 
ATOM     29  C33 ZIN A   1      30.647   2.616  33.947  0.00  0.00     0.001 A 
ATOM     30  C32 ZIN A   1      31.639   2.839  34.882  0.00  0.00     0.000 A 
ATOM     31  C31 ZIN A   1      32.861   3.351  34.486  0.00  0.00     0.001 A 
ATOM     32  C30 ZIN A   1      33.089   3.639  33.153  0.00  0.00     0.008 A 
ENDBRANCH  20  27
ENDBRANCH   1  16
TORSDOF 4
ENDMDL
MODEL 34
REMARK CAVERDOCK RESULT:      21.4      0.000      0.000
REMARK CAVERDOCK CONSTRAINTS:       0.0      0.0      0.0      0.0
REMARK CAVERDOCK TUNNEL: 33     21.4      2.0     34.3
REMARK  4 active torsions:
REMARK  status: ('A' for Active; 'I' for Inactive)
REMARK    1  A    between atoms: N5_4  and  C7_6 
REMARK    2  A    between atoms: C11_9  and  C14_12 
REMARK    3  A    between atoms: C25_23  and  C26_24 
REMARK    4  A    between atoms: C25_23  and  C29_27 
ROOT
ATOM      1  C7  ZIN A   1      36.285   4.432  31.364  0.00  0.00     0.188 C 
ATOM      2  C9  ZIN A   1      37.322   3.673  30.533  0.00  0.00     0.035 C 
ATOM      3  C10 ZIN A   1      38.694   3.793  31.196  0.00  0.00     0.032 C 
ATOM      4  C11 ZIN A   1      39.092   5.269  31.283  0.00  0.00     0.076 C 
ATOM      5  C12 ZIN A   1      39.150   5.841  29.929  0.00  0.00     0.074 C 
ATOM      6  N13 ZIN A   1      39.195   6.283  28.883  0.00  0.00    -0.196 NA
ATOM      7  C21 ZIN A   1      38.055   6.028  32.114  0.00  0.00     0.032 C 
ATOM      8  C22 ZIN A   1      36.682   5.907  31.450  0.00  0.00     0.035 C 
ENDROOT
BRANCH   4   9
ATOM      9  C14 ZIN A   1      40.444   5.386  31.937  0.00  0.00    -0.035 A 
ATOM     10  C20 ZIN A   1      40.793   4.525  32.961  0.00  0.00     0.012 A 
ATOM     11  C19 ZIN A   1      42.034   4.629  33.560  0.00  0.00     0.043 A 
ATOM     12  C17 ZIN A   1      42.925   5.603  33.141  0.00  0.00     0.116 A 
ATOM     13  C16 ZIN A   1      42.572   6.468  32.120  0.00  0.00     0.043 A 
ATOM     14  F18 ZIN A   1      44.136   5.708  33.729  0.00  0.00    -0.206 F 
ATOM     15  C15 ZIN A   1      41.332   6.359  31.519  0.00  0.00     0.012 A 
ENDBRANCH   4   9
BRANCH   1  16
ATOM     16  N5  ZIN A   1      34.967   4.317  30.726  0.00  0.00    -0.066 N 
ATOM     17  C4  ZIN A   1      34.477   2.939  30.864  0.00  0.00     0.241 C 
ATOM     18  C2  ZIN A   1      33.140   2.794  30.133  0.00  0.00     0.031 C 
ATOM     19  C1  ZIN A   1      32.631   1.359  30.279  0.00  0.00     0.013 C 
ATOM     20  C25 ZIN A   1      32.123   3.762  30.743  0.00  0.00     0.082 C 
ATOM     21  C24 ZIN A   1      32.677   5.188  30.662  0.00  0.00     0.053 C 
ATOM     22  C23 ZIN A   1      34.031   5.244  31.374  0.00  0.00     0.237 C 
ATOM     23  H6  ZIN A   1      35.045   4.549  29.748  0.00  0.00     0.280 HD
BRANCH  20  24
ATOM     24  C26 ZIN A   1      30.827   3.682  29.978  0.00  0.00     0.187 C 
ATOM     25  O27 ZIN A   1      30.130   4.675  29.852  0.00  0.00    -0.647 OA
ATOM     26  O28 ZIN A   1      30.475   2.624  29.483  0.00  0.00    -0.647 OA
ENDBRANCH  20  24
BRANCH  20  27
ATOM     27  C29 ZIN A   1      31.882   3.396  32.185  0.00  0.00    -0.039 A 
ATOM     28  C34 ZIN A   1      32.891   3.556  33.116  0.00  0.00     0.008 A 
ATOM     29  C33 ZIN A   1      32.670   3.225  34.439  0.00  0.00     0.001 A 
ATOM     30  C32 ZIN A   1      31.441   2.726  34.830  0.00  0.00     0.000 A 
ATOM     31  C31 ZIN A   1      30.433   2.562  33.898  0.00  0.00     0.001 A 
ATOM     32  C30 ZIN A   1      30.654   2.897  32.576  0.00  0.00     0.008 A 
ENDBRANCH  20  27
ENDBRANCH   1  16
TORSDOF 4
ENDMDL
MODEL 35
REMARK CAVERDOCK RESULT:      21.7      0.000      0.000
REMARK CAVERDOCK CONSTRAINTS:       0.0      0.0      0.0      0.0
REMARK CAVERDOCK TUNNEL: 34     21.7      2.0     35.1
REMARK  4 active torsions:
REMARK  status: ('A' for Active; 'I' for Inactive)
REMARK    1  A    between atoms: N5_4  and  C7_6 
REMARK    2  A    between atoms: C11_9  and  C14_12 
REMARK    3  A    between atoms: C25_23  and  C26_24 
REMARK    4  A    between atoms: C25_23  and  C29_27 
ROOT
ATOM      1  C7  ZIN A   1      36.185   4.396  31.338  0.00  0.00     0.188 C 
ATOM      2  C9  ZIN A   1      37.191   3.563  30.540  0.00  0.00     0.035 C 
ATOM      3  C10 ZIN A   1      38.569   3.664  31.195  0.00  0.00     0.032 C 
ATOM      4  C11 ZIN A   1      39.020   5.127  31.213  0.00  0.00     0.076 C 
ATOM      5  C12 ZIN A   1      39.093   5.635  29.834  0.00  0.00     0.074 C 
ATOM      6  N13 ZIN A   1      39.150   6.027  28.769  0.00  0.00    -0.196 NA
ATOM      7  C21 ZIN A   1      38.014   5.959  32.011  0.00  0.00     0.032 C 
ATOM      8  C22 ZIN A   1      36.635   5.858  31.357  0.00  0.00     0.035 C 
ENDROOT
BRANCH   4   9
ATOM      9  C14 ZIN A   1      40.378   5.225  31.859  0.00  0.00    -0.035 A 
ATOM     10  C20 ZIN A   1      40.559   4.783  33.156  0.00  0.00     0.012 A 
ATOM     11  C19 ZIN A   1      41.805   4.869  33.749  0.00  0.00     0.043 A 
ATOM     12  C17 ZIN A   1      42.869   5.408  33.045  0.00  0.00     0.116 A 
ATOM     13  C16 ZIN A   1      42.685   5.856  31.749  0.00  0.00     0.043 A 
ATOM     14  F18 ZIN A   1      44.086   5.497  33.625  0.00  0.00    -0.206 F 
ATOM     15  C15 ZIN A   1      41.440   5.764  31.157  0.00  0.00     0.012 A 
ENDBRANCH   4   9
BRANCH   1  16
ATOM     16  N5  ZIN A   1      34.861   4.299  30.710  0.00  0.00    -0.066 N 
ATOM     17  C4  ZIN A   1      34.367   2.922  30.824  0.00  0.00     0.241 C 
ATOM     18  C2  ZIN A   1      33.023   2.797  30.101  0.00  0.00     0.031 C 
ATOM     19  C1  ZIN A   1      32.509   1.361  30.223  0.00  0.00     0.013 C 
ATOM     20  C25 ZIN A   1      32.015   3.757  30.739  0.00  0.00     0.082 C 
ATOM     21  C24 ZIN A   1      32.575   5.181  30.682  0.00  0.00     0.053 C 
ATOM     22  C23 ZIN A   1      33.935   5.218  31.383  0.00  0.00     0.237 C 
ATOM     23  H6  ZIN A   1      34.933   4.550  29.735  0.00  0.00     0.280 HD
BRANCH  20  24
ATOM     24  C26 ZIN A   1      30.712   3.698  29.982  0.00  0.00     0.187 C 
ATOM     25  O27 ZIN A   1      30.358   2.656  29.458  0.00  0.00    -0.647 OA
ATOM     26  O28 ZIN A   1      30.013   4.693  29.896  0.00  0.00    -0.647 OA
ENDBRANCH  20  24
BRANCH  20  27
ATOM     27  C29 ZIN A   1      31.784   3.363  32.175  0.00  0.00    -0.039 A 
ATOM     28  C34 ZIN A   1      32.817   3.452  33.090  0.00  0.00     0.008 A 
ATOM     29  C33 ZIN A   1      32.605   3.095  34.408  0.00  0.00     0.001 A 
ATOM     30  C32 ZIN A   1      31.362   2.642  34.810  0.00  0.00     0.000 A 
ATOM     31  C31 ZIN A   1      30.331   2.549  33.894  0.00  0.00     0.001 A 
ATOM     32  C30 ZIN A   1      30.542   2.910  32.576  0.00  0.00     0.008 A 
ENDBRANCH  20  27
ENDBRANCH   1  16
TORSDOF 4
ENDMDL
MODEL 36
REMARK CAVERDOCK RESULT:      21.8      0.000      0.000
REMARK CAVERDOCK CONSTRAINTS:       0.1      0.0      0.0      0.0
REMARK CAVERDOCK TUNNEL: 35     21.8      2.0     36.3
REMARK  4 active torsions:
REMARK  status: ('A' for Active; 'I' for Inactive)
REMARK    1  A    between atoms: N5_4  and  C7_6 
REMARK    2  A    between atoms: C11_9  and  C14_12 
REMARK    3  A    between atoms: C25_23  and  C26_24 
REMARK    4  A    between atoms: C25_23  and  C29_27 
ROOT
ATOM      1  C7  ZIN A   1      36.064   4.344  31.266  0.00  0.00     0.188 C 
ATOM      2  C9  ZIN A   1      37.094   3.626  30.391  0.00  0.00     0.035 C 
ATOM      3  C10 ZIN A   1      38.475   3.730  31.040  0.00  0.00     0.032 C 
ATOM      4  C11 ZIN A   1      38.863   5.204  31.181  0.00  0.00     0.076 C 
ATOM      5  C12 ZIN A   1      38.899   5.831  29.850  0.00  0.00     0.074 C 
ATOM      6  N13 ZIN A   1      38.926   6.315  28.822  0.00  0.00    -0.196 NA
ATOM      7  C21 ZIN A   1      37.833   5.921  32.056  0.00  0.00     0.032 C 
ATOM      8  C22 ZIN A   1      36.452   5.817  31.406  0.00  0.00     0.035 C 
ENDROOT
BRANCH   4   9
ATOM      9  C14 ZIN A   1      40.224   5.305  31.821  0.00  0.00    -0.035 A 
ATOM     10  C20 ZIN A   1      40.598   4.397  32.794  0.00  0.00     0.012 A 
ATOM     11  C19 ZIN A   1      41.847   4.486  33.379  0.00  0.00     0.043 A 
ATOM     12  C17 ZIN A   1      42.719   5.491  32.998  0.00  0.00     0.116 A 
ATOM     13  C16 ZIN A   1      42.341   6.403  32.028  0.00  0.00     0.043 A 
ATOM     14  F18 ZIN A   1      43.938   5.582  33.574  0.00  0.00    -0.206 F 
ATOM     15  C15 ZIN A   1      41.094   6.310  31.441  0.00  0.00     0.012 A 
ENDBRANCH   4   9
BRANCH   1  16
ATOM     16  N5  ZIN A   1      34.738   4.245  30.642  0.00  0.00    -0.066 N 
ATOM     17  C4  ZIN A   1      34.238   2.871  30.776  0.00  0.00     0.241 C 
ATOM     18  C2  ZIN A   1      32.891   2.743  30.059  0.00  0.00     0.031 C 
ATOM     19  C1  ZIN A   1      32.371   1.311  30.202  0.00  0.00     0.013 C 
ATOM     20  C25 ZIN A   1      31.889   3.715  30.686  0.00  0.00     0.082 C 
ATOM     21  C24 ZIN A   1      32.455   5.136  30.609  0.00  0.00     0.053 C 
ATOM     22  C23 ZIN A   1      33.817   5.176  31.306  0.00  0.00     0.237 C 
ATOM     23  H6  ZIN A   1      34.808   4.483  29.664  0.00  0.00     0.280 HD
BRANCH  20  24
ATOM     24  C26 ZIN A   1      30.584   3.652  29.935  0.00  0.00     0.187 C 
ATOM     25  O27 ZIN A   1      29.612   4.260  30.349  0.00  0.00    -0.647 OA
ATOM     26  O28 ZIN A   1      30.502   2.993  28.912  0.00  0.00    -0.647 OA
ENDBRANCH  20  24
BRANCH  20  27
ATOM     27  C29 ZIN A   1      31.661   3.342  32.129  0.00  0.00    -0.039 A 
ATOM     28  C34 ZIN A   1      30.435   2.842  32.527  0.00  0.00     0.008 A 
ATOM     29  C33 ZIN A   1      30.227   2.496  33.849  0.00  0.00     0.001 A 
ATOM     30  C32 ZIN A   1      31.241   2.658  34.773  0.00  0.00     0.000 A 
ATOM     31  C31 ZIN A   1      32.465   3.163  34.376  0.00  0.00     0.001 A 
ATOM     32  C30 ZIN A   1      32.675   3.505  33.053  0.00  0.00     0.008 A 
ENDBRANCH  20  27
ENDBRANCH   1  16
TORSDOF 4
ENDMDL
MODEL 37
REMARK CAVERDOCK RESULT:      21.5      0.000      0.000
REMARK CAVERDOCK CONSTRAINTS:       0.2      0.0      0.0      0.0
REMARK CAVERDOCK TUNNEL: 36     21.5      2.0     37.4
REMARK  4 active torsions:
REMARK  status: ('A' for Active; 'I' for Inactive)
REMARK    1  A    between atoms: N5_4  and  C7_6 
REMARK    2  A    between atoms: C11_9  and  C14_12 
REMARK    3  A    between atoms: C25_23  and  C26_24 
REMARK    4  A    between atoms: C25_23  and  C29_27 
ROOT
ATOM      1  C7  ZIN A   1      35.846   4.208  31.173  0.00  0.00     0.188 C 
ATOM      2  C9  ZIN A   1      36.858   3.540  30.239  0.00  0.00     0.035 C 
ATOM      3  C10 ZIN A   1      38.249   3.595  30.873  0.00  0.00     0.032 C 
ATOM      4  C11 ZIN A   1      38.649   5.054  31.100  0.00  0.00     0.076 C 
ATOM      5  C12 ZIN A   1      38.670   5.763  29.811  0.00  0.00     0.074 C 
ATOM      6  N13 ZIN A   1      38.686   6.311  28.815  0.00  0.00    -0.196 NA
ATOM      7  C21 ZIN A   1      37.637   5.721  32.034  0.00  0.00     0.032 C 
ATOM      8  C22 ZIN A   1      36.246   5.666  31.400  0.00  0.00     0.035 C 
ENDROOT
BRANCH   4   9
ATOM      9  C14 ZIN A   1      40.020   5.107  31.725  0.00  0.00    -0.035 A 
ATOM     10  C20 ZIN A   1      41.146   5.030  30.927  0.00  0.00     0.012 A 
ATOM     11  C19 ZIN A   1      42.404   5.083  31.498  0.00  0.00     0.043 A 
ATOM     12  C17 ZIN A   1      42.535   5.201  32.871  0.00  0.00     0.116 A 
ATOM     13  C16 ZIN A   1      41.407   5.271  33.670  0.00  0.00     0.043 A 
ATOM     14  F18 ZIN A   1      43.763   5.246  33.431  0.00  0.00    -0.206 F 
ATOM     15  C15 ZIN A   1      40.150   5.223  33.096  0.00  0.00     0.012 A 
ENDBRANCH   4   9
BRANCH   1  16
ATOM     16  N5  ZIN A   1      34.510   4.156  30.564  0.00  0.00    -0.066 N 
ATOM     17  C4  ZIN A   1      33.977   2.792  30.674  0.00  0.00     0.241 C 
ATOM     18  C2  ZIN A   1      32.619   2.714  29.971  0.00  0.00     0.031 C 
ATOM     19  C1  ZIN A   1      32.064   1.293  30.088  0.00  0.00     0.013 C 
ATOM     20  C25 ZIN A   1      31.649   3.697  30.633  0.00  0.00     0.082 C 
ATOM     21  C24 ZIN A   1      32.250   5.105  30.580  0.00  0.00     0.053 C 
ATOM     22  C23 ZIN A   1      33.621   5.094  31.260  0.00  0.00     0.237 C 
ATOM     23  H6  ZIN A   1      34.574   4.414  29.591  0.00  0.00     0.280 HD
BRANCH  20  24
ATOM     24  C26 ZIN A   1      30.334   3.683  29.897  0.00  0.00     0.187 C 
ATOM     25  O27 ZIN A   1      29.606   4.661  29.930  0.00  0.00    -0.647 OA
ATOM     26  O28 ZIN A   1      29.999   2.694  29.267  0.00  0.00    -0.647 OA
ENDBRANCH  20  24
BRANCH  20  27
ATOM     27  C29 ZIN A   1      31.429   3.297  32.069  0.00  0.00    -0.039 A 
ATOM     28  C34 ZIN A   1      32.473   3.366  32.973  0.00  0.00     0.008 A 
ATOM     29  C33 ZIN A   1      32.271   3.003  34.291  0.00  0.00     0.001 A 
ATOM     30  C32 ZIN A   1      31.027   2.564  34.704  0.00  0.00     0.000 A 
ATOM     31  C31 ZIN A   1      29.984   2.490  33.799  0.00  0.00     0.001 A 
ATOM     32  C30 ZIN A   1      30.186   2.857  32.481  0.00  0.00     0.008 A 
ENDBRANCH  20  27
ENDBRANCH   1  16
TORSDOF 4
ENDMDL
MODEL 38
REMARK CAVERDOCK RESULT:      21.0      0.000      0.000
REMARK CAVERDOCK CONSTRAINTS:       0.2      0.0      0.0      0.0
REMARK CAVERDOCK TUNNEL: 37     21.0      2.0     38.2
REMARK  4 active torsions:
REMARK  status: ('A' for Active; 'I' for Inactive)
REMARK    1  A    between atoms: N5_4  and  C7_6 
REMARK    2  A    between atoms: C11_9  and  C14_12 
REMARK    3  A    between atoms: C25_23  and  C26_24 
REMARK    4  A    between atoms: C25_23  and  C29_27 
ROOT
ATOM      1  C7  ZIN A   1      35.632   4.284  31.191  0.00  0.00     0.188 C 
ATOM      2  C9  ZIN A   1      36.634   3.583  30.270  0.00  0.00     0.035 C 
ATOM      3  C10 ZIN A   1      38.028   3.640  30.898  0.00  0.00     0.032 C 
ATOM      4  C11 ZIN A   1      38.443   5.101  31.087  0.00  0.00     0.076 C 
ATOM      5  C12 ZIN A   1      38.466   5.778  29.781  0.00  0.00     0.074 C 
ATOM      6  N13 ZIN A   1      38.483   6.301  28.772  0.00  0.00    -0.196 NA
ATOM      7  C21 ZIN A   1      37.441   5.800  32.008  0.00  0.00     0.032 C 
ATOM      8  C22 ZIN A   1      36.047   5.744  31.381  0.00  0.00     0.035 C 
ENDROOT
BRANCH   4   9
ATOM      9  C14 ZIN A   1      39.817   5.155  31.706  0.00  0.00    -0.035 A 
ATOM     10  C20 ZIN A   1      40.935   4.926  30.926  0.00  0.00     0.012 A 
ATOM     11  C19 ZIN A   1      42.195   4.980  31.491  0.00  0.00     0.043 A 
ATOM     12  C17 ZIN A   1      42.336   5.253  32.841  0.00  0.00     0.116 A 
ATOM     13  C16 ZIN A   1      41.216   5.477  33.622  0.00  0.00     0.043 A 
ATOM     14  F18 ZIN A   1      43.568   5.300  33.395  0.00  0.00    -0.206 F 
ATOM     15  C15 ZIN A   1      39.957   5.427  33.054  0.00  0.00     0.012 A 
ENDBRANCH   4   9
BRANCH   1  16
ATOM     16  N5  ZIN A   1      34.293   4.230  30.588  0.00  0.00    -0.066 N 
ATOM     17  C4  ZIN A   1      33.771   2.861  30.681  0.00  0.00     0.241 C 
ATOM     18  C2  ZIN A   1      32.410   2.782  29.985  0.00  0.00     0.031 C 
ATOM     19  C1  ZIN A   1      31.868   1.355  30.084  0.00  0.00     0.013 C 
ATOM     20  C25 ZIN A   1      31.437   3.747  30.665  0.00  0.00     0.082 C 
ATOM     21  C24 ZIN A   1      32.026   5.160  30.630  0.00  0.00     0.053 C 
ATOM     22  C23 ZIN A   1      33.401   5.151  31.303  0.00  0.00     0.237 C 
ATOM     23  H6  ZIN A   1      34.350   4.503  29.619  0.00  0.00     0.280 HD
BRANCH  20  24
ATOM     24  C26 ZIN A   1      30.118   3.734  29.936  0.00  0.00     0.187 C 
ATOM     25  O27 ZIN A   1      29.077   3.879  30.554  0.00  0.00    -0.647 OA
ATOM     26  O28 ZIN A   1      30.092   3.579  28.726  0.00  0.00    -0.647 OA
ENDBRANCH  20  24
BRANCH  20  27
ATOM     27  C29 ZIN A   1      31.227   3.325  32.097  0.00  0.00    -0.039 A 
ATOM     28  C34 ZIN A   1      29.972   2.940  32.526  0.00  0.00     0.008 A 
ATOM     29  C33 ZIN A   1      29.780   2.548  33.838  0.00  0.00     0.001 A 
ATOM     30  C32 ZIN A   1      30.842   2.550  34.722  0.00  0.00     0.000 A 
ATOM     31  C31 ZIN A   1      32.098   2.941  34.294  0.00  0.00     0.001 A 
ATOM     32  C30 ZIN A   1      32.290   3.328  32.981  0.00  0.00     0.008 A 
ENDBRANCH  20  27
ENDBRANCH   1  16
TORSDOF 4
ENDMDL
MODEL 39
REMARK CAVERDOCK RESULT:      20.1      0.000      0.000
REMARK CAVERDOCK CONSTRAINTS:       0.2      0.0      0.0      0.0
REMARK CAVERDOCK TUNNEL: 38     20.1      2.1     39.4
REMARK  4 active torsions:
REMARK  status: ('A' for Active; 'I' for Inactive)
REMARK    1  A    between atoms: N5_4  and  C7_6 
REMARK    2  A    between atoms: C11_9  and  C14_12 
REMARK    3  A    between atoms: C25_23  and  C26_24 
REMARK    4  A    between atoms: C25_23  and  C29_27 
ROOT
ATOM      1  C7  ZIN A   1      35.405   4.218  31.201  0.00  0.00     0.188 C 
ATOM      2  C9  ZIN A   1      36.411   3.523  30.280  0.00  0.00     0.035 C 
ATOM      3  C10 ZIN A   1      37.802   3.577  30.913  0.00  0.00     0.032 C 
ATOM      4  C11 ZIN A   1      38.217   5.036  31.114  0.00  0.00     0.076 C 
ATOM      5  C12 ZIN A   1      38.244   5.722  29.812  0.00  0.00     0.074 C 
ATOM      6  N13 ZIN A   1      38.265   6.251  28.806  0.00  0.00    -0.196 NA
ATOM      7  C21 ZIN A   1      37.210   5.730  32.034  0.00  0.00     0.032 C 
ATOM      8  C22 ZIN A   1      35.819   5.676  31.401  0.00  0.00     0.035 C 
ENDROOT
BRANCH   4   9
ATOM      9  C14 ZIN A   1      39.587   5.088  31.738  0.00  0.00    -0.035 A 
ATOM     10  C20 ZIN A   1      40.710   4.887  30.957  0.00  0.00     0.012 A 
ATOM     11  C19 ZIN A   1      41.968   4.938  31.528  0.00  0.00     0.043 A 
ATOM     12  C17 ZIN A   1      42.102   5.180  32.884  0.00  0.00     0.116 A 
ATOM     13  C16 ZIN A   1      40.978   5.375  33.666  0.00  0.00     0.043 A 
ATOM     14  F18 ZIN A   1      43.331   5.224  33.443  0.00  0.00    -0.206 F 
ATOM     15  C15 ZIN A   1      39.721   5.329  33.093  0.00  0.00     0.012 A 
ENDBRANCH   4   9
BRANCH   1  16
ATOM     16  N5  ZIN A   1      34.069   4.167  30.592  0.00  0.00    -0.066 N 
ATOM     17  C4  ZIN A   1      33.540   2.801  30.689  0.00  0.00     0.241 C 
ATOM     18  C2  ZIN A   1      32.182   2.724  29.987  0.00  0.00     0.031 C 
ATOM     19  C1  ZIN A   1      31.633   1.301  30.091  0.00  0.00     0.013 C 
ATOM     20  C25 ZIN A   1      31.210   3.698  30.658  0.00  0.00     0.082 C 
ATOM     21  C24 ZIN A   1      31.806   5.108  30.618  0.00  0.00     0.053 C 
ATOM     22  C23 ZIN A   1      33.178   5.096  31.297  0.00  0.00     0.237 C 
ATOM     23  H6  ZIN A   1      34.132   4.434  29.621  0.00  0.00     0.280 HD
BRANCH  20  24
ATOM     24  C26 ZIN A   1      29.895   3.687  29.923  0.00  0.00     0.187 C 
ATOM     25  O27 ZIN A   1      29.860   3.402  28.738  0.00  0.00    -0.647 OA
ATOM     26  O28 ZIN A   1      28.864   3.963  30.514  0.00  0.00    -0.647 OA
ENDBRANCH  20  24
BRANCH  20  27
ATOM     27  C29 ZIN A   1      30.992   3.284  32.091  0.00  0.00    -0.039 A 
ATOM     28  C34 ZIN A   1      29.736   2.891  32.513  0.00  0.00     0.008 A 
ATOM     29  C33 ZIN A   1      29.536   2.507  33.825  0.00  0.00     0.001 A 
ATOM     30  C32 ZIN A   1      30.592   2.525  34.718  0.00  0.00     0.000 A 
ATOM     31  C31 ZIN A   1      31.847   2.923  34.298  0.00  0.00     0.001 A 
ATOM     32  C30 ZIN A   1      32.047   3.303  32.984  0.00  0.00     0.008 A 
ENDBRANCH  20  27
ENDBRANCH   1  16
TORSDOF 4
ENDMDL
MODEL 40
REMARK CAVERDOCK RESULT:      17.9      0.000      0.000
REMARK CAVERDOCK CONSTRAINTS:       0.8      0.0      0.0      0.0
REMARK CAVERDOCK TUNNEL: 39     17.9      2.2     40.3
REMARK  4 active torsions:
REMARK  status: ('A' for Active; 'I' for Inactive)
REMARK    1  A    between atoms: N5_4  and  C7_6 
REMARK    2  A    between atoms: C11_9  and  C14_12 
REMARK    3  A    between atoms: C25_23  and  C26_24 
REMARK    4  A    between atoms: C25_23  and  C29_27 
ROOT
ATOM      1  C7  ZIN A   1      35.201   4.015  30.923  0.00  0.00     0.188 C 
ATOM      2  C9  ZIN A   1      36.245   3.415  29.979  0.00  0.00     0.035 C 
ATOM      3  C10 ZIN A   1      37.627   3.496  30.631  0.00  0.00     0.032 C 
ATOM      4  C11 ZIN A   1      37.974   4.959  30.913  0.00  0.00     0.076 C 
ATOM      5  C12 ZIN A   1      37.983   5.714  29.649  0.00  0.00     0.074 C 
ATOM      6  N13 ZIN A   1      37.991   6.296  28.673  0.00  0.00    -0.196 NA
ATOM      7  C21 ZIN A   1      36.929   5.558  31.857  0.00  0.00     0.032 C 
ATOM      8  C22 ZIN A   1      35.548   5.478  31.205  0.00  0.00     0.035 C 
ENDROOT
BRANCH   4   9
ATOM      9  C14 ZIN A   1      39.335   5.037  31.556  0.00  0.00    -0.035 A 
ATOM     10  C20 ZIN A   1      40.456   4.648  30.847  0.00  0.00     0.012 A 
ATOM     11  C19 ZIN A   1      41.706   4.723  31.433  0.00  0.00     0.043 A 
ATOM     12  C17 ZIN A   1      41.832   5.178  32.735  0.00  0.00     0.116 A 
ATOM     13  C16 ZIN A   1      40.708   5.562  33.445  0.00  0.00     0.043 A 
ATOM     14  F18 ZIN A   1      43.052   5.246  33.311  0.00  0.00    -0.206 F 
ATOM     15  C15 ZIN A   1      39.460   5.491  32.856  0.00  0.00     0.012 A 
ENDBRANCH   4   9
BRANCH   1  16
ATOM     16  N5  ZIN A   1      33.874   3.938  30.297  0.00  0.00    -0.066 N 
ATOM     17  C4  ZIN A   1      33.343   2.577  30.444  0.00  0.00     0.241 C 
ATOM     18  C2  ZIN A   1      31.996   2.471  29.725  0.00  0.00     0.031 C 
ATOM     19  C1  ZIN A   1      31.444   1.053  29.881  0.00  0.00     0.013 C 
ATOM     20  C25 ZIN A   1      31.014   3.472  30.339  0.00  0.00     0.082 C 
ATOM     21  C24 ZIN A   1      31.612   4.880  30.248  0.00  0.00     0.053 C 
ATOM     22  C23 ZIN A   1      32.973   4.897  30.948  0.00  0.00     0.237 C 
ATOM     23  H6  ZIN A   1      33.952   4.164  29.316  0.00  0.00     0.280 HD
BRANCH  20  24
ATOM     24  C26 ZIN A   1      29.710   3.430  29.584  0.00  0.00     0.187 C 
ATOM     25  O27 ZIN A   1      28.657   3.586  30.178  0.00  0.00    -0.647 OA
ATOM     26  O28 ZIN A   1      29.709   3.241  28.379  0.00  0.00    -0.647 OA
ENDBRANCH  20  24
BRANCH  20  27
ATOM     27  C29 ZIN A   1      30.774   3.120  31.784  0.00  0.00    -0.039 A 
ATOM     28  C34 ZIN A   1      29.497   2.820  32.219  0.00  0.00     0.008 A 
ATOM     29  C33 ZIN A   1      29.276   2.493  33.543  0.00  0.00     0.001 A 
ATOM     30  C32 ZIN A   1      30.333   2.474  34.435  0.00  0.00     0.000 A 
ATOM     31  C31 ZIN A   1      31.609   2.779  34.002  0.00  0.00     0.001 A 
ATOM     32  C30 ZIN A   1      31.830   3.102  32.676  0.00  0.00     0.008 A 
ENDBRANCH  20  27
ENDBRANCH   1  16
TORSDOF 4
ENDMDL
MODEL 41
REMARK CAVERDOCK RESULT:      16.2      0.000      0.000
REMARK CAVERDOCK CONSTRAINTS:       0.4      0.0      0.0      0.0
REMARK CAVERDOCK TUNNEL: 40     16.2      2.3     41.3
REMARK  4 active torsions:
REMARK  status: ('A' for Active; 'I' for Inactive)
REMARK    1  A    between atoms: N5_4  and  C7_6 
REMARK    2  A    between atoms: C11_9  and  C14_12 
REMARK    3  A    between atoms: C25_23  and  C26_24 
REMARK    4  A    between atoms: C25_23  and  C29_27 
ROOT
ATOM      1  C7  ZIN A   1      35.079   3.750  30.772  0.00  0.00     0.188 C 
ATOM      2  C9  ZIN A   1      36.119   3.311  29.739  0.00  0.00     0.035 C 
ATOM      3  C10 ZIN A   1      37.518   3.414  30.350  0.00  0.00     0.032 C 
ATOM      4  C11 ZIN A   1      37.789   4.862  30.764  0.00  0.00     0.076 C 
ATOM      5  C12 ZIN A   1      37.705   5.734  29.582  0.00  0.00     0.074 C 
ATOM      6  N13 ZIN A   1      37.639   6.408  28.670  0.00  0.00    -0.196 NA
ATOM      7  C21 ZIN A   1      36.748   5.299  31.797  0.00  0.00     0.032 C 
ATOM      8  C22 ZIN A   1      35.350   5.196  31.187  0.00  0.00     0.035 C 
ENDROOT
BRANCH   4   9
ATOM      9  C14 ZIN A   1      39.167   4.962  31.366  0.00  0.00    -0.035 A 
ATOM     10  C20 ZIN A   1      39.343   5.583  32.588  0.00  0.00     0.012 A 
ATOM     11  C19 ZIN A   1      40.606   5.672  33.144  0.00  0.00     0.043 A 
ATOM     12  C17 ZIN A   1      41.696   5.147  32.471  0.00  0.00     0.116 A 
ATOM     13  C16 ZIN A   1      41.519   4.531  31.244  0.00  0.00     0.043 A 
ATOM     14  F18 ZIN A   1      42.930   5.239  33.010  0.00  0.00    -0.206 F 
ATOM     15  C15 ZIN A   1      40.255   4.439  30.693  0.00  0.00     0.012 A 
ENDBRANCH   4   9
BRANCH   1  16
ATOM     16  N5  ZIN A   1      33.735   3.651  30.186  0.00  0.00    -0.066 N 
ATOM     17  C4  ZIN A   1      33.193   2.310  30.432  0.00  0.00     0.241 C 
ATOM     18  C2  ZIN A   1      31.826   2.176  29.756  0.00  0.00     0.031 C 
ATOM     19  C1  ZIN A   1      31.261   0.779  30.015  0.00  0.00     0.013 C 
ATOM     20  C25 ZIN A   1      30.873   3.228  30.330  0.00  0.00     0.082 C 
ATOM     21  C24 ZIN A   1      31.484   4.618  30.134  0.00  0.00     0.053 C 
ATOM     22  C23 ZIN A   1      32.863   4.661  30.797  0.00  0.00     0.237 C 
ATOM     23  H6  ZIN A   1      33.790   3.813  29.191  0.00  0.00     0.280 HD
BRANCH  20  24
ATOM     24  C26 ZIN A   1      29.549   3.155  29.612  0.00  0.00     0.187 C 
ATOM     25  O27 ZIN A   1      29.497   2.739  28.468  0.00  0.00    -0.647 OA
ATOM     26  O28 ZIN A   1      28.529   3.513  30.178  0.00  0.00    -0.647 OA
ENDBRANCH  20  24
BRANCH  20  27
ATOM     27  C29 ZIN A   1      30.666   2.971  31.800  0.00  0.00    -0.039 A 
ATOM     28  C34 ZIN A   1      29.395   2.726  32.287  0.00  0.00     0.008 A 
ATOM     29  C33 ZIN A   1      29.206   2.486  33.635  0.00  0.00     0.001 A 
ATOM     30  C32 ZIN A   1      30.286   2.499  34.497  0.00  0.00     0.000 A 
ATOM     31  C31 ZIN A   1      31.556   2.748  34.011  0.00  0.00     0.001 A 
ATOM     32  C30 ZIN A   1      31.746   2.984  32.662  0.00  0.00     0.008 A 
ENDBRANCH  20  27
ENDBRANCH   1  16
TORSDOF 4
ENDMDL
MODEL 42
REMARK CAVERDOCK RESULT:      13.3      0.000      0.000
REMARK CAVERDOCK CONSTRAINTS:       0.3      0.0      0.0      0.0
REMARK CAVERDOCK TUNNEL: 41     13.3      2.3     42.1
REMARK  4 active torsions:
REMARK  status: ('A' for Active; 'I' for Inactive)
REMARK    1  A    between atoms: N5_4  and  C7_6 
REMARK    2  A    between atoms: C11_9  and  C14_12 
REMARK    3  A    between atoms: C25_23  and  C26_24 
REMARK    4  A    between atoms: C25_23  and  C29_27 
ROOT
ATOM      1  C7  ZIN A   1      34.786   3.949  30.908  0.00  0.00     0.188 C 
ATOM      2  C9  ZIN A   1      35.831   3.459  29.903  0.00  0.00     0.035 C 
ATOM      3  C10 ZIN A   1      37.224   3.559  30.528  0.00  0.00     0.032 C 
ATOM      4  C11 ZIN A   1      37.514   5.016  30.897  0.00  0.00     0.076 C 
ATOM      5  C12 ZIN A   1      37.459   5.850  29.686  0.00  0.00     0.074 C 
ATOM      6  N13 ZIN A   1      37.416   6.493  28.751  0.00  0.00    -0.196 NA
ATOM      7  C21 ZIN A   1      36.468   5.505  31.902  0.00  0.00     0.032 C 
ATOM      8  C22 ZIN A   1      35.076   5.404  31.277  0.00  0.00     0.035 C 
ENDROOT
BRANCH   4   9
ATOM      9  C14 ZIN A   1      38.886   5.113  31.513  0.00  0.00    -0.035 A 
ATOM     10  C20 ZIN A   1      39.923   4.347  31.013  0.00  0.00     0.012 A 
ATOM     11  C19 ZIN A   1      41.183   4.439  31.574  0.00  0.00     0.043 A 
ATOM     12  C17 ZIN A   1      41.404   5.289  32.644  0.00  0.00     0.116 A 
ATOM     13  C16 ZIN A   1      40.363   6.051  33.147  0.00  0.00     0.043 A 
ATOM     14  F18 ZIN A   1      42.633   5.375  33.196  0.00  0.00    -0.206 F 
ATOM     15  C15 ZIN A   1      39.106   5.962  32.582  0.00  0.00     0.012 A 
ENDBRANCH   4   9
BRANCH   1  16
ATOM     16  N5  ZIN A   1      33.448   3.853  30.308  0.00  0.00    -0.066 N 
ATOM     17  C4  ZIN A   1      32.924   2.495  30.499  0.00  0.00     0.241 C 
ATOM     18  C2  ZIN A   1      31.564   2.367  29.808  0.00  0.00     0.031 C 
ATOM     19  C1  ZIN A   1      31.019   0.953  30.010  0.00  0.00     0.013 C 
ATOM     20  C25 ZIN A   1      30.591   3.382  30.414  0.00  0.00     0.082 C 
ATOM     21  C24 ZIN A   1      31.183   4.788  30.276  0.00  0.00     0.053 C 
ATOM     22  C23 ZIN A   1      32.556   4.826  30.950  0.00  0.00     0.237 C 
ATOM     23  H6  ZIN A   1      33.508   4.054  29.321  0.00  0.00     0.280 HD
BRANCH  20  24
ATOM     24  C26 ZIN A   1      29.273   3.317  29.684  0.00  0.00     0.187 C 
ATOM     25  O27 ZIN A   1      28.236   3.566  30.275  0.00  0.00    -0.647 OA
ATOM     26  O28 ZIN A   1      29.245   3.017  28.502  0.00  0.00    -0.647 OA
ENDBRANCH  20  24
BRANCH  20  27
ATOM     27  C29 ZIN A   1      30.378   3.066  31.872  0.00  0.00    -0.039 A 
ATOM     28  C34 ZIN A   1      29.122   2.707  32.324  0.00  0.00     0.008 A 
ATOM     29  C33 ZIN A   1      28.927   2.413  33.660  0.00  0.00     0.001 A 
ATOM     30  C32 ZIN A   1      29.986   2.487  34.546  0.00  0.00     0.000 A 
ATOM     31  C31 ZIN A   1      31.240   2.852  34.094  0.00  0.00     0.001 A 
ATOM     32  C30 ZIN A   1      31.436   3.142  32.757  0.00  0.00     0.008 A 
ENDBRANCH  20  27
ENDBRANCH   1  16
TORSDOF 4
ENDMDL
MODEL 43
REMARK CAVERDOCK RESULT:       9.9      0.000      0.000
REMARK CAVERDOCK CONSTRAINTS:       1.0      0.0      0.0      0.0
REMARK CAVERDOCK TUNNEL: 42      9.9      2.3     43.4
REMARK  4 active torsions:
REMARK  status: ('A' for Active; 'I' for Inactive)
REMARK    1  A    between atoms: N5_4  and  C7_6 
REMARK    2  A    between atoms: C11_9  and  C14_12 
REMARK    3  A    between atoms: C25_23  and  C26_24 
REMARK    4  A    between atoms: C25_23  and  C29_27 
ROOT
ATOM      1  C7  ZIN A   1      34.560   3.685  30.564  0.00  0.00     0.188 C 
ATOM      2  C9  ZIN A   1      35.663   3.272  29.586  0.00  0.00     0.035 C 
ATOM      3  C10 ZIN A   1      37.026   3.428  30.262  0.00  0.00     0.032 C 
ATOM      4  C11 ZIN A   1      37.228   4.888  30.672  0.00  0.00     0.076 C 
ATOM      5  C12 ZIN A   1      37.171   5.746  29.478  0.00  0.00     0.074 C 
ATOM      6  N13 ZIN A   1      37.127   6.408  28.555  0.00  0.00    -0.196 NA
ATOM      7  C21 ZIN A   1      36.125   5.300  31.649  0.00  0.00     0.032 C 
ATOM      8  C22 ZIN A   1      34.762   5.144  30.974  0.00  0.00     0.035 C 
ENDROOT
BRANCH   4   9
ATOM      9  C14 ZIN A   1      38.572   5.041  31.338  0.00  0.00    -0.035 A 
ATOM     10  C20 ZIN A   1      39.602   4.175  31.021  0.00  0.00     0.012 A 
ATOM     11  C19 ZIN A   1      40.836   4.316  31.627  0.00  0.00     0.043 A 
ATOM     12  C17 ZIN A   1      41.036   5.319  32.561  0.00  0.00     0.116 A 
ATOM     13  C16 ZIN A   1      40.003   6.181  32.882  0.00  0.00     0.043 A 
ATOM     14  F18 ZIN A   1      42.240   5.454  33.158  0.00  0.00    -0.206 F 
ATOM     15  C15 ZIN A   1      38.771   6.042  32.271  0.00  0.00     0.012 A 
ENDBRANCH   4   9
BRANCH   1  16
ATOM     16  N5  ZIN A   1      33.250   3.535  29.915  0.00  0.00    -0.066 N 
ATOM     17  C4  ZIN A   1      32.718   2.195  30.193  0.00  0.00     0.241 C 
ATOM     18  C2  ZIN A   1      31.391   2.006  29.455  0.00  0.00     0.031 C 
ATOM     19  C1  ZIN A   1      30.838   0.610  29.747  0.00  0.00     0.013 C 
ATOM     20  C25 ZIN A   1      30.391   3.062  29.932  0.00  0.00     0.082 C 
ATOM     21  C24 ZIN A   1      30.988   4.455  29.707  0.00  0.00     0.053 C 
ATOM     22  C23 ZIN A   1      32.330   4.553  30.436  0.00  0.00     0.237 C 
ATOM     23  H6  ZIN A   1      33.353   3.655  28.918  0.00  0.00     0.280 HD
BRANCH  20  24
ATOM     24  C26 ZIN A   1      29.107   2.933  29.153  0.00  0.00     0.187 C 
ATOM     25  O27 ZIN A   1      29.120   3.024  27.937  0.00  0.00    -0.647 OA
ATOM     26  O28 ZIN A   1      28.056   2.737  29.740  0.00  0.00    -0.647 OA
ENDBRANCH  20  24
BRANCH  20  27
ATOM     27  C29 ZIN A   1      30.114   2.865  31.401  0.00  0.00    -0.039 A 
ATOM     28  C34 ZIN A   1      28.818   2.662  31.837  0.00  0.00     0.008 A 
ATOM     29  C33 ZIN A   1      28.564   2.477  33.183  0.00  0.00     0.001 A 
ATOM     30  C32 ZIN A   1      29.604   2.503  34.093  0.00  0.00     0.000 A 
ATOM     31  C31 ZIN A   1      30.899   2.711  33.657  0.00  0.00     0.001 A 
ATOM     32  C30 ZIN A   1      31.154   2.892  32.310  0.00  0.00     0.008 A 
ENDBRANCH  20  27
ENDBRANCH   1  16
TORSDOF 4
ENDMDL
MODEL 44
REMARK CAVERDOCK RESULT:       7.4      0.000      0.000
REMARK CAVERDOCK CONSTRAINTS:       0.5      0.0      0.0      0.0
REMARK CAVERDOCK TUNNEL: 43      7.4      2.4     44.1
REMARK  4 active torsions:
REMARK  status: ('A' for Active; 'I' for Inactive)
REMARK    1  A    between atoms: N5_4  and  C7_6 
REMARK    2  A    between atoms: C11_9  and  C14_12 
REMARK    3  A    between atoms: C25_23  and  C26_24 
REMARK    4  A    between atoms: C25_23  and  C29_27 
ROOT
ATOM      1  C7  ZIN A   1      34.387   3.556  30.660  0.00  0.00     0.188 C 
ATOM      2  C9  ZIN A   1      35.454   3.285  29.597  0.00  0.00     0.035 C 
ATOM      3  C10 ZIN A   1      36.842   3.450  30.216  0.00  0.00     0.032 C 
ATOM      4  C11 ZIN A   1      36.999   4.878  30.743  0.00  0.00     0.076 C 
ATOM      5  C12 ZIN A   1      36.840   5.831  29.634  0.00  0.00     0.074 C 
ATOM      6  N13 ZIN A   1      36.718   6.567  28.776  0.00  0.00    -0.196 NA
ATOM      7  C21 ZIN A   1      35.932   5.149  31.806  0.00  0.00     0.032 C 
ATOM      8  C22 ZIN A   1      34.543   4.983  31.187  0.00  0.00     0.035 C 
ENDROOT
BRANCH   4   9
ATOM      9  C14 ZIN A   1      38.368   5.040  31.353  0.00  0.00    -0.035 A 
ATOM     10  C20 ZIN A   1      38.636   6.122  32.171  0.00  0.00     0.012 A 
ATOM     11  C19 ZIN A   1      39.889   6.270  32.735  0.00  0.00     0.043 A 
ATOM     12  C17 ZIN A   1      40.879   5.339  32.472  0.00  0.00     0.116 A 
ATOM     13  C16 ZIN A   1      40.612   4.260  31.648  0.00  0.00     0.043 A 
ATOM     14  F18 ZIN A   1      42.106   5.486  33.018  0.00  0.00    -0.206 F 
ATOM     15  C15 ZIN A   1      39.357   4.111  31.089  0.00  0.00     0.012 A 
ENDBRANCH   4   9
BRANCH   1  16
ATOM     16  N5  ZIN A   1      33.052   3.398  30.065  0.00  0.00    -0.066 N 
ATOM     17  C4  ZIN A   1      32.517   2.076  30.414  0.00  0.00     0.241 C 
ATOM     18  C2  ZIN A   1      31.161   1.875  29.733  0.00  0.00     0.031 C 
ATOM     19  C1  ZIN A   1      30.604   0.498  30.099  0.00  0.00     0.013 C 
ATOM     20  C25 ZIN A   1      30.191   2.961  30.205  0.00  0.00     0.082 C 
ATOM     21  C24 ZIN A   1      30.794   4.336  29.904  0.00  0.00     0.053 C 
ATOM     22  C23 ZIN A   1      32.163   4.446  30.579  0.00  0.00     0.237 C 
ATOM     23  H6  ZIN A   1      33.120   3.478  29.062  0.00  0.00     0.280 HD
BRANCH  20  24
ATOM     24  C26 ZIN A   1      28.878   2.818  29.478  0.00  0.00     0.187 C 
ATOM     25  O27 ZIN A   1      27.844   2.681  30.109  0.00  0.00    -0.647 OA
ATOM     26  O28 ZIN A   1      28.851   2.839  28.259  0.00  0.00    -0.647 OA
ENDBRANCH  20  24
BRANCH  20  27
ATOM     27  C29 ZIN A   1      29.966   2.824  31.689  0.00  0.00    -0.039 A 
ATOM     28  C34 ZIN A   1      28.687   2.635  32.178  0.00  0.00     0.008 A 
ATOM     29  C33 ZIN A   1      28.480   2.505  33.539  0.00  0.00     0.001 A 
ATOM     30  C32 ZIN A   1      29.551   2.573  34.410  0.00  0.00     0.000 A 
ATOM     31  C31 ZIN A   1      30.829   2.767  33.921  0.00  0.00     0.001 A 
ATOM     32  C30 ZIN A   1      31.037   2.893  32.560  0.00  0.00     0.008 A 
ENDBRANCH  20  27
ENDBRANCH   1  16
TORSDOF 4
ENDMDL
MODEL 45
REMARK CAVERDOCK RESULT:       5.1      0.000      0.000
REMARK CAVERDOCK CONSTRAINTS:       0.2      0.0      0.0      0.0
REMARK CAVERDOCK TUNNEL: 44      5.1      2.4     45.1
REMARK  4 active torsions:
REMARK  status: ('A' for Active; 'I' for Inactive)
REMARK    1  A    between atoms: N5_4  and  C7_6 
REMARK    2  A    between atoms: C11_9  and  C14_12 
REMARK    3  A    between atoms: C25_23  and  C26_24 
REMARK    4  A    between atoms: C25_23  and  C29_27 
ROOT
ATOM      1  C7  ZIN A   1      34.200   3.410  30.510  0.00  0.00     0.188 C 
ATOM      2  C9  ZIN A   1      35.300   3.089  29.495  0.00  0.00     0.035 C 
ATOM      3  C10 ZIN A   1      36.669   3.291  30.147  0.00  0.00     0.032 C 
ATOM      4  C11 ZIN A   1      36.806   4.744  30.606  0.00  0.00     0.076 C 
ATOM      5  C12 ZIN A   1      36.679   5.639  29.445  0.00  0.00     0.074 C 
ATOM      6  N13 ZIN A   1      36.581   6.330  28.548  0.00  0.00    -0.196 NA
ATOM      7  C21 ZIN A   1      35.706   5.064  31.620  0.00  0.00     0.032 C 
ATOM      8  C22 ZIN A   1      34.338   4.862  30.968  0.00  0.00     0.035 C 
ENDROOT
BRANCH   4   9
ATOM      9  C14 ZIN A   1      38.155   4.942  31.248  0.00  0.00    -0.035 A 
ATOM     10  C20 ZIN A   1      39.223   4.149  30.871  0.00  0.00     0.012 A 
ATOM     11  C19 ZIN A   1      40.462   4.331  31.456  0.00  0.00     0.043 A 
ATOM     12  C17 ZIN A   1      40.630   5.303  32.428  0.00  0.00     0.116 A 
ATOM     13  C16 ZIN A   1      39.559   6.092  32.809  0.00  0.00     0.043 A 
ATOM     14  F18 ZIN A   1      41.839   5.478  33.004  0.00  0.00    -0.206 F 
ATOM     15  C15 ZIN A   1      38.323   5.911  32.220  0.00  0.00     0.012 A 
ENDBRANCH   4   9
BRANCH   1  16
ATOM     16  N5  ZIN A   1      32.885   3.216  29.884  0.00  0.00    -0.066 N 
ATOM     17  C4  ZIN A   1      32.335   1.919  30.297  0.00  0.00     0.241 C 
ATOM     18  C2  ZIN A   1      31.001   1.678  29.586  0.00  0.00     0.031 C 
ATOM     19  C1  ZIN A   1      30.428   0.327  30.018  0.00  0.00     0.013 C 
ATOM     20  C25 ZIN A   1      30.020   2.792  29.958  0.00  0.00     0.082 C 
ATOM     21  C24 ZIN A   1      30.636   4.145  29.592  0.00  0.00     0.053 C 
ATOM     22  C23 ZIN A   1      31.983   4.296  30.303  0.00  0.00     0.237 C 
ATOM     23  H6  ZIN A   1      32.985   3.234  28.880  0.00  0.00     0.280 HD
BRANCH  20  24
ATOM     24  C26 ZIN A   1      28.730   2.605  29.200  0.00  0.00     0.187 C 
ATOM     25  O27 ZIN A   1      27.807   1.991  29.708  0.00  0.00    -0.647 OA
ATOM     26  O28 ZIN A   1      28.610   3.070  28.079  0.00  0.00    -0.647 OA
ENDBRANCH  20  24
BRANCH  20  27
ATOM     27  C29 ZIN A   1      29.746   2.747  31.440  0.00  0.00    -0.039 A 
ATOM     28  C34 ZIN A   1      30.792   2.844  32.338  0.00  0.00     0.008 A 
ATOM     29  C33 ZIN A   1      30.542   2.808  33.697  0.00  0.00     0.001 A 
ATOM     30  C32 ZIN A   1      29.246   2.666  34.157  0.00  0.00     0.000 A 
ATOM     31  C31 ZIN A   1      28.201   2.564  33.258  0.00  0.00     0.001 A 
ATOM     32  C30 ZIN A   1      28.451   2.605  31.899  0.00  0.00     0.008 A 
ENDBRANCH  20  27
ENDBRANCH   1  16
TORSDOF 4
ENDMDL
MODEL 46
REMARK CAVERDOCK RESULT:       3.4      0.000      0.000
REMARK CAVERDOCK CONSTRAINTS:       0.6      0.0      0.0      0.0
REMARK CAVERDOCK TUNNEL: 45      3.4      2.3     46.3
REMARK  4 active torsions:
REMARK  status: ('A' for Active; 'I' for Inactive)
REMARK    1  A    between atoms: N5_4  and  C7_6 
REMARK    2  A    between atoms: C11_9  and  C14_12 
REMARK    3  A    between atoms: C25_23  and  C26_24 
REMARK    4  A    between atoms: C25_23  and  C29_27 
ROOT
ATOM      1  C7  ZIN A   1      34.053   3.286  30.431  0.00  0.00     0.188 C 
ATOM      2  C9  ZIN A   1      35.167   3.015  29.418  0.00  0.00     0.035 C 
ATOM      3  C10 ZIN A   1      36.526   3.250  30.080  0.00  0.00     0.032 C 
ATOM      4  C11 ZIN A   1      36.615   4.700  30.562  0.00  0.00     0.076 C 
ATOM      5  C12 ZIN A   1      36.465   5.609  29.414  0.00  0.00     0.074 C 
ATOM      6  N13 ZIN A   1      36.350   6.310  28.528  0.00  0.00    -0.196 NA
ATOM      7  C21 ZIN A   1      35.500   4.970  31.575  0.00  0.00     0.032 C 
ATOM      8  C22 ZIN A   1      34.142   4.735  30.913  0.00  0.00     0.035 C 
ENDROOT
BRANCH   4   9
ATOM      9  C14 ZIN A   1      37.953   4.930  31.215  0.00  0.00    -0.035 A 
ATOM     10  C20 ZIN A   1      38.090   5.906  32.186  0.00  0.00     0.012 A 
ATOM     11  C19 ZIN A   1      39.315   6.116  32.789  0.00  0.00     0.043 A 
ATOM     12  C17 ZIN A   1      40.410   5.355  32.413  0.00  0.00     0.116 A 
ATOM     13  C16 ZIN A   1      40.274   4.383  31.437  0.00  0.00     0.043 A 
ATOM     14  F18 ZIN A   1      41.609   5.563  32.998  0.00  0.00    -0.206 F 
ATOM     15  C15 ZIN A   1      39.046   4.172  30.839  0.00  0.00     0.012 A 
ENDBRANCH   4   9
BRANCH   1  16
ATOM     16  N5  ZIN A   1      32.748   3.060  29.795  0.00  0.00    -0.066 N 
ATOM     17  C4  ZIN A   1      32.222   1.754  30.209  0.00  0.00     0.241 C 
ATOM     18  C2  ZIN A   1      30.900   1.480  29.488  0.00  0.00     0.031 C 
ATOM     19  C1  ZIN A   1      30.354   0.119  29.922  0.00  0.00     0.013 C 
ATOM     20  C25 ZIN A   1      29.892   2.574  29.847  0.00  0.00     0.082 C 
ATOM     21  C24 ZIN A   1      30.482   3.939  29.479  0.00  0.00     0.053 C 
ATOM     22  C23 ZIN A   1      31.819   4.122  30.201  0.00  0.00     0.237 C 
ATOM     23  H6  ZIN A   1      32.856   3.076  28.792  0.00  0.00     0.280 HD
BRANCH  20  24
ATOM     24  C26 ZIN A   1      28.613   2.356  29.078  0.00  0.00     0.187 C 
ATOM     25  O27 ZIN A   1      27.649   1.852  29.629  0.00  0.00    -0.647 OA
ATOM     26  O28 ZIN A   1      28.544   2.684  27.906  0.00  0.00    -0.647 OA
ENDBRANCH  20  24
BRANCH  20  27
ATOM     27  C29 ZIN A   1      29.607   2.531  31.326  0.00  0.00    -0.039 A 
ATOM     28  C34 ZIN A   1      28.302   2.464  31.776  0.00  0.00     0.008 A 
ATOM     29  C33 ZIN A   1      28.040   2.419  33.132  0.00  0.00     0.001 A 
ATOM     30  C32 ZIN A   1      29.083   2.451  34.039  0.00  0.00     0.000 A 
ATOM     31  C31 ZIN A   1      30.388   2.523  33.589  0.00  0.00     0.001 A 
ATOM     32  C30 ZIN A   1      30.650   2.563  32.232  0.00  0.00     0.008 A 
ENDBRANCH  20  27
ENDBRANCH   1  16
TORSDOF 4
ENDMDL
MODEL 47
REMARK CAVERDOCK RESULT:       2.1      0.000      0.000
REMARK CAVERDOCK CONSTRAINTS:       0.1      0.0      0.0      0.0
REMARK CAVERDOCK TUNNEL: 46      2.1      2.4     47.4
REMARK  4 active torsions:
REMARK  status: ('A' for Active; 'I' for Inactive)
REMARK    1  A    between atoms: N5_4  and  C7_6 
REMARK    2  A    between atoms: C11_9  and  C14_12 
REMARK    3  A    between atoms: C25_23  and  C26_24 
REMARK    4  A    between atoms: C25_23  and  C29_27 
ROOT
ATOM      1  C7  ZIN A   1      33.872   3.297  30.483  0.00  0.00     0.188 C 
ATOM      2  C9  ZIN A   1      34.986   2.999  29.477  0.00  0.00     0.035 C 
ATOM      3  C10 ZIN A   1      36.344   3.252  30.133  0.00  0.00     0.032 C 
ATOM      4  C11 ZIN A   1      36.434   4.714  30.575  0.00  0.00     0.076 C 
ATOM      5  C12 ZIN A   1      36.284   5.591  29.403  0.00  0.00     0.074 C 
ATOM      6  N13 ZIN A   1      36.169   6.268  28.498  0.00  0.00    -0.196 NA
ATOM      7  C21 ZIN A   1      35.320   5.011  31.581  0.00  0.00     0.032 C 
ATOM      8  C22 ZIN A   1      33.961   4.758  30.925  0.00  0.00     0.035 C 
ENDROOT
BRANCH   4   9
ATOM      9  C14 ZIN A   1      37.773   4.961  31.221  0.00  0.00    -0.035 A 
ATOM     10  C20 ZIN A   1      38.855   4.166  30.893  0.00  0.00     0.012 A 
ATOM     11  C19 ZIN A   1      40.085   4.395  31.481  0.00  0.00     0.043 A 
ATOM     12  C17 ZIN A   1      40.229   5.413  32.408  0.00  0.00     0.116 A 
ATOM     13  C16 ZIN A   1      39.144   6.205  32.740  0.00  0.00     0.043 A 
ATOM     14  F18 ZIN A   1      41.430   5.634  32.988  0.00  0.00    -0.206 F 
ATOM     15  C15 ZIN A   1      37.916   5.978  32.147  0.00  0.00     0.012 A 
ENDBRANCH   4   9
BRANCH   1  16
ATOM     16  N5  ZIN A   1      32.566   3.055  29.853  0.00  0.00    -0.066 N 
ATOM     17  C4  ZIN A   1      32.081   1.723  30.234  0.00  0.00     0.241 C 
ATOM     18  C2  ZIN A   1      30.759   1.434  29.518  0.00  0.00     0.031 C 
ATOM     19  C1  ZIN A   1      30.254   0.046  29.918  0.00  0.00     0.013 C 
ATOM     20  C25 ZIN A   1      29.725   2.489  29.919  0.00  0.00     0.082 C 
ATOM     21  C24 ZIN A   1      30.274   3.880  29.587  0.00  0.00     0.053 C 
ATOM     22  C23 ZIN A   1      31.614   4.078  30.300  0.00  0.00     0.237 C 
ATOM     23  H6  ZIN A   1      32.663   3.102  28.850  0.00  0.00     0.280 HD
BRANCH  20  24
ATOM     24  C26 ZIN A   1      28.445   2.259  29.158  0.00  0.00     0.187 C 
ATOM     25  O27 ZIN A   1      28.372   2.567  27.981  0.00  0.00    -0.647 OA
ATOM     26  O28 ZIN A   1      27.483   1.763  29.720  0.00  0.00    -0.647 OA
ENDBRANCH  20  24
BRANCH  20  27
ATOM     27  C29 ZIN A   1      29.458   2.395  31.400  0.00  0.00    -0.039 A 
ATOM     28  C34 ZIN A   1      30.412   2.822  32.303  0.00  0.00     0.008 A 
ATOM     29  C33 ZIN A   1      30.166   2.740  33.660  0.00  0.00     0.001 A 
ATOM     30  C32 ZIN A   1      28.967   2.221  34.114  0.00  0.00     0.000 A 
ATOM     31  C31 ZIN A   1      28.015   1.788  33.211  0.00  0.00     0.001 A 
ATOM     32  C30 ZIN A   1      28.260   1.875  31.853  0.00  0.00     0.008 A 
ENDBRANCH  20  27
ENDBRANCH   1  16
TORSDOF 4
ENDMDL
MODEL 48
REMARK CAVERDOCK RESULT:       1.2      0.000      0.000
REMARK CAVERDOCK CONSTRAINTS:       0.2      0.0      0.0      0.0
REMARK CAVERDOCK TUNNEL: 47      1.2      2.4     48.3
REMARK  4 active torsions:
REMARK  status: ('A' for Active; 'I' for Inactive)
REMARK    1  A    between atoms: N5_4  and  C7_6 
REMARK    2  A    between atoms: C11_9  and  C14_12 
REMARK    3  A    between atoms: C25_23  and  C26_24 
REMARK    4  A    between atoms: C25_23  and  C29_27 
ROOT
ATOM      1  C7  ZIN A   1      33.745   3.133  30.398  0.00  0.00     0.188 C 
ATOM      2  C9  ZIN A   1      34.862   2.880  29.384  0.00  0.00     0.035 C 
ATOM      3  C10 ZIN A   1      36.216   3.161  30.038  0.00  0.00     0.032 C 
ATOM      4  C11 ZIN A   1      36.267   4.618  30.502  0.00  0.00     0.076 C 
ATOM      5  C12 ZIN A   1      36.089   5.508  29.343  0.00  0.00     0.074 C 
ATOM      6  N13 ZIN A   1      35.951   6.195  28.449  0.00  0.00    -0.196 NA
ATOM      7  C21 ZIN A   1      35.149   4.870  31.516  0.00  0.00     0.032 C 
ATOM      8  C22 ZIN A   1      33.795   4.589  30.862  0.00  0.00     0.035 C 
ENDROOT
BRANCH   4   9
ATOM      9  C14 ZIN A   1      37.601   4.893  31.147  0.00  0.00    -0.035 A 
ATOM     10  C20 ZIN A   1      38.707   4.142  30.794  0.00  0.00     0.012 A 
ATOM     11  C19 ZIN A   1      39.932   4.395  31.381  0.00  0.00     0.043 A 
ATOM     12  C17 ZIN A   1      40.049   5.396  32.331  0.00  0.00     0.116 A 
ATOM     13  C16 ZIN A   1      38.941   6.144  32.687  0.00  0.00     0.043 A 
ATOM     14  F18 ZIN A   1      41.245   5.640  32.909  0.00  0.00    -0.206 F 
ATOM     15  C15 ZIN A   1      37.718   5.892  32.096  0.00  0.00     0.012 A 
ENDBRANCH   4   9
BRANCH   1  16
ATOM     16  N5  ZIN A   1      32.444   2.864  29.770  0.00  0.00    -0.066 N 
ATOM     17  C4  ZIN A   1      31.965   1.540  30.187  0.00  0.00     0.241 C 
ATOM     18  C2  ZIN A   1      30.649   1.222  29.474  0.00  0.00     0.031 C 
ATOM     19  C1  ZIN A   1      30.151  -0.157  29.911  0.00  0.00     0.013 C 
ATOM     20  C25 ZIN A   1      29.606   2.281  29.840  0.00  0.00     0.082 C 
ATOM     21  C24 ZIN A   1      30.148   3.665  29.469  0.00  0.00     0.053 C 
ATOM     22  C23 ZIN A   1      31.482   3.893  30.183  0.00  0.00     0.237 C 
ATOM     23  H6  ZIN A   1      32.545   2.883  28.766  0.00  0.00     0.280 HD
BRANCH  20  24
ATOM     24  C26 ZIN A   1      28.331   2.020  29.079  0.00  0.00     0.187 C 
ATOM     25  O27 ZIN A   1      28.246   2.334  27.904  0.00  0.00    -0.647 OA
ATOM     26  O28 ZIN A   1      27.384   1.495  29.640  0.00  0.00    -0.647 OA
ENDBRANCH  20  24
BRANCH  20  27
ATOM     27  C29 ZIN A   1      29.332   2.228  31.321  0.00  0.00    -0.039 A 
ATOM     28  C34 ZIN A   1      28.292   1.456  31.803  0.00  0.00     0.008 A 
ATOM     29  C33 ZIN A   1      28.042   1.403  33.161  0.00  0.00     0.001 A 
ATOM     30  C32 ZIN A   1      28.829   2.129  34.037  0.00  0.00     0.000 A 
ATOM     31  C31 ZIN A   1      29.866   2.905  33.554  0.00  0.00     0.001 A 
ATOM     32  C30 ZIN A   1      30.118   2.954  32.196  0.00  0.00     0.008 A 
ENDBRANCH  20  27
ENDBRANCH   1  16
TORSDOF 4
ENDMDL
MODEL 49
REMARK CAVERDOCK RESULT:       0.6      0.000      0.000
REMARK CAVERDOCK CONSTRAINTS:       0.1      0.0      0.0      0.0
REMARK CAVERDOCK TUNNEL: 48      0.6      2.4     49.3
REMARK  4 active torsions:
REMARK  status: ('A' for Active; 'I' for Inactive)
REMARK    1  A    between atoms: N5_4  and  C7_6 
REMARK    2  A    between atoms: C11_9  and  C14_12 
REMARK    3  A    between atoms: C25_23  and  C26_24 
REMARK    4  A    between atoms: C25_23  and  C29_27 
ROOT
ATOM      1  C7  ZIN A   1      33.547   3.099  30.329  0.00  0.00     0.188 C 
ATOM      2  C9  ZIN A   1      34.668   2.868  29.313  0.00  0.00     0.035 C 
ATOM      3  C10 ZIN A   1      36.020   3.137  29.976  0.00  0.00     0.032 C 
ATOM      4  C11 ZIN A   1      36.068   4.584  30.470  0.00  0.00     0.076 C 
ATOM      5  C12 ZIN A   1      35.892   5.497  29.330  0.00  0.00     0.074 C 
ATOM      6  N13 ZIN A   1      35.756   6.202  28.449  0.00  0.00    -0.196 NA
ATOM      7  C21 ZIN A   1      34.947   4.814  31.486  0.00  0.00     0.032 C 
ATOM      8  C22 ZIN A   1      33.596   4.546  30.822  0.00  0.00     0.035 C 
ENDROOT
BRANCH   4   9
ATOM      9  C14 ZIN A   1      37.400   4.847  31.124  0.00  0.00    -0.035 A 
ATOM     10  C20 ZIN A   1      37.526   5.865  32.051  0.00  0.00     0.012 A 
ATOM     11  C19 ZIN A   1      38.745   6.105  32.655  0.00  0.00     0.043 A 
ATOM     12  C17 ZIN A   1      39.845   5.332  32.323  0.00  0.00     0.116 A 
ATOM     13  C16 ZIN A   1      39.720   4.316  31.391  0.00  0.00     0.043 A 
ATOM     14  F18 ZIN A   1      41.039   5.569  32.908  0.00  0.00    -0.206 F 
ATOM     15  C15 ZIN A   1      38.498   4.075  30.791  0.00  0.00     0.012 A 
ENDBRANCH   4   9
BRANCH   1  16
ATOM     16  N5  ZIN A   1      32.248   2.842  29.692  0.00  0.00    -0.066 N 
ATOM     17  C4  ZIN A   1      31.790   1.493  30.045  0.00  0.00     0.241 C 
ATOM     18  C2  ZIN A   1      30.476   1.190  29.321  0.00  0.00     0.031 C 
ATOM     19  C1  ZIN A   1      30.000  -0.215  29.692  0.00  0.00     0.013 C 
ATOM     20  C25 ZIN A   1      29.420   2.216  29.740  0.00  0.00     0.082 C 
ATOM     21  C24 ZIN A   1      29.940   3.624  29.436  0.00  0.00     0.053 C 
ATOM     22  C23 ZIN A   1      31.274   3.836  30.157  0.00  0.00     0.237 C 
ATOM     23  H6  ZIN A   1      32.346   2.911  28.690  0.00  0.00     0.280 HD
BRANCH  20  24
ATOM     24  C26 ZIN A   1      28.146   1.973  28.971  0.00  0.00     0.187 C 
ATOM     25  O27 ZIN A   1      27.141   1.606  29.556  0.00  0.00    -0.647 OA
ATOM     26  O28 ZIN A   1      28.121   2.146  27.765  0.00  0.00    -0.647 OA
ENDBRANCH  20  24
BRANCH  20  27
ATOM     27  C29 ZIN A   1      29.151   2.086  31.218  0.00  0.00    -0.039 A 
ATOM     28  C34 ZIN A   1      28.665   0.898  31.729  0.00  0.00     0.008 A 
ATOM     29  C33 ZIN A   1      28.422   0.777  33.085  0.00  0.00     0.001 A 
ATOM     30  C32 ZIN A   1      28.659   1.848  33.927  0.00  0.00     0.000 A 
ATOM     31  C31 ZIN A   1      29.140   3.038  33.414  0.00  0.00     0.001 A 
ATOM     32  C30 ZIN A   1      29.387   3.157  32.059  0.00  0.00     0.008 A 
ENDBRANCH  20  27
ENDBRANCH   1  16
TORSDOF 4
ENDMDL
MODEL 50
REMARK CAVERDOCK RESULT:       0.1      0.000      0.000
REMARK CAVERDOCK CONSTRAINTS:       0.0      0.0      0.0      0.0
REMARK CAVERDOCK TUNNEL: 49      0.1      2.3     50.1
REMARK  4 active torsions:
REMARK  status: ('A' for Active; 'I' for Inactive)
REMARK    1  A    between atoms: N5_4  and  C7_6 
REMARK    2  A    between atoms: C11_9  and  C14_12 
REMARK    3  A    between atoms: C25_23  and  C26_24 
REMARK    4  A    between atoms: C25_23  and  C29_27 
ROOT
ATOM      1  C7  ZIN A   1      33.460   2.961  30.317  0.00  0.00     0.188 C 
ATOM      2  C9  ZIN A   1      34.585   2.709  29.311  0.00  0.00     0.035 C 
ATOM      3  C10 ZIN A   1      35.933   3.000  29.971  0.00  0.00     0.032 C 
ATOM      4  C11 ZIN A   1      35.974   4.460  30.427  0.00  0.00     0.076 C 
ATOM      5  C12 ZIN A   1      35.797   5.343  29.264  0.00  0.00     0.074 C 
ATOM      6  N13 ZIN A   1      35.661   6.024  28.364  0.00  0.00    -0.196 NA
ATOM      7  C21 ZIN A   1      34.849   4.711  31.434  0.00  0.00     0.032 C 
ATOM      8  C22 ZIN A   1      33.500   4.420  30.773  0.00  0.00     0.035 C 
ENDROOT
BRANCH   4   9
ATOM      9  C14 ZIN A   1      37.303   4.745  31.078  0.00  0.00    -0.035 A 
ATOM     10  C20 ZIN A   1      37.424   5.796  31.969  0.00  0.00     0.012 A 
ATOM     11  C19 ZIN A   1      38.641   6.057  32.570  0.00  0.00     0.043 A 
ATOM     12  C17 ZIN A   1      39.741   5.271  32.272  0.00  0.00     0.116 A 
ATOM     13  C16 ZIN A   1      39.620   4.223  31.376  0.00  0.00     0.043 A 
ATOM     14  F18 ZIN A   1      40.932   5.528  32.855  0.00  0.00    -0.206 F 
ATOM     15  C15 ZIN A   1      38.402   3.961  30.780  0.00  0.00     0.012 A 
ENDBRANCH   4   9
BRANCH   1  16
ATOM     16  N5  ZIN A   1      32.164   2.682  29.683  0.00  0.00    -0.066 N 
ATOM     17  C4  ZIN A   1      31.703   1.346  30.082  0.00  0.00     0.241 C 
ATOM     18  C2  ZIN A   1      30.392   1.019  29.362  0.00  0.00     0.031 C 
ATOM     19  C1  ZIN A   1      29.913  -0.372  29.781  0.00  0.00     0.013 C 
ATOM     20  C25 ZIN A   1      29.334   2.059  29.739  0.00  0.00     0.082 C 
ATOM     21  C24 ZIN A   1      29.857   3.455  29.387  0.00  0.00     0.053 C 
ATOM     22  C23 ZIN A   1      31.188   3.692  30.107  0.00  0.00     0.237 C 
ATOM     23  H6  ZIN A   1      32.267   2.715  28.680  0.00  0.00     0.280 HD
BRANCH  20  24
ATOM     24  C26 ZIN A   1      28.065   1.790  28.973  0.00  0.00     0.187 C 
ATOM     25  O27 ZIN A   1      27.074   1.387  29.557  0.00  0.00    -0.647 OA
ATOM     26  O28 ZIN A   1      28.029   1.978  27.768  0.00  0.00    -0.647 OA
ENDBRANCH  20  24
BRANCH  20  27
ATOM     27  C29 ZIN A   1      29.058   1.983  31.219  0.00  0.00    -0.039 A 
ATOM     28  C34 ZIN A   1      28.577   0.812  31.772  0.00  0.00     0.008 A 
ATOM     29  C33 ZIN A   1      28.327   0.740  33.129  0.00  0.00     0.001 A 
ATOM     30  C32 ZIN A   1      28.552   1.842  33.932  0.00  0.00     0.000 A 
ATOM     31  C31 ZIN A   1      29.028   3.016  33.378  0.00  0.00     0.001 A 
ATOM     32  C30 ZIN A   1      29.282   3.086  32.021  0.00  0.00     0.008 A 
ENDBRANCH  20  27
ENDBRANCH   1  16
TORSDOF 4
ENDMDL
MODEL 51
REMARK CAVERDOCK RESULT:      -0.0      0.000      0.000
REMARK CAVERDOCK CONSTRAINTS:       0.0      0.0      0.0      0.0
REMARK CAVERDOCK TUNNEL: 50     -0.0      2.3     51.1
REMARK  4 active torsions:
REMARK  status: ('A' for Active; 'I' for Inactive)
REMARK    1  A    between atoms: N5_4  and  C7_6 
REMARK    2  A    between atoms: C11_9  and  C14_12 
REMARK    3  A    between atoms: C25_23  and  C26_24 
REMARK    4  A    between atoms: C25_23  and  C29_27 
ROOT
ATOM      1  C7  ZIN A   1      33.207   2.940  30.332  0.00  0.00     0.188 C 
ATOM      2  C9  ZIN A   1      34.320   2.657  29.320  0.00  0.00     0.035 C 
ATOM      3  C10 ZIN A   1      35.677   2.952  29.961  0.00  0.00     0.032 C 
ATOM      4  C11 ZIN A   1      35.734   4.421  30.384  0.00  0.00     0.076 C 
ATOM      5  C12 ZIN A   1      35.553   5.280  29.203  0.00  0.00     0.074 C 
ATOM      6  N13 ZIN A   1      35.413   5.942  28.291  0.00  0.00    -0.196 NA
ATOM      7  C21 ZIN A   1      34.621   4.703  31.396  0.00  0.00     0.032 C 
ATOM      8  C22 ZIN A   1      33.264   4.408  30.756  0.00  0.00     0.035 C 
ENDROOT
BRANCH   4   9
ATOM      9  C14 ZIN A   1      37.072   4.709  31.016  0.00  0.00    -0.035 A 
ATOM     10  C20 ZIN A   1      38.175   3.949  30.674  0.00  0.00     0.012 A 
ATOM     11  C19 ZIN A   1      39.404   4.215  31.249  0.00  0.00     0.043 A 
ATOM     12  C17 ZIN A   1      39.526   5.237  32.175  0.00  0.00     0.116 A 
ATOM     13  C16 ZIN A   1      38.420   5.994  32.521  0.00  0.00     0.043 A 
ATOM     14  F18 ZIN A   1      40.726   5.494  32.742  0.00  0.00    -0.206 F 
ATOM     15  C15 ZIN A   1      37.194   5.729  31.941  0.00  0.00     0.012 A 
ENDBRANCH   4   9
BRANCH   1  16
ATOM     16  N5  ZIN A   1      31.903   2.658  29.717  0.00  0.00    -0.066 N 
ATOM     17  C4  ZIN A   1      31.463   1.311  30.102  0.00  0.00     0.241 C 
ATOM     18  C2  ZIN A   1      30.143   0.982  29.401  0.00  0.00     0.031 C 
ATOM     19  C1  ZIN A   1      29.686  -0.421  29.806  0.00  0.00     0.013 C 
ATOM     20  C25 ZIN A   1      29.082   2.005  29.814  0.00  0.00     0.082 C 
ATOM     21  C24 ZIN A   1      29.584   3.412  29.476  0.00  0.00     0.053 C 
ATOM     22  C23 ZIN A   1      30.924   3.651  30.175  0.00  0.00     0.237 C 
ATOM     23  H6  ZIN A   1      31.988   2.708  28.713  0.00  0.00     0.280 HD
BRANCH  20  24
ATOM     24  C26 ZIN A   1      27.801   1.735  29.067  0.00  0.00     0.187 C 
ATOM     25  O27 ZIN A   1      27.806   1.673  27.849  0.00  0.00    -0.647 OA
ATOM     26  O28 ZIN A   1      26.759   1.578  29.681  0.00  0.00    -0.647 OA
ENDBRANCH  20  24
BRANCH  20  27
ATOM     27  C29 ZIN A   1      28.834   1.902  31.297  0.00  0.00    -0.039 A 
ATOM     28  C34 ZIN A   1      28.288   0.748  31.827  0.00  0.00     0.008 A 
ATOM     29  C33 ZIN A   1      28.064   0.651  33.188  0.00  0.00     0.001 A 
ATOM     30  C32 ZIN A   1      28.378   1.712  34.017  0.00  0.00     0.000 A 
ATOM     31  C31 ZIN A   1      28.919   2.868  33.486  0.00  0.00     0.001 A 
ATOM     32  C30 ZIN A   1      29.147   2.962  32.126  0.00  0.00     0.008 A 
ENDBRANCH  20  27
ENDBRANCH   1  16
TORSDOF 4
ENDMDL
MODEL 52
REMARK CAVERDOCK RESULT:       0.3      0.000      0.000
REMARK CAVERDOCK CONSTRAINTS:       0.0      0.0      0.0      0.0
REMARK CAVERDOCK TUNNEL: 51      0.3      2.3     52.5
REMARK  4 active torsions:
REMARK  status: ('A' for Active; 'I' for Inactive)
REMARK    1  A    between atoms: N5_4  and  C7_6 
REMARK    2  A    between atoms: C11_9  and  C14_12 
REMARK    3  A    between atoms: C25_23  and  C26_24 
REMARK    4  A    between atoms: C25_23  and  C29_27 
ROOT
ATOM      1  C7  ZIN A   1      33.135   2.828  30.269  0.00  0.00     0.188 C 
ATOM      2  C9  ZIN A   1      34.261   2.568  29.266  0.00  0.00     0.035 C 
ATOM      3  C10 ZIN A   1      35.608   2.883  29.920  0.00  0.00     0.032 C 
ATOM      4  C11 ZIN A   1      35.635   4.352  30.348  0.00  0.00     0.076 C 
ATOM      5  C12 ZIN A   1      35.450   5.211  29.168  0.00  0.00     0.074 C 
ATOM      6  N13 ZIN A   1      35.307   5.874  28.256  0.00  0.00    -0.196 NA
ATOM      7  C21 ZIN A   1      34.509   4.612  31.351  0.00  0.00     0.032 C 
ATOM      8  C22 ZIN A   1      33.163   4.296  30.697  0.00  0.00     0.035 C 
ENDROOT
BRANCH   4   9
ATOM      9  C14 ZIN A   1      36.962   4.662  30.993  0.00  0.00    -0.035 A 
ATOM     10  C20 ZIN A   1      37.057   5.680  31.923  0.00  0.00     0.012 A 
ATOM     11  C19 ZIN A   1      38.272   5.962  32.518  0.00  0.00     0.043 A 
ATOM     12  C17 ZIN A   1      39.397   5.232  32.174  0.00  0.00     0.116 A 
ATOM     13  C16 ZIN A   1      39.302   4.217  31.238  0.00  0.00     0.043 A 
ATOM     14  F18 ZIN A   1      40.586   5.512  32.750  0.00  0.00    -0.206 F 
ATOM     15  C15 ZIN A   1      38.085   3.933  30.647  0.00  0.00     0.012 A 
ENDBRANCH   4   9
BRANCH   1  16
ATOM     16  N5  ZIN A   1      31.841   2.525  29.642  0.00  0.00    -0.066 N 
ATOM     17  C4  ZIN A   1      31.373   1.212  30.099  0.00  0.00     0.241 C 
ATOM     18  C2  ZIN A   1      30.064   0.857  29.389  0.00  0.00     0.031 C 
ATOM     19  C1  ZIN A   1      29.577  -0.511  29.868  0.00  0.00     0.013 C 
ATOM     20  C25 ZIN A   1      29.009   1.918  29.711  0.00  0.00     0.082 C 
ATOM     21  C24 ZIN A   1      29.540   3.294  29.299  0.00  0.00     0.053 C 
ATOM     22  C23 ZIN A   1      30.867   3.558  30.013  0.00  0.00     0.237 C 
ATOM     23  H6  ZIN A   1      31.950   2.512  28.639  0.00  0.00     0.280 HD
BRANCH  20  24
ATOM     24  C26 ZIN A   1      27.742   1.619  28.952  0.00  0.00     0.187 C 
ATOM     25  O27 ZIN A   1      27.693   1.807  27.748  0.00  0.00    -0.647 OA
ATOM     26  O28 ZIN A   1      26.765   1.188  29.542  0.00  0.00    -0.647 OA
ENDBRANCH  20  24
BRANCH  20  27
ATOM     27  C29 ZIN A   1      28.725   1.911  31.192  0.00  0.00    -0.039 A 
ATOM     28  C34 ZIN A   1      28.375   0.732  31.822  0.00  0.00     0.008 A 
ATOM     29  C33 ZIN A   1      28.118   0.724  33.180  0.00  0.00     0.001 A 
ATOM     30  C32 ZIN A   1      28.204   1.898  33.906  0.00  0.00     0.000 A 
ATOM     31  C31 ZIN A   1      28.549   3.078  33.274  0.00  0.00     0.001 A 
ATOM     32  C30 ZIN A   1      28.810   3.084  31.917  0.00  0.00     0.008 A 
ENDBRANCH  20  27
ENDBRANCH   1  16
TORSDOF 4
ENDMDL
MODEL 53
REMARK CAVERDOCK RESULT:       1.4      0.000      0.000
REMARK CAVERDOCK CONSTRAINTS:       0.4      0.0      0.0      0.0
REMARK CAVERDOCK TUNNEL: 52      1.4      2.3     53.7
REMARK  4 active torsions:
REMARK  status: ('A' for Active; 'I' for Inactive)
REMARK    1  A    between atoms: N5_4  and  C7_6 
REMARK    2  A    between atoms: C11_9  and  C14_12 
REMARK    3  A    between atoms: C25_23  and  C26_24 
REMARK    4  A    between atoms: C25_23  and  C29_27 
ROOT
ATOM      1  C7  ZIN A   1      32.906   2.740  30.295  0.00  0.00     0.188 C 
ATOM      2  C9  ZIN A   1      34.018   2.470  29.279  0.00  0.00     0.035 C 
ATOM      3  C10 ZIN A   1      35.373   2.797  29.909  0.00  0.00     0.032 C 
ATOM      4  C11 ZIN A   1      35.403   4.271  30.318  0.00  0.00     0.076 C 
ATOM      5  C12 ZIN A   1      35.198   5.115  29.130  0.00  0.00     0.074 C 
ATOM      6  N13 ZIN A   1      35.039   5.766  28.213  0.00  0.00    -0.196 NA
ATOM      7  C21 ZIN A   1      34.291   4.541  31.334  0.00  0.00     0.032 C 
ATOM      8  C22 ZIN A   1      32.936   4.214  30.705  0.00  0.00     0.035 C 
ENDROOT
BRANCH   4   9
ATOM      9  C14 ZIN A   1      36.738   4.592  30.939  0.00  0.00    -0.035 A 
ATOM     10  C20 ZIN A   1      36.845   5.626  31.851  0.00  0.00     0.012 A 
ATOM     11  C19 ZIN A   1      38.068   5.919  32.424  0.00  0.00     0.043 A 
ATOM     12  C17 ZIN A   1      39.189   5.184  32.076  0.00  0.00     0.116 A 
ATOM     13  C16 ZIN A   1      39.082   4.153  31.159  0.00  0.00     0.043 A 
ATOM     14  F18 ZIN A   1      40.385   5.473  32.632  0.00  0.00    -0.206 F 
ATOM     15  C15 ZIN A   1      37.857   3.859  30.590  0.00  0.00     0.012 A 
ENDBRANCH   4   9
BRANCH   1  16
ATOM     16  N5  ZIN A   1      31.604   2.427  29.691  0.00  0.00    -0.066 N 
ATOM     17  C4  ZIN A   1      31.181   1.085  30.111  0.00  0.00     0.241 C 
ATOM     18  C2  ZIN A   1      29.864   0.722  29.422  0.00  0.00     0.031 C 
ATOM     19  C1  ZIN A   1      29.425  -0.676  29.863  0.00  0.00     0.013 C 
ATOM     20  C25 ZIN A   1      28.791   1.742  29.812  0.00  0.00     0.082 C 
ATOM     21  C24 ZIN A   1      29.275   3.146  29.437  0.00  0.00     0.053 C 
ATOM     22  C23 ZIN A   1      30.614   3.419  30.126  0.00  0.00     0.237 C 
ATOM     23  H6  ZIN A   1      31.685   2.453  28.685  0.00  0.00     0.280 HD
BRANCH  20  24
ATOM     24  C26 ZIN A   1      27.511   1.437  29.075  0.00  0.00     0.187 C 
ATOM     25  O27 ZIN A   1      27.468   1.537  27.861  0.00  0.00    -0.647 OA
ATOM     26  O28 ZIN A   1      26.520   1.090  29.694  0.00  0.00    -0.647 OA
ENDBRANCH  20  24
BRANCH  20  27
ATOM     27  C29 ZIN A   1      28.547   1.673  31.298  0.00  0.00    -0.039 A 
ATOM     28  C34 ZIN A   1      28.080   0.504  31.868  0.00  0.00     0.008 A 
ATOM     29  C33 ZIN A   1      27.861   0.439  33.231  0.00  0.00     0.001 A 
ATOM     30  C32 ZIN A   1      28.100   1.547  34.022  0.00  0.00     0.000 A 
ATOM     31  C31 ZIN A   1      28.562   2.718  33.451  0.00  0.00     0.001 A 
ATOM     32  C30 ZIN A   1      28.786   2.781  32.089  0.00  0.00     0.008 A 
ENDBRANCH  20  27
ENDBRANCH   1  16
TORSDOF 4
ENDMDL
MODEL 54
REMARK CAVERDOCK RESULT:       2.9      0.000      0.000
REMARK CAVERDOCK CONSTRAINTS:       0.3      0.0      0.0      0.0
REMARK CAVERDOCK TUNNEL: 53      2.9      2.3     54.6
REMARK  4 active torsions:
REMARK  status: ('A' for Active; 'I' for Inactive)
REMARK    1  A    between atoms: N5_4  and  C7_6 
REMARK    2  A    between atoms: C11_9  and  C14_12 
REMARK    3  A    between atoms: C25_23  and  C26_24 
REMARK    4  A    between atoms: C25_23  and  C29_27 
ROOT
ATOM      1  C7  ZIN A   1      32.194   3.891  30.269  0.00  0.00     0.188 C 
ATOM      2  C9  ZIN A   1      32.601   5.255  30.831  0.00  0.00     0.035 C 
ATOM      3  C10 ZIN A   1      34.117   5.421  30.717  0.00  0.00     0.032 C 
ATOM      4  C11 ZIN A   1      34.814   4.313  31.511  0.00  0.00     0.076 C 
ATOM      5  C12 ZIN A   1      34.416   4.398  32.925  0.00  0.00     0.074 C 
ATOM      6  N13 ZIN A   1      34.109   4.464  34.017  0.00  0.00    -0.196 NA
ATOM      7  C21 ZIN A   1      34.406   2.950  30.947  0.00  0.00     0.032 C 
ATOM      8  C22 ZIN A   1      32.890   2.784  31.062  0.00  0.00     0.035 C 
ENDROOT
BRANCH   4   9
ATOM      9  C14 ZIN A   1      36.307   4.477  31.397  0.00  0.00    -0.035 A 
ATOM     10  C20 ZIN A   1      37.056   3.534  30.716  0.00  0.00     0.012 A 
ATOM     11  C19 ZIN A   1      38.425   3.685  30.606  0.00  0.00     0.043 A 
ATOM     12  C17 ZIN A   1      39.049   4.775  31.189  0.00  0.00     0.116 A 
ATOM     13  C16 ZIN A   1      38.300   5.715  31.876  0.00  0.00     0.043 A 
ATOM     14  F18 ZIN A   1      40.388   4.921  31.088  0.00  0.00    -0.206 F 
ATOM     15  C15 ZIN A   1      36.930   5.565  31.979  0.00  0.00     0.012 A 
ENDBRANCH   4   9
BRANCH   1  16
ATOM     16  N5  ZIN A   1      30.738   3.732  30.379  0.00  0.00    -0.066 N 
ATOM     17  C4  ZIN A   1      30.240   2.979  29.220  0.00  0.00     0.241 C 
ATOM     18  C2  ZIN A   1      28.715   2.878  29.290  0.00  0.00     0.031 C 
ATOM     19  C1  ZIN A   1      28.199   2.092  28.084  0.00  0.00     0.013 C 
ATOM     20  C25 ZIN A   1      28.314   2.157  30.580  0.00  0.00     0.082 C 
ATOM     21  C24 ZIN A   1      28.901   2.908  31.778  0.00  0.00     0.053 C 
ATOM     22  C23 ZIN A   1      30.420   3.008  31.616  0.00  0.00     0.237 C 
ATOM     23  H6  ZIN A   1      30.301   4.641  30.401  0.00  0.00     0.280 HD
BRANCH  20  24
ATOM     24  C26 ZIN A   1      26.811   2.123  30.695  0.00  0.00     0.187 C 
ATOM     25  O27 ZIN A   1      26.235   2.939  31.394  0.00  0.00    -0.647 OA
ATOM     26  O28 ZIN A   1      26.172   1.281  30.087  0.00  0.00    -0.647 OA
ENDBRANCH  20  24
BRANCH  20  27
ATOM     27  C29 ZIN A   1      28.850   0.749  30.556  0.00  0.00    -0.039 A 
ATOM     28  C34 ZIN A   1      29.627   0.323  29.495  0.00  0.00     0.008 A 
ATOM     29  C33 ZIN A   1      30.123  -0.967  29.475  0.00  0.00     0.001 A 
ATOM     30  C32 ZIN A   1      29.835  -1.834  30.513  0.00  0.00     0.000 A 
ATOM     31  C31 ZIN A   1      29.055  -1.410  31.572  0.00  0.00     0.001 A 
ATOM     32  C30 ZIN A   1      28.562  -0.118  31.594  0.00  0.00     0.008 A 
ENDBRANCH  20  27
ENDBRANCH   1  16
TORSDOF 4
ENDMDL
MODEL 55
REMARK CAVERDOCK RESULT:       1.3      0.000      0.000
REMARK CAVERDOCK CONSTRAINTS:       0.3      0.0      0.0      0.0
REMARK CAVERDOCK TUNNEL: 54      1.3      2.2     55.6
REMARK  4 active torsions:
REMARK  status: ('A' for Active; 'I' for Inactive)
REMARK    1  A    between atoms: N5_4  and  C7_6 
REMARK    2  A    between atoms: C11_9  and  C14_12 
REMARK    3  A    between atoms: C25_23  and  C26_24 
REMARK    4  A    between atoms: C25_23  and  C29_27 
ROOT
ATOM      1  C7  ZIN A   1      31.963   3.897  30.223  0.00  0.00     0.188 C 
ATOM      2  C9  ZIN A   1      32.367   5.191  30.932  0.00  0.00     0.035 C 
ATOM      3  C10 ZIN A   1      33.876   5.398  30.794  0.00  0.00     0.032 C 
ATOM      4  C11 ZIN A   1      34.614   4.217  31.428  0.00  0.00     0.076 C 
ATOM      5  C12 ZIN A   1      34.260   4.126  32.853  0.00  0.00     0.074 C 
ATOM      6  N13 ZIN A   1      33.987   4.055  33.954  0.00  0.00    -0.196 NA
ATOM      7  C21 ZIN A   1      34.210   2.923  30.717  0.00  0.00     0.032 C 
ATOM      8  C22 ZIN A   1      32.700   2.716  30.856  0.00  0.00     0.035 C 
ENDROOT
BRANCH   4   9
ATOM      9  C14 ZIN A   1      36.100   4.422  31.290  0.00  0.00    -0.035 A 
ATOM     10  C20 ZIN A   1      36.690   5.563  31.803  0.00  0.00     0.012 A 
ATOM     11  C19 ZIN A   1      38.054   5.750  31.682  0.00  0.00     0.043 A 
ATOM     12  C17 ZIN A   1      38.828   4.801  31.036  0.00  0.00     0.116 A 
ATOM     13  C16 ZIN A   1      38.235   3.663  30.518  0.00  0.00     0.043 A 
ATOM     14  F18 ZIN A   1      40.160   4.986  30.912  0.00  0.00    -0.206 F 
ATOM     15  C15 ZIN A   1      36.872   3.474  30.644  0.00  0.00     0.012 A 
ENDBRANCH   4   9
BRANCH   1  16
ATOM     16  N5  ZIN A   1      30.513   3.697  30.356  0.00  0.00    -0.066 N 
ATOM     17  C4  ZIN A   1      30.021   2.915  29.215  0.00  0.00     0.241 C 
ATOM     18  C2  ZIN A   1      28.500   2.772  29.308  0.00  0.00     0.031 C 
ATOM     19  C1  ZIN A   1      27.990   1.955  28.119  0.00  0.00     0.013 C 
ATOM     20  C25 ZIN A   1      28.139   2.056  30.612  0.00  0.00     0.082 C 
ATOM     21  C24 ZIN A   1      28.722   2.840  31.792  0.00  0.00     0.053 C 
ATOM     22  C23 ZIN A   1      30.234   2.981  31.607  0.00  0.00     0.237 C 
ATOM     23  H6  ZIN A   1      30.051   4.594  30.373  0.00  0.00     0.280 HD
BRANCH  20  24
ATOM     24  C26 ZIN A   1      26.639   1.982  30.750  0.00  0.00     0.187 C 
ATOM     25  O27 ZIN A   1      26.017   1.106  30.174  0.00  0.00    -0.647 OA
ATOM     26  O28 ZIN A   1      26.050   2.798  31.438  0.00  0.00    -0.647 OA
ENDBRANCH  20  24
BRANCH  20  27
ATOM     27  C29 ZIN A   1      28.715   0.664  30.599  0.00  0.00    -0.039 A 
ATOM     28  C34 ZIN A   1      29.564   0.277  29.579  0.00  0.00     0.008 A 
ATOM     29  C33 ZIN A   1      30.096  -0.998  29.569  0.00  0.00     0.001 A 
ATOM     30  C32 ZIN A   1      29.773  -1.889  30.575  0.00  0.00     0.000 A 
ATOM     31  C31 ZIN A   1      28.921  -1.505  31.592  0.00  0.00     0.001 A 
ATOM     32  C30 ZIN A   1      28.392  -0.227  31.605  0.00  0.00     0.008 A 
ENDBRANCH  20  27
ENDBRANCH   1  16
TORSDOF 4
ENDMDL
MODEL 56
REMARK CAVERDOCK RESULT:      -0.3      0.000      0.000
REMARK CAVERDOCK CONSTRAINTS:       0.2      0.0      0.0      0.0
REMARK CAVERDOCK TUNNEL: 55     -0.3      2.2     56.4
REMARK  4 active torsions:
REMARK  status: ('A' for Active; 'I' for Inactive)
REMARK    1  A    between atoms: N5_4  and  C7_6 
REMARK    2  A    between atoms: C11_9  and  C14_12 
REMARK    3  A    between atoms: C25_23  and  C26_24 
REMARK    4  A    between atoms: C25_23  and  C29_27 
ROOT
ATOM      1  C7  ZIN A   1      31.723   3.844  30.199  0.00  0.00     0.188 C 
ATOM      2  C9  ZIN A   1      32.065   5.100  31.005  0.00  0.00     0.035 C 
ATOM      3  C10 ZIN A   1      33.567   5.372  30.909  0.00  0.00     0.032 C 
ATOM      4  C11 ZIN A   1      34.340   4.178  31.473  0.00  0.00     0.076 C 
ATOM      5  C12 ZIN A   1      33.967   3.974  32.882  0.00  0.00     0.074 C 
ATOM      6  N13 ZIN A   1      33.679   3.817  33.970  0.00  0.00    -0.196 NA
ATOM      7  C21 ZIN A   1      33.997   2.923  30.668  0.00  0.00     0.032 C 
ATOM      8  C22 ZIN A   1      32.495   2.650  30.763  0.00  0.00     0.035 C 
ENDROOT
BRANCH   4   9
ATOM      9  C14 ZIN A   1      35.820   4.448  31.378  0.00  0.00    -0.035 A 
ATOM     10  C20 ZIN A   1      36.365   5.543  32.023  0.00  0.00     0.012 A 
ATOM     11  C19 ZIN A   1      37.722   5.789  31.940  0.00  0.00     0.043 A 
ATOM     12  C17 ZIN A   1      38.534   4.945  31.202  0.00  0.00     0.116 A 
ATOM     13  C16 ZIN A   1      37.987   3.852  30.553  0.00  0.00     0.043 A 
ATOM     14  F18 ZIN A   1      39.860   5.188  31.116  0.00  0.00    -0.206 F 
ATOM     15  C15 ZIN A   1      36.630   3.605  30.641  0.00  0.00     0.012 A 
ENDBRANCH   4   9
BRANCH   1  16
ATOM     16  N5  ZIN A   1      30.280   3.582  30.291  0.00  0.00    -0.066 N 
ATOM     17  C4  ZIN A   1      29.876   2.691  29.196  0.00  0.00     0.241 C 
ATOM     18  C2  ZIN A   1      28.361   2.478  29.241  0.00  0.00     0.031 C 
ATOM     19  C1  ZIN A   1      27.941   1.548  28.101  0.00  0.00     0.013 C 
ATOM     20  C25 ZIN A   1      27.978   1.846  30.583  0.00  0.00     0.082 C 
ATOM     21  C24 ZIN A   1      28.472   2.747  31.719  0.00  0.00     0.053 C 
ATOM     22  C23 ZIN A   1      29.983   2.950  31.582  0.00  0.00     0.237 C 
ATOM     23  H6  ZIN A   1      29.775   4.452  30.220  0.00  0.00     0.280 HD
BRANCH  20  24
ATOM     24  C26 ZIN A   1      26.479   1.706  30.667  0.00  0.00     0.187 C 
ATOM     25  O27 ZIN A   1      25.917   0.802  30.073  0.00  0.00    -0.647 OA
ATOM     26  O28 ZIN A   1      25.830   2.497  31.330  0.00  0.00    -0.647 OA
ENDBRANCH  20  24
BRANCH  20  27
ATOM     27  C29 ZIN A   1      28.620   0.488  30.701  0.00  0.00    -0.039 A 
ATOM     28  C34 ZIN A   1      28.243  -0.368  31.718  0.00  0.00     0.008 A 
ATOM     29  C33 ZIN A   1      28.829  -1.615  31.825  0.00  0.00     0.001 A 
ATOM     30  C32 ZIN A   1      29.798  -2.003  30.919  0.00  0.00     0.000 A 
ATOM     31  C31 ZIN A   1      30.179  -1.145  29.904  0.00  0.00     0.001 A 
ATOM     32  C30 ZIN A   1      29.590   0.101  29.795  0.00  0.00     0.008 A 
ENDBRANCH  20  27
ENDBRANCH   1  16
TORSDOF 4
ENDMDL
MODEL 57
REMARK CAVERDOCK RESULT:      -1.3      0.000      0.000
REMARK CAVERDOCK CONSTRAINTS:       0.1      0.0      0.0      0.0
REMARK CAVERDOCK TUNNEL: 56     -1.3      2.2     57.1
REMARK  4 active torsions:
REMARK  status: ('A' for Active; 'I' for Inactive)
REMARK    1  A    between atoms: N5_4  and  C7_6 
REMARK    2  A    between atoms: C11_9  and  C14_12 
REMARK    3  A    between atoms: C25_23  and  C26_24 
REMARK    4  A    between atoms: C25_23  and  C29_27 
ROOT
ATOM      1  C7  ZIN A   1      31.538   3.778  30.223  0.00  0.00     0.188 C 
ATOM      2  C9  ZIN A   1      31.916   5.046  30.993  0.00  0.00     0.035 C 
ATOM      3  C10 ZIN A   1      33.418   5.299  30.851  0.00  0.00     0.032 C 
ATOM      4  C11 ZIN A   1      34.192   4.107  31.418  0.00  0.00     0.076 C 
ATOM      5  C12 ZIN A   1      33.856   3.936  32.840  0.00  0.00     0.074 C 
ATOM      6  N13 ZIN A   1      33.597   3.804  33.939  0.00  0.00    -0.196 NA
ATOM      7  C21 ZIN A   1      33.814   2.840  30.648  0.00  0.00     0.032 C 
ATOM      8  C22 ZIN A   1      32.312   2.587  30.790  0.00  0.00     0.035 C 
ENDROOT
BRANCH   4   9
ATOM      9  C14 ZIN A   1      35.672   4.358  31.277  0.00  0.00    -0.035 A 
ATOM     10  C20 ZIN A   1      36.453   3.486  30.542  0.00  0.00     0.012 A 
ATOM     11  C19 ZIN A   1      37.809   3.716  30.408  0.00  0.00     0.043 A 
ATOM     12  C17 ZIN A   1      38.387   4.815  31.020  0.00  0.00     0.116 A 
ATOM     13  C16 ZIN A   1      37.605   5.684  31.761  0.00  0.00     0.043 A 
ATOM     14  F18 ZIN A   1      39.713   5.038  30.894  0.00  0.00    -0.206 F 
ATOM     15  C15 ZIN A   1      36.249   5.455  31.889  0.00  0.00     0.012 A 
ENDBRANCH   4   9
BRANCH   1  16
ATOM     16  N5  ZIN A   1      30.096   3.534  30.360  0.00  0.00    -0.066 N 
ATOM     17  C4  ZIN A   1      29.647   2.646  29.280  0.00  0.00     0.241 C 
ATOM     18  C2  ZIN A   1      28.131   2.452  29.372  0.00  0.00     0.031 C 
ATOM     19  C1  ZIN A   1      27.666   1.525  28.248  0.00  0.00     0.013 C 
ATOM     20  C25 ZIN A   1      27.781   1.829  30.726  0.00  0.00     0.082 C 
ATOM     21  C24 ZIN A   1      28.321   2.727  31.844  0.00  0.00     0.053 C 
ATOM     22  C23 ZIN A   1      29.829   2.910  31.661  0.00  0.00     0.237 C 
ATOM     23  H6  ZIN A   1      29.600   4.411  30.301  0.00  0.00     0.280 HD
BRANCH  20  24
ATOM     24  C26 ZIN A   1      26.285   1.709  30.856  0.00  0.00     0.187 C 
ATOM     25  O27 ZIN A   1      25.621   2.677  31.186  0.00  0.00    -0.647 OA
ATOM     26  O28 ZIN A   1      25.738   0.642  30.631  0.00  0.00    -0.647 OA
ENDBRANCH  20  24
BRANCH  20  27
ATOM     27  C29 ZIN A   1      28.410   0.463  30.830  0.00  0.00    -0.039 A 
ATOM     28  C34 ZIN A   1      28.046  -0.388  31.855  0.00  0.00     0.008 A 
ATOM     29  C33 ZIN A   1      28.619  -1.643  31.948  0.00  0.00     0.001 A 
ATOM     30  C32 ZIN A   1      29.562  -2.042  31.020  0.00  0.00     0.000 A 
ATOM     31  C31 ZIN A   1      29.930  -1.188  29.997  0.00  0.00     0.001 A 
ATOM     32  C30 ZIN A   1      29.354   0.065  29.902  0.00  0.00     0.008 A 
ENDBRANCH  20  27
ENDBRANCH   1  16
TORSDOF 4
ENDMDL
MODEL 58
REMARK CAVERDOCK RESULT:      -2.4      0.000      0.000
REMARK CAVERDOCK CONSTRAINTS:       0.0      0.0      0.0      0.0
REMARK CAVERDOCK TUNNEL: 57     -2.4      2.3     58.4
REMARK  4 active torsions:
REMARK  status: ('A' for Active; 'I' for Inactive)
REMARK    1  A    between atoms: N5_4  and  C7_6 
REMARK    2  A    between atoms: C11_9  and  C14_12 
REMARK    3  A    between atoms: C25_23  and  C26_24 
REMARK    4  A    between atoms: C25_23  and  C29_27 
ROOT
ATOM      1  C7  ZIN A   1      31.353   3.705  30.135  0.00  0.00     0.188 C 
ATOM      2  C9  ZIN A   1      31.687   4.961  30.942  0.00  0.00     0.035 C 
ATOM      3  C10 ZIN A   1      33.182   5.262  30.821  0.00  0.00     0.032 C 
ATOM      4  C11 ZIN A   1      33.986   4.079  31.363  0.00  0.00     0.076 C 
ATOM      5  C12 ZIN A   1      33.644   3.858  32.777  0.00  0.00     0.074 C 
ATOM      6  N13 ZIN A   1      33.379   3.689  33.869  0.00  0.00    -0.196 NA
ATOM      7  C21 ZIN A   1      33.652   2.823  30.555  0.00  0.00     0.032 C 
ATOM      8  C22 ZIN A   1      32.157   2.522  30.676  0.00  0.00     0.035 C 
ENDROOT
BRANCH   4   9
ATOM      9  C14 ZIN A   1      35.459   4.376  31.242  0.00  0.00    -0.035 A 
ATOM     10  C20 ZIN A   1      36.280   3.521  30.530  0.00  0.00     0.012 A 
ATOM     11  C19 ZIN A   1      37.630   3.795  30.415  0.00  0.00     0.043 A 
ATOM     12  C17 ZIN A   1      38.161   4.920  31.022  0.00  0.00     0.116 A 
ATOM     13  C16 ZIN A   1      37.340   5.771  31.740  0.00  0.00     0.043 A 
ATOM     14  F18 ZIN A   1      39.481   5.185  30.915  0.00  0.00    -0.206 F 
ATOM     15  C15 ZIN A   1      35.989   5.499  31.849  0.00  0.00     0.012 A 
ENDBRANCH   4   9
BRANCH   1  16
ATOM     16  N5  ZIN A   1      29.917   3.415  30.251  0.00  0.00    -0.066 N 
ATOM     17  C4  ZIN A   1      29.527   2.455  29.212  0.00  0.00     0.241 C 
ATOM     18  C2  ZIN A   1      28.018   2.210  29.279  0.00  0.00     0.031 C 
ATOM     19  C1  ZIN A   1      27.614   1.208  28.196  0.00  0.00     0.013 C 
ATOM     20  C25 ZIN A   1      27.657   1.648  30.656  0.00  0.00     0.082 C 
ATOM     21  C24 ZIN A   1      28.136   2.622  31.737  0.00  0.00     0.053 C 
ATOM     22  C23 ZIN A   1      29.641   2.852  31.578  0.00  0.00     0.237 C 
ATOM     23  H6  ZIN A   1      29.392   4.269  30.134  0.00  0.00     0.280 HD
BRANCH  20  24
ATOM     24  C26 ZIN A   1      26.163   1.479  30.759  0.00  0.00     0.187 C 
ATOM     25  O27 ZIN A   1      25.661   0.380  30.594  0.00  0.00    -0.647 OA
ATOM     26  O28 ZIN A   1      25.457   2.441  31.008  0.00  0.00    -0.647 OA
ENDBRANCH  20  24
BRANCH  20  27
ATOM     27  C29 ZIN A   1      28.332   0.313  30.848  0.00  0.00    -0.039 A 
ATOM     28  C34 ZIN A   1      29.252  -0.134  29.919  0.00  0.00     0.008 A 
ATOM     29  C33 ZIN A   1      29.874  -1.356  30.095  0.00  0.00     0.001 A 
ATOM     30  C32 ZIN A   1      29.569  -2.133  31.197  0.00  0.00     0.000 A 
ATOM     31  C31 ZIN A   1      28.644  -1.688  32.123  0.00  0.00     0.001 A 
ATOM     32  C30 ZIN A   1      28.026  -0.464  31.949  0.00  0.00     0.008 A 
ENDBRANCH  20  27
ENDBRANCH   1  16
TORSDOF 4
ENDMDL
MODEL 59
REMARK CAVERDOCK RESULT:      -3.0      0.000      0.000
REMARK CAVERDOCK CONSTRAINTS:       0.1      0.0      0.0      0.0
REMARK CAVERDOCK TUNNEL: 58     -3.0      2.4     59.3
REMARK  4 active torsions:
REMARK  status: ('A' for Active; 'I' for Inactive)
REMARK    1  A    between atoms: N5_4  and  C7_6 
REMARK    2  A    between atoms: C11_9  and  C14_12 
REMARK    3  A    between atoms: C25_23  and  C26_24 
REMARK    4  A    between atoms: C25_23  and  C29_27 
ROOT
ATOM      1  C7  ZIN A   1      31.248   3.556  30.175  0.00  0.00     0.188 C 
ATOM      2  C9  ZIN A   1      31.565   4.837  30.951  0.00  0.00     0.035 C 
ATOM      3  C10 ZIN A   1      33.055   5.156  30.819  0.00  0.00     0.032 C 
ATOM      4  C11 ZIN A   1      33.878   3.997  31.388  0.00  0.00     0.076 C 
ATOM      5  C12 ZIN A   1      33.541   3.806  32.807  0.00  0.00     0.074 C 
ATOM      6  N13 ZIN A   1      33.280   3.659  33.903  0.00  0.00    -0.196 NA
ATOM      7  C21 ZIN A   1      33.560   2.717  30.611  0.00  0.00     0.032 C 
ATOM      8  C22 ZIN A   1      32.070   2.399  30.742  0.00  0.00     0.035 C 
ENDROOT
BRANCH   4   9
ATOM      9  C14 ZIN A   1      35.346   4.312  31.257  0.00  0.00    -0.035 A 
ATOM     10  C20 ZIN A   1      35.868   5.434  31.872  0.00  0.00     0.012 A 
ATOM     11  C19 ZIN A   1      37.215   5.723  31.757  0.00  0.00     0.043 A 
ATOM     12  C17 ZIN A   1      38.039   4.893  31.016  0.00  0.00     0.116 A 
ATOM     13  C16 ZIN A   1      37.513   3.773  30.396  0.00  0.00     0.043 A 
ATOM     14  F18 ZIN A   1      39.354   5.177  30.898  0.00  0.00    -0.206 F 
ATOM     15  C15 ZIN A   1      36.167   3.483  30.516  0.00  0.00     0.012 A 
ENDBRANCH   4   9
BRANCH   1  16
ATOM     16  N5  ZIN A   1      29.817   3.250  30.301  0.00  0.00    -0.066 N 
ATOM     17  C4  ZIN A   1      29.418   2.330  29.228  0.00  0.00     0.241 C 
ATOM     18  C2  ZIN A   1      27.912   2.070  29.308  0.00  0.00     0.031 C 
ATOM     19  C1  ZIN A   1      27.499   1.110  28.191  0.00  0.00     0.013 C 
ATOM     20  C25 ZIN A   1      27.578   1.447  30.666  0.00  0.00     0.082 C 
ATOM     21  C24 ZIN A   1      28.066   2.379  31.779  0.00  0.00     0.053 C 
ATOM     22  C23 ZIN A   1      29.566   2.628  31.607  0.00  0.00     0.237 C 
ATOM     23  H6  ZIN A   1      29.283   4.103  30.228  0.00  0.00     0.280 HD
BRANCH  20  24
ATOM     24  C26 ZIN A   1      26.087   1.260  30.785  0.00  0.00     0.187 C 
ATOM     25  O27 ZIN A   1      25.369   2.217  31.019  0.00  0.00    -0.647 OA
ATOM     26  O28 ZIN A   1      25.599   0.151  30.645  0.00  0.00    -0.647 OA
ENDBRANCH  20  24
BRANCH  20  27
ATOM     27  C29 ZIN A   1      28.266   0.111  30.790  0.00  0.00    -0.039 A 
ATOM     28  C34 ZIN A   1      27.989  -0.711  31.866  0.00  0.00     0.008 A 
ATOM     29  C33 ZIN A   1      28.617  -1.937  31.978  0.00  0.00     0.001 A 
ATOM     30  C32 ZIN A   1      29.528  -2.337  31.019  0.00  0.00     0.000 A 
ATOM     31  C31 ZIN A   1      29.808  -1.513  29.945  0.00  0.00     0.001 A 
ATOM     32  C30 ZIN A   1      29.177  -0.288  29.831  0.00  0.00     0.008 A 
ENDBRANCH  20  27
ENDBRANCH   1  16
TORSDOF 4
ENDMDL
MODEL 60
REMARK CAVERDOCK RESULT:      -3.7      0.000      0.000
REMARK CAVERDOCK CONSTRAINTS:       0.1      0.0      0.0      0.0
REMARK CAVERDOCK TUNNEL: 59     -3.7      2.4     60.2
REMARK  4 active torsions:
REMARK  status: ('A' for Active; 'I' for Inactive)
REMARK    1  A    between atoms: N5_4  and  C7_6 
REMARK    2  A    between atoms: C11_9  and  C14_12 
REMARK    3  A    between atoms: C25_23  and  C26_24 
REMARK    4  A    between atoms: C25_23  and  C29_27 
ROOT
ATOM      1  C7  ZIN A   1      31.048   3.511  30.104  0.00  0.00     0.188 C 
ATOM      2  C9  ZIN A   1      31.372   4.787  30.884  0.00  0.00     0.035 C 
ATOM      3  C10 ZIN A   1      32.863   5.100  30.751  0.00  0.00     0.032 C 
ATOM      4  C11 ZIN A   1      33.681   3.936  31.314  0.00  0.00     0.076 C 
ATOM      5  C12 ZIN A   1      33.346   3.741  32.734  0.00  0.00     0.074 C 
ATOM      6  N13 ZIN A   1      33.087   3.591  33.830  0.00  0.00    -0.196 NA
ATOM      7  C21 ZIN A   1      33.357   2.660  30.534  0.00  0.00     0.032 C 
ATOM      8  C22 ZIN A   1      31.866   2.347  30.667  0.00  0.00     0.035 C 
ENDROOT
BRANCH   4   9
ATOM      9  C14 ZIN A   1      35.151   4.246  31.182  0.00  0.00    -0.035 A 
ATOM     10  C20 ZIN A   1      35.957   3.444  30.395  0.00  0.00     0.012 A 
ATOM     11  C19 ZIN A   1      37.303   3.729  30.270  0.00  0.00     0.043 A 
ATOM     12  C17 ZIN A   1      37.847   4.811  30.941  0.00  0.00     0.116 A 
ATOM     13  C16 ZIN A   1      37.040   5.609  31.733  0.00  0.00     0.043 A 
ATOM     14  F18 ZIN A   1      39.164   5.087  30.823  0.00  0.00    -0.206 F 
ATOM     15  C15 ZIN A   1      35.692   5.326  31.854  0.00  0.00     0.012 A 
ENDBRANCH   4   9
BRANCH   1  16
ATOM     16  N5  ZIN A   1      29.615   3.209  30.232  0.00  0.00    -0.066 N 
ATOM     17  C4  ZIN A   1      29.236   2.206  29.229  0.00  0.00     0.241 C 
ATOM     18  C2  ZIN A   1      27.730   1.947  29.306  0.00  0.00     0.031 C 
ATOM     19  C1  ZIN A   1      27.338   0.901  28.261  0.00  0.00     0.013 C 
ATOM     20  C25 ZIN A   1      27.376   1.432  30.703  0.00  0.00     0.082 C 
ATOM     21  C24 ZIN A   1      27.844   2.451  31.746  0.00  0.00     0.053 C 
ATOM     22  C23 ZIN A   1      29.346   2.692  31.579  0.00  0.00     0.237 C 
ATOM     23  H6  ZIN A   1      29.080   4.052  30.083  0.00  0.00     0.280 HD
BRANCH  20  24
ATOM     24  C26 ZIN A   1      25.884   1.250  30.812  0.00  0.00     0.187 C 
ATOM     25  O27 ZIN A   1      25.409   0.128  30.881  0.00  0.00    -0.647 OA
ATOM     26  O28 ZIN A   1      25.151   2.224  30.833  0.00  0.00    -0.647 OA
ENDBRANCH  20  24
BRANCH  20  27
ATOM     27  C29 ZIN A   1      28.066   0.113  30.943  0.00  0.00    -0.039 A 
ATOM     28  C34 ZIN A   1      28.910  -0.409  29.982  0.00  0.00     0.008 A 
ATOM     29  C33 ZIN A   1      29.546  -1.616  30.203  0.00  0.00     0.001 A 
ATOM     30  C32 ZIN A   1      29.331  -2.304  31.383  0.00  0.00     0.000 A 
ATOM     31  C31 ZIN A   1      28.481  -1.784  32.342  0.00  0.00     0.001 A 
ATOM     32  C30 ZIN A   1      27.849  -0.575  32.122  0.00  0.00     0.008 A 
ENDBRANCH  20  27
ENDBRANCH   1  16
TORSDOF 4
ENDMDL
MODEL 61
REMARK CAVERDOCK RESULT:      -4.1      0.000      0.000
REMARK CAVERDOCK CONSTRAINTS:       0.1      0.0      0.0      0.0
REMARK CAVERDOCK TUNNEL: 60     -4.1      2.5     61.2
REMARK  4 active torsions:
REMARK  status: ('A' for Active; 'I' for Inactive)
REMARK    1  A    between atoms: N5_4  and  C7_6 
REMARK    2  A    between atoms: C11_9  and  C14_12 
REMARK    3  A    between atoms: C25_23  and  C26_24 
REMARK    4  A    between atoms: C25_23  and  C29_27 
ROOT
ATOM      1  C7  ZIN A   1      30.898   3.400  30.096  0.00  0.00     0.188 C 
ATOM      2  C9  ZIN A   1      31.213   4.668  30.893  0.00  0.00     0.035 C 
ATOM      3  C10 ZIN A   1      32.699   5.002  30.751  0.00  0.00     0.032 C 
ATOM      4  C11 ZIN A   1      33.537   3.840  31.289  0.00  0.00     0.076 C 
ATOM      5  C12 ZIN A   1      33.217   3.620  32.708  0.00  0.00     0.074 C 
ATOM      6  N13 ZIN A   1      32.970   3.450  33.804  0.00  0.00    -0.196 NA
ATOM      7  C21 ZIN A   1      33.221   2.572  30.492  0.00  0.00     0.032 C 
ATOM      8  C22 ZIN A   1      31.735   2.238  30.634  0.00  0.00     0.035 C 
ENDROOT
BRANCH   4   9
ATOM      9  C14 ZIN A   1      35.001   4.169  31.148  0.00  0.00    -0.035 A 
ATOM     10  C20 ZIN A   1      35.533   5.252  31.824  0.00  0.00     0.012 A 
ATOM     11  C19 ZIN A   1      36.876   5.553  31.700  0.00  0.00     0.043 A 
ATOM     12  C17 ZIN A   1      37.686   4.777  30.889  0.00  0.00     0.116 A 
ATOM     13  C16 ZIN A   1      37.151   3.697  30.208  0.00  0.00     0.043 A 
ATOM     14  F18 ZIN A   1      38.998   5.074  30.762  0.00  0.00    -0.206 F 
ATOM     15  C15 ZIN A   1      35.809   3.395  30.337  0.00  0.00     0.012 A 
ENDBRANCH   4   9
BRANCH   1  16
ATOM     16  N5  ZIN A   1      29.470   3.079  30.233  0.00  0.00    -0.066 N 
ATOM     17  C4  ZIN A   1      29.098   2.074  29.229  0.00  0.00     0.241 C 
ATOM     18  C2  ZIN A   1      27.596   1.794  29.315  0.00  0.00     0.031 C 
ATOM     19  C1  ZIN A   1      27.211   0.745  28.270  0.00  0.00     0.013 C 
ATOM     20  C25 ZIN A   1      27.258   1.270  30.713  0.00  0.00     0.082 C 
ATOM     21  C24 ZIN A   1      27.719   2.293  31.756  0.00  0.00     0.053 C 
ATOM     22  C23 ZIN A   1      29.217   2.554  31.580  0.00  0.00     0.237 C 
ATOM     23  H6  ZIN A   1      28.923   3.914  30.090  0.00  0.00     0.280 HD
BRANCH  20  24
ATOM     24  C26 ZIN A   1      25.769   1.067  30.832  0.00  0.00     0.187 C 
ATOM     25  O27 ZIN A   1      25.293  -0.048  30.707  0.00  0.00    -0.647 OA
ATOM     26  O28 ZIN A   1      25.040   2.020  31.053  0.00  0.00    -0.647 OA
ENDBRANCH  20  24
BRANCH  20  27
ATOM     27  C29 ZIN A   1      27.967  -0.040  30.945  0.00  0.00    -0.039 A 
ATOM     28  C34 ZIN A   1      28.843  -0.528  29.995  0.00  0.00     0.008 A 
ATOM     29  C33 ZIN A   1      29.497  -1.727  30.209  0.00  0.00     0.001 A 
ATOM     30  C32 ZIN A   1      29.267  -2.441  31.370  0.00  0.00     0.000 A 
ATOM     31  C31 ZIN A   1      28.387  -1.955  32.318  0.00  0.00     0.001 A 
ATOM     32  C30 ZIN A   1      27.736  -0.754  32.106  0.00  0.00     0.008 A 
ENDBRANCH  20  27
ENDBRANCH   1  16
TORSDOF 4
ENDMDL
MODEL 62
REMARK CAVERDOCK RESULT:      -4.3      0.000      0.000
REMARK CAVERDOCK CONSTRAINTS:       0.1      0.0      0.0      0.0
REMARK CAVERDOCK TUNNEL: 61     -4.3      2.5     62.3
REMARK  4 active torsions:
REMARK  status: ('A' for Active; 'I' for Inactive)
REMARK    1  A    between atoms: N5_4  and  C7_6 
REMARK    2  A    between atoms: C11_9  and  C14_12 
REMARK    3  A    between atoms: C25_23  and  C26_24 
REMARK    4  A    between atoms: C25_23  and  C29_27 
ROOT
ATOM      1  C7  ZIN A   1      30.801   3.351  30.110  0.00  0.00     0.188 C 
ATOM      2  C9  ZIN A   1      31.095   4.614  30.924  0.00  0.00     0.035 C 
ATOM      3  C10 ZIN A   1      32.574   4.979  30.780  0.00  0.00     0.032 C 
ATOM      4  C11 ZIN A   1      33.437   3.826  31.298  0.00  0.00     0.076 C 
ATOM      5  C12 ZIN A   1      33.128   3.579  32.715  0.00  0.00     0.074 C 
ATOM      6  N13 ZIN A   1      32.889   3.390  33.810  0.00  0.00    -0.196 NA
ATOM      7  C21 ZIN A   1      33.142   2.564  30.484  0.00  0.00     0.032 C 
ATOM      8  C22 ZIN A   1      31.664   2.199  30.628  0.00  0.00     0.035 C 
ENDROOT
BRANCH   4   9
ATOM      9  C14 ZIN A   1      34.893   4.187  31.155  0.00  0.00    -0.035 A 
ATOM     10  C20 ZIN A   1      35.398   5.294  31.812  0.00  0.00     0.012 A 
ATOM     11  C19 ZIN A   1      36.734   5.623  31.687  0.00  0.00     0.043 A 
ATOM     12  C17 ZIN A   1      37.565   4.850  30.893  0.00  0.00     0.116 A 
ATOM     13  C16 ZIN A   1      37.057   3.746  30.232  0.00  0.00     0.043 A 
ATOM     14  F18 ZIN A   1      38.870   5.175  30.766  0.00  0.00    -0.206 F 
ATOM     15  C15 ZIN A   1      35.722   3.415  30.363  0.00  0.00     0.012 A 
ENDBRANCH   4   9
BRANCH   1  16
ATOM     16  N5  ZIN A   1      29.381   3.000  30.248  0.00  0.00    -0.066 N 
ATOM     17  C4  ZIN A   1      29.035   1.969  29.261  0.00  0.00     0.241 C 
ATOM     18  C2  ZIN A   1      27.539   1.657  29.348  0.00  0.00     0.031 C 
ATOM     19  C1  ZIN A   1      27.182   0.582  28.320  0.00  0.00     0.013 C 
ATOM     20  C25 ZIN A   1      27.209   1.150  30.754  0.00  0.00     0.082 C 
ATOM     21  C24 ZIN A   1      27.643   2.201  31.780  0.00  0.00     0.053 C 
ATOM     22  C23 ZIN A   1      29.135   2.493  31.604  0.00  0.00     0.237 C 
ATOM     23  H6  ZIN A   1      28.815   3.820  30.090  0.00  0.00     0.280 HD
BRANCH  20  24
ATOM     24  C26 ZIN A   1      25.725   0.915  30.872  0.00  0.00     0.187 C 
ATOM     25  O27 ZIN A   1      24.965   1.861  30.995  0.00  0.00    -0.647 OA
ATOM     26  O28 ZIN A   1      25.284  -0.221  30.843  0.00  0.00    -0.647 OA
ENDBRANCH  20  24
BRANCH  20  27
ATOM     27  C29 ZIN A   1      27.947  -0.139  31.011  0.00  0.00    -0.039 A 
ATOM     28  C34 ZIN A   1      27.746  -0.826  32.193  0.00  0.00     0.008 A 
ATOM     29  C33 ZIN A   1      28.419  -2.010  32.427  0.00  0.00     0.001 A 
ATOM     30  C32 ZIN A   1      29.299  -2.503  31.482  0.00  0.00     0.000 A 
ATOM     31  C31 ZIN A   1      29.504  -1.813  30.301  0.00  0.00     0.001 A 
ATOM     32  C30 ZIN A   1      28.827  -0.631  30.066  0.00  0.00     0.008 A 
ENDBRANCH  20  27
ENDBRANCH   1  16
TORSDOF 4
ENDMDL
MODEL 63
REMARK CAVERDOCK RESULT:      -4.3      0.000      0.000
REMARK CAVERDOCK CONSTRAINTS:       0.0      0.0      0.0      0.0
REMARK CAVERDOCK TUNNEL: 62     -4.3      2.6     63.1
REMARK  4 active torsions:
REMARK  status: ('A' for Active; 'I' for Inactive)
REMARK    1  A    between atoms: N5_4  and  C7_6 
REMARK    2  A    between atoms: C11_9  and  C14_12 
REMARK    3  A    between atoms: C25_23  and  C26_24 
REMARK    4  A    between atoms: C25_23  and  C29_27 
ROOT
ATOM      1  C7  ZIN A   1      30.638   3.271  30.059  0.00  0.00     0.188 C 
ATOM      2  C9  ZIN A   1      30.929   4.534  30.873  0.00  0.00     0.035 C 
ATOM      3  C10 ZIN A   1      32.406   4.905  30.726  0.00  0.00     0.032 C 
ATOM      4  C11 ZIN A   1      33.275   3.755  31.239  0.00  0.00     0.076 C 
ATOM      5  C12 ZIN A   1      32.971   3.505  32.657  0.00  0.00     0.074 C 
ATOM      6  N13 ZIN A   1      32.737   3.312  33.752  0.00  0.00    -0.196 NA
ATOM      7  C21 ZIN A   1      32.983   2.493  30.424  0.00  0.00     0.032 C 
ATOM      8  C22 ZIN A   1      31.506   2.122  30.571  0.00  0.00     0.035 C 
ENDROOT
BRANCH   4   9
ATOM      9  C14 ZIN A   1      34.730   4.121  31.093  0.00  0.00    -0.035 A 
ATOM     10  C20 ZIN A   1      35.549   3.378  30.263  0.00  0.00     0.012 A 
ATOM     11  C19 ZIN A   1      36.882   3.715  30.125  0.00  0.00     0.043 A 
ATOM     12  C17 ZIN A   1      37.399   4.791  30.826  0.00  0.00     0.116 A 
ATOM     13  C16 ZIN A   1      36.580   5.531  31.660  0.00  0.00     0.043 A 
ATOM     14  F18 ZIN A   1      38.703   5.118  30.695  0.00  0.00    -0.206 F 
ATOM     15  C15 ZIN A   1      35.246   5.195  31.793  0.00  0.00     0.012 A 
ENDBRANCH   4   9
BRANCH   1  16
ATOM     16  N5  ZIN A   1      29.219   2.915  30.201  0.00  0.00    -0.066 N 
ATOM     17  C4  ZIN A   1      28.875   1.882  29.215  0.00  0.00     0.241 C 
ATOM     18  C2  ZIN A   1      27.381   1.564  29.305  0.00  0.00     0.031 C 
ATOM     19  C1  ZIN A   1      27.025   0.487  28.279  0.00  0.00     0.013 C 
ATOM     20  C25 ZIN A   1      27.056   1.056  30.713  0.00  0.00     0.082 C 
ATOM     21  C24 ZIN A   1      27.489   2.109  31.737  0.00  0.00     0.053 C 
ATOM     22  C23 ZIN A   1      28.979   2.407  31.557  0.00  0.00     0.237 C 
ATOM     23  H6  ZIN A   1      28.650   3.732  30.043  0.00  0.00     0.280 HD
BRANCH  20  24
ATOM     24  C26 ZIN A   1      25.573   0.815  30.834  0.00  0.00     0.187 C 
ATOM     25  O27 ZIN A   1      25.132  -0.319  30.768  0.00  0.00    -0.647 OA
ATOM     26  O28 ZIN A   1      24.815   1.756  31.000  0.00  0.00    -0.647 OA
ENDBRANCH  20  24
BRANCH  20  27
ATOM     27  C29 ZIN A   1      27.800  -0.230  30.968  0.00  0.00    -0.039 A 
ATOM     28  C34 ZIN A   1      28.513  -0.829  29.947  0.00  0.00     0.008 A 
ATOM     29  C33 ZIN A   1      29.198  -2.006  30.181  0.00  0.00     0.001 A 
ATOM     30  C32 ZIN A   1      29.164  -2.588  31.435  0.00  0.00     0.000 A 
ATOM     31  C31 ZIN A   1      28.446  -1.991  32.455  0.00  0.00     0.001 A 
ATOM     32  C30 ZIN A   1      27.764  -0.812  32.221  0.00  0.00     0.008 A 
ENDBRANCH  20  27
ENDBRANCH   1  16
TORSDOF 4
ENDMDL
MODEL 64
REMARK CAVERDOCK RESULT:      -4.2      0.000      0.000
REMARK CAVERDOCK CONSTRAINTS:       0.0      0.0      0.0      0.0
REMARK CAVERDOCK TUNNEL: 63     -4.2      2.6     64.3
REMARK  4 active torsions:
REMARK  status: ('A' for Active; 'I' for Inactive)
REMARK    1  A    between atoms: N5_4  and  C7_6 
REMARK    2  A    between atoms: C11_9  and  C14_12 
REMARK    3  A    between atoms: C25_23  and  C26_24 
REMARK    4  A    between atoms: C25_23  and  C29_27 
ROOT
ATOM      1  C7  ZIN A   1      30.536   3.176  30.033  0.00  0.00     0.188 C 
ATOM      2  C9  ZIN A   1      30.801   4.456  30.829  0.00  0.00     0.035 C 
ATOM      3  C10 ZIN A   1      32.272   4.850  30.685  0.00  0.00     0.032 C 
ATOM      4  C11 ZIN A   1      33.157   3.723  31.222  0.00  0.00     0.076 C 
ATOM      5  C12 ZIN A   1      32.848   3.490  32.642  0.00  0.00     0.074 C 
ATOM      6  N13 ZIN A   1      32.609   3.311  33.738  0.00  0.00    -0.196 NA
ATOM      7  C21 ZIN A   1      32.891   2.443  30.426  0.00  0.00     0.032 C 
ATOM      8  C22 ZIN A   1      31.420   2.050  30.569  0.00  0.00     0.035 C 
ENDROOT
BRANCH   4   9
ATOM      9  C14 ZIN A   1      34.606   4.112  31.079  0.00  0.00    -0.035 A 
ATOM     10  C20 ZIN A   1      35.102   5.195  31.781  0.00  0.00     0.012 A 
ATOM     11  C19 ZIN A   1      36.432   5.550  31.655  0.00  0.00     0.043 A 
ATOM     12  C17 ZIN A   1      37.264   4.827  30.817  0.00  0.00     0.116 A 
ATOM     13  C16 ZIN A   1      36.765   3.747  30.111  0.00  0.00     0.043 A 
ATOM     14  F18 ZIN A   1      38.562   5.178  30.689  0.00  0.00    -0.206 F 
ATOM     15  C15 ZIN A   1      35.436   3.390  30.242  0.00  0.00     0.012 A 
ENDBRANCH   4   9
BRANCH   1  16
ATOM     16  N5  ZIN A   1      29.123   2.797  30.171  0.00  0.00    -0.066 N 
ATOM     17  C4  ZIN A   1      28.800   1.753  29.191  0.00  0.00     0.241 C 
ATOM     18  C2  ZIN A   1      27.310   1.411  29.278  0.00  0.00     0.031 C 
ATOM     19  C1  ZIN A   1      26.976   0.321  28.258  0.00  0.00     0.013 C 
ATOM     20  C25 ZIN A   1      26.988   0.908  30.688  0.00  0.00     0.082 C 
ATOM     21  C24 ZIN A   1      27.399   1.975  31.706  0.00  0.00     0.053 C 
ATOM     22  C23 ZIN A   1      28.885   2.296  31.530  0.00  0.00     0.237 C 
ATOM     23  H6  ZIN A   1      28.541   3.605  30.005  0.00  0.00     0.280 HD
BRANCH  20  24
ATOM     24  C26 ZIN A   1      25.508   0.644  30.805  0.00  0.00     0.187 C 
ATOM     25  O27 ZIN A   1      24.741   1.564  31.034  0.00  0.00    -0.647 OA
ATOM     26  O28 ZIN A   1      25.079  -0.489  30.668  0.00  0.00    -0.647 OA
ENDBRANCH  20  24
BRANCH  20  27
ATOM     27  C29 ZIN A   1      27.751  -0.364  30.955  0.00  0.00    -0.039 A 
ATOM     28  C34 ZIN A   1      28.465  -0.968  29.937  0.00  0.00     0.008 A 
ATOM     29  C33 ZIN A   1      29.168  -2.132  30.183  0.00  0.00     0.001 A 
ATOM     30  C32 ZIN A   1      29.151  -2.696  31.445  0.00  0.00     0.000 A 
ATOM     31  C31 ZIN A   1      28.432  -2.095  32.462  0.00  0.00     0.001 A 
ATOM     32  C30 ZIN A   1      27.732  -0.929  32.216  0.00  0.00     0.008 A 
ENDBRANCH  20  27
ENDBRANCH   1  16
TORSDOF 4
ENDMDL
MODEL 65
REMARK CAVERDOCK RESULT:      -3.9      0.000      0.000
REMARK CAVERDOCK CONSTRAINTS:       0.0      0.0      0.0      0.0
REMARK CAVERDOCK TUNNEL: 64     -3.9      2.7     65.3
REMARK  4 active torsions:
REMARK  status: ('A' for Active; 'I' for Inactive)
REMARK    1  A    between atoms: N5_4  and  C7_6 
REMARK    2  A    between atoms: C11_9  and  C14_12 
REMARK    3  A    between atoms: C25_23  and  C26_24 
REMARK    4  A    between atoms: C25_23  and  C29_27 
ROOT
ATOM      1  C7  ZIN A   1      30.465   3.062  30.033  0.00  0.00     0.188 C 
ATOM      2  C9  ZIN A   1      30.707   4.363  30.802  0.00  0.00     0.035 C 
ATOM      3  C10 ZIN A   1      32.171   4.779  30.651  0.00  0.00     0.032 C 
ATOM      4  C11 ZIN A   1      33.074   3.679  31.213  0.00  0.00     0.076 C 
ATOM      5  C12 ZIN A   1      32.767   3.472  32.637  0.00  0.00     0.074 C 
ATOM      6  N13 ZIN A   1      32.530   3.312  33.737  0.00  0.00    -0.196 NA
ATOM      7  C21 ZIN A   1      32.832   2.378  30.444  0.00  0.00     0.032 C 
ATOM      8  C22 ZIN A   1      31.368   1.963  30.595  0.00  0.00     0.035 C 
ENDROOT
BRANCH   4   9
ATOM      9  C14 ZIN A   1      34.517   4.090  31.064  0.00  0.00    -0.035 A 
ATOM     10  C20 ZIN A   1      35.005   5.170  31.776  0.00  0.00     0.012 A 
ATOM     11  C19 ZIN A   1      36.328   5.545  31.643  0.00  0.00     0.043 A 
ATOM     12  C17 ZIN A   1      37.163   4.845  30.788  0.00  0.00     0.116 A 
ATOM     13  C16 ZIN A   1      36.672   3.768  30.072  0.00  0.00     0.043 A 
ATOM     14  F18 ZIN A   1      38.455   5.214  30.654  0.00  0.00    -0.206 F 
ATOM     15  C15 ZIN A   1      35.349   3.391  30.209  0.00  0.00     0.012 A 
ENDBRANCH   4   9
BRANCH   1  16
ATOM     16  N5  ZIN A   1      29.058   2.662  30.178  0.00  0.00    -0.066 N 
ATOM     17  C4  ZIN A   1      28.731   1.653  29.163  0.00  0.00     0.241 C 
ATOM     18  C2  ZIN A   1      27.247   1.291  29.259  0.00  0.00     0.031 C 
ATOM     19  C1  ZIN A   1      26.908   0.239  28.202  0.00  0.00     0.013 C 
ATOM     20  C25 ZIN A   1      26.952   0.730  30.652  0.00  0.00     0.082 C 
ATOM     21  C24 ZIN A   1      27.368   1.760  31.706  0.00  0.00     0.053 C 
ATOM     22  C23 ZIN A   1      28.847   2.105  31.520  0.00  0.00     0.237 C 
ATOM     23  H6  ZIN A   1      28.465   3.469  30.054  0.00  0.00     0.280 HD
BRANCH  20  24
ATOM     24  C26 ZIN A   1      25.477   0.445  30.782  0.00  0.00     0.187 C 
ATOM     25  O27 ZIN A   1      25.066  -0.698  30.682  0.00  0.00    -0.647 OA
ATOM     26  O28 ZIN A   1      24.696   1.359  30.987  0.00  0.00    -0.647 OA
ENDBRANCH  20  24
BRANCH  20  27
ATOM     27  C29 ZIN A   1      27.733  -0.543  30.857  0.00  0.00    -0.039 A 
ATOM     28  C34 ZIN A   1      28.421  -1.108  29.801  0.00  0.00     0.008 A 
ATOM     29  C33 ZIN A   1      29.141  -2.273  29.989  0.00  0.00     0.001 A 
ATOM     30  C32 ZIN A   1      29.165  -2.877  31.232  0.00  0.00     0.000 A 
ATOM     31  C31 ZIN A   1      28.472  -2.315  32.288  0.00  0.00     0.001 A 
ATOM     32  C30 ZIN A   1      27.756  -1.147  32.100  0.00  0.00     0.008 A 
ENDBRANCH  20  27
ENDBRANCH   1  16
TORSDOF 4
ENDMDL
MODEL 66
REMARK CAVERDOCK RESULT:      -3.5      0.000      0.000
REMARK CAVERDOCK CONSTRAINTS:       0.0      0.0      0.0      0.0
REMARK CAVERDOCK TUNNEL: 65     -3.5      2.6     66.1
REMARK  4 active torsions:
REMARK  status: ('A' for Active; 'I' for Inactive)
REMARK    1  A    between atoms: N5_4  and  C7_6 
REMARK    2  A    between atoms: C11_9  and  C14_12 
REMARK    3  A    between atoms: C25_23  and  C26_24 
REMARK    4  A    between atoms: C25_23  and  C29_27 
ROOT
ATOM      1  C7  ZIN A   1      30.361   2.932  30.060  0.00  0.00     0.188 C 
ATOM      2  C9  ZIN A   1      30.576   4.250  30.808  0.00  0.00     0.035 C 
ATOM      3  C10 ZIN A   1      32.032   4.694  30.649  0.00  0.00     0.032 C 
ATOM      4  C11 ZIN A   1      32.958   3.622  31.228  0.00  0.00     0.076 C 
ATOM      5  C12 ZIN A   1      32.656   3.431  32.655  0.00  0.00     0.074 C 
ATOM      6  N13 ZIN A   1      32.423   3.285  33.758  0.00  0.00    -0.196 NA
ATOM      7  C21 ZIN A   1      32.742   2.304  30.480  0.00  0.00     0.032 C 
ATOM      8  C22 ZIN A   1      31.287   1.861  30.639  0.00  0.00     0.035 C 
ENDROOT
BRANCH   4   9
ATOM      9  C14 ZIN A   1      34.391   4.060  31.071  0.00  0.00    -0.035 A 
ATOM     10  C20 ZIN A   1      35.238   3.361  30.230  0.00  0.00     0.012 A 
ATOM     11  C19 ZIN A   1      36.552   3.764  30.081  0.00  0.00     0.043 A 
ATOM     12  C17 ZIN A   1      37.023   4.860  30.783  0.00  0.00     0.116 A 
ATOM     13  C16 ZIN A   1      36.176   5.555  31.629  0.00  0.00     0.043 A 
ATOM     14  F18 ZIN A   1      38.308   5.251  30.643  0.00  0.00    -0.206 F 
ATOM     15  C15 ZIN A   1      34.861   5.154  31.773  0.00  0.00     0.012 A 
ENDBRANCH   4   9
BRANCH   1  16
ATOM     16  N5  ZIN A   1      28.963   2.506  30.213  0.00  0.00    -0.066 N 
ATOM     17  C4  ZIN A   1      28.659   1.467  29.221  0.00  0.00     0.241 C 
ATOM     18  C2  ZIN A   1      27.183   1.075  29.324  0.00  0.00     0.031 C 
ATOM     19  C1  ZIN A   1      26.869  -0.009  28.291  0.00  0.00     0.013 C 
ATOM     20  C25 ZIN A   1      26.898   0.540  30.730  0.00  0.00     0.082 C 
ATOM     21  C24 ZIN A   1      27.290   1.604  31.759  0.00  0.00     0.053 C 
ATOM     22  C23 ZIN A   1      28.762   1.976  31.567  0.00  0.00     0.237 C 
ATOM     23  H6  ZIN A   1      28.353   3.296  30.068  0.00  0.00     0.280 HD
BRANCH  20  24
ATOM     24  C26 ZIN A   1      25.429   0.227  30.864  0.00  0.00     0.187 C 
ATOM     25  O27 ZIN A   1      24.637   1.118  31.117  0.00  0.00    -0.647 OA
ATOM     26  O28 ZIN A   1      25.035  -0.918  30.717  0.00  0.00    -0.647 OA
ENDBRANCH  20  24
BRANCH  20  27
ATOM     27  C29 ZIN A   1      27.705  -0.710  30.966  0.00  0.00    -0.039 A 
ATOM     28  C34 ZIN A   1      27.708  -1.305  32.213  0.00  0.00     0.008 A 
ATOM     29  C33 ZIN A   1      28.445  -2.454  32.429  0.00  0.00     0.001 A 
ATOM     30  C32 ZIN A   1      29.186  -3.003  31.400  0.00  0.00     0.000 A 
ATOM     31  C31 ZIN A   1      29.187  -2.406  30.153  0.00  0.00     0.001 A 
ATOM     32  C30 ZIN A   1      28.447  -1.259  29.936  0.00  0.00     0.008 A 
ENDBRANCH  20  27
ENDBRANCH   1  16
TORSDOF 4
ENDMDL
MODEL 67
REMARK CAVERDOCK RESULT:      -3.1      0.000      0.000
REMARK CAVERDOCK CONSTRAINTS:       0.1      0.0      0.0      0.0
REMARK CAVERDOCK TUNNEL: 66     -3.1      2.7     67.3
REMARK  4 active torsions:
REMARK  status: ('A' for Active; 'I' for Inactive)
REMARK    1  A    between atoms: N5_4  and  C7_6 
REMARK    2  A    between atoms: C11_9  and  C14_12 
REMARK    3  A    between atoms: C25_23  and  C26_24 
REMARK    4  A    between atoms: C25_23  and  C29_27 
ROOT
ATOM      1  C7  ZIN A   1      30.285   2.796  30.135  0.00  0.00     0.188 C 
ATOM      2  C9  ZIN A   1      30.479   4.123  30.872  0.00  0.00     0.035 C 
ATOM      3  C10 ZIN A   1      31.923   4.597  30.696  0.00  0.00     0.032 C 
ATOM      4  C11 ZIN A   1      32.877   3.549  31.272  0.00  0.00     0.076 C 
ATOM      5  C12 ZIN A   1      32.594   3.360  32.704  0.00  0.00     0.074 C 
ATOM      6  N13 ZIN A   1      32.374   3.215  33.809  0.00  0.00    -0.196 NA
ATOM      7  C21 ZIN A   1      32.683   2.222  30.535  0.00  0.00     0.032 C 
ATOM      8  C22 ZIN A   1      31.239   1.749  30.710  0.00  0.00     0.035 C 
ENDROOT
BRANCH   4   9
ATOM      9  C14 ZIN A   1      34.300   4.016  31.098  0.00  0.00    -0.035 A 
ATOM     10  C20 ZIN A   1      34.778   5.070  31.855  0.00  0.00     0.012 A 
ATOM     11  C19 ZIN A   1      36.083   5.497  31.700  0.00  0.00     0.043 A 
ATOM     12  C17 ZIN A   1      36.908   4.875  30.778  0.00  0.00     0.116 A 
ATOM     13  C16 ZIN A   1      36.427   3.825  30.017  0.00  0.00     0.043 A 
ATOM     14  F18 ZIN A   1      38.182   5.296  30.622  0.00  0.00    -0.206 F 
ATOM     15  C15 ZIN A   1      35.123   3.396  30.177  0.00  0.00     0.012 A 
ENDBRANCH   4   9
BRANCH   1  16
ATOM     16  N5  ZIN A   1      28.898   2.341  30.304  0.00  0.00    -0.066 N 
ATOM     17  C4  ZIN A   1      28.570   1.374  29.249  0.00  0.00     0.241 C 
ATOM     18  C2  ZIN A   1      27.103   0.956  29.373  0.00  0.00     0.031 C 
ATOM     19  C1  ZIN A   1      26.764  -0.053  28.275  0.00  0.00     0.013 C 
ATOM     20  C25 ZIN A   1      26.874   0.315  30.745  0.00  0.00     0.082 C 
ATOM     21  C24 ZIN A   1      27.290   1.306  31.836  0.00  0.00     0.053 C 
ATOM     22  C23 ZIN A   1      28.750   1.710  31.621  0.00  0.00     0.237 C 
ATOM     23  H6  ZIN A   1      28.275   3.132  30.239  0.00  0.00     0.280 HD
BRANCH  20  24
ATOM     24  C26 ZIN A   1      25.414  -0.027  30.906  0.00  0.00     0.187 C 
ATOM     25  O27 ZIN A   1      25.004  -1.124  30.568  0.00  0.00    -0.647 OA
ATOM     26  O28 ZIN A   1      24.645   0.795  31.375  0.00  0.00    -0.647 OA
ENDBRANCH  20  24
BRANCH  20  27
ATOM     27  C29 ZIN A   1      27.703  -0.938  30.859  0.00  0.00    -0.039 A 
ATOM     28  C34 ZIN A   1      28.357  -1.437  29.749  0.00  0.00     0.008 A 
ATOM     29  C33 ZIN A   1      29.121  -2.584  29.854  0.00  0.00     0.001 A 
ATOM     30  C32 ZIN A   1      29.223  -3.237  31.069  0.00  0.00     0.000 A 
ATOM     31  C31 ZIN A   1      28.564  -2.741  32.178  0.00  0.00     0.001 A 
ATOM     32  C30 ZIN A   1      27.804  -1.591  32.073  0.00  0.00     0.008 A 
ENDBRANCH  20  27
ENDBRANCH   1  16
TORSDOF 4
ENDMDL
MODEL 68
REMARK CAVERDOCK RESULT:      -2.8      0.000      0.000
REMARK CAVERDOCK CONSTRAINTS:       0.0      0.0      0.0      0.0
REMARK CAVERDOCK TUNNEL: 67     -2.8      2.7     68.1
REMARK  4 active torsions:
REMARK  status: ('A' for Active; 'I' for Inactive)
REMARK    1  A    between atoms: N5_4  and  C7_6 
REMARK    2  A    between atoms: C11_9  and  C14_12 
REMARK    3  A    between atoms: C25_23  and  C26_24 
REMARK    4  A    between atoms: C25_23  and  C29_27 
ROOT
ATOM      1  C7  ZIN A   1      30.147   2.759  30.006  0.00  0.00     0.188 C 
ATOM      2  C9  ZIN A   1      30.325   4.071  30.775  0.00  0.00     0.035 C 
ATOM      3  C10 ZIN A   1      31.767   4.558  30.625  0.00  0.00     0.032 C 
ATOM      4  C11 ZIN A   1      32.723   3.503  31.187  0.00  0.00     0.076 C 
ATOM      5  C12 ZIN A   1      32.426   3.281  32.611  0.00  0.00     0.074 C 
ATOM      6  N13 ZIN A   1      32.197   3.110  33.710  0.00  0.00    -0.196 NA
ATOM      7  C21 ZIN A   1      32.545   2.193  30.418  0.00  0.00     0.032 C 
ATOM      8  C22 ZIN A   1      31.103   1.706  30.568  0.00  0.00     0.035 C 
ENDROOT
BRANCH   4   9
ATOM      9  C14 ZIN A   1      34.144   3.984  31.038  0.00  0.00    -0.035 A 
ATOM     10  C20 ZIN A   1      34.991   3.366  30.137  0.00  0.00     0.012 A 
ATOM     11  C19 ZIN A   1      36.292   3.808  29.995  0.00  0.00     0.043 A 
ATOM     12  C17 ZIN A   1      36.751   4.864  30.765  0.00  0.00     0.116 A 
ATOM     13  C16 ZIN A   1      35.904   5.478  31.671  0.00  0.00     0.043 A 
ATOM     14  F18 ZIN A   1      38.025   5.293  30.632  0.00  0.00    -0.206 F 
ATOM     15  C15 ZIN A   1      34.601   5.037  31.807  0.00  0.00     0.012 A 
ENDBRANCH   4   9
BRANCH   1  16
ATOM     16  N5  ZIN A   1      28.762   2.291  30.151  0.00  0.00    -0.066 N 
ATOM     17  C4  ZIN A   1      28.493   1.249  29.153  0.00  0.00     0.241 C 
ATOM     18  C2  ZIN A   1      27.028   0.813  29.247  0.00  0.00     0.031 C 
ATOM     19  C1  ZIN A   1      26.751  -0.274  28.208  0.00  0.00     0.013 C 
ATOM     20  C25 ZIN A   1      26.753   0.263  30.649  0.00  0.00     0.082 C 
ATOM     21  C24 ZIN A   1      27.110   1.333  31.686  0.00  0.00     0.053 C 
ATOM     22  C23 ZIN A   1      28.571   1.748  31.501  0.00  0.00     0.237 C 
ATOM     23  H6  ZIN A   1      28.130   3.064  30.008  0.00  0.00     0.280 HD
BRANCH  20  24
ATOM     24  C26 ZIN A   1      25.294  -0.094  30.775  0.00  0.00     0.187 C 
ATOM     25  O27 ZIN A   1      24.528   0.664  31.345  0.00  0.00    -0.647 OA
ATOM     26  O28 ZIN A   1      24.881  -1.141  30.306  0.00  0.00    -0.647 OA
ENDBRANCH  20  24
BRANCH  20  27
ATOM     27  C29 ZIN A   1      27.597  -0.964  30.882  0.00  0.00    -0.039 A 
ATOM     28  C34 ZIN A   1      28.412  -1.443  29.874  0.00  0.00     0.008 A 
ATOM     29  C33 ZIN A   1      29.189  -2.566  30.089  0.00  0.00     0.001 A 
ATOM     30  C32 ZIN A   1      29.143  -3.215  31.309  0.00  0.00     0.000 A 
ATOM     31  C31 ZIN A   1      28.324  -2.739  32.315  0.00  0.00     0.001 A 
ATOM     32  C30 ZIN A   1      27.550  -1.613  32.101  0.00  0.00     0.008 A 
ENDBRANCH  20  27
ENDBRANCH   1  16
TORSDOF 4
ENDMDL
MODEL 69
REMARK CAVERDOCK RESULT:      -2.2      0.000      0.000
REMARK CAVERDOCK CONSTRAINTS:       0.1      0.0      0.0      0.0
REMARK CAVERDOCK TUNNEL: 68     -2.2      2.8     69.2
REMARK  4 active torsions:
REMARK  status: ('A' for Active; 'I' for Inactive)
REMARK    1  A    between atoms: N5_4  and  C7_6 
REMARK    2  A    between atoms: C11_9  and  C14_12 
REMARK    3  A    between atoms: C25_23  and  C26_24 
REMARK    4  A    between atoms: C25_23  and  C29_27 
ROOT
ATOM      1  C7  ZIN A   1      30.000   2.715  29.945  0.00  0.00     0.188 C 
ATOM      2  C9  ZIN A   1      30.161   4.001  30.759  0.00  0.00     0.035 C 
ATOM      3  C10 ZIN A   1      31.600   4.506  30.634  0.00  0.00     0.032 C 
ATOM      4  C11 ZIN A   1      32.562   3.442  31.165  0.00  0.00     0.076 C 
ATOM      5  C12 ZIN A   1      32.260   3.168  32.579  0.00  0.00     0.074 C 
ATOM      6  N13 ZIN A   1      32.027   2.957  33.671  0.00  0.00    -0.196 NA
ATOM      7  C21 ZIN A   1      32.401   2.156  30.351  0.00  0.00     0.032 C 
ATOM      8  C22 ZIN A   1      30.962   1.652  30.476  0.00  0.00     0.035 C 
ENDROOT
BRANCH   4   9
ATOM      9  C14 ZIN A   1      33.979   3.940  31.041  0.00  0.00    -0.035 A 
ATOM     10  C20 ZIN A   1      34.825   3.387  30.097  0.00  0.00     0.012 A 
ATOM     11  C19 ZIN A   1      36.124   3.846  29.978  0.00  0.00     0.043 A 
ATOM     12  C17 ZIN A   1      36.580   4.852  30.813  0.00  0.00     0.116 A 
ATOM     13  C16 ZIN A   1      35.734   5.401  31.760  0.00  0.00     0.043 A 
ATOM     14  F18 ZIN A   1      37.851   5.297  30.701  0.00  0.00    -0.206 F 
ATOM     15  C15 ZIN A   1      34.435   4.944  31.874  0.00  0.00     0.012 A 
ENDBRANCH   4   9
BRANCH   1  16
ATOM     16  N5  ZIN A   1      28.618   2.230  30.066  0.00  0.00    -0.066 N 
ATOM     17  C4  ZIN A   1      28.374   1.197  29.052  0.00  0.00     0.241 C 
ATOM     18  C2  ZIN A   1      26.913   0.744  29.122  0.00  0.00     0.031 C 
ATOM     19  C1  ZIN A   1      26.661  -0.333  28.066  0.00  0.00     0.013 C 
ATOM     20  C25 ZIN A   1      26.627   0.173  30.513  0.00  0.00     0.082 C 
ATOM     21  C24 ZIN A   1      26.957   1.234  31.567  0.00  0.00     0.053 C 
ATOM     22  C23 ZIN A   1      28.416   1.669  31.407  0.00  0.00     0.237 C 
ATOM     23  H6  ZIN A   1      27.979   2.998  29.924  0.00  0.00     0.280 HD
BRANCH  20  24
ATOM     24  C26 ZIN A   1      25.170  -0.201  30.616  0.00  0.00     0.187 C 
ATOM     25  O27 ZIN A   1      24.335   0.655  30.850  0.00  0.00    -0.647 OA
ATOM     26  O28 ZIN A   1      24.828  -1.362  30.464  0.00  0.00    -0.647 OA
ENDBRANCH  20  24
BRANCH  20  27
ATOM     27  C29 ZIN A   1      27.481  -1.047  30.742  0.00  0.00    -0.039 A 
ATOM     28  C34 ZIN A   1      27.612  -1.568  32.016  0.00  0.00     0.008 A 
ATOM     29  C33 ZIN A   1      28.392  -2.690  32.226  0.00  0.00     0.001 A 
ATOM     30  C32 ZIN A   1      29.046  -3.285  31.164  0.00  0.00     0.000 A 
ATOM     31  C31 ZIN A   1      28.919  -2.761  29.891  0.00  0.00     0.001 A 
ATOM     32  C30 ZIN A   1      28.136  -1.642  29.680  0.00  0.00     0.008 A 
ENDBRANCH  20  27
ENDBRANCH   1  16
TORSDOF 4
ENDMDL
MODEL 70
REMARK CAVERDOCK RESULT:      -1.6      0.000      0.000
REMARK CAVERDOCK CONSTRAINTS:       0.1      0.0      0.0      0.0
REMARK CAVERDOCK TUNNEL: 69     -1.6      2.8     70.1
REMARK  4 active torsions:
REMARK  status: ('A' for Active; 'I' for Inactive)
REMARK    1  A    between atoms: N5_4  and  C7_6 
REMARK    2  A    between atoms: C11_9  and  C14_12 
REMARK    3  A    between atoms: C25_23  and  C26_24 
REMARK    4  A    between atoms: C25_23  and  C29_27 
ROOT
ATOM      1  C7  ZIN A   1      29.975   2.551  30.001  0.00  0.00     0.188 C 
ATOM      2  C9  ZIN A   1      30.126   3.873  30.757  0.00  0.00     0.035 C 
ATOM      3  C10 ZIN A   1      31.561   4.382  30.609  0.00  0.00     0.032 C 
ATOM      4  C11 ZIN A   1      32.532   3.350  31.186  0.00  0.00     0.076 C 
ATOM      5  C12 ZIN A   1      32.232   3.137  32.611  0.00  0.00     0.074 C 
ATOM      6  N13 ZIN A   1      32.000   2.973  33.711  0.00  0.00    -0.196 NA
ATOM      7  C21 ZIN A   1      32.379   2.028  30.429  0.00  0.00     0.032 C 
ATOM      8  C22 ZIN A   1      30.945   1.519  30.577  0.00  0.00     0.035 C 
ENDROOT
BRANCH   4   9
ATOM      9  C14 ZIN A   1      33.945   3.853  31.039  0.00  0.00    -0.035 A 
ATOM     10  C20 ZIN A   1      34.420   4.836  31.887  0.00  0.00     0.012 A 
ATOM     11  C19 ZIN A   1      35.717   5.295  31.756  0.00  0.00     0.043 A 
ATOM     12  C17 ZIN A   1      36.537   4.778  30.768  0.00  0.00     0.116 A 
ATOM     13  C16 ZIN A   1      36.059   3.798  29.916  0.00  0.00     0.043 A 
ATOM     14  F18 ZIN A   1      37.803   5.230  30.636  0.00  0.00    -0.206 F 
ATOM     15  C15 ZIN A   1      34.763   3.336  30.051  0.00  0.00     0.012 A 
ENDBRANCH   4   9
BRANCH   1  16
ATOM     16  N5  ZIN A   1      28.597   2.061  30.144  0.00  0.00    -0.066 N 
ATOM     17  C4  ZIN A   1      28.322   1.066  29.099  0.00  0.00     0.241 C 
ATOM     18  C2  ZIN A   1      26.864   0.610  29.195  0.00  0.00     0.031 C 
ATOM     19  C1  ZIN A   1      26.580  -0.427  28.108  0.00  0.00     0.013 C 
ATOM     20  C25 ZIN A   1      26.617  -0.011  30.572  0.00  0.00     0.082 C 
ATOM     21  C24 ZIN A   1      26.979   1.010  31.655  0.00  0.00     0.053 C 
ATOM     22  C23 ZIN A   1      28.433   1.450  31.468  0.00  0.00     0.237 C 
ATOM     23  H6  ZIN A   1      27.954   2.833  30.049  0.00  0.00     0.280 HD
BRANCH  20  24
ATOM     24  C26 ZIN A   1      25.164  -0.390  30.703  0.00  0.00     0.187 C 
ATOM     25  O27 ZIN A   1      24.336   0.459  30.985  0.00  0.00    -0.647 OA
ATOM     26  O28 ZIN A   1      24.818  -1.546  30.526  0.00  0.00    -0.647 OA
ENDBRANCH  20  24
BRANCH  20  27
ATOM     27  C29 ZIN A   1      27.476  -1.239  30.731  0.00  0.00    -0.039 A 
ATOM     28  C34 ZIN A   1      27.738  -1.741  31.992  0.00  0.00     0.008 A 
ATOM     29  C33 ZIN A   1      28.522  -2.869  32.139  0.00  0.00     0.001 A 
ATOM     30  C32 ZIN A   1      29.052  -3.491  31.024  0.00  0.00     0.000 A 
ATOM     31  C31 ZIN A   1      28.795  -2.987  29.763  0.00  0.00     0.001 A 
ATOM     32  C30 ZIN A   1      28.007  -1.861  29.616  0.00  0.00     0.008 A 
ENDBRANCH  20  27
ENDBRANCH   1  16
TORSDOF 4
ENDMDL
MODEL 71
REMARK CAVERDOCK RESULT:      -1.1      0.000      0.000
REMARK CAVERDOCK CONSTRAINTS:       0.0      0.0      0.0      0.0
REMARK CAVERDOCK TUNNEL: 70     -1.1      2.8     71.1
REMARK  4 active torsions:
REMARK  status: ('A' for Active; 'I' for Inactive)
REMARK    1  A    between atoms: N5_4  and  C7_6 
REMARK    2  A    between atoms: C11_9  and  C14_12 
REMARK    3  A    between atoms: C25_23  and  C26_24 
REMARK    4  A    between atoms: C25_23  and  C29_27 
ROOT
ATOM      1  C7  ZIN A   1      30.291   2.074  29.458  0.00  0.00     0.188 C 
ATOM      2  C9  ZIN A   1      30.096   3.425  30.150  0.00  0.00     0.035 C 
ATOM      3  C10 ZIN A   1      31.442   4.144  30.251  0.00  0.00     0.032 C 
ATOM      4  C11 ZIN A   1      32.417   3.290  31.064  0.00  0.00     0.076 C 
ATOM      5  C12 ZIN A   1      31.874   3.075  32.414  0.00  0.00     0.074 C 
ATOM      6  N13 ZIN A   1      31.454   2.909  33.457  0.00  0.00    -0.196 NA
ATOM      7  C21 ZIN A   1      32.612   1.940  30.371  0.00  0.00     0.032 C 
ATOM      8  C22 ZIN A   1      31.266   1.221  30.270  0.00  0.00     0.035 C 
ENDROOT
BRANCH   4   9
ATOM      9  C14 ZIN A   1      33.743   4.000  31.162  0.00  0.00    -0.035 A 
ATOM     10  C20 ZIN A   1      33.975   4.892  32.193  0.00  0.00     0.012 A 
ATOM     11  C19 ZIN A   1      35.192   5.540  32.287  0.00  0.00     0.043 A 
ATOM     12  C17 ZIN A   1      36.175   5.304  31.342  0.00  0.00     0.116 A 
ATOM     13  C16 ZIN A   1      35.941   4.415  30.307  0.00  0.00     0.043 A 
ATOM     14  F18 ZIN A   1      37.363   5.941  31.430  0.00  0.00    -0.206 F 
ATOM     15  C15 ZIN A   1      34.725   3.764  30.218  0.00  0.00     0.012 A 
ENDBRANCH   4   9
BRANCH   1  16
ATOM     16  N5  ZIN A   1      28.998   1.383  29.361  0.00  0.00    -0.066 N 
ATOM     17  C4  ZIN A   1      29.170  -0.028  29.731  0.00  0.00     0.241 C 
ATOM     18  C2  ZIN A   1      27.843  -0.770  29.557  0.00  0.00     0.031 C 
ATOM     19  C1  ZIN A   1      28.024  -2.238  29.944  0.00  0.00     0.013 C 
ATOM     20  C25 ZIN A   1      26.783  -0.130  30.457  0.00  0.00     0.082 C 
ATOM     21  C24 ZIN A   1      26.666   1.358  30.113  0.00  0.00     0.053 C 
ATOM     22  C23 ZIN A   1      28.036   2.021  30.268  0.00  0.00     0.237 C 
ATOM     23  H6  ZIN A   1      28.655   1.442  28.414  0.00  0.00     0.280 HD
BRANCH  20  24
ATOM     24  C26 ZIN A   1      25.453  -0.804  30.232  0.00  0.00     0.187 C 
ATOM     25  O27 ZIN A   1      25.065  -1.661  31.007  0.00  0.00    -0.647 OA
ATOM     26  O28 ZIN A   1      24.766  -0.492  29.274  0.00  0.00    -0.647 OA
ENDBRANCH  20  24
BRANCH  20  27
ATOM     27  C29 ZIN A   1      27.190  -0.283  31.900  0.00  0.00    -0.039 A 
ATOM     28  C34 ZIN A   1      27.399  -1.543  32.429  0.00  0.00     0.008 A 
ATOM     29  C33 ZIN A   1      27.777  -1.683  33.751  0.00  0.00     0.001 A 
ATOM     30  C32 ZIN A   1      27.936  -0.564  34.547  0.00  0.00     0.000 A 
ATOM     31  C31 ZIN A   1      27.721   0.695  34.019  0.00  0.00     0.001 A 
ATOM     32  C30 ZIN A   1      27.348   0.836  32.696  0.00  0.00     0.008 A 
ENDBRANCH  20  27
ENDBRANCH   1  16
TORSDOF 4
ENDMDL
MODEL 72
REMARK CAVERDOCK RESULT:      -1.1      0.000      0.000
REMARK CAVERDOCK CONSTRAINTS:       0.0      0.0      0.0      0.0
REMARK CAVERDOCK TUNNEL: 71     -1.1      2.9     72.7
REMARK  4 active torsions:
REMARK  status: ('A' for Active; 'I' for Inactive)
REMARK    1  A    between atoms: N5_4  and  C7_6 
REMARK    2  A    between atoms: C11_9  and  C14_12 
REMARK    3  A    between atoms: C25_23  and  C26_24 
REMARK    4  A    between atoms: C25_23  and  C29_27 
ROOT
ATOM      1  C7  ZIN A   1      30.206   2.021  29.456  0.00  0.00     0.188 C 
ATOM      2  C9  ZIN A   1      30.020   3.361  30.171  0.00  0.00     0.035 C 
ATOM      3  C10 ZIN A   1      31.367   4.082  30.260  0.00  0.00     0.032 C 
ATOM      4  C11 ZIN A   1      32.358   3.218  31.043  0.00  0.00     0.076 C 
ATOM      5  C12 ZIN A   1      31.837   2.982  32.399  0.00  0.00     0.074 C 
ATOM      6  N13 ZIN A   1      31.435   2.800  33.447  0.00  0.00    -0.196 NA
ATOM      7  C21 ZIN A   1      32.543   1.879  30.327  0.00  0.00     0.032 C 
ATOM      8  C22 ZIN A   1      31.197   1.158  30.238  0.00  0.00     0.035 C 
ENDROOT
BRANCH   4   9
ATOM      9  C14 ZIN A   1      33.684   3.929  31.130  0.00  0.00    -0.035 A 
ATOM     10  C20 ZIN A   1      33.911   4.846  32.140  0.00  0.00     0.012 A 
ATOM     11  C19 ZIN A   1      35.128   5.495  32.223  0.00  0.00     0.043 A 
ATOM     12  C17 ZIN A   1      36.116   5.235  31.288  0.00  0.00     0.116 A 
ATOM     13  C16 ZIN A   1      35.885   4.322  30.275  0.00  0.00     0.043 A 
ATOM     14  F18 ZIN A   1      37.304   5.874  31.366  0.00  0.00    -0.206 F 
ATOM     15  C15 ZIN A   1      34.669   3.670  30.196  0.00  0.00     0.012 A 
ENDBRANCH   4   9
BRANCH   1  16
ATOM     16  N5  ZIN A   1      28.913   1.329  29.370  0.00  0.00    -0.066 N 
ATOM     17  C4  ZIN A   1      29.096  -0.088  29.710  0.00  0.00     0.241 C 
ATOM     18  C2  ZIN A   1      27.767  -0.830  29.547  0.00  0.00     0.031 C 
ATOM     19  C1  ZIN A   1      27.959  -2.305  29.903  0.00  0.00     0.013 C 
ATOM     20  C25 ZIN A   1      26.723  -0.210  30.480  0.00  0.00     0.082 C 
ATOM     21  C24 ZIN A   1      26.596   1.284  30.167  0.00  0.00     0.053 C 
ATOM     22  C23 ZIN A   1      27.968   1.947  30.307  0.00  0.00     0.237 C 
ATOM     23  H6  ZIN A   1      28.553   1.405  28.431  0.00  0.00     0.280 HD
BRANCH  20  24
ATOM     24  C26 ZIN A   1      25.391  -0.884  30.267  0.00  0.00     0.187 C 
ATOM     25  O27 ZIN A   1      25.066  -1.827  30.967  0.00  0.00    -0.647 OA
ATOM     26  O28 ZIN A   1      24.639  -0.483  29.395  0.00  0.00    -0.647 OA
ENDBRANCH  20  24
BRANCH  20  27
ATOM     27  C29 ZIN A   1      27.158  -0.390  31.912  0.00  0.00    -0.039 A 
ATOM     28  C34 ZIN A   1      27.231   0.704  32.753  0.00  0.00     0.008 A 
ATOM     29  C33 ZIN A   1      27.626   0.540  34.067  0.00  0.00     0.001 A 
ATOM     30  C32 ZIN A   1      27.955  -0.718  34.538  0.00  0.00     0.000 A 
ATOM     31  C31 ZIN A   1      27.886  -1.811  33.695  0.00  0.00     0.001 A 
ATOM     32  C30 ZIN A   1      27.488  -1.647  32.381  0.00  0.00     0.008 A 
ENDBRANCH  20  27
ENDBRANCH   1  16
TORSDOF 4
ENDMDL
MODEL 73
REMARK CAVERDOCK RESULT:      -1.2      0.000      0.000
REMARK CAVERDOCK CONSTRAINTS:       0.0      0.0      0.0      0.0
REMARK CAVERDOCK TUNNEL: 72     -1.2      3.0     73.5
REMARK  4 active torsions:
REMARK  status: ('A' for Active; 'I' for Inactive)
REMARK    1  A    between atoms: N5_4  and  C7_6 
REMARK    2  A    between atoms: C11_9  and  C14_12 
REMARK    3  A    between atoms: C25_23  and  C26_24 
REMARK    4  A    between atoms: C25_23  and  C29_27 
ROOT
ATOM      1  C7  ZIN A   1      30.100   1.915  29.479  0.00  0.00     0.188 C 
ATOM      2  C9  ZIN A   1      29.893   3.265  30.171  0.00  0.00     0.035 C 
ATOM      3  C10 ZIN A   1      31.231   4.001  30.260  0.00  0.00     0.032 C 
ATOM      4  C11 ZIN A   1      32.223   3.162  31.067  0.00  0.00     0.076 C 
ATOM      5  C12 ZIN A   1      31.693   2.943  32.422  0.00  0.00     0.074 C 
ATOM      6  N13 ZIN A   1      31.283   2.774  33.468  0.00  0.00    -0.196 NA
ATOM      7  C21 ZIN A   1      32.430   1.812  30.376  0.00  0.00     0.032 C 
ATOM      8  C22 ZIN A   1      31.092   1.076  30.286  0.00  0.00     0.035 C 
ENDROOT
BRANCH   4   9
ATOM      9  C14 ZIN A   1      33.541   3.888  31.154  0.00  0.00    -0.035 A 
ATOM     10  C20 ZIN A   1      34.538   3.621  30.235  0.00  0.00     0.012 A 
ATOM     11  C19 ZIN A   1      35.746   4.290  30.310  0.00  0.00     0.043 A 
ATOM     12  C17 ZIN A   1      35.960   5.219  31.314  0.00  0.00     0.116 A 
ATOM     13  C16 ZIN A   1      34.962   5.481  32.237  0.00  0.00     0.043 A 
ATOM     14  F18 ZIN A   1      37.141   5.869  31.392  0.00  0.00    -0.206 F 
ATOM     15  C15 ZIN A   1      33.754   4.815  32.157  0.00  0.00     0.012 A 
ENDBRANCH   4   9
BRANCH   1  16
ATOM     16  N5  ZIN A   1      28.816   1.207  29.394  0.00  0.00    -0.066 N 
ATOM     17  C4  ZIN A   1      29.013  -0.205  29.745  0.00  0.00     0.241 C 
ATOM     18  C2  ZIN A   1      27.693  -0.964  29.581  0.00  0.00     0.031 C 
ATOM     19  C1  ZIN A   1      27.900  -2.434  29.949  0.00  0.00     0.013 C 
ATOM     20  C25 ZIN A   1      26.638  -0.349  30.505  0.00  0.00     0.082 C 
ATOM     21  C24 ZIN A   1      26.496   1.141  30.180  0.00  0.00     0.053 C 
ATOM     22  C23 ZIN A   1      27.859   1.822  30.322  0.00  0.00     0.237 C 
ATOM     23  H6  ZIN A   1      28.458   1.272  28.453  0.00  0.00     0.280 HD
BRANCH  20  24
ATOM     24  C26 ZIN A   1      25.315  -1.039  30.292  0.00  0.00     0.187 C 
ATOM     25  O27 ZIN A   1      25.036  -2.036  30.935  0.00  0.00    -0.647 OA
ATOM     26  O28 ZIN A   1      24.523  -0.599  29.475  0.00  0.00    -0.647 OA
ENDBRANCH  20  24
BRANCH  20  27
ATOM     27  C29 ZIN A   1      27.069  -0.513  31.940  0.00  0.00    -0.039 A 
ATOM     28  C34 ZIN A   1      27.310  -1.775  32.449  0.00  0.00     0.008 A 
ATOM     29  C33 ZIN A   1      27.709  -1.925  33.763  0.00  0.00     0.001 A 
ATOM     30  C32 ZIN A   1      27.858  -0.814  34.571  0.00  0.00     0.000 A 
ATOM     31  C31 ZIN A   1      27.611   0.448  34.064  0.00  0.00     0.001 A 
ATOM     32  C30 ZIN A   1      27.217   0.599  32.748  0.00  0.00     0.008 A 
ENDBRANCH  20  27
ENDBRANCH   1  16
TORSDOF 4
ENDMDL
MODEL 74
REMARK CAVERDOCK RESULT:      -1.3      0.000      0.000
REMARK CAVERDOCK CONSTRAINTS:       0.1      0.0      0.0      0.0
REMARK CAVERDOCK TUNNEL: 73     -1.3      3.0     74.5
REMARK  4 active torsions:
REMARK  status: ('A' for Active; 'I' for Inactive)
REMARK    1  A    between atoms: N5_4  and  C7_6 
REMARK    2  A    between atoms: C11_9  and  C14_12 
REMARK    3  A    between atoms: C25_23  and  C26_24 
REMARK    4  A    between atoms: C25_23  and  C29_27 
ROOT
ATOM      1  C7  ZIN A   1      30.622   1.233  30.882  0.00  0.00     0.188 C 
ATOM      2  C9  ZIN A   1      31.222   1.787  29.587  0.00  0.00     0.035 C 
ATOM      3  C10 ZIN A   1      32.574   2.436  29.890  0.00  0.00     0.032 C 
ATOM      4  C11 ZIN A   1      32.380   3.576  30.892  0.00  0.00     0.076 C 
ATOM      5  C12 ZIN A   1      31.470   4.582  30.321  0.00  0.00     0.074 C 
ATOM      6  N13 ZIN A   1      30.767   5.358  29.879  0.00  0.00    -0.196 NA
ATOM      7  C21 ZIN A   1      31.780   3.021  32.185  0.00  0.00     0.032 C 
ATOM      8  C22 ZIN A   1      30.429   2.372  31.883  0.00  0.00     0.035 C 
ENDROOT
BRANCH   4   9
ATOM      9  C14 ZIN A   1      33.712   4.215  31.189  0.00  0.00    -0.035 A 
ATOM     10  C20 ZIN A   1      33.889   4.931  32.358  0.00  0.00     0.012 A 
ATOM     11  C19 ZIN A   1      35.111   5.514  32.635  0.00  0.00     0.043 A 
ATOM     12  C17 ZIN A   1      36.156   5.388  31.735  0.00  0.00     0.116 A 
ATOM     13  C16 ZIN A   1      35.976   4.676  30.562  0.00  0.00     0.043 A 
ATOM     14  F18 ZIN A   1      37.349   5.962  32.002  0.00  0.00    -0.206 F 
ATOM     15  C15 ZIN A   1      34.755   4.090  30.290  0.00  0.00     0.012 A 
ENDBRANCH   4   9
BRANCH   1  16
ATOM     16  N5  ZIN A   1      29.324   0.609  30.592  0.00  0.00    -0.066 N 
ATOM     17  C4  ZIN A   1      29.400  -0.830  30.873  0.00  0.00     0.241 C 
ATOM     18  C2  ZIN A   1      28.074  -1.497  30.498  0.00  0.00     0.031 C 
ATOM     19  C1  ZIN A   1      28.155  -2.995  30.793  0.00  0.00     0.013 C 
ATOM     20  C25 ZIN A   1      26.943  -0.874  31.320  0.00  0.00     0.082 C 
ATOM     21  C24 ZIN A   1      26.922   0.638  31.077  0.00  0.00     0.053 C 
ATOM     22  C23 ZIN A   1      28.290   1.226  31.431  0.00  0.00     0.237 C 
ATOM     23  H6  ZIN A   1      29.094   0.750  29.619  0.00  0.00     0.280 HD
BRANCH  20  24
ATOM     24  C26 ZIN A   1      25.624  -1.469  30.900  0.00  0.00     0.187 C 
ATOM     25  O27 ZIN A   1      25.246  -2.520  31.389  0.00  0.00    -0.647 OA
ATOM     26  O28 ZIN A   1      24.935  -0.899  30.071  0.00  0.00    -0.647 OA
ENDBRANCH  20  24
BRANCH  20  27
ATOM     27  C29 ZIN A   1      27.178  -1.145  32.784  0.00  0.00    -0.039 A 
ATOM     28  C34 ZIN A   1      27.100  -0.112  33.699  0.00  0.00     0.008 A 
ATOM     29  C33 ZIN A   1      27.310  -0.361  35.042  0.00  0.00     0.001 A 
ATOM     30  C32 ZIN A   1      27.607  -1.642  35.469  0.00  0.00     0.000 A 
ATOM     31  C31 ZIN A   1      27.690  -2.674  34.553  0.00  0.00     0.001 A 
ATOM     32  C30 ZIN A   1      27.475  -2.426  33.211  0.00  0.00     0.008 A 
ENDBRANCH  20  27
ENDBRANCH   1  16
TORSDOF 4
ENDMDL
MODEL 75
REMARK CAVERDOCK RESULT:      -1.6      0.000      0.000
REMARK CAVERDOCK CONSTRAINTS:       0.1      0.0      0.0      0.0
REMARK CAVERDOCK TUNNEL: 74     -1.6      3.0     75.6
REMARK  4 active torsions:
REMARK  status: ('A' for Active; 'I' for Inactive)
REMARK    1  A    between atoms: N5_4  and  C7_6 
REMARK    2  A    between atoms: C11_9  and  C14_12 
REMARK    3  A    between atoms: C25_23  and  C26_24 
REMARK    4  A    between atoms: C25_23  and  C29_27 
ROOT
ATOM      1  C7  ZIN A   1      30.477   1.270  30.927  0.00  0.00     0.188 C 
ATOM      2  C9  ZIN A   1      31.122   1.700  29.607  0.00  0.00     0.035 C 
ATOM      3  C10 ZIN A   1      32.487   2.331  29.889  0.00  0.00     0.032 C 
ATOM      4  C11 ZIN A   1      32.308   3.553  30.792  0.00  0.00     0.076 C 
ATOM      5  C12 ZIN A   1      31.442   4.536  30.121  0.00  0.00     0.074 C 
ATOM      6  N13 ZIN A   1      30.774   5.295  29.603  0.00  0.00    -0.196 NA
ATOM      7  C21 ZIN A   1      31.663   3.122  32.111  0.00  0.00     0.032 C 
ATOM      8  C22 ZIN A   1      30.298   2.492  31.829  0.00  0.00     0.035 C 
ENDROOT
BRANCH   4   9
ATOM      9  C14 ZIN A   1      33.653   4.173  31.069  0.00  0.00    -0.035 A 
ATOM     10  C20 ZIN A   1      34.697   3.983  30.183  0.00  0.00     0.012 A 
ATOM     11  C19 ZIN A   1      35.930   4.554  30.434  0.00  0.00     0.043 A 
ATOM     12  C17 ZIN A   1      36.122   5.309  31.579  0.00  0.00     0.116 A 
ATOM     13  C16 ZIN A   1      35.078   5.494  32.468  0.00  0.00     0.043 A 
ATOM     14  F18 ZIN A   1      37.329   5.863  31.827  0.00  0.00    -0.206 F 
ATOM     15  C15 ZIN A   1      33.845   4.926  32.213  0.00  0.00     0.012 A 
ENDBRANCH   4   9
BRANCH   1  16
ATOM     16  N5  ZIN A   1      29.166   0.664  30.656  0.00  0.00    -0.066 N 
ATOM     17  C4  ZIN A   1      29.251  -0.789  30.850  0.00  0.00     0.241 C 
ATOM     18  C2  ZIN A   1      27.909  -1.433  30.493  0.00  0.00     0.031 C 
ATOM     19  C1  ZIN A   1      27.998  -2.946  30.697  0.00  0.00     0.013 C 
ATOM     20  C25 ZIN A   1      26.815  -0.859  31.398  0.00  0.00     0.082 C 
ATOM     21  C24 ZIN A   1      26.787   0.665  31.244  0.00  0.00     0.053 C 
ATOM     22  C23 ZIN A   1      28.170   1.232  31.574  0.00  0.00     0.237 C 
ATOM     23  H6  ZIN A   1      28.896   0.861  29.704  0.00  0.00     0.280 HD
BRANCH  20  24
ATOM     24  C26 ZIN A   1      25.478  -1.429  31.000  0.00  0.00     0.187 C 
ATOM     25  O27 ZIN A   1      24.730  -0.787  30.283  0.00  0.00    -0.647 OA
ATOM     26  O28 ZIN A   1      25.145  -2.533  31.396  0.00  0.00    -0.647 OA
ENDBRANCH  20  24
BRANCH  20  27
ATOM     27  C29 ZIN A   1      27.111  -1.215  32.832  0.00  0.00    -0.039 A 
ATOM     28  C34 ZIN A   1      27.453  -2.512  33.165  0.00  0.00     0.008 A 
ATOM     29  C33 ZIN A   1      27.728  -2.838  34.480  0.00  0.00     0.001 A 
ATOM     30  C32 ZIN A   1      27.652  -1.868  35.463  0.00  0.00     0.000 A 
ATOM     31  C31 ZIN A   1      27.305  -0.572  35.130  0.00  0.00     0.001 A 
ATOM     32  C30 ZIN A   1      27.034  -0.245  33.815  0.00  0.00     0.008 A 
ENDBRANCH  20  27
ENDBRANCH   1  16
TORSDOF 4
ENDMDL
MODEL 76
REMARK CAVERDOCK RESULT:      -2.0      0.000      0.000
REMARK CAVERDOCK CONSTRAINTS:       0.1      0.0      0.0      0.0
REMARK CAVERDOCK TUNNEL: 75     -2.0      3.0     76.5
REMARK  4 active torsions:
REMARK  status: ('A' for Active; 'I' for Inactive)
REMARK    1  A    between atoms: N5_4  and  C7_6 
REMARK    2  A    between atoms: C11_9  and  C14_12 
REMARK    3  A    between atoms: C25_23  and  C26_24 
REMARK    4  A    between atoms: C25_23  and  C29_27 
ROOT
ATOM      1  C7  ZIN A   1      30.477   1.188  30.824  0.00  0.00     0.188 C 
ATOM      2  C9  ZIN A   1      31.061   1.734  29.520  0.00  0.00     0.035 C 
ATOM      3  C10 ZIN A   1      32.428   2.361  29.798  0.00  0.00     0.032 C 
ATOM      4  C11 ZIN A   1      32.271   3.503  30.805  0.00  0.00     0.076 C 
ATOM      5  C12 ZIN A   1      31.367   4.524  30.252  0.00  0.00     0.074 C 
ATOM      6  N13 ZIN A   1      30.669   5.312  29.825  0.00  0.00    -0.196 NA
ATOM      7  C21 ZIN A   1      31.687   2.955  32.109  0.00  0.00     0.032 C 
ATOM      8  C22 ZIN A   1      30.320   2.328  31.831  0.00  0.00     0.035 C 
ENDROOT
BRANCH   4   9
ATOM      9  C14 ZIN A   1      33.619   4.119  31.078  0.00  0.00    -0.035 A 
ATOM     10  C20 ZIN A   1      34.660   3.925  30.189  0.00  0.00     0.012 A 
ATOM     11  C19 ZIN A   1      35.896   4.494  30.435  0.00  0.00     0.043 A 
ATOM     12  C17 ZIN A   1      36.094   5.248  31.580  0.00  0.00     0.116 A 
ATOM     13  C16 ZIN A   1      35.053   5.436  32.472  0.00  0.00     0.043 A 
ATOM     14  F18 ZIN A   1      37.302   5.799  31.824  0.00  0.00    -0.206 F 
ATOM     15  C15 ZIN A   1      33.817   4.871  32.221  0.00  0.00     0.012 A 
ENDBRANCH   4   9
BRANCH   1  16
ATOM     16  N5  ZIN A   1      29.163   0.586  30.558  0.00  0.00    -0.066 N 
ATOM     17  C4  ZIN A   1      29.241  -0.866  30.761  0.00  0.00     0.241 C 
ATOM     18  C2  ZIN A   1      27.896  -1.507  30.409  0.00  0.00     0.031 C 
ATOM     19  C1  ZIN A   1      27.980  -3.019  30.623  0.00  0.00     0.013 C 
ATOM     20  C25 ZIN A   1      26.805  -0.922  31.309  0.00  0.00     0.082 C 
ATOM     21  C24 ZIN A   1      26.784   0.600  31.146  0.00  0.00     0.053 C 
ATOM     22  C23 ZIN A   1      28.169   1.163  31.471  0.00  0.00     0.237 C 
ATOM     23  H6  ZIN A   1      28.893   0.777  29.604  0.00  0.00     0.280 HD
BRANCH  20  24
ATOM     24  C26 ZIN A   1      25.466  -1.490  30.915  0.00  0.00     0.187 C 
ATOM     25  O27 ZIN A   1      24.775  -0.909  30.096  0.00  0.00    -0.647 OA
ATOM     26  O28 ZIN A   1      25.074  -2.530  31.416  0.00  0.00    -0.647 OA
ENDBRANCH  20  24
BRANCH  20  27
ATOM     27  C29 ZIN A   1      27.099  -1.270  32.746  0.00  0.00    -0.039 A 
ATOM     28  C34 ZIN A   1      27.109  -0.278  33.708  0.00  0.00     0.008 A 
ATOM     29  C33 ZIN A   1      27.374  -0.596  35.027  0.00  0.00     0.001 A 
ATOM     30  C32 ZIN A   1      27.637  -1.906  35.381  0.00  0.00     0.000 A 
ATOM     31  C31 ZIN A   1      27.632  -2.898  34.418  0.00  0.00     0.001 A 
ATOM     32  C30 ZIN A   1      27.363  -2.579  33.100  0.00  0.00     0.008 A 
ENDBRANCH  20  27
ENDBRANCH   1  16
TORSDOF 4
ENDMDL
MODEL 77
REMARK CAVERDOCK RESULT:      -2.4      0.000      0.000
REMARK CAVERDOCK CONSTRAINTS:       0.1      0.0      0.0      0.0
REMARK CAVERDOCK TUNNEL: 76     -2.4      3.1     77.5
REMARK  4 active torsions:
REMARK  status: ('A' for Active; 'I' for Inactive)
REMARK    1  A    between atoms: N5_4  and  C7_6 
REMARK    2  A    between atoms: C11_9  and  C14_12 
REMARK    3  A    between atoms: C25_23  and  C26_24 
REMARK    4  A    between atoms: C25_23  and  C29_27 
ROOT
ATOM      1  C7  ZIN A   1      30.376   1.119  30.862  0.00  0.00     0.188 C 
ATOM      2  C9  ZIN A   1      30.961   1.673  29.561  0.00  0.00     0.035 C 
ATOM      3  C10 ZIN A   1      32.307   2.340  29.852  0.00  0.00     0.032 C 
ATOM      4  C11 ZIN A   1      32.105   3.484  30.849  0.00  0.00     0.076 C 
ATOM      5  C12 ZIN A   1      31.179   4.475  30.278  0.00  0.00     0.074 C 
ATOM      6  N13 ZIN A   1      30.465   5.241  29.836  0.00  0.00    -0.196 NA
ATOM      7  C21 ZIN A   1      31.519   2.929  32.149  0.00  0.00     0.032 C 
ATOM      8  C22 ZIN A   1      30.174   2.262  31.858  0.00  0.00     0.035 C 
ENDROOT
BRANCH   4   9
ATOM      9  C14 ZIN A   1      33.431   4.140  31.136  0.00  0.00    -0.035 A 
ATOM     10  C20 ZIN A   1      33.601   4.877  32.293  0.00  0.00     0.012 A 
ATOM     11  C19 ZIN A   1      34.818   5.475  32.560  0.00  0.00     0.043 A 
ATOM     12  C17 ZIN A   1      35.863   5.346  31.662  0.00  0.00     0.116 A 
ATOM     13  C16 ZIN A   1      35.690   4.613  30.501  0.00  0.00     0.043 A 
ATOM     14  F18 ZIN A   1      37.051   5.935  31.919  0.00  0.00    -0.206 F 
ATOM     15  C15 ZIN A   1      34.474   4.011  30.238  0.00  0.00     0.012 A 
ENDBRANCH   4   9
BRANCH   1  16
ATOM     16  N5  ZIN A   1      29.083   0.479  30.582  0.00  0.00    -0.066 N 
ATOM     17  C4  ZIN A   1      29.201  -0.970  30.792  0.00  0.00     0.241 C 
ATOM     18  C2  ZIN A   1      27.879  -1.650  30.426  0.00  0.00     0.031 C 
ATOM     19  C1  ZIN A   1      28.004  -3.159  30.647  0.00  0.00     0.013 C 
ATOM     20  C25 ZIN A   1      26.762  -1.094  31.312  0.00  0.00     0.082 C 
ATOM     21  C24 ZIN A   1      26.698   0.426  31.143  0.00  0.00     0.053 C 
ATOM     22  C23 ZIN A   1      28.063   1.030  31.482  0.00  0.00     0.237 C 
ATOM     23  H6  ZIN A   1      28.819   0.659  29.625  0.00  0.00     0.280 HD
BRANCH  20  24
ATOM     24  C26 ZIN A   1      25.443  -1.702  30.905  0.00  0.00     0.187 C 
ATOM     25  O27 ZIN A   1      24.743  -1.142  30.078  0.00  0.00    -0.647 OA
ATOM     26  O28 ZIN A   1      25.078  -2.754  31.402  0.00  0.00    -0.647 OA
ENDBRANCH  20  24
BRANCH  20  27
ATOM     27  C29 ZIN A   1      27.049  -1.429  32.754  0.00  0.00    -0.039 A 
ATOM     28  C34 ZIN A   1      27.151  -0.417  33.690  0.00  0.00     0.008 A 
ATOM     29  C33 ZIN A   1      27.410  -0.723  35.012  0.00  0.00     0.001 A 
ATOM     30  C32 ZIN A   1      27.575  -2.041  35.397  0.00  0.00     0.000 A 
ATOM     31  C31 ZIN A   1      27.478  -3.052  34.460  0.00  0.00     0.001 A 
ATOM     32  C30 ZIN A   1      27.214  -2.746  33.138  0.00  0.00     0.008 A 
ENDBRANCH  20  27
ENDBRANCH   1  16
TORSDOF 4
ENDMDL
MODEL 78
REMARK CAVERDOCK RESULT:      -2.6      0.000      0.000
REMARK CAVERDOCK CONSTRAINTS:       0.0      0.0      0.0      0.0
REMARK CAVERDOCK TUNNEL: 77     -2.6      3.1     78.1
REMARK  4 active torsions:
REMARK  status: ('A' for Active; 'I' for Inactive)
REMARK    1  A    between atoms: N5_4  and  C7_6 
REMARK    2  A    between atoms: C11_9  and  C14_12 
REMARK    3  A    between atoms: C25_23  and  C26_24 
REMARK    4  A    between atoms: C25_23  and  C29_27 
ROOT
ATOM      1  C7  ZIN A   1      30.353   1.069  30.870  0.00  0.00     0.188 C 
ATOM      2  C9  ZIN A   1      30.931   1.601  29.556  0.00  0.00     0.035 C 
ATOM      3  C10 ZIN A   1      32.284   2.262  29.826  0.00  0.00     0.032 C 
ATOM      4  C11 ZIN A   1      32.099   3.420  30.808  0.00  0.00     0.076 C 
ATOM      5  C12 ZIN A   1      31.176   4.410  30.231  0.00  0.00     0.074 C 
ATOM      6  N13 ZIN A   1      30.463   5.175  29.785  0.00  0.00    -0.196 NA
ATOM      7  C21 ZIN A   1      31.522   2.888  32.121  0.00  0.00     0.032 C 
ATOM      8  C22 ZIN A   1      30.169   2.227  31.852  0.00  0.00     0.035 C 
ENDROOT
BRANCH   4   9
ATOM      9  C14 ZIN A   1      33.433   4.070  31.073  0.00  0.00    -0.035 A 
ATOM     10  C20 ZIN A   1      34.456   3.949  30.151  0.00  0.00     0.012 A 
ATOM     11  C19 ZIN A   1      35.678   4.548  30.390  0.00  0.00     0.043 A 
ATOM     12  C17 ZIN A   1      35.881   5.261  31.559  0.00  0.00     0.116 A 
ATOM     13  C16 ZIN A   1      34.859   5.377  32.485  0.00  0.00     0.043 A 
ATOM     14  F18 ZIN A   1      37.077   5.842  31.796  0.00  0.00    -0.206 F 
ATOM     15  C15 ZIN A   1      33.636   4.781  32.241  0.00  0.00     0.012 A 
ENDBRANCH   4   9
BRANCH   1  16
ATOM     16  N5  ZIN A   1      29.053   0.434  30.612  0.00  0.00    -0.066 N 
ATOM     17  C4  ZIN A   1      29.175  -1.017  30.793  0.00  0.00     0.241 C 
ATOM     18  C2  ZIN A   1      27.844  -1.691  30.449  0.00  0.00     0.031 C 
ATOM     19  C1  ZIN A   1      27.972  -3.203  30.640  0.00  0.00     0.013 C 
ATOM     20  C25 ZIN A   1      26.749  -1.150  31.372  0.00  0.00     0.082 C 
ATOM     21  C24 ZIN A   1      26.683   0.374  31.230  0.00  0.00     0.053 C 
ATOM     22  C23 ZIN A   1      28.056   0.971  31.546  0.00  0.00     0.237 C 
ATOM     23  H6  ZIN A   1      28.766   0.631  29.665  0.00  0.00     0.280 HD
BRANCH  20  24
ATOM     24  C26 ZIN A   1      25.421  -1.749  30.987  0.00  0.00     0.187 C 
ATOM     25  O27 ZIN A   1      24.699  -1.172  30.191  0.00  0.00    -0.647 OA
ATOM     26  O28 ZIN A   1      25.069  -2.811  31.471  0.00  0.00    -0.647 OA
ENDBRANCH  20  24
BRANCH  20  27
ATOM     27  C29 ZIN A   1      27.071  -1.509  32.800  0.00  0.00    -0.039 A 
ATOM     28  C34 ZIN A   1      27.177  -2.836  33.171  0.00  0.00     0.008 A 
ATOM     29  C33 ZIN A   1      27.476  -3.166  34.479  0.00  0.00     0.001 A 
ATOM     30  C32 ZIN A   1      27.662  -2.168  35.418  0.00  0.00     0.000 A 
ATOM     31  C31 ZIN A   1      27.551  -0.841  35.048  0.00  0.00     0.001 A 
ATOM     32  C30 ZIN A   1      27.256  -0.511  33.738  0.00  0.00     0.008 A 
ENDBRANCH  20  27
ENDBRANCH   1  16
TORSDOF 4
ENDMDL
MODEL 79
REMARK CAVERDOCK RESULT:      -2.8      0.000      0.000
REMARK CAVERDOCK CONSTRAINTS:       0.0      0.0      0.0      0.0
REMARK CAVERDOCK TUNNEL: 78     -2.8      3.2     79.1
REMARK  4 active torsions:
REMARK  status: ('A' for Active; 'I' for Inactive)
REMARK    1  A    between atoms: N5_4  and  C7_6 
REMARK    2  A    between atoms: C11_9  and  C14_12 
REMARK    3  A    between atoms: C25_23  and  C26_24 
REMARK    4  A    between atoms: C25_23  and  C29_27 
ROOT
ATOM      1  C7  ZIN A   1      30.316   1.011  30.891  0.00  0.00     0.188 C 
ATOM      2  C9  ZIN A   1      30.938   1.473  29.572  0.00  0.00     0.035 C 
ATOM      3  C10 ZIN A   1      32.286   2.141  29.851  0.00  0.00     0.032 C 
ATOM      4  C11 ZIN A   1      32.076   3.349  30.768  0.00  0.00     0.076 C 
ATOM      5  C12 ZIN A   1      31.178   4.312  30.113  0.00  0.00     0.074 C 
ATOM      6  N13 ZIN A   1      30.484   5.056  29.606  0.00  0.00    -0.196 NA
ATOM      7  C21 ZIN A   1      31.454   2.886  32.086  0.00  0.00     0.032 C 
ATOM      8  C22 ZIN A   1      30.107   2.217  31.807  0.00  0.00     0.035 C 
ENDROOT
BRANCH   4   9
ATOM      9  C14 ZIN A   1      33.405   4.006  31.042  0.00  0.00    -0.035 A 
ATOM     10  C20 ZIN A   1      33.566   4.792  32.168  0.00  0.00     0.012 A 
ATOM     11  C19 ZIN A   1      34.785   5.392  32.425  0.00  0.00     0.043 A 
ATOM     12  C17 ZIN A   1      35.841   5.214  31.547  0.00  0.00     0.116 A 
ATOM     13  C16 ZIN A   1      35.676   4.432  30.417  0.00  0.00     0.043 A 
ATOM     14  F18 ZIN A   1      37.030   5.805  31.793  0.00  0.00    -0.206 F 
ATOM     15  C15 ZIN A   1      34.458   3.829  30.165  0.00  0.00     0.012 A 
ENDBRANCH   4   9
BRANCH   1  16
ATOM     16  N5  ZIN A   1      29.021   0.369  30.623  0.00  0.00    -0.066 N 
ATOM     17  C4  ZIN A   1      29.159  -1.085  30.768  0.00  0.00     0.241 C 
ATOM     18  C2  ZIN A   1      27.833  -1.764  30.413  0.00  0.00     0.031 C 
ATOM     19  C1  ZIN A   1      27.978  -3.279  30.566  0.00  0.00     0.013 C 
ATOM     20  C25 ZIN A   1      26.737  -1.257  31.354  0.00  0.00     0.082 C 
ATOM     21  C24 ZIN A   1      26.655   0.269  31.251  0.00  0.00     0.053 C 
ATOM     22  C23 ZIN A   1      28.023   0.872  31.575  0.00  0.00     0.237 C 
ATOM     23  H6  ZIN A   1      28.727   0.587  29.683  0.00  0.00     0.280 HD
BRANCH  20  24
ATOM     24  C26 ZIN A   1      25.413  -1.860  30.960  0.00  0.00     0.187 C 
ATOM     25  O27 ZIN A   1      24.695  -1.286  30.160  0.00  0.00    -0.647 OA
ATOM     26  O28 ZIN A   1      25.061  -2.923  31.443  0.00  0.00    -0.647 OA
ENDBRANCH  20  24
BRANCH  20  27
ATOM     27  C29 ZIN A   1      27.070  -1.648  32.771  0.00  0.00    -0.039 A 
ATOM     28  C34 ZIN A   1      27.387  -0.675  33.700  0.00  0.00     0.008 A 
ATOM     29  C33 ZIN A   1      27.688  -1.032  35.000  0.00  0.00     0.001 A 
ATOM     30  C32 ZIN A   1      27.681  -2.364  35.370  0.00  0.00     0.000 A 
ATOM     31  C31 ZIN A   1      27.369  -3.338  34.440  0.00  0.00     0.001 A 
ATOM     32  C30 ZIN A   1      27.063  -2.980  33.140  0.00  0.00     0.008 A 
ENDBRANCH  20  27
ENDBRANCH   1  16
TORSDOF 4
ENDMDL
MODEL 80
REMARK CAVERDOCK RESULT:      -2.8      0.000      0.000
REMARK CAVERDOCK CONSTRAINTS:       0.0      0.0      0.0      0.0
REMARK CAVERDOCK TUNNEL: 79     -2.8      3.2     80.5
REMARK  4 active torsions:
REMARK  status: ('A' for Active; 'I' for Inactive)
REMARK    1  A    between atoms: N5_4  and  C7_6 
REMARK    2  A    between atoms: C11_9  and  C14_12 
REMARK    3  A    between atoms: C25_23  and  C26_24 
REMARK    4  A    between atoms: C25_23  and  C29_27 
ROOT
ATOM      1  C7  ZIN A   1      30.247   0.983  30.888  0.00  0.00     0.188 C 
ATOM      2  C9  ZIN A   1      30.811   1.525  29.573  0.00  0.00     0.035 C 
ATOM      3  C10 ZIN A   1      32.166   2.185  29.833  0.00  0.00     0.032 C 
ATOM      4  C11 ZIN A   1      31.991   3.336  30.826  0.00  0.00     0.076 C 
ATOM      5  C12 ZIN A   1      31.062   4.329  30.266  0.00  0.00     0.074 C 
ATOM      6  N13 ZIN A   1      30.344   5.097  29.833  0.00  0.00    -0.196 NA
ATOM      7  C21 ZIN A   1      31.427   2.793  32.141  0.00  0.00     0.032 C 
ATOM      8  C22 ZIN A   1      30.072   2.133  31.880  0.00  0.00     0.035 C 
ENDROOT
BRANCH   4   9
ATOM      9  C14 ZIN A   1      33.327   3.985  31.082  0.00  0.00    -0.035 A 
ATOM     10  C20 ZIN A   1      33.481   4.848  32.151  0.00  0.00     0.012 A 
ATOM     11  C19 ZIN A   1      34.707   5.441  32.390  0.00  0.00     0.043 A 
ATOM     12  C17 ZIN A   1      35.777   5.178  31.553  0.00  0.00     0.116 A 
ATOM     13  C16 ZIN A   1      35.620   4.318  30.480  0.00  0.00     0.043 A 
ATOM     14  F18 ZIN A   1      36.974   5.761  31.782  0.00  0.00    -0.206 F 
ATOM     15  C15 ZIN A   1      34.395   3.723  30.245  0.00  0.00     0.012 A 
ENDBRANCH   4   9
BRANCH   1  16
ATOM     16  N5  ZIN A   1      28.945   0.349  30.638  0.00  0.00    -0.066 N 
ATOM     17  C4  ZIN A   1      29.080  -1.108  30.761  0.00  0.00     0.241 C 
ATOM     18  C2  ZIN A   1      27.745  -1.777  30.425  0.00  0.00     0.031 C 
ATOM     19  C1  ZIN A   1      27.888  -3.294  30.555  0.00  0.00     0.013 C 
ATOM     20  C25 ZIN A   1      26.671  -1.279  31.394  0.00  0.00     0.082 C 
ATOM     21  C24 ZIN A   1      26.591   0.249  31.312  0.00  0.00     0.053 C 
ATOM     22  C23 ZIN A   1      27.969   0.843  31.616  0.00  0.00     0.237 C 
ATOM     23  H6  ZIN A   1      28.633   0.580  29.707  0.00  0.00     0.280 HD
BRANCH  20  24
ATOM     24  C26 ZIN A   1      25.337  -1.872  31.020  0.00  0.00     0.187 C 
ATOM     25  O27 ZIN A   1      24.997  -2.949  31.480  0.00  0.00    -0.647 OA
ATOM     26  O28 ZIN A   1      24.597  -1.275  30.256  0.00  0.00    -0.647 OA
ENDBRANCH  20  24
BRANCH  20  27
ATOM     27  C29 ZIN A   1      27.031  -1.689  32.799  0.00  0.00    -0.039 A 
ATOM     28  C34 ZIN A   1      27.172  -0.730  33.784  0.00  0.00     0.008 A 
ATOM     29  C33 ZIN A   1      27.498  -1.107  35.073  0.00  0.00     0.001 A 
ATOM     30  C32 ZIN A   1      27.691  -2.442  35.375  0.00  0.00     0.000 A 
ATOM     31  C31 ZIN A   1      27.555  -3.401  34.389  0.00  0.00     0.001 A 
ATOM     32  C30 ZIN A   1      27.224  -3.024  33.100  0.00  0.00     0.008 A 
ENDBRANCH  20  27
ENDBRANCH   1  16
TORSDOF 4
ENDMDL
MODEL 81
REMARK CAVERDOCK RESULT:      -3.0      0.000      0.000
REMARK CAVERDOCK CONSTRAINTS:       0.0      0.0      0.0      0.0
REMARK CAVERDOCK TUNNEL: 80     -3.0      3.2     81.4
REMARK  4 active torsions:
REMARK  status: ('A' for Active; 'I' for Inactive)
REMARK    1  A    between atoms: N5_4  and  C7_6 
REMARK    2  A    between atoms: C11_9  and  C14_12 
REMARK    3  A    between atoms: C25_23  and  C26_24 
REMARK    4  A    between atoms: C25_23  and  C29_27 
ROOT
ATOM      1  C7  ZIN A   1      30.180   0.893  30.836  0.00  0.00     0.188 C 
ATOM      2  C9  ZIN A   1      30.714   1.484  29.529  0.00  0.00     0.035 C 
ATOM      3  C10 ZIN A   1      32.061   2.161  29.790  0.00  0.00     0.032 C 
ATOM      4  C11 ZIN A   1      31.881   3.278  30.819  0.00  0.00     0.076 C 
ATOM      5  C12 ZIN A   1      30.926   4.271  30.303  0.00  0.00     0.074 C 
ATOM      6  N13 ZIN A   1      30.188   5.038  29.905  0.00  0.00    -0.196 NA
ATOM      7  C21 ZIN A   1      31.347   2.687  32.126  0.00  0.00     0.032 C 
ATOM      8  C22 ZIN A   1      30.000   2.010  31.865  0.00  0.00     0.035 C 
ENDROOT
BRANCH   4   9
ATOM      9  C14 ZIN A   1      33.209   3.943  31.075  0.00  0.00    -0.035 A 
ATOM     10  C20 ZIN A   1      34.281   3.689  30.240  0.00  0.00     0.012 A 
ATOM     11  C19 ZIN A   1      35.498   4.301  30.471  0.00  0.00     0.043 A 
ATOM     12  C17 ZIN A   1      35.647   5.162  31.545  0.00  0.00     0.116 A 
ATOM     13  C16 ZIN A   1      34.574   5.411  32.384  0.00  0.00     0.043 A 
ATOM     14  F18 ZIN A   1      36.838   5.756  31.775  0.00  0.00    -0.206 F 
ATOM     15  C15 ZIN A   1      33.357   4.802  32.149  0.00  0.00     0.012 A 
ENDBRANCH   4   9
BRANCH   1  16
ATOM     16  N5  ZIN A   1      28.886   0.244  30.587  0.00  0.00    -0.066 N 
ATOM     17  C4  ZIN A   1      29.038  -1.211  30.711  0.00  0.00     0.241 C 
ATOM     18  C2  ZIN A   1      27.711  -1.897  30.375  0.00  0.00     0.031 C 
ATOM     19  C1  ZIN A   1      27.872  -3.412  30.506  0.00  0.00     0.013 C 
ATOM     20  C25 ZIN A   1      26.631  -1.410  31.344  0.00  0.00     0.082 C 
ATOM     21  C24 ZIN A   1      26.533   0.116  31.261  0.00  0.00     0.053 C 
ATOM     22  C23 ZIN A   1      27.903   0.727  31.564  0.00  0.00     0.237 C 
ATOM     23  H6  ZIN A   1      28.571   0.470  29.655  0.00  0.00     0.280 HD
BRANCH  20  24
ATOM     24  C26 ZIN A   1      25.304  -2.020  30.969  0.00  0.00     0.187 C 
ATOM     25  O27 ZIN A   1      24.587  -1.468  30.152  0.00  0.00    -0.647 OA
ATOM     26  O28 ZIN A   1      24.948  -3.067  31.484  0.00  0.00    -0.647 OA
ENDBRANCH  20  24
BRANCH  20  27
ATOM     27  C29 ZIN A   1      26.995  -1.816  32.749  0.00  0.00    -0.039 A 
ATOM     28  C34 ZIN A   1      27.269  -0.848  33.697  0.00  0.00     0.008 A 
ATOM     29  C33 ZIN A   1      27.599  -1.219  34.987  0.00  0.00     0.001 A 
ATOM     30  C32 ZIN A   1      27.664  -2.558  35.326  0.00  0.00     0.000 A 
ATOM     31  C31 ZIN A   1      27.395  -3.526  34.376  0.00  0.00     0.001 A 
ATOM     32  C30 ZIN A   1      27.061  -3.154  33.087  0.00  0.00     0.008 A 
ENDBRANCH  20  27
ENDBRANCH   1  16
TORSDOF 4
ENDMDL
MODEL 82
REMARK CAVERDOCK RESULT:      -3.0      0.000      0.000
REMARK CAVERDOCK CONSTRAINTS:       0.0      0.0      0.0      0.0
REMARK CAVERDOCK TUNNEL: 81     -3.0      3.3     82.1
REMARK  4 active torsions:
REMARK  status: ('A' for Active; 'I' for Inactive)
REMARK    1  A    between atoms: N5_4  and  C7_6 
REMARK    2  A    between atoms: C11_9  and  C14_12 
REMARK    3  A    between atoms: C25_23  and  C26_24 
REMARK    4  A    between atoms: C25_23  and  C29_27 
ROOT
ATOM      1  C7  ZIN A   1      30.132   0.885  30.938  0.00  0.00     0.188 C 
ATOM      2  C9  ZIN A   1      30.745   1.354  29.617  0.00  0.00     0.035 C 
ATOM      3  C10 ZIN A   1      32.085   2.039  29.893  0.00  0.00     0.032 C 
ATOM      4  C11 ZIN A   1      31.863   3.244  30.809  0.00  0.00     0.076 C 
ATOM      5  C12 ZIN A   1      30.951   4.196  30.155  0.00  0.00     0.074 C 
ATOM      6  N13 ZIN A   1      30.247   4.931  29.650  0.00  0.00    -0.196 NA
ATOM      7  C21 ZIN A   1      31.249   2.775  32.130  0.00  0.00     0.032 C 
ATOM      8  C22 ZIN A   1      29.910   2.090  31.854  0.00  0.00     0.035 C 
ENDROOT
BRANCH   4   9
ATOM      9  C14 ZIN A   1      33.183   3.918  31.080  0.00  0.00    -0.035 A 
ATOM     10  C20 ZIN A   1      33.341   4.697  32.211  0.00  0.00     0.012 A 
ATOM     11  C19 ZIN A   1      34.553   5.312  32.464  0.00  0.00     0.043 A 
ATOM     12  C17 ZIN A   1      35.605   5.157  31.578  0.00  0.00     0.116 A 
ATOM     13  C16 ZIN A   1      35.444   4.381  30.443  0.00  0.00     0.043 A 
ATOM     14  F18 ZIN A   1      36.788   5.762  31.821  0.00  0.00    -0.206 F 
ATOM     15  C15 ZIN A   1      34.234   3.763  30.195  0.00  0.00     0.012 A 
ENDBRANCH   4   9
BRANCH   1  16
ATOM     16  N5  ZIN A   1      28.845   0.227  30.674  0.00  0.00    -0.066 N 
ATOM     17  C4  ZIN A   1      29.010  -1.228  30.778  0.00  0.00     0.241 C 
ATOM     18  C2  ZIN A   1      27.691  -1.921  30.426  0.00  0.00     0.031 C 
ATOM     19  C1  ZIN A   1      27.865  -3.437  30.537  0.00  0.00     0.013 C 
ATOM     20  C25 ZIN A   1      26.602  -1.459  31.398  0.00  0.00     0.082 C 
ATOM     21  C24 ZIN A   1      26.491   0.067  31.336  0.00  0.00     0.053 C 
ATOM     22  C23 ZIN A   1      27.853   0.687  31.654  0.00  0.00     0.237 C 
ATOM     23  H6  ZIN A   1      28.532   0.464  29.744  0.00  0.00     0.280 HD
BRANCH  20  24
ATOM     24  C26 ZIN A   1      25.283  -2.076  31.009  0.00  0.00     0.187 C 
ATOM     25  O27 ZIN A   1      24.969  -3.171  31.444  0.00  0.00    -0.647 OA
ATOM     26  O28 ZIN A   1      24.529  -1.479  30.259  0.00  0.00    -0.647 OA
ENDBRANCH  20  24
BRANCH  20  27
ATOM     27  C29 ZIN A   1      26.965  -1.881  32.798  0.00  0.00    -0.039 A 
ATOM     28  C34 ZIN A   1      27.242  -0.925  33.757  0.00  0.00     0.008 A 
ATOM     29  C33 ZIN A   1      27.570  -1.311  35.043  0.00  0.00     0.001 A 
ATOM     30  C32 ZIN A   1      27.630  -2.654  35.367  0.00  0.00     0.000 A 
ATOM     31  C31 ZIN A   1      27.358  -3.610  34.407  0.00  0.00     0.001 A 
ATOM     32  C30 ZIN A   1      27.025  -3.223  33.122  0.00  0.00     0.008 A 
ENDBRANCH  20  27
ENDBRANCH   1  16
TORSDOF 4
ENDMDL
MODEL 83
REMARK CAVERDOCK RESULT:      -3.0      0.000      0.000
REMARK CAVERDOCK CONSTRAINTS:       0.0      0.0      0.0      0.0
REMARK CAVERDOCK TUNNEL: 82     -3.0      3.3     83.3
REMARK  4 active torsions:
REMARK  status: ('A' for Active; 'I' for Inactive)
REMARK    1  A    between atoms: N5_4  and  C7_6 
REMARK    2  A    between atoms: C11_9  and  C14_12 
REMARK    3  A    between atoms: C25_23  and  C26_24 
REMARK    4  A    between atoms: C25_23  and  C29_27 
ROOT
ATOM      1  C7  ZIN A   1      30.084   0.780  30.887  0.00  0.00     0.188 C 
ATOM      2  C9  ZIN A   1      30.694   1.245  29.563  0.00  0.00     0.035 C 
ATOM      3  C10 ZIN A   1      32.038   1.923  29.831  0.00  0.00     0.032 C 
ATOM      4  C11 ZIN A   1      31.827   3.130  30.748  0.00  0.00     0.076 C 
ATOM      5  C12 ZIN A   1      30.917   4.086  30.098  0.00  0.00     0.074 C 
ATOM      6  N13 ZIN A   1      30.215   4.825  29.596  0.00  0.00    -0.196 NA
ATOM      7  C21 ZIN A   1      31.218   2.664  32.072  0.00  0.00     0.032 C 
ATOM      8  C22 ZIN A   1      29.873   1.986  31.803  0.00  0.00     0.035 C 
ENDROOT
BRANCH   4   9
ATOM      9  C14 ZIN A   1      33.153   3.796  31.012  0.00  0.00    -0.035 A 
ATOM     10  C20 ZIN A   1      34.209   3.605  30.140  0.00  0.00     0.012 A 
ATOM     11  C19 ZIN A   1      35.424   4.219  30.379  0.00  0.00     0.043 A 
ATOM     12  C17 ZIN A   1      35.586   5.017  31.498  0.00  0.00     0.116 A 
ATOM     13  C16 ZIN A   1      34.531   5.204  32.373  0.00  0.00     0.043 A 
ATOM     14  F18 ZIN A   1      36.775   5.613  31.735  0.00  0.00    -0.206 F 
ATOM     15  C15 ZIN A   1      33.315   4.593  32.130  0.00  0.00     0.012 A 
ENDBRANCH   4   9
BRANCH   1  16
ATOM     16  N5  ZIN A   1      28.792   0.129  30.629  0.00  0.00    -0.066 N 
ATOM     17  C4  ZIN A   1      28.945  -1.326  30.752  0.00  0.00     0.241 C 
ATOM     18  C2  ZIN A   1      27.622  -2.013  30.407  0.00  0.00     0.031 C 
ATOM     19  C1  ZIN A   1      27.783  -3.528  30.538  0.00  0.00     0.013 C 
ATOM     20  C25 ZIN A   1      26.535  -1.529  31.371  0.00  0.00     0.082 C 
ATOM     21  C24 ZIN A   1      26.436  -0.003  31.290  0.00  0.00     0.053 C 
ATOM     22  C23 ZIN A   1      27.803   0.609  31.602  0.00  0.00     0.237 C 
ATOM     23  H6  ZIN A   1      28.482   0.356  29.696  0.00  0.00     0.280 HD
BRANCH  20  24
ATOM     24  C26 ZIN A   1      25.211  -2.141  30.989  0.00  0.00     0.187 C 
ATOM     25  O27 ZIN A   1      24.465  -1.551  30.226  0.00  0.00    -0.647 OA
ATOM     26  O28 ZIN A   1      24.887  -3.225  31.442  0.00  0.00    -0.647 OA
ENDBRANCH  20  24
BRANCH  20  27
ATOM     27  C29 ZIN A   1      26.892  -1.936  32.778  0.00  0.00    -0.039 A 
ATOM     28  C34 ZIN A   1      26.988  -3.276  33.106  0.00  0.00     0.008 A 
ATOM     29  C33 ZIN A   1      27.320  -3.650  34.394  0.00  0.00     0.001 A 
ATOM     30  C32 ZIN A   1      27.548  -2.684  35.357  0.00  0.00     0.000 A 
ATOM     31  C31 ZIN A   1      27.447  -1.344  35.030  0.00  0.00     0.001 A 
ATOM     32  C30 ZIN A   1      27.120  -0.971  33.740  0.00  0.00     0.008 A 
ENDBRANCH  20  27
ENDBRANCH   1  16
TORSDOF 4
ENDMDL
MODEL 84
REMARK CAVERDOCK RESULT:      -3.0      0.000      0.000
REMARK CAVERDOCK CONSTRAINTS:       0.0      0.0      0.0      0.0
REMARK CAVERDOCK TUNNEL: 83     -3.0      3.3     84.2
REMARK  4 active torsions:
REMARK  status: ('A' for Active; 'I' for Inactive)
REMARK    1  A    between atoms: N5_4  and  C7_6 
REMARK    2  A    between atoms: C11_9  and  C14_12 
REMARK    3  A    between atoms: C25_23  and  C26_24 
REMARK    4  A    between atoms: C25_23  and  C29_27 
ROOT
ATOM      1  C7  ZIN A   1      30.058   0.722  30.845  0.00  0.00     0.188 C 
ATOM      2  C9  ZIN A   1      30.641   1.223  29.521  0.00  0.00     0.035 C 
ATOM      3  C10 ZIN A   1      31.982   1.910  29.784  0.00  0.00     0.032 C 
ATOM      4  C11 ZIN A   1      31.772   3.095  30.730  0.00  0.00     0.076 C 
ATOM      5  C12 ZIN A   1      30.841   4.055  30.115  0.00  0.00     0.074 C 
ATOM      6  N13 ZIN A   1      30.123   4.796  29.640  0.00  0.00    -0.196 NA
ATOM      7  C21 ZIN A   1      31.189   2.594  32.053  0.00  0.00     0.032 C 
ATOM      8  C22 ZIN A   1      29.848   1.906  31.790  0.00  0.00     0.035 C 
ENDROOT
BRANCH   4   9
ATOM      9  C14 ZIN A   1      33.094   3.771  30.988  0.00  0.00    -0.035 A 
ATOM     10  C20 ZIN A   1      34.165   3.538  30.146  0.00  0.00     0.012 A 
ATOM     11  C19 ZIN A   1      35.377   4.161  30.378  0.00  0.00     0.043 A 
ATOM     12  C17 ZIN A   1      35.521   5.009  31.463  0.00  0.00     0.116 A 
ATOM     13  C16 ZIN A   1      34.450   5.237  32.309  0.00  0.00     0.043 A 
ATOM     14  F18 ZIN A   1      36.706   5.613  31.695  0.00  0.00    -0.206 F 
ATOM     15  C15 ZIN A   1      33.238   4.617  32.072  0.00  0.00     0.012 A 
ENDBRANCH   4   9
BRANCH   1  16
ATOM     16  N5  ZIN A   1      28.769   0.063  30.593  0.00  0.00    -0.066 N 
ATOM     17  C4  ZIN A   1      28.937  -1.392  30.698  0.00  0.00     0.241 C 
ATOM     18  C2  ZIN A   1      27.617  -2.088  30.359  0.00  0.00     0.031 C 
ATOM     19  C1  ZIN A   1      27.793  -3.603  30.472  0.00  0.00     0.013 C 
ATOM     20  C25 ZIN A   1      26.535  -1.625  31.339  0.00  0.00     0.082 C 
ATOM     21  C24 ZIN A   1      26.421  -0.099  31.275  0.00  0.00     0.053 C 
ATOM     22  C23 ZIN A   1      27.786   0.523  31.581  0.00  0.00     0.237 C 
ATOM     23  H6  ZIN A   1      28.448   0.297  29.665  0.00  0.00     0.280 HD
BRANCH  20  24
ATOM     24  C26 ZIN A   1      25.213  -2.244  30.963  0.00  0.00     0.187 C 
ATOM     25  O27 ZIN A   1      24.916  -3.349  31.383  0.00  0.00    -0.647 OA
ATOM     26  O28 ZIN A   1      24.441  -1.639  30.239  0.00  0.00    -0.647 OA
ENDBRANCH  20  24
BRANCH  20  27
ATOM     27  C29 ZIN A   1      26.910  -2.044  32.737  0.00  0.00    -0.039 A 
ATOM     28  C34 ZIN A   1      27.169  -1.085  33.699  0.00  0.00     0.008 A 
ATOM     29  C33 ZIN A   1      27.509  -1.468  34.983  0.00  0.00     0.001 A 
ATOM     30  C32 ZIN A   1      27.598  -2.810  35.302  0.00  0.00     0.000 A 
ATOM     31  C31 ZIN A   1      27.345  -3.769  34.339  0.00  0.00     0.001 A 
ATOM     32  C30 ZIN A   1      27.001  -3.385  33.056  0.00  0.00     0.008 A 
ENDBRANCH  20  27
ENDBRANCH   1  16
TORSDOF 4
ENDMDL
MODEL 85
REMARK CAVERDOCK RESULT:      -2.9      0.000      0.000
REMARK CAVERDOCK CONSTRAINTS:       0.0      0.0      0.0      0.0
REMARK CAVERDOCK TUNNEL: 84     -2.9      3.3     85.3
REMARK  4 active torsions:
REMARK  status: ('A' for Active; 'I' for Inactive)
REMARK    1  A    between atoms: N5_4  and  C7_6 
REMARK    2  A    between atoms: C11_9  and  C14_12 
REMARK    3  A    between atoms: C25_23  and  C26_24 
REMARK    4  A    between atoms: C25_23  and  C29_27 
ROOT
ATOM      1  C7  ZIN A   1      29.973   0.721  30.975  0.00  0.00     0.188 C 
ATOM      2  C9  ZIN A   1      30.561   1.185  29.641  0.00  0.00     0.035 C 
ATOM      3  C10 ZIN A   1      31.907   1.868  29.888  0.00  0.00     0.032 C 
ATOM      4  C11 ZIN A   1      31.705   3.077  30.804  0.00  0.00     0.076 C 
ATOM      5  C12 ZIN A   1      30.781   4.028  30.166  0.00  0.00     0.074 C 
ATOM      6  N13 ZIN A   1      30.068   4.763  29.672  0.00  0.00    -0.196 NA
ATOM      7  C21 ZIN A   1      31.117   2.612  32.138  0.00  0.00     0.032 C 
ATOM      8  C22 ZIN A   1      29.771   1.929  31.891  0.00  0.00     0.035 C 
ENDROOT
BRANCH   4   9
ATOM      9  C14 ZIN A   1      33.031   3.750  31.047  0.00  0.00    -0.035 A 
ATOM     10  C20 ZIN A   1      33.183   4.611  32.118  0.00  0.00     0.012 A 
ATOM     11  C19 ZIN A   1      34.400   5.225  32.345  0.00  0.00     0.043 A 
ATOM     12  C17 ZIN A   1      35.465   4.986  31.493  0.00  0.00     0.116 A 
ATOM     13  C16 ZIN A   1      35.310   4.128  30.418  0.00  0.00     0.043 A 
ATOM     14  F18 ZIN A   1      36.653   5.590  31.711  0.00  0.00    -0.206 F 
ATOM     15  C15 ZIN A   1      34.094   3.511  30.196  0.00  0.00     0.012 A 
ENDBRANCH   4   9
BRANCH   1  16
ATOM     16  N5  ZIN A   1      28.680   0.064  30.738  0.00  0.00    -0.066 N 
ATOM     17  C4  ZIN A   1      28.855  -1.392  30.794  0.00  0.00     0.241 C 
ATOM     18  C2  ZIN A   1      27.527  -2.082  30.471  0.00  0.00     0.031 C 
ATOM     19  C1  ZIN A   1      27.711  -3.599  30.531  0.00  0.00     0.013 C 
ATOM     20  C25 ZIN A   1      26.471  -1.653  31.493  0.00  0.00     0.082 C 
ATOM     21  C24 ZIN A   1      26.352  -0.127  31.479  0.00  0.00     0.053 C 
ATOM     22  C23 ZIN A   1      27.723   0.490  31.766  0.00  0.00     0.237 C 
ATOM     23  H6  ZIN A   1      28.332   0.326  29.828  0.00  0.00     0.280 HD
BRANCH  20  24
ATOM     24  C26 ZIN A   1      25.141  -2.266  31.135  0.00  0.00     0.187 C 
ATOM     25  O27 ZIN A   1      24.717  -3.217  31.768  0.00  0.00    -0.647 OA
ATOM     26  O28 ZIN A   1      24.489  -1.808  30.211  0.00  0.00    -0.647 OA
ENDBRANCH  20  24
BRANCH  20  27
ATOM     27  C29 ZIN A   1      26.886  -2.113  32.867  0.00  0.00    -0.039 A 
ATOM     28  C34 ZIN A   1      26.985  -3.464  33.142  0.00  0.00     0.008 A 
ATOM     29  C33 ZIN A   1      27.369  -3.887  34.401  0.00  0.00     0.001 A 
ATOM     30  C32 ZIN A   1      27.646  -2.958  35.387  0.00  0.00     0.000 A 
ATOM     31  C31 ZIN A   1      27.542  -1.607  35.113  0.00  0.00     0.001 A 
ATOM     32  C30 ZIN A   1      27.162  -1.185  33.853  0.00  0.00     0.008 A 
ENDBRANCH  20  27
ENDBRANCH   1  16
TORSDOF 4
ENDMDL
MODEL 86
REMARK CAVERDOCK RESULT:      -2.8      0.000      0.000
REMARK CAVERDOCK CONSTRAINTS:       0.0      0.0      0.0      0.0
REMARK CAVERDOCK TUNNEL: 85     -2.8      3.4     86.3
REMARK  4 active torsions:
REMARK  status: ('A' for Active; 'I' for Inactive)
REMARK    1  A    between atoms: N5_4  and  C7_6 
REMARK    2  A    between atoms: C11_9  and  C14_12 
REMARK    3  A    between atoms: C25_23  and  C26_24 
REMARK    4  A    between atoms: C25_23  and  C29_27 
ROOT
ATOM      1  C7  ZIN A   1      29.867   0.691  30.974  0.00  0.00     0.188 C 
ATOM      2  C9  ZIN A   1      30.478   1.130  29.641  0.00  0.00     0.035 C 
ATOM      3  C10 ZIN A   1      31.820   1.816  29.899  0.00  0.00     0.032 C 
ATOM      4  C11 ZIN A   1      31.606   3.041  30.790  0.00  0.00     0.076 C 
ATOM      5  C12 ZIN A   1      30.695   3.982  30.119  0.00  0.00     0.074 C 
ATOM      6  N13 ZIN A   1      29.992   4.709  29.601  0.00  0.00    -0.196 NA
ATOM      7  C21 ZIN A   1      30.994   2.601  32.122  0.00  0.00     0.032 C 
ATOM      8  C22 ZIN A   1      29.652   1.915  31.865  0.00  0.00     0.035 C 
ENDROOT
BRANCH   4   9
ATOM      9  C14 ZIN A   1      32.929   3.715  31.043  0.00  0.00    -0.035 A 
ATOM     10  C20 ZIN A   1      33.987   3.506  30.178  0.00  0.00     0.012 A 
ATOM     11  C19 ZIN A   1      35.201   4.128  30.406  0.00  0.00     0.043 A 
ATOM     12  C17 ZIN A   1      35.359   4.951  31.508  0.00  0.00     0.116 A 
ATOM     13  C16 ZIN A   1      34.301   5.155  32.377  0.00  0.00     0.043 A 
ATOM     14  F18 ZIN A   1      36.546   5.554  31.735  0.00  0.00    -0.206 F 
ATOM     15  C15 ZIN A   1      33.087   4.537  32.144  0.00  0.00     0.012 A 
ENDBRANCH   4   9
BRANCH   1  16
ATOM     16  N5  ZIN A   1      28.576   0.032  30.727  0.00  0.00    -0.066 N 
ATOM     17  C4  ZIN A   1      28.765  -1.424  30.720  0.00  0.00     0.241 C 
ATOM     18  C2  ZIN A   1      27.440  -2.112  30.386  0.00  0.00     0.031 C 
ATOM     19  C1  ZIN A   1      27.638  -3.629  30.381  0.00  0.00     0.013 C 
ATOM     20  C25 ZIN A   1      26.394  -1.736  31.439  0.00  0.00     0.082 C 
ATOM     21  C24 ZIN A   1      26.261  -0.212  31.490  0.00  0.00     0.053 C 
ATOM     22  C23 ZIN A   1      27.630   0.406  31.784  0.00  0.00     0.237 C 
ATOM     23  H6  ZIN A   1      28.214   0.328  29.833  0.00  0.00     0.280 HD
BRANCH  20  24
ATOM     24  C26 ZIN A   1      25.065  -2.346  31.073  0.00  0.00     0.187 C 
ATOM     25  O27 ZIN A   1      24.343  -1.793  30.261  0.00  0.00    -0.647 OA
ATOM     26  O28 ZIN A   1      24.713  -3.393  31.588  0.00  0.00    -0.647 OA
ENDBRANCH  20  24
BRANCH  20  27
ATOM     27  C29 ZIN A   1      26.832  -2.249  32.787  0.00  0.00    -0.039 A 
ATOM     28  C34 ZIN A   1      27.135  -1.358  33.799  0.00  0.00     0.008 A 
ATOM     29  C33 ZIN A   1      27.532  -1.827  35.037  0.00  0.00     0.001 A 
ATOM     30  C32 ZIN A   1      27.634  -3.188  35.260  0.00  0.00     0.000 A 
ATOM     31  C31 ZIN A   1      27.336  -4.079  34.246  0.00  0.00     0.001 A 
ATOM     32  C30 ZIN A   1      26.935  -3.609  33.009  0.00  0.00     0.008 A 
ENDBRANCH  20  27
ENDBRANCH   1  16
TORSDOF 4
ENDMDL
MODEL 87
REMARK CAVERDOCK RESULT:      -2.7      0.000      0.000
REMARK CAVERDOCK CONSTRAINTS:       0.0      0.0      0.0      0.0
REMARK CAVERDOCK TUNNEL: 86     -2.7      3.4     87.3
REMARK  4 active torsions:
REMARK  status: ('A' for Active; 'I' for Inactive)
REMARK    1  A    between atoms: N5_4  and  C7_6 
REMARK    2  A    between atoms: C11_9  and  C14_12 
REMARK    3  A    between atoms: C25_23  and  C26_24 
REMARK    4  A    between atoms: C25_23  and  C29_27 
ROOT
ATOM      1  C7  ZIN A   1      29.842   0.594  30.985  0.00  0.00     0.188 C 
ATOM      2  C9  ZIN A   1      30.468   0.987  29.645  0.00  0.00     0.035 C 
ATOM      3  C10 ZIN A   1      31.809   1.680  29.894  0.00  0.00     0.032 C 
ATOM      4  C11 ZIN A   1      31.586   2.935  30.740  0.00  0.00     0.076 C 
ATOM      5  C12 ZIN A   1      30.683   3.853  30.028  0.00  0.00     0.074 C 
ATOM      6  N13 ZIN A   1      29.987   4.562  29.477  0.00  0.00    -0.196 NA
ATOM      7  C21 ZIN A   1      30.960   2.541  32.080  0.00  0.00     0.032 C 
ATOM      8  C22 ZIN A   1      29.619   1.848  31.831  0.00  0.00     0.035 C 
ENDROOT
BRANCH   4   9
ATOM      9  C14 ZIN A   1      32.907   3.617  30.984  0.00  0.00    -0.035 A 
ATOM     10  C20 ZIN A   1      33.970   3.390  30.129  0.00  0.00     0.012 A 
ATOM     11  C19 ZIN A   1      35.181   4.018  30.349  0.00  0.00     0.043 A 
ATOM     12  C17 ZIN A   1      35.333   4.866  31.433  0.00  0.00     0.116 A 
ATOM     13  C16 ZIN A   1      34.271   5.088  32.292  0.00  0.00     0.043 A 
ATOM     14  F18 ZIN A   1      36.519   5.476  31.652  0.00  0.00    -0.206 F 
ATOM     15  C15 ZIN A   1      33.059   4.463  32.067  0.00  0.00     0.012 A 
ENDBRANCH   4   9
BRANCH   1  16
ATOM     16  N5  ZIN A   1      28.554  -0.072  30.747  0.00  0.00    -0.066 N 
ATOM     17  C4  ZIN A   1      28.749  -1.527  30.751  0.00  0.00     0.241 C 
ATOM     18  C2  ZIN A   1      27.426  -2.224  30.425  0.00  0.00     0.031 C 
ATOM     19  C1  ZIN A   1      27.631  -3.739  30.431  0.00  0.00     0.013 C 
ATOM     20  C25 ZIN A   1      26.382  -1.845  31.479  0.00  0.00     0.082 C 
ATOM     21  C24 ZIN A   1      26.242  -0.320  31.519  0.00  0.00     0.053 C 
ATOM     22  C23 ZIN A   1      27.609   0.306  31.805  0.00  0.00     0.237 C 
ATOM     23  H6  ZIN A   1      28.188   0.215  29.852  0.00  0.00     0.280 HD
BRANCH  20  24
ATOM     24  C26 ZIN A   1      25.054  -2.462  31.121  0.00  0.00     0.187 C 
ATOM     25  O27 ZIN A   1      24.683  -3.479  31.683  0.00  0.00    -0.647 OA
ATOM     26  O28 ZIN A   1      24.351  -1.944  30.270  0.00  0.00    -0.647 OA
ENDBRANCH  20  24
BRANCH  20  27
ATOM     27  C29 ZIN A   1      26.825  -2.345  32.829  0.00  0.00    -0.039 A 
ATOM     28  C34 ZIN A   1      26.914  -3.704  33.067  0.00  0.00     0.008 A 
ATOM     29  C33 ZIN A   1      27.325  -4.164  34.304  0.00  0.00     0.001 A 
ATOM     30  C32 ZIN A   1      27.639  -3.264  35.306  0.00  0.00     0.000 A 
ATOM     31  C31 ZIN A   1      27.545  -1.905  35.070  0.00  0.00     0.001 A 
ATOM     32  C30 ZIN A   1      27.138  -1.446  33.831  0.00  0.00     0.008 A 
ENDBRANCH  20  27
ENDBRANCH   1  16
TORSDOF 4
ENDMDL
MODEL 88
REMARK CAVERDOCK RESULT:      -2.5      0.000      0.000
REMARK CAVERDOCK CONSTRAINTS:       0.0      0.0      0.0      0.0
REMARK CAVERDOCK TUNNEL: 87     -2.5      3.4     88.1
REMARK  4 active torsions:
REMARK  status: ('A' for Active; 'I' for Inactive)
REMARK    1  A    between atoms: N5_4  and  C7_6 
REMARK    2  A    between atoms: C11_9  and  C14_12 
REMARK    3  A    between atoms: C25_23  and  C26_24 
REMARK    4  A    between atoms: C25_23  and  C29_27 
ROOT
ATOM      1  C7  ZIN A   1      29.828   0.568  31.068  0.00  0.00     0.188 C 
ATOM      2  C9  ZIN A   1      30.494   0.902  29.731  0.00  0.00     0.035 C 
ATOM      3  C10 ZIN A   1      31.829   1.602  29.989  0.00  0.00     0.032 C 
ATOM      4  C11 ZIN A   1      31.587   2.892  30.775  0.00  0.00     0.076 C 
ATOM      5  C12 ZIN A   1      30.709   3.782  29.999  0.00  0.00     0.074 C 
ATOM      6  N13 ZIN A   1      30.031   4.469  29.400  0.00  0.00    -0.196 NA
ATOM      7  C21 ZIN A   1      30.922   2.557  32.111  0.00  0.00     0.032 C 
ATOM      8  C22 ZIN A   1      29.586   1.857  31.854  0.00  0.00     0.035 C 
ENDROOT
BRANCH   4   9
ATOM      9  C14 ZIN A   1      32.904   3.580  31.028  0.00  0.00    -0.035 A 
ATOM     10  C20 ZIN A   1      33.977   3.349  30.187  0.00  0.00     0.012 A 
ATOM     11  C19 ZIN A   1      35.184   3.982  30.415  0.00  0.00     0.043 A 
ATOM     12  C17 ZIN A   1      35.321   4.840  31.493  0.00  0.00     0.116 A 
ATOM     13  C16 ZIN A   1      34.249   5.065  32.338  0.00  0.00     0.043 A 
ATOM     14  F18 ZIN A   1      36.503   5.455  31.720  0.00  0.00    -0.206 F 
ATOM     15  C15 ZIN A   1      33.041   4.435  32.106  0.00  0.00     0.012 A 
ENDBRANCH   4   9
BRANCH   1  16
ATOM     16  N5  ZIN A   1      28.545  -0.103  30.821  0.00  0.00    -0.066 N 
ATOM     17  C4  ZIN A   1      28.746  -1.558  30.825  0.00  0.00     0.241 C 
ATOM     18  C2  ZIN A   1      27.428  -2.260  30.491  0.00  0.00     0.031 C 
ATOM     19  C1  ZIN A   1      27.640  -3.775  30.498  0.00  0.00     0.013 C 
ATOM     20  C25 ZIN A   1      26.375  -1.886  31.538  0.00  0.00     0.082 C 
ATOM     21  C24 ZIN A   1      26.228  -0.362  31.578  0.00  0.00     0.053 C 
ATOM     22  C23 ZIN A   1      27.591   0.270  31.873  0.00  0.00     0.237 C 
ATOM     23  H6  ZIN A   1      28.183   0.183  29.924  0.00  0.00     0.280 HD
BRANCH  20  24
ATOM     24  C26 ZIN A   1      25.053  -2.510  31.171  0.00  0.00     0.187 C 
ATOM     25  O27 ZIN A   1      24.675  -3.519  31.742  0.00  0.00    -0.647 OA
ATOM     26  O28 ZIN A   1      24.361  -2.004  30.304  0.00  0.00    -0.647 OA
ENDBRANCH  20  24
BRANCH  20  27
ATOM     27  C29 ZIN A   1      26.812  -2.385  32.891  0.00  0.00    -0.039 A 
ATOM     28  C34 ZIN A   1      27.039  -3.734  33.089  0.00  0.00     0.008 A 
ATOM     29  C33 ZIN A   1      27.444  -4.192  34.329  0.00  0.00     0.001 A 
ATOM     30  C32 ZIN A   1      27.614  -3.302  35.373  0.00  0.00     0.000 A 
ATOM     31  C31 ZIN A   1      27.382  -1.953  35.176  0.00  0.00     0.001 A 
ATOM     32  C30 ZIN A   1      26.981  -1.495  33.935  0.00  0.00     0.008 A 
ENDBRANCH  20  27
ENDBRANCH   1  16
TORSDOF 4
ENDMDL
MODEL 89
REMARK CAVERDOCK RESULT:      -2.3      0.000      0.000
REMARK CAVERDOCK CONSTRAINTS:       0.0      0.0      0.0      0.0
REMARK CAVERDOCK TUNNEL: 88     -2.3      3.4     89.1
REMARK  4 active torsions:
REMARK  status: ('A' for Active; 'I' for Inactive)
REMARK    1  A    between atoms: N5_4  and  C7_6 
REMARK    2  A    between atoms: C11_9  and  C14_12 
REMARK    3  A    between atoms: C25_23  and  C26_24 
REMARK    4  A    between atoms: C25_23  and  C29_27 
ROOT
ATOM      1  C7  ZIN A   1      29.686   0.512  31.008  0.00  0.00     0.188 C 
ATOM      2  C9  ZIN A   1      30.395   0.796  29.682  0.00  0.00     0.035 C 
ATOM      3  C10 ZIN A   1      31.721   1.508  29.956  0.00  0.00     0.032 C 
ATOM      4  C11 ZIN A   1      31.452   2.827  30.684  0.00  0.00     0.076 C 
ATOM      5  C12 ZIN A   1      30.599   3.684  29.846  0.00  0.00     0.074 C 
ATOM      6  N13 ZIN A   1      29.941   4.347  29.198  0.00  0.00    -0.196 NA
ATOM      7  C21 ZIN A   1      30.743   2.542  32.010  0.00  0.00     0.032 C 
ATOM      8  C22 ZIN A   1      29.417   1.830  31.735  0.00  0.00     0.035 C 
ENDROOT
BRANCH   4   9
ATOM      9  C14 ZIN A   1      32.759   3.526  30.954  0.00  0.00    -0.035 A 
ATOM     10  C20 ZIN A   1      33.824   3.357  30.089  0.00  0.00     0.012 A 
ATOM     11  C19 ZIN A   1      35.023   4.001  30.333  0.00  0.00     0.043 A 
ATOM     12  C17 ZIN A   1      35.159   4.808  31.450  0.00  0.00     0.116 A 
ATOM     13  C16 ZIN A   1      34.094   4.972  32.318  0.00  0.00     0.043 A 
ATOM     14  F18 ZIN A   1      36.331   5.434  31.692  0.00  0.00    -0.206 F 
ATOM     15  C15 ZIN A   1      32.895   4.331  32.070  0.00  0.00     0.012 A 
ENDBRANCH   4   9
BRANCH   1  16
ATOM     16  N5  ZIN A   1      28.412  -0.171  30.745  0.00  0.00    -0.066 N 
ATOM     17  C4  ZIN A   1      28.639  -1.620  30.683  0.00  0.00     0.241 C 
ATOM     18  C2  ZIN A   1      27.329  -2.330  30.331  0.00  0.00     0.031 C 
ATOM     19  C1  ZIN A   1      27.568  -3.840  30.269  0.00  0.00     0.013 C 
ATOM     20  C25 ZIN A   1      26.282  -2.022  31.404  0.00  0.00     0.082 C 
ATOM     21  C24 ZIN A   1      26.108  -0.504  31.513  0.00  0.00     0.053 C 
ATOM     22  C23 ZIN A   1      27.463   0.138  31.821  0.00  0.00     0.237 C 
ATOM     23  H6  ZIN A   1      28.035   0.148  29.865  0.00  0.00     0.280 HD
BRANCH  20  24
ATOM     24  C26 ZIN A   1      24.967  -2.653  31.024  0.00  0.00     0.187 C 
ATOM     25  O27 ZIN A   1      24.654  -3.737  31.485  0.00  0.00    -0.647 OA
ATOM     26  O28 ZIN A   1      24.215  -2.077  30.255  0.00  0.00    -0.647 OA
ENDBRANCH  20  24
BRANCH  20  27
ATOM     27  C29 ZIN A   1      26.742  -2.572  32.730  0.00  0.00    -0.039 A 
ATOM     28  C34 ZIN A   1      26.914  -1.724  33.807  0.00  0.00     0.008 A 
ATOM     29  C33 ZIN A   1      27.332  -2.228  35.024  0.00  0.00     0.001 A 
ATOM     30  C32 ZIN A   1      27.587  -3.580  35.161  0.00  0.00     0.000 A 
ATOM     31  C31 ZIN A   1      27.421  -4.428  34.081  0.00  0.00     0.001 A 
ATOM     32  C30 ZIN A   1      26.998  -3.924  32.866  0.00  0.00     0.008 A 
ENDBRANCH  20  27
ENDBRANCH   1  16
TORSDOF 4
ENDMDL
MODEL 90
REMARK CAVERDOCK RESULT:      -2.0      0.000      0.000
REMARK CAVERDOCK CONSTRAINTS:       0.0      0.0      0.0      0.0
REMARK CAVERDOCK TUNNEL: 89     -2.0      3.3     90.3
REMARK  4 active torsions:
REMARK  status: ('A' for Active; 'I' for Inactive)
REMARK    1  A    between atoms: N5_4  and  C7_6 
REMARK    2  A    between atoms: C11_9  and  C14_12 
REMARK    3  A    between atoms: C25_23  and  C26_24 
REMARK    4  A    between atoms: C25_23  and  C29_27 
ROOT
ATOM      1  C7  ZIN A   1      29.607   0.460  31.111  0.00  0.00     0.188 C 
ATOM      2  C9  ZIN A   1      30.404   0.614  29.813  0.00  0.00     0.035 C 
ATOM      3  C10 ZIN A   1      31.718   1.340  30.105  0.00  0.00     0.032 C 
ATOM      4  C11 ZIN A   1      31.419   2.723  30.688  0.00  0.00     0.076 C 
ATOM      5  C12 ZIN A   1      30.633   3.504  29.721  0.00  0.00     0.074 C 
ATOM      6  N13 ZIN A   1      30.025   4.107  28.973  0.00  0.00    -0.196 NA
ATOM      7  C21 ZIN A   1      30.623   2.567  31.986  0.00  0.00     0.032 C 
ATOM      8  C22 ZIN A   1      29.309   1.842  31.693  0.00  0.00     0.035 C 
ENDROOT
BRANCH   4   9
ATOM      9  C14 ZIN A   1      32.715   3.436  30.976  0.00  0.00    -0.035 A 
ATOM     10  C20 ZIN A   1      32.853   4.176  32.137  0.00  0.00     0.012 A 
ATOM     11  C19 ZIN A   1      34.042   4.827  32.405  0.00  0.00     0.043 A 
ATOM     12  C17 ZIN A   1      35.091   4.748  31.505  0.00  0.00     0.116 A 
ATOM     13  C16 ZIN A   1      34.950   4.012  30.342  0.00  0.00     0.043 A 
ATOM     14  F18 ZIN A   1      36.252   5.389  31.764  0.00  0.00    -0.206 F 
ATOM     15  C15 ZIN A   1      33.762   3.358  30.078  0.00  0.00     0.012 A 
ENDBRANCH   4   9
BRANCH   1  16
ATOM     16  N5  ZIN A   1      28.345  -0.237  30.830  0.00  0.00    -0.066 N 
ATOM     17  C4  ZIN A   1      28.602  -1.675  30.685  0.00  0.00     0.241 C 
ATOM     18  C2  ZIN A   1      27.303  -2.395  30.315  0.00  0.00     0.031 C 
ATOM     19  C1  ZIN A   1      27.574  -3.893  30.167  0.00  0.00     0.013 C 
ATOM     20  C25 ZIN A   1      26.267  -2.169  31.419  0.00  0.00     0.082 C 
ATOM     21  C24 ZIN A   1      26.062  -0.664  31.613  0.00  0.00     0.053 C 
ATOM     22  C23 ZIN A   1      27.407  -0.008  31.936  0.00  0.00     0.237 C 
ATOM     23  H6  ZIN A   1      27.947   0.120  29.974  0.00  0.00     0.280 HD
BRANCH  20  24
ATOM     24  C26 ZIN A   1      24.960  -2.808  31.025  0.00  0.00     0.187 C 
ATOM     25  O27 ZIN A   1      24.662  -3.906  31.463  0.00  0.00    -0.647 OA
ATOM     26  O28 ZIN A   1      24.201  -2.226  30.269  0.00  0.00    -0.647 OA
ENDBRANCH  20  24
BRANCH  20  27
ATOM     27  C29 ZIN A   1      26.761  -2.780  32.706  0.00  0.00    -0.039 A 
ATOM     28  C34 ZIN A   1      27.106  -4.118  32.747  0.00  0.00     0.008 A 
ATOM     29  C33 ZIN A   1      27.563  -4.677  33.926  0.00  0.00     0.001 A 
ATOM     30  C32 ZIN A   1      27.667  -3.900  35.064  0.00  0.00     0.000 A 
ATOM     31  C31 ZIN A   1      27.317  -2.563  35.024  0.00  0.00     0.001 A 
ATOM     32  C30 ZIN A   1      26.864  -2.003  33.844  0.00  0.00     0.008 A 
ENDBRANCH  20  27
ENDBRANCH   1  16
TORSDOF 4
ENDMDL
MODEL 91
REMARK CAVERDOCK RESULT:      -2.1      0.000      0.000
REMARK CAVERDOCK CONSTRAINTS:       0.0      0.0      0.0      0.0
REMARK CAVERDOCK TUNNEL: 90     -2.1      3.3     91.1
REMARK  4 active torsions:
REMARK  status: ('A' for Active; 'I' for Inactive)
REMARK    1  A    between atoms: N5_4  and  C7_6 
REMARK    2  A    between atoms: C11_9  and  C14_12 
REMARK    3  A    between atoms: C25_23  and  C26_24 
REMARK    4  A    between atoms: C25_23  and  C29_27 
ROOT
ATOM      1  C7  ZIN A   1      29.599   0.392  31.097  0.00  0.00     0.188 C 
ATOM      2  C9  ZIN A   1      30.390   0.542  29.796  0.00  0.00     0.035 C 
ATOM      3  C10 ZIN A   1      31.698   1.285  30.078  0.00  0.00     0.032 C 
ATOM      4  C11 ZIN A   1      31.386   2.670  30.649  0.00  0.00     0.076 C 
ATOM      5  C12 ZIN A   1      30.589   3.433  29.675  0.00  0.00     0.074 C 
ATOM      6  N13 ZIN A   1      29.974   4.023  28.923  0.00  0.00    -0.196 NA
ATOM      7  C21 ZIN A   1      30.594   2.519  31.950  0.00  0.00     0.032 C 
ATOM      8  C22 ZIN A   1      29.287   1.777  31.667  0.00  0.00     0.035 C 
ENDROOT
BRANCH   4   9
ATOM      9  C14 ZIN A   1      32.675   3.400  30.927  0.00  0.00    -0.035 A 
ATOM     10  C20 ZIN A   1      33.723   3.316  30.029  0.00  0.00     0.012 A 
ATOM     11  C19 ZIN A   1      34.904   3.988  30.281  0.00  0.00     0.043 A 
ATOM     12  C17 ZIN A   1      35.041   4.737  31.437  0.00  0.00     0.116 A 
ATOM     13  C16 ZIN A   1      33.993   4.815  32.338  0.00  0.00     0.043 A 
ATOM     14  F18 ZIN A   1      36.197   5.389  31.687  0.00  0.00    -0.206 F 
ATOM     15  C15 ZIN A   1      32.811   4.146  32.083  0.00  0.00     0.012 A 
ENDBRANCH   4   9
BRANCH   1  16
ATOM     16  N5  ZIN A   1      28.343  -0.320  30.826  0.00  0.00    -0.066 N 
ATOM     17  C4  ZIN A   1      28.611  -1.760  30.721  0.00  0.00     0.241 C 
ATOM     18  C2  ZIN A   1      27.320  -2.498  30.361  0.00  0.00     0.031 C 
ATOM     19  C1  ZIN A   1      27.601  -3.997  30.253  0.00  0.00     0.013 C 
ATOM     20  C25 ZIN A   1      26.275  -2.251  31.452  0.00  0.00     0.082 C 
ATOM     21  C24 ZIN A   1      26.058  -0.743  31.606  0.00  0.00     0.053 C 
ATOM     22  C23 ZIN A   1      27.396  -0.070  31.920  0.00  0.00     0.237 C 
ATOM     23  H6  ZIN A   1      27.948   0.012  29.959  0.00  0.00     0.280 HD
BRANCH  20  24
ATOM     24  C26 ZIN A   1      24.975  -2.909  31.065  0.00  0.00     0.187 C 
ATOM     25  O27 ZIN A   1      24.205  -2.342  30.309  0.00  0.00    -0.647 OA
ATOM     26  O28 ZIN A   1      24.694  -4.010  31.509  0.00  0.00    -0.647 OA
ENDBRANCH  20  24
BRANCH  20  27
ATOM     27  C29 ZIN A   1      26.764  -2.825  32.756  0.00  0.00    -0.039 A 
ATOM     28  C34 ZIN A   1      26.920  -2.003  33.857  0.00  0.00     0.008 A 
ATOM     29  C33 ZIN A   1      27.365  -2.530  35.055  0.00  0.00     0.001 A 
ATOM     30  C32 ZIN A   1      27.662  -3.876  35.150  0.00  0.00     0.000 A 
ATOM     31  C31 ZIN A   1      27.510  -4.697  34.048  0.00  0.00     0.001 A 
ATOM     32  C30 ZIN A   1      27.061  -4.171  32.851  0.00  0.00     0.008 A 
ENDBRANCH  20  27
ENDBRANCH   1  16
TORSDOF 4
ENDMDL
MODEL 92
REMARK CAVERDOCK RESULT:      -1.9      0.000      0.000
REMARK CAVERDOCK CONSTRAINTS:       0.0      0.0      0.0      0.0
REMARK CAVERDOCK TUNNEL: 91     -1.9      3.3     92.2
REMARK  4 active torsions:
REMARK  status: ('A' for Active; 'I' for Inactive)
REMARK    1  A    between atoms: N5_4  and  C7_6 
REMARK    2  A    between atoms: C11_9  and  C14_12 
REMARK    3  A    between atoms: C25_23  and  C26_24 
REMARK    4  A    between atoms: C25_23  and  C29_27 
ROOT
ATOM      1  C7  ZIN A   1      29.537   0.342  31.117  0.00  0.00     0.188 C 
ATOM      2  C9  ZIN A   1      30.297   0.522  29.801  0.00  0.00     0.035 C 
ATOM      3  C10 ZIN A   1      31.610   1.261  30.069  0.00  0.00     0.032 C 
ATOM      4  C11 ZIN A   1      31.309   2.633  30.676  0.00  0.00     0.076 C 
ATOM      5  C12 ZIN A   1      30.488   3.415  29.739  0.00  0.00     0.074 C 
ATOM      6  N13 ZIN A   1      29.854   4.019  29.014  0.00  0.00    -0.196 NA
ATOM      7  C21 ZIN A   1      30.548   2.452  31.992  0.00  0.00     0.032 C 
ATOM      8  C22 ZIN A   1      29.236   1.713  31.724  0.00  0.00     0.035 C 
ENDROOT
BRANCH   4   9
ATOM      9  C14 ZIN A   1      32.602   3.360  30.940  0.00  0.00    -0.035 A 
ATOM     10  C20 ZIN A   1      33.639   3.276  30.030  0.00  0.00     0.012 A 
ATOM     11  C19 ZIN A   1      34.825   3.945  30.267  0.00  0.00     0.043 A 
ATOM     12  C17 ZIN A   1      34.977   4.692  31.424  0.00  0.00     0.116 A 
ATOM     13  C16 ZIN A   1      33.940   4.771  32.337  0.00  0.00     0.043 A 
ATOM     14  F18 ZIN A   1      36.138   5.342  31.660  0.00  0.00    -0.206 F 
ATOM     15  C15 ZIN A   1      32.754   4.105  32.095  0.00  0.00     0.012 A 
ENDBRANCH   4   9
BRANCH   1  16
ATOM     16  N5  ZIN A   1      28.276  -0.367  30.861  0.00  0.00    -0.066 N 
ATOM     17  C4  ZIN A   1      28.543  -1.805  30.730  0.00  0.00     0.241 C 
ATOM     18  C2  ZIN A   1      27.245  -2.539  30.384  0.00  0.00     0.031 C 
ATOM     19  C1  ZIN A   1      27.526  -4.037  30.251  0.00  0.00     0.013 C 
ATOM     20  C25 ZIN A   1      26.221  -2.308  31.499  0.00  0.00     0.082 C 
ATOM     21  C24 ZIN A   1      26.007  -0.802  31.677  0.00  0.00     0.053 C 
ATOM     22  C23 ZIN A   1      27.351  -0.133  31.975  0.00  0.00     0.237 C 
ATOM     23  H6  ZIN A   1      27.865  -0.023  30.006  0.00  0.00     0.280 HD
BRANCH  20  24
ATOM     24  C26 ZIN A   1      24.914  -2.962  31.128  0.00  0.00     0.187 C 
ATOM     25  O27 ZIN A   1      24.202  -2.460  30.275  0.00  0.00    -0.647 OA
ATOM     26  O28 ZIN A   1      24.571  -3.993  31.682  0.00  0.00    -0.647 OA
ENDBRANCH  20  24
BRANCH  20  27
ATOM     27  C29 ZIN A   1      26.736  -2.900  32.786  0.00  0.00    -0.039 A 
ATOM     28  C34 ZIN A   1      26.893  -2.097  33.900  0.00  0.00     0.008 A 
ATOM     29  C33 ZIN A   1      27.361  -2.640  35.082  0.00  0.00     0.001 A 
ATOM     30  C32 ZIN A   1      27.679  -3.983  35.147  0.00  0.00     0.000 A 
ATOM     31  C31 ZIN A   1      27.527  -4.785  34.031  0.00  0.00     0.001 A 
ATOM     32  C30 ZIN A   1      27.055  -4.243  32.850  0.00  0.00     0.008 A 
ENDBRANCH  20  27
ENDBRANCH   1  16
TORSDOF 4
ENDMDL
MODEL 93
REMARK CAVERDOCK RESULT:      -1.9      0.000      0.000
REMARK CAVERDOCK CONSTRAINTS:       0.0      0.0      0.0      0.0
REMARK CAVERDOCK TUNNEL: 92     -1.9      3.3     93.4
REMARK  4 active torsions:
REMARK  status: ('A' for Active; 'I' for Inactive)
REMARK    1  A    between atoms: N5_4  and  C7_6 
REMARK    2  A    between atoms: C11_9  and  C14_12 
REMARK    3  A    between atoms: C25_23  and  C26_24 
REMARK    4  A    between atoms: C25_23  and  C29_27 
ROOT
ATOM      1  C7  ZIN A   1      29.476   0.305  31.109  0.00  0.00     0.188 C 
ATOM      2  C9  ZIN A   1      30.269   0.425  29.806  0.00  0.00     0.035 C 
ATOM      3  C10 ZIN A   1      31.579   1.166  30.074  0.00  0.00     0.032 C 
ATOM      4  C11 ZIN A   1      31.273   2.564  30.615  0.00  0.00     0.076 C 
ATOM      5  C12 ZIN A   1      30.481   3.311  29.626  0.00  0.00     0.074 C 
ATOM      6  N13 ZIN A   1      29.869   3.888  28.861  0.00  0.00    -0.196 NA
ATOM      7  C21 ZIN A   1      30.480   2.444  31.918  0.00  0.00     0.032 C 
ATOM      8  C22 ZIN A   1      29.170   1.702  31.650  0.00  0.00     0.035 C 
ENDROOT
BRANCH   4   9
ATOM      9  C14 ZIN A   1      32.565   3.294  30.879  0.00  0.00    -0.035 A 
ATOM     10  C20 ZIN A   1      33.643   3.119  30.031  0.00  0.00     0.012 A 
ATOM     11  C19 ZIN A   1      34.827   3.790  30.269  0.00  0.00     0.043 A 
ATOM     12  C17 ZIN A   1      34.937   4.630  31.365  0.00  0.00     0.116 A 
ATOM     13  C16 ZIN A   1      33.860   4.801  32.216  0.00  0.00     0.043 A 
ATOM     14  F18 ZIN A   1      36.096   5.283  31.601  0.00  0.00    -0.206 F 
ATOM     15  C15 ZIN A   1      32.675   4.132  31.973  0.00  0.00     0.012 A 
ENDBRANCH   4   9
BRANCH   1  16
ATOM     16  N5  ZIN A   1      28.216  -0.407  30.852  0.00  0.00    -0.066 N 
ATOM     17  C4  ZIN A   1      28.483  -1.847  30.745  0.00  0.00     0.241 C 
ATOM     18  C2  ZIN A   1      27.188  -2.585  30.400  0.00  0.00     0.031 C 
ATOM     19  C1  ZIN A   1      27.467  -4.085  30.291  0.00  0.00     0.013 C 
ATOM     20  C25 ZIN A   1      26.154  -2.336  31.500  0.00  0.00     0.082 C 
ATOM     21  C24 ZIN A   1      25.939  -0.827  31.654  0.00  0.00     0.053 C 
ATOM     22  C23 ZIN A   1      27.281  -0.154  31.954  0.00  0.00     0.237 C 
ATOM     23  H6  ZIN A   1      27.814  -0.076  29.988  0.00  0.00     0.280 HD
BRANCH  20  24
ATOM     24  C26 ZIN A   1      24.849  -2.994  31.128  0.00  0.00     0.187 C 
ATOM     25  O27 ZIN A   1      24.138  -2.496  30.273  0.00  0.00    -0.647 OA
ATOM     26  O28 ZIN A   1      24.507  -4.024  31.683  0.00  0.00    -0.647 OA
ENDBRANCH  20  24
BRANCH  20  27
ATOM     27  C29 ZIN A   1      26.656  -2.908  32.801  0.00  0.00    -0.039 A 
ATOM     28  C34 ZIN A   1      26.881  -4.267  32.917  0.00  0.00     0.008 A 
ATOM     29  C33 ZIN A   1      27.346  -4.791  34.108  0.00  0.00     0.001 A 
ATOM     30  C32 ZIN A   1      27.576  -3.958  35.186  0.00  0.00     0.000 A 
ATOM     31  C31 ZIN A   1      27.346  -2.600  35.073  0.00  0.00     0.001 A 
ATOM     32  C30 ZIN A   1      26.885  -2.075  33.880  0.00  0.00     0.008 A 
ENDBRANCH  20  27
ENDBRANCH   1  16
TORSDOF 4
ENDMDL
MODEL 94
REMARK CAVERDOCK RESULT:      -1.8      0.000      0.000
REMARK CAVERDOCK CONSTRAINTS:       0.0      0.0      0.0      0.0
REMARK CAVERDOCK TUNNEL: 93     -1.8      3.3     94.1
REMARK  4 active torsions:
REMARK  status: ('A' for Active; 'I' for Inactive)
REMARK    1  A    between atoms: N5_4  and  C7_6 
REMARK    2  A    between atoms: C11_9  and  C14_12 
REMARK    3  A    between atoms: C25_23  and  C26_24 
REMARK    4  A    between atoms: C25_23  and  C29_27 
ROOT
ATOM      1  C7  ZIN A   1      29.352   0.281  31.207  0.00  0.00     0.188 C 
ATOM      2  C9  ZIN A   1      30.199   0.312  29.933  0.00  0.00     0.035 C 
ATOM      3  C10 ZIN A   1      31.499   1.071  30.204  0.00  0.00     0.032 C 
ATOM      4  C11 ZIN A   1      31.174   2.502  30.636  0.00  0.00     0.076 C 
ATOM      5  C12 ZIN A   1      30.425   3.180  29.566  0.00  0.00     0.074 C 
ATOM      6  N13 ZIN A   1      29.847   3.703  28.739  0.00  0.00    -0.196 NA
ATOM      7  C21 ZIN A   1      30.327   2.470  31.910  0.00  0.00     0.032 C 
ATOM      8  C22 ZIN A   1      29.027   1.711  31.639  0.00  0.00     0.035 C 
ENDROOT
BRANCH   4   9
ATOM      9  C14 ZIN A   1      32.455   3.249  30.904  0.00  0.00    -0.035 A 
ATOM     10  C20 ZIN A   1      33.524   3.120  30.036  0.00  0.00     0.012 A 
ATOM     11  C19 ZIN A   1      34.698   3.808  30.277  0.00  0.00     0.043 A 
ATOM     12  C17 ZIN A   1      34.808   4.616  31.396  0.00  0.00     0.116 A 
ATOM     13  C16 ZIN A   1      33.740   4.740  32.268  0.00  0.00     0.043 A 
ATOM     14  F18 ZIN A   1      35.958   5.284  31.636  0.00  0.00    -0.206 F 
ATOM     15  C15 ZIN A   1      32.565   4.056  32.022  0.00  0.00     0.012 A 
ENDBRANCH   4   9
BRANCH   1  16
ATOM     16  N5  ZIN A   1      28.103  -0.448  30.946  0.00  0.00    -0.066 N 
ATOM     17  C4  ZIN A   1      28.399  -1.873  30.758  0.00  0.00     0.241 C 
ATOM     18  C2  ZIN A   1      27.112  -2.624  30.408  0.00  0.00     0.031 C 
ATOM     19  C1  ZIN A   1      27.423  -4.109  30.215  0.00  0.00     0.013 C 
ATOM     20  C25 ZIN A   1      26.104  -2.457  31.548  0.00  0.00     0.082 C 
ATOM     21  C24 ZIN A   1      25.859  -0.964  31.785  0.00  0.00     0.053 C 
ATOM     22  C23 ZIN A   1      27.192  -0.275  32.084  0.00  0.00     0.237 C 
ATOM     23  H6  ZIN A   1      27.669  -0.083  30.111  0.00  0.00     0.280 HD
BRANCH  20  24
ATOM     24  C26 ZIN A   1      24.805  -3.127  31.176  0.00  0.00     0.187 C 
ATOM     25  O27 ZIN A   1      24.505  -4.196  31.679  0.00  0.00    -0.647 OA
ATOM     26  O28 ZIN A   1      24.055  -2.598  30.374  0.00  0.00    -0.647 OA
ENDBRANCH  20  24
BRANCH  20  27
ATOM     27  C29 ZIN A   1      26.654  -3.083  32.803  0.00  0.00    -0.039 A 
ATOM     28  C34 ZIN A   1      26.998  -4.422  32.814  0.00  0.00     0.008 A 
ATOM     29  C33 ZIN A   1      27.507  -4.995  33.964  0.00  0.00     0.001 A 
ATOM     30  C32 ZIN A   1      27.665  -4.231  35.106  0.00  0.00     0.000 A 
ATOM     31  C31 ZIN A   1      27.316  -2.894  35.096  0.00  0.00     0.001 A 
ATOM     32  C30 ZIN A   1      26.811  -2.319  33.945  0.00  0.00     0.008 A 
ENDBRANCH  20  27
ENDBRANCH   1  16
TORSDOF 4
ENDMDL
MODEL 95
REMARK CAVERDOCK RESULT:      -1.7      0.000      0.000
REMARK CAVERDOCK CONSTRAINTS:       0.0      0.0      0.0      0.0
REMARK CAVERDOCK TUNNEL: 94     -1.7      3.3     95.1
REMARK  4 active torsions:
REMARK  status: ('A' for Active; 'I' for Inactive)
REMARK    1  A    between atoms: N5_4  and  C7_6 
REMARK    2  A    between atoms: C11_9  and  C14_12 
REMARK    3  A    between atoms: C25_23  and  C26_24 
REMARK    4  A    between atoms: C25_23  and  C29_27 
ROOT
ATOM      1  C7  ZIN A   1      29.343   0.196  31.246  0.00  0.00     0.188 C 
ATOM      2  C9  ZIN A   1      30.116   0.282  29.928  0.00  0.00     0.035 C 
ATOM      3  C10 ZIN A   1      31.425   1.040  30.155  0.00  0.00     0.032 C 
ATOM      4  C11 ZIN A   1      31.118   2.452  30.658  0.00  0.00     0.076 C 
ATOM      5  C12 ZIN A   1      30.306   3.163  29.658  0.00  0.00     0.074 C 
ATOM      6  N13 ZIN A   1      29.679   3.712  28.886  0.00  0.00    -0.196 NA
ATOM      7  C21 ZIN A   1      30.344   2.365  31.976  0.00  0.00     0.032 C 
ATOM      8  C22 ZIN A   1      29.035   1.607  31.749  0.00  0.00     0.035 C 
ENDROOT
BRANCH   4   9
ATOM      9  C14 ZIN A   1      32.408   3.197  30.881  0.00  0.00    -0.035 A 
ATOM     10  C20 ZIN A   1      33.460   3.036  29.998  0.00  0.00     0.012 A 
ATOM     11  C19 ZIN A   1      34.643   3.722  30.199  0.00  0.00     0.043 A 
ATOM     12  C17 ZIN A   1      34.778   4.563  31.291  0.00  0.00     0.116 A 
ATOM     13  C16 ZIN A   1      33.726   4.719  32.177  0.00  0.00     0.043 A 
ATOM     14  F18 ZIN A   1      35.935   5.230  31.491  0.00  0.00    -0.206 F 
ATOM     15  C15 ZIN A   1      32.543   4.036  31.972  0.00  0.00     0.012 A 
ENDBRANCH   4   9
BRANCH   1  16
ATOM     16  N5  ZIN A   1      28.085  -0.531  31.029  0.00  0.00    -0.066 N 
ATOM     17  C4  ZIN A   1      28.375  -1.955  30.818  0.00  0.00     0.241 C 
ATOM     18  C2  ZIN A   1      27.076  -2.705  30.514  0.00  0.00     0.031 C 
ATOM     19  C1  ZIN A   1      27.380  -4.188  30.297  0.00  0.00     0.013 C 
ATOM     20  C25 ZIN A   1      26.112  -2.547  31.693  0.00  0.00     0.082 C 
ATOM     21  C24 ZIN A   1      25.876  -1.056  31.951  0.00  0.00     0.053 C 
ATOM     22  C23 ZIN A   1      27.220  -0.368  32.203  0.00  0.00     0.237 C 
ATOM     23  H6  ZIN A   1      27.619  -0.160  30.214  0.00  0.00     0.280 HD
BRANCH  20  24
ATOM     24  C26 ZIN A   1      24.801  -3.215  31.367  0.00  0.00     0.187 C 
ATOM     25  O27 ZIN A   1      24.389  -4.124  32.067  0.00  0.00    -0.647 OA
ATOM     26  O28 ZIN A   1      24.151  -2.845  30.404  0.00  0.00    -0.647 OA
ENDBRANCH  20  24
BRANCH  20  27
ATOM     27  C29 ZIN A   1      26.712  -3.182  32.921  0.00  0.00    -0.039 A 
ATOM     28  C34 ZIN A   1      26.889  -2.433  34.069  0.00  0.00     0.008 A 
ATOM     29  C33 ZIN A   1      27.435  -3.015  35.197  0.00  0.00     0.001 A 
ATOM     30  C32 ZIN A   1      27.812  -4.345  35.174  0.00  0.00     0.000 A 
ATOM     31  C31 ZIN A   1      27.640  -5.093  34.024  0.00  0.00     0.001 A 
ATOM     32  C30 ZIN A   1      27.089  -4.511  32.898  0.00  0.00     0.008 A 
ENDBRANCH  20  27
ENDBRANCH   1  16
TORSDOF 4
ENDMDL
MODEL 96
REMARK CAVERDOCK RESULT:      -1.7      0.000      0.000
REMARK CAVERDOCK CONSTRAINTS:       0.0      0.0      0.0      0.0
REMARK CAVERDOCK TUNNEL: 95     -1.7      3.3    96.12
REMARK  4 active torsions:
REMARK  status: ('A' for Active; 'I' for Inactive)
REMARK    1  A    between atoms: N5_4  and  C7_6 
REMARK    2  A    between atoms: C11_9  and  C14_12 
REMARK    3  A    between atoms: C25_23  and  C26_24 
REMARK    4  A    between atoms: C25_23  and  C29_27 
ROOT
ATOM      1  C7  ZIN A   1      29.267   0.057  31.158  0.00  0.00     0.188 C 
ATOM      2  C9  ZIN A   1      30.013   0.209  29.830  0.00  0.00     0.035 C 
ATOM      3  C10 ZIN A   1      31.322   0.966  30.065  0.00  0.00     0.032 C 
ATOM      4  C11 ZIN A   1      31.014   2.351  30.639  0.00  0.00     0.076 C 
ATOM      5  C12 ZIN A   1      30.178   3.101  29.689  0.00  0.00     0.074 C 
ATOM      6  N13 ZIN A   1      29.532   3.680  28.956  0.00  0.00    -0.196 NA
ATOM      7  C21 ZIN A   1      30.269   2.198  31.967  0.00  0.00     0.032 C 
ATOM      8  C22 ZIN A   1      28.960   1.441  31.732  0.00  0.00     0.035 C 
ENDROOT
BRANCH   4   9
ATOM      9  C14 ZIN A   1      32.304   3.095  30.871  0.00  0.00    -0.035 A 
ATOM     10  C20 ZIN A   1      32.411   3.979  31.928  0.00  0.00     0.012 A 
ATOM     11  C19 ZIN A   1      33.594   4.660  32.145  0.00  0.00     0.043 A 
ATOM     12  C17 ZIN A   1      34.670   4.463  31.295  0.00  0.00     0.116 A 
ATOM     13  C16 ZIN A   1      34.560   3.582  30.233  0.00  0.00     0.043 A 
ATOM     14  F18 ZIN A   1      35.825   5.132  31.502  0.00  0.00    -0.206 F 
ATOM     15  C15 ZIN A   1      33.377   2.899  30.022  0.00  0.00     0.012 A 
ENDBRANCH   4   9
BRANCH   1  16
ATOM     16  N5  ZIN A   1      28.010  -0.670  30.933  0.00  0.00    -0.066 N 
ATOM     17  C4  ZIN A   1      28.306  -2.082  30.659  0.00  0.00     0.241 C 
ATOM     18  C2  ZIN A   1      27.006  -2.827  30.346  0.00  0.00     0.031 C 
ATOM     19  C1  ZIN A   1      27.315  -4.298  30.064  0.00  0.00     0.013 C 
ATOM     20  C25 ZIN A   1      26.062  -2.724  31.547  0.00  0.00     0.082 C 
ATOM     21  C24 ZIN A   1      25.821  -1.247  31.871  0.00  0.00     0.053 C 
ATOM     22  C23 ZIN A   1      27.165  -0.560  32.128  0.00  0.00     0.237 C 
ATOM     23  H6  ZIN A   1      27.528  -0.269  30.143  0.00  0.00     0.280 HD
BRANCH  20  24
ATOM     24  C26 ZIN A   1      24.749  -3.387  31.217  0.00  0.00     0.187 C 
ATOM     25  O27 ZIN A   1      24.427  -4.419  31.782  0.00  0.00    -0.647 OA
ATOM     26  O28 ZIN A   1      24.008  -2.891  30.385  0.00  0.00    -0.647 OA
ENDBRANCH  20  24
BRANCH  20  27
ATOM     27  C29 ZIN A   1      26.687  -3.405  32.738  0.00  0.00    -0.039 A 
ATOM     28  C34 ZIN A   1      26.733  -2.757  33.958  0.00  0.00     0.008 A 
ATOM     29  C33 ZIN A   1      27.302  -3.382  35.052  0.00  0.00     0.001 A 
ATOM     30  C32 ZIN A   1      27.833  -4.652  34.922  0.00  0.00     0.000 A 
ATOM     31  C31 ZIN A   1      27.792  -5.298  33.701  0.00  0.00     0.001 A 
ATOM     32  C30 ZIN A   1      27.219  -4.674  32.609  0.00  0.00     0.008 A 
ENDBRANCH  20  27
ENDBRANCH   1  16
TORSDOF 4
ENDMDL
MODEL 97
REMARK CAVERDOCK RESULT:      -3.6      0.000      0.000
REMARK CAVERDOCK CONSTRAINTS:       0.2      0.0      0.0      0.0
REMARK CAVERDOCK TUNNEL: 96     -3.6      3.3     97.9
REMARK  4 active torsions:
REMARK  status: ('A' for Active; 'I' for Inactive)
REMARK    1  A    between atoms: N5_4  and  C7_6 
REMARK    2  A    between atoms: C11_9  and  C14_12 
REMARK    3  A    between atoms: C25_23  and  C26_24 
REMARK    4  A    between atoms: C25_23  and  C29_27 
ROOT
ATOM      1  C7  ZIN A   1      28.580  -1.488  29.255  0.00  0.00     0.188 C 
ATOM      2  C9  ZIN A   1      29.587  -1.780  30.369  0.00  0.00     0.035 C 
ATOM      3  C10 ZIN A   1      29.185  -3.065  31.095  0.00  0.00     0.032 C 
ATOM      4  C11 ZIN A   1      27.790  -2.895  31.700  0.00  0.00     0.076 C 
ATOM      5  C12 ZIN A   1      27.803  -1.776  32.655  0.00  0.00     0.074 C 
ATOM      6  N13 ZIN A   1      27.813  -0.912  33.393  0.00  0.00    -0.196 NA
ATOM      7  C21 ZIN A   1      26.783  -2.602  30.585  0.00  0.00     0.032 C 
ATOM      8  C22 ZIN A   1      27.186  -1.317  29.860  0.00  0.00     0.035 C 
ENDROOT
BRANCH   4   9
ATOM      9  C14 ZIN A   1      27.394  -4.162  32.414  0.00  0.00    -0.035 A 
ATOM     10  C20 ZIN A   1      27.604  -5.388  31.811  0.00  0.00     0.012 A 
ATOM     11  C19 ZIN A   1      27.246  -6.551  32.466  0.00  0.00     0.043 A 
ATOM     12  C17 ZIN A   1      26.667  -6.487  33.722  0.00  0.00     0.116 A 
ATOM     13  C16 ZIN A   1      26.452  -5.259  34.322  0.00  0.00     0.043 A 
ATOM     14  F18 ZIN A   1      26.311  -7.623  34.360  0.00  0.00    -0.206 F 
ATOM     15  C15 ZIN A   1      26.815  -4.097  33.667  0.00  0.00     0.012 A 
ENDBRANCH   4   9
BRANCH   1  16
ATOM     16  N5  ZIN A   1      28.966  -0.253  28.558  0.00  0.00    -0.066 N 
ATOM     17  C4  ZIN A   1      27.775   0.578  28.342  0.00  0.00     0.241 C 
ATOM     18  C2  ZIN A   1      28.159   1.829  27.548  0.00  0.00     0.031 C 
ATOM     19  C1  ZIN A   1      26.917   2.694  27.326  0.00  0.00     0.013 C 
ATOM     20  C25 ZIN A   1      29.204   2.626  28.333  0.00  0.00     0.082 C 
ATOM     21  C24 ZIN A   1      30.410   1.726  28.618  0.00  0.00     0.053 C 
ATOM     22  C23 ZIN A   1      29.943   0.480  29.373  0.00  0.00     0.237 C 
ATOM     23  H6  ZIN A   1      29.379  -0.485  27.668  0.00  0.00     0.280 HD
BRANCH  20  24
ATOM     24  C26 ZIN A   1      29.646   3.817  27.522  0.00  0.00     0.187 C 
ATOM     25  O27 ZIN A   1      29.313   3.917  26.353  0.00  0.00    -0.647 OA
ATOM     26  O28 ZIN A   1      30.336   4.682  28.036  0.00  0.00    -0.647 OA
ENDBRANCH  20  24
BRANCH  20  27
ATOM     27  C29 ZIN A   1      28.606   3.094  29.635  0.00  0.00    -0.039 A 
ATOM     28  C34 ZIN A   1      29.090   4.236  30.245  0.00  0.00     0.008 A 
ATOM     29  C33 ZIN A   1      28.539   4.668  31.437  0.00  0.00     0.001 A 
ATOM     30  C32 ZIN A   1      27.510   3.954  32.022  0.00  0.00     0.000 A 
ATOM     31  C31 ZIN A   1      27.031   2.809  31.414  0.00  0.00     0.001 A 
ATOM     32  C30 ZIN A   1      27.579   2.379  30.220  0.00  0.00     0.008 A 
ENDBRANCH  20  27
ENDBRANCH   1  16
TORSDOF 4
ENDMDL
MODEL 98
REMARK CAVERDOCK RESULT:      -4.7      0.000      0.000
REMARK CAVERDOCK CONSTRAINTS:       0.2      0.0      0.0      0.0
REMARK CAVERDOCK TUNNEL: 97     -4.7      3.3     98.9
REMARK  4 active torsions:
REMARK  status: ('A' for Active; 'I' for Inactive)
REMARK    1  A    between atoms: N5_4  and  C7_6 
REMARK    2  A    between atoms: C11_9  and  C14_12 
REMARK    3  A    between atoms: C25_23  and  C26_24 
REMARK    4  A    between atoms: C25_23  and  C29_27 
ROOT
ATOM      1  C7  ZIN A   1      28.265  -1.535  29.263  0.00  0.00     0.188 C 
ATOM      2  C9  ZIN A   1      29.308  -1.926  30.313  0.00  0.00     0.035 C 
ATOM      3  C10 ZIN A   1      28.843  -3.184  31.049  0.00  0.00     0.032 C 
ATOM      4  C11 ZIN A   1      27.505  -2.907  31.737  0.00  0.00     0.076 C 
ATOM      5  C12 ZIN A   1      27.667  -1.807  32.701  0.00  0.00     0.074 C 
ATOM      6  N13 ZIN A   1      27.792  -0.958  33.445  0.00  0.00    -0.196 NA
ATOM      7  C21 ZIN A   1      26.463  -2.517  30.687  0.00  0.00     0.032 C 
ATOM      8  C22 ZIN A   1      26.927  -1.259  29.951  0.00  0.00     0.035 C 
ENDROOT
BRANCH   4   9
ATOM      9  C14 ZIN A   1      27.048  -4.148  32.461  0.00  0.00    -0.035 A 
ATOM     10  C20 ZIN A   1      26.077  -4.057  33.441  0.00  0.00     0.012 A 
ATOM     11  C19 ZIN A   1      25.653  -5.193  34.103  0.00  0.00     0.043 A 
ATOM     12  C17 ZIN A   1      26.210  -6.422  33.792  0.00  0.00     0.116 A 
ATOM     13  C16 ZIN A   1      27.185  -6.511  32.815  0.00  0.00     0.043 A 
ATOM     14  F18 ZIN A   1      25.800  -7.533  34.442  0.00  0.00    -0.206 F 
ATOM     15  C15 ZIN A   1      27.604  -5.374  32.150  0.00  0.00     0.012 A 
ENDBRANCH   4   9
BRANCH   1  16
ATOM     16  N5  ZIN A   1      28.711  -0.326  28.557  0.00  0.00    -0.066 N 
ATOM     17  C4  ZIN A   1      27.565   0.567  28.347  0.00  0.00     0.241 C 
ATOM     18  C2  ZIN A   1      28.009   1.791  27.542  0.00  0.00     0.031 C 
ATOM     19  C1  ZIN A   1      26.814   2.721  27.326  0.00  0.00     0.013 C 
ATOM     20  C25 ZIN A   1      29.102   2.535  28.314  0.00  0.00     0.082 C 
ATOM     21  C24 ZIN A   1      30.260   1.572  28.594  0.00  0.00     0.053 C 
ATOM     22  C23 ZIN A   1      29.733   0.356  29.359  0.00  0.00     0.237 C 
ATOM     23  H6  ZIN A   1      29.103  -0.585  27.664  0.00  0.00     0.280 HD
BRANCH  20  24
ATOM     24  C26 ZIN A   1      29.601   3.696  27.493  0.00  0.00     0.187 C 
ATOM     25  O27 ZIN A   1      30.326   4.535  28.000  0.00  0.00    -0.647 OA
ATOM     26  O28 ZIN A   1      29.278   3.796  26.321  0.00  0.00    -0.647 OA
ENDBRANCH  20  24
BRANCH  20  27
ATOM     27  C29 ZIN A   1      28.542   3.041  29.618  0.00  0.00    -0.039 A 
ATOM     28  C34 ZIN A   1      29.124   4.127  30.245  0.00  0.00     0.008 A 
ATOM     29  C33 ZIN A   1      28.608   4.594  31.439  0.00  0.00     0.001 A 
ATOM     30  C32 ZIN A   1      27.516   3.969  32.011  0.00  0.00     0.000 A 
ATOM     31  C31 ZIN A   1      26.937   2.880  31.387  0.00  0.00     0.001 A 
ATOM     32  C30 ZIN A   1      27.450   2.416  30.191  0.00  0.00     0.008 A 
ENDBRANCH  20  27
ENDBRANCH   1  16
TORSDOF 4
ENDMDL
MODEL 99
REMARK CAVERDOCK RESULT:      -6.0      0.000      0.000
REMARK CAVERDOCK CONSTRAINTS:       0.1      0.0      0.0      0.0
REMARK CAVERDOCK TUNNEL: 98     -6.0      3.2     99.1
REMARK  4 active torsions:
REMARK  status: ('A' for Active; 'I' for Inactive)
REMARK    1  A    between atoms: N5_4  and  C7_6 
REMARK    2  A    between atoms: C11_9  and  C14_12 
REMARK    3  A    between atoms: C25_23  and  C26_24 
REMARK    4  A    between atoms: C25_23  and  C29_27 
ROOT
ATOM      1  C7  ZIN A   1      28.177  -1.726  29.323  0.00  0.00     0.188 C 
ATOM      2  C9  ZIN A   1      29.277  -1.861  30.379  0.00  0.00     0.035 C 
ATOM      3  C10 ZIN A   1      28.968  -3.054  31.286  0.00  0.00     0.032 C 
ATOM      4  C11 ZIN A   1      27.621  -2.834  31.977  0.00  0.00     0.076 C 
ATOM      5  C12 ZIN A   1      27.678  -1.606  32.785  0.00  0.00     0.074 C 
ATOM      6  N13 ZIN A   1      27.723  -0.658  33.410  0.00  0.00    -0.196 NA
ATOM      7  C21 ZIN A   1      26.522  -2.699  30.921  0.00  0.00     0.032 C 
ATOM      8  C22 ZIN A   1      26.831  -1.506  30.014  0.00  0.00     0.035 C 
ENDROOT
BRANCH   4   9
ATOM      9  C14 ZIN A   1      27.317  -4.011  32.869  0.00  0.00    -0.035 A 
ATOM     10  C20 ZIN A   1      27.263  -5.285  32.337  0.00  0.00     0.012 A 
ATOM     11  C19 ZIN A   1      26.989  -6.366  33.154  0.00  0.00     0.043 A 
ATOM     12  C17 ZIN A   1      26.759  -6.169  34.505  0.00  0.00     0.116 A 
ATOM     13  C16 ZIN A   1      26.808  -4.892  35.036  0.00  0.00     0.043 A 
ATOM     14  F18 ZIN A   1      26.485  -7.224  35.304  0.00  0.00    -0.206 F 
ATOM     15  C15 ZIN A   1      27.086  -3.814  34.218  0.00  0.00     0.012 A 
ENDBRANCH   4   9
BRANCH   1  16
ATOM     16  N5  ZIN A   1      28.474  -0.579  28.453  0.00  0.00    -0.066 N 
ATOM     17  C4  ZIN A   1      27.324   0.333  28.440  0.00  0.00     0.241 C 
ATOM     18  C2  ZIN A   1      27.596   1.489  27.474  0.00  0.00     0.031 C 
ATOM     19  C1  ZIN A   1      26.398   2.440  27.464  0.00  0.00     0.013 C 
ATOM     20  C25 ZIN A   1      28.846   2.246  27.930  0.00  0.00     0.082 C 
ATOM     21  C24 ZIN A   1      30.022   1.269  28.013  0.00  0.00     0.053 C 
ATOM     22  C23 ZIN A   1      29.660   0.122  28.959  0.00  0.00     0.237 C 
ATOM     23  H6  ZIN A   1      28.652  -0.907  27.516  0.00  0.00     0.280 HD
BRANCH  20  24
ATOM     24  C26 ZIN A   1      29.167   3.337  26.940  0.00  0.00     0.187 C 
ATOM     25  O27 ZIN A   1      29.888   4.264  27.266  0.00  0.00    -0.647 OA
ATOM     26  O28 ZIN A   1      28.705   3.290  25.812  0.00  0.00    -0.647 OA
ENDBRANCH  20  24
BRANCH  20  27
ATOM     27  C29 ZIN A   1      28.599   2.853  29.288  0.00  0.00    -0.039 A 
ATOM     28  C34 ZIN A   1      29.404   3.880  29.742  0.00  0.00     0.008 A 
ATOM     29  C33 ZIN A   1      29.176   4.440  30.985  0.00  0.00     0.001 A 
ATOM     30  C32 ZIN A   1      28.148   3.965  31.777  0.00  0.00     0.000 A 
ATOM     31  C31 ZIN A   1      27.346   2.934  31.326  0.00  0.00     0.001 A 
ATOM     32  C30 ZIN A   1      27.572   2.377  30.081  0.00  0.00     0.008 A 
ENDBRANCH  20  27
ENDBRANCH   1  16
TORSDOF 4
ENDMDL
MODEL 100
REMARK CAVERDOCK RESULT:      -6.8      0.000      0.000
REMARK CAVERDOCK CONSTRAINTS:       0.2      0.0      0.0      0.0
REMARK CAVERDOCK TUNNEL: 99     -6.8      3.3    100.2
REMARK  4 active torsions:
REMARK  status: ('A' for Active; 'I' for Inactive)
REMARK    1  A    between atoms: N5_4  and  C7_6 
REMARK    2  A    between atoms: C11_9  and  C14_12 
REMARK    3  A    between atoms: C25_23  and  C26_24 
REMARK    4  A    between atoms: C25_23  and  C29_27 
ROOT
ATOM      1  C7  ZIN A   1      28.073  -1.795  29.443  0.00  0.00     0.188 C 
ATOM      2  C9  ZIN A   1      29.184  -1.991  30.478  0.00  0.00     0.035 C 
ATOM      3  C10 ZIN A   1      28.831  -3.171  31.385  0.00  0.00     0.032 C 
ATOM      4  C11 ZIN A   1      27.509  -2.887  32.102  0.00  0.00     0.076 C 
ATOM      5  C12 ZIN A   1      27.644  -1.668  32.914  0.00  0.00     0.074 C 
ATOM      6  N13 ZIN A   1      27.748  -0.726  33.541  0.00  0.00    -0.196 NA
ATOM      7  C21 ZIN A   1      26.400  -2.691  31.067  0.00  0.00     0.032 C 
ATOM      8  C22 ZIN A   1      26.752  -1.511  30.160  0.00  0.00     0.035 C 
ENDROOT
BRANCH   4   9
ATOM      9  C14 ZIN A   1      27.163  -4.051  32.995  0.00  0.00    -0.035 A 
ATOM     10  C20 ZIN A   1      26.198  -3.906  33.974  0.00  0.00     0.012 A 
ATOM     11  C19 ZIN A   1      25.875  -4.973  34.791  0.00  0.00     0.043 A 
ATOM     12  C17 ZIN A   1      26.528  -6.185  34.636  0.00  0.00     0.116 A 
ATOM     13  C16 ZIN A   1      27.498  -6.326  33.659  0.00  0.00     0.043 A 
ATOM     14  F18 ZIN A   1      26.218  -7.226  35.437  0.00  0.00    -0.206 F 
ATOM     15  C15 ZIN A   1      27.815  -5.260  32.840  0.00  0.00     0.012 A 
ENDBRANCH   4   9
BRANCH   1  16
ATOM     16  N5  ZIN A   1      28.411  -0.661  28.572  0.00  0.00    -0.066 N 
ATOM     17  C4  ZIN A   1      27.276   0.268  28.518  0.00  0.00     0.241 C 
ATOM     18  C2  ZIN A   1      27.593   1.411  27.550  0.00  0.00     0.031 C 
ATOM     19  C1  ZIN A   1      26.410   2.379  27.497  0.00  0.00     0.013 C 
ATOM     20  C25 ZIN A   1      28.840   2.154  28.036  0.00  0.00     0.082 C 
ATOM     21  C24 ZIN A   1      29.999   1.160  28.161  0.00  0.00     0.053 C 
ATOM     22  C23 ZIN A   1      29.593   0.027  29.106  0.00  0.00     0.237 C 
ATOM     23  H6  ZIN A   1      28.612  -1.000  27.643  0.00  0.00     0.280 HD
BRANCH  20  24
ATOM     24  C26 ZIN A   1      29.206   3.231  27.046  0.00  0.00     0.187 C 
ATOM     25  O27 ZIN A   1      28.815   3.158  25.894  0.00  0.00    -0.647 OA
ATOM     26  O28 ZIN A   1      29.892   4.175  27.399  0.00  0.00    -0.647 OA
ENDBRANCH  20  24
BRANCH  20  27
ATOM     27  C29 ZIN A   1      28.563   2.776  29.381  0.00  0.00    -0.039 A 
ATOM     28  C34 ZIN A   1      29.238   3.919  29.765  0.00  0.00     0.008 A 
ATOM     29  C33 ZIN A   1      28.982   4.493  30.996  0.00  0.00     0.001 A 
ATOM     30  C32 ZIN A   1      28.056   3.918  31.846  0.00  0.00     0.000 A 
ATOM     31  C31 ZIN A   1      27.385   2.771  31.464  0.00  0.00     0.001 A 
ATOM     32  C30 ZIN A   1      27.638   2.200  30.231  0.00  0.00     0.008 A 
ENDBRANCH  20  27
ENDBRANCH   1  16
TORSDOF 4
ENDMDL
MODEL 101
REMARK CAVERDOCK RESULT:      -7.7      0.000      0.000
REMARK CAVERDOCK CONSTRAINTS:       0.1      0.0      0.0      0.0
REMARK CAVERDOCK TUNNEL: 100     -7.7      3.3    101.1
REMARK  4 active torsions:
REMARK  status: ('A' for Active; 'I' for Inactive)
REMARK    1  A    between atoms: N5_4  and  C7_6 
REMARK    2  A    between atoms: C11_9  and  C14_12 
REMARK    3  A    between atoms: C25_23  and  C26_24 
REMARK    4  A    between atoms: C25_23  and  C29_27 
ROOT
ATOM      1  C7  ZIN A   1      28.015  -1.946  29.570  0.00  0.00     0.188 C 
ATOM      2  C9  ZIN A   1      29.118  -2.144  30.612  0.00  0.00     0.035 C 
ATOM      3  C10 ZIN A   1      28.748  -3.312  31.529  0.00  0.00     0.032 C 
ATOM      4  C11 ZIN A   1      27.427  -3.006  32.237  0.00  0.00     0.076 C 
ATOM      5  C12 ZIN A   1      27.571  -1.780  33.038  0.00  0.00     0.074 C 
ATOM      6  N13 ZIN A   1      27.683  -0.833  33.656  0.00  0.00    -0.196 NA
ATOM      7  C21 ZIN A   1      26.324  -2.808  31.195  0.00  0.00     0.032 C 
ATOM      8  C22 ZIN A   1      26.694  -1.641  30.278  0.00  0.00     0.035 C 
ENDROOT
BRANCH   4   9
ATOM      9  C14 ZIN A   1      27.063  -4.157  33.140  0.00  0.00    -0.035 A 
ATOM     10  C20 ZIN A   1      27.385  -5.451  32.773  0.00  0.00     0.012 A 
ATOM     11  C19 ZIN A   1      27.057  -6.507  33.601  0.00  0.00     0.043 A 
ATOM     12  C17 ZIN A   1      26.396  -6.270  34.794  0.00  0.00     0.116 A 
ATOM     13  C16 ZIN A   1      26.069  -4.975  35.158  0.00  0.00     0.043 A 
ATOM     14  F18 ZIN A   1      26.069  -7.302  35.602  0.00  0.00    -0.206 F 
ATOM     15  C15 ZIN A   1      26.402  -3.920  34.330  0.00  0.00     0.012 A 
ENDBRANCH   4   9
BRANCH   1  16
ATOM     16  N5  ZIN A   1      28.369  -0.825  28.689  0.00  0.00    -0.066 N 
ATOM     17  C4  ZIN A   1      27.241   0.112  28.615  0.00  0.00     0.241 C 
ATOM     18  C2  ZIN A   1      27.576   1.242  27.637  0.00  0.00     0.031 C 
ATOM     19  C1  ZIN A   1      26.400   2.218  27.562  0.00  0.00     0.013 C 
ATOM     20  C25 ZIN A   1      28.824   1.981  28.126  0.00  0.00     0.082 C 
ATOM     21  C24 ZIN A   1      29.974   0.980  28.273  0.00  0.00     0.053 C 
ATOM     22  C23 ZIN A   1      29.551  -0.139  29.227  0.00  0.00     0.237 C 
ATOM     23  H6  ZIN A   1      28.576  -1.175  27.766  0.00  0.00     0.280 HD
BRANCH  20  24
ATOM     24  C26 ZIN A   1      29.206   3.044  27.128  0.00  0.00     0.187 C 
ATOM     25  O27 ZIN A   1      28.819   2.965  25.975  0.00  0.00    -0.647 OA
ATOM     26  O28 ZIN A   1      29.903   3.983  27.475  0.00  0.00    -0.647 OA
ENDBRANCH  20  24
BRANCH  20  27
ATOM     27  C29 ZIN A   1      28.539   2.620  29.461  0.00  0.00    -0.039 A 
ATOM     28  C34 ZIN A   1      29.289   3.702  29.883  0.00  0.00     0.008 A 
ATOM     29  C33 ZIN A   1      29.026   4.291  31.105  0.00  0.00     0.001 A 
ATOM     30  C32 ZIN A   1      28.019   3.793  31.909  0.00  0.00     0.000 A 
ATOM     31  C31 ZIN A   1      27.272   2.707  31.490  0.00  0.00     0.001 A 
ATOM     32  C30 ZIN A   1      27.533   2.121  30.266  0.00  0.00     0.008 A 
ENDBRANCH  20  27
ENDBRANCH   1  16
TORSDOF 4
ENDMDL
MODEL 102
REMARK CAVERDOCK RESULT:      -8.7      0.000      0.000
REMARK CAVERDOCK CONSTRAINTS:       0.0      0.0      0.0      0.0
REMARK CAVERDOCK TUNNEL: 101     -8.7      3.2    102.1
REMARK  4 active torsions:
REMARK  status: ('A' for Active; 'I' for Inactive)
REMARK    1  A    between atoms: N5_4  and  C7_6 
REMARK    2  A    between atoms: C11_9  and  C14_12 
REMARK    3  A    between atoms: C25_23  and  C26_24 
REMARK    4  A    between atoms: C25_23  and  C29_27 
ROOT
ATOM      1  C7  ZIN A   1      27.830  -1.987  29.701  0.00  0.00     0.188 C 
ATOM      2  C9  ZIN A   1      28.952  -2.264  30.705  0.00  0.00     0.035 C 
ATOM      3  C10 ZIN A   1      28.542  -3.418  31.621  0.00  0.00     0.032 C 
ATOM      4  C11 ZIN A   1      27.264  -3.042  32.375  0.00  0.00     0.076 C 
ATOM      5  C12 ZIN A   1      27.508  -1.837  33.183  0.00  0.00     0.074 C 
ATOM      6  N13 ZIN A   1      27.697  -0.907  33.808  0.00  0.00    -0.196 NA
ATOM      7  C21 ZIN A   1      26.143  -2.765  31.371  0.00  0.00     0.032 C 
ATOM      8  C22 ZIN A   1      26.554  -1.611  30.455  0.00  0.00     0.035 C 
ENDROOT
BRANCH   4   9
ATOM      9  C14 ZIN A   1      26.861  -4.180  33.277  0.00  0.00    -0.035 A 
ATOM     10  C20 ZIN A   1      27.629  -5.329  33.325  0.00  0.00     0.012 A 
ATOM     11  C19 ZIN A   1      27.263  -6.372  34.155  0.00  0.00     0.043 A 
ATOM     12  C17 ZIN A   1      26.120  -6.270  34.929  0.00  0.00     0.116 A 
ATOM     13  C16 ZIN A   1      25.348  -5.122  34.876  0.00  0.00     0.043 A 
ATOM     14  F18 ZIN A   1      25.758  -7.291  35.736  0.00  0.00    -0.206 F 
ATOM     15  C15 ZIN A   1      25.719  -4.079  34.049  0.00  0.00     0.012 A 
ENDBRANCH   4   9
BRANCH   1  16
ATOM     16  N5  ZIN A   1      28.224  -0.878  28.822  0.00  0.00    -0.066 N 
ATOM     17  C4  ZIN A   1      27.111   0.072  28.705  0.00  0.00     0.241 C 
ATOM     18  C2  ZIN A   1      27.488   1.188  27.728  0.00  0.00     0.031 C 
ATOM     19  C1  ZIN A   1      26.327   2.177  27.610  0.00  0.00     0.013 C 
ATOM     20  C25 ZIN A   1      28.730   1.917  28.247  0.00  0.00     0.082 C 
ATOM     21  C24 ZIN A   1      29.863   0.904  28.436  0.00  0.00     0.053 C 
ATOM     22  C23 ZIN A   1      29.398  -0.201  29.388  0.00  0.00     0.237 C 
ATOM     23  H6  ZIN A   1      28.454  -1.239  27.908  0.00  0.00     0.280 HD
BRANCH  20  24
ATOM     24  C26 ZIN A   1      29.154   2.966  27.251  0.00  0.00     0.187 C 
ATOM     25  O27 ZIN A   1      28.826   2.865  26.081  0.00  0.00    -0.647 OA
ATOM     26  O28 ZIN A   1      29.826   3.916  27.616  0.00  0.00    -0.647 OA
ENDBRANCH  20  24
BRANCH  20  27
ATOM     27  C29 ZIN A   1      28.414   2.572  29.567  0.00  0.00    -0.039 A 
ATOM     28  C34 ZIN A   1      27.469   2.013  30.407  0.00  0.00     0.008 A 
ATOM     29  C33 ZIN A   1      27.183   2.611  31.620  0.00  0.00     0.001 A 
ATOM     30  C32 ZIN A   1      27.835   3.772  31.989  0.00  0.00     0.000 A 
ATOM     31  C31 ZIN A   1      28.776   4.334  31.146  0.00  0.00     0.001 A 
ATOM     32  C30 ZIN A   1      29.066   3.734  29.935  0.00  0.00     0.008 A 
ENDBRANCH  20  27
ENDBRANCH   1  16
TORSDOF 4
ENDMDL
MODEL 103
REMARK CAVERDOCK RESULT:      -9.3      0.000      0.000
REMARK CAVERDOCK CONSTRAINTS:       0.1      0.0      0.0      0.0
REMARK CAVERDOCK TUNNEL: 102     -9.3      3.3    103.4
REMARK  4 active torsions:
REMARK  status: ('A' for Active; 'I' for Inactive)
REMARK    1  A    between atoms: N5_4  and  C7_6 
REMARK    2  A    between atoms: C11_9  and  C14_12 
REMARK    3  A    between atoms: C25_23  and  C26_24 
REMARK    4  A    between atoms: C25_23  and  C29_27 
ROOT
ATOM      1  C7  ZIN A   1      27.757  -2.065  29.827  0.00  0.00     0.188 C 
ATOM      2  C9  ZIN A   1      28.875  -2.388  30.821  0.00  0.00     0.035 C 
ATOM      3  C10 ZIN A   1      28.435  -3.542  31.723  0.00  0.00     0.032 C 
ATOM      4  C11 ZIN A   1      27.172  -3.139  32.488  0.00  0.00     0.076 C 
ATOM      5  C12 ZIN A   1      27.455  -1.953  33.312  0.00  0.00     0.074 C 
ATOM      6  N13 ZIN A   1      27.674  -1.037  33.947  0.00  0.00    -0.196 NA
ATOM      7  C21 ZIN A   1      26.055  -2.816  31.494  0.00  0.00     0.032 C 
ATOM      8  C22 ZIN A   1      26.495  -1.662  30.591  0.00  0.00     0.035 C 
ENDROOT
BRANCH   4   9
ATOM      9  C14 ZIN A   1      26.740  -4.277  33.377  0.00  0.00    -0.035 A 
ATOM     10  C20 ZIN A   1      25.407  -4.420  33.716  0.00  0.00     0.012 A 
ATOM     11  C19 ZIN A   1      25.007  -5.465  34.527  0.00  0.00     0.043 A 
ATOM     12  C17 ZIN A   1      25.945  -6.363  35.009  0.00  0.00     0.116 A 
ATOM     13  C16 ZIN A   1      27.279  -6.215  34.674  0.00  0.00     0.043 A 
ATOM     14  F18 ZIN A   1      25.556  -7.381  35.807  0.00  0.00    -0.206 F 
ATOM     15  C15 ZIN A   1      27.676  -5.172  33.859  0.00  0.00     0.012 A 
ENDBRANCH   4   9
BRANCH   1  16
ATOM     16  N5  ZIN A   1      28.179  -0.956  28.960  0.00  0.00    -0.066 N 
ATOM     17  C4  ZIN A   1      27.085   0.016  28.843  0.00  0.00     0.241 C 
ATOM     18  C2  ZIN A   1      27.491   1.133  27.878  0.00  0.00     0.031 C 
ATOM     19  C1  ZIN A   1      26.350   2.145  27.759  0.00  0.00     0.013 C 
ATOM     20  C25 ZIN A   1      28.742   1.833  28.413  0.00  0.00     0.082 C 
ATOM     21  C24 ZIN A   1      29.854   0.797  28.603  0.00  0.00     0.053 C 
ATOM     22  C23 ZIN A   1      29.360  -0.307  29.541  0.00  0.00     0.237 C 
ATOM     23  H6  ZIN A   1      28.409  -1.314  28.045  0.00  0.00     0.280 HD
BRANCH  20  24
ATOM     24  C26 ZIN A   1      29.195   2.882  27.430  0.00  0.00     0.187 C 
ATOM     25  O27 ZIN A   1      29.961   3.761  27.785  0.00  0.00    -0.647 OA
ATOM     26  O28 ZIN A   1      28.795   2.850  26.278  0.00  0.00    -0.647 OA
ENDBRANCH  20  24
BRANCH  20  27
ATOM     27  C29 ZIN A   1      28.429   2.483  29.737  0.00  0.00    -0.039 A 
ATOM     28  C34 ZIN A   1      27.558   1.869  30.618  0.00  0.00     0.008 A 
ATOM     29  C33 ZIN A   1      27.273   2.462  31.833  0.00  0.00     0.001 A 
ATOM     30  C32 ZIN A   1      27.853   3.673  32.164  0.00  0.00     0.000 A 
ATOM     31  C31 ZIN A   1      28.720   4.289  31.281  0.00  0.00     0.001 A 
ATOM     32  C30 ZIN A   1      29.008   3.694  30.067  0.00  0.00     0.008 A 
ENDBRANCH  20  27
ENDBRANCH   1  16
TORSDOF 4
ENDMDL
MODEL 104
REMARK CAVERDOCK RESULT:      -9.8      0.000      0.000
REMARK CAVERDOCK CONSTRAINTS:       0.0      0.0      0.0      0.0
REMARK CAVERDOCK TUNNEL: 103     -9.8      3.3    104.1
REMARK  4 active torsions:
REMARK  status: ('A' for Active; 'I' for Inactive)
REMARK    1  A    between atoms: N5_4  and  C7_6 
REMARK    2  A    between atoms: C11_9  and  C14_12 
REMARK    3  A    between atoms: C25_23  and  C26_24 
REMARK    4  A    between atoms: C25_23  and  C29_27 
ROOT
ATOM      1  C7  ZIN A   1      27.677  -2.106  29.986  0.00  0.00     0.188 C 
ATOM      2  C9  ZIN A   1      28.812  -2.398  30.970  0.00  0.00     0.035 C 
ATOM      3  C10 ZIN A   1      28.385  -3.516  31.922  0.00  0.00     0.032 C 
ATOM      4  C11 ZIN A   1      27.139  -3.078  32.696  0.00  0.00     0.076 C 
ATOM      5  C12 ZIN A   1      27.443  -1.864  33.469  0.00  0.00     0.074 C 
ATOM      6  N13 ZIN A   1      27.677  -0.926  34.067  0.00  0.00    -0.196 NA
ATOM      7  C21 ZIN A   1      26.004  -2.786  31.711  0.00  0.00     0.032 C 
ATOM      8  C22 ZIN A   1      26.432  -1.669  30.759  0.00  0.00     0.035 C 
ENDROOT
BRANCH   4   9
ATOM      9  C14 ZIN A   1      26.718  -4.180  33.634  0.00  0.00    -0.035 A 
ATOM     10  C20 ZIN A   1      25.411  -4.247  34.078  0.00  0.00     0.012 A 
ATOM     11  C19 ZIN A   1      25.022  -5.260  34.935  0.00  0.00     0.043 A 
ATOM     12  C17 ZIN A   1      25.946  -6.201  35.357  0.00  0.00     0.116 A 
ATOM     13  C16 ZIN A   1      27.256  -6.129  34.916  0.00  0.00     0.043 A 
ATOM     14  F18 ZIN A   1      25.568  -7.187  36.199  0.00  0.00    -0.206 F 
ATOM     15  C15 ZIN A   1      27.641  -5.119  34.056  0.00  0.00     0.012 A 
ENDBRANCH   4   9
BRANCH   1  16
ATOM     16  N5  ZIN A   1      28.088  -1.032  29.070  0.00  0.00    -0.066 N 
ATOM     17  C4  ZIN A   1      27.002  -0.050  28.953  0.00  0.00     0.241 C 
ATOM     18  C2  ZIN A   1      27.394   1.029  27.940  0.00  0.00     0.031 C 
ATOM     19  C1  ZIN A   1      26.263   2.052  27.820  0.00  0.00     0.013 C 
ATOM     20  C25 ZIN A   1      28.669   1.730  28.416  0.00  0.00     0.082 C 
ATOM     21  C24 ZIN A   1      29.773   0.686  28.608  0.00  0.00     0.053 C 
ATOM     22  C23 ZIN A   1      29.293  -0.380  29.596  0.00  0.00     0.237 C 
ATOM     23  H6  ZIN A   1      28.287  -1.423  28.162  0.00  0.00     0.280 HD
BRANCH  20  24
ATOM     24  C26 ZIN A   1      29.105   2.740  27.385  0.00  0.00     0.187 C 
ATOM     25  O27 ZIN A   1      29.785   3.696  27.718  0.00  0.00    -0.647 OA
ATOM     26  O28 ZIN A   1      28.779   2.600  26.219  0.00  0.00    -0.647 OA
ENDBRANCH  20  24
BRANCH  20  27
ATOM     27  C29 ZIN A   1      28.402   2.427  29.725  0.00  0.00    -0.039 A 
ATOM     28  C34 ZIN A   1      29.118   3.560  30.063  0.00  0.00     0.008 A 
ATOM     29  C33 ZIN A   1      28.870   4.202  31.262  0.00  0.00     0.001 A 
ATOM     30  C32 ZIN A   1      27.912   3.706  32.126  0.00  0.00     0.000 A 
ATOM     31  C31 ZIN A   1      27.199   2.570  31.790  0.00  0.00     0.001 A 
ATOM     32  C30 ZIN A   1      27.444   1.930  30.589  0.00  0.00     0.008 A 
ENDBRANCH  20  27
ENDBRANCH   1  16
TORSDOF 4
ENDMDL
MODEL 105
REMARK CAVERDOCK RESULT:     -10.2      0.000      0.000
REMARK CAVERDOCK CONSTRAINTS:       0.1      0.0      0.0      0.0
REMARK CAVERDOCK TUNNEL: 104    -10.2      3.3    105.3
REMARK  4 active torsions:
REMARK  status: ('A' for Active; 'I' for Inactive)
REMARK    1  A    between atoms: N5_4  and  C7_6 
REMARK    2  A    between atoms: C11_9  and  C14_12 
REMARK    3  A    between atoms: C25_23  and  C26_24 
REMARK    4  A    between atoms: C25_23  and  C29_27 
ROOT
ATOM      1  C7  ZIN A   1      27.674  -2.190  30.108  0.00  0.00     0.188 C 
ATOM      2  C9  ZIN A   1      28.753  -2.469  31.157  0.00  0.00     0.035 C 
ATOM      3  C10 ZIN A   1      28.285  -3.594  32.081  0.00  0.00     0.032 C 
ATOM      4  C11 ZIN A   1      26.990  -3.177  32.780  0.00  0.00     0.076 C 
ATOM      5  C12 ZIN A   1      27.230  -1.960  33.572  0.00  0.00     0.074 C 
ATOM      6  N13 ZIN A   1      27.416  -1.021  34.184  0.00  0.00    -0.196 NA
ATOM      7  C21 ZIN A   1      25.912  -2.898  31.730  0.00  0.00     0.032 C 
ATOM      8  C22 ZIN A   1      26.379  -1.772  30.806  0.00  0.00     0.035 C 
ENDROOT
BRANCH   4   9
ATOM      9  C14 ZIN A   1      26.530  -4.287  33.689  0.00  0.00    -0.035 A 
ATOM     10  C20 ZIN A   1      25.238  -4.285  34.182  0.00  0.00     0.012 A 
ATOM     11  C19 ZIN A   1      24.813  -5.305  35.013  0.00  0.00     0.043 A 
ATOM     12  C17 ZIN A   1      25.686  -6.323  35.360  0.00  0.00     0.116 A 
ATOM     13  C16 ZIN A   1      26.980  -6.320  34.870  0.00  0.00     0.043 A 
ATOM     14  F18 ZIN A   1      25.273  -7.316  36.176  0.00  0.00    -0.206 F 
ATOM     15  C15 ZIN A   1      27.401  -5.302  34.036  0.00  0.00     0.012 A 
ENDBRANCH   4   9
BRANCH   1  16
ATOM     16  N5  ZIN A   1      28.123  -1.108  29.221  0.00  0.00    -0.066 N 
ATOM     17  C4  ZIN A   1      27.036  -0.135  29.049  0.00  0.00     0.241 C 
ATOM     18  C2  ZIN A   1      27.471   0.952  28.063  0.00  0.00     0.031 C 
ATOM     19  C1  ZIN A   1      26.339   1.965  27.887  0.00  0.00     0.013 C 
ATOM     20  C25 ZIN A   1      28.712   1.663  28.610  0.00  0.00     0.082 C 
ATOM     21  C24 ZIN A   1      29.814   0.628  28.857  0.00  0.00     0.053 C 
ATOM     22  C23 ZIN A   1      29.292  -0.447  29.813  0.00  0.00     0.237 C 
ATOM     23  H6  ZIN A   1      28.374  -1.492  28.322  0.00  0.00     0.280 HD
BRANCH  20  24
ATOM     24  C26 ZIN A   1      29.194   2.681  27.608  0.00  0.00     0.187 C 
ATOM     25  O27 ZIN A   1      28.830   2.615  26.447  0.00  0.00    -0.647 OA
ATOM     26  O28 ZIN A   1      29.948   3.573  27.961  0.00  0.00    -0.647 OA
ENDBRANCH  20  24
BRANCH  20  27
ATOM     27  C29 ZIN A   1      28.368   2.351  29.906  0.00  0.00    -0.039 A 
ATOM     28  C34 ZIN A   1      27.520   1.739  30.809  0.00  0.00     0.008 A 
ATOM     29  C33 ZIN A   1      27.208   2.367  31.999  0.00  0.00     0.001 A 
ATOM     30  C32 ZIN A   1      27.737   3.612  32.283  0.00  0.00     0.000 A 
ATOM     31  C31 ZIN A   1      28.582   4.227  31.377  0.00  0.00     0.001 A 
ATOM     32  C30 ZIN A   1      28.898   3.596  30.189  0.00  0.00     0.008 A 
ENDBRANCH  20  27
ENDBRANCH   1  16
TORSDOF 4
ENDMDL
MODEL 106
REMARK CAVERDOCK RESULT:     -10.4      0.000      0.000
REMARK CAVERDOCK CONSTRAINTS:       0.0      0.0      0.0      0.0
REMARK CAVERDOCK TUNNEL: 105    -10.4      3.3    106.3
REMARK  4 active torsions:
REMARK  status: ('A' for Active; 'I' for Inactive)
REMARK    1  A    between atoms: N5_4  and  C7_6 
REMARK    2  A    between atoms: C11_9  and  C14_12 
REMARK    3  A    between atoms: C25_23  and  C26_24 
REMARK    4  A    between atoms: C25_23  and  C29_27 
ROOT
ATOM      1  C7  ZIN A   1      27.661  -2.310  30.175  0.00  0.00     0.188 C 
ATOM      2  C9  ZIN A   1      28.723  -2.558  31.249  0.00  0.00     0.035 C 
ATOM      3  C10 ZIN A   1      28.256  -3.682  32.175  0.00  0.00     0.032 C 
ATOM      4  C11 ZIN A   1      26.939  -3.279  32.843  0.00  0.00     0.076 C 
ATOM      5  C12 ZIN A   1      27.142  -2.050  33.626  0.00  0.00     0.074 C 
ATOM      6  N13 ZIN A   1      27.299  -1.101  34.231  0.00  0.00    -0.196 NA
ATOM      7  C21 ZIN A   1      25.878  -3.031  31.769  0.00  0.00     0.032 C 
ATOM      8  C22 ZIN A   1      26.345  -1.907  30.842  0.00  0.00     0.035 C 
ENDROOT
BRANCH   4   9
ATOM      9  C14 ZIN A   1      26.480  -4.387  33.756  0.00  0.00    -0.035 A 
ATOM     10  C20 ZIN A   1      25.162  -4.439  34.170  0.00  0.00     0.012 A 
ATOM     11  C19 ZIN A   1      24.738  -5.456  35.003  0.00  0.00     0.043 A 
ATOM     12  C17 ZIN A   1      25.637  -6.418  35.432  0.00  0.00     0.116 A 
ATOM     13  C16 ZIN A   1      26.957  -6.362  35.022  0.00  0.00     0.043 A 
ATOM     14  F18 ZIN A   1      25.224  -7.410  36.251  0.00  0.00    -0.206 F 
ATOM     15  C15 ZIN A   1      27.378  -5.347  34.184  0.00  0.00     0.012 A 
ENDBRANCH   4   9
BRANCH   1  16
ATOM     16  N5  ZIN A   1      28.109  -1.230  29.284  0.00  0.00    -0.066 N 
ATOM     17  C4  ZIN A   1      27.019  -0.265  29.101  0.00  0.00     0.241 C 
ATOM     18  C2  ZIN A   1      27.454   0.820  28.113  0.00  0.00     0.031 C 
ATOM     19  C1  ZIN A   1      26.317   1.826  27.924  0.00  0.00     0.013 C 
ATOM     20  C25 ZIN A   1      28.688   1.540  28.662  0.00  0.00     0.082 C 
ATOM     21  C24 ZIN A   1      29.794   0.513  28.921  0.00  0.00     0.053 C 
ATOM     22  C23 ZIN A   1      29.272  -0.560  29.880  0.00  0.00     0.237 C 
ATOM     23  H6  ZIN A   1      28.368  -1.618  28.390  0.00  0.00     0.280 HD
BRANCH  20  24
ATOM     24  C26 ZIN A   1      29.170   2.556  27.659  0.00  0.00     0.187 C 
ATOM     25  O27 ZIN A   1      28.758   2.524  26.512  0.00  0.00    -0.647 OA
ATOM     26  O28 ZIN A   1      29.972   3.411  27.995  0.00  0.00    -0.647 OA
ENDBRANCH  20  24
BRANCH  20  27
ATOM     27  C29 ZIN A   1      28.333   2.233  29.953  0.00  0.00    -0.039 A 
ATOM     28  C34 ZIN A   1      28.832   3.494  30.219  0.00  0.00     0.008 A 
ATOM     29  C33 ZIN A   1      28.503   4.132  31.401  0.00  0.00     0.001 A 
ATOM     30  C32 ZIN A   1      27.682   3.505  32.319  0.00  0.00     0.000 A 
ATOM     31  C31 ZIN A   1      27.187   2.242  32.055  0.00  0.00     0.001 A 
ATOM     32  C30 ZIN A   1      27.513   1.606  30.871  0.00  0.00     0.008 A 
ENDBRANCH  20  27
ENDBRANCH   1  16
TORSDOF 4
ENDMDL
MODEL 107
REMARK CAVERDOCK RESULT:     -10.5      0.000      0.000
REMARK CAVERDOCK CONSTRAINTS:       0.0      0.0      0.0      0.0
REMARK CAVERDOCK TUNNEL: 106    -10.5      3.3    107.5
REMARK  4 active torsions:
REMARK  status: ('A' for Active; 'I' for Inactive)
REMARK    1  A    between atoms: N5_4  and  C7_6 
REMARK    2  A    between atoms: C11_9  and  C14_12 
REMARK    3  A    between atoms: C25_23  and  C26_24 
REMARK    4  A    between atoms: C25_23  and  C29_27 
ROOT
ATOM      1  C7  ZIN A   1      27.436  -2.345  30.249  0.00  0.00     0.188 C 
ATOM      2  C9  ZIN A   1      28.526  -2.723  31.255  0.00  0.00     0.035 C 
ATOM      3  C10 ZIN A   1      28.021  -3.855  32.151  0.00  0.00     0.032 C 
ATOM      4  C11 ZIN A   1      26.770  -3.393  32.902  0.00  0.00     0.076 C 
ATOM      5  C12 ZIN A   1      27.100  -2.222  33.730  0.00  0.00     0.074 C 
ATOM      6  N13 ZIN A   1      27.354  -1.318  34.370  0.00  0.00    -0.196 NA
ATOM      7  C21 ZIN A   1      25.681  -3.016  31.895  0.00  0.00     0.032 C 
ATOM      8  C22 ZIN A   1      26.186  -1.884  30.999  0.00  0.00     0.035 C 
ENDROOT
BRANCH   4   9
ATOM      9  C14 ZIN A   1      26.273  -4.510  33.784  0.00  0.00    -0.035 A 
ATOM     10  C20 ZIN A   1      24.922  -4.630  34.050  0.00  0.00     0.012 A 
ATOM     11  C19 ZIN A   1      24.464  -5.656  34.855  0.00  0.00     0.043 A 
ATOM     12  C17 ZIN A   1      25.361  -6.557  35.404  0.00  0.00     0.116 A 
ATOM     13  C16 ZIN A   1      26.714  -6.432  35.141  0.00  0.00     0.043 A 
ATOM     14  F18 ZIN A   1      24.915  -7.556  36.195  0.00  0.00    -0.206 F 
ATOM     15  C15 ZIN A   1      27.169  -5.408  34.332  0.00  0.00     0.012 A 
ENDBRANCH   4   9
BRANCH   1  16
ATOM     16  N5  ZIN A   1      27.921  -1.257  29.388  0.00  0.00    -0.066 N 
ATOM     17  C4  ZIN A   1      26.892  -0.214  29.296  0.00  0.00     0.241 C 
ATOM     18  C2  ZIN A   1      27.360   0.885  28.338  0.00  0.00     0.031 C 
ATOM     19  C1  ZIN A   1      26.288   1.972  28.244  0.00  0.00     0.013 C 
ATOM     20  C25 ZIN A   1      28.662   1.495  28.864  0.00  0.00     0.082 C 
ATOM     21  C24 ZIN A   1      29.704   0.384  29.029  0.00  0.00     0.053 C 
ATOM     22  C23 ZIN A   1      29.150  -0.695  29.961  0.00  0.00     0.237 C 
ATOM     23  H6  ZIN A   1      28.115  -1.619  28.467  0.00  0.00     0.280 HD
BRANCH  20  24
ATOM     24  C26 ZIN A   1      29.171   2.522  27.886  0.00  0.00     0.187 C 
ATOM     25  O27 ZIN A   1      29.973   3.365  28.250  0.00  0.00    -0.647 OA
ATOM     26  O28 ZIN A   1      28.782   2.509  26.731  0.00  0.00    -0.647 OA
ENDBRANCH  20  24
BRANCH  20  27
ATOM     27  C29 ZIN A   1      28.408   2.148  30.199  0.00  0.00    -0.039 A 
ATOM     28  C34 ZIN A   1      28.496   3.522  30.322  0.00  0.00     0.008 A 
ATOM     29  C33 ZIN A   1      28.260   4.122  31.544  0.00  0.00     0.001 A 
ATOM     30  C32 ZIN A   1      27.943   3.348  32.645  0.00  0.00     0.000 A 
ATOM     31  C31 ZIN A   1      27.860   1.973  32.522  0.00  0.00     0.001 A 
ATOM     32  C30 ZIN A   1      28.092   1.374  31.299  0.00  0.00     0.008 A 
ENDBRANCH  20  27
ENDBRANCH   1  16
TORSDOF 4
ENDMDL
MODEL 108
REMARK CAVERDOCK RESULT:     -10.6      0.000      0.000
REMARK CAVERDOCK CONSTRAINTS:       0.0      0.0      0.0      0.0
REMARK CAVERDOCK TUNNEL: 107    -10.6      3.3    108.1
REMARK  4 active torsions:
REMARK  status: ('A' for Active; 'I' for Inactive)
REMARK    1  A    between atoms: N5_4  and  C7_6 
REMARK    2  A    between atoms: C11_9  and  C14_12 
REMARK    3  A    between atoms: C25_23  and  C26_24 
REMARK    4  A    between atoms: C25_23  and  C29_27 
ROOT
ATOM      1  C7  ZIN A   1      27.468  -2.354  30.379  0.00  0.00     0.188 C 
ATOM      2  C9  ZIN A   1      28.505  -2.634  31.468  0.00  0.00     0.035 C 
ATOM      3  C10 ZIN A   1      28.011  -3.772  32.362  0.00  0.00     0.032 C 
ATOM      4  C11 ZIN A   1      26.684  -3.372  33.011  0.00  0.00     0.076 C 
ATOM      5  C12 ZIN A   1      26.880  -2.161  33.823  0.00  0.00     0.074 C 
ATOM      6  N13 ZIN A   1      27.033  -1.225  34.451  0.00  0.00    -0.196 NA
ATOM      7  C21 ZIN A   1      25.647  -3.093  31.921  0.00  0.00     0.032 C 
ATOM      8  C22 ZIN A   1      26.142  -1.954  31.027  0.00  0.00     0.035 C 
ENDROOT
BRANCH   4   9
ATOM      9  C14 ZIN A   1      26.197  -4.494  33.892  0.00  0.00    -0.035 A 
ATOM     10  C20 ZIN A   1      27.095  -5.420  34.390  0.00  0.00     0.012 A 
ATOM     11  C19 ZIN A   1      26.652  -6.447  35.201  0.00  0.00     0.043 A 
ATOM     12  C17 ZIN A   1      25.305  -6.556  35.505  0.00  0.00     0.116 A 
ATOM     13  C16 ZIN A   1      24.406  -5.632  35.000  0.00  0.00     0.043 A 
ATOM     14  F18 ZIN A   1      24.870  -7.563  36.293  0.00  0.00    -0.206 F 
ATOM     15  C15 ZIN A   1      24.853  -4.603  34.194  0.00  0.00     0.012 A 
ENDBRANCH   4   9
BRANCH   1  16
ATOM     16  N5  ZIN A   1      27.942  -1.261  29.520  0.00  0.00    -0.066 N 
ATOM     17  C4  ZIN A   1      26.922  -0.206  29.464  0.00  0.00     0.241 C 
ATOM     18  C2  ZIN A   1      27.378   0.900  28.509  0.00  0.00     0.031 C 
ATOM     19  C1  ZIN A   1      26.315   1.998  28.454  0.00  0.00     0.013 C 
ATOM     20  C25 ZIN A   1      28.698   1.490  29.012  0.00  0.00     0.082 C 
ATOM     21  C24 ZIN A   1      29.733   0.368  29.138  0.00  0.00     0.053 C 
ATOM     22  C23 ZIN A   1      29.190  -0.717  30.070  0.00  0.00     0.237 C 
ATOM     23  H6  ZIN A   1      28.112  -1.613  28.590  0.00  0.00     0.280 HD
BRANCH  20  24
ATOM     24  C26 ZIN A   1      29.195   2.525  28.034  0.00  0.00     0.187 C 
ATOM     25  O27 ZIN A   1      28.862   2.466  26.863  0.00  0.00    -0.647 OA
ATOM     26  O28 ZIN A   1      29.928   3.421  28.416  0.00  0.00    -0.647 OA
ENDBRANCH  20  24
BRANCH  20  27
ATOM     27  C29 ZIN A   1      28.483   2.130  30.359  0.00  0.00    -0.039 A 
ATOM     28  C34 ZIN A   1      28.379   1.341  31.489  0.00  0.00     0.008 A 
ATOM     29  C33 ZIN A   1      28.186   1.927  32.726  0.00  0.00     0.001 A 
ATOM     30  C32 ZIN A   1      28.087   3.302  32.831  0.00  0.00     0.000 A 
ATOM     31  C31 ZIN A   1      28.185   4.091  31.700  0.00  0.00     0.001 A 
ATOM     32  C30 ZIN A   1      28.383   3.504  30.464  0.00  0.00     0.008 A 
ENDBRANCH  20  27
ENDBRANCH   1  16
TORSDOF 4
ENDMDL
MODEL 109
REMARK CAVERDOCK RESULT:     -10.8      0.000      0.000
REMARK CAVERDOCK CONSTRAINTS:       0.0      0.0      0.0      0.0
REMARK CAVERDOCK TUNNEL: 108    -10.8      3.3    109.4
REMARK  4 active torsions:
REMARK  status: ('A' for Active; 'I' for Inactive)
REMARK    1  A    between atoms: N5_4  and  C7_6 
REMARK    2  A    between atoms: C11_9  and  C14_12 
REMARK    3  A    between atoms: C25_23  and  C26_24 
REMARK    4  A    between atoms: C25_23  and  C29_27 
ROOT
ATOM      1  C7  ZIN A   1      27.454  -2.485  30.451  0.00  0.00     0.188 C 
ATOM      2  C9  ZIN A   1      28.471  -2.725  31.569  0.00  0.00     0.035 C 
ATOM      3  C10 ZIN A   1      27.970  -3.847  32.480  0.00  0.00     0.032 C 
ATOM      4  C11 ZIN A   1      26.625  -3.448  33.090  0.00  0.00     0.076 C 
ATOM      5  C12 ZIN A   1      26.789  -2.216  33.877  0.00  0.00     0.074 C 
ATOM      6  N13 ZIN A   1      26.916  -1.264  34.484  0.00  0.00    -0.196 NA
ATOM      7  C21 ZIN A   1      25.609  -3.208  31.971  0.00  0.00     0.032 C 
ATOM      8  C22 ZIN A   1      26.110  -2.086  31.061  0.00  0.00     0.035 C 
ENDROOT
BRANCH   4   9
ATOM      9  C14 ZIN A   1      26.133  -4.556  33.986  0.00  0.00    -0.035 A 
ATOM     10  C20 ZIN A   1      27.038  -5.406  34.594  0.00  0.00     0.012 A 
ATOM     11  C19 ZIN A   1      26.588  -6.419  35.420  0.00  0.00     0.043 A 
ATOM     12  C17 ZIN A   1      25.230  -6.588  35.630  0.00  0.00     0.116 A 
ATOM     13  C16 ZIN A   1      24.325  -5.740  35.017  0.00  0.00     0.043 A 
ATOM     14  F18 ZIN A   1      24.790  -7.582  36.432  0.00  0.00    -0.206 F 
ATOM     15  C15 ZIN A   1      24.777  -4.725  34.195  0.00  0.00     0.012 A 
ENDBRANCH   4   9
BRANCH   1  16
ATOM     16  N5  ZIN A   1      27.935  -1.406  29.577  0.00  0.00    -0.066 N 
ATOM     17  C4  ZIN A   1      26.911  -0.357  29.488  0.00  0.00     0.241 C 
ATOM     18  C2  ZIN A   1      27.373   0.731  28.516  0.00  0.00     0.031 C 
ATOM     19  C1  ZIN A   1      26.306   1.823  28.427  0.00  0.00     0.013 C 
ATOM     20  C25 ZIN A   1      28.685   1.338  29.023  0.00  0.00     0.082 C 
ATOM     21  C24 ZIN A   1      29.723   0.223  29.184  0.00  0.00     0.053 C 
ATOM     22  C23 ZIN A   1      29.173  -0.846  30.131  0.00  0.00     0.237 C 
ATOM     23  H6  ZIN A   1      28.117  -1.776  28.656  0.00  0.00     0.280 HD
BRANCH  20  24
ATOM     24  C26 ZIN A   1      29.188   2.355  28.031  0.00  0.00     0.187 C 
ATOM     25  O27 ZIN A   1      29.892   3.277  28.407  0.00  0.00    -0.647 OA
ATOM     26  O28 ZIN A   1      28.893   2.255  26.852  0.00  0.00    -0.647 OA
ENDBRANCH  20  24
BRANCH  20  27
ATOM     27  C29 ZIN A   1      28.450   2.003  30.355  0.00  0.00    -0.039 A 
ATOM     28  C34 ZIN A   1      28.341   1.236  31.500  0.00  0.00     0.008 A 
ATOM     29  C33 ZIN A   1      28.130   1.846  32.722  0.00  0.00     0.001 A 
ATOM     30  C32 ZIN A   1      28.019   3.222  32.798  0.00  0.00     0.000 A 
ATOM     31  C31 ZIN A   1      28.123   3.988  31.652  0.00  0.00     0.001 A 
ATOM     32  C30 ZIN A   1      28.338   3.378  30.430  0.00  0.00     0.008 A 
ENDBRANCH  20  27
ENDBRANCH   1  16
TORSDOF 4
ENDMDL
MODEL 110
REMARK CAVERDOCK RESULT:     -10.9      0.000      0.000
REMARK CAVERDOCK CONSTRAINTS:       0.0      0.0      0.0      0.0
REMARK CAVERDOCK TUNNEL: 109    -10.9      3.3    110.2
REMARK  4 active torsions:
REMARK  status: ('A' for Active; 'I' for Inactive)
REMARK    1  A    between atoms: N5_4  and  C7_6 
REMARK    2  A    between atoms: C11_9  and  C14_12 
REMARK    3  A    between atoms: C25_23  and  C26_24 
REMARK    4  A    between atoms: C25_23  and  C29_27 
ROOT
ATOM      1  C7  ZIN A   1      27.340  -2.510  30.529  0.00  0.00     0.188 C 
ATOM      2  C9  ZIN A   1      28.375  -2.823  31.612  0.00  0.00     0.035 C 
ATOM      3  C10 ZIN A   1      27.843  -3.933  32.519  0.00  0.00     0.032 C 
ATOM      4  C11 ZIN A   1      26.539  -3.474  33.177  0.00  0.00     0.076 C 
ATOM      5  C12 ZIN A   1      26.792  -2.266  33.977  0.00  0.00     0.074 C 
ATOM      6  N13 ZIN A   1      26.987  -1.332  34.595  0.00  0.00    -0.196 NA
ATOM      7  C21 ZIN A   1      25.505  -3.162  32.093  0.00  0.00     0.032 C 
ATOM      8  C22 ZIN A   1      26.037  -2.052  31.186  0.00  0.00     0.035 C 
ENDROOT
BRANCH   4   9
ATOM      9  C14 ZIN A   1      26.016  -4.569  34.071  0.00  0.00    -0.035 A 
ATOM     10  C20 ZIN A   1      26.873  -5.550  34.535  0.00  0.00     0.012 A 
ATOM     11  C19 ZIN A   1      26.395  -6.552  35.358  0.00  0.00     0.043 A 
ATOM     12  C17 ZIN A   1      25.056  -6.580  35.709  0.00  0.00     0.116 A 
ATOM     13  C16 ZIN A   1      24.198  -5.601  35.239  0.00  0.00     0.043 A 
ATOM     14  F18 ZIN A   1      24.588  -7.562  36.509  0.00  0.00    -0.206 F 
ATOM     15  C15 ZIN A   1      24.679  -4.597  34.420  0.00  0.00     0.012 A 
ENDBRANCH   4   9
BRANCH   1  16
ATOM     16  N5  ZIN A   1      27.850  -1.444  29.657  0.00  0.00    -0.066 N 
ATOM     17  C4  ZIN A   1      26.856  -0.366  29.571  0.00  0.00     0.241 C 
ATOM     18  C2  ZIN A   1      27.350   0.711  28.602  0.00  0.00     0.031 C 
ATOM     19  C1  ZIN A   1      26.314   1.833  28.515  0.00  0.00     0.013 C 
ATOM     20  C25 ZIN A   1      28.677   1.279  29.110  0.00  0.00     0.082 C 
ATOM     21  C24 ZIN A   1      29.684   0.135  29.268  0.00  0.00     0.053 C 
ATOM     22  C23 ZIN A   1      29.104  -0.920  30.212  0.00  0.00     0.237 C 
ATOM     23  H6  ZIN A   1      28.022  -1.816  28.735  0.00  0.00     0.280 HD
BRANCH  20  24
ATOM     24  C26 ZIN A   1      29.209   2.284  28.120  0.00  0.00     0.187 C 
ATOM     25  O27 ZIN A   1      28.811   2.276  26.968  0.00  0.00    -0.647 OA
ATOM     26  O28 ZIN A   1      30.038   3.106  28.473  0.00  0.00    -0.647 OA
ENDBRANCH  20  24
BRANCH  20  27
ATOM     27  C29 ZIN A   1      28.461   1.948  30.443  0.00  0.00    -0.039 A 
ATOM     28  C34 ZIN A   1      28.382   1.185  31.593  0.00  0.00     0.008 A 
ATOM     29  C33 ZIN A   1      28.188   1.797  32.817  0.00  0.00     0.001 A 
ATOM     30  C32 ZIN A   1      28.066   3.172  32.889  0.00  0.00     0.000 A 
ATOM     31  C31 ZIN A   1      28.140   3.935  31.738  0.00  0.00     0.001 A 
ATOM     32  C30 ZIN A   1      28.338   3.322  30.515  0.00  0.00     0.008 A 
ENDBRANCH  20  27
ENDBRANCH   1  16
TORSDOF 4
ENDMDL
MODEL 111
REMARK CAVERDOCK RESULT:     -11.1      0.000      0.000
REMARK CAVERDOCK CONSTRAINTS:       0.0      0.0      0.0      0.0
REMARK CAVERDOCK TUNNEL: 110    -11.1      3.3    111.3
REMARK  4 active torsions:
REMARK  status: ('A' for Active; 'I' for Inactive)
REMARK    1  A    between atoms: N5_4  and  C7_6 
REMARK    2  A    between atoms: C11_9  and  C14_12 
REMARK    3  A    between atoms: C25_23  and  C26_24 
REMARK    4  A    between atoms: C25_23  and  C29_27 
ROOT
ATOM      1  C7  ZIN A   1      27.207  -2.500  30.610  0.00  0.00     0.188 C 
ATOM      2  C9  ZIN A   1      28.334  -3.012  31.511  0.00  0.00     0.035 C 
ATOM      3  C10 ZIN A   1      27.792  -4.109  32.429  0.00  0.00     0.032 C 
ATOM      4  C11 ZIN A   1      26.666  -3.539  33.295  0.00  0.00     0.076 C 
ATOM      5  C12 ZIN A   1      27.186  -2.430  34.109  0.00  0.00     0.074 C 
ATOM      6  N13 ZIN A   1      27.589  -1.573  34.738  0.00  0.00    -0.196 NA
ATOM      7  C21 ZIN A   1      25.540  -3.027  32.394  0.00  0.00     0.032 C 
ATOM      8  C22 ZIN A   1      26.082  -1.931  31.475  0.00  0.00     0.035 C 
ENDROOT
BRANCH   4   9
ATOM      9  C14 ZIN A   1      26.133  -4.621  34.200  0.00  0.00    -0.035 A 
ATOM     10  C20 ZIN A   1      26.993  -5.568  34.725  0.00  0.00     0.012 A 
ATOM     11  C19 ZIN A   1      26.507  -6.557  35.558  0.00  0.00     0.043 A 
ATOM     12  C17 ZIN A   1      25.156  -6.607  35.857  0.00  0.00     0.116 A 
ATOM     13  C16 ZIN A   1      24.295  -5.662  35.326  0.00  0.00     0.043 A 
ATOM     14  F18 ZIN A   1      24.679  -7.577  36.667  0.00  0.00    -0.206 F 
ATOM     15  C15 ZIN A   1      24.784  -4.670  34.498  0.00  0.00     0.012 A 
ENDBRANCH   4   9
BRANCH   1  16
ATOM     16  N5  ZIN A   1      27.727  -1.446  29.728  0.00  0.00    -0.066 N 
ATOM     17  C4  ZIN A   1      26.752  -0.352  29.648  0.00  0.00     0.241 C 
ATOM     18  C2  ZIN A   1      27.254   0.713  28.669  0.00  0.00     0.031 C 
ATOM     19  C1  ZIN A   1      26.237   1.853  28.589  0.00  0.00     0.013 C 
ATOM     20  C25 ZIN A   1      28.597   1.259  29.159  0.00  0.00     0.082 C 
ATOM     21  C24 ZIN A   1      29.585   0.098  29.311  0.00  0.00     0.053 C 
ATOM     22  C23 ZIN A   1      28.997  -0.943  30.267  0.00  0.00     0.237 C 
ATOM     23  H6  ZIN A   1      27.882  -1.826  28.806  0.00  0.00     0.280 HD
BRANCH  20  24
ATOM     24  C26 ZIN A   1      29.136   2.250  28.159  0.00  0.00     0.187 C 
ATOM     25  O27 ZIN A   1      28.816   2.168  26.986  0.00  0.00    -0.647 OA
ATOM     26  O28 ZIN A   1      29.892   3.134  28.525  0.00  0.00    -0.647 OA
ENDBRANCH  20  24
BRANCH  20  27
ATOM     27  C29 ZIN A   1      28.409   1.937  30.492  0.00  0.00    -0.039 A 
ATOM     28  C34 ZIN A   1      28.395   1.186  31.653  0.00  0.00     0.008 A 
ATOM     29  C33 ZIN A   1      28.227   1.808  32.876  0.00  0.00     0.001 A 
ATOM     30  C32 ZIN A   1      28.063   3.179  32.937  0.00  0.00     0.000 A 
ATOM     31  C31 ZIN A   1      28.071   3.929  31.775  0.00  0.00     0.001 A 
ATOM     32  C30 ZIN A   1      28.244   3.308  30.553  0.00  0.00     0.008 A 
ENDBRANCH  20  27
ENDBRANCH   1  16
TORSDOF 4
ENDMDL
MODEL 112
REMARK CAVERDOCK RESULT:     -11.1      0.000      0.000
REMARK CAVERDOCK CONSTRAINTS:       0.0      0.0      0.0      0.0
REMARK CAVERDOCK TUNNEL: 111    -11.1      3.3    112.1
REMARK  4 active torsions:
REMARK  status: ('A' for Active; 'I' for Inactive)
REMARK    1  A    between atoms: N5_4  and  C7_6 
REMARK    2  A    between atoms: C11_9  and  C14_12 
REMARK    3  A    between atoms: C25_23  and  C26_24 
REMARK    4  A    between atoms: C25_23  and  C29_27 
ROOT
ATOM      1  C7  ZIN A   1      27.315  -2.672  30.707  0.00  0.00     0.188 C 
ATOM      2  C9  ZIN A   1      28.382  -2.992  31.756  0.00  0.00     0.035 C 
ATOM      3  C10 ZIN A   1      27.858  -4.074  32.701  0.00  0.00     0.032 C 
ATOM      4  C11 ZIN A   1      26.591  -3.573  33.398  0.00  0.00     0.076 C 
ATOM      5  C12 ZIN A   1      26.903  -2.359  34.168  0.00  0.00     0.074 C 
ATOM      6  N13 ZIN A   1      27.144  -1.421  34.763  0.00  0.00    -0.196 NA
ATOM      7  C21 ZIN A   1      25.525  -3.253  32.349  0.00  0.00     0.032 C 
ATOM      8  C22 ZIN A   1      26.049  -2.171  31.404  0.00  0.00     0.035 C 
ENDROOT
BRANCH   4   9
ATOM      9  C14 ZIN A   1      26.076  -4.641  34.329  0.00  0.00    -0.035 A 
ATOM     10  C20 ZIN A   1      26.953  -5.551  34.889  0.00  0.00     0.012 A 
ATOM     11  C19 ZIN A   1      26.482  -6.528  35.746  0.00  0.00     0.043 A 
ATOM     12  C17 ZIN A   1      25.130  -6.601  36.035  0.00  0.00     0.116 A 
ATOM     13  C16 ZIN A   1      24.253  -5.693  35.470  0.00  0.00     0.043 A 
ATOM     14  F18 ZIN A   1      24.669  -7.559  36.869  0.00  0.00    -0.206 F 
ATOM     15  C15 ZIN A   1      24.726  -4.714  34.617  0.00  0.00     0.012 A 
ENDBRANCH   4   9
BRANCH   1  16
ATOM     16  N5  ZIN A   1      27.818  -1.632  29.799  0.00  0.00    -0.066 N 
ATOM     17  C4  ZIN A   1      26.829  -0.552  29.698  0.00  0.00     0.241 C 
ATOM     18  C2  ZIN A   1      27.313   0.496  28.693  0.00  0.00     0.031 C 
ATOM     19  C1  ZIN A   1      26.282   1.621  28.591  0.00  0.00     0.013 C 
ATOM     20  C25 ZIN A   1      28.651   1.071  29.166  0.00  0.00     0.082 C 
ATOM     21  C24 ZIN A   1      29.654  -0.074  29.341  0.00  0.00     0.053 C 
ATOM     22  C23 ZIN A   1      29.083  -1.100  30.322  0.00  0.00     0.237 C 
ATOM     23  H6  ZIN A   1      27.974  -2.030  28.885  0.00  0.00     0.280 HD
BRANCH  20  24
ATOM     24  C26 ZIN A   1      29.173   2.046  28.142  0.00  0.00     0.187 C 
ATOM     25  O27 ZIN A   1      28.819   1.957  26.979  0.00  0.00    -0.647 OA
ATOM     26  O28 ZIN A   1      29.951   2.923  28.478  0.00  0.00    -0.647 OA
ENDBRANCH  20  24
BRANCH  20  27
ATOM     27  C29 ZIN A   1      28.458   1.776  30.484  0.00  0.00    -0.039 A 
ATOM     28  C34 ZIN A   1      28.318   3.151  30.517  0.00  0.00     0.008 A 
ATOM     29  C33 ZIN A   1      28.137   3.798  31.725  0.00  0.00     0.001 A 
ATOM     30  C32 ZIN A   1      28.105   3.071  32.900  0.00  0.00     0.000 A 
ATOM     31  C31 ZIN A   1      28.250   1.696  32.867  0.00  0.00     0.001 A 
ATOM     32  C30 ZIN A   1      28.427   1.049  31.659  0.00  0.00     0.008 A 
ENDBRANCH  20  27
ENDBRANCH   1  16
TORSDOF 4
ENDMDL
MODEL 113
REMARK CAVERDOCK RESULT:     -10.4      0.000      0.000
REMARK CAVERDOCK CONSTRAINTS:       0.0      0.0      0.0      0.0
REMARK CAVERDOCK TUNNEL: 112    -10.4      3.3    113.2
REMARK  4 active torsions:
REMARK  status: ('A' for Active; 'I' for Inactive)
REMARK    1  A    between atoms: N5_4  and  C7_6 
REMARK    2  A    between atoms: C11_9  and  C14_12 
REMARK    3  A    between atoms: C25_23  and  C26_24 
REMARK    4  A    between atoms: C25_23  and  C29_27 
ROOT
ATOM      1  C7  ZIN A   1      26.798  -2.205  31.179  0.00  0.00     0.188 C 
ATOM      2  C9  ZIN A   1      26.175  -3.515  30.690  0.00  0.00     0.035 C 
ATOM      3  C10 ZIN A   1      25.574  -4.268  31.878  0.00  0.00     0.032 C 
ATOM      4  C11 ZIN A   1      26.674  -4.575  32.896  0.00  0.00     0.076 C 
ATOM      5  C12 ZIN A   1      27.711  -5.405  32.263  0.00  0.00     0.074 C 
ATOM      6  N13 ZIN A   1      28.511  -6.046  31.774  0.00  0.00    -0.196 NA
ATOM      7  C21 ZIN A   1      27.296  -3.266  33.385  0.00  0.00     0.032 C 
ATOM      8  C22 ZIN A   1      27.897  -2.513  32.197  0.00  0.00     0.035 C 
ENDROOT
BRANCH   4   9
ATOM      9  C14 ZIN A   1      26.080  -5.317  34.067  0.00  0.00    -0.035 A 
ATOM     10  C20 ZIN A   1      26.901  -6.034  34.918  0.00  0.00     0.012 A 
ATOM     11  C19 ZIN A   1      26.360  -6.711  35.994  0.00  0.00     0.043 A 
ATOM     12  C17 ZIN A   1      24.993  -6.680  36.213  0.00  0.00     0.116 A 
ATOM     13  C16 ZIN A   1      24.172  -5.967  35.357  0.00  0.00     0.043 A 
ATOM     14  F18 ZIN A   1      24.462  -7.346  37.261  0.00  0.00    -0.206 F 
ATOM     15  C15 ZIN A   1      24.716  -5.287  34.285  0.00  0.00     0.012 A 
ENDBRANCH   4   9
BRANCH   1  16
ATOM     16  N5  ZIN A   1      27.375  -1.482  30.038  0.00  0.00    -0.066 N 
ATOM     17  C4  ZIN A   1      26.475  -0.389  29.647  0.00  0.00     0.241 C 
ATOM     18  C2  ZIN A   1      27.034   0.318  28.410  0.00  0.00     0.031 C 
ATOM     19  C1  ZIN A   1      26.096   1.457  28.006  0.00  0.00     0.013 C 
ATOM     20  C25 ZIN A   1      28.418   0.886  28.734  0.00  0.00     0.082 C 
ATOM     21  C24 ZIN A   1      29.327  -0.251  29.213  0.00  0.00     0.053 C 
ATOM     22  C23 ZIN A   1      28.683  -0.937  30.420  0.00  0.00     0.237 C 
ATOM     23  H6  ZIN A   1      27.490  -2.116  29.262  0.00  0.00     0.280 HD
BRANCH  20  24
ATOM     24  C26 ZIN A   1      29.009   1.515  27.498  0.00  0.00     0.187 C 
ATOM     25  O27 ZIN A   1      29.577   0.821  26.672  0.00  0.00    -0.647 OA
ATOM     26  O28 ZIN A   1      28.918   2.719  27.324  0.00  0.00    -0.647 OA
ENDBRANCH  20  24
BRANCH  20  27
ATOM     27  C29 ZIN A   1      28.296   1.924  29.820  0.00  0.00    -0.039 A 
ATOM     28  C34 ZIN A   1      29.177   2.987  29.862  0.00  0.00     0.008 A 
ATOM     29  C33 ZIN A   1      29.062   3.942  30.855  0.00  0.00     0.001 A 
ATOM     30  C32 ZIN A   1      28.071   3.827  31.812  0.00  0.00     0.000 A 
ATOM     31  C31 ZIN A   1      27.193   2.760  31.773  0.00  0.00     0.001 A 
ATOM     32  C30 ZIN A   1      27.305   1.808  30.777  0.00  0.00     0.008 A 
ENDBRANCH  20  27
ENDBRANCH   1  16
TORSDOF 4
ENDMDL
MODEL 114
REMARK CAVERDOCK RESULT:     -11.2      0.000      0.000
REMARK CAVERDOCK CONSTRAINTS:       0.0      0.0      0.0      0.0
REMARK CAVERDOCK TUNNEL: 113    -11.2      3.3    114.3
REMARK  4 active torsions:
REMARK  status: ('A' for Active; 'I' for Inactive)
REMARK    1  A    between atoms: N5_4  and  C7_6 
REMARK    2  A    between atoms: C11_9  and  C14_12 
REMARK    3  A    between atoms: C25_23  and  C26_24 
REMARK    4  A    between atoms: C25_23  and  C29_27 
ROOT
ATOM      1  C7  ZIN A   1      27.218  -2.776  30.781  0.00  0.00     0.188 C 
ATOM      2  C9  ZIN A   1      28.288  -3.223  31.780  0.00  0.00     0.035 C 
ATOM      3  C10 ZIN A   1      27.700  -4.279  32.717  0.00  0.00     0.032 C 
ATOM      4  C11 ZIN A   1      26.511  -3.684  33.475  0.00  0.00     0.076 C 
ATOM      5  C12 ZIN A   1      26.960  -2.526  34.263  0.00  0.00     0.074 C 
ATOM      6  N13 ZIN A   1      27.308  -1.631  34.871  0.00  0.00    -0.196 NA
ATOM      7  C21 ZIN A   1      25.442  -3.238  32.475  0.00  0.00     0.032 C 
ATOM      8  C22 ZIN A   1      26.030  -2.181  31.538  0.00  0.00     0.035 C 
ENDROOT
BRANCH   4   9
ATOM      9  C14 ZIN A   1      25.931  -4.726  34.397  0.00  0.00    -0.035 A 
ATOM     10  C20 ZIN A   1      26.759  -5.665  34.984  0.00  0.00     0.012 A 
ATOM     11  C19 ZIN A   1      26.231  -6.619  35.834  0.00  0.00     0.043 A 
ATOM     12  C17 ZIN A   1      24.870  -6.640  36.088  0.00  0.00     0.116 A 
ATOM     13  C16 ZIN A   1      24.041  -5.703  35.495  0.00  0.00     0.043 A 
ATOM     14  F18 ZIN A   1      24.352  -7.575  36.914  0.00  0.00    -0.206 F 
ATOM     15  C15 ZIN A   1      24.573  -4.747  34.650  0.00  0.00     0.012 A 
ENDBRANCH   4   9
BRANCH   1  16
ATOM     16  N5  ZIN A   1      27.783  -1.760  29.882  0.00  0.00    -0.066 N 
ATOM     17  C4  ZIN A   1      26.826  -0.658  29.729  0.00  0.00     0.241 C 
ATOM     18  C2  ZIN A   1      27.376   0.365  28.731  0.00  0.00     0.031 C 
ATOM     19  C1  ZIN A   1      26.379   1.514  28.575  0.00  0.00     0.013 C 
ATOM     20  C25 ZIN A   1      28.709   0.912  29.250  0.00  0.00     0.082 C 
ATOM     21  C24 ZIN A   1      29.674  -0.255  29.477  0.00  0.00     0.053 C 
ATOM     22  C23 ZIN A   1      29.039  -1.254  30.448  0.00  0.00     0.237 C 
ATOM     23  H6  ZIN A   1      27.965  -2.175  28.980  0.00  0.00     0.280 HD
BRANCH  20  24
ATOM     24  C26 ZIN A   1      29.296   1.860  28.235  0.00  0.00     0.187 C 
ATOM     25  O27 ZIN A   1      29.950   2.820  28.605  0.00  0.00    -0.647 OA
ATOM     26  O28 ZIN A   1      29.117   1.665  27.045  0.00  0.00    -0.647 OA
ENDBRANCH  20  24
BRANCH  20  27
ATOM     27  C29 ZIN A   1      28.482   1.639  30.550  0.00  0.00    -0.039 A 
ATOM     28  C34 ZIN A   1      28.280   0.923  31.715  0.00  0.00     0.008 A 
ATOM     29  C33 ZIN A   1      28.077   1.590  32.909  0.00  0.00     0.001 A 
ATOM     30  C32 ZIN A   1      28.067   2.972  32.936  0.00  0.00     0.000 A 
ATOM     31  C31 ZIN A   1      28.264   3.687  31.769  0.00  0.00     0.001 A 
ATOM     32  C30 ZIN A   1      28.472   3.021  30.576  0.00  0.00     0.008 A 
ENDBRANCH  20  27
ENDBRANCH   1  16
TORSDOF 4
ENDMDL
MODEL 115
REMARK CAVERDOCK RESULT:     -11.1      0.000      0.000
REMARK CAVERDOCK CONSTRAINTS:       0.0      0.0      0.0      0.0
REMARK CAVERDOCK TUNNEL: 114    -11.1      3.2    115.2
REMARK  4 active torsions:
REMARK  status: ('A' for Active; 'I' for Inactive)
REMARK    1  A    between atoms: N5_4  and  C7_6 
REMARK    2  A    between atoms: C11_9  and  C14_12 
REMARK    3  A    between atoms: C25_23  and  C26_24 
REMARK    4  A    between atoms: C25_23  and  C29_27 
ROOT
ATOM      1  C7  ZIN A   1      27.160  -2.877  30.925  0.00  0.00     0.188 C 
ATOM      2  C9  ZIN A   1      28.237  -3.356  31.901  0.00  0.00     0.035 C 
ATOM      3  C10 ZIN A   1      27.648  -4.421  32.828  0.00  0.00     0.032 C 
ATOM      4  C11 ZIN A   1      26.479  -3.822  33.613  0.00  0.00     0.076 C 
ATOM      5  C12 ZIN A   1      26.957  -2.685  34.414  0.00  0.00     0.074 C 
ATOM      6  N13 ZIN A   1      27.326  -1.806  35.033  0.00  0.00    -0.196 NA
ATOM      7  C21 ZIN A   1      25.402  -3.343  32.637  0.00  0.00     0.032 C 
ATOM      8  C22 ZIN A   1      25.991  -2.279  31.710  0.00  0.00     0.035 C 
ENDROOT
BRANCH   4   9
ATOM      9  C14 ZIN A   1      25.898  -4.872  34.526  0.00  0.00    -0.035 A 
ATOM     10  C20 ZIN A   1      24.535  -4.911  34.754  0.00  0.00     0.012 A 
ATOM     11  C19 ZIN A   1      24.000  -5.876  35.587  0.00  0.00     0.043 A 
ATOM     12  C17 ZIN A   1      24.832  -6.796  36.202  0.00  0.00     0.116 A 
ATOM     13  C16 ZIN A   1      26.197  -6.752  35.977  0.00  0.00     0.043 A 
ATOM     14  F18 ZIN A   1      24.311  -7.736  37.021  0.00  0.00    -0.206 F 
ATOM     15  C15 ZIN A   1      26.729  -5.790  35.140  0.00  0.00     0.012 A 
ENDBRANCH   4   9
BRANCH   1  16
ATOM     16  N5  ZIN A   1      27.726  -1.854  30.035  0.00  0.00    -0.066 N 
ATOM     17  C4  ZIN A   1      26.772  -0.747  29.895  0.00  0.00     0.241 C 
ATOM     18  C2  ZIN A   1      27.323   0.284  28.907  0.00  0.00     0.031 C 
ATOM     19  C1  ZIN A   1      26.328   1.437  28.763  0.00  0.00     0.013 C 
ATOM     20  C25 ZIN A   1      28.657   0.822  29.429  0.00  0.00     0.082 C 
ATOM     21  C24 ZIN A   1      29.620  -0.350  29.643  0.00  0.00     0.053 C 
ATOM     22  C23 ZIN A   1      28.984  -1.357  30.604  0.00  0.00     0.237 C 
ATOM     23  H6  ZIN A   1      27.905  -2.260  29.129  0.00  0.00     0.280 HD
BRANCH  20  24
ATOM     24  C26 ZIN A   1      29.246   1.779  28.423  0.00  0.00     0.187 C 
ATOM     25  O27 ZIN A   1      30.095   2.581  28.769  0.00  0.00    -0.647 OA
ATOM     26  O28 ZIN A   1      28.871   1.749  27.263  0.00  0.00    -0.647 OA
ENDBRANCH  20  24
BRANCH  20  27
ATOM     27  C29 ZIN A   1      28.435   1.537  30.737  0.00  0.00    -0.039 A 
ATOM     28  C34 ZIN A   1      28.305   0.812  31.906  0.00  0.00     0.008 A 
ATOM     29  C33 ZIN A   1      28.105   1.467  33.107  0.00  0.00     0.001 A 
ATOM     30  C32 ZIN A   1      28.027   2.846  33.136  0.00  0.00     0.000 A 
ATOM     31  C31 ZIN A   1      28.151   3.571  31.966  0.00  0.00     0.001 A 
ATOM     32  C30 ZIN A   1      28.355   2.916  30.766  0.00  0.00     0.008 A 
ENDBRANCH  20  27
ENDBRANCH   1  16
TORSDOF 4
ENDMDL
MODEL 116
REMARK CAVERDOCK RESULT:     -11.0      0.000      0.000
REMARK CAVERDOCK CONSTRAINTS:       0.0      0.0      0.0      0.0
REMARK CAVERDOCK TUNNEL: 115    -11.0      3.2    116.3
REMARK  4 active torsions:
REMARK  status: ('A' for Active; 'I' for Inactive)
REMARK    1  A    between atoms: N5_4  and  C7_6 
REMARK    2  A    between atoms: C11_9  and  C14_12 
REMARK    3  A    between atoms: C25_23  and  C26_24 
REMARK    4  A    between atoms: C25_23  and  C29_27 
ROOT
ATOM      1  C7  ZIN A   1      27.207  -2.934  30.957  0.00  0.00     0.188 C 
ATOM      2  C9  ZIN A   1      28.265  -3.430  31.945  0.00  0.00     0.035 C 
ATOM      3  C10 ZIN A   1      27.648  -4.483  32.866  0.00  0.00     0.032 C 
ATOM      4  C11 ZIN A   1      26.480  -3.865  33.637  0.00  0.00     0.076 C 
ATOM      5  C12 ZIN A   1      26.966  -2.734  34.442  0.00  0.00     0.074 C 
ATOM      6  N13 ZIN A   1      27.343  -1.860  35.064  0.00  0.00    -0.196 NA
ATOM      7  C21 ZIN A   1      25.422  -3.370  32.649  0.00  0.00     0.032 C 
ATOM      8  C22 ZIN A   1      26.039  -2.317  31.727  0.00  0.00     0.035 C 
ENDROOT
BRANCH   4   9
ATOM      9  C14 ZIN A   1      25.872  -4.904  34.545  0.00  0.00    -0.035 A 
ATOM     10  C20 ZIN A   1      26.678  -5.855  35.143  0.00  0.00     0.012 A 
ATOM     11  C19 ZIN A   1      26.123  -6.806  35.978  0.00  0.00     0.043 A 
ATOM     12  C17 ZIN A   1      24.758  -6.812  36.208  0.00  0.00     0.116 A 
ATOM     13  C16 ZIN A   1      23.951  -5.863  35.604  0.00  0.00     0.043 A 
ATOM     14  F18 ZIN A   1      24.214  -7.744  37.020  0.00  0.00    -0.206 F 
ATOM     15  C15 ZIN A   1      24.509  -4.911  34.772  0.00  0.00     0.012 A 
ENDBRANCH   4   9
BRANCH   1  16
ATOM     16  N5  ZIN A   1      27.799  -1.922  30.072  0.00  0.00    -0.066 N 
ATOM     17  C4  ZIN A   1      26.851  -0.816  29.892  0.00  0.00     0.241 C 
ATOM     18  C2  ZIN A   1      27.431   0.204  28.908  0.00  0.00     0.031 C 
ATOM     19  C1  ZIN A   1      26.442   1.356  28.724  0.00  0.00     0.013 C 
ATOM     20  C25 ZIN A   1      28.751   0.746  29.462  0.00  0.00     0.082 C 
ATOM     21  C24 ZIN A   1      29.706  -0.424  29.717  0.00  0.00     0.053 C 
ATOM     22  C23 ZIN A   1      29.041  -1.419  30.671  0.00  0.00     0.237 C 
ATOM     23  H6  ZIN A   1      28.004  -2.338  29.175  0.00  0.00     0.280 HD
BRANCH  20  24
ATOM     24  C26 ZIN A   1      29.369   1.691  28.464  0.00  0.00     0.187 C 
ATOM     25  O27 ZIN A   1      30.063   2.616  28.848  0.00  0.00    -0.647 OA
ATOM     26  O28 ZIN A   1      29.174   1.529  27.271  0.00  0.00    -0.647 OA
ENDBRANCH  20  24
BRANCH  20  27
ATOM     27  C29 ZIN A   1      28.492   1.476  30.756  0.00  0.00    -0.039 A 
ATOM     28  C34 ZIN A   1      28.352   0.765  31.933  0.00  0.00     0.008 A 
ATOM     29  C33 ZIN A   1      28.119   1.434  33.120  0.00  0.00     0.001 A 
ATOM     30  C32 ZIN A   1      28.017   2.812  33.128  0.00  0.00     0.000 A 
ATOM     31  C31 ZIN A   1      28.151   3.523  31.949  0.00  0.00     0.001 A 
ATOM     32  C30 ZIN A   1      28.389   2.854  30.763  0.00  0.00     0.008 A 
ENDBRANCH  20  27
ENDBRANCH   1  16
TORSDOF 4
ENDMDL
MODEL 117
REMARK CAVERDOCK RESULT:     -11.0      0.000      0.000
REMARK CAVERDOCK CONSTRAINTS:       0.0      0.0      0.0      0.0
REMARK CAVERDOCK TUNNEL: 116    -11.0      3.2    117.2
REMARK  4 active torsions:
REMARK  status: ('A' for Active; 'I' for Inactive)
REMARK    1  A    between atoms: N5_4  and  C7_6 
REMARK    2  A    between atoms: C11_9  and  C14_12 
REMARK    3  A    between atoms: C25_23  and  C26_24 
REMARK    4  A    between atoms: C25_23  and  C29_27 
ROOT
ATOM      1  C7  ZIN A   1      27.086  -3.008  30.943  0.00  0.00     0.188 C 
ATOM      2  C9  ZIN A   1      28.175  -3.523  31.888  0.00  0.00     0.035 C 
ATOM      3  C10 ZIN A   1      27.575  -4.561  32.837  0.00  0.00     0.032 C 
ATOM      4  C11 ZIN A   1      26.453  -3.918  33.655  0.00  0.00     0.076 C 
ATOM      5  C12 ZIN A   1      26.996  -2.795  34.435  0.00  0.00     0.074 C 
ATOM      6  N13 ZIN A   1      27.416  -1.928  35.038  0.00  0.00    -0.196 NA
ATOM      7  C21 ZIN A   1      25.365  -3.403  32.710  0.00  0.00     0.032 C 
ATOM      8  C22 ZIN A   1      25.964  -2.365  31.760  0.00  0.00     0.035 C 
ENDROOT
BRANCH   4   9
ATOM      9  C14 ZIN A   1      25.863  -4.942  34.590  0.00  0.00    -0.035 A 
ATOM     10  C20 ZIN A   1      24.505  -4.938  34.850  0.00  0.00     0.012 A 
ATOM     11  C19 ZIN A   1      23.961  -5.879  35.704  0.00  0.00     0.043 A 
ATOM     12  C17 ZIN A   1      24.779  -6.819  36.307  0.00  0.00     0.116 A 
ATOM     13  C16 ZIN A   1      26.139  -6.819  36.050  0.00  0.00     0.043 A 
ATOM     14  F18 ZIN A   1      24.250  -7.736  37.146  0.00  0.00    -0.206 F 
ATOM     15  C15 ZIN A   1      26.680  -5.880  35.193  0.00  0.00     0.012 A 
ENDBRANCH   4   9
BRANCH   1  16
ATOM     16  N5  ZIN A   1      27.662  -2.010  30.031  0.00  0.00    -0.066 N 
ATOM     17  C4  ZIN A   1      26.720  -0.895  29.871  0.00  0.00     0.241 C 
ATOM     18  C2  ZIN A   1      27.280   0.109  28.861  0.00  0.00     0.031 C 
ATOM     19  C1  ZIN A   1      26.299   1.271  28.697  0.00  0.00     0.013 C 
ATOM     20  C25 ZIN A   1      28.623   0.642  29.368  0.00  0.00     0.082 C 
ATOM     21  C24 ZIN A   1      29.573  -0.537  29.604  0.00  0.00     0.053 C 
ATOM     22  C23 ZIN A   1      28.927  -1.517  30.586  0.00  0.00     0.237 C 
ATOM     23  H6  ZIN A   1      27.833  -2.436  29.132  0.00  0.00     0.280 HD
BRANCH  20  24
ATOM     24  C26 ZIN A   1      29.219   1.571  28.342  0.00  0.00     0.187 C 
ATOM     25  O27 ZIN A   1      29.690   2.641  28.689  0.00  0.00    -0.647 OA
ATOM     26  O28 ZIN A   1      29.231   1.252  27.165  0.00  0.00    -0.647 OA
ENDBRANCH  20  24
BRANCH  20  27
ATOM     27  C29 ZIN A   1      28.413   1.385  30.663  0.00  0.00    -0.039 A 
ATOM     28  C34 ZIN A   1      28.360   2.766  30.665  0.00  0.00     0.008 A 
ATOM     29  C33 ZIN A   1      28.163   3.448  31.851  0.00  0.00     0.001 A 
ATOM     30  C32 ZIN A   1      28.028   2.749  33.036  0.00  0.00     0.000 A 
ATOM     31  C31 ZIN A   1      28.086   1.368  33.034  0.00  0.00     0.001 A 
ATOM     32  C30 ZIN A   1      28.278   0.686  31.847  0.00  0.00     0.008 A 
ENDBRANCH  20  27
ENDBRANCH   1  16
TORSDOF 4
ENDMDL
MODEL 118
REMARK CAVERDOCK RESULT:     -10.9      0.000      0.000
REMARK CAVERDOCK CONSTRAINTS:       0.0      0.0      0.0      0.0
REMARK CAVERDOCK TUNNEL: 117    -10.9      3.2    118.1
REMARK  4 active torsions:
REMARK  status: ('A' for Active; 'I' for Inactive)
REMARK    1  A    between atoms: N5_4  and  C7_6 
REMARK    2  A    between atoms: C11_9  and  C14_12 
REMARK    3  A    between atoms: C25_23  and  C26_24 
REMARK    4  A    between atoms: C25_23  and  C29_27 
ROOT
ATOM      1  C7  ZIN A   1      27.155  -3.004  30.996  0.00  0.00     0.188 C 
ATOM      2  C9  ZIN A   1      28.212  -3.493  31.989  0.00  0.00     0.035 C 
ATOM      3  C10 ZIN A   1      27.584  -4.513  32.940  0.00  0.00     0.032 C 
ATOM      4  C11 ZIN A   1      26.431  -3.858  33.703  0.00  0.00     0.076 C 
ATOM      5  C12 ZIN A   1      26.943  -2.716  34.478  0.00  0.00     0.074 C 
ATOM      6  N13 ZIN A   1      27.338  -1.834  35.075  0.00  0.00    -0.196 NA
ATOM      7  C21 ZIN A   1      25.375  -3.369  32.710  0.00  0.00     0.032 C 
ATOM      8  C22 ZIN A   1      26.003  -2.349  31.759  0.00  0.00     0.035 C 
ENDROOT
BRANCH   4   9
ATOM      9  C14 ZIN A   1      25.813  -4.864  34.640  0.00  0.00    -0.035 A 
ATOM     10  C20 ZIN A   1      26.582  -5.891  35.154  0.00  0.00     0.012 A 
ATOM     11  C19 ZIN A   1      26.018  -6.812  36.017  0.00  0.00     0.043 A 
ATOM     12  C17 ZIN A   1      24.679  -6.712  36.356  0.00  0.00     0.116 A 
ATOM     13  C16 ZIN A   1      23.909  -5.687  35.835  0.00  0.00     0.043 A 
ATOM     14  F18 ZIN A   1      24.125  -7.615  37.194  0.00  0.00    -0.206 F 
ATOM     15  C15 ZIN A   1      24.476  -4.764  34.977  0.00  0.00     0.012 A 
ENDBRANCH   4   9
BRANCH   1  16
ATOM     16  N5  ZIN A   1      27.758  -2.024  30.083  0.00  0.00    -0.066 N 
ATOM     17  C4  ZIN A   1      26.817  -0.918  29.864  0.00  0.00     0.241 C 
ATOM     18  C2  ZIN A   1      27.409   0.067  28.852  0.00  0.00     0.031 C 
ATOM     19  C1  ZIN A   1      26.428   1.218  28.627  0.00  0.00     0.013 C 
ATOM     20  C25 ZIN A   1      28.730   0.618  29.395  0.00  0.00     0.082 C 
ATOM     21  C24 ZIN A   1      29.676  -0.549  29.691  0.00  0.00     0.053 C 
ATOM     22  C23 ZIN A   1      29.001  -1.511  30.672  0.00  0.00     0.237 C 
ATOM     23  H6  ZIN A   1      27.964  -2.469  29.201  0.00  0.00     0.280 HD
BRANCH  20  24
ATOM     24  C26 ZIN A   1      29.358   1.527  28.370  0.00  0.00     0.187 C 
ATOM     25  O27 ZIN A   1      29.146   1.347  27.183  0.00  0.00    -0.647 OA
ATOM     26  O28 ZIN A   1      30.078   2.444  28.729  0.00  0.00    -0.647 OA
ENDBRANCH  20  24
BRANCH  20  27
ATOM     27  C29 ZIN A   1      28.469   1.389  30.664  0.00  0.00    -0.039 A 
ATOM     28  C34 ZIN A   1      28.370   2.767  30.626  0.00  0.00     0.008 A 
ATOM     29  C33 ZIN A   1      28.127   3.474  31.789  0.00  0.00     0.001 A 
ATOM     30  C32 ZIN A   1      27.992   2.804  32.990  0.00  0.00     0.000 A 
ATOM     31  C31 ZIN A   1      28.096   1.426  33.028  0.00  0.00     0.001 A 
ATOM     32  C30 ZIN A   1      28.335   0.718  31.865  0.00  0.00     0.008 A 
ENDBRANCH  20  27
ENDBRANCH   1  16
TORSDOF 4
ENDMDL
MODEL 119
REMARK CAVERDOCK RESULT:     -10.7      0.000      0.000
REMARK CAVERDOCK CONSTRAINTS:       0.0      0.0      0.0      0.0
REMARK CAVERDOCK TUNNEL: 118    -10.7      3.2    119.3
REMARK  4 active torsions:
REMARK  status: ('A' for Active; 'I' for Inactive)
REMARK    1  A    between atoms: N5_4  and  C7_6 
REMARK    2  A    between atoms: C11_9  and  C14_12 
REMARK    3  A    between atoms: C25_23  and  C26_24 
REMARK    4  A    between atoms: C25_23  and  C29_27 
ROOT
ATOM      1  C7  ZIN A   1      27.092  -3.154  31.056  0.00  0.00     0.188 C 
ATOM      2  C9  ZIN A   1      28.140  -3.590  32.082  0.00  0.00     0.035 C 
ATOM      3  C10 ZIN A   1      27.524  -4.613  33.037  0.00  0.00     0.032 C 
ATOM      4  C11 ZIN A   1      26.332  -3.982  33.761  0.00  0.00     0.076 C 
ATOM      5  C12 ZIN A   1      26.786  -2.809  34.525  0.00  0.00     0.074 C 
ATOM      6  N13 ZIN A   1      27.137  -1.904  35.115  0.00  0.00    -0.196 NA
ATOM      7  C21 ZIN A   1      25.284  -3.547  32.734  0.00  0.00     0.032 C 
ATOM      8  C22 ZIN A   1      25.901  -2.524  31.779  0.00  0.00     0.035 C 
ENDROOT
BRANCH   4   9
ATOM      9  C14 ZIN A   1      25.725  -4.991  34.702  0.00  0.00    -0.035 A 
ATOM     10  C20 ZIN A   1      26.537  -5.890  35.368  0.00  0.00     0.012 A 
ATOM     11  C19 ZIN A   1      25.982  -6.813  36.234  0.00  0.00     0.043 A 
ATOM     12  C17 ZIN A   1      24.611  -6.844  36.426  0.00  0.00     0.116 A 
ATOM     13  C16 ZIN A   1      23.799  -5.948  35.754  0.00  0.00     0.043 A 
ATOM     14  F18 ZIN A   1      24.068  -7.750  37.268  0.00  0.00    -0.206 F 
ATOM     15  C15 ZIN A   1      24.356  -5.022  34.892  0.00  0.00     0.012 A 
ENDBRANCH   4   9
BRANCH   1  16
ATOM     16  N5  ZIN A   1      27.684  -2.171  30.138  0.00  0.00    -0.066 N 
ATOM     17  C4  ZIN A   1      26.757  -1.047  29.963  0.00  0.00     0.241 C 
ATOM     18  C2  ZIN A   1      27.335  -0.058  28.948  0.00  0.00     0.031 C 
ATOM     19  C1  ZIN A   1      26.368   1.114  28.768  0.00  0.00     0.013 C 
ATOM     20  C25 ZIN A   1      28.680   0.463  29.458  0.00  0.00     0.082 C 
ATOM     21  C24 ZIN A   1      29.615  -0.724  29.709  0.00  0.00     0.053 C 
ATOM     22  C23 ZIN A   1      28.953  -1.688  30.697  0.00  0.00     0.237 C 
ATOM     23  H6  ZIN A   1      27.856  -2.607  29.244  0.00  0.00     0.280 HD
BRANCH  20  24
ATOM     24  C26 ZIN A   1      29.293   1.377  28.428  0.00  0.00     0.187 C 
ATOM     25  O27 ZIN A   1      30.059   2.261  28.774  0.00  0.00    -0.647 OA
ATOM     26  O28 ZIN A   1      29.024   1.231  27.247  0.00  0.00    -0.647 OA
ENDBRANCH  20  24
BRANCH  20  27
ATOM     27  C29 ZIN A   1      28.472   1.220  30.745  0.00  0.00    -0.039 A 
ATOM     28  C34 ZIN A   1      28.523   2.602  30.749  0.00  0.00     0.008 A 
ATOM     29  C33 ZIN A   1      28.328   3.296  31.928  0.00  0.00     0.001 A 
ATOM     30  C32 ZIN A   1      28.089   2.609  33.103  0.00  0.00     0.000 A 
ATOM     31  C31 ZIN A   1      28.042   1.228  33.100  0.00  0.00     0.001 A 
ATOM     32  C30 ZIN A   1      28.234   0.533  31.920  0.00  0.00     0.008 A 
ENDBRANCH  20  27
ENDBRANCH   1  16
TORSDOF 4
ENDMDL
MODEL 120
REMARK CAVERDOCK RESULT:     -10.6      0.000      0.000
REMARK CAVERDOCK CONSTRAINTS:       0.0      0.0      0.0      0.0
REMARK CAVERDOCK TUNNEL: 119    -10.6      3.2    120.3
REMARK  4 active torsions:
REMARK  status: ('A' for Active; 'I' for Inactive)
REMARK    1  A    between atoms: N5_4  and  C7_6 
REMARK    2  A    between atoms: C11_9  and  C14_12 
REMARK    3  A    between atoms: C25_23  and  C26_24 
REMARK    4  A    between atoms: C25_23  and  C29_27 
ROOT
ATOM      1  C7  ZIN A   1      27.208  -3.194  31.100  0.00  0.00     0.188 C 
ATOM      2  C9  ZIN A   1      28.243  -3.681  32.117  0.00  0.00     0.035 C 
ATOM      3  C10 ZIN A   1      27.588  -4.683  33.069  0.00  0.00     0.032 C 
ATOM      4  C11 ZIN A   1      26.429  -4.007  33.805  0.00  0.00     0.076 C 
ATOM      5  C12 ZIN A   1      26.938  -2.861  34.574  0.00  0.00     0.074 C 
ATOM      6  N13 ZIN A   1      27.331  -1.975  35.168  0.00  0.00    -0.196 NA
ATOM      7  C21 ZIN A   1      25.395  -3.521  32.787  0.00  0.00     0.032 C 
ATOM      8  C22 ZIN A   1      26.049  -2.518  31.835  0.00  0.00     0.035 C 
ENDROOT
BRANCH   4   9
ATOM      9  C14 ZIN A   1      25.784  -4.996  34.742  0.00  0.00    -0.035 A 
ATOM     10  C20 ZIN A   1      26.566  -5.907  35.428  0.00  0.00     0.012 A 
ATOM     11  C19 ZIN A   1      25.977  -6.812  36.291  0.00  0.00     0.043 A 
ATOM     12  C17 ZIN A   1      24.603  -6.812  36.460  0.00  0.00     0.116 A 
ATOM     13  C16 ZIN A   1      23.821  -5.903  35.769  0.00  0.00     0.043 A 
ATOM     14  F18 ZIN A   1      24.026  -7.700  37.299  0.00  0.00    -0.206 F 
ATOM     15  C15 ZIN A   1      24.412  -4.997  34.910  0.00  0.00     0.012 A 
ENDBRANCH   4   9
BRANCH   1  16
ATOM     16  N5  ZIN A   1      27.836  -2.231  30.186  0.00  0.00    -0.066 N 
ATOM     17  C4  ZIN A   1      26.904  -1.127  29.924  0.00  0.00     0.241 C 
ATOM     18  C2  ZIN A   1      27.523  -0.161  28.911  0.00  0.00     0.031 C 
ATOM     19  C1  ZIN A   1      26.551   0.988  28.640  0.00  0.00     0.013 C 
ATOM     20  C25 ZIN A   1      28.831   0.397  29.478  0.00  0.00     0.082 C 
ATOM     21  C24 ZIN A   1      29.767  -0.766  29.819  0.00  0.00     0.053 C 
ATOM     22  C23 ZIN A   1      29.064  -1.709  30.798  0.00  0.00     0.237 C 
ATOM     23  H6  ZIN A   1      28.064  -2.691  29.318  0.00  0.00     0.280 HD
BRANCH  20  24
ATOM     24  C26 ZIN A   1      29.487   1.288  28.454  0.00  0.00     0.187 C 
ATOM     25  O27 ZIN A   1      29.943   2.368  28.788  0.00  0.00    -0.647 OA
ATOM     26  O28 ZIN A   1      29.563   0.927  27.292  0.00  0.00    -0.647 OA
ENDBRANCH  20  24
BRANCH  20  27
ATOM     27  C29 ZIN A   1      28.539   1.191  30.726  0.00  0.00    -0.039 A 
ATOM     28  C34 ZIN A   1      28.349   0.539  31.930  0.00  0.00     0.008 A 
ATOM     29  C33 ZIN A   1      28.086   1.266  33.075  0.00  0.00     0.001 A 
ATOM     30  C32 ZIN A   1      28.005   2.645  33.015  0.00  0.00     0.000 A 
ATOM     31  C31 ZIN A   1      28.190   3.297  31.810  0.00  0.00     0.001 A 
ATOM     32  C30 ZIN A   1      28.457   2.569  30.665  0.00  0.00     0.008 A 
ENDBRANCH  20  27
ENDBRANCH   1  16
TORSDOF 4
ENDMDL
MODEL 121
REMARK CAVERDOCK RESULT:     -10.4      0.000      0.000
REMARK CAVERDOCK CONSTRAINTS:       0.0      0.0      0.0      0.0
REMARK CAVERDOCK TUNNEL: 120    -10.4      3.3    121.2
REMARK  4 active torsions:
REMARK  status: ('A' for Active; 'I' for Inactive)
REMARK    1  A    between atoms: N5_4  and  C7_6 
REMARK    2  A    between atoms: C11_9  and  C14_12 
REMARK    3  A    between atoms: C25_23  and  C26_24 
REMARK    4  A    between atoms: C25_23  and  C29_27 
ROOT
ATOM      1  C7  ZIN A   1      27.047  -3.245  31.151  0.00  0.00     0.188 C 
ATOM      2  C9  ZIN A   1      28.098  -3.716  32.159  0.00  0.00     0.035 C 
ATOM      3  C10 ZIN A   1      27.461  -4.710  33.132  0.00  0.00     0.032 C 
ATOM      4  C11 ZIN A   1      26.310  -4.030  33.876  0.00  0.00     0.076 C 
ATOM      5  C12 ZIN A   1      26.826  -2.873  34.624  0.00  0.00     0.074 C 
ATOM      6  N13 ZIN A   1      27.224  -1.979  35.203  0.00  0.00    -0.196 NA
ATOM      7  C21 ZIN A   1      25.260  -3.559  32.868  0.00  0.00     0.032 C 
ATOM      8  C22 ZIN A   1      25.896  -2.565  31.895  0.00  0.00     0.035 C 
ENDROOT
BRANCH   4   9
ATOM      9  C14 ZIN A   1      25.683  -5.010  34.834  0.00  0.00    -0.035 A 
ATOM     10  C20 ZIN A   1      26.479  -5.904  35.526  0.00  0.00     0.012 A 
ATOM     11  C19 ZIN A   1      25.907  -6.801  36.408  0.00  0.00     0.043 A 
ATOM     12  C17 ZIN A   1      24.534  -6.811  36.590  0.00  0.00     0.116 A 
ATOM     13  C16 ZIN A   1      23.738  -5.919  35.893  0.00  0.00     0.043 A 
ATOM     14  F18 ZIN A   1      23.973  -7.691  37.448  0.00  0.00    -0.206 F 
ATOM     15  C15 ZIN A   1      24.313  -5.020  35.015  0.00  0.00     0.012 A 
ENDBRANCH   4   9
BRANCH   1  16
ATOM     16  N5  ZIN A   1      27.658  -2.290  30.217  0.00  0.00    -0.066 N 
ATOM     17  C4  ZIN A   1      26.758  -1.144  30.032  0.00  0.00     0.241 C 
ATOM     18  C2  ZIN A   1      27.355  -0.184  29.000  0.00  0.00     0.031 C 
ATOM     19  C1  ZIN A   1      26.417   1.009  28.810  0.00  0.00     0.013 C 
ATOM     20  C25 ZIN A   1      28.717   0.309  29.495  0.00  0.00     0.082 C 
ATOM     21  C24 ZIN A   1      29.622  -0.898  29.757  0.00  0.00     0.053 C 
ATOM     22  C23 ZIN A   1      28.942  -1.831  30.761  0.00  0.00     0.237 C 
ATOM     23  H6  ZIN A   1      27.813  -2.742  29.328  0.00  0.00     0.280 HD
BRANCH  20  24
ATOM     24  C26 ZIN A   1      29.346   1.192  28.448  0.00  0.00     0.187 C 
ATOM     25  O27 ZIN A   1      29.050   1.053  27.274  0.00  0.00    -0.647 OA
ATOM     26  O28 ZIN A   1      30.151   2.047  28.777  0.00  0.00    -0.647 OA
ENDBRANCH  20  24
BRANCH  20  27
ATOM     27  C29 ZIN A   1      28.535   1.089  30.772  0.00  0.00    -0.039 A 
ATOM     28  C34 ZIN A   1      28.297   0.423  31.960  0.00  0.00     0.008 A 
ATOM     29  C33 ZIN A   1      28.134   1.137  33.132  0.00  0.00     0.001 A 
ATOM     30  C32 ZIN A   1      28.202   2.517  33.115  0.00  0.00     0.000 A 
ATOM     31  C31 ZIN A   1      28.435   3.184  31.926  0.00  0.00     0.001 A 
ATOM     32  C30 ZIN A   1      28.602   2.469  30.755  0.00  0.00     0.008 A 
ENDBRANCH  20  27
ENDBRANCH   1  16
TORSDOF 4
ENDMDL
MODEL 122
REMARK CAVERDOCK RESULT:      -9.6      0.000      0.000
REMARK CAVERDOCK CONSTRAINTS:       0.1      0.0      0.0      0.0
REMARK CAVERDOCK TUNNEL: 121     -9.6      3.3    122.6
REMARK  4 active torsions:
REMARK  status: ('A' for Active; 'I' for Inactive)
REMARK    1  A    between atoms: N5_4  and  C7_6 
REMARK    2  A    between atoms: C11_9  and  C14_12 
REMARK    3  A    between atoms: C25_23  and  C26_24 
REMARK    4  A    between atoms: C25_23  and  C29_27 
ROOT
ATOM      1  C7  ZIN A   1      27.141  -3.428  31.126  0.00  0.00     0.188 C 
ATOM      2  C9  ZIN A   1      28.168  -3.989  32.113  0.00  0.00     0.035 C 
ATOM      3  C10 ZIN A   1      27.481  -4.982  33.052  0.00  0.00     0.032 C 
ATOM      4  C11 ZIN A   1      26.367  -4.270  33.823  0.00  0.00     0.076 C 
ATOM      5  C12 ZIN A   1      26.943  -3.169  34.611  0.00  0.00     0.074 C 
ATOM      6  N13 ZIN A   1      27.387  -2.318  35.219  0.00  0.00    -0.196 NA
ATOM      7  C21 ZIN A   1      25.342  -3.710  32.835  0.00  0.00     0.032 C 
ATOM      8  C22 ZIN A   1      26.028  -2.717  31.896  0.00  0.00     0.035 C 
ENDROOT
BRANCH   4   9
ATOM      9  C14 ZIN A   1      25.691  -5.251  34.747  0.00  0.00    -0.035 A 
ATOM     10  C20 ZIN A   1      26.434  -5.935  35.691  0.00  0.00     0.012 A 
ATOM     11  C19 ZIN A   1      25.815  -6.831  36.542  0.00  0.00     0.043 A 
ATOM     12  C17 ZIN A   1      24.452  -7.051  36.441  0.00  0.00     0.116 A 
ATOM     13  C16 ZIN A   1      23.710  -6.369  35.492  0.00  0.00     0.043 A 
ATOM     14  F18 ZIN A   1      23.847  -7.930  37.269  0.00  0.00    -0.206 F 
ATOM     15  C15 ZIN A   1      24.330  -5.471  34.645  0.00  0.00     0.012 A 
ENDBRANCH   4   9
BRANCH   1  16
ATOM     16  N5  ZIN A   1      27.801  -2.473  30.224  0.00  0.00    -0.066 N 
ATOM     17  C4  ZIN A   1      26.870  -1.385  29.902  0.00  0.00     0.241 C 
ATOM     18  C2  ZIN A   1      27.525  -0.429  28.902  0.00  0.00     0.031 C 
ATOM     19  C1  ZIN A   1      26.554   0.706  28.568  0.00  0.00     0.013 C 
ATOM     20  C25 ZIN A   1      28.800   0.153  29.517  0.00  0.00     0.082 C 
ATOM     21  C24 ZIN A   1      29.731  -0.995  29.919  0.00  0.00     0.053 C 
ATOM     22  C23 ZIN A   1      28.995  -1.929  30.882  0.00  0.00     0.237 C 
ATOM     23  H6  ZIN A   1      28.072  -2.946  29.375  0.00  0.00     0.280 HD
BRANCH  20  24
ATOM     24  C26 ZIN A   1      29.493   1.034  28.509  0.00  0.00     0.187 C 
ATOM     25  O27 ZIN A   1      30.359   1.811  28.871  0.00  0.00    -0.647 OA
ATOM     26  O28 ZIN A   1      29.186   0.967  27.330  0.00  0.00    -0.647 OA
ENDBRANCH  20  24
BRANCH  20  27
ATOM     27  C29 ZIN A   1      28.445   0.964  30.737  0.00  0.00    -0.039 A 
ATOM     28  C34 ZIN A   1      28.405   0.360  31.980  0.00  0.00     0.008 A 
ATOM     29  C33 ZIN A   1      28.084   1.104  33.100  0.00  0.00     0.001 A 
ATOM     30  C32 ZIN A   1      27.794   2.450  32.975  0.00  0.00     0.000 A 
ATOM     31  C31 ZIN A   1      27.828   3.052  31.732  0.00  0.00     0.001 A 
ATOM     32  C30 ZIN A   1      28.154   2.309  30.612  0.00  0.00     0.008 A 
ENDBRANCH  20  27
ENDBRANCH   1  16
TORSDOF 4
ENDMDL
MODEL 123
REMARK CAVERDOCK RESULT:      -9.2      0.000      0.000
REMARK CAVERDOCK CONSTRAINTS:       0.0      0.0      0.0      0.0
REMARK CAVERDOCK TUNNEL: 122     -9.2      3.3    123.1
REMARK  4 active torsions:
REMARK  status: ('A' for Active; 'I' for Inactive)
REMARK    1  A    between atoms: N5_4  and  C7_6 
REMARK    2  A    between atoms: C11_9  and  C14_12 
REMARK    3  A    between atoms: C25_23  and  C26_24 
REMARK    4  A    between atoms: C25_23  and  C29_27 
ROOT
ATOM      1  C7  ZIN A   1      27.657  -3.497  31.234  0.00  0.00     0.188 C 
ATOM      2  C9  ZIN A   1      28.059  -3.040  32.638  0.00  0.00     0.035 C 
ATOM      3  C10 ZIN A   1      27.503  -4.022  33.672  0.00  0.00     0.032 C 
ATOM      4  C11 ZIN A   1      25.977  -4.065  33.566  0.00  0.00     0.076 C 
ATOM      5  C12 ZIN A   1      25.430  -2.723  33.821  0.00  0.00     0.074 C 
ATOM      6  N13 ZIN A   1      25.008  -1.686  34.018  0.00  0.00    -0.196 NA
ATOM      7  C21 ZIN A   1      25.576  -4.522  32.162  0.00  0.00     0.032 C 
ATOM      8  C22 ZIN A   1      26.132  -3.540  31.129  0.00  0.00     0.035 C 
ENDROOT
BRANCH   4   9
ATOM      9  C14 ZIN A   1      25.431  -5.032  34.585  0.00  0.00    -0.035 A 
ATOM     10  C20 ZIN A   1      26.292  -5.861  35.281  0.00  0.00     0.012 A 
ATOM     11  C19 ZIN A   1      25.793  -6.746  36.218  0.00  0.00     0.043 A 
ATOM     12  C17 ZIN A   1      24.430  -6.810  36.451  0.00  0.00     0.116 A 
ATOM     13  C16 ZIN A   1      23.569  -5.985  35.750  0.00  0.00     0.043 A 
ATOM     14  F18 ZIN A   1      23.942  -7.679  37.363  0.00  0.00    -0.206 F 
ATOM     15  C15 ZIN A   1      24.070  -5.097  34.817  0.00  0.00     0.012 A 
ENDBRANCH   4   9
BRANCH   1  16
ATOM     16  N5  ZIN A   1      28.190  -2.554  30.242  0.00  0.00    -0.066 N 
ATOM     17  C4  ZIN A   1      27.136  -1.609  29.852  0.00  0.00     0.241 C 
ATOM     18  C2  ZIN A   1      27.664  -0.674  28.761  0.00  0.00     0.031 C 
ATOM     19  C1  ZIN A   1      26.565   0.312  28.358  0.00  0.00     0.013 C 
ATOM     20  C25 ZIN A   1      28.872   0.099  29.296  0.00  0.00     0.082 C 
ATOM     21  C24 ZIN A   1      29.934  -0.898  29.770  0.00  0.00     0.053 C 
ATOM     22  C23 ZIN A   1      29.323  -1.825  30.824  0.00  0.00     0.237 C 
ATOM     23  H6  ZIN A   1      28.501  -3.063  29.428  0.00  0.00     0.280 HD
BRANCH  20  24
ATOM     24  C26 ZIN A   1      29.446   0.963  28.202  0.00  0.00     0.187 C 
ATOM     25  O27 ZIN A   1      29.413   2.177  28.304  0.00  0.00    -0.647 OA
ATOM     26  O28 ZIN A   1      29.943   0.446  27.216  0.00  0.00    -0.647 OA
ENDBRANCH  20  24
BRANCH  20  27
ATOM     27  C29 ZIN A   1      28.444   0.965  30.453  0.00  0.00    -0.039 A 
ATOM     28  C34 ZIN A   1      27.105   1.067  30.780  0.00  0.00     0.008 A 
ATOM     29  C33 ZIN A   1      26.711   1.858  31.843  0.00  0.00     0.001 A 
ATOM     30  C32 ZIN A   1      27.657   2.553  32.574  0.00  0.00     0.000 A 
ATOM     31  C31 ZIN A   1      28.996   2.454  32.243  0.00  0.00     0.001 A 
ATOM     32  C30 ZIN A   1      29.389   1.660  31.183  0.00  0.00     0.008 A 
ENDBRANCH  20  27
ENDBRANCH   1  16
TORSDOF 4
ENDMDL
MODEL 124
REMARK CAVERDOCK RESULT:      -9.1      0.000      0.000
REMARK CAVERDOCK CONSTRAINTS:       0.0      0.0      0.0      0.0
REMARK CAVERDOCK TUNNEL: 123     -9.1      3.3    124.4
REMARK  4 active torsions:
REMARK  status: ('A' for Active; 'I' for Inactive)
REMARK    1  A    between atoms: N5_4  and  C7_6 
REMARK    2  A    between atoms: C11_9  and  C14_12 
REMARK    3  A    between atoms: C25_23  and  C26_24 
REMARK    4  A    between atoms: C25_23  and  C29_27 
ROOT
ATOM      1  C7  ZIN A   1      27.721  -3.583  31.363  0.00  0.00     0.188 C 
ATOM      2  C9  ZIN A   1      28.043  -3.075  32.770  0.00  0.00     0.035 C 
ATOM      3  C10 ZIN A   1      27.495  -4.060  33.805  0.00  0.00     0.032 C 
ATOM      4  C11 ZIN A   1      25.979  -4.182  33.641  0.00  0.00     0.076 C 
ATOM      5  C12 ZIN A   1      25.355  -2.865  33.841  0.00  0.00     0.074 C 
ATOM      6  N13 ZIN A   1      24.874  -1.847  33.995  0.00  0.00    -0.196 NA
ATOM      7  C21 ZIN A   1      25.658  -4.691  32.234  0.00  0.00     0.032 C 
ATOM      8  C22 ZIN A   1      26.205  -3.706  31.199  0.00  0.00     0.035 C 
ENDROOT
BRANCH   4   9
ATOM      9  C14 ZIN A   1      25.441  -5.154  34.660  0.00  0.00    -0.035 A 
ATOM     10  C20 ZIN A   1      26.304  -6.000  35.330  0.00  0.00     0.012 A 
ATOM     11  C19 ZIN A   1      25.813  -6.888  36.269  0.00  0.00     0.043 A 
ATOM     12  C17 ZIN A   1      24.454  -6.937  36.529  0.00  0.00     0.116 A 
ATOM     13  C16 ZIN A   1      23.590  -6.093  35.854  0.00  0.00     0.043 A 
ATOM     14  F18 ZIN A   1      23.973  -7.809  37.442  0.00  0.00    -0.206 F 
ATOM     15  C15 ZIN A   1      24.084  -5.203  34.919  0.00  0.00     0.012 A 
ENDBRANCH   4   9
BRANCH   1  16
ATOM     16  N5  ZIN A   1      28.246  -2.637  30.369  0.00  0.00    -0.066 N 
ATOM     17  C4  ZIN A   1      27.182  -1.706  29.972  0.00  0.00     0.241 C 
ATOM     18  C2  ZIN A   1      27.702  -0.768  28.880  0.00  0.00     0.031 C 
ATOM     19  C1  ZIN A   1      26.593   0.202  28.469  0.00  0.00     0.013 C 
ATOM     20  C25 ZIN A   1      28.899   0.021  29.417  0.00  0.00     0.082 C 
ATOM     21  C24 ZIN A   1      29.971  -0.962  29.898  0.00  0.00     0.053 C 
ATOM     22  C23 ZIN A   1      29.368  -1.892  30.953  0.00  0.00     0.237 C 
ATOM     23  H6  ZIN A   1      28.567  -3.145  29.559  0.00  0.00     0.280 HD
BRANCH  20  24
ATOM     24  C26 ZIN A   1      29.466   0.888  28.323  0.00  0.00     0.187 C 
ATOM     25  O27 ZIN A   1      30.001   0.376  27.354  0.00  0.00    -0.647 OA
ATOM     26  O28 ZIN A   1      29.389   2.102  28.406  0.00  0.00    -0.647 OA
ENDBRANCH  20  24
BRANCH  20  27
ATOM     27  C29 ZIN A   1      28.455   0.885  30.569  0.00  0.00    -0.039 A 
ATOM     28  C34 ZIN A   1      27.263   0.617  31.215  0.00  0.00     0.008 A 
ATOM     29  C33 ZIN A   1      26.858   1.407  32.274  0.00  0.00     0.001 A 
ATOM     30  C32 ZIN A   1      27.641   2.470  32.682  0.00  0.00     0.000 A 
ATOM     31  C31 ZIN A   1      28.831   2.742  32.033  0.00  0.00     0.001 A 
ATOM     32  C30 ZIN A   1      29.238   1.949  30.976  0.00  0.00     0.008 A 
ENDBRANCH  20  27
ENDBRANCH   1  16
TORSDOF 4
ENDMDL
MODEL 125
REMARK CAVERDOCK RESULT:      -8.5      0.000      0.000
REMARK CAVERDOCK CONSTRAINTS:       0.1      0.0      0.0      0.0
REMARK CAVERDOCK TUNNEL: 124     -8.5      3.3    125.3
REMARK  4 active torsions:
REMARK  status: ('A' for Active; 'I' for Inactive)
REMARK    1  A    between atoms: N5_4  and  C7_6 
REMARK    2  A    between atoms: C11_9  and  C14_12 
REMARK    3  A    between atoms: C25_23  and  C26_24 
REMARK    4  A    between atoms: C25_23  and  C29_27 
ROOT
ATOM      1  C7  ZIN A   1      27.660  -3.758  31.429  0.00  0.00     0.188 C 
ATOM      2  C9  ZIN A   1      27.966  -3.213  32.826  0.00  0.00     0.035 C 
ATOM      3  C10 ZIN A   1      27.430  -4.185  33.879  0.00  0.00     0.032 C 
ATOM      4  C11 ZIN A   1      25.917  -4.337  33.711  0.00  0.00     0.076 C 
ATOM      5  C12 ZIN A   1      25.270  -3.026  33.878  0.00  0.00     0.074 C 
ATOM      6  N13 ZIN A   1      24.771  -2.014  34.008  0.00  0.00    -0.196 NA
ATOM      7  C21 ZIN A   1      25.612  -4.882  32.314  0.00  0.00     0.032 C 
ATOM      8  C22 ZIN A   1      26.148  -3.911  31.260  0.00  0.00     0.035 C 
ENDROOT
BRANCH   4   9
ATOM      9  C14 ZIN A   1      25.391  -5.294  34.749  0.00  0.00    -0.035 A 
ATOM     10  C20 ZIN A   1      26.271  -5.987  35.559  0.00  0.00     0.012 A 
ATOM     11  C19 ZIN A   1      25.790  -6.862  36.515  0.00  0.00     0.043 A 
ATOM     12  C17 ZIN A   1      24.426  -7.053  36.652  0.00  0.00     0.116 A 
ATOM     13  C16 ZIN A   1      23.545  -6.364  35.837  0.00  0.00     0.043 A 
ATOM     14  F18 ZIN A   1      23.955  -7.912  37.582  0.00  0.00    -0.206 F 
ATOM     15  C15 ZIN A   1      24.028  -5.486  34.885  0.00  0.00     0.012 A 
ENDBRANCH   4   9
BRANCH   1  16
ATOM     16  N5  ZIN A   1      28.174  -2.825  30.417  0.00  0.00    -0.066 N 
ATOM     17  C4  ZIN A   1      27.129  -1.853  30.074  0.00  0.00     0.241 C 
ATOM     18  C2  ZIN A   1      27.633  -0.927  28.964  0.00  0.00     0.031 C 
ATOM     19  C1  ZIN A   1      26.543   0.086  28.610  0.00  0.00     0.013 C 
ATOM     20  C25 ZIN A   1      28.881  -0.187  29.450  0.00  0.00     0.082 C 
ATOM     21  C24 ZIN A   1      29.937  -1.211  29.875  0.00  0.00     0.053 C 
ATOM     22  C23 ZIN A   1      29.348  -2.126  30.952  0.00  0.00     0.237 C 
ATOM     23  H6  ZIN A   1      28.438  -3.339  29.590  0.00  0.00     0.280 HD
BRANCH  20  24
ATOM     24  C26 ZIN A   1      29.429   0.667  28.335  0.00  0.00     0.187 C 
ATOM     25  O27 ZIN A   1      29.266   1.875  28.354  0.00  0.00    -0.647 OA
ATOM     26  O28 ZIN A   1      30.038   0.148  27.413  0.00  0.00    -0.647 OA
ENDBRANCH  20  24
BRANCH  20  27
ATOM     27  C29 ZIN A   1      28.523   0.686  30.625  0.00  0.00    -0.039 A 
ATOM     28  C34 ZIN A   1      27.523   0.296  31.495  0.00  0.00     0.008 A 
ATOM     29  C33 ZIN A   1      27.197   1.093  32.576  0.00  0.00     0.001 A 
ATOM     30  C32 ZIN A   1      27.867   2.285  32.782  0.00  0.00     0.000 A 
ATOM     31  C31 ZIN A   1      28.864   2.678  31.909  0.00  0.00     0.001 A 
ATOM     32  C30 ZIN A   1      29.192   1.878  30.830  0.00  0.00     0.008 A 
ENDBRANCH  20  27
ENDBRANCH   1  16
TORSDOF 4
ENDMDL
MODEL 126
REMARK CAVERDOCK RESULT:      -8.3      0.000      0.000
[truncated: 121,572 more chars]
