# Supplementary material for: Fully automated virtual screening pipeline of FDA-approved drugs using Caver Web
Source: Comput Struct Biotechnol J. 2022 Nov 17;20:6512–8. doi: 10.1016/j.csbj.2022.11.031 (PMC9705369; doi:10.1016/j.csbj.2022.11.031)
Supplement: Supplementary data 1 [file mmc1.zip › supplementary_data/pymol/ZINC000118913164.pdbqt]

MODEL 1
REMARK CAVERDOCK RESULT:      24.6      0.000      0.000
REMARK CAVERDOCK CONSTRAINTS:       0.0      0.0      0.0      0.0
REMARK CAVERDOCK TUNNEL: 0     24.6      1.7      1.1
REMARK  1 active torsions:
REMARK  status: ('A' for Active; 'I' for Inactive)
REMARK    1  A    between atoms: C3_3  and  O4_4 
ROOT
ATOM      1  C1  <0> d   1      37.520   6.554  32.822  0.00  0.00     0.015 C 
ATOM      2  C2  <0> d   1      38.279   5.904  32.207  0.00  0.00    -0.078 C 
ATOM      3  C3  <0> d   1      39.233   5.089  31.436  0.00  0.00     0.128 C 
ATOM      4  C5  <0> d   1      39.624   3.821  32.235  0.00  0.00     0.052 C 
ATOM      5  C6  <0> d   1      41.142   3.947  32.540  0.00  0.00     0.010 C 
ATOM      6  C7  <0> d   1      41.381   5.459  32.473  0.00  0.00     0.002 C 
ATOM      7  C9  <0> d   1      42.807   5.895  32.201  0.00  0.00    -0.001 C 
ATOM      8  C11 <0> d   1      43.744   5.509  33.349  0.00  0.00     0.010 C 
ATOM      9  C12 <0> d   1      45.160   5.881  32.926  0.00  0.00     0.035 C 
ATOM     10  C13 <0> d   1      45.247   7.285  32.364  0.00  0.00    -0.070 C 
ATOM     11  C14 <0> d   1      44.208   7.961  31.969  0.00  0.00    -0.072 C 
ATOM     12  C15 <0> d   1      44.282   9.337  31.346  0.00  0.00     0.042 C 
ATOM     13  C16 <0> d   1      45.545  10.085  31.756  0.00  0.00     0.083 C 
ATOM     14  C17 <0> d   1      46.703   9.126  31.543  0.00  0.00     0.131 C 
ATOM     15  O18 <0> d   1      47.608   9.378  30.784  0.00  0.00    -0.298 OA
ATOM     16  C19 <0> d   1      46.657   7.845  32.329  0.00  0.00     0.112 C 
ATOM     17  C20 <0> d   1      42.800   7.422  32.105  0.00  0.00     0.019 C 
ATOM     18  C22 <0> d   1      41.906   7.927  30.980  0.00  0.00     0.010 C 
ATOM     19  C23 <0> d   1      40.475   7.378  31.137  0.00  0.00     0.014 C 
ATOM     20  C24 <0> d   1      40.535   5.854  31.231  0.00  0.00     0.003 C 
ATOM     21  C25 <0> d   1      41.265   5.292  30.009  0.00  0.00     0.020 C 
ENDROOT
BRANCH   3  22
ATOM     22  O4  <0> d   1      38.666   4.727  30.175  0.00  0.00    -0.377 OA
ATOM     23  H27 <0> d   1      39.308   4.681  29.454  0.00  0.00     0.211 HD
ENDBRANCH   3  22
TORSDOF 1
ENDMDL
MODEL 2
REMARK CAVERDOCK RESULT:      24.8      0.000      0.000
REMARK CAVERDOCK CONSTRAINTS:       0.0      0.0      0.0      0.0
REMARK CAVERDOCK TUNNEL: 1     24.8      1.8      2.1
REMARK  1 active torsions:
REMARK  status: ('A' for Active; 'I' for Inactive)
REMARK    1  A    between atoms: C3_3  and  O4_4 
ROOT
ATOM      1  C1  <0> d   1      37.474   6.425  33.067  0.00  0.00     0.015 C 
ATOM      2  C2  <0> d   1      38.167   5.865  32.304  0.00  0.00    -0.078 C 
ATOM      3  C3  <0> d   1      39.037   5.163  31.345  0.00  0.00     0.128 C 
ATOM      4  C5  <0> d   1      39.408   3.760  31.886  0.00  0.00     0.052 C 
ATOM      5  C6  <0> d   1      40.944   3.770  32.114  0.00  0.00     0.010 C 
ATOM      6  C7  <0> d   1      41.254   5.260  32.298  0.00  0.00     0.002 C 
ATOM      7  C9  <0> d   1      42.683   5.681  32.020  0.00  0.00    -0.001 C 
ATOM      8  C11 <0> d   1      43.659   5.062  33.023  0.00  0.00     0.010 C 
ATOM      9  C12 <0> d   1      45.067   5.448  32.586  0.00  0.00     0.035 C 
ATOM     10  C13 <0> d   1      45.193   6.924  32.274  0.00  0.00    -0.070 C 
ATOM     11  C14 <0> d   1      44.169   7.700  32.067  0.00  0.00    -0.072 C 
ATOM     12  C15 <0> d   1      44.277   9.160  31.689  0.00  0.00     0.042 C 
ATOM     13  C16 <0> d   1      45.596   9.774  32.146  0.00  0.00     0.083 C 
ATOM     14  C17 <0> d   1      46.692   8.824  31.698  0.00  0.00     0.131 C 
ATOM     15  O18 <0> d   1      47.567   9.171  30.941  0.00  0.00    -0.298 OA
ATOM     16  C19 <0> d   1      46.625   7.427  32.251  0.00  0.00     0.112 C 
ATOM     17  C20 <0> d   1      42.746   7.201  32.192  0.00  0.00     0.019 C 
ATOM     18  C22 <0> d   1      41.819   7.931  31.229  0.00  0.00     0.010 C 
ATOM     19  C23 <0> d   1      40.373   7.419  31.375  0.00  0.00     0.014 C 
ATOM     20  C24 <0> d   1      40.363   5.901  31.198  0.00  0.00     0.003 C 
ATOM     21  C25 <0> d   1      40.999   5.536  29.854  0.00  0.00     0.020 C 
ENDROOT
BRANCH   3  22
ATOM     22  O4  <0> d   1      38.387   5.052  30.078  0.00  0.00    -0.377 OA
ATOM     23  H27 <0> d   1      37.483   5.393  30.068  0.00  0.00     0.211 HD
ENDBRANCH   3  22
TORSDOF 1
ENDMDL
MODEL 3
REMARK CAVERDOCK RESULT:      24.3      0.000      0.000
REMARK CAVERDOCK CONSTRAINTS:       0.0      0.0      0.0      0.0
REMARK CAVERDOCK TUNNEL: 2     24.3      1.8      3.9
REMARK  1 active torsions:
REMARK  status: ('A' for Active; 'I' for Inactive)
REMARK    1  A    between atoms: C3_3  and  O4_4 
ROOT
ATOM      1  C1  <0> d   1      46.313   9.371  31.043  0.00  0.00     0.015 C 
ATOM      2  C2  <0> d   1      46.078   8.448  31.729  0.00  0.00    -0.078 C 
ATOM      3  C3  <0> d   1      45.783   7.291  32.590  0.00  0.00     0.128 C 
ATOM      4  C5  <0> d   1      46.344   5.994  31.957  0.00  0.00     0.052 C 
ATOM      5  C6  <0> d   1      45.118   5.101  31.625  0.00  0.00     0.010 C 
ATOM      6  C7  <0> d   1      43.979   6.118  31.495  0.00  0.00     0.002 C 
ATOM      7  C9  <0> d   1      42.577   5.576  31.695  0.00  0.00    -0.001 C 
ATOM      8  C11 <0> d   1      42.195   4.580  30.598  0.00  0.00     0.010 C 
ATOM      9  C12 <0> d   1      40.829   4.009  30.957  0.00  0.00     0.035 C 
ATOM     10  C13 <0> d   1      39.832   5.085  31.333  0.00  0.00    -0.070 C 
ATOM     11  C14 <0> d   1      40.178   6.299  31.648  0.00  0.00    -0.072 C 
ATOM     12  C15 <0> d   1      39.203   7.368  32.089  0.00  0.00     0.042 C 
ATOM     13  C16 <0> d   1      37.793   7.105  31.575  0.00  0.00     0.083 C 
ATOM     14  C17 <0> d   1      37.478   5.656  31.899  0.00  0.00     0.131 C 
ATOM     15  O18 <0> d   1      36.552   5.348  32.611  0.00  0.00    -0.298 OA
ATOM     16  C19 <0> d   1      38.386   4.627  31.284  0.00  0.00     0.112 C 
ATOM     17  C20 <0> d   1      41.617   6.763  31.596  0.00  0.00     0.019 C 
ATOM     18  C22 <0> d   1      41.894   7.823  32.654  0.00  0.00     0.010 C 
ATOM     19  C23 <0> d   1      43.359   8.292  32.582  0.00  0.00     0.014 C 
ATOM     20  C24 <0> d   1      44.277   7.073  32.684  0.00  0.00     0.003 C 
ATOM     21  C25 <0> d   1      43.956   6.294  33.961  0.00  0.00     0.020 C 
ENDROOT
BRANCH   3  22
ATOM     22  O4  <0> d   1      46.338   7.489  33.892  0.00  0.00    -0.377 OA
ATOM     23  H27 <0> d   1      45.746   7.943  34.507  0.00  0.00     0.211 HD
ENDBRANCH   3  22
TORSDOF 1
ENDMDL
MODEL 4
REMARK CAVERDOCK RESULT:      23.9      0.000      0.000
REMARK CAVERDOCK CONSTRAINTS:       0.0      0.0      0.0      0.0
REMARK CAVERDOCK TUNNEL: 3     23.9      1.9      4.1
REMARK  1 active torsions:
REMARK  status: ('A' for Active; 'I' for Inactive)
REMARK    1  A    between atoms: C3_3  and  O4_4 
ROOT
ATOM      1  C1  <0> d   1      37.193   6.146  33.244  0.00  0.00     0.015 C 
ATOM      2  C2  <0> d   1      37.836   5.726  32.358  0.00  0.00    -0.078 C 
ATOM      3  C3  <0> d   1      38.644   5.199  31.245  0.00  0.00     0.128 C 
ATOM      4  C5  <0> d   1      38.989   3.709  31.491  0.00  0.00     0.052 C 
ATOM      5  C6  <0> d   1      40.532   3.636  31.649  0.00  0.00     0.010 C 
ATOM      6  C7  <0> d   1      40.898   5.055  32.099  0.00  0.00     0.002 C 
ATOM      7  C9  <0> d   1      42.329   5.485  31.843  0.00  0.00    -0.001 C 
ATOM      8  C11 <0> d   1      43.322   4.661  32.666  0.00  0.00     0.010 C 
ATOM      9  C12 <0> d   1      44.724   5.087  32.248  0.00  0.00     0.035 C 
ATOM     10  C13 <0> d   1      44.887   6.592  32.217  0.00  0.00    -0.070 C 
ATOM     11  C14 <0> d   1      43.882   7.418  32.207  0.00  0.00    -0.072 C 
ATOM     12  C15 <0> d   1      44.024   8.921  32.110  0.00  0.00     0.042 C 
ATOM     13  C16 <0> d   1      45.379   9.402  32.616  0.00  0.00     0.083 C 
ATOM     14  C17 <0> d   1      46.425   8.528  31.948  0.00  0.00     0.131 C 
ATOM     15  O18 <0> d   1      47.281   8.991  31.232  0.00  0.00    -0.298 OA
ATOM     16  C19 <0> d   1      46.333   7.053  32.226  0.00  0.00     0.112 C 
ATOM     17  C20 <0> d   1      42.449   6.941  32.298  0.00  0.00     0.019 C 
ATOM     18  C22 <0> d   1      41.510   7.866  31.535  0.00  0.00     0.010 C 
ATOM     19  C23 <0> d   1      40.055   7.372  31.644  0.00  0.00     0.014 C 
ATOM     20  C24 <0> d   1      39.987   5.917  31.182  0.00  0.00     0.003 C 
ATOM     21  C25 <0> d   1      40.558   5.801  29.766  0.00  0.00     0.020 C 
ENDROOT
BRANCH   3  22
ATOM     22  O4  <0> d   1      37.942   5.349  30.010  0.00  0.00    -0.377 OA
ATOM     23  H27 <0> d   1      37.155   5.907  30.070  0.00  0.00     0.211 HD
ENDBRANCH   3  22
TORSDOF 1
ENDMDL
MODEL 5
REMARK CAVERDOCK RESULT:      23.3      0.000      0.000
REMARK CAVERDOCK CONSTRAINTS:       0.0      0.0      0.0      0.0
REMARK CAVERDOCK TUNNEL: 4     23.3      1.9      5.4
REMARK  1 active torsions:
REMARK  status: ('A' for Active; 'I' for Inactive)
REMARK    1  A    between atoms: C3_3  and  O4_4 
ROOT
ATOM      1  C1  <0> d   1      37.016   6.060  32.978  0.00  0.00     0.015 C 
ATOM      2  C2  <0> d   1      37.701   5.690  32.100  0.00  0.00    -0.078 C 
ATOM      3  C3  <0> d   1      38.560   5.225  30.999  0.00  0.00     0.128 C 
ATOM      4  C5  <0> d   1      38.892   3.722  31.175  0.00  0.00     0.052 C 
ATOM      5  C6  <0> d   1      40.426   3.636  31.401  0.00  0.00     0.010 C 
ATOM      6  C7  <0> d   1      40.771   5.025  31.948  0.00  0.00     0.002 C 
ATOM      7  C9  <0> d   1      42.212   5.465  31.786  0.00  0.00    -0.001 C 
ATOM      8  C11 <0> d   1      43.165   4.592  32.605  0.00  0.00     0.010 C 
ATOM      9  C12 <0> d   1      44.585   5.037  32.279  0.00  0.00     0.035 C 
ATOM     10  C13 <0> d   1      44.750   6.541  32.343  0.00  0.00    -0.070 C 
ATOM     11  C14 <0> d   1      43.747   7.370  32.334  0.00  0.00    -0.072 C 
ATOM     12  C15 <0> d   1      43.894   8.875  32.331  0.00  0.00     0.042 C 
ATOM     13  C16 <0> d   1      45.224   9.322  32.927  0.00  0.00     0.083 C 
ATOM     14  C17 <0> d   1      46.300   8.485  32.259  0.00  0.00     0.131 C 
ATOM     15  O18 <0> d   1      47.189   8.986  31.613  0.00  0.00    -0.298 OA
ATOM     16  C19 <0> d   1      46.194   6.996  32.448  0.00  0.00     0.112 C 
ATOM     17  C20 <0> d   1      42.311   6.892  32.329  0.00  0.00     0.019 C 
ATOM     18  C22 <0> d   1      41.410   7.862  31.577  0.00  0.00     0.010 C 
ATOM     19  C23 <0> d   1      39.951   7.368  31.589  0.00  0.00     0.014 C 
ATOM     20  C24 <0> d   1      39.905   5.941  31.041  0.00  0.00     0.003 C 
ATOM     21  C25 <0> d   1      40.542   5.905  29.649  0.00  0.00     0.020 C 
ENDROOT
BRANCH   3  22
ATOM     22  O4  <0> d   1      37.917   5.448  29.742  0.00  0.00    -0.377 OA
ATOM     23  H27 <0> d   1      37.809   6.382  29.516  0.00  0.00     0.211 HD
ENDBRANCH   3  22
TORSDOF 1
ENDMDL
MODEL 6
REMARK CAVERDOCK RESULT:      22.7      0.000      0.000
REMARK CAVERDOCK CONSTRAINTS:       0.0      0.0      0.0      0.0
REMARK CAVERDOCK TUNNEL: 5     22.7      1.8      6.2
REMARK  1 active torsions:
REMARK  status: ('A' for Active; 'I' for Inactive)
REMARK    1  A    between atoms: C3_3  and  O4_4 
ROOT
ATOM      1  C1  <0> d   1      36.746   5.958  32.971  0.00  0.00     0.015 C 
ATOM      2  C2  <0> d   1      37.432   5.595  32.091  0.00  0.00    -0.078 C 
ATOM      3  C3  <0> d   1      38.294   5.140  30.987  0.00  0.00     0.128 C 
ATOM      4  C5  <0> d   1      38.617   3.633  31.144  0.00  0.00     0.052 C 
ATOM      5  C6  <0> d   1      40.149   3.536  31.375  0.00  0.00     0.010 C 
ATOM      6  C7  <0> d   1      40.499   4.916  31.942  0.00  0.00     0.002 C 
ATOM      7  C9  <0> d   1      41.944   5.350  31.791  0.00  0.00    -0.001 C 
ATOM      8  C11 <0> d   1      42.888   4.461  32.603  0.00  0.00     0.010 C 
ATOM      9  C12 <0> d   1      44.312   4.903  32.288  0.00  0.00     0.035 C 
ATOM     10  C13 <0> d   1      44.485   6.405  32.372  0.00  0.00    -0.070 C 
ATOM     11  C14 <0> d   1      43.487   7.239  32.370  0.00  0.00    -0.072 C 
ATOM     12  C15 <0> d   1      43.642   8.743  32.387  0.00  0.00     0.042 C 
ATOM     13  C16 <0> d   1      44.971   9.175  32.994  0.00  0.00     0.083 C 
ATOM     14  C17 <0> d   1      46.046   8.341  32.320  0.00  0.00     0.131 C 
ATOM     15  O18 <0> d   1      46.940   8.846  31.684  0.00  0.00    -0.298 OA
ATOM     16  C19 <0> d   1      45.931   6.851  32.488  0.00  0.00     0.112 C 
ATOM     17  C20 <0> d   1      42.048   6.770  32.353  0.00  0.00     0.019 C 
ATOM     18  C22 <0> d   1      41.155   7.754  31.610  0.00  0.00     0.010 C 
ATOM     19  C23 <0> d   1      39.694   7.268  31.610  0.00  0.00     0.014 C 
ATOM     20  C24 <0> d   1      39.642   5.849  31.043  0.00  0.00     0.003 C 
ATOM     21  C25 <0> d   1      40.284   5.827  29.654  0.00  0.00     0.020 C 
ENDROOT
BRANCH   3  22
ATOM     22  O4  <0> d   1      37.657   5.383  29.731  0.00  0.00    -0.377 OA
ATOM     23  H27 <0> d   1      36.890   4.819  29.563  0.00  0.00     0.211 HD
ENDBRANCH   3  22
TORSDOF 1
ENDMDL
MODEL 7
REMARK CAVERDOCK RESULT:      22.5      0.000      0.000
REMARK CAVERDOCK CONSTRAINTS:       0.1      0.0      0.0      0.0
REMARK CAVERDOCK TUNNEL: 6     22.5      1.8      7.4
REMARK  1 active torsions:
REMARK  status: ('A' for Active; 'I' for Inactive)
REMARK    1  A    between atoms: C3_3  and  O4_4 
ROOT
ATOM      1  C1  <0> d   1      36.583   5.938  32.870  0.00  0.00     0.015 C 
ATOM      2  C2  <0> d   1      37.280   5.570  32.000  0.00  0.00    -0.078 C 
ATOM      3  C3  <0> d   1      38.155   5.109  30.909  0.00  0.00     0.128 C 
ATOM      4  C5  <0> d   1      38.468   3.601  31.074  0.00  0.00     0.052 C 
ATOM      5  C6  <0> d   1      39.996   3.496  31.326  0.00  0.00     0.010 C 
ATOM      6  C7  <0> d   1      40.345   4.875  31.896  0.00  0.00     0.002 C 
ATOM      7  C9  <0> d   1      41.794   5.301  31.765  0.00  0.00    -0.001 C 
ATOM      8  C11 <0> d   1      42.722   4.409  32.592  0.00  0.00     0.010 C 
ATOM      9  C12 <0> d   1      44.153   4.843  32.297  0.00  0.00     0.035 C 
ATOM     10  C13 <0> d   1      44.332   6.344  32.381  0.00  0.00    -0.070 C 
ATOM     11  C14 <0> d   1      43.338   7.183  32.363  0.00  0.00    -0.072 C 
ATOM     12  C15 <0> d   1      43.501   8.687  32.380  0.00  0.00     0.042 C 
ATOM     13  C16 <0> d   1      44.824   9.113  33.006  0.00  0.00     0.083 C 
ATOM     14  C17 <0> d   1      45.903   8.272  32.348  0.00  0.00     0.131 C 
ATOM     15  O18 <0> d   1      46.809   8.771  31.724  0.00  0.00    -0.298 OA
ATOM     16  C19 <0> d   1      45.779   6.783  32.517  0.00  0.00     0.112 C 
ATOM     17  C20 <0> d   1      41.898   6.722  32.327  0.00  0.00     0.019 C 
ATOM     18  C22 <0> d   1      41.021   7.709  31.569  0.00  0.00     0.010 C 
ATOM     19  C23 <0> d   1      39.557   7.230  31.549  0.00  0.00     0.014 C 
ATOM     20  C24 <0> d   1      39.506   5.811  30.984  0.00  0.00     0.003 C 
ATOM     21  C25 <0> d   1      40.167   5.784  29.604  0.00  0.00     0.020 C 
ENDROOT
BRANCH   3  22
ATOM     22  O4  <0> d   1      37.537   5.354  29.644  0.00  0.00    -0.377 OA
ATOM     23  H27 <0> d   1      36.716   5.861  29.698  0.00  0.00     0.211 HD
ENDBRANCH   3  22
TORSDOF 1
ENDMDL
MODEL 8
REMARK CAVERDOCK RESULT:      22.8      0.000      0.000
REMARK CAVERDOCK CONSTRAINTS:       0.0      0.0      0.0      0.0
REMARK CAVERDOCK TUNNEL: 7     22.8      1.8      8.1
REMARK  1 active torsions:
REMARK  status: ('A' for Active; 'I' for Inactive)
REMARK    1  A    between atoms: C3_3  and  O4_4 
ROOT
ATOM      1  C1  <0> d   1      36.411   5.824  33.019  0.00  0.00     0.015 C 
ATOM      2  C2  <0> d   1      37.074   5.525  32.099  0.00  0.00    -0.078 C 
ATOM      3  C3  <0> d   1      37.908   5.151  30.944  0.00  0.00     0.128 C 
ATOM      4  C5  <0> d   1      38.179   3.626  30.950  0.00  0.00     0.052 C 
ATOM      5  C6  <0> d   1      39.709   3.453  31.149  0.00  0.00     0.010 C 
ATOM      6  C7  <0> d   1      40.114   4.758  31.843  0.00  0.00     0.002 C 
ATOM      7  C9  <0> d   1      41.571   5.154  31.715  0.00  0.00    -0.001 C 
ATOM      8  C11 <0> d   1      42.492   4.158  32.423  0.00  0.00     0.010 C 
ATOM      9  C12 <0> d   1      43.927   4.579  32.134  0.00  0.00     0.035 C 
ATOM     10  C13 <0> d   1      44.155   6.059  32.362  0.00  0.00    -0.070 C 
ATOM     11  C14 <0> d   1      43.187   6.923  32.454  0.00  0.00    -0.072 C 
ATOM     12  C15 <0> d   1      43.396   8.412  32.615  0.00  0.00     0.042 C 
ATOM     13  C16 <0> d   1      44.746   8.736  33.244  0.00  0.00     0.083 C 
ATOM     14  C17 <0> d   1      45.783   7.936  32.477  0.00  0.00     0.131 C 
ATOM     15  O18 <0> d   1      46.688   8.468  31.881  0.00  0.00    -0.298 OA
ATOM     16  C19 <0> d   1      45.617   6.441  32.501  0.00  0.00     0.112 C 
ATOM     17  C20 <0> d   1      41.732   6.508  32.411  0.00  0.00     0.019 C 
ATOM     18  C22 <0> d   1      40.868   7.591  31.780  0.00  0.00     0.010 C 
ATOM     19  C23 <0> d   1      39.390   7.157  31.752  0.00  0.00     0.014 C 
ATOM     20  C24 <0> d   1      39.281   5.803  31.051  0.00  0.00     0.003 C 
ATOM     21  C25 <0> d   1      39.908   5.896  29.657  0.00  0.00     0.020 C 
ENDROOT
BRANCH   3  22
ATOM     22  O4  <0> d   1      37.267   5.538  29.726  0.00  0.00    -0.377 OA
ATOM     23  H27 <0> d   1      37.559   5.037  28.953  0.00  0.00     0.211 HD
ENDBRANCH   3  22
TORSDOF 1
ENDMDL
MODEL 9
REMARK CAVERDOCK RESULT:      22.7      0.000      0.000
REMARK CAVERDOCK CONSTRAINTS:       0.0      0.0      0.0      0.0
REMARK CAVERDOCK TUNNEL: 8     22.7      1.8      9.2
REMARK  1 active torsions:
REMARK  status: ('A' for Active; 'I' for Inactive)
REMARK    1  A    between atoms: C3_3  and  O4_4 
ROOT
ATOM      1  C1  <0> d   1      36.246   5.838  32.871  0.00  0.00     0.015 C 
ATOM      2  C2  <0> d   1      36.928   5.546  31.962  0.00  0.00    -0.078 C 
ATOM      3  C3  <0> d   1      37.784   5.181  30.821  0.00  0.00     0.128 C 
ATOM      4  C5  <0> d   1      38.058   3.656  30.822  0.00  0.00     0.052 C 
ATOM      5  C6  <0> d   1      39.585   3.485  31.050  0.00  0.00     0.010 C 
ATOM      6  C7  <0> d   1      39.973   4.787  31.759  0.00  0.00     0.002 C 
ATOM      7  C9  <0> d   1      41.432   5.187  31.662  0.00  0.00    -0.001 C 
ATOM      8  C11 <0> d   1      42.341   4.188  32.381  0.00  0.00     0.010 C 
ATOM      9  C12 <0> d   1      43.781   4.613  32.122  0.00  0.00     0.035 C 
ATOM     10  C13 <0> d   1      44.001   6.093  32.363  0.00  0.00    -0.070 C 
ATOM     11  C14 <0> d   1      43.030   6.955  32.442  0.00  0.00    -0.072 C 
ATOM     12  C15 <0> d   1      43.232   8.443  32.617  0.00  0.00     0.042 C 
ATOM     13  C16 <0> d   1      44.570   8.766  33.273  0.00  0.00     0.083 C 
ATOM     14  C17 <0> d   1      45.623   7.972  32.521  0.00  0.00     0.131 C 
ATOM     15  O18 <0> d   1      46.538   8.510  31.946  0.00  0.00    -0.298 OA
ATOM     16  C19 <0> d   1      45.459   6.477  32.533  0.00  0.00     0.112 C 
ATOM     17  C20 <0> d   1      41.577   6.537  32.369  0.00  0.00     0.019 C 
ATOM     18  C22 <0> d   1      40.722   7.621  31.728  0.00  0.00     0.010 C 
ATOM     19  C23 <0> d   1      39.246   7.185  31.670  0.00  0.00     0.014 C 
ATOM     20  C24 <0> d   1      39.154   5.836  30.958  0.00  0.00     0.003 C 
ATOM     21  C25 <0> d   1      39.807   5.938  29.577  0.00  0.00     0.020 C 
ENDROOT
BRANCH   3  22
ATOM     22  O4  <0> d   1      37.166   5.574  29.594  0.00  0.00    -0.377 OA
ATOM     23  H27 <0> d   1      37.187   4.894  28.908  0.00  0.00     0.211 HD
ENDBRANCH   3  22
TORSDOF 1
ENDMDL
MODEL 10
REMARK CAVERDOCK RESULT:      23.0      0.000      0.000
REMARK CAVERDOCK CONSTRAINTS:       0.0      0.0      0.0      0.0
REMARK CAVERDOCK TUNNEL: 9     23.0      1.7     10.3
REMARK  1 active torsions:
REMARK  status: ('A' for Active; 'I' for Inactive)
REMARK    1  A    between atoms: C3_3  and  O4_4 
ROOT
ATOM      1  C1  <0> d   1      36.011   5.901  32.874  0.00  0.00     0.015 C 
ATOM      2  C2  <0> d   1      36.674   5.569  31.964  0.00  0.00    -0.078 C 
ATOM      3  C3  <0> d   1      37.506   5.153  30.822  0.00  0.00     0.128 C 
ATOM      4  C5  <0> d   1      37.736   3.622  30.856  0.00  0.00     0.052 C 
ATOM      5  C6  <0> d   1      39.260   3.413  31.070  0.00  0.00     0.010 C 
ATOM      6  C7  <0> d   1      39.694   4.719  31.745  0.00  0.00     0.002 C 
ATOM      7  C9  <0> d   1      41.162   5.076  31.621  0.00  0.00    -0.001 C 
ATOM      8  C11 <0> d   1      42.051   4.068  32.354  0.00  0.00     0.010 C 
ATOM      9  C12 <0> d   1      43.499   4.447  32.068  0.00  0.00     0.035 C 
ATOM     10  C13 <0> d   1      43.763   5.924  32.272  0.00  0.00    -0.070 C 
ATOM     11  C14 <0> d   1      42.818   6.815  32.342  0.00  0.00    -0.072 C 
ATOM     12  C15 <0> d   1      43.064   8.301  32.480  0.00  0.00     0.042 C 
ATOM     13  C16 <0> d   1      44.418   8.600  33.113  0.00  0.00     0.083 C 
ATOM     14  C17 <0> d   1      45.439   7.760  32.367  0.00  0.00     0.131 C 
ATOM     15  O18 <0> d   1      46.362   8.259  31.769  0.00  0.00    -0.298 OA
ATOM     16  C19 <0> d   1      45.234   6.271  32.416  0.00  0.00     0.112 C 
ATOM     17  C20 <0> d   1      41.353   6.436  32.295  0.00  0.00     0.019 C 
ATOM     18  C22 <0> d   1      40.521   7.530  31.639  0.00  0.00     0.010 C 
ATOM     19  C23 <0> d   1      39.033   7.135  31.607  0.00  0.00     0.014 C 
ATOM     20  C24 <0> d   1      38.895   5.772  30.928  0.00  0.00     0.003 C 
ATOM     21  C25 <0> d   1      39.534   5.824  29.538  0.00  0.00     0.020 C 
ENDROOT
BRANCH   3  22
ATOM     22  O4  <0> d   1      36.884   5.535  29.593  0.00  0.00    -0.377 OA
ATOM     23  H27 <0> d   1      37.177   6.392  29.254  0.00  0.00     0.211 HD
ENDBRANCH   3  22
TORSDOF 1
ENDMDL
MODEL 11
REMARK CAVERDOCK RESULT:      21.8      0.000      0.000
REMARK CAVERDOCK CONSTRAINTS:       0.1      0.0      0.0      0.0
REMARK CAVERDOCK TUNNEL: 10     21.8      1.7     11.2
REMARK  1 active torsions:
REMARK  status: ('A' for Active; 'I' for Inactive)
REMARK    1  A    between atoms: C3_3  and  O4_4 
ROOT
ATOM      1  C1  <0> d   1      44.871   8.544  31.556  0.00  0.00     0.015 C 
ATOM      2  C2  <0> d   1      44.617   7.499  32.025  0.00  0.00    -0.078 C 
ATOM      3  C3  <0> d   1      44.299   6.188  32.615  0.00  0.00     0.128 C 
ATOM      4  C5  <0> d   1      44.926   5.052  31.768  0.00  0.00     0.052 C 
ATOM      5  C6  <0> d   1      43.741   4.233  31.188  0.00  0.00     0.010 C 
ATOM      6  C7  <0> d   1      42.589   5.243  31.196  0.00  0.00     0.002 C 
ATOM      7  C9  <0> d   1      41.191   4.657  31.196  0.00  0.00    -0.001 C 
ATOM      8  C11 <0> d   1      40.896   3.900  29.899  0.00  0.00     0.010 C 
ATOM      9  C12 <0> d   1      39.525   3.254  30.050  0.00  0.00     0.035 C 
ATOM     10  C13 <0> d   1      38.483   4.221  30.574  0.00  0.00    -0.070 C 
ATOM     11  C14 <0> d   1      38.782   5.349  31.148  0.00  0.00    -0.072 C 
ATOM     12  C15 <0> d   1      37.760   6.296  31.735  0.00  0.00     0.042 C 
ATOM     13  C16 <0> d   1      36.388   6.128  31.092  0.00  0.00     0.083 C 
ATOM     14  C17 <0> d   1      36.088   4.640  31.097  0.00  0.00     0.131 C 
ATOM     15  O18 <0> d   1      35.130   4.184  31.674  0.00  0.00    -0.298 OA
ATOM     16  C19 <0> d   1      37.054   3.767  30.344  0.00  0.00     0.112 C 
ATOM     17  C20 <0> d   1      40.211   5.830  31.279  0.00  0.00     0.019 C 
ATOM     18  C22 <0> d   1      40.402   6.655  32.545  0.00  0.00     0.010 C 
ATOM     19  C23 <0> d   1      41.858   7.144  32.660  0.00  0.00     0.014 C 
ATOM     20  C24 <0> d   1      42.796   5.940  32.569  0.00  0.00     0.003 C 
ATOM     21  C25 <0> d   1      42.419   4.914  33.641  0.00  0.00     0.020 C 
ENDROOT
BRANCH   3  22
ATOM     22  O4  <0> d   1      44.773   6.123  33.961  0.00  0.00    -0.377 OA
ATOM     23  H27 <0> d   1      44.899   5.223  34.291  0.00  0.00     0.211 HD
ENDBRANCH   3  22
TORSDOF 1
ENDMDL
MODEL 12
REMARK CAVERDOCK RESULT:      20.1      0.000      0.000
REMARK CAVERDOCK CONSTRAINTS:       1.6      0.0      0.0      0.0
REMARK CAVERDOCK TUNNEL: 11     20.1      1.8     12.1
REMARK  1 active torsions:
REMARK  status: ('A' for Active; 'I' for Inactive)
REMARK    1  A    between atoms: C3_3  and  O4_4 
ROOT
ATOM      1  C1  <0> d   1      44.204   8.674  32.233  0.00  0.00     0.015 C 
ATOM      2  C2  <0> d   1      43.970   7.605  32.658  0.00  0.00    -0.078 C 
ATOM      3  C3  <0> d   1      43.676   6.265  33.192  0.00  0.00     0.128 C 
ATOM      4  C5  <0> d   1      44.505   5.194  32.439  0.00  0.00     0.052 C 
ATOM      5  C6  <0> d   1      43.483   4.293  31.693  0.00  0.00     0.010 C 
ATOM      6  C7  <0> d   1      42.264   5.211  31.541  0.00  0.00     0.002 C 
ATOM      7  C9  <0> d   1      40.932   4.517  31.340  0.00  0.00    -0.001 C 
ATOM      8  C11 <0> d   1      40.885   3.759  30.011  0.00  0.00     0.010 C 
ATOM      9  C12 <0> d   1      39.561   3.006  29.963  0.00  0.00     0.035 C 
ATOM     10  C13 <0> d   1      38.382   3.881  30.337  0.00  0.00    -0.070 C 
ATOM     11  C14 <0> d   1      38.507   5.021  30.952  0.00  0.00    -0.072 C 
ATOM     12  C15 <0> d   1      37.340   5.877  31.391  0.00  0.00     0.042 C 
ATOM     13  C16 <0> d   1      36.090   5.612  30.558  0.00  0.00     0.083 C 
ATOM     14  C17 <0> d   1      35.911   4.105  30.515  0.00  0.00     0.131 C 
ATOM     15  O18 <0> d   1      34.920   3.567  30.948  0.00  0.00    -0.298 OA
ATOM     16  C19 <0> d   1      37.040   3.321  29.904  0.00  0.00     0.112 C 
ATOM     17  C20 <0> d   1      39.860   5.609  31.287  0.00  0.00     0.019 C 
ATOM     18  C22 <0> d   1      39.804   6.428  32.569  0.00  0.00     0.010 C 
ATOM     19  C23 <0> d   1      41.185   7.027  32.892  0.00  0.00     0.014 C 
ATOM     20  C24 <0> d   1      42.219   5.901  32.932  0.00  0.00     0.003 C 
ATOM     21  C25 <0> d   1      41.776   4.833  33.935  0.00  0.00     0.020 C 
ENDROOT
BRANCH   3  22
ATOM     22  O4  <0> d   1      43.958   6.217  34.592  0.00  0.00    -0.377 OA
ATOM     23  H27 <0> d   1      44.543   5.493  34.851  0.00  0.00     0.211 HD
ENDBRANCH   3  22
TORSDOF 1
ENDMDL
MODEL 13
REMARK CAVERDOCK RESULT:      21.1      0.000      0.000
REMARK CAVERDOCK CONSTRAINTS:       0.0      0.0      0.0      0.0
REMARK CAVERDOCK TUNNEL: 12     21.1      1.8     13.1
REMARK  1 active torsions:
REMARK  status: ('A' for Active; 'I' for Inactive)
REMARK    1  A    between atoms: C3_3  and  O4_4 
ROOT
ATOM      1  C1  <0> d   1      43.881   8.879  32.774  0.00  0.00     0.015 C 
ATOM      2  C2  <0> d   1      43.725   7.732  32.967  0.00  0.00    -0.078 C 
ATOM      3  C3  <0> d   1      43.530   6.293  33.210  0.00  0.00     0.128 C 
ATOM      4  C5  <0> d   1      44.274   5.462  32.136  0.00  0.00     0.052 C 
ATOM      5  C6  <0> d   1      43.181   4.703  31.334  0.00  0.00     0.010 C 
ATOM      6  C7  <0> d   1      41.936   5.571  31.547  0.00  0.00     0.002 C 
ATOM      7  C9  <0> d   1      40.602   4.876  31.357  0.00  0.00    -0.001 C 
ATOM      8  C11 <0> d   1      40.397   4.436  29.906  0.00  0.00     0.010 C 
ATOM      9  C12 <0> d   1      39.093   3.649  29.849  0.00  0.00     0.035 C 
ATOM     10  C13 <0> d   1      37.956   4.358  30.555  0.00  0.00    -0.070 C 
ATOM     11  C14 <0> d   1      38.138   5.335  31.395  0.00  0.00    -0.072 C 
ATOM     12  C15 <0> d   1      37.021   6.011  32.159  0.00  0.00     0.042 C 
ATOM     13  C16 <0> d   1      35.679   5.880  31.448  0.00  0.00     0.083 C 
ATOM     14  C17 <0> d   1      35.526   4.415  31.082  0.00  0.00     0.131 C 
ATOM     15  O18 <0> d   1      34.611   3.746  31.497  0.00  0.00    -0.298 OA
ATOM     16  C19 <0> d   1      36.581   3.845  30.172  0.00  0.00     0.112 C 
ATOM     17  C20 <0> d   1      39.511   5.898  31.688  0.00  0.00     0.019 C 
ATOM     18  C22 <0> d   1      39.607   6.402  33.122  0.00  0.00     0.010 C 
ATOM     19  C23 <0> d   1      41.007   6.980  33.402  0.00  0.00     0.014 C 
ATOM     20  C24 <0> d   1      42.058   5.926  33.054  0.00  0.00     0.003 C 
ATOM     21  C25 <0> d   1      41.772   4.640  33.832  0.00  0.00     0.020 C 
ENDROOT
BRANCH   3  22
ATOM     22  O4  <0> d   1      43.993   5.945  34.517  0.00  0.00    -0.377 OA
ATOM     23  H27 <0> d   1      43.306   5.586  35.095  0.00  0.00     0.211 HD
ENDBRANCH   3  22
TORSDOF 1
ENDMDL
MODEL 14
REMARK CAVERDOCK RESULT:      21.9      0.000      0.000
REMARK CAVERDOCK CONSTRAINTS:       0.0      0.0      0.0      0.0
REMARK CAVERDOCK TUNNEL: 13     21.9      1.8     14.2
REMARK  1 active torsions:
REMARK  status: ('A' for Active; 'I' for Inactive)
REMARK    1  A    between atoms: C3_3  and  O4_4 
ROOT
ATOM      1  C1  <0> d   1      44.117   7.915  31.664  0.00  0.00     0.015 C 
ATOM      2  C2  <0> d   1      43.800   6.921  32.200  0.00  0.00    -0.078 C 
ATOM      3  C3  <0> d   1      43.402   5.674  32.874  0.00  0.00     0.128 C 
ATOM      4  C5  <0> d   1      44.010   4.451  32.143  0.00  0.00     0.052 C 
ATOM      5  C6  <0> d   1      42.813   3.639  31.578  0.00  0.00     0.010 C 
ATOM      6  C7  <0> d   1      41.707   4.693  31.462  0.00  0.00     0.002 C 
ATOM      7  C9  <0> d   1      40.286   4.167  31.449  0.00  0.00    -0.001 C 
ATOM      8  C11 <0> d   1      40.007   3.324  30.202  0.00  0.00     0.010 C 
ATOM      9  C12 <0> d   1      38.604   2.749  30.345  0.00  0.00     0.035 C 
ATOM     10  C13 <0> d   1      37.587   3.796  30.750  0.00  0.00    -0.070 C 
ATOM     11  C14 <0> d   1      37.913   4.952  31.249  0.00  0.00    -0.072 C 
ATOM     12  C15 <0> d   1      36.912   5.983  31.719  0.00  0.00     0.042 C 
ATOM     13  C16 <0> d   1      35.560   5.822  31.035  0.00  0.00     0.083 C 
ATOM     14  C17 <0> d   1      35.194   4.353  31.140  0.00  0.00     0.131 C 
ATOM     15  O18 <0> d   1      34.196   3.983  31.710  0.00  0.00    -0.298 OA
ATOM     16  C19 <0> d   1      36.148   3.385  30.496  0.00  0.00     0.112 C 
ATOM     17  C20 <0> d   1      39.356   5.382  31.402  0.00  0.00     0.019 C 
ATOM     18  C22 <0> d   1      39.535   6.294  32.608  0.00  0.00     0.010 C 
ATOM     19  C23 <0> d   1      41.006   6.731  32.745  0.00  0.00     0.014 C 
ATOM     20  C24 <0> d   1      41.892   5.485  32.785  0.00  0.00     0.003 C 
ATOM     21  C25 <0> d   1      41.430   4.562  33.916  0.00  0.00     0.020 C 
ENDROOT
BRANCH   3  22
ATOM     22  O4  <0> d   1      43.821   5.695  34.240  0.00  0.00    -0.377 OA
ATOM     23  H27 <0> d   1      43.179   5.314  34.854  0.00  0.00     0.211 HD
ENDBRANCH   3  22
TORSDOF 1
ENDMDL
MODEL 15
REMARK CAVERDOCK RESULT:      17.7      0.000      0.000
REMARK CAVERDOCK CONSTRAINTS:       0.0      0.0      0.0      0.0
REMARK CAVERDOCK TUNNEL: 14     17.7      1.8     15.2
REMARK  1 active torsions:
REMARK  status: ('A' for Active; 'I' for Inactive)
REMARK    1  A    between atoms: C3_3  and  O4_4 
ROOT
ATOM      1  C1  <0> d   1      43.504   8.346  31.998  0.00  0.00     0.015 C 
ATOM      2  C2  <0> d   1      43.298   7.272  32.424  0.00  0.00    -0.078 C 
ATOM      3  C3  <0> d   1      43.038   5.925  32.958  0.00  0.00     0.128 C 
ATOM      4  C5  <0> d   1      43.801   4.862  32.128  0.00  0.00     0.052 C 
ATOM      5  C6  <0> d   1      42.720   3.977  31.450  0.00  0.00     0.010 C 
ATOM      6  C7  <0> d   1      41.498   4.902  31.406  0.00  0.00     0.002 C 
ATOM      7  C9  <0> d   1      40.150   4.217  31.297  0.00  0.00    -0.001 C 
ATOM      8  C11 <0> d   1      39.997   3.480  29.965  0.00  0.00     0.010 C 
ATOM      9  C12 <0> d   1      38.670   2.733  30.008  0.00  0.00     0.035 C 
ATOM     10  C13 <0> d   1      37.528   3.607  30.484  0.00  0.00    -0.070 C 
ATOM     11  C14 <0> d   1      37.705   4.737  31.104  0.00  0.00    -0.072 C 
ATOM     12  C15 <0> d   1      36.580   5.591  31.644  0.00  0.00     0.042 C 
ATOM     13  C16 <0> d   1      35.269   5.344  30.907  0.00  0.00     0.083 C 
ATOM     14  C17 <0> d   1      35.079   3.839  30.855  0.00  0.00     0.131 C 
ATOM     15  O18 <0> d   1      34.122   3.299  31.355  0.00  0.00    -0.298 OA
ATOM     16  C19 <0> d   1      36.154   3.059  30.147  0.00  0.00     0.112 C 
ATOM     17  C20 <0> d   1      39.084   5.314  31.343  0.00  0.00     0.019 C 
ATOM     18  C22 <0> d   1      39.130   6.113  32.638  0.00  0.00     0.010 C 
ATOM     19  C23 <0> d   1      40.536   6.702  32.862  0.00  0.00     0.014 C 
ATOM     20  C24 <0> d   1      41.564   5.571  32.806  0.00  0.00     0.003 C 
ATOM     21  C25 <0> d   1      41.194   4.490  33.824  0.00  0.00     0.020 C 
ENDROOT
BRANCH   3  22
ATOM     22  O4  <0> d   1      43.427   5.855  34.332  0.00  0.00    -0.377 OA
ATOM     23  H27 <0> d   1      44.346   6.107  34.494  0.00  0.00     0.211 HD
ENDBRANCH   3  22
TORSDOF 1
ENDMDL
MODEL 16
REMARK CAVERDOCK RESULT:      20.9      0.000      0.000
REMARK CAVERDOCK CONSTRAINTS:       0.2      0.0      0.0      0.0
REMARK CAVERDOCK TUNNEL: 15     20.9      1.8     16.3
REMARK  1 active torsions:
REMARK  status: ('A' for Active; 'I' for Inactive)
REMARK    1  A    between atoms: C3_3  and  O4_4 
ROOT
ATOM      1  C1  <0> d   1      43.329   8.535  31.267  0.00  0.00     0.015 C 
ATOM      2  C2  <0> d   1      43.077   7.588  31.912  0.00  0.00    -0.078 C 
ATOM      3  C3  <0> d   1      42.761   6.399  32.721  0.00  0.00     0.128 C 
ATOM      4  C5  <0> d   1      43.530   5.166  32.186  0.00  0.00     0.052 C 
ATOM      5  C6  <0> d   1      42.457   4.168  31.672  0.00  0.00     0.010 C 
ATOM      6  C7  <0> d   1      41.262   5.078  31.365  0.00  0.00     0.002 C 
ATOM      7  C9  <0> d   1      39.903   4.408  31.349  0.00  0.00    -0.001 C 
ATOM      8  C11 <0> d   1      39.788   3.392  30.209  0.00  0.00     0.010 C 
ATOM      9  C12 <0> d   1      38.440   2.695  30.355  0.00  0.00     0.035 C 
ATOM     10  C13 <0> d   1      37.303   3.672  30.570  0.00  0.00    -0.070 C 
ATOM     11  C14 <0> d   1      37.483   4.909  30.929  0.00  0.00    -0.072 C 
ATOM     12  C15 <0> d   1      36.358   5.880  31.211  0.00  0.00     0.042 C 
ATOM     13  C16 <0> d   1      35.073   5.494  30.487  0.00  0.00     0.083 C 
ATOM     14  C17 <0> d   1      34.847   4.019  30.764  0.00  0.00     0.131 C 
ATOM     15  O18 <0> d   1      33.856   3.619  31.325  0.00  0.00    -0.298 OA
ATOM     16  C19 <0> d   1      35.930   3.083  30.299  0.00  0.00     0.112 C 
ATOM     17  C20 <0> d   1      38.864   5.503  31.098  0.00  0.00     0.019 C 
ATOM     18  C22 <0> d   1      38.876   6.572  32.183  0.00  0.00     0.010 C 
ATOM     19  C23 <0> d   1      40.286   7.174  32.336  0.00  0.00     0.014 C 
ATOM     20  C24 <0> d   1      41.285   6.043  32.582  0.00  0.00     0.003 C 
ATOM     21  C25 <0> d   1      40.844   5.224  33.798  0.00  0.00     0.020 C 
ENDROOT
BRANCH   3  22
ATOM     22  O4  <0> d   1      43.088   6.633  34.092  0.00  0.00    -0.377 OA
ATOM     23  H27 <0> d   1      42.693   5.998  34.705  0.00  0.00     0.211 HD
ENDBRANCH   3  22
TORSDOF 1
ENDMDL
MODEL 17
REMARK CAVERDOCK RESULT:      21.6      0.000      0.000
REMARK CAVERDOCK CONSTRAINTS:       0.0      0.0      0.0      0.0
REMARK CAVERDOCK TUNNEL: 16     21.6      1.9     17.2
REMARK  1 active torsions:
REMARK  status: ('A' for Active; 'I' for Inactive)
REMARK    1  A    between atoms: C3_3  and  O4_4 
ROOT
ATOM      1  C1  <0> d   1      43.385   8.018  31.446  0.00  0.00     0.015 C 
ATOM      2  C2  <0> d   1      43.131   6.991  31.953  0.00  0.00    -0.078 C 
ATOM      3  C3  <0> d   1      42.812   5.702  32.591  0.00  0.00     0.128 C 
ATOM      4  C5  <0> d   1      43.428   4.535  31.779  0.00  0.00     0.052 C 
ATOM      5  C6  <0> d   1      42.236   3.701  31.237  0.00  0.00     0.010 C 
ATOM      6  C7  <0> d   1      41.087   4.716  31.220  0.00  0.00     0.002 C 
ATOM      7  C9  <0> d   1      39.687   4.136  31.251  0.00  0.00    -0.001 C 
ATOM      8  C11 <0> d   1      39.379   3.336  29.983  0.00  0.00     0.010 C 
ATOM      9  C12 <0> d   1      38.006   2.701  30.168  0.00  0.00     0.035 C 
ATOM     10  C13 <0> d   1      36.972   3.690  30.666  0.00  0.00    -0.070 C 
ATOM     11  C14 <0> d   1      37.281   4.837  31.197  0.00  0.00    -0.072 C 
ATOM     12  C15 <0> d   1      36.267   5.808  31.759  0.00  0.00     0.042 C 
ATOM     13  C16 <0> d   1      34.889   5.623  31.133  0.00  0.00     0.083 C 
ATOM     14  C17 <0> d   1      34.583   4.137  31.192  0.00  0.00     0.131 C 
ATOM     15  O18 <0> d   1      33.628   3.706  31.792  0.00  0.00    -0.298 OA
ATOM     16  C19 <0> d   1      35.539   3.234  30.462  0.00  0.00     0.112 C 
ATOM     17  C20 <0> d   1      38.712   5.315  31.301  0.00  0.00     0.019 C 
ATOM     18  C22 <0> d   1      38.916   6.183  32.535  0.00  0.00     0.010 C 
ATOM     19  C23 <0> d   1      40.375   6.670  32.621  0.00  0.00     0.014 C 
ATOM     20  C24 <0> d   1      41.307   5.459  32.566  0.00  0.00     0.003 C 
ATOM     21  C25 <0> d   1      40.935   4.473  33.676  0.00  0.00     0.020 C 
ENDROOT
BRANCH   3  22
ATOM     22  O4  <0> d   1      43.296   5.683  33.935  0.00  0.00    -0.377 OA
ATOM     23  H27 <0> d   1      42.840   6.296  34.526  0.00  0.00     0.211 HD
ENDBRANCH   3  22
TORSDOF 1
ENDMDL
MODEL 18
REMARK CAVERDOCK RESULT:      26.4      0.000      0.000
REMARK CAVERDOCK CONSTRAINTS:       0.1      0.0      0.0      0.0
REMARK CAVERDOCK TUNNEL: 17     26.4      1.9     18.1
REMARK  1 active torsions:
REMARK  status: ('A' for Active; 'I' for Inactive)
REMARK    1  A    between atoms: C3_3  and  O4_4 
ROOT
ATOM      1  C1  <0> d   1      34.541   4.436  32.844  0.00  0.00     0.015 C 
ATOM      2  C2  <0> d   1      35.105   4.555  31.822  0.00  0.00    -0.078 C 
ATOM      3  C3  <0> d   1      35.814   4.706  30.540  0.00  0.00     0.128 C 
ATOM      4  C5  <0> d   1      36.006   3.324  29.867  0.00  0.00     0.052 C 
ATOM      5  C6  <0> d   1      37.537   3.070  29.818  0.00  0.00     0.010 C 
ATOM      6  C7  <0> d   1      38.067   3.948  30.957  0.00  0.00     0.002 C 
ATOM      7  C9  <0> d   1      39.526   4.349  30.863  0.00  0.00    -0.001 C 
ATOM      8  C11 <0> d   1      40.454   3.137  30.982  0.00  0.00     0.010 C 
ATOM      9  C12 <0> d   1      41.878   3.630  30.755  0.00  0.00     0.035 C 
ATOM     10  C13 <0> d   1      42.199   4.868  31.567  0.00  0.00    -0.070 C 
ATOM     11  C14 <0> d   1      41.288   5.617  32.117  0.00  0.00    -0.072 C 
ATOM     12  C15 <0> d   1      41.586   6.891  32.875  0.00  0.00     0.042 C 
ATOM     13  C16 <0> d   1      43.001   6.903  33.441  0.00  0.00     0.083 C 
ATOM     14  C17 <0> d   1      43.924   6.501  32.305  0.00  0.00     0.131 C 
ATOM     15  O18 <0> d   1      44.799   7.230  31.905  0.00  0.00    -0.298 OA
ATOM     16  C19 <0> d   1      43.685   5.141  31.707  0.00  0.00     0.112 C 
ATOM     17  C20 <0> d   1      39.816   5.271  32.049  0.00  0.00     0.019 C 
ATOM     18  C22 <0> d   1      38.955   6.527  32.030  0.00  0.00     0.010 C 
ATOM     19  C23 <0> d   1      37.461   6.160  31.971  0.00  0.00     0.014 C 
ATOM     20  C24 <0> d   1      37.223   5.238  30.774  0.00  0.00     0.003 C 
ATOM     21  C25 <0> d   1      37.728   5.915  29.497  0.00  0.00     0.020 C 
ENDROOT
BRANCH   3  22
ATOM     22  O4  <0> d   1      35.089   5.583  29.675  0.00  0.00    -0.377 OA
ATOM     23  H27 <0> d   1      35.154   5.354  28.738  0.00  0.00     0.211 HD
ENDBRANCH   3  22
TORSDOF 1
ENDMDL
MODEL 19
REMARK CAVERDOCK RESULT:      25.0      0.000      0.000
REMARK CAVERDOCK CONSTRAINTS:       0.0      0.0      0.0      0.0
REMARK CAVERDOCK TUNNEL: 18     25.0      1.9     19.4
REMARK  1 active torsions:
REMARK  status: ('A' for Active; 'I' for Inactive)
REMARK    1  A    between atoms: C3_3  and  O4_4 
ROOT
ATOM      1  C1  <0> d   1      42.942   7.813  31.373  0.00  0.00     0.015 C 
ATOM      2  C2  <0> d   1      42.689   6.780  31.869  0.00  0.00    -0.078 C 
ATOM      3  C3  <0> d   1      42.370   5.484  32.492  0.00  0.00     0.128 C 
ATOM      4  C5  <0> d   1      42.973   4.326  31.659  0.00  0.00     0.052 C 
ATOM      5  C6  <0> d   1      41.772   3.505  31.116  0.00  0.00     0.010 C 
ATOM      6  C7  <0> d   1      40.628   4.524  31.123  0.00  0.00     0.002 C 
ATOM      7  C9  <0> d   1      39.226   3.950  31.159  0.00  0.00    -0.001 C 
ATOM      8  C11 <0> d   1      38.903   3.169  29.884  0.00  0.00     0.010 C 
ATOM      9  C12 <0> d   1      37.529   2.537  30.072  0.00  0.00     0.035 C 
ATOM     10  C13 <0> d   1      36.504   3.524  30.593  0.00  0.00    -0.070 C 
ATOM     11  C14 <0> d   1      36.822   4.662  31.138  0.00  0.00    -0.072 C 
ATOM     12  C15 <0> d   1      35.818   5.630  31.722  0.00  0.00     0.042 C 
ATOM     13  C16 <0> d   1      34.433   5.459  31.106  0.00  0.00     0.083 C 
ATOM     14  C17 <0> d   1      34.122   3.974  31.148  0.00  0.00     0.131 C 
ATOM     15  O18 <0> d   1      33.170   3.539  31.750  0.00  0.00    -0.298 OA
ATOM     16  C19 <0> d   1      35.067   3.077  30.397  0.00  0.00     0.112 C 
ATOM     17  C20 <0> d   1      38.257   5.133  31.234  0.00  0.00     0.019 C 
ATOM     18  C22 <0> d   1      38.476   5.983  32.479  0.00  0.00     0.010 C 
ATOM     19  C23 <0> d   1      39.938   6.462  32.558  0.00  0.00     0.014 C 
ATOM     20  C24 <0> d   1      40.864   5.248  32.477  0.00  0.00     0.003 C 
ATOM     21  C25 <0> d   1      40.498   4.248  33.577  0.00  0.00     0.020 C 
ENDROOT
BRANCH   3  22
ATOM     22  O4  <0> d   1      42.866   5.444  33.831  0.00  0.00    -0.377 OA
ATOM     23  H27 <0> d   1      43.812   5.630  33.906  0.00  0.00     0.211 HD
ENDBRANCH   3  22
TORSDOF 1
ENDMDL
MODEL 20
REMARK CAVERDOCK RESULT:      23.9      0.000      0.000
REMARK CAVERDOCK CONSTRAINTS:       0.0      0.0      0.0      0.0
REMARK CAVERDOCK TUNNEL: 19     23.9      1.9     20.1
REMARK  1 active torsions:
REMARK  status: ('A' for Active; 'I' for Inactive)
REMARK    1  A    between atoms: C3_3  and  O4_4 
ROOT
ATOM      1  C1  <0> d   1      34.211   4.149  33.082  0.00  0.00     0.015 C 
ATOM      2  C2  <0> d   1      34.713   4.367  32.044  0.00  0.00    -0.078 C 
ATOM      3  C3  <0> d   1      35.343   4.640  30.742  0.00  0.00     0.128 C 
ATOM      4  C5  <0> d   1      35.448   3.336  29.912  0.00  0.00     0.052 C 
ATOM      5  C6  <0> d   1      36.964   3.051  29.734  0.00  0.00     0.010 C 
ATOM      6  C7  <0> d   1      37.593   3.785  30.923  0.00  0.00     0.002 C 
ATOM      7  C9  <0> d   1      39.055   4.157  30.777  0.00  0.00    -0.001 C 
ATOM      8  C11 <0> d   1      39.949   2.917  30.702  0.00  0.00     0.010 C 
ATOM      9  C12 <0> d   1      41.371   3.396  30.437  0.00  0.00     0.035 C 
ATOM     10  C13 <0> d   1      41.782   4.528  31.355  0.00  0.00    -0.070 C 
ATOM     11  C14 <0> d   1      40.933   5.234  32.042  0.00  0.00    -0.072 C 
ATOM     12  C15 <0> d   1      41.318   6.409  32.913  0.00  0.00     0.042 C 
ATOM     13  C16 <0> d   1      42.766   6.323  33.382  0.00  0.00     0.083 C 
ATOM     14  C17 <0> d   1      43.602   6.026  32.150  0.00  0.00     0.131 C 
ATOM     15  O18 <0> d   1      44.473   6.773  31.774  0.00  0.00    -0.298 OA
ATOM     16  C19 <0> d   1      43.282   4.747  31.425  0.00  0.00     0.112 C 
ATOM     17  C20 <0> d   1      39.449   4.935  32.035  0.00  0.00     0.019 C 
ATOM     18  C22 <0> d   1      38.629   6.207  32.210  0.00  0.00     0.010 C 
ATOM     19  C23 <0> d   1      37.123   5.885  32.210  0.00  0.00     0.014 C 
ATOM     20  C24 <0> d   1      36.780   5.108  30.939  0.00  0.00     0.003 C 
ATOM     21  C25 <0> d   1      37.225   5.908  29.712  0.00  0.00     0.020 C 
ENDROOT
BRANCH   3  22
ATOM     22  O4  <0> d   1      34.593   5.625  30.027  0.00  0.00    -0.377 OA
ATOM     23  H27 <0> d   1      34.267   5.324  29.168  0.00  0.00     0.211 HD
ENDBRANCH   3  22
TORSDOF 1
ENDMDL
MODEL 21
REMARK CAVERDOCK RESULT:      22.8      0.000      0.000
REMARK CAVERDOCK CONSTRAINTS:       0.2      0.0      0.0      0.0
REMARK CAVERDOCK TUNNEL: 20     22.8      1.9     21.1
REMARK  1 active torsions:
REMARK  status: ('A' for Active; 'I' for Inactive)
REMARK    1  A    between atoms: C3_3  and  O4_4 
ROOT
ATOM      1  C1  <0> d   1      34.061   3.814  33.032  0.00  0.00     0.015 C 
ATOM      2  C2  <0> d   1      34.534   4.093  31.995  0.00  0.00    -0.078 C 
ATOM      3  C3  <0> d   1      35.127   4.443  30.693  0.00  0.00     0.128 C 
ATOM      4  C5  <0> d   1      35.271   3.178  29.812  0.00  0.00     0.052 C 
ATOM      5  C6  <0> d   1      36.794   2.965  29.596  0.00  0.00     0.010 C 
ATOM      6  C7  <0> d   1      37.414   3.679  30.802  0.00  0.00     0.002 C 
ATOM      7  C9  <0> d   1      38.856   4.119  30.645  0.00  0.00    -0.001 C 
ATOM      8  C11 <0> d   1      39.800   2.923  30.507  0.00  0.00     0.010 C 
ATOM      9  C12 <0> d   1      41.195   3.472  30.235  0.00  0.00     0.035 C 
ATOM     10  C13 <0> d   1      41.576   4.584  31.190  0.00  0.00    -0.070 C 
ATOM     11  C14 <0> d   1      40.710   5.227  31.919  0.00  0.00    -0.072 C 
ATOM     12  C15 <0> d   1      41.062   6.383  32.828  0.00  0.00     0.042 C 
ATOM     13  C16 <0> d   1      42.521   6.341  33.268  0.00  0.00     0.083 C 
ATOM     14  C17 <0> d   1      43.345   6.128  32.011  0.00  0.00     0.131 C 
ATOM     15  O18 <0> d   1      44.176   6.926  31.650  0.00  0.00    -0.298 OA
ATOM     16  C19 <0> d   1      43.066   4.865  31.242  0.00  0.00     0.112 C 
ATOM     17  C20 <0> d   1      39.241   4.865  31.926  0.00  0.00     0.019 C 
ATOM     18  C22 <0> d   1      38.371   6.092  32.164  0.00  0.00     0.010 C 
ATOM     19  C23 <0> d   1      36.880   5.706  32.178  0.00  0.00     0.014 C 
ATOM     20  C24 <0> d   1      36.547   4.964  30.884  0.00  0.00     0.003 C 
ATOM     21  C25 <0> d   1      36.934   5.830  29.682  0.00  0.00     0.020 C 
ENDROOT
BRANCH   3  22
ATOM     22  O4  <0> d   1      34.323   5.421  30.031  0.00  0.00    -0.377 OA
ATOM     23  H27 <0> d   1      33.491   5.075  29.681  0.00  0.00     0.211 HD
ENDBRANCH   3  22
TORSDOF 1
ENDMDL
MODEL 22
REMARK CAVERDOCK RESULT:      21.0      0.000      0.000
REMARK CAVERDOCK CONSTRAINTS:       0.0      0.0      0.0      0.0
REMARK CAVERDOCK TUNNEL: 21     21.0      1.8     22.2
REMARK  1 active torsions:
REMARK  status: ('A' for Active; 'I' for Inactive)
REMARK    1  A    between atoms: C3_3  and  O4_4 
ROOT
ATOM      1  C1  <0> d   1      33.768   3.876  33.008  0.00  0.00     0.015 C 
ATOM      2  C2  <0> d   1      34.264   4.157  31.983  0.00  0.00    -0.078 C 
ATOM      3  C3  <0> d   1      34.888   4.511  30.696  0.00  0.00     0.128 C 
ATOM      4  C5  <0> d   1      35.024   3.253  29.803  0.00  0.00     0.052 C 
ATOM      5  C6  <0> d   1      36.547   3.015  29.612  0.00  0.00     0.010 C 
ATOM      6  C7  <0> d   1      37.158   3.703  30.837  0.00  0.00     0.002 C 
ATOM      7  C9  <0> d   1      38.610   4.118  30.711  0.00  0.00    -0.001 C 
ATOM      8  C11 <0> d   1      39.534   2.906  30.576  0.00  0.00     0.010 C 
ATOM      9  C12 <0> d   1      40.944   3.432  30.336  0.00  0.00     0.035 C 
ATOM     10  C13 <0> d   1      41.328   4.526  31.310  0.00  0.00    -0.070 C 
ATOM     11  C14 <0> d   1      40.461   5.176  32.030  0.00  0.00    -0.072 C 
ATOM     12  C15 <0> d   1      40.818   6.315  32.959  0.00  0.00     0.042 C 
ATOM     13  C16 <0> d   1      42.268   6.242  33.424  0.00  0.00     0.083 C 
ATOM     14  C17 <0> d   1      43.111   6.027  32.180  0.00  0.00     0.131 C 
ATOM     15  O18 <0> d   1      43.963   6.813  31.843  0.00  0.00    -0.298 OA
ATOM     16  C19 <0> d   1      42.822   4.779  31.392  0.00  0.00     0.112 C 
ATOM     17  C20 <0> d   1      38.986   4.842  32.007  0.00  0.00     0.019 C 
ATOM     18  C22 <0> d   1      38.135   6.083  32.244  0.00  0.00     0.010 C 
ATOM     19  C23 <0> d   1      36.637   5.725  32.227  0.00  0.00     0.014 C 
ATOM     20  C24 <0> d   1      36.313   5.004  30.918  0.00  0.00     0.003 C 
ATOM     21  C25 <0> d   1      36.738   5.875  29.733  0.00  0.00     0.020 C 
ENDROOT
BRANCH   3  22
ATOM     22  O4  <0> d   1      34.114   5.511  30.031  0.00  0.00    -0.377 OA
ATOM     23  H27 <0> d   1      33.913   6.282  30.579  0.00  0.00     0.211 HD
ENDBRANCH   3  22
TORSDOF 1
ENDMDL
MODEL 23
REMARK CAVERDOCK RESULT:      19.9      0.000      0.000
REMARK CAVERDOCK CONSTRAINTS:       0.0      0.0      0.0      0.0
REMARK CAVERDOCK TUNNEL: 22     19.9      1.8     23.1
REMARK  1 active torsions:
REMARK  status: ('A' for Active; 'I' for Inactive)
REMARK    1  A    between atoms: C3_3  and  O4_4 
ROOT
ATOM      1  C1  <0> d   1      33.624   3.694  33.011  0.00  0.00     0.015 C 
ATOM      2  C2  <0> d   1      34.097   3.988  31.978  0.00  0.00    -0.078 C 
ATOM      3  C3  <0> d   1      34.691   4.357  30.682  0.00  0.00     0.128 C 
ATOM      4  C5  <0> d   1      34.848   3.102  29.787  0.00  0.00     0.052 C 
ATOM      5  C6  <0> d   1      36.374   2.904  29.574  0.00  0.00     0.010 C 
ATOM      6  C7  <0> d   1      36.984   3.610  30.789  0.00  0.00     0.002 C 
ATOM      7  C9  <0> d   1      38.423   4.064  30.641  0.00  0.00    -0.001 C 
ATOM      8  C11 <0> d   1      39.377   2.877  30.492  0.00  0.00     0.010 C 
ATOM      9  C12 <0> d   1      40.769   3.440  30.231  0.00  0.00     0.035 C 
ATOM     10  C13 <0> d   1      41.137   4.546  31.199  0.00  0.00    -0.070 C 
ATOM     11  C14 <0> d   1      40.264   5.173  31.931  0.00  0.00    -0.072 C 
ATOM     12  C15 <0> d   1      40.604   6.322  32.854  0.00  0.00     0.042 C 
ATOM     13  C16 <0> d   1      42.062   6.288  33.298  0.00  0.00     0.083 C 
ATOM     14  C17 <0> d   1      42.892   6.095  32.041  0.00  0.00     0.131 C 
ATOM     15  O18 <0> d   1      43.717   6.903  31.690  0.00  0.00    -0.298 OA
ATOM     16  C19 <0> d   1      42.625   4.838  31.258  0.00  0.00     0.112 C 
ATOM     17  C20 <0> d   1      38.798   4.799  31.930  0.00  0.00     0.019 C 
ATOM     18  C22 <0> d   1      37.918   6.017  32.179  0.00  0.00     0.010 C 
ATOM     19  C23 <0> d   1      36.430   5.619  32.185  0.00  0.00     0.014 C 
ATOM     20  C24 <0> d   1      36.106   4.888  30.882  0.00  0.00     0.003 C 
ATOM     21  C25 <0> d   1      36.489   5.769  29.690  0.00  0.00     0.020 C 
ENDROOT
BRANCH   3  22
ATOM     22  O4  <0> d   1      33.881   5.336  30.028  0.00  0.00    -0.377 OA
ATOM     23  H27 <0> d   1      33.124   4.966  29.553  0.00  0.00     0.211 HD
ENDBRANCH   3  22
TORSDOF 1
ENDMDL
MODEL 24
REMARK CAVERDOCK RESULT:      18.7      0.000      0.000
REMARK CAVERDOCK CONSTRAINTS:       0.1      0.0      0.0      0.0
REMARK CAVERDOCK TUNNEL: 23     18.7      1.8     24.1
REMARK  1 active torsions:
REMARK  status: ('A' for Active; 'I' for Inactive)
REMARK    1  A    between atoms: C3_3  and  O4_4 
ROOT
ATOM      1  C1  <0> d   1      33.349   3.553  32.978  0.00  0.00     0.015 C 
ATOM      2  C2  <0> d   1      33.822   3.848  31.946  0.00  0.00    -0.078 C 
ATOM      3  C3  <0> d   1      34.415   4.219  30.650  0.00  0.00     0.128 C 
ATOM      4  C5  <0> d   1      34.596   2.961  29.764  0.00  0.00     0.052 C 
ATOM      5  C6  <0> d   1      36.126   2.787  29.558  0.00  0.00     0.010 C 
ATOM      6  C7  <0> d   1      36.720   3.510  30.772  0.00  0.00     0.002 C 
ATOM      7  C9  <0> d   1      38.151   3.985  30.627  0.00  0.00    -0.001 C 
ATOM      8  C11 <0> d   1      39.125   2.813  30.489  0.00  0.00     0.010 C 
ATOM      9  C12 <0> d   1      40.508   3.397  30.230  0.00  0.00     0.035 C 
ATOM     10  C13 <0> d   1      40.855   4.514  31.193  0.00  0.00    -0.070 C 
ATOM     11  C14 <0> d   1      39.969   5.132  31.918  0.00  0.00    -0.072 C 
ATOM     12  C15 <0> d   1      40.286   6.292  32.835  0.00  0.00     0.042 C 
ATOM     13  C16 <0> d   1      41.743   6.284  33.285  0.00  0.00     0.083 C 
ATOM     14  C17 <0> d   1      42.581   6.096  32.033  0.00  0.00     0.131 C 
ATOM     15  O18 <0> d   1      43.395   6.916  31.681  0.00  0.00    -0.298 OA
ATOM     16  C19 <0> d   1      42.338   4.831  31.257  0.00  0.00     0.112 C 
ATOM     17  C20 <0> d   1      38.509   4.734  31.913  0.00  0.00     0.019 C 
ATOM     18  C22 <0> d   1      37.608   5.939  32.151  0.00  0.00     0.010 C 
ATOM     19  C23 <0> d   1      36.127   5.517  32.153  0.00  0.00     0.014 C 
ATOM     20  C24 <0> d   1      35.820   4.773  30.853  0.00  0.00     0.003 C 
ATOM     21  C25 <0> d   1      36.195   5.653  29.657  0.00  0.00     0.020 C 
ENDROOT
BRANCH   3  22
ATOM     22  O4  <0> d   1      33.592   5.180  29.986  0.00  0.00    -0.377 OA
ATOM     23  H27 <0> d   1      33.647   5.146  29.022  0.00  0.00     0.211 HD
ENDBRANCH   3  22
TORSDOF 1
ENDMDL
MODEL 25
REMARK CAVERDOCK RESULT:      18.4      0.000      0.000
REMARK CAVERDOCK CONSTRAINTS:       0.0      0.0      0.0      0.0
REMARK CAVERDOCK TUNNEL: 24     18.4      1.8     25.2
REMARK  1 active torsions:
REMARK  status: ('A' for Active; 'I' for Inactive)
REMARK    1  A    between atoms: C3_3  and  O4_4 
ROOT
ATOM      1  C1  <0> d   1      33.270   3.682  32.977  0.00  0.00     0.015 C 
ATOM      2  C2  <0> d   1      33.740   3.961  31.939  0.00  0.00    -0.078 C 
ATOM      3  C3  <0> d   1      34.332   4.310  30.636  0.00  0.00     0.128 C 
ATOM      4  C5  <0> d   1      34.474   3.045  29.754  0.00  0.00     0.052 C 
ATOM      5  C6  <0> d   1      35.997   2.832  29.536  0.00  0.00     0.010 C 
ATOM      6  C7  <0> d   1      36.619   3.546  30.741  0.00  0.00     0.002 C 
ATOM      7  C9  <0> d   1      38.061   3.986  30.582  0.00  0.00    -0.001 C 
ATOM      8  C11 <0> d   1      39.004   2.790  30.442  0.00  0.00     0.010 C 
ATOM      9  C12 <0> d   1      40.399   3.339  30.168  0.00  0.00     0.035 C 
ATOM     10  C13 <0> d   1      40.781   4.452  31.122  0.00  0.00    -0.070 C 
ATOM     11  C14 <0> d   1      39.917   5.094  31.851  0.00  0.00    -0.072 C 
ATOM     12  C15 <0> d   1      40.271   6.250  32.760  0.00  0.00     0.042 C 
ATOM     13  C16 <0> d   1      41.730   6.209  33.197  0.00  0.00     0.083 C 
ATOM     14  C17 <0> d   1      42.552   5.995  31.939  0.00  0.00     0.131 C 
ATOM     15  O18 <0> d   1      43.383   6.793  31.576  0.00  0.00    -0.298 OA
ATOM     16  C19 <0> d   1      42.272   4.732  31.171  0.00  0.00     0.112 C 
ATOM     17  C20 <0> d   1      38.448   4.732  31.861  0.00  0.00     0.019 C 
ATOM     18  C22 <0> d   1      37.579   5.960  32.101  0.00  0.00     0.010 C 
ATOM     19  C23 <0> d   1      36.087   5.574  32.118  0.00  0.00     0.014 C 
ATOM     20  C24 <0> d   1      35.752   4.832  30.824  0.00  0.00     0.003 C 
ATOM     21  C25 <0> d   1      36.137   5.697  29.621  0.00  0.00     0.020 C 
ENDROOT
BRANCH   3  22
ATOM     22  O4  <0> d   1      33.526   5.289  29.975  0.00  0.00    -0.377 OA
ATOM     23  H27 <0> d   1      33.149   4.987  29.138  0.00  0.00     0.211 HD
ENDBRANCH   3  22
TORSDOF 1
ENDMDL
MODEL 26
REMARK CAVERDOCK RESULT:      18.1      0.000      0.000
REMARK CAVERDOCK CONSTRAINTS:       0.0      0.0      0.0      0.0
REMARK CAVERDOCK TUNNEL: 25     18.1      1.8     26.2
REMARK  1 active torsions:
REMARK  status: ('A' for Active; 'I' for Inactive)
REMARK    1  A    between atoms: C3_3  and  O4_4 
ROOT
ATOM      1  C1  <0> d   1      33.137   3.359  33.017  0.00  0.00     0.015 C 
ATOM      2  C2  <0> d   1      33.582   3.704  31.987  0.00  0.00    -0.078 C 
ATOM      3  C3  <0> d   1      34.141   4.137  30.696  0.00  0.00     0.128 C 
ATOM      4  C5  <0> d   1      34.327   2.919  29.756  0.00  0.00     0.052 C 
ATOM      5  C6  <0> d   1      35.854   2.784  29.512  0.00  0.00     0.010 C 
ATOM      6  C7  <0> d   1      36.460   3.470  30.741  0.00  0.00     0.002 C 
ATOM      7  C9  <0> d   1      37.879   3.980  30.585  0.00  0.00    -0.001 C 
ATOM      8  C11 <0> d   1      38.872   2.833  30.381  0.00  0.00     0.010 C 
ATOM      9  C12 <0> d   1      40.238   3.455  30.117  0.00  0.00     0.035 C 
ATOM     10  C13 <0> d   1      40.584   4.539  31.116  0.00  0.00    -0.070 C 
ATOM     11  C14 <0> d   1      39.702   5.110  31.883  0.00  0.00    -0.072 C 
ATOM     12  C15 <0> d   1      40.017   6.239  32.839  0.00  0.00     0.042 C 
ATOM     13  C16 <0> d   1      41.483   6.242  33.258  0.00  0.00     0.083 C 
ATOM     14  C17 <0> d   1      42.297   6.121  31.983  0.00  0.00     0.131 C 
ATOM     15  O18 <0> d   1      43.087   6.970  31.647  0.00  0.00    -0.298 OA
ATOM     16  C19 <0> d   1      42.061   4.883  31.161  0.00  0.00     0.112 C 
ATOM     17  C20 <0> d   1      38.250   4.684  31.893  0.00  0.00     0.019 C 
ATOM     18  C22 <0> d   1      37.332   5.860  32.197  0.00  0.00     0.010 C 
ATOM     19  C23 <0> d   1      35.859   5.409  32.213  0.00  0.00     0.014 C 
ATOM     20  C24 <0> d   1      35.539   4.711  30.891  0.00  0.00     0.003 C 
ATOM     21  C25 <0> d   1      35.871   5.645  29.724  0.00  0.00     0.020 C 
ENDROOT
BRANCH   3  22
ATOM     22  O4  <0> d   1      33.285   5.107  30.088  0.00  0.00    -0.377 OA
ATOM     23  H27 <0> d   1      32.474   5.282  30.584  0.00  0.00     0.211 HD
ENDBRANCH   3  22
TORSDOF 1
ENDMDL
MODEL 27
REMARK CAVERDOCK RESULT:      17.9      0.000      0.000
REMARK CAVERDOCK CONSTRAINTS:       0.0      0.0      0.0      0.0
REMARK CAVERDOCK TUNNEL: 26     17.9      1.8     27.2
REMARK  1 active torsions:
REMARK  status: ('A' for Active; 'I' for Inactive)
REMARK    1  A    between atoms: C3_3  and  O4_4 
ROOT
ATOM      1  C1  <0> d   1      32.952   3.529  33.074  0.00  0.00     0.015 C 
ATOM      2  C2  <0> d   1      33.400   3.801  32.024  0.00  0.00    -0.078 C 
ATOM      3  C3  <0> d   1      33.964   4.142  30.707  0.00  0.00     0.128 C 
ATOM      4  C5  <0> d   1      34.128   2.865  29.846  0.00  0.00     0.052 C 
ATOM      5  C6  <0> d   1      35.653   2.689  29.610  0.00  0.00     0.010 C 
ATOM      6  C7  <0> d   1      36.272   3.441  30.793  0.00  0.00     0.002 C 
ATOM      7  C9  <0> d   1      37.699   3.916  30.605  0.00  0.00    -0.001 C 
ATOM      8  C11 <0> d   1      38.673   2.743  30.473  0.00  0.00     0.010 C 
ATOM      9  C12 <0> d   1      40.048   3.324  30.169  0.00  0.00     0.035 C 
ATOM     10  C13 <0> d   1      40.414   4.464  31.098  0.00  0.00    -0.070 C 
ATOM     11  C14 <0> d   1      39.542   5.096  31.829  0.00  0.00    -0.072 C 
ATOM     12  C15 <0> d   1      39.877   6.277  32.711  0.00  0.00     0.042 C 
ATOM     13  C16 <0> d   1      41.344   6.283  33.129  0.00  0.00     0.083 C 
ATOM     14  C17 <0> d   1      42.154   6.068  31.863  0.00  0.00     0.131 C 
ATOM     15  O18 <0> d   1      42.958   6.881  31.474  0.00  0.00    -0.298 OA
ATOM     16  C19 <0> d   1      41.897   4.785  31.121  0.00  0.00     0.112 C 
ATOM     17  C20 <0> d   1      38.084   4.696  31.866  0.00  0.00     0.019 C 
ATOM     18  C22 <0> d   1      37.186   5.903  32.096  0.00  0.00     0.010 C 
ATOM     19  C23 <0> d   1      35.706   5.479  32.141  0.00  0.00     0.014 C 
ATOM     20  C24 <0> d   1      35.372   4.705  30.865  0.00  0.00     0.003 C 
ATOM     21  C25 <0> d   1      35.717   5.557  29.642  0.00  0.00     0.020 C 
ENDROOT
BRANCH   3  22
ATOM     22  O4  <0> d   1      33.124   5.087  30.040  0.00  0.00    -0.377 OA
ATOM     23  H27 <0> d   1      33.511   5.459  29.237  0.00  0.00     0.211 HD
ENDBRANCH   3  22
TORSDOF 1
ENDMDL
MODEL 28
REMARK CAVERDOCK RESULT:      17.9      0.000      0.000
REMARK CAVERDOCK CONSTRAINTS:       0.0      0.0      0.0      0.0
REMARK CAVERDOCK TUNNEL: 27     17.9      1.8     28.1
REMARK  1 active torsions:
REMARK  status: ('A' for Active; 'I' for Inactive)
REMARK    1  A    between atoms: C3_3  and  O4_4 
ROOT
ATOM      1  C1  <0> d   1      32.822   3.394  32.970  0.00  0.00     0.015 C 
ATOM      2  C2  <0> d   1      33.268   3.712  31.932  0.00  0.00    -0.078 C 
ATOM      3  C3  <0> d   1      33.828   4.110  30.630  0.00  0.00     0.128 C 
ATOM      4  C5  <0> d   1      33.996   2.871  29.716  0.00  0.00     0.052 C 
ATOM      5  C6  <0> d   1      35.520   2.711  29.470  0.00  0.00     0.010 C 
ATOM      6  C7  <0> d   1      36.139   3.415  30.683  0.00  0.00     0.002 C 
ATOM      7  C9  <0> d   1      37.564   3.903  30.513  0.00  0.00    -0.001 C 
ATOM      8  C11 <0> d   1      38.541   2.740  30.330  0.00  0.00     0.010 C 
ATOM      9  C12 <0> d   1      39.914   3.339  30.049  0.00  0.00     0.035 C 
ATOM     10  C13 <0> d   1      40.277   4.440  31.024  0.00  0.00    -0.070 C 
ATOM     11  C14 <0> d   1      39.405   5.038  31.782  0.00  0.00    -0.072 C 
ATOM     12  C15 <0> d   1      39.737   6.182  32.713  0.00  0.00     0.042 C 
ATOM     13  C16 <0> d   1      41.204   6.176  33.128  0.00  0.00     0.083 C 
ATOM     14  C17 <0> d   1      42.012   6.018  31.853  0.00  0.00     0.131 C 
ATOM     15  O18 <0> d   1      42.812   6.849  31.497  0.00  0.00    -0.298 OA
ATOM     16  C19 <0> d   1      41.759   4.766  31.058  0.00  0.00     0.112 C 
ATOM     17  C20 <0> d   1      37.947   4.631  31.804  0.00  0.00     0.019 C 
ATOM     18  C22 <0> d   1      37.045   5.824  32.087  0.00  0.00     0.010 C 
ATOM     19  C23 <0> d   1      35.567   5.392  32.116  0.00  0.00     0.014 C 
ATOM     20  C24 <0> d   1      35.234   4.671  30.810  0.00  0.00     0.003 C 
ATOM     21  C25 <0> d   1      35.574   5.576  29.623  0.00  0.00     0.020 C 
ENDROOT
BRANCH   3  22
ATOM     22  O4  <0> d   1      32.983   5.079  30.005  0.00  0.00    -0.377 OA
ATOM     23  H27 <0> d   1      32.046   4.979  30.219  0.00  0.00     0.211 HD
ENDBRANCH   3  22
TORSDOF 1
ENDMDL
MODEL 29
REMARK CAVERDOCK RESULT:      18.3      0.000      0.000
REMARK CAVERDOCK CONSTRAINTS:       0.0      0.0      0.0      0.0
REMARK CAVERDOCK TUNNEL: 28     18.3      1.8     29.1
REMARK  1 active torsions:
REMARK  status: ('A' for Active; 'I' for Inactive)
REMARK    1  A    between atoms: C3_3  and  O4_4 
ROOT
ATOM      1  C1  <0> d   1      32.670   3.419  33.033  0.00  0.00     0.015 C 
ATOM      2  C2  <0> d   1      33.105   3.733  31.990  0.00  0.00    -0.078 C 
ATOM      3  C3  <0> d   1      33.652   4.129  30.681  0.00  0.00     0.128 C 
ATOM      4  C5  <0> d   1      33.760   2.895  29.750  0.00  0.00     0.052 C 
ATOM      5  C6  <0> d   1      35.274   2.688  29.472  0.00  0.00     0.010 C 
ATOM      6  C7  <0> d   1      35.939   3.357  30.680  0.00  0.00     0.002 C 
ATOM      7  C9  <0> d   1      37.376   3.801  30.486  0.00  0.00    -0.001 C 
ATOM      8  C11 <0> d   1      38.311   2.608  30.271  0.00  0.00     0.010 C 
ATOM      9  C12 <0> d   1      39.697   3.165  29.969  0.00  0.00     0.035 C 
ATOM     10  C13 <0> d   1      40.115   4.242  30.948  0.00  0.00    -0.070 C 
ATOM     11  C14 <0> d   1      39.278   4.859  31.730  0.00  0.00    -0.072 C 
ATOM     12  C15 <0> d   1      39.666   5.982  32.666  0.00  0.00     0.042 C 
ATOM     13  C16 <0> d   1      41.140   5.923  33.051  0.00  0.00     0.083 C 
ATOM     14  C17 <0> d   1      41.917   5.752  31.759  0.00  0.00     0.131 C 
ATOM     15  O18 <0> d   1      42.737   6.561  31.396  0.00  0.00    -0.298 OA
ATOM     16  C19 <0> d   1      41.607   4.518  30.956  0.00  0.00     0.112 C 
ATOM     17  C20 <0> d   1      37.809   4.500  31.777  0.00  0.00     0.019 C 
ATOM     18  C22 <0> d   1      36.952   5.719  32.091  0.00  0.00     0.010 C 
ATOM     19  C23 <0> d   1      35.461   5.336  32.145  0.00  0.00     0.014 C 
ATOM     20  C24 <0> d   1      35.079   4.641  30.838  0.00  0.00     0.003 C 
ATOM     21  C25 <0> d   1      35.425   5.547  29.654  0.00  0.00     0.020 C 
ENDROOT
BRANCH   3  22
ATOM     22  O4  <0> d   1      32.827   5.131  30.084  0.00  0.00    -0.377 OA
ATOM     23  H27 <0> d   1      31.881   5.007  30.240  0.00  0.00     0.211 HD
ENDBRANCH   3  22
TORSDOF 1
ENDMDL
MODEL 30
REMARK CAVERDOCK RESULT:      18.5      0.000      0.000
REMARK CAVERDOCK CONSTRAINTS:       0.0      0.0      0.0      0.0
REMARK CAVERDOCK TUNNEL: 29     18.5      1.9     30.1
REMARK  1 active torsions:
REMARK  status: ('A' for Active; 'I' for Inactive)
REMARK    1  A    between atoms: C3_3  and  O4_4 
ROOT
ATOM      1  C1  <0> d   1      32.586   3.260  33.112  0.00  0.00     0.015 C 
ATOM      2  C2  <0> d   1      32.993   3.618  32.072  0.00  0.00    -0.078 C 
ATOM      3  C3  <0> d   1      33.504   4.069  30.766  0.00  0.00     0.128 C 
ATOM      4  C5  <0> d   1      33.634   2.867  29.798  0.00  0.00     0.052 C 
ATOM      5  C6  <0> d   1      35.148   2.715  29.488  0.00  0.00     0.010 C 
ATOM      6  C7  <0> d   1      35.814   3.370  30.704  0.00  0.00     0.002 C 
ATOM      7  C9  <0> d   1      37.232   3.863  30.499  0.00  0.00    -0.001 C 
ATOM      8  C11 <0> d   1      38.199   2.707  30.233  0.00  0.00     0.010 C 
ATOM      9  C12 <0> d   1      39.562   3.315  29.924  0.00  0.00     0.035 C 
ATOM     10  C13 <0> d   1      39.964   4.376  30.928  0.00  0.00    -0.070 C 
ATOM     11  C14 <0> d   1      39.122   4.944  31.742  0.00  0.00    -0.072 C 
ATOM     12  C15 <0> d   1      39.492   6.050  32.705  0.00  0.00     0.042 C 
ATOM     13  C16 <0> d   1      40.974   6.025  33.063  0.00  0.00     0.083 C 
ATOM     14  C17 <0> d   1      41.733   5.918  31.753  0.00  0.00     0.131 C 
ATOM     15  O18 <0> d   1      42.521   6.762  31.401  0.00  0.00    -0.298 OA
ATOM     16  C19 <0> d   1      41.447   4.699  30.919  0.00  0.00     0.112 C 
ATOM     17  C20 <0> d   1      37.666   4.537  31.803  0.00  0.00     0.019 C 
ATOM     18  C22 <0> d   1      36.778   5.720  32.167  0.00  0.00     0.010 C 
ATOM     19  C23 <0> d   1      35.301   5.288  32.235  0.00  0.00     0.014 C 
ATOM     20  C24 <0> d   1      34.917   4.620  30.915  0.00  0.00     0.003 C 
ATOM     21  C25 <0> d   1      35.214   5.572  29.753  0.00  0.00     0.020 C 
ENDROOT
BRANCH   3  22
ATOM     22  O4  <0> d   1      32.638   5.062  30.213  0.00  0.00    -0.377 OA
ATOM     23  H27 <0> d   1      31.697   4.864  30.314  0.00  0.00     0.211 HD
ENDBRANCH   3  22
TORSDOF 1
ENDMDL
MODEL 31
REMARK CAVERDOCK RESULT:      18.9      0.000      0.000
REMARK CAVERDOCK CONSTRAINTS:       0.0      0.0      0.0      0.0
REMARK CAVERDOCK TUNNEL: 30     18.9      1.9     31.2
REMARK  1 active torsions:
REMARK  status: ('A' for Active; 'I' for Inactive)
REMARK    1  A    between atoms: C3_3  and  O4_4 
ROOT
ATOM      1  C1  <0> d   1      32.338   3.213  33.019  0.00  0.00     0.015 C 
ATOM      2  C2  <0> d   1      32.754   3.543  31.973  0.00  0.00    -0.078 C 
ATOM      3  C3  <0> d   1      33.277   3.957  30.660  0.00  0.00     0.128 C 
ATOM      4  C5  <0> d   1      33.424   2.728  29.729  0.00  0.00     0.052 C 
ATOM      5  C6  <0> d   1      34.942   2.576  29.440  0.00  0.00     0.010 C 
ATOM      6  C7  <0> d   1      35.591   3.269  30.643  0.00  0.00     0.002 C 
ATOM      7  C9  <0> d   1      37.009   3.764  30.440  0.00  0.00    -0.001 C 
ATOM      8  C11 <0> d   1      37.985   2.606  30.218  0.00  0.00     0.010 C 
ATOM      9  C12 <0> d   1      39.348   3.212  29.907  0.00  0.00     0.035 C 
ATOM     10  C13 <0> d   1      39.734   4.304  30.883  0.00  0.00    -0.070 C 
ATOM     11  C14 <0> d   1      38.880   4.891  31.670  0.00  0.00    -0.072 C 
ATOM     12  C15 <0> d   1      39.234   6.027  32.604  0.00  0.00     0.042 C 
ATOM     13  C16 <0> d   1      40.712   6.021  32.979  0.00  0.00     0.083 C 
ATOM     14  C17 <0> d   1      41.486   5.879  31.681  0.00  0.00     0.131 C 
ATOM     15  O18 <0> d   1      42.274   6.717  31.312  0.00  0.00    -0.298 OA
ATOM     16  C19 <0> d   1      41.215   4.634  30.880  0.00  0.00     0.112 C 
ATOM     17  C20 <0> d   1      37.426   4.479  31.728  0.00  0.00     0.019 C 
ATOM     18  C22 <0> d   1      36.528   5.667  32.047  0.00  0.00     0.010 C 
ATOM     19  C23 <0> d   1      35.052   5.229  32.112  0.00  0.00     0.014 C 
ATOM     20  C24 <0> d   1      34.686   4.521  30.807  0.00  0.00     0.003 C 
ATOM     21  C25 <0> d   1      34.991   5.439  29.621  0.00  0.00     0.020 C 
ENDROOT
BRANCH   3  22
ATOM     22  O4  <0> d   1      32.413   4.929  30.068  0.00  0.00    -0.377 OA
ATOM     23  H27 <0> d   1      32.159   4.727  29.157  0.00  0.00     0.211 HD
ENDBRANCH   3  22
TORSDOF 1
ENDMDL
MODEL 32
REMARK CAVERDOCK RESULT:      19.0      0.000      0.000
REMARK CAVERDOCK CONSTRAINTS:       0.0      0.0      0.0      0.0
REMARK CAVERDOCK TUNNEL: 31     19.0      1.9     32.6
REMARK  1 active torsions:
REMARK  status: ('A' for Active; 'I' for Inactive)
REMARK    1  A    between atoms: C3_3  and  O4_4 
ROOT
ATOM      1  C1  <0> d   1      32.264   3.252  33.074  0.00  0.00     0.015 C 
ATOM      2  C2  <0> d   1      32.678   3.573  32.024  0.00  0.00    -0.078 C 
ATOM      3  C3  <0> d   1      33.196   3.975  30.706  0.00  0.00     0.128 C 
ATOM      4  C5  <0> d   1      33.320   2.741  29.778  0.00  0.00     0.052 C 
ATOM      5  C6  <0> d   1      34.834   2.568  29.479  0.00  0.00     0.010 C 
ATOM      6  C7  <0> d   1      35.501   3.258  30.674  0.00  0.00     0.002 C 
ATOM      7  C9  <0> d   1      36.924   3.733  30.459  0.00  0.00    -0.001 C 
ATOM      8  C11 <0> d   1      37.883   2.562  30.234  0.00  0.00     0.010 C 
ATOM      9  C12 <0> d   1      39.251   3.150  29.910  0.00  0.00     0.035 C 
ATOM     10  C13 <0> d   1      39.658   4.240  30.880  0.00  0.00    -0.070 C 
ATOM     11  C14 <0> d   1      38.818   4.841  31.671  0.00  0.00    -0.072 C 
ATOM     12  C15 <0> d   1      39.193   5.976  32.598  0.00  0.00     0.042 C 
ATOM     13  C16 <0> d   1      40.673   5.952  32.962  0.00  0.00     0.083 C 
ATOM     14  C17 <0> d   1      41.436   5.795  31.659  0.00  0.00     0.131 C 
ATOM     15  O18 <0> d   1      42.232   6.622  31.281  0.00  0.00    -0.298 OA
ATOM     16  C19 <0> d   1      41.143   4.551  30.865  0.00  0.00     0.112 C 
ATOM     17  C20 <0> d   1      37.359   4.447  31.741  0.00  0.00     0.019 C 
ATOM     18  C22 <0> d   1      36.478   5.648  32.062  0.00  0.00     0.010 C 
ATOM     19  C23 <0> d   1      34.998   5.230  32.139  0.00  0.00     0.014 C 
ATOM     20  C24 <0> d   1      34.613   4.521  30.840  0.00  0.00     0.003 C 
ATOM     21  C25 <0> d   1      34.921   5.431  29.649  0.00  0.00     0.020 C 
ENDROOT
BRANCH   3  22
ATOM     22  O4  <0> d   1      32.340   4.956  30.116  0.00  0.00    -0.377 OA
ATOM     23  H27 <0> d   1      32.515   5.860  30.412  0.00  0.00     0.211 HD
ENDBRANCH   3  22
TORSDOF 1
ENDMDL
MODEL 33
REMARK CAVERDOCK RESULT:      19.1      0.000      0.000
REMARK CAVERDOCK CONSTRAINTS:       0.0      0.0      0.0      0.0
REMARK CAVERDOCK TUNNEL: 32     19.1      2.0     33.7
REMARK  1 active torsions:
REMARK  status: ('A' for Active; 'I' for Inactive)
REMARK    1  A    between atoms: C3_3  and  O4_4 
ROOT
ATOM      1  C1  <0> d   1      32.099   3.119  32.954  0.00  0.00     0.015 C 
ATOM      2  C2  <0> d   1      32.524   3.471  31.918  0.00  0.00    -0.078 C 
ATOM      3  C3  <0> d   1      33.059   3.913  30.620  0.00  0.00     0.128 C 
ATOM      4  C5  <0> d   1      33.221   2.703  29.666  0.00  0.00     0.052 C 
ATOM      5  C6  <0> d   1      34.742   2.562  29.390  0.00  0.00     0.010 C 
ATOM      6  C7  <0> d   1      35.376   3.234  30.613  0.00  0.00     0.002 C 
ATOM      7  C9  <0> d   1      36.794   3.739  30.434  0.00  0.00    -0.001 C 
ATOM      8  C11 <0> d   1      37.777   2.589  30.200  0.00  0.00     0.010 C 
ATOM      9  C12 <0> d   1      39.140   3.207  29.914  0.00  0.00     0.035 C 
ATOM     10  C13 <0> d   1      39.511   4.281  30.916  0.00  0.00    -0.070 C 
ATOM     11  C14 <0> d   1      38.648   4.849  31.705  0.00  0.00    -0.072 C 
ATOM     12  C15 <0> d   1      38.987   5.967  32.665  0.00  0.00     0.042 C 
ATOM     13  C16 <0> d   1      40.461   5.960  33.055  0.00  0.00     0.083 C 
ATOM     14  C17 <0> d   1      41.249   5.846  31.762  0.00  0.00     0.131 C 
ATOM     15  O18 <0> d   1      42.037   6.695  31.418  0.00  0.00    -0.298 OA
ATOM     16  C19 <0> d   1      40.991   4.617  30.935  0.00  0.00     0.112 C 
ATOM     17  C20 <0> d   1      37.194   4.430  31.740  0.00  0.00     0.019 C 
ATOM     18  C22 <0> d   1      36.288   5.607  32.073  0.00  0.00     0.010 C 
ATOM     19  C23 <0> d   1      34.814   5.163  32.114  0.00  0.00     0.014 C 
ATOM     20  C24 <0> d   1      34.464   4.479  30.792  0.00  0.00     0.003 C 
ATOM     21  C25 <0> d   1      34.777   5.421  29.628  0.00  0.00     0.020 C 
ENDROOT
BRANCH   3  22
ATOM     22  O4  <0> d   1      32.197   4.893  30.038  0.00  0.00    -0.377 OA
ATOM     23  H27 <0> d   1      32.649   5.521  29.459  0.00  0.00     0.211 HD
ENDBRANCH   3  22
TORSDOF 1
ENDMDL
MODEL 34
REMARK CAVERDOCK RESULT:      19.2      0.000      0.000
REMARK CAVERDOCK CONSTRAINTS:       0.0      0.0      0.0      0.0
REMARK CAVERDOCK TUNNEL: 33     19.2      2.0     34.1
REMARK  1 active torsions:
REMARK  status: ('A' for Active; 'I' for Inactive)
REMARK    1  A    between atoms: C3_3  and  O4_4 
ROOT
ATOM      1  C1  <0> d   1      31.890   2.984  32.988  0.00  0.00     0.015 C 
ATOM      2  C2  <0> d   1      32.304   3.330  31.946  0.00  0.00    -0.078 C 
ATOM      3  C3  <0> d   1      32.823   3.765  30.638  0.00  0.00     0.128 C 
ATOM      4  C5  <0> d   1      33.037   2.541  29.713  0.00  0.00     0.052 C 
ATOM      5  C6  <0> d   1      34.564   2.458  29.443  0.00  0.00     0.010 C 
ATOM      6  C7  <0> d   1      35.166   3.184  30.651  0.00  0.00     0.002 C 
ATOM      7  C9  <0> d   1      36.562   3.744  30.463  0.00  0.00    -0.001 C 
ATOM      8  C11 <0> d   1      37.593   2.632  30.257  0.00  0.00     0.010 C 
ATOM      9  C12 <0> d   1      38.930   3.299  29.959  0.00  0.00     0.035 C 
ATOM     10  C13 <0> d   1      39.253   4.411  30.936  0.00  0.00    -0.070 C 
ATOM     11  C14 <0> d   1      38.364   4.960  31.712  0.00  0.00    -0.072 C 
ATOM     12  C15 <0> d   1      38.653   6.113  32.646  0.00  0.00     0.042 C 
ATOM     13  C16 <0> d   1      40.125   6.177  33.038  0.00  0.00     0.083 C 
ATOM     14  C17 <0> d   1      40.921   6.067  31.750  0.00  0.00     0.131 C 
ATOM     15  O18 <0> d   1      41.673   6.940  31.388  0.00  0.00    -0.298 OA
ATOM     16  C19 <0> d   1      40.717   4.809  30.950  0.00  0.00     0.112 C 
ATOM     17  C20 <0> d   1      36.929   4.481  31.753  0.00  0.00     0.019 C 
ATOM     18  C22 <0> d   1      35.974   5.626  32.058  0.00  0.00     0.010 C 
ATOM     19  C23 <0> d   1      34.519   5.121  32.106  0.00  0.00     0.014 C 
ATOM     20  C24 <0> d   1      34.202   4.393  30.800  0.00  0.00     0.003 C 
ATOM     21  C25 <0> d   1      34.478   5.321  29.615  0.00  0.00     0.020 C 
ENDROOT
BRANCH   3  22
ATOM     22  O4  <0> d   1      31.921   4.694  30.033  0.00  0.00    -0.377 OA
ATOM     23  H27 <0> d   1      31.165   4.926  30.587  0.00  0.00     0.211 HD
ENDBRANCH   3  22
TORSDOF 1
ENDMDL
MODEL 35
REMARK CAVERDOCK RESULT:      18.3      0.000      0.000
REMARK CAVERDOCK CONSTRAINTS:       0.4      0.0      0.0      0.0
REMARK CAVERDOCK TUNNEL: 34     18.3      2.0     35.3
REMARK  1 active torsions:
REMARK  status: ('A' for Active; 'I' for Inactive)
REMARK    1  A    between atoms: C3_3  and  O4_4 
ROOT
ATOM      1  C1  <0> d   1      40.822   3.381  31.791  0.00  0.00     0.015 C 
ATOM      2  C2  <0> d   1      40.223   4.308  31.390  0.00  0.00    -0.078 C 
ATOM      3  C3  <0> d   1      39.472   5.470  30.887  0.00  0.00     0.128 C 
ATOM      4  C5  <0> d   1      39.375   6.561  31.982  0.00  0.00     0.052 C 
ATOM      5  C6  <0> d   1      37.868   6.695  32.335  0.00  0.00     0.010 C 
ATOM      6  C7  <0> d   1      37.299   5.331  31.928  0.00  0.00     0.002 C 
ATOM      7  C9  <0> d   1      35.810   5.291  31.644  0.00  0.00    -0.001 C 
ATOM      8  C11 <0> d   1      34.987   5.580  32.901  0.00  0.00     0.010 C 
ATOM      9  C12 <0> d   1      33.523   5.634  32.484  0.00  0.00     0.035 C 
ATOM     10  C13 <0> d   1      33.124   4.460  31.614  0.00  0.00    -0.070 C 
ATOM     11  C14 <0> d   1      33.985   3.693  31.013  0.00  0.00    -0.072 C 
ATOM     12  C15 <0> d   1      33.605   2.557  30.089  0.00  0.00     0.042 C 
ATOM     13  C16 <0> d   1      32.209   2.022  30.383  0.00  0.00     0.083 C 
ATOM     14  C17 <0> d   1      31.292   3.229  30.467  0.00  0.00     0.131 C 
ATOM     15  O18 <0> d   1      30.351   3.368  29.723  0.00  0.00    -0.298 OA
ATOM     16  C19 <0> d   1      31.624   4.241  31.529  0.00  0.00     0.112 C 
ATOM     17  C20 <0> d   1      35.478   3.867  31.190  0.00  0.00     0.019 C 
ATOM     18  C22 <0> d   1      36.234   3.469  29.930  0.00  0.00     0.010 C 
ATOM     19  C23 <0> d   1      37.751   3.643  30.130  0.00  0.00     0.014 C 
ATOM     20  C24 <0> d   1      38.032   5.076  30.583  0.00  0.00     0.003 C 
ATOM     21  C25 <0> d   1      37.441   6.060  29.570  0.00  0.00     0.020 C 
ENDROOT
BRANCH   3  22
ATOM     22  O4  <0> d   1      40.101   5.996  29.716  0.00  0.00    -0.377 OA
ATOM     23  H27 <0> d   1      40.134   6.962  29.688  0.00  0.00     0.211 HD
ENDBRANCH   3  22
TORSDOF 1
ENDMDL
MODEL 36
REMARK CAVERDOCK RESULT:      17.5      0.000      0.000
REMARK CAVERDOCK CONSTRAINTS:       0.0      0.0      0.0      0.0
REMARK CAVERDOCK TUNNEL: 35     17.5      2.0     36.3
REMARK  1 active torsions:
REMARK  status: ('A' for Active; 'I' for Inactive)
REMARK    1  A    between atoms: C3_3  and  O4_4 
ROOT
ATOM      1  C1  <0> d   1      40.726   3.543  32.014  0.00  0.00     0.015 C 
ATOM      2  C2  <0> d   1      40.131   4.437  31.540  0.00  0.00    -0.078 C 
ATOM      3  C3  <0> d   1      39.385   5.559  30.945  0.00  0.00     0.128 C 
ATOM      4  C5  <0> d   1      39.211   6.697  31.981  0.00  0.00     0.052 C 
ATOM      5  C6  <0> d   1      37.686   6.815  32.251  0.00  0.00     0.010 C 
ATOM      6  C7  <0> d   1      37.164   5.422  31.881  0.00  0.00     0.002 C 
ATOM      7  C9  <0> d   1      35.693   5.337  31.524  0.00  0.00    -0.001 C 
ATOM      8  C11 <0> d   1      34.801   5.666  32.723  0.00  0.00     0.010 C 
ATOM      9  C12 <0> d   1      33.359   5.670  32.231  0.00  0.00     0.035 C 
ATOM     10  C13 <0> d   1      33.028   4.448  31.398  0.00  0.00    -0.070 C 
ATOM     11  C14 <0> d   1      33.933   3.672  30.878  0.00  0.00    -0.072 C 
ATOM     12  C15 <0> d   1      33.623   2.487  29.992  0.00  0.00     0.042 C 
ATOM     13  C16 <0> d   1      32.223   1.936  30.240  0.00  0.00     0.083 C 
ATOM     14  C17 <0> d   1      31.281   3.126  30.220  0.00  0.00     0.131 C 
ATOM     15  O18 <0> d   1      30.377   3.211  29.424  0.00  0.00    -0.298 OA
ATOM     16  C19 <0> d   1      31.539   4.194  31.248  0.00  0.00     0.112 C 
ATOM     17  C20 <0> d   1      35.411   3.887  31.123  0.00  0.00     0.019 C 
ATOM     18  C22 <0> d   1      36.238   3.447  29.922  0.00  0.00     0.010 C 
ATOM     19  C23 <0> d   1      37.740   3.662  30.190  0.00  0.00     0.014 C 
ATOM     20  C24 <0> d   1      37.970   5.120  30.588  0.00  0.00     0.003 C 
ATOM     21  C25 <0> d   1      37.413   6.043  29.501  0.00  0.00     0.020 C 
ENDROOT
BRANCH   3  22
ATOM     22  O4  <0> d   1      40.063   6.043  29.784  0.00  0.00    -0.377 OA
ATOM     23  H27 <0> d   1      39.475   6.275  29.053  0.00  0.00     0.211 HD
ENDBRANCH   3  22
TORSDOF 1
ENDMDL
MODEL 37
REMARK CAVERDOCK RESULT:      15.8      0.000      0.000
REMARK CAVERDOCK CONSTRAINTS:       0.0      0.0      0.0      0.0
REMARK CAVERDOCK TUNNEL: 36     15.8      2.0     37.4
REMARK  1 active torsions:
REMARK  status: ('A' for Active; 'I' for Inactive)
REMARK    1  A    between atoms: C3_3  and  O4_4 
ROOT
ATOM      1  C1  <0> d   1      40.523   3.201  31.747  0.00  0.00     0.015 C 
ATOM      2  C2  <0> d   1      39.937   4.138  31.351  0.00  0.00    -0.078 C 
ATOM      3  C3  <0> d   1      39.203   5.313  30.855  0.00  0.00     0.128 C 
ATOM      4  C5  <0> d   1      39.108   6.394  31.960  0.00  0.00     0.052 C 
ATOM      5  C6  <0> d   1      37.601   6.540  32.302  0.00  0.00     0.010 C 
ATOM      6  C7  <0> d   1      37.020   5.187  31.878  0.00  0.00     0.002 C 
ATOM      7  C9  <0> d   1      35.533   5.166  31.581  0.00  0.00    -0.001 C 
ATOM      8  C11 <0> d   1      34.703   5.450  32.835  0.00  0.00     0.010 C 
ATOM      9  C12 <0> d   1      33.243   5.525  32.408  0.00  0.00     0.035 C 
ATOM     10  C13 <0> d   1      32.838   4.364  31.523  0.00  0.00    -0.070 C 
ATOM     11  C14 <0> d   1      33.696   3.593  30.920  0.00  0.00    -0.072 C 
ATOM     12  C15 <0> d   1      33.311   2.471  29.982  0.00  0.00     0.042 C 
ATOM     13  C16 <0> d   1      31.907   1.948  30.260  0.00  0.00     0.083 C 
ATOM     14  C17 <0> d   1      31.002   3.164  30.349  0.00  0.00     0.131 C 
ATOM     15  O18 <0> d   1      30.069   3.321  29.600  0.00  0.00    -0.298 OA
ATOM     16  C19 <0> d   1      31.337   4.162  31.424  0.00  0.00     0.112 C 
ATOM     17  C20 <0> d   1      35.189   3.750  31.111  0.00  0.00     0.019 C 
ATOM     18  C22 <0> d   1      35.950   3.357  29.853  0.00  0.00     0.010 C 
ATOM     19  C23 <0> d   1      37.468   3.513  30.065  0.00  0.00     0.014 C 
ATOM     20  C24 <0> d   1      37.760   4.938  30.535  0.00  0.00     0.003 C 
ATOM     21  C25 <0> d   1      37.188   5.938  29.528  0.00  0.00     0.020 C 
ENDROOT
BRANCH   3  22
ATOM     22  O4  <0> d   1      39.846   5.844  29.694  0.00  0.00    -0.377 OA
ATOM     23  H27 <0> d   1      39.256   5.966  28.938  0.00  0.00     0.211 HD
ENDBRANCH   3  22
TORSDOF 1
ENDMDL
MODEL 38
REMARK CAVERDOCK RESULT:      14.7      0.000      0.000
REMARK CAVERDOCK CONSTRAINTS:       0.0      0.0      0.0      0.0
REMARK CAVERDOCK TUNNEL: 37     14.7      2.0     38.2
REMARK  1 active torsions:
REMARK  status: ('A' for Active; 'I' for Inactive)
REMARK    1  A    between atoms: C3_3  and  O4_4 
ROOT
ATOM      1  C1  <0> d   1      40.365   2.963  31.371  0.00  0.00     0.015 C 
ATOM      2  C2  <0> d   1      39.783   3.937  31.070  0.00  0.00    -0.078 C 
ATOM      3  C3  <0> d   1      39.053   5.158  30.693  0.00  0.00     0.128 C 
ATOM      4  C5  <0> d   1      39.021   6.153  31.879  0.00  0.00     0.052 C 
ATOM      5  C6  <0> d   1      37.531   6.298  32.290  0.00  0.00     0.010 C 
ATOM      6  C7  <0> d   1      36.908   4.991  31.788  0.00  0.00     0.002 C 
ATOM      7  C9  <0> d   1      35.411   5.016  31.550  0.00  0.00    -0.001 C 
ATOM      8  C11 <0> d   1      34.635   5.219  32.853  0.00  0.00     0.010 C 
ATOM      9  C12 <0> d   1      33.161   5.350  32.490  0.00  0.00     0.035 C 
ATOM     10  C13 <0> d   1      32.701   4.266  31.537  0.00  0.00    -0.070 C 
ATOM     11  C14 <0> d   1      33.520   3.529  30.845  0.00  0.00    -0.072 C 
ATOM     12  C15 <0> d   1      33.079   2.488  29.841  0.00  0.00     0.042 C 
ATOM     13  C16 <0> d   1      31.676   1.968  30.134  0.00  0.00     0.083 C 
ATOM     14  C17 <0> d   1      30.799   3.189  30.349  0.00  0.00     0.131 C 
ATOM     15  O18 <0> d   1      29.841   3.418  29.651  0.00  0.00    -0.298 OA
ATOM     16  C19 <0> d   1      31.194   4.097  31.482  0.00  0.00     0.112 C 
ATOM     17  C20 <0> d   1      35.022   3.647  30.988  0.00  0.00     0.019 C 
ATOM     18  C22 <0> d   1      35.728   3.337  29.675  0.00  0.00     0.010 C 
ATOM     19  C23 <0> d   1      37.255   3.451  29.839  0.00  0.00     0.014 C 
ATOM     20  C24 <0> d   1      37.592   4.832  30.403  0.00  0.00     0.003 C 
ATOM     21  C25 <0> d   1      37.002   5.915  29.497  0.00  0.00     0.020 C 
ENDROOT
BRANCH   3  22
ATOM     22  O4  <0> d   1      39.662   5.765  29.551  0.00  0.00    -0.377 OA
ATOM     23  H27 <0> d   1      40.594   5.989  29.676  0.00  0.00     0.211 HD
ENDBRANCH   3  22
TORSDOF 1
ENDMDL
MODEL 39
REMARK CAVERDOCK RESULT:      13.2      0.000      0.000
REMARK CAVERDOCK CONSTRAINTS:       0.0      0.0      0.0      0.0
REMARK CAVERDOCK TUNNEL: 38     13.2      2.1     39.2
REMARK  1 active torsions:
REMARK  status: ('A' for Active; 'I' for Inactive)
REMARK    1  A    between atoms: C3_3  and  O4_4 
ROOT
ATOM      1  C1  <0> d   1      40.177   2.978  31.350  0.00  0.00     0.015 C 
ATOM      2  C2  <0> d   1      39.582   3.933  31.018  0.00  0.00    -0.078 C 
ATOM      3  C3  <0> d   1      38.833   5.131  30.601  0.00  0.00     0.128 C 
ATOM      4  C5  <0> d   1      38.776   6.157  31.760  0.00  0.00     0.052 C 
ATOM      5  C6  <0> d   1      37.280   6.287  32.156  0.00  0.00     0.010 C 
ATOM      6  C7  <0> d   1      36.684   4.956  31.686  0.00  0.00     0.002 C 
ATOM      7  C9  <0> d   1      35.188   4.949  31.436  0.00  0.00    -0.001 C 
ATOM      8  C11 <0> d   1      34.399   5.174  32.728  0.00  0.00     0.010 C 
ATOM      9  C12 <0> d   1      32.926   5.269  32.350  0.00  0.00     0.035 C 
ATOM     10  C13 <0> d   1      32.492   4.151  31.424  0.00  0.00    -0.070 C 
ATOM     11  C14 <0> d   1      33.329   3.410  30.759  0.00  0.00    -0.072 C 
ATOM     12  C15 <0> d   1      32.913   2.334  29.781  0.00  0.00     0.042 C 
ATOM     13  C16 <0> d   1      31.517   1.799  30.079  0.00  0.00     0.083 C 
ATOM     14  C17 <0> d   1      30.618   3.009  30.254  0.00  0.00     0.131 C 
ATOM     15  O18 <0> d   1      29.661   3.202  29.542  0.00  0.00    -0.298 OA
ATOM     16  C19 <0> d   1      30.988   3.955  31.363  0.00  0.00     0.112 C 
ATOM     17  C20 <0> d   1      34.827   3.558  30.910  0.00  0.00     0.019 C 
ATOM     18  C22 <0> d   1      35.548   3.225  29.611  0.00  0.00     0.010 C 
ATOM     19  C23 <0> d   1      37.072   3.370  29.783  0.00  0.00     0.014 C 
ATOM     20  C24 <0> d   1      37.381   4.771  30.310  0.00  0.00     0.003 C 
ATOM     21  C25 <0> d   1      36.778   5.818  29.370  0.00  0.00     0.020 C 
ENDROOT
BRANCH   3  22
ATOM     22  O4  <0> d   1      39.441   5.716  29.448  0.00  0.00    -0.377 OA
ATOM     23  H27 <0> d   1      39.954   5.094  28.915  0.00  0.00     0.211 HD
ENDBRANCH   3  22
TORSDOF 1
ENDMDL
MODEL 40
REMARK CAVERDOCK RESULT:      12.0      0.000      0.000
REMARK CAVERDOCK CONSTRAINTS:       0.0      0.0      0.0      0.0
REMARK CAVERDOCK TUNNEL: 39     12.0      2.2     40.3
REMARK  1 active torsions:
REMARK  status: ('A' for Active; 'I' for Inactive)
REMARK    1  A    between atoms: C3_3  and  O4_4 
ROOT
ATOM      1  C1  <0> d   1      39.977   2.831  31.254  0.00  0.00     0.015 C 
ATOM      2  C2  <0> d   1      39.385   3.800  30.958  0.00  0.00    -0.078 C 
ATOM      3  C3  <0> d   1      38.642   5.015  30.587  0.00  0.00     0.128 C 
ATOM      4  C5  <0> d   1      38.612   6.010  31.774  0.00  0.00     0.052 C 
ATOM      5  C6  <0> d   1      37.124   6.142  32.197  0.00  0.00     0.010 C 
ATOM      6  C7  <0> d   1      36.507   4.830  31.700  0.00  0.00     0.002 C 
ATOM      7  C9  <0> d   1      35.009   4.843  31.473  0.00  0.00    -0.001 C 
ATOM      8  C11 <0> d   1      34.242   5.039  32.783  0.00  0.00     0.010 C 
ATOM      9  C12 <0> d   1      32.764   5.158  32.432  0.00  0.00     0.035 C 
ATOM     10  C13 <0> d   1      32.304   4.071  31.482  0.00  0.00    -0.070 C 
ATOM     11  C14 <0> d   1      33.124   3.341  30.784  0.00  0.00    -0.072 C 
ATOM     12  C15 <0> d   1      32.683   2.297  29.783  0.00  0.00     0.042 C 
ATOM     13  C16 <0> d   1      31.287   1.765  30.087  0.00  0.00     0.083 C 
ATOM     14  C17 <0> d   1      30.402   2.979  30.310  0.00  0.00     0.131 C 
ATOM     15  O18 <0> d   1      29.436   3.200  29.620  0.00  0.00    -0.298 OA
ATOM     16  C19 <0> d   1      30.798   3.890  31.440  0.00  0.00     0.112 C 
ATOM     17  C20 <0> d   1      34.626   3.471  30.915  0.00  0.00     0.019 C 
ATOM     18  C22 <0> d   1      35.323   3.167  29.596  0.00  0.00     0.010 C 
ATOM     19  C23 <0> d   1      36.851   3.294  29.747  0.00  0.00     0.014 C 
ATOM     20  C24 <0> d   1      37.182   4.677  30.309  0.00  0.00     0.003 C 
ATOM     21  C25 <0> d   1      36.575   5.755  29.408  0.00  0.00     0.020 C 
ENDROOT
BRANCH   3  22
ATOM     22  O4  <0> d   1      39.237   5.627  29.441  0.00  0.00    -0.377 OA
ATOM     23  H27 <0> d   1      39.287   5.049  28.668  0.00  0.00     0.211 HD
ENDBRANCH   3  22
TORSDOF 1
ENDMDL
MODEL 41
REMARK CAVERDOCK RESULT:      11.2      0.000      0.000
REMARK CAVERDOCK CONSTRAINTS:       0.0      0.0      0.0      0.0
REMARK CAVERDOCK TUNNEL: 40     11.2      2.3     41.1
REMARK  1 active torsions:
REMARK  status: ('A' for Active; 'I' for Inactive)
REMARK    1  A    between atoms: C3_3  and  O4_4 
ROOT
ATOM      1  C1  <0> d   1      39.882   3.007  31.032  0.00  0.00     0.015 C 
ATOM      2  C2  <0> d   1      39.231   3.962  30.833  0.00  0.00    -0.078 C 
ATOM      3  C3  <0> d   1      38.414   5.161  30.581  0.00  0.00     0.128 C 
ATOM      4  C5  <0> d   1      38.383   6.063  31.841  0.00  0.00     0.052 C 
ATOM      5  C6  <0> d   1      36.908   6.085  32.327  0.00  0.00     0.010 C 
ATOM      6  C7  <0> d   1      36.338   4.783  31.754  0.00  0.00     0.002 C 
ATOM      7  C9  <0> d   1      34.833   4.734  31.585  0.00  0.00    -0.001 C 
ATOM      8  C11 <0> d   1      34.111   4.792  32.933  0.00  0.00     0.010 C 
ATOM      9  C12 <0> d   1      32.615   4.858  32.646  0.00  0.00     0.035 C 
ATOM     10  C13 <0> d   1      32.173   3.822  31.634  0.00  0.00    -0.070 C 
ATOM     11  C14 <0> d   1      32.999   3.189  30.853  0.00  0.00    -0.072 C 
ATOM     12  C15 <0> d   1      32.570   2.200  29.792  0.00  0.00     0.042 C 
ATOM     13  C16 <0> d   1      31.216   1.575  30.107  0.00  0.00     0.083 C 
ATOM     14  C17 <0> d   1      30.281   2.720  30.453  0.00  0.00     0.131 C 
ATOM     15  O18 <0> d   1      29.279   2.940  29.817  0.00  0.00    -0.298 OA
ATOM     16  C19 <0> d   1      30.677   3.565  31.633  0.00  0.00     0.112 C 
ATOM     17  C20 <0> d   1      34.497   3.388  30.938  0.00  0.00     0.019 C 
ATOM     18  C22 <0> d   1      35.154   3.219  29.575  0.00  0.00     0.010 C 
ATOM     19  C23 <0> d   1      36.679   3.415  29.680  0.00  0.00     0.014 C 
ATOM     20  C24 <0> d   1      36.963   4.768  30.332  0.00  0.00     0.003 C 
ATOM     21  C25 <0> d   1      36.267   5.877  29.538  0.00  0.00     0.020 C 
ENDROOT
BRANCH   3  22
ATOM     22  O4  <0> d   1      38.931   5.887  29.464  0.00  0.00    -0.377 OA
ATOM     23  H27 <0> d   1      38.323   5.941  28.715  0.00  0.00     0.211 HD
ENDBRANCH   3  22
TORSDOF 1
ENDMDL
MODEL 42
REMARK CAVERDOCK RESULT:      10.3      0.000      0.000
REMARK CAVERDOCK CONSTRAINTS:       0.0      0.0      0.0      0.0
REMARK CAVERDOCK TUNNEL: 41     10.3      2.3     42.4
REMARK  1 active torsions:
REMARK  status: ('A' for Active; 'I' for Inactive)
REMARK    1  A    between atoms: C3_3  and  O4_4 
ROOT
ATOM      1  C1  <0> d   1      39.610   2.651  31.045  0.00  0.00     0.015 C 
ATOM      2  C2  <0> d   1      39.014   3.635  30.813  0.00  0.00    -0.078 C 
ATOM      3  C3  <0> d   1      38.264   4.868  30.520  0.00  0.00     0.128 C 
ATOM      4  C5  <0> d   1      38.225   5.781  31.771  0.00  0.00     0.052 C 
ATOM      5  C6  <0> d   1      36.735   5.877  32.197  0.00  0.00     0.010 C 
ATOM      6  C7  <0> d   1      36.128   4.597  31.611  0.00  0.00     0.002 C 
ATOM      7  C9  <0> d   1      34.630   4.617  31.381  0.00  0.00    -0.001 C 
ATOM      8  C11 <0> d   1      33.858   4.721  32.699  0.00  0.00     0.010 C 
ATOM      9  C12 <0> d   1      32.380   4.855  32.351  0.00  0.00     0.035 C 
ATOM     10  C13 <0> d   1      31.930   3.830  31.330  0.00  0.00    -0.070 C 
ATOM     11  C14 <0> d   1      32.756   3.153  30.587  0.00  0.00    -0.072 C 
ATOM     12  C15 <0> d   1      32.324   2.175  29.517  0.00  0.00     0.042 C 
ATOM     13  C16 <0> d   1      30.930   1.617  29.781  0.00  0.00     0.083 C 
ATOM     14  C17 <0> d   1      30.038   2.808  30.081  0.00  0.00     0.131 C 
ATOM     15  O18 <0> d   1      29.073   3.069  29.404  0.00  0.00    -0.298 OA
ATOM     16  C19 <0> d   1      30.425   3.644  31.270  0.00  0.00     0.112 C 
ATOM     17  C20 <0> d   1      34.257   3.282  30.732  0.00  0.00     0.019 C 
ATOM     18  C22 <0> d   1      34.960   3.071  29.397  0.00  0.00     0.010 C 
ATOM     19  C23 <0> d   1      36.486   3.196  29.562  0.00  0.00     0.014 C 
ATOM     20  C24 <0> d   1      36.807   4.541  30.215  0.00  0.00     0.003 C 
ATOM     21  C25 <0> d   1      36.196   5.673  29.386  0.00  0.00     0.020 C 
ENDROOT
BRANCH   3  22
ATOM     22  O4  <0> d   1      38.859   5.558  29.419  0.00  0.00    -0.377 OA
ATOM     23  H27 <0> d   1      39.118   4.982  28.688  0.00  0.00     0.211 HD
ENDBRANCH   3  22
TORSDOF 1
ENDMDL
MODEL 43
REMARK CAVERDOCK RESULT:       9.7      0.000      0.000
REMARK CAVERDOCK CONSTRAINTS:       0.0      0.0      0.0      0.0
REMARK CAVERDOCK TUNNEL: 42      9.7      2.3     43.1
REMARK  1 active torsions:
REMARK  status: ('A' for Active; 'I' for Inactive)
REMARK    1  A    between atoms: C3_3  and  O4_4 
ROOT
ATOM      1  C1  <0> d   1      39.452   2.655  30.729  0.00  0.00     0.015 C 
ATOM      2  C2  <0> d   1      38.817   3.632  30.595  0.00  0.00    -0.078 C 
ATOM      3  C3  <0> d   1      38.019   4.858  30.426  0.00  0.00     0.128 C 
ATOM      4  C5  <0> d   1      38.018   5.683  31.737  0.00  0.00     0.052 C 
ATOM      5  C6  <0> d   1      36.550   5.702  32.241  0.00  0.00     0.010 C 
ATOM      6  C7  <0> d   1      35.950   4.447  31.598  0.00  0.00     0.002 C 
ATOM      7  C9  <0> d   1      34.442   4.435  31.444  0.00  0.00    -0.001 C 
ATOM      8  C11 <0> d   1      33.736   4.424  32.801  0.00  0.00     0.010 C 
ATOM      9  C12 <0> d   1      32.239   4.534  32.537  0.00  0.00     0.035 C 
ATOM     10  C13 <0> d   1      31.767   3.568  31.470  0.00  0.00    -0.070 C 
ATOM     11  C14 <0> d   1      32.572   2.970  30.642  0.00  0.00    -0.072 C 
ATOM     12  C15 <0> d   1      32.114   2.053  29.530  0.00  0.00     0.042 C 
ATOM     13  C16 <0> d   1      30.752   1.435  29.822  0.00  0.00     0.083 C 
ATOM     14  C17 <0> d   1      29.842   2.574  30.247  0.00  0.00     0.131 C 
ATOM     15  O18 <0> d   1      28.837   2.849  29.638  0.00  0.00    -0.298 OA
ATOM     16  C19 <0> d   1      30.266   3.339  31.471  0.00  0.00     0.112 C 
ATOM     17  C20 <0> d   1      34.074   3.136  30.722  0.00  0.00     0.019 C 
ATOM     18  C22 <0> d   1      34.714   3.039  29.344  0.00  0.00     0.010 C 
ATOM     19  C23 <0> d   1      36.243   3.200  29.442  0.00  0.00     0.014 C 
ATOM     20  C24 <0> d   1      36.558   4.507  30.171  0.00  0.00     0.003 C 
ATOM     21  C25 <0> d   1      35.875   5.673  29.453  0.00  0.00     0.020 C 
ENDROOT
BRANCH   3  22
ATOM     22  O4  <0> d   1      38.538   5.640  29.348  0.00  0.00    -0.377 OA
ATOM     23  H27 <0> d   1      38.731   6.557  29.584  0.00  0.00     0.211 HD
ENDBRANCH   3  22
TORSDOF 1
ENDMDL
MODEL 44
REMARK CAVERDOCK RESULT:       9.3      0.000      0.000
REMARK CAVERDOCK CONSTRAINTS:       0.0      0.0      0.0      0.0
REMARK CAVERDOCK TUNNEL: 43      9.3      2.4     44.2
REMARK  1 active torsions:
REMARK  status: ('A' for Active; 'I' for Inactive)
REMARK    1  A    between atoms: C3_3  and  O4_4 
ROOT
ATOM      1  C1  <0> d   1      39.281   2.718  30.856  0.00  0.00     0.015 C 
ATOM      2  C2  <0> d   1      38.620   3.675  30.704  0.00  0.00    -0.078 C 
ATOM      3  C3  <0> d   1      37.790   4.877  30.513  0.00  0.00     0.128 C 
ATOM      4  C5  <0> d   1      37.734   5.703  31.822  0.00  0.00     0.052 C 
ATOM      5  C6  <0> d   1      36.254   5.679  32.292  0.00  0.00     0.010 C 
ATOM      6  C7  <0> d   1      35.707   4.405  31.639  0.00  0.00     0.002 C 
ATOM      7  C9  <0> d   1      34.204   4.348  31.449  0.00  0.00    -0.001 C 
ATOM      8  C11 <0> d   1      33.467   4.319  32.790  0.00  0.00     0.010 C 
ATOM      9  C12 <0> d   1      31.974   4.383  32.490  0.00  0.00     0.035 C 
ATOM     10  C13 <0> d   1      31.556   3.402  31.415  0.00  0.00    -0.070 C 
ATOM     11  C14 <0> d   1      32.399   2.826  30.608  0.00  0.00    -0.072 C 
ATOM     12  C15 <0> d   1      31.994   1.894  29.488  0.00  0.00     0.042 C 
ATOM     13  C16 <0> d   1      30.644   1.235  29.750  0.00  0.00     0.083 C 
ATOM     14  C17 <0> d   1      29.692   2.347  30.150  0.00  0.00     0.131 C 
ATOM     15  O18 <0> d   1      28.693   2.592  29.517  0.00  0.00    -0.298 OA
ATOM     16  C19 <0> d   1      30.064   3.127  31.382  0.00  0.00     0.112 C 
ATOM     17  C20 <0> d   1      33.893   3.037  30.722  0.00  0.00     0.019 C 
ATOM     18  C22 <0> d   1      34.567   2.956  29.359  0.00  0.00     0.010 C 
ATOM     19  C23 <0> d   1      36.087   3.164  29.493  0.00  0.00     0.014 C 
ATOM     20  C24 <0> d   1      36.347   4.481  30.225  0.00  0.00     0.003 C 
ATOM     21  C25 <0> d   1      35.645   5.625  29.489  0.00  0.00     0.020 C 
ENDROOT
BRANCH   3  22
ATOM     22  O4  <0> d   1      38.310   5.672  29.445  0.00  0.00    -0.377 OA
ATOM     23  H27 <0> d   1      39.224   5.464  29.210  0.00  0.00     0.211 HD
ENDBRANCH   3  22
TORSDOF 1
ENDMDL
MODEL 45
REMARK CAVERDOCK RESULT:       9.4      0.000      0.000
REMARK CAVERDOCK CONSTRAINTS:       0.0      0.0      0.0      0.0
REMARK CAVERDOCK TUNNEL: 44      9.4      2.4     45.1
REMARK  1 active torsions:
REMARK  status: ('A' for Active; 'I' for Inactive)
REMARK    1  A    between atoms: C3_3  and  O4_4 
ROOT
ATOM      1  C1  <0> d   1      39.117   2.897  30.755  0.00  0.00     0.015 C 
ATOM      2  C2  <0> d   1      38.410   3.826  30.644  0.00  0.00    -0.078 C 
ATOM      3  C3  <0> d   1      37.522   4.992  30.505  0.00  0.00     0.128 C 
ATOM      4  C5  <0> d   1      37.439   5.767  31.844  0.00  0.00     0.052 C 
ATOM      5  C6  <0> d   1      35.966   5.655  32.324  0.00  0.00     0.010 C 
ATOM      6  C7  <0> d   1      35.475   4.381  31.629  0.00  0.00     0.002 C 
ATOM      7  C9  <0> d   1      33.975   4.258  31.449  0.00  0.00    -0.001 C 
ATOM      8  C11 <0> d   1      33.253   4.145  32.794  0.00  0.00     0.010 C 
ATOM      9  C12 <0> d   1      31.756   4.148  32.509  0.00  0.00     0.035 C 
ATOM     10  C13 <0> d   1      31.374   3.187  31.402  0.00  0.00    -0.070 C 
ATOM     11  C14 <0> d   1      32.235   2.683  30.567  0.00  0.00    -0.072 C 
ATOM     12  C15 <0> d   1      31.865   1.774  29.416  0.00  0.00     0.042 C 
ATOM     13  C16 <0> d   1      30.551   1.042  29.665  0.00  0.00     0.083 C 
ATOM     14  C17 <0> d   1      29.550   2.091  30.114  0.00  0.00     0.131 C 
ATOM     15  O18 <0> d   1      28.535   2.310  29.498  0.00  0.00    -0.298 OA
ATOM     16  C19 <0> d   1      29.897   2.843  31.370  0.00  0.00     0.112 C 
ATOM     17  C20 <0> d   1      33.719   2.961  30.677  0.00  0.00     0.019 C 
ATOM     18  C22 <0> d   1      34.383   2.963  29.307  0.00  0.00     0.010 C 
ATOM     19  C23 <0> d   1      35.893   3.238  29.435  0.00  0.00     0.014 C 
ATOM     20  C24 <0> d   1      36.096   4.538  30.214  0.00  0.00     0.003 C 
ATOM     21  C25 <0> d   1      35.334   5.673  29.526  0.00  0.00     0.020 C 
ENDROOT
BRANCH   3  22
ATOM     22  O4  <0> d   1      37.993   5.850  29.463  0.00  0.00    -0.377 OA
ATOM     23  H27 <0> d   1      37.372   5.955  28.730  0.00  0.00     0.211 HD
ENDBRANCH   3  22
TORSDOF 1
ENDMDL
MODEL 46
REMARK CAVERDOCK RESULT:       9.6      0.000      0.000
REMARK CAVERDOCK CONSTRAINTS:       0.0      0.0      0.0      0.0
REMARK CAVERDOCK TUNNEL: 45      9.6      2.3     46.2
REMARK  1 active torsions:
REMARK  status: ('A' for Active; 'I' for Inactive)
REMARK    1  A    between atoms: C3_3  and  O4_4 
ROOT
ATOM      1  C1  <0> d   1      38.921   2.805  30.720  0.00  0.00     0.015 C 
ATOM      2  C2  <0> d   1      38.218   3.741  30.629  0.00  0.00    -0.078 C 
ATOM      3  C3  <0> d   1      37.335   4.914  30.514  0.00  0.00     0.128 C 
ATOM      4  C5  <0> d   1      37.271   5.671  31.864  0.00  0.00     0.052 C 
ATOM      5  C6  <0> d   1      35.803   5.561  32.359  0.00  0.00     0.010 C 
ATOM      6  C7  <0> d   1      35.297   4.299  31.652  0.00  0.00     0.002 C 
ATOM      7  C9  <0> d   1      33.794   4.187  31.487  0.00  0.00    -0.001 C 
ATOM      8  C11 <0> d   1      33.086   4.061  32.838  0.00  0.00     0.010 C 
ATOM      9  C12 <0> d   1      31.586   4.077  32.569  0.00  0.00     0.035 C 
ATOM     10  C13 <0> d   1      31.187   3.133  31.454  0.00  0.00    -0.070 C 
ATOM     11  C14 <0> d   1      32.036   2.634  30.604  0.00  0.00    -0.072 C 
ATOM     12  C15 <0> d   1      31.648   1.742  29.445  0.00  0.00     0.042 C 
ATOM     13  C16 <0> d   1      30.332   1.015  29.699  0.00  0.00     0.083 C 
ATOM     14  C17 <0> d   1      29.343   2.064  30.172  0.00  0.00     0.131 C 
ATOM     15  O18 <0> d   1      28.322   2.297  29.570  0.00  0.00    -0.298 OA
ATOM     16  C19 <0> d   1      29.707   2.797  31.434  0.00  0.00     0.112 C 
ATOM     17  C20 <0> d   1      33.522   2.903  30.701  0.00  0.00     0.019 C 
ATOM     18  C22 <0> d   1      34.171   2.918  29.324  0.00  0.00     0.010 C 
ATOM     19  C23 <0> d   1      35.684   3.183  29.440  0.00  0.00     0.014 C 
ATOM     20  C24 <0> d   1      35.904   4.472  30.233  0.00  0.00     0.003 C 
ATOM     21  C25 <0> d   1      35.141   5.620  29.568  0.00  0.00     0.020 C 
ENDROOT
BRANCH   3  22
ATOM     22  O4  <0> d   1      37.800   5.782  29.479  0.00  0.00    -0.377 OA
ATOM     23  H27 <0> d   1      37.156   5.933  28.773  0.00  0.00     0.211 HD
ENDBRANCH   3  22
TORSDOF 1
ENDMDL
MODEL 47
REMARK CAVERDOCK RESULT:       9.8      0.000      0.000
REMARK CAVERDOCK CONSTRAINTS:       0.0      0.0      0.0      0.0
REMARK CAVERDOCK TUNNEL: 46      9.8      2.4     47.1
REMARK  1 active torsions:
REMARK  status: ('A' for Active; 'I' for Inactive)
REMARK    1  A    between atoms: C3_3  and  O4_4 
ROOT
ATOM      1  C1  <0> d   1      38.763   2.895  30.632  0.00  0.00     0.015 C 
ATOM      2  C2  <0> d   1      38.026   3.808  30.629  0.00  0.00    -0.078 C 
ATOM      3  C3  <0> d   1      37.100   4.953  30.624  0.00  0.00     0.128 C 
ATOM      4  C5  <0> d   1      37.047   5.605  32.028  0.00  0.00     0.052 C 
ATOM      5  C6  <0> d   1      35.598   5.406  32.550  0.00  0.00     0.010 C 
ATOM      6  C7  <0> d   1      35.116   4.182  31.763  0.00  0.00     0.002 C 
ATOM      7  C9  <0> d   1      33.614   4.028  31.628  0.00  0.00    -0.001 C 
ATOM      8  C11 <0> d   1      32.948   3.776  32.982  0.00  0.00     0.010 C 
ATOM      9  C12 <0> d   1      31.442   3.757  32.752  0.00  0.00     0.035 C 
ATOM     10  C13 <0> d   1      31.045   2.884  31.580  0.00  0.00    -0.070 C 
ATOM     11  C14 <0> d   1      31.887   2.481  30.673  0.00  0.00    -0.072 C 
ATOM     12  C15 <0> d   1      31.498   1.665  29.461  0.00  0.00     0.042 C 
ATOM     13  C16 <0> d   1      30.216   0.873  29.692  0.00  0.00     0.083 C 
ATOM     14  C17 <0> d   1      29.204   1.847  30.267  0.00  0.00     0.131 C 
ATOM     15  O18 <0> d   1      28.160   2.087  29.709  0.00  0.00    -0.298 OA
ATOM     16  C19 <0> d   1      29.578   2.498  31.571  0.00  0.00     0.112 C 
ATOM     17  C20 <0> d   1      33.365   2.796  30.754  0.00  0.00     0.019 C 
ATOM     18  C22 <0> d   1      33.976   2.937  29.366  0.00  0.00     0.010 C 
ATOM     19  C23 <0> d   1      35.481   3.248  29.464  0.00  0.00     0.014 C 
ATOM     20  C24 <0> d   1      35.678   4.481  30.346  0.00  0.00     0.003 C 
ATOM     21  C25 <0> d   1      34.858   5.647  29.788  0.00  0.00     0.020 C 
ENDROOT
BRANCH   3  22
ATOM     22  O4  <0> d   1      37.506   5.912  29.646  0.00  0.00    -0.377 OA
ATOM     23  H27 <0> d   1      38.463   5.967  29.522  0.00  0.00     0.211 HD
ENDBRANCH   3  22
TORSDOF 1
ENDMDL
MODEL 48
REMARK CAVERDOCK RESULT:       9.8      0.000      0.000
REMARK CAVERDOCK CONSTRAINTS:       0.0      0.0      0.0      0.0
REMARK CAVERDOCK TUNNEL: 47      9.8      2.4     48.1
REMARK  1 active torsions:
REMARK  status: ('A' for Active; 'I' for Inactive)
REMARK    1  A    between atoms: C3_3  and  O4_4 
ROOT
ATOM      1  C1  <0> d   1      38.565   2.728  30.591  0.00  0.00     0.015 C 
ATOM      2  C2  <0> d   1      37.841   3.652  30.583  0.00  0.00    -0.078 C 
ATOM      3  C3  <0> d   1      36.933   4.811  30.572  0.00  0.00     0.128 C 
ATOM      4  C5  <0> d   1      36.886   5.469  31.974  0.00  0.00     0.052 C 
ATOM      5  C6  <0> d   1      35.433   5.292  32.492  0.00  0.00     0.010 C 
ATOM      6  C7  <0> d   1      34.935   4.073  31.708  0.00  0.00     0.002 C 
ATOM      7  C9  <0> d   1      33.431   3.941  31.570  0.00  0.00    -0.001 C 
ATOM      8  C11 <0> d   1      32.758   3.703  32.924  0.00  0.00     0.010 C 
ATOM      9  C12 <0> d   1      31.252   3.705  32.690  0.00  0.00     0.035 C 
ATOM     10  C13 <0> d   1      30.846   2.835  31.519  0.00  0.00    -0.070 C 
ATOM     11  C14 <0> d   1      31.684   2.416  30.617  0.00  0.00    -0.072 C 
ATOM     12  C15 <0> d   1      31.286   1.602  29.406  0.00  0.00     0.042 C 
ATOM     13  C16 <0> d   1      29.992   0.830  29.636  0.00  0.00     0.083 C 
ATOM     14  C17 <0> d   1      28.993   1.821  30.206  0.00  0.00     0.131 C 
ATOM     15  O18 <0> d   1      27.954   2.074  29.645  0.00  0.00    -0.298 OA
ATOM     16  C19 <0> d   1      29.373   2.470  31.509  0.00  0.00     0.112 C 
ATOM     17  C20 <0> d   1      33.166   2.709  30.700  0.00  0.00     0.019 C 
ATOM     18  C22 <0> d   1      33.782   2.837  29.313  0.00  0.00     0.010 C 
ATOM     19  C23 <0> d   1      35.292   3.126  29.414  0.00  0.00     0.014 C 
ATOM     20  C24 <0> d   1      35.505   4.359  30.292  0.00  0.00     0.003 C 
ATOM     21  C25 <0> d   1      34.703   5.535  29.728  0.00  0.00     0.020 C 
ENDROOT
BRANCH   3  22
ATOM     22  O4  <0> d   1      37.355   5.760  29.591  0.00  0.00    -0.377 OA
ATOM     23  H27 <0> d   1      37.744   5.363  28.801  0.00  0.00     0.211 HD
ENDBRANCH   3  22
TORSDOF 1
ENDMDL
MODEL 49
REMARK CAVERDOCK RESULT:      10.0      0.000      0.000
REMARK CAVERDOCK CONSTRAINTS:       0.0      0.0      0.0      0.0
REMARK CAVERDOCK TUNNEL: 48     10.0      2.4     49.7
REMARK  1 active torsions:
REMARK  status: ('A' for Active; 'I' for Inactive)
REMARK    1  A    between atoms: C3_3  and  O4_4 
ROOT
ATOM      1  C1  <0> d   1      38.416   2.928  30.641  0.00  0.00     0.015 C 
ATOM      2  C2  <0> d   1      37.645   3.813  30.636  0.00  0.00    -0.078 C 
ATOM      3  C3  <0> d   1      36.677   4.922  30.629  0.00  0.00     0.128 C 
ATOM      4  C5  <0> d   1      36.575   5.554  32.040  0.00  0.00     0.052 C 
ATOM      5  C6  <0> d   1      35.126   5.293  32.533  0.00  0.00     0.010 C 
ATOM      6  C7  <0> d   1      34.705   4.062  31.724  0.00  0.00     0.002 C 
ATOM      7  C9  <0> d   1      33.212   3.853  31.560  0.00  0.00    -0.001 C 
ATOM      8  C11 <0> d   1      32.534   3.558  32.900  0.00  0.00     0.010 C 
ATOM      9  C12 <0> d   1      31.033   3.485  32.644  0.00  0.00     0.035 C 
ATOM     10  C13 <0> d   1      30.690   2.613  31.454  0.00  0.00    -0.070 C 
ATOM     11  C14 <0> d   1      31.562   2.254  30.558  0.00  0.00    -0.072 C 
ATOM     12  C15 <0> d   1      31.225   1.439  29.329  0.00  0.00     0.042 C 
ATOM     13  C16 <0> d   1      29.970   0.596  29.528  0.00  0.00     0.083 C 
ATOM     14  C17 <0> d   1      28.913   1.524  30.097  0.00  0.00     0.131 C 
ATOM     15  O18 <0> d   1      27.870   1.731  29.525  0.00  0.00    -0.298 OA
ATOM     16  C19 <0> d   1      29.239   2.171  31.416  0.00  0.00     0.112 C 
ATOM     17  C20 <0> d   1      33.025   2.623  30.668  0.00  0.00     0.019 C 
ATOM     18  C22 <0> d   1      33.653   2.805  29.293  0.00  0.00     0.010 C 
ATOM     19  C23 <0> d   1      35.144   3.172  29.421  0.00  0.00     0.014 C 
ATOM     20  C24 <0> d   1      35.278   4.400  30.320  0.00  0.00     0.003 C 
ATOM     21  C25 <0> d   1      34.424   5.541  29.763  0.00  0.00     0.020 C 
ENDROOT
BRANCH   3  22
ATOM     22  O4  <0> d   1      37.062   5.908  29.669  0.00  0.00    -0.377 OA
ATOM     23  H27 <0> d   1      36.926   6.819  29.964  0.00  0.00     0.211 HD
ENDBRANCH   3  22
TORSDOF 1
ENDMDL
MODEL 50
REMARK CAVERDOCK RESULT:       9.3      0.000      0.000
REMARK CAVERDOCK CONSTRAINTS:       0.0      0.0      0.0      0.0
REMARK CAVERDOCK TUNNEL: 49      9.3      2.3     50.7
REMARK  1 active torsions:
REMARK  status: ('A' for Active; 'I' for Inactive)
REMARK    1  A    between atoms: C3_3  and  O4_4 
ROOT
ATOM      1  C1  <0> d   1      28.973   2.016  33.066  0.00  0.00     0.015 C 
ATOM      2  C2  <0> d   1      29.301   2.389  32.003  0.00  0.00    -0.078 C 
ATOM      3  C3  <0> d   1      29.713   2.858  30.669  0.00  0.00     0.128 C 
ATOM      4  C5  <0> d   1      29.956   1.652  29.728  0.00  0.00     0.052 C 
ATOM      5  C6  <0> d   1      31.466   1.673  29.369  0.00  0.00     0.010 C 
ATOM      6  C7  <0> d   1      32.087   2.438  30.544  0.00  0.00     0.002 C 
ATOM      7  C9  <0> d   1      33.428   3.092  30.277  0.00  0.00    -0.001 C 
ATOM      8  C11 <0> d   1      34.519   2.052  30.007  0.00  0.00     0.010 C 
ATOM      9  C12 <0> d   1      35.788   2.809  29.635  0.00  0.00     0.035 C 
ATOM     10  C13 <0> d   1      36.090   3.940  30.596  0.00  0.00    -0.070 C 
ATOM     11  C14 <0> d   1      35.213   4.427  31.424  0.00  0.00    -0.072 C 
ATOM     12  C15 <0> d   1      35.477   5.598  32.344  0.00  0.00     0.042 C 
ATOM     13  C16 <0> d   1      36.962   5.762  32.651  0.00  0.00     0.083 C 
ATOM     14  C17 <0> d   1      37.687   5.706  31.318  0.00  0.00     0.131 C 
ATOM     15  O18 <0> d   1      38.356   6.628  30.917  0.00  0.00    -0.298 OA
ATOM     16  C19 <0> d   1      37.523   4.437  30.527  0.00  0.00     0.112 C 
ATOM     17  C20 <0> d   1      33.819   3.852  31.547  0.00  0.00     0.019 C 
ATOM     18  C22 <0> d   1      32.807   4.930  31.911  0.00  0.00     0.010 C 
ATOM     19  C23 <0> d   1      31.395   4.327  32.042  0.00  0.00     0.014 C 
ATOM     20  C24 <0> d   1      31.053   3.579  30.753  0.00  0.00     0.003 C 
ATOM     21  C25 <0> d   1      31.196   4.523  29.557  0.00  0.00     0.020 C 
ENDROOT
BRANCH   3  22
ATOM     22  O4  <0> d   1      28.717   3.724  30.121  0.00  0.00    -0.377 OA
ATOM     23  H27 <0> d   1      28.787   3.848  29.165  0.00  0.00     0.211 HD
ENDBRANCH   3  22
TORSDOF 1
ENDMDL
MODEL 51
REMARK CAVERDOCK RESULT:       7.9      0.000      0.000
REMARK CAVERDOCK CONSTRAINTS:       0.0      0.0      0.0      0.0
REMARK CAVERDOCK TUNNEL: 50      7.9      2.3    51.10
REMARK  1 active torsions:
REMARK  status: ('A' for Active; 'I' for Inactive)
REMARK    1  A    between atoms: C3_3  and  O4_4 
ROOT
ATOM      1  C1  <0> d   1      28.778   1.410  32.846  0.00  0.00     0.015 C 
ATOM      2  C2  <0> d   1      29.096   1.863  31.811  0.00  0.00    -0.078 C 
ATOM      3  C3  <0> d   1      29.496   2.431  30.513  0.00  0.00     0.128 C 
ATOM      4  C5  <0> d   1      29.857   1.299  29.520  0.00  0.00     0.052 C 
ATOM      5  C6  <0> d   1      31.368   1.460  29.201  0.00  0.00     0.010 C 
ATOM      6  C7  <0> d   1      31.899   2.212  30.427  0.00  0.00     0.002 C 
ATOM      7  C9  <0> d   1      33.188   2.984  30.227  0.00  0.00    -0.001 C 
ATOM      8  C11 <0> d   1      34.365   2.051  29.933  0.00  0.00     0.010 C 
ATOM      9  C12 <0> d   1      35.575   2.926  29.631  0.00  0.00     0.035 C 
ATOM     10  C13 <0> d   1      35.764   4.027  30.655  0.00  0.00    -0.070 C 
ATOM     11  C14 <0> d   1      34.832   4.398  31.483  0.00  0.00    -0.072 C 
ATOM     12  C15 <0> d   1      34.980   5.538  32.467  0.00  0.00     0.042 C 
ATOM     13  C16 <0> d   1      36.439   5.805  32.819  0.00  0.00     0.083 C 
ATOM     14  C17 <0> d   1      37.195   5.876  31.504  0.00  0.00     0.131 C 
ATOM     15  O18 <0> d   1      37.794   6.868  31.165  0.00  0.00    -0.298 OA
ATOM     16  C19 <0> d   1      37.152   4.641  30.647  0.00  0.00     0.112 C 
ATOM     17  C20 <0> d   1      33.488   3.707  31.542  0.00  0.00     0.019 C 
ATOM     18  C22 <0> d   1      32.384   4.679  31.934  0.00  0.00     0.010 C 
ATOM     19  C23 <0> d   1      31.024   3.959  31.999  0.00  0.00     0.014 C 
ATOM     20  C24 <0> d   1      30.771   3.253  30.667  0.00  0.00     0.003 C 
ATOM     21  C25 <0> d   1      30.861   4.266  29.523  0.00  0.00     0.020 C 
ENDROOT
BRANCH   3  22
ATOM     22  O4  <0> d   1      28.444   3.241  29.983  0.00  0.00    -0.377 OA
ATOM     23  H27 <0> d   1      28.477   3.349  29.023  0.00  0.00     0.211 HD
ENDBRANCH   3  22
TORSDOF 1
ENDMDL
MODEL 52
REMARK CAVERDOCK RESULT:       7.1      0.000      0.000
REMARK CAVERDOCK CONSTRAINTS:       0.1      0.0      0.0      0.0
REMARK CAVERDOCK TUNNEL: 51      7.1      2.3     52.1
REMARK  1 active torsions:
REMARK  status: ('A' for Active; 'I' for Inactive)
REMARK    1  A    between atoms: C3_3  and  O4_4 
ROOT
ATOM      1  C1  <0> d   1      28.690   1.208  32.721  0.00  0.00     0.015 C 
ATOM      2  C2  <0> d   1      28.989   1.745  31.721  0.00  0.00    -0.078 C 
ATOM      3  C3  <0> d   1      29.365   2.419  30.467  0.00  0.00     0.128 C 
ATOM      4  C5  <0> d   1      29.697   1.373  29.374  0.00  0.00     0.052 C 
ATOM      5  C6  <0> d   1      31.202   1.554  29.037  0.00  0.00     0.010 C 
ATOM      6  C7  <0> d   1      31.763   2.197  30.310  0.00  0.00     0.002 C 
ATOM      7  C9  <0> d   1      33.053   2.977  30.148  0.00  0.00    -0.001 C 
ATOM      8  C11 <0> d   1      34.217   2.067  29.751  0.00  0.00     0.010 C 
ATOM      9  C12 <0> d   1      35.427   2.959  29.498  0.00  0.00     0.035 C 
ATOM     10  C13 <0> d   1      35.645   3.968  30.607  0.00  0.00    -0.070 C 
ATOM     11  C14 <0> d   1      34.733   4.272  31.484  0.00  0.00    -0.072 C 
ATOM     12  C15 <0> d   1      34.910   5.323  32.557  0.00  0.00     0.042 C 
ATOM     13  C16 <0> d   1      36.378   5.552  32.898  0.00  0.00     0.083 C 
ATOM     14  C17 <0> d   1      37.105   5.732  31.577  0.00  0.00     0.131 C 
ATOM     15  O18 <0> d   1      37.704   6.746  31.311  0.00  0.00    -0.298 OA
ATOM     16  C19 <0> d   1      37.036   4.574  30.620  0.00  0.00     0.112 C 
ATOM     17  C20 <0> d   1      33.386   3.584  31.513  0.00  0.00     0.019 C 
ATOM     18  C22 <0> d   1      32.297   4.525  32.010  0.00  0.00     0.010 C 
ATOM     19  C23 <0> d   1      30.934   3.808  32.043  0.00  0.00     0.014 C 
ATOM     20  C24 <0> d   1      30.648   3.219  30.662  0.00  0.00     0.003 C 
ATOM     21  C25 <0> d   1      30.721   4.325  29.607  0.00  0.00     0.020 C 
ENDROOT
BRANCH   3  22
ATOM     22  O4  <0> d   1      28.307   3.276  30.031  0.00  0.00    -0.377 OA
ATOM     23  H27 <0> d   1      28.497   4.218  30.133  0.00  0.00     0.211 HD
ENDBRANCH   3  22
TORSDOF 1
ENDMDL
MODEL 53
REMARK CAVERDOCK RESULT:       5.9      0.000      0.000
REMARK CAVERDOCK CONSTRAINTS:       0.0      0.0      0.0      0.0
REMARK CAVERDOCK TUNNEL: 52      5.9      2.3     53.7
REMARK  1 active torsions:
REMARK  status: ('A' for Active; 'I' for Inactive)
REMARK    1  A    between atoms: C3_3  and  O4_4 
ROOT
ATOM      1  C1  <0> d   1      28.456   0.983  32.571  0.00  0.00     0.015 C 
ATOM      2  C2  <0> d   1      28.761   1.528  31.578  0.00  0.00    -0.078 C 
ATOM      3  C3  <0> d   1      29.143   2.212  30.331  0.00  0.00     0.128 C 
ATOM      4  C5  <0> d   1      29.535   1.176  29.249  0.00  0.00     0.052 C 
ATOM      5  C6  <0> d   1      31.041   1.405  28.946  0.00  0.00     0.010 C 
ATOM      6  C7  <0> d   1      31.551   2.067  30.231  0.00  0.00     0.002 C 
ATOM      7  C9  <0> d   1      32.818   2.889  30.096  0.00  0.00    -0.001 C 
ATOM      8  C11 <0> d   1      34.020   2.017  29.729  0.00  0.00     0.010 C 
ATOM      9  C12 <0> d   1      35.206   2.947  29.502  0.00  0.00     0.035 C 
ATOM     10  C13 <0> d   1      35.365   3.965  30.612  0.00  0.00    -0.070 C 
ATOM     11  C14 <0> d   1      34.424   4.241  31.467  0.00  0.00    -0.072 C 
ATOM     12  C15 <0> d   1      34.541   5.299  32.541  0.00  0.00     0.042 C 
ATOM     13  C16 <0> d   1      35.992   5.577  32.916  0.00  0.00     0.083 C 
ATOM     14  C17 <0> d   1      36.744   5.777  31.612  0.00  0.00     0.131 C 
ATOM     15  O18 <0> d   1      37.315   6.810  31.357  0.00  0.00    -0.298 OA
ATOM     16  C19 <0> d   1      36.735   4.616  30.656  0.00  0.00     0.112 C 
ATOM     17  C20 <0> d   1      33.099   3.509  31.467  0.00  0.00     0.019 C 
ATOM     18  C22 <0> d   1      31.968   4.415  31.936  0.00  0.00     0.010 C 
ATOM     19  C23 <0> d   1      30.629   3.654  31.940  0.00  0.00     0.014 C 
ATOM     20  C24 <0> d   1      30.395   3.053  30.554  0.00  0.00     0.003 C 
ATOM     21  C25 <0> d   1      30.456   4.159  29.497  0.00  0.00     0.020 C 
ENDROOT
BRANCH   3  22
ATOM     22  O4  <0> d   1      28.069   3.033  29.868  0.00  0.00    -0.377 OA
ATOM     23  H27 <0> d   1      27.628   2.694  29.078  0.00  0.00     0.211 HD
ENDBRANCH   3  22
TORSDOF 1
ENDMDL
MODEL 54
REMARK CAVERDOCK RESULT:       5.5      0.000      0.000
REMARK CAVERDOCK CONSTRAINTS:       0.0      0.0      0.0      0.0
REMARK CAVERDOCK TUNNEL: 53      5.5      2.3     54.7
REMARK  1 active torsions:
REMARK  status: ('A' for Active; 'I' for Inactive)
REMARK    1  A    between atoms: C3_3  and  O4_4 
ROOT
ATOM      1  C1  <0> d   1      28.402   0.725  32.476  0.00  0.00     0.015 C 
ATOM      2  C2  <0> d   1      28.661   1.369  31.530  0.00  0.00    -0.078 C 
ATOM      3  C3  <0> d   1      28.987   2.178  30.344  0.00  0.00     0.128 C 
ATOM      4  C5  <0> d   1      29.359   1.259  29.154  0.00  0.00     0.052 C 
ATOM      5  C6  <0> d   1      30.849   1.550  28.825  0.00  0.00     0.010 C 
ATOM      6  C7  <0> d   1      31.392   2.097  30.150  0.00  0.00     0.002 C 
ATOM      7  C9  <0> d   1      32.637   2.956  30.054  0.00  0.00    -0.001 C 
ATOM      8  C11 <0> d   1      33.842   2.150  29.564  0.00  0.00     0.010 C 
ATOM      9  C12 <0> d   1      35.001   3.124  29.389  0.00  0.00     0.035 C 
ATOM     10  C13 <0> d   1      35.179   4.034  30.586  0.00  0.00    -0.070 C 
ATOM     11  C14 <0> d   1      34.264   4.206  31.494  0.00  0.00    -0.072 C 
ATOM     12  C15 <0> d   1      34.398   5.159  32.661  0.00  0.00     0.042 C 
ATOM     13  C16 <0> d   1      35.857   5.432  33.012  0.00  0.00     0.083 C 
ATOM     14  C17 <0> d   1      36.558   5.773  31.710  0.00  0.00     0.131 C 
ATOM     15  O18 <0> d   1      37.100   6.838  31.537  0.00  0.00    -0.298 OA
ATOM     16  C19 <0> d   1      36.538   4.708  30.648  0.00  0.00     0.112 C 
ATOM     17  C20 <0> d   1      32.954   3.448  31.468  0.00  0.00     0.019 C 
ATOM     18  C22 <0> d   1      31.824   4.280  32.059  0.00  0.00     0.010 C 
ATOM     19  C23 <0> d   1      30.500   3.493  32.033  0.00  0.00     0.014 C 
ATOM     20  C24 <0> d   1      30.229   3.022  30.604  0.00  0.00     0.003 C 
ATOM     21  C25 <0> d   1      30.232   4.225  29.658  0.00  0.00     0.020 C 
ENDROOT
BRANCH   3  22
ATOM     22  O4  <0> d   1      27.881   3.015  29.998  0.00  0.00    -0.377 OA
ATOM     23  H27 <0> d   1      28.072   3.647  29.291  0.00  0.00     0.211 HD
ENDBRANCH   3  22
TORSDOF 1
ENDMDL
MODEL 55
REMARK CAVERDOCK RESULT:       4.9      0.000      0.000
REMARK CAVERDOCK CONSTRAINTS:       0.0      0.0      0.0      0.0
REMARK CAVERDOCK TUNNEL: 54      4.9      2.2     55.4
REMARK  1 active torsions:
REMARK  status: ('A' for Active; 'I' for Inactive)
REMARK    1  A    between atoms: C3_3  and  O4_4 
ROOT
ATOM      1  C1  <0> d   1      28.337   0.445  32.597  0.00  0.00     0.015 C 
ATOM      2  C2  <0> d   1      28.559   1.099  31.648  0.00  0.00    -0.078 C 
ATOM      3  C3  <0> d   1      28.839   1.920  30.458  0.00  0.00     0.128 C 
ATOM      4  C5  <0> d   1      29.221   1.016  29.260  0.00  0.00     0.052 C 
ATOM      5  C6  <0> d   1      30.695   1.355  28.907  0.00  0.00     0.010 C 
ATOM      6  C7  <0> d   1      31.241   1.918  30.224  0.00  0.00     0.002 C 
ATOM      7  C9  <0> d   1      32.457   2.817  30.109  0.00  0.00    -0.001 C 
ATOM      8  C11 <0> d   1      33.679   2.051  29.598  0.00  0.00     0.010 C 
ATOM      9  C12 <0> d   1      34.802   3.062  29.405  0.00  0.00     0.035 C 
ATOM     10  C13 <0> d   1      34.971   3.975  30.602  0.00  0.00    -0.070 C 
ATOM     11  C14 <0> d   1      34.066   4.116  31.525  0.00  0.00    -0.072 C 
ATOM     12  C15 <0> d   1      34.189   5.071  32.692  0.00  0.00     0.042 C 
ATOM     13  C16 <0> d   1      35.644   5.390  33.019  0.00  0.00     0.083 C 
ATOM     14  C17 <0> d   1      36.312   5.756  31.706  0.00  0.00     0.131 C 
ATOM     15  O18 <0> d   1      36.816   6.838  31.527  0.00  0.00    -0.298 OA
ATOM     16  C19 <0> d   1      36.308   4.693  30.642  0.00  0.00     0.112 C 
ATOM     17  C20 <0> d   1      32.781   3.316  31.519  0.00  0.00     0.019 C 
ATOM     18  C22 <0> d   1      31.635   4.110  32.131  0.00  0.00     0.010 C 
ATOM     19  C23 <0> d   1      30.337   3.280  32.126  0.00  0.00     0.014 C 
ATOM     20  C24 <0> d   1      30.057   2.803  30.700  0.00  0.00     0.003 C 
ATOM     21  C25 <0> d   1      30.005   4.008  29.757  0.00  0.00     0.020 C 
ENDROOT
BRANCH   3  22
ATOM     22  O4  <0> d   1      27.701   2.722  30.133  0.00  0.00    -0.377 OA
ATOM     23  H27 <0> d   1      27.880   3.671  30.121  0.00  0.00     0.211 HD
ENDBRANCH   3  22
TORSDOF 1
ENDMDL
MODEL 56
REMARK CAVERDOCK RESULT:       4.7      0.000      0.000
REMARK CAVERDOCK CONSTRAINTS:       0.0      0.0      0.0      0.0
REMARK CAVERDOCK TUNNEL: 55      4.7      2.2     56.1
REMARK  1 active torsions:
REMARK  status: ('A' for Active; 'I' for Inactive)
REMARK    1  A    between atoms: C3_3  and  O4_4 
ROOT
ATOM      1  C1  <0> d   1      28.177   0.431  32.693  0.00  0.00     0.015 C 
ATOM      2  C2  <0> d   1      28.377   1.084  31.739  0.00  0.00    -0.078 C 
ATOM      3  C3  <0> d   1      28.629   1.904  30.542  0.00  0.00     0.128 C 
ATOM      4  C5  <0> d   1      28.945   0.997  29.326  0.00  0.00     0.052 C 
ATOM      5  C6  <0> d   1      30.411   1.306  28.918  0.00  0.00     0.010 C 
ATOM      6  C7  <0> d   1      31.020   1.851  30.215  0.00  0.00     0.002 C 
ATOM      7  C9  <0> d   1      32.249   2.723  30.057  0.00  0.00    -0.001 C 
ATOM      8  C11 <0> d   1      33.434   1.933  29.495  0.00  0.00     0.010 C 
ATOM      9  C12 <0> d   1      34.571   2.921  29.263  0.00  0.00     0.035 C 
ATOM     10  C13 <0> d   1      34.806   3.824  30.456  0.00  0.00    -0.070 C 
ATOM     11  C14 <0> d   1      33.940   3.981  31.414  0.00  0.00    -0.072 C 
ATOM     12  C15 <0> d   1      34.129   4.927  32.579  0.00  0.00     0.042 C 
ATOM     13  C16 <0> d   1      35.602   5.213  32.851  0.00  0.00     0.083 C 
ATOM     14  C17 <0> d   1      36.227   5.570  31.515  0.00  0.00     0.131 C 
ATOM     15  O18 <0> d   1      36.748   6.642  31.320  0.00  0.00    -0.298 OA
ATOM     16  C19 <0> d   1      36.159   4.513  30.447  0.00  0.00     0.112 C 
ATOM     17  C20 <0> d   1      32.639   3.209  31.455  0.00  0.00     0.019 C 
ATOM     18  C22 <0> d   1      31.534   4.025  32.113  0.00  0.00     0.010 C 
ATOM     19  C23 <0> d   1      30.220   3.224  32.155  0.00  0.00     0.014 C 
ATOM     20  C24 <0> d   1      29.875   2.759  30.740  0.00  0.00     0.003 C 
ATOM     21  C25 <0> d   1      29.813   3.969  29.804  0.00  0.00     0.020 C 
ENDROOT
BRANCH   3  22
ATOM     22  O4  <0> d   1      27.497   2.732  30.263  0.00  0.00    -0.377 OA
ATOM     23  H27 <0> d   1      27.684   3.462  29.658  0.00  0.00     0.211 HD
ENDBRANCH   3  22
TORSDOF 1
ENDMDL
MODEL 57
REMARK CAVERDOCK RESULT:       4.3      0.000      0.000
REMARK CAVERDOCK CONSTRAINTS:       0.0      0.0      0.0      0.0
REMARK CAVERDOCK TUNNEL: 56      4.3      2.2     57.4
REMARK  1 active torsions:
REMARK  status: ('A' for Active; 'I' for Inactive)
REMARK    1  A    between atoms: C3_3  and  O4_4 
ROOT
ATOM      1  C1  <0> d   1      28.141  -0.614  30.023  0.00  0.00     0.015 C 
ATOM      2  C2  <0> d   1      28.211   0.551  29.903  0.00  0.00    -0.078 C 
ATOM      3  C3  <0> d   1      28.298   2.013  29.752  0.00  0.00     0.128 C 
ATOM      4  C5  <0> d   1      28.937   2.375  28.388  0.00  0.00     0.052 C 
ATOM      5  C6  <0> d   1      30.280   3.087  28.709  0.00  0.00     0.010 C 
ATOM      6  C7  <0> d   1      30.623   2.559  30.106  0.00  0.00     0.002 C 
ATOM      7  C9  <0> d   1      31.562   3.418  30.929  0.00  0.00    -0.001 C 
ATOM      8  C11 <0> d   1      32.956   3.490  30.302  0.00  0.00     0.010 C 
ATOM      9  C12 <0> d   1      33.780   4.466  31.134  0.00  0.00     0.035 C 
ATOM     10  C13 <0> d   1      33.670   4.196  32.621  0.00  0.00    -0.070 C 
ATOM     11  C14 <0> d   1      32.734   3.460  33.145  0.00  0.00    -0.072 C 
ATOM     12  C15 <0> d   1      32.570   3.233  34.631  0.00  0.00     0.042 C 
ATOM     13  C16 <0> d   1      33.880   3.423  35.388  0.00  0.00     0.083 C 
ATOM     14  C17 <0> d   1      34.465   4.741  34.914  0.00  0.00     0.131 C 
ATOM     15  O18 <0> d   1      34.673   5.657  35.673  0.00  0.00    -0.298 OA
ATOM     16  C19 <0> d   1      34.770   4.841  33.444  0.00  0.00     0.112 C 
ATOM     17  C20 <0> d   1      31.705   2.745  32.297  0.00  0.00     0.019 C 
ATOM     18  C22 <0> d   1      30.374   2.629  33.027  0.00  0.00     0.010 C 
ATOM     19  C23 <0> d   1      29.340   1.891  32.155  0.00  0.00     0.014 C 
ATOM     20  C24 <0> d   1      29.235   2.597  30.803  0.00  0.00     0.003 C 
ATOM     21  C25 <0> d   1      28.895   4.074  31.020  0.00  0.00     0.020 C 
ENDROOT
BRANCH   3  22
ATOM     22  O4  <0> d   1      27.000   2.600  29.864  0.00  0.00    -0.377 OA
ATOM     23  H27 <0> d   1      26.560   2.425  30.707  0.00  0.00     0.211 HD
ENDBRANCH   3  22
TORSDOF 1
ENDMDL
MODEL 58
REMARK CAVERDOCK RESULT:       3.7      0.000      0.000
REMARK CAVERDOCK CONSTRAINTS:       0.0      0.0      0.0      0.0
REMARK CAVERDOCK TUNNEL: 57      3.7      2.3     58.1
REMARK  1 active torsions:
REMARK  status: ('A' for Active; 'I' for Inactive)
REMARK    1  A    between atoms: C3_3  and  O4_4 
ROOT
ATOM      1  C1  <0> d   1      36.103   2.128  29.879  0.00  0.00     0.015 C 
ATOM      2  C2  <0> d   1      35.421   3.025  30.208  0.00  0.00    -0.078 C 
ATOM      3  C3  <0> d   1      34.565   4.150  30.619  0.00  0.00     0.128 C 
ATOM      4  C5  <0> d   1      34.803   4.486  32.113  0.00  0.00     0.052 C 
ATOM      5  C6  <0> d   1      33.467   4.188  32.847  0.00  0.00     0.010 C 
ATOM      6  C7  <0> d   1      32.792   3.164  31.928  0.00  0.00     0.002 C 
ATOM      7  C9  <0> d   1      31.286   3.052  32.052  0.00  0.00    -0.001 C 
ATOM      8  C11 <0> d   1      30.870   2.519  33.425  0.00  0.00     0.010 C 
ATOM      9  C12 <0> d   1      29.348   2.559  33.488  0.00  0.00     0.035 C 
ATOM     10  C13 <0> d   1      28.702   1.960  32.255  0.00  0.00    -0.070 C 
ATOM     11  C14 <0> d   1      29.342   1.756  31.142  0.00  0.00    -0.072 C 
ATOM     12  C15 <0> d   1      28.699   1.220  29.882  0.00  0.00     0.042 C 
ATOM     13  C16 <0> d   1      27.445   0.405  30.181  0.00  0.00     0.083 C 
ATOM     14  C17 <0> d   1      26.604   1.240  31.130  0.00  0.00     0.131 C 
ATOM     15  O18 <0> d   1      25.487   1.599  30.844  0.00  0.00    -0.298 OA
ATOM     16  C19 <0> d   1      27.242   1.593  32.446  0.00  0.00     0.112 C 
ATOM     17  C20 <0> d   1      30.823   2.037  31.003  0.00  0.00     0.019 C 
ATOM     18  C22 <0> d   1      31.172   2.469  29.586  0.00  0.00     0.010 C 
ATOM     19  C23 <0> d   1      32.682   2.742  29.458  0.00  0.00     0.014 C 
ATOM     20  C24 <0> d   1      33.096   3.757  30.525  0.00  0.00     0.003 C 
ATOM     21  C25 <0> d   1      32.242   5.020  30.390  0.00  0.00     0.020 C 
ENDROOT
BRANCH   3  22
ATOM     22  O4  <0> d   1      34.828   5.294  29.804  0.00  0.00    -0.377 OA
ATOM     23  H27 <0> d   1      34.077   5.570  29.261  0.00  0.00     0.211 HD
ENDBRANCH   3  22
TORSDOF 1
ENDMDL
MODEL 59
REMARK CAVERDOCK RESULT:       3.3      0.000      0.000
REMARK CAVERDOCK CONSTRAINTS:       0.0      0.0      0.0      0.0
REMARK CAVERDOCK TUNNEL: 58      3.3      2.4     59.1
REMARK  1 active torsions:
REMARK  status: ('A' for Active; 'I' for Inactive)
REMARK    1  A    between atoms: C3_3  and  O4_4 
ROOT
ATOM      1  C1  <0> d   1      35.969   2.019  30.030  0.00  0.00     0.015 C 
ATOM      2  C2  <0> d   1      35.299   2.934  30.330  0.00  0.00    -0.078 C 
ATOM      3  C3  <0> d   1      34.458   4.083  30.706  0.00  0.00     0.128 C 
ATOM      4  C5  <0> d   1      34.655   4.425  32.204  0.00  0.00     0.052 C 
ATOM      5  C6  <0> d   1      33.290   4.165  32.896  0.00  0.00     0.010 C 
ATOM      6  C7  <0> d   1      32.620   3.151  31.963  0.00  0.00     0.002 C 
ATOM      7  C9  <0> d   1      31.108   3.076  32.039  0.00  0.00    -0.001 C 
ATOM      8  C11 <0> d   1      30.635   2.564  33.401  0.00  0.00     0.010 C 
ATOM      9  C12 <0> d   1      29.113   2.641  33.414  0.00  0.00     0.035 C 
ATOM     10  C13 <0> d   1      28.492   2.049  32.166  0.00  0.00    -0.070 C 
ATOM     11  C14 <0> d   1      29.163   1.820  31.075  0.00  0.00    -0.072 C 
ATOM     12  C15 <0> d   1      28.548   1.291  29.799  0.00  0.00     0.042 C 
ATOM     13  C16 <0> d   1      27.266   0.509  30.063  0.00  0.00     0.083 C 
ATOM     14  C17 <0> d   1      26.415   1.370  30.978  0.00  0.00     0.131 C 
ATOM     15  O18 <0> d   1      25.317   1.755  30.654  0.00  0.00    -0.298 OA
ATOM     16  C19 <0> d   1      27.018   1.718  32.312  0.00  0.00     0.112 C 
ATOM     17  C20 <0> d   1      30.654   2.065  30.983  0.00  0.00     0.019 C 
ATOM     18  C22 <0> d   1      31.059   2.477  29.574  0.00  0.00     0.010 C 
ATOM     19  C23 <0> d   1      32.579   2.713  29.494  0.00  0.00     0.014 C 
ATOM     20  C24 <0> d   1      32.983   3.725  30.566  0.00  0.00     0.003 C 
ATOM     21  C25 <0> d   1      32.164   5.008  30.395  0.00  0.00     0.020 C 
ENDROOT
BRANCH   3  22
ATOM     22  O4  <0> d   1      34.774   5.214  29.892  0.00  0.00    -0.377 OA
ATOM     23  H27 <0> d   1      34.184   5.969  30.020  0.00  0.00     0.211 HD
ENDBRANCH   3  22
TORSDOF 1
ENDMDL
MODEL 60
REMARK CAVERDOCK RESULT:       2.9      0.000      0.000
REMARK CAVERDOCK CONSTRAINTS:       0.0      0.0      0.0      0.0
REMARK CAVERDOCK TUNNEL: 59      2.9      2.4     60.9
REMARK  1 active torsions:
REMARK  status: ('A' for Active; 'I' for Inactive)
REMARK    1  A    between atoms: C3_3  and  O4_4 
ROOT
ATOM      1  C1  <0> d   1      27.662  -0.958  30.287  0.00  0.00     0.015 C 
ATOM      2  C2  <0> d   1      27.721   0.199  30.100  0.00  0.00    -0.078 C 
ATOM      3  C3  <0> d   1      27.794   1.651  29.866  0.00  0.00     0.128 C 
ATOM      4  C5  <0> d   1      28.382   1.939  28.462  0.00  0.00     0.052 C 
ATOM      5  C6  <0> d   1      29.731   2.673  28.694  0.00  0.00     0.010 C 
ATOM      6  C7  <0> d   1      30.126   2.225  30.106  0.00  0.00     0.002 C 
ATOM      7  C9  <0> d   1      31.090   3.132  30.845  0.00  0.00    -0.001 C 
ATOM      8  C11 <0> d   1      32.460   3.174  30.166  0.00  0.00     0.010 C 
ATOM      9  C12 <0> d   1      33.307   4.198  30.912  0.00  0.00     0.035 C 
ATOM     10  C13 <0> d   1      33.252   4.011  32.414  0.00  0.00    -0.070 C 
ATOM     11  C14 <0> d   1      32.340   3.301  33.012  0.00  0.00    -0.072 C 
ATOM     12  C15 <0> d   1      32.230   3.156  34.513  0.00  0.00     0.042 C 
ATOM     13  C16 <0> d   1      33.565   3.394  35.210  0.00  0.00     0.083 C 
ATOM     14  C17 <0> d   1      34.125   4.686  34.644  0.00  0.00     0.131 C 
ATOM     15  O18 <0> d   1      34.354   5.643  35.343  0.00  0.00    -0.298 OA
ATOM     16  C19 <0> d   1      34.377   4.705  33.161  0.00  0.00     0.112 C 
ATOM     17  C20 <0> d   1      31.285   2.536  32.242  0.00  0.00     0.019 C 
ATOM     18  C22 <0> d   1      29.981   2.455  33.025  0.00  0.00     0.010 C 
ATOM     19  C23 <0> d   1      28.921   1.666  32.233  0.00  0.00     0.014 C 
ATOM     20  C24 <0> d   1      28.764   2.296  30.849  0.00  0.00     0.003 C 
ATOM     21  C25 <0> d   1      28.424   3.781  30.996  0.00  0.00     0.020 C 
ENDROOT
BRANCH   3  22
ATOM     22  O4  <0> d   1      26.497   2.237  29.991  0.00  0.00    -0.377 OA
ATOM     23  H27 <0> d   1      25.867   1.697  30.487  0.00  0.00     0.211 HD
ENDBRANCH   3  22
TORSDOF 1
ENDMDL
MODEL 61
REMARK CAVERDOCK RESULT:       2.7      0.000      0.000
REMARK CAVERDOCK CONSTRAINTS:       0.0      0.0      0.0      0.0
REMARK CAVERDOCK TUNNEL: 60      2.7      2.5     61.5
REMARK  1 active torsions:
REMARK  status: ('A' for Active; 'I' for Inactive)
REMARK    1  A    between atoms: C3_3  and  O4_4 
ROOT
ATOM      1  C1  <0> d   1      27.273  -0.737  30.259  0.00  0.00     0.015 C 
ATOM      2  C2  <0> d   1      27.381   0.418  30.085  0.00  0.00    -0.078 C 
ATOM      3  C3  <0> d   1      27.516   1.868  29.868  0.00  0.00     0.128 C 
ATOM      4  C5  <0> d   1      28.087   2.148  28.455  0.00  0.00     0.052 C 
ATOM      5  C6  <0> d   1      29.473   2.816  28.668  0.00  0.00     0.010 C 
ATOM      6  C7  <0> d   1      29.876   2.332  30.065  0.00  0.00     0.002 C 
ATOM      7  C9  <0> d   1      30.895   3.184  30.795  0.00  0.00    -0.001 C 
ATOM      8  C11 <0> d   1      32.252   3.173  30.087  0.00  0.00     0.010 C 
ATOM      9  C12 <0> d   1      33.160   4.147  30.828  0.00  0.00     0.035 C 
ATOM     10  C13 <0> d   1      33.127   3.943  32.328  0.00  0.00    -0.070 C 
ATOM     11  C14 <0> d   1      32.196   3.268  32.936  0.00  0.00    -0.072 C 
ATOM     12  C15 <0> d   1      32.111   3.108  34.438  0.00  0.00     0.042 C 
ATOM     13  C16 <0> d   1      33.470   3.275  35.109  0.00  0.00     0.083 C 
ATOM     14  C17 <0> d   1      34.076   4.548  34.547  0.00  0.00     0.131 C 
ATOM     15  O18 <0> d   1      34.364   5.484  35.253  0.00  0.00    -0.298 OA
ATOM     16  C19 <0> d   1      34.298   4.575  33.059  0.00  0.00     0.112 C 
ATOM     17  C20 <0> d   1      31.092   2.562  32.180  0.00  0.00     0.019 C 
ATOM     18  C22 <0> d   1      29.802   2.530  32.989  0.00  0.00     0.010 C 
ATOM     19  C23 <0> d   1      28.691   1.800  32.210  0.00  0.00     0.014 C 
ATOM     20  C24 <0> d   1      28.535   2.455  30.837  0.00  0.00     0.003 C 
ATOM     21  C25 <0> d   1      28.266   3.952  31.010  0.00  0.00     0.020 C 
ENDROOT
BRANCH   3  22
ATOM     22  O4  <0> d   1      26.250   2.511  30.028  0.00  0.00    -0.377 OA
ATOM     23  H27 <0> d   1      26.195   3.381  29.609  0.00  0.00     0.211 HD
ENDBRANCH   3  22
TORSDOF 1
ENDMDL
MODEL 62
REMARK CAVERDOCK RESULT:       2.3      0.000      0.000
REMARK CAVERDOCK CONSTRAINTS:       0.0      0.0      0.0      0.0
REMARK CAVERDOCK TUNNEL: 61      2.3      2.5     62.5
REMARK  1 active torsions:
REMARK  status: ('A' for Active; 'I' for Inactive)
REMARK    1  A    between atoms: C3_3  and  O4_4 
ROOT
ATOM      1  C1  <0> d   1      27.424  -1.071  30.448  0.00  0.00     0.015 C 
ATOM      2  C2  <0> d   1      27.459   0.088  30.269  0.00  0.00    -0.078 C 
ATOM      3  C3  <0> d   1      27.504   1.543  30.045  0.00  0.00     0.128 C 
ATOM      4  C5  <0> d   1      28.015   1.850  28.616  0.00  0.00     0.052 C 
ATOM      5  C6  <0> d   1      29.365   2.598  28.785  0.00  0.00     0.010 C 
ATOM      6  C7  <0> d   1      29.839   2.143  30.170  0.00  0.00     0.002 C 
ATOM      7  C9  <0> d   1      30.828   3.055  30.867  0.00  0.00    -0.001 C 
ATOM      8  C11 <0> d   1      32.161   3.120  30.118  0.00  0.00     0.010 C 
ATOM      9  C12 <0> d   1      33.034   4.147  30.829  0.00  0.00     0.035 C 
ATOM     10  C13 <0> d   1      33.058   3.946  32.331  0.00  0.00    -0.070 C 
ATOM     11  C14 <0> d   1      32.187   3.220  32.968  0.00  0.00    -0.072 C 
ATOM     12  C15 <0> d   1      32.156   3.061  34.471  0.00  0.00     0.042 C 
ATOM     13  C16 <0> d   1      33.523   3.308  35.101  0.00  0.00     0.083 C 
ATOM     14  C17 <0> d   1      34.037   4.612  34.518  0.00  0.00     0.131 C 
ATOM     15  O18 <0> d   1      34.291   5.566  35.214  0.00  0.00    -0.298 OA
ATOM     16  C19 <0> d   1      34.212   4.647  33.024  0.00  0.00     0.112 C 
ATOM     17  C20 <0> d   1      31.102   2.450  32.246  0.00  0.00     0.019 C 
ATOM     18  C22 <0> d   1      29.842   2.346  33.094  0.00  0.00     0.010 C 
ATOM     19  C23 <0> d   1      28.752   1.551  32.351  0.00  0.00     0.014 C 
ATOM     20  C24 <0> d   1      28.516   2.191  30.983  0.00  0.00     0.003 C 
ATOM     21  C25 <0> d   1      28.166   3.670  31.161  0.00  0.00     0.020 C 
ENDROOT
BRANCH   3  22
ATOM     22  O4  <0> d   1      26.208   2.113  30.243  0.00  0.00    -0.377 OA
ATOM     23  H27 <0> d   1      25.817   2.487  29.442  0.00  0.00     0.211 HD
ENDBRANCH   3  22
TORSDOF 1
ENDMDL
MODEL 63
REMARK CAVERDOCK RESULT:       2.0      0.000      0.000
REMARK CAVERDOCK CONSTRAINTS:       0.0      0.0      0.0      0.0
REMARK CAVERDOCK TUNNEL: 62      2.0      2.6     63.1
REMARK  1 active torsions:
REMARK  status: ('A' for Active; 'I' for Inactive)
REMARK    1  A    between atoms: C3_3  and  O4_4 
ROOT
ATOM      1  C1  <0> d   1      26.801  -0.810  31.544  0.00  0.00     0.015 C 
ATOM      2  C2  <0> d   1      26.920   0.304  31.197  0.00  0.00    -0.078 C 
ATOM      3  C3  <0> d   1      27.069   1.703  30.762  0.00  0.00     0.128 C 
ATOM      4  C5  <0> d   1      27.451   1.760  29.262  0.00  0.00     0.052 C 
ATOM      5  C6  <0> d   1      28.872   2.381  29.195  0.00  0.00     0.010 C 
ATOM      6  C7  <0> d   1      29.448   2.070  30.581  0.00  0.00     0.002 C 
ATOM      7  C9  <0> d   1      30.583   2.962  31.045  0.00  0.00    -0.001 C 
ATOM      8  C11 <0> d   1      31.829   2.788  30.174  0.00  0.00     0.010 C 
ATOM      9  C12 <0> d   1      32.860   3.806  30.645  0.00  0.00     0.035 C 
ATOM     10  C13 <0> d   1      33.027   3.808  32.151  0.00  0.00    -0.070 C 
ATOM     11  C14 <0> d   1      32.166   3.269  32.964  0.00  0.00    -0.072 C 
ATOM     12  C15 <0> d   1      32.282   3.318  34.471  0.00  0.00     0.042 C 
ATOM     13  C16 <0> d   1      33.724   3.506  34.929  0.00  0.00     0.083 C 
ATOM     14  C17 <0> d   1      34.288   4.659  34.118  0.00  0.00     0.131 C 
ATOM     15  O18 <0> d   1      34.698   5.667  34.642  0.00  0.00    -0.298 OA
ATOM     16  C19 <0> d   1      34.305   4.474  32.626  0.00  0.00     0.112 C 
ATOM     17  C20 <0> d   1      30.948   2.523  32.465  0.00  0.00     0.019 C 
ATOM     18  C22 <0> d   1      29.780   2.665  33.433  0.00  0.00     0.010 C 
ATOM     19  C23 <0> d   1      28.551   1.894  32.916  0.00  0.00     0.014 C 
ATOM     20  C24 <0> d   1      28.229   2.364  31.498  0.00  0.00     0.003 C 
ATOM     21  C25 <0> d   1      28.033   3.882  31.492  0.00  0.00     0.020 C 
ENDROOT
BRANCH   3  22
ATOM     22  O4  <0> d   1      25.857   2.425  30.994  0.00  0.00    -0.377 OA
ATOM     23  H27 <0> d   1      25.485   2.834  30.201  0.00  0.00     0.211 HD
ENDBRANCH   3  22
TORSDOF 1
ENDMDL
MODEL 64
REMARK CAVERDOCK RESULT:       1.5      0.000      0.000
REMARK CAVERDOCK CONSTRAINTS:       0.0      0.0      0.0      0.0
REMARK CAVERDOCK TUNNEL: 63      1.5      2.6     64.6
REMARK  1 active torsions:
REMARK  status: ('A' for Active; 'I' for Inactive)
REMARK    1  A    between atoms: C3_3  and  O4_4 
ROOT
ATOM      1  C1  <0> d   1      26.835  -1.002  30.845  0.00  0.00     0.015 C 
ATOM      2  C2  <0> d   1      26.938   0.136  30.579  0.00  0.00    -0.078 C 
ATOM      3  C3  <0> d   1      27.068   1.564  30.246  0.00  0.00     0.128 C 
ATOM      4  C5  <0> d   1      27.541   1.733  28.781  0.00  0.00     0.052 C 
ATOM      5  C6  <0> d   1      28.943   2.398  28.847  0.00  0.00     0.010 C 
ATOM      6  C7  <0> d   1      29.441   2.011  30.244  0.00  0.00     0.002 C 
ATOM      7  C9  <0> d   1      30.515   2.901  30.837  0.00  0.00    -0.001 C 
ATOM      8  C11 <0> d   1      31.818   2.822  30.038  0.00  0.00     0.010 C 
ATOM      9  C12 <0> d   1      32.784   3.836  30.640  0.00  0.00     0.035 C 
ATOM     10  C13 <0> d   1      32.855   3.742  32.150  0.00  0.00    -0.070 C 
ATOM     11  C14 <0> d   1      31.964   3.125  32.870  0.00  0.00    -0.072 C 
ATOM     12  C15 <0> d   1      31.984   3.076  34.381  0.00  0.00     0.042 C 
ATOM     13  C16 <0> d   1      33.387   3.274  34.942  0.00  0.00     0.083 C 
ATOM     14  C17 <0> d   1      33.963   4.494  34.247  0.00  0.00     0.131 C 
ATOM     15  O18 <0> d   1      34.306   5.476  34.860  0.00  0.00    -0.298 OA
ATOM     16  C19 <0> d   1      34.079   4.410  32.749  0.00  0.00     0.112 C 
ATOM     17  C20 <0> d   1      30.804   2.379  32.246  0.00  0.00     0.019 C 
ATOM     18  C22 <0> d   1      29.574   2.423  33.143  0.00  0.00     0.010 C 
ATOM     19  C23 <0> d   1      28.406   1.653  32.500  0.00  0.00     0.014 C 
ATOM     20  C24 <0> d   1      28.158   2.207  31.097  0.00  0.00     0.003 C 
ATOM     21  C25 <0> d   1      27.913   3.716  31.177  0.00  0.00     0.020 C 
ENDROOT
BRANCH   3  22
ATOM     22  O4  <0> d   1      25.822   2.234  30.446  0.00  0.00    -0.377 OA
ATOM     23  H27 <0> d   1      25.062   1.773  30.066  0.00  0.00     0.211 HD
ENDBRANCH   3  22
TORSDOF 1
ENDMDL
MODEL 65
REMARK CAVERDOCK RESULT:       1.1      0.000      0.000
REMARK CAVERDOCK CONSTRAINTS:       0.0      0.0      0.0      0.0
REMARK CAVERDOCK TUNNEL: 64      1.1      2.7     65.1
REMARK  1 active torsions:
REMARK  status: ('A' for Active; 'I' for Inactive)
REMARK    1  A    between atoms: C3_3  and  O4_4 
ROOT
ATOM      1  C1  <0> d   1      26.813  -0.568  32.305  0.00  0.00     0.015 C 
ATOM      2  C2  <0> d   1      26.920   0.421  31.682  0.00  0.00    -0.078 C 
ATOM      3  C3  <0> d   1      27.055   1.662  30.901  0.00  0.00     0.128 C 
ATOM      4  C5  <0> d   1      27.224   1.334  29.397  0.00  0.00     0.052 C 
ATOM      5  C6  <0> d   1      28.643   1.823  28.999  0.00  0.00     0.010 C 
ATOM      6  C7  <0> d   1      29.396   1.814  30.333  0.00  0.00     0.002 C 
ATOM      7  C9  <0> d   1      30.615   2.712  30.415  0.00  0.00    -0.001 C 
ATOM      8  C11 <0> d   1      31.720   2.251  29.461  0.00  0.00     0.010 C 
ATOM      9  C12 <0> d   1      32.841   3.281  29.532  0.00  0.00     0.035 C 
ATOM     10  C13 <0> d   1      33.217   3.631  30.957  0.00  0.00    -0.070 C 
ATOM     11  C14 <0> d   1      32.461   3.361  31.981  0.00  0.00    -0.072 C 
ATOM     12  C15 <0> d   1      32.789   3.760  33.402  0.00  0.00     0.042 C 
ATOM     13  C16 <0> d   1      34.287   3.954  33.612  0.00  0.00     0.083 C 
ATOM     14  C17 <0> d   1      34.770   4.840  32.478  0.00  0.00     0.131 C 
ATOM     15  O18 <0> d   1      35.284   5.913  32.681  0.00  0.00    -0.298 OA
ATOM     16  C19 <0> d   1      34.571   4.303  31.087  0.00  0.00     0.112 C 
ATOM     17  C20 <0> d   1      31.160   2.602  31.841  0.00  0.00     0.019 C 
ATOM     18  C22 <0> d   1      30.145   3.049  32.885  0.00  0.00     0.010 C 
ATOM     19  C23 <0> d   1      28.830   2.261  32.735  0.00  0.00     0.014 C 
ATOM     20  C24 <0> d   1      28.328   2.400  31.298  0.00  0.00     0.003 C 
ATOM     21  C25 <0> d   1      28.186   3.882  30.944  0.00  0.00     0.020 C 
ENDROOT
BRANCH   3  22
ATOM     22  O4  <0> d   1      25.913   2.498  31.102  0.00  0.00    -0.377 OA
ATOM     23  H27 <0> d   1      25.863   2.889  31.985  0.00  0.00     0.211 HD
ENDBRANCH   3  22
TORSDOF 1
ENDMDL
MODEL 66
REMARK CAVERDOCK RESULT:       0.4      0.000      0.000
REMARK CAVERDOCK CONSTRAINTS:       0.0      0.0      0.0      0.0
REMARK CAVERDOCK TUNNEL: 65      0.4      2.6     66.1
REMARK  1 active torsions:
REMARK  status: ('A' for Active; 'I' for Inactive)
REMARK    1  A    between atoms: C3_3  and  O4_4 
ROOT
ATOM      1  C1  <0> d   1      26.560  -0.575  32.232  0.00  0.00     0.015 C 
ATOM      2  C2  <0> d   1      26.652   0.464  31.694  0.00  0.00    -0.078 C 
ATOM      3  C3  <0> d   1      26.768   1.767  31.020  0.00  0.00     0.128 C 
ATOM      4  C5  <0> d   1      26.882   1.571  29.488  0.00  0.00     0.052 C 
ATOM      5  C6  <0> d   1      28.289   2.087  29.083  0.00  0.00     0.010 C 
ATOM      6  C7  <0> d   1      29.089   1.958  30.384  0.00  0.00     0.002 C 
ATOM      7  C9  <0> d   1      30.317   2.839  30.499  0.00  0.00    -0.001 C 
ATOM      8  C11 <0> d   1      31.384   2.458  29.470  0.00  0.00     0.010 C 
ATOM      9  C12 <0> d   1      32.515   3.473  29.590  0.00  0.00     0.035 C 
ATOM     10  C13 <0> d   1      32.944   3.696  31.026  0.00  0.00    -0.070 C 
ATOM     11  C14 <0> d   1      32.223   3.341  32.049  0.00  0.00    -0.072 C 
ATOM     12  C15 <0> d   1      32.604   3.613  33.487  0.00  0.00     0.042 C 
ATOM     13  C16 <0> d   1      34.109   3.782  33.659  0.00  0.00     0.083 C 
ATOM     14  C17 <0> d   1      34.559   4.760  32.589  0.00  0.00     0.131 C 
ATOM     15  O18 <0> d   1      35.088   5.810  32.866  0.00  0.00    -0.298 OA
ATOM     16  C19 <0> d   1      34.307   4.347  31.165  0.00  0.00     0.112 C 
ATOM     17  C20 <0> d   1      30.911   2.603  31.890  0.00  0.00     0.019 C 
ATOM     18  C22 <0> d   1      29.938   2.962  33.004  0.00  0.00     0.010 C 
ATOM     19  C23 <0> d   1      28.612   2.196  32.834  0.00  0.00     0.014 C 
ATOM     20  C24 <0> d   1      28.061   2.462  31.433  0.00  0.00     0.003 C 
ATOM     21  C25 <0> d   1      27.918   3.970  31.215  0.00  0.00     0.020 C 
ENDROOT
BRANCH   3  22
ATOM     22  O4  <0> d   1      25.641   2.588  31.334  0.00  0.00    -0.377 OA
ATOM     23  H27 <0> d   1      25.846   3.531  31.396  0.00  0.00     0.211 HD
ENDBRANCH   3  22
TORSDOF 1
ENDMDL
MODEL 67
REMARK CAVERDOCK RESULT:       0.0      0.000      0.000
REMARK CAVERDOCK CONSTRAINTS:       0.0      0.0      0.0      0.0
REMARK CAVERDOCK TUNNEL: 66      0.0      2.7     67.2
REMARK  1 active torsions:
REMARK  status: ('A' for Active; 'I' for Inactive)
REMARK    1  A    between atoms: C3_3  and  O4_4 
ROOT
ATOM      1  C1  <0> d   1      26.681  -0.608  32.936  0.00  0.00     0.015 C 
ATOM      2  C2  <0> d   1      26.726   0.363  32.279  0.00  0.00    -0.078 C 
ATOM      3  C3  <0> d   1      26.782   1.582  31.455  0.00  0.00     0.128 C 
ATOM      4  C5  <0> d   1      26.826   1.212  29.951  0.00  0.00     0.052 C 
ATOM      5  C6  <0> d   1      28.201   1.699  29.419  0.00  0.00     0.010 C 
ATOM      6  C7  <0> d   1      29.065   1.733  30.685  0.00  0.00     0.002 C 
ATOM      7  C9  <0> d   1      30.279   2.639  30.636  0.00  0.00    -0.001 C 
ATOM      8  C11 <0> d   1      31.302   2.158  29.605  0.00  0.00     0.010 C 
ATOM      9  C12 <0> d   1      32.417   3.196  29.551  0.00  0.00     0.035 C 
ATOM     10  C13 <0> d   1      32.910   3.590  30.928  0.00  0.00    -0.070 C 
ATOM     11  C14 <0> d   1      32.247   3.345  32.020  0.00  0.00    -0.072 C 
ATOM     12  C15 <0> d   1      32.691   3.787  33.396  0.00  0.00     0.042 C 
ATOM     13  C16 <0> d   1      34.199   3.996  33.471  0.00  0.00     0.083 C 
ATOM     14  C17 <0> d   1      34.577   4.851  32.276  0.00  0.00     0.131 C 
ATOM     15  O18 <0> d   1      35.097   5.934  32.404  0.00  0.00    -0.298 OA
ATOM     16  C19 <0> d   1      34.265   4.273  30.922  0.00  0.00     0.112 C 
ATOM     17  C20 <0> d   1      30.945   2.574  32.013  0.00  0.00     0.019 C 
ATOM     18  C22 <0> d   1      30.019   3.045  33.127  0.00  0.00     0.010 C 
ATOM     19  C23 <0> d   1      28.702   2.245  33.113  0.00  0.00     0.014 C 
ATOM     20  C24 <0> d   1      28.079   2.339  31.720  0.00  0.00     0.003 C 
ATOM     21  C25 <0> d   1      27.894   3.810  31.338  0.00  0.00     0.020 C 
ENDROOT
BRANCH   3  22
ATOM     22  O4  <0> d   1      25.655   2.417  31.729  0.00  0.00    -0.377 OA
ATOM     23  H27 <0> d   1      25.649   3.246  31.231  0.00  0.00     0.211 HD
ENDBRANCH   3  22
TORSDOF 1
ENDMDL
MODEL 68
REMARK CAVERDOCK RESULT:      -0.5      0.000      0.000
REMARK CAVERDOCK CONSTRAINTS:       0.0      0.0      0.0      0.0
REMARK CAVERDOCK TUNNEL: 67     -0.5      2.7     68.3
REMARK  1 active torsions:
REMARK  status: ('A' for Active; 'I' for Inactive)
REMARK    1  A    between atoms: C3_3  and  O4_4 
ROOT
ATOM      1  C1  <0> d   1      26.468  -0.568  33.049  0.00  0.00     0.015 C 
ATOM      2  C2  <0> d   1      26.531   0.404  32.395  0.00  0.00    -0.078 C 
ATOM      3  C3  <0> d   1      26.612   1.625  31.574  0.00  0.00     0.128 C 
ATOM      4  C5  <0> d   1      26.633   1.259  30.069  0.00  0.00     0.052 C 
ATOM      5  C6  <0> d   1      28.015   1.713  29.527  0.00  0.00     0.010 C 
ATOM      6  C7  <0> d   1      28.891   1.721  30.785  0.00  0.00     0.002 C 
ATOM      7  C9  <0> d   1      30.126   2.597  30.730  0.00  0.00    -0.001 C 
ATOM      8  C11 <0> d   1      31.129   2.095  29.688  0.00  0.00     0.010 C 
ATOM      9  C12 <0> d   1      32.268   3.105  29.628  0.00  0.00     0.035 C 
ATOM     10  C13 <0> d   1      32.783   3.481  31.002  0.00  0.00    -0.070 C 
ATOM     11  C14 <0> d   1      32.123   3.248  32.099  0.00  0.00    -0.072 C 
ATOM     12  C15 <0> d   1      32.590   3.674  33.473  0.00  0.00     0.042 C 
ATOM     13  C16 <0> d   1      34.103   3.845  33.536  0.00  0.00     0.083 C 
ATOM     14  C17 <0> d   1      34.492   4.695  32.340  0.00  0.00     0.131 C 
ATOM     15  O18 <0> d   1      35.040   5.764  32.468  0.00  0.00    -0.298 OA
ATOM     16  C19 <0> d   1      34.154   4.131  30.987  0.00  0.00     0.112 C 
ATOM     17  C20 <0> d   1      30.802   2.510  32.101  0.00  0.00     0.019 C 
ATOM     18  C22 <0> d   1      29.898   3.000  33.224  0.00  0.00     0.010 C 
ATOM     19  C23 <0> d   1      28.562   2.233  33.218  0.00  0.00     0.014 C 
ATOM     20  C24 <0> d   1      27.929   2.348  31.831  0.00  0.00     0.003 C 
ATOM     21  C25 <0> d   1      27.777   3.824  31.456  0.00  0.00     0.020 C 
ENDROOT
BRANCH   3  22
ATOM     22  O4  <0> d   1      25.508   2.486  31.861  0.00  0.00    -0.377 OA
ATOM     23  H27 <0> d   1      24.659   2.159  31.535  0.00  0.00     0.211 HD
ENDBRANCH   3  22
TORSDOF 1
ENDMDL
MODEL 69
REMARK CAVERDOCK RESULT:      -1.3      0.000      0.000
REMARK CAVERDOCK CONSTRAINTS:       0.0      0.0      0.0      0.0
REMARK CAVERDOCK TUNNEL: 68     -1.3      2.8     69.1
REMARK  1 active torsions:
REMARK  status: ('A' for Active; 'I' for Inactive)
REMARK    1  A    between atoms: C3_3  and  O4_4 
ROOT
ATOM      1  C1  <0> d   1      26.236  -0.785  32.278  0.00  0.00     0.015 C 
ATOM      2  C2  <0> d   1      26.313   0.243  31.719  0.00  0.00    -0.078 C 
ATOM      3  C3  <0> d   1      26.411   1.535  31.018  0.00  0.00     0.128 C 
ATOM      4  C5  <0> d   1      26.517   1.308  29.489  0.00  0.00     0.052 C 
ATOM      5  C6  <0> d   1      27.916   1.832  29.065  0.00  0.00     0.010 C 
ATOM      6  C7  <0> d   1      28.725   1.738  30.363  0.00  0.00     0.002 C 
ATOM      7  C9  <0> d   1      29.944   2.636  30.453  0.00  0.00    -0.001 C 
ATOM      8  C11 <0> d   1      31.009   2.246  29.426  0.00  0.00     0.010 C 
ATOM      9  C12 <0> d   1      32.129   3.275  29.518  0.00  0.00     0.035 C 
ATOM     10  C13 <0> d   1      32.564   3.532  30.946  0.00  0.00    -0.070 C 
ATOM     11  C14 <0> d   1      31.853   3.190  31.981  0.00  0.00    -0.072 C 
ATOM     12  C15 <0> d   1      32.239   3.496  33.410  0.00  0.00     0.042 C 
ATOM     13  C16 <0> d   1      33.744   3.685  33.569  0.00  0.00     0.083 C 
ATOM     14  C17 <0> d   1      34.176   4.646  32.478  0.00  0.00     0.131 C 
ATOM     15  O18 <0> d   1      34.695   5.707  32.730  0.00  0.00    -0.298 OA
ATOM     16  C19 <0> d   1      33.920   4.202  31.063  0.00  0.00     0.112 C 
ATOM     17  C20 <0> d   1      30.549   2.434  31.845  0.00  0.00     0.019 C 
ATOM     18  C22 <0> d   1      29.578   2.805  32.958  0.00  0.00     0.010 C 
ATOM     19  C23 <0> d   1      28.260   2.021  32.811  0.00  0.00     0.014 C 
ATOM     20  C24 <0> d   1      27.698   2.252  31.409  0.00  0.00     0.003 C 
ATOM     21  C25 <0> d   1      27.536   3.754  31.161  0.00  0.00     0.020 C 
ENDROOT
BRANCH   3  22
ATOM     22  O4  <0> d   1      25.276   2.349  31.322  0.00  0.00    -0.377 OA
ATOM     23  H27 <0> d   1      25.496   3.181  31.761  0.00  0.00     0.211 HD
ENDBRANCH   3  22
TORSDOF 1
ENDMDL
MODEL 70
REMARK CAVERDOCK RESULT:      -1.6      0.000      0.000
REMARK CAVERDOCK CONSTRAINTS:       0.0      0.0      0.0      0.0
REMARK CAVERDOCK TUNNEL: 69     -1.6      2.8     70.1
REMARK  1 active torsions:
REMARK  status: ('A' for Active; 'I' for Inactive)
REMARK    1  A    between atoms: C3_3  and  O4_4 
ROOT
ATOM      1  C1  <0> d   1      26.368  -1.078  32.403  0.00  0.00     0.015 C 
ATOM      2  C2  <0> d   1      26.374  -0.030  31.875  0.00  0.00    -0.078 C 
ATOM      3  C3  <0> d   1      26.382   1.286  31.214  0.00  0.00     0.128 C 
ATOM      4  C5  <0> d   1      26.441   1.112  29.676  0.00  0.00     0.052 C 
ATOM      5  C6  <0> d   1      27.796   1.717  29.218  0.00  0.00     0.010 C 
ATOM      6  C7  <0> d   1      28.658   1.623  30.482  0.00  0.00     0.002 C 
ATOM      7  C9  <0> d   1      29.834   2.576  30.556  0.00  0.00    -0.001 C 
ATOM      8  C11 <0> d   1      30.876   2.272  29.477  0.00  0.00     0.010 C 
ATOM      9  C12 <0> d   1      31.948   3.352  29.562  0.00  0.00     0.035 C 
ATOM     10  C13 <0> d   1      32.425   3.585  30.981  0.00  0.00    -0.070 C 
ATOM     11  C14 <0> d   1      31.772   3.176  32.029  0.00  0.00    -0.072 C 
ATOM     12  C15 <0> d   1      32.198   3.456  33.453  0.00  0.00     0.042 C 
ATOM     13  C16 <0> d   1      33.697   3.713  33.562  0.00  0.00     0.083 C 
ATOM     14  C17 <0> d   1      34.040   4.729  32.488  0.00  0.00     0.131 C 
ATOM     15  O18 <0> d   1      34.517   5.805  32.756  0.00  0.00    -0.298 OA
ATOM     16  C19 <0> d   1      33.752   4.317  31.070  0.00  0.00     0.112 C 
ATOM     17  C20 <0> d   1      30.502   2.362  31.917  0.00  0.00     0.019 C 
ATOM     18  C22 <0> d   1      29.558   2.649  33.076  0.00  0.00     0.010 C 
ATOM     19  C23 <0> d   1      28.274   1.806  32.953  0.00  0.00     0.014 C 
ATOM     20  C24 <0> d   1      27.647   2.053  31.580  0.00  0.00     0.003 C 
ATOM     21  C25 <0> d   1      27.404   3.552  31.389  0.00  0.00     0.020 C 
ENDROOT
BRANCH   3  22
ATOM     22  O4  <0> d   1      25.223   2.033  31.586  0.00  0.00    -0.377 OA
ATOM     23  H27 <0> d   1      25.130   2.874  31.119  0.00  0.00     0.211 HD
ENDBRANCH   3  22
TORSDOF 1
ENDMDL
MODEL 71
REMARK CAVERDOCK RESULT:      -1.9      0.000      0.000
REMARK CAVERDOCK CONSTRAINTS:       0.0      0.0      0.0      0.0
REMARK CAVERDOCK TUNNEL: 70     -1.9      2.8     71.3
REMARK  1 active torsions:
REMARK  status: ('A' for Active; 'I' for Inactive)
REMARK    1  A    between atoms: C3_3  and  O4_4 
ROOT
ATOM      1  C1  <0> d   1      26.209  -1.182  32.082  0.00  0.00     0.015 C 
ATOM      2  C2  <0> d   1      26.247  -0.126  31.572  0.00  0.00    -0.078 C 
ATOM      3  C3  <0> d   1      26.296   1.199  30.932  0.00  0.00     0.128 C 
ATOM      4  C5  <0> d   1      26.408   1.049  29.395  0.00  0.00     0.052 C 
ATOM      5  C6  <0> d   1      27.786   1.644  28.996  0.00  0.00     0.010 C 
ATOM      6  C7  <0> d   1      28.600   1.519  30.289  0.00  0.00     0.002 C 
ATOM      7  C9  <0> d   1      29.785   2.456  30.421  0.00  0.00    -0.001 C 
ATOM      8  C11 <0> d   1      30.862   2.155  29.377  0.00  0.00     0.010 C 
ATOM      9  C12 <0> d   1      31.943   3.219  29.517  0.00  0.00     0.035 C 
ATOM     10  C13 <0> d   1      32.370   3.424  30.956  0.00  0.00    -0.070 C 
ATOM     11  C14 <0> d   1      31.674   3.008  31.973  0.00  0.00    -0.072 C 
ATOM     12  C15 <0> d   1      32.051   3.260  33.416  0.00  0.00     0.042 C 
ATOM     13  C16 <0> d   1      33.548   3.496  33.584  0.00  0.00     0.083 C 
ATOM     14  C17 <0> d   1      33.943   4.524  32.539  0.00  0.00     0.131 C 
ATOM     15  O18 <0> d   1      34.422   5.590  32.841  0.00  0.00    -0.298 OA
ATOM     16  C19 <0> d   1      33.701   4.138  31.105  0.00  0.00     0.112 C 
ATOM     17  C20 <0> d   1      30.399   2.211  31.802  0.00  0.00     0.019 C 
ATOM     18  C22 <0> d   1      29.417   2.493  32.931  0.00  0.00     0.010 C 
ATOM     19  C23 <0> d   1      28.129   1.668  32.747  0.00  0.00     0.014 C 
ATOM     20  C24 <0> d   1      27.556   1.944  31.357  0.00  0.00     0.003 C 
ATOM     21  C25 <0> d   1      27.338   3.449  31.181  0.00  0.00     0.020 C 
ENDROOT
BRANCH   3  22
ATOM     22  O4  <0> d   1      25.132   1.955  31.274  0.00  0.00    -0.377 OA
ATOM     23  H27 <0> d   1      25.321   2.860  31.559  0.00  0.00     0.211 HD
ENDBRANCH   3  22
TORSDOF 1
ENDMDL
MODEL 72
REMARK CAVERDOCK RESULT:      -2.2      0.000      0.000
REMARK CAVERDOCK CONSTRAINTS:       0.0      0.0      0.0      0.0
REMARK CAVERDOCK TUNNEL: 71     -2.2      2.9     72.1
REMARK  1 active torsions:
REMARK  status: ('A' for Active; 'I' for Inactive)
REMARK    1  A    between atoms: C3_3  and  O4_4 
ROOT
ATOM      1  C1  <0> d   1      26.136  -1.209  32.198  0.00  0.00     0.015 C 
ATOM      2  C2  <0> d   1      26.172  -0.157  31.680  0.00  0.00    -0.078 C 
ATOM      3  C3  <0> d   1      26.218   1.164  31.030  0.00  0.00     0.128 C 
ATOM      4  C5  <0> d   1      26.317   1.002  29.492  0.00  0.00     0.052 C 
ATOM      5  C6  <0> d   1      27.692   1.591  29.077  0.00  0.00     0.010 C 
ATOM      6  C7  <0> d   1      28.517   1.474  30.364  0.00  0.00     0.002 C 
ATOM      7  C9  <0> d   1      29.705   2.409  30.479  0.00  0.00    -0.001 C 
ATOM      8  C11 <0> d   1      30.772   2.099  29.427  0.00  0.00     0.010 C 
ATOM      9  C12 <0> d   1      31.857   3.162  29.550  0.00  0.00     0.035 C 
ATOM     10  C13 <0> d   1      32.297   3.376  30.984  0.00  0.00    -0.070 C 
ATOM     11  C14 <0> d   1      31.610   2.969  32.010  0.00  0.00    -0.072 C 
ATOM     12  C15 <0> d   1      32.000   3.231  33.447  0.00  0.00     0.042 C 
ATOM     13  C16 <0> d   1      33.498   3.465  33.600  0.00  0.00     0.083 C 
ATOM     14  C17 <0> d   1      33.886   4.484  32.544  0.00  0.00     0.131 C 
ATOM     15  O18 <0> d   1      34.370   5.552  32.834  0.00  0.00    -0.298 OA
ATOM     16  C19 <0> d   1      33.631   4.088  31.115  0.00  0.00     0.112 C 
ATOM     17  C20 <0> d   1      30.331   2.174  31.855  0.00  0.00     0.019 C 
ATOM     18  C22 <0> d   1      29.360   2.466  32.991  0.00  0.00     0.010 C 
ATOM     19  C23 <0> d   1      28.068   1.643  32.825  0.00  0.00     0.014 C 
ATOM     20  C24 <0> d   1      27.483   1.909  31.438  0.00  0.00     0.003 C 
ATOM     21  C25 <0> d   1      27.267   3.413  31.252  0.00  0.00     0.020 C 
ENDROOT
BRANCH   3  22
ATOM     22  O4  <0> d   1      25.059   1.925  31.376  0.00  0.00    -0.377 OA
ATOM     23  H27 <0> d   1      25.255   2.816  31.697  0.00  0.00     0.211 HD
ENDBRANCH   3  22
TORSDOF 1
ENDMDL
MODEL 73
REMARK CAVERDOCK RESULT:      -2.5      0.000      0.000
REMARK CAVERDOCK CONSTRAINTS:       0.0      0.0      0.0      0.0
REMARK CAVERDOCK TUNNEL: 72     -2.5      3.0     73.1
REMARK  1 active torsions:
REMARK  status: ('A' for Active; 'I' for Inactive)
REMARK    1  A    between atoms: C3_3  and  O4_4 
ROOT
ATOM      1  C1  <0> d   1      26.054  -1.003  32.819  0.00  0.00     0.015 C 
ATOM      2  C2  <0> d   1      26.087  -0.008  32.198  0.00  0.00    -0.078 C 
ATOM      3  C3  <0> d   1      26.129   1.241  31.419  0.00  0.00     0.128 C 
ATOM      4  C5  <0> d   1      26.128   0.928  29.902  0.00  0.00     0.052 C 
ATOM      5  C6  <0> d   1      27.492   1.427  29.351  0.00  0.00     0.010 C 
ATOM      6  C7  <0> d   1      28.391   1.408  30.592  0.00  0.00     0.002 C 
ATOM      7  C9  <0> d   1      29.609   2.309  30.544  0.00  0.00    -0.001 C 
ATOM      8  C11 <0> d   1      30.600   1.862  29.467  0.00  0.00     0.010 C 
ATOM      9  C12 <0> d   1      31.719   2.895  29.420  0.00  0.00     0.035 C 
ATOM     10  C13 <0> d   1      32.253   3.233  30.797  0.00  0.00    -0.070 C 
ATOM     11  C14 <0> d   1      31.619   2.950  31.897  0.00  0.00    -0.072 C 
ATOM     12  C15 <0> d   1      32.105   3.337  33.276  0.00  0.00     0.042 C 
ATOM     13  C16 <0> d   1      33.616   3.535  33.317  0.00  0.00     0.083 C 
ATOM     14  C17 <0> d   1      33.966   4.433  32.144  0.00  0.00     0.131 C 
ATOM     15  O18 <0> d   1      34.496   5.506  32.298  0.00  0.00    -0.298 OA
ATOM     16  C19 <0> d   1      33.612   3.908  30.779  0.00  0.00     0.112 C 
ATOM     17  C20 <0> d   1      30.312   2.187  31.898  0.00  0.00     0.019 C 
ATOM     18  C22 <0> d   1      29.421   2.621  33.054  0.00  0.00     0.010 C 
ATOM     19  C23 <0> d   1      28.099   1.830  33.046  0.00  0.00     0.014 C 
ATOM     20  C24 <0> d   1      27.438   1.980  31.676  0.00  0.00     0.003 C 
ATOM     21  C25 <0> d   1      27.252   3.465  31.356  0.00  0.00     0.020 C 
ENDROOT
BRANCH   3  22
ATOM     22  O4  <0> d   1      25.016   2.071  31.756  0.00  0.00    -0.377 OA
ATOM     23  H27 <0> d   1      24.807   2.739  31.089  0.00  0.00     0.211 HD
ENDBRANCH   3  22
TORSDOF 1
ENDMDL
MODEL 74
REMARK CAVERDOCK RESULT:      -2.6      0.000      0.000
REMARK CAVERDOCK CONSTRAINTS:       0.0      0.0      0.0      0.0
REMARK CAVERDOCK TUNNEL: 73     -2.6      3.0     74.3
REMARK  1 active torsions:
REMARK  status: ('A' for Active; 'I' for Inactive)
REMARK    1  A    between atoms: C3_3  and  O4_4 
ROOT
ATOM      1  C1  <0> d   1      25.941  -1.086  32.764  0.00  0.00     0.015 C 
ATOM      2  C2  <0> d   1      25.999  -0.105  32.123  0.00  0.00    -0.078 C 
ATOM      3  C3  <0> d   1      26.072   1.126  31.320  0.00  0.00     0.128 C 
ATOM      4  C5  <0> d   1      26.150   0.779  29.812  0.00  0.00     0.052 C 
ATOM      5  C6  <0> d   1      27.536   1.277  29.320  0.00  0.00     0.010 C 
ATOM      6  C7  <0> d   1      28.371   1.294  30.605  0.00  0.00     0.002 C 
ATOM      7  C9  <0> d   1      29.584   2.204  30.598  0.00  0.00    -0.001 C 
ATOM      8  C11 <0> d   1      30.632   1.741  29.584  0.00  0.00     0.010 C 
ATOM      9  C12 <0> d   1      31.744   2.782  29.571  0.00  0.00     0.035 C 
ATOM     10  C13 <0> d   1      32.205   3.155  30.965  0.00  0.00    -0.070 C 
ATOM     11  C14 <0> d   1      31.517   2.892  32.038  0.00  0.00    -0.072 C 
ATOM     12  C15 <0> d   1      31.929   3.313  33.430  0.00  0.00     0.042 C 
ATOM     13  C16 <0> d   1      33.434   3.525  33.543  0.00  0.00     0.083 C 
ATOM     14  C17 <0> d   1      33.837   4.399  32.370  0.00  0.00     0.131 C 
ATOM     15  O18 <0> d   1      34.352   5.480  32.527  0.00  0.00    -0.298 OA
ATOM     16  C19 <0> d   1      33.558   3.842  31.001  0.00  0.00     0.112 C 
ATOM     17  C20 <0> d   1      30.218   2.118  31.989  0.00  0.00     0.019 C 
ATOM     18  C22 <0> d   1      29.265   2.570  33.088  0.00  0.00     0.010 C 
ATOM     19  C23 <0> d   1      27.952   1.767  33.031  0.00  0.00     0.014 C 
ATOM     20  C24 <0> d   1      27.360   1.882  31.626  0.00  0.00     0.003 C 
ATOM     21  C25 <0> d   1      27.180   3.358  31.263  0.00  0.00     0.020 C 
ENDROOT
BRANCH   3  22
ATOM     22  O4  <0> d   1      24.936   1.954  31.580  0.00  0.00    -0.377 OA
ATOM     23  H27 <0> d   1      25.152   2.794  32.008  0.00  0.00     0.211 HD
ENDBRANCH   3  22
TORSDOF 1
ENDMDL
MODEL 75
REMARK CAVERDOCK RESULT:      -1.9      0.000      0.000
REMARK CAVERDOCK CONSTRAINTS:       0.0      0.0      0.0      0.0
REMARK CAVERDOCK TUNNEL: 74     -1.9      3.0     75.5
REMARK  1 active torsions:
REMARK  status: ('A' for Active; 'I' for Inactive)
REMARK    1  A    between atoms: C3_3  and  O4_4 
ROOT
ATOM      1  C1  <0> d   1      26.142  -1.136  33.263  0.00  0.00     0.015 C 
ATOM      2  C2  <0> d   1      26.167  -0.241  32.504  0.00  0.00    -0.078 C 
ATOM      3  C3  <0> d   1      26.199   0.882  31.553  0.00  0.00     0.128 C 
ATOM      4  C5  <0> d   1      26.287   0.352  30.100  0.00  0.00     0.052 C 
ATOM      5  C6  <0> d   1      27.656   0.828  29.542  0.00  0.00     0.010 C 
ATOM      6  C7  <0> d   1      28.492   1.031  30.810  0.00  0.00     0.002 C 
ATOM      7  C9  <0> d   1      29.674   1.971  30.684  0.00  0.00    -0.001 C 
ATOM      8  C11 <0> d   1      30.735   1.418  29.729  0.00  0.00     0.010 C 
ATOM      9  C12 <0> d   1      31.814   2.484  29.581  0.00  0.00     0.035 C 
ATOM     10  C13 <0> d   1      32.264   3.042  30.915  0.00  0.00    -0.070 C 
ATOM     11  C14 <0> d   1      31.587   2.893  32.016  0.00  0.00    -0.072 C 
ATOM     12  C15 <0> d   1      31.987   3.498  33.343  0.00  0.00     0.042 C 
ATOM     13  C16 <0> d   1      33.485   3.769  33.421  0.00  0.00     0.083 C 
ATOM     14  C17 <0> d   1      33.858   4.503  32.145  0.00  0.00     0.131 C 
ATOM     15  O18 <0> d   1      34.338   5.611  32.163  0.00  0.00    -0.298 OA
ATOM     16  C19 <0> d   1      33.595   3.770  30.858  0.00  0.00     0.112 C 
ATOM     17  C20 <0> d   1      30.313   2.079  32.071  0.00  0.00     0.019 C 
ATOM     18  C22 <0> d   1      29.348   2.634  33.110  0.00  0.00     0.010 C 
ATOM     19  C23 <0> d   1      28.060   1.790  33.161  0.00  0.00     0.014 C 
ATOM     20  C24 <0> d   1      27.463   1.710  31.756  0.00  0.00     0.003 C 
ATOM     21  C25 <0> d   1      27.236   3.123  31.213  0.00  0.00     0.020 C 
ENDROOT
BRANCH   3  22
ATOM     22  O4  <0> d   1      25.039   1.700  31.715  0.00  0.00    -0.377 OA
ATOM     23  H27 <0> d   1      25.192   2.502  32.232  0.00  0.00     0.211 HD
ENDBRANCH   3  22
TORSDOF 1
ENDMDL
MODEL 76
REMARK CAVERDOCK RESULT:      -2.7      0.000      0.000
REMARK CAVERDOCK CONSTRAINTS:       0.0      0.0      0.0      0.0
REMARK CAVERDOCK TUNNEL: 75     -2.7      3.0     76.1
REMARK  1 active torsions:
REMARK  status: ('A' for Active; 'I' for Inactive)
REMARK    1  A    between atoms: C3_3  and  O4_4 
ROOT
ATOM      1  C1  <0> d   1      26.067  -1.386  32.922  0.00  0.00     0.015 C 
ATOM      2  C2  <0> d   1      26.052  -0.399  32.287  0.00  0.00    -0.078 C 
ATOM      3  C3  <0> d   1      26.033   0.839  31.491  0.00  0.00     0.128 C 
ATOM      4  C5  <0> d   1      26.066   0.505  29.979  0.00  0.00     0.052 C 
ATOM      5  C6  <0> d   1      27.405   1.072  29.434  0.00  0.00     0.010 C 
ATOM      6  C7  <0> d   1      28.291   1.120  30.684  0.00  0.00     0.002 C 
ATOM      7  C9  <0> d   1      29.457   2.087  30.635  0.00  0.00    -0.001 C 
ATOM      8  C11 <0> d   1      30.483   1.681  29.575  0.00  0.00     0.010 C 
ATOM      9  C12 <0> d   1      31.544   2.774  29.526  0.00  0.00     0.035 C 
ATOM     10  C13 <0> d   1      32.043   3.160  30.903  0.00  0.00    -0.070 C 
ATOM     11  C14 <0> d   1      31.414   2.858  32.000  0.00  0.00    -0.072 C 
ATOM     12  C15 <0> d   1      31.862   3.290  33.378  0.00  0.00     0.042 C 
ATOM     13  C16 <0> d   1      33.359   3.573  33.432  0.00  0.00     0.083 C 
ATOM     14  C17 <0> d   1      33.671   4.472  32.250  0.00  0.00     0.131 C 
ATOM     15  O18 <0> d   1      34.140   5.576  32.394  0.00  0.00    -0.298 OA
ATOM     16  C19 <0> d   1      33.362   3.910  30.889  0.00  0.00     0.112 C 
ATOM     17  C20 <0> d   1      30.151   2.024  31.998  0.00  0.00     0.019 C 
ATOM     18  C22 <0> d   1      29.225   2.422  33.139  0.00  0.00     0.010 C 
ATOM     19  C23 <0> d   1      27.949   1.559  33.129  0.00  0.00     0.014 C 
ATOM     20  C24 <0> d   1      27.295   1.653  31.751  0.00  0.00     0.003 C 
ATOM     21  C25 <0> d   1      27.031   3.121  31.407  0.00  0.00     0.020 C 
ENDROOT
BRANCH   3  22
ATOM     22  O4  <0> d   1      24.871   1.610  31.804  0.00  0.00    -0.377 OA
ATOM     23  H27 <0> d   1      24.892   2.512  31.457  0.00  0.00     0.211 HD
ENDBRANCH   3  22
TORSDOF 1
ENDMDL
MODEL 77
REMARK CAVERDOCK RESULT:      -2.6      0.000      0.000
REMARK CAVERDOCK CONSTRAINTS:       0.0      0.0      0.0      0.0
REMARK CAVERDOCK TUNNEL: 76     -2.6      3.1     77.6
REMARK  1 active torsions:
REMARK  status: ('A' for Active; 'I' for Inactive)
REMARK    1  A    between atoms: C3_3  and  O4_4 
ROOT
ATOM      1  C1  <0> d   1      25.986  -1.342  33.135  0.00  0.00     0.015 C 
ATOM      2  C2  <0> d   1      25.973  -0.378  32.467  0.00  0.00    -0.078 C 
ATOM      3  C3  <0> d   1      25.957   0.833  31.628  0.00  0.00     0.128 C 
ATOM      4  C5  <0> d   1      25.946   0.446  30.128  0.00  0.00     0.052 C 
ATOM      5  C6  <0> d   1      27.282   0.967  29.531  0.00  0.00     0.010 C 
ATOM      6  C7  <0> d   1      28.199   1.041  30.757  0.00  0.00     0.002 C 
ATOM      7  C9  <0> d   1      29.382   1.983  30.646  0.00  0.00    -0.001 C 
ATOM      8  C11 <0> d   1      30.373   1.520  29.576  0.00  0.00     0.010 C 
ATOM      9  C12 <0> d   1      31.453   2.590  29.462  0.00  0.00     0.035 C 
ATOM     10  C13 <0> d   1      31.993   3.014  30.812  0.00  0.00    -0.070 C 
ATOM     11  C14 <0> d   1      31.386   2.762  31.934  0.00  0.00    -0.072 C 
ATOM     12  C15 <0> d   1      31.877   3.233  33.285  0.00  0.00     0.042 C 
ATOM     13  C16 <0> d   1      33.380   3.487  33.292  0.00  0.00     0.083 C 
ATOM     14  C17 <0> d   1      33.679   4.339  32.072  0.00  0.00     0.131 C 
ATOM     15  O18 <0> d   1      34.172   5.438  32.166  0.00  0.00    -0.298 OA
ATOM     16  C19 <0> d   1      33.326   3.737  30.739  0.00  0.00     0.112 C 
ATOM     17  C20 <0> d   1      30.108   1.953  31.993  0.00  0.00     0.019 C 
ATOM     18  C22 <0> d   1      29.219   2.409  33.141  0.00  0.00     0.010 C 
ATOM     19  C23 <0> d   1      27.927   1.571  33.193  0.00  0.00     0.014 C 
ATOM     20  C24 <0> d   1      27.241   1.630  31.828  0.00  0.00     0.003 C 
ATOM     21  C25 <0> d   1      26.996   3.090  31.440  0.00  0.00     0.020 C 
ENDROOT
BRANCH   3  22
ATOM     22  O4  <0> d   1      24.819   1.637  31.943  0.00  0.00    -0.377 OA
ATOM     23  H27 <0> d   1      24.966   2.262  32.665  0.00  0.00     0.211 HD
ENDBRANCH   3  22
TORSDOF 1
ENDMDL
MODEL 78
REMARK CAVERDOCK RESULT:      -2.4      0.000      0.000
REMARK CAVERDOCK CONSTRAINTS:       0.0      0.0      0.0      0.0
REMARK CAVERDOCK TUNNEL: 77     -2.4      3.1     78.1
REMARK  1 active torsions:
REMARK  status: ('A' for Active; 'I' for Inactive)
REMARK    1  A    between atoms: C3_3  and  O4_4 
ROOT
ATOM      1  C1  <0> d   1      25.917  -1.430  33.010  0.00  0.00     0.015 C 
ATOM      2  C2  <0> d   1      25.922  -0.492  32.305  0.00  0.00    -0.078 C 
ATOM      3  C3  <0> d   1      25.929   0.686  31.420  0.00  0.00     0.128 C 
ATOM      4  C5  <0> d   1      25.989   0.243  29.937  0.00  0.00     0.052 C 
ATOM      5  C6  <0> d   1      27.343   0.759  29.380  0.00  0.00     0.010 C 
ATOM      6  C7  <0> d   1      28.204   0.892  30.641  0.00  0.00     0.002 C 
ATOM      7  C9  <0> d   1      29.379   1.845  30.545  0.00  0.00    -0.001 C 
ATOM      8  C11 <0> d   1      30.423   1.356  29.538  0.00  0.00     0.010 C 
ATOM      9  C12 <0> d   1      31.493   2.435  29.430  0.00  0.00     0.035 C 
ATOM     10  C13 <0> d   1      31.968   2.917  30.785  0.00  0.00    -0.070 C 
ATOM     11  C14 <0> d   1      31.315   2.700  31.889  0.00  0.00    -0.072 C 
ATOM     12  C15 <0> d   1      31.740   3.228  33.241  0.00  0.00     0.042 C 
ATOM     13  C16 <0> d   1      33.238   3.504  33.304  0.00  0.00     0.083 C 
ATOM     14  C17 <0> d   1      33.581   4.313  32.066  0.00  0.00     0.131 C 
ATOM     15  O18 <0> d   1      34.055   5.421  32.139  0.00  0.00    -0.298 OA
ATOM     16  C19 <0> d   1      33.294   3.655  30.744  0.00  0.00     0.112 C 
ATOM     17  C20 <0> d   1      30.046   1.876  31.923  0.00  0.00     0.019 C 
ATOM     18  C22 <0> d   1      29.101   2.363  33.013  0.00  0.00     0.010 C 
ATOM     19  C23 <0> d   1      27.819   1.510  33.040  0.00  0.00     0.014 C 
ATOM     20  C24 <0> d   1      27.193   1.508  31.646  0.00  0.00     0.003 C 
ATOM     21  C25 <0> d   1      26.948   2.949  31.191  0.00  0.00     0.020 C 
ENDROOT
BRANCH   3  22
ATOM     22  O4  <0> d   1      24.768   1.486  31.654  0.00  0.00    -0.377 OA
ATOM     23  H27 <0> d   1      24.036   1.006  32.064  0.00  0.00     0.211 HD
ENDBRANCH   3  22
TORSDOF 1
ENDMDL
MODEL 79
REMARK CAVERDOCK RESULT:      -2.4      0.000      0.000
REMARK CAVERDOCK CONSTRAINTS:       0.0      0.0      0.0      0.0
REMARK CAVERDOCK TUNNEL: 78     -2.4      3.2     79.8
REMARK  1 active torsions:
REMARK  status: ('A' for Active; 'I' for Inactive)
REMARK    1  A    between atoms: C3_3  and  O4_4 
ROOT
ATOM      1  C1  <0> d   1      25.913  -1.481  33.219  0.00  0.00     0.015 C 
ATOM      2  C2  <0> d   1      25.879  -0.534  32.526  0.00  0.00    -0.078 C 
ATOM      3  C3  <0> d   1      25.836   0.653  31.656  0.00  0.00     0.128 C 
ATOM      4  C5  <0> d   1      25.823   0.228  30.167  0.00  0.00     0.052 C 
ATOM      5  C6  <0> d   1      27.145   0.757  29.548  0.00  0.00     0.010 C 
ATOM      6  C7  <0> d   1      28.069   0.879  30.765  0.00  0.00     0.002 C 
ATOM      7  C9  <0> d   1      29.234   1.838  30.622  0.00  0.00    -0.001 C 
ATOM      8  C11 <0> d   1      30.227   1.366  29.558  0.00  0.00     0.010 C 
ATOM      9  C12 <0> d   1      31.286   2.451  29.410  0.00  0.00     0.035 C 
ATOM     10  C13 <0> d   1      31.827   2.920  30.745  0.00  0.00    -0.070 C 
ATOM     11  C14 <0> d   1      31.231   2.686  31.877  0.00  0.00    -0.072 C 
ATOM     12  C15 <0> d   1      31.721   3.201  33.212  0.00  0.00     0.042 C 
ATOM     13  C16 <0> d   1      33.219   3.483  33.203  0.00  0.00     0.083 C 
ATOM     14  C17 <0> d   1      33.496   4.308  31.959  0.00  0.00     0.131 C 
ATOM     15  O18 <0> d   1      33.969   5.417  32.021  0.00  0.00    -0.298 OA
ATOM     16  C19 <0> d   1      33.145   3.664  30.645  0.00  0.00     0.112 C 
ATOM     17  C20 <0> d   1      29.969   1.857  31.965  0.00  0.00     0.019 C 
ATOM     18  C22 <0> d   1      29.078   2.327  33.107  0.00  0.00     0.010 C 
ATOM     19  C23 <0> d   1      27.802   1.467  33.189  0.00  0.00     0.014 C 
ATOM     20  C24 <0> d   1      27.106   1.478  31.827  0.00  0.00     0.003 C 
ATOM     21  C25 <0> d   1      26.833   2.923  31.403  0.00  0.00     0.020 C 
ENDROOT
BRANCH   3  22
ATOM     22  O4  <0> d   1      24.685   1.445  31.957  0.00  0.00    -0.377 OA
ATOM     23  H27 <0> d   1      23.975   0.956  32.393  0.00  0.00     0.211 HD
ENDBRANCH   3  22
TORSDOF 1
ENDMDL
MODEL 80
REMARK CAVERDOCK RESULT:      -1.7      0.000      0.000
REMARK CAVERDOCK CONSTRAINTS:       0.0      0.0      0.0      0.0
REMARK CAVERDOCK TUNNEL: 79     -1.7      3.2     80.5
REMARK  1 active torsions:
REMARK  status: ('A' for Active; 'I' for Inactive)
REMARK    1  A    between atoms: C3_3  and  O4_4 
ROOT
ATOM      1  C1  <0> d   1      25.513  -1.183  33.235  0.00  0.00     0.015 C 
ATOM      2  C2  <0> d   1      25.554  -0.246  32.530  0.00  0.00    -0.078 C 
ATOM      3  C3  <0> d   1      25.605   0.930  31.645  0.00  0.00     0.128 C 
ATOM      4  C5  <0> d   1      25.599   0.487  30.161  0.00  0.00     0.052 C 
ATOM      5  C6  <0> d   1      26.966   0.924  29.568  0.00  0.00     0.010 C 
ATOM      6  C7  <0> d   1      27.867   1.005  30.805  0.00  0.00     0.002 C 
ATOM      7  C9  <0> d   1      29.092   1.889  30.677  0.00  0.00    -0.001 C 
ATOM      8  C11 <0> d   1      30.078   1.341  29.643  0.00  0.00     0.010 C 
ATOM      9  C12 <0> d   1      31.206   2.357  29.506  0.00  0.00     0.035 C 
ATOM     10  C13 <0> d   1      31.744   2.808  30.848  0.00  0.00    -0.070 C 
ATOM     11  C14 <0> d   1      31.110   2.628  31.969  0.00  0.00    -0.072 C 
ATOM     12  C15 <0> d   1      31.600   3.129  33.308  0.00  0.00     0.042 C 
ATOM     13  C16 <0> d   1      33.113   3.317  33.331  0.00  0.00     0.083 C 
ATOM     14  C17 <0> d   1      33.469   4.107  32.084  0.00  0.00     0.131 C 
ATOM     15  O18 <0> d   1      34.009   5.185  32.144  0.00  0.00    -0.298 OA
ATOM     16  C19 <0> d   1      33.109   3.469  30.770  0.00  0.00     0.112 C 
ATOM     17  C20 <0> d   1      29.796   1.879  32.036  0.00  0.00     0.019 C 
ATOM     18  C22 <0> d   1      28.911   2.419  33.151  0.00  0.00     0.010 C 
ATOM     19  C23 <0> d   1      27.582   1.641  33.214  0.00  0.00     0.014 C 
ATOM     20  C24 <0> d   1      26.920   1.678  31.836  0.00  0.00     0.003 C 
ATOM     21  C25 <0> d   1      26.746   3.131  31.388  0.00  0.00     0.020 C 
ENDROOT
BRANCH   3  22
ATOM     22  O4  <0> d   1      24.499   1.796  31.910  0.00  0.00    -0.377 OA
ATOM     23  H27 <0> d   1      24.667   2.447  32.604  0.00  0.00     0.211 HD
ENDBRANCH   3  22
TORSDOF 1
ENDMDL
MODEL 81
REMARK CAVERDOCK RESULT:      -1.5      0.000      0.000
REMARK CAVERDOCK CONSTRAINTS:       0.0      0.0      0.0      0.0
REMARK CAVERDOCK TUNNEL: 80     -1.5      3.2     81.1
REMARK  1 active torsions:
REMARK  status: ('A' for Active; 'I' for Inactive)
REMARK    1  A    between atoms: C3_3  and  O4_4 
ROOT
ATOM      1  C1  <0> d   1      26.107  -1.417  33.945  0.00  0.00     0.015 C 
ATOM      2  C2  <0> d   1      26.011  -0.536  33.176  0.00  0.00    -0.078 C 
ATOM      3  C3  <0> d   1      25.892   0.570  32.211  0.00  0.00     0.128 C 
ATOM      4  C5  <0> d   1      25.786   0.015  30.769  0.00  0.00     0.052 C 
ATOM      5  C6  <0> d   1      27.055   0.501  30.018  0.00  0.00     0.010 C 
ATOM      6  C7  <0> d   1      28.056   0.739  31.155  0.00  0.00     0.002 C 
ATOM      7  C9  <0> d   1      29.193   1.694  30.850  0.00  0.00    -0.001 C 
ATOM      8  C11 <0> d   1      30.120   1.140  29.767  0.00  0.00     0.010 C 
ATOM      9  C12 <0> d   1      31.150   2.219  29.453  0.00  0.00     0.035 C 
ATOM     10  C13 <0> d   1      31.771   2.808  30.702  0.00  0.00    -0.070 C 
ATOM     11  C14 <0> d   1      31.256   2.669  31.888  0.00  0.00    -0.072 C 
ATOM     12  C15 <0> d   1      31.825   3.305  33.137  0.00  0.00     0.042 C 
ATOM     13  C16 <0> d   1      33.315   3.599  33.001  0.00  0.00     0.083 C 
ATOM     14  C17 <0> d   1      33.495   4.315  31.675  0.00  0.00     0.131 C 
ATOM     15  O18 <0> d   1      33.953   5.430  31.608  0.00  0.00    -0.298 OA
ATOM     16  C19 <0> d   1      33.068   3.555  30.449  0.00  0.00     0.112 C 
ATOM     17  C20 <0> d   1      30.016   1.838  32.133  0.00  0.00     0.019 C 
ATOM     18  C22 <0> d   1      29.195   2.397  33.288  0.00  0.00     0.010 C 
ATOM     19  C23 <0> d   1      27.942   1.535  33.530  0.00  0.00     0.014 C 
ATOM     20  C24 <0> d   1      27.157   1.420  32.223  0.00  0.00     0.003 C 
ATOM     21  C25 <0> d   1      26.832   2.819  31.694  0.00  0.00     0.020 C 
ENDROOT
BRANCH   3  22
ATOM     22  O4  <0> d   1      24.751   1.373  32.520  0.00  0.00    -0.377 OA
ATOM     23  H27 <0> d   1      23.907   0.966  32.281  0.00  0.00     0.211 HD
ENDBRANCH   3  22
TORSDOF 1
ENDMDL
MODEL 82
REMARK CAVERDOCK RESULT:      -1.7      0.000      0.000
REMARK CAVERDOCK CONSTRAINTS:       0.0      0.0      0.0      0.0
REMARK CAVERDOCK TUNNEL: 81     -1.7      3.3     82.9
REMARK  1 active torsions:
REMARK  status: ('A' for Active; 'I' for Inactive)
REMARK    1  A    between atoms: C3_3  and  O4_4 
ROOT
ATOM      1  C1  <0> d   1      25.573  -1.449  33.353  0.00  0.00     0.015 C 
ATOM      2  C2  <0> d   1      25.568  -0.525  32.631  0.00  0.00    -0.078 C 
ATOM      3  C3  <0> d   1      25.563   0.635  31.724  0.00  0.00     0.128 C 
ATOM      4  C5  <0> d   1      25.551   0.163  30.249  0.00  0.00     0.052 C 
ATOM      5  C6  <0> d   1      26.892   0.639  29.626  0.00  0.00     0.010 C 
ATOM      6  C7  <0> d   1      27.808   0.776  30.847  0.00  0.00     0.002 C 
ATOM      7  C9  <0> d   1      28.998   1.701  30.684  0.00  0.00    -0.001 C 
ATOM      8  C11 <0> d   1      29.987   1.170  29.644  0.00  0.00     0.010 C 
ATOM      9  C12 <0> d   1      31.075   2.223  29.471  0.00  0.00     0.035 C 
ATOM     10  C13 <0> d   1      31.617   2.720  30.796  0.00  0.00    -0.070 C 
ATOM     11  C14 <0> d   1      31.006   2.538  31.930  0.00  0.00    -0.072 C 
ATOM     12  C15 <0> d   1      31.498   3.082  33.252  0.00  0.00     0.042 C 
ATOM     13  C16 <0> d   1      33.003   3.325  33.247  0.00  0.00     0.083 C 
ATOM     14  C17 <0> d   1      33.311   4.103  31.981  0.00  0.00     0.131 C 
ATOM     15  O18 <0> d   1      33.812   5.202  32.012  0.00  0.00    -0.298 OA
ATOM     16  C19 <0> d   1      32.955   3.428  30.685  0.00  0.00     0.112 C 
ATOM     17  C20 <0> d   1      29.722   1.743  32.032  0.00  0.00     0.019 C 
ATOM     18  C22 <0> d   1      28.834   2.272  33.150  0.00  0.00     0.010 C 
ATOM     19  C23 <0> d   1      27.536   1.447  33.248  0.00  0.00     0.014 C 
ATOM     20  C24 <0> d   1      26.852   1.433  31.880  0.00  0.00     0.003 C 
ATOM     21  C25 <0> d   1      26.619   2.870  31.408  0.00  0.00     0.020 C 
ENDROOT
BRANCH   3  22
ATOM     22  O4  <0> d   1      24.430   1.465  31.989  0.00  0.00    -0.377 OA
ATOM     23  H27 <0> d   1      23.600   0.978  32.086  0.00  0.00     0.211 HD
ENDBRANCH   3  22
TORSDOF 1
ENDMDL
MODEL 83
REMARK CAVERDOCK RESULT:      -1.7      0.000      0.000
REMARK CAVERDOCK CONSTRAINTS:       0.0      0.0      0.0      0.0
REMARK CAVERDOCK TUNNEL: 82     -1.7      3.3     83.4
REMARK  1 active torsions:
REMARK  status: ('A' for Active; 'I' for Inactive)
REMARK    1  A    between atoms: C3_3  and  O4_4 
ROOT
ATOM      1  C1  <0> d   1      25.875  -1.708  33.458  0.00  0.00     0.015 C 
ATOM      2  C2  <0> d   1      25.792  -0.793  32.728  0.00  0.00    -0.078 C 
ATOM      3  C3  <0> d   1      25.687   0.355  31.812  0.00  0.00     0.128 C 
ATOM      4  C5  <0> d   1      25.597  -0.135  30.345  0.00  0.00     0.052 C 
ATOM      5  C6  <0> d   1      26.876   0.380  29.632  0.00  0.00     0.010 C 
ATOM      6  C7  <0> d   1      27.864   0.564  30.790  0.00  0.00     0.002 C 
ATOM      7  C9  <0> d   1      29.007   1.527  30.541  0.00  0.00    -0.001 C 
ATOM      8  C11 <0> d   1      29.946   1.018  29.445  0.00  0.00     0.010 C 
ATOM      9  C12 <0> d   1      30.982   2.107  29.191  0.00  0.00     0.035 C 
ATOM     10  C13 <0> d   1      31.590   2.638  30.473  0.00  0.00    -0.070 C 
ATOM     11  C14 <0> d   1      31.061   2.448  31.646  0.00  0.00    -0.072 C 
ATOM     12  C15 <0> d   1      31.617   3.025  32.928  0.00  0.00     0.042 C 
ATOM     13  C16 <0> d   1      33.109   3.320  32.823  0.00  0.00     0.083 C 
ATOM     14  C17 <0> d   1      33.307   4.093  31.532  0.00  0.00     0.131 C 
ATOM     15  O18 <0> d   1      33.770   5.208  31.520  0.00  0.00    -0.298 OA
ATOM     16  C19 <0> d   1      32.892   3.390  30.268  0.00  0.00     0.112 C 
ATOM     17  C20 <0> d   1      29.815   1.611  31.839  0.00  0.00     0.019 C 
ATOM     18  C22 <0> d   1      28.983   2.121  33.007  0.00  0.00     0.010 C 
ATOM     19  C23 <0> d   1      27.724   1.254  33.197  0.00  0.00     0.014 C 
ATOM     20  C24 <0> d   1      26.954   1.199  31.877  0.00  0.00     0.003 C 
ATOM     21  C25 <0> d   1      26.640   2.622  31.406  0.00  0.00     0.020 C 
ENDROOT
BRANCH   3  22
ATOM     22  O4  <0> d   1      24.545   1.148  32.142  0.00  0.00    -0.377 OA
ATOM     23  H27 <0> d   1      24.363   1.200  33.090  0.00  0.00     0.211 HD
ENDBRANCH   3  22
TORSDOF 1
ENDMDL
MODEL 84
REMARK CAVERDOCK RESULT:      -1.7      0.000      0.000
REMARK CAVERDOCK CONSTRAINTS:       0.1      0.0      0.0      0.0
REMARK CAVERDOCK TUNNEL: 83     -1.7      3.3     84.1
REMARK  1 active torsions:
REMARK  status: ('A' for Active; 'I' for Inactive)
REMARK    1  A    between atoms: C3_3  and  O4_4 
ROOT
ATOM      1  C1  <0> d   1      33.195   4.300  31.111  0.00  0.00     0.015 C 
ATOM      2  C2  <0> d   1      32.189   4.329  30.507  0.00  0.00    -0.078 C 
ATOM      3  C3  <0> d   1      30.927   4.364  29.750  0.00  0.00     0.128 C 
ATOM      4  C5  <0> d   1      29.991   5.459  30.318  0.00  0.00     0.052 C 
ATOM      5  C6  <0> d   1      28.749   4.721  30.888  0.00  0.00     0.010 C 
ATOM      6  C7  <0> d   1      29.289   3.317  31.180  0.00  0.00     0.002 C 
ATOM      7  C9  <0> d   1      28.257   2.208  31.245  0.00  0.00    -0.001 C 
ATOM      8  C11 <0> d   1      27.300   2.396  32.424  0.00  0.00     0.010 C 
ATOM      9  C12 <0> d   1      26.239   1.306  32.327  0.00  0.00     0.035 C 
ATOM     10  C13 <0> d   1      26.837  -0.066  32.095  0.00  0.00    -0.070 C 
ATOM     11  C14 <0> d   1      28.058  -0.252  31.685  0.00  0.00    -0.072 C 
ATOM     12  C15 <0> d   1      28.652  -1.610  31.385  0.00  0.00     0.042 C 
ATOM     13  C16 <0> d   1      27.943  -2.725  32.145  0.00  0.00     0.083 C 
ATOM     14  C17 <0> d   1      26.455  -2.518  31.929  0.00  0.00     0.131 C 
ATOM     15  O18 <0> d   1      25.765  -3.356  31.399  0.00  0.00    -0.298 OA
ATOM     16  C19 <0> d   1      25.891  -1.210  32.411  0.00  0.00     0.112 C 
ATOM     17  C20 <0> d   1      29.017   0.899  31.471  0.00  0.00     0.019 C 
ATOM     18  C22 <0> d   1      29.998   0.597  30.346  0.00  0.00     0.010 C 
ATOM     19  C23 <0> d   1      30.973   1.773  30.146  0.00  0.00     0.014 C 
ATOM     20  C24 <0> d   1      30.168   3.054  29.927  0.00  0.00     0.003 C 
ATOM     21  C25 <0> d   1      29.208   2.862  28.751  0.00  0.00     0.020 C 
ENDROOT
BRANCH   3  22
ATOM     22  O4  <0> d   1      31.189   4.604  28.365  0.00  0.00    -0.377 OA
ATOM     23  H27 <0> d   1      30.962   5.496  28.071  0.00  0.00     0.211 HD
ENDBRANCH   3  22
TORSDOF 1
ENDMDL
MODEL 85
REMARK CAVERDOCK RESULT:      -2.4      0.000      0.000
REMARK CAVERDOCK CONSTRAINTS:       0.1      0.0      0.0      0.0
REMARK CAVERDOCK TUNNEL: 84     -2.4      3.3     85.6
REMARK  1 active torsions:
REMARK  status: ('A' for Active; 'I' for Inactive)
REMARK    1  A    between atoms: C3_3  and  O4_4 
ROOT
ATOM      1  C1  <0> d   1      33.119   4.179  30.690  0.00  0.00     0.015 C 
ATOM      2  C2  <0> d   1      32.061   4.264  30.188  0.00  0.00    -0.078 C 
ATOM      3  C3  <0> d   1      30.735   4.369  29.558  0.00  0.00     0.128 C 
ATOM      4  C5  <0> d   1      29.870   5.418  30.301  0.00  0.00     0.052 C 
ATOM      5  C6  <0> d   1      28.677   4.641  30.921  0.00  0.00     0.010 C 
ATOM      6  C7  <0> d   1      29.223   3.215  31.044  0.00  0.00     0.002 C 
ATOM      7  C9  <0> d   1      28.187   2.110  31.113  0.00  0.00    -0.001 C 
ATOM      8  C11 <0> d   1      27.346   2.204  32.389  0.00  0.00     0.010 C 
ATOM      9  C12 <0> d   1      26.267   1.132  32.302  0.00  0.00     0.035 C 
ATOM     10  C13 <0> d   1      26.822  -0.219  31.902  0.00  0.00    -0.070 C 
ATOM     11  C14 <0> d   1      27.997  -0.377  31.365  0.00  0.00    -0.072 C 
ATOM     12  C15 <0> d   1      28.542  -1.708  30.899  0.00  0.00     0.042 C 
ATOM     13  C16 <0> d   1      27.893  -2.879  31.628  0.00  0.00     0.083 C 
ATOM     14  C17 <0> d   1      26.394  -2.647  31.570  0.00  0.00     0.131 C 
ATOM     15  O18 <0> d   1      25.646  -3.433  31.040  0.00  0.00    -0.298 OA
ATOM     16  C19 <0> d   1      25.894  -1.380  32.209  0.00  0.00     0.112 C 
ATOM     17  C20 <0> d   1      28.947   0.783  31.158  0.00  0.00     0.019 C 
ATOM     18  C22 <0> d   1      29.815   0.571  29.925  0.00  0.00     0.010 C 
ATOM     19  C23 <0> d   1      30.783   1.754  29.732  0.00  0.00     0.014 C 
ATOM     20  C24 <0> d   1      29.978   3.053  29.697  0.00  0.00     0.003 C 
ATOM     21  C25 <0> d   1      28.910   2.966  28.604  0.00  0.00     0.020 C 
ENDROOT
BRANCH   3  22
ATOM     22  O4  <0> d   1      30.869   4.722  28.180  0.00  0.00    -0.377 OA
ATOM     23  H27 <0> d   1      31.709   5.150  27.963  0.00  0.00     0.211 HD
ENDBRANCH   3  22
TORSDOF 1
ENDMDL
MODEL 86
REMARK CAVERDOCK RESULT:      -3.2      0.000      0.000
REMARK CAVERDOCK CONSTRAINTS:       0.0      0.0      0.0      0.0
REMARK CAVERDOCK TUNNEL: 85     -3.2      3.4     86.2
REMARK  1 active torsions:
REMARK  status: ('A' for Active; 'I' for Inactive)
REMARK    1  A    between atoms: C3_3  and  O4_4 
ROOT
ATOM      1  C1  <0> d   1      33.242   4.134  30.798  0.00  0.00     0.015 C 
ATOM      2  C2  <0> d   1      32.186   4.164  30.288  0.00  0.00    -0.078 C 
ATOM      3  C3  <0> d   1      30.860   4.201  29.648  0.00  0.00     0.128 C 
ATOM      4  C5  <0> d   1      29.968   5.272  30.324  0.00  0.00     0.052 C 
ATOM      5  C6  <0> d   1      28.790   4.507  30.986  0.00  0.00     0.010 C 
ATOM      6  C7  <0> d   1      29.367   3.103  31.196  0.00  0.00     0.002 C 
ATOM      7  C9  <0> d   1      28.357   1.981  31.327  0.00  0.00    -0.001 C 
ATOM      8  C11 <0> d   1      27.508   2.131  32.592  0.00  0.00     0.010 C 
ATOM      9  C12 <0> d   1      26.453   1.031  32.566  0.00  0.00     0.035 C 
ATOM     10  C13 <0> d   1      27.042  -0.328  32.249  0.00  0.00    -0.070 C 
ATOM     11  C14 <0> d   1      28.222  -0.490  31.727  0.00  0.00    -0.072 C 
ATOM     12  C15 <0> d   1      28.800  -1.834  31.343  0.00  0.00     0.042 C 
ATOM     13  C16 <0> d   1      28.173  -2.975  32.138  0.00  0.00     0.083 C 
ATOM     14  C17 <0> d   1      26.670  -2.780  32.061  0.00  0.00     0.131 C 
ATOM     15  O18 <0> d   1      25.943  -3.614  31.577  0.00  0.00    -0.298 OA
ATOM     16  C19 <0> d   1      26.139  -1.489  32.622  0.00  0.00     0.112 C 
ATOM     17  C20 <0> d   1      29.147   0.676  31.454  0.00  0.00     0.019 C 
ATOM     18  C22 <0> d   1      30.025   0.411  30.239  0.00  0.00     0.010 C 
ATOM     19  C23 <0> d   1      30.967   1.602  29.979  0.00  0.00     0.014 C 
ATOM     20  C24 <0> d   1      30.133   2.879  29.863  0.00  0.00     0.003 C 
ATOM     21  C25 <0> d   1      29.072   2.701  28.774  0.00  0.00     0.020 C 
ENDROOT
BRANCH   3  22
ATOM     22  O4  <0> d   1      30.993   4.474  28.252  0.00  0.00    -0.377 OA
ATOM     23  H27 <0> d   1      31.809   4.133  27.861  0.00  0.00     0.211 HD
ENDBRANCH   3  22
TORSDOF 1
ENDMDL
MODEL 87
REMARK CAVERDOCK RESULT:      -3.9      0.000      0.000
REMARK CAVERDOCK CONSTRAINTS:       0.1      0.0      0.0      0.0
REMARK CAVERDOCK TUNNEL: 86     -3.9      3.4     87.3
REMARK  1 active torsions:
REMARK  status: ('A' for Active; 'I' for Inactive)
REMARK    1  A    between atoms: C3_3  and  O4_4 
ROOT
ATOM      1  C1  <0> d   1      33.056   4.175  30.685  0.00  0.00     0.015 C 
ATOM      2  C2  <0> d   1      31.996   4.204  30.181  0.00  0.00    -0.078 C 
ATOM      3  C3  <0> d   1      30.667   4.239  29.549  0.00  0.00     0.128 C 
ATOM      4  C5  <0> d   1      29.768   5.289  30.250  0.00  0.00     0.052 C 
ATOM      5  C6  <0> d   1      28.601   4.500  30.903  0.00  0.00     0.010 C 
ATOM      6  C7  <0> d   1      29.194   3.098  31.084  0.00  0.00     0.002 C 
ATOM      7  C9  <0> d   1      28.195   1.964  31.200  0.00  0.00    -0.001 C 
ATOM      8  C11 <0> d   1      27.351   2.082  32.471  0.00  0.00     0.010 C 
ATOM      9  C12 <0> d   1      26.308   0.972  32.431  0.00  0.00     0.035 C 
ATOM     10  C13 <0> d   1      26.908  -0.375  32.085  0.00  0.00    -0.070 C 
ATOM     11  C14 <0> d   1      28.087  -0.516  31.554  0.00  0.00    -0.072 C 
ATOM     12  C15 <0> d   1      28.676  -1.847  31.143  0.00  0.00     0.042 C 
ATOM     13  C16 <0> d   1      28.066  -3.008  31.920  0.00  0.00     0.083 C 
ATOM     14  C17 <0> d   1      26.560  -2.827  31.854  0.00  0.00     0.131 C 
ATOM     15  O18 <0> d   1      25.838  -3.659  31.359  0.00  0.00    -0.298 OA
ATOM     16  C19 <0> d   1      26.019  -1.552  32.442  0.00  0.00     0.112 C 
ATOM     17  C20 <0> d   1      28.999   0.665  31.298  0.00  0.00     0.019 C 
ATOM     18  C22 <0> d   1      29.873   0.431  30.073  0.00  0.00     0.010 C 
ATOM     19  C23 <0> d   1      30.801   1.636  29.831  0.00  0.00     0.014 C 
ATOM     20  C24 <0> d   1      29.954   2.906  29.743  0.00  0.00     0.003 C 
ATOM     21  C25 <0> d   1      28.889   2.738  28.657  0.00  0.00     0.020 C 
ENDROOT
BRANCH   3  22
ATOM     22  O4  <0> d   1      30.789   4.540  28.158  0.00  0.00    -0.377 OA
ATOM     23  H27 <0> d   1      30.857   5.484  27.964  0.00  0.00     0.211 HD
ENDBRANCH   3  22
TORSDOF 1
ENDMDL
MODEL 88
REMARK CAVERDOCK RESULT:      -4.8      0.000      0.000
REMARK CAVERDOCK CONSTRAINTS:       0.1      0.0      0.0      0.0
REMARK CAVERDOCK TUNNEL: 87     -4.8      3.4     88.2
REMARK  1 active torsions:
REMARK  status: ('A' for Active; 'I' for Inactive)
REMARK    1  A    between atoms: C3_3  and  O4_4 
ROOT
ATOM      1  C1  <0> d   1      33.050   4.035  30.710  0.00  0.00     0.015 C 
ATOM      2  C2  <0> d   1      31.989   4.082  30.212  0.00  0.00    -0.078 C 
ATOM      3  C3  <0> d   1      30.657   4.142  29.588  0.00  0.00     0.128 C 
ATOM      4  C5  <0> d   1      29.784   5.214  30.287  0.00  0.00     0.052 C 
ATOM      5  C6  <0> d   1      28.605   4.453  30.952  0.00  0.00     0.010 C 
ATOM      6  C7  <0> d   1      29.170   3.041  31.138  0.00  0.00     0.002 C 
ATOM      7  C9  <0> d   1      28.148   1.928  31.267  0.00  0.00    -0.001 C 
ATOM      8  C11 <0> d   1      27.315   2.072  32.543  0.00  0.00     0.010 C 
ATOM      9  C12 <0> d   1      26.249   0.984  32.516  0.00  0.00     0.035 C 
ATOM     10  C13 <0> d   1      26.818  -0.378  32.175  0.00  0.00    -0.070 C 
ATOM     11  C14 <0> d   1      27.991  -0.546  31.638  0.00  0.00    -0.072 C 
ATOM     12  C15 <0> d   1      28.549  -1.892  31.231  0.00  0.00     0.042 C 
ATOM     13  C16 <0> d   1      27.920  -3.035  32.019  0.00  0.00     0.083 C 
ATOM     14  C17 <0> d   1      26.418  -2.823  31.962  0.00  0.00     0.131 C 
ATOM     15  O18 <0> d   1      25.676  -3.643  31.475  0.00  0.00    -0.298 OA
ATOM     16  C19 <0> d   1      25.907  -1.534  32.544  0.00  0.00     0.112 C 
ATOM     17  C20 <0> d   1      28.925   0.613  31.369  0.00  0.00     0.019 C 
ATOM     18  C22 <0> d   1      29.787   0.354  30.140  0.00  0.00     0.010 C 
ATOM     19  C23 <0> d   1      30.739   1.538  29.885  0.00  0.00     0.014 C 
ATOM     20  C24 <0> d   1      29.918   2.825  29.794  0.00  0.00     0.003 C 
ATOM     21  C25 <0> d   1      28.843   2.673  28.715  0.00  0.00     0.020 C 
ENDROOT
BRANCH   3  22
ATOM     22  O4  <0> d   1      30.777   4.431  28.193  0.00  0.00    -0.377 OA
ATOM     23  H27 <0> d   1      31.527   3.997  27.765  0.00  0.00     0.211 HD
ENDBRANCH   3  22
TORSDOF 1
ENDMDL
MODEL 89
REMARK CAVERDOCK RESULT:      -5.5      0.000      0.000
REMARK CAVERDOCK CONSTRAINTS:       0.1      0.0      0.0      0.0
REMARK CAVERDOCK TUNNEL: 88     -5.5      3.4     89.3
REMARK  1 active torsions:
REMARK  status: ('A' for Active; 'I' for Inactive)
REMARK    1  A    between atoms: C3_3  and  O4_4 
ROOT
ATOM      1  C1  <0> d   1      33.072   3.931  30.818  0.00  0.00     0.015 C 
ATOM      2  C2  <0> d   1      32.016   3.995  30.310  0.00  0.00    -0.078 C 
ATOM      3  C3  <0> d   1      30.691   4.074  29.673  0.00  0.00     0.128 C 
ATOM      4  C5  <0> d   1      29.810   5.123  30.397  0.00  0.00     0.052 C 
ATOM      5  C6  <0> d   1      28.624   4.341  31.024  0.00  0.00     0.010 C 
ATOM      6  C7  <0> d   1      29.187   2.923  31.170  0.00  0.00     0.002 C 
ATOM      7  C9  <0> d   1      28.165   1.807  31.252  0.00  0.00    -0.001 C 
ATOM      8  C11 <0> d   1      27.318   1.909  32.523  0.00  0.00     0.010 C 
ATOM      9  C12 <0> d   1      26.252   0.822  32.448  0.00  0.00     0.035 C 
ATOM     10  C13 <0> d   1      26.826  -0.527  32.070  0.00  0.00    -0.070 C 
ATOM     11  C14 <0> d   1      28.005  -0.678  31.540  0.00  0.00    -0.072 C 
ATOM     12  C15 <0> d   1      28.569  -2.010  31.097  0.00  0.00     0.042 C 
ATOM     13  C16 <0> d   1      27.931  -3.178  31.840  0.00  0.00     0.083 C 
ATOM     14  C17 <0> d   1      26.429  -2.965  31.772  0.00  0.00     0.131 C 
ATOM     15  O18 <0> d   1      25.693  -3.768  31.252  0.00  0.00    -0.298 OA
ATOM     16  C19 <0> d   1      25.912  -1.695  32.391  0.00  0.00     0.112 C 
ATOM     17  C20 <0> d   1      28.942   0.490  31.319  0.00  0.00     0.019 C 
ATOM     18  C22 <0> d   1      29.817   0.270  30.093  0.00  0.00     0.010 C 
ATOM     19  C23 <0> d   1      30.771   1.462  29.887  0.00  0.00     0.014 C 
ATOM     20  C24 <0> d   1      29.951   2.751  29.829  0.00  0.00     0.003 C 
ATOM     21  C25 <0> d   1      28.888   2.634  28.733  0.00  0.00     0.020 C 
ENDROOT
BRANCH   3  22
ATOM     22  O4  <0> d   1      30.827   4.408  28.291  0.00  0.00    -0.377 OA
ATOM     23  H27 <0> d   1      31.721   4.674  28.036  0.00  0.00     0.211 HD
ENDBRANCH   3  22
TORSDOF 1
ENDMDL
MODEL 90
REMARK CAVERDOCK RESULT:      -6.3      0.000      0.000
REMARK CAVERDOCK CONSTRAINTS:       0.1      0.0      0.0      0.0
REMARK CAVERDOCK TUNNEL: 89     -6.3      3.3     90.1
REMARK  1 active torsions:
REMARK  status: ('A' for Active; 'I' for Inactive)
REMARK    1  A    between atoms: C3_3  and  O4_4 
ROOT
ATOM      1  C1  <0> d   1      32.993   3.811  30.674  0.00  0.00     0.015 C 
ATOM      2  C2  <0> d   1      31.924   3.878  30.195  0.00  0.00    -0.078 C 
ATOM      3  C3  <0> d   1      30.583   3.961  29.592  0.00  0.00     0.128 C 
ATOM      4  C5  <0> d   1      29.724   5.014  30.338  0.00  0.00     0.052 C 
ATOM      5  C6  <0> d   1      28.553   4.236  30.997  0.00  0.00     0.010 C 
ATOM      6  C7  <0> d   1      29.115   2.817  31.130  0.00  0.00     0.002 C 
ATOM      7  C9  <0> d   1      28.092   1.704  31.239  0.00  0.00    -0.001 C 
ATOM      8  C11 <0> d   1      27.278   1.810  32.531  0.00  0.00     0.010 C 
ATOM      9  C12 <0> d   1      26.208   0.727  32.486  0.00  0.00     0.035 C 
ATOM     10  C13 <0> d   1      26.768  -0.625  32.095  0.00  0.00    -0.070 C 
ATOM     11  C14 <0> d   1      27.931  -0.780  31.535  0.00  0.00    -0.072 C 
ATOM     12  C15 <0> d   1      28.479  -2.114  31.078  0.00  0.00     0.042 C 
ATOM     13  C16 <0> d   1      27.857  -3.279  31.839  0.00  0.00     0.083 C 
ATOM     14  C17 <0> d   1      26.355  -3.062  31.811  0.00  0.00     0.131 C 
ATOM     15  O18 <0> d   1      25.603  -3.863  31.310  0.00  0.00    -0.298 OA
ATOM     16  C19 <0> d   1      25.858  -1.789  32.441  0.00  0.00     0.112 C 
ATOM     17  C20 <0> d   1      28.866   0.384  31.288  0.00  0.00     0.019 C 
ATOM     18  C22 <0> d   1      29.708   0.161  30.039  0.00  0.00     0.010 C 
ATOM     19  C23 <0> d   1      30.660   1.349  29.807  0.00  0.00     0.014 C 
ATOM     20  C24 <0> d   1      29.842   2.641  29.769  0.00  0.00     0.003 C 
ATOM     21  C25 <0> d   1      28.751   2.526  28.702  0.00  0.00     0.020 C 
ENDROOT
BRANCH   3  22
ATOM     22  O4  <0> d   1      30.683   4.293  28.206  0.00  0.00    -0.377 OA
ATOM     23  H27 <0> d   1      31.481   3.955  27.777  0.00  0.00     0.211 HD
ENDBRANCH   3  22
TORSDOF 1
ENDMDL
MODEL 91
REMARK CAVERDOCK RESULT:      -6.8      0.000      0.000
REMARK CAVERDOCK CONSTRAINTS:       0.1      0.0      0.0      0.0
REMARK CAVERDOCK TUNNEL: 90     -6.8      3.3     91.6
REMARK  1 active torsions:
REMARK  status: ('A' for Active; 'I' for Inactive)
REMARK    1  A    between atoms: C3_3  and  O4_4 
ROOT
ATOM      1  C1  <0> d   1      32.920   3.792  30.798  0.00  0.00     0.015 C 
ATOM      2  C2  <0> d   1      31.866   3.856  30.285  0.00  0.00    -0.078 C 
ATOM      3  C3  <0> d   1      30.544   3.935  29.641  0.00  0.00     0.128 C 
ATOM      4  C5  <0> d   1      29.649   4.961  30.379  0.00  0.00     0.052 C 
ATOM      5  C6  <0> d   1      28.466   4.156  30.984  0.00  0.00     0.010 C 
ATOM      6  C7  <0> d   1      29.042   2.741  31.107  0.00  0.00     0.002 C 
ATOM      7  C9  <0> d   1      28.030   1.614  31.161  0.00  0.00    -0.001 C 
ATOM      8  C11 <0> d   1      27.174   1.684  32.428  0.00  0.00     0.010 C 
ATOM      9  C12 <0> d   1      26.119   0.589  32.326  0.00  0.00     0.035 C 
ATOM     10  C13 <0> d   1      26.709  -0.748  31.926  0.00  0.00    -0.070 C 
ATOM     11  C14 <0> d   1      27.892  -0.877  31.401  0.00  0.00    -0.072 C 
ATOM     12  C15 <0> d   1      28.471  -2.195  30.936  0.00  0.00     0.042 C 
ATOM     13  C16 <0> d   1      27.840  -3.383  31.653  0.00  0.00     0.083 C 
ATOM     14  C17 <0> d   1      26.337  -3.183  31.580  0.00  0.00     0.131 C 
ATOM     15  O18 <0> d   1      25.612  -3.983  31.040  0.00  0.00    -0.298 OA
ATOM     16  C19 <0> d   1      25.803  -1.929  32.219  0.00  0.00     0.112 C 
ATOM     17  C20 <0> d   1      28.819   0.303  31.208  0.00  0.00     0.019 C 
ATOM     18  C22 <0> d   1      29.704   0.115  29.984  0.00  0.00     0.010 C 
ATOM     19  C23 <0> d   1      30.648   1.320  29.806  0.00  0.00     0.014 C 
ATOM     20  C24 <0> d   1      29.815   2.602  29.767  0.00  0.00     0.003 C 
ATOM     21  C25 <0> d   1      28.760   2.495  28.663  0.00  0.00     0.020 C 
ENDROOT
BRANCH   3  22
ATOM     22  O4  <0> d   1      30.685   4.296  28.266  0.00  0.00    -0.377 OA
ATOM     23  H27 <0> d   1      29.964   4.843  27.927  0.00  0.00     0.211 HD
ENDBRANCH   3  22
TORSDOF 1
ENDMDL
MODEL 92
REMARK CAVERDOCK RESULT:      -7.2      0.000      0.000
REMARK CAVERDOCK CONSTRAINTS:       0.0      0.0      0.0      0.0
REMARK CAVERDOCK TUNNEL: 91     -7.2      3.3     92.5
REMARK  1 active torsions:
REMARK  status: ('A' for Active; 'I' for Inactive)
REMARK    1  A    between atoms: C3_3  and  O4_4 
ROOT
ATOM      1  C1  <0> d   1      32.926   3.811  30.944  0.00  0.00     0.015 C 
ATOM      2  C2  <0> d   1      31.876   3.856  30.421  0.00  0.00    -0.078 C 
ATOM      3  C3  <0> d   1      30.559   3.911  29.764  0.00  0.00     0.128 C 
ATOM      4  C5  <0> d   1      29.632   4.907  30.505  0.00  0.00     0.052 C 
ATOM      5  C6  <0> d   1      28.464   4.067  31.088  0.00  0.00     0.010 C 
ATOM      6  C7  <0> d   1      29.072   2.665  31.200  0.00  0.00     0.002 C 
ATOM      7  C9  <0> d   1      28.086   1.514  31.231  0.00  0.00    -0.001 C 
ATOM      8  C11 <0> d   1      27.216   1.548  32.489  0.00  0.00     0.010 C 
ATOM      9  C12 <0> d   1      26.189   0.429  32.364  0.00  0.00     0.035 C 
ATOM     10  C13 <0> d   1      26.814  -0.888  31.955  0.00  0.00    -0.070 C 
ATOM     11  C14 <0> d   1      28.006  -0.983  31.441  0.00  0.00    -0.072 C 
ATOM     12  C15 <0> d   1      28.621  -2.281  30.966  0.00  0.00     0.042 C 
ATOM     13  C16 <0> d   1      28.011  -3.492  31.663  0.00  0.00     0.083 C 
ATOM     14  C17 <0> d   1      26.504  -3.327  31.577  0.00  0.00     0.131 C 
ATOM     15  O18 <0> d   1      25.804  -4.138  31.020  0.00  0.00    -0.298 OA
ATOM     16  C19 <0> d   1      25.934  -2.095  32.225  0.00  0.00     0.112 C 
ATOM     17  C20 <0> d   1      28.906   0.221  31.271  0.00  0.00     0.019 C 
ATOM     18  C22 <0> d   1      29.807   0.069  30.054  0.00  0.00     0.010 C 
ATOM     19  C23 <0> d   1      30.724   1.298  29.900  0.00  0.00     0.014 C 
ATOM     20  C24 <0> d   1      29.861   2.560  29.867  0.00  0.00     0.003 C 
ATOM     21  C25 <0> d   1      28.821   2.441  28.751  0.00  0.00     0.020 C 
ENDROOT
BRANCH   3  22
ATOM     22  O4  <0> d   1      30.706   4.292  28.395  0.00  0.00    -0.377 OA
ATOM     23  H27 <0> d   1      29.910   4.159  27.863  0.00  0.00     0.211 HD
ENDBRANCH   3  22
TORSDOF 1
ENDMDL
MODEL 93
REMARK CAVERDOCK RESULT:      -7.4      0.000      0.000
REMARK CAVERDOCK CONSTRAINTS:       0.0      0.0      0.0      0.0
REMARK CAVERDOCK TUNNEL: 92     -7.4      3.3     93.3
REMARK  1 active torsions:
REMARK  status: ('A' for Active; 'I' for Inactive)
REMARK    1  A    between atoms: C3_3  and  O4_4 
ROOT
ATOM      1  C1  <0> d   1      32.921   3.692  30.806  0.00  0.00     0.015 C 
ATOM      2  C2  <0> d   1      31.861   3.758  30.308  0.00  0.00    -0.078 C 
ATOM      3  C3  <0> d   1      30.530   3.840  29.682  0.00  0.00     0.128 C 
ATOM      4  C5  <0> d   1      29.645   4.863  30.437  0.00  0.00     0.052 C 
ATOM      5  C6  <0> d   1      28.471   4.056  31.053  0.00  0.00     0.010 C 
ATOM      6  C7  <0> d   1      29.048   2.640  31.161  0.00  0.00     0.002 C 
ATOM      7  C9  <0> d   1      28.036   1.513  31.223  0.00  0.00    -0.001 C 
ATOM      8  C11 <0> d   1      27.197   1.577  32.502  0.00  0.00     0.010 C 
ATOM      9  C12 <0> d   1      26.141   0.482  32.408  0.00  0.00     0.035 C 
ATOM     10  C13 <0> d   1      26.725  -0.853  31.994  0.00  0.00    -0.070 C 
ATOM     11  C14 <0> d   1      27.901  -0.980  31.453  0.00  0.00    -0.072 C 
ATOM     12  C15 <0> d   1      28.473  -2.295  30.973  0.00  0.00     0.042 C 
ATOM     13  C16 <0> d   1      27.851  -3.487  31.693  0.00  0.00     0.083 C 
ATOM     14  C17 <0> d   1      26.347  -3.286  31.641  0.00  0.00     0.131 C 
ATOM     15  O18 <0> d   1      25.615  -4.083  31.106  0.00  0.00    -0.298 OA
ATOM     16  C19 <0> d   1      25.823  -2.036  32.293  0.00  0.00     0.112 C 
ATOM     17  C20 <0> d   1      28.825   0.201  31.253  0.00  0.00     0.019 C 
ATOM     18  C22 <0> d   1      29.694   0.020  30.016  0.00  0.00     0.010 C 
ATOM     19  C23 <0> d   1      30.635   1.225  29.832  0.00  0.00     0.014 C 
ATOM     20  C24 <0> d   1      29.803   2.507  29.811  0.00  0.00     0.003 C 
ATOM     21  C25 <0> d   1      28.733   2.407  28.720  0.00  0.00     0.020 C 
ENDROOT
BRANCH   3  22
ATOM     22  O4  <0> d   1      30.653   4.209  28.307  0.00  0.00    -0.377 OA
ATOM     23  H27 <0> d   1      31.376   4.825  28.128  0.00  0.00     0.211 HD
ENDBRANCH   3  22
TORSDOF 1
ENDMDL
MODEL 94
REMARK CAVERDOCK RESULT:      -8.1      0.000      0.000
REMARK CAVERDOCK CONSTRAINTS:       0.0      0.0      0.0      0.0
REMARK CAVERDOCK TUNNEL: 93     -8.1      3.3     94.1
REMARK  1 active torsions:
REMARK  status: ('A' for Active; 'I' for Inactive)
REMARK    1  A    between atoms: C3_3  and  O4_4 
ROOT
ATOM      1  C1  <0> d   1      32.839   3.587  30.704  0.00  0.00     0.015 C 
ATOM      2  C2  <0> d   1      31.755   3.667  30.263  0.00  0.00    -0.078 C 
ATOM      3  C3  <0> d   1      30.394   3.766  29.710  0.00  0.00     0.128 C 
ATOM      4  C5  <0> d   1      29.550   4.768  30.537  0.00  0.00     0.052 C 
ATOM      5  C6  <0> d   1      28.408   3.943  31.191  0.00  0.00     0.010 C 
ATOM      6  C7  <0> d   1      28.989   2.525  31.231  0.00  0.00     0.002 C 
ATOM      7  C9  <0> d   1      27.981   1.396  31.315  0.00  0.00    -0.001 C 
ATOM      8  C11 <0> d   1      27.209   1.425  32.636  0.00  0.00     0.010 C 
ATOM      9  C12 <0> d   1      26.148   0.333  32.568  0.00  0.00     0.035 C 
ATOM     10  C13 <0> d   1      26.708  -0.990  32.088  0.00  0.00    -0.070 C 
ATOM     11  C14 <0> d   1      27.855  -1.102  31.483  0.00  0.00    -0.072 C 
ATOM     12  C15 <0> d   1      28.400  -2.403  30.939  0.00  0.00     0.042 C 
ATOM     13  C16 <0> d   1      27.815  -3.614  31.658  0.00  0.00     0.083 C 
ATOM     14  C17 <0> d   1      26.311  -3.412  31.689  0.00  0.00     0.131 C 
ATOM     15  O18 <0> d   1      25.551  -4.195  31.172  0.00  0.00    -0.298 OA
ATOM     16  C19 <0> d   1      25.822  -2.181  32.402  0.00  0.00     0.112 C 
ATOM     17  C20 <0> d   1      28.769   0.085  31.268  0.00  0.00     0.019 C 
ATOM     18  C22 <0> d   1      29.572  -0.063  29.983  0.00  0.00     0.010 C 
ATOM     19  C23 <0> d   1      30.504   1.147  29.783  0.00  0.00     0.014 C 
ATOM     20  C24 <0> d   1      29.673   2.429  29.840  0.00  0.00     0.003 C 
ATOM     21  C25 <0> d   1      28.548   2.358  28.804  0.00  0.00     0.020 C 
ENDROOT
BRANCH   3  22
ATOM     22  O4  <0> d   1      30.445   4.171  28.340  0.00  0.00    -0.377 OA
ATOM     23  H27 <0> d   1      29.688   4.702  28.058  0.00  0.00     0.211 HD
ENDBRANCH   3  22
TORSDOF 1
ENDMDL
MODEL 95
REMARK CAVERDOCK RESULT:      -8.4      0.000      0.000
REMARK CAVERDOCK CONSTRAINTS:       0.0      0.0      0.0      0.0
REMARK CAVERDOCK TUNNEL: 94     -8.4      3.3     95.3
REMARK  1 active torsions:
REMARK  status: ('A' for Active; 'I' for Inactive)
REMARK    1  A    between atoms: C3_3  and  O4_4 
ROOT
ATOM      1  C1  <0> d   1      32.760   3.574  30.770  0.00  0.00     0.015 C 
ATOM      2  C2  <0> d   1      31.688   3.623  30.295  0.00  0.00    -0.078 C 
ATOM      3  C3  <0> d   1      30.343   3.683  29.699  0.00  0.00     0.128 C 
ATOM      4  C5  <0> d   1      29.458   4.692  30.473  0.00  0.00     0.052 C 
ATOM      5  C6  <0> d   1      28.311   3.865  31.115  0.00  0.00     0.010 C 
ATOM      6  C7  <0> d   1      28.914   2.459  31.211  0.00  0.00     0.002 C 
ATOM      7  C9  <0> d   1      27.922   1.315  31.295  0.00  0.00    -0.001 C 
ATOM      8  C11 <0> d   1      27.111   1.366  32.591  0.00  0.00     0.010 C 
ATOM      9  C12 <0> d   1      26.071   0.254  32.521  0.00  0.00     0.035 C 
ATOM     10  C13 <0> d   1      26.667  -1.071  32.094  0.00  0.00    -0.070 C 
ATOM     11  C14 <0> d   1      27.833  -1.179  31.527  0.00  0.00    -0.072 C 
ATOM     12  C15 <0> d   1      28.416  -2.485  31.035  0.00  0.00     0.042 C 
ATOM     13  C16 <0> d   1      27.830  -3.686  31.767  0.00  0.00     0.083 C 
ATOM     14  C17 <0> d   1      26.322  -3.510  31.749  0.00  0.00     0.131 C 
ATOM     15  O18 <0> d   1      25.592  -4.320  31.230  0.00  0.00    -0.298 OA
ATOM     16  C19 <0> d   1      25.792  -2.269  32.413  0.00  0.00     0.112 C 
ATOM     17  C20 <0> d   1      28.733   0.017  31.307  0.00  0.00     0.019 C 
ATOM     18  C22 <0> d   1      29.577  -0.151  30.051  0.00  0.00     0.010 C 
ATOM     19  C23 <0> d   1      30.495   1.070  29.847  0.00  0.00     0.014 C 
ATOM     20  C24 <0> d   1      29.641   2.338  29.844  0.00  0.00     0.003 C 
ATOM     21  C25 <0> d   1      28.550   2.220  28.777  0.00  0.00     0.020 C 
ENDROOT
BRANCH   3  22
ATOM     22  O4  <0> d   1      30.430   4.053  28.322  0.00  0.00    -0.377 OA
ATOM     23  H27 <0> d   1      30.319   3.315  27.708  0.00  0.00     0.211 HD
ENDBRANCH   3  22
TORSDOF 1
ENDMDL
MODEL 96
REMARK CAVERDOCK RESULT:      -8.6      0.000      0.000
REMARK CAVERDOCK CONSTRAINTS:       0.0      0.0      0.0      0.0
REMARK CAVERDOCK TUNNEL: 95     -8.6      3.3     96.4
REMARK  1 active torsions:
REMARK  status: ('A' for Active; 'I' for Inactive)
REMARK    1  A    between atoms: C3_3  and  O4_4 
ROOT
ATOM      1  C1  <0> d   1      32.819   3.516  30.712  0.00  0.00     0.015 C 
ATOM      2  C2  <0> d   1      31.728   3.580  30.284  0.00  0.00    -0.078 C 
ATOM      3  C3  <0> d   1      30.359   3.661  29.747  0.00  0.00     0.128 C 
ATOM      4  C5  <0> d   1      29.518   4.666  30.573  0.00  0.00     0.052 C 
ATOM      5  C6  <0> d   1      28.392   3.841  31.252  0.00  0.00     0.010 C 
ATOM      6  C7  <0> d   1      28.985   2.428  31.303  0.00  0.00     0.002 C 
ATOM      7  C9  <0> d   1      27.987   1.293  31.414  0.00  0.00    -0.001 C 
ATOM      8  C11 <0> d   1      27.233   1.332  32.745  0.00  0.00     0.010 C 
ATOM      9  C12 <0> d   1      26.181   0.231  32.705  0.00  0.00     0.035 C 
ATOM     10  C13 <0> d   1      26.745  -1.094  32.234  0.00  0.00    -0.070 C 
ATOM     11  C14 <0> d   1      27.885  -1.204  31.616  0.00  0.00    -0.072 C 
ATOM     12  C15 <0> d   1      28.434  -2.508  31.081  0.00  0.00     0.042 C 
ATOM     13  C16 <0> d   1      27.869  -3.714  31.823  0.00  0.00     0.083 C 
ATOM     14  C17 <0> d   1      26.363  -3.525  31.871  0.00  0.00     0.131 C 
ATOM     15  O18 <0> d   1      25.603  -4.320  31.374  0.00  0.00    -0.298 OA
ATOM     16  C19 <0> d   1      25.873  -2.288  32.574  0.00  0.00     0.112 C 
ATOM     17  C20 <0> d   1      28.786  -0.013  31.374  0.00  0.00     0.019 C 
ATOM     18  C22 <0> d   1      29.573  -0.171  30.080  0.00  0.00     0.010 C 
ATOM     19  C23 <0> d   1      30.492   1.045  29.853  0.00  0.00     0.014 C 
ATOM     20  C24 <0> d   1      29.651   2.320  29.904  0.00  0.00     0.003 C 
ATOM     21  C25 <0> d   1      28.514   2.226  28.884  0.00  0.00     0.020 C 
ENDROOT
BRANCH   3  22
ATOM     22  O4  <0> d   1      30.390   4.049  28.372  0.00  0.00    -0.377 OA
ATOM     23  H27 <0> d   1      29.544   4.374  28.037  0.00  0.00     0.211 HD
ENDBRANCH   3  22
TORSDOF 1
ENDMDL
MODEL 97
REMARK CAVERDOCK RESULT:      -9.0      0.000      0.000
REMARK CAVERDOCK CONSTRAINTS:       0.0      0.0      0.0      0.0
REMARK CAVERDOCK TUNNEL: 96     -9.0      3.3     97.5
REMARK  1 active torsions:
REMARK  status: ('A' for Active; 'I' for Inactive)
REMARK    1  A    between atoms: C3_3  and  O4_4 
ROOT
ATOM      1  C1  <0> d   1      32.781   3.305  30.664  0.00  0.00     0.015 C 
ATOM      2  C2  <0> d   1      31.681   3.390  30.265  0.00  0.00    -0.078 C 
ATOM      3  C3  <0> d   1      30.300   3.495  29.765  0.00  0.00     0.128 C 
ATOM      4  C5  <0> d   1      29.492   4.497  30.627  0.00  0.00     0.052 C 
ATOM      5  C6  <0> d   1      28.373   3.675  31.323  0.00  0.00     0.010 C 
ATOM      6  C7  <0> d   1      28.950   2.254  31.336  0.00  0.00     0.002 C 
ATOM      7  C9  <0> d   1      27.942   1.129  31.455  0.00  0.00    -0.001 C 
ATOM      8  C11 <0> d   1      27.222   1.156  32.805  0.00  0.00     0.010 C 
ATOM      9  C12 <0> d   1      26.155   0.068  32.775  0.00  0.00     0.035 C 
ATOM     10  C13 <0> d   1      26.692  -1.255  32.270  0.00  0.00    -0.070 C 
ATOM     11  C14 <0> d   1      27.813  -1.369  31.621  0.00  0.00    -0.072 C 
ATOM     12  C15 <0> d   1      28.333  -2.671  31.053  0.00  0.00     0.042 C 
ATOM     13  C16 <0> d   1      27.772  -3.882  31.789  0.00  0.00     0.083 C 
ATOM     14  C17 <0> d   1      26.271  -3.675  31.880  0.00  0.00     0.131 C 
ATOM     15  O18 <0> d   1      25.489  -4.454  31.389  0.00  0.00    -0.298 OA
ATOM     16  C19 <0> d   1      25.814  -2.444  32.614  0.00  0.00     0.112 C 
ATOM     17  C20 <0> d   1      28.723  -0.185  31.375  0.00  0.00     0.019 C 
ATOM     18  C22 <0> d   1      29.475  -0.332  30.059  0.00  0.00     0.010 C 
ATOM     19  C23 <0> d   1      30.403   0.876  29.827  0.00  0.00     0.014 C 
ATOM     20  C24 <0> d   1      29.579   2.161  29.919  0.00  0.00     0.003 C 
ATOM     21  C25 <0> d   1      28.415   2.096  28.927  0.00  0.00     0.020 C 
ENDROOT
BRANCH   3  22
ATOM     22  O4  <0> d   1      30.300   3.905  28.396  0.00  0.00    -0.377 OA
ATOM     23  H27 <0> d   1      29.970   3.233  27.784  0.00  0.00     0.211 HD
ENDBRANCH   3  22
TORSDOF 1
ENDMDL
MODEL 98
REMARK CAVERDOCK RESULT:      -9.3      0.000      0.000
REMARK CAVERDOCK CONSTRAINTS:       0.0      0.0      0.0      0.0
REMARK CAVERDOCK TUNNEL: 97     -9.3      3.3     98.5
REMARK  1 active torsions:
REMARK  status: ('A' for Active; 'I' for Inactive)
REMARK    1  A    between atoms: C3_3  and  O4_4 
ROOT
ATOM      1  C1  <0> d   1      32.627   3.367  30.702  0.00  0.00     0.015 C 
ATOM      2  C2  <0> d   1      31.529   3.424  30.293  0.00  0.00    -0.078 C 
ATOM      3  C3  <0> d   1      30.151   3.495  29.779  0.00  0.00     0.128 C 
ATOM      4  C5  <0> d   1      29.312   4.482  30.629  0.00  0.00     0.052 C 
ATOM      5  C6  <0> d   1      28.206   3.637  31.317  0.00  0.00     0.010 C 
ATOM      6  C7  <0> d   1      28.815   2.230  31.343  0.00  0.00     0.002 C 
ATOM      7  C9  <0> d   1      27.832   1.082  31.458  0.00  0.00    -0.001 C 
ATOM      8  C11 <0> d   1      27.099   1.099  32.801  0.00  0.00     0.010 C 
ATOM      9  C12 <0> d   1      26.059  -0.014  32.765  0.00  0.00     0.035 C 
ATOM     10  C13 <0> d   1      26.630  -1.327  32.271  0.00  0.00    -0.070 C 
ATOM     11  C14 <0> d   1      27.761  -1.417  31.634  0.00  0.00    -0.072 C 
ATOM     12  C15 <0> d   1      28.315  -2.709  31.076  0.00  0.00     0.042 C 
ATOM     13  C16 <0> d   1      27.776  -3.930  31.813  0.00  0.00     0.083 C 
ATOM     14  C17 <0> d   1      26.269  -3.758  31.888  0.00  0.00     0.131 C 
ATOM     15  O18 <0> d   1      25.510  -4.556  31.394  0.00  0.00    -0.298 OA
ATOM     16  C19 <0> d   1      25.777  -2.534  32.613  0.00  0.00     0.112 C 
ATOM     17  C20 <0> d   1      28.645  -0.214  31.390  0.00  0.00     0.019 C 
ATOM     18  C22 <0> d   1      29.413  -0.348  30.083  0.00  0.00     0.010 C 
ATOM     19  C23 <0> d   1      30.314   0.879  29.854  0.00  0.00     0.014 C 
ATOM     20  C24 <0> d   1      29.460   2.145  29.932  0.00  0.00     0.003 C 
ATOM     21  C25 <0> d   1      28.308   2.049  28.930  0.00  0.00     0.020 C 
ENDROOT
BRANCH   3  22
ATOM     22  O4  <0> d   1      30.155   3.899  28.408  0.00  0.00    -0.377 OA
ATOM     23  H27 <0> d   1      30.496   4.791  28.262  0.00  0.00     0.211 HD
ENDBRANCH   3  22
TORSDOF 1
ENDMDL
MODEL 99
REMARK CAVERDOCK RESULT:      -9.4      0.000      0.000
REMARK CAVERDOCK CONSTRAINTS:       0.0      0.0      0.0      0.0
REMARK CAVERDOCK TUNNEL: 98     -9.4      3.2     99.1
REMARK  1 active torsions:
REMARK  status: ('A' for Active; 'I' for Inactive)
REMARK    1  A    between atoms: C3_3  and  O4_4 
ROOT
ATOM      1  C1  <0> d   1      32.526   3.396  30.764  0.00  0.00     0.015 C 
ATOM      2  C2  <0> d   1      31.431   3.425  30.343  0.00  0.00    -0.078 C 
ATOM      3  C3  <0> d   1      30.057   3.460  29.814  0.00  0.00     0.128 C 
ATOM      4  C5  <0> d   1      29.184   4.426  30.654  0.00  0.00     0.052 C 
ATOM      5  C6  <0> d   1      28.093   3.553  31.332  0.00  0.00     0.010 C 
ATOM      6  C7  <0> d   1      28.737   2.163  31.364  0.00  0.00     0.002 C 
ATOM      7  C9  <0> d   1      27.783   0.990  31.469  0.00  0.00    -0.001 C 
ATOM      8  C11 <0> d   1      27.035   0.988  32.805  0.00  0.00     0.010 C 
ATOM      9  C12 <0> d   1      26.023  -0.150  32.759  0.00  0.00     0.035 C 
ATOM     10  C13 <0> d   1      26.634  -1.448  32.272  0.00  0.00    -0.070 C 
ATOM     11  C14 <0> d   1      27.773  -1.511  31.646  0.00  0.00    -0.072 C 
ATOM     12  C15 <0> d   1      28.366  -2.788  31.096  0.00  0.00     0.042 C 
ATOM     13  C16 <0> d   1      27.850  -4.022  31.828  0.00  0.00     0.083 C 
ATOM     14  C17 <0> d   1      26.339  -3.888  31.886  0.00  0.00     0.131 C 
ATOM     15  O18 <0> d   1      25.605  -4.706  31.385  0.00  0.00    -0.298 OA
ATOM     16  C19 <0> d   1      25.808  -2.677  32.604  0.00  0.00     0.112 C 
ATOM     17  C20 <0> d   1      28.628  -0.285  31.412  0.00  0.00     0.019 C 
ATOM     18  C22 <0> d   1      29.414  -0.401  30.113  0.00  0.00     0.010 C 
ATOM     19  C23 <0> d   1      30.286   0.850  29.893  0.00  0.00     0.014 C 
ATOM     20  C24 <0> d   1      29.399   2.093  29.961  0.00  0.00     0.003 C 
ATOM     21  C25 <0> d   1      28.260   1.968  28.946  0.00  0.00     0.020 C 
ENDROOT
BRANCH   3  22
ATOM     22  O4  <0> d   1      30.065   3.863  28.443  0.00  0.00    -0.377 OA
ATOM     23  H27 <0> d   1      30.914   4.214  28.142  0.00  0.00     0.211 HD
ENDBRANCH   3  22
TORSDOF 1
ENDMDL
MODEL 100
REMARK CAVERDOCK RESULT:      -9.7      0.000      0.000
REMARK CAVERDOCK CONSTRAINTS:       0.0      0.0      0.0      0.0
REMARK CAVERDOCK TUNNEL: 99     -9.7      3.3    100.6
REMARK  1 active torsions:
REMARK  status: ('A' for Active; 'I' for Inactive)
REMARK    1  A    between atoms: C3_3  and  O4_4 
ROOT
ATOM      1  C1  <0> d   1      32.462   3.110  30.645  0.00  0.00     0.015 C 
ATOM      2  C2  <0> d   1      31.351   3.178  30.272  0.00  0.00    -0.078 C 
ATOM      3  C3  <0> d   1      29.958   3.262  29.803  0.00  0.00     0.128 C 
ATOM      4  C5  <0> d   1      29.170   4.296  30.647  0.00  0.00     0.052 C 
ATOM      5  C6  <0> d   1      28.071   3.499  31.401  0.00  0.00     0.010 C 
ATOM      6  C7  <0> d   1      28.651   2.081  31.454  0.00  0.00     0.002 C 
ATOM      7  C9  <0> d   1      27.649   0.960  31.642  0.00  0.00    -0.001 C 
ATOM      8  C11 <0> d   1      26.963   1.038  33.008  0.00  0.00     0.010 C 
ATOM      9  C12 <0> d   1      25.899  -0.052  33.046  0.00  0.00     0.035 C 
ATOM     10  C13 <0> d   1      26.425  -1.393  32.578  0.00  0.00    -0.070 C 
ATOM     11  C14 <0> d   1      27.530  -1.531  31.906  0.00  0.00    -0.072 C 
ATOM     12  C15 <0> d   1      28.038  -2.852  31.375  0.00  0.00     0.042 C 
ATOM     13  C16 <0> d   1      27.498  -4.035  32.171  0.00  0.00     0.083 C 
ATOM     14  C17 <0> d   1      26.000  -3.827  32.291  0.00  0.00     0.131 C 
ATOM     15  O18 <0> d   1      25.207  -4.625  31.851  0.00  0.00    -0.298 OA
ATOM     16  C19 <0> d   1      25.559  -2.569  32.990  0.00  0.00     0.112 C 
ATOM     17  C20 <0> d   1      28.431  -0.356  31.592  0.00  0.00     0.019 C 
ATOM     18  C22 <0> d   1      29.150  -0.551  30.264  0.00  0.00     0.010 C 
ATOM     19  C23 <0> d   1      30.069   0.648  29.962  0.00  0.00     0.014 C 
ATOM     20  C24 <0> d   1      29.245   1.934  30.026  0.00  0.00     0.003 C 
ATOM     21  C25 <0> d   1      28.056   1.830  29.067  0.00  0.00     0.020 C 
ENDROOT
BRANCH   3  22
ATOM     22  O4  <0> d   1      29.923   3.619  28.420  0.00  0.00    -0.377 OA
ATOM     23  H27 <0> d   1      30.490   4.369  28.193  0.00  0.00     0.211 HD
ENDBRANCH   3  22
TORSDOF 1
ENDMDL
MODEL 101
REMARK CAVERDOCK RESULT:      -9.9      0.000      0.000
REMARK CAVERDOCK CONSTRAINTS:       0.0      0.0      0.0      0.0
REMARK CAVERDOCK TUNNEL: 100     -9.9      3.3    101.5
REMARK  1 active torsions:
REMARK  status: ('A' for Active; 'I' for Inactive)
REMARK    1  A    between atoms: C3_3  and  O4_4 
ROOT
ATOM      1  C1  <0> d   1      32.410   2.989  30.589  0.00  0.00     0.015 C 
ATOM      2  C2  <0> d   1      31.285   3.062  30.265  0.00  0.00    -0.078 C 
ATOM      3  C3  <0> d   1      29.872   3.152  29.859  0.00  0.00     0.128 C 
ATOM      4  C5  <0> d   1      29.132   4.202  30.724  0.00  0.00     0.052 C 
ATOM      5  C6  <0> d   1      28.062   3.424  31.538  0.00  0.00     0.010 C 
ATOM      6  C7  <0> d   1      28.633   2.002  31.582  0.00  0.00     0.002 C 
ATOM      7  C9  <0> d   1      27.631   0.892  31.829  0.00  0.00    -0.001 C 
ATOM      8  C11 <0> d   1      27.009   0.992  33.223  0.00  0.00     0.010 C 
ATOM      9  C12 <0> d   1      25.938  -0.088  33.323  0.00  0.00     0.035 C 
ATOM     10  C13 <0> d   1      26.432  -1.439  32.849  0.00  0.00    -0.070 C 
ATOM     11  C14 <0> d   1      27.505  -1.594  32.129  0.00  0.00    -0.072 C 
ATOM     12  C15 <0> d   1      27.977  -2.926  31.592  0.00  0.00     0.042 C 
ATOM     13  C16 <0> d   1      27.465  -4.095  32.427  0.00  0.00     0.083 C 
ATOM     14  C17 <0> d   1      25.975  -3.873  32.612  0.00  0.00     0.131 C 
ATOM     15  O18 <0> d   1      25.157  -4.669  32.218  0.00  0.00    -0.298 OA
ATOM     16  C19 <0> d   1      25.576  -2.603  33.314  0.00  0.00     0.112 C 
ATOM     17  C20 <0> d   1      28.399  -0.431  31.760  0.00  0.00     0.019 C 
ATOM     18  C22 <0> d   1      29.056  -0.649  30.403  0.00  0.00     0.010 C 
ATOM     19  C23 <0> d   1      29.970   0.539  30.046  0.00  0.00     0.014 C 
ATOM     20  C24 <0> d   1      29.159   1.833  30.131  0.00  0.00     0.003 C 
ATOM     21  C25 <0> d   1      27.928   1.727  29.228  0.00  0.00     0.020 C 
ENDROOT
BRANCH   3  22
ATOM     22  O4  <0> d   1      29.777   3.493  28.475  0.00  0.00    -0.377 OA
ATOM     23  H27 <0> d   1      29.012   3.108  28.027  0.00  0.00     0.211 HD
ENDBRANCH   3  22
TORSDOF 1
ENDMDL
MODEL 102
REMARK CAVERDOCK RESULT:     -10.0      0.000      0.000
REMARK CAVERDOCK CONSTRAINTS:       0.0      0.0      0.0      0.0
REMARK CAVERDOCK TUNNEL: 101    -10.0      3.2    102.1
REMARK  1 active torsions:
REMARK  status: ('A' for Active; 'I' for Inactive)
REMARK    1  A    between atoms: C3_3  and  O4_4 
ROOT
ATOM      1  C1  <0> d   1      32.261   3.060  30.471  0.00  0.00     0.015 C 
ATOM      2  C2  <0> d   1      31.127   3.080  30.172  0.00  0.00    -0.078 C 
ATOM      3  C3  <0> d   1      29.703   3.103  29.796  0.00  0.00     0.128 C 
ATOM      4  C5  <0> d   1      28.938   4.138  30.659  0.00  0.00     0.052 C 
ATOM      5  C6  <0> d   1      27.920   3.332  31.510  0.00  0.00     0.010 C 
ATOM      6  C7  <0> d   1      28.551   1.936  31.567  0.00  0.00     0.002 C 
ATOM      7  C9  <0> d   1      27.602   0.790  31.857  0.00  0.00    -0.001 C 
ATOM      8  C11 <0> d   1      27.007   0.891  33.263  0.00  0.00     0.010 C 
ATOM      9  C12 <0> d   1      25.986  -0.231  33.407  0.00  0.00     0.035 C 
ATOM     10  C13 <0> d   1      26.526  -1.569  32.946  0.00  0.00    -0.070 C 
ATOM     11  C14 <0> d   1      27.588  -1.693  32.205  0.00  0.00    -0.072 C 
ATOM     12  C15 <0> d   1      28.104  -3.015  31.682  0.00  0.00     0.042 C 
ATOM     13  C16 <0> d   1      27.660  -4.187  32.549  0.00  0.00     0.083 C 
ATOM     14  C17 <0> d   1      26.166  -4.024  32.764  0.00  0.00     0.131 C 
ATOM     15  O18 <0> d   1      25.374  -4.861  32.404  0.00  0.00    -0.298 OA
ATOM     16  C19 <0> d   1      25.730  -2.758  33.452  0.00  0.00     0.112 C 
ATOM     17  C20 <0> d   1      28.424  -0.501  31.795  0.00  0.00     0.019 C 
ATOM     18  C22 <0> d   1      29.059  -0.717  30.428  0.00  0.00     0.010 C 
ATOM     19  C23 <0> d   1      29.914   0.500  30.028  0.00  0.00     0.014 C 
ATOM     20  C24 <0> d   1      29.053   1.761  30.108  0.00  0.00     0.003 C 
ATOM     21  C25 <0> d   1      27.807   1.587  29.235  0.00  0.00     0.020 C 
ENDROOT
BRANCH   3  22
ATOM     22  O4  <0> d   1      29.564   3.413  28.408  0.00  0.00    -0.377 OA
ATOM     23  H27 <0> d   1      28.657   3.611  28.139  0.00  0.00     0.211 HD
ENDBRANCH   3  22
TORSDOF 1
ENDMDL
MODEL 103
REMARK CAVERDOCK RESULT:      -8.5      0.000      0.000
REMARK CAVERDOCK CONSTRAINTS:       0.0      0.0      0.0      0.0
REMARK CAVERDOCK TUNNEL: 102     -8.5      3.3    103.1
REMARK  1 active torsions:
REMARK  status: ('A' for Active; 'I' for Inactive)
REMARK    1  A    between atoms: C3_3  and  O4_4 
ROOT
ATOM      1  C1  <0> d   1      27.492  -5.149  34.380  0.00  0.00     0.015 C 
ATOM      2  C2  <0> d   1      26.997  -4.748  33.394  0.00  0.00    -0.078 C 
ATOM      3  C3  <0> d   1      26.377  -4.244  32.158  0.00  0.00     0.128 C 
ATOM      4  C5  <0> d   1      27.022  -4.916  30.921  0.00  0.00     0.052 C 
ATOM      5  C6  <0> d   1      27.732  -3.785  30.128  0.00  0.00     0.010 C 
ATOM      6  C7  <0> d   1      27.990  -2.723  31.202  0.00  0.00     0.002 C 
ATOM      7  C9  <0> d   1      28.182  -1.305  30.702  0.00  0.00    -0.001 C 
ATOM      8  C11 <0> d   1      29.452  -1.171  29.859  0.00  0.00     0.010 C 
ATOM      9  C12 <0> d   1      29.487   0.250  29.311  0.00  0.00     0.035 C 
ATOM     10  C13 <0> d   1      29.217   1.290  30.379  0.00  0.00    -0.070 C 
ATOM     11  C14 <0> d   1      28.683   1.007  31.531  0.00  0.00    -0.072 C 
ATOM     12  C15 <0> d   1      28.346   2.040  32.583  0.00  0.00     0.042 C 
ATOM     13  C16 <0> d   1      29.196   3.298  32.444  0.00  0.00     0.083 C 
ATOM     14  C17 <0> d   1      29.134   3.702  30.982  0.00  0.00     0.131 C 
ATOM     15  O18 <0> d   1      28.695   4.771  30.633  0.00  0.00    -0.298 OA
ATOM     16  C19 <0> d   1      29.650   2.693  29.993  0.00  0.00     0.112 C 
ATOM     17  C20 <0> d   1      28.349  -0.412  31.934  0.00  0.00     0.019 C 
ATOM     18  C22 <0> d   1      27.132  -0.454  32.849  0.00  0.00     0.010 C 
ATOM     19  C23 <0> d   1      26.811  -1.904  33.258  0.00  0.00     0.014 C 
ATOM     20  C24 <0> d   1      26.656  -2.754  31.997  0.00  0.00     0.003 C 
ATOM     21  C25 <0> d   1      25.591  -2.134  31.088  0.00  0.00     0.020 C 
ENDROOT
BRANCH   3  22
ATOM     22  O4  <0> d   1      24.968  -4.486  32.177  0.00  0.00    -0.377 OA
ATOM     23  H27 <0> d   1      24.434  -3.722  31.921  0.00  0.00     0.211 HD
ENDBRANCH   3  22
TORSDOF 1
ENDMDL
MODEL 104
REMARK CAVERDOCK RESULT:     -10.2      0.000      0.000
REMARK CAVERDOCK CONSTRAINTS:       0.0      0.0      0.0      0.0
REMARK CAVERDOCK TUNNEL: 103    -10.2      3.3    104.3
REMARK  1 active torsions:
REMARK  status: ('A' for Active; 'I' for Inactive)
REMARK    1  A    between atoms: C3_3  and  O4_4 
ROOT
ATOM      1  C1  <0> d   1      32.081   2.960  30.537  0.00  0.00     0.015 C 
ATOM      2  C2  <0> d   1      30.929   2.965  30.314  0.00  0.00    -0.078 C 
ATOM      3  C3  <0> d   1      29.484   2.971  30.034  0.00  0.00     0.128 C 
ATOM      4  C5  <0> d   1      28.762   3.982  30.960  0.00  0.00     0.052 C 
ATOM      5  C6  <0> d   1      27.815   3.147  31.865  0.00  0.00     0.010 C 
ATOM      6  C7  <0> d   1      28.469   1.761  31.860  0.00  0.00     0.002 C 
ATOM      7  C9  <0> d   1      27.560   0.596  32.195  0.00  0.00    -0.001 C 
ATOM      8  C11 <0> d   1      27.058   0.668  33.639  0.00  0.00     0.010 C 
ATOM      9  C12 <0> d   1      26.066  -0.471  33.834  0.00  0.00     0.035 C 
ATOM     10  C13 <0> d   1      26.594  -1.794  33.319  0.00  0.00    -0.070 C 
ATOM     11  C14 <0> d   1      27.606  -1.891  32.508  0.00  0.00    -0.072 C 
ATOM     12  C15 <0> d   1      28.106  -3.197  31.932  0.00  0.00     0.042 C 
ATOM     13  C16 <0> d   1      27.739  -4.388  32.810  0.00  0.00     0.083 C 
ATOM     14  C17 <0> d   1      26.260  -4.252  33.126  0.00  0.00     0.131 C 
ATOM     15  O18 <0> d   1      25.459  -5.096  32.806  0.00  0.00    -0.298 OA
ATOM     16  C19 <0> d   1      25.852  -3.003  33.859  0.00  0.00     0.112 C 
ATOM     17  C20 <0> d   1      28.395  -0.680  32.060  0.00  0.00     0.019 C 
ATOM     18  C22 <0> d   1      28.941  -0.867  30.651  0.00  0.00     0.010 C 
ATOM     19  C23 <0> d   1      29.749   0.369  30.213  0.00  0.00     0.014 C 
ATOM     20  C24 <0> d   1      28.876   1.614  30.368  0.00  0.00     0.003 C 
ATOM     21  C25 <0> d   1      27.577   1.432  29.578  0.00  0.00     0.020 C 
ENDROOT
BRANCH   3  22
ATOM     22  O4  <0> d   1      29.247   3.297  28.663  0.00  0.00    -0.377 OA
ATOM     23  H27 <0> d   1      30.048   3.326  28.122  0.00  0.00     0.211 HD
ENDBRANCH   3  22
TORSDOF 1
ENDMDL
MODEL 105
REMARK CAVERDOCK RESULT:     -10.2      0.000      0.000
REMARK CAVERDOCK CONSTRAINTS:       0.0      0.0      0.0      0.0
REMARK CAVERDOCK TUNNEL: 104    -10.2      3.3    105.4
REMARK  1 active torsions:
REMARK  status: ('A' for Active; 'I' for Inactive)
REMARK    1  A    between atoms: C3_3  and  O4_4 
ROOT
ATOM      1  C1  <0> d   1      31.992   2.941  30.643  0.00  0.00     0.015 C 
ATOM      2  C2  <0> d   1      30.845   2.931  30.397  0.00  0.00    -0.078 C 
ATOM      3  C3  <0> d   1      29.405   2.917  30.088  0.00  0.00     0.128 C 
ATOM      4  C5  <0> d   1      28.654   3.930  30.987  0.00  0.00     0.052 C 
ATOM      5  C6  <0> d   1      27.698   3.096  31.883  0.00  0.00     0.010 C 
ATOM      6  C7  <0> d   1      28.368   1.717  31.908  0.00  0.00     0.002 C 
ATOM      7  C9  <0> d   1      27.464   0.546  32.239  0.00  0.00    -0.001 C 
ATOM      8  C11 <0> d   1      26.933   0.630  33.671  0.00  0.00     0.010 C 
ATOM      9  C12 <0> d   1      25.949  -0.519  33.860  0.00  0.00     0.035 C 
ATOM     10  C13 <0> d   1      26.502  -1.842  33.372  0.00  0.00    -0.070 C 
ATOM     11  C14 <0> d   1      27.532  -1.937  32.582  0.00  0.00    -0.072 C 
ATOM     12  C15 <0> d   1      28.058  -3.243  32.032  0.00  0.00     0.042 C 
ATOM     13  C16 <0> d   1      27.686  -4.428  32.917  0.00  0.00     0.083 C 
ATOM     14  C17 <0> d   1      26.200  -4.305  33.201  0.00  0.00     0.131 C 
ATOM     15  O18 <0> d   1      25.415  -5.162  32.876  0.00  0.00    -0.298 OA
ATOM     16  C19 <0> d   1      25.763  -3.052  33.911  0.00  0.00     0.112 C 
ATOM     17  C20 <0> d   1      28.316  -0.722  32.135  0.00  0.00     0.019 C 
ATOM     18  C22 <0> d   1      28.893  -0.920  30.740  0.00  0.00     0.010 C 
ATOM     19  C23 <0> d   1      29.696   0.320  30.304  0.00  0.00     0.014 C 
ATOM     20  C24 <0> d   1      28.806   1.557  30.426  0.00  0.00     0.003 C 
ATOM     21  C25 <0> d   1      27.526   1.351  29.612  0.00  0.00     0.020 C 
ENDROOT
BRANCH   3  22
ATOM     22  O4  <0> d   1      29.193   3.224  28.708  0.00  0.00    -0.377 OA
ATOM     23  H27 <0> d   1      29.101   4.169  28.526  0.00  0.00     0.211 HD
ENDBRANCH   3  22
TORSDOF 1
ENDMDL
MODEL 106
REMARK CAVERDOCK RESULT:     -10.1      0.000      0.000
REMARK CAVERDOCK CONSTRAINTS:       0.0      0.0      0.0      0.0
REMARK CAVERDOCK TUNNEL: 105    -10.1      3.3    106.1
REMARK  1 active torsions:
REMARK  status: ('A' for Active; 'I' for Inactive)
REMARK    1  A    between atoms: C3_3  and  O4_4 
ROOT
ATOM      1  C1  <0> d   1      31.901   2.777  30.637  0.00  0.00     0.015 C 
ATOM      2  C2  <0> d   1      30.753   2.755  30.395  0.00  0.00    -0.078 C 
ATOM      3  C3  <0> d   1      29.313   2.726  30.090  0.00  0.00     0.128 C 
ATOM      4  C5  <0> d   1      28.557   3.746  30.978  0.00  0.00     0.052 C 
ATOM      5  C6  <0> d   1      27.610   2.918  31.888  0.00  0.00     0.010 C 
ATOM      6  C7  <0> d   1      28.290   1.544  31.930  0.00  0.00     0.002 C 
ATOM      7  C9  <0> d   1      27.396   0.371  32.280  0.00  0.00    -0.001 C 
ATOM      8  C11 <0> d   1      26.868   0.471  33.713  0.00  0.00     0.010 C 
ATOM      9  C12 <0> d   1      25.894  -0.682  33.921  0.00  0.00     0.035 C 
ATOM     10  C13 <0> d   1      26.456  -2.008  33.449  0.00  0.00    -0.070 C 
ATOM     11  C14 <0> d   1      27.483  -2.106  32.657  0.00  0.00    -0.072 C 
ATOM     12  C15 <0> d   1      28.018  -3.416  32.124  0.00  0.00     0.042 C 
ATOM     13  C16 <0> d   1      27.657  -4.591  33.026  0.00  0.00     0.083 C 
ATOM     14  C17 <0> d   1      26.171  -4.475  33.313  0.00  0.00     0.131 C 
ATOM     15  O18 <0> d   1      25.391  -5.343  33.003  0.00  0.00    -0.298 OA
ATOM     16  C19 <0> d   1      25.727  -3.216  34.007  0.00  0.00     0.112 C 
ATOM     17  C20 <0> d   1      28.257  -0.892  32.192  0.00  0.00     0.019 C 
ATOM     18  C22 <0> d   1      28.831  -1.105  30.798  0.00  0.00     0.010 C 
ATOM     19  C23 <0> d   1      29.624   0.135  30.342  0.00  0.00     0.014 C 
ATOM     20  C24 <0> d   1      28.725   1.367  30.450  0.00  0.00     0.003 C 
ATOM     21  C25 <0> d   1      27.444   1.140  29.642  0.00  0.00     0.020 C 
ENDROOT
BRANCH   3  22
ATOM     22  O4  <0> d   1      29.094   3.013  28.707  0.00  0.00    -0.377 OA
ATOM     23  H27 <0> d   1      29.849   2.807  28.139  0.00  0.00     0.211 HD
ENDBRANCH   3  22
TORSDOF 1
ENDMDL
MODEL 107
REMARK CAVERDOCK RESULT:      -9.9      0.000      0.000
REMARK CAVERDOCK CONSTRAINTS:       0.0      0.0      0.0      0.0
REMARK CAVERDOCK TUNNEL: 106     -9.9      3.3    107.4
REMARK  1 active torsions:
REMARK  status: ('A' for Active; 'I' for Inactive)
REMARK    1  A    between atoms: C3_3  and  O4_4 
ROOT
ATOM      1  C1  <0> d   1      31.820   2.652  30.512  0.00  0.00     0.015 C 
ATOM      2  C2  <0> d   1      30.656   2.639  30.369  0.00  0.00    -0.078 C 
ATOM      3  C3  <0> d   1      29.194   2.622  30.189  0.00  0.00     0.128 C 
ATOM      4  C5  <0> d   1      28.519   3.597  31.186  0.00  0.00     0.052 C 
ATOM      5  C6  <0> d   1      27.653   2.724  32.134  0.00  0.00     0.010 C 
ATOM      6  C7  <0> d   1      28.331   1.352  32.051  0.00  0.00     0.002 C 
ATOM      7  C9  <0> d   1      27.469   0.162  32.421  0.00  0.00    -0.001 C 
ATOM      8  C11 <0> d   1      27.066   0.192  33.897  0.00  0.00     0.010 C 
ATOM      9  C12 <0> d   1      26.111  -0.972  34.133  0.00  0.00     0.035 C 
ATOM     10  C13 <0> d   1      26.627  -2.272  33.552  0.00  0.00    -0.070 C 
ATOM     11  C14 <0> d   1      27.583  -2.330  32.671  0.00  0.00    -0.072 C 
ATOM     12  C15 <0> d   1      28.066  -3.613  32.032  0.00  0.00     0.042 C 
ATOM     13  C16 <0> d   1      27.782  -4.830  32.904  0.00  0.00     0.083 C 
ATOM     14  C17 <0> d   1      26.327  -4.731  33.324  0.00  0.00     0.131 C 
ATOM     15  O18 <0> d   1      25.521  -5.584  33.041  0.00  0.00    -0.298 OA
ATOM     16  C19 <0> d   1      25.947  -3.507  34.112  0.00  0.00     0.112 C 
ATOM     17  C20 <0> d   1      28.316  -1.094  32.198  0.00  0.00     0.019 C 
ATOM     18  C22 <0> d   1      28.767  -1.239  30.751  0.00  0.00     0.010 C 
ATOM     19  C23 <0> d   1      29.520   0.023  30.288  0.00  0.00     0.014 C 
ATOM     20  C24 <0> d   1      28.636   1.246  30.532  0.00  0.00     0.003 C 
ATOM     21  C25 <0> d   1      27.290   1.056  29.828  0.00  0.00     0.020 C 
ENDROOT
BRANCH   3  22
ATOM     22  O4  <0> d   1      28.858   2.974  28.845  0.00  0.00    -0.377 OA
ATOM     23  H27 <0> d   1      28.410   3.827  28.762  0.00  0.00     0.211 HD
ENDBRANCH   3  22
TORSDOF 1
ENDMDL
MODEL 108
REMARK CAVERDOCK RESULT:      -9.9      0.000      0.000
REMARK CAVERDOCK CONSTRAINTS:       0.0      0.0      0.0      0.0
REMARK CAVERDOCK TUNNEL: 107     -9.9      3.3    108.1
REMARK  1 active torsions:
REMARK  status: ('A' for Active; 'I' for Inactive)
REMARK    1  A    between atoms: C3_3  and  O4_4 
ROOT
ATOM      1  C1  <0> d   1      31.584   2.858  30.333  0.00  0.00     0.015 C 
ATOM      2  C2  <0> d   1      30.432   2.653  30.246  0.00  0.00    -0.078 C 
ATOM      3  C3  <0> d   1      28.986   2.396  30.136  0.00  0.00     0.128 C 
ATOM      4  C5  <0> d   1      28.229   3.085  31.299  0.00  0.00     0.052 C 
ATOM      5  C6  <0> d   1      27.599   1.947  32.147  0.00  0.00     0.010 C 
ATOM      6  C7  <0> d   1      28.496   0.745  31.828  0.00  0.00     0.002 C 
ATOM      7  C9  <0> d   1      27.882  -0.621  32.056  0.00  0.00    -0.001 C 
ATOM      8  C11 <0> d   1      27.591  -0.869  33.538  0.00  0.00     0.010 C 
ATOM      9  C12 <0> d   1      26.871  -2.208  33.644  0.00  0.00     0.035 C 
ATOM     10  C13 <0> d   1      27.559  -3.300  32.851  0.00  0.00    -0.070 C 
ATOM     11  C14 <0> d   1      28.442  -3.061  31.926  0.00  0.00    -0.072 C 
ATOM     12  C15 <0> d   1      29.091  -4.134  31.080  0.00  0.00     0.042 C 
ATOM     13  C16 <0> d   1      29.087  -5.491  31.774  0.00  0.00     0.083 C 
ATOM     14  C17 <0> d   1      27.672  -5.717  32.273  0.00  0.00     0.131 C 
ATOM     15  O18 <0> d   1      27.007  -6.655  31.905  0.00  0.00    -0.298 OA
ATOM     16  C19 <0> d   1      27.146  -4.704  33.253  0.00  0.00     0.112 C 
ATOM     17  C20 <0> d   1      28.914  -1.659  31.608  0.00  0.00     0.019 C 
ATOM     18  C22 <0> d   1      29.275  -1.518  30.136  0.00  0.00     0.010 C 
ATOM     19  C23 <0> d   1      29.762  -0.089  29.830  0.00  0.00     0.014 C 
ATOM     20  C24 <0> d   1      28.701   0.908  30.297  0.00  0.00     0.003 C 
ATOM     21  C25 <0> d   1      27.360   0.575  29.638  0.00  0.00     0.020 C 
ENDROOT
BRANCH   3  22
ATOM     22  O4  <0> d   1      28.495   2.863  28.878  0.00  0.00    -0.377 OA
ATOM     23  H27 <0> d   1      27.586   3.190  28.907  0.00  0.00     0.211 HD
ENDBRANCH   3  22
TORSDOF 1
ENDMDL
MODEL 109
REMARK CAVERDOCK RESULT:      -9.8      0.000      0.000
REMARK CAVERDOCK CONSTRAINTS:       0.0      0.0      0.0      0.0
REMARK CAVERDOCK TUNNEL: 108     -9.8      3.3    109.4
REMARK  1 active torsions:
REMARK  status: ('A' for Active; 'I' for Inactive)
REMARK    1  A    between atoms: C3_3  and  O4_4 
ROOT
ATOM      1  C1  <0> d   1      27.665  -5.735  34.878  0.00  0.00     0.015 C 
ATOM      2  C2  <0> d   1      27.123  -5.349  33.912  0.00  0.00    -0.078 C 
ATOM      3  C3  <0> d   1      26.443  -4.864  32.699  0.00  0.00     0.128 C 
ATOM      4  C5  <0> d   1      27.119  -5.449  31.434  0.00  0.00     0.052 C 
ATOM      5  C6  <0> d   1      27.722  -4.244  30.663  0.00  0.00     0.010 C 
ATOM      6  C7  <0> d   1      27.912  -3.193  31.762  0.00  0.00     0.002 C 
ATOM      7  C9  <0> d   1      27.981  -1.752  31.299  0.00  0.00    -0.001 C 
ATOM      8  C11 <0> d   1      29.222  -1.493  30.441  0.00  0.00     0.010 C 
ATOM      9  C12 <0> d   1      29.133  -0.059  29.932  0.00  0.00     0.035 C 
ATOM     10  C13 <0> d   1      28.798   0.926  31.032  0.00  0.00    -0.070 C 
ATOM     11  C14 <0> d   1      28.309   0.571  32.184  0.00  0.00    -0.072 C 
ATOM     12  C15 <0> d   1      27.908   1.545  33.269  0.00  0.00     0.042 C 
ATOM     13  C16 <0> d   1      28.652   2.870  33.153  0.00  0.00     0.083 C 
ATOM     14  C17 <0> d   1      28.533   3.307  31.704  0.00  0.00     0.131 C 
ATOM     15  O18 <0> d   1      28.004   4.346  31.391  0.00  0.00    -0.298 OA
ATOM     16  C19 <0> d   1      29.111   2.369  30.679  0.00  0.00     0.112 C 
ATOM     17  C20 <0> d   1      28.097  -0.881  32.553  0.00  0.00     0.019 C 
ATOM     18  C22 <0> d   1      26.904  -1.045  33.484  0.00  0.00     0.010 C 
ATOM     19  C23 <0> d   1      26.707  -2.527  33.858  0.00  0.00     0.014 C 
ATOM     20  C24 <0> d   1      26.599  -3.353  32.576  0.00  0.00     0.003 C 
ATOM     21  C25 <0> d   1      25.472  -2.797  31.701  0.00  0.00     0.020 C 
ENDROOT
BRANCH   3  22
ATOM     22  O4  <0> d   1      25.059  -5.220  32.733  0.00  0.00    -0.377 OA
ATOM     23  H27 <0> d   1      24.465  -4.473  32.887  0.00  0.00     0.211 HD
ENDBRANCH   3  22
TORSDOF 1
ENDMDL
MODEL 110
REMARK CAVERDOCK RESULT:     -10.0      0.000      0.000
REMARK CAVERDOCK CONSTRAINTS:       0.0      0.0      0.0      0.0
REMARK CAVERDOCK TUNNEL: 109    -10.0      3.3    110.7
REMARK  1 active torsions:
REMARK  status: ('A' for Active; 'I' for Inactive)
REMARK    1  A    between atoms: C3_3  and  O4_4 
ROOT
ATOM      1  C1  <0> d   1      27.687  -5.774  35.019  0.00  0.00     0.015 C 
ATOM      2  C2  <0> d   1      27.143  -5.409  34.046  0.00  0.00    -0.078 C 
ATOM      3  C3  <0> d   1      26.460  -4.949  32.825  0.00  0.00     0.128 C 
ATOM      4  C5  <0> d   1      27.146  -5.543  31.570  0.00  0.00     0.052 C 
ATOM      5  C6  <0> d   1      27.736  -4.342  30.783  0.00  0.00     0.010 C 
ATOM      6  C7  <0> d   1      27.910  -3.274  31.868  0.00  0.00     0.002 C 
ATOM      7  C9  <0> d   1      27.963  -1.838  31.385  0.00  0.00    -0.001 C 
ATOM      8  C11 <0> d   1      29.203  -1.576  30.526  0.00  0.00     0.010 C 
ATOM      9  C12 <0> d   1      29.098  -0.151  29.997  0.00  0.00     0.035 C 
ATOM     10  C13 <0> d   1      28.748   0.846  31.082  0.00  0.00    -0.070 C 
ATOM     11  C14 <0> d   1      28.260   0.501  32.238  0.00  0.00    -0.072 C 
ATOM     12  C15 <0> d   1      27.844   1.485  33.308  0.00  0.00     0.042 C 
ATOM     13  C16 <0> d   1      28.572   2.818  33.174  0.00  0.00     0.083 C 
ATOM     14  C17 <0> d   1      28.451   3.232  31.719  0.00  0.00     0.131 C 
ATOM     15  O18 <0> d   1      27.910   4.260  31.391  0.00  0.00    -0.298 OA
ATOM     16  C19 <0> d   1      29.044   2.287  30.709  0.00  0.00     0.112 C 
ATOM     17  C20 <0> d   1      28.065  -0.949  32.626  0.00  0.00     0.019 C 
ATOM     18  C22 <0> d   1      26.871  -1.114  33.557  0.00  0.00     0.010 C 
ATOM     19  C23 <0> d   1      26.691  -2.593  33.951  0.00  0.00     0.014 C 
ATOM     20  C24 <0> d   1      26.597  -3.438  32.681  0.00  0.00     0.003 C 
ATOM     21  C25 <0> d   1      25.466  -2.909  31.795  0.00  0.00     0.020 C 
ENDROOT
BRANCH   3  22
ATOM     22  O4  <0> d   1      25.080  -5.321  32.861  0.00  0.00    -0.377 OA
ATOM     23  H27 <0> d   1      24.607  -5.004  33.642  0.00  0.00     0.211 HD
ENDBRANCH   3  22
TORSDOF 1
ENDMDL
MODEL 111
REMARK CAVERDOCK RESULT:     -10.0      0.000      0.000
REMARK CAVERDOCK CONSTRAINTS:       0.0      0.0      0.0      0.0
REMARK CAVERDOCK TUNNEL: 110    -10.0      3.3    111.1
REMARK  1 active torsions:
REMARK  status: ('A' for Active; 'I' for Inactive)
REMARK    1  A    between atoms: C3_3  and  O4_4 
ROOT
ATOM      1  C1  <0> d   1      27.715  -5.802  35.116  0.00  0.00     0.015 C 
ATOM      2  C2  <0> d   1      27.180  -5.444  34.135  0.00  0.00    -0.078 C 
ATOM      3  C3  <0> d   1      26.509  -4.993  32.904  0.00  0.00     0.128 C 
ATOM      4  C5  <0> d   1      27.208  -5.598  31.660  0.00  0.00     0.052 C 
ATOM      5  C6  <0> d   1      27.806  -4.403  30.870  0.00  0.00     0.010 C 
ATOM      6  C7  <0> d   1      27.970  -3.326  31.948  0.00  0.00     0.002 C 
ATOM      7  C9  <0> d   1      28.028  -1.894  31.454  0.00  0.00    -0.001 C 
ATOM      8  C11 <0> d   1      29.276  -1.639  30.606  0.00  0.00     0.010 C 
ATOM      9  C12 <0> d   1      29.176  -0.218  30.064  0.00  0.00     0.035 C 
ATOM     10  C13 <0> d   1      28.816   0.787  31.138  0.00  0.00    -0.070 C 
ATOM     11  C14 <0> d   1      28.317   0.451  32.292  0.00  0.00    -0.072 C 
ATOM     12  C15 <0> d   1      27.891   1.444  33.350  0.00  0.00     0.042 C 
ATOM     13  C16 <0> d   1      28.620   2.775  33.214  0.00  0.00     0.083 C 
ATOM     14  C17 <0> d   1      28.514   3.178  31.754  0.00  0.00     0.131 C 
ATOM     15  O18 <0> d   1      27.976   4.204  31.413  0.00  0.00    -0.298 OA
ATOM     16  C19 <0> d   1      29.116   2.225  30.758  0.00  0.00     0.112 C 
ATOM     17  C20 <0> d   1      28.118  -0.995  32.690  0.00  0.00     0.019 C 
ATOM     18  C22 <0> d   1      26.915  -1.153  33.610  0.00  0.00     0.010 C 
ATOM     19  C23 <0> d   1      26.731  -2.628  34.014  0.00  0.00     0.014 C 
ATOM     20  C24 <0> d   1      26.648  -3.483  32.749  0.00  0.00     0.003 C 
ATOM     21  C25 <0> d   1      25.526  -2.961  31.848  0.00  0.00     0.020 C 
ENDROOT
BRANCH   3  22
ATOM     22  O4  <0> d   1      25.129  -5.365  32.929  0.00  0.00    -0.377 OA
ATOM     23  H27 <0> d   1      24.826  -5.805  32.123  0.00  0.00     0.211 HD
ENDBRANCH   3  22
TORSDOF 1
ENDMDL
MODEL 112
REMARK CAVERDOCK RESULT:     -10.2      0.000      0.000
REMARK CAVERDOCK CONSTRAINTS:       0.0      0.0      0.0      0.0
REMARK CAVERDOCK TUNNEL: 111    -10.2      3.3    112.5
REMARK  1 active torsions:
REMARK  status: ('A' for Active; 'I' for Inactive)
REMARK    1  A    between atoms: C3_3  and  O4_4 
ROOT
ATOM      1  C1  <0> d   1      27.691  -5.943  35.261  0.00  0.00     0.015 C 
ATOM      2  C2  <0> d   1      27.132  -5.587  34.293  0.00  0.00    -0.078 C 
ATOM      3  C3  <0> d   1      26.431  -5.140  33.078  0.00  0.00     0.128 C 
ATOM      4  C5  <0> d   1      27.092  -5.755  31.819  0.00  0.00     0.052 C 
ATOM      5  C6  <0> d   1      27.675  -4.568  31.006  0.00  0.00     0.010 C 
ATOM      6  C7  <0> d   1      27.874  -3.486  32.074  0.00  0.00     0.002 C 
ATOM      7  C9  <0> d   1      27.926  -2.057  31.570  0.00  0.00    -0.001 C 
ATOM      8  C11 <0> d   1      29.152  -1.814  30.687  0.00  0.00     0.010 C 
ATOM      9  C12 <0> d   1      29.045  -0.396  30.140  0.00  0.00     0.035 C 
ATOM     10  C13 <0> d   1      28.719   0.618  31.218  0.00  0.00    -0.070 C 
ATOM     11  C14 <0> d   1      28.250   0.291  32.386  0.00  0.00    -0.072 C 
ATOM     12  C15 <0> d   1      27.857   1.292  33.450  0.00  0.00     0.042 C 
ATOM     13  C16 <0> d   1      28.590   2.619  33.286  0.00  0.00     0.083 C 
ATOM     14  C17 <0> d   1      28.446   3.014  31.827  0.00  0.00     0.131 C 
ATOM     15  O18 <0> d   1      27.905   4.041  31.494  0.00  0.00    -0.298 OA
ATOM     16  C19 <0> d   1      29.017   2.052  30.821  0.00  0.00     0.112 C 
ATOM     17  C20 <0> d   1      28.054  -1.152  32.798  0.00  0.00     0.019 C 
ATOM     18  C22 <0> d   1      26.875  -1.298  33.750  0.00  0.00     0.010 C 
ATOM     19  C23 <0> d   1      26.694  -2.770  34.168  0.00  0.00     0.014 C 
ATOM     20  C24 <0> d   1      26.573  -3.632  32.910  0.00  0.00     0.003 C 
ATOM     21  C25 <0> d   1      25.430  -3.109  32.037  0.00  0.00     0.020 C 
ENDROOT
BRANCH   3  22
ATOM     22  O4  <0> d   1      25.050  -5.504  33.142  0.00  0.00    -0.377 OA
ATOM     23  H27 <0> d   1      24.442  -4.780  32.941  0.00  0.00     0.211 HD
ENDBRANCH   3  22
TORSDOF 1
ENDMDL
MODEL 113
REMARK CAVERDOCK RESULT:     -10.2      0.000      0.000
REMARK CAVERDOCK CONSTRAINTS:       0.0      0.0      0.0      0.0
REMARK CAVERDOCK TUNNEL: 112    -10.2      3.3    113.5
REMARK  1 active torsions:
REMARK  status: ('A' for Active; 'I' for Inactive)
REMARK    1  A    between atoms: C3_3  and  O4_4 
ROOT
ATOM      1  C1  <0> d   1      27.734  -6.015  35.304  0.00  0.00     0.015 C 
ATOM      2  C2  <0> d   1      27.179  -5.670  34.329  0.00  0.00    -0.078 C 
ATOM      3  C3  <0> d   1      26.483  -5.236  33.106  0.00  0.00     0.128 C 
ATOM      4  C5  <0> d   1      27.163  -5.848  31.856  0.00  0.00     0.052 C 
ATOM      5  C6  <0> d   1      27.739  -4.657  31.043  0.00  0.00     0.010 C 
ATOM      6  C7  <0> d   1      27.915  -3.569  32.108  0.00  0.00     0.002 C 
ATOM      7  C9  <0> d   1      27.954  -2.142  31.599  0.00  0.00    -0.001 C 
ATOM      8  C11 <0> d   1      29.185  -1.887  30.726  0.00  0.00     0.010 C 
ATOM      9  C12 <0> d   1      29.066  -0.472  30.172  0.00  0.00     0.035 C 
ATOM     10  C13 <0> d   1      28.718   0.542  31.243  0.00  0.00    -0.070 C 
ATOM     11  C14 <0> d   1      28.242   0.214  32.408  0.00  0.00    -0.072 C 
ATOM     12  C15 <0> d   1      27.829   1.214  33.465  0.00  0.00     0.042 C 
ATOM     13  C16 <0> d   1      28.546   2.549  33.302  0.00  0.00     0.083 C 
ATOM     14  C17 <0> d   1      28.411   2.936  31.840  0.00  0.00     0.131 C 
ATOM     15  O18 <0> d   1      27.860   3.955  31.499  0.00  0.00    -0.298 OA
ATOM     16  C19 <0> d   1      29.001   1.978  30.843  0.00  0.00     0.112 C 
ATOM     17  C20 <0> d   1      28.060  -1.230  32.824  0.00  0.00     0.019 C 
ATOM     18  C22 <0> d   1      26.875  -1.387  33.767  0.00  0.00     0.010 C 
ATOM     19  C23 <0> d   1      26.708  -2.859  34.189  0.00  0.00     0.014 C 
ATOM     20  C24 <0> d   1      26.609  -3.727  32.934  0.00  0.00     0.003 C 
ATOM     21  C25 <0> d   1      25.468  -3.221  32.049  0.00  0.00     0.020 C 
ENDROOT
BRANCH   3  22
ATOM     22  O4  <0> d   1      25.107  -5.617  33.160  0.00  0.00    -0.377 OA
ATOM     23  H27 <0> d   1      24.714  -5.796  32.295  0.00  0.00     0.211 HD
ENDBRANCH   3  22
TORSDOF 1
ENDMDL
MODEL 114
REMARK CAVERDOCK RESULT:     -10.2      0.000      0.000
REMARK CAVERDOCK CONSTRAINTS:       0.0      0.0      0.0      0.0
REMARK CAVERDOCK TUNNEL: 113    -10.2      3.3    114.4
REMARK  1 active torsions:
REMARK  status: ('A' for Active; 'I' for Inactive)
REMARK    1  A    between atoms: C3_3  and  O4_4 
ROOT
ATOM      1  C1  <0> d   1      27.700  -5.938  35.493  0.00  0.00     0.015 C 
ATOM      2  C2  <0> d   1      27.164  -5.621  34.499  0.00  0.00    -0.078 C 
ATOM      3  C3  <0> d   1      26.490  -5.221  33.251  0.00  0.00     0.128 C 
ATOM      4  C5  <0> d   1      27.198  -5.860  32.031  0.00  0.00     0.052 C 
ATOM      5  C6  <0> d   1      27.785  -4.687  31.200  0.00  0.00     0.010 C 
ATOM      6  C7  <0> d   1      27.933  -3.571  32.241  0.00  0.00     0.002 C 
ATOM      7  C9  <0> d   1      27.976  -2.157  31.697  0.00  0.00    -0.001 C 
ATOM      8  C11 <0> d   1      29.223  -1.917  30.843  0.00  0.00     0.010 C 
ATOM      9  C12 <0> d   1      29.108  -0.517  30.252  0.00  0.00     0.035 C 
ATOM     10  C13 <0> d   1      28.734   0.521  31.290  0.00  0.00    -0.070 C 
ATOM     11  C14 <0> d   1      28.236   0.219  32.453  0.00  0.00    -0.072 C 
ATOM     12  C15 <0> d   1      27.796   1.243  33.476  0.00  0.00     0.042 C 
ATOM     13  C16 <0> d   1      28.510   2.578  33.294  0.00  0.00     0.083 C 
ATOM     14  C17 <0> d   1      28.402   2.928  31.821  0.00  0.00     0.131 C 
ATOM     15  O18 <0> d   1      27.854   3.935  31.443  0.00  0.00    -0.298 OA
ATOM     16  C19 <0> d   1      29.018   1.948  30.859  0.00  0.00     0.112 C 
ATOM     17  C20 <0> d   1      28.053  -1.214  32.901  0.00  0.00     0.019 C 
ATOM     18  C22 <0> d   1      26.850  -1.354  33.824  0.00  0.00     0.010 C 
ATOM     19  C23 <0> d   1      26.682  -2.817  34.279  0.00  0.00     0.014 C 
ATOM     20  C24 <0> d   1      26.612  -3.716  33.044  0.00  0.00     0.003 C 
ATOM     21  C25 <0> d   1      25.486  -3.239  32.124  0.00  0.00     0.020 C 
ENDROOT
BRANCH   3  22
ATOM     22  O4  <0> d   1      25.115  -5.608  33.287  0.00  0.00    -0.377 OA
ATOM     23  H27 <0> d   1      24.754  -5.695  34.179  0.00  0.00     0.211 HD
ENDBRANCH   3  22
TORSDOF 1
ENDMDL
MODEL 115
REMARK CAVERDOCK RESULT:     -10.2      0.000      0.000
REMARK CAVERDOCK CONSTRAINTS:       0.0      0.0      0.0      0.0
REMARK CAVERDOCK TUNNEL: 114    -10.2      3.2    115.5
REMARK  1 active torsions:
REMARK  status: ('A' for Active; 'I' for Inactive)
REMARK    1  A    between atoms: C3_3  and  O4_4 
ROOT
ATOM      1  C1  <0> d   1      27.670  -6.046  35.675  0.00  0.00     0.015 C 
ATOM      2  C2  <0> d   1      27.135  -5.755  34.672  0.00  0.00    -0.078 C 
ATOM      3  C3  <0> d   1      26.463  -5.391  33.414  0.00  0.00     0.128 C 
ATOM      4  C5  <0> d   1      27.178  -6.056  32.211  0.00  0.00     0.052 C 
ATOM      5  C6  <0> d   1      27.760  -4.900  31.354  0.00  0.00     0.010 C 
ATOM      6  C7  <0> d   1      27.900  -3.758  32.367  0.00  0.00     0.002 C 
ATOM      7  C9  <0> d   1      27.936  -2.357  31.789  0.00  0.00    -0.001 C 
ATOM      8  C11 <0> d   1      29.184  -2.132  30.932  0.00  0.00     0.010 C 
ATOM      9  C12 <0> d   1      29.063  -0.747  30.307  0.00  0.00     0.035 C 
ATOM     10  C13 <0> d   1      28.680   0.314  31.317  0.00  0.00    -0.070 C 
ATOM     11  C14 <0> d   1      28.181   0.038  32.486  0.00  0.00    -0.072 C 
ATOM     12  C15 <0> d   1      27.732   1.084  33.482  0.00  0.00     0.042 C 
ATOM     13  C16 <0> d   1      28.440   2.418  33.269  0.00  0.00     0.083 C 
ATOM     14  C17 <0> d   1      28.334   2.732  31.788  0.00  0.00     0.131 C 
ATOM     15  O18 <0> d   1      27.781   3.726  31.384  0.00  0.00    -0.298 OA
ATOM     16  C19 <0> d   1      28.958   1.732  30.853  0.00  0.00     0.112 C 
ATOM     17  C20 <0> d   1      28.004  -1.385  32.969  0.00  0.00     0.019 C 
ATOM     18  C22 <0> d   1      26.799  -1.509  33.892  0.00  0.00     0.010 C 
ATOM     19  C23 <0> d   1      26.638  -2.960  34.382  0.00  0.00     0.014 C 
ATOM     20  C24 <0> d   1      26.577  -3.890  33.170  0.00  0.00     0.003 C 
ATOM     21  C25 <0> d   1      25.451  -3.442  32.235  0.00  0.00     0.020 C 
ENDROOT
BRANCH   3  22
ATOM     22  O4  <0> d   1      25.090  -5.784  33.455  0.00  0.00    -0.377 OA
ATOM     23  H27 <0> d   1      24.948  -6.683  33.780  0.00  0.00     0.211 HD
ENDBRANCH   3  22
TORSDOF 1
ENDMDL
MODEL 116
REMARK CAVERDOCK RESULT:     -10.2      0.000      0.000
REMARK CAVERDOCK CONSTRAINTS:       0.0      0.0      0.0      0.0
REMARK CAVERDOCK TUNNEL: 115    -10.2      3.2    116.6
REMARK  1 active torsions:
REMARK  status: ('A' for Active; 'I' for Inactive)
REMARK    1  A    between atoms: C3_3  and  O4_4 
ROOT
ATOM      1  C1  <0> d   1      27.543  -6.066  35.741  0.00  0.00     0.015 C 
ATOM      2  C2  <0> d   1      27.025  -5.784  34.726  0.00  0.00    -0.078 C 
ATOM      3  C3  <0> d   1      26.376  -5.429  33.453  0.00  0.00     0.128 C 
ATOM      4  C5  <0> d   1      27.105  -6.114  32.270  0.00  0.00     0.052 C 
ATOM      5  C6  <0> d   1      27.710  -4.973  31.408  0.00  0.00     0.010 C 
ATOM      6  C7  <0> d   1      27.843  -3.820  32.409  0.00  0.00     0.002 C 
ATOM      7  C9  <0> d   1      27.900  -2.427  31.815  0.00  0.00    -0.001 C 
ATOM      8  C11 <0> d   1      29.163  -2.222  30.976  0.00  0.00     0.010 C 
ATOM      9  C12 <0> d   1      29.064  -0.845  30.332  0.00  0.00     0.035 C 
ATOM     10  C13 <0> d   1      28.674   0.232  31.324  0.00  0.00    -0.070 C 
ATOM     11  C14 <0> d   1      28.154  -0.026  32.488  0.00  0.00    -0.072 C 
ATOM     12  C15 <0> d   1      27.698   1.036  33.464  0.00  0.00     0.042 C 
ATOM     13  C16 <0> d   1      28.420   2.361  33.247  0.00  0.00     0.083 C 
ATOM     14  C17 <0> d   1      28.340   2.658  31.760  0.00  0.00     0.131 C 
ATOM     15  O18 <0> d   1      27.802   3.652  31.335  0.00  0.00    -0.298 OA
ATOM     16  C19 <0> d   1      28.970   1.642  30.847  0.00  0.00     0.112 C 
ATOM     17  C20 <0> d   1      27.958  -1.441  32.985  0.00  0.00     0.019 C 
ATOM     18  C22 <0> d   1      26.737  -1.545  33.890  0.00  0.00     0.010 C 
ATOM     19  C23 <0> d   1      26.556  -2.989  34.394  0.00  0.00     0.014 C 
ATOM     20  C24 <0> d   1      26.507  -3.933  33.193  0.00  0.00     0.003 C 
ATOM     21  C25 <0> d   1      25.400  -3.486  32.235  0.00  0.00     0.020 C 
ENDROOT
BRANCH   3  22
ATOM     22  O4  <0> d   1      24.999  -5.811  33.477  0.00  0.00    -0.377 OA
ATOM     23  H27 <0> d   1      24.854  -6.743  33.686  0.00  0.00     0.211 HD
ENDBRANCH   3  22
TORSDOF 1
ENDMDL
MODEL 117
REMARK CAVERDOCK RESULT:     -10.2      0.000      0.000
REMARK CAVERDOCK CONSTRAINTS:       0.0      0.0      0.0      0.0
REMARK CAVERDOCK TUNNEL: 116    -10.2      3.2    117.4
REMARK  1 active torsions:
REMARK  status: ('A' for Active; 'I' for Inactive)
REMARK    1  A    between atoms: C3_3  and  O4_4 
ROOT
ATOM      1  C1  <0> d   1      27.565  -6.212  35.701  0.00  0.00     0.015 C 
ATOM      2  C2  <0> d   1      27.051  -5.922  34.687  0.00  0.00    -0.078 C 
ATOM      3  C3  <0> d   1      26.406  -5.558  33.414  0.00  0.00     0.128 C 
ATOM      4  C5  <0> d   1      27.144  -6.228  32.228  0.00  0.00     0.052 C 
ATOM      5  C6  <0> d   1      27.747  -5.076  31.380  0.00  0.00     0.010 C 
ATOM      6  C7  <0> d   1      27.869  -3.932  32.393  0.00  0.00     0.002 C 
ATOM      7  C9  <0> d   1      27.921  -2.533  31.813  0.00  0.00    -0.001 C 
ATOM      8  C11 <0> d   1      29.187  -2.313  30.982  0.00  0.00     0.010 C 
ATOM      9  C12 <0> d   1      29.084  -0.930  30.351  0.00  0.00     0.035 C 
ATOM     10  C13 <0> d   1      28.683   0.135  31.351  0.00  0.00    -0.070 C 
ATOM     11  C14 <0> d   1      28.159  -0.137  32.510  0.00  0.00    -0.072 C 
ATOM     12  C15 <0> d   1      27.693   0.913  33.494  0.00  0.00     0.042 C 
ATOM     13  C16 <0> d   1      28.408   2.244  33.293  0.00  0.00     0.083 C 
ATOM     14  C17 <0> d   1      28.334   2.555  31.809  0.00  0.00     0.131 C 
ATOM     15  O18 <0> d   1      27.792   3.550  31.391  0.00  0.00    -0.298 OA
ATOM     16  C19 <0> d   1      28.974   1.551  30.889  0.00  0.00     0.112 C 
ATOM     17  C20 <0> d   1      27.968  -1.558  32.992  0.00  0.00     0.019 C 
ATOM     18  C22 <0> d   1      26.744  -1.677  33.890  0.00  0.00     0.010 C 
ATOM     19  C23 <0> d   1      26.568  -3.126  34.380  0.00  0.00     0.014 C 
ATOM     20  C24 <0> d   1      26.530  -4.059  33.169  0.00  0.00     0.003 C 
ATOM     21  C25 <0> d   1      25.425  -3.610  32.210  0.00  0.00     0.020 C 
ENDROOT
BRANCH   3  22
ATOM     22  O4  <0> d   1      25.031  -5.948  33.427  0.00  0.00    -0.377 OA
ATOM     23  H27 <0> d   1      24.879  -6.842  33.763  0.00  0.00     0.211 HD
ENDBRANCH   3  22
TORSDOF 1
ENDMDL
MODEL 118
REMARK CAVERDOCK RESULT:     -10.2      0.000      0.000
REMARK CAVERDOCK CONSTRAINTS:       0.0      0.0      0.0      0.0
REMARK CAVERDOCK TUNNEL: 117    -10.2      3.2    118.3
REMARK  1 active torsions:
REMARK  status: ('A' for Active; 'I' for Inactive)
REMARK    1  A    between atoms: C3_3  and  O4_4 
ROOT
ATOM      1  C1  <0> d   1      27.615  -6.192  35.759  0.00  0.00     0.015 C 
ATOM      2  C2  <0> d   1      27.093  -5.914  34.746  0.00  0.00    -0.078 C 
ATOM      3  C3  <0> d   1      26.438  -5.565  33.474  0.00  0.00     0.128 C 
ATOM      4  C5  <0> d   1      27.173  -6.241  32.289  0.00  0.00     0.052 C 
ATOM      5  C6  <0> d   1      27.764  -5.092  31.428  0.00  0.00     0.010 C 
ATOM      6  C7  <0> d   1      27.886  -3.939  32.430  0.00  0.00     0.002 C 
ATOM      7  C9  <0> d   1      27.927  -2.545  31.838  0.00  0.00    -0.001 C 
ATOM      8  C11 <0> d   1      29.187  -2.325  30.997  0.00  0.00     0.010 C 
ATOM      9  C12 <0> d   1      29.071  -0.948  30.355  0.00  0.00     0.035 C 
ATOM     10  C13 <0> d   1      28.671   0.123  31.348  0.00  0.00    -0.070 C 
ATOM     11  C14 <0> d   1      28.156  -0.142  32.513  0.00  0.00    -0.072 C 
ATOM     12  C15 <0> d   1      27.690   0.914  33.491  0.00  0.00     0.042 C 
ATOM     13  C16 <0> d   1      28.397   2.247  33.275  0.00  0.00     0.083 C 
ATOM     14  C17 <0> d   1      28.312   2.545  31.788  0.00  0.00     0.131 C 
ATOM     15  O18 <0> d   1      27.762   3.533  31.366  0.00  0.00    -0.298 OA
ATOM     16  C19 <0> d   1      28.952   1.537  30.873  0.00  0.00     0.112 C 
ATOM     17  C20 <0> d   1      27.976  -1.560  33.009  0.00  0.00     0.019 C 
ATOM     18  C22 <0> d   1      26.758  -1.677  33.915  0.00  0.00     0.010 C 
ATOM     19  C23 <0> d   1      26.593  -3.124  34.418  0.00  0.00     0.014 C 
ATOM     20  C24 <0> d   1      26.552  -4.067  33.216  0.00  0.00     0.003 C 
ATOM     21  C25 <0> d   1      25.439  -3.632  32.260  0.00  0.00     0.020 C 
ENDROOT
BRANCH   3  22
ATOM     22  O4  <0> d   1      25.066  -5.962  33.500  0.00  0.00    -0.377 OA
ATOM     23  H27 <0> d   1      24.842  -6.558  34.227  0.00  0.00     0.211 HD
ENDBRANCH   3  22
TORSDOF 1
ENDMDL
MODEL 119
REMARK CAVERDOCK RESULT:     -10.2      0.000      0.000
REMARK CAVERDOCK CONSTRAINTS:       0.0      0.0      0.0      0.0
REMARK CAVERDOCK TUNNEL: 118    -10.2      3.2    119.1
REMARK  1 active torsions:
REMARK  status: ('A' for Active; 'I' for Inactive)
REMARK    1  A    between atoms: C3_3  and  O4_4 
ROOT
ATOM      1  C1  <0> d   1      26.551   0.829  28.020  0.00  0.00     0.015 C 
ATOM      2  C2  <0> d   1      27.273   0.670  28.931  0.00  0.00    -0.078 C 
ATOM      3  C3  <0> d   1      28.179   0.469  30.074  0.00  0.00     0.128 C 
ATOM      4  C5  <0> d   1      29.527  -0.123  29.594  0.00  0.00     0.052 C 
ATOM      5  C6  <0> d   1      29.636  -1.536  30.230  0.00  0.00     0.010 C 
ATOM      6  C7  <0> d   1      28.173  -1.909  30.491  0.00  0.00     0.002 C 
ATOM      7  C9  <0> d   1      27.935  -2.959  31.557  0.00  0.00    -0.001 C 
ATOM      8  C11 <0> d   1      28.506  -4.319  31.148  0.00  0.00     0.010 C 
ATOM      9  C12 <0> d   1      28.322  -5.265  32.328  0.00  0.00     0.035 C 
ATOM     10  C13 <0> d   1      26.920  -5.213  32.899  0.00  0.00    -0.070 C 
ATOM     11  C14 <0> d   1      26.083  -4.249  32.649  0.00  0.00    -0.072 C 
ATOM     12  C15 <0> d   1      24.703  -4.147  33.261  0.00  0.00     0.042 C 
ATOM     13  C16 <0> d   1      24.166  -5.507  33.691  0.00  0.00     0.083 C 
ATOM     14  C17 <0> d   1      25.270  -6.174  34.493  0.00  0.00     0.131 C 
ATOM     15  O18 <0> d   1      25.115  -6.498  35.646  0.00  0.00    -0.298 OA
ATOM     16  C19 <0> d   1      26.567  -6.406  33.769  0.00  0.00     0.112 C 
ATOM     17  C20 <0> d   1      26.419  -3.120  31.700  0.00  0.00     0.019 C 
ATOM     18  C22 <0> d   1      25.737  -1.825  32.120  0.00  0.00     0.010 C 
ATOM     19  C23 <0> d   1      26.081  -0.687  31.140  0.00  0.00     0.014 C 
ATOM     20  C24 <0> d   1      27.601  -0.569  31.030  0.00  0.00     0.003 C 
ATOM     21  C25 <0> d   1      28.202  -0.365  32.422  0.00  0.00     0.020 C 
ENDROOT
BRANCH   3  22
ATOM     22  O4  <0> d   1      28.395   1.706  30.756  0.00  0.00    -0.377 OA
ATOM     23  H27 <0> d   1      28.548   2.458  30.168  0.00  0.00     0.211 HD
ENDBRANCH   3  22
TORSDOF 1
ENDMDL
MODEL 120
REMARK CAVERDOCK RESULT:     -10.3      0.000      0.000
REMARK CAVERDOCK CONSTRAINTS:       0.0      0.0      0.0      0.0
REMARK CAVERDOCK TUNNEL: 119    -10.3      3.2    120.3
REMARK  1 active torsions:
REMARK  status: ('A' for Active; 'I' for Inactive)
REMARK    1  A    between atoms: C3_3  and  O4_4 
ROOT
ATOM      1  C1  <0> d   1      26.607   0.774  28.033  0.00  0.00     0.015 C 
ATOM      2  C2  <0> d   1      27.305   0.630  28.965  0.00  0.00    -0.078 C 
ATOM      3  C3  <0> d   1      28.180   0.449  30.135  0.00  0.00     0.128 C 
ATOM      4  C5  <0> d   1      29.546  -0.136  29.698  0.00  0.00     0.052 C 
ATOM      5  C6  <0> d   1      29.651  -1.541  30.351  0.00  0.00     0.010 C 
ATOM      6  C7  <0> d   1      28.184  -1.925  30.575  0.00  0.00     0.002 C 
ATOM      7  C9  <0> d   1      27.926  -2.968  31.644  0.00  0.00    -0.001 C 
ATOM      8  C11 <0> d   1      28.521  -4.326  31.264  0.00  0.00     0.010 C 
ATOM      9  C12 <0> d   1      28.313  -5.262  32.448  0.00  0.00     0.035 C 
ATOM     10  C13 <0> d   1      26.895  -5.218  32.980  0.00  0.00    -0.070 C 
ATOM     11  C14 <0> d   1      26.057  -4.264  32.698  0.00  0.00    -0.072 C 
ATOM     12  C15 <0> d   1      24.660  -4.169  33.270  0.00  0.00     0.042 C 
ATOM     13  C16 <0> d   1      24.123  -5.530  33.699  0.00  0.00     0.083 C 
ATOM     14  C17 <0> d   1      25.210  -6.178  34.537  0.00  0.00     0.131 C 
ATOM     15  O18 <0> d   1      25.027  -6.493  35.689  0.00  0.00    -0.298 OA
ATOM     16  C19 <0> d   1      26.530  -6.405  33.851  0.00  0.00     0.112 C 
ATOM     17  C20 <0> d   1      26.409  -3.141  31.747  0.00  0.00     0.019 C 
ATOM     18  C22 <0> d   1      25.704  -1.848  32.135  0.00  0.00     0.010 C 
ATOM     19  C23 <0> d   1      26.064  -0.717  31.154  0.00  0.00     0.014 C 
ATOM     20  C24 <0> d   1      27.586  -0.585  31.084  0.00  0.00     0.003 C 
ATOM     21  C25 <0> d   1      28.146  -0.363  32.491  0.00  0.00     0.020 C 
ENDROOT
BRANCH   3  22
ATOM     22  O4  <0> d   1      28.366   1.694  30.810  0.00  0.00    -0.377 OA
ATOM     23  H27 <0> d   1      29.065   2.245  30.434  0.00  0.00     0.211 HD
ENDBRANCH   3  22
TORSDOF 1
ENDMDL
MODEL 121
REMARK CAVERDOCK RESULT:     -10.4      0.000      0.000
REMARK CAVERDOCK CONSTRAINTS:       0.0      0.0      0.0      0.0
REMARK CAVERDOCK TUNNEL: 120    -10.4      3.3    121.4
REMARK  1 active torsions:
REMARK  status: ('A' for Active; 'I' for Inactive)
REMARK    1  A    between atoms: C3_3  and  O4_4 
ROOT
ATOM      1  C1  <0> d   1      26.520   0.823  28.224  0.00  0.00     0.015 C 
ATOM      2  C2  <0> d   1      27.236   0.647  29.138  0.00  0.00    -0.078 C 
ATOM      3  C3  <0> d   1      28.133   0.427  30.284  0.00  0.00     0.128 C 
ATOM      4  C5  <0> d   1      29.480  -0.169  29.805  0.00  0.00     0.052 C 
ATOM      5  C6  <0> d   1      29.575  -1.589  30.426  0.00  0.00     0.010 C 
ATOM      6  C7  <0> d   1      28.108  -1.955  30.674  0.00  0.00     0.002 C 
ATOM      7  C9  <0> d   1      27.856  -3.016  31.726  0.00  0.00    -0.001 C 
ATOM      8  C11 <0> d   1      28.420  -4.375  31.304  0.00  0.00     0.010 C 
ATOM      9  C12 <0> d   1      28.222  -5.333  32.473  0.00  0.00     0.035 C 
ATOM     10  C13 <0> d   1      26.817  -5.278  33.036  0.00  0.00    -0.070 C 
ATOM     11  C14 <0> d   1      25.989  -4.305  32.792  0.00  0.00    -0.072 C 
ATOM     12  C15 <0> d   1      24.606  -4.201  33.397  0.00  0.00     0.042 C 
ATOM     13  C16 <0> d   1      24.057  -5.562  33.808  0.00  0.00     0.083 C 
ATOM     14  C17 <0> d   1      25.151  -6.245  34.609  0.00  0.00     0.131 C 
ATOM     15  O18 <0> d   1      24.987  -6.581  35.757  0.00  0.00    -0.298 OA
ATOM     16  C19 <0> d   1      26.451  -6.478  33.889  0.00  0.00     0.112 C 
ATOM     17  C20 <0> d   1      26.338  -3.167  31.858  0.00  0.00     0.019 C 
ATOM     18  C22 <0> d   1      25.663  -1.872  32.289  0.00  0.00     0.010 C 
ATOM     19  C23 <0> d   1      26.020  -0.726  31.324  0.00  0.00     0.014 C 
ATOM     20  C24 <0> d   1      27.542  -0.617  31.224  0.00  0.00     0.003 C 
ATOM     21  C25 <0> d   1      28.136  -0.434  32.623  0.00  0.00     0.020 C 
ENDROOT
BRANCH   3  22
ATOM     22  O4  <0> d   1      28.353   1.655  30.982  0.00  0.00    -0.377 OA
ATOM     23  H27 <0> d   1      27.619   1.922  31.551  0.00  0.00     0.211 HD
ENDBRANCH   3  22
TORSDOF 1
ENDMDL
MODEL 122
REMARK CAVERDOCK RESULT:     -10.6      0.000      0.000
REMARK CAVERDOCK CONSTRAINTS:       0.0      0.0      0.0      0.0
REMARK CAVERDOCK TUNNEL: 121    -10.6      3.3    122.4
REMARK  1 active torsions:
REMARK  status: ('A' for Active; 'I' for Inactive)
REMARK    1  A    between atoms: C3_3  and  O4_4 
ROOT
ATOM      1  C1  <0> d   1      26.590   0.765  28.326  0.00  0.00     0.015 C 
ATOM      2  C2  <0> d   1      27.283   0.576  29.254  0.00  0.00    -0.078 C 
ATOM      3  C3  <0> d   1      28.151   0.340  30.420  0.00  0.00     0.128 C 
ATOM      4  C5  <0> d   1      29.492  -0.292  29.970  0.00  0.00     0.052 C 
ATOM      5  C6  <0> d   1      29.541  -1.711  30.599  0.00  0.00     0.010 C 
ATOM      6  C7  <0> d   1      28.060  -2.039  30.818  0.00  0.00     0.002 C 
ATOM      7  C9  <0> d   1      27.760  -3.089  31.870  0.00  0.00    -0.001 C 
ATOM      8  C11 <0> d   1      28.300  -4.463  31.466  0.00  0.00     0.010 C 
ATOM      9  C12 <0> d   1      28.055  -5.410  32.634  0.00  0.00     0.035 C 
ATOM     10  C13 <0> d   1      26.641  -5.319  33.168  0.00  0.00    -0.070 C 
ATOM     11  C14 <0> d   1      25.841  -4.327  32.904  0.00  0.00    -0.072 C 
ATOM     12  C15 <0> d   1      24.450  -4.186  33.479  0.00  0.00     0.042 C 
ATOM     13  C16 <0> d   1      23.859  -5.531  33.886  0.00  0.00     0.083 C 
ATOM     14  C17 <0> d   1      24.920  -6.237  34.711  0.00  0.00     0.131 C 
ATOM     15  O18 <0> d   1      24.724  -6.564  35.857  0.00  0.00    -0.298 OA
ATOM     16  C19 <0> d   1      26.228  -6.505  34.019  0.00  0.00     0.112 C 
ATOM     17  C20 <0> d   1      26.237  -3.202  31.972  0.00  0.00     0.019 C 
ATOM     18  C22 <0> d   1      25.585  -1.889  32.384  0.00  0.00     0.010 C 
ATOM     19  C23 <0> d   1      25.990  -0.757  31.421  0.00  0.00     0.014 C 
ATOM     20  C24 <0> d   1      27.516  -0.685  31.352  0.00  0.00     0.003 C 
ATOM     21  C25 <0> d   1      28.086  -0.510  32.761  0.00  0.00     0.020 C 
ENDROOT
BRANCH   3  22
ATOM     22  O4  <0> d   1      28.387   1.565  31.116  0.00  0.00    -0.377 OA
ATOM     23  H27 <0> d   1      28.814   2.247  30.580  0.00  0.00     0.211 HD
ENDBRANCH   3  22
TORSDOF 1
ENDMDL
MODEL 123
REMARK CAVERDOCK RESULT:     -10.7      0.000      0.000
REMARK CAVERDOCK CONSTRAINTS:       0.0      0.0      0.0      0.0
REMARK CAVERDOCK TUNNEL: 122    -10.7      3.3    123.2
REMARK  1 active torsions:
REMARK  status: ('A' for Active; 'I' for Inactive)
REMARK    1  A    between atoms: C3_3  and  O4_4 
ROOT
ATOM      1  C1  <0> d   1      26.553   0.684  28.354  0.00  0.00     0.015 C 
ATOM      2  C2  <0> d   1      27.256   0.496  29.274  0.00  0.00    -0.078 C 
ATOM      3  C3  <0> d   1      28.138   0.261  30.429  0.00  0.00     0.128 C 
ATOM      4  C5  <0> d   1      29.474  -0.372  29.964  0.00  0.00     0.052 C 
ATOM      5  C6  <0> d   1      29.528  -1.791  30.594  0.00  0.00     0.010 C 
ATOM      6  C7  <0> d   1      28.050  -2.118  30.832  0.00  0.00     0.002 C 
ATOM      7  C9  <0> d   1      27.763  -3.166  31.888  0.00  0.00    -0.001 C 
ATOM      8  C11 <0> d   1      28.296  -4.541  31.479  0.00  0.00     0.010 C 
ATOM      9  C12 <0> d   1      28.065  -5.486  32.652  0.00  0.00     0.035 C 
ATOM     10  C13 <0> d   1      26.657  -5.393  33.203  0.00  0.00    -0.070 C 
ATOM     11  C14 <0> d   1      25.856  -4.401  32.947  0.00  0.00    -0.072 C 
ATOM     12  C15 <0> d   1      24.472  -4.258  33.540  0.00  0.00     0.042 C 
ATOM     13  C16 <0> d   1      23.885  -5.602  33.955  0.00  0.00     0.083 C 
ATOM     14  C17 <0> d   1      24.955  -6.308  34.768  0.00  0.00     0.131 C 
ATOM     15  O18 <0> d   1      24.773  -6.633  35.917  0.00  0.00    -0.298 OA
ATOM     16  C19 <0> d   1      26.255  -6.578  34.061  0.00  0.00     0.112 C 
ATOM     17  C20 <0> d   1      26.241  -3.278  32.009  0.00  0.00     0.019 C 
ATOM     18  C22 <0> d   1      25.595  -1.964  32.427  0.00  0.00     0.010 C 
ATOM     19  C23 <0> d   1      25.989  -0.833  31.458  0.00  0.00     0.014 C 
ATOM     20  C24 <0> d   1      27.514  -0.763  31.370  0.00  0.00     0.003 C 
ATOM     21  C25 <0> d   1      28.102  -0.586  32.772  0.00  0.00     0.020 C 
ENDROOT
BRANCH   3  22
ATOM     22  O4  <0> d   1      28.384   1.487  31.121  0.00  0.00    -0.377 OA
ATOM     23  H27 <0> d   1      27.985   1.529  32.000  0.00  0.00     0.211 HD
ENDBRANCH   3  22
TORSDOF 1
ENDMDL
MODEL 124
REMARK CAVERDOCK RESULT:      -9.6      0.000      0.000
REMARK CAVERDOCK CONSTRAINTS:       0.0      0.0      0.0      0.0
REMARK CAVERDOCK TUNNEL: 123     -9.6      3.3    124.2
REMARK  1 active torsions:
REMARK  status: ('A' for Active; 'I' for Inactive)
REMARK    1  A    between atoms: C3_3  and  O4_4 
ROOT
ATOM      1  C1  <0> d   1      26.905  -6.397  36.314  0.00  0.00     0.015 C 
ATOM      2  C2  <0> d   1      26.441  -6.172  35.260  0.00  0.00    -0.078 C 
ATOM      3  C3  <0> d   1      25.859  -5.890  33.937  0.00  0.00     0.128 C 
ATOM      4  C5  <0> d   1      26.570  -6.731  32.847  0.00  0.00     0.052 C 
ATOM      5  C6  <0> d   1      27.283  -5.719  31.910  0.00  0.00     0.010 C 
ATOM      6  C7  <0> d   1      27.471  -4.492  32.808  0.00  0.00     0.002 C 
ATOM      7  C9  <0> d   1      27.648  -3.167  32.095  0.00  0.00    -0.001 C 
ATOM      8  C11 <0> d   1      28.948  -3.129  31.288  0.00  0.00     0.010 C 
ATOM      9  C12 <0> d   1      28.970  -1.813  30.520  0.00  0.00     0.035 C 
ATOM     10  C13 <0> d   1      28.630  -0.625  31.397  0.00  0.00    -0.070 C 
ATOM     11  C14 <0> d   1      28.058  -0.738  32.560  0.00  0.00    -0.072 C 
ATOM     12  C15 <0> d   1      27.653   0.439  33.420  0.00  0.00     0.042 C 
ATOM     13  C16 <0> d   1      28.477   1.684  33.112  0.00  0.00     0.083 C 
ATOM     14  C17 <0> d   1      28.464   1.848  31.603  0.00  0.00     0.131 C 
ATOM     15  O18 <0> d   1      28.013   2.834  31.072  0.00  0.00    -0.298 OA
ATOM     16  C19 <0> d   1      29.044   0.711  30.808  0.00  0.00     0.112 C 
ATOM     17  C20 <0> d   1      27.743  -2.085  33.174  0.00  0.00     0.019 C 
ATOM     18  C22 <0> d   1      26.492  -2.018  34.039  0.00  0.00     0.010 C 
ATOM     19  C23 <0> d   1      26.190  -3.393  34.663  0.00  0.00     0.014 C 
ATOM     20  C24 <0> d   1      26.107  -4.437  33.550  0.00  0.00     0.003 C 
ATOM     21  C25 <0> d   1      25.065  -4.004  32.516  0.00  0.00     0.020 C 
ENDROOT
BRANCH   3  22
ATOM     22  O4  <0> d   1      24.457  -6.170  33.945  0.00  0.00    -0.377 OA
ATOM     23  H27 <0> d   1      24.093  -6.329  34.826  0.00  0.00     0.211 HD
ENDBRANCH   3  22
TORSDOF 1
ENDMDL
MODEL 125
REMARK CAVERDOCK RESULT:     -11.0      0.000      0.000
REMARK CAVERDOCK CONSTRAINTS:       0.0      0.0      0.0      0.0
REMARK CAVERDOCK TUNNEL: 124    -11.0      3.3    125.7
REMARK  1 active torsions:
REMARK  status: ('A' for Active; 'I' for Inactive)
REMARK    1  A    between atoms: C3_3  and  O4_4 
ROOT
ATOM      1  C1  <0> d   1      26.585   0.532  28.661  0.00  0.00     0.015 C 
ATOM      2  C2  <0> d   1      27.279   0.311  29.581  0.00  0.00    -0.078 C 
ATOM      3  C3  <0> d   1      28.150   0.033  30.735  0.00  0.00     0.128 C 
ATOM      4  C5  <0> d   1      29.466  -0.636  30.266  0.00  0.00     0.052 C 
ATOM      5  C6  <0> d   1      29.475  -2.063  30.877  0.00  0.00     0.010 C 
ATOM      6  C7  <0> d   1      27.986  -2.347  31.106  0.00  0.00     0.002 C 
ATOM      7  C9  <0> d   1      27.663  -3.400  32.148  0.00  0.00    -0.001 C 
ATOM      8  C11 <0> d   1      28.154  -4.785  31.722  0.00  0.00     0.010 C 
ATOM      9  C12 <0> d   1      27.890  -5.738  32.881  0.00  0.00     0.035 C 
ATOM     10  C13 <0> d   1      26.484  -5.608  33.429  0.00  0.00    -0.070 C 
ATOM     11  C14 <0> d   1      25.714  -4.589  33.184  0.00  0.00    -0.072 C 
ATOM     12  C15 <0> d   1      24.333  -4.410  33.775  0.00  0.00     0.042 C 
ATOM     13  C16 <0> d   1      23.704  -5.741  34.170  0.00  0.00     0.083 C 
ATOM     14  C17 <0> d   1      24.748  -6.490  34.977  0.00  0.00     0.131 C 
ATOM     15  O18 <0> d   1      24.553  -6.825  36.121  0.00  0.00    -0.298 OA
ATOM     16  C19 <0> d   1      26.042  -6.792  34.270  0.00  0.00     0.112 C 
ATOM     17  C20 <0> d   1      26.138  -3.466  32.262  0.00  0.00     0.019 C 
ATOM     18  C22 <0> d   1      25.532  -2.138  32.696  0.00  0.00     0.010 C 
ATOM     19  C23 <0> d   1      25.964  -1.007  31.743  0.00  0.00     0.014 C 
ATOM     20  C24 <0> d   1      27.491  -0.983  31.661  0.00  0.00     0.003 C 
ATOM     21  C25 <0> d   1      28.079  -0.844  33.067  0.00  0.00     0.020 C 
ENDROOT
BRANCH   3  22
ATOM     22  O4  <0> d   1      28.431   1.241  31.444  0.00  0.00    -0.377 OA
ATOM     23  H27 <0> d   1      27.999   2.023  31.076  0.00  0.00     0.211 HD
ENDBRANCH   3  22
TORSDOF 1
ENDMDL
MODEL 126
REMARK CAVERDOCK RESULT:      -9.3      0.000      0.000
REMARK CAVERDOCK CONSTRAINTS:       0.0      0.0      0.0      0.0
REMARK CAVERDOCK TUNNEL: 125     -9.3      3.3    126.1
REMARK  1 active torsions:
REMARK  status: ('A' for Active; 'I' for Inactive)
REMARK    1  A    between atoms: C3_3  and  O4_4 
ROOT
ATOM      1  C1  <0> d   1      26.495  -6.334  36.522  0.00  0.00     0.015 C 
ATOM      2  C2  <0> d   1      26.138  -6.203  35.412  0.00  0.00    -0.078 C 
ATOM      3  C3  <0> d   1      25.690  -6.038  34.020  0.00  0.00     0.128 C 
ATOM      4  C5  <0> d   1      26.501  -6.967  33.081  0.00  0.00     0.052 C 
ATOM      5  C6  <0> d   1      27.308  -6.037  32.135  0.00  0.00     0.010 C 
ATOM      6  C7  <0> d   1      27.412  -4.737  32.939  0.00  0.00     0.002 C 
ATOM      7  C9  <0> d   1      27.666  -3.477  32.135  0.00  0.00    -0.001 C 
ATOM      8  C11 <0> d   1      29.038  -3.504  31.460  0.00  0.00     0.010 C 
ATOM      9  C12 <0> d   1      29.142  -2.259  30.588  0.00  0.00     0.035 C 
ATOM     10  C13 <0> d   1      28.724  -1.001  31.322  0.00  0.00    -0.070 C 
ATOM     11  C14 <0> d   1      28.040  -1.015  32.428  0.00  0.00    -0.072 C 
ATOM     12  C15 <0> d   1      27.558   0.229  33.140  0.00  0.00     0.042 C 
ATOM     13  C16 <0> d   1      28.414   1.446  32.809  0.00  0.00     0.083 C 
ATOM     14  C17 <0> d   1      28.551   1.480  31.297  0.00  0.00     0.131 C 
ATOM     15  O18 <0> d   1      28.159   2.415  30.641  0.00  0.00    -0.298 OA
ATOM     16  C19 <0> d   1      29.201   0.280  30.664  0.00  0.00     0.112 C 
ATOM     17  C20 <0> d   1      27.659  -2.306  33.121  0.00  0.00     0.019 C 
ATOM     18  C22 <0> d   1      26.329  -2.169  33.850  0.00  0.00     0.010 C 
ATOM     19  C23 <0> d   1      25.961  -3.487  34.558  0.00  0.00     0.014 C 
ATOM     20  C24 <0> d   1      25.982  -4.623  33.535  0.00  0.00     0.003 C 
ATOM     21  C25 <0> d   1      25.049  -4.283  32.370  0.00  0.00     0.020 C 
ENDROOT
BRANCH   3  22
ATOM     22  O4  <0> d   1      24.293  -6.321  33.913  0.00  0.00    -0.377 OA
ATOM     23  H27 <0> d   1      23.989  -6.467  33.007  0.00  0.00     0.211 HD
ENDBRANCH   3  22
TORSDOF 1
ENDMDL
MODEL 127
REMARK CAVERDOCK RESULT:     -10.9      0.000      0.000
REMARK CAVERDOCK CONSTRAINTS:       0.0      0.0      0.0      0.0
REMARK CAVERDOCK TUNNEL: 126    -10.9      3.3    127.3
REMARK  1 active torsions:
REMARK  status: ('A' for Active; 'I' for Inactive)
REMARK    1  A    between atoms: C3_3  and  O4_4 
ROOT
ATOM      1  C1  <0> d   1      26.667   0.253  28.638  0.00  0.00     0.015 C 
ATOM      2  C2  <0> d   1      27.351   0.037  29.567  0.00  0.00    -0.078 C 
ATOM      3  C3  <0> d   1      28.209  -0.234  30.733  0.00  0.00     0.128 C 
ATOM      4  C5  <0> d   1      29.512  -0.943  30.287  0.00  0.00     0.052 C 
ATOM      5  C6  <0> d   1      29.485  -2.356  30.930  0.00  0.00     0.010 C 
ATOM      6  C7  <0> d   1      27.989  -2.600  31.158  0.00  0.00     0.002 C 
ATOM      7  C9  <0> d   1      27.636  -3.621  32.222  0.00  0.00    -0.001 C 
ATOM      8  C11 <0> d   1      28.098  -5.026  31.831  0.00  0.00     0.010 C 
ATOM      9  C12 <0> d   1      27.806  -5.946  33.010  0.00  0.00     0.035 C 
ATOM     10  C13 <0> d   1      26.401  -5.772  33.547  0.00  0.00    -0.070 C 
ATOM     11  C14 <0> d   1      25.656  -4.741  33.274  0.00  0.00    -0.072 C 
ATOM     12  C15 <0> d   1      24.276  -4.517  33.852  0.00  0.00     0.042 C 
ATOM     13  C16 <0> d   1      23.614  -5.824  34.275  0.00  0.00     0.083 C 
ATOM     14  C17 <0> d   1      24.637  -6.578  35.105  0.00  0.00     0.131 C 
ATOM     15  O18 <0> d   1      24.428  -6.881  36.255  0.00  0.00    -0.298 OA
ATOM     16  C19 <0> d   1      25.927  -6.925  34.413  0.00  0.00     0.112 C 
ATOM     17  C20 <0> d   1      26.110  -3.649  32.329  0.00  0.00     0.019 C 
ATOM     18  C22 <0> d   1      25.532  -2.298  32.728  0.00  0.00     0.010 C 
ATOM     19  C23 <0> d   1      25.995  -1.200  31.752  0.00  0.00     0.014 C 
ATOM     20  C24 <0> d   1      27.522  -1.213  31.678  0.00  0.00     0.003 C 
ATOM     21  C25 <0> d   1      28.106  -1.054  33.084  0.00  0.00     0.020 C 
ENDROOT
BRANCH   3  22
ATOM     22  O4  <0> d   1      28.514   0.984  31.415  0.00  0.00    -0.377 OA
ATOM     23  H27 <0> d   1      29.415   1.024  31.763  0.00  0.00     0.211 HD
ENDBRANCH   3  22
TORSDOF 1
ENDMDL
MODEL 128
REMARK CAVERDOCK RESULT:      -8.7      0.000      0.000
REMARK CAVERDOCK CONSTRAINTS:       0.0      0.0      0.0      0.0
REMARK CAVERDOCK TUNNEL: 127     -8.7      3.2    128.5
REMARK  1 active torsions:
REMARK  status: ('A' for Active; 'I' for Inactive)
REMARK    1  A    between atoms: C3_3  and  O4_4 
ROOT
ATOM      1  C1  <0> d   1      25.909  -6.412  36.732  0.00  0.00     0.015 C 
ATOM      2  C2  <0> d   1      25.612  -6.336  35.599  0.00  0.00    -0.078 C 
ATOM      3  C3  <0> d   1      25.239  -6.238  34.178  0.00  0.00     0.128 C 
ATOM      4  C5  <0> d   1      26.055  -7.253  33.338  0.00  0.00     0.052 C 
ATOM      5  C6  <0> d   1      26.945  -6.414  32.381  0.00  0.00     0.010 C 
ATOM      6  C7  <0> d   1      27.064  -5.072  33.112  0.00  0.00     0.002 C 
ATOM      7  C9  <0> d   1      27.407  -3.874  32.249  0.00  0.00    -0.001 C 
ATOM      8  C11 <0> d   1      28.809  -3.995  31.646  0.00  0.00     0.010 C 
ATOM      9  C12 <0> d   1      29.006  -2.810  30.709  0.00  0.00     0.035 C 
ATOM     10  C13 <0> d   1      28.605  -1.495  31.346  0.00  0.00    -0.070 C 
ATOM     11  C14 <0> d   1      27.868  -1.415  32.415  0.00  0.00    -0.072 C 
ATOM     12  C15 <0> d   1      27.404  -0.112  33.027  0.00  0.00     0.042 C 
ATOM     13  C16 <0> d   1      28.325   1.049  32.668  0.00  0.00     0.083 C 
ATOM     14  C17 <0> d   1      28.536   0.985  31.166  0.00  0.00     0.131 C 
ATOM     15  O18 <0> d   1      28.215   1.893  30.437  0.00  0.00    -0.298 OA
ATOM     16  C19 <0> d   1      29.166  -0.275  30.638  0.00  0.00     0.112 C 
ATOM     17  C20 <0> d   1      27.402  -2.645  33.162  0.00  0.00     0.019 C 
ATOM     18  C22 <0> d   1      26.045  -2.414  33.813  0.00  0.00     0.010 C 
ATOM     19  C23 <0> d   1      25.588  -3.671  34.578  0.00  0.00     0.014 C 
ATOM     20  C24 <0> d   1      25.613  -4.867  33.626  0.00  0.00     0.003 C 
ATOM     21  C25 <0> d   1      24.752  -4.564  32.398  0.00  0.00     0.020 C 
ENDROOT
BRANCH   3  22
ATOM     22  O4  <0> d   1      23.838  -6.474  34.018  0.00  0.00    -0.377 OA
ATOM     23  H27 <0> d   1      23.379  -6.686  34.841  0.00  0.00     0.211 HD
ENDBRANCH   3  22
TORSDOF 1
ENDMDL
MODEL 129
REMARK CAVERDOCK RESULT:      -9.9      0.000      0.000
REMARK CAVERDOCK CONSTRAINTS:       0.0      0.0      0.0      0.0
REMARK CAVERDOCK TUNNEL: 128     -9.9      3.2    129.4
REMARK  1 active torsions:
REMARK  status: ('A' for Active; 'I' for Inactive)
REMARK    1  A    between atoms: C3_3  and  O4_4 
ROOT
ATOM      1  C1  <0> d   1      26.318   0.000  28.973  0.00  0.00     0.015 C 
ATOM      2  C2  <0> d   1      27.073  -0.287  29.824  0.00  0.00    -0.078 C 
ATOM      3  C3  <0> d   1      28.020  -0.647  30.893  0.00  0.00     0.128 C 
ATOM      4  C5  <0> d   1      29.209  -1.450  30.308  0.00  0.00     0.052 C 
ATOM      5  C6  <0> d   1      29.132  -2.868  30.936  0.00  0.00     0.010 C 
ATOM      6  C7  <0> d   1      27.652  -2.996  31.314  0.00  0.00     0.002 C 
ATOM      7  C9  <0> d   1      27.328  -4.004  32.398  0.00  0.00    -0.001 C 
ATOM      8  C11 <0> d   1      27.631  -5.435  31.947  0.00  0.00     0.010 C 
ATOM      9  C12 <0> d   1      27.386  -6.350  33.141  0.00  0.00     0.035 C 
ATOM     10  C13 <0> d   1      26.062  -6.073  33.821  0.00  0.00    -0.070 C 
ATOM     11  C14 <0> d   1      25.379  -4.981  33.637  0.00  0.00    -0.072 C 
ATOM     12  C15 <0> d   1      24.089  -4.659  34.356  0.00  0.00     0.042 C 
ATOM     13  C16 <0> d   1      23.369  -5.915  34.832  0.00  0.00     0.083 C 
ATOM     14  C17 <0> d   1      24.406  -6.764  35.544  0.00  0.00     0.131 C 
ATOM     15  O18 <0> d   1      24.291  -7.071  36.707  0.00  0.00    -0.298 OA
ATOM     16  C19 <0> d   1      25.586  -7.201  34.719  0.00  0.00     0.112 C 
ATOM     17  C20 <0> d   1      25.822  -3.912  32.662  0.00  0.00     0.019 C 
ATOM     18  C22 <0> d   1      25.400  -2.527  33.132  0.00  0.00     0.010 C 
ATOM     19  C23 <0> d   1      25.850  -1.452  32.124  0.00  0.00     0.014 C 
ATOM     20  C24 <0> d   1      27.355  -1.586  31.893  0.00  0.00     0.003 C 
ATOM     21  C25 <0> d   1      28.090  -1.500  33.233  0.00  0.00     0.020 C 
ENDROOT
BRANCH   3  22
ATOM     22  O4  <0> d   1      28.492   0.529  31.552  0.00  0.00    -0.377 OA
ATOM     23  H27 <0> d   1      28.008   0.748  32.360  0.00  0.00     0.211 HD
ENDBRANCH   3  22
TORSDOF 1
ENDMDL
MODEL 130
REMARK CAVERDOCK RESULT:      -8.9      0.000      0.000
REMARK CAVERDOCK CONSTRAINTS:       0.0      0.0      0.0      0.0
REMARK CAVERDOCK TUNNEL: 129     -8.9      3.1    130.1
REMARK  1 active torsions:
REMARK  status: ('A' for Active; 'I' for Inactive)
REMARK    1  A    between atoms: C3_3  and  O4_4 
ROOT
ATOM      1  C1  <0> d   1      26.512  -0.183  29.075  0.00  0.00     0.015 C 
ATOM      2  C2  <0> d   1      27.258  -0.514  29.919  0.00  0.00    -0.078 C 
ATOM      3  C3  <0> d   1      28.193  -0.929  30.977  0.00  0.00     0.128 C 
ATOM      4  C5  <0> d   1      29.303  -1.834  30.387  0.00  0.00     0.052 C 
ATOM      5  C6  <0> d   1      29.126  -3.230  31.045  0.00  0.00     0.010 C 
ATOM      6  C7  <0> d   1      27.648  -3.233  31.451  0.00  0.00     0.002 C 
ATOM      7  C9  <0> d   1      27.266  -4.192  32.560  0.00  0.00    -0.001 C 
ATOM      8  C11 <0> d   1      27.446  -5.650  32.132  0.00  0.00     0.010 C 
ATOM      9  C12 <0> d   1      27.152  -6.521  33.348  0.00  0.00     0.035 C 
ATOM     10  C13 <0> d   1      25.867  -6.127  34.046  0.00  0.00    -0.070 C 
ATOM     11  C14 <0> d   1      25.270  -4.988  33.852  0.00  0.00    -0.072 C 
ATOM     12  C15 <0> d   1      24.023  -4.551  34.587  0.00  0.00     0.042 C 
ATOM     13  C16 <0> d   1      23.215  -5.737  35.100  0.00  0.00     0.083 C 
ATOM     14  C17 <0> d   1      24.195  -6.653  35.811  0.00  0.00     0.131 C 
ATOM     15  O18 <0> d   1      24.078  -6.928  36.981  0.00  0.00    -0.298 OA
ATOM     16  C19 <0> d   1      25.320  -7.197  34.974  0.00  0.00     0.112 C 
ATOM     17  C20 <0> d   1      25.778  -3.976  32.848  0.00  0.00     0.019 C 
ATOM     18  C22 <0> d   1      25.476  -2.553  33.298  0.00  0.00     0.010 C 
ATOM     19  C23 <0> d   1      25.990  -1.535  32.262  0.00  0.00     0.014 C 
ATOM     20  C24 <0> d   1      27.475  -1.793  32.007  0.00  0.00     0.003 C 
ATOM     21  C25 <0> d   1      28.240  -1.742  33.332  0.00  0.00     0.020 C 
ENDROOT
BRANCH   3  22
ATOM     22  O4  <0> d   1      28.769   0.218  31.605  0.00  0.00    -0.377 OA
ATOM     23  H27 <0> d   1      29.702   0.356  31.393  0.00  0.00     0.211 HD
ENDBRANCH   3  22
TORSDOF 1
ENDMDL
MODEL 131
REMARK CAVERDOCK RESULT:      -7.2      0.000      0.000
REMARK CAVERDOCK CONSTRAINTS:       0.0      0.0      0.0      0.0
REMARK CAVERDOCK TUNNEL: 130     -7.2      3.1    131.6
REMARK  1 active torsions:
REMARK  status: ('A' for Active; 'I' for Inactive)
REMARK    1  A    between atoms: C3_3  and  O4_4 
ROOT
ATOM      1  C1  <0> d   1      24.284  -5.381  36.926  0.00  0.00     0.015 C 
ATOM      2  C2  <0> d   1      24.240  -5.645  35.784  0.00  0.00    -0.078 C 
ATOM      3  C3  <0> d   1      24.186  -5.977  34.350  0.00  0.00     0.128 C 
ATOM      4  C5  <0> d   1      25.003  -7.262  34.065  0.00  0.00     0.052 C 
ATOM      5  C6  <0> d   1      26.182  -6.837  33.148  0.00  0.00     0.010 C 
ATOM      6  C7  <0> d   1      26.340  -5.345  33.462  0.00  0.00     0.002 C 
ATOM      7  C9  <0> d   1      27.023  -4.511  32.396  0.00  0.00    -0.001 C 
ATOM      8  C11 <0> d   1      28.486  -4.920  32.211  0.00  0.00     0.010 C 
ATOM      9  C12 <0> d   1      29.040  -4.110  31.045  0.00  0.00     0.035 C 
ATOM     10  C13 <0> d   1      28.711  -2.636  31.154  0.00  0.00    -0.070 C 
ATOM     11  C14 <0> d   1      27.789  -2.168  31.943  0.00  0.00    -0.072 C 
ATOM     12  C15 <0> d   1      27.402  -0.708  32.018  0.00  0.00     0.042 C 
ATOM     13  C16 <0> d   1      28.534   0.209  31.569  0.00  0.00     0.083 C 
ATOM     14  C17 <0> d   1      29.038  -0.343  30.247  0.00  0.00     0.131 C 
ATOM     15  O18 <0> d   1      29.009   0.308  29.231  0.00  0.00    -0.298 OA
ATOM     16  C19 <0> d   1      29.575  -1.748  30.278  0.00  0.00     0.112 C 
ATOM     17  C20 <0> d   1      27.006  -3.060  32.882  0.00  0.00     0.019 C 
ATOM     18  C22 <0> d   1      25.592  -2.535  33.091  0.00  0.00     0.010 C 
ATOM     19  C23 <0> d   1      24.812  -3.448  34.056  0.00  0.00     0.014 C 
ATOM     20  C24 <0> d   1      24.859  -4.883  33.530  0.00  0.00     0.003 C 
ATOM     21  C25 <0> d   1      24.322  -4.922  32.097  0.00  0.00     0.020 C 
ENDROOT
BRANCH   3  22
ATOM     22  O4  <0> d   1      22.830  -6.147  33.934  0.00  0.00    -0.377 OA
ATOM     23  H27 <0> d   1      22.217  -6.336  34.657  0.00  0.00     0.211 HD
ENDBRANCH   3  22
TORSDOF 1
ENDMDL
MODEL 132
REMARK CAVERDOCK RESULT:      -6.6      0.000      0.000
REMARK CAVERDOCK CONSTRAINTS:       0.0      0.0      0.0      0.0
REMARK CAVERDOCK TUNNEL: 131     -6.6      3.0    132.1
REMARK  1 active torsions:
REMARK  status: ('A' for Active; 'I' for Inactive)
REMARK    1  A    between atoms: C3_3  and  O4_4 
ROOT
ATOM      1  C1  <0> d   1      23.973  -5.128  36.997  0.00  0.00     0.015 C 
ATOM      2  C2  <0> d   1      23.946  -5.472  35.875  0.00  0.00    -0.078 C 
ATOM      3  C3  <0> d   1      23.911  -5.902  34.467  0.00  0.00     0.128 C 
ATOM      4  C5  <0> d   1      24.666  -7.244  34.297  0.00  0.00     0.052 C 
ATOM      5  C6  <0> d   1      25.889  -6.947  33.389  0.00  0.00     0.010 C 
ATOM      6  C7  <0> d   1      26.118  -5.447  33.601  0.00  0.00     0.002 C 
ATOM      7  C9  <0> d   1      26.872  -4.727  32.500  0.00  0.00    -0.001 C 
ATOM      8  C11 <0> d   1      28.316  -5.222  32.388  0.00  0.00     0.010 C 
ATOM      9  C12 <0> d   1      28.943  -4.528  31.185  0.00  0.00     0.035 C 
ATOM     10  C13 <0> d   1      28.690  -3.035  31.181  0.00  0.00    -0.070 C 
ATOM     11  C14 <0> d   1      27.774  -2.464  31.907  0.00  0.00    -0.072 C 
ATOM     12  C15 <0> d   1      27.463  -0.985  31.868  0.00  0.00     0.042 C 
ATOM     13  C16 <0> d   1      28.653  -0.162  31.389  0.00  0.00     0.083 C 
ATOM     14  C17 <0> d   1      29.162  -0.832  30.126  0.00  0.00     0.131 C 
ATOM     15  O18 <0> d   1      29.194  -0.255  29.066  0.00  0.00    -0.298 OA
ATOM     16  C19 <0> d   1      29.623  -2.257  30.271  0.00  0.00     0.112 C 
ATOM     17  C20 <0> d   1      26.920  -3.246  32.883  0.00  0.00     0.019 C 
ATOM     18  C22 <0> d   1      25.531  -2.636  33.012  0.00  0.00     0.010 C 
ATOM     19  C23 <0> d   1      24.678  -3.436  34.014  0.00  0.00     0.014 C 
ATOM     20  C24 <0> d   1      24.663  -4.905  33.592  0.00  0.00     0.003 C 
ATOM     21  C25 <0> d   1      24.163  -5.020  32.150  0.00  0.00     0.020 C 
ENDROOT
BRANCH   3  22
ATOM     22  O4  <0> d   1      22.559  -6.032  34.023  0.00  0.00    -0.377 OA
ATOM     23  H27 <0> d   1      22.473  -6.307  33.100  0.00  0.00     0.211 HD
ENDBRANCH   3  22
TORSDOF 1
ENDMDL
MODEL 133
REMARK CAVERDOCK RESULT:      -6.0      0.000      0.000
REMARK CAVERDOCK CONSTRAINTS:       0.0      0.0      0.0      0.0
REMARK CAVERDOCK TUNNEL: 132     -6.0      3.0    133.2
REMARK  1 active torsions:
REMARK  status: ('A' for Active; 'I' for Inactive)
REMARK    1  A    between atoms: C3_3  and  O4_4 
ROOT
ATOM      1  C1  <0> d   1      23.568  -5.083  36.960  0.00  0.00     0.015 C 
ATOM      2  C2  <0> d   1      23.600  -5.461  35.849  0.00  0.00    -0.078 C 
ATOM      3  C3  <0> d   1      23.639  -5.935  34.456  0.00  0.00     0.128 C 
ATOM      4  C5  <0> d   1      24.366  -7.301  34.374  0.00  0.00     0.052 C 
ATOM      5  C6  <0> d   1      25.650  -7.064  33.533  0.00  0.00     0.010 C 
ATOM      6  C7  <0> d   1      25.906  -5.563  33.714  0.00  0.00     0.002 C 
ATOM      7  C9  <0> d   1      26.745  -4.899  32.640  0.00  0.00    -0.001 C 
ATOM      8  C11 <0> d   1      28.179  -5.433  32.632  0.00  0.00     0.010 C 
ATOM      9  C12 <0> d   1      28.896  -4.794  31.450  0.00  0.00     0.035 C 
ATOM     10  C13 <0> d   1      28.684  -3.295  31.384  0.00  0.00    -0.070 C 
ATOM     11  C14 <0> d   1      27.742  -2.679  32.035  0.00  0.00    -0.072 C 
ATOM     12  C15 <0> d   1      27.473  -1.194  31.932  0.00  0.00     0.042 C 
ATOM     13  C16 <0> d   1      28.713  -0.417  31.503  0.00  0.00     0.083 C 
ATOM     14  C17 <0> d   1      29.279  -1.140  30.294  0.00  0.00     0.131 C 
ATOM     15  O18 <0> d   1      29.391  -0.598  29.221  0.00  0.00    -0.298 OA
ATOM     16  C19 <0> d   1      29.691  -2.571  30.510  0.00  0.00     0.112 C 
ATOM     17  C20 <0> d   1      26.810  -3.407  32.980  0.00  0.00     0.019 C 
ATOM     18  C22 <0> d   1      25.432  -2.759  33.004  0.00  0.00     0.010 C 
ATOM     19  C23 <0> d   1      24.499  -3.505  33.976  0.00  0.00     0.014 C 
ATOM     20  C24 <0> d   1      24.469  -4.986  33.599  0.00  0.00     0.003 C 
ATOM     21  C25 <0> d   1      24.055  -5.134  32.133  0.00  0.00     0.020 C 
ENDROOT
BRANCH   3  22
ATOM     22  O4  <0> d   1      22.314  -6.045  33.934  0.00  0.00    -0.377 OA
ATOM     23  H27 <0> d   1      22.000  -6.956  33.847  0.00  0.00     0.211 HD
ENDBRANCH   3  22
TORSDOF 1
ENDMDL
MODEL 134
REMARK CAVERDOCK RESULT:      -5.0      0.000      0.000
REMARK CAVERDOCK CONSTRAINTS:       0.0      0.0      0.0      0.0
REMARK CAVERDOCK TUNNEL: 133     -5.0      3.0    134.1
REMARK  1 active torsions:
REMARK  status: ('A' for Active; 'I' for Inactive)
REMARK    1  A    between atoms: C3_3  and  O4_4 
ROOT
ATOM      1  C1  <0> d   1      23.518  -5.049  37.177  0.00  0.00     0.015 C 
ATOM      2  C2  <0> d   1      23.514  -5.457  36.077  0.00  0.00    -0.078 C 
ATOM      3  C3  <0> d   1      23.510  -5.969  34.696  0.00  0.00     0.128 C 
ATOM      4  C5  <0> d   1      24.183  -7.363  34.639  0.00  0.00     0.052 C 
ATOM      5  C6  <0> d   1      25.459  -7.199  33.769  0.00  0.00     0.010 C 
ATOM      6  C7  <0> d   1      25.775  -5.705  33.904  0.00  0.00     0.002 C 
ATOM      7  C9  <0> d   1      26.618  -5.102  32.798  0.00  0.00    -0.001 C 
ATOM      8  C11 <0> d   1      28.030  -5.691  32.779  0.00  0.00     0.010 C 
ATOM      9  C12 <0> d   1      28.749  -5.111  31.567  0.00  0.00     0.035 C 
ATOM     10  C13 <0> d   1      28.593  -3.608  31.464  0.00  0.00    -0.070 C 
ATOM     11  C14 <0> d   1      27.686  -2.939  32.115  0.00  0.00    -0.072 C 
ATOM     12  C15 <0> d   1      27.473  -1.448  31.976  0.00  0.00     0.042 C 
ATOM     13  C16 <0> d   1      28.733  -0.731  31.503  0.00  0.00     0.083 C 
ATOM     14  C17 <0> d   1      29.248  -1.507  30.305  0.00  0.00     0.131 C 
ATOM     15  O18 <0> d   1      29.360  -0.999  29.215  0.00  0.00    -0.298 OA
ATOM     16  C19 <0> d   1      29.610  -2.946  30.553  0.00  0.00     0.112 C 
ATOM     17  C20 <0> d   1      26.745  -3.605  33.095  0.00  0.00     0.019 C 
ATOM     18  C22 <0> d   1      25.394  -2.904  33.127  0.00  0.00     0.010 C 
ATOM     19  C23 <0> d   1      24.452  -3.587  34.135  0.00  0.00     0.014 C 
ATOM     20  C24 <0> d   1      24.359  -5.076  33.799  0.00  0.00     0.003 C 
ATOM     21  C25 <0> d   1      23.911  -5.247  32.345  0.00  0.00     0.020 C 
ENDROOT
BRANCH   3  22
ATOM     22  O4  <0> d   1      22.171  -6.042  34.201  0.00  0.00    -0.377 OA
ATOM     23  H27 <0> d   1      21.497  -5.808  34.853  0.00  0.00     0.211 HD
ENDBRANCH   3  22
TORSDOF 1
ENDMDL
MODEL 135
REMARK CAVERDOCK RESULT:      -3.5      0.000      0.000
REMARK CAVERDOCK CONSTRAINTS:       0.0      0.0      0.0      0.0
REMARK CAVERDOCK TUNNEL: 134     -3.5      3.0    135.3
REMARK  1 active torsions:
REMARK  status: ('A' for Active; 'I' for Inactive)
REMARK    1  A    between atoms: C3_3  and  O4_4 
ROOT
ATOM      1  C1  <0> d   1      23.002  -4.964  36.932  0.00  0.00     0.015 C 
ATOM      2  C2  <0> d   1      23.130  -5.451  35.872  0.00  0.00    -0.078 C 
ATOM      3  C3  <0> d   1      23.291  -6.062  34.543  0.00  0.00     0.128 C 
ATOM      4  C5  <0> d   1      23.991  -7.439  34.666  0.00  0.00     0.052 C 
ATOM      5  C6  <0> d   1      25.354  -7.303  33.934  0.00  0.00     0.010 C 
ATOM      6  C7  <0> d   1      25.625  -5.796  33.990  0.00  0.00     0.002 C 
ATOM      7  C9  <0> d   1      26.576  -5.253  32.942  0.00  0.00    -0.001 C 
ATOM      8  C11 <0> d   1      27.992  -5.803  33.125  0.00  0.00     0.010 C 
ATOM      9  C12 <0> d   1      28.833  -5.295  31.960  0.00  0.00     0.035 C 
ATOM     10  C13 <0> d   1      28.661  -3.808  31.727  0.00  0.00    -0.070 C 
ATOM     11  C14 <0> d   1      27.675  -3.118  32.221  0.00  0.00    -0.072 C 
ATOM     12  C15 <0> d   1      27.451  -1.647  31.946  0.00  0.00     0.042 C 
ATOM     13  C16 <0> d   1      28.743  -0.933  31.565  0.00  0.00     0.083 C 
ATOM     14  C17 <0> d   1      29.405  -1.780  30.493  0.00  0.00     0.131 C 
ATOM     15  O18 <0> d   1      29.630  -1.350  29.387  0.00  0.00    -0.298 OA
ATOM     16  C19 <0> d   1      29.762  -3.187  30.887  0.00  0.00     0.112 C 
ATOM     17  C20 <0> d   1      26.642  -3.736  33.138  0.00  0.00     0.019 C 
ATOM     18  C22 <0> d   1      25.283  -3.070  32.966  0.00  0.00     0.010 C 
ATOM     19  C23 <0> d   1      24.245  -3.704  33.912  0.00  0.00     0.014 C 
ATOM     20  C24 <0> d   1      24.219  -5.215  33.681  0.00  0.00     0.003 C 
ATOM     21  C25 <0> d   1      23.942  -5.503  32.203  0.00  0.00     0.020 C 
ENDROOT
BRANCH   3  22
ATOM     22  O4  <0> d   1      22.018  -6.208  33.908  0.00  0.00    -0.377 OA
ATOM     23  H27 <0> d   1      21.478  -6.923  34.270  0.00  0.00     0.211 HD
ENDBRANCH   3  22
TORSDOF 1
ENDMDL
MODEL 136
REMARK CAVERDOCK RESULT:      -2.1      0.000      0.000
REMARK CAVERDOCK CONSTRAINTS:       0.0      0.0      0.0      0.0
REMARK CAVERDOCK TUNNEL: 135     -2.1      3.0    136.4
REMARK  1 active torsions:
REMARK  status: ('A' for Active; 'I' for Inactive)
REMARK    1  A    between atoms: C3_3  and  O4_4 
ROOT
ATOM      1  C1  <0> d   1      25.340  -6.315  38.023  0.00  0.00     0.015 C 
ATOM      2  C2  <0> d   1      24.792  -6.326  36.986  0.00  0.00    -0.078 C 
ATOM      3  C3  <0> d   1      24.104  -6.338  35.684  0.00  0.00     0.128 C 
ATOM      4  C5  <0> d   1      24.187  -7.748  35.047  0.00  0.00     0.052 C 
ATOM      5  C6  <0> d   1      25.027  -7.594  33.749  0.00  0.00     0.010 C 
ATOM      6  C7  <0> d   1      25.861  -6.339  34.028  0.00  0.00     0.002 C 
ATOM      7  C9  <0> d   1      26.390  -5.608  32.810  0.00  0.00    -0.001 C 
ATOM      8  C11 <0> d   1      27.402  -6.457  32.037  0.00  0.00     0.010 C 
ATOM      9  C12 <0> d   1      27.776  -5.685  30.777  0.00  0.00     0.035 C 
ATOM     10  C13 <0> d   1      28.118  -4.238  31.065  0.00  0.00    -0.070 C 
ATOM     11  C14 <0> d   1      27.803  -3.637  32.175  0.00  0.00    -0.072 C 
ATOM     12  C15 <0> d   1      28.078  -2.177  32.453  0.00  0.00     0.042 C 
ATOM     13  C16 <0> d   1      29.239  -1.644  31.621  0.00  0.00     0.083 C 
ATOM     14  C17 <0> d   1      28.978  -2.074  30.189  0.00  0.00     0.131 C 
ATOM     15  O18 <0> d   1      28.848  -1.273  29.295  0.00  0.00    -0.298 OA
ATOM     16  C19 <0> d   1      28.888  -3.557  29.949  0.00  0.00     0.112 C 
ATOM     17  C20 <0> d   1      27.122  -4.363  33.315  0.00  0.00     0.019 C 
ATOM     18  C22 <0> d   1      26.206  -3.429  34.094  0.00  0.00     0.010 C 
ATOM     19  C23 <0> d   1      25.528  -4.178  35.257  0.00  0.00     0.014 C 
ATOM     20  C24 <0> d   1      24.814  -5.412  34.703  0.00  0.00     0.003 C 
ATOM     21  C25 <0> d   1      23.834  -4.988  33.606  0.00  0.00     0.020 C 
ENDROOT
BRANCH   3  22
ATOM     22  O4  <0> d   1      22.740  -5.943  35.841  0.00  0.00    -0.377 OA
ATOM     23  H27 <0> d   1      22.449  -5.892  36.762  0.00  0.00     0.211 HD
ENDBRANCH   3  22
TORSDOF 1
ENDMDL
MODEL 137
REMARK CAVERDOCK RESULT:      -0.2      0.000      0.000
REMARK CAVERDOCK CONSTRAINTS:       0.0      0.0      0.0      0.0
REMARK CAVERDOCK TUNNEL: 136     -0.2      3.0    137.5
REMARK  1 active torsions:
REMARK  status: ('A' for Active; 'I' for Inactive)
REMARK    1  A    between atoms: C3_3  and  O4_4 
ROOT
ATOM      1  C1  <0> d   1      28.948  -5.619  31.300  0.00  0.00     0.015 C 
ATOM      2  C2  <0> d   1      28.435  -4.806  31.972  0.00  0.00    -0.078 C 
ATOM      3  C3  <0> d   1      27.791  -3.786  32.816  0.00  0.00     0.128 C 
ATOM      4  C5  <0> d   1      28.128  -4.032  34.308  0.00  0.00     0.052 C 
ATOM      5  C6  <0> d   1      26.785  -4.372  35.010  0.00  0.00     0.010 C 
ATOM      6  C7  <0> d   1      25.920  -4.900  33.859  0.00  0.00     0.002 C 
ATOM      7  C9  <0> d   1      24.421  -4.829  34.068  0.00  0.00    -0.001 C 
ATOM      8  C11 <0> d   1      23.966  -5.743  35.208  0.00  0.00     0.010 C 
ATOM      9  C12 <0> d   1      22.474  -5.508  35.413  0.00  0.00     0.035 C 
ATOM     10  C13 <0> d   1      21.699  -5.536  34.112  0.00  0.00    -0.070 C 
ATOM     11  C14 <0> d   1      22.262  -5.428  32.944  0.00  0.00    -0.072 C 
ATOM     12  C15 <0> d   1      21.499  -5.388  31.638  0.00  0.00     0.042 C 
ATOM     13  C16 <0> d   1      20.138  -6.066  31.750  0.00  0.00     0.083 C 
ATOM     14  C17 <0> d   1      19.477  -5.505  32.995  0.00  0.00     0.131 C 
ATOM     15  O18 <0> d   1      18.427  -4.910  32.948  0.00  0.00    -0.298 OA
ATOM     16  C19 <0> d   1      20.205  -5.732  34.292  0.00  0.00     0.112 C 
ATOM     17  C20 <0> d   1      23.763  -5.333  32.781  0.00  0.00     0.019 C 
ATOM     18  C22 <0> d   1      24.135  -4.487  31.571  0.00  0.00     0.010 C 
ATOM     19  C23 <0> d   1      25.665  -4.408  31.413  0.00  0.00     0.014 C 
ATOM     20  C24 <0> d   1      26.274  -3.903  32.722  0.00  0.00     0.003 C 
ATOM     21  C25 <0> d   1      25.638  -2.563  33.101  0.00  0.00     0.020 C 
ENDROOT
BRANCH   3  22
ATOM     22  O4  <0> d   1      28.214  -2.479  32.421  0.00  0.00    -0.377 OA
ATOM     23  H27 <0> d   1      28.954  -2.132  32.937  0.00  0.00     0.211 HD
ENDBRANCH   3  22
TORSDOF 1
ENDMDL
MODEL 138
REMARK CAVERDOCK RESULT:      -0.0      0.000      0.000
REMARK CAVERDOCK CONSTRAINTS:       0.0      0.0      0.0      0.0
REMARK CAVERDOCK TUNNEL: 137     -0.0      2.9    138.3
REMARK  1 active torsions:
REMARK  status: ('A' for Active; 'I' for Inactive)
REMARK    1  A    between atoms: C3_3  and  O4_4 
ROOT
ATOM      1  C1  <0> d   1      28.671  -5.812  31.664  0.00  0.00     0.015 C 
ATOM      2  C2  <0> d   1      28.156  -4.994  32.330  0.00  0.00    -0.078 C 
ATOM      3  C3  <0> d   1      27.510  -3.968  33.165  0.00  0.00     0.128 C 
ATOM      4  C5  <0> d   1      27.776  -4.251  34.665  0.00  0.00     0.052 C 
ATOM      5  C6  <0> d   1      26.396  -4.559  35.305  0.00  0.00     0.010 C 
ATOM      6  C7  <0> d   1      25.564  -5.039  34.110  0.00  0.00     0.002 C 
ATOM      7  C9  <0> d   1      24.060  -4.924  34.259  0.00  0.00    -0.001 C 
ATOM      8  C11 <0> d   1      23.529  -5.843  35.362  0.00  0.00     0.010 C 
ATOM      9  C12 <0> d   1      22.038  -5.563  35.509  0.00  0.00     0.035 C 
ATOM     10  C13 <0> d   1      21.318  -5.545  34.177  0.00  0.00    -0.070 C 
ATOM     11  C14 <0> d   1      21.932  -5.434  33.035  0.00  0.00    -0.072 C 
ATOM     12  C15 <0> d   1      21.226  -5.348  31.701  0.00  0.00     0.042 C 
ATOM     13  C16 <0> d   1      19.841  -5.983  31.743  0.00  0.00     0.083 C 
ATOM     14  C17 <0> d   1      19.146  -5.423  32.971  0.00  0.00     0.131 C 
ATOM     15  O18 <0> d   1      18.118  -4.794  32.892  0.00  0.00    -0.298 OA
ATOM     16  C19 <0> d   1      19.812  -5.695  34.292  0.00  0.00     0.112 C 
ATOM     17  C20 <0> d   1      23.441  -5.385  32.936  0.00  0.00     0.019 C 
ATOM     18  C22 <0> d   1      23.889  -4.530  31.758  0.00  0.00     0.010 C 
ATOM     19  C23 <0> d   1      25.426  -4.498  31.665  0.00  0.00     0.014 C 
ATOM     20  C24 <0> d   1      25.996  -4.035  33.007  0.00  0.00     0.003 C 
ATOM     21  C25 <0> d   1      25.386  -2.682  33.384  0.00  0.00     0.020 C 
ENDROOT
BRANCH   3  22
ATOM     22  O4  <0> d   1      27.990  -2.669  32.812  0.00  0.00    -0.377 OA
ATOM     23  H27 <0> d   1      28.793  -2.405  33.281  0.00  0.00     0.211 HD
ENDBRANCH   3  22
TORSDOF 1
ENDMDL
MODEL 139
REMARK CAVERDOCK RESULT:       0.1      0.000      0.000
REMARK CAVERDOCK CONSTRAINTS:       0.0      0.0      0.0      0.0
REMARK CAVERDOCK TUNNEL: 138      0.1      2.9    139.3
REMARK  1 active torsions:
REMARK  status: ('A' for Active; 'I' for Inactive)
REMARK    1  A    between atoms: C3_3  and  O4_4 
ROOT
ATOM      1  C1  <0> d   1      28.706  -5.911  31.608  0.00  0.00     0.015 C 
ATOM      2  C2  <0> d   1      28.204  -5.107  32.300  0.00  0.00    -0.078 C 
ATOM      3  C3  <0> d   1      27.574  -4.099  33.168  0.00  0.00     0.128 C 
ATOM      4  C5  <0> d   1      27.833  -4.435  34.657  0.00  0.00     0.052 C 
ATOM      5  C6  <0> d   1      26.447  -4.741  35.285  0.00  0.00     0.010 C 
ATOM      6  C7  <0> d   1      25.609  -5.167  34.075  0.00  0.00     0.002 C 
ATOM      7  C9  <0> d   1      24.106  -5.032  34.225  0.00  0.00    -0.001 C 
ATOM      8  C11 <0> d   1      23.559  -5.978  35.297  0.00  0.00     0.010 C 
ATOM      9  C12 <0> d   1      22.073  -5.678  35.452  0.00  0.00     0.035 C 
ATOM     10  C13 <0> d   1      21.355  -5.604  34.121  0.00  0.00    -0.070 C 
ATOM     11  C14 <0> d   1      21.972  -5.466  32.984  0.00  0.00    -0.072 C 
ATOM     12  C15 <0> d   1      21.270  -5.324  31.652  0.00  0.00     0.042 C 
ATOM     13  C16 <0> d   1      19.874  -5.937  31.673  0.00  0.00     0.083 C 
ATOM     14  C17 <0> d   1      19.187  -5.406  32.917  0.00  0.00     0.131 C 
ATOM     15  O18 <0> d   1      18.170  -4.758  32.858  0.00  0.00    -0.298 OA
ATOM     16  C19 <0> d   1      19.846  -5.733  34.229  0.00  0.00     0.112 C 
ATOM     17  C20 <0> d   1      23.482  -5.439  32.888  0.00  0.00     0.019 C 
ATOM     18  C22 <0> d   1      23.946  -4.553  31.739  0.00  0.00     0.010 C 
ATOM     19  C23 <0> d   1      25.484  -4.544  31.649  0.00  0.00     0.014 C 
ATOM     20  C24 <0> d   1      26.059  -4.135  33.005  0.00  0.00     0.003 C 
ATOM     21  C25 <0> d   1      25.472  -2.785  33.426  0.00  0.00     0.020 C 
ENDROOT
BRANCH   3  22
ATOM     22  O4  <0> d   1      28.076  -2.797  32.857  0.00  0.00    -0.377 OA
ATOM     23  H27 <0> d   1      27.418  -2.203  32.471  0.00  0.00     0.211 HD
ENDBRANCH   3  22
TORSDOF 1
ENDMDL
MODEL 140
REMARK CAVERDOCK RESULT:       0.5      0.000      0.000
REMARK CAVERDOCK CONSTRAINTS:       0.0      0.0      0.0      0.0
REMARK CAVERDOCK TUNNEL: 139      0.5      2.9    140.2
REMARK  1 active torsions:
REMARK  status: ('A' for Active; 'I' for Inactive)
REMARK    1  A    between atoms: C3_3  and  O4_4 
ROOT
ATOM      1  C1  <0> d   1      28.693  -5.879  31.309  0.00  0.00     0.015 C 
ATOM      2  C2  <0> d   1      28.239  -5.140  32.100  0.00  0.00    -0.078 C 
ATOM      3  C3  <0> d   1      27.669  -4.213  33.091  0.00  0.00     0.128 C 
ATOM      4  C5  <0> d   1      28.005  -4.688  34.526  0.00  0.00     0.052 C 
ATOM      5  C6  <0> d   1      26.651  -5.042  35.199  0.00  0.00     0.010 C 
ATOM      6  C7  <0> d   1      25.744  -5.349  34.002  0.00  0.00     0.002 C 
ATOM      7  C9  <0> d   1      24.254  -5.218  34.248  0.00  0.00    -0.001 C 
ATOM      8  C11 <0> d   1      23.755  -6.256  35.256  0.00  0.00     0.010 C 
ATOM      9  C12 <0> d   1      22.283  -5.963  35.521  0.00  0.00     0.035 C 
ATOM     10  C13 <0> d   1      21.494  -5.760  34.243  0.00  0.00    -0.070 C 
ATOM     11  C14 <0> d   1      22.050  -5.521  33.092  0.00  0.00    -0.072 C 
ATOM     12  C15 <0> d   1      21.278  -5.251  31.820  0.00  0.00     0.042 C 
ATOM     13  C16 <0> d   1      19.878  -5.854  31.861  0.00  0.00     0.083 C 
ATOM     14  C17 <0> d   1      19.266  -5.437  33.186  0.00  0.00     0.131 C 
ATOM     15  O18 <0> d   1      18.255  -4.779  33.242  0.00  0.00    -0.298 OA
ATOM     16  C19 <0> d   1      19.993  -5.888  34.423  0.00  0.00     0.112 C 
ATOM     17  C20 <0> d   1      23.553  -5.494  32.915  0.00  0.00     0.019 C 
ATOM     18  C22 <0> d   1      23.964  -4.509  31.830  0.00  0.00     0.010 C 
ATOM     19  C23 <0> d   1      25.494  -4.501  31.655  0.00  0.00     0.014 C 
ATOM     20  C24 <0> d   1      26.147  -4.224  33.010  0.00  0.00     0.003 C 
ATOM     21  C25 <0> d   1      25.599  -2.916  33.586  0.00  0.00     0.020 C 
ENDROOT
BRANCH   3  22
ATOM     22  O4  <0> d   1      28.168  -2.891  32.875  0.00  0.00    -0.377 OA
ATOM     23  H27 <0> d   1      27.662  -2.201  33.324  0.00  0.00     0.211 HD
ENDBRANCH   3  22
TORSDOF 1
ENDMDL
MODEL 141
REMARK CAVERDOCK RESULT:       1.3      0.000      0.000
REMARK CAVERDOCK CONSTRAINTS:       0.0      0.0      0.0      0.0
REMARK CAVERDOCK TUNNEL: 140      1.3      2.9    141.1
REMARK  1 active torsions:
REMARK  status: ('A' for Active; 'I' for Inactive)
REMARK    1  A    between atoms: C3_3  and  O4_4 
ROOT
ATOM      1  C1  <0> d   1      28.504  -5.956  31.561  0.00  0.00     0.015 C 
ATOM      2  C2  <0> d   1      28.024  -5.212  32.331  0.00  0.00    -0.078 C 
ATOM      3  C3  <0> d   1      27.421  -4.279  33.298  0.00  0.00     0.128 C 
ATOM      4  C5  <0> d   1      27.708  -4.748  34.747  0.00  0.00     0.052 C 
ATOM      5  C6  <0> d   1      26.332  -5.098  35.374  0.00  0.00     0.010 C 
ATOM      6  C7  <0> d   1      25.465  -5.409  34.149  0.00  0.00     0.002 C 
ATOM      7  C9  <0> d   1      23.968  -5.276  34.343  0.00  0.00    -0.001 C 
ATOM      8  C11 <0> d   1      23.434  -6.308  35.339  0.00  0.00     0.010 C 
ATOM      9  C12 <0> d   1      21.954  -6.013  35.552  0.00  0.00     0.035 C 
ATOM     10  C13 <0> d   1      21.209  -5.815  34.248  0.00  0.00    -0.070 C 
ATOM     11  C14 <0> d   1      21.804  -5.582  33.114  0.00  0.00    -0.072 C 
ATOM     12  C15 <0> d   1      21.076  -5.318  31.816  0.00  0.00     0.042 C 
ATOM     13  C16 <0> d   1      19.675  -5.920  31.812  0.00  0.00     0.083 C 
ATOM     14  C17 <0> d   1      19.019  -5.495  33.113  0.00  0.00     0.131 C 
ATOM     15  O18 <0> d   1      18.007  -4.837  33.132  0.00  0.00    -0.298 OA
ATOM     16  C19 <0> d   1      19.702  -5.942  34.377  0.00  0.00     0.112 C 
ATOM     17  C20 <0> d   1      23.312  -5.558  32.989  0.00  0.00     0.019 C 
ATOM     18  C22 <0> d   1      23.761  -4.579  31.913  0.00  0.00     0.010 C 
ATOM     19  C23 <0> d   1      25.296  -4.572  31.791  0.00  0.00     0.014 C 
ATOM     20  C24 <0> d   1      25.903  -4.289  33.165  0.00  0.00     0.003 C 
ATOM     21  C25 <0> d   1      25.337  -2.978  33.716  0.00  0.00     0.020 C 
ENDROOT
BRANCH   3  22
ATOM     22  O4  <0> d   1      27.929  -2.959  33.093  0.00  0.00    -0.377 OA
ATOM     23  H27 <0> d   1      27.303  -2.258  33.319  0.00  0.00     0.211 HD
ENDBRANCH   3  22
TORSDOF 1
ENDMDL
MODEL 142
REMARK CAVERDOCK RESULT:       1.5      0.000      0.000
REMARK CAVERDOCK CONSTRAINTS:       0.0      0.0      0.0      0.0
REMARK CAVERDOCK TUNNEL: 141      1.5      2.9    142.1
REMARK  1 active torsions:
REMARK  status: ('A' for Active; 'I' for Inactive)
REMARK    1  A    between atoms: C3_3  and  O4_4 
ROOT
ATOM      1  C1  <0> d   1      28.762  -5.934  31.526  0.00  0.00     0.015 C 
ATOM      2  C2  <0> d   1      28.284  -5.263  32.361  0.00  0.00    -0.078 C 
ATOM      3  C3  <0> d   1      27.683  -4.421  33.409  0.00  0.00     0.128 C 
ATOM      4  C5  <0> d   1      27.928  -5.046  34.805  0.00  0.00     0.052 C 
ATOM      5  C6  <0> d   1      26.531  -5.424  35.368  0.00  0.00     0.010 C 
ATOM      6  C7  <0> d   1      25.684  -5.583  34.101  0.00  0.00     0.002 C 
ATOM      7  C9  <0> d   1      24.186  -5.433  34.280  0.00  0.00    -0.001 C 
ATOM      8  C11 <0> d   1      23.607  -6.550  35.152  0.00  0.00     0.010 C 
ATOM      9  C12 <0> d   1      22.130  -6.240  35.367  0.00  0.00     0.035 C 
ATOM     10  C13 <0> d   1      21.418  -5.888  34.077  0.00  0.00    -0.070 C 
ATOM     11  C14 <0> d   1      22.042  -5.553  32.986  0.00  0.00    -0.072 C 
ATOM     12  C15 <0> d   1      21.347  -5.136  31.709  0.00  0.00     0.042 C 
ATOM     13  C16 <0> d   1      19.933  -5.698  31.616  0.00  0.00     0.083 C 
ATOM     14  C17 <0> d   1      19.260  -5.395  32.943  0.00  0.00     0.131 C 
ATOM     15  O18 <0> d   1      18.264  -4.716  33.012  0.00  0.00    -0.298 OA
ATOM     16  C19 <0> d   1      19.906  -5.989  34.165  0.00  0.00     0.112 C 
ATOM     17  C20 <0> d   1      23.552  -5.555  32.892  0.00  0.00     0.019 C 
ATOM     18  C22 <0> d   1      24.046  -4.480  31.933  0.00  0.00     0.010 C 
ATOM     19  C23 <0> d   1      25.584  -4.501  31.841  0.00  0.00     0.014 C 
ATOM     20  C24 <0> d   1      26.168  -4.379  33.248  0.00  0.00     0.003 C 
ATOM     21  C25 <0> d   1      25.622  -3.118  33.923  0.00  0.00     0.020 C 
ENDROOT
BRANCH   3  22
ATOM     22  O4  <0> d   1      28.226  -3.100  33.353  0.00  0.00    -0.377 OA
ATOM     23  H27 <0> d   1      27.575  -2.401  33.497  0.00  0.00     0.211 HD
ENDBRANCH   3  22
TORSDOF 1
ENDMDL
MODEL 143
REMARK CAVERDOCK RESULT:       2.1      0.000      0.000
REMARK CAVERDOCK CONSTRAINTS:       0.1      0.0      0.0      0.0
REMARK CAVERDOCK TUNNEL: 142      2.1      2.8    143.3
REMARK  1 active torsions:
REMARK  status: ('A' for Active; 'I' for Inactive)
REMARK    1  A    between atoms: C3_3  and  O4_4 
ROOT
ATOM      1  C1  <0> d   1      28.564  -6.040  31.618  0.00  0.00     0.015 C 
ATOM      2  C2  <0> d   1      28.073  -5.335  32.417  0.00  0.00    -0.078 C 
ATOM      3  C3  <0> d   1      27.456  -4.449  33.418  0.00  0.00     0.128 C 
ATOM      4  C5  <0> d   1      27.699  -5.001  34.845  0.00  0.00     0.052 C 
ATOM      5  C6  <0> d   1      26.302  -5.368  35.417  0.00  0.00     0.010 C 
ATOM      6  C7  <0> d   1      25.465  -5.599  34.154  0.00  0.00     0.002 C 
ATOM      7  C9  <0> d   1      23.964  -5.458  34.317  0.00  0.00    -0.001 C 
ATOM      8  C11 <0> d   1      23.392  -6.536  35.239  0.00  0.00     0.010 C 
ATOM      9  C12 <0> d   1      21.911  -6.234  35.430  0.00  0.00     0.035 C 
ATOM     10  C13 <0> d   1      21.203  -5.954  34.120  0.00  0.00    -0.070 C 
ATOM     11  C14 <0> d   1      21.830  -5.666  33.017  0.00  0.00    -0.072 C 
ATOM     12  C15 <0> d   1      21.140  -5.321  31.717  0.00  0.00     0.042 C 
ATOM     13  C16 <0> d   1      19.733  -5.903  31.643  0.00  0.00     0.083 C 
ATOM     14  C17 <0> d   1      19.047  -5.543  32.949  0.00  0.00     0.131 C 
ATOM     15  O18 <0> d   1      18.043  -4.873  32.979  0.00  0.00    -0.298 OA
ATOM     16  C19 <0> d   1      19.692  -6.068  34.203  0.00  0.00     0.112 C 
ATOM     17  C20 <0> d   1      23.341  -5.655  32.932  0.00  0.00     0.019 C 
ATOM     18  C22 <0> d   1      23.830  -4.623  31.925  0.00  0.00     0.010 C 
ATOM     19  C23 <0> d   1      25.368  -4.630  31.843  0.00  0.00     0.014 C 
ATOM     20  C24 <0> d   1      25.941  -4.432  33.246  0.00  0.00     0.003 C 
ATOM     21  C25 <0> d   1      25.377  -3.146  33.855  0.00  0.00     0.020 C 
ENDROOT
BRANCH   3  22
ATOM     22  O4  <0> d   1      27.984  -3.127  33.301  0.00  0.00    -0.377 OA
ATOM     23  H27 <0> d   1      28.942  -3.074  33.418  0.00  0.00     0.211 HD
ENDBRANCH   3  22
TORSDOF 1
ENDMDL
MODEL 144
REMARK CAVERDOCK RESULT:       2.8      0.000      0.000
REMARK CAVERDOCK CONSTRAINTS:       0.0      0.0      0.0      0.0
REMARK CAVERDOCK TUNNEL: 143      2.8      2.8    144.2
REMARK  1 active torsions:
REMARK  status: ('A' for Active; 'I' for Inactive)
REMARK    1  A    between atoms: C3_3  and  O4_4 
ROOT
ATOM      1  C1  <0> d   1      28.859  -5.738  31.585  0.00  0.00     0.015 C 
ATOM      2  C2  <0> d   1      28.377  -5.202  32.511  0.00  0.00    -0.078 C 
ATOM      3  C3  <0> d   1      27.771  -4.530  33.673  0.00  0.00     0.128 C 
ATOM      4  C5  <0> d   1      28.018  -5.356  34.960  0.00  0.00     0.052 C 
ATOM      5  C6  <0> d   1      26.622  -5.821  35.456  0.00  0.00     0.010 C 
ATOM      6  C7  <0> d   1      25.776  -5.791  34.178  0.00  0.00     0.002 C 
ATOM      7  C9  <0> d   1      24.277  -5.676  34.376  0.00  0.00    -0.001 C 
ATOM      8  C11 <0> d   1      23.702  -6.913  35.069  0.00  0.00     0.010 C 
ATOM      9  C12 <0> d   1      22.224  -6.646  35.326  0.00  0.00     0.035 C 
ATOM     10  C13 <0> d   1      21.512  -6.107  34.102  0.00  0.00    -0.070 C 
ATOM     11  C14 <0> d   1      22.135  -5.609  33.075  0.00  0.00    -0.072 C 
ATOM     12  C15 <0> d   1      21.440  -5.008  31.874  0.00  0.00     0.042 C 
ATOM     13  C16 <0> d   1      20.029  -5.556  31.695  0.00  0.00     0.083 C 
ATOM     14  C17 <0> d   1      19.353  -5.458  33.051  0.00  0.00     0.131 C 
ATOM     15  O18 <0> d   1      18.354  -4.802  33.220  0.00  0.00    -0.298 OA
ATOM     16  C19 <0> d   1      20.000  -6.226  34.171  0.00  0.00     0.112 C 
ATOM     17  C20 <0> d   1      23.646  -5.591  32.984  0.00  0.00     0.019 C 
ATOM     18  C22 <0> d   1      24.136  -4.382  32.199  0.00  0.00     0.010 C 
ATOM     19  C23 <0> d   1      25.674  -4.382  32.107  0.00  0.00     0.014 C 
ATOM     20  C24 <0> d   1      26.256  -4.470  33.517  0.00  0.00     0.003 C 
ATOM     21  C25 <0> d   1      25.704  -3.328  34.373  0.00  0.00     0.020 C 
ENDROOT
BRANCH   3  22
ATOM     22  O4  <0> d   1      28.308  -3.214  33.817  0.00  0.00    -0.377 OA
ATOM     23  H27 <0> d   1      29.256  -3.194  34.009  0.00  0.00     0.211 HD
ENDBRANCH   3  22
TORSDOF 1
ENDMDL
MODEL 145
REMARK CAVERDOCK RESULT:       3.3      0.000      0.000
REMARK CAVERDOCK CONSTRAINTS:       0.0      0.0      0.0      0.0
REMARK CAVERDOCK TUNNEL: 144      3.3      2.8    145.1
REMARK  1 active torsions:
REMARK  status: ('A' for Active; 'I' for Inactive)
REMARK    1  A    between atoms: C3_3  and  O4_4 
ROOT
ATOM      1  C1  <0> d   1      28.498  -5.865  31.581  0.00  0.00     0.015 C 
ATOM      2  C2  <0> d   1      28.033  -5.290  32.492  0.00  0.00    -0.078 C 
ATOM      3  C3  <0> d   1      27.448  -4.568  33.634  0.00  0.00     0.128 C 
ATOM      4  C5  <0> d   1      27.700  -5.348  34.948  0.00  0.00     0.052 C 
ATOM      5  C6  <0> d   1      26.305  -5.778  35.477  0.00  0.00     0.010 C 
ATOM      6  C7  <0> d   1      25.445  -5.786  34.208  0.00  0.00     0.002 C 
ATOM      7  C9  <0> d   1      23.950  -5.646  34.418  0.00  0.00    -0.001 C 
ATOM      8  C11 <0> d   1      23.369  -6.850  35.163  0.00  0.00     0.010 C 
ATOM      9  C12 <0> d   1      21.897  -6.556  35.426  0.00  0.00     0.035 C 
ATOM     10  C13 <0> d   1      21.177  -6.055  34.191  0.00  0.00    -0.070 C 
ATOM     11  C14 <0> d   1      21.794  -5.603  33.139  0.00  0.00    -0.072 C 
ATOM     12  C15 <0> d   1      21.092  -5.039  31.924  0.00  0.00     0.042 C 
ATOM     13  C16 <0> d   1      19.673  -5.576  31.782  0.00  0.00     0.083 C 
ATOM     14  C17 <0> d   1      19.014  -5.421  33.140  0.00  0.00     0.131 C 
ATOM     15  O18 <0> d   1      18.024  -4.747  33.296  0.00  0.00    -0.298 OA
ATOM     16  C19 <0> d   1      19.665  -6.153  34.281  0.00  0.00     0.112 C 
ATOM     17  C20 <0> d   1      23.304  -5.605  33.031  0.00  0.00     0.019 C 
ATOM     18  C22 <0> d   1      23.798  -4.432  32.195  0.00  0.00     0.010 C 
ATOM     19  C23 <0> d   1      25.335  -4.454  32.087  0.00  0.00     0.014 C 
ATOM     20  C24 <0> d   1      25.932  -4.496  33.493  0.00  0.00     0.003 C 
ATOM     21  C25 <0> d   1      25.403  -3.316  34.312  0.00  0.00     0.020 C 
ENDROOT
BRANCH   3  22
ATOM     22  O4  <0> d   1      28.002  -3.253  33.723  0.00  0.00    -0.377 OA
ATOM     23  H27 <0> d   1      28.070  -2.915  34.626  0.00  0.00     0.211 HD
ENDBRANCH   3  22
TORSDOF 1
ENDMDL
MODEL 146
REMARK CAVERDOCK RESULT:       4.3      0.000      0.000
REMARK CAVERDOCK CONSTRAINTS:       0.0      0.0      0.0      0.0
REMARK CAVERDOCK TUNNEL: 145      4.3      2.7    146.2
REMARK  1 active torsions:
REMARK  status: ('A' for Active; 'I' for Inactive)
REMARK    1  A    between atoms: C3_3  and  O4_4 
ROOT
ATOM      1  C1  <0> d   1      28.736  -5.904  31.832  0.00  0.00     0.015 C 
ATOM      2  C2  <0> d   1      28.253  -5.418  32.784  0.00  0.00    -0.078 C 
ATOM      3  C3  <0> d   1      27.646  -4.807  33.979  0.00  0.00     0.128 C 
ATOM      4  C5  <0> d   1      27.827  -5.734  35.207  0.00  0.00     0.052 C 
ATOM      5  C6  <0> d   1      26.402  -6.176  35.637  0.00  0.00     0.010 C 
ATOM      6  C7  <0> d   1      25.590  -6.018  34.346  0.00  0.00     0.002 C 
ATOM      7  C9  <0> d   1      24.093  -5.856  34.519  0.00  0.00    -0.001 C 
ATOM      8  C11 <0> d   1      23.452  -7.115  35.106  0.00  0.00     0.010 C 
ATOM      9  C12 <0> d   1      21.980  -6.806  35.350  0.00  0.00     0.035 C 
ATOM     10  C13 <0> d   1      21.320  -6.151  34.154  0.00  0.00    -0.070 C 
ATOM     11  C14 <0> d   1      21.988  -5.607  33.180  0.00  0.00    -0.072 C 
ATOM     12  C15 <0> d   1      21.348  -4.891  32.011  0.00  0.00     0.042 C 
ATOM     13  C16 <0> d   1      19.921  -5.366  31.762  0.00  0.00     0.083 C 
ATOM     14  C17 <0> d   1      19.215  -5.339  33.106  0.00  0.00     0.131 C 
ATOM     15  O18 <0> d   1      18.239  -4.656  33.301  0.00  0.00    -0.298 OA
ATOM     16  C19 <0> d   1      19.804  -6.212  34.180  0.00  0.00     0.112 C 
ATOM     17  C20 <0> d   1      23.500  -5.644  33.124  0.00  0.00     0.019 C 
ATOM     18  C22 <0> d   1      24.057  -4.402  32.440  0.00  0.00     0.010 C 
ATOM     19  C23 <0> d   1      25.595  -4.459  32.382  0.00  0.00     0.014 C 
ATOM     20  C24 <0> d   1      26.139  -4.674  33.795  0.00  0.00     0.003 C 
ATOM     21  C25 <0> d   1      25.611  -3.574  34.720  0.00  0.00     0.020 C 
ENDROOT
BRANCH   3  22
ATOM     22  O4  <0> d   1      28.231  -3.528  34.231  0.00  0.00    -0.377 OA
ATOM     23  H27 <0> d   1      27.814  -3.041  34.955  0.00  0.00     0.211 HD
ENDBRANCH   3  22
TORSDOF 1
ENDMDL
MODEL 147
REMARK CAVERDOCK RESULT:       5.3      0.000      0.000
REMARK CAVERDOCK CONSTRAINTS:       0.0      0.0      0.0      0.0
REMARK CAVERDOCK TUNNEL: 146      5.3      2.7    147.4
REMARK  1 active torsions:
REMARK  status: ('A' for Active; 'I' for Inactive)
REMARK    1  A    between atoms: C3_3  and  O4_4 
ROOT
ATOM      1  C1  <0> d   1      28.630  -5.872  31.927  0.00  0.00     0.015 C 
ATOM      2  C2  <0> d   1      28.123  -5.505  32.920  0.00  0.00    -0.078 C 
ATOM      3  C3  <0> d   1      27.486  -5.045  34.165  0.00  0.00     0.128 C 
ATOM      4  C5  <0> d   1      27.617  -6.127  35.266  0.00  0.00     0.052 C 
ATOM      5  C6  <0> d   1      26.173  -6.596  35.593  0.00  0.00     0.010 C 
ATOM      6  C7  <0> d   1      25.404  -6.258  34.310  0.00  0.00     0.002 C 
ATOM      7  C9  <0> d   1      23.905  -6.094  34.458  0.00  0.00    -0.001 C 
ATOM      8  C11 <0> d   1      23.230  -7.408  34.857  0.00  0.00     0.010 C 
ATOM      9  C12 <0> d   1      21.755  -7.108  35.095  0.00  0.00     0.035 C 
ATOM     10  C13 <0> d   1      21.141  -6.292  33.976  0.00  0.00    -0.070 C 
ATOM     11  C14 <0> d   1      21.847  -5.637  33.101  0.00  0.00    -0.072 C 
ATOM     12  C15 <0> d   1      21.253  -4.765  32.018  0.00  0.00     0.042 C 
ATOM     13  C16 <0> d   1      19.828  -5.179  31.666  0.00  0.00     0.083 C 
ATOM     14  C17 <0> d   1      19.082  -5.315  32.981  0.00  0.00     0.131 C 
ATOM     15  O18 <0> d   1      18.108  -4.647  33.234  0.00  0.00    -0.298 OA
ATOM     16  C19 <0> d   1      19.624  -6.330  33.949  0.00  0.00     0.112 C 
ATOM     17  C20 <0> d   1      23.359  -5.692  33.085  0.00  0.00     0.019 C 
ATOM     18  C22 <0> d   1      23.954  -4.382  32.587  0.00  0.00     0.010 C 
ATOM     19  C23 <0> d   1      25.492  -4.457  32.567  0.00  0.00     0.014 C 
ATOM     20  C24 <0> d   1      25.988  -4.863  33.956  0.00  0.00     0.003 C 
ATOM     21  C25 <0> d   1      25.445  -3.884  35.001  0.00  0.00     0.020 C 
ENDROOT
BRANCH   3  22
ATOM     22  O4  <0> d   1      28.080  -3.820  34.599  0.00  0.00    -0.377 OA
ATOM     23  H27 <0> d   1      27.939  -3.625  35.536  0.00  0.00     0.211 HD
ENDBRANCH   3  22
TORSDOF 1
ENDMDL
MODEL 148
REMARK CAVERDOCK RESULT:       6.0      0.000      0.000
REMARK CAVERDOCK CONSTRAINTS:       0.1      0.0      0.0      0.0
REMARK CAVERDOCK TUNNEL: 147      6.0      2.6    148.1
REMARK  1 active torsions:
REMARK  status: ('A' for Active; 'I' for Inactive)
REMARK    1  A    between atoms: C3_3  and  O4_4 
ROOT
ATOM      1  C1  <0> d   1      28.687  -5.489  31.830  0.00  0.00     0.015 C 
ATOM      2  C2  <0> d   1      28.203  -5.182  32.854  0.00  0.00    -0.078 C 
ATOM      3  C3  <0> d   1      27.596  -4.796  34.138  0.00  0.00     0.128 C 
ATOM      4  C5  <0> d   1      27.864  -5.885  35.207  0.00  0.00     0.052 C 
ATOM      5  C6  <0> d   1      26.479  -6.471  35.593  0.00  0.00     0.010 C 
ATOM      6  C7  <0> d   1      25.623  -6.170  34.357  0.00  0.00     0.002 C 
ATOM      7  C9  <0> d   1      24.125  -6.126  34.580  0.00  0.00    -0.001 C 
ATOM      8  C11 <0> d   1      23.573  -7.496  34.982  0.00  0.00     0.010 C 
ATOM      9  C12 <0> d   1      22.093  -7.317  35.297  0.00  0.00     0.035 C 
ATOM     10  C13 <0> d   1      21.364  -6.531  34.228  0.00  0.00    -0.070 C 
ATOM     11  C14 <0> d   1      21.973  -5.806  33.335  0.00  0.00    -0.072 C 
ATOM     12  C15 <0> d   1      21.260  -4.963  32.301  0.00  0.00     0.042 C 
ATOM     13  C16 <0> d   1      19.856  -5.480  32.010  0.00  0.00     0.083 C 
ATOM     14  C17 <0> d   1      19.188  -5.699  33.355  0.00  0.00     0.131 C 
ATOM     15  O18 <0> d   1      18.180  -5.113  33.671  0.00  0.00    -0.298 OA
ATOM     16  C19 <0> d   1      19.855  -6.686  34.273  0.00  0.00     0.112 C 
ATOM     17  C20 <0> d   1      23.482  -5.743  33.245  0.00  0.00     0.019 C 
ATOM     18  C22 <0> d   1      23.948  -4.381  32.748  0.00  0.00     0.010 C 
ATOM     19  C23 <0> d   1      25.485  -4.336  32.653  0.00  0.00     0.014 C 
ATOM     20  C24 <0> d   1      26.079  -4.727  34.006  0.00  0.00     0.003 C 
ATOM     21  C25 <0> d   1      25.516  -3.814  35.097  0.00  0.00     0.020 C 
ENDROOT
BRANCH   3  22
ATOM     22  O4  <0> d   1      28.114  -3.536  34.571  0.00  0.00    -0.377 OA
ATOM     23  H27 <0> d   1      28.112  -3.419  35.531  0.00  0.00     0.211 HD
ENDBRANCH   3  22
TORSDOF 1
ENDMDL
MODEL 149
REMARK CAVERDOCK RESULT:       8.1      0.000      0.000
REMARK CAVERDOCK CONSTRAINTS:       0.1      0.0      0.0      0.0
REMARK CAVERDOCK TUNNEL: 148      8.1      2.5    149.2
REMARK  1 active torsions:
REMARK  status: ('A' for Active; 'I' for Inactive)
REMARK    1  A    between atoms: C3_3  and  O4_4 
ROOT
ATOM      1  C1  <0> d   1      28.521  -5.877  32.133  0.00  0.00     0.015 C 
ATOM      2  C2  <0> d   1      28.021  -5.597  33.157  0.00  0.00    -0.078 C 
ATOM      3  C3  <0> d   1      27.394  -5.244  34.441  0.00  0.00     0.128 C 
ATOM      4  C5  <0> d   1      27.543  -6.411  35.449  0.00  0.00     0.052 C 
ATOM      5  C6  <0> d   1      26.106  -6.917  35.750  0.00  0.00     0.010 C 
ATOM      6  C7  <0> d   1      25.322  -6.482  34.506  0.00  0.00     0.002 C 
ATOM      7  C9  <0> d   1      23.823  -6.342  34.681  0.00  0.00    -0.001 C 
ATOM      8  C11 <0> d   1      23.161  -7.690  34.977  0.00  0.00     0.010 C 
ATOM      9  C12 <0> d   1      21.686  -7.422  35.252  0.00  0.00     0.035 C 
ATOM     10  C13 <0> d   1      21.056  -6.523  34.209  0.00  0.00    -0.070 C 
ATOM     11  C14 <0> d   1      21.748  -5.793  33.384  0.00  0.00    -0.072 C 
ATOM     12  C15 <0> d   1      21.138  -4.840  32.381  0.00  0.00     0.042 C 
ATOM     13  C16 <0> d   1      19.713  -5.236  32.010  0.00  0.00     0.083 C 
ATOM     14  C17 <0> d   1      18.980  -5.485  33.316  0.00  0.00     0.131 C 
ATOM     15  O18 <0> d   1      18.004  -4.847  33.632  0.00  0.00    -0.298 OA
ATOM     16  C19 <0> d   1      19.539  -6.571  34.193  0.00  0.00     0.112 C 
ATOM     17  C20 <0> d   1      23.261  -5.835  33.350  0.00  0.00     0.019 C 
ATOM     18  C22 <0> d   1      23.841  -4.484  32.955  0.00  0.00     0.010 C 
ATOM     19  C23 <0> d   1      25.380  -4.544  32.915  0.00  0.00     0.014 C 
ATOM     20  C24 <0> d   1      25.892  -5.058  34.261  0.00  0.00     0.003 C 
ATOM     21  C25 <0> d   1      25.353  -4.172  35.387  0.00  0.00     0.020 C 
ENDROOT
BRANCH   3  22
ATOM     22  O4  <0> d   1      27.982  -4.053  34.969  0.00  0.00    -0.377 OA
ATOM     23  H27 <0> d   1      28.882  -3.888  34.657  0.00  0.00     0.211 HD
ENDBRANCH   3  22
TORSDOF 1
ENDMDL
MODEL 150
REMARK CAVERDOCK RESULT:      10.1      0.000      0.000
REMARK CAVERDOCK CONSTRAINTS:       0.0      0.0      0.0      0.0
REMARK CAVERDOCK TUNNEL: 149     10.1      2.5    150.1
REMARK  1 active torsions:
REMARK  status: ('A' for Active; 'I' for Inactive)
REMARK    1  A    between atoms: C3_3  and  O4_4 
ROOT
ATOM      1  C1  <0> d   1      28.212  -6.080  32.036  0.00  0.00     0.015 C 
ATOM      2  C2  <0> d   1      27.752  -5.816  33.083  0.00  0.00    -0.078 C 
ATOM      3  C3  <0> d   1      27.174  -5.483  34.396  0.00  0.00     0.128 C 
ATOM      4  C5  <0> d   1      27.296  -6.692  35.357  0.00  0.00     0.052 C 
ATOM      5  C6  <0> d   1      25.846  -7.144  35.679  0.00  0.00     0.010 C 
ATOM      6  C7  <0> d   1      25.051  -6.630  34.473  0.00  0.00     0.002 C 
ATOM      7  C9  <0> d   1      23.565  -6.431  34.693  0.00  0.00    -0.001 C 
ATOM      8  C11 <0> d   1      22.851  -7.758  34.960  0.00  0.00     0.010 C 
ATOM      9  C12 <0> d   1      21.397  -7.435  35.285  0.00  0.00     0.035 C 
ATOM     10  C13 <0> d   1      20.782  -6.471  34.291  0.00  0.00    -0.070 C 
ATOM     11  C14 <0> d   1      21.485  -5.743  33.475  0.00  0.00    -0.072 C 
ATOM     12  C15 <0> d   1      20.892  -4.728  32.522  0.00  0.00     0.042 C 
ATOM     13  C16 <0> d   1      19.442  -5.046  32.177  0.00  0.00     0.083 C 
ATOM     14  C17 <0> d   1      18.732  -5.310  33.492  0.00  0.00     0.131 C 
ATOM     15  O18 <0> d   1      17.795  -4.642  33.857  0.00  0.00    -0.298 OA
ATOM     16  C19 <0> d   1      19.264  -6.452  34.315  0.00  0.00     0.112 C 
ATOM     17  C20 <0> d   1      22.992  -5.850  33.398  0.00  0.00     0.019 C 
ATOM     18  C22 <0> d   1      23.623  -4.512  33.034  0.00  0.00     0.010 C 
ATOM     19  C23 <0> d   1      25.155  -4.640  32.951  0.00  0.00     0.014 C 
ATOM     20  C24 <0> d   1      25.678  -5.224  34.263  0.00  0.00     0.003 C 
ATOM     21  C25 <0> d   1      25.209  -4.357  35.434  0.00  0.00     0.020 C 
ENDROOT
BRANCH   3  22
ATOM     22  O4  <0> d   1      27.830  -4.340  34.949  0.00  0.00    -0.377 OA
ATOM     23  H27 <0> d   1      27.390  -3.973  35.728  0.00  0.00     0.211 HD
ENDBRANCH   3  22
TORSDOF 1
ENDMDL
MODEL 151
REMARK CAVERDOCK RESULT:      12.5      0.000      0.000
REMARK CAVERDOCK CONSTRAINTS:       0.0      0.0      0.0      0.0
REMARK CAVERDOCK TUNNEL: 150     12.5      2.4    151.4
REMARK  1 active torsions:
REMARK  status: ('A' for Active; 'I' for Inactive)
REMARK    1  A    between atoms: C3_3  and  O4_4 
ROOT
ATOM      1  C1  <0> d   1      28.222  -6.182  32.211  0.00  0.00     0.015 C 
ATOM      2  C2  <0> d   1      27.738  -5.901  33.242  0.00  0.00    -0.078 C 
ATOM      3  C3  <0> d   1      27.131  -5.549  34.537  0.00  0.00     0.128 C 
ATOM      4  C5  <0> d   1      27.263  -6.730  35.531  0.00  0.00     0.052 C 
ATOM      5  C6  <0> d   1      25.818  -7.206  35.840  0.00  0.00     0.010 C 
ATOM      6  C7  <0> d   1      25.033  -6.740  34.609  0.00  0.00     0.002 C 
ATOM      7  C9  <0> d   1      23.539  -6.569  34.799  0.00  0.00    -0.001 C 
ATOM      8  C11 <0> d   1      22.849  -7.904  35.088  0.00  0.00     0.010 C 
ATOM      9  C12 <0> d   1      21.384  -7.606  35.380  0.00  0.00     0.035 C 
ATOM     10  C13 <0> d   1      20.764  -6.682  34.353  0.00  0.00    -0.070 C 
ATOM     11  C14 <0> d   1      21.465  -5.958  33.529  0.00  0.00    -0.072 C 
ATOM     12  C15 <0> d   1      20.866  -4.981  32.542  0.00  0.00     0.042 C 
ATOM     13  C16 <0> d   1      19.430  -5.340  32.181  0.00  0.00     0.083 C 
ATOM     14  C17 <0> d   1      18.704  -5.587  33.491  0.00  0.00     0.131 C 
ATOM     15  O18 <0> d   1      17.746  -4.931  33.823  0.00  0.00    -0.298 OA
ATOM     16  C19 <0> d   1      19.247  -6.695  34.351  0.00  0.00     0.112 C 
ATOM     17  C20 <0> d   1      22.976  -6.034  33.480  0.00  0.00     0.019 C 
ATOM     18  C22 <0> d   1      23.583  -4.692  33.093  0.00  0.00     0.010 C 
ATOM     19  C23 <0> d   1      25.119  -4.787  33.038  0.00  0.00     0.014 C 
ATOM     20  C24 <0> d   1      25.632  -5.327  34.373  0.00  0.00     0.003 C 
ATOM     21  C25 <0> d   1      25.124  -4.441  35.514  0.00  0.00     0.020 C 
ENDROOT
BRANCH   3  22
ATOM     22  O4  <0> d   1      27.752  -4.378  35.071  0.00  0.00    -0.377 OA
ATOM     23  H27 <0> d   1      28.377  -4.555  35.786  0.00  0.00     0.211 HD
ENDBRANCH   3  22
TORSDOF 1
ENDMDL
MODEL 152
REMARK CAVERDOCK RESULT:      18.0      0.000      0.000
REMARK CAVERDOCK CONSTRAINTS:       0.0      0.0      0.0      0.0
REMARK CAVERDOCK TUNNEL: 151     18.0      2.3    152.3
REMARK  1 active torsions:
REMARK  status: ('A' for Active; 'I' for Inactive)
REMARK    1  A    between atoms: C3_3  and  O4_4 
ROOT
ATOM      1  C1  <0> d   1      28.228  -6.493  32.607  0.00  0.00     0.015 C 
ATOM      2  C2  <0> d   1      27.740  -6.065  33.585  0.00  0.00    -0.078 C 
ATOM      3  C3  <0> d   1      27.128  -5.527  34.811  0.00  0.00     0.128 C 
ATOM      4  C5  <0> d   1      27.232  -6.560  35.960  0.00  0.00     0.052 C 
ATOM      5  C6  <0> d   1      25.777  -6.966  36.317  0.00  0.00     0.010 C 
ATOM      6  C7  <0> d   1      25.010  -6.664  35.025  0.00  0.00     0.002 C 
ATOM      7  C9  <0> d   1      23.517  -6.445  35.174  0.00  0.00    -0.001 C 
ATOM      8  C11 <0> d   1      22.803  -7.717  35.638  0.00  0.00     0.010 C 
ATOM      9  C12 <0> d   1      21.340  -7.359  35.870  0.00  0.00     0.035 C 
ATOM     10  C13 <0> d   1      20.745  -6.576  34.718  0.00  0.00    -0.070 C 
ATOM     11  C14 <0> d   1      21.465  -5.985  33.810  0.00  0.00    -0.072 C 
ATOM     12  C15 <0> d   1      20.891  -5.146  32.690  0.00  0.00     0.042 C 
ATOM     13  C16 <0> d   1      19.451  -5.529  32.367  0.00  0.00     0.083 C 
ATOM     14  C17 <0> d   1      18.710  -5.580  33.691  0.00  0.00     0.131 C 
ATOM     15  O18 <0> d   1      17.761  -4.870  33.919  0.00  0.00    -0.298 OA
ATOM     16  C19 <0> d   1      19.227  -6.566  34.702  0.00  0.00     0.112 C 
ATOM     17  C20 <0> d   1      22.974  -6.090  33.787  0.00  0.00     0.019 C 
ATOM     18  C22 <0> d   1      23.607  -4.824  33.225  0.00  0.00     0.010 C 
ATOM     19  C23 <0> d   1      25.142  -4.950  33.200  0.00  0.00     0.014 C 
ATOM     20  C24 <0> d   1      25.634  -5.306  34.602  0.00  0.00     0.003 C 
ATOM     21  C25 <0> d   1      25.131  -4.263  35.604  0.00  0.00     0.020 C 
ENDROOT
BRANCH   3  22
ATOM     22  O4  <0> d   1      27.764  -4.302  35.184  0.00  0.00    -0.377 OA
ATOM     23  H27 <0> d   1      27.524  -3.988  36.066  0.00  0.00     0.211 HD
ENDBRANCH   3  22
TORSDOF 1
ENDMDL
MODEL 153
REMARK CAVERDOCK RESULT:      26.2      0.000      0.000
REMARK CAVERDOCK CONSTRAINTS:       0.0      0.0      0.0      0.0
REMARK CAVERDOCK TUNNEL: 152     26.2      2.2    153.3
REMARK  1 active torsions:
REMARK  status: ('A' for Active; 'I' for Inactive)
REMARK    1  A    between atoms: C3_3  and  O4_4 
ROOT
ATOM      1  C1  <0> d   1      26.746  -5.513  31.168  0.00  0.00     0.015 C 
ATOM      2  C2  <0> d   1      26.265  -4.888  32.037  0.00  0.00    -0.078 C 
ATOM      3  C3  <0> d   1      25.661  -4.104  33.127  0.00  0.00     0.128 C 
ATOM      4  C5  <0> d   1      26.765  -3.489  34.022  0.00  0.00     0.052 C 
ATOM      5  C6  <0> d   1      26.609  -4.141  35.422  0.00  0.00     0.010 C 
ATOM      6  C7  <0> d   1      25.902  -5.464  35.107  0.00  0.00     0.002 C 
ATOM      7  C9  <0> d   1      25.137  -6.098  36.252  0.00  0.00    -0.001 C 
ATOM      8  C11 <0> d   1      26.072  -6.537  37.381  0.00  0.00     0.010 C 
ATOM      9  C12 <0> d   1      25.200  -7.045  38.523  0.00  0.00     0.035 C 
ATOM     10  C13 <0> d   1      24.134  -8.012  38.051  0.00  0.00    -0.070 C 
ATOM     11  C14 <0> d   1      23.779  -8.131  36.806  0.00  0.00    -0.072 C 
ATOM     12  C15 <0> d   1      22.672  -9.043  36.325  0.00  0.00     0.042 C 
ATOM     13  C16 <0> d   1      22.431 -10.205  37.282  0.00  0.00     0.083 C 
ATOM     14  C17 <0> d   1      22.326  -9.604  38.672  0.00  0.00     0.131 C 
ATOM     15  O18 <0> d   1      21.330  -9.722  39.345  0.00  0.00    -0.298 OA
ATOM     16  C19 <0> d   1      23.534  -8.854  39.163  0.00  0.00     0.112 C 
ATOM     17  C20 <0> d   1      24.458  -7.354  35.699  0.00  0.00     0.019 C 
ATOM     18  C22 <0> d   1      23.487  -7.038  34.570  0.00  0.00     0.010 C 
ATOM     19  C23 <0> d   1      24.195  -6.255  33.448  0.00  0.00     0.014 C 
ATOM     20  C24 <0> d   1      24.857  -5.014  34.049  0.00  0.00     0.003 C 
ATOM     21  C25 <0> d   1      23.810  -4.184  34.794  0.00  0.00     0.020 C 
ENDROOT
BRANCH   3  22
ATOM     22  O4  <0> d   1      24.824  -3.076  32.592  0.00  0.00    -0.377 OA
ATOM     23  H27 <0> d   1      24.949  -2.920  31.646  0.00  0.00     0.211 HD
ENDBRANCH   3  22
TORSDOF 1
ENDMDL
MODEL 154
REMARK CAVERDOCK RESULT:      27.7      0.000      0.000
REMARK CAVERDOCK CONSTRAINTS:       0.9      0.0      0.0      0.0
REMARK CAVERDOCK TUNNEL: 153     27.7      2.2    154.2
REMARK  1 active torsions:
REMARK  status: ('A' for Active; 'I' for Inactive)
REMARK    1  A    between atoms: C3_3  and  O4_4 
ROOT
ATOM      1  C1  <0> d   1      26.592  -6.091  31.248  0.00  0.00     0.015 C 
ATOM      2  C2  <0> d   1      26.081  -5.417  32.062  0.00  0.00    -0.078 C 
ATOM      3  C3  <0> d   1      25.440  -4.572  33.083  0.00  0.00     0.128 C 
ATOM      4  C5  <0> d   1      26.514  -3.865  33.947  0.00  0.00     0.052 C 
ATOM      5  C6  <0> d   1      26.350  -4.418  35.388  0.00  0.00     0.010 C 
ATOM      6  C7  <0> d   1      25.679  -5.778  35.160  0.00  0.00     0.002 C 
ATOM      7  C9  <0> d   1      24.910  -6.346  36.336  0.00  0.00    -0.001 C 
ATOM      8  C11 <0> d   1      25.836  -6.678  37.509  0.00  0.00     0.010 C 
ATOM      9  C12 <0> d   1      24.957  -7.124  38.671  0.00  0.00     0.035 C 
ATOM     10  C13 <0> d   1      23.923  -8.149  38.255  0.00  0.00    -0.070 C 
ATOM     11  C14 <0> d   1      23.592  -8.367  37.016  0.00  0.00    -0.072 C 
ATOM     12  C15 <0> d   1      22.515  -9.338  36.586  0.00  0.00     0.042 C 
ATOM     13  C16 <0> d   1      22.286 -10.433  37.621  0.00  0.00     0.083 C 
ATOM     14  C17 <0> d   1      22.143  -9.737  38.962  0.00  0.00     0.131 C 
ATOM     15  O18 <0> d   1      21.139  -9.830  39.626  0.00  0.00    -0.298 OA
ATOM     16  C19 <0> d   1      23.324  -8.923  39.415  0.00  0.00     0.112 C 
ATOM     17  C20 <0> d   1      24.272  -7.655  35.866  0.00  0.00     0.019 C 
ATOM     18  C22 <0> d   1      23.312  -7.446  34.702  0.00  0.00     0.010 C 
ATOM     19  C23 <0> d   1      24.021  -6.729  33.537  0.00  0.00     0.014 C 
ATOM     20  C24 <0> d   1      24.643  -5.432  34.056  0.00  0.00     0.003 C 
ATOM     21  C25 <0> d   1      23.563  -4.576  34.722  0.00  0.00     0.020 C 
ENDROOT
BRANCH   3  22
ATOM     22  O4  <0> d   1      24.589  -3.606  32.461  0.00  0.00    -0.377 OA
ATOM     23  H27 <0> d   1      25.057  -2.835  32.114  0.00  0.00     0.211 HD
ENDBRANCH   3  22
TORSDOF 1
ENDMDL
MODEL 155
REMARK CAVERDOCK RESULT:      28.4      0.000      0.000
REMARK CAVERDOCK CONSTRAINTS:       0.1      0.0      0.0      0.0
REMARK CAVERDOCK TUNNEL: 154     28.4      2.2    155.3
REMARK  1 active torsions:
REMARK  status: ('A' for Active; 'I' for Inactive)
REMARK    1  A    between atoms: C3_3  and  O4_4 
ROOT
ATOM      1  C1  <0> d   1      26.701  -6.535  31.339  0.00  0.00     0.015 C 
ATOM      2  C2  <0> d   1      26.169  -5.811  32.093  0.00  0.00    -0.078 C 
ATOM      3  C3  <0> d   1      25.501  -4.902  33.039  0.00  0.00     0.128 C 
ATOM      4  C5  <0> d   1      26.552  -4.141  33.886  0.00  0.00     0.052 C 
ATOM      5  C6  <0> d   1      26.346  -4.600  35.355  0.00  0.00     0.010 C 
ATOM      6  C7  <0> d   1      25.681  -5.972  35.196  0.00  0.00     0.002 C 
ATOM      7  C9  <0> d   1      24.878  -6.463  36.384  0.00  0.00    -0.001 C 
ATOM      8  C11 <0> d   1      25.771  -6.719  37.601  0.00  0.00     0.010 C 
ATOM      9  C12 <0> d   1      24.859  -7.090  38.764  0.00  0.00     0.035 C 
ATOM     10  C13 <0> d   1      23.835  -8.140  38.386  0.00  0.00    -0.070 C 
ATOM     11  C14 <0> d   1      23.538  -8.436  37.155  0.00  0.00    -0.072 C 
ATOM     12  C15 <0> d   1      22.473  -9.434  36.758  0.00  0.00     0.042 C 
ATOM     13  C16 <0> d   1      22.212 -10.460  37.855  0.00  0.00     0.083 C 
ATOM     14  C17 <0> d   1      22.033  -9.679  39.144  0.00  0.00     0.131 C 
ATOM     15  O18 <0> d   1      21.011  -9.730  39.785  0.00  0.00    -0.298 OA
ATOM     16  C19 <0> d   1      23.203  -8.837  39.577  0.00  0.00     0.112 C 
ATOM     17  C20 <0> d   1      24.251  -7.800  35.981  0.00  0.00     0.019 C 
ATOM     18  C22 <0> d   1      23.325  -7.666  34.780  0.00  0.00     0.010 C 
ATOM     19  C23 <0> d   1      24.066  -7.026  33.592  0.00  0.00     0.014 C 
ATOM     20  C24 <0> d   1      24.676  -5.698  34.043  0.00  0.00     0.003 C 
ATOM     21  C25 <0> d   1      23.579  -4.801  34.623  0.00  0.00     0.020 C 
ENDROOT
BRANCH   3  22
ATOM     22  O4  <0> d   1      24.669  -3.978  32.334  0.00  0.00    -0.377 OA
ATOM     23  H27 <0> d   1      23.732  -4.036  32.566  0.00  0.00     0.211 HD
ENDBRANCH   3  22
TORSDOF 1
ENDMDL
MODEL 156
REMARK CAVERDOCK RESULT:      30.0      0.000      0.000
REMARK CAVERDOCK CONSTRAINTS:       0.4      0.0      0.0      0.0
REMARK CAVERDOCK TUNNEL: 155     30.0      2.2    156.4
REMARK  1 active torsions:
REMARK  status: ('A' for Active; 'I' for Inactive)
REMARK    1  A    between atoms: C3_3  and  O4_4 
ROOT
ATOM      1  C1  <0> d   1      27.161  -6.635  31.777  0.00  0.00     0.015 C 
ATOM      2  C2  <0> d   1      26.504  -5.914  32.431  0.00  0.00    -0.078 C 
ATOM      3  C3  <0> d   1      25.680  -5.011  33.251  0.00  0.00     0.128 C 
ATOM      4  C5  <0> d   1      26.581  -4.152  34.173  0.00  0.00     0.052 C 
ATOM      5  C6  <0> d   1      26.233  -4.562  35.630  0.00  0.00     0.010 C 
ATOM      6  C7  <0> d   1      25.670  -5.978  35.462  0.00  0.00     0.002 C 
ATOM      7  C9  <0> d   1      24.765  -6.469  36.575  0.00  0.00    -0.001 C 
ATOM      8  C11 <0> d   1      25.524  -6.619  37.895  0.00  0.00     0.010 C 
ATOM      9  C12 <0> d   1      24.507  -6.998  38.965  0.00  0.00     0.035 C 
ATOM     10  C13 <0> d   1      23.595  -8.124  38.524  0.00  0.00    -0.070 C 
ATOM     11  C14 <0> d   1      23.460  -8.489  37.283  0.00  0.00    -0.072 C 
ATOM     12  C15 <0> d   1      22.507  -9.567  36.817  0.00  0.00     0.042 C 
ATOM     13  C16 <0> d   1      22.181 -10.561  37.925  0.00  0.00     0.083 C 
ATOM     14  C17 <0> d   1      21.809  -9.741  39.147  0.00  0.00     0.131 C 
ATOM     15  O18 <0> d   1      20.724  -9.829  39.669  0.00  0.00    -0.298 OA
ATOM     16  C19 <0> d   1      22.871  -8.810  39.668  0.00  0.00     0.112 C 
ATOM     17  C20 <0> d   1      24.266  -7.858  36.168  0.00  0.00     0.019 C 
ATOM     18  C22 <0> d   1      23.479  -7.832  34.865  0.00  0.00     0.010 C 
ATOM     19  C23 <0> d   1      24.315  -7.196  33.739  0.00  0.00     0.014 C 
ATOM     20  C24 <0> d   1      24.791  -5.815  34.192  0.00  0.00     0.003 C 
ATOM     21  C25 <0> d   1      23.586  -4.965  34.601  0.00  0.00     0.020 C 
ENDROOT
BRANCH   3  22
ATOM     22  O4  <0> d   1      24.884  -4.171  32.412  0.00  0.00    -0.377 OA
ATOM     23  H27 <0> d   1      23.952  -4.424  32.373  0.00  0.00     0.211 HD
ENDBRANCH   3  22
TORSDOF 1
ENDMDL
MODEL 157
REMARK CAVERDOCK RESULT:      31.5      0.000      0.000
REMARK CAVERDOCK CONSTRAINTS:       0.2      0.0      0.0      0.0
REMARK CAVERDOCK TUNNEL: 156     31.5      2.2    157.3
REMARK  1 active torsions:
REMARK  status: ('A' for Active; 'I' for Inactive)
REMARK    1  A    between atoms: C3_3  and  O4_4 
ROOT
ATOM      1  C1  <0> d   1      26.853  -6.131  31.896  0.00  0.00     0.015 C 
ATOM      2  C2  <0> d   1      26.221  -5.497  32.654  0.00  0.00    -0.078 C 
ATOM      3  C3  <0> d   1      25.427  -4.703  33.606  0.00  0.00     0.128 C 
ATOM      4  C5  <0> d   1      26.361  -3.927  34.568  0.00  0.00     0.052 C 
ATOM      5  C6  <0> d   1      26.097  -4.496  35.989  0.00  0.00     0.010 C 
ATOM      6  C7  <0> d   1      25.547  -5.897  35.700  0.00  0.00     0.002 C 
ATOM      7  C9  <0> d   1      24.709  -6.522  36.798  0.00  0.00    -0.001 C 
ATOM      8  C11 <0> d   1      25.538  -6.794  38.055  0.00  0.00     0.010 C 
ATOM      9  C12 <0> d   1      24.584  -7.305  39.128  0.00  0.00     0.035 C 
ATOM     10  C13 <0> d   1      23.668  -8.397  38.617  0.00  0.00    -0.070 C 
ATOM     11  C14 <0> d   1      23.474  -8.632  37.352  0.00  0.00    -0.072 C 
ATOM     12  C15 <0> d   1      22.514  -9.674  36.823  0.00  0.00     0.042 C 
ATOM     13  C16 <0> d   1      22.262 -10.786  37.834  0.00  0.00     0.083 C 
ATOM     14  C17 <0> d   1      21.942 -10.106  39.153  0.00  0.00     0.131 C 
ATOM     15  O18 <0> d   1      20.887 -10.271  39.718  0.00  0.00    -0.298 OA
ATOM     16  C19 <0> d   1      23.015  -9.214  39.716  0.00  0.00     0.112 C 
ATOM     17  C20 <0> d   1      24.211  -7.870  36.272  0.00  0.00     0.019 C 
ATOM     18  C22 <0> d   1      23.357  -7.723  35.020  0.00  0.00     0.010 C 
ATOM     19  C23 <0> d   1      24.123  -6.955  33.927  0.00  0.00     0.014 C 
ATOM     20  C24 <0> d   1      24.601  -5.620  34.500  0.00  0.00     0.003 C 
ATOM     21  C25 <0> d   1      23.406  -4.843  35.057  0.00  0.00     0.020 C 
ENDROOT
BRANCH   3  22
ATOM     22  O4  <0> d   1      24.575  -3.796  32.903  0.00  0.00    -0.377 OA
ATOM     23  H27 <0> d   1      25.013  -2.979  32.626  0.00  0.00     0.211 HD
ENDBRANCH   3  22
TORSDOF 1
ENDMDL
MODEL 158
REMARK CAVERDOCK RESULT:      32.8      0.000      0.000
REMARK CAVERDOCK CONSTRAINTS:       0.0      0.0      0.0      0.0
REMARK CAVERDOCK TUNNEL: 157     32.8      2.2    158.1
REMARK  1 active torsions:
REMARK  status: ('A' for Active; 'I' for Inactive)
REMARK    1  A    between atoms: C3_3  and  O4_4 
ROOT
ATOM      1  C1  <0> d   1      27.053  -6.389  32.158  0.00  0.00     0.015 C 
ATOM      2  C2  <0> d   1      26.439  -5.719  32.900  0.00  0.00    -0.078 C 
ATOM      3  C3  <0> d   1      25.669  -4.879  33.832  0.00  0.00     0.128 C 
ATOM      4  C5  <0> d   1      26.616  -4.208  34.858  0.00  0.00     0.052 C 
ATOM      5  C6  <0> d   1      26.232  -4.782  36.249  0.00  0.00     0.010 C 
ATOM      6  C7  <0> d   1      25.580  -6.124  35.899  0.00  0.00     0.002 C 
ATOM      7  C9  <0> d   1      24.637  -6.696  36.938  0.00  0.00    -0.001 C 
ATOM      8  C11 <0> d   1      25.374  -7.066  38.227  0.00  0.00     0.010 C 
ATOM      9  C12 <0> d   1      24.327  -7.514  39.239  0.00  0.00     0.035 C 
ATOM     10  C13 <0> d   1      23.348  -8.512  38.656  0.00  0.00    -0.070 C 
ATOM     11  C14 <0> d   1      23.199  -8.703  37.377  0.00  0.00    -0.072 C 
ATOM     12  C15 <0> d   1      22.182  -9.646  36.775  0.00  0.00     0.042 C 
ATOM     13  C16 <0> d   1      21.784 -10.754  37.745  0.00  0.00     0.083 C 
ATOM     14  C17 <0> d   1      21.457 -10.077  39.063  0.00  0.00     0.131 C 
ATOM     15  O18 <0> d   1      20.365 -10.162  39.571  0.00  0.00    -0.298 OA
ATOM     16  C19 <0> d   1      22.572  -9.293  39.701  0.00  0.00     0.112 C 
ATOM     17  C20 <0> d   1      24.053  -7.985  36.354  0.00  0.00     0.019 C 
ATOM     18  C22 <0> d   1      23.279  -7.738  35.066  0.00  0.00     0.010 C 
ATOM     19  C23 <0> d   1      24.163  -7.016  34.032  0.00  0.00     0.014 C 
ATOM     20  C24 <0> d   1      24.723  -5.740  34.661  0.00  0.00     0.003 C 
ATOM     21  C25 <0> d   1      23.572  -4.874  35.178  0.00  0.00     0.020 C 
ENDROOT
BRANCH   3  22
ATOM     22  O4  <0> d   1      24.934  -3.887  33.111  0.00  0.00    -0.377 OA
ATOM     23  H27 <0> d   1      24.218  -4.245  32.570  0.00  0.00     0.211 HD
ENDBRANCH   3  22
TORSDOF 1
ENDMDL
MODEL 159
REMARK CAVERDOCK RESULT:      33.3      0.000      0.000
REMARK CAVERDOCK CONSTRAINTS:       0.0      0.0      0.0      0.0
REMARK CAVERDOCK TUNNEL: 158     33.3      2.2    159.1
REMARK  1 active torsions:
REMARK  status: ('A' for Active; 'I' for Inactive)
REMARK    1  A    between atoms: C3_3  and  O4_4 
ROOT
ATOM      1  C1  <0> d   1      26.806  -6.561  32.216  0.00  0.00     0.015 C 
ATOM      2  C2  <0> d   1      26.129  -5.914  32.924  0.00  0.00    -0.078 C 
ATOM      3  C3  <0> d   1      25.280  -5.103  33.812  0.00  0.00     0.128 C 
ATOM      4  C5  <0> d   1      26.156  -4.311  34.815  0.00  0.00     0.052 C 
ATOM      5  C6  <0> d   1      25.806  -4.855  36.227  0.00  0.00     0.010 C 
ATOM      6  C7  <0> d   1      25.273  -6.261  35.930  0.00  0.00     0.002 C 
ATOM      7  C9  <0> d   1      24.370  -6.866  36.987  0.00  0.00    -0.001 C 
ATOM      8  C11 <0> d   1      25.122  -7.117  38.296  0.00  0.00     0.010 C 
ATOM      9  C12 <0> d   1      24.104  -7.608  39.318  0.00  0.00     0.035 C 
ATOM     10  C13 <0> d   1      23.219  -8.710  38.772  0.00  0.00    -0.070 C 
ATOM     11  C14 <0> d   1      23.102  -8.966  37.502  0.00  0.00    -0.072 C 
ATOM     12  C15 <0> d   1      22.175 -10.017  36.934  0.00  0.00     0.042 C 
ATOM     13  C16 <0> d   1      21.861 -11.112  37.948  0.00  0.00     0.083 C 
ATOM     14  C17 <0> d   1      21.463 -10.409  39.233  0.00  0.00     0.131 C 
ATOM     15  O18 <0> d   1      20.376 -10.565  39.736  0.00  0.00    -0.298 OA
ATOM     16  C19 <0> d   1      22.501  -9.508  39.844  0.00  0.00     0.112 C 
ATOM     17  C20 <0> d   1      23.903  -8.224  36.455  0.00  0.00     0.019 C 
ATOM     18  C22 <0> d   1      23.126  -8.099  35.151  0.00  0.00     0.010 C 
ATOM     19  C23 <0> d   1      23.958  -7.349  34.093  0.00  0.00     0.014 C 
ATOM     20  C24 <0> d   1      24.401  -6.005  34.671  0.00  0.00     0.003 C 
ATOM     21  C25 <0> d   1      23.175  -5.218  35.141  0.00  0.00     0.020 C 
ENDROOT
BRANCH   3  22
ATOM     22  O4  <0> d   1      24.473  -4.209  33.043  0.00  0.00    -0.377 OA
ATOM     23  H27 <0> d   1      24.976  -3.526  32.579  0.00  0.00     0.211 HD
ENDBRANCH   3  22
TORSDOF 1
ENDMDL
MODEL 160
REMARK CAVERDOCK RESULT:      35.1      0.000      0.000
REMARK CAVERDOCK CONSTRAINTS:       0.1      0.0      0.0      0.0
REMARK CAVERDOCK TUNNEL: 159     35.1      2.2    160.1
REMARK  1 active torsions:
REMARK  status: ('A' for Active; 'I' for Inactive)
REMARK    1  A    between atoms: C3_3  and  O4_4 
ROOT
ATOM      1  C1  <0> d   1      26.625  -7.139  32.144  0.00  0.00     0.015 C 
ATOM      2  C2  <0> d   1      26.020  -6.425  32.852  0.00  0.00    -0.078 C 
ATOM      3  C3  <0> d   1      25.261  -5.530  33.742  0.00  0.00     0.128 C 
ATOM      4  C5  <0> d   1      26.223  -4.770  34.687  0.00  0.00     0.052 C 
ATOM      5  C6  <0> d   1      25.889  -5.245  36.127  0.00  0.00     0.010 C 
ATOM      6  C7  <0> d   1      25.252  -6.619  35.896  0.00  0.00     0.002 C 
ATOM      7  C9  <0> d   1      24.348  -7.128  37.002  0.00  0.00    -0.001 C 
ATOM      8  C11 <0> d   1      25.128  -7.389  38.293  0.00  0.00     0.010 C 
ATOM      9  C12 <0> d   1      24.117  -7.777  39.365  0.00  0.00     0.035 C 
ATOM     10  C13 <0> d   1      23.140  -8.831  38.886  0.00  0.00    -0.070 C 
ATOM     11  C14 <0> d   1      22.960  -9.119  37.630  0.00  0.00    -0.072 C 
ATOM     12  C15 <0> d   1      21.944 -10.120  37.129  0.00  0.00     0.042 C 
ATOM     13  C16 <0> d   1      21.593 -11.159  38.188  0.00  0.00     0.083 C 
ATOM     14  C17 <0> d   1      21.291 -10.391  39.463  0.00  0.00     0.131 C 
ATOM     15  O18 <0> d   1      20.215 -10.456  40.007  0.00  0.00    -0.298 OA
ATOM     16  C19 <0> d   1      22.409  -9.545  40.008  0.00  0.00     0.112 C 
ATOM     17  C20 <0> d   1      23.771  -8.465  36.532  0.00  0.00     0.019 C 
ATOM     18  C22 <0> d   1      22.958  -8.327  35.252  0.00  0.00     0.010 C 
ATOM     19  C23 <0> d   1      23.800  -7.670  34.142  0.00  0.00     0.014 C 
ATOM     20  C24 <0> d   1      24.354  -6.342  34.659  0.00  0.00     0.003 C 
ATOM     21  C25 <0> d   1      23.202  -5.459  35.144  0.00  0.00     0.020 C 
ENDROOT
BRANCH   3  22
ATOM     22  O4  <0> d   1      24.489  -4.607  32.971  0.00  0.00    -0.377 OA
ATOM     23  H27 <0> d   1      23.852  -5.026  32.377  0.00  0.00     0.211 HD
ENDBRANCH   3  22
TORSDOF 1
ENDMDL
MODEL 161
REMARK CAVERDOCK RESULT:      38.1      0.000      0.000
REMARK CAVERDOCK CONSTRAINTS:       0.4      0.0      0.0      0.0
REMARK CAVERDOCK TUNNEL: 160     38.1      2.2    161.2
REMARK  1 active torsions:
REMARK  status: ('A' for Active; 'I' for Inactive)
REMARK    1  A    between atoms: C3_3  and  O4_4 
ROOT
ATOM      1  C1  <0> d   1      26.325  -6.987  32.206  0.00  0.00     0.015 C 
ATOM      2  C2  <0> d   1      25.834  -6.284  33.007  0.00  0.00    -0.078 C 
ATOM      3  C3  <0> d   1      25.218  -5.403  34.013  0.00  0.00     0.128 C 
ATOM      4  C5  <0> d   1      26.304  -4.808  34.943  0.00  0.00     0.052 C 
ATOM      5  C6  <0> d   1      26.021  -5.368  36.363  0.00  0.00     0.010 C 
ATOM      6  C7  <0> d   1      25.248  -6.660  36.074  0.00  0.00     0.002 C 
ATOM      7  C9  <0> d   1      24.375  -7.178  37.200  0.00  0.00    -0.001 C 
ATOM      8  C11 <0> d   1      25.209  -7.609  38.408  0.00  0.00     0.010 C 
ATOM      9  C12 <0> d   1      24.238  -7.996  39.517  0.00  0.00     0.035 C 
ATOM     10  C13 <0> d   1      23.141  -8.920  39.030  0.00  0.00    -0.070 C 
ATOM     11  C14 <0> d   1      22.855  -9.087  37.772  0.00  0.00    -0.072 C 
ATOM     12  C15 <0> d   1      21.722  -9.954  37.271  0.00  0.00     0.042 C 
ATOM     13  C16 <0> d   1      21.347 -11.042  38.271  0.00  0.00     0.083 C 
ATOM     14  C17 <0> d   1      21.198 -10.357  39.618  0.00  0.00     0.131 C 
ATOM     15  O18 <0> d   1      20.157 -10.374  40.230  0.00  0.00    -0.298 OA
ATOM     16  C19 <0> d   1      22.420  -9.657  40.144  0.00  0.00     0.112 C 
ATOM     17  C20 <0> d   1      23.650  -8.418  36.672  0.00  0.00     0.019 C 
ATOM     18  C22 <0> d   1      22.772  -8.107  35.468  0.00  0.00     0.010 C 
ATOM     19  C23 <0> d   1      23.597  -7.436  34.354  0.00  0.00     0.014 C 
ATOM     20  C24 <0> d   1      24.302  -6.207  34.929  0.00  0.00     0.003 C 
ATOM     21  C25 <0> d   1      23.268  -5.271  35.560  0.00  0.00     0.020 C 
ENDROOT
BRANCH   3  22
ATOM     22  O4  <0> d   1      24.485  -4.357  33.371  0.00  0.00    -0.377 OA
ATOM     23  H27 <0> d   1      24.761  -4.185  32.461  0.00  0.00     0.211 HD
ENDBRANCH   3  22
TORSDOF 1
ENDMDL
MODEL 162
REMARK CAVERDOCK RESULT:      38.7      0.000      0.000
REMARK CAVERDOCK CONSTRAINTS:       0.1      0.0      0.0      0.0
REMARK CAVERDOCK TUNNEL: 161     38.7      2.2    162.2
REMARK  1 active torsions:
REMARK  status: ('A' for Active; 'I' for Inactive)
REMARK    1  A    between atoms: C3_3  and  O4_4 
ROOT
ATOM      1  C1  <0> d   1      26.549  -7.223  32.513  0.00  0.00     0.015 C 
ATOM      2  C2  <0> d   1      25.937  -6.522  33.228  0.00  0.00    -0.078 C 
ATOM      3  C3  <0> d   1      25.168  -5.643  34.126  0.00  0.00     0.128 C 
ATOM      4  C5  <0> d   1      26.119  -4.923  35.115  0.00  0.00     0.052 C 
ATOM      5  C6  <0> d   1      25.744  -5.435  36.532  0.00  0.00     0.010 C 
ATOM      6  C7  <0> d   1      25.096  -6.794  36.247  0.00  0.00     0.002 C 
ATOM      7  C9  <0> d   1      24.161  -7.322  37.316  0.00  0.00    -0.001 C 
ATOM      8  C11 <0> d   1      24.907  -7.630  38.616  0.00  0.00     0.010 C 
ATOM      9  C12 <0> d   1      23.866  -8.036  39.653  0.00  0.00     0.035 C 
ATOM     10  C13 <0> d   1      22.888  -9.062  39.122  0.00  0.00    -0.070 C 
ATOM     11  C14 <0> d   1      22.733  -9.311  37.854  0.00  0.00    -0.072 C 
ATOM     12  C15 <0> d   1      21.716 -10.284  37.301  0.00  0.00     0.042 C 
ATOM     13  C16 <0> d   1      21.328 -11.348  38.322  0.00  0.00     0.083 C 
ATOM     14  C17 <0> d   1      21.005 -10.613  39.611  0.00  0.00     0.131 C 
ATOM     15  O18 <0> d   1      19.916 -10.679  40.128  0.00  0.00    -0.298 OA
ATOM     16  C19 <0> d   1      22.121  -9.798  40.205  0.00  0.00     0.112 C 
ATOM     17  C20 <0> d   1      23.578  -8.637  36.795  0.00  0.00     0.019 C 
ATOM     18  C22 <0> d   1      22.796  -8.452  35.501  0.00  0.00     0.010 C 
ATOM     19  C23 <0> d   1      23.671  -7.774  34.430  0.00  0.00     0.014 C 
ATOM     20  C24 <0> d   1      24.230  -6.469  34.998  0.00  0.00     0.003 C 
ATOM     21  C25 <0> d   1      23.079  -5.585  35.482  0.00  0.00     0.020 C 
ENDROOT
BRANCH   3  22
ATOM     22  O4  <0> d   1      24.426  -4.688  33.365  0.00  0.00    -0.377 OA
ATOM     23  H27 <0> d   1      24.216  -4.978  32.467  0.00  0.00     0.211 HD
ENDBRANCH   3  22
TORSDOF 1
ENDMDL
MODEL 163
REMARK CAVERDOCK RESULT:      43.0      0.000      0.000
REMARK CAVERDOCK CONSTRAINTS:       0.0      0.0      0.0      0.0
REMARK CAVERDOCK TUNNEL: 162     43.0      2.2    163.3
REMARK  1 active torsions:
REMARK  status: ('A' for Active; 'I' for Inactive)
REMARK    1  A    between atoms: C3_3  and  O4_4 
ROOT
ATOM      1  C1  <0> d   1      26.380  -7.072  32.770  0.00  0.00     0.015 C 
ATOM      2  C2  <0> d   1      25.852  -6.371  33.548  0.00  0.00    -0.078 C 
ATOM      3  C3  <0> d   1      25.189  -5.491  34.525  0.00  0.00     0.128 C 
ATOM      4  C5  <0> d   1      26.235  -4.870  35.485  0.00  0.00     0.052 C 
ATOM      5  C6  <0> d   1      25.913  -5.423  36.900  0.00  0.00     0.010 C 
ATOM      6  C7  <0> d   1      25.170  -6.729  36.597  0.00  0.00     0.002 C 
ATOM      7  C9  <0> d   1      24.268  -7.251  37.698  0.00  0.00    -0.001 C 
ATOM      8  C11 <0> d   1      25.068  -7.658  38.938  0.00  0.00     0.010 C 
ATOM      9  C12 <0> d   1      24.066  -8.051  40.017  0.00  0.00     0.035 C 
ATOM     10  C13 <0> d   1      23.000  -8.996  39.503  0.00  0.00    -0.070 C 
ATOM     11  C14 <0> d   1      22.759  -9.178  38.237  0.00  0.00    -0.072 C 
ATOM     12  C15 <0> d   1      21.656 -10.067  37.706  0.00  0.00     0.042 C 
ATOM     13  C16 <0> d   1      21.265 -11.152  38.703  0.00  0.00     0.083 C 
ATOM     14  C17 <0> d   1      21.061 -10.459  40.038  0.00  0.00     0.131 C 
ATOM     15  O18 <0> d   1      20.001 -10.486  40.616  0.00  0.00    -0.298 OA
ATOM     16  C19 <0> d   1      22.254  -9.735  40.599  0.00  0.00     0.112 C 
ATOM     17  C20 <0> d   1      23.580  -8.507  37.158  0.00  0.00     0.019 C 
ATOM     18  C22 <0> d   1      22.738  -8.220  35.922  0.00  0.00     0.010 C 
ATOM     19  C23 <0> d   1      23.590  -7.546  34.830  0.00  0.00     0.014 C 
ATOM     20  C24 <0> d   1      24.256  -6.301  35.417  0.00  0.00     0.003 C 
ATOM     21  C25 <0> d   1      23.187  -5.376  36.005  0.00  0.00     0.020 C 
ENDROOT
BRANCH   3  22
ATOM     22  O4  <0> d   1      24.463  -4.462  33.850  0.00  0.00    -0.377 OA
ATOM     23  H27 <0> d   1      25.004  -3.706  33.586  0.00  0.00     0.211 HD
ENDBRANCH   3  22
TORSDOF 1
ENDMDL
