# Supplementary material for: Fully automated virtual screening pipeline of FDA-approved drugs using Caver Web
Source: Comput Struct Biotechnol J. 2022 Nov 17;20:6512–8. doi: 10.1016/j.csbj.2022.11.031 (PMC9705369; doi:10.1016/j.csbj.2022.11.031)
Supplement: Supplementary data 1 [file mmc1.zip › supplementary_data/pymol/ZINC000150374443.pdbqt]

MODEL 1
REMARK CAVERDOCK RESULT:      14.4      0.000      0.000
REMARK CAVERDOCK CONSTRAINTS:       0.0      0.0      0.0      0.0
REMARK CAVERDOCK TUNNEL: 0     14.4      1.7      1.1
REMARK  7 active torsions:
REMARK  status: ('A' for Active; 'I' for Inactive)
REMARK    1  A    between atoms: C10_9  and  O11_10 
REMARK    2  A    between atoms: O11_10  and  C12_11 
REMARK    3  A    between atoms: C15_13  and  C17_14 
REMARK    4  A    between atoms: C20_17  and  O22_18 
REMARK    5  A    between atoms: C23_19  and  O25_20 
REMARK    6  A    between atoms: C26_21  and  O28_22 
REMARK    7  A    between atoms: C39_31  and  O41_32 
ROOT
ATOM      1  C1  ZIN A   1      36.882   6.186  29.358  0.00  0.00     0.018 C 
ATOM      2  C2  ZIN A   1      36.727   5.077  30.400  0.00  0.00    -0.014 C 
ATOM      3  C3  ZIN A   1      36.984   5.590  31.819  0.00  0.00     0.013 C 
ATOM      4  C4  ZIN A   1      38.465   5.901  32.016  0.00  0.00     0.010 C 
ATOM      5  C5  ZIN A   1      39.267   4.603  31.861  0.00  0.00     0.023 C 
ATOM      6  C7  ZIN A   1      40.723   4.896  32.121  0.00  0.00    -0.047 A 
ATOM      7  C8  ZIN A   1      41.133   5.012  33.443  0.00  0.00     0.011 A 
ATOM      8  C9  ZIN A   1      42.450   5.284  33.748  0.00  0.00     0.037 A 
ATOM      9  C10 ZIN A   1      43.373   5.445  32.726  0.00  0.00     0.072 A 
ATOM     10  C29 ZIN A   1      42.965   5.327  31.408  0.00  0.00     0.044 A 
ATOM     11  C30 ZIN A   1      41.639   5.051  31.103  0.00  0.00    -0.049 A 
ATOM     12  C31 ZIN A   1      41.269   4.919  29.649  0.00  0.00     0.039 C 
ATOM     13  C32 ZIN A   1      39.757   5.034  29.464  0.00  0.00     0.010 C 
ATOM     14  C33 ZIN A   1      39.072   4.073  30.447  0.00  0.00    -0.001 C 
ATOM     15  C35 ZIN A   1      37.633   3.870  30.094  0.00  0.00     0.001 C 
ATOM     16  C37 ZIN A   1      36.978   2.734  30.901  0.00  0.00     0.008 C 
ATOM     17  C38 ZIN A   1      35.463   2.995  30.730  0.00  0.00     0.033 C 
ATOM     18  C39 ZIN A   1      35.304   4.461  30.386  0.00  0.00     0.126 C 
ENDROOT
BRANCH   9  19
ATOM     19  O11 ZIN A   1      44.673   5.716  33.017  0.00  0.00    -0.318 OA
BRANCH  19  20
ATOM     20  C12 ZIN A   1      45.071   7.088  32.988  0.00  0.00     0.298 C 
ATOM     21  C26 ZIN A   1      45.599   7.495  34.366  0.00  0.00     0.205 C 
ATOM     22  C23 ZIN A   1      46.079   8.948  34.312  0.00  0.00     0.183 C 
ATOM     23  C20 ZIN A   1      47.144   9.081  33.218  0.00  0.00     0.189 C 
ATOM     24  C15 ZIN A   1      46.556   8.614  31.885  0.00  0.00     0.256 C 
ATOM     25  O14 ZIN A   1      46.100   7.266  32.014  0.00  0.00    -0.340 OA
BRANCH  21  26
ATOM     26  O28 ZIN A   1      44.555   7.374  35.334  0.00  0.00    -0.388 OA
ATOM     27  H53 ZIN A   1      44.831   6.950  36.159  0.00  0.00     0.210 HD
ENDBRANCH  21  26
BRANCH  22  28
ATOM     28  O25 ZIN A   1      46.642   9.316  35.574  0.00  0.00    -0.390 OA
ATOM     29  H52 ZIN A   1      46.160   8.968  36.335  0.00  0.00     0.210 HD
ENDBRANCH  22  28
BRANCH  23  30
ATOM     30  O22 ZIN A   1      47.549  10.448  33.108  0.00  0.00    -0.390 OA
ATOM     31  H51 ZIN A   1      47.812  10.849  33.949  0.00  0.00     0.210 HD
ENDBRANCH  23  30
BRANCH  24  32
ATOM     32  C17 ZIN A   1      47.615   8.687  30.815  0.00  0.00     0.206 C 
ATOM     33  O18 ZIN A   1      47.807   9.732  30.217  0.00  0.00    -0.646 OA
ATOM     34  O19 ZIN A   1      48.280   7.701  30.548  0.00  0.00    -0.646 OA
ENDBRANCH  24  32
ENDBRANCH  19  20
ENDBRANCH   9  19
BRANCH  18  35
ATOM     35  O41 ZIN A   1      34.718   4.599  29.090  0.00  0.00    -0.395 OA
ATOM     36  H63 ZIN A   1      35.360   4.750  28.382  0.00  0.00     0.210 HD
ENDBRANCH  18  35
TORSDOF 7
ENDMDL
MODEL 2
REMARK CAVERDOCK RESULT:      13.8      0.000      0.000
REMARK CAVERDOCK CONSTRAINTS:       0.0      0.0      0.0      0.0
REMARK CAVERDOCK TUNNEL: 1     13.8      1.8      2.1
REMARK  7 active torsions:
REMARK  status: ('A' for Active; 'I' for Inactive)
REMARK    1  A    between atoms: C10_9  and  O11_10 
REMARK    2  A    between atoms: O11_10  and  C12_11 
REMARK    3  A    between atoms: C15_13  and  C17_14 
REMARK    4  A    between atoms: C20_17  and  O22_18 
REMARK    5  A    between atoms: C23_19  and  O25_20 
REMARK    6  A    between atoms: C26_21  and  O28_22 
REMARK    7  A    between atoms: C39_31  and  O41_32 
ROOT
ATOM      1  C1  ZIN A   1      36.739   6.281  29.284  0.00  0.00     0.018 C 
ATOM      2  C2  ZIN A   1      36.539   5.192  30.341  0.00  0.00    -0.014 C 
ATOM      3  C3  ZIN A   1      36.788   5.721  31.756  0.00  0.00     0.013 C 
ATOM      4  C4  ZIN A   1      38.273   5.997  31.972  0.00  0.00     0.010 C 
ATOM      5  C5  ZIN A   1      39.043   4.676  31.849  0.00  0.00     0.023 C 
ATOM      6  C7  ZIN A   1      40.502   4.936  32.127  0.00  0.00    -0.047 A 
ATOM      7  C8  ZIN A   1      40.894   5.062  33.453  0.00  0.00     0.011 A 
ATOM      8  C9  ZIN A   1      42.213   5.304  33.775  0.00  0.00     0.037 A 
ATOM      9  C10 ZIN A   1      43.155   5.425  32.766  0.00  0.00     0.072 A 
ATOM     10  C29 ZIN A   1      42.765   5.297  31.443  0.00  0.00     0.044 A 
ATOM     11  C30 ZIN A   1      41.437   5.050  31.121  0.00  0.00    -0.049 A 
ATOM     12  C31 ZIN A   1      41.086   4.906  29.664  0.00  0.00     0.039 C 
ATOM     13  C32 ZIN A   1      39.581   5.057  29.453  0.00  0.00     0.010 C 
ATOM     14  C33 ZIN A   1      38.856   4.129  30.440  0.00  0.00    -0.001 C 
ATOM     15  C35 ZIN A   1      37.417   3.958  30.067  0.00  0.00     0.001 C 
ATOM     16  C37 ZIN A   1      36.721   2.852  30.881  0.00  0.00     0.008 C 
ATOM     17  C38 ZIN A   1      35.216   3.149  30.682  0.00  0.00     0.033 C 
ATOM     18  C39 ZIN A   1      35.100   4.613  30.313  0.00  0.00     0.126 C 
ENDROOT
BRANCH   9  19
ATOM     19  O11 ZIN A   1      44.457   5.667  33.072  0.00  0.00    -0.318 OA
BRANCH  19  20
ATOM     20  C12 ZIN A   1      45.190   6.505  32.176  0.00  0.00     0.298 C 
ATOM     21  C26 ZIN A   1      45.776   7.689  32.949  0.00  0.00     0.205 C 
ATOM     22  C23 ZIN A   1      46.608   8.550  31.995  0.00  0.00     0.183 C 
ATOM     23  C20 ZIN A   1      47.693   7.679  31.354  0.00  0.00     0.189 C 
ATOM     24  C15 ZIN A   1      47.033   6.496  30.642  0.00  0.00     0.256 C 
ATOM     25  O14 ZIN A   1      46.249   5.755  31.580  0.00  0.00    -0.340 OA
BRANCH  21  26
ATOM     26  O28 ZIN A   1      44.717   8.475  33.499  0.00  0.00    -0.388 OA
ATOM     27  H53 ZIN A   1      43.899   7.980  33.651  0.00  0.00     0.210 HD
ENDBRANCH  21  26
BRANCH  22  28
ATOM     28  O25 ZIN A   1      47.221   9.618  32.721  0.00  0.00    -0.390 OA
ATOM     29  H52 ZIN A   1      46.698  10.431  32.741  0.00  0.00     0.210 HD
ENDBRANCH  22  28
BRANCH  23  30
ATOM     30  O22 ZIN A   1      48.432   8.454  30.406  0.00  0.00    -0.390 OA
ATOM     31  H51 ZIN A   1      48.795   9.275  30.768  0.00  0.00     0.210 HD
ENDBRANCH  23  30
BRANCH  24  32
ATOM     32  C17 ZIN A   1      48.097   5.602  30.059  0.00  0.00     0.206 C 
ATOM     33  O18 ZIN A   1      48.493   4.636  30.687  0.00  0.00    -0.646 OA
ATOM     34  O19 ZIN A   1      48.560   5.845  28.958  0.00  0.00    -0.646 OA
ENDBRANCH  24  32
ENDBRANCH  19  20
ENDBRANCH   9  19
BRANCH  18  35
ATOM     35  O41 ZIN A   1      34.539   4.747  29.006  0.00  0.00    -0.395 OA
ATOM     36  H63 ZIN A   1      33.573   4.805  28.996  0.00  0.00     0.210 HD
ENDBRANCH  18  35
TORSDOF 7
ENDMDL
MODEL 3
REMARK CAVERDOCK RESULT:      13.7      0.000      0.000
REMARK CAVERDOCK CONSTRAINTS:       0.0      0.0      0.0      0.0
REMARK CAVERDOCK TUNNEL: 2     13.7      1.8      3.9
REMARK  7 active torsions:
REMARK  status: ('A' for Active; 'I' for Inactive)
REMARK    1  A    between atoms: C10_9  and  O11_10 
REMARK    2  A    between atoms: O11_10  and  C12_11 
REMARK    3  A    between atoms: C15_13  and  C17_14 
REMARK    4  A    between atoms: C20_17  and  O22_18 
REMARK    5  A    between atoms: C23_19  and  O25_20 
REMARK    6  A    between atoms: C26_21  and  O28_22 
REMARK    7  A    between atoms: C39_31  and  O41_32 
ROOT
ATOM      1  C1  ZIN A   1      36.426   6.256  29.267  0.00  0.00     0.018 C 
ATOM      2  C2  ZIN A   1      36.257   5.164  30.326  0.00  0.00    -0.014 C 
ATOM      3  C3  ZIN A   1      36.547   5.688  31.735  0.00  0.00     0.013 C 
ATOM      4  C4  ZIN A   1      38.038   5.962  31.908  0.00  0.00     0.010 C 
ATOM      5  C5  ZIN A   1      38.802   4.641  31.758  0.00  0.00     0.023 C 
ATOM      6  C7  ZIN A   1      40.269   4.899  31.995  0.00  0.00    -0.047 A 
ATOM      7  C8  ZIN A   1      40.700   5.020  33.310  0.00  0.00     0.011 A 
ATOM      8  C9  ZIN A   1      42.028   5.260  33.594  0.00  0.00     0.037 A 
ATOM      9  C10 ZIN A   1      42.941   5.384  32.558  0.00  0.00     0.072 A 
ATOM     10  C29 ZIN A   1      42.512   5.261  31.247  0.00  0.00     0.044 A 
ATOM     11  C30 ZIN A   1      41.175   5.016  30.963  0.00  0.00    -0.049 A 
ATOM     12  C31 ZIN A   1      40.782   4.877  29.516  0.00  0.00     0.039 C 
ATOM     13  C32 ZIN A   1      39.271   5.030  29.350  0.00  0.00     0.010 C 
ATOM     14  C33 ZIN A   1      38.575   4.099  30.353  0.00  0.00    -0.001 C 
ATOM     15  C35 ZIN A   1      37.126   3.930  30.023  0.00  0.00     0.001 C 
ATOM     16  C37 ZIN A   1      36.452   2.822  30.853  0.00  0.00     0.008 C 
ATOM     17  C38 ZIN A   1      34.942   3.120  30.698  0.00  0.00     0.033 C 
ATOM     18  C39 ZIN A   1      34.817   4.586  30.338  0.00  0.00     0.126 C 
ENDROOT
BRANCH   9  19
ATOM     19  O11 ZIN A   1      44.251   5.624  32.827  0.00  0.00    -0.318 OA
BRANCH  19  20
ATOM     20  C12 ZIN A   1      44.973   6.416  31.883  0.00  0.00     0.298 C 
ATOM     21  C26 ZIN A   1      45.099   7.848  32.408  0.00  0.00     0.205 C 
ATOM     22  C23 ZIN A   1      45.924   8.676  31.418  0.00  0.00     0.183 C 
ATOM     23  C20 ZIN A   1      47.288   8.006  31.223  0.00  0.00     0.189 C 
ATOM     24  C15 ZIN A   1      47.078   6.568  30.743  0.00  0.00     0.256 C 
ATOM     25  O14 ZIN A   1      46.276   5.863  31.693  0.00  0.00    -0.340 OA
BRANCH  21  26
ATOM     26  O28 ZIN A   1      43.798   8.425  32.543  0.00  0.00    -0.388 OA
ATOM     27  H53 ZIN A   1      43.693   9.270  32.082  0.00  0.00     0.210 HD
ENDBRANCH  21  26
BRANCH  22  28
ATOM     28  O25 ZIN A   1      46.110   9.997  31.934  0.00  0.00    -0.390 OA
ATOM     29  H52 ZIN A   1      46.756  10.522  31.444  0.00  0.00     0.210 HD
ENDBRANCH  22  28
BRANCH  23  30
ATOM     30  O22 ZIN A   1      48.041   8.730  30.247  0.00  0.00    -0.390 OA
ATOM     31  H51 ZIN A   1      48.897   9.048  30.567  0.00  0.00     0.210 HD
ENDBRANCH  23  30
BRANCH  24  32
ATOM     32  C17 ZIN A   1      48.413   5.884  30.605  0.00  0.00     0.206 C 
ATOM     33  O18 ZIN A   1      49.387   6.321  31.195  0.00  0.00    -0.646 OA
ATOM     34  O19 ZIN A   1      48.520   4.893  29.904  0.00  0.00    -0.646 OA
ENDBRANCH  24  32
ENDBRANCH  19  20
ENDBRANCH   9  19
BRANCH  18  35
ATOM     35  O41 ZIN A   1      34.218   4.724  29.048  0.00  0.00    -0.395 OA
ATOM     36  H63 ZIN A   1      34.477   5.528  28.577  0.00  0.00     0.210 HD
ENDBRANCH  18  35
TORSDOF 7
ENDMDL
MODEL 4
REMARK CAVERDOCK RESULT:      14.0      0.000      0.000
REMARK CAVERDOCK CONSTRAINTS:       0.0      0.0      0.0      0.0
REMARK CAVERDOCK TUNNEL: 3     14.0      1.9     4.12
REMARK  7 active torsions:
REMARK  status: ('A' for Active; 'I' for Inactive)
REMARK    1  A    between atoms: C10_9  and  O11_10 
REMARK    2  A    between atoms: O11_10  and  C12_11 
REMARK    3  A    between atoms: C15_13  and  C17_14 
REMARK    4  A    between atoms: C20_17  and  O22_18 
REMARK    5  A    between atoms: C23_19  and  O25_20 
REMARK    6  A    between atoms: C26_21  and  O28_22 
REMARK    7  A    between atoms: C39_31  and  O41_32 
ROOT
ATOM      1  C1  ZIN A   1      36.160   6.226  29.281  0.00  0.00     0.018 C 
ATOM      2  C2  ZIN A   1      35.993   5.152  30.358  0.00  0.00    -0.014 C 
ATOM      3  C3  ZIN A   1      36.263   5.706  31.760  0.00  0.00     0.013 C 
ATOM      4  C4  ZIN A   1      37.749   6.002  31.943  0.00  0.00     0.010 C 
ATOM      5  C5  ZIN A   1      38.531   4.687  31.826  0.00  0.00     0.023 C 
ATOM      6  C7  ZIN A   1      39.992   4.967  32.071  0.00  0.00    -0.047 A 
ATOM      7  C8  ZIN A   1      40.408   5.119  33.388  0.00  0.00     0.011 A 
ATOM      8  C9  ZIN A   1      41.730   5.381  33.680  0.00  0.00     0.037 A 
ATOM      9  C10 ZIN A   1      42.651   5.496  32.651  0.00  0.00     0.072 A 
ATOM     10  C29 ZIN A   1      42.237   5.343  31.339  0.00  0.00     0.044 A 
ATOM     11  C30 ZIN A   1      40.906   5.076  31.047  0.00  0.00    -0.049 A 
ATOM     12  C31 ZIN A   1      40.530   4.905  29.598  0.00  0.00     0.039 C 
ATOM     13  C32 ZIN A   1      39.018   5.036  29.415  0.00  0.00     0.010 C 
ATOM     14  C33 ZIN A   1      38.323   4.116  30.429  0.00  0.00    -0.001 C 
ATOM     15  C35 ZIN A   1      36.880   3.923  30.087  0.00  0.00     0.001 C 
ATOM     16  C37 ZIN A   1      36.211   2.823  30.932  0.00  0.00     0.008 C 
ATOM     17  C38 ZIN A   1      34.700   3.100  30.757  0.00  0.00     0.033 C 
ATOM     18  C39 ZIN A   1      34.561   4.557  30.367  0.00  0.00     0.126 C 
ENDROOT
BRANCH   9  19
ATOM     19  O11 ZIN A   1      43.956   5.757  32.929  0.00  0.00    -0.318 OA
BRANCH  19  20
ATOM     20  C12 ZIN A   1      44.315   7.125  33.133  0.00  0.00     0.298 C 
ATOM     21  C26 ZIN A   1      45.119   7.254  34.428  0.00  0.00     0.205 C 
ATOM     22  C23 ZIN A   1      45.551   8.712  34.610  0.00  0.00     0.183 C 
ATOM     23  C20 ZIN A   1      46.353   9.151  33.380  0.00  0.00     0.189 C 
ATOM     24  C15 ZIN A   1      45.501   8.949  32.125  0.00  0.00     0.256 C 
ATOM     25  O14 ZIN A   1      45.107   7.579  32.034  0.00  0.00    -0.340 OA
BRANCH  21  26
ATOM     26  O28 ZIN A   1      44.310   6.856  35.537  0.00  0.00    -0.388 OA
ATOM     27  H53 ZIN A   1      44.719   7.014  36.400  0.00  0.00     0.210 HD
ENDBRANCH  21  26
BRANCH  22  28
ATOM     28  O25 ZIN A   1      46.365   8.831  35.779  0.00  0.00    -0.390 OA
ATOM     29  H52 ZIN A   1      45.874   9.072  36.576  0.00  0.00     0.210 HD
ENDBRANCH  22  28
BRANCH  23  30
ATOM     30  O22 ZIN A   1      46.701  10.532  33.504  0.00  0.00    -0.390 OA
ATOM     31  H51 ZIN A   1      46.763  11.000  32.659  0.00  0.00     0.210 HD
ENDBRANCH  23  30
BRANCH  24  32
ATOM     32  C17 ZIN A   1      46.304   9.324  30.907  0.00  0.00     0.206 C 
ATOM     33  O18 ZIN A   1      45.740   9.540  29.847  0.00  0.00    -0.646 OA
ATOM     34  O19 ZIN A   1      47.517   9.412  30.979  0.00  0.00    -0.646 OA
ENDBRANCH  24  32
ENDBRANCH  19  20
ENDBRANCH   9  19
BRANCH  18  35
ATOM     35  O41 ZIN A   1      33.973   4.663  29.069  0.00  0.00    -0.395 OA
ATOM     36  H63 ZIN A   1      34.606   4.856  28.364  0.00  0.00     0.210 HD
ENDBRANCH  18  35
TORSDOF 7
ENDMDL
MODEL 5
REMARK CAVERDOCK RESULT:      14.3      0.000      0.000
REMARK CAVERDOCK CONSTRAINTS:       0.0      0.0      0.0      0.0
REMARK CAVERDOCK TUNNEL: 4     14.3      1.9      5.3
REMARK  7 active torsions:
REMARK  status: ('A' for Active; 'I' for Inactive)
REMARK    1  A    between atoms: C10_9  and  O11_10 
REMARK    2  A    between atoms: O11_10  and  C12_11 
REMARK    3  A    between atoms: C15_13  and  C17_14 
REMARK    4  A    between atoms: C20_17  and  O22_18 
REMARK    5  A    between atoms: C23_19  and  O25_20 
REMARK    6  A    between atoms: C26_21  and  O28_22 
REMARK    7  A    between atoms: C39_31  and  O41_32 
ROOT
ATOM      1  C1  ZIN A   1      35.389   3.788  32.074  0.00  0.00     0.018 C 
ATOM      2  C2  ZIN A   1      35.900   4.091  30.664  0.00  0.00    -0.014 C 
ATOM      3  C3  ZIN A   1      37.018   3.133  30.246  0.00  0.00     0.013 C 
ATOM      4  C4  ZIN A   1      38.294   3.423  31.031  0.00  0.00     0.010 C 
ATOM      5  C5  ZIN A   1      38.771   4.840  30.690  0.00  0.00     0.023 C 
ATOM      6  C7  ZIN A   1      40.067   5.104  31.414  0.00  0.00    -0.047 A 
ATOM      7  C8  ZIN A   1      41.229   4.564  30.877  0.00  0.00     0.011 A 
ATOM      8  C9  ZIN A   1      42.446   4.764  31.494  0.00  0.00     0.037 A 
ATOM      9  C10 ZIN A   1      42.511   5.510  32.660  0.00  0.00     0.072 A 
ATOM     10  C29 ZIN A   1      41.353   6.050  33.194  0.00  0.00     0.044 A 
ATOM     11  C30 ZIN A   1      40.129   5.850  32.571  0.00  0.00    -0.049 A 
ATOM     12  C31 ZIN A   1      38.914   6.481  33.198  0.00  0.00     0.039 C 
ATOM     13  C32 ZIN A   1      37.635   5.842  32.659  0.00  0.00     0.010 C 
ATOM     14  C33 ZIN A   1      37.703   5.836  31.125  0.00  0.00    -0.001 C 
ATOM     15  C35 ZIN A   1      36.364   5.552  30.522  0.00  0.00     0.001 C 
ATOM     16  C37 ZIN A   1      36.338   5.776  28.999  0.00  0.00     0.008 C 
ATOM     17  C38 ZIN A   1      35.070   5.017  28.543  0.00  0.00     0.033 C 
ATOM     18  C39 ZIN A   1      34.774   3.976  29.602  0.00  0.00     0.126 C 
ENDROOT
BRANCH   9  19
ATOM     19  O11 ZIN A   1      43.705   5.711  33.277  0.00  0.00    -0.318 OA
BRANCH  19  20
ATOM     20  C12 ZIN A   1      44.303   7.000  33.128  0.00  0.00     0.298 C 
ATOM     21  C26 ZIN A   1      45.272   7.251  34.286  0.00  0.00     0.205 C 
ATOM     22  C23 ZIN A   1      45.952   8.609  34.088  0.00  0.00     0.183 C 
ATOM     23  C20 ZIN A   1      46.657   8.619  32.727  0.00  0.00     0.189 C 
ATOM     24  C15 ZIN A   1      45.636   8.316  31.629  0.00  0.00     0.256 C 
ATOM     25  O14 ZIN A   1      45.017   7.055  31.891  0.00  0.00    -0.340 OA
BRANCH  21  26
ATOM     26  O28 ZIN A   1      44.551   7.255  35.520  0.00  0.00    -0.388 OA
ATOM     27  H53 ZIN A   1      44.005   8.042  35.654  0.00  0.00     0.210 HD
ENDBRANCH  21  26
BRANCH  22  28
ATOM     28  O25 ZIN A   1      46.913   8.821  35.125  0.00  0.00    -0.390 OA
ATOM     29  H52 ZIN A   1      46.565   9.297  35.891  0.00  0.00     0.210 HD
ENDBRANCH  22  28
BRANCH  23  30
ATOM     30  O22 ZIN A   1      47.236   9.906  32.499  0.00  0.00    -0.390 OA
ATOM     31  H51 ZIN A   1      47.261  10.166  31.567  0.00  0.00     0.210 HD
ENDBRANCH  23  30
BRANCH  24  32
ATOM     32  C17 ZIN A   1      46.332   8.267  30.294  0.00  0.00     0.206 C 
ATOM     33  O18 ZIN A   1      46.639   7.193  29.805  0.00  0.00    -0.646 OA
ATOM     34  O19 ZIN A   1      46.587   9.301  29.702  0.00  0.00    -0.646 OA
ENDBRANCH  24  32
ENDBRANCH  19  20
ENDBRANCH   9  19
BRANCH  18  35
ATOM     35  O41 ZIN A   1      33.502   4.232  30.200  0.00  0.00    -0.395 OA
ATOM     36  H63 ZIN A   1      32.951   3.445  30.307  0.00  0.00     0.210 HD
ENDBRANCH  18  35
TORSDOF 7
ENDMDL
MODEL 6
REMARK CAVERDOCK RESULT:      14.4      0.000      0.000
REMARK CAVERDOCK CONSTRAINTS:       0.0      0.0      0.0      0.0
REMARK CAVERDOCK TUNNEL: 5     14.4      1.8      6.7
REMARK  7 active torsions:
REMARK  status: ('A' for Active; 'I' for Inactive)
REMARK    1  A    between atoms: C10_9  and  O11_10 
REMARK    2  A    between atoms: O11_10  and  C12_11 
REMARK    3  A    between atoms: C15_13  and  C17_14 
REMARK    4  A    between atoms: C20_17  and  O22_18 
REMARK    5  A    between atoms: C23_19  and  O25_20 
REMARK    6  A    between atoms: C26_21  and  O28_22 
REMARK    7  A    between atoms: C39_31  and  O41_32 
ROOT
ATOM      1  C1  ZIN A   1      35.172   3.712  31.939  0.00  0.00     0.018 C 
ATOM      2  C2  ZIN A   1      35.662   4.088  30.539  0.00  0.00    -0.014 C 
ATOM      3  C3  ZIN A   1      36.787   3.165  30.064  0.00  0.00     0.013 C 
ATOM      4  C4  ZIN A   1      38.068   3.434  30.848  0.00  0.00     0.010 C 
ATOM      5  C5  ZIN A   1      38.524   4.871  30.570  0.00  0.00     0.023 C 
ATOM      6  C7  ZIN A   1      39.825   5.117  31.291  0.00  0.00    -0.047 A 
ATOM      7  C8  ZIN A   1      40.987   4.618  30.717  0.00  0.00     0.011 A 
ATOM      8  C9  ZIN A   1      42.209   4.804  31.329  0.00  0.00     0.037 A 
ATOM      9  C10 ZIN A   1      42.278   5.494  32.528  0.00  0.00     0.072 A 
ATOM     10  C29 ZIN A   1      41.120   5.994  33.100  0.00  0.00     0.044 A 
ATOM     11  C30 ZIN A   1      39.891   5.807  32.482  0.00  0.00    -0.049 A 
ATOM     12  C31 ZIN A   1      38.676   6.393  33.151  0.00  0.00     0.039 C 
ATOM     13  C32 ZIN A   1      37.399   5.764  32.597  0.00  0.00     0.010 C 
ATOM     14  C33 ZIN A   1      37.450   5.831  31.063  0.00  0.00    -0.001 C 
ATOM     15  C35 ZIN A   1      36.107   5.560  30.463  0.00  0.00     0.001 C 
ATOM     16  C37 ZIN A   1      36.061   5.855  28.952  0.00  0.00     0.008 C 
ATOM     17  C38 ZIN A   1      34.797   5.102  28.474  0.00  0.00     0.033 C 
ATOM     18  C39 ZIN A   1      34.526   4.009  29.486  0.00  0.00     0.126 C 
ENDROOT
BRANCH   9  19
ATOM     19  O11 ZIN A   1      43.477   5.681  33.141  0.00  0.00    -0.318 OA
BRANCH  19  20
ATOM     20  C12 ZIN A   1      44.167   6.900  32.858  0.00  0.00     0.298 C 
ATOM     21  C26 ZIN A   1      45.136   7.215  34.001  0.00  0.00     0.205 C 
ATOM     22  C23 ZIN A   1      45.913   8.491  33.663  0.00  0.00     0.183 C 
ATOM     23  C20 ZIN A   1      46.635   8.296  32.325  0.00  0.00     0.189 C 
ATOM     24  C15 ZIN A   1      45.608   7.940  31.248  0.00  0.00     0.256 C 
ATOM     25  O14 ZIN A   1      44.899   6.763  31.639  0.00  0.00    -0.340 OA
BRANCH  21  26
ATOM     26  O28 ZIN A   1      44.402   7.411  35.211  0.00  0.00    -0.388 OA
ATOM     27  H53 ZIN A   1      44.698   8.171  35.732  0.00  0.00     0.210 HD
ENDBRANCH  21  26
BRANCH  22  28
ATOM     28  O25 ZIN A   1      46.873   8.754  34.689  0.00  0.00    -0.390 OA
ATOM     29  H52 ZIN A   1      47.731   8.334  34.543  0.00  0.00     0.210 HD
ENDBRANCH  22  28
BRANCH  23  30
ATOM     30  O22 ZIN A   1      47.307   9.505  31.964  0.00  0.00    -0.390 OA
ATOM     31  H51 ZIN A   1      47.697   9.977  32.712  0.00  0.00     0.210 HD
ENDBRANCH  23  30
BRANCH  24  32
ATOM     32  C17 ZIN A   1      46.317   7.689  29.942  0.00  0.00     0.206 C 
ATOM     33  O18 ZIN A   1      47.031   6.709  29.813  0.00  0.00    -0.646 OA
ATOM     34  O19 ZIN A   1      46.175   8.465  29.013  0.00  0.00    -0.646 OA
ENDBRANCH  24  32
ENDBRANCH  19  20
ENDBRANCH   9  19
BRANCH  18  35
ATOM     35  O41 ZIN A   1      33.258   4.220  30.109  0.00  0.00    -0.395 OA
ATOM     36  H63 ZIN A   1      32.502   4.073  29.524  0.00  0.00     0.210 HD
ENDBRANCH  18  35
TORSDOF 7
ENDMDL
MODEL 7
REMARK CAVERDOCK RESULT:      13.8      0.000      0.000
REMARK CAVERDOCK CONSTRAINTS:       0.0      0.0      0.0      0.0
REMARK CAVERDOCK TUNNEL: 6     13.8      1.8      7.6
REMARK  7 active torsions:
REMARK  status: ('A' for Active; 'I' for Inactive)
REMARK    1  A    between atoms: C10_9  and  O11_10 
REMARK    2  A    between atoms: O11_10  and  C12_11 
REMARK    3  A    between atoms: C15_13  and  C17_14 
REMARK    4  A    between atoms: C20_17  and  O22_18 
REMARK    5  A    between atoms: C23_19  and  O25_20 
REMARK    6  A    between atoms: C26_21  and  O28_22 
REMARK    7  A    between atoms: C39_31  and  O41_32 
ROOT
ATOM      1  C1  ZIN A   1      35.039   3.655  32.131  0.00  0.00     0.018 C 
ATOM      2  C2  ZIN A   1      35.522   3.910  30.702  0.00  0.00    -0.014 C 
ATOM      3  C3  ZIN A   1      36.625   2.931  30.292  0.00  0.00     0.013 C 
ATOM      4  C4  ZIN A   1      37.919   3.237  31.042  0.00  0.00     0.010 C 
ATOM      5  C5  ZIN A   1      38.398   4.640  30.646  0.00  0.00     0.023 C 
ATOM      6  C7  ZIN A   1      39.710   4.917  31.335  0.00  0.00    -0.047 A 
ATOM      7  C8  ZIN A   1      40.857   4.353  30.792  0.00  0.00     0.011 A 
ATOM      8  C9  ZIN A   1      42.088   4.564  31.377  0.00  0.00     0.037 A 
ATOM      9  C10 ZIN A   1      42.182   5.345  32.517  0.00  0.00     0.072 A 
ATOM     10  C29 ZIN A   1      41.039   5.910  33.057  0.00  0.00     0.044 A 
ATOM     11  C30 ZIN A   1      39.800   5.699  32.466  0.00  0.00    -0.049 A 
ATOM     12  C31 ZIN A   1      38.602   6.358  33.097  0.00  0.00     0.039 C 
ATOM     13  C32 ZIN A   1      37.309   5.711  32.605  0.00  0.00     0.010 C 
ATOM     14  C33 ZIN A   1      37.346   5.655  31.070  0.00  0.00    -0.001 C 
ATOM     15  C35 ZIN A   1      35.992   5.362  30.505  0.00  0.00     0.001 C 
ATOM     16  C37 ZIN A   1      35.937   5.538  28.976  0.00  0.00     0.008 C 
ATOM     17  C38 ZIN A   1      34.655   4.773  28.570  0.00  0.00     0.033 C 
ATOM     18  C39 ZIN A   1      34.375   3.769  29.667  0.00  0.00     0.126 C 
ENDROOT
BRANCH   9  19
ATOM     19  O11 ZIN A   1      43.390   5.558  33.103  0.00  0.00    -0.318 OA
BRANCH  19  20
ATOM     20  C12 ZIN A   1      43.863   6.905  33.144  0.00  0.00     0.298 C 
ATOM     21  C26 ZIN A   1      44.881   7.055  34.277  0.00  0.00     0.205 C 
ATOM     22  C23 ZIN A   1      45.427   8.486  34.277  0.00  0.00     0.183 C 
ATOM     23  C20 ZIN A   1      46.036   8.787  32.904  0.00  0.00     0.189 C 
ATOM     24  C15 ZIN A   1      44.973   8.572  31.824  0.00  0.00     0.256 C 
ATOM     25  O14 ZIN A   1      44.484   7.231  31.900  0.00  0.00    -0.340 OA
BRANCH  21  26
ATOM     26  O28 ZIN A   1      44.247   6.786  35.529  0.00  0.00    -0.388 OA
ATOM     27  H53 ZIN A   1      43.297   6.618  35.461  0.00  0.00     0.210 HD
ENDBRANCH  21  26
BRANCH  22  28
ATOM     28  O25 ZIN A   1      46.433   8.616  35.285  0.00  0.00    -0.390 OA
ATOM     29  H52 ZIN A   1      46.542   9.517  35.616  0.00  0.00     0.210 HD
ENDBRANCH  22  28
BRANCH  23  30
ATOM     30  O22 ZIN A   1      46.485  10.144  32.867  0.00  0.00    -0.390 OA
ATOM     31  H51 ZIN A   1      47.422  10.254  33.080  0.00  0.00     0.210 HD
ENDBRANCH  23  30
BRANCH  24  32
ATOM     32  C17 ZIN A   1      45.580   8.810  30.466  0.00  0.00     0.206 C 
ATOM     33  O18 ZIN A   1      46.376   8.010  30.004  0.00  0.00    -0.646 OA
ATOM     34  O19 ZIN A   1      45.275   9.803  29.828  0.00  0.00    -0.646 OA
ENDBRANCH  24  32
ENDBRANCH  19  20
ENDBRANCH   9  19
BRANCH  18  35
ATOM     35  O41 ZIN A   1      33.117   4.053  30.282  0.00  0.00    -0.395 OA
ATOM     36  H63 ZIN A   1      33.183   4.328  31.207  0.00  0.00     0.210 HD
ENDBRANCH  18  35
TORSDOF 7
ENDMDL
MODEL 8
REMARK CAVERDOCK RESULT:      14.6      0.000      0.000
REMARK CAVERDOCK CONSTRAINTS:       0.1      0.0      0.0      0.0
REMARK CAVERDOCK TUNNEL: 7     14.6      1.8      8.9
REMARK  7 active torsions:
REMARK  status: ('A' for Active; 'I' for Inactive)
REMARK    1  A    between atoms: C10_9  and  O11_10 
REMARK    2  A    between atoms: O11_10  and  C12_11 
REMARK    3  A    between atoms: C15_13  and  C17_14 
REMARK    4  A    between atoms: C20_17  and  O22_18 
REMARK    5  A    between atoms: C23_19  and  O25_20 
REMARK    6  A    between atoms: C26_21  and  O28_22 
REMARK    7  A    between atoms: C39_31  and  O41_32 
ROOT
ATOM      1  C1  ZIN A   1      34.868   3.624  32.170  0.00  0.00     0.018 C 
ATOM      2  C2  ZIN A   1      35.298   3.895  30.727  0.00  0.00    -0.014 C 
ATOM      3  C3  ZIN A   1      36.383   2.919  30.265  0.00  0.00     0.013 C 
ATOM      4  C4  ZIN A   1      37.704   3.213  30.970  0.00  0.00     0.010 C 
ATOM      5  C5  ZIN A   1      38.172   4.619  30.574  0.00  0.00     0.023 C 
ATOM      6  C7  ZIN A   1      39.510   4.885  31.217  0.00  0.00    -0.047 A 
ATOM      7  C8  ZIN A   1      40.634   4.325  30.626  0.00  0.00     0.011 A 
ATOM      8  C9  ZIN A   1      41.886   4.526  31.167  0.00  0.00     0.037 A 
ATOM      9  C10 ZIN A   1      42.024   5.294  32.313  0.00  0.00     0.072 A 
ATOM     10  C29 ZIN A   1      40.903   5.855  32.902  0.00  0.00     0.044 A 
ATOM     11  C30 ZIN A   1      39.644   5.653  32.354  0.00  0.00    -0.049 A 
ATOM     12  C31 ZIN A   1      38.471   6.307  33.037  0.00  0.00     0.039 C 
ATOM     13  C32 ZIN A   1      37.159   5.669  32.585  0.00  0.00     0.010 C 
ATOM     14  C33 ZIN A   1      37.139   5.632  31.049  0.00  0.00    -0.001 C 
ATOM     15  C35 ZIN A   1      35.765   5.349  30.530  0.00  0.00     0.001 C 
ATOM     16  C37 ZIN A   1      35.653   5.544  29.007  0.00  0.00     0.008 C 
ATOM     17  C38 ZIN A   1      34.356   4.787  28.639  0.00  0.00     0.033 C 
ATOM     18  C39 ZIN A   1      34.113   3.769  29.734  0.00  0.00     0.126 C 
ENDROOT
BRANCH   9  19
ATOM     19  O11 ZIN A   1      43.254   5.496  32.856  0.00  0.00    -0.318 OA
BRANCH  19  20
ATOM     20  C12 ZIN A   1      43.747   6.837  32.862  0.00  0.00     0.298 C 
ATOM     21  C26 ZIN A   1      44.778   6.997  33.982  0.00  0.00     0.205 C 
ATOM     22  C23 ZIN A   1      45.346   8.419  33.944  0.00  0.00     0.183 C 
ATOM     23  C20 ZIN A   1      45.947   8.679  32.559  0.00  0.00     0.189 C 
ATOM     24  C15 ZIN A   1      44.871   8.455  31.494  0.00  0.00     0.256 C 
ATOM     25  O14 ZIN A   1      44.363   7.124  31.605  0.00  0.00    -0.340 OA
BRANCH  21  26
ATOM     26  O28 ZIN A   1      44.151   6.768  35.246  0.00  0.00    -0.388 OA
ATOM     27  H53 ZIN A   1      44.317   5.888  35.613  0.00  0.00     0.210 HD
ENDBRANCH  21  26
BRANCH  22  28
ATOM     28  O25 ZIN A   1      46.362   8.557  34.939  0.00  0.00    -0.390 OA
ATOM     29  H52 ZIN A   1      47.129   7.986  34.800  0.00  0.00     0.210 HD
ENDBRANCH  22  28
BRANCH  23  30
ATOM     30  O22 ZIN A   1      46.416  10.027  32.487  0.00  0.00    -0.390 OA
ATOM     31  H51 ZIN A   1      45.867  10.607  31.940  0.00  0.00     0.210 HD
ENDBRANCH  23  30
BRANCH  24  32
ATOM     32  C17 ZIN A   1      45.469   8.652  30.125  0.00  0.00     0.206 C 
ATOM     33  O18 ZIN A   1      46.075   7.741  29.587  0.00  0.00    -0.646 OA
ATOM     34  O19 ZIN A   1      45.347   9.722  29.555  0.00  0.00    -0.646 OA
ENDBRANCH  24  32
ENDBRANCH  19  20
ENDBRANCH   9  19
BRANCH  18  35
ATOM     35  O41 ZIN A   1      32.879   4.049  30.398  0.00  0.00    -0.395 OA
ATOM     36  H63 ZIN A   1      32.913   4.818  30.984  0.00  0.00     0.210 HD
ENDBRANCH  18  35
TORSDOF 7
ENDMDL
MODEL 9
REMARK CAVERDOCK RESULT:      11.2      0.000      0.000
REMARK CAVERDOCK CONSTRAINTS:       0.0      0.0      0.0      0.0
REMARK CAVERDOCK TUNNEL: 8     11.2      1.8      9.4
REMARK  7 active torsions:
REMARK  status: ('A' for Active; 'I' for Inactive)
REMARK    1  A    between atoms: C10_9  and  O11_10 
REMARK    2  A    between atoms: O11_10  and  C12_11 
REMARK    3  A    between atoms: C15_13  and  C17_14 
REMARK    4  A    between atoms: C20_17  and  O22_18 
REMARK    5  A    between atoms: C23_19  and  O25_20 
REMARK    6  A    between atoms: C26_21  and  O28_22 
REMARK    7  A    between atoms: C39_31  and  O41_32 
ROOT
ATOM      1  C1  ZIN A   1      46.904   7.528  30.102  0.00  0.00     0.018 C 
ATOM      2  C2  ZIN A   1      47.000   7.072  31.559  0.00  0.00    -0.014 C 
ATOM      3  C3  ZIN A   1      46.458   5.653  31.748  0.00  0.00     0.013 C 
ATOM      4  C4  ZIN A   1      44.940   5.634  31.588  0.00  0.00     0.010 C 
ATOM      5  C5  ZIN A   1      44.318   6.499  32.692  0.00  0.00     0.023 C 
ATOM      6  C7  ZIN A   1      42.816   6.428  32.576  0.00  0.00    -0.047 A 
ATOM      7  C8  ZIN A   1      42.182   5.299  33.078  0.00  0.00     0.011 A 
ATOM      8  C9  ZIN A   1      40.811   5.170  32.999  0.00  0.00     0.037 A 
ATOM      9  C10 ZIN A   1      40.059   6.175  32.412  0.00  0.00     0.072 A 
ATOM     10  C29 ZIN A   1      40.691   7.302  31.913  0.00  0.00     0.044 A 
ATOM     11  C30 ZIN A   1      42.071   7.431  31.996  0.00  0.00    -0.049 A 
ATOM     12  C31 ZIN A   1      42.689   8.691  31.448  0.00  0.00     0.039 C 
ATOM     13  C32 ZIN A   1      44.190   8.505  31.233  0.00  0.00     0.010 C 
ATOM     14  C33 ZIN A   1      44.800   7.933  32.521  0.00  0.00    -0.001 C 
ATOM     15  C35 ZIN A   1      46.291   8.049  32.515  0.00  0.00     0.001 C 
ATOM     16  C37 ZIN A   1      46.919   7.713  33.880  0.00  0.00     0.008 C 
ATOM     17  C38 ZIN A   1      48.405   7.451  33.540  0.00  0.00     0.033 C 
ATOM     18  C39 ZIN A   1      48.463   7.076  32.074  0.00  0.00     0.126 C 
ENDROOT
BRANCH   9  19
ATOM     19  O11 ZIN A   1      38.708   6.057  32.327  0.00  0.00    -0.318 OA
BRANCH  19  20
ATOM     20  C12 ZIN A   1      38.192   5.279  31.246  0.00  0.00     0.298 C 
ATOM     21  C26 ZIN A   1      38.965   3.961  31.150  0.00  0.00     0.205 C 
ATOM     22  C23 ZIN A   1      38.368   3.107  30.028  0.00  0.00     0.183 C 
ATOM     23  C20 ZIN A   1      36.877   2.888  30.307  0.00  0.00     0.189 C 
ATOM     24  C15 ZIN A   1      36.185   4.246  30.435  0.00  0.00     0.256 C 
ATOM     25  O14 ZIN A   1      36.809   5.002  31.474  0.00  0.00    -0.340 OA
BRANCH  21  26
ATOM     26  O28 ZIN A   1      40.339   4.232  30.864  0.00  0.00    -0.388 OA
ATOM     27  H53 ZIN A   1      40.805   4.695  31.574  0.00  0.00     0.210 HD
ENDBRANCH  21  26
BRANCH  22  28
ATOM     28  O25 ZIN A   1      39.035   1.844  29.978  0.00  0.00    -0.390 OA
ATOM     29  H52 ZIN A   1      38.438   1.085  29.954  0.00  0.00     0.210 HD
ENDBRANCH  22  28
BRANCH  23  30
ATOM     30  O22 ZIN A   1      36.292   2.153  29.230  0.00  0.00    -0.390 OA
ATOM     31  H51 ZIN A   1      36.715   1.299  29.061  0.00  0.00     0.210 HD
ENDBRANCH  23  30
BRANCH  24  32
ATOM     32  C17 ZIN A   1      34.730   4.040  30.767  0.00  0.00     0.206 C 
ATOM     33  O18 ZIN A   1      34.098   3.154  30.217  0.00  0.00    -0.646 OA
ATOM     34  O19 ZIN A   1      34.184   4.758  31.587  0.00  0.00    -0.646 OA
ENDBRANCH  24  32
ENDBRANCH  19  20
ENDBRANCH   9  19
BRANCH  18  35
ATOM     35  O41 ZIN A   1      49.238   8.036  31.353  0.00  0.00    -0.395 OA
ATOM     36  H63 ZIN A   1      50.132   7.738  31.136  0.00  0.00     0.210 HD
ENDBRANCH  18  35
TORSDOF 7
ENDMDL
MODEL 10
REMARK CAVERDOCK RESULT:      13.9      0.000      0.000
REMARK CAVERDOCK CONSTRAINTS:       0.0      0.0      0.0      0.0
REMARK CAVERDOCK TUNNEL: 9     13.9      1.7     10.7
REMARK  7 active torsions:
REMARK  status: ('A' for Active; 'I' for Inactive)
REMARK    1  A    between atoms: C10_9  and  O11_10 
REMARK    2  A    between atoms: O11_10  and  C12_11 
REMARK    3  A    between atoms: C15_13  and  C17_14 
REMARK    4  A    between atoms: C20_17  and  O22_18 
REMARK    5  A    between atoms: C23_19  and  O25_20 
REMARK    6  A    between atoms: C26_21  and  O28_22 
REMARK    7  A    between atoms: C39_31  and  O41_32 
ROOT
ATOM      1  C1  ZIN A   1      35.518   3.624  28.423  0.00  0.00     0.018 C 
ATOM      2  C2  ZIN A   1      35.072   4.243  29.749  0.00  0.00    -0.014 C 
ATOM      3  C3  ZIN A   1      35.536   5.695  29.883  0.00  0.00     0.013 C 
ATOM      4  C4  ZIN A   1      37.048   5.758  30.084  0.00  0.00     0.010 C 
ATOM      5  C5  ZIN A   1      37.399   5.055  31.401  0.00  0.00     0.023 C 
ATOM      6  C7  ZIN A   1      38.884   5.174  31.634  0.00  0.00    -0.047 A 
ATOM      7  C8  ZIN A   1      39.367   6.379  32.128  0.00  0.00     0.011 A 
ATOM      8  C9  ZIN A   1      40.715   6.554  32.358  0.00  0.00     0.037 A 
ATOM      9  C10 ZIN A   1      41.597   5.519  32.094  0.00  0.00     0.072 A 
ATOM     10  C29 ZIN A   1      41.116   4.317  31.604  0.00  0.00     0.044 A 
ATOM     11  C30 ZIN A   1      39.758   4.141  31.374  0.00  0.00    -0.049 A 
ATOM     12  C31 ZIN A   1      39.304   2.802  30.857  0.00  0.00     0.039 C 
ATOM     13  C32 ZIN A   1      37.896   2.898  30.273  0.00  0.00     0.010 C 
ATOM     14  C33 ZIN A   1      36.989   3.592  31.300  0.00  0.00    -0.001 C 
ATOM     15  C35 ZIN A   1      35.544   3.415  30.957  0.00  0.00     0.001 C 
ATOM     16  C37 ZIN A   1      34.604   3.882  32.084  0.00  0.00     0.008 C 
ATOM     17  C38 ZIN A   1      33.239   4.041  31.374  0.00  0.00     0.033 C 
ATOM     18  C39 ZIN A   1      33.528   4.239  29.901  0.00  0.00     0.126 C 
ENDROOT
BRANCH   9  19
ATOM     19  O11 ZIN A   1      42.928   5.682  32.315  0.00  0.00    -0.318 OA
BRANCH  19  20
ATOM     20  C12 ZIN A   1      43.348   6.943  32.841  0.00  0.00     0.298 C 
ATOM     21  C26 ZIN A   1      44.401   6.716  33.929  0.00  0.00     0.205 C 
ATOM     22  C23 ZIN A   1      44.889   8.073  34.447  0.00  0.00     0.183 C 
ATOM     23  C20 ZIN A   1      45.435   8.888  33.270  0.00  0.00     0.189 C 
ATOM     24  C15 ZIN A   1      44.343   9.031  32.208  0.00  0.00     0.256 C 
ATOM     25  O14 ZIN A   1      43.911   7.734  31.793  0.00  0.00    -0.340 OA
BRANCH  21  26
ATOM     26  O28 ZIN A   1      43.824   5.975  35.007  0.00  0.00    -0.388 OA
ATOM     27  H53 ZIN A   1      44.380   5.250  35.327  0.00  0.00     0.210 HD
ENDBRANCH  21  26
BRANCH  22  28
ATOM     28  O25 ZIN A   1      45.925   7.875  35.412  0.00  0.00    -0.390 OA
ATOM     29  H52 ZIN A   1      46.815   7.865  35.036  0.00  0.00     0.210 HD
ENDBRANCH  22  28
BRANCH  23  30
ATOM     30  O22 ZIN A   1      45.828  10.184  33.728  0.00  0.00    -0.390 OA
ATOM     31  H51 ZIN A   1      45.560  10.378  34.637  0.00  0.00     0.210 HD
ENDBRANCH  23  30
BRANCH  24  32
ATOM     32  C17 ZIN A   1      44.889   9.782  31.022  0.00  0.00     0.206 C 
ATOM     33  O18 ZIN A   1      46.094   9.842  30.839  0.00  0.00    -0.646 OA
ATOM     34  O19 ZIN A   1      44.128  10.330  30.243  0.00  0.00    -0.646 OA
ENDBRANCH  24  32
ENDBRANCH  19  20
ENDBRANCH   9  19
BRANCH  18  35
ATOM     35  O41 ZIN A   1      32.960   3.170  29.142  0.00  0.00    -0.395 OA
ATOM     36  H63 ZIN A   1      33.598   2.690  28.597  0.00  0.00     0.210 HD
ENDBRANCH  18  35
TORSDOF 7
ENDMDL
MODEL 11
REMARK CAVERDOCK RESULT:      13.4      0.000      0.000
REMARK CAVERDOCK CONSTRAINTS:       0.0      0.0      0.0      0.0
REMARK CAVERDOCK TUNNEL: 10     13.4      1.7     11.1
REMARK  7 active torsions:
REMARK  status: ('A' for Active; 'I' for Inactive)
REMARK    1  A    between atoms: C10_9  and  O11_10 
REMARK    2  A    between atoms: O11_10  and  C12_11 
REMARK    3  A    between atoms: C15_13  and  C17_14 
REMARK    4  A    between atoms: C20_17  and  O22_18 
REMARK    5  A    between atoms: C23_19  and  O25_20 
REMARK    6  A    between atoms: C26_21  and  O28_22 
REMARK    7  A    between atoms: C39_31  and  O41_32 
ROOT
ATOM      1  C1  ZIN A   1      35.299   3.645  28.470  0.00  0.00     0.018 C 
ATOM      2  C2  ZIN A   1      34.905   4.194  29.843  0.00  0.00    -0.014 C 
ATOM      3  C3  ZIN A   1      35.324   5.657  30.012  0.00  0.00     0.013 C 
ATOM      4  C4  ZIN A   1      36.842   5.768  30.135  0.00  0.00     0.010 C 
ATOM      5  C5  ZIN A   1      37.289   5.027  31.402  0.00  0.00     0.023 C 
ATOM      6  C7  ZIN A   1      38.779   5.191  31.560  0.00  0.00    -0.047 A 
ATOM      7  C8  ZIN A   1      39.245   6.393  32.078  0.00  0.00     0.011 A 
ATOM      8  C9  ZIN A   1      40.597   6.609  32.244  0.00  0.00     0.037 A 
ATOM      9  C10 ZIN A   1      41.499   5.619  31.890  0.00  0.00     0.072 A 
ATOM     10  C29 ZIN A   1      41.035   4.420  31.376  0.00  0.00     0.044 A 
ATOM     11  C30 ZIN A   1      39.673   4.203  31.212  0.00  0.00    -0.049 A 
ATOM     12  C31 ZIN A   1      39.239   2.869  30.664  0.00  0.00     0.039 C 
ATOM     13  C32 ZIN A   1      37.798   2.936  30.160  0.00  0.00     0.010 C 
ATOM     14  C33 ZIN A   1      36.926   3.554  31.262  0.00  0.00    -0.001 C 
ATOM     15  C35 ZIN A   1      35.471   3.337  30.989  0.00  0.00     0.001 C 
ATOM     16  C37 ZIN A   1      34.578   3.724  32.182  0.00  0.00     0.008 C 
ATOM     17  C38 ZIN A   1      33.172   3.860  31.553  0.00  0.00     0.033 C 
ATOM     18  C39 ZIN A   1      33.373   4.126  30.076  0.00  0.00     0.126 C 
ENDROOT
BRANCH   9  19
ATOM     19  O11 ZIN A   1      42.834   5.823  32.047  0.00  0.00    -0.318 OA
BRANCH  19  20
ATOM     20  C12 ZIN A   1      43.231   6.999  32.754  0.00  0.00     0.298 C 
ATOM     21  C26 ZIN A   1      44.291   6.634  33.796  0.00  0.00     0.205 C 
ATOM     22  C23 ZIN A   1      44.755   7.908  34.509  0.00  0.00     0.183 C 
ATOM     23  C20 ZIN A   1      45.281   8.900  33.466  0.00  0.00     0.189 C 
ATOM     24  C15 ZIN A   1      44.183   9.177  32.438  0.00  0.00     0.256 C 
ATOM     25  O14 ZIN A   1      43.775   7.947  31.835  0.00  0.00    -0.340 OA
BRANCH  21  26
ATOM     26  O28 ZIN A   1      43.732   5.730  34.752  0.00  0.00    -0.388 OA
ATOM     27  H53 ZIN A   1      42.866   5.379  34.501  0.00  0.00     0.210 HD
ENDBRANCH  21  26
BRANCH  22  28
ATOM     28  O25 ZIN A   1      45.797   7.589  35.434  0.00  0.00    -0.390 OA
ATOM     29  H52 ZIN A   1      46.656   7.968  35.205  0.00  0.00     0.210 HD
ENDBRANCH  22  28
BRANCH  23  30
ATOM     30  O22 ZIN A   1      45.651  10.121  34.112  0.00  0.00    -0.390 OA
ATOM     31  H51 ZIN A   1      45.336  10.916  33.659  0.00  0.00     0.210 HD
ENDBRANCH  23  30
BRANCH  24  32
ATOM     32  C17 ZIN A   1      44.712  10.106  31.376  0.00  0.00     0.206 C 
ATOM     33  O18 ZIN A   1      44.826  11.298  31.610  0.00  0.00    -0.646 OA
ATOM     34  O19 ZIN A   1      45.027   9.667  30.283  0.00  0.00    -0.646 OA
ENDBRANCH  24  32
ENDBRANCH  19  20
ENDBRANCH   9  19
BRANCH  18  35
ATOM     35  O41 ZIN A   1      32.801   3.068  29.305  0.00  0.00    -0.395 OA
ATOM     36  H63 ZIN A   1      33.396   2.703  28.635  0.00  0.00     0.210 HD
ENDBRANCH  18  35
TORSDOF 7
ENDMDL
MODEL 12
REMARK CAVERDOCK RESULT:      13.0      0.000      0.000
REMARK CAVERDOCK CONSTRAINTS:       0.0      0.0      0.0      0.0
REMARK CAVERDOCK TUNNEL: 11     13.0      1.8     12.1
REMARK  7 active torsions:
REMARK  status: ('A' for Active; 'I' for Inactive)
REMARK    1  A    between atoms: C10_9  and  O11_10 
REMARK    2  A    between atoms: O11_10  and  C12_11 
REMARK    3  A    between atoms: C15_13  and  C17_14 
REMARK    4  A    between atoms: C20_17  and  O22_18 
REMARK    5  A    between atoms: C23_19  and  O25_20 
REMARK    6  A    between atoms: C26_21  and  O28_22 
REMARK    7  A    between atoms: C39_31  and  O41_32 
ROOT
ATOM      1  C1  ZIN A   1      35.063   3.253  28.629  0.00  0.00     0.018 C 
ATOM      2  C2  ZIN A   1      34.698   3.995  29.916  0.00  0.00    -0.014 C 
ATOM      3  C3  ZIN A   1      35.153   5.456  29.878  0.00  0.00     0.013 C 
ATOM      4  C4  ZIN A   1      36.674   5.547  29.970  0.00  0.00     0.010 C 
ATOM      5  C5  ZIN A   1      37.120   4.977  31.322  0.00  0.00     0.023 C 
ATOM      6  C7  ZIN A   1      38.616   5.126  31.442  0.00  0.00    -0.047 A 
ATOM      7  C8  ZIN A   1      39.115   6.377  31.785  0.00  0.00     0.011 A 
ATOM      8  C9  ZIN A   1      40.473   6.581  31.906  0.00  0.00     0.037 A 
ATOM      9  C10 ZIN A   1      41.349   5.530  31.684  0.00  0.00     0.072 A 
ATOM     10  C29 ZIN A   1      40.851   4.283  31.345  0.00  0.00     0.044 A 
ATOM     11  C30 ZIN A   1      39.483   4.078  31.225  0.00  0.00    -0.049 A 
ATOM     12  C31 ZIN A   1      39.012   2.692  30.871  0.00  0.00     0.039 C 
ATOM     13  C32 ZIN A   1      37.567   2.724  30.376  0.00  0.00     0.010 C 
ATOM     14  C33 ZIN A   1      36.723   3.509  31.391  0.00  0.00    -0.001 C 
ATOM     15  C35 ZIN A   1      35.260   3.291  31.164  0.00  0.00     0.001 C 
ATOM     16  C37 ZIN A   1      34.391   3.859  32.301  0.00  0.00     0.008 C 
ATOM     17  C38 ZIN A   1      32.980   3.941  31.673  0.00  0.00     0.033 C 
ATOM     18  C39 ZIN A   1      33.168   3.996  30.171  0.00  0.00     0.126 C 
ENDROOT
BRANCH   9  19
ATOM     19  O11 ZIN A   1      42.689   5.722  31.799  0.00  0.00    -0.318 OA
BRANCH  19  20
ATOM     20  C12 ZIN A   1      43.120   6.921  32.445  0.00  0.00     0.298 C 
ATOM     21  C26 ZIN A   1      44.118   6.574  33.552  0.00  0.00     0.205 C 
ATOM     22  C23 ZIN A   1      44.620   7.868  34.200  0.00  0.00     0.183 C 
ATOM     23  C20 ZIN A   1      45.238   8.761  33.119  0.00  0.00     0.189 C 
ATOM     24  C15 ZIN A   1      44.196   9.023  32.029  0.00  0.00     0.256 C 
ATOM     25  O14 ZIN A   1      43.748   7.778  31.490  0.00  0.00    -0.340 OA
BRANCH  21  26
ATOM     26  O28 ZIN A   1      43.476   5.765  34.539  0.00  0.00    -0.388 OA
ATOM     27  H53 ZIN A   1      43.500   6.139  35.431  0.00  0.00     0.210 HD
ENDBRANCH  21  26
BRANCH  22  28
ATOM     28  O25 ZIN A   1      45.608   7.560  35.187  0.00  0.00    -0.390 OA
ATOM     29  H52 ZIN A   1      45.912   8.326  35.691  0.00  0.00     0.210 HD
ENDBRANCH  22  28
BRANCH  23  30
ATOM     30  O22 ZIN A   1      45.645  10.002  33.699  0.00  0.00    -0.390 OA
ATOM     31  H51 ZIN A   1      45.958   9.926  34.611  0.00  0.00     0.210 HD
ENDBRANCH  23  30
BRANCH  24  32
ATOM     32  C17 ZIN A   1      44.814   9.853  30.933  0.00  0.00     0.206 C 
ATOM     33  O18 ZIN A   1      44.101  10.473  30.161  0.00  0.00    -0.646 OA
ATOM     34  O19 ZIN A   1      46.026   9.904  30.816  0.00  0.00    -0.646 OA
ENDBRANCH  24  32
ENDBRANCH  19  20
ENDBRANCH   9  19
BRANCH  18  35
ATOM     35  O41 ZIN A   1      32.564   2.856  29.559  0.00  0.00    -0.395 OA
ATOM     36  H63 ZIN A   1      32.927   2.010  29.856  0.00  0.00     0.210 HD
ENDBRANCH  18  35
TORSDOF 7
ENDMDL
MODEL 13
REMARK CAVERDOCK RESULT:      13.1      0.000      0.000
REMARK CAVERDOCK CONSTRAINTS:       0.0      0.0      0.0      0.0
REMARK CAVERDOCK TUNNEL: 12     13.1      1.8     13.1
REMARK  7 active torsions:
REMARK  status: ('A' for Active; 'I' for Inactive)
REMARK    1  A    between atoms: C10_9  and  O11_10 
REMARK    2  A    between atoms: O11_10  and  C12_11 
REMARK    3  A    between atoms: C15_13  and  C17_14 
REMARK    4  A    between atoms: C20_17  and  O22_18 
REMARK    5  A    between atoms: C23_19  and  O25_20 
REMARK    6  A    between atoms: C26_21  and  O28_22 
REMARK    7  A    between atoms: C39_31  and  O41_32 
ROOT
ATOM      1  C1  ZIN A   1      34.951   3.248  28.709  0.00  0.00     0.018 C 
ATOM      2  C2  ZIN A   1      34.600   3.967  30.013  0.00  0.00    -0.014 C 
ATOM      3  C3  ZIN A   1      35.027   5.437  29.983  0.00  0.00     0.013 C 
ATOM      4  C4  ZIN A   1      36.547   5.555  30.045  0.00  0.00     0.010 C 
ATOM      5  C5  ZIN A   1      37.033   4.978  31.380  0.00  0.00     0.023 C 
ATOM      6  C7  ZIN A   1      38.528   5.153  31.470  0.00  0.00    -0.047 A 
ATOM      7  C8  ZIN A   1      39.011   6.409  31.817  0.00  0.00     0.011 A 
ATOM      8  C9  ZIN A   1      40.367   6.637  31.913  0.00  0.00     0.037 A 
ATOM      9  C10 ZIN A   1      41.257   5.605  31.659  0.00  0.00     0.072 A 
ATOM     10  C29 ZIN A   1      40.776   4.353  31.315  0.00  0.00     0.044 A 
ATOM     11  C30 ZIN A   1      39.409   4.125  31.222  0.00  0.00    -0.049 A 
ATOM     12  C31 ZIN A   1      38.957   2.734  30.860  0.00  0.00     0.039 C 
ATOM     13  C32 ZIN A   1      37.501   2.745  30.396  0.00  0.00     0.010 C 
ATOM     14  C33 ZIN A   1      36.664   3.501  31.438  0.00  0.00    -0.001 C 
ATOM     15  C35 ZIN A   1      35.201   3.258  31.240  0.00  0.00     0.001 C 
ATOM     16  C37 ZIN A   1      34.347   3.797  32.402  0.00  0.00     0.008 C 
ATOM     17  C38 ZIN A   1      32.921   3.859  31.804  0.00  0.00     0.033 C 
ATOM     18  C39 ZIN A   1      33.076   3.937  30.300  0.00  0.00     0.126 C 
ENDROOT
BRANCH   9  19
ATOM     19  O11 ZIN A   1      42.596   5.821  31.748  0.00  0.00    -0.318 OA
BRANCH  19  20
ATOM     20  C12 ZIN A   1      43.021   6.972  32.480  0.00  0.00     0.298 C 
ATOM     21  C26 ZIN A   1      44.022   6.550  33.558  0.00  0.00     0.205 C 
ATOM     22  C23 ZIN A   1      44.517   7.796  34.299  0.00  0.00     0.183 C 
ATOM     23  C20 ZIN A   1      45.128   8.770  33.286  0.00  0.00     0.189 C 
ATOM     24  C15 ZIN A   1      44.084   9.106  32.219  0.00  0.00     0.256 C 
ATOM     25  O14 ZIN A   1      43.642   7.901  31.591  0.00  0.00    -0.340 OA
BRANCH  21  26
ATOM     26  O28 ZIN A   1      43.387   5.666  34.483  0.00  0.00    -0.388 OA
ATOM     27  H53 ZIN A   1      43.732   4.763  34.465  0.00  0.00     0.210 HD
ENDBRANCH  21  26
BRANCH  22  28
ATOM     28  O25 ZIN A   1      45.508   7.422  35.259  0.00  0.00    -0.390 OA
ATOM     29  H52 ZIN A   1      45.257   6.669  35.810  0.00  0.00     0.210 HD
ENDBRANCH  22  28
BRANCH  23  30
ATOM     30  O22 ZIN A   1      45.529   9.967  33.956  0.00  0.00    -0.390 OA
ATOM     31  H51 ZIN A   1      45.601  10.738  33.375  0.00  0.00     0.210 HD
ENDBRANCH  23  30
BRANCH  24  32
ATOM     32  C17 ZIN A   1      44.695  10.017  31.187  0.00  0.00     0.206 C 
ATOM     33  O18 ZIN A   1      45.873  10.321  31.262  0.00  0.00    -0.646 OA
ATOM     34  O19 ZIN A   1      44.011  10.451  30.276  0.00  0.00    -0.646 OA
ENDBRANCH  24  32
ENDBRANCH  19  20
ENDBRANCH   9  19
BRANCH  18  35
ATOM     35  O41 ZIN A   1      32.480   2.792  29.687  0.00  0.00    -0.395 OA
ATOM     36  H63 ZIN A   1      33.098   2.066  29.523  0.00  0.00     0.210 HD
ENDBRANCH  18  35
TORSDOF 7
ENDMDL
MODEL 14
REMARK CAVERDOCK RESULT:      13.0      0.000      0.000
REMARK CAVERDOCK CONSTRAINTS:       0.0      0.0      0.0      0.0
REMARK CAVERDOCK TUNNEL: 13     13.0      1.8     14.1
REMARK  7 active torsions:
REMARK  status: ('A' for Active; 'I' for Inactive)
REMARK    1  A    between atoms: C10_9  and  O11_10 
REMARK    2  A    between atoms: O11_10  and  C12_11 
REMARK    3  A    between atoms: C15_13  and  C17_14 
REMARK    4  A    between atoms: C20_17  and  O22_18 
REMARK    5  A    between atoms: C23_19  and  O25_20 
REMARK    6  A    between atoms: C26_21  and  O28_22 
REMARK    7  A    between atoms: C39_31  and  O41_32 
ROOT
ATOM      1  C1  ZIN A   1      34.585   3.295  28.455  0.00  0.00     0.018 C 
ATOM      2  C2  ZIN A   1      34.270   3.822  29.857  0.00  0.00    -0.014 C 
ATOM      3  C3  ZIN A   1      34.688   5.285  30.021  0.00  0.00     0.013 C 
ATOM      4  C4  ZIN A   1      36.209   5.407  30.053  0.00  0.00     0.010 C 
ATOM      5  C5  ZIN A   1      36.738   4.653  31.280  0.00  0.00     0.023 C 
ATOM      6  C7  ZIN A   1      38.234   4.828  31.350  0.00  0.00    -0.047 A 
ATOM      7  C8  ZIN A   1      38.721   6.027  31.855  0.00  0.00     0.011 A 
ATOM      8  C9  ZIN A   1      40.079   6.252  31.941  0.00  0.00     0.037 A 
ATOM      9  C10 ZIN A   1      40.966   5.274  31.519  0.00  0.00     0.072 A 
ATOM     10  C29 ZIN A   1      40.480   4.078  31.018  0.00  0.00     0.044 A 
ATOM     11  C30 ZIN A   1      39.113   3.852  30.934  0.00  0.00    -0.049 A 
ATOM     12  C31 ZIN A   1      38.656   2.522  30.395  0.00  0.00     0.039 C 
ATOM     13  C32 ZIN A   1      37.187   2.584  29.980  0.00  0.00     0.010 C 
ATOM     14  C33 ZIN A   1      36.378   3.180  31.142  0.00  0.00    -0.001 C 
ATOM     15  C35 ZIN A   1      34.911   2.954  30.955  0.00  0.00     0.001 C 
ATOM     16  C37 ZIN A   1      34.090   3.317  32.205  0.00  0.00     0.008 C 
ATOM     17  C38 ZIN A   1      32.647   3.450  31.665  0.00  0.00     0.033 C 
ATOM     18  C39 ZIN A   1      32.756   3.738  30.182  0.00  0.00     0.126 C 
ENDROOT
BRANCH   9  19
ATOM     19  O11 ZIN A   1      42.306   5.487  31.598  0.00  0.00    -0.318 OA
BRANCH  19  20
ATOM     20  C12 ZIN A   1      42.744   6.567  32.425  0.00  0.00     0.298 C 
ATOM     21  C26 ZIN A   1      43.583   6.017  33.581  0.00  0.00     0.205 C 
ATOM     22  C23 ZIN A   1      44.097   7.184  34.429  0.00  0.00     0.183 C 
ATOM     23  C20 ZIN A   1      44.895   8.138  33.533  0.00  0.00     0.189 C 
ATOM     24  C15 ZIN A   1      44.005   8.606  32.379  0.00  0.00     0.256 C 
ATOM     25  O14 ZIN A   1      43.535   7.470  31.651  0.00  0.00    -0.340 OA
BRANCH  21  26
ATOM     26  O28 ZIN A   1      42.777   5.158  34.392  0.00  0.00    -0.388 OA
ATOM     27  H53 ZIN A   1      42.257   5.624  35.062  0.00  0.00     0.210 HD
ENDBRANCH  21  26
BRANCH  22  28
ATOM     28  O25 ZIN A   1      44.942   6.687  35.469  0.00  0.00    -0.390 OA
ATOM     29  H52 ZIN A   1      44.503   6.074  36.073  0.00  0.00     0.210 HD
ENDBRANCH  22  28
BRANCH  23  30
ATOM     30  O22 ZIN A   1      45.320   9.269  34.297  0.00  0.00    -0.390 OA
ATOM     31  H51 ZIN A   1      44.605   9.711  34.776  0.00  0.00     0.210 HD
ENDBRANCH  23  30
BRANCH  24  32
ATOM     32  C17 ZIN A   1      44.800   9.498  31.461  0.00  0.00     0.206 C 
ATOM     33  O18 ZIN A   1      45.963   9.757  31.719  0.00  0.00    -0.646 OA
ATOM     34  O19 ZIN A   1      44.280   9.960  30.460  0.00  0.00    -0.646 OA
ENDBRANCH  24  32
ENDBRANCH  19  20
ENDBRANCH   9  19
BRANCH  18  35
ATOM     35  O41 ZIN A   1      32.147   2.685  29.432  0.00  0.00    -0.395 OA
ATOM     36  H63 ZIN A   1      31.211   2.832  29.234  0.00  0.00     0.210 HD
ENDBRANCH  18  35
TORSDOF 7
ENDMDL
MODEL 15
REMARK CAVERDOCK RESULT:      13.3      0.000      0.000
REMARK CAVERDOCK CONSTRAINTS:       0.0      0.0      0.0      0.0
REMARK CAVERDOCK TUNNEL: 14     13.3      1.8     15.4
REMARK  7 active torsions:
REMARK  status: ('A' for Active; 'I' for Inactive)
REMARK    1  A    between atoms: C10_9  and  O11_10 
REMARK    2  A    between atoms: O11_10  and  C12_11 
REMARK    3  A    between atoms: C15_13  and  C17_14 
REMARK    4  A    between atoms: C20_17  and  O22_18 
REMARK    5  A    between atoms: C23_19  and  O25_20 
REMARK    6  A    between atoms: C26_21  and  O28_22 
REMARK    7  A    between atoms: C39_31  and  O41_32 
ROOT
ATOM      1  C1  ZIN A   1      34.378   3.478  28.746  0.00  0.00     0.018 C 
ATOM      2  C2  ZIN A   1      34.141   4.016  30.159  0.00  0.00    -0.014 C 
ATOM      3  C3  ZIN A   1      34.546   5.487  30.282  0.00  0.00     0.013 C 
ATOM      4  C4  ZIN A   1      36.064   5.631  30.221  0.00  0.00     0.010 C 
ATOM      5  C5  ZIN A   1      36.678   4.898  31.420  0.00  0.00     0.023 C 
ATOM      6  C7  ZIN A   1      38.173   5.096  31.398  0.00  0.00    -0.047 A 
ATOM      7  C8  ZIN A   1      38.672   6.307  31.860  0.00  0.00     0.011 A 
ATOM      8  C9  ZIN A   1      40.028   6.552  31.862  0.00  0.00     0.037 A 
ATOM      9  C10 ZIN A   1      40.903   5.582  31.397  0.00  0.00     0.072 A 
ATOM     10  C29 ZIN A   1      40.406   4.374  30.938  0.00  0.00     0.044 A 
ATOM     11  C30 ZIN A   1      39.039   4.128  30.939  0.00  0.00    -0.049 A 
ATOM     12  C31 ZIN A   1      38.571   2.785  30.442  0.00  0.00     0.039 C 
ATOM     13  C32 ZIN A   1      37.078   2.822  30.117  0.00  0.00     0.010 C 
ATOM     14  C33 ZIN A   1      36.333   3.418  31.320  0.00  0.00    -0.001 C 
ATOM     15  C35 ZIN A   1      34.861   3.170  31.224  0.00  0.00     0.001 C 
ATOM     16  C37 ZIN A   1      34.111   3.535  32.518  0.00  0.00     0.008 C 
ATOM     17  C38 ZIN A   1      32.636   3.640  32.065  0.00  0.00     0.033 C 
ATOM     18  C39 ZIN A   1      32.651   3.914  30.576  0.00  0.00     0.126 C 
ENDROOT
BRANCH   9  19
ATOM     19  O11 ZIN A   1      42.242   5.816  31.392  0.00  0.00    -0.318 OA
BRANCH  19  20
ATOM     20  C12 ZIN A   1      42.762   6.632  32.443  0.00  0.00     0.298 C 
ATOM     21  C26 ZIN A   1      43.197   5.744  33.611  0.00  0.00     0.205 C 
ATOM     22  C23 ZIN A   1      43.807   6.620  34.709  0.00  0.00     0.183 C 
ATOM     23  C20 ZIN A   1      44.974   7.418  34.119  0.00  0.00     0.189 C 
ATOM     24  C15 ZIN A   1      44.471   8.242  32.931  0.00  0.00     0.256 C 
ATOM     25  O14 ZIN A   1      43.887   7.369  31.962  0.00  0.00    -0.340 OA
BRANCH  21  26
ATOM     26  O28 ZIN A   1      42.062   5.048  34.133  0.00  0.00    -0.388 OA
ATOM     27  H53 ZIN A   1      41.291   5.613  34.285  0.00  0.00     0.210 HD
ENDBRANCH  21  26
BRANCH  22  28
ATOM     28  O25 ZIN A   1      44.284   5.794  35.774  0.00  0.00    -0.390 OA
ATOM     29  H52 ZIN A   1      43.673   5.089  36.028  0.00  0.00     0.210 HD
ENDBRANCH  22  28
BRANCH  23  30
ATOM     30  O22 ZIN A   1      45.508   8.294  35.115  0.00  0.00    -0.390 OA
ATOM     31  H51 ZIN A   1      44.861   8.576  35.777  0.00  0.00     0.210 HD
ENDBRANCH  23  30
BRANCH  24  32
ATOM     32  C17 ZIN A   1      45.624   8.985  32.309  0.00  0.00     0.206 C 
ATOM     33  O18 ZIN A   1      45.872  10.127  32.655  0.00  0.00    -0.646 OA
ATOM     34  O19 ZIN A   1      46.311   8.443  31.459  0.00  0.00    -0.646 OA
ENDBRANCH  24  32
ENDBRANCH  19  20
ENDBRANCH   9  19
BRANCH  18  35
ATOM     35  O41 ZIN A   1      32.013   2.844  29.875  0.00  0.00    -0.395 OA
ATOM     36  H63 ZIN A   1      32.492   2.005  29.917  0.00  0.00     0.210 HD
ENDBRANCH  18  35
TORSDOF 7
ENDMDL
MODEL 16
REMARK CAVERDOCK RESULT:      12.9      0.000      0.000
REMARK CAVERDOCK CONSTRAINTS:       0.0      0.0      0.0      0.0
REMARK CAVERDOCK TUNNEL: 15     12.9      1.8     16.3
REMARK  7 active torsions:
REMARK  status: ('A' for Active; 'I' for Inactive)
REMARK    1  A    between atoms: C10_9  and  O11_10 
REMARK    2  A    between atoms: O11_10  and  C12_11 
REMARK    3  A    between atoms: C15_13  and  C17_14 
REMARK    4  A    between atoms: C20_17  and  O22_18 
REMARK    5  A    between atoms: C23_19  and  O25_20 
REMARK    6  A    between atoms: C26_21  and  O28_22 
REMARK    7  A    between atoms: C39_31  and  O41_32 
ROOT
ATOM      1  C1  ZIN A   1      34.192   3.045  28.623  0.00  0.00     0.018 C 
ATOM      2  C2  ZIN A   1      33.925   3.676  29.991  0.00  0.00    -0.014 C 
ATOM      3  C3  ZIN A   1      34.361   5.143  30.035  0.00  0.00     0.013 C 
ATOM      4  C4  ZIN A   1      35.883   5.251  30.012  0.00  0.00     0.010 C 
ATOM      5  C5  ZIN A   1      36.443   4.582  31.274  0.00  0.00     0.023 C 
ATOM      6  C7  ZIN A   1      37.942   4.746  31.285  0.00  0.00    -0.047 A 
ATOM      7  C8  ZIN A   1      38.455   5.973  31.686  0.00  0.00     0.011 A 
ATOM      8  C9  ZIN A   1      39.817   6.189  31.715  0.00  0.00     0.037 A 
ATOM      9  C10 ZIN A   1      40.682   5.174  31.338  0.00  0.00     0.072 A 
ATOM     10  C29 ZIN A   1      40.171   3.950  30.941  0.00  0.00     0.044 A 
ATOM     11  C30 ZIN A   1      38.799   3.733  30.915  0.00  0.00    -0.049 A 
ATOM     12  C31 ZIN A   1      38.315   2.372  30.488  0.00  0.00     0.039 C 
ATOM     13  C32 ZIN A   1      36.834   2.419  30.115  0.00  0.00     0.010 C 
ATOM     14  C33 ZIN A   1      36.067   3.106  31.254  0.00  0.00    -0.001 C 
ATOM     15  C35 ZIN A   1      34.593   2.883  31.129  0.00  0.00     0.001 C 
ATOM     16  C37 ZIN A   1      33.814   3.345  32.374  0.00  0.00     0.008 C 
ATOM     17  C38 ZIN A   1      32.356   3.453  31.870  0.00  0.00     0.033 C 
ATOM     18  C39 ZIN A   1      32.421   3.632  30.367  0.00  0.00     0.126 C 
ENDROOT
BRANCH   9  19
ATOM     19  O11 ZIN A   1      42.025   5.377  31.361  0.00  0.00    -0.318 OA
BRANCH  19  20
ATOM     20  C12 ZIN A   1      42.524   6.309  32.322  0.00  0.00     0.298 C 
ATOM     21  C26 ZIN A   1      43.104   5.548  33.517  0.00  0.00     0.205 C 
ATOM     22  C23 ZIN A   1      43.689   6.551  34.516  0.00  0.00     0.183 C 
ATOM     23  C20 ZIN A   1      44.743   7.406  33.804  0.00  0.00     0.189 C 
ATOM     24  C15 ZIN A   1      44.100   8.095  32.599  0.00  0.00     0.256 C 
ATOM     25  O14 ZIN A   1      43.547   7.108  31.726  0.00  0.00    -0.340 OA
BRANCH  21  26
ATOM     26  O28 ZIN A   1      42.069   4.793  34.151  0.00  0.00    -0.388 OA
ATOM     27  H53 ZIN A   1      42.284   3.857  34.273  0.00  0.00     0.210 HD
ENDBRANCH  21  26
BRANCH  22  28
ATOM     28  O25 ZIN A   1      44.298   5.848  35.601  0.00  0.00    -0.390 OA
ATOM     29  H52 ZIN A   1      45.053   5.303  35.343  0.00  0.00     0.210 HD
ENDBRANCH  22  28
BRANCH  23  30
ATOM     30  O22 ZIN A   1      45.246   8.394  34.707  0.00  0.00    -0.390 OA
ATOM     31  H51 ZIN A   1      45.439   9.245  34.291  0.00  0.00     0.210 HD
ENDBRANCH  23  30
BRANCH  24  32
ATOM     32  C17 ZIN A   1      45.144   8.892  31.860  0.00  0.00     0.206 C 
ATOM     33  O18 ZIN A   1      45.324   8.704  30.669  0.00  0.00    -0.646 OA
ATOM     34  O19 ZIN A   1      45.807   9.725  32.452  0.00  0.00    -0.646 OA
ENDBRANCH  24  32
ENDBRANCH  19  20
ENDBRANCH   9  19
BRANCH  18  35
ATOM     35  O41 ZIN A   1      31.780   2.534  29.715  0.00  0.00    -0.395 OA
ATOM     36  H63 ZIN A   1      32.393   1.886  29.340  0.00  0.00     0.210 HD
ENDBRANCH  18  35
TORSDOF 7
ENDMDL
MODEL 17
REMARK CAVERDOCK RESULT:      13.7      0.000      0.000
REMARK CAVERDOCK CONSTRAINTS:       0.0      0.0      0.0      0.0
REMARK CAVERDOCK TUNNEL: 16     13.7      1.9     17.4
REMARK  7 active torsions:
REMARK  status: ('A' for Active; 'I' for Inactive)
REMARK    1  A    between atoms: C10_9  and  O11_10 
REMARK    2  A    between atoms: O11_10  and  C12_11 
REMARK    3  A    between atoms: C15_13  and  C17_14 
REMARK    4  A    between atoms: C20_17  and  O22_18 
REMARK    5  A    between atoms: C23_19  and  O25_20 
REMARK    6  A    between atoms: C26_21  and  O28_22 
REMARK    7  A    between atoms: C39_31  and  O41_32 
ROOT
ATOM      1  C1  ZIN A   1      34.237   3.104  28.729  0.00  0.00     0.018 C 
ATOM      2  C2  ZIN A   1      33.937   3.730  30.092  0.00  0.00    -0.014 C 
ATOM      3  C3  ZIN A   1      34.288   5.220  30.123  0.00  0.00     0.013 C 
ATOM      4  C4  ZIN A   1      35.801   5.415  30.096  0.00  0.00     0.010 C 
ATOM      5  C5  ZIN A   1      36.401   4.790  31.362  0.00  0.00     0.023 C 
ATOM      6  C7  ZIN A   1      37.888   5.039  31.369  0.00  0.00    -0.047 A 
ATOM      7  C8  ZIN A   1      38.331   6.297  31.759  0.00  0.00     0.011 A 
ATOM      8  C9  ZIN A   1      39.678   6.591  31.783  0.00  0.00     0.037 A 
ATOM      9  C10 ZIN A   1      40.599   5.624  31.413  0.00  0.00     0.072 A 
ATOM     10  C29 ZIN A   1      40.158   4.369  31.027  0.00  0.00     0.044 A 
ATOM     11  C30 ZIN A   1      38.802   4.074  31.006  0.00  0.00    -0.049 A 
ATOM     12  C31 ZIN A   1      38.395   2.684  30.591  0.00  0.00     0.039 C 
ATOM     13  C32 ZIN A   1      36.914   2.643  30.221  0.00  0.00     0.010 C 
ATOM     14  C33 ZIN A   1      36.110   3.295  31.356  0.00  0.00    -0.001 C 
ATOM     15  C35 ZIN A   1      34.651   2.987  31.235  0.00  0.00     0.001 C 
ATOM     16  C37 ZIN A   1      33.849   3.414  32.478  0.00  0.00     0.008 C 
ATOM     17  C38 ZIN A   1      32.386   3.434  31.976  0.00  0.00     0.033 C 
ATOM     18  C39 ZIN A   1      32.439   3.603  30.472  0.00  0.00     0.126 C 
ENDROOT
BRANCH   9  19
ATOM     19  O11 ZIN A   1      41.929   5.904  31.431  0.00  0.00    -0.318 OA
BRANCH  19  20
ATOM     20  C12 ZIN A   1      42.416   6.668  32.536  0.00  0.00     0.298 C 
ATOM     21  C26 ZIN A   1      43.047   5.729  33.567  0.00  0.00     0.205 C 
ATOM     22  C23 ZIN A   1      43.619   6.560  34.720  0.00  0.00     0.183 C 
ATOM     23  C20 ZIN A   1      44.626   7.567  34.157  0.00  0.00     0.189 C 
ATOM     24  C15 ZIN A   1      43.934   8.435  33.104  0.00  0.00     0.256 C 
ATOM     25  O14 ZIN A   1      43.397   7.599  32.077  0.00  0.00    -0.340 OA
BRANCH  21  26
ATOM     26  O28 ZIN A   1      42.053   4.835  34.072  0.00  0.00    -0.388 OA
ATOM     27  H53 ZIN A   1      42.180   3.914  33.803  0.00  0.00     0.210 HD
ENDBRANCH  21  26
BRANCH  22  28
ATOM     28  O25 ZIN A   1      44.275   5.698  35.653  0.00  0.00    -0.390 OA
ATOM     29  H52 ZIN A   1      45.238   5.770  35.644  0.00  0.00     0.210 HD
ENDBRANCH  22  28
BRANCH  23  30
ATOM     30  O22 ZIN A   1      45.115   8.397  35.214  0.00  0.00    -0.390 OA
ATOM     31  H51 ZIN A   1      46.077   8.380  35.315  0.00  0.00     0.210 HD
ENDBRANCH  23  30
BRANCH  24  32
ATOM     32  C17 ZIN A   1      44.933   9.390  32.503  0.00  0.00     0.206 C 
ATOM     33  O18 ZIN A   1      46.123   9.256  32.737  0.00  0.00    -0.646 OA
ATOM     34  O19 ZIN A   1      44.553  10.297  31.783  0.00  0.00    -0.646 OA
ENDBRANCH  24  32
ENDBRANCH  19  20
ENDBRANCH   9  19
BRANCH  18  35
ATOM     35  O41 ZIN A   1      31.861   2.465  29.830  0.00  0.00    -0.395 OA
ATOM     36  H63 ZIN A   1      32.508   1.857  29.447  0.00  0.00     0.210 HD
ENDBRANCH  18  35
TORSDOF 7
ENDMDL
MODEL 18
REMARK CAVERDOCK RESULT:      14.5      0.000      0.000
REMARK CAVERDOCK CONSTRAINTS:       0.0      0.0      0.0      0.0
REMARK CAVERDOCK TUNNEL: 17     14.5      1.9     18.3
REMARK  7 active torsions:
REMARK  status: ('A' for Active; 'I' for Inactive)
REMARK    1  A    between atoms: C10_9  and  O11_10 
REMARK    2  A    between atoms: O11_10  and  C12_11 
REMARK    3  A    between atoms: C15_13  and  C17_14 
REMARK    4  A    between atoms: C20_17  and  O22_18 
REMARK    5  A    between atoms: C23_19  and  O25_20 
REMARK    6  A    between atoms: C26_21  and  O28_22 
REMARK    7  A    between atoms: C39_31  and  O41_32 
ROOT
ATOM      1  C1  ZIN A   1      33.671   2.951  28.603  0.00  0.00     0.018 C 
ATOM      2  C2  ZIN A   1      33.459   3.568  29.987  0.00  0.00    -0.014 C 
ATOM      3  C3  ZIN A   1      33.908   5.031  30.032  0.00  0.00     0.013 C 
ATOM      4  C4  ZIN A   1      35.429   5.127  29.955  0.00  0.00     0.010 C 
ATOM      5  C5  ZIN A   1      36.029   4.440  31.187  0.00  0.00     0.023 C 
ATOM      6  C7  ZIN A   1      37.529   4.592  31.146  0.00  0.00    -0.047 A 
ATOM      7  C8  ZIN A   1      38.066   5.810  31.542  0.00  0.00     0.011 A 
ATOM      8  C9  ZIN A   1      39.429   6.016  31.524  0.00  0.00     0.037 A 
ATOM      9  C10 ZIN A   1      40.272   4.998  31.105  0.00  0.00     0.072 A 
ATOM     10  C29 ZIN A   1      39.737   3.783  30.712  0.00  0.00     0.044 A 
ATOM     11  C30 ZIN A   1      38.364   3.577  30.734  0.00  0.00    -0.049 A 
ATOM     12  C31 ZIN A   1      37.853   2.225  30.310  0.00  0.00     0.039 C 
ATOM     13  C32 ZIN A   1      36.360   2.288  29.992  0.00  0.00     0.010 C 
ATOM     14  C33 ZIN A   1      35.641   2.968  31.165  0.00  0.00    -0.001 C 
ATOM     15  C35 ZIN A   1      34.161   2.757  31.091  0.00  0.00     0.001 C 
ATOM     16  C37 ZIN A   1      33.432   3.211  32.368  0.00  0.00     0.008 C 
ATOM     17  C38 ZIN A   1      31.957   3.336  31.919  0.00  0.00     0.033 C 
ATOM     18  C39 ZIN A   1      31.969   3.531  30.417  0.00  0.00     0.126 C 
ENDROOT
BRANCH   9  19
ATOM     19  O11 ZIN A   1      41.617   5.191  31.081  0.00  0.00    -0.318 OA
BRANCH  19  20
ATOM     20  C12 ZIN A   1      42.155   6.122  32.022  0.00  0.00     0.298 C 
ATOM     21  C26 ZIN A   1      42.759   5.360  33.205  0.00  0.00     0.205 C 
ATOM     22  C23 ZIN A   1      43.386   6.361  34.180  0.00  0.00     0.183 C 
ATOM     23  C20 ZIN A   1      44.430   7.197  33.433  0.00  0.00     0.189 C 
ATOM     24  C15 ZIN A   1      43.763   7.888  32.242  0.00  0.00     0.256 C 
ATOM     25  O14 ZIN A   1      43.172   6.903  31.392  0.00  0.00    -0.340 OA
BRANCH  21  26
ATOM     26  O28 ZIN A   1      41.733   4.623  33.873  0.00  0.00    -0.388 OA
ATOM     27  H53 ZIN A   1      41.419   5.037  34.689  0.00  0.00     0.210 HD
ENDBRANCH  21  26
BRANCH  22  28
ATOM     28  O25 ZIN A   1      44.017   5.656  35.252  0.00  0.00    -0.390 OA
ATOM     29  H52 ZIN A   1      43.404   5.161  35.811  0.00  0.00     0.210 HD
ENDBRANCH  22  28
BRANCH  23  30
ATOM     30  O22 ZIN A   1      44.972   8.183  34.315  0.00  0.00    -0.390 OA
ATOM     31  H51 ZIN A   1      45.549   7.822  35.002  0.00  0.00     0.210 HD
ENDBRANCH  23  30
BRANCH  24  32
ATOM     32  C17 ZIN A   1      44.795   8.666  31.469  0.00  0.00     0.206 C 
ATOM     33  O18 ZIN A   1      45.964   8.321  31.493  0.00  0.00    -0.646 OA
ATOM     34  O19 ZIN A   1      44.461   9.641  30.817  0.00  0.00    -0.646 OA
ENDBRANCH  24  32
ENDBRANCH  19  20
ENDBRANCH   9  19
BRANCH  18  35
ATOM     35  O41 ZIN A   1      31.296   2.446  29.776  0.00  0.00    -0.395 OA
ATOM     36  H63 ZIN A   1      31.250   1.640  30.310  0.00  0.00     0.210 HD
ENDBRANCH  18  35
TORSDOF 7
ENDMDL
MODEL 19
REMARK CAVERDOCK RESULT:      15.4      0.000      0.000
REMARK CAVERDOCK CONSTRAINTS:       0.0      0.0      0.0      0.0
REMARK CAVERDOCK TUNNEL: 18     15.4      1.9     19.6
REMARK  7 active torsions:
REMARK  status: ('A' for Active; 'I' for Inactive)
REMARK    1  A    between atoms: C10_9  and  O11_10 
REMARK    2  A    between atoms: O11_10  and  C12_11 
REMARK    3  A    between atoms: C15_13  and  C17_14 
REMARK    4  A    between atoms: C20_17  and  O22_18 
REMARK    5  A    between atoms: C23_19  and  O25_20 
REMARK    6  A    between atoms: C26_21  and  O28_22 
REMARK    7  A    between atoms: C39_31  and  O41_32 
ROOT
ATOM      1  C1  ZIN A   1      33.590   2.957  28.518  0.00  0.00     0.018 C 
ATOM      2  C2  ZIN A   1      33.357   3.544  29.912  0.00  0.00    -0.014 C 
ATOM      3  C3  ZIN A   1      33.764   5.018  29.983  0.00  0.00     0.013 C 
ATOM      4  C4  ZIN A   1      35.282   5.159  29.912  0.00  0.00     0.010 C 
ATOM      5  C5  ZIN A   1      35.899   4.467  31.135  0.00  0.00     0.023 C 
ATOM      6  C7  ZIN A   1      37.394   4.662  31.101  0.00  0.00    -0.047 A 
ATOM      7  C8  ZIN A   1      37.895   5.888  31.520  0.00  0.00     0.011 A 
ATOM      8  C9  ZIN A   1      39.252   6.132  31.509  0.00  0.00     0.037 A 
ATOM      9  C10 ZIN A   1      40.124   5.146  31.076  0.00  0.00     0.072 A 
ATOM     10  C29 ZIN A   1      39.625   3.923  30.661  0.00  0.00     0.044 A 
ATOM     11  C30 ZIN A   1      38.258   3.678  30.674  0.00  0.00    -0.049 A 
ATOM     12  C31 ZIN A   1      37.787   2.320  30.226  0.00  0.00     0.039 C 
ATOM     13  C32 ZIN A   1      36.293   2.346  29.904  0.00  0.00     0.010 C 
ATOM     14  C33 ZIN A   1      35.552   2.985  31.087  0.00  0.00    -0.001 C 
ATOM     15  C35 ZIN A   1      34.079   2.735  31.004  0.00  0.00     0.001 C 
ATOM     16  C37 ZIN A   1      33.334   3.146  32.287  0.00  0.00     0.008 C 
ATOM     17  C38 ZIN A   1      31.857   3.237  31.835  0.00  0.00     0.033 C 
ATOM     18  C39 ZIN A   1      31.868   3.458  30.336  0.00  0.00     0.126 C 
ENDROOT
BRANCH   9  19
ATOM     19  O11 ZIN A   1      41.463   5.377  31.059  0.00  0.00    -0.318 OA
BRANCH  19  20
ATOM     20  C12 ZIN A   1      41.991   6.205  32.097  0.00  0.00     0.298 C 
ATOM     21  C26 ZIN A   1      42.604   5.324  33.189  0.00  0.00     0.205 C 
ATOM     22  C23 ZIN A   1      43.220   6.219  34.269  0.00  0.00     0.183 C 
ATOM     23  C20 ZIN A   1      44.254   7.145  33.620  0.00  0.00     0.189 C 
ATOM     24  C15 ZIN A   1      43.578   7.954  32.512  0.00  0.00     0.256 C 
ATOM     25  O14 ZIN A   1      42.998   7.062  31.558  0.00  0.00    -0.340 OA
BRANCH  21  26
ATOM     26  O28 ZIN A   1      41.587   4.506  33.772  0.00  0.00    -0.388 OA
ATOM     27  H53 ZIN A   1      40.880   4.261  33.158  0.00  0.00     0.210 HD
ENDBRANCH  21  26
BRANCH  22  28
ATOM     28  O25 ZIN A   1      43.859   5.408  35.258  0.00  0.00    -0.390 OA
ATOM     29  H52 ZIN A   1      44.213   4.576  34.915  0.00  0.00     0.210 HD
ENDBRANCH  22  28
BRANCH  23  30
ATOM     30  O22 ZIN A   1      44.785   8.034  34.605  0.00  0.00    -0.390 OA
ATOM     31  H51 ZIN A   1      45.435   7.626  35.194  0.00  0.00     0.210 HD
ENDBRANCH  23  30
BRANCH  24  32
ATOM     32  C17 ZIN A   1      44.601   8.825  31.829  0.00  0.00     0.206 C 
ATOM     33  O18 ZIN A   1      45.683   9.023  32.356  0.00  0.00    -0.646 OA
ATOM     34  O19 ZIN A   1      44.348   9.331  30.750  0.00  0.00    -0.646 OA
ENDBRANCH  24  32
ENDBRANCH  19  20
ENDBRANCH   9  19
BRANCH  18  35
ATOM     35  O41 ZIN A   1      31.227   2.365  29.675  0.00  0.00    -0.395 OA
ATOM     36  H63 ZIN A   1      31.773   1.939  29.000  0.00  0.00     0.210 HD
ENDBRANCH  18  35
TORSDOF 7
ENDMDL
MODEL 20
REMARK CAVERDOCK RESULT:      16.2      0.000      0.000
REMARK CAVERDOCK CONSTRAINTS:       0.0      0.0      0.0      0.0
REMARK CAVERDOCK TUNNEL: 19     16.2      1.9     20.6
REMARK  7 active torsions:
REMARK  status: ('A' for Active; 'I' for Inactive)
REMARK    1  A    between atoms: C10_9  and  O11_10 
REMARK    2  A    between atoms: O11_10  and  C12_11 
REMARK    3  A    between atoms: C15_13  and  C17_14 
REMARK    4  A    between atoms: C20_17  and  O22_18 
REMARK    5  A    between atoms: C23_19  and  O25_20 
REMARK    6  A    between atoms: C26_21  and  O28_22 
REMARK    7  A    between atoms: C39_31  and  O41_32 
ROOT
ATOM      1  C1  ZIN A   1      32.856   3.382  29.102  0.00  0.00     0.018 C 
ATOM      2  C2  ZIN A   1      32.796   3.775  30.580  0.00  0.00    -0.014 C 
ATOM      3  C3  ZIN A   1      33.236   5.225  30.801  0.00  0.00     0.013 C 
ATOM      4  C4  ZIN A   1      34.738   5.369  30.574  0.00  0.00     0.010 C 
ATOM      5  C5  ZIN A   1      35.477   4.516  31.613  0.00  0.00     0.023 C 
ATOM      6  C7  ZIN A   1      36.962   4.709  31.433  0.00  0.00    -0.047 A 
ATOM      7  C8  ZIN A   1      37.531   5.865  31.951  0.00  0.00     0.011 A 
ATOM      8  C9  ZIN A   1      38.882   6.104  31.816  0.00  0.00     0.037 A 
ATOM      9  C10 ZIN A   1      39.680   5.183  31.156  0.00  0.00     0.072 A 
ATOM     10  C29 ZIN A   1      39.113   4.029  30.641  0.00  0.00     0.044 A 
ATOM     11  C30 ZIN A   1      37.753   3.789  30.780  0.00  0.00    -0.049 A 
ATOM     12  C31 ZIN A   1      37.208   2.505  30.211  0.00  0.00     0.039 C 
ATOM     13  C32 ZIN A   1      35.688   2.580  30.070  0.00  0.00     0.010 C 
ATOM     14  C33 ZIN A   1      35.099   3.055  31.407  0.00  0.00    -0.001 C 
ATOM     15  C35 ZIN A   1      33.622   2.823  31.462  0.00  0.00     0.001 C 
ATOM     16  C37 ZIN A   1      33.036   3.058  32.867  0.00  0.00     0.008 C 
ATOM     17  C38 ZIN A   1      31.520   3.214  32.605  0.00  0.00     0.033 C 
ATOM     18  C39 ZIN A   1      31.363   3.637  31.159  0.00  0.00     0.126 C 
ENDROOT
BRANCH   9  19
ATOM     19  O11 ZIN A   1      41.013   5.410  31.015  0.00  0.00    -0.318 OA
BRANCH  19  20
ATOM     20  C12 ZIN A   1      41.639   6.229  32.004  0.00  0.00     0.298 C 
ATOM     21  C26 ZIN A   1      42.254   5.341  33.088  0.00  0.00     0.205 C 
ATOM     22  C23 ZIN A   1      42.973   6.223  34.113  0.00  0.00     0.183 C 
ATOM     23  C20 ZIN A   1      44.025   7.071  33.389  0.00  0.00     0.189 C 
ATOM     24  C15 ZIN A   1      43.342   7.893  32.294  0.00  0.00     0.256 C 
ATOM     25  O14 ZIN A   1      42.665   7.013  31.394  0.00  0.00    -0.340 OA
BRANCH  21  26
ATOM     26  O28 ZIN A   1      41.222   4.598  33.741  0.00  0.00    -0.388 OA
ATOM     27  H53 ZIN A   1      40.929   4.984  34.578  0.00  0.00     0.210 HD
ENDBRANCH  21  26
BRANCH  22  28
ATOM     28  O25 ZIN A   1      43.614   5.400  35.091  0.00  0.00    -0.390 OA
ATOM     29  H52 ZIN A   1      43.163   4.561  35.254  0.00  0.00     0.210 HD
ENDBRANCH  22  28
BRANCH  23  30
ATOM     30  O22 ZIN A   1      44.655   7.951  34.324  0.00  0.00    -0.390 OA
ATOM     31  H51 ZIN A   1      44.067   8.268  35.023  0.00  0.00     0.210 HD
ENDBRANCH  23  30
BRANCH  24  32
ATOM     32  C17 ZIN A   1      44.378   8.685  31.540  0.00  0.00     0.206 C 
ATOM     33  O18 ZIN A   1      44.310   9.902  31.507  0.00  0.00    -0.646 OA
ATOM     34  O19 ZIN A   1      45.284   8.110  30.962  0.00  0.00    -0.646 OA
ENDBRANCH  24  32
ENDBRANCH  19  20
ENDBRANCH   9  19
BRANCH  18  35
ATOM     35  O41 ZIN A   1      30.631   2.646  30.436  0.00  0.00    -0.395 OA
ATOM     36  H63 ZIN A   1      30.899   2.555  29.511  0.00  0.00     0.210 HD
ENDBRANCH  18  35
TORSDOF 7
ENDMDL
MODEL 21
REMARK CAVERDOCK RESULT:      17.1      0.000      0.000
REMARK CAVERDOCK CONSTRAINTS:       0.0      0.0      0.0      0.0
REMARK CAVERDOCK TUNNEL: 20     17.1      1.9     21.1
REMARK  7 active torsions:
REMARK  status: ('A' for Active; 'I' for Inactive)
REMARK    1  A    between atoms: C10_9  and  O11_10 
REMARK    2  A    between atoms: O11_10  and  C12_11 
REMARK    3  A    between atoms: C15_13  and  C17_14 
REMARK    4  A    between atoms: C20_17  and  O22_18 
REMARK    5  A    between atoms: C23_19  and  O25_20 
REMARK    6  A    between atoms: C26_21  and  O28_22 
REMARK    7  A    between atoms: C39_31  and  O41_32 
ROOT
ATOM      1  C1  ZIN A   1      32.833   3.167  28.986  0.00  0.00     0.018 C 
ATOM      2  C2  ZIN A   1      32.728   3.676  30.425  0.00  0.00    -0.014 C 
ATOM      3  C3  ZIN A   1      33.139   5.147  30.539  0.00  0.00     0.013 C 
ATOM      4  C4  ZIN A   1      34.644   5.300  30.338  0.00  0.00     0.010 C 
ATOM      5  C5  ZIN A   1      35.370   4.547  31.460  0.00  0.00     0.023 C 
ATOM      6  C7  ZIN A   1      36.855   4.753  31.300  0.00  0.00    -0.047 A 
ATOM      7  C8  ZIN A   1      37.391   5.957  31.738  0.00  0.00     0.011 A 
ATOM      8  C9  ZIN A   1      38.741   6.210  31.616  0.00  0.00     0.037 A 
ATOM      9  C10 ZIN A   1      39.571   5.254  31.052  0.00  0.00     0.072 A 
ATOM     10  C29 ZIN A   1      39.037   4.052  30.618  0.00  0.00     0.044 A 
ATOM     11  C30 ZIN A   1      37.678   3.799  30.744  0.00  0.00    -0.049 A 
ATOM     12  C31 ZIN A   1      37.169   2.464  30.266  0.00  0.00     0.039 C 
ATOM     13  C32 ZIN A   1      35.653   2.498  30.084  0.00  0.00     0.010 C 
ATOM     14  C33 ZIN A   1      35.022   3.068  31.363  0.00  0.00    -0.001 C 
ATOM     15  C35 ZIN A   1      33.548   2.813  31.401  0.00  0.00     0.001 C 
ATOM     16  C37 ZIN A   1      32.923   3.150  32.767  0.00  0.00     0.008 C 
ATOM     17  C38 ZIN A   1      31.411   3.256  32.457  0.00  0.00     0.033 C 
ATOM     18  C39 ZIN A   1      31.284   3.558  30.979  0.00  0.00     0.126 C 
ENDROOT
BRANCH   9  19
ATOM     19  O11 ZIN A   1      40.903   5.494  30.926  0.00  0.00    -0.318 OA
BRANCH  19  20
ATOM     20  C12 ZIN A   1      41.526   6.254  31.963  0.00  0.00     0.298 C 
ATOM     21  C26 ZIN A   1      42.179   5.303  32.970  0.00  0.00     0.205 C 
ATOM     22  C23 ZIN A   1      42.895   6.125  34.046  0.00  0.00     0.183 C 
ATOM     23  C20 ZIN A   1      43.915   7.048  33.372  0.00  0.00     0.189 C 
ATOM     24  C15 ZIN A   1      43.196   7.931  32.350  0.00  0.00     0.256 C 
ATOM     25  O14 ZIN A   1      42.525   7.104  31.397  0.00  0.00    -0.340 OA
BRANCH  21  26
ATOM     26  O28 ZIN A   1      41.174   4.491  33.581  0.00  0.00    -0.388 OA
ATOM     27  H53 ZIN A   1      41.296   4.364  34.533  0.00  0.00     0.210 HD
ENDBRANCH  21  26
BRANCH  22  28
ATOM     28  O25 ZIN A   1      43.569   5.248  34.952  0.00  0.00    -0.390 OA
ATOM     29  H52 ZIN A   1      43.302   5.355  35.874  0.00  0.00     0.210 HD
ENDBRANCH  22  28
BRANCH  23  30
ATOM     30  O22 ZIN A   1      44.540   7.872  34.359  0.00  0.00    -0.390 OA
ATOM     31  H51 ZIN A   1      44.770   8.758  34.044  0.00  0.00     0.210 HD
ENDBRANCH  23  30
BRANCH  24  32
ATOM     32  C17 ZIN A   1      44.202   8.801  31.641  0.00  0.00     0.206 C 
ATOM     33  O18 ZIN A   1      45.383   8.730  31.933  0.00  0.00    -0.646 OA
ATOM     34  O19 ZIN A   1      43.834   9.575  30.774  0.00  0.00    -0.646 OA
ENDBRANCH  24  32
ENDBRANCH  19  20
ENDBRANCH   9  19
BRANCH  18  35
ATOM     35  O41 ZIN A   1      30.587   2.499  30.320  0.00  0.00    -0.395 OA
ATOM     36  H63 ZIN A   1      30.977   2.237  29.475  0.00  0.00     0.210 HD
ENDBRANCH  18  35
TORSDOF 7
ENDMDL
MODEL 22
REMARK CAVERDOCK RESULT:      18.1      0.000      0.000
REMARK CAVERDOCK CONSTRAINTS:       0.0      0.0      0.0      0.0
REMARK CAVERDOCK TUNNEL: 21     18.1      1.8     22.5
REMARK  7 active torsions:
REMARK  status: ('A' for Active; 'I' for Inactive)
REMARK    1  A    between atoms: C10_9  and  O11_10 
REMARK    2  A    between atoms: O11_10  and  C12_11 
REMARK    3  A    between atoms: C15_13  and  C17_14 
REMARK    4  A    between atoms: C20_17  and  O22_18 
REMARK    5  A    between atoms: C23_19  and  O25_20 
REMARK    6  A    between atoms: C26_21  and  O28_22 
REMARK    7  A    between atoms: C39_31  and  O41_32 
ROOT
ATOM      1  C1  ZIN A   1      32.420   3.395  29.249  0.00  0.00     0.018 C 
ATOM      2  C2  ZIN A   1      32.420   3.694  30.750  0.00  0.00    -0.014 C 
ATOM      3  C3  ZIN A   1      32.778   5.153  31.039  0.00  0.00     0.013 C 
ATOM      4  C4  ZIN A   1      34.253   5.413  30.742  0.00  0.00     0.010 C 
ATOM      5  C5  ZIN A   1      35.104   4.551  31.683  0.00  0.00     0.023 C 
ATOM      6  C7  ZIN A   1      36.560   4.854  31.436  0.00  0.00    -0.047 A 
ATOM      7  C8  ZIN A   1      37.082   6.013  31.996  0.00  0.00     0.011 A 
ATOM      8  C9  ZIN A   1      38.405   6.351  31.805  0.00  0.00     0.037 A 
ATOM      9  C10 ZIN A   1      39.221   5.528  31.045  0.00  0.00     0.072 A 
ATOM     10  C29 ZIN A   1      38.701   4.371  30.488  0.00  0.00     0.044 A 
ATOM     11  C30 ZIN A   1      37.369   4.031  30.685  0.00  0.00    -0.049 A 
ATOM     12  C31 ZIN A   1      36.876   2.751  30.064  0.00  0.00     0.039 C 
ATOM     13  C32 ZIN A   1      35.350   2.730  30.011  0.00  0.00     0.010 C 
ATOM     14  C33 ZIN A   1      34.809   3.083  31.404  0.00  0.00    -0.001 C 
ATOM     15  C35 ZIN A   1      33.356   2.748  31.524  0.00  0.00     0.001 C 
ATOM     16  C37 ZIN A   1      32.838   2.858  32.970  0.00  0.00     0.008 C 
ATOM     17  C38 ZIN A   1      31.302   2.926  32.800  0.00  0.00     0.033 C 
ATOM     18  C39 ZIN A   1      31.036   3.424  31.395  0.00  0.00     0.126 C 
ENDROOT
BRANCH   9  19
ATOM     19  O11 ZIN A   1      40.526   5.853  30.848  0.00  0.00    -0.318 OA
BRANCH  19  20
ATOM     20  C12 ZIN A   1      41.285   6.217  32.002  0.00  0.00     0.298 C 
ATOM     21  C26 ZIN A   1      41.924   4.966  32.609  0.00  0.00     0.205 C 
ATOM     22  C23 ZIN A   1      42.783   5.372  33.811  0.00  0.00     0.183 C 
ATOM     23  C20 ZIN A   1      43.828   6.394  33.353  0.00  0.00     0.189 C 
ATOM     24  C15 ZIN A   1      43.117   7.591  32.717  0.00  0.00     0.256 C 
ATOM     25  O14 ZIN A   1      42.310   7.139  31.627  0.00  0.00    -0.340 OA
BRANCH  21  26
ATOM     26  O28 ZIN A   1      40.899   4.066  33.039  0.00  0.00    -0.388 OA
ATOM     27  H53 ZIN A   1      40.752   4.066  33.995  0.00  0.00     0.210 HD
ENDBRANCH  21  26
BRANCH  22  28
ATOM     28  O25 ZIN A   1      43.442   4.220  34.341  0.00  0.00    -0.390 OA
ATOM     29  H52 ZIN A   1      42.902   3.707  34.957  0.00  0.00     0.210 HD
ENDBRANCH  22  28
BRANCH  23  30
ATOM     30  O22 ZIN A   1      44.591   6.835  34.479  0.00  0.00    -0.390 OA
ATOM     31  H51 ZIN A   1      44.963   6.116  35.008  0.00  0.00     0.210 HD
ENDBRANCH  23  30
BRANCH  24  32
ATOM     32  C17 ZIN A   1      44.140   8.574  32.212  0.00  0.00     0.206 C 
ATOM     33  O18 ZIN A   1      44.606   9.411  32.966  0.00  0.00    -0.646 OA
ATOM     34  O19 ZIN A   1      44.503   8.533  31.049  0.00  0.00    -0.646 OA
ENDBRANCH  24  32
ENDBRANCH  19  20
ENDBRANCH   9  19
BRANCH  18  35
ATOM     35  O41 ZIN A   1      30.328   2.431  30.650  0.00  0.00    -0.395 OA
ATOM     36  H63 ZIN A   1      29.608   2.010  31.139  0.00  0.00     0.210 HD
ENDBRANCH  18  35
TORSDOF 7
ENDMDL
MODEL 23
REMARK CAVERDOCK RESULT:      18.8      0.000      0.000
REMARK CAVERDOCK CONSTRAINTS:       0.0      0.0      0.0      0.0
REMARK CAVERDOCK TUNNEL: 22     18.8      1.8     23.5
REMARK  7 active torsions:
REMARK  status: ('A' for Active; 'I' for Inactive)
REMARK    1  A    between atoms: C10_9  and  O11_10 
REMARK    2  A    between atoms: O11_10  and  C12_11 
REMARK    3  A    between atoms: C15_13  and  C17_14 
REMARK    4  A    between atoms: C20_17  and  O22_18 
REMARK    5  A    between atoms: C23_19  and  O25_20 
REMARK    6  A    between atoms: C26_21  and  O28_22 
REMARK    7  A    between atoms: C39_31  and  O41_32 
ROOT
ATOM      1  C1  ZIN A   1      32.074   3.405  29.353  0.00  0.00     0.018 C 
ATOM      2  C2  ZIN A   1      32.129   3.659  30.861  0.00  0.00    -0.014 C 
ATOM      3  C3  ZIN A   1      32.507   5.107  31.181  0.00  0.00     0.013 C 
ATOM      4  C4  ZIN A   1      33.972   5.366  30.839  0.00  0.00     0.010 C 
ATOM      5  C5  ZIN A   1      34.850   4.472  31.722  0.00  0.00     0.023 C 
ATOM      6  C7  ZIN A   1      36.298   4.775  31.432  0.00  0.00    -0.047 A 
ATOM      7  C8  ZIN A   1      36.848   5.913  32.008  0.00  0.00     0.011 A 
ATOM      8  C9  ZIN A   1      38.166   6.249  31.778  0.00  0.00     0.037 A 
ATOM      9  C10 ZIN A   1      38.949   5.444  30.966  0.00  0.00     0.072 A 
ATOM     10  C29 ZIN A   1      38.401   4.307  30.394  0.00  0.00     0.044 A 
ATOM     11  C30 ZIN A   1      37.075   3.970  30.628  0.00  0.00    -0.049 A 
ATOM     12  C31 ZIN A   1      36.551   2.711  29.988  0.00  0.00     0.039 C 
ATOM     13  C32 ZIN A   1      35.023   2.701  29.989  0.00  0.00     0.010 C 
ATOM     14  C33 ZIN A   1      34.535   3.015  31.411  0.00  0.00    -0.001 C 
ATOM     15  C35 ZIN A   1      33.085   2.685  31.573  0.00  0.00     0.001 C 
ATOM     16  C37 ZIN A   1      32.620   2.755  33.039  0.00  0.00     0.008 C 
ATOM     17  C38 ZIN A   1      31.080   2.837  32.927  0.00  0.00     0.033 C 
ATOM     18  C39 ZIN A   1      30.766   3.378  31.547  0.00  0.00     0.126 C 
ENDROOT
BRANCH   9  19
ATOM     19  O11 ZIN A   1      40.248   5.767  30.732  0.00  0.00    -0.318 OA
BRANCH  19  20
ATOM     20  C12 ZIN A   1      41.043   6.121  31.865  0.00  0.00     0.298 C 
ATOM     21  C26 ZIN A   1      41.839   4.900  32.331  0.00  0.00     0.205 C 
ATOM     22  C23 ZIN A   1      42.733   5.302  33.509  0.00  0.00     0.183 C 
ATOM     23  C20 ZIN A   1      43.640   6.458  33.075  0.00  0.00     0.189 C 
ATOM     24  C15 ZIN A   1      42.774   7.618  32.581  0.00  0.00     0.256 C 
ATOM     25  O14 ZIN A   1      41.945   7.169  31.507  0.00  0.00    -0.340 OA
BRANCH  21  26
ATOM     26  O28 ZIN A   1      40.939   3.870  32.746  0.00  0.00    -0.388 OA
ATOM     27  H53 ZIN A   1      41.049   3.600  33.669  0.00  0.00     0.210 HD
ENDBRANCH  21  26
BRANCH  22  28
ATOM     28  O25 ZIN A   1      43.535   4.187  33.905  0.00  0.00    -0.390 OA
ATOM     29  H52 ZIN A   1      43.126   3.628  34.579  0.00  0.00     0.210 HD
ENDBRANCH  22  28
BRANCH  23  30
ATOM     30  O22 ZIN A   1      44.429   6.890  34.186  0.00  0.00    -0.390 OA
ATOM     31  H51 ZIN A   1      44.204   6.455  35.021  0.00  0.00     0.210 HD
ENDBRANCH  23  30
BRANCH  24  32
ATOM     32  C17 ZIN A   1      43.660   8.737  32.097  0.00  0.00     0.206 C 
ATOM     33  O18 ZIN A   1      43.878   8.871  30.905  0.00  0.00    -0.646 OA
ATOM     34  O19 ZIN A   1      44.160   9.508  32.898  0.00  0.00    -0.646 OA
ENDBRANCH  24  32
ENDBRANCH  19  20
ENDBRANCH   9  19
BRANCH  18  35
ATOM     35  O41 ZIN A   1      30.026   2.412  30.799  0.00  0.00    -0.395 OA
ATOM     36  H63 ZIN A   1      30.233   1.495  31.026  0.00  0.00     0.210 HD
ENDBRANCH  18  35
TORSDOF 7
ENDMDL
MODEL 24
REMARK CAVERDOCK RESULT:      19.0      0.000      0.000
REMARK CAVERDOCK CONSTRAINTS:       0.1      0.0      0.0      0.0
REMARK CAVERDOCK TUNNEL: 23     19.0      1.8     24.3
REMARK  7 active torsions:
REMARK  status: ('A' for Active; 'I' for Inactive)
REMARK    1  A    between atoms: C10_9  and  O11_10 
REMARK    2  A    between atoms: O11_10  and  C12_11 
REMARK    3  A    between atoms: C15_13  and  C17_14 
REMARK    4  A    between atoms: C20_17  and  O22_18 
REMARK    5  A    between atoms: C23_19  and  O25_20 
REMARK    6  A    between atoms: C26_21  and  O28_22 
REMARK    7  A    between atoms: C39_31  and  O41_32 
ROOT
ATOM      1  C1  ZIN A   1      31.777   3.578  29.360  0.00  0.00     0.018 C 
ATOM      2  C2  ZIN A   1      31.853   3.748  30.878  0.00  0.00    -0.014 C 
ATOM      3  C3  ZIN A   1      32.235   5.177  31.272  0.00  0.00     0.013 C 
ATOM      4  C4  ZIN A   1      33.695   5.456  30.925  0.00  0.00     0.010 C 
ATOM      5  C5  ZIN A   1      34.586   4.515  31.746  0.00  0.00     0.023 C 
ATOM      6  C7  ZIN A   1      36.030   4.834  31.453  0.00  0.00    -0.047 A 
ATOM      7  C8  ZIN A   1      36.588   5.939  32.082  0.00  0.00     0.011 A 
ATOM      8  C9  ZIN A   1      37.902   6.288  31.854  0.00  0.00     0.037 A 
ATOM      9  C10 ZIN A   1      38.673   5.530  30.987  0.00  0.00     0.072 A 
ATOM     10  C29 ZIN A   1      38.118   4.427  30.361  0.00  0.00     0.044 A 
ATOM     11  C30 ZIN A   1      36.795   4.075  30.595  0.00  0.00    -0.049 A 
ATOM     12  C31 ZIN A   1      36.263   2.853  29.894  0.00  0.00     0.039 C 
ATOM     13  C32 ZIN A   1      34.735   2.842  29.915  0.00  0.00     0.010 C 
ATOM     14  C33 ZIN A   1      34.267   3.077  31.359  0.00  0.00    -0.001 C 
ATOM     15  C35 ZIN A   1      32.819   2.737  31.522  0.00  0.00     0.001 C 
ATOM     16  C37 ZIN A   1      32.374   2.726  32.996  0.00  0.00     0.008 C 
ATOM     17  C38 ZIN A   1      30.833   2.813  32.910  0.00  0.00     0.033 C 
ATOM     18  C39 ZIN A   1      30.500   3.429  31.567  0.00  0.00     0.126 C 
ENDROOT
BRANCH   9  19
ATOM     19  O11 ZIN A   1      39.969   5.867  30.753  0.00  0.00    -0.318 OA
BRANCH  19  20
ATOM     20  C12 ZIN A   1      40.804   6.067  31.896  0.00  0.00     0.298 C 
ATOM     21  C26 ZIN A   1      41.441   4.736  32.302  0.00  0.00     0.205 C 
ATOM     22  C23 ZIN A   1      42.379   4.969  33.490  0.00  0.00     0.183 C 
ATOM     23  C20 ZIN A   1      43.425   6.020  33.101  0.00  0.00     0.189 C 
ATOM     24  C15 ZIN A   1      42.711   7.301  32.664  0.00  0.00     0.256 C 
ATOM     25  O14 ZIN A   1      41.831   7.008  31.578  0.00  0.00    -0.340 OA
BRANCH  21  26
ATOM     26  O28 ZIN A   1      40.419   3.810  32.677  0.00  0.00    -0.388 OA
ATOM     27  H53 ZIN A   1      40.616   3.312  33.483  0.00  0.00     0.210 HD
ENDBRANCH  21  26
BRANCH  22  28
ATOM     28  O25 ZIN A   1      43.035   3.746  33.831  0.00  0.00    -0.390 OA
ATOM     29  H52 ZIN A   1      42.851   3.438  34.728  0.00  0.00     0.210 HD
ENDBRANCH  22  28
BRANCH  23  30
ATOM     30  O22 ZIN A   1      44.263   6.299  34.224  0.00  0.00    -0.390 OA
ATOM     31  H51 ZIN A   1      44.679   5.515  34.609  0.00  0.00     0.210 HD
ENDBRANCH  23  30
BRANCH  24  32
ATOM     32  C17 ZIN A   1      43.731   8.320  32.224  0.00  0.00     0.206 C 
ATOM     33  O18 ZIN A   1      43.651   8.824  31.117  0.00  0.00    -0.646 OA
ATOM     34  O19 ZIN A   1      44.636   8.640  32.976  0.00  0.00    -0.646 OA
ENDBRANCH  24  32
ENDBRANCH  19  20
ENDBRANCH   9  19
BRANCH  18  35
ATOM     35  O41 ZIN A   1      29.749   2.505  30.777  0.00  0.00    -0.395 OA
ATOM     36  H63 ZIN A   1      30.273   1.773  30.422  0.00  0.00     0.210 HD
ENDBRANCH  18  35
TORSDOF 7
ENDMDL
MODEL 25
REMARK CAVERDOCK RESULT:      19.7      0.000      0.000
REMARK CAVERDOCK CONSTRAINTS:       0.0      0.0      0.0      0.0
REMARK CAVERDOCK TUNNEL: 24     19.7      1.8     25.4
REMARK  7 active torsions:
REMARK  status: ('A' for Active; 'I' for Inactive)
REMARK    1  A    between atoms: C10_9  and  O11_10 
REMARK    2  A    between atoms: O11_10  and  C12_11 
REMARK    3  A    between atoms: C15_13  and  C17_14 
REMARK    4  A    between atoms: C20_17  and  O22_18 
REMARK    5  A    between atoms: C23_19  and  O25_20 
REMARK    6  A    between atoms: C26_21  and  O28_22 
REMARK    7  A    between atoms: C39_31  and  O41_32 
ROOT
ATOM      1  C1  ZIN A   1      31.662   3.207  29.200  0.00  0.00     0.018 C 
ATOM      2  C2  ZIN A   1      31.691   3.519  30.697  0.00  0.00    -0.014 C 
ATOM      3  C3  ZIN A   1      32.058   4.980  30.967  0.00  0.00     0.013 C 
ATOM      4  C4  ZIN A   1      33.527   5.233  30.640  0.00  0.00     0.010 C 
ATOM      5  C5  ZIN A   1      34.394   4.377  31.572  0.00  0.00     0.023 C 
ATOM      6  C7  ZIN A   1      35.846   4.675  31.295  0.00  0.00    -0.047 A 
ATOM      7  C8  ZIN A   1      36.381   5.837  31.835  0.00  0.00     0.011 A 
ATOM      8  C9  ZIN A   1      37.701   6.170  31.615  0.00  0.00     0.037 A 
ATOM      9  C10 ZIN A   1      38.501   5.338  30.847  0.00  0.00     0.072 A 
ATOM     10  C29 ZIN A   1      37.968   4.178  30.310  0.00  0.00     0.044 A 
ATOM     11  C30 ZIN A   1      36.639   3.843  30.535  0.00  0.00    -0.049 A 
ATOM     12  C31 ZIN A   1      36.131   2.559  29.935  0.00  0.00     0.039 C 
ATOM     13  C32 ZIN A   1      34.603   2.542  29.911  0.00  0.00     0.010 C 
ATOM     14  C33 ZIN A   1      34.090   2.907  31.311  0.00  0.00    -0.001 C 
ATOM     15  C35 ZIN A   1      32.639   2.577  31.462  0.00  0.00     0.001 C 
ATOM     16  C37 ZIN A   1      32.149   2.701  32.916  0.00  0.00     0.008 C 
ATOM     17  C38 ZIN A   1      30.611   2.772  32.775  0.00  0.00     0.033 C 
ATOM     18  C39 ZIN A   1      30.318   3.258  31.371  0.00  0.00     0.126 C 
ENDROOT
BRANCH   9  19
ATOM     19  O11 ZIN A   1      39.802   5.658  30.622  0.00  0.00    -0.318 OA
BRANCH  19  20
ATOM     20  C12 ZIN A   1      40.615   5.912  31.770  0.00  0.00     0.298 C 
ATOM     21  C26 ZIN A   1      41.350   4.629  32.168  0.00  0.00     0.205 C 
ATOM     22  C23 ZIN A   1      42.264   4.923  33.361  0.00  0.00     0.183 C 
ATOM     23  C20 ZIN A   1      43.228   6.054  32.984  0.00  0.00     0.189 C 
ATOM     24  C15 ZIN A   1      42.421   7.281  32.555  0.00  0.00     0.256 C 
ATOM     25  O14 ZIN A   1      41.569   6.930  31.463  0.00  0.00    -0.340 OA
BRANCH  21  26
ATOM     26  O28 ZIN A   1      40.400   3.626  32.531  0.00  0.00    -0.388 OA
ATOM     27  H53 ZIN A   1      40.774   2.736  32.598  0.00  0.00     0.210 HD
ENDBRANCH  21  26
BRANCH  22  28
ATOM     28  O25 ZIN A   1      43.010   3.751  33.695  0.00  0.00    -0.390 OA
ATOM     29  H52 ZIN A   1      43.009   3.074  33.006  0.00  0.00     0.210 HD
ENDBRANCH  22  28
BRANCH  23  30
ATOM     30  O22 ZIN A   1      44.039   6.387  34.114  0.00  0.00    -0.390 OA
ATOM     31  H51 ZIN A   1      44.876   6.814  33.884  0.00  0.00     0.210 HD
ENDBRANCH  23  30
BRANCH  24  32
ATOM     32  C17 ZIN A   1      43.362   8.377  32.128  0.00  0.00     0.206 C 
ATOM     33  O18 ZIN A   1      44.099   8.902  32.945  0.00  0.00    -0.646 OA
ATOM     34  O19 ZIN A   1      43.386   8.740  30.964  0.00  0.00    -0.646 OA
ENDBRANCH  24  32
ENDBRANCH  19  20
ENDBRANCH   9  19
BRANCH  18  35
ATOM     35  O41 ZIN A   1      29.594   2.260  30.648  0.00  0.00    -0.395 OA
ATOM     36  H63 ZIN A   1      28.827   1.909  31.122  0.00  0.00     0.210 HD
ENDBRANCH  18  35
TORSDOF 7
ENDMDL
MODEL 26
REMARK CAVERDOCK RESULT:      20.0      0.000      0.000
REMARK CAVERDOCK CONSTRAINTS:       0.0      0.0      0.0      0.0
REMARK CAVERDOCK TUNNEL: 25     20.0      1.8     26.2
REMARK  7 active torsions:
REMARK  status: ('A' for Active; 'I' for Inactive)
REMARK    1  A    between atoms: C10_9  and  O11_10 
REMARK    2  A    between atoms: O11_10  and  C12_11 
REMARK    3  A    between atoms: C15_13  and  C17_14 
REMARK    4  A    between atoms: C20_17  and  O22_18 
REMARK    5  A    between atoms: C23_19  and  O25_20 
REMARK    6  A    between atoms: C26_21  and  O28_22 
REMARK    7  A    between atoms: C39_31  and  O41_32 
ROOT
ATOM      1  C1  ZIN A   1      31.392   3.549  29.240  0.00  0.00     0.018 C 
ATOM      2  C2  ZIN A   1      31.455   3.700  30.761  0.00  0.00    -0.014 C 
ATOM      3  C3  ZIN A   1      31.820   5.128  31.176  0.00  0.00     0.013 C 
ATOM      4  C4  ZIN A   1      33.280   5.426  30.843  0.00  0.00     0.010 C 
ATOM      5  C5  ZIN A   1      34.173   4.484  31.659  0.00  0.00     0.023 C 
ATOM      6  C7  ZIN A   1      35.616   4.821  31.381  0.00  0.00    -0.047 A 
ATOM      7  C8  ZIN A   1      36.158   5.925  32.028  0.00  0.00     0.011 A 
ATOM      8  C9  ZIN A   1      37.470   6.290  31.814  0.00  0.00     0.037 A 
ATOM      9  C10 ZIN A   1      38.256   5.550  30.944  0.00  0.00     0.072 A 
ATOM     10  C29 ZIN A   1      37.717   4.449  30.300  0.00  0.00     0.044 A 
ATOM     11  C30 ZIN A   1      36.396   4.082  30.519  0.00  0.00    -0.049 A 
ATOM     12  C31 ZIN A   1      35.881   2.863  29.799  0.00  0.00     0.039 C 
ATOM     13  C32 ZIN A   1      34.354   2.836  29.808  0.00  0.00     0.010 C 
ATOM     14  C33 ZIN A   1      33.873   3.048  31.251  0.00  0.00    -0.001 C 
ATOM     15  C35 ZIN A   1      32.427   2.691  31.399  0.00  0.00     0.001 C 
ATOM     16  C37 ZIN A   1      31.972   2.656  32.870  0.00  0.00     0.008 C 
ATOM     17  C38 ZIN A   1      30.430   2.729  32.773  0.00  0.00     0.033 C 
ATOM     18  C39 ZIN A   1      30.101   3.358  31.435  0.00  0.00     0.126 C 
ENDROOT
BRANCH   9  19
ATOM     19  O11 ZIN A   1      39.550   5.903  30.724  0.00  0.00    -0.318 OA
BRANCH  19  20
ATOM     20  C12 ZIN A   1      40.421   5.915  31.857  0.00  0.00     0.298 C 
ATOM     21  C26 ZIN A   1      40.978   4.507  32.087  0.00  0.00     0.205 C 
ATOM     22  C23 ZIN A   1      41.955   4.540  33.266  0.00  0.00     0.183 C 
ATOM     23  C20 ZIN A   1      43.058   5.561  32.971  0.00  0.00     0.189 C 
ATOM     24  C15 ZIN A   1      42.422   6.927  32.707  0.00  0.00     0.256 C 
ATOM     25  O14 ZIN A   1      41.500   6.820  31.620  0.00  0.00    -0.340 OA
BRANCH  21  26
ATOM     26  O28 ZIN A   1      39.905   3.610  32.382  0.00  0.00    -0.388 OA
ATOM     27  H53 ZIN A   1      39.029   4.020  32.350  0.00  0.00     0.210 HD
ENDBRANCH  21  26
BRANCH  22  28
ATOM     28  O25 ZIN A   1      42.537   3.246  33.443  0.00  0.00    -0.390 OA
ATOM     29  H52 ZIN A   1      43.491   3.261  33.592  0.00  0.00     0.210 HD
ENDBRANCH  22  28
BRANCH  23  30
ATOM     30  O22 ZIN A   1      43.938   5.653  34.094  0.00  0.00    -0.390 OA
ATOM     31  H51 ZIN A   1      44.663   5.013  34.079  0.00  0.00     0.210 HD
ENDBRANCH  23  30
BRANCH  24  32
ATOM     32  C17 ZIN A   1      43.496   7.924  32.359  0.00  0.00     0.206 C 
ATOM     33  O18 ZIN A   1      43.541   8.407  31.240  0.00  0.00    -0.646 OA
ATOM     34  O19 ZIN A   1      44.320   8.250  33.196  0.00  0.00    -0.646 OA
ENDBRANCH  24  32
ENDBRANCH  19  20
ENDBRANCH   9  19
BRANCH  18  35
ATOM     35  O41 ZIN A   1      29.365   2.437  30.628  0.00  0.00    -0.395 OA
ATOM     36  H63 ZIN A   1      28.893   1.761  31.133  0.00  0.00     0.210 HD
ENDBRANCH  18  35
TORSDOF 7
ENDMDL
MODEL 27
REMARK CAVERDOCK RESULT:      20.3      0.000      0.000
REMARK CAVERDOCK CONSTRAINTS:       0.5      0.0      0.0      0.0
REMARK CAVERDOCK TUNNEL: 26     20.3      1.8     27.9
REMARK  7 active torsions:
REMARK  status: ('A' for Active; 'I' for Inactive)
REMARK    1  A    between atoms: C10_9  and  O11_10 
REMARK    2  A    between atoms: O11_10  and  C12_11 
REMARK    3  A    between atoms: C15_13  and  C17_14 
REMARK    4  A    between atoms: C20_17  and  O22_18 
REMARK    5  A    between atoms: C23_19  and  O25_20 
REMARK    6  A    between atoms: C26_21  and  O28_22 
REMARK    7  A    between atoms: C39_31  and  O41_32 
ROOT
ATOM      1  C1  ZIN A   1      31.223   3.325  29.207  0.00  0.00     0.018 C 
ATOM      2  C2  ZIN A   1      31.285   3.550  30.719  0.00  0.00    -0.014 C 
ATOM      3  C3  ZIN A   1      31.645   4.997  31.064  0.00  0.00     0.013 C 
ATOM      4  C4  ZIN A   1      33.104   5.283  30.718  0.00  0.00     0.010 C 
ATOM      5  C5  ZIN A   1      34.000   4.384  31.578  0.00  0.00     0.023 C 
ATOM      6  C7  ZIN A   1      35.443   4.712  31.285  0.00  0.00    -0.047 A 
ATOM      7  C8  ZIN A   1      35.981   5.846  31.878  0.00  0.00     0.011 A 
ATOM      8  C9  ZIN A   1      37.292   6.204  31.647  0.00  0.00     0.037 A 
ATOM      9  C10 ZIN A   1      38.080   5.426  30.814  0.00  0.00     0.072 A 
ATOM     10  C29 ZIN A   1      37.545   4.294  30.224  0.00  0.00     0.044 A 
ATOM     11  C30 ZIN A   1      36.225   3.933  30.460  0.00  0.00    -0.049 A 
ATOM     12  C31 ZIN A   1      35.714   2.680  29.799  0.00  0.00     0.039 C 
ATOM     13  C32 ZIN A   1      34.186   2.649  29.809  0.00  0.00     0.010 C 
ATOM     14  C33 ZIN A   1      33.704   2.929  31.240  0.00  0.00    -0.001 C 
ATOM     15  C35 ZIN A   1      32.259   2.576  31.405  0.00  0.00     0.001 C 
ATOM     16  C37 ZIN A   1      31.803   2.611  32.875  0.00  0.00     0.008 C 
ATOM     17  C38 ZIN A   1      30.261   2.674  32.775  0.00  0.00     0.033 C 
ATOM     18  C39 ZIN A   1      29.931   3.237  31.409  0.00  0.00     0.126 C 
ENDROOT
BRANCH   9  19
ATOM     19  O11 ZIN A   1      39.373   5.772  30.578  0.00  0.00    -0.318 OA
BRANCH  19  20
ATOM     20  C12 ZIN A   1      40.224   5.919  31.716  0.00  0.00     0.298 C 
ATOM     21  C26 ZIN A   1      40.805   4.556  32.099  0.00  0.00     0.205 C 
ATOM     22  C23 ZIN A   1      41.761   4.731  33.283  0.00  0.00     0.183 C 
ATOM     23  C20 ZIN A   1      42.849   5.740  32.900  0.00  0.00     0.189 C 
ATOM     24  C15 ZIN A   1      42.189   7.057  32.487  0.00  0.00     0.256 C 
ATOM     25  O14 ZIN A   1      41.289   6.818  31.404  0.00  0.00    -0.340 OA
BRANCH  21  26
ATOM     26  O28 ZIN A   1      39.746   3.670  32.469  0.00  0.00    -0.388 OA
ATOM     27  H53 ZIN A   1      38.866   4.071  32.428  0.00  0.00     0.210 HD
ENDBRANCH  21  26
BRANCH  22  28
ATOM     28  O25 ZIN A   1      42.366   3.475  33.602  0.00  0.00    -0.390 OA
ATOM     29  H52 ZIN A   1      43.286   3.544  33.890  0.00  0.00     0.210 HD
ENDBRANCH  22  28
BRANCH  23  30
ATOM     30  O22 ZIN A   1      43.706   5.967  34.021  0.00  0.00    -0.390 OA
ATOM     31  H51 ZIN A   1      44.600   6.251  33.782  0.00  0.00     0.210 HD
ENDBRANCH  23  30
BRANCH  24  32
ATOM     32  C17 ZIN A   1      43.249   8.037  32.054  0.00  0.00     0.206 C 
ATOM     33  O18 ZIN A   1      44.137   8.355  32.826  0.00  0.00    -0.646 OA
ATOM     34  O19 ZIN A   1      43.218   8.511  30.932  0.00  0.00    -0.646 OA
ENDBRANCH  24  32
ENDBRANCH  19  20
ENDBRANCH   9  19
BRANCH  18  35
ATOM     35  O41 ZIN A   1      29.198   2.276  30.647  0.00  0.00    -0.395 OA
ATOM     36  H63 ZIN A   1      29.304   1.365  30.955  0.00  0.00     0.210 HD
ENDBRANCH  18  35
TORSDOF 7
ENDMDL
MODEL 28
REMARK CAVERDOCK RESULT:      17.7      0.000      0.000
REMARK CAVERDOCK CONSTRAINTS:       0.0      0.0      0.0      0.0
REMARK CAVERDOCK TUNNEL: 27     17.7      1.8    28.12
REMARK  7 active torsions:
REMARK  status: ('A' for Active; 'I' for Inactive)
REMARK    1  A    between atoms: C10_9  and  O11_10 
REMARK    2  A    between atoms: O11_10  and  C12_11 
REMARK    3  A    between atoms: C15_13  and  C17_14 
REMARK    4  A    between atoms: C20_17  and  O22_18 
REMARK    5  A    between atoms: C23_19  and  O25_20 
REMARK    6  A    between atoms: C26_21  and  O28_22 
REMARK    7  A    between atoms: C39_31  and  O41_32 
ROOT
ATOM      1  C1  ZIN A   1      31.446   1.391  31.622  0.00  0.00     0.018 C 
ATOM      2  C2  ZIN A   1      31.433   2.311  30.400  0.00  0.00    -0.014 C 
ATOM      3  C3  ZIN A   1      32.682   2.126  29.535  0.00  0.00     0.013 C 
ATOM      4  C4  ZIN A   1      33.912   2.685  30.244  0.00  0.00     0.010 C 
ATOM      5  C5  ZIN A   1      33.726   4.195  30.439  0.00  0.00     0.023 C 
ATOM      6  C7  ZIN A   1      34.968   4.759  31.080  0.00  0.00    -0.047 A 
ATOM      7  C8  ZIN A   1      36.071   4.982  30.266  0.00  0.00     0.011 A 
ATOM      8  C9  ZIN A   1      37.240   5.493  30.790  0.00  0.00     0.037 A 
ATOM      9  C10 ZIN A   1      37.316   5.784  32.143  0.00  0.00     0.072 A 
ATOM     10  C29 ZIN A   1      36.216   5.563  32.955  0.00  0.00     0.044 A 
ATOM     11  C30 ZIN A   1      35.039   5.052  32.424  0.00  0.00    -0.049 A 
ATOM     12  C31 ZIN A   1      33.878   4.854  33.363  0.00  0.00     0.039 C 
ATOM     13  C32 ZIN A   1      32.837   3.923  32.743  0.00  0.00     0.010 C 
ATOM     14  C33 ZIN A   1      32.512   4.428  31.329  0.00  0.00    -0.001 C 
ATOM     15  C35 ZIN A   1      31.268   3.790  30.797  0.00  0.00     0.001 C 
ATOM     16  C37 ZIN A   1      30.777   4.444  29.492  0.00  0.00     0.008 C 
ATOM     17  C38 ZIN A   1      29.811   3.390  28.900  0.00  0.00     0.033 C 
ATOM     18  C39 ZIN A   1      30.202   2.052  29.492  0.00  0.00     0.126 C 
ENDROOT
BRANCH   9  19
ATOM     19  O11 ZIN A   1      38.464   6.285  32.671  0.00  0.00    -0.318 OA
BRANCH  19  20
ATOM     20  C12 ZIN A   1      39.638   5.479  32.551  0.00  0.00     0.298 C 
ATOM     21  C26 ZIN A   1      39.839   5.085  31.086  0.00  0.00     0.205 C 
ATOM     22  C23 ZIN A   1      41.131   4.272  30.957  0.00  0.00     0.183 C 
ATOM     23  C20 ZIN A   1      42.298   5.101  31.502  0.00  0.00     0.189 C 
ATOM     24  C15 ZIN A   1      42.002   5.494  32.951  0.00  0.00     0.256 C 
ATOM     25  O14 ZIN A   1      40.772   6.219  33.004  0.00  0.00    -0.340 OA
BRANCH  21  26
ATOM     26  O28 ZIN A   1      38.733   4.294  30.647  0.00  0.00    -0.388 OA
ATOM     27  H53 ZIN A   1      38.138   4.018  31.359  0.00  0.00     0.210 HD
ENDBRANCH  21  26
BRANCH  22  28
ATOM     28  O25 ZIN A   1      41.367   3.960  29.582  0.00  0.00    -0.390 OA
ATOM     29  H52 ZIN A   1      42.087   4.466  29.182  0.00  0.00     0.210 HD
ENDBRANCH  22  28
BRANCH  23  30
ATOM     30  O22 ZIN A   1      43.499   4.326  31.454  0.00  0.00    -0.390 OA
ATOM     31  H51 ZIN A   1      44.305   4.855  31.375  0.00  0.00     0.210 HD
ENDBRANCH  23  30
BRANCH  24  32
ATOM     32  C17 ZIN A   1      43.119   6.359  33.476  0.00  0.00     0.206 C 
ATOM     33  O18 ZIN A   1      43.580   7.249  32.780  0.00  0.00    -0.646 OA
ATOM     34  O19 ZIN A   1      43.562   6.170  34.595  0.00  0.00    -0.646 OA
ENDBRANCH  24  32
ENDBRANCH  19  20
ENDBRANCH   9  19
BRANCH  18  35
ATOM     35  O41 ZIN A   1      29.121   1.523  30.262  0.00  0.00    -0.395 OA
ATOM     36  H63 ZIN A   1      28.254   1.876  30.019  0.00  0.00     0.210 HD
ENDBRANCH  18  35
TORSDOF 7
ENDMDL
MODEL 29
REMARK CAVERDOCK RESULT:      17.6      0.000      0.000
REMARK CAVERDOCK CONSTRAINTS:       0.1      0.0      0.0      0.0
REMARK CAVERDOCK TUNNEL: 28     17.6      1.8    29.12
REMARK  7 active torsions:
REMARK  status: ('A' for Active; 'I' for Inactive)
REMARK    1  A    between atoms: C10_9  and  O11_10 
REMARK    2  A    between atoms: O11_10  and  C12_11 
REMARK    3  A    between atoms: C15_13  and  C17_14 
REMARK    4  A    between atoms: C20_17  and  O22_18 
REMARK    5  A    between atoms: C23_19  and  O25_20 
REMARK    6  A    between atoms: C26_21  and  O28_22 
REMARK    7  A    between atoms: C39_31  and  O41_32 
ROOT
ATOM      1  C1  ZIN A   1      30.730   1.874  31.801  0.00  0.00     0.018 C 
ATOM      2  C2  ZIN A   1      30.927   2.506  30.421  0.00  0.00    -0.014 C 
ATOM      3  C3  ZIN A   1      32.183   1.974  29.727  0.00  0.00     0.013 C 
ATOM      4  C4  ZIN A   1      33.440   2.500  30.415  0.00  0.00     0.010 C 
ATOM      5  C5  ZIN A   1      33.471   4.028  30.283  0.00  0.00     0.023 C 
ATOM      6  C7  ZIN A   1      34.745   4.543  30.904  0.00  0.00    -0.047 A 
ATOM      7  C8  ZIN A   1      35.914   4.437  30.163  0.00  0.00     0.011 A 
ATOM      8  C9  ZIN A   1      37.113   4.886  30.676  0.00  0.00     0.037 A 
ATOM      9  C10 ZIN A   1      37.152   5.446  31.943  0.00  0.00     0.072 A 
ATOM     10  C29 ZIN A   1      35.986   5.554  32.681  0.00  0.00     0.044 A 
ATOM     11  C30 ZIN A   1      34.779   5.104  32.162  0.00  0.00    -0.049 A 
ATOM     12  C31 ZIN A   1      33.547   5.269  33.013  0.00  0.00     0.039 C 
ATOM     13  C32 ZIN A   1      32.417   4.376  32.505  0.00  0.00     0.010 C 
ATOM     14  C33 ZIN A   1      32.256   4.607  30.995  0.00  0.00    -0.001 C 
ATOM     15  C35 ZIN A   1      30.964   4.043  30.494  0.00  0.00     0.001 C 
ATOM     16  C37 ZIN A   1      30.655   4.464  29.045  0.00  0.00     0.008 C 
ATOM     17  C38 ZIN A   1      29.578   3.449  28.595  0.00  0.00     0.033 C 
ATOM     18  C39 ZIN A   1      29.728   2.227  29.478  0.00  0.00     0.126 C 
ENDROOT
BRANCH   9  19
ATOM     19  O11 ZIN A   1      38.329   5.888  32.459  0.00  0.00    -0.318 OA
BRANCH  19  20
ATOM     20  C12 ZIN A   1      39.498   5.126  32.154  0.00  0.00     0.298 C 
ATOM     21  C26 ZIN A   1      39.676   5.049  30.635  0.00  0.00     0.205 C 
ATOM     22  C23 ZIN A   1      40.963   4.281  30.317  0.00  0.00     0.183 C 
ATOM     23  C20 ZIN A   1      42.141   4.976  31.007  0.00  0.00     0.189 C 
ATOM     24  C15 ZIN A   1      41.869   5.055  32.511  0.00  0.00     0.256 C 
ATOM     25  O14 ZIN A   1      40.642   5.753  32.735  0.00  0.00    -0.340 OA
BRANCH  21  26
ATOM     26  O28 ZIN A   1      38.560   4.369  30.056  0.00  0.00    -0.388 OA
ATOM     27  H53 ZIN A   1      38.048   4.910  29.438  0.00  0.00     0.210 HD
ENDBRANCH  21  26
BRANCH  22  28
ATOM     28  O25 ZIN A   1      41.177   4.266  28.904  0.00  0.00    -0.390 OA
ATOM     29  H52 ZIN A   1      40.539   4.792  28.404  0.00  0.00     0.210 HD
ENDBRANCH  22  28
BRANCH  23  30
ATOM     30  O22 ZIN A   1      43.338   4.228  30.777  0.00  0.00    -0.390 OA
ATOM     31  H51 ZIN A   1      43.364   3.376  31.235  0.00  0.00     0.210 HD
ENDBRANCH  23  30
BRANCH  24  32
ATOM     32  C17 ZIN A   1      42.997   5.789  33.189  0.00  0.00     0.206 C 
ATOM     33  O18 ZIN A   1      43.833   6.373  32.521  0.00  0.00    -0.646 OA
ATOM     34  O19 ZIN A   1      43.073   5.799  34.405  0.00  0.00    -0.646 OA
ENDBRANCH  24  32
ENDBRANCH  19  20
ENDBRANCH   9  19
BRANCH  18  35
ATOM     35  O41 ZIN A   1      28.536   2.025  30.240  0.00  0.00    -0.395 OA
ATOM     36  H63 ZIN A   1      28.064   2.841  30.458  0.00  0.00     0.210 HD
ENDBRANCH  18  35
TORSDOF 7
ENDMDL
MODEL 30
REMARK CAVERDOCK RESULT:      16.9      0.000      0.000
REMARK CAVERDOCK CONSTRAINTS:       0.0      0.0      0.0      0.0
REMARK CAVERDOCK TUNNEL: 29     16.9      1.9     30.1
REMARK  7 active torsions:
REMARK  status: ('A' for Active; 'I' for Inactive)
REMARK    1  A    between atoms: C10_9  and  O11_10 
REMARK    2  A    between atoms: O11_10  and  C12_11 
REMARK    3  A    between atoms: C15_13  and  C17_14 
REMARK    4  A    between atoms: C20_17  and  O22_18 
REMARK    5  A    between atoms: C23_19  and  O25_20 
REMARK    6  A    between atoms: C26_21  and  O28_22 
REMARK    7  A    between atoms: C39_31  and  O41_32 
ROOT
ATOM      1  C1  ZIN A   1      31.138   1.210  31.556  0.00  0.00     0.018 C 
ATOM      2  C2  ZIN A   1      31.036   2.210  30.402  0.00  0.00    -0.014 C 
ATOM      3  C3  ZIN A   1      32.232   2.105  29.453  0.00  0.00     0.013 C 
ATOM      4  C4  ZIN A   1      33.496   2.638  30.122  0.00  0.00     0.010 C 
ATOM      5  C5  ZIN A   1      33.300   4.127  30.429  0.00  0.00     0.023 C 
ATOM      6  C7  ZIN A   1      34.572   4.670  31.031  0.00  0.00    -0.047 A 
ATOM      7  C8  ZIN A   1      35.619   4.967  30.168  0.00  0.00     0.011 A 
ATOM      8  C9  ZIN A   1      36.811   5.463  30.654  0.00  0.00     0.037 A 
ATOM      9  C10 ZIN A   1      36.966   5.664  32.017  0.00  0.00     0.072 A 
ATOM     10  C29 ZIN A   1      35.921   5.371  32.877  0.00  0.00     0.044 A 
ATOM     11  C30 ZIN A   1      34.721   4.874  32.385  0.00  0.00    -0.049 A 
ATOM     12  C31 ZIN A   1      33.623   4.593  33.376  0.00  0.00     0.039 C 
ATOM     13  C32 ZIN A   1      32.559   3.687  32.759  0.00  0.00     0.010 C 
ATOM     14  C33 ZIN A   1      32.141   4.279  31.405  0.00  0.00    -0.001 C 
ATOM     15  C35 ZIN A   1      30.876   3.655  30.907  0.00  0.00     0.001 C 
ATOM     16  C37 ZIN A   1      30.296   4.385  29.682  0.00  0.00     0.008 C 
ATOM     17  C38 ZIN A   1      29.310   3.357  29.079  0.00  0.00     0.033 C 
ATOM     18  C39 ZIN A   1      29.756   1.989  29.555  0.00  0.00     0.126 C 
ENDROOT
BRANCH   9  19
ATOM     19  O11 ZIN A   1      38.137   6.150  32.506  0.00  0.00    -0.318 OA
BRANCH  19  20
ATOM     20  C12 ZIN A   1      39.298   5.335  32.337  0.00  0.00     0.298 C 
ATOM     21  C26 ZIN A   1      39.370   4.843  30.889  0.00  0.00     0.205 C 
ATOM     22  C23 ZIN A   1      40.647   4.019  30.700  0.00  0.00     0.183 C 
ATOM     23  C20 ZIN A   1      41.856   4.879  31.082  0.00  0.00     0.189 C 
ATOM     24  C15 ZIN A   1      41.689   5.369  32.522  0.00  0.00     0.256 C 
ATOM     25  O14 ZIN A   1      40.467   6.100  32.636  0.00  0.00    -0.340 OA
BRANCH  21  26
ATOM     26  O28 ZIN A   1      38.231   4.027  30.604  0.00  0.00    -0.388 OA
ATOM     27  H53 ZIN A   1      37.436   4.529  30.374  0.00  0.00     0.210 HD
ENDBRANCH  21  26
BRANCH  22  28
ATOM     28  O25 ZIN A   1      40.761   3.616  29.333  0.00  0.00    -0.390 OA
ATOM     29  H52 ZIN A   1      41.271   4.226  28.784  0.00  0.00     0.210 HD
ENDBRANCH  22  28
BRANCH  23  30
ATOM     30  O22 ZIN A   1      43.050   4.100  30.979  0.00  0.00    -0.390 OA
ATOM     31  H51 ZIN A   1      43.770   4.405  31.549  0.00  0.00     0.210 HD
ENDBRANCH  23  30
BRANCH  24  32
ATOM     32  C17 ZIN A   1      42.846   6.264  32.886  0.00  0.00     0.206 C 
ATOM     33  O18 ZIN A   1      43.115   7.228  32.189  0.00  0.00    -0.646 OA
ATOM     34  O19 ZIN A   1      43.513   6.025  33.878  0.00  0.00    -0.646 OA
ENDBRANCH  24  32
ENDBRANCH  19  20
ENDBRANCH   9  19
BRANCH  18  35
ATOM     35  O41 ZIN A   1      28.732   1.390  30.351  0.00  0.00    -0.395 OA
ATOM     36  H63 ZIN A   1      28.732   0.423  30.331  0.00  0.00     0.210 HD
ENDBRANCH  18  35
TORSDOF 7
ENDMDL
MODEL 31
REMARK CAVERDOCK RESULT:      16.5      0.000      0.000
REMARK CAVERDOCK CONSTRAINTS:       0.0      0.0      0.0      0.0
REMARK CAVERDOCK TUNNEL: 30     16.5      1.9     31.1
REMARK  7 active torsions:
REMARK  status: ('A' for Active; 'I' for Inactive)
REMARK    1  A    between atoms: C10_9  and  O11_10 
REMARK    2  A    between atoms: O11_10  and  C12_11 
REMARK    3  A    between atoms: C15_13  and  C17_14 
REMARK    4  A    between atoms: C20_17  and  O22_18 
REMARK    5  A    between atoms: C23_19  and  O25_20 
REMARK    6  A    between atoms: C26_21  and  O28_22 
REMARK    7  A    between atoms: C39_31  and  O41_32 
ROOT
ATOM      1  C1  ZIN A   1      30.807   1.222  31.320  0.00  0.00     0.018 C 
ATOM      2  C2  ZIN A   1      30.758   2.240  30.179  0.00  0.00    -0.014 C 
ATOM      3  C3  ZIN A   1      31.976   2.122  29.259  0.00  0.00     0.013 C 
ATOM      4  C4  ZIN A   1      33.234   2.615  29.969  0.00  0.00     0.010 C 
ATOM      5  C5  ZIN A   1      33.064   4.104  30.293  0.00  0.00     0.023 C 
ATOM      6  C7  ZIN A   1      34.332   4.609  30.935  0.00  0.00    -0.047 A 
ATOM      7  C8  ZIN A   1      35.408   4.894  30.104  0.00  0.00     0.011 A 
ATOM      8  C9  ZIN A   1      36.597   5.354  30.629  0.00  0.00     0.037 A 
ATOM      9  C10 ZIN A   1      36.721   5.533  31.997  0.00  0.00     0.072 A 
ATOM     10  C29 ZIN A   1      35.648   5.251  32.826  0.00  0.00     0.044 A 
ATOM     11  C30 ZIN A   1      34.450   4.790  32.296  0.00  0.00    -0.049 A 
ATOM     12  C31 ZIN A   1      33.320   4.520  33.254  0.00  0.00     0.039 C 
ATOM     13  C32 ZIN A   1      32.252   3.648  32.596  0.00  0.00     0.010 C 
ATOM     14  C33 ZIN A   1      31.883   4.269  31.241  0.00  0.00    -0.001 C 
ATOM     15  C35 ZIN A   1      30.618   3.681  30.700  0.00  0.00     0.001 C 
ATOM     16  C37 ZIN A   1      30.087   4.443  29.472  0.00  0.00     0.008 C 
ATOM     17  C38 ZIN A   1      29.095   3.446  28.829  0.00  0.00     0.033 C 
ATOM     18  C39 ZIN A   1      29.496   2.062  29.295  0.00  0.00     0.126 C 
ENDROOT
BRANCH   9  19
ATOM     19  O11 ZIN A   1      37.890   5.984  32.525  0.00  0.00    -0.318 OA
BRANCH  19  20
ATOM     20  C12 ZIN A   1      39.063   5.214  32.254  0.00  0.00     0.298 C 
ATOM     21  C26 ZIN A   1      39.182   4.978  30.746  0.00  0.00     0.205 C 
ATOM     22  C23 ZIN A   1      40.472   4.204  30.459  0.00  0.00     0.183 C 
ATOM     23  C20 ZIN A   1      41.661   4.991  31.020  0.00  0.00     0.189 C 
ATOM     24  C15 ZIN A   1      41.447   5.226  32.517  0.00  0.00     0.256 C 
ATOM     25  O14 ZIN A   1      40.214   5.922  32.716  0.00  0.00    -0.340 OA
BRANCH  21  26
ATOM     26  O28 ZIN A   1      38.059   4.219  30.291  0.00  0.00    -0.388 OA
ATOM     27  H53 ZIN A   1      37.408   4.028  30.980  0.00  0.00     0.210 HD
ENDBRANCH  21  26
BRANCH  22  28
ATOM     28  O25 ZIN A   1      40.630   4.041  29.048  0.00  0.00    -0.390 OA
ATOM     29  H52 ZIN A   1      40.895   4.847  28.586  0.00  0.00     0.210 HD
ENDBRANCH  22  28
BRANCH  23  30
ATOM     30  O22 ZIN A   1      42.864   4.244  30.822  0.00  0.00    -0.390 OA
ATOM     31  H51 ZIN A   1      43.049   3.602  31.521  0.00  0.00     0.210 HD
ENDBRANCH  23  30
BRANCH  24  32
ATOM     32  C17 ZIN A   1      42.583   6.049  33.064  0.00  0.00     0.206 C 
ATOM     33  O18 ZIN A   1      43.056   5.786  34.157  0.00  0.00    -0.646 OA
ATOM     34  O19 ZIN A   1      43.031   6.978  32.415  0.00  0.00    -0.646 OA
ENDBRANCH  24  32
ENDBRANCH  19  20
ENDBRANCH   9  19
BRANCH  18  35
ATOM     35  O41 ZIN A   1      28.438   1.475  30.056  0.00  0.00    -0.395 OA
ATOM     36  H63 ZIN A   1      28.424   0.509  30.031  0.00  0.00     0.210 HD
ENDBRANCH  18  35
TORSDOF 7
ENDMDL
MODEL 32
REMARK CAVERDOCK RESULT:      19.2      0.000      0.000
REMARK CAVERDOCK CONSTRAINTS:       0.3      0.0      0.0      0.0
REMARK CAVERDOCK TUNNEL: 31     19.2      1.9    32.19
REMARK  7 active torsions:
REMARK  status: ('A' for Active; 'I' for Inactive)
REMARK    1  A    between atoms: C10_9  and  O11_10 
REMARK    2  A    between atoms: O11_10  and  C12_11 
REMARK    3  A    between atoms: C15_13  and  C17_14 
REMARK    4  A    between atoms: C20_17  and  O22_18 
REMARK    5  A    between atoms: C23_19  and  O25_20 
REMARK    6  A    between atoms: C26_21  and  O28_22 
REMARK    7  A    between atoms: C39_31  and  O41_32 
ROOT
ATOM      1  C1  ZIN A   1      42.919   7.389  31.176  0.00  0.00     0.018 C 
ATOM      2  C2  ZIN A   1      42.938   5.989  31.793  0.00  0.00    -0.014 C 
ATOM      3  C3  ZIN A   1      42.583   4.910  30.766  0.00  0.00     0.013 C 
ATOM      4  C4  ZIN A   1      41.105   4.990  30.394  0.00  0.00     0.010 C 
ATOM      5  C5  ZIN A   1      40.266   4.705  31.646  0.00  0.00     0.023 C 
ATOM      6  C7  ZIN A   1      38.807   4.719  31.267  0.00  0.00    -0.047 A 
ATOM      7  C8  ZIN A   1      38.291   3.590  30.643  0.00  0.00     0.011 A 
ATOM      8  C9  ZIN A   1      36.966   3.540  30.267  0.00  0.00     0.037 A 
ATOM      9  C10 ZIN A   1      36.140   4.626  30.511  0.00  0.00     0.072 A 
ATOM     10  C29 ZIN A   1      36.654   5.751  31.135  0.00  0.00     0.044 A 
ATOM     11  C30 ZIN A   1      37.988   5.798  31.516  0.00  0.00    -0.049 A 
ATOM     12  C31 ZIN A   1      38.474   7.046  32.205  0.00  0.00     0.039 C 
ATOM     13  C32 ZIN A   1      40.000   7.117  32.179  0.00  0.00     0.010 C 
ATOM     14  C33 ZIN A   1      40.557   5.779  32.686  0.00  0.00    -0.001 C 
ATOM     15  C35 ZIN A   1      42.012   5.888  33.018  0.00  0.00     0.001 C 
ATOM     16  C37 ZIN A   1      42.548   4.646  33.754  0.00  0.00     0.008 C 
ATOM     17  C38 ZIN A   1      44.082   4.761  33.589  0.00  0.00     0.033 C 
ATOM     18  C39 ZIN A   1      44.331   5.629  32.373  0.00  0.00     0.126 C 
ENDROOT
BRANCH   9  19
ATOM     19  O11 ZIN A   1      34.833   4.588  30.141  0.00  0.00    -0.318 OA
BRANCH  19  20
ATOM     20  C12 ZIN A   1      33.974   3.721  30.884  0.00  0.00     0.298 C 
ATOM     21  C26 ZIN A   1      33.656   4.356  32.240  0.00  0.00     0.205 C 
ATOM     22  C23 ZIN A   1      32.689   3.449  33.006  0.00  0.00     0.183 C 
ATOM     23  C20 ZIN A   1      31.432   3.231  32.157  0.00  0.00     0.189 C 
ATOM     24  C15 ZIN A   1      31.835   2.639  30.805  0.00  0.00     0.256 C 
ATOM     25  O14 ZIN A   1      32.760   3.516  30.160  0.00  0.00    -0.340 OA
BRANCH  21  26
ATOM     26  O28 ZIN A   1      34.862   4.508  32.992  0.00  0.00    -0.388 OA
ATOM     27  H53 ZIN A   1      35.012   3.807  33.642  0.00  0.00     0.210 HD
ENDBRANCH  21  26
BRANCH  22  28
ATOM     28  O25 ZIN A   1      32.328   4.068  34.244  0.00  0.00    -0.390 OA
ATOM     29  H52 ZIN A   1      33.080   4.405  34.748  0.00  0.00     0.210 HD
ENDBRANCH  22  28
BRANCH  23  30
ATOM     30  O22 ZIN A   1      30.551   2.328  32.830  0.00  0.00    -0.390 OA
ATOM     31  H51 ZIN A   1      29.797   2.759  33.257  0.00  0.00     0.210 HD
ENDBRANCH  23  30
BRANCH  24  32
ATOM     32  C17 ZIN A   1      30.611   2.475  29.942  0.00  0.00     0.206 C 
ATOM     33  O18 ZIN A   1      29.758   3.346  29.922  0.00  0.00    -0.646 OA
ATOM     34  O19 ZIN A   1      30.473   1.472  29.264  0.00  0.00    -0.646 OA
ENDBRANCH  24  32
ENDBRANCH  19  20
ENDBRANCH   9  19
BRANCH  18  35
ATOM     35  O41 ZIN A   1      45.029   6.816  32.754  0.00  0.00    -0.395 OA
ATOM     36  H63 ZIN A   1      45.920   6.885  32.383  0.00  0.00     0.210 HD
ENDBRANCH  18  35
TORSDOF 7
ENDMDL
MODEL 33
REMARK CAVERDOCK RESULT:      16.4      0.000      0.000
REMARK CAVERDOCK CONSTRAINTS:       0.2      0.0      0.0      0.0
REMARK CAVERDOCK TUNNEL: 32     16.4      2.0     33.1
REMARK  7 active torsions:
REMARK  status: ('A' for Active; 'I' for Inactive)
REMARK    1  A    between atoms: C10_9  and  O11_10 
REMARK    2  A    between atoms: O11_10  and  C12_11 
REMARK    3  A    between atoms: C15_13  and  C17_14 
REMARK    4  A    between atoms: C20_17  and  O22_18 
REMARK    5  A    between atoms: C23_19  and  O25_20 
REMARK    6  A    between atoms: C26_21  and  O28_22 
REMARK    7  A    between atoms: C39_31  and  O41_32 
ROOT
ATOM      1  C1  ZIN A   1      42.563   7.397  31.517  0.00  0.00     0.018 C 
ATOM      2  C2  ZIN A   1      42.609   6.008  32.159  0.00  0.00    -0.014 C 
ATOM      3  C3  ZIN A   1      42.422   4.897  31.124  0.00  0.00     0.013 C 
ATOM      4  C4  ZIN A   1      40.985   4.878  30.611  0.00  0.00     0.010 C 
ATOM      5  C5  ZIN A   1      40.048   4.557  31.782  0.00  0.00     0.023 C 
ATOM      6  C7  ZIN A   1      38.634   4.473  31.265  0.00  0.00    -0.047 A 
ATOM      7  C8  ZIN A   1      38.252   3.306  30.616  0.00  0.00     0.011 A 
ATOM      8  C9  ZIN A   1      36.974   3.168  30.115  0.00  0.00     0.037 A 
ATOM      9  C10 ZIN A   1      36.064   4.203  30.259  0.00  0.00     0.072 A 
ATOM     10  C29 ZIN A   1      36.444   5.365  30.908  0.00  0.00     0.044 A 
ATOM     11  C30 ZIN A   1      37.730   5.502  31.414  0.00  0.00    -0.049 A 
ATOM     12  C31 ZIN A   1      38.069   6.787  32.122  0.00  0.00     0.039 C 
ATOM     13  C32 ZIN A   1      39.583   6.954  32.242  0.00  0.00     0.010 C 
ATOM     14  C33 ZIN A   1      40.170   5.661  32.825  0.00  0.00    -0.001 C 
ATOM     15  C35 ZIN A   1      41.577   5.865  33.293  0.00  0.00     0.001 C 
ATOM     16  C37 ZIN A   1      42.114   4.669  34.100  0.00  0.00     0.008 C 
ATOM     17  C38 ZIN A   1      43.647   4.879  34.080  0.00  0.00     0.033 C 
ATOM     18  C39 ZIN A   1      43.958   5.745  32.878  0.00  0.00     0.126 C 
ENDROOT
BRANCH   9  19
ATOM     19  O11 ZIN A   1      34.803   4.077  29.767  0.00  0.00    -0.318 OA
BRANCH  19  20
ATOM     20  C12 ZIN A   1      33.851   3.399  30.588  0.00  0.00     0.298 C 
ATOM     21  C26 ZIN A   1      33.648   4.182  31.888  0.00  0.00     0.205 C 
ATOM     22  C23 ZIN A   1      32.583   3.482  32.736  0.00  0.00     0.183 C 
ATOM     23  C20 ZIN A   1      31.292   3.366  31.920  0.00  0.00     0.189 C 
ATOM     24  C15 ZIN A   1      31.585   2.614  30.620  0.00  0.00     0.256 C 
ATOM     25  O14 ZIN A   1      32.606   3.301  29.894  0.00  0.00    -0.340 OA
BRANCH  21  26
ATOM     26  O28 ZIN A   1      34.879   4.232  32.613  0.00  0.00    -0.388 OA
ATOM     27  H53 ZIN A   1      35.201   5.129  32.779  0.00  0.00     0.210 HD
ENDBRANCH  21  26
BRANCH  22  28
ATOM     28  O25 ZIN A   1      32.334   4.244  33.919  0.00  0.00    -0.390 OA
ATOM     29  H52 ZIN A   1      32.621   5.165  33.862  0.00  0.00     0.210 HD
ENDBRANCH  22  28
BRANCH  23  30
ATOM     30  O22 ZIN A   1      30.311   2.650  32.675  0.00  0.00    -0.390 OA
ATOM     31  H51 ZIN A   1      29.810   3.201  33.292  0.00  0.00     0.210 HD
ENDBRANCH  23  30
BRANCH  24  32
ATOM     32  C17 ZIN A   1      30.333   2.547  29.784  0.00  0.00     0.206 C 
ATOM     33  O18 ZIN A   1      29.609   3.524  29.689  0.00  0.00    -0.646 OA
ATOM     34  O19 ZIN A   1      30.043   1.515  29.203  0.00  0.00    -0.646 OA
ENDBRANCH  24  32
ENDBRANCH  19  20
ENDBRANCH   9  19
BRANCH  18  35
ATOM     35  O41 ZIN A   1      44.542   6.979  33.301  0.00  0.00    -0.395 OA
ATOM     36  H63 ZIN A   1      45.428   7.137  32.946  0.00  0.00     0.210 HD
ENDBRANCH  18  35
TORSDOF 7
ENDMDL
MODEL 34
REMARK CAVERDOCK RESULT:      16.9      0.000      0.000
REMARK CAVERDOCK CONSTRAINTS:       0.0      0.0      0.0      0.0
REMARK CAVERDOCK TUNNEL: 33     16.9      2.0    34.12
REMARK  7 active torsions:
REMARK  status: ('A' for Active; 'I' for Inactive)
REMARK    1  A    between atoms: C10_9  and  O11_10 
REMARK    2  A    between atoms: O11_10  and  C12_11 
REMARK    3  A    between atoms: C15_13  and  C17_14 
REMARK    4  A    between atoms: C20_17  and  O22_18 
REMARK    5  A    between atoms: C23_19  and  O25_20 
REMARK    6  A    between atoms: C26_21  and  O28_22 
REMARK    7  A    between atoms: C39_31  and  O41_32 
ROOT
ATOM      1  C1  ZIN A   1      42.484   7.299  31.648  0.00  0.00     0.018 C 
ATOM      2  C2  ZIN A   1      42.521   5.861  32.171  0.00  0.00    -0.014 C 
ATOM      3  C3  ZIN A   1      42.253   4.844  31.059  0.00  0.00     0.013 C 
ATOM      4  C4  ZIN A   1      40.792   4.903  30.620  0.00  0.00     0.010 C 
ATOM      5  C5  ZIN A   1      39.904   4.509  31.807  0.00  0.00     0.023 C 
ATOM      6  C7  ZIN A   1      38.465   4.503  31.357  0.00  0.00    -0.047 A 
ATOM      7  C8  ZIN A   1      38.019   3.404  30.635  0.00  0.00     0.011 A 
ATOM      8  C9  ZIN A   1      36.715   3.338  30.190  0.00  0.00     0.037 A 
ATOM      9  C10 ZIN A   1      35.843   4.380  30.464  0.00  0.00     0.072 A 
ATOM     10  C29 ZIN A   1      36.287   5.475  31.185  0.00  0.00     0.044 A 
ATOM     11  C30 ZIN A   1      37.599   5.538  31.635  0.00  0.00    -0.049 A 
ATOM     12  C31 ZIN A   1      38.009   6.750  32.429  0.00  0.00     0.039 C 
ATOM     13  C32 ZIN A   1      39.531   6.870  32.484  0.00  0.00     0.010 C 
ATOM     14  C33 ZIN A   1      40.109   5.518  32.929  0.00  0.00    -0.001 C 
ATOM     15  C35 ZIN A   1      41.541   5.649  33.340  0.00  0.00     0.001 C 
ATOM     16  C37 ZIN A   1      42.083   4.378  34.018  0.00  0.00     0.008 C 
ATOM     17  C38 ZIN A   1      43.618   4.551  33.938  0.00  0.00     0.033 C 
ATOM     18  C39 ZIN A   1      43.896   5.506  32.796  0.00  0.00     0.126 C 
ENDROOT
BRANCH   9  19
ATOM     19  O11 ZIN A   1      34.557   4.326  30.027  0.00  0.00    -0.318 OA
BRANCH  19  20
ATOM     20  C12 ZIN A   1      33.648   3.523  30.783  0.00  0.00     0.298 C 
ATOM     21  C26 ZIN A   1      33.467   4.132  32.176  0.00  0.00     0.205 C 
ATOM     22  C23 ZIN A   1      32.447   3.299  32.960  0.00  0.00     0.183 C 
ATOM     23  C20 ZIN A   1      31.134   3.249  32.171  0.00  0.00     0.189 C 
ATOM     24  C15 ZIN A   1      31.405   2.674  30.779  0.00  0.00     0.256 C 
ATOM     25  O14 ZIN A   1      32.385   3.476  30.117  0.00  0.00    -0.340 OA
BRANCH  21  26
ATOM     26  O28 ZIN A   1      34.718   4.126  32.868  0.00  0.00    -0.388 OA
ATOM     27  H53 ZIN A   1      35.021   3.244  33.124  0.00  0.00     0.210 HD
ENDBRANCH  21  26
BRANCH  22  28
ATOM     28  O25 ZIN A   1      32.215   3.900  34.236  0.00  0.00    -0.390 OA
ATOM     29  H52 ZIN A   1      32.277   4.865  34.233  0.00  0.00     0.210 HD
ENDBRANCH  22  28
BRANCH  23  30
ATOM     30  O22 ZIN A   1      30.197   2.416  32.857  0.00  0.00    -0.390 OA
ATOM     31  H51 ZIN A   1      29.342   2.336  32.412  0.00  0.00     0.210 HD
ENDBRANCH  23  30
BRANCH  24  32
ATOM     32  C17 ZIN A   1      30.130   2.675  29.977  0.00  0.00     0.206 C 
ATOM     33  O18 ZIN A   1      29.928   1.801  29.151  0.00  0.00    -0.646 OA
ATOM     34  O19 ZIN A   1      29.299   3.549  30.155  0.00  0.00    -0.646 OA
ENDBRANCH  24  32
ENDBRANCH  19  20
ENDBRANCH   9  19
BRANCH  18  35
ATOM     35  O41 ZIN A   1      44.534   6.686  33.289  0.00  0.00    -0.395 OA
ATOM     36  H63 ZIN A   1      44.796   7.310  32.598  0.00  0.00     0.210 HD
ENDBRANCH  18  35
TORSDOF 7
ENDMDL
MODEL 35
REMARK CAVERDOCK RESULT:      16.8      0.000      0.000
REMARK CAVERDOCK CONSTRAINTS:       0.0      0.0      0.0      0.0
REMARK CAVERDOCK TUNNEL: 34     16.8      2.0     35.1
REMARK  7 active torsions:
REMARK  status: ('A' for Active; 'I' for Inactive)
REMARK    1  A    between atoms: C10_9  and  O11_10 
REMARK    2  A    between atoms: O11_10  and  C12_11 
REMARK    3  A    between atoms: C15_13  and  C17_14 
REMARK    4  A    between atoms: C20_17  and  O22_18 
REMARK    5  A    between atoms: C23_19  and  O25_20 
REMARK    6  A    between atoms: C26_21  and  O28_22 
REMARK    7  A    between atoms: C39_31  and  O41_32 
ROOT
ATOM      1  C1  ZIN A   1      42.482   7.173  31.701  0.00  0.00     0.018 C 
ATOM      2  C2  ZIN A   1      42.488   5.690  32.078  0.00  0.00    -0.014 C 
ATOM      3  C3  ZIN A   1      42.150   4.798  30.881  0.00  0.00     0.013 C 
ATOM      4  C4  ZIN A   1      40.678   4.945  30.503  0.00  0.00     0.010 C 
ATOM      5  C5  ZIN A   1      39.817   4.461  31.676  0.00  0.00     0.023 C 
ATOM      6  C7  ZIN A   1      38.365   4.544  31.279  0.00  0.00    -0.047 A 
ATOM      7  C8  ZIN A   1      37.858   3.536  30.469  0.00  0.00     0.011 A 
ATOM      8  C9  ZIN A   1      36.539   3.554  30.066  0.00  0.00     0.037 A 
ATOM      9  C10 ZIN A   1      35.712   4.589  30.472  0.00  0.00     0.072 A 
ATOM     10  C29 ZIN A   1      36.216   5.593  31.282  0.00  0.00     0.044 A 
ATOM     11  C30 ZIN A   1      37.543   5.571  31.689  0.00  0.00    -0.049 A 
ATOM     12  C31 ZIN A   1      38.019   6.686  32.582  0.00  0.00     0.039 C 
ATOM     13  C32 ZIN A   1      39.545   6.753  32.595  0.00  0.00     0.010 C 
ATOM     14  C33 ZIN A   1      40.092   5.348  32.884  0.00  0.00    -0.001 C 
ATOM     15  C35 ZIN A   1      41.541   5.393  33.254  0.00  0.00     0.001 C 
ATOM     16  C37 ZIN A   1      42.061   4.045  33.784  0.00  0.00     0.008 C 
ATOM     17  C38 ZIN A   1      43.598   4.178  33.667  0.00  0.00     0.033 C 
ATOM     18  C39 ZIN A   1      43.870   5.234  32.615  0.00  0.00     0.126 C 
ENDROOT
BRANCH   9  19
ATOM     19  O11 ZIN A   1      34.411   4.619  30.079  0.00  0.00    -0.318 OA
BRANCH  19  20
ATOM     20  C12 ZIN A   1      33.534   3.656  30.667  0.00  0.00     0.298 C 
ATOM     21  C26 ZIN A   1      33.196   4.081  32.098  0.00  0.00     0.205 C 
ATOM     22  C23 ZIN A   1      32.209   3.076  32.701  0.00  0.00     0.183 C 
ATOM     23  C20 ZIN A   1      30.967   3.000  31.808  0.00  0.00     0.189 C 
ATOM     24  C15 ZIN A   1      31.391   2.617  30.389  0.00  0.00     0.256 C 
ATOM     25  O14 ZIN A   1      32.332   3.574  29.900  0.00  0.00    -0.340 OA
BRANCH  21  26
ATOM     26  O28 ZIN A   1      34.389   4.107  32.885  0.00  0.00    -0.388 OA
ATOM     27  H53 ZIN A   1      34.352   4.716  33.636  0.00  0.00     0.210 HD
ENDBRANCH  21  26
BRANCH  22  28
ATOM     28  O25 ZIN A   1      31.830   3.503  34.012  0.00  0.00    -0.390 OA
ATOM     29  H52 ZIN A   1      31.120   4.158  34.022  0.00  0.00     0.210 HD
ENDBRANCH  22  28
BRANCH  23  30
ATOM     30  O22 ZIN A   1      30.069   2.013  32.321  0.00  0.00    -0.390 OA
ATOM     31  H51 ZIN A   1      30.064   1.949  33.286  0.00  0.00     0.210 HD
ENDBRANCH  23  30
BRANCH  24  32
ATOM     32  C17 ZIN A   1      30.181   2.597  29.491  0.00  0.00     0.206 C 
ATOM     33  O18 ZIN A   1      29.419   1.645  29.514  0.00  0.00    -0.646 OA
ATOM     34  O19 ZIN A   1      29.963   3.533  28.740  0.00  0.00    -0.646 OA
ENDBRANCH  24  32
ENDBRANCH  19  20
ENDBRANCH   9  19
BRANCH  18  35
ATOM     35  O41 ZIN A   1      44.563   6.339  33.198  0.00  0.00    -0.395 OA
ATOM     36  H63 ZIN A   1      44.252   7.203  32.896  0.00  0.00     0.210 HD
ENDBRANCH  18  35
TORSDOF 7
ENDMDL
MODEL 36
REMARK CAVERDOCK RESULT:      16.1      0.000      0.000
REMARK CAVERDOCK CONSTRAINTS:       0.0      0.0      0.0      0.0
REMARK CAVERDOCK TUNNEL: 35     16.1      2.0    36.13
REMARK  7 active torsions:
REMARK  status: ('A' for Active; 'I' for Inactive)
REMARK    1  A    between atoms: C10_9  and  O11_10 
REMARK    2  A    between atoms: O11_10  and  C12_11 
REMARK    3  A    between atoms: C15_13  and  C17_14 
REMARK    4  A    between atoms: C20_17  and  O22_18 
REMARK    5  A    between atoms: C23_19  and  O25_20 
REMARK    6  A    between atoms: C26_21  and  O28_22 
REMARK    7  A    between atoms: C39_31  and  O41_32 
ROOT
ATOM      1  C1  ZIN A   1      42.024   7.410  31.063  0.00  0.00     0.018 C 
ATOM      2  C2  ZIN A   1      42.136   6.035  31.726  0.00  0.00    -0.014 C 
ATOM      3  C3  ZIN A   1      41.978   4.900  30.710  0.00  0.00     0.013 C 
ATOM      4  C4  ZIN A   1      40.535   4.816  30.221  0.00  0.00     0.010 C 
ATOM      5  C5  ZIN A   1      39.630   4.476  31.412  0.00  0.00     0.023 C 
ATOM      6  C7  ZIN A   1      38.213   4.327  30.918  0.00  0.00    -0.047 A 
ATOM      7  C8  ZIN A   1      37.868   3.136  30.294  0.00  0.00     0.011 A 
ATOM      8  C9  ZIN A   1      36.590   2.938  29.816  0.00  0.00     0.037 A 
ATOM      9  C10 ZIN A   1      35.641   3.938  29.958  0.00  0.00     0.072 A 
ATOM     10  C29 ZIN A   1      35.984   5.125  30.582  0.00  0.00     0.044 A 
ATOM     11  C30 ZIN A   1      37.271   5.321  31.066  0.00  0.00    -0.049 A 
ATOM     12  C31 ZIN A   1      37.568   6.630  31.749  0.00  0.00     0.039 C 
ATOM     13  C32 ZIN A   1      39.076   6.860  31.842  0.00  0.00     0.010 C 
ATOM     14  C33 ZIN A   1      39.724   5.600  32.435  0.00  0.00    -0.001 C 
ATOM     15  C35 ZIN A   1      41.128   5.869  32.877  0.00  0.00     0.001 C 
ATOM     16  C37 ZIN A   1      41.726   4.709  33.694  0.00  0.00     0.008 C 
ATOM     17  C38 ZIN A   1      43.248   4.979  33.647  0.00  0.00     0.033 C 
ATOM     18  C39 ZIN A   1      43.506   5.838  32.426  0.00  0.00     0.126 C 
ENDROOT
BRANCH   9  19
ATOM     19  O11 ZIN A   1      34.379   3.753  29.488  0.00  0.00    -0.318 OA
BRANCH  19  20
ATOM     20  C12 ZIN A   1      33.482   3.007  30.313  0.00  0.00     0.298 C 
ATOM     21  C26 ZIN A   1      33.238   3.766  31.619  0.00  0.00     0.205 C 
ATOM     22  C23 ZIN A   1      32.231   2.990  32.472  0.00  0.00     0.183 C 
ATOM     23  C20 ZIN A   1      30.943   2.791  31.665  0.00  0.00     0.189 C 
ATOM     24  C15 ZIN A   1      31.275   2.069  30.358  0.00  0.00     0.256 C 
ATOM     25  O14 ZIN A   1      32.241   2.829  29.628  0.00  0.00    -0.340 OA
BRANCH  21  26
ATOM     26  O28 ZIN A   1      34.469   3.896  32.335  0.00  0.00    -0.388 OA
ATOM     27  H53 ZIN A   1      34.698   4.808  32.561  0.00  0.00     0.210 HD
ENDBRANCH  21  26
BRANCH  22  28
ATOM     28  O25 ZIN A   1      31.940   3.726  33.662  0.00  0.00    -0.390 OA
ATOM     29  H52 ZIN A   1      31.000   3.912  33.790  0.00  0.00     0.210 HD
ENDBRANCH  22  28
BRANCH  23  30
ATOM     30  O22 ZIN A   1      30.020   2.005  32.423  0.00  0.00    -0.390 OA
ATOM     31  H51 ZIN A   1      30.137   2.077  33.381  0.00  0.00     0.210 HD
ENDBRANCH  23  30
BRANCH  24  32
ATOM     32  C17 ZIN A   1      30.024   1.922  29.532  0.00  0.00     0.206 C 
ATOM     33  O18 ZIN A   1      29.140   2.759  29.609  0.00  0.00    -0.646 OA
ATOM     34  O19 ZIN A   1      29.894   0.966  28.786  0.00  0.00    -0.646 OA
ENDBRANCH  24  32
ENDBRANCH  19  20
ENDBRANCH   9  19
BRANCH  18  35
ATOM     35  O41 ZIN A   1      44.046   7.101  32.821  0.00  0.00    -0.395 OA
ATOM     36  H63 ZIN A   1      43.727   7.415  33.678  0.00  0.00     0.210 HD
ENDBRANCH  18  35
TORSDOF 7
ENDMDL
MODEL 37
REMARK CAVERDOCK RESULT:      15.8      0.000      0.000
REMARK CAVERDOCK CONSTRAINTS:       0.1      0.0      0.0      0.0
REMARK CAVERDOCK TUNNEL: 36     15.8      2.0     37.5
REMARK  7 active torsions:
REMARK  status: ('A' for Active; 'I' for Inactive)
REMARK    1  A    between atoms: C10_9  and  O11_10 
REMARK    2  A    between atoms: O11_10  and  C12_11 
REMARK    3  A    between atoms: C15_13  and  C17_14 
REMARK    4  A    between atoms: C20_17  and  O22_18 
REMARK    5  A    between atoms: C23_19  and  O25_20 
REMARK    6  A    between atoms: C26_21  and  O28_22 
REMARK    7  A    between atoms: C39_31  and  O41_32 
ROOT
ATOM      1  C1  ZIN A   1      29.568   0.992  31.139  0.00  0.00     0.018 C 
ATOM      2  C2  ZIN A   1      29.853   1.581  29.756  0.00  0.00    -0.014 C 
ATOM      3  C3  ZIN A   1      31.208   1.124  29.211  0.00  0.00     0.013 C 
ATOM      4  C4  ZIN A   1      32.347   1.777  29.990  0.00  0.00     0.010 C 
ATOM      5  C5  ZIN A   1      32.275   3.295  29.788  0.00  0.00     0.023 C 
ATOM      6  C7  ZIN A   1      33.438   3.936  30.502  0.00  0.00    -0.047 A 
ATOM      7  C8  ZIN A   1      34.680   3.894  29.882  0.00  0.00     0.011 A 
ATOM      8  C9  ZIN A   1      35.785   4.458  30.485  0.00  0.00     0.037 A 
ATOM      9  C10 ZIN A   1      35.655   5.071  31.721  0.00  0.00     0.072 A 
ATOM     10  C29 ZIN A   1      34.416   5.115  32.339  0.00  0.00     0.044 A 
ATOM     11  C30 ZIN A   1      33.305   4.549  31.729  0.00  0.00    -0.049 A 
ATOM     12  C31 ZIN A   1      31.986   4.649  32.450  0.00  0.00     0.039 C 
ATOM     13  C32 ZIN A   1      30.982   3.649  31.879  0.00  0.00     0.010 C 
ATOM     14  C33 ZIN A   1      30.955   3.804  30.352  0.00  0.00    -0.001 C 
ATOM     15  C35 ZIN A   1      29.766   3.118  29.757  0.00  0.00     0.001 C 
ATOM     16  C37 ZIN A   1      29.570   3.453  28.267  0.00  0.00     0.008 C 
ATOM     17  C38 ZIN A   1      28.624   2.337  27.766  0.00  0.00     0.033 C 
ATOM     18  C39 ZIN A   1      28.777   1.169  28.717  0.00  0.00     0.126 C 
ENDROOT
BRANCH   9  19
ATOM     19  O11 ZIN A   1      36.738   5.627  32.325  0.00  0.00    -0.318 OA
BRANCH  19  20
ATOM     20  C12 ZIN A   1      37.981   5.552  31.624  0.00  0.00     0.298 C 
ATOM     21  C26 ZIN A   1      39.135   5.773  32.606  0.00  0.00     0.205 C 
ATOM     22  C23 ZIN A   1      40.465   5.633  31.859  0.00  0.00     0.183 C 
ATOM     23  C20 ZIN A   1      40.521   4.252  31.196  0.00  0.00     0.189 C 
ATOM     24  C15 ZIN A   1      39.314   4.090  30.269  0.00  0.00     0.256 C 
ATOM     25  O14 ZIN A   1      38.111   4.264  31.021  0.00  0.00    -0.340 OA
BRANCH  21  26
ATOM     26  O28 ZIN A   1      39.041   7.084  33.168  0.00  0.00    -0.388 OA
ATOM     27  H53 ZIN A   1      39.335   7.789  32.574  0.00  0.00     0.210 HD
ENDBRANCH  21  26
BRANCH  22  28
ATOM     28  O25 ZIN A   1      41.550   5.765  32.780  0.00  0.00    -0.390 OA
ATOM     29  H52 ZIN A   1      41.371   6.368  33.514  0.00  0.00     0.210 HD
ENDBRANCH  22  28
BRANCH  23  30
ATOM     30  O22 ZIN A   1      41.726   4.135  30.436  0.00  0.00    -0.390 OA
ATOM     31  H51 ZIN A   1      41.901   4.891  29.858  0.00  0.00     0.210 HD
ENDBRANCH  23  30
BRANCH  24  32
ATOM     32  C17 ZIN A   1      39.331   2.713  29.658  0.00  0.00     0.206 C 
ATOM     33  O18 ZIN A   1      40.039   2.482  28.692  0.00  0.00    -0.646 OA
ATOM     34  O19 ZIN A   1      38.637   1.828  30.130  0.00  0.00    -0.646 OA
ENDBRANCH  24  32
ENDBRANCH  19  20
ENDBRANCH   9  19
BRANCH  18  35
ATOM     35  O41 ZIN A   1      27.535   0.903  29.371  0.00  0.00    -0.395 OA
ATOM     36  H63 ZIN A   1      27.399  -0.028  29.596  0.00  0.00     0.210 HD
ENDBRANCH  18  35
TORSDOF 7
ENDMDL
MODEL 38
REMARK CAVERDOCK RESULT:      14.6      0.000      0.000
REMARK CAVERDOCK CONSTRAINTS:       0.3      0.0      0.0      0.0
REMARK CAVERDOCK TUNNEL: 37     14.6      2.0     38.3
REMARK  7 active torsions:
REMARK  status: ('A' for Active; 'I' for Inactive)
REMARK    1  A    between atoms: C10_9  and  O11_10 
REMARK    2  A    between atoms: O11_10  and  C12_11 
REMARK    3  A    between atoms: C15_13  and  C17_14 
REMARK    4  A    between atoms: C20_17  and  O22_18 
REMARK    5  A    between atoms: C23_19  and  O25_20 
REMARK    6  A    between atoms: C26_21  and  O28_22 
REMARK    7  A    between atoms: C39_31  and  O41_32 
ROOT
ATOM      1  C1  ZIN A   1      29.565   0.599  30.983  0.00  0.00     0.018 C 
ATOM      2  C2  ZIN A   1      29.707   1.412  29.695  0.00  0.00    -0.014 C 
ATOM      3  C3  ZIN A   1      31.034   1.127  28.986  0.00  0.00     0.013 C 
ATOM      4  C4  ZIN A   1      32.200   1.719  29.774  0.00  0.00     0.010 C 
ATOM      5  C5  ZIN A   1      32.039   3.243  29.823  0.00  0.00     0.023 C 
ATOM      6  C7  ZIN A   1      33.224   3.834  30.544  0.00  0.00    -0.047 A 
ATOM      7  C8  ZIN A   1      34.412   3.964  29.836  0.00  0.00     0.011 A 
ATOM      8  C9  ZIN A   1      35.534   4.493  30.438  0.00  0.00     0.037 A 
ATOM      9  C10 ZIN A   1      35.477   4.897  31.763  0.00  0.00     0.072 A 
ATOM     10  C29 ZIN A   1      34.292   4.769  32.468  0.00  0.00     0.044 A 
ATOM     11  C30 ZIN A   1      33.162   4.239  31.859  0.00  0.00    -0.049 A 
ATOM     12  C31 ZIN A   1      31.904   4.146  32.681  0.00  0.00     0.039 C 
ATOM     13  C32 ZIN A   1      30.906   3.188  32.033  0.00  0.00     0.010 C 
ATOM     14  C33 ZIN A   1      30.746   3.577  30.556  0.00  0.00    -0.001 C 
ATOM     15  C35 ZIN A   1      29.547   2.922  29.948  0.00  0.00     0.001 C 
ATOM     16  C37 ZIN A   1      29.214   3.472  28.549  0.00  0.00     0.008 C 
ATOM     17  C38 ZIN A   1      28.285   2.392  27.947  0.00  0.00     0.033 C 
ATOM     18  C39 ZIN A   1      28.571   1.102  28.685  0.00  0.00     0.126 C 
ENDROOT
BRANCH   9  19
ATOM     19  O11 ZIN A   1      36.578   5.417  32.367  0.00  0.00    -0.318 OA
BRANCH  19  20
ATOM     20  C12 ZIN A   1      37.798   5.389  31.625  0.00  0.00     0.298 C 
ATOM     21  C26 ZIN A   1      38.974   5.668  32.565  0.00  0.00     0.205 C 
ATOM     22  C23 ZIN A   1      40.282   5.579  31.774  0.00  0.00     0.183 C 
ATOM     23  C20 ZIN A   1      40.376   4.197  31.118  0.00  0.00     0.189 C 
ATOM     24  C15 ZIN A   1      39.147   3.975  30.234  0.00  0.00     0.256 C 
ATOM     25  O14 ZIN A   1      37.964   4.104  31.025  0.00  0.00    -0.340 OA
BRANCH  21  26
ATOM     26  O28 ZIN A   1      38.842   6.977  33.121  0.00  0.00    -0.388 OA
ATOM     27  H53 ZIN A   1      38.451   7.624  32.517  0.00  0.00     0.210 HD
ENDBRANCH  21  26
BRANCH  22  28
ATOM     28  O25 ZIN A   1      41.391   5.765  32.656  0.00  0.00    -0.390 OA
ATOM     29  H52 ZIN A   1      41.212   6.366  33.391  0.00  0.00     0.210 HD
ENDBRANCH  22  28
BRANCH  23  30
ATOM     30  O22 ZIN A   1      41.558   4.126  30.319  0.00  0.00    -0.390 OA
ATOM     31  H51 ZIN A   1      41.405   4.279  29.376  0.00  0.00     0.210 HD
ENDBRANCH  23  30
BRANCH  24  32
ATOM     32  C17 ZIN A   1      39.202   2.595  29.632  0.00  0.00     0.206 C 
ATOM     33  O18 ZIN A   1      38.684   1.655  30.211  0.00  0.00    -0.646 OA
ATOM     34  O19 ZIN A   1      39.764   2.418  28.565  0.00  0.00    -0.646 OA
ENDBRANCH  24  32
ENDBRANCH  19  20
ENDBRANCH   9  19
BRANCH  18  35
ATOM     35  O41 ZIN A   1      27.401   0.663  29.377  0.00  0.00    -0.395 OA
ATOM     36  H63 ZIN A   1      27.196  -0.274  29.250  0.00  0.00     0.210 HD
ENDBRANCH  18  35
TORSDOF 7
ENDMDL
MODEL 39
REMARK CAVERDOCK RESULT:      13.1      0.000      0.000
REMARK CAVERDOCK CONSTRAINTS:       0.0      0.0      0.0      0.0
REMARK CAVERDOCK TUNNEL: 38     13.1      2.1     39.9
REMARK  7 active torsions:
REMARK  status: ('A' for Active; 'I' for Inactive)
REMARK    1  A    between atoms: C10_9  and  O11_10 
REMARK    2  A    between atoms: O11_10  and  C12_11 
REMARK    3  A    between atoms: C15_13  and  C17_14 
REMARK    4  A    between atoms: C20_17  and  O22_18 
REMARK    5  A    between atoms: C23_19  and  O25_20 
REMARK    6  A    between atoms: C26_21  and  O28_22 
REMARK    7  A    between atoms: C39_31  and  O41_32 
ROOT
ATOM      1  C1  ZIN A   1      29.318   0.537  31.156  0.00  0.00     0.018 C 
ATOM      2  C2  ZIN A   1      29.532   1.160  29.775  0.00  0.00    -0.014 C 
ATOM      3  C3  ZIN A   1      30.882   0.761  29.175  0.00  0.00     0.013 C 
ATOM      4  C4  ZIN A   1      32.024   1.440  29.926  0.00  0.00     0.010 C 
ATOM      5  C5  ZIN A   1      31.892   2.959  29.753  0.00  0.00     0.023 C 
ATOM      6  C7  ZIN A   1      33.057   3.628  30.439  0.00  0.00    -0.047 A 
ATOM      7  C8  ZIN A   1      34.277   3.641  29.775  0.00  0.00     0.011 A 
ATOM      8  C9  ZIN A   1      35.382   4.233  30.349  0.00  0.00     0.037 A 
ATOM      9  C10 ZIN A   1      35.275   4.820  31.600  0.00  0.00     0.072 A 
ATOM     10  C29 ZIN A   1      34.058   4.809  32.261  0.00  0.00     0.044 A 
ATOM     11  C30 ZIN A   1      32.946   4.215  31.680  0.00  0.00    -0.049 A 
ATOM     12  C31 ZIN A   1      31.651   4.255  32.449  0.00  0.00     0.039 C 
ATOM     13  C32 ZIN A   1      30.663   3.229  31.895  0.00  0.00     0.010 C 
ATOM     14  C33 ZIN A   1      30.576   3.410  30.373  0.00  0.00    -0.001 C 
ATOM     15  C35 ZIN A   1      29.391   2.692  29.807  0.00  0.00     0.001 C 
ATOM     16  C37 ZIN A   1      29.131   3.046  28.332  0.00  0.00     0.008 C 
ATOM     17  C38 ZIN A   1      28.207   1.905  27.843  0.00  0.00     0.033 C 
ATOM     18  C39 ZIN A   1      28.435   0.727  28.767  0.00  0.00     0.126 C 
ENDROOT
BRANCH   9  19
ATOM     19  O11 ZIN A   1      36.359   5.404  32.176  0.00  0.00    -0.318 OA
BRANCH  19  20
ATOM     20  C12 ZIN A   1      37.583   5.365  31.441  0.00  0.00     0.298 C 
ATOM     21  C26 ZIN A   1      38.744   5.747  32.362  0.00  0.00     0.205 C 
ATOM     22  C23 ZIN A   1      40.059   5.646  31.583  0.00  0.00     0.183 C 
ATOM     23  C20 ZIN A   1      40.201   4.225  31.027  0.00  0.00     0.189 C 
ATOM     24  C15 ZIN A   1      38.984   3.902  30.157  0.00  0.00     0.256 C 
ATOM     25  O14 ZIN A   1      37.793   4.046  30.934  0.00  0.00    -0.340 OA
BRANCH  21  26
ATOM     26  O28 ZIN A   1      38.567   7.088  32.825  0.00  0.00    -0.388 OA
ATOM     27  H53 ZIN A   1      37.836   7.195  33.450  0.00  0.00     0.210 HD
ENDBRANCH  21  26
BRANCH  22  28
ATOM     28  O25 ZIN A   1      41.157   5.930  32.454  0.00  0.00    -0.390 OA
ATOM     29  H52 ZIN A   1      40.901   6.362  33.280  0.00  0.00     0.210 HD
ENDBRANCH  22  28
BRANCH  23  30
ATOM     30  O22 ZIN A   1      41.389   4.137  30.238  0.00  0.00    -0.390 OA
ATOM     31  H51 ZIN A   1      42.207   4.244  30.744  0.00  0.00     0.210 HD
ENDBRANCH  23  30
BRANCH  24  32
ATOM     32  C17 ZIN A   1      39.088   2.486  29.654  0.00  0.00     0.206 C 
ATOM     33  O18 ZIN A   1      39.699   2.247  28.626  0.00  0.00    -0.646 OA
ATOM     34  O19 ZIN A   1      38.562   1.578  30.274  0.00  0.00    -0.646 OA
ENDBRANCH  24  32
ENDBRANCH  19  20
ENDBRANCH   9  19
BRANCH  18  35
ATOM     35  O41 ZIN A   1      27.227   0.406  29.458  0.00  0.00    -0.395 OA
ATOM     36  H63 ZIN A   1      26.645  -0.197  28.975  0.00  0.00     0.210 HD
ENDBRANCH  18  35
TORSDOF 7
ENDMDL
MODEL 40
REMARK CAVERDOCK RESULT:      11.6      0.000      0.000
REMARK CAVERDOCK CONSTRAINTS:       0.3      0.0      0.0      0.0
REMARK CAVERDOCK TUNNEL: 39     11.6      2.2     40.4
REMARK  7 active torsions:
REMARK  status: ('A' for Active; 'I' for Inactive)
REMARK    1  A    between atoms: C10_9  and  O11_10 
REMARK    2  A    between atoms: O11_10  and  C12_11 
REMARK    3  A    between atoms: C15_13  and  C17_14 
REMARK    4  A    between atoms: C20_17  and  O22_18 
REMARK    5  A    between atoms: C23_19  and  O25_20 
REMARK    6  A    between atoms: C26_21  and  O28_22 
REMARK    7  A    between atoms: C39_31  and  O41_32 
ROOT
ATOM      1  C1  ZIN A   1      28.757   0.984  31.205  0.00  0.00     0.018 C 
ATOM      2  C2  ZIN A   1      29.178   1.251  29.758  0.00  0.00    -0.014 C 
ATOM      3  C3  ZIN A   1      30.534   0.619  29.435  0.00  0.00     0.013 C 
ATOM      4  C4  ZIN A   1      31.656   1.364  30.153  0.00  0.00     0.010 C 
ATOM      5  C5  ZIN A   1      31.702   2.807  29.634  0.00  0.00     0.023 C 
ATOM      6  C7  ZIN A   1      32.851   3.525  30.294  0.00  0.00    -0.047 A 
ATOM      7  C8  ZIN A   1      34.129   3.289  29.802  0.00  0.00     0.011 A 
ATOM      8  C9  ZIN A   1      35.224   3.911  30.364  0.00  0.00     0.037 A 
ATOM      9  C10 ZIN A   1      35.049   4.778  31.431  0.00  0.00     0.072 A 
ATOM     10  C29 ZIN A   1      33.775   5.015  31.920  0.00  0.00     0.044 A 
ATOM     11  C30 ZIN A   1      32.674   4.390  31.351  0.00  0.00    -0.049 A 
ATOM     12  C31 ZIN A   1      31.317   4.708  31.923  0.00  0.00     0.039 C 
ATOM     13  C32 ZIN A   1      30.291   3.662  31.491  0.00  0.00     0.010 C 
ATOM     14  C33 ZIN A   1      30.382   3.490  29.968  0.00  0.00    -0.001 C 
ATOM     15  C35 ZIN A   1      29.194   2.755  29.432  0.00  0.00     0.001 C 
ATOM     16  C37 ZIN A   1      29.127   2.775  27.894  0.00  0.00     0.008 C 
ATOM     17  C38 ZIN A   1      28.146   1.627  27.559  0.00  0.00     0.033 C 
ATOM     18  C39 ZIN A   1      28.153   0.682  28.742  0.00  0.00     0.126 C 
ENDROOT
BRANCH   9  19
ATOM     19  O11 ZIN A   1      36.122   5.394  31.993  0.00  0.00    -0.318 OA
BRANCH  19  20
ATOM     20  C12 ZIN A   1      37.366   5.292  31.299  0.00  0.00     0.298 C 
ATOM     21  C26 ZIN A   1      38.508   5.696  32.235  0.00  0.00     0.205 C 
ATOM     22  C23 ZIN A   1      39.842   5.527  31.503  0.00  0.00     0.183 C 
ATOM     23  C20 ZIN A   1      39.968   4.077  31.024  0.00  0.00     0.189 C 
ATOM     24  C15 ZIN A   1      38.771   3.735  30.134  0.00  0.00     0.256 C 
ATOM     25  O14 ZIN A   1      37.561   3.945  30.866  0.00  0.00    -0.340 OA
BRANCH  21  26
ATOM     26  O28 ZIN A   1      38.347   7.062  32.624  0.00  0.00    -0.388 OA
ATOM     27  H53 ZIN A   1      37.878   7.179  33.462  0.00  0.00     0.210 HD
ENDBRANCH  21  26
BRANCH  22  28
ATOM     28  O25 ZIN A   1      40.920   5.832  32.391  0.00  0.00    -0.390 OA
ATOM     29  H52 ZIN A   1      41.313   6.703  32.248  0.00  0.00     0.210 HD
ENDBRANCH  22  28
BRANCH  23  30
ATOM     30  O22 ZIN A   1      41.177   3.923  30.276  0.00  0.00    -0.390 OA
ATOM     31  H51 ZIN A   1      41.112   3.290  29.548  0.00  0.00     0.210 HD
ENDBRANCH  23  30
BRANCH  24  32
ATOM     32  C17 ZIN A   1      38.857   2.293  29.706  0.00  0.00     0.206 C 
ATOM     33  O18 ZIN A   1      38.260   1.434  30.333  0.00  0.00    -0.646 OA
ATOM     34  O19 ZIN A   1      39.523   1.985  28.733  0.00  0.00    -0.646 OA
ENDBRANCH  24  32
ENDBRANCH  19  20
ENDBRANCH   9  19
BRANCH  18  35
ATOM     35  O41 ZIN A   1      26.852   0.624  29.331  0.00  0.00    -0.395 OA
ATOM     36  H63 ZIN A   1      26.288  -0.074  28.972  0.00  0.00     0.210 HD
ENDBRANCH  18  35
TORSDOF 7
ENDMDL
MODEL 41
REMARK CAVERDOCK RESULT:      10.4      0.000      0.000
REMARK CAVERDOCK CONSTRAINTS:       0.1      0.0      0.0      0.0
REMARK CAVERDOCK TUNNEL: 40     10.4      2.3     41.1
REMARK  7 active torsions:
REMARK  status: ('A' for Active; 'I' for Inactive)
REMARK    1  A    between atoms: C10_9  and  O11_10 
REMARK    2  A    between atoms: O11_10  and  C12_11 
REMARK    3  A    between atoms: C15_13  and  C17_14 
REMARK    4  A    between atoms: C20_17  and  O22_18 
REMARK    5  A    between atoms: C23_19  and  O25_20 
REMARK    6  A    between atoms: C26_21  and  O28_22 
REMARK    7  A    between atoms: C39_31  and  O41_32 
ROOT
ATOM      1  C1  ZIN A   1      28.647   0.765  31.139  0.00  0.00     0.018 C 
ATOM      2  C2  ZIN A   1      29.048   1.086  29.698  0.00  0.00    -0.014 C 
ATOM      3  C3  ZIN A   1      30.421   0.506  29.347  0.00  0.00     0.013 C 
ATOM      4  C4  ZIN A   1      31.525   1.264  30.078  0.00  0.00     0.010 C 
ATOM      5  C5  ZIN A   1      31.522   2.722  29.600  0.00  0.00     0.023 C 
ATOM      6  C7  ZIN A   1      32.655   3.456  30.273  0.00  0.00    -0.047 A 
ATOM      7  C8  ZIN A   1      33.934   3.273  29.765  0.00  0.00     0.011 A 
ATOM      8  C9  ZIN A   1      35.014   3.912  30.337  0.00  0.00     0.037 A 
ATOM      9  C10 ZIN A   1      34.821   4.743  31.430  0.00  0.00     0.072 A 
ATOM     10  C29 ZIN A   1      33.545   4.927  31.935  0.00  0.00     0.044 A 
ATOM     11  C30 ZIN A   1      32.459   4.285  31.356  0.00  0.00    -0.049 A 
ATOM     12  C31 ZIN A   1      31.098   4.544  31.946  0.00  0.00     0.039 C 
ATOM     13  C32 ZIN A   1      30.101   3.479  31.492  0.00  0.00     0.010 C 
ATOM     14  C33 ZIN A   1      30.185   3.354  29.964  0.00  0.00    -0.001 C 
ATOM     15  C35 ZIN A   1      29.016   2.598  29.415  0.00  0.00     0.001 C 
ATOM     16  C37 ZIN A   1      28.936   2.661  27.879  0.00  0.00     0.008 C 
ATOM     17  C38 ZIN A   1      27.988   1.493  27.518  0.00  0.00     0.033 C 
ATOM     18  C39 ZIN A   1      28.033   0.515  28.673  0.00  0.00     0.126 C 
ENDROOT
BRANCH   9  19
ATOM     19  O11 ZIN A   1      35.879   5.375  32.003  0.00  0.00    -0.318 OA
BRANCH  19  20
ATOM     20  C12 ZIN A   1      37.141   5.257  31.342  0.00  0.00     0.298 C 
ATOM     21  C26 ZIN A   1      38.253   5.739  32.276  0.00  0.00     0.205 C 
ATOM     22  C23 ZIN A   1      39.607   5.554  31.583  0.00  0.00     0.183 C 
ATOM     23  C20 ZIN A   1      39.771   4.081  31.195  0.00  0.00     0.189 C 
ATOM     24  C15 ZIN A   1      38.600   3.663  30.302  0.00  0.00     0.256 C 
ATOM     25  O14 ZIN A   1      37.371   3.891  30.994  0.00  0.00    -0.340 OA
BRANCH  21  26
ATOM     26  O28 ZIN A   1      38.058   7.122  32.579  0.00  0.00    -0.388 OA
ATOM     27  H53 ZIN A   1      38.665   7.467  33.249  0.00  0.00     0.210 HD
ENDBRANCH  21  26
BRANCH  22  28
ATOM     28  O25 ZIN A   1      40.658   5.934  32.474  0.00  0.00    -0.390 OA
ATOM     29  H52 ZIN A   1      40.359   6.436  33.244  0.00  0.00     0.210 HD
ENDBRANCH  22  28
BRANCH  23  30
ATOM     30  O22 ZIN A   1      40.999   3.908  30.484  0.00  0.00    -0.390 OA
ATOM     31  H51 ZIN A   1      40.951   4.158  29.550  0.00  0.00     0.210 HD
ENDBRANCH  23  30
BRANCH  24  32
ATOM     32  C17 ZIN A   1      38.723   2.201  29.963  0.00  0.00     0.206 C 
ATOM     33  O18 ZIN A   1      37.737   1.567  29.627  0.00  0.00    -0.646 OA
ATOM     34  O19 ZIN A   1      39.809   1.650  30.025  0.00  0.00    -0.646 OA
ENDBRANCH  24  32
ENDBRANCH  19  20
ENDBRANCH   9  19
BRANCH  18  35
ATOM     35  O41 ZIN A   1      26.740   0.401  29.269  0.00  0.00    -0.395 OA
ATOM     36  H63 ZIN A   1      26.616  -0.404  29.791  0.00  0.00     0.210 HD
ENDBRANCH  18  35
TORSDOF 7
ENDMDL
MODEL 42
REMARK CAVERDOCK RESULT:       8.6      0.000      0.000
REMARK CAVERDOCK CONSTRAINTS:       0.2      0.0      0.0      0.0
REMARK CAVERDOCK TUNNEL: 41      8.6      2.3     42.1
REMARK  7 active torsions:
REMARK  status: ('A' for Active; 'I' for Inactive)
REMARK    1  A    between atoms: C10_9  and  O11_10 
REMARK    2  A    between atoms: O11_10  and  C12_11 
REMARK    3  A    between atoms: C15_13  and  C17_14 
REMARK    4  A    between atoms: C20_17  and  O22_18 
REMARK    5  A    between atoms: C23_19  and  O25_20 
REMARK    6  A    between atoms: C26_21  and  O28_22 
REMARK    7  A    between atoms: C39_31  and  O41_32 
ROOT
ATOM      1  C1  ZIN A   1      28.260   1.015  31.319  0.00  0.00     0.018 C 
ATOM      2  C2  ZIN A   1      28.838   0.893  29.907  0.00  0.00    -0.014 C 
ATOM      3  C3  ZIN A   1      30.193   0.182  29.907  0.00  0.00     0.013 C 
ATOM      4  C4  ZIN A   1      31.265   1.072  30.530  0.00  0.00     0.010 C 
ATOM      5  C5  ZIN A   1      31.423   2.331  29.669  0.00  0.00     0.023 C 
ATOM      6  C7  ZIN A   1      32.528   3.179  30.247  0.00  0.00    -0.047 A 
ATOM      7  C8  ZIN A   1      33.838   2.807  29.974  0.00  0.00     0.011 A 
ATOM      8  C9  ZIN A   1      34.894   3.538  30.476  0.00  0.00     0.037 A 
ATOM      9  C10 ZIN A   1      34.646   4.653  31.261  0.00  0.00     0.072 A 
ATOM     10  C29 ZIN A   1      33.340   5.026  31.531  0.00  0.00     0.044 A 
ATOM     11  C30 ZIN A   1      32.278   4.290  31.022  0.00  0.00    -0.049 A 
ATOM     12  C31 ZIN A   1      30.884   4.763  31.342  0.00  0.00     0.039 C 
ATOM     13  C32 ZIN A   1      29.866   3.654  31.081  0.00  0.00     0.010 C 
ATOM     14  C33 ZIN A   1      30.106   3.095  29.671  0.00  0.00    -0.001 C 
ATOM     15  C35 ZIN A   1      28.950   2.263  29.213  0.00  0.00     0.001 C 
ATOM     16  C37 ZIN A   1      29.042   1.887  27.723  0.00  0.00     0.008 C 
ATOM     17  C38 ZIN A   1      28.054   0.705  27.585  0.00  0.00     0.033 C 
ATOM     18  C39 ZIN A   1      27.900   0.096  28.963  0.00  0.00     0.126 C 
ENDROOT
BRANCH   9  19
ATOM     19  O11 ZIN A   1      35.680   5.379  31.763  0.00  0.00    -0.318 OA
BRANCH  19  20
ATOM     20  C12 ZIN A   1      36.956   5.206  31.142  0.00  0.00     0.298 C 
ATOM     21  C26 ZIN A   1      38.051   5.737  32.070  0.00  0.00     0.205 C 
ATOM     22  C23 ZIN A   1      39.418   5.494  31.424  0.00  0.00     0.183 C 
ATOM     23  C20 ZIN A   1      39.575   3.997  31.135  0.00  0.00     0.189 C 
ATOM     24  C15 ZIN A   1      38.421   3.534  30.243  0.00  0.00     0.256 C 
ATOM     25  O14 ZIN A   1      37.178   3.818  30.889  0.00  0.00    -0.340 OA
BRANCH  21  26
ATOM     26  O28 ZIN A   1      37.865   7.138  32.278  0.00  0.00    -0.388 OA
ATOM     27  H53 ZIN A   1      37.067   7.495  31.863  0.00  0.00     0.210 HD
ENDBRANCH  21  26
BRANCH  22  28
ATOM     28  O25 ZIN A   1      40.453   5.920  32.314  0.00  0.00    -0.390 OA
ATOM     29  H52 ZIN A   1      40.131   6.395  33.092  0.00  0.00     0.210 HD
ENDBRANCH  22  28
BRANCH  23  30
ATOM     30  O22 ZIN A   1      40.817   3.767  30.466  0.00  0.00    -0.390 OA
ATOM     31  H51 ZIN A   1      41.588   4.108  30.941  0.00  0.00     0.210 HD
ENDBRANCH  23  30
BRANCH  24  32
ATOM     32  C17 ZIN A   1      38.536   2.051  30.002  0.00  0.00     0.206 C 
ATOM     33  O18 ZIN A   1      37.689   1.473  29.341  0.00  0.00    -0.646 OA
ATOM     34  O19 ZIN A   1      39.475   1.429  30.468  0.00  0.00    -0.646 OA
ENDBRANCH  24  32
ENDBRANCH  19  20
ENDBRANCH   9  19
BRANCH  18  35
ATOM     35  O41 ZIN A   1      26.545   0.210  29.401  0.00  0.00    -0.395 OA
ATOM     36  H63 ZIN A   1      26.434   0.150  30.360  0.00  0.00     0.210 HD
ENDBRANCH  18  35
TORSDOF 7
ENDMDL
MODEL 43
REMARK CAVERDOCK RESULT:       6.9      0.000      0.000
REMARK CAVERDOCK CONSTRAINTS:       0.4      0.0      0.0      0.0
REMARK CAVERDOCK TUNNEL: 42      6.9      2.3     43.3
REMARK  7 active torsions:
REMARK  status: ('A' for Active; 'I' for Inactive)
REMARK    1  A    between atoms: C10_9  and  O11_10 
REMARK    2  A    between atoms: O11_10  and  C12_11 
REMARK    3  A    between atoms: C15_13  and  C17_14 
REMARK    4  A    between atoms: C20_17  and  O22_18 
REMARK    5  A    between atoms: C23_19  and  O25_20 
REMARK    6  A    between atoms: C26_21  and  O28_22 
REMARK    7  A    between atoms: C39_31  and  O41_32 
ROOT
ATOM      1  C1  ZIN A   1      28.142   0.667  31.322  0.00  0.00     0.018 C 
ATOM      2  C2  ZIN A   1      28.700   0.604  29.898  0.00  0.00    -0.014 C 
ATOM      3  C3  ZIN A   1      30.088  -0.042  29.860  0.00  0.00     0.013 C 
ATOM      4  C4  ZIN A   1      31.127   0.885  30.485  0.00  0.00     0.010 C 
ATOM      5  C5  ZIN A   1      31.210   2.168  29.648  0.00  0.00     0.023 C 
ATOM      6  C7  ZIN A   1      32.282   3.057  30.226  0.00  0.00    -0.047 A 
ATOM      7  C8  ZIN A   1      33.604   2.754  29.924  0.00  0.00     0.011 A 
ATOM      8  C9  ZIN A   1      34.632   3.524  30.425  0.00  0.00     0.037 A 
ATOM      9  C10 ZIN A   1      34.345   4.609  31.237  0.00  0.00     0.072 A 
ATOM     10  C29 ZIN A   1      33.028   4.913  31.536  0.00  0.00     0.044 A 
ATOM     11  C30 ZIN A   1      31.993   4.138  31.029  0.00  0.00    -0.049 A 
ATOM     12  C31 ZIN A   1      30.584   4.536  31.382  0.00  0.00     0.039 C 
ATOM     13  C32 ZIN A   1      29.615   3.386  31.114  0.00  0.00     0.010 C 
ATOM     14  C33 ZIN A   1      29.857   2.868  29.689  0.00  0.00    -0.001 C 
ATOM     15  C35 ZIN A   1      28.735   1.991  29.232  0.00  0.00     0.001 C 
ATOM     16  C37 ZIN A   1      28.819   1.651  27.733  0.00  0.00     0.008 C 
ATOM     17  C38 ZIN A   1      27.886   0.426  27.586  0.00  0.00     0.033 C 
ATOM     18  C39 ZIN A   1      27.785  -0.218  28.953  0.00  0.00     0.126 C 
ENDROOT
BRANCH   9  19
ATOM     19  O11 ZIN A   1      35.352   5.373  31.737  0.00  0.00    -0.318 OA
BRANCH  19  20
ATOM     20  C12 ZIN A   1      36.632   5.250  31.114  0.00  0.00     0.298 C 
ATOM     21  C26 ZIN A   1      37.698   5.892  32.004  0.00  0.00     0.205 C 
ATOM     22  C23 ZIN A   1      39.073   5.704  31.357  0.00  0.00     0.183 C 
ATOM     23  C20 ZIN A   1      39.321   4.207  31.140  0.00  0.00     0.189 C 
ATOM     24  C15 ZIN A   1      38.193   3.630  30.283  0.00  0.00     0.256 C 
ATOM     25  O14 ZIN A   1      36.939   3.867  30.926  0.00  0.00    -0.340 OA
BRANCH  21  26
ATOM     26  O28 ZIN A   1      37.426   7.288  32.145  0.00  0.00    -0.388 OA
ATOM     27  H53 ZIN A   1      37.240   7.740  31.310  0.00  0.00     0.210 HD
ENDBRANCH  21  26
BRANCH  22  28
ATOM     28  O25 ZIN A   1      40.085   6.236  32.216  0.00  0.00    -0.390 OA
ATOM     29  H52 ZIN A   1      39.740   6.748  32.959  0.00  0.00     0.210 HD
ENDBRANCH  22  28
BRANCH  23  30
ATOM     30  O22 ZIN A   1      40.571   4.022  30.472  0.00  0.00    -0.390 OA
ATOM     31  H51 ZIN A   1      41.344   4.147  31.041  0.00  0.00     0.210 HD
ENDBRANCH  23  30
BRANCH  24  32
ATOM     32  C17 ZIN A   1      38.399   2.147  30.114  0.00  0.00     0.206 C 
ATOM     33  O18 ZIN A   1      37.549   1.473  29.556  0.00  0.00    -0.646 OA
ATOM     34  O19 ZIN A   1      39.414   1.620  30.535  0.00  0.00    -0.646 OA
ENDBRANCH  24  32
ENDBRANCH  19  20
ENDBRANCH   9  19
BRANCH  18  35
ATOM     35  O41 ZIN A   1      26.434  -0.179  29.415  0.00  0.00    -0.395 OA
ATOM     36  H63 ZIN A   1      26.256  -0.767  30.162  0.00  0.00     0.210 HD
ENDBRANCH  18  35
TORSDOF 7
ENDMDL
MODEL 44
REMARK CAVERDOCK RESULT:       5.8      0.000      0.000
REMARK CAVERDOCK CONSTRAINTS:       0.1      0.0      0.0      0.0
REMARK CAVERDOCK TUNNEL: 43      5.8      2.4     44.2
REMARK  7 active torsions:
REMARK  status: ('A' for Active; 'I' for Inactive)
REMARK    1  A    between atoms: C10_9  and  O11_10 
REMARK    2  A    between atoms: O11_10  and  C12_11 
REMARK    3  A    between atoms: C15_13  and  C17_14 
REMARK    4  A    between atoms: C20_17  and  O22_18 
REMARK    5  A    between atoms: C23_19  and  O25_20 
REMARK    6  A    between atoms: C26_21  and  O28_22 
REMARK    7  A    between atoms: C39_31  and  O41_32 
ROOT
ATOM      1  C1  ZIN A   1      27.830   0.795  31.024  0.00  0.00     0.018 C 
ATOM      2  C2  ZIN A   1      28.480   0.653  29.646  0.00  0.00    -0.014 C 
ATOM      3  C3  ZIN A   1      29.841  -0.043  29.728  0.00  0.00     0.013 C 
ATOM      4  C4  ZIN A   1      30.870   0.871  30.387  0.00  0.00     0.010 C 
ATOM      5  C5  ZIN A   1      31.058   2.115  29.510  0.00  0.00     0.023 C 
ATOM      6  C7  ZIN A   1      32.123   2.988  30.125  0.00  0.00    -0.047 A 
ATOM      7  C8  ZIN A   1      33.449   2.626  29.927  0.00  0.00     0.011 A 
ATOM      8  C9  ZIN A   1      34.471   3.378  30.467  0.00  0.00     0.037 A 
ATOM      9  C10 ZIN A   1      34.172   4.506  31.215  0.00  0.00     0.072 A 
ATOM     10  C29 ZIN A   1      32.850   4.868  31.411  0.00  0.00     0.044 A 
ATOM     11  C30 ZIN A   1      31.823   4.110  30.865  0.00  0.00    -0.049 A 
ATOM     12  C31 ZIN A   1      30.409   4.573  31.103  0.00  0.00     0.039 C 
ATOM     13  C32 ZIN A   1      29.417   3.448  30.814  0.00  0.00     0.010 C 
ATOM     14  C33 ZIN A   1      29.734   2.864  29.430  0.00  0.00    -0.001 C 
ATOM     15  C35 ZIN A   1      28.612   2.009  28.931  0.00  0.00     0.001 C 
ATOM     16  C37 ZIN A   1      28.784   1.606  27.455  0.00  0.00     0.008 C 
ATOM     17  C38 ZIN A   1      27.817   0.410  27.292  0.00  0.00     0.033 C 
ATOM     18  C39 ZIN A   1      27.600  -0.174  28.672  0.00  0.00     0.126 C 
ENDROOT
BRANCH   9  19
ATOM     19  O11 ZIN A   1      35.171   5.253  31.754  0.00  0.00    -0.318 OA
BRANCH  19  20
ATOM     20  C12 ZIN A   1      36.449   5.183  31.118  0.00  0.00     0.298 C 
ATOM     21  C26 ZIN A   1      37.496   5.869  31.998  0.00  0.00     0.205 C 
ATOM     22  C23 ZIN A   1      38.872   5.738  31.338  0.00  0.00     0.183 C 
ATOM     23  C20 ZIN A   1      39.179   4.253  31.117  0.00  0.00     0.189 C 
ATOM     24  C15 ZIN A   1      38.068   3.630  30.270  0.00  0.00     0.256 C 
ATOM     25  O14 ZIN A   1      36.811   3.815  30.926  0.00  0.00    -0.340 OA
BRANCH  21  26
ATOM     26  O28 ZIN A   1      37.167   7.252  32.145  0.00  0.00    -0.388 OA
ATOM     27  H53 ZIN A   1      36.480   7.559  31.537  0.00  0.00     0.210 HD
ENDBRANCH  21  26
BRANCH  22  28
ATOM     28  O25 ZIN A   1      39.869   6.311  32.188  0.00  0.00    -0.390 OA
ATOM     29  H52 ZIN A   1      40.580   6.759  31.711  0.00  0.00     0.210 HD
ENDBRANCH  22  28
BRANCH  23  30
ATOM     30  O22 ZIN A   1      40.429   4.120  30.436  0.00  0.00    -0.390 OA
ATOM     31  H51 ZIN A   1      41.202   4.234  31.007  0.00  0.00     0.210 HD
ENDBRANCH  23  30
BRANCH  24  32
ATOM     32  C17 ZIN A   1      38.333   2.157  30.097  0.00  0.00     0.206 C 
ATOM     33  O18 ZIN A   1      37.593   1.482  29.401  0.00  0.00    -0.646 OA
ATOM     34  O19 ZIN A   1      39.287   1.640  30.652  0.00  0.00    -0.646 OA
ENDBRANCH  24  32
ENDBRANCH  19  20
ENDBRANCH   9  19
BRANCH  18  35
ATOM     35  O41 ZIN A   1      26.223  -0.067  29.038  0.00  0.00    -0.395 OA
ATOM     36  H63 ZIN A   1      25.607  -0.286  28.325  0.00  0.00     0.210 HD
ENDBRANCH  18  35
TORSDOF 7
ENDMDL
MODEL 45
REMARK CAVERDOCK RESULT:       4.7      0.000      0.000
REMARK CAVERDOCK CONSTRAINTS:       0.1      0.0      0.0      0.0
REMARK CAVERDOCK TUNNEL: 44      4.7      2.4     45.3
REMARK  7 active torsions:
REMARK  status: ('A' for Active; 'I' for Inactive)
REMARK    1  A    between atoms: C10_9  and  O11_10 
REMARK    2  A    between atoms: O11_10  and  C12_11 
REMARK    3  A    between atoms: C15_13  and  C17_14 
REMARK    4  A    between atoms: C20_17  and  O22_18 
REMARK    5  A    between atoms: C23_19  and  O25_20 
REMARK    6  A    between atoms: C26_21  and  O28_22 
REMARK    7  A    between atoms: C39_31  and  O41_32 
ROOT
ATOM      1  C1  ZIN A   1      27.460   1.155  31.157  0.00  0.00     0.018 C 
ATOM      2  C2  ZIN A   1      28.234   0.665  29.931  0.00  0.00    -0.014 C 
ATOM      3  C3  ZIN A   1      29.527  -0.054  30.326  0.00  0.00     0.013 C 
ATOM      4  C4  ZIN A   1      30.547   0.940  30.874  0.00  0.00     0.010 C 
ATOM      5  C5  ZIN A   1      30.911   1.934  29.764  0.00  0.00     0.023 C 
ATOM      6  C7  ZIN A   1      31.968   2.876  30.284  0.00  0.00    -0.047 A 
ATOM      7  C8  ZIN A   1      33.278   2.417  30.327  0.00  0.00     0.011 A 
ATOM      8  C9  ZIN A   1      34.290   3.228  30.796  0.00  0.00     0.037 A 
ATOM      9  C10 ZIN A   1      33.998   4.511  31.229  0.00  0.00     0.072 A 
ATOM     10  C29 ZIN A   1      32.693   4.970  31.184  0.00  0.00     0.044 A 
ATOM     11  C30 ZIN A   1      31.675   4.154  30.709  0.00  0.00    -0.049 A 
ATOM     12  C31 ZIN A   1      30.281   4.724  30.672  0.00  0.00     0.039 C 
ATOM     13  C32 ZIN A   1      29.246   3.609  30.534  0.00  0.00     0.010 C 
ATOM     14  C33 ZIN A   1      29.659   2.703  29.365  0.00  0.00    -0.001 C 
ATOM     15  C35 ZIN A   1      28.535   1.809  28.947  0.00  0.00     0.001 C 
ATOM     16  C37 ZIN A   1      28.827   1.064  27.631  0.00  0.00     0.008 C 
ATOM     17  C38 ZIN A   1      27.798  -0.091  27.633  0.00  0.00     0.033 C 
ATOM     18  C39 ZIN A   1      27.401  -0.325  29.076  0.00  0.00     0.126 C 
ENDROOT
BRANCH   9  19
ATOM     19  O11 ZIN A   1      34.989   5.317  31.696  0.00  0.00    -0.318 OA
BRANCH  19  20
ATOM     20  C12 ZIN A   1      36.269   5.199  31.071  0.00  0.00     0.298 C 
ATOM     21  C26 ZIN A   1      37.337   5.816  31.977  0.00  0.00     0.205 C 
ATOM     22  C23 ZIN A   1      38.713   5.633  31.329  0.00  0.00     0.183 C 
ATOM     23  C20 ZIN A   1      38.952   4.140  31.080  0.00  0.00     0.189 C 
ATOM     24  C15 ZIN A   1      37.822   3.588  30.209  0.00  0.00     0.256 C 
ATOM     25  O14 ZIN A   1      36.569   3.819  30.855  0.00  0.00    -0.340 OA
BRANCH  21  26
ATOM     26  O28 ZIN A   1      37.073   7.211  32.148  0.00  0.00    -0.388 OA
ATOM     27  H53 ZIN A   1      36.400   7.560  31.547  0.00  0.00     0.210 HD
ENDBRANCH  21  26
BRANCH  22  28
ATOM     28  O25 ZIN A   1      39.726   6.142  32.200  0.00  0.00    -0.390 OA
ATOM     29  H52 ZIN A   1      40.539   5.619  32.204  0.00  0.00     0.210 HD
ENDBRANCH  22  28
BRANCH  23  30
ATOM     30  O22 ZIN A   1      40.202   3.962  30.410  0.00  0.00    -0.390 OA
ATOM     31  H51 ZIN A   1      40.578   3.076  30.509  0.00  0.00     0.210 HD
ENDBRANCH  23  30
BRANCH  24  32
ATOM     32  C17 ZIN A   1      38.019   2.108  30.009  0.00  0.00     0.206 C 
ATOM     33  O18 ZIN A   1      39.080   1.587  30.310  0.00  0.00    -0.646 OA
ATOM     34  O19 ZIN A   1      37.118   1.430  29.547  0.00  0.00    -0.646 OA
ENDBRANCH  24  32
ENDBRANCH  19  20
ENDBRANCH   9  19
BRANCH  18  35
ATOM     35  O41 ZIN A   1      26.005  -0.073  29.247  0.00  0.00    -0.395 OA
ATOM     36  H63 ZIN A   1      25.485  -0.173  28.438  0.00  0.00     0.210 HD
ENDBRANCH  18  35
TORSDOF 7
ENDMDL
MODEL 46
REMARK CAVERDOCK RESULT:       4.4      0.000      0.000
REMARK CAVERDOCK CONSTRAINTS:       0.0      0.0      0.0      0.0
REMARK CAVERDOCK TUNNEL: 45      4.4      2.3     46.2
REMARK  7 active torsions:
REMARK  status: ('A' for Active; 'I' for Inactive)
REMARK    1  A    between atoms: C10_9  and  O11_10 
REMARK    2  A    between atoms: O11_10  and  C12_11 
REMARK    3  A    between atoms: C15_13  and  C17_14 
REMARK    4  A    between atoms: C20_17  and  O22_18 
REMARK    5  A    between atoms: C23_19  and  O25_20 
REMARK    6  A    between atoms: C26_21  and  O28_22 
REMARK    7  A    between atoms: C39_31  and  O41_32 
ROOT
ATOM      1  C1  ZIN A   1      27.292   1.196  31.083  0.00  0.00     0.018 C 
ATOM      2  C2  ZIN A   1      28.097   0.646  29.904  0.00  0.00    -0.014 C 
ATOM      3  C3  ZIN A   1      29.369  -0.067  30.368  0.00  0.00     0.013 C 
ATOM      4  C4  ZIN A   1      30.384   0.940  30.904  0.00  0.00     0.010 C 
ATOM      5  C5  ZIN A   1      30.792   1.881  29.764  0.00  0.00     0.023 C 
ATOM      6  C7  ZIN A   1      31.843   2.835  30.275  0.00  0.00    -0.047 A 
ATOM      7  C8  ZIN A   1      33.146   2.365  30.378  0.00  0.00     0.011 A 
ATOM      8  C9  ZIN A   1      34.153   3.185  30.842  0.00  0.00     0.037 A 
ATOM      9  C10 ZIN A   1      33.862   4.490  31.210  0.00  0.00     0.072 A 
ATOM     10  C29 ZIN A   1      32.563   4.958  31.105  0.00  0.00     0.044 A 
ATOM     11  C30 ZIN A   1      31.551   4.132  30.635  0.00  0.00    -0.049 A 
ATOM     12  C31 ZIN A   1      30.166   4.714  30.531  0.00  0.00     0.039 C 
ATOM     13  C32 ZIN A   1      29.122   3.604  30.409  0.00  0.00     0.010 C 
ATOM     14  C33 ZIN A   1      29.561   2.644  29.293  0.00  0.00    -0.001 C 
ATOM     15  C35 ZIN A   1      28.440   1.743  28.880  0.00  0.00     0.001 C 
ATOM     16  C37 ZIN A   1      28.763   0.939  27.608  0.00  0.00     0.008 C 
ATOM     17  C38 ZIN A   1      27.722  -0.204  27.628  0.00  0.00     0.033 C 
ATOM     18  C39 ZIN A   1      27.279  -0.372  29.067  0.00  0.00     0.126 C 
ENDROOT
BRANCH   9  19
ATOM     19  O11 ZIN A   1      34.846   5.305  31.671  0.00  0.00    -0.318 OA
BRANCH  19  20
ATOM     20  C12 ZIN A   1      36.125   5.198  31.043  0.00  0.00     0.298 C 
ATOM     21  C26 ZIN A   1      37.197   5.785  31.963  0.00  0.00     0.205 C 
ATOM     22  C23 ZIN A   1      38.571   5.613  31.308  0.00  0.00     0.183 C 
ATOM     23  C20 ZIN A   1      38.803   4.126  31.020  0.00  0.00     0.189 C 
ATOM     24  C15 ZIN A   1      37.669   3.603  30.136  0.00  0.00     0.256 C 
ATOM     25  O14 ZIN A   1      36.418   3.823  30.789  0.00  0.00    -0.340 OA
BRANCH  21  26
ATOM     26  O28 ZIN A   1      36.940   7.175  32.172  0.00  0.00    -0.388 OA
ATOM     27  H53 ZIN A   1      36.736   7.404  33.090  0.00  0.00     0.210 HD
ENDBRANCH  21  26
BRANCH  22  28
ATOM     28  O25 ZIN A   1      39.588   6.092  32.192  0.00  0.00    -0.390 OA
ATOM     29  H52 ZIN A   1      40.075   6.855  31.853  0.00  0.00     0.210 HD
ENDBRANCH  22  28
BRANCH  23  30
ATOM     30  O22 ZIN A   1      40.052   3.959  30.344  0.00  0.00    -0.390 OA
ATOM     31  H51 ZIN A   1      40.076   3.201  29.743  0.00  0.00     0.210 HD
ENDBRANCH  23  30
BRANCH  24  32
ATOM     32  C17 ZIN A   1      37.859   2.128  29.895  0.00  0.00     0.206 C 
ATOM     33  O18 ZIN A   1      36.920   1.444  29.523  0.00  0.00    -0.646 OA
ATOM     34  O19 ZIN A   1      38.951   1.616  30.071  0.00  0.00    -0.646 OA
ENDBRANCH  24  32
ENDBRANCH  19  20
ENDBRANCH   9  19
BRANCH  18  35
ATOM     35  O41 ZIN A   1      25.882  -0.099  29.184  0.00  0.00    -0.395 OA
ATOM     36  H63 ZIN A   1      25.551   0.547  28.545  0.00  0.00     0.210 HD
ENDBRANCH  18  35
TORSDOF 7
ENDMDL
MODEL 47
REMARK CAVERDOCK RESULT:       4.0      0.000      0.000
REMARK CAVERDOCK CONSTRAINTS:       0.0      0.0      0.0      0.0
REMARK CAVERDOCK TUNNEL: 46      4.0      2.4     47.1
REMARK  7 active torsions:
REMARK  status: ('A' for Active; 'I' for Inactive)
REMARK    1  A    between atoms: C10_9  and  O11_10 
REMARK    2  A    between atoms: O11_10  and  C12_11 
REMARK    3  A    between atoms: C15_13  and  C17_14 
REMARK    4  A    between atoms: C20_17  and  O22_18 
REMARK    5  A    between atoms: C23_19  and  O25_20 
REMARK    6  A    between atoms: C26_21  and  O28_22 
REMARK    7  A    between atoms: C39_31  and  O41_32 
ROOT
ATOM      1  C1  ZIN A   1      27.145   1.033  31.122  0.00  0.00     0.018 C 
ATOM      2  C2  ZIN A   1      27.935   0.544  29.907  0.00  0.00    -0.014 C 
ATOM      3  C3  ZIN A   1      29.225  -0.171  30.317  0.00  0.00     0.013 C 
ATOM      4  C4  ZIN A   1      30.236   0.826  30.876  0.00  0.00     0.010 C 
ATOM      5  C5  ZIN A   1      30.611   1.820  29.770  0.00  0.00     0.023 C 
ATOM      6  C7  ZIN A   1      31.659   2.765  30.301  0.00  0.00    -0.047 A 
ATOM      7  C8  ZIN A   1      32.969   2.310  30.360  0.00  0.00     0.011 A 
ATOM      8  C9  ZIN A   1      33.974   3.123  30.840  0.00  0.00     0.037 A 
ATOM      9  C10 ZIN A   1      33.674   4.406  31.268  0.00  0.00     0.072 A 
ATOM     10  C29 ZIN A   1      32.368   4.862  31.207  0.00  0.00     0.044 A 
ATOM     11  C30 ZIN A   1      31.357   4.042  30.721  0.00  0.00    -0.049 A 
ATOM     12  C31 ZIN A   1      29.963   4.609  30.668  0.00  0.00     0.039 C 
ATOM     13  C32 ZIN A   1      28.932   3.491  30.518  0.00  0.00     0.010 C 
ATOM     14  C33 ZIN A   1      29.361   2.586  29.355  0.00  0.00    -0.001 C 
ATOM     15  C35 ZIN A   1      28.245   1.688  28.924  0.00  0.00     0.001 C 
ATOM     16  C37 ZIN A   1      28.554   0.942  27.613  0.00  0.00     0.008 C 
ATOM     17  C38 ZIN A   1      27.528  -0.215  27.604  0.00  0.00     0.033 C 
ATOM     18  C39 ZIN A   1      27.114  -0.449  29.042  0.00  0.00     0.126 C 
ENDROOT
BRANCH   9  19
ATOM     19  O11 ZIN A   1      34.657   5.215  31.745  0.00  0.00    -0.318 OA
BRANCH  19  20
ATOM     20  C12 ZIN A   1      35.929   5.139  31.100  0.00  0.00     0.298 C 
ATOM     21  C26 ZIN A   1      36.997   5.764  32.001  0.00  0.00     0.205 C 
ATOM     22  C23 ZIN A   1      38.366   5.626  31.329  0.00  0.00     0.183 C 
ATOM     23  C20 ZIN A   1      38.636   4.144  31.049  0.00  0.00     0.189 C 
ATOM     24  C15 ZIN A   1      37.506   3.582  30.184  0.00  0.00     0.256 C 
ATOM     25  O14 ZIN A   1      36.258   3.771  30.853  0.00  0.00    -0.340 OA
BRANCH  21  26
ATOM     26  O28 ZIN A   1      36.703   7.148  32.203  0.00  0.00    -0.388 OA
ATOM     27  H53 ZIN A   1      35.918   7.457  31.728  0.00  0.00     0.210 HD
ENDBRANCH  21  26
BRANCH  22  28
ATOM     28  O25 ZIN A   1      39.380   6.141  32.195  0.00  0.00    -0.390 OA
ATOM     29  H52 ZIN A   1      39.124   6.171  33.126  0.00  0.00     0.210 HD
ENDBRANCH  22  28
BRANCH  23  30
ATOM     30  O22 ZIN A   1      39.880   4.008  30.357  0.00  0.00    -0.390 OA
ATOM     31  H51 ZIN A   1      39.864   4.344  29.450  0.00  0.00     0.210 HD
ENDBRANCH  23  30
BRANCH  24  32
ATOM     32  C17 ZIN A   1      37.735   2.111  29.952  0.00  0.00     0.206 C 
ATOM     33  O18 ZIN A   1      38.796   1.601  30.268  0.00  0.00    -0.646 OA
ATOM     34  O19 ZIN A   1      36.858   1.430  29.449  0.00  0.00    -0.646 OA
ENDBRANCH  24  32
ENDBRANCH  19  20
ENDBRANCH   9  19
BRANCH  18  35
ATOM     35  O41 ZIN A   1      25.716  -0.200  29.197  0.00  0.00    -0.395 OA
ATOM     36  H63 ZIN A   1      25.180  -0.480  28.442  0.00  0.00     0.210 HD
ENDBRANCH  18  35
TORSDOF 7
ENDMDL
MODEL 48
REMARK CAVERDOCK RESULT:       4.0      0.000      0.000
REMARK CAVERDOCK CONSTRAINTS:       0.1      0.0      0.0      0.0
REMARK CAVERDOCK TUNNEL: 47      4.0      2.4     48.1
REMARK  7 active torsions:
REMARK  status: ('A' for Active; 'I' for Inactive)
REMARK    1  A    between atoms: C10_9  and  O11_10 
REMARK    2  A    between atoms: O11_10  and  C12_11 
REMARK    3  A    between atoms: C15_13  and  C17_14 
REMARK    4  A    between atoms: C20_17  and  O22_18 
REMARK    5  A    between atoms: C23_19  and  O25_20 
REMARK    6  A    between atoms: C26_21  and  O28_22 
REMARK    7  A    between atoms: C39_31  and  O41_32 
ROOT
ATOM      1  C1  ZIN A   1      26.442   2.719  31.390  0.00  0.00     0.018 C 
ATOM      2  C2  ZIN A   1      27.182   1.618  32.153  0.00  0.00    -0.014 C 
ATOM      3  C3  ZIN A   1      27.978   2.180  33.334  0.00  0.00     0.013 C 
ATOM      4  C4  ZIN A   1      29.180   2.979  32.838  0.00  0.00     0.010 C 
ATOM      5  C5  ZIN A   1      30.119   2.035  32.078  0.00  0.00     0.023 C 
ATOM      6  C7  ZIN A   1      31.339   2.808  31.644  0.00  0.00    -0.047 A 
ATOM      7  C8  ZIN A   1      32.322   3.050  32.595  0.00  0.00     0.011 A 
ATOM      8  C9  ZIN A   1      33.460   3.755  32.264  0.00  0.00     0.037 A 
ATOM      9  C10 ZIN A   1      33.624   4.228  30.971  0.00  0.00     0.072 A 
ATOM     10  C29 ZIN A   1      32.644   3.985  30.023  0.00  0.00     0.044 A 
ATOM     11  C30 ZIN A   1      31.500   3.273  30.357  0.00  0.00    -0.049 A 
ATOM     12  C31 ZIN A   1      30.485   3.031  29.271  0.00  0.00     0.039 C 
ATOM     13  C32 ZIN A   1      29.141   2.622  29.871  0.00  0.00     0.010 C 
ATOM     14  C33 ZIN A   1      29.381   1.478  30.867  0.00  0.00    -0.001 C 
ATOM     15  C35 ZIN A   1      28.100   0.796  31.230  0.00  0.00     0.001 C 
ATOM     16  C37 ZIN A   1      28.323  -0.500  32.031  0.00  0.00     0.008 C 
ATOM     17  C38 ZIN A   1      26.941  -0.774  32.670  0.00  0.00     0.033 C 
ATOM     18  C39 ZIN A   1      26.209   0.551  32.721  0.00  0.00     0.126 C 
ENDROOT
BRANCH   9  19
ATOM     19  O11 ZIN A   1      34.740   4.927  30.636  0.00  0.00    -0.318 OA
BRANCH  19  20
ATOM     20  C12 ZIN A   1      35.993   4.399  31.077  0.00  0.00     0.298 C 
ATOM     21  C26 ZIN A   1      36.561   3.469  30.002  0.00  0.00     0.205 C 
ATOM     22  C23 ZIN A   1      37.930   2.954  30.456  0.00  0.00     0.183 C 
ATOM     23  C20 ZIN A   1      38.846   4.150  30.734  0.00  0.00     0.189 C 
ATOM     24  C15 ZIN A   1      38.190   5.053  31.781  0.00  0.00     0.256 C 
ATOM     25  O14 ZIN A   1      36.907   5.471  31.310  0.00  0.00    -0.340 OA
BRANCH  21  26
ATOM     26  O28 ZIN A   1      35.677   2.364  29.808  0.00  0.00    -0.388 OA
ATOM     27  H53 ZIN A   1      34.792   2.616  29.509  0.00  0.00     0.210 HD
ENDBRANCH  21  26
BRANCH  22  28
ATOM     28  O25 ZIN A   1      38.503   2.143  29.428  0.00  0.00    -0.390 OA
ATOM     29  H52 ZIN A   1      38.853   2.645  28.680  0.00  0.00     0.210 HD
ENDBRANCH  22  28
BRANCH  23  30
ATOM     30  O22 ZIN A   1      40.105   3.684  31.228  0.00  0.00    -0.390 OA
ATOM     31  H51 ZIN A   1      40.035   3.110  32.003  0.00  0.00     0.210 HD
ENDBRANCH  23  30
BRANCH  24  32
ATOM     32  C17 ZIN A   1      39.057   6.262  32.018  0.00  0.00     0.206 C 
ATOM     33  O18 ZIN A   1      38.573   7.380  31.963  0.00  0.00    -0.646 OA
ATOM     34  O19 ZIN A   1      40.242   6.123  32.265  0.00  0.00    -0.646 OA
ENDBRANCH  24  32
ENDBRANCH  19  20
ENDBRANCH   9  19
BRANCH  18  35
ATOM     35  O41 ZIN A   1      25.025   0.488  31.925  0.00  0.00    -0.395 OA
ATOM     36  H63 ZIN A   1      25.182   0.240  31.003  0.00  0.00     0.210 HD
ENDBRANCH  18  35
TORSDOF 7
ENDMDL
MODEL 49
REMARK CAVERDOCK RESULT:       3.4      0.000      0.000
REMARK CAVERDOCK CONSTRAINTS:       0.1      0.0      0.0      0.0
REMARK CAVERDOCK TUNNEL: 48      3.4      2.4     49.1
REMARK  7 active torsions:
REMARK  status: ('A' for Active; 'I' for Inactive)
REMARK    1  A    between atoms: C10_9  and  O11_10 
REMARK    2  A    between atoms: O11_10  and  C12_11 
REMARK    3  A    between atoms: C15_13  and  C17_14 
REMARK    4  A    between atoms: C20_17  and  O22_18 
REMARK    5  A    between atoms: C23_19  and  O25_20 
REMARK    6  A    between atoms: C26_21  and  O28_22 
REMARK    7  A    between atoms: C39_31  and  O41_32 
ROOT
ATOM      1  C1  ZIN A   1      26.241   2.607  31.247  0.00  0.00     0.018 C 
ATOM      2  C2  ZIN A   1      26.977   1.485  31.982  0.00  0.00    -0.014 C 
ATOM      3  C3  ZIN A   1      27.756   2.012  33.190  0.00  0.00     0.013 C 
ATOM      4  C4  ZIN A   1      28.959   2.833  32.735  0.00  0.00     0.010 C 
ATOM      5  C5  ZIN A   1      29.913   1.918  31.955  0.00  0.00     0.023 C 
ATOM      6  C7  ZIN A   1      31.133   2.711  31.562  0.00  0.00    -0.047 A 
ATOM      7  C8  ZIN A   1      32.104   2.926  32.532  0.00  0.00     0.011 A 
ATOM      8  C9  ZIN A   1      33.242   3.647  32.238  0.00  0.00     0.037 A 
ATOM      9  C10 ZIN A   1      33.419   4.164  30.964  0.00  0.00     0.072 A 
ATOM     10  C29 ZIN A   1      32.452   3.948  29.997  0.00  0.00     0.044 A 
ATOM     11  C30 ZIN A   1      31.308   3.219  30.293  0.00  0.00    -0.049 A 
ATOM     12  C31 ZIN A   1      30.307   3.008  29.188  0.00  0.00     0.039 C 
ATOM     13  C32 ZIN A   1      28.958   2.573  29.757  0.00  0.00     0.010 C 
ATOM     14  C33 ZIN A   1      29.192   1.398  30.719  0.00  0.00    -0.001 C 
ATOM     15  C35 ZIN A   1      27.910   0.699  31.043  0.00  0.00     0.001 C 
ATOM     16  C37 ZIN A   1      28.130  -0.622  31.803  0.00  0.00     0.008 C 
ATOM     17  C38 ZIN A   1      26.742  -0.923  32.416  0.00  0.00     0.033 C 
ATOM     18  C39 ZIN A   1      26.003   0.396  32.502  0.00  0.00     0.126 C 
ENDROOT
BRANCH   9  19
ATOM     19  O11 ZIN A   1      34.536   4.878  30.665  0.00  0.00    -0.318 OA
BRANCH  19  20
ATOM     20  C12 ZIN A   1      35.789   4.322  31.069  0.00  0.00     0.298 C 
ATOM     21  C26 ZIN A   1      36.314   3.396  29.970  0.00  0.00     0.205 C 
ATOM     22  C23 ZIN A   1      37.684   2.851  30.385  0.00  0.00     0.183 C 
ATOM     23  C20 ZIN A   1      38.628   4.027  30.655  0.00  0.00     0.189 C 
ATOM     24  C15 ZIN A   1      38.014   4.929  31.728  0.00  0.00     0.256 C 
ATOM     25  O14 ZIN A   1      36.728   5.375  31.293  0.00  0.00    -0.340 OA
BRANCH  21  26
ATOM     26  O28 ZIN A   1      35.405   2.309  29.785  0.00  0.00    -0.388 OA
ATOM     27  H53 ZIN A   1      34.777   2.193  30.512  0.00  0.00     0.210 HD
ENDBRANCH  21  26
BRANCH  22  28
ATOM     28  O25 ZIN A   1      38.218   2.042  29.334  0.00  0.00    -0.390 OA
ATOM     29  H52 ZIN A   1      37.643   1.975  28.560  0.00  0.00     0.210 HD
ENDBRANCH  22  28
BRANCH  23  30
ATOM     30  O22 ZIN A   1      39.889   3.533  31.112  0.00  0.00    -0.390 OA
ATOM     31  H51 ZIN A   1      40.286   2.869  30.531  0.00  0.00     0.210 HD
ENDBRANCH  23  30
BRANCH  24  32
ATOM     32  C17 ZIN A   1      38.908   6.119  31.958  0.00  0.00     0.206 C 
ATOM     33  O18 ZIN A   1      40.118   5.973  32.007  0.00  0.00    -0.646 OA
ATOM     34  O19 ZIN A   1      38.423   7.229  32.094  0.00  0.00    -0.646 OA
ENDBRANCH  24  32
ENDBRANCH  19  20
ENDBRANCH   9  19
BRANCH  18  35
ATOM     35  O41 ZIN A   1      24.828   0.353  31.690  0.00  0.00    -0.395 OA
ATOM     36  H63 ZIN A   1      24.256  -0.407  31.864  0.00  0.00     0.210 HD
ENDBRANCH  18  35
TORSDOF 7
ENDMDL
MODEL 50
REMARK CAVERDOCK RESULT:       3.3      0.000      0.000
REMARK CAVERDOCK CONSTRAINTS:       0.0      0.0      0.0      0.0
REMARK CAVERDOCK TUNNEL: 49      3.3      2.3     50.3
REMARK  7 active torsions:
REMARK  status: ('A' for Active; 'I' for Inactive)
REMARK    1  A    between atoms: C10_9  and  O11_10 
REMARK    2  A    between atoms: O11_10  and  C12_11 
REMARK    3  A    between atoms: C15_13  and  C17_14 
REMARK    4  A    between atoms: C20_17  and  O22_18 
REMARK    5  A    between atoms: C23_19  and  O25_20 
REMARK    6  A    between atoms: C26_21  and  O28_22 
REMARK    7  A    between atoms: C39_31  and  O41_32 
ROOT
ATOM      1  C1  ZIN A   1      26.111   2.365  31.066  0.00  0.00     0.018 C 
ATOM      2  C2  ZIN A   1      26.861   1.257  31.807  0.00  0.00    -0.014 C 
ATOM      3  C3  ZIN A   1      27.585   1.790  33.045  0.00  0.00     0.013 C 
ATOM      4  C4  ZIN A   1      28.775   2.657  32.639  0.00  0.00     0.010 C 
ATOM      5  C5  ZIN A   1      29.781   1.786  31.876  0.00  0.00     0.023 C 
ATOM      6  C7  ZIN A   1      30.986   2.624  31.531  0.00  0.00    -0.047 A 
ATOM      7  C8  ZIN A   1      31.919   2.856  32.533  0.00  0.00     0.011 A 
ATOM      8  C9  ZIN A   1      33.041   3.618  32.285  0.00  0.00     0.037 A 
ATOM      9  C10 ZIN A   1      33.238   4.159  31.024  0.00  0.00     0.072 A 
ATOM     10  C29 ZIN A   1      32.309   3.926  30.024  0.00  0.00     0.044 A 
ATOM     11  C30 ZIN A   1      31.181   3.156  30.276  0.00  0.00    -0.049 A 
ATOM     12  C31 ZIN A   1      30.221   2.930  29.138  0.00  0.00     0.039 C 
ATOM     13  C32 ZIN A   1      28.871   2.442  29.659  0.00  0.00     0.010 C 
ATOM     14  C33 ZIN A   1      29.115   1.261  30.611  0.00  0.00    -0.001 C 
ATOM     15  C35 ZIN A   1      27.847   0.516  30.886  0.00  0.00     0.001 C 
ATOM     16  C37 ZIN A   1      28.088  -0.809  31.634  0.00  0.00     0.008 C 
ATOM     17  C38 ZIN A   1      26.693  -1.164  32.200  0.00  0.00     0.033 C 
ATOM     18  C39 ZIN A   1      25.909   0.129  32.283  0.00  0.00     0.126 C 
ENDROOT
BRANCH   9  19
ATOM     19  O11 ZIN A   1      34.340   4.914  30.769  0.00  0.00    -0.318 OA
BRANCH  19  20
ATOM     20  C12 ZIN A   1      35.605   4.356  31.128  0.00  0.00     0.298 C 
ATOM     21  C26 ZIN A   1      36.092   3.434  30.008  0.00  0.00     0.205 C 
ATOM     22  C23 ZIN A   1      37.475   2.886  30.372  0.00  0.00     0.183 C 
ATOM     23  C20 ZIN A   1      38.429   4.061  30.614  0.00  0.00     0.189 C 
ATOM     24  C15 ZIN A   1      37.852   4.959  31.710  0.00  0.00     0.256 C 
ATOM     25  O14 ZIN A   1      36.552   5.408  31.322  0.00  0.00    -0.340 OA
BRANCH  21  26
ATOM     26  O28 ZIN A   1      35.177   2.348  29.850  0.00  0.00    -0.388 OA
ATOM     27  H53 ZIN A   1      35.070   1.804  30.644  0.00  0.00     0.210 HD
ENDBRANCH  21  26
BRANCH  22  28
ATOM     28  O25 ZIN A   1      37.971   2.081  29.300  0.00  0.00    -0.390 OA
ATOM     29  H52 ZIN A   1      37.315   1.480  28.924  0.00  0.00     0.210 HD
ENDBRANCH  22  28
BRANCH  23  30
ATOM     30  O22 ZIN A   1      39.705   3.565  31.025  0.00  0.00    -0.390 OA
ATOM     31  H51 ZIN A   1      40.138   4.106  31.700  0.00  0.00     0.210 HD
ENDBRANCH  23  30
BRANCH  24  32
ATOM     32  C17 ZIN A   1      38.755   6.149  31.913  0.00  0.00     0.206 C 
ATOM     33  O18 ZIN A   1      39.941   5.982  32.144  0.00  0.00    -0.646 OA
ATOM     34  O19 ZIN A   1      38.300   7.278  31.846  0.00  0.00    -0.646 OA
ENDBRANCH  24  32
ENDBRANCH  19  20
ENDBRANCH   9  19
BRANCH  18  35
ATOM     35  O41 ZIN A   1      24.761   0.060  31.434  0.00  0.00    -0.395 OA
ATOM     36  H63 ZIN A   1      23.919   0.051  31.910  0.00  0.00     0.210 HD
ENDBRANCH  18  35
TORSDOF 7
ENDMDL
MODEL 51
REMARK CAVERDOCK RESULT:       3.2      0.000      0.000
REMARK CAVERDOCK CONSTRAINTS:       0.0      0.0      0.0      0.0
REMARK CAVERDOCK TUNNEL: 50      3.2      2.3     51.3
REMARK  7 active torsions:
REMARK  status: ('A' for Active; 'I' for Inactive)
REMARK    1  A    between atoms: C10_9  and  O11_10 
REMARK    2  A    between atoms: O11_10  and  C12_11 
REMARK    3  A    between atoms: C15_13  and  C17_14 
REMARK    4  A    between atoms: C20_17  and  O22_18 
REMARK    5  A    between atoms: C23_19  and  O25_20 
REMARK    6  A    between atoms: C26_21  and  O28_22 
REMARK    7  A    between atoms: C39_31  and  O41_32 
ROOT
ATOM      1  C1  ZIN A   1      25.887   2.259  30.890  0.00  0.00     0.018 C 
ATOM      2  C2  ZIN A   1      26.637   1.126  31.593  0.00  0.00    -0.014 C 
ATOM      3  C3  ZIN A   1      27.333   1.610  32.868  0.00  0.00     0.013 C 
ATOM      4  C4  ZIN A   1      28.519   2.507  32.524  0.00  0.00     0.010 C 
ATOM      5  C5  ZIN A   1      29.548   1.684  31.740  0.00  0.00     0.023 C 
ATOM      6  C7  ZIN A   1      30.749   2.550  31.457  0.00  0.00    -0.047 A 
ATOM      7  C8  ZIN A   1      31.662   2.746  32.486  0.00  0.00     0.011 A 
ATOM      8  C9  ZIN A   1      32.779   3.531  32.293  0.00  0.00     0.037 A 
ATOM      9  C10 ZIN A   1      32.993   4.132  31.063  0.00  0.00     0.072 A 
ATOM     10  C29 ZIN A   1      32.084   3.935  30.036  0.00  0.00     0.044 A 
ATOM     11  C30 ZIN A   1      30.961   3.142  30.231  0.00  0.00    -0.049 A 
ATOM     12  C31 ZIN A   1      30.025   2.958  29.066  0.00  0.00     0.039 C 
ATOM     13  C32 ZIN A   1      28.671   2.432  29.540  0.00  0.00     0.010 C 
ATOM     14  C33 ZIN A   1      28.912   1.211  30.440  0.00  0.00    -0.001 C 
ATOM     15  C35 ZIN A   1      27.649   0.439  30.657  0.00  0.00     0.001 C 
ATOM     16  C37 ZIN A   1      27.892  -0.915  31.347  0.00  0.00     0.008 C 
ATOM     17  C38 ZIN A   1      26.491  -1.312  31.870  0.00  0.00     0.033 C 
ATOM     18  C39 ZIN A   1      25.690  -0.033  31.998  0.00  0.00     0.126 C 
ENDROOT
BRANCH   9  19
ATOM     19  O11 ZIN A   1      34.089   4.910  30.864  0.00  0.00    -0.318 OA
BRANCH  19  20
ATOM     20  C12 ZIN A   1      35.359   4.334  31.176  0.00  0.00     0.298 C 
ATOM     21  C26 ZIN A   1      35.790   3.402  30.041  0.00  0.00     0.205 C 
ATOM     22  C23 ZIN A   1      37.178   2.835  30.356  0.00  0.00     0.183 C 
ATOM     23  C20 ZIN A   1      38.157   3.996  30.560  0.00  0.00     0.189 C 
ATOM     24  C15 ZIN A   1      37.634   4.904  31.675  0.00  0.00     0.256 C 
ATOM     25  O14 ZIN A   1      36.328   5.371  31.334  0.00  0.00    -0.340 OA
BRANCH  21  26
ATOM     26  O28 ZIN A   1      34.853   2.330  29.919  0.00  0.00    -0.388 OA
ATOM     27  H53 ZIN A   1      34.070   2.549  29.394  0.00  0.00     0.210 HD
ENDBRANCH  21  26
BRANCH  22  28
ATOM     28  O25 ZIN A   1      37.622   2.021  29.268  0.00  0.00    -0.390 OA
ATOM     29  H52 ZIN A   1      37.419   2.385  28.396  0.00  0.00     0.210 HD
ENDBRANCH  22  28
BRANCH  23  30
ATOM     30  O22 ZIN A   1      39.439   3.481  30.925  0.00  0.00    -0.390 OA
ATOM     31  H51 ZIN A   1      40.058   3.406  30.185  0.00  0.00     0.210 HD
ENDBRANCH  23  30
BRANCH  24  32
ATOM     32  C17 ZIN A   1      38.561   6.079  31.843  0.00  0.00     0.206 C 
ATOM     33  O18 ZIN A   1      39.763   5.899  31.951  0.00  0.00    -0.646 OA
ATOM     34  O19 ZIN A   1      38.111   7.212  31.870  0.00  0.00    -0.646 OA
ENDBRANCH  24  32
ENDBRANCH  19  20
ENDBRANCH   9  19
BRANCH  18  35
ATOM     35  O41 ZIN A   1      24.558  -0.075  31.126  0.00  0.00    -0.395 OA
ATOM     36  H63 ZIN A   1      23.886   0.592  31.321  0.00  0.00     0.210 HD
ENDBRANCH  18  35
TORSDOF 7
ENDMDL
MODEL 52
REMARK CAVERDOCK RESULT:       3.4      0.000      0.000
REMARK CAVERDOCK CONSTRAINTS:       0.0      0.0      0.0      0.0
REMARK CAVERDOCK TUNNEL: 51      3.4      2.3     52.3
REMARK  7 active torsions:
REMARK  status: ('A' for Active; 'I' for Inactive)
REMARK    1  A    between atoms: C10_9  and  O11_10 
REMARK    2  A    between atoms: O11_10  and  C12_11 
REMARK    3  A    between atoms: C15_13  and  C17_14 
REMARK    4  A    between atoms: C20_17  and  O22_18 
REMARK    5  A    between atoms: C23_19  and  O25_20 
REMARK    6  A    between atoms: C26_21  and  O28_22 
REMARK    7  A    between atoms: C39_31  and  O41_32 
ROOT
ATOM      1  C1  ZIN A   1      25.746   2.263  30.582  0.00  0.00     0.018 C 
ATOM      2  C2  ZIN A   1      26.476   1.109  31.272  0.00  0.00    -0.014 C 
ATOM      3  C3  ZIN A   1      27.129   1.553  32.584  0.00  0.00     0.013 C 
ATOM      4  C4  ZIN A   1      28.323   2.462  32.308  0.00  0.00     0.010 C 
ATOM      5  C5  ZIN A   1      29.380   1.666  31.532  0.00  0.00     0.023 C 
ATOM      6  C7  ZIN A   1      30.587   2.543  31.315  0.00  0.00    -0.047 A 
ATOM      7  C8  ZIN A   1      31.465   2.707  32.378  0.00  0.00     0.011 A 
ATOM      8  C9  ZIN A   1      32.586   3.500  32.247  0.00  0.00     0.037 A 
ATOM      9  C10 ZIN A   1      32.838   4.140  31.044  0.00  0.00     0.072 A 
ATOM     10  C29 ZIN A   1      31.963   3.975  29.984  0.00  0.00     0.044 A 
ATOM     11  C30 ZIN A   1      30.837   3.175  30.117  0.00  0.00    -0.049 A 
ATOM     12  C31 ZIN A   1      29.939   3.027  28.916  0.00  0.00     0.039 C 
ATOM     13  C32 ZIN A   1      28.572   2.484  29.329  0.00  0.00     0.010 C 
ATOM     14  C33 ZIN A   1      28.786   1.235  30.197  0.00  0.00    -0.001 C 
ATOM     15  C35 ZIN A   1      27.519   0.455  30.349  0.00  0.00     0.001 C 
ATOM     16  C37 ZIN A   1      27.743  -0.921  31.002  0.00  0.00     0.008 C 
ATOM     17  C38 ZIN A   1      26.328  -1.337  31.467  0.00  0.00     0.033 C 
ATOM     18  C39 ZIN A   1      25.519  -0.064  31.609  0.00  0.00     0.126 C 
ENDROOT
BRANCH   9  19
ATOM     19  O11 ZIN A   1      33.938   4.926  30.906  0.00  0.00    -0.318 OA
BRANCH  19  20
ATOM     20  C12 ZIN A   1      35.205   4.320  31.170  0.00  0.00     0.298 C 
ATOM     21  C26 ZIN A   1      35.584   3.402  30.006  0.00  0.00     0.205 C 
ATOM     22  C23 ZIN A   1      36.969   2.802  30.269  0.00  0.00     0.183 C 
ATOM     23  C20 ZIN A   1      37.976   3.941  30.464  0.00  0.00     0.189 C 
ATOM     24  C15 ZIN A   1      37.505   4.838  31.610  0.00  0.00     0.256 C 
ATOM     25  O14 ZIN A   1      36.198   5.337  31.317  0.00  0.00    -0.340 OA
BRANCH  21  26
ATOM     26  O28 ZIN A   1      34.623   2.349  29.894  0.00  0.00    -0.388 OA
ATOM     27  H53 ZIN A   1      33.727   2.655  29.697  0.00  0.00     0.210 HD
ENDBRANCH  21  26
BRANCH  22  28
ATOM     28  O25 ZIN A   1      37.365   2.000  29.155  0.00  0.00    -0.390 OA
ATOM     29  H52 ZIN A   1      38.178   1.498  29.301  0.00  0.00     0.210 HD
ENDBRANCH  22  28
BRANCH  23  30
ATOM     30  O22 ZIN A   1      39.259   3.395  30.781  0.00  0.00    -0.390 OA
ATOM     31  H51 ZIN A   1      39.836   3.276  30.014  0.00  0.00     0.210 HD
ENDBRANCH  23  30
BRANCH  24  32
ATOM     32  C17 ZIN A   1      38.459   5.993  31.770  0.00  0.00     0.206 C 
ATOM     33  O18 ZIN A   1      39.661   5.790  31.813  0.00  0.00    -0.646 OA
ATOM     34  O19 ZIN A   1      38.031   7.131  31.855  0.00  0.00    -0.646 OA
ENDBRANCH  24  32
ENDBRANCH  19  20
ENDBRANCH   9  19
BRANCH  18  35
ATOM     35  O41 ZIN A   1      24.417  -0.080  30.701  0.00  0.00    -0.395 OA
ATOM     36  H63 ZIN A   1      24.631   0.245  29.815  0.00  0.00     0.210 HD
ENDBRANCH  18  35
TORSDOF 7
ENDMDL
MODEL 53
REMARK CAVERDOCK RESULT:       3.5      0.000      0.000
REMARK CAVERDOCK CONSTRAINTS:       0.0      0.0      0.0      0.0
REMARK CAVERDOCK TUNNEL: 52      3.5      2.3     53.3
REMARK  7 active torsions:
REMARK  status: ('A' for Active; 'I' for Inactive)
REMARK    1  A    between atoms: C10_9  and  O11_10 
REMARK    2  A    between atoms: O11_10  and  C12_11 
REMARK    3  A    between atoms: C15_13  and  C17_14 
REMARK    4  A    between atoms: C20_17  and  O22_18 
REMARK    5  A    between atoms: C23_19  and  O25_20 
REMARK    6  A    between atoms: C26_21  and  O28_22 
REMARK    7  A    between atoms: C39_31  and  O41_32 
ROOT
ATOM      1  C1  ZIN A   1      25.559   1.902  30.520  0.00  0.00     0.018 C 
ATOM      2  C2  ZIN A   1      26.338   0.744  31.148  0.00  0.00    -0.014 C 
ATOM      3  C3  ZIN A   1      26.983   1.146  32.476  0.00  0.00     0.013 C 
ATOM      4  C4  ZIN A   1      28.139   2.114  32.239  0.00  0.00     0.010 C 
ATOM      5  C5  ZIN A   1      29.220   1.399  31.418  0.00  0.00     0.023 C 
ATOM      6  C7  ZIN A   1      30.391   2.332  31.239  0.00  0.00    -0.047 A 
ATOM      7  C8  ZIN A   1      31.270   2.476  32.304  0.00  0.00     0.011 A 
ATOM      8  C9  ZIN A   1      32.359   3.318  32.207  0.00  0.00     0.037 A 
ATOM      9  C10 ZIN A   1      32.576   4.027  31.036  0.00  0.00     0.072 A 
ATOM     10  C29 ZIN A   1      31.701   3.881  29.973  0.00  0.00     0.044 A 
ATOM     11  C30 ZIN A   1      30.607   3.032  30.072  0.00  0.00    -0.049 A 
ATOM     12  C31 ZIN A   1      29.706   2.910  28.871  0.00  0.00     0.039 C 
ATOM     13  C32 ZIN A   1      28.364   2.294  29.264  0.00  0.00     0.010 C 
ATOM     14  C33 ZIN A   1      28.633   1.013  30.067  0.00  0.00    -0.001 C 
ATOM     15  C35 ZIN A   1      27.398   0.177  30.186  0.00  0.00     0.001 C 
ATOM     16  C37 ZIN A   1      27.680  -1.220  30.769  0.00  0.00     0.008 C 
ATOM     17  C38 ZIN A   1      26.285  -1.712  31.220  0.00  0.00     0.033 C 
ATOM     18  C39 ZIN A   1      25.429  -0.481  31.431  0.00  0.00     0.126 C 
ENDROOT
BRANCH   9  19
ATOM     19  O11 ZIN A   1      33.645   4.860  30.931  0.00  0.00    -0.318 OA
BRANCH  19  20
ATOM     20  C12 ZIN A   1      34.931   4.305  31.211  0.00  0.00     0.298 C 
ATOM     21  C26 ZIN A   1      35.358   3.398  30.054  0.00  0.00     0.205 C 
ATOM     22  C23 ZIN A   1      36.762   2.853  30.333  0.00  0.00     0.183 C 
ATOM     23  C20 ZIN A   1      37.722   4.030  30.535  0.00  0.00     0.189 C 
ATOM     24  C15 ZIN A   1      37.205   4.912  31.673  0.00  0.00     0.256 C 
ATOM     25  O14 ZIN A   1      35.883   5.359  31.364  0.00  0.00    -0.340 OA
BRANCH  21  26
ATOM     26  O28 ZIN A   1      34.440   2.309  29.934  0.00  0.00    -0.388 OA
ATOM     27  H53 ZIN A   1      34.783   1.558  29.430  0.00  0.00     0.210 HD
ENDBRANCH  21  26
BRANCH  22  28
ATOM     28  O25 ZIN A   1      37.200   2.064  29.225  0.00  0.00    -0.390 OA
ATOM     29  H52 ZIN A   1      37.997   2.399  28.794  0.00  0.00     0.210 HD
ENDBRANCH  22  28
BRANCH  23  30
ATOM     30  O22 ZIN A   1      39.022   3.535  30.867  0.00  0.00    -0.390 OA
ATOM     31  H51 ZIN A   1      39.046   3.005  31.676  0.00  0.00     0.210 HD
ENDBRANCH  23  30
BRANCH  24  32
ATOM     32  C17 ZIN A   1      38.112   6.103  31.840  0.00  0.00     0.206 C 
ATOM     33  O18 ZIN A   1      39.311   5.939  31.997  0.00  0.00    -0.646 OA
ATOM     34  O19 ZIN A   1      37.649   7.230  31.817  0.00  0.00    -0.646 OA
ENDBRANCH  24  32
ENDBRANCH  19  20
ENDBRANCH   9  19
BRANCH  18  35
ATOM     35  O41 ZIN A   1      24.321  -0.494  30.529  0.00  0.00    -0.395 OA
ATOM     36  H63 ZIN A   1      24.033   0.385  30.246  0.00  0.00     0.210 HD
ENDBRANCH  18  35
TORSDOF 7
ENDMDL
MODEL 54
REMARK CAVERDOCK RESULT:       3.6      0.000      0.000
REMARK CAVERDOCK CONSTRAINTS:       0.0      0.0      0.0      0.0
REMARK CAVERDOCK TUNNEL: 53      3.6      2.3     54.1
REMARK  7 active torsions:
REMARK  status: ('A' for Active; 'I' for Inactive)
REMARK    1  A    between atoms: C10_9  and  O11_10 
REMARK    2  A    between atoms: O11_10  and  C12_11 
REMARK    3  A    between atoms: C15_13  and  C17_14 
REMARK    4  A    between atoms: C20_17  and  O22_18 
REMARK    5  A    between atoms: C23_19  and  O25_20 
REMARK    6  A    between atoms: C26_21  and  O28_22 
REMARK    7  A    between atoms: C39_31  and  O41_32 
ROOT
ATOM      1  C1  ZIN A   1      25.597   1.347  30.017  0.00  0.00     0.018 C 
ATOM      2  C2  ZIN A   1      26.336   0.338  30.898  0.00  0.00    -0.014 C 
ATOM      3  C3  ZIN A   1      26.790   0.962  32.220  0.00  0.00     0.013 C 
ATOM      4  C4  ZIN A   1      27.926   1.953  31.983  0.00  0.00     0.010 C 
ATOM      5  C5  ZIN A   1      29.131   1.194  31.413  0.00  0.00     0.023 C 
ATOM      6  C7  ZIN A   1      30.276   2.159  31.240  0.00  0.00    -0.047 A 
ATOM      7  C8  ZIN A   1      31.006   2.505  32.370  0.00  0.00     0.011 A 
ATOM      8  C9  ZIN A   1      32.063   3.386  32.280  0.00  0.00     0.037 A 
ATOM      9  C10 ZIN A   1      32.399   3.933  31.052  0.00  0.00     0.072 A 
ATOM     10  C29 ZIN A   1      31.673   3.587  29.925  0.00  0.00     0.044 A 
ATOM     11  C30 ZIN A   1      30.611   2.697  30.017  0.00  0.00    -0.049 A 
ATOM     12  C31 ZIN A   1      29.877   2.353  28.748  0.00  0.00     0.039 C 
ATOM     13  C32 ZIN A   1      28.522   1.721  29.063  0.00  0.00     0.010 C 
ATOM     14  C33 ZIN A   1      28.738   0.585  30.073  0.00  0.00    -0.001 C 
ATOM     15  C35 ZIN A   1      27.533  -0.296  30.166  0.00  0.00     0.001 C 
ATOM     16  C37 ZIN A   1      27.794  -1.577  30.979  0.00  0.00     0.008 C 
ATOM     17  C38 ZIN A   1      26.374  -2.082  31.327  0.00  0.00     0.033 C 
ATOM     18  C39 ZIN A   1      25.450  -0.885  31.248  0.00  0.00     0.126 C 
ENDROOT
BRANCH   9  19
ATOM     19  O11 ZIN A   1      33.437   4.805  30.954  0.00  0.00    -0.318 OA
BRANCH  19  20
ATOM     20  C12 ZIN A   1      34.743   4.291  31.223  0.00  0.00     0.298 C 
ATOM     21  C26 ZIN A   1      35.195   3.408  30.058  0.00  0.00     0.205 C 
ATOM     22  C23 ZIN A   1      36.618   2.909  30.327  0.00  0.00     0.183 C 
ATOM     23  C20 ZIN A   1      37.539   4.117  30.533  0.00  0.00     0.189 C 
ATOM     24  C15 ZIN A   1      36.997   4.972  31.680  0.00  0.00     0.256 C 
ATOM     25  O14 ZIN A   1      35.659   5.376  31.381  0.00  0.00    -0.340 OA
BRANCH  21  26
ATOM     26  O28 ZIN A   1      34.314   2.290  29.935  0.00  0.00    -0.388 OA
ATOM     27  H53 ZIN A   1      34.762   1.457  29.730  0.00  0.00     0.210 HD
ENDBRANCH  21  26
BRANCH  22  28
ATOM     28  O25 ZIN A   1      37.078   2.143  29.211  0.00  0.00    -0.390 OA
ATOM     29  H52 ZIN A   1      37.428   2.677  28.486  0.00  0.00     0.210 HD
ENDBRANCH  22  28
BRANCH  23  30
ATOM     30  O22 ZIN A   1      38.856   3.664  30.856  0.00  0.00    -0.390 OA
ATOM     31  H51 ZIN A   1      39.479   3.708  30.118  0.00  0.00     0.210 HD
ENDBRANCH  23  30
BRANCH  24  32
ATOM     32  C17 ZIN A   1      37.864   6.192  31.851  0.00  0.00     0.206 C 
ATOM     33  O18 ZIN A   1      39.041   6.068  32.145  0.00  0.00    -0.646 OA
ATOM     34  O19 ZIN A   1      37.390   7.304  31.696  0.00  0.00    -0.646 OA
ENDBRANCH  24  32
ENDBRANCH  19  20
ENDBRANCH   9  19
BRANCH  18  35
ATOM     35  O41 ZIN A   1      24.467  -1.091  30.232  0.00  0.00    -0.395 OA
ATOM     36  H63 ZIN A   1      23.571  -1.221  30.570  0.00  0.00     0.210 HD
ENDBRANCH  18  35
TORSDOF 7
ENDMDL
MODEL 55
REMARK CAVERDOCK RESULT:       3.8      0.000      0.000
REMARK CAVERDOCK CONSTRAINTS:       0.0      0.0      0.0      0.0
REMARK CAVERDOCK TUNNEL: 54      3.8      2.2     55.3
REMARK  7 active torsions:
REMARK  status: ('A' for Active; 'I' for Inactive)
REMARK    1  A    between atoms: C10_9  and  O11_10 
REMARK    2  A    between atoms: O11_10  and  C12_11 
REMARK    3  A    between atoms: C15_13  and  C17_14 
REMARK    4  A    between atoms: C20_17  and  O22_18 
REMARK    5  A    between atoms: C23_19  and  O25_20 
REMARK    6  A    between atoms: C26_21  and  O28_22 
REMARK    7  A    between atoms: C39_31  and  O41_32 
ROOT
ATOM      1  C1  ZIN A   1      25.408   1.354  29.973  0.00  0.00     0.018 C 
ATOM      2  C2  ZIN A   1      26.176   0.286  30.756  0.00  0.00    -0.014 C 
ATOM      3  C3  ZIN A   1      26.656   0.811  32.112  0.00  0.00     0.013 C 
ATOM      4  C4  ZIN A   1      27.778   1.828  31.926  0.00  0.00     0.010 C 
ATOM      5  C5  ZIN A   1      28.975   1.127  31.271  0.00  0.00     0.023 C 
ATOM      6  C7  ZIN A   1      30.108   2.115  31.148  0.00  0.00    -0.047 A 
ATOM      7  C8  ZIN A   1      30.862   2.379  32.284  0.00  0.00     0.011 A 
ATOM      8  C9  ZIN A   1      31.909   3.275  32.239  0.00  0.00     0.037 A 
ATOM      9  C10 ZIN A   1      32.211   3.919  31.050  0.00  0.00     0.072 A 
ATOM     10  C29 ZIN A   1      31.462   3.654  29.916  0.00  0.00     0.044 A 
ATOM     11  C30 ZIN A   1      30.409   2.750  29.963  0.00  0.00    -0.049 A 
ATOM     12  C31 ZIN A   1      29.648   2.497  28.688  0.00  0.00     0.039 C 
ATOM     13  C32 ZIN A   1      28.306   1.830  28.984  0.00  0.00     0.010 C 
ATOM     14  C33 ZIN A   1      28.556   0.621  29.898  0.00  0.00    -0.001 C 
ATOM     15  C35 ZIN A   1      27.360  -0.277  29.949  0.00  0.00     0.001 C 
ATOM     16  C37 ZIN A   1      27.651  -1.615  30.654  0.00  0.00     0.008 C 
ATOM     17  C38 ZIN A   1      26.244  -2.159  30.994  0.00  0.00     0.033 C 
ATOM     18  C39 ZIN A   1      25.308  -0.969  31.030  0.00  0.00     0.126 C 
ENDROOT
BRANCH   9  19
ATOM     19  O11 ZIN A   1      33.240   4.807  30.995  0.00  0.00    -0.318 OA
BRANCH  19  20
ATOM     20  C12 ZIN A   1      34.551   4.296  31.245  0.00  0.00     0.298 C 
ATOM     21  C26 ZIN A   1      34.989   3.419  30.070  0.00  0.00     0.205 C 
ATOM     22  C23 ZIN A   1      36.417   2.923  30.317  0.00  0.00     0.183 C 
ATOM     23  C20 ZIN A   1      37.337   4.133  30.516  0.00  0.00     0.189 C 
ATOM     24  C15 ZIN A   1      36.808   4.981  31.674  0.00  0.00     0.256 C 
ATOM     25  O14 ZIN A   1      35.466   5.382  31.395  0.00  0.00    -0.340 OA
BRANCH  21  26
ATOM     26  O28 ZIN A   1      34.110   2.298  29.954  0.00  0.00    -0.388 OA
ATOM     27  H53 ZIN A   1      34.523   1.512  29.570  0.00  0.00     0.210 HD
ENDBRANCH  21  26
BRANCH  22  28
ATOM     28  O25 ZIN A   1      36.864   2.163  29.192  0.00  0.00    -0.390 OA
ATOM     29  H52 ZIN A   1      36.407   2.376  28.368  0.00  0.00     0.210 HD
ENDBRANCH  22  28
BRANCH  23  30
ATOM     30  O22 ZIN A   1      38.660   3.683  30.819  0.00  0.00    -0.390 OA
ATOM     31  H51 ZIN A   1      39.105   4.202  31.503  0.00  0.00     0.210 HD
ENDBRANCH  23  30
BRANCH  24  32
ATOM     32  C17 ZIN A   1      37.674   6.203  31.839  0.00  0.00     0.206 C 
ATOM     33  O18 ZIN A   1      38.742   6.121  32.422  0.00  0.00    -0.646 OA
ATOM     34  O19 ZIN A   1      37.308   7.275  31.388  0.00  0.00    -0.646 OA
ENDBRANCH  24  32
ENDBRANCH  19  20
ENDBRANCH   9  19
BRANCH  18  35
ATOM     35  O41 ZIN A   1      24.304  -1.106  30.024  0.00  0.00    -0.395 OA
ATOM     36  H63 ZIN A   1      24.182  -0.316  29.478  0.00  0.00     0.210 HD
ENDBRANCH  18  35
TORSDOF 7
ENDMDL
MODEL 56
REMARK CAVERDOCK RESULT:       4.1      0.000      0.000
REMARK CAVERDOCK CONSTRAINTS:       0.1      0.0      0.0      0.0
REMARK CAVERDOCK TUNNEL: 55      4.1      2.2     56.5
REMARK  7 active torsions:
REMARK  status: ('A' for Active; 'I' for Inactive)
REMARK    1  A    between atoms: C10_9  and  O11_10 
REMARK    2  A    between atoms: O11_10  and  C12_11 
REMARK    3  A    between atoms: C15_13  and  C17_14 
REMARK    4  A    between atoms: C20_17  and  O22_18 
REMARK    5  A    between atoms: C23_19  and  O25_20 
REMARK    6  A    between atoms: C26_21  and  O28_22 
REMARK    7  A    between atoms: C39_31  and  O41_32 
ROOT
ATOM      1  C1  ZIN A   1      25.379   1.013  29.691  0.00  0.00     0.018 C 
ATOM      2  C2  ZIN A   1      26.089   0.045  30.640  0.00  0.00    -0.014 C 
ATOM      3  C3  ZIN A   1      26.447   0.713  31.970  0.00  0.00     0.013 C 
ATOM      4  C4  ZIN A   1      27.570   1.728  31.775  0.00  0.00     0.010 C 
ATOM      5  C5  ZIN A   1      28.825   0.988  31.297  0.00  0.00     0.023 C 
ATOM      6  C7  ZIN A   1      29.954   1.980  31.168  0.00  0.00    -0.047 A 
ATOM      7  C8  ZIN A   1      30.606   2.371  32.330  0.00  0.00     0.011 A 
ATOM      8  C9  ZIN A   1      31.643   3.279  32.281  0.00  0.00     0.037 A 
ATOM      9  C10 ZIN A   1      32.038   3.806  31.061  0.00  0.00     0.072 A 
ATOM     10  C29 ZIN A   1      31.390   3.413  29.902  0.00  0.00     0.044 A 
ATOM     11  C30 ZIN A   1      30.347   2.497  29.953  0.00  0.00    -0.049 A 
ATOM     12  C31 ZIN A   1      29.699   2.103  28.652  0.00  0.00     0.039 C 
ATOM     13  C32 ZIN A   1      28.344   1.443  28.903  0.00  0.00     0.010 C 
ATOM     14  C33 ZIN A   1      28.529   0.337  29.952  0.00  0.00    -0.001 C 
ATOM     15  C35 ZIN A   1      27.343  -0.574  29.996  0.00  0.00     0.001 C 
ATOM     16  C37 ZIN A   1      27.588  -1.828  30.855  0.00  0.00     0.008 C 
ATOM     17  C38 ZIN A   1      26.163  -2.362  31.131  0.00  0.00     0.033 C 
ATOM     18  C39 ZIN A   1      25.215  -1.193  30.968  0.00  0.00     0.126 C 
ENDROOT
BRANCH   9  19
ATOM     19  O11 ZIN A   1      33.058   4.702  31.002  0.00  0.00    -0.318 OA
BRANCH  19  20
ATOM     20  C12 ZIN A   1      34.376   4.201  31.230  0.00  0.00     0.298 C 
ATOM     21  C26 ZIN A   1      34.796   3.316  30.053  0.00  0.00     0.205 C 
ATOM     22  C23 ZIN A   1      36.232   2.831  30.276  0.00  0.00     0.183 C 
ATOM     23  C20 ZIN A   1      37.148   4.047  30.446  0.00  0.00     0.189 C 
ATOM     24  C15 ZIN A   1      36.638   4.903  31.607  0.00  0.00     0.256 C 
ATOM     25  O14 ZIN A   1      35.288   5.294  31.351  0.00  0.00    -0.340 OA
BRANCH  21  26
ATOM     26  O28 ZIN A   1      33.921   2.190  29.965  0.00  0.00    -0.388 OA
ATOM     27  H53 ZIN A   1      33.119   2.272  30.500  0.00  0.00     0.210 HD
ENDBRANCH  21  26
BRANCH  22  28
ATOM     28  O25 ZIN A   1      36.660   2.063  29.149  0.00  0.00    -0.390 OA
ATOM     29  H52 ZIN A   1      36.343   1.151  29.151  0.00  0.00     0.210 HD
ENDBRANCH  22  28
BRANCH  23  30
ATOM     30  O22 ZIN A   1      38.479   3.607  30.726  0.00  0.00    -0.390 OA
ATOM     31  H51 ZIN A   1      38.577   2.645  30.759  0.00  0.00     0.210 HD
ENDBRANCH  23  30
BRANCH  24  32
ATOM     32  C17 ZIN A   1      37.500   6.131  31.743  0.00  0.00     0.206 C 
ATOM     33  O18 ZIN A   1      37.008   7.240  31.616  0.00  0.00    -0.646 OA
ATOM     34  O19 ZIN A   1      38.690   6.017  31.981  0.00  0.00    -0.646 OA
ENDBRANCH  24  32
ENDBRANCH  19  20
ENDBRANCH   9  19
BRANCH  18  35
ATOM     35  O41 ZIN A   1      24.300  -1.450  29.900  0.00  0.00    -0.395 OA
ATOM     36  H63 ZIN A   1      24.075  -2.384  29.791  0.00  0.00     0.210 HD
ENDBRANCH  18  35
TORSDOF 7
ENDMDL
MODEL 57
REMARK CAVERDOCK RESULT:       4.4      0.000      0.000
REMARK CAVERDOCK CONSTRAINTS:       0.1      0.0      0.0      0.0
REMARK CAVERDOCK TUNNEL: 56      4.4      2.2     57.8
REMARK  7 active torsions:
REMARK  status: ('A' for Active; 'I' for Inactive)
REMARK    1  A    between atoms: C10_9  and  O11_10 
REMARK    2  A    between atoms: O11_10  and  C12_11 
REMARK    3  A    between atoms: C15_13  and  C17_14 
REMARK    4  A    between atoms: C20_17  and  O22_18 
REMARK    5  A    between atoms: C23_19  and  O25_20 
REMARK    6  A    between atoms: C26_21  and  O28_22 
REMARK    7  A    between atoms: C39_31  and  O41_32 
ROOT
ATOM      1  C1  ZIN A   1      25.444   0.561  29.366  0.00  0.00     0.018 C 
ATOM      2  C2  ZIN A   1      26.040  -0.216  30.542  0.00  0.00    -0.014 C 
ATOM      3  C3  ZIN A   1      26.247   0.678  31.767  0.00  0.00     0.013 C 
ATOM      4  C4  ZIN A   1      27.388   1.663  31.525  0.00  0.00     0.010 C 
ATOM      5  C5  ZIN A   1      28.687   0.872  31.326  0.00  0.00     0.023 C 
ATOM      6  C7  ZIN A   1      29.826   1.845  31.152  0.00  0.00    -0.047 A 
ATOM      7  C8  ZIN A   1      30.344   2.444  32.294  0.00  0.00     0.011 A 
ATOM      8  C9  ZIN A   1      31.383   3.346  32.203  0.00  0.00     0.037 A 
ATOM      9  C10 ZIN A   1      31.914   3.660  30.962  0.00  0.00     0.072 A 
ATOM     10  C29 ZIN A   1      31.399   3.062  29.825  0.00  0.00     0.044 A 
ATOM     11  C30 ZIN A   1      30.355   2.152  29.918  0.00  0.00    -0.049 A 
ATOM     12  C31 ZIN A   1      29.857   1.527  28.641  0.00  0.00     0.039 C 
ATOM     13  C32 ZIN A   1      28.480   0.897  28.850  0.00  0.00     0.010 C 
ATOM     14  C33 ZIN A   1      28.542  -0.006  30.090  0.00  0.00    -0.001 C 
ATOM     15  C35 ZIN A   1      27.356  -0.916  30.159  0.00  0.00     0.001 C 
ATOM     16  C37 ZIN A   1      27.500  -1.998  31.245  0.00  0.00     0.008 C 
ATOM     17  C38 ZIN A   1      26.051  -2.500  31.450  0.00  0.00     0.033 C 
ATOM     18  C39 ZIN A   1      25.130  -1.393  30.980  0.00  0.00     0.126 C 
ENDROOT
BRANCH   9  19
ATOM     19  O11 ZIN A   1      32.936   4.550  30.862  0.00  0.00    -0.318 OA
BRANCH  19  20
ATOM     20  C12 ZIN A   1      34.252   4.059  31.124  0.00  0.00     0.298 C 
ATOM     21  C26 ZIN A   1      34.694   3.147  29.976  0.00  0.00     0.205 C 
ATOM     22  C23 ZIN A   1      36.127   2.671  30.234  0.00  0.00     0.183 C 
ATOM     23  C20 ZIN A   1      37.037   3.894  30.389  0.00  0.00     0.189 C 
ATOM     24  C15 ZIN A   1      36.506   4.776  31.521  0.00  0.00     0.256 C 
ATOM     25  O14 ZIN A   1      35.159   5.157  31.233  0.00  0.00    -0.340 OA
BRANCH  21  26
ATOM     26  O28 ZIN A   1      33.823   2.016  29.901  0.00  0.00    -0.388 OA
ATOM     27  H53 ZIN A   1      34.263   1.199  29.626  0.00  0.00     0.210 HD
ENDBRANCH  21  26
BRANCH  22  28
ATOM     28  O25 ZIN A   1      36.575   1.878  29.133  0.00  0.00    -0.390 OA
ATOM     29  H52 ZIN A   1      35.960   1.179  28.875  0.00  0.00     0.210 HD
ENDBRANCH  22  28
BRANCH  23  30
ATOM     30  O22 ZIN A   1      38.365   3.465  30.702  0.00  0.00    -0.390 OA
ATOM     31  H51 ZIN A   1      38.656   2.691  30.200  0.00  0.00     0.210 HD
ENDBRANCH  23  30
BRANCH  24  32
ATOM     32  C17 ZIN A   1      37.362   6.010  31.641  0.00  0.00     0.206 C 
ATOM     33  O18 ZIN A   1      38.482   5.931  32.119  0.00  0.00    -0.646 OA
ATOM     34  O19 ZIN A   1      36.937   7.087  31.261  0.00  0.00    -0.646 OA
ENDBRANCH  24  32
ENDBRANCH  19  20
ENDBRANCH   9  19
BRANCH  18  35
ATOM     35  O41 ZIN A   1      24.341  -1.846  29.879  0.00  0.00    -0.395 OA
ATOM     36  H63 ZIN A   1      24.677  -2.650  29.458  0.00  0.00     0.210 HD
ENDBRANCH  18  35
TORSDOF 7
ENDMDL
MODEL 58
REMARK CAVERDOCK RESULT:       1.9      0.000      0.000
REMARK CAVERDOCK CONSTRAINTS:       0.0      0.0      0.0      0.0
REMARK CAVERDOCK TUNNEL: 57      1.9      2.3     58.9
REMARK  7 active torsions:
REMARK  status: ('A' for Active; 'I' for Inactive)
REMARK    1  A    between atoms: C10_9  and  O11_10 
REMARK    2  A    between atoms: O11_10  and  C12_11 
REMARK    3  A    between atoms: C15_13  and  C17_14 
REMARK    4  A    between atoms: C20_17  and  O22_18 
REMARK    5  A    between atoms: C23_19  and  O25_20 
REMARK    6  A    between atoms: C26_21  and  O28_22 
REMARK    7  A    between atoms: C39_31  and  O41_32 
ROOT
ATOM      1  C1  ZIN A   1      27.386  -1.526  33.726  0.00  0.00     0.018 C 
ATOM      2  C2  ZIN A   1      27.092  -1.409  32.229  0.00  0.00    -0.014 C 
ATOM      3  C3  ZIN A   1      28.317  -1.753  31.379  0.00  0.00     0.013 C 
ATOM      4  C4  ZIN A   1      29.378  -0.663  31.502  0.00  0.00     0.010 C 
ATOM      5  C5  ZIN A   1      28.805   0.647  30.946  0.00  0.00     0.023 C 
ATOM      6  C7  ZIN A   1      29.874   1.709  31.006  0.00  0.00    -0.047 A 
ATOM      7  C8  ZIN A   1      30.852   1.697  30.020  0.00  0.00     0.011 A 
ATOM      8  C9  ZIN A   1      31.860   2.638  30.020  0.00  0.00     0.037 A 
ATOM      9  C10 ZIN A   1      31.899   3.603  31.014  0.00  0.00     0.072 A 
ATOM     10  C29 ZIN A   1      30.923   3.616  31.996  0.00  0.00     0.044 A 
ATOM     11  C30 ZIN A   1      29.907   2.670  31.992  0.00  0.00    -0.049 A 
ATOM     12  C31 ZIN A   1      28.869   2.755  33.081  0.00  0.00     0.039 C 
ATOM     13  C32 ZIN A   1      28.092   1.443  33.189  0.00  0.00     0.010 C 
ATOM     14  C33 ZIN A   1      27.602   1.052  31.787  0.00  0.00    -0.001 C 
ATOM     15  C35 ZIN A   1      26.555  -0.015  31.856  0.00  0.00     0.001 C 
ATOM     16  C37 ZIN A   1      25.867  -0.261  30.501  0.00  0.00     0.008 C 
ATOM     17  C38 ZIN A   1      25.197  -1.643  30.681  0.00  0.00     0.033 C 
ATOM     18  C39 ZIN A   1      25.946  -2.356  31.787  0.00  0.00     0.126 C 
ENDROOT
BRANCH   9  19
ATOM     19  O11 ZIN A   1      32.890   4.534  31.024  0.00  0.00    -0.318 OA
BRANCH  19  20
ATOM     20  C12 ZIN A   1      34.227   4.055  31.178  0.00  0.00     0.298 C 
ATOM     21  C26 ZIN A   1      34.588   3.156  29.993  0.00  0.00     0.205 C 
ATOM     22  C23 ZIN A   1      36.041   2.695  30.135  0.00  0.00     0.183 C 
ATOM     23  C20 ZIN A   1      36.948   3.927  30.228  0.00  0.00     0.189 C 
ATOM     24  C15 ZIN A   1      36.497   4.795  31.405  0.00  0.00     0.256 C 
ATOM     25  O14 ZIN A   1      35.128   5.163  31.226  0.00  0.00    -0.340 OA
BRANCH  21  26
ATOM     26  O28 ZIN A   1      33.726   2.016  29.976  0.00  0.00    -0.388 OA
ATOM     27  H53 ZIN A   1      33.166   1.936  30.761  0.00  0.00     0.210 HD
ENDBRANCH  21  26
BRANCH  22  28
ATOM     28  O25 ZIN A   1      36.411   1.915  28.995  0.00  0.00    -0.390 OA
ATOM     29  H52 ZIN A   1      35.825   1.165  28.825  0.00  0.00     0.210 HD
ENDBRANCH  22  28
BRANCH  23  30
ATOM     30  O22 ZIN A   1      38.300   3.510  30.433  0.00  0.00    -0.390 OA
ATOM     31  H51 ZIN A   1      38.454   3.079  31.285  0.00  0.00     0.210 HD
ENDBRANCH  23  30
BRANCH  24  32
ATOM     32  C17 ZIN A   1      37.347   6.037  31.468  0.00  0.00     0.206 C 
ATOM     33  O18 ZIN A   1      37.040   7.021  30.816  0.00  0.00    -0.646 OA
ATOM     34  O19 ZIN A   1      38.342   6.060  32.171  0.00  0.00    -0.646 OA
ENDBRANCH  24  32
ENDBRANCH  19  20
ENDBRANCH   9  19
BRANCH  18  35
ATOM     35  O41 ZIN A   1      25.068  -2.616  32.884  0.00  0.00    -0.395 OA
ATOM     36  H63 ZIN A   1      24.316  -2.010  32.939  0.00  0.00     0.210 HD
ENDBRANCH  18  35
TORSDOF 7
ENDMDL
MODEL 59
REMARK CAVERDOCK RESULT:       2.1      0.000      0.000
REMARK CAVERDOCK CONSTRAINTS:       0.0      0.0      0.0      0.0
REMARK CAVERDOCK TUNNEL: 58      2.1      2.4     59.5
REMARK  7 active torsions:
REMARK  status: ('A' for Active; 'I' for Inactive)
REMARK    1  A    between atoms: C10_9  and  O11_10 
REMARK    2  A    between atoms: O11_10  and  C12_11 
REMARK    3  A    between atoms: C15_13  and  C17_14 
REMARK    4  A    between atoms: C20_17  and  O22_18 
REMARK    5  A    between atoms: C23_19  and  O25_20 
REMARK    6  A    between atoms: C26_21  and  O28_22 
REMARK    7  A    between atoms: C39_31  and  O41_32 
ROOT
ATOM      1  C1  ZIN A   1      27.422  -1.825  32.863  0.00  0.00     0.018 C 
ATOM      2  C2  ZIN A   1      26.959  -1.339  31.488  0.00  0.00    -0.014 C 
ATOM      3  C3  ZIN A   1      28.061  -1.477  30.435  0.00  0.00     0.013 C 
ATOM      4  C4  ZIN A   1      29.173  -0.463  30.687  0.00  0.00     0.010 C 
ATOM      5  C5  ZIN A   1      28.594   0.950  30.542  0.00  0.00     0.023 C 
ATOM      6  C7  ZIN A   1      29.705   1.952  30.725  0.00  0.00    -0.047 A 
ATOM      7  C8  ZIN A   1      30.559   2.173  29.652  0.00  0.00     0.011 A 
ATOM      8  C9  ZIN A   1      31.599   3.073  29.756  0.00  0.00     0.037 A 
ATOM      9  C10 ZIN A   1      31.794   3.763  30.943  0.00  0.00     0.072 A 
ATOM     10  C29 ZIN A   1      30.941   3.545  32.011  0.00  0.00     0.044 A 
ATOM     11  C30 ZIN A   1      29.894   2.640  31.904  0.00  0.00    -0.049 A 
ATOM     12  C31 ZIN A   1      28.995   2.465  33.100  0.00  0.00     0.039 C 
ATOM     13  C32 ZIN A   1      28.183   1.177  32.981  0.00  0.00     0.010 C 
ATOM     14  C33 ZIN A   1      27.515   1.149  31.599  0.00  0.00    -0.001 C 
ATOM     15  C35 ZIN A   1      26.440   0.110  31.536  0.00  0.00     0.001 C 
ATOM     16  C37 ZIN A   1      25.589   0.213  30.257  0.00  0.00     0.008 C 
ATOM     17  C38 ZIN A   1      24.887  -1.163  30.177  0.00  0.00     0.033 C 
ATOM     18  C39 ZIN A   1      25.730  -2.135  30.975  0.00  0.00     0.126 C 
ENDROOT
BRANCH   9  19
ATOM     19  O11 ZIN A   1      32.817   4.651  31.056  0.00  0.00    -0.318 OA
BRANCH  19  20
ATOM     20  C12 ZIN A   1      34.119   4.113  31.297  0.00  0.00     0.298 C 
ATOM     21  C26 ZIN A   1      34.517   3.199  30.136  0.00  0.00     0.205 C 
ATOM     22  C23 ZIN A   1      35.936   2.673  30.372  0.00  0.00     0.183 C 
ATOM     23  C20 ZIN A   1      36.888   3.863  30.529  0.00  0.00     0.189 C 
ATOM     24  C15 ZIN A   1      36.399   4.751  31.676  0.00  0.00     0.256 C 
ATOM     25  O14 ZIN A   1      35.063   5.179  31.408  0.00  0.00    -0.340 OA
BRANCH  21  26
ATOM     26  O28 ZIN A   1      33.608   2.098  30.059  0.00  0.00    -0.388 OA
ATOM     27  H53 ZIN A   1      33.598   1.656  29.198  0.00  0.00     0.210 HD
ENDBRANCH  21  26
BRANCH  22  28
ATOM     28  O25 ZIN A   1      36.345   1.877  29.258  0.00  0.00    -0.390 OA
ATOM     29  H52 ZIN A   1      35.623   1.631  28.665  0.00  0.00     0.210 HD
ENDBRANCH  22  28
BRANCH  23  30
ATOM     30  O22 ZIN A   1      38.204   3.387  30.822  0.00  0.00    -0.390 OA
ATOM     31  H51 ZIN A   1      38.421   3.384  31.765  0.00  0.00     0.210 HD
ENDBRANCH  23  30
BRANCH  24  32
ATOM     32  C17 ZIN A   1      37.298   5.954  31.799  0.00  0.00     0.206 C 
ATOM     33  O18 ZIN A   1      36.914   7.045  31.412  0.00  0.00    -0.646 OA
ATOM     34  O19 ZIN A   1      38.409   5.837  32.286  0.00  0.00    -0.646 OA
ENDBRANCH  24  32
ENDBRANCH  19  20
ENDBRANCH   9  19
BRANCH  18  35
ATOM     35  O41 ZIN A   1      24.978  -2.647  32.076  0.00  0.00    -0.395 OA
ATOM     36  H63 ZIN A   1      25.091  -2.149  32.897  0.00  0.00     0.210 HD
ENDBRANCH  18  35
TORSDOF 7
ENDMDL
MODEL 60
REMARK CAVERDOCK RESULT:       1.9      0.000      0.000
REMARK CAVERDOCK CONSTRAINTS:       0.0      0.0      0.0      0.0
REMARK CAVERDOCK TUNNEL: 59      1.9      2.4     60.1
REMARK  7 active torsions:
REMARK  status: ('A' for Active; 'I' for Inactive)
REMARK    1  A    between atoms: C10_9  and  O11_10 
REMARK    2  A    between atoms: O11_10  and  C12_11 
REMARK    3  A    between atoms: C15_13  and  C17_14 
REMARK    4  A    between atoms: C20_17  and  O22_18 
REMARK    5  A    between atoms: C23_19  and  O25_20 
REMARK    6  A    between atoms: C26_21  and  O28_22 
REMARK    7  A    between atoms: C39_31  and  O41_32 
ROOT
ATOM      1  C1  ZIN A   1      27.312  -1.766  33.170  0.00  0.00     0.018 C 
ATOM      2  C2  ZIN A   1      26.894  -1.469  31.729  0.00  0.00    -0.014 C 
ATOM      3  C3  ZIN A   1      28.040  -1.712  30.743  0.00  0.00     0.013 C 
ATOM      4  C4  ZIN A   1      29.121  -0.647  30.905  0.00  0.00     0.010 C 
ATOM      5  C5  ZIN A   1      28.520   0.722  30.560  0.00  0.00     0.023 C 
ATOM      6  C7  ZIN A   1      29.604   1.766  30.656  0.00  0.00    -0.047 A 
ATOM      7  C8  ZIN A   1      30.495   1.871  29.596  0.00  0.00     0.011 A 
ATOM      8  C9  ZIN A   1      31.511   2.802  29.623  0.00  0.00     0.037 A 
ATOM      9  C10 ZIN A   1      31.646   3.641  30.719  0.00  0.00     0.072 A 
ATOM     10  C29 ZIN A   1      30.756   3.538  31.774  0.00  0.00     0.044 A 
ATOM     11  C30 ZIN A   1      29.731   2.601  31.744  0.00  0.00    -0.049 A 
ATOM     12  C31 ZIN A   1      28.790   2.557  32.919  0.00  0.00     0.039 C 
ATOM     13  C32 ZIN A   1      28.008   1.244  32.935  0.00  0.00     0.010 C 
ATOM     14  C33 ZIN A   1      27.397   1.025  31.543  0.00  0.00    -0.001 C 
ATOM     15  C35 ZIN A   1      26.346  -0.039  31.573  0.00  0.00     0.001 C 
ATOM     16  C37 ZIN A   1      25.544  -0.118  30.261  0.00  0.00     0.008 C 
ATOM     17  C38 ZIN A   1      24.873  -1.510  30.331  0.00  0.00     0.033 C 
ATOM     18  C39 ZIN A   1      25.703  -2.353  31.276  0.00  0.00     0.126 C 
ENDROOT
BRANCH   9  19
ATOM     19  O11 ZIN A   1      32.646   4.561  30.756  0.00  0.00    -0.318 OA
BRANCH  19  20
ATOM     20  C12 ZIN A   1      33.956   4.082  31.067  0.00  0.00     0.298 C 
ATOM     21  C26 ZIN A   1      34.450   3.176  29.937  0.00  0.00     0.205 C 
ATOM     22  C23 ZIN A   1      35.877   2.715  30.250  0.00  0.00     0.183 C 
ATOM     23  C20 ZIN A   1      36.768   3.946  30.440  0.00  0.00     0.189 C 
ATOM     24  C15 ZIN A   1      36.185   4.822  31.551  0.00  0.00     0.256 C 
ATOM     25  O14 ZIN A   1      34.846   5.189  31.213  0.00  0.00    -0.340 OA
BRANCH  21  26
ATOM     26  O28 ZIN A   1      33.594   2.036  29.828  0.00  0.00    -0.388 OA
ATOM     27  H53 ZIN A   1      34.064   1.205  29.670  0.00  0.00     0.210 HD
ENDBRANCH  21  26
BRANCH  22  28
ATOM     28  O25 ZIN A   1      36.375   1.927  29.166  0.00  0.00    -0.390 OA
ATOM     29  H52 ZIN A   1      36.169   0.986  29.237  0.00  0.00     0.210 HD
ENDBRANCH  22  28
BRANCH  23  30
ATOM     30  O22 ZIN A   1      38.087   3.530  30.803  0.00  0.00    -0.390 OA
ATOM     31  H51 ZIN A   1      38.474   2.879  30.201  0.00  0.00     0.210 HD
ENDBRANCH  23  30
BRANCH  24  32
ATOM     32  C17 ZIN A   1      37.024   6.064  31.705  0.00  0.00     0.206 C 
ATOM     33  O18 ZIN A   1      36.570   7.150  31.388  0.00  0.00    -0.646 OA
ATOM     34  O19 ZIN A   1      38.157   5.984  32.148  0.00  0.00    -0.646 OA
ENDBRANCH  24  32
ENDBRANCH  19  20
ENDBRANCH   9  19
BRANCH  18  35
ATOM     35  O41 ZIN A   1      24.918  -2.741  32.405  0.00  0.00    -0.395 OA
ATOM     36  H63 ZIN A   1      25.427  -3.156  33.115  0.00  0.00     0.210 HD
ENDBRANCH  18  35
TORSDOF 7
ENDMDL
MODEL 61
REMARK CAVERDOCK RESULT:       1.6      0.000      0.000
REMARK CAVERDOCK CONSTRAINTS:       0.1      0.0      0.0      0.0
REMARK CAVERDOCK TUNNEL: 60      1.6      2.5     61.1
REMARK  7 active torsions:
REMARK  status: ('A' for Active; 'I' for Inactive)
REMARK    1  A    between atoms: C10_9  and  O11_10 
REMARK    2  A    between atoms: O11_10  and  C12_11 
REMARK    3  A    between atoms: C15_13  and  C17_14 
REMARK    4  A    between atoms: C20_17  and  O22_18 
REMARK    5  A    between atoms: C23_19  and  O25_20 
REMARK    6  A    between atoms: C26_21  and  O28_22 
REMARK    7  A    between atoms: C39_31  and  O41_32 
ROOT
ATOM      1  C1  ZIN A   1      27.026  -1.838  33.667  0.00  0.00     0.018 C 
ATOM      2  C2  ZIN A   1      26.715  -1.659  32.179  0.00  0.00    -0.014 C 
ATOM      3  C3  ZIN A   1      27.938  -1.942  31.304  0.00  0.00     0.013 C 
ATOM      4  C4  ZIN A   1      28.981  -0.840  31.467  0.00  0.00     0.010 C 
ATOM      5  C5  ZIN A   1      28.380   0.483  30.977  0.00  0.00     0.023 C 
ATOM      6  C7  ZIN A   1      29.431   1.560  31.075  0.00  0.00    -0.047 A 
ATOM      7  C8  ZIN A   1      30.399   1.611  30.081  0.00  0.00     0.011 A 
ATOM      8  C9  ZIN A   1      31.391   2.569  30.116  0.00  0.00     0.037 A 
ATOM      9  C10 ZIN A   1      31.422   3.488  31.152  0.00  0.00     0.072 A 
ATOM     10  C29 ZIN A   1      30.455   3.439  32.142  0.00  0.00     0.044 A 
ATOM     11  C30 ZIN A   1      29.456   2.476  32.104  0.00  0.00    -0.049 A 
ATOM     12  C31 ZIN A   1      28.428   2.493  33.205  0.00  0.00     0.039 C 
ATOM     13  C32 ZIN A   1      27.675   1.164  33.259  0.00  0.00     0.010 C 
ATOM     14  C33 ZIN A   1      27.178   0.828  31.846  0.00  0.00    -0.001 C 
ATOM     15  C35 ZIN A   1      26.150  -0.259  31.876  0.00  0.00     0.001 C 
ATOM     16  C37 ZIN A   1      25.454  -0.456  30.517  0.00  0.00     0.008 C 
ATOM     17  C38 ZIN A   1      24.809  -1.856  30.639  0.00  0.00     0.033 C 
ATOM     18  C39 ZIN A   1      25.581  -2.605  31.705  0.00  0.00     0.126 C 
ENDROOT
BRANCH   9  19
ATOM     19  O11 ZIN A   1      32.397   4.434  31.196  0.00  0.00    -0.318 OA
BRANCH  19  20
ATOM     20  C12 ZIN A   1      33.740   3.975  31.356  0.00  0.00     0.298 C 
ATOM     21  C26 ZIN A   1      34.137   3.125  30.147  0.00  0.00     0.205 C 
ATOM     22  C23 ZIN A   1      35.596   2.686  30.297  0.00  0.00     0.183 C 
ATOM     23  C20 ZIN A   1      36.478   3.929  30.449  0.00  0.00     0.189 C 
ATOM     24  C15 ZIN A   1      35.992   4.748  31.647  0.00  0.00     0.256 C 
ATOM     25  O14 ZIN A   1      34.619   5.096  31.458  0.00  0.00    -0.340 OA
BRANCH  21  26
ATOM     26  O28 ZIN A   1      33.297   1.971  30.076  0.00  0.00    -0.388 OA
ATOM     27  H53 ZIN A   1      33.780   1.138  29.976  0.00  0.00     0.210 HD
ENDBRANCH  21  26
BRANCH  22  28
ATOM     28  O25 ZIN A   1      35.999   1.952  29.138  0.00  0.00    -0.390 OA
ATOM     29  H52 ZIN A   1      35.290   1.435  28.734  0.00  0.00     0.210 HD
ENDBRANCH  22  28
BRANCH  23  30
ATOM     30  O22 ZIN A   1      37.835   3.530  30.662  0.00  0.00    -0.390 OA
ATOM     31  H51 ZIN A   1      37.928   2.679  31.111  0.00  0.00     0.210 HD
ENDBRANCH  23  30
BRANCH  24  32
ATOM     32  C17 ZIN A   1      36.818   6.002  31.767  0.00  0.00     0.206 C 
ATOM     33  O18 ZIN A   1      38.029   5.926  31.890  0.00  0.00    -0.646 OA
ATOM     34  O19 ZIN A   1      36.276   7.093  31.742  0.00  0.00    -0.646 OA
ENDBRANCH  24  32
ENDBRANCH  19  20
ENDBRANCH   9  19
BRANCH  18  35
ATOM     35  O41 ZIN A   1      24.719  -2.930  32.797  0.00  0.00    -0.395 OA
ATOM     36  H63 ZIN A   1      23.801  -2.653  32.670  0.00  0.00     0.210 HD
ENDBRANCH  18  35
TORSDOF 7
ENDMDL
MODEL 62
REMARK CAVERDOCK RESULT:       2.7      0.000      0.000
REMARK CAVERDOCK CONSTRAINTS:       0.0      0.0      0.0      0.0
REMARK CAVERDOCK TUNNEL: 61      2.7      2.5     62.1
REMARK  7 active torsions:
REMARK  status: ('A' for Active; 'I' for Inactive)
REMARK    1  A    between atoms: C10_9  and  O11_10 
REMARK    2  A    between atoms: O11_10  and  C12_11 
REMARK    3  A    between atoms: C15_13  and  C17_14 
REMARK    4  A    between atoms: C20_17  and  O22_18 
REMARK    5  A    between atoms: C23_19  and  O25_20 
REMARK    6  A    between atoms: C26_21  and  O28_22 
REMARK    7  A    between atoms: C39_31  and  O41_32 
ROOT
ATOM      1  C1  ZIN A   1      27.537  -2.302  33.122  0.00  0.00     0.018 C 
ATOM      2  C2  ZIN A   1      27.026  -1.938  31.726  0.00  0.00    -0.014 C 
ATOM      3  C3  ZIN A   1      28.121  -2.075  30.666  0.00  0.00     0.013 C 
ATOM      4  C4  ZIN A   1      29.169  -0.979  30.833  0.00  0.00     0.010 C 
ATOM      5  C5  ZIN A   1      28.498   0.382  30.606  0.00  0.00     0.023 C 
ATOM      6  C7  ZIN A   1      29.546   1.462  30.706  0.00  0.00    -0.047 A 
ATOM      7  C8  ZIN A   1      30.370   1.666  29.607  0.00  0.00     0.011 A 
ATOM      8  C9  ZIN A   1      31.351   2.635  29.634  0.00  0.00     0.037 A 
ATOM      9  C10 ZIN A   1      31.517   3.412  30.770  0.00  0.00     0.072 A 
ATOM     10  C29 ZIN A   1      30.694   3.211  31.865  0.00  0.00     0.044 A 
ATOM     11  C30 ZIN A   1      29.705   2.236  31.834  0.00  0.00    -0.049 A 
ATOM     12  C31 ZIN A   1      28.835   2.085  33.054  0.00  0.00     0.039 C 
ATOM     13  C32 ZIN A   1      28.105   0.742  33.033  0.00  0.00     0.010 C 
ATOM     14  C33 ZIN A   1      27.423   0.581  31.666  0.00  0.00    -0.001 C 
ATOM     15  C35 ZIN A   1      26.416  -0.525  31.689  0.00  0.00     0.001 C 
ATOM     16  C37 ZIN A   1      25.543  -0.560  30.421  0.00  0.00     0.008 C 
ATOM     17  C38 ZIN A   1      24.930  -1.979  30.442  0.00  0.00     0.033 C 
ATOM     18  C39 ZIN A   1      25.844  -2.842  31.287  0.00  0.00     0.126 C 
ENDROOT
BRANCH   9  19
ATOM     19  O11 ZIN A   1      32.482   4.368  30.809  0.00  0.00    -0.318 OA
BRANCH  19  20
ATOM     20  C12 ZIN A   1      33.807   3.939  31.128  0.00  0.00     0.298 C 
ATOM     21  C26 ZIN A   1      34.402   3.187  29.935  0.00  0.00     0.205 C 
ATOM     22  C23 ZIN A   1      35.842   2.782  30.263  0.00  0.00     0.183 C 
ATOM     23  C20 ZIN A   1      36.645   4.038  30.618  0.00  0.00     0.189 C 
ATOM     24  C15 ZIN A   1      35.964   4.757  31.785  0.00  0.00     0.256 C 
ATOM     25  O14 ZIN A   1      34.618   5.077  31.425  0.00  0.00    -0.340 OA
BRANCH  21  26
ATOM     26  O28 ZIN A   1      33.626   2.016  29.672  0.00  0.00    -0.388 OA
ATOM     27  H53 ZIN A   1      34.080   1.188  29.884  0.00  0.00     0.210 HD
ENDBRANCH  21  26
BRANCH  22  28
ATOM     28  O25 ZIN A   1      36.432   2.143  29.129  0.00  0.00    -0.390 OA
ATOM     29  H52 ZIN A   1      37.397   2.092  29.164  0.00  0.00     0.210 HD
ENDBRANCH  22  28
BRANCH  23  30
ATOM     30  O22 ZIN A   1      37.973   3.667  30.996  0.00  0.00    -0.390 OA
ATOM     31  H51 ZIN A   1      38.013   2.916  31.606  0.00  0.00     0.210 HD
ENDBRANCH  23  30
BRANCH  24  32
ATOM     32  C17 ZIN A   1      36.714   6.024  32.102  0.00  0.00     0.206 C 
ATOM     33  O18 ZIN A   1      36.104   7.061  32.302  0.00  0.00    -0.646 OA
ATOM     34  O19 ZIN A   1      37.932   6.014  32.159  0.00  0.00    -0.646 OA
ENDBRANCH  24  32
ENDBRANCH  19  20
ENDBRANCH   9  19
BRANCH  18  35
ATOM     35  O41 ZIN A   1      25.140  -3.328  32.431  0.00  0.00    -0.395 OA
ATOM     36  H63 ZIN A   1      24.355  -2.811  32.659  0.00  0.00     0.210 HD
ENDBRANCH  18  35
TORSDOF 7
ENDMDL
MODEL 63
REMARK CAVERDOCK RESULT:       2.0      0.000      0.000
REMARK CAVERDOCK CONSTRAINTS:       0.1      0.0      0.0      0.0
REMARK CAVERDOCK TUNNEL: 62      2.0      2.6     63.1
REMARK  7 active torsions:
REMARK  status: ('A' for Active; 'I' for Inactive)
REMARK    1  A    between atoms: C10_9  and  O11_10 
REMARK    2  A    between atoms: O11_10  and  C12_11 
REMARK    3  A    between atoms: C15_13  and  C17_14 
REMARK    4  A    between atoms: C20_17  and  O22_18 
REMARK    5  A    between atoms: C23_19  and  O25_20 
REMARK    6  A    between atoms: C26_21  and  O28_22 
REMARK    7  A    between atoms: C39_31  and  O41_32 
ROOT
ATOM      1  C1  ZIN A   1      25.539  -1.940  32.010  0.00  0.00     0.018 C 
ATOM      2  C2  ZIN A   1      26.642  -2.818  31.414  0.00  0.00    -0.014 C 
ATOM      3  C3  ZIN A   1      27.957  -2.680  32.185  0.00  0.00     0.013 C 
ATOM      4  C4  ZIN A   1      28.581  -1.309  31.937  0.00  0.00     0.010 C 
ATOM      5  C5  ZIN A   1      28.923  -1.185  30.447  0.00  0.00     0.023 C 
ATOM      6  C7  ZIN A   1      29.599   0.142  30.213  0.00  0.00    -0.047 A 
ATOM      7  C8  ZIN A   1      30.943   0.251  30.549  0.00  0.00     0.011 A 
ATOM      8  C9  ZIN A   1      31.619   1.438  30.363  0.00  0.00     0.037 A 
ATOM      9  C10 ZIN A   1      30.952   2.534  29.839  0.00  0.00     0.072 A 
ATOM     10  C29 ZIN A   1      29.613   2.426  29.503  0.00  0.00     0.044 A 
ATOM     11  C30 ZIN A   1      28.935   1.228  29.688  0.00  0.00    -0.049 A 
ATOM     12  C31 ZIN A   1      27.485   1.178  29.283  0.00  0.00     0.039 C 
ATOM     13  C32 ZIN A   1      26.790  -0.026  29.918  0.00  0.00     0.010 C 
ATOM     14  C33 ZIN A   1      27.635  -1.278  29.640  0.00  0.00    -0.001 C 
ATOM     15  C35 ZIN A   1      26.862  -2.528  29.919  0.00  0.00     0.001 C 
ATOM     16  C37 ZIN A   1      27.584  -3.795  29.425  0.00  0.00     0.008 C 
ATOM     17  C38 ZIN A   1      26.876  -4.937  30.191  0.00  0.00     0.033 C 
ATOM     18  C39 ZIN A   1      26.257  -4.321  31.428  0.00  0.00     0.126 C 
ENDROOT
BRANCH   9  19
ATOM     19  O11 ZIN A   1      31.609   3.710  29.656  0.00  0.00    -0.318 OA
BRANCH  19  20
ATOM     20  C12 ZIN A   1      32.257   4.276  30.796  0.00  0.00     0.298 C 
ATOM     21  C26 ZIN A   1      32.045   3.366  32.008  0.00  0.00     0.205 C 
ATOM     22  C23 ZIN A   1      32.791   3.948  33.212  0.00  0.00     0.183 C 
ATOM     23  C20 ZIN A   1      34.273   4.103  32.853  0.00  0.00     0.189 C 
ATOM     24  C15 ZIN A   1      34.399   4.985  31.609  0.00  0.00     0.256 C 
ATOM     25  O14 ZIN A   1      33.656   4.402  30.536  0.00  0.00    -0.340 OA
BRANCH  21  26
ATOM     26  O28 ZIN A   1      30.649   3.284  32.307  0.00  0.00    -0.388 OA
ATOM     27  H53 ZIN A   1      30.089   3.142  31.531  0.00  0.00     0.210 HD
ENDBRANCH  21  26
BRANCH  22  28
ATOM     28  O25 ZIN A   1      32.660   3.068  34.331  0.00  0.00    -0.390 OA
ATOM     29  H52 ZIN A   1      32.961   3.448  35.167  0.00  0.00     0.210 HD
ENDBRANCH  22  28
BRANCH  23  30
ATOM     30  O22 ZIN A   1      34.968   4.713  33.943  0.00  0.00    -0.390 OA
ATOM     31  H51 ZIN A   1      34.962   5.680  33.921  0.00  0.00     0.210 HD
ENDBRANCH  23  30
BRANCH  24  32
ATOM     32  C17 ZIN A   1      35.849   5.094  31.215  0.00  0.00     0.206 C 
ATOM     33  O18 ZIN A   1      36.325   4.307  30.414  0.00  0.00    -0.646 OA
ATOM     34  O19 ZIN A   1      36.547   5.970  31.696  0.00  0.00    -0.646 OA
ENDBRANCH  24  32
ENDBRANCH  19  20
ENDBRANCH   9  19
BRANCH  18  35
ATOM     35  O41 ZIN A   1      24.837  -4.468  31.390  0.00  0.00    -0.395 OA
ATOM     36  H63 ZIN A   1      24.354  -3.739  31.802  0.00  0.00     0.210 HD
ENDBRANCH  18  35
TORSDOF 7
ENDMDL
MODEL 64
REMARK CAVERDOCK RESULT:       2.9      0.000      0.000
REMARK CAVERDOCK CONSTRAINTS:       0.1      0.0      0.0      0.0
REMARK CAVERDOCK TUNNEL: 63      2.9      2.6    64.11
REMARK  7 active torsions:
REMARK  status: ('A' for Active; 'I' for Inactive)
REMARK    1  A    between atoms: C10_9  and  O11_10 
REMARK    2  A    between atoms: O11_10  and  C12_11 
REMARK    3  A    between atoms: C15_13  and  C17_14 
REMARK    4  A    between atoms: C20_17  and  O22_18 
REMARK    5  A    between atoms: C23_19  and  O25_20 
REMARK    6  A    between atoms: C26_21  and  O28_22 
REMARK    7  A    between atoms: C39_31  and  O41_32 
ROOT
ATOM      1  C1  ZIN A   1      25.165  -1.967  30.945  0.00  0.00     0.018 C 
ATOM      2  C2  ZIN A   1      25.748  -2.107  32.352  0.00  0.00    -0.014 C 
ATOM      3  C3  ZIN A   1      25.645  -0.801  33.143  0.00  0.00     0.013 C 
ATOM      4  C4  ZIN A   1      26.611   0.241  32.585  0.00  0.00     0.010 C 
ATOM      5  C5  ZIN A   1      28.045  -0.272  32.759  0.00  0.00     0.023 C 
ATOM      6  C7  ZIN A   1      29.003   0.784  32.268  0.00  0.00    -0.047 A 
ATOM      7  C8  ZIN A   1      29.266   1.858  33.109  0.00  0.00     0.011 A 
ATOM      8  C9  ZIN A   1      30.129   2.860  32.718  0.00  0.00     0.037 A 
ATOM      9  C10 ZIN A   1      30.737   2.797  31.475  0.00  0.00     0.072 A 
ATOM     10  C29 ZIN A   1      30.477   1.725  30.637  0.00  0.00     0.044 A 
ATOM     11  C30 ZIN A   1      29.610   0.715  31.034  0.00  0.00    -0.049 A 
ATOM     12  C31 ZIN A   1      29.386  -0.428  30.079  0.00  0.00     0.039 C 
ATOM     13  C32 ZIN A   1      28.131  -1.211  30.460  0.00  0.00     0.010 C 
ATOM     14  C33 ZIN A   1      28.207  -1.556  31.955  0.00  0.00    -0.001 C 
ATOM     15  C35 ZIN A   1      27.205  -2.603  32.323  0.00  0.00     0.001 C 
ATOM     16  C37 ZIN A   1      27.412  -3.149  33.748  0.00  0.00     0.008 C 
ATOM     17  C38 ZIN A   1      26.064  -3.834  34.073  0.00  0.00     0.033 C 
ATOM     18  C39 ZIN A   1      25.020  -3.201  33.176  0.00  0.00     0.126 C 
ENDROOT
BRANCH   9  19
ATOM     19  O11 ZIN A   1      31.587   3.781  31.079  0.00  0.00    -0.318 OA
BRANCH  19  20
ATOM     20  C12 ZIN A   1      32.986   3.503  31.164  0.00  0.00     0.298 C 
ATOM     21  C26 ZIN A   1      33.526   3.166  29.772  0.00  0.00     0.205 C 
ATOM     22  C23 ZIN A   1      35.036   2.927  29.861  0.00  0.00     0.183 C 
ATOM     23  C20 ZIN A   1      35.703   4.171  30.459  0.00  0.00     0.189 C 
ATOM     24  C15 ZIN A   1      35.080   4.468  31.825  0.00  0.00     0.256 C 
ATOM     25  O14 ZIN A   1      33.670   4.648  31.674  0.00  0.00    -0.340 OA
BRANCH  21  26
ATOM     26  O28 ZIN A   1      32.885   1.986  29.282  0.00  0.00    -0.388 OA
ATOM     27  H53 ZIN A   1      33.466   1.408  28.767  0.00  0.00     0.210 HD
ENDBRANCH  21  26
BRANCH  22  28
ATOM     28  O25 ZIN A   1      35.562   2.684  28.555  0.00  0.00    -0.390 OA
ATOM     29  H52 ZIN A   1      35.732   3.486  28.044  0.00  0.00     0.210 HD
ENDBRANCH  22  28
BRANCH  23  30
ATOM     30  O22 ZIN A   1      37.104   3.934  30.615  0.00  0.00    -0.390 OA
ATOM     31  H51 ZIN A   1      37.520   4.474  31.301  0.00  0.00     0.210 HD
ENDBRANCH  23  30
BRANCH  24  32
ATOM     32  C17 ZIN A   1      35.689   5.723  32.393  0.00  0.00     0.206 C 
ATOM     33  O18 ZIN A   1      36.536   6.332  31.760  0.00  0.00    -0.646 OA
ATOM     34  O19 ZIN A   1      35.336   6.131  33.486  0.00  0.00    -0.646 OA
ENDBRANCH  24  32
ENDBRANCH  19  20
ENDBRANCH   9  19
BRANCH  18  35
ATOM     35  O41 ZIN A   1      24.461  -4.186  32.304  0.00  0.00    -0.395 OA
ATOM     36  H63 ZIN A   1      24.023  -4.916  32.764  0.00  0.00     0.210 HD
ENDBRANCH  18  35
TORSDOF 7
ENDMDL
MODEL 65
REMARK CAVERDOCK RESULT:       2.4      0.000      0.000
REMARK CAVERDOCK CONSTRAINTS:       0.0      0.0      0.0      0.0
REMARK CAVERDOCK TUNNEL: 64      2.4      2.7     65.1
REMARK  7 active torsions:
REMARK  status: ('A' for Active; 'I' for Inactive)
REMARK    1  A    between atoms: C10_9  and  O11_10 
REMARK    2  A    between atoms: O11_10  and  C12_11 
REMARK    3  A    between atoms: C15_13  and  C17_14 
REMARK    4  A    between atoms: C20_17  and  O22_18 
REMARK    5  A    between atoms: C23_19  and  O25_20 
REMARK    6  A    between atoms: C26_21  and  O28_22 
REMARK    7  A    between atoms: C39_31  and  O41_32 
ROOT
ATOM      1  C1  ZIN A   1      25.553  -2.387  31.016  0.00  0.00     0.018 C 
ATOM      2  C2  ZIN A   1      25.856  -2.174  32.501  0.00  0.00    -0.014 C 
ATOM      3  C3  ZIN A   1      25.534  -0.746  32.947  0.00  0.00     0.013 C 
ATOM      4  C4  ZIN A   1      26.537   0.240  32.353  0.00  0.00     0.010 C 
ATOM      5  C5  ZIN A   1      27.933  -0.092  32.893  0.00  0.00     0.023 C 
ATOM      6  C7  ZIN A   1      28.914   0.921  32.359  0.00  0.00    -0.047 A 
ATOM      7  C8  ZIN A   1      28.954   2.167  32.971  0.00  0.00     0.011 A 
ATOM      8  C9  ZIN A   1      29.825   3.140  32.528  0.00  0.00     0.037 A 
ATOM      9  C10 ZIN A   1      30.668   2.872  31.460  0.00  0.00     0.072 A 
ATOM     10  C29 ZIN A   1      30.630   1.629  30.851  0.00  0.00     0.044 A 
ATOM     11  C30 ZIN A   1      29.754   0.650  31.301  0.00  0.00    -0.049 A 
ATOM     12  C31 ZIN A   1      29.779  -0.684  30.603  0.00  0.00     0.039 C 
ATOM     13  C32 ZIN A   1      28.515  -1.481  30.917  0.00  0.00     0.010 C 
ATOM     14  C33 ZIN A   1      28.314  -1.495  32.440  0.00  0.00    -0.001 C 
ATOM     15  C35 ZIN A   1      27.313  -2.530  32.847  0.00  0.00     0.001 C 
ATOM     16  C37 ZIN A   1      27.264  -2.742  34.371  0.00  0.00     0.008 C 
ATOM     17  C38 ZIN A   1      25.914  -3.464  34.593  0.00  0.00     0.033 C 
ATOM     18  C39 ZIN A   1      25.036  -3.133  33.404  0.00  0.00     0.126 C 
ENDROOT
BRANCH   9  19
ATOM     19  O11 ZIN A   1      31.528   3.825  31.014  0.00  0.00    -0.318 OA
BRANCH  19  20
ATOM     20  C12 ZIN A   1      32.924   3.539  31.120  0.00  0.00     0.298 C 
ATOM     21  C26 ZIN A   1      33.486   3.214  29.734  0.00  0.00     0.205 C 
ATOM     22  C23 ZIN A   1      34.993   2.967  29.847  0.00  0.00     0.183 C 
ATOM     23  C20 ZIN A   1      35.655   4.201  30.468  0.00  0.00     0.189 C 
ATOM     24  C15 ZIN A   1      35.011   4.487  31.826  0.00  0.00     0.256 C 
ATOM     25  O14 ZIN A   1      33.605   4.676  31.653  0.00  0.00    -0.340 OA
BRANCH  21  26
ATOM     26  O28 ZIN A   1      32.848   2.042  29.221  0.00  0.00    -0.388 OA
ATOM     27  H53 ZIN A   1      32.507   2.141  28.321  0.00  0.00     0.210 HD
ENDBRANCH  21  26
BRANCH  22  28
ATOM     28  O25 ZIN A   1      35.540   2.734  28.547  0.00  0.00    -0.390 OA
ATOM     29  H52 ZIN A   1      35.821   1.822  28.396  0.00  0.00     0.210 HD
ENDBRANCH  22  28
BRANCH  23  30
ATOM     30  O22 ZIN A   1      37.053   3.955  30.645  0.00  0.00    -0.390 OA
ATOM     31  H51 ZIN A   1      37.266   3.453  31.444  0.00  0.00     0.210 HD
ENDBRANCH  23  30
BRANCH  24  32
ATOM     32  C17 ZIN A   1      35.617   5.734  32.417  0.00  0.00     0.206 C 
ATOM     33  O18 ZIN A   1      36.452   6.363  31.790  0.00  0.00    -0.646 OA
ATOM     34  O19 ZIN A   1      35.272   6.114  33.522  0.00  0.00    -0.646 OA
ENDBRANCH  24  32
ENDBRANCH  19  20
ENDBRANCH   9  19
BRANCH  18  35
ATOM     35  O41 ZIN A   1      24.709  -4.326  32.689  0.00  0.00    -0.395 OA
ATOM     36  H63 ZIN A   1      24.917  -4.290  31.746  0.00  0.00     0.210 HD
ENDBRANCH  18  35
TORSDOF 7
ENDMDL
MODEL 66
REMARK CAVERDOCK RESULT:       1.3      0.000      0.000
REMARK CAVERDOCK CONSTRAINTS:       0.0      0.0      0.0      0.0
REMARK CAVERDOCK TUNNEL: 65      1.3      2.6     66.5
REMARK  7 active torsions:
REMARK  status: ('A' for Active; 'I' for Inactive)
REMARK    1  A    between atoms: C10_9  and  O11_10 
REMARK    2  A    between atoms: O11_10  and  C12_11 
REMARK    3  A    between atoms: C15_13  and  C17_14 
REMARK    4  A    between atoms: C20_17  and  O22_18 
REMARK    5  A    between atoms: C23_19  and  O25_20 
REMARK    6  A    between atoms: C26_21  and  O28_22 
REMARK    7  A    between atoms: C39_31  and  O41_32 
ROOT
ATOM      1  C1  ZIN A   1      25.105  -2.245  31.025  0.00  0.00     0.018 C 
ATOM      2  C2  ZIN A   1      25.619  -2.267  32.466  0.00  0.00    -0.014 C 
ATOM      3  C3  ZIN A   1      25.432  -0.913  33.156  0.00  0.00     0.013 C 
ATOM      4  C4  ZIN A   1      26.390   0.122  32.574  0.00  0.00     0.010 C 
ATOM      5  C5  ZIN A   1      27.830  -0.326  32.855  0.00  0.00     0.023 C 
ATOM      6  C7  ZIN A   1      28.776   0.728  32.338  0.00  0.00    -0.047 A 
ATOM      7  C8  ZIN A   1      28.960   1.867  33.112  0.00  0.00     0.011 A 
ATOM      8  C9  ZIN A   1      29.809   2.870  32.695  0.00  0.00     0.037 A 
ATOM      9  C10 ZIN A   1      30.483   2.743  31.490  0.00  0.00     0.072 A 
ATOM     10  C29 ZIN A   1      30.301   1.607  30.719  0.00  0.00     0.044 A 
ATOM     11  C30 ZIN A   1      29.449   0.596  31.143  0.00  0.00    -0.049 A 
ATOM     12  C31 ZIN A   1      29.312  -0.618  30.262  0.00  0.00     0.039 C 
ATOM     13  C32 ZIN A   1      28.065  -1.418  30.636  0.00  0.00     0.010 C 
ATOM     14  C33 ZIN A   1      28.076  -1.655  32.153  0.00  0.00    -0.001 C 
ATOM     15  C35 ZIN A   1      27.091  -2.711  32.544  0.00  0.00     0.001 C 
ATOM     16  C37 ZIN A   1      27.241  -3.148  34.013  0.00  0.00     0.008 C 
ATOM     17  C38 ZIN A   1      25.901  -3.858  34.318  0.00  0.00     0.033 C 
ATOM     18  C39 ZIN A   1      24.885  -3.327  33.328  0.00  0.00     0.126 C 
ENDROOT
BRANCH   9  19
ATOM     19  O11 ZIN A   1      31.319   3.728  31.068  0.00  0.00    -0.318 OA
BRANCH  19  20
ATOM     20  C12 ZIN A   1      32.719   3.441  31.085  0.00  0.00     0.298 C 
ATOM     21  C26 ZIN A   1      33.199   3.157  29.659  0.00  0.00     0.205 C 
ATOM     22  C23 ZIN A   1      34.710   2.909  29.677  0.00  0.00     0.183 C 
ATOM     23  C20 ZIN A   1      35.408   4.125  30.294  0.00  0.00     0.189 C 
ATOM     24  C15 ZIN A   1      34.843   4.372  31.695  0.00  0.00     0.256 C 
ATOM     25  O14 ZIN A   1      33.430   4.563  31.611  0.00  0.00    -0.340 OA
BRANCH  21  26
ATOM     26  O28 ZIN A   1      32.532   1.999  29.151  0.00  0.00    -0.388 OA
ATOM     27  H53 ZIN A   1      31.589   1.963  29.364  0.00  0.00     0.210 HD
ENDBRANCH  21  26
BRANCH  22  28
ATOM     28  O25 ZIN A   1      35.181   2.714  28.342  0.00  0.00    -0.390 OA
ATOM     29  H52 ZIN A   1      34.612   2.149  27.803  0.00  0.00     0.210 HD
ENDBRANCH  22  28
BRANCH  23  30
ATOM     30  O22 ZIN A   1      36.813   3.877  30.383  0.00  0.00    -0.390 OA
ATOM     31  H51 ZIN A   1      37.235   3.695  29.531  0.00  0.00     0.210 HD
ENDBRANCH  23  30
BRANCH  24  32
ATOM     32  C17 ZIN A   1      35.483   5.601  32.286  0.00  0.00     0.206 C 
ATOM     33  O18 ZIN A   1      35.011   6.113  33.288  0.00  0.00    -0.646 OA
ATOM     34  O19 ZIN A   1      36.472   6.085  31.764  0.00  0.00    -0.646 OA
ENDBRANCH  24  32
ENDBRANCH  19  20
ENDBRANCH   9  19
BRANCH  18  35
ATOM     35  O41 ZIN A   1      24.405  -4.390  32.502  0.00  0.00    -0.395 OA
ATOM     36  H63 ZIN A   1      25.081  -5.039  32.262  0.00  0.00     0.210 HD
ENDBRANCH  18  35
TORSDOF 7
ENDMDL
MODEL 67
REMARK CAVERDOCK RESULT:       0.5      0.000      0.000
REMARK CAVERDOCK CONSTRAINTS:       0.1      0.0      0.0      0.0
REMARK CAVERDOCK TUNNEL: 66      0.5      2.7     67.6
REMARK  7 active torsions:
REMARK  status: ('A' for Active; 'I' for Inactive)
REMARK    1  A    between atoms: C10_9  and  O11_10 
REMARK    2  A    between atoms: O11_10  and  C12_11 
REMARK    3  A    between atoms: C15_13  and  C17_14 
REMARK    4  A    between atoms: C20_17  and  O22_18 
REMARK    5  A    between atoms: C23_19  and  O25_20 
REMARK    6  A    between atoms: C26_21  and  O28_22 
REMARK    7  A    between atoms: C39_31  and  O41_32 
ROOT
ATOM      1  C1  ZIN A   1      25.136  -2.370  31.056  0.00  0.00     0.018 C 
ATOM      2  C2  ZIN A   1      25.582  -2.372  32.520  0.00  0.00    -0.014 C 
ATOM      3  C3  ZIN A   1      25.327  -1.021  33.193  0.00  0.00     0.013 C 
ATOM      4  C4  ZIN A   1      26.284   0.037  32.651  0.00  0.00     0.010 C 
ATOM      5  C5  ZIN A   1      27.720  -0.372  33.003  0.00  0.00     0.023 C 
ATOM      6  C7  ZIN A   1      28.662   0.705  32.526  0.00  0.00    -0.047 A 
ATOM      7  C8  ZIN A   1      28.779   1.851  33.302  0.00  0.00     0.011 A 
ATOM      8  C9  ZIN A   1      29.620   2.875  32.920  0.00  0.00     0.037 A 
ATOM      9  C10 ZIN A   1      30.353   2.761  31.750  0.00  0.00     0.072 A 
ATOM     10  C29 ZIN A   1      30.238   1.618  30.977  0.00  0.00     0.044 A 
ATOM     11  C30 ZIN A   1      29.393   0.586  31.365  0.00  0.00    -0.049 A 
ATOM     12  C31 ZIN A   1      29.331  -0.634  30.485  0.00  0.00     0.039 C 
ATOM     13  C32 ZIN A   1      28.089  -1.466  30.803  0.00  0.00     0.010 C 
ATOM     14  C33 ZIN A   1      28.034  -1.696  32.320  0.00  0.00    -0.001 C 
ATOM     15  C35 ZIN A   1      27.059  -2.776  32.670  0.00  0.00     0.001 C 
ATOM     16  C37 ZIN A   1      27.151  -3.204  34.146  0.00  0.00     0.008 C 
ATOM     17  C38 ZIN A   1      25.817  -3.947  34.392  0.00  0.00     0.033 C 
ATOM     18  C39 ZIN A   1      24.836  -3.448  33.352  0.00  0.00     0.126 C 
ENDROOT
BRANCH   9  19
ATOM     19  O11 ZIN A   1      31.183   3.766  31.362  0.00  0.00    -0.318 OA
BRANCH  19  20
ATOM     20  C12 ZIN A   1      32.574   3.456  31.263  0.00  0.00     0.298 C 
ATOM     21  C26 ZIN A   1      32.939   3.212  29.797  0.00  0.00     0.205 C 
ATOM     22  C23 ZIN A   1      34.443   2.939  29.692  0.00  0.00     0.183 C 
ATOM     23  C20 ZIN A   1      35.208   4.123  30.292  0.00  0.00     0.189 C 
ATOM     24  C15 ZIN A   1      34.755   4.332  31.739  0.00  0.00     0.256 C 
ATOM     25  O14 ZIN A   1      33.343   4.549  31.769  0.00  0.00    -0.340 OA
BRANCH  21  26
ATOM     26  O28 ZIN A   1      32.215   2.082  29.305  0.00  0.00    -0.388 OA
ATOM     27  H53 ZIN A   1      31.611   1.690  29.951  0.00  0.00     0.210 HD
ENDBRANCH  21  26
BRANCH  22  28
ATOM     28  O25 ZIN A   1      34.808   2.781  28.319  0.00  0.00    -0.390 OA
ATOM     29  H52 ZIN A   1      35.762   2.765  28.165  0.00  0.00     0.210 HD
ENDBRANCH  22  28
BRANCH  23  30
ATOM     30  O22 ZIN A   1      36.610   3.849  30.266  0.00  0.00    -0.390 OA
ATOM     31  H51 ZIN A   1      37.090   4.175  31.040  0.00  0.00     0.210 HD
ENDBRANCH  23  30
BRANCH  24  32
ATOM     32  C17 ZIN A   1      35.460   5.531  32.318  0.00  0.00     0.206 C 
ATOM     33  O18 ZIN A   1      36.458   5.974  31.775  0.00  0.00    -0.646 OA
ATOM     34  O19 ZIN A   1      35.033   6.059  33.330  0.00  0.00    -0.646 OA
ENDBRANCH  24  32
ENDBRANCH  19  20
ENDBRANCH   9  19
BRANCH  18  35
ATOM     35  O41 ZIN A   1      24.423  -4.526  32.510  0.00  0.00    -0.395 OA
ATOM     36  H63 ZIN A   1      23.489  -4.498  32.263  0.00  0.00     0.210 HD
ENDBRANCH  18  35
TORSDOF 7
ENDMDL
MODEL 68
REMARK CAVERDOCK RESULT:      -2.1      0.000      0.000
REMARK CAVERDOCK CONSTRAINTS:       0.0      0.0      0.0      0.0
REMARK CAVERDOCK TUNNEL: 67     -2.1      2.7     68.5
REMARK  7 active torsions:
REMARK  status: ('A' for Active; 'I' for Inactive)
REMARK    1  A    between atoms: C10_9  and  O11_10 
REMARK    2  A    between atoms: O11_10  and  C12_11 
REMARK    3  A    between atoms: C15_13  and  C17_14 
REMARK    4  A    between atoms: C20_17  and  O22_18 
REMARK    5  A    between atoms: C23_19  and  O25_20 
REMARK    6  A    between atoms: C26_21  and  O28_22 
REMARK    7  A    between atoms: C39_31  and  O41_32 
ROOT
ATOM      1  C1  ZIN A   1      25.626  -2.907  30.888  0.00  0.00     0.018 C 
ATOM      2  C2  ZIN A   1      25.863  -2.383  32.306  0.00  0.00    -0.014 C 
ATOM      3  C3  ZIN A   1      25.488  -0.905  32.436  0.00  0.00     0.013 C 
ATOM      4  C4  ZIN A   1      26.488  -0.030  31.685  0.00  0.00     0.010 C 
ATOM      5  C5  ZIN A   1      27.870  -0.196  32.329  0.00  0.00     0.023 C 
ATOM      6  C7  ZIN A   1      28.845   0.717  31.630  0.00  0.00    -0.047 A 
ATOM      7  C8  ZIN A   1      28.828   2.063  31.972  0.00  0.00     0.011 A 
ATOM      8  C9  ZIN A   1      29.692   2.952  31.367  0.00  0.00     0.037 A 
ATOM      9  C10 ZIN A   1      30.583   2.498  30.408  0.00  0.00     0.072 A 
ATOM     10  C29 ZIN A   1      30.602   1.156  30.068  0.00  0.00     0.044 A 
ATOM     11  C30 ZIN A   1      29.734   0.262  30.681  0.00  0.00    -0.049 A 
ATOM     12  C31 ZIN A   1      29.821  -1.186  30.276  0.00  0.00     0.039 C 
ATOM     13  C32 ZIN A   1      28.565  -1.943  30.705  0.00  0.00     0.010 C 
ATOM     14  C33 ZIN A   1      28.304  -1.649  32.190  0.00  0.00    -0.001 C 
ATOM     15  C35 ZIN A   1      27.314  -2.611  32.767  0.00  0.00     0.001 C 
ATOM     16  C37 ZIN A   1      27.209  -2.506  34.300  0.00  0.00     0.008 C 
ATOM     17  C38 ZIN A   1      25.870  -3.211  34.620  0.00  0.00     0.033 C 
ATOM     18  C39 ZIN A   1      25.033  -3.162  33.360  0.00  0.00     0.126 C 
ENDROOT
BRANCH   9  19
ATOM     19  O11 ZIN A   1      31.437   3.367  29.803  0.00  0.00    -0.318 OA
BRANCH  19  20
ATOM     20  C12 ZIN A   1      32.309   4.115  30.652  0.00  0.00     0.298 C 
ATOM     21  C26 ZIN A   1      32.428   3.414  32.007  0.00  0.00     0.205 C 
ATOM     22  C23 ZIN A   1      33.410   4.190  32.890  0.00  0.00     0.183 C 
ATOM     23  C20 ZIN A   1      34.758   4.292  32.167  0.00  0.00     0.189 C 
ATOM     24  C15 ZIN A   1      34.548   4.960  30.806  0.00  0.00     0.256 C 
ATOM     25  O14 ZIN A   1      33.600   4.205  30.048  0.00  0.00    -0.340 OA
BRANCH  21  26
ATOM     26  O28 ZIN A   1      31.148   3.375  32.640  0.00  0.00    -0.388 OA
ATOM     27  H53 ZIN A   1      30.404   3.330  32.022  0.00  0.00     0.210 HD
ENDBRANCH  21  26
BRANCH  22  28
ATOM     28  O25 ZIN A   1      33.586   3.504  34.132  0.00  0.00    -0.390 OA
ATOM     29  H52 ZIN A   1      34.484   3.551  34.483  0.00  0.00     0.210 HD
ENDBRANCH  22  28
BRANCH  23  30
ATOM     30  O22 ZIN A   1      35.662   5.076  32.949  0.00  0.00    -0.390 OA
ATOM     31  H51 ZIN A   1      35.530   6.030  32.863  0.00  0.00     0.210 HD
ENDBRANCH  23  30
BRANCH  24  32
ATOM     32  C17 ZIN A   1      35.859   5.011  30.064  0.00  0.00     0.206 C 
ATOM     33  O18 ZIN A   1      36.851   4.485  30.540  0.00  0.00    -0.646 OA
ATOM     34  O19 ZIN A   1      35.928   5.578  28.987  0.00  0.00    -0.646 OA
ENDBRANCH  24  32
ENDBRANCH  19  20
ENDBRANCH   9  19
BRANCH  18  35
ATOM     35  O41 ZIN A   1      24.765  -4.487  32.897  0.00  0.00    -0.395 OA
ATOM     36  H63 ZIN A   1      25.380  -4.799  32.219  0.00  0.00     0.210 HD
ENDBRANCH  18  35
TORSDOF 7
ENDMDL
MODEL 69
REMARK CAVERDOCK RESULT:      -0.1      0.000      0.000
REMARK CAVERDOCK CONSTRAINTS:       0.1      0.0      0.0      0.0
REMARK CAVERDOCK TUNNEL: 68     -0.1      2.8     69.1
REMARK  7 active torsions:
REMARK  status: ('A' for Active; 'I' for Inactive)
REMARK    1  A    between atoms: C10_9  and  O11_10 
REMARK    2  A    between atoms: O11_10  and  C12_11 
REMARK    3  A    between atoms: C15_13  and  C17_14 
REMARK    4  A    between atoms: C20_17  and  O22_18 
REMARK    5  A    between atoms: C23_19  and  O25_20 
REMARK    6  A    between atoms: C26_21  and  O28_22 
REMARK    7  A    between atoms: C39_31  and  O41_32 
ROOT
ATOM      1  C1  ZIN A   1      25.215  -2.880  31.575  0.00  0.00     0.018 C 
ATOM      2  C2  ZIN A   1      25.604  -2.670  33.040  0.00  0.00    -0.014 C 
ATOM      3  C3  ZIN A   1      25.259  -1.260  33.524  0.00  0.00     0.013 C 
ATOM      4  C4  ZIN A   1      26.182  -0.230  32.879  0.00  0.00     0.010 C 
ATOM      5  C5  ZIN A   1      27.623  -0.513  33.325  0.00  0.00     0.023 C 
ATOM      6  C7  ZIN A   1      28.528   0.542  32.741  0.00  0.00    -0.047 A 
ATOM      7  C8  ZIN A   1      28.560   1.783  33.365  0.00  0.00     0.011 A 
ATOM      8  C9  ZIN A   1      29.363   2.793  32.879  0.00  0.00     0.037 A 
ATOM      9  C10 ZIN A   1      30.144   2.569  31.757  0.00  0.00     0.072 A 
ATOM     10  C29 ZIN A   1      30.115   1.332  31.136  0.00  0.00     0.044 A 
ATOM     11  C30 ZIN A   1      29.307   0.315  31.628  0.00  0.00    -0.049 A 
ATOM     12  C31 ZIN A   1      29.338  -1.010  30.913  0.00  0.00     0.039 C 
ATOM     13  C32 ZIN A   1      28.127  -1.859  31.298  0.00  0.00     0.010 C 
ATOM     14  C33 ZIN A   1      28.026  -1.896  32.830  0.00  0.00    -0.001 C 
ATOM     15  C35 ZIN A   1      27.093  -2.973  33.287  0.00  0.00     0.001 C 
ATOM     16  C37 ZIN A   1      27.151  -3.202  34.808  0.00  0.00     0.008 C 
ATOM     17  C38 ZIN A   1      25.847  -3.978  35.107  0.00  0.00     0.033 C 
ATOM     18  C39 ZIN A   1      24.882  -3.669  33.982  0.00  0.00     0.126 C 
ENDROOT
BRANCH   9  19
ATOM     19  O11 ZIN A   1      30.937   3.559  31.268  0.00  0.00    -0.318 OA
BRANCH  19  20
ATOM     20  C12 ZIN A   1      32.345   3.312  31.248  0.00  0.00     0.298 C 
ATOM     21  C26 ZIN A   1      32.821   3.189  29.799  0.00  0.00     0.205 C 
ATOM     22  C23 ZIN A   1      34.339   2.984  29.784  0.00  0.00     0.183 C 
ATOM     23  C20 ZIN A   1      35.007   4.150  30.520  0.00  0.00     0.189 C 
ATOM     24  C15 ZIN A   1      34.447   4.236  31.941  0.00  0.00     0.256 C 
ATOM     25  O14 ZIN A   1      33.028   4.394  31.883  0.00  0.00    -0.340 OA
BRANCH  21  26
ATOM     26  O28 ZIN A   1      32.183   2.071  29.178  0.00  0.00    -0.388 OA
ATOM     27  H53 ZIN A   1      31.252   1.966  29.418  0.00  0.00     0.210 HD
ENDBRANCH  21  26
BRANCH  22  28
ATOM     28  O25 ZIN A   1      34.805   2.941  28.434  0.00  0.00    -0.390 OA
ATOM     29  H52 ZIN A   1      34.574   3.721  27.913  0.00  0.00     0.210 HD
ENDBRANCH  22  28
BRANCH  23  30
ATOM     30  O22 ZIN A   1      36.419   3.935  30.575  0.00  0.00    -0.390 OA
ATOM     31  H51 ZIN A   1      36.889   4.198  29.772  0.00  0.00     0.210 HD
ENDBRANCH  23  30
BRANCH  24  32
ATOM     32  C17 ZIN A   1      35.056   5.416  32.652  0.00  0.00     0.206 C 
ATOM     33  O18 ZIN A   1      34.634   5.754  33.745  0.00  0.00    -0.646 OA
ATOM     34  O19 ZIN A   1      35.970   6.034  32.134  0.00  0.00    -0.646 OA
ENDBRANCH  24  32
ENDBRANCH  19  20
ENDBRANCH   9  19
BRANCH  18  35
ATOM     35  O41 ZIN A   1      24.555  -4.867  33.275  0.00  0.00    -0.395 OA
ATOM     36  H63 ZIN A   1      24.087  -4.717  32.441  0.00  0.00     0.210 HD
ENDBRANCH  18  35
TORSDOF 7
ENDMDL
MODEL 70
REMARK CAVERDOCK RESULT:      -3.3      0.000      0.000
REMARK CAVERDOCK CONSTRAINTS:       0.0      0.0      0.0      0.0
REMARK CAVERDOCK TUNNEL: 69     -3.3      2.8     70.5
REMARK  7 active torsions:
REMARK  status: ('A' for Active; 'I' for Inactive)
REMARK    1  A    between atoms: C10_9  and  O11_10 
REMARK    2  A    between atoms: O11_10  and  C12_11 
REMARK    3  A    between atoms: C15_13  and  C17_14 
REMARK    4  A    between atoms: C20_17  and  O22_18 
REMARK    5  A    between atoms: C23_19  and  O25_20 
REMARK    6  A    between atoms: C26_21  and  O28_22 
REMARK    7  A    between atoms: C39_31  and  O41_32 
ROOT
ATOM      1  C1  ZIN A   1      25.446  -3.118  30.993  0.00  0.00     0.018 C 
ATOM      2  C2  ZIN A   1      25.808  -2.655  32.406  0.00  0.00    -0.014 C 
ATOM      3  C3  ZIN A   1      25.458  -1.182  32.629  0.00  0.00     0.013 C 
ATOM      4  C4  ZIN A   1      26.399  -0.282  31.833  0.00  0.00     0.010 C 
ATOM      5  C5  ZIN A   1      27.829  -0.484  32.350  0.00  0.00     0.023 C 
ATOM      6  C7  ZIN A   1      28.750   0.453  31.610  0.00  0.00    -0.047 A 
ATOM      7  C8  ZIN A   1      28.775   1.783  32.007  0.00  0.00     0.011 A 
ATOM      8  C9  ZIN A   1      29.592   2.692  31.369  0.00  0.00     0.037 A 
ATOM      9  C10 ZIN A   1      30.395   2.274  30.319  0.00  0.00     0.072 A 
ATOM     10  C29 ZIN A   1      30.373   0.948  29.924  0.00  0.00     0.044 A 
ATOM     11  C30 ZIN A   1      29.551   0.033  30.570  0.00  0.00    -0.049 A 
ATOM     12  C31 ZIN A   1      29.590  -1.396  30.098  0.00  0.00     0.039 C 
ATOM     13  C32 ZIN A   1      28.368  -2.164  30.601  0.00  0.00     0.010 C 
ATOM     14  C33 ZIN A   1      28.236  -1.932  32.113  0.00  0.00    -0.001 C 
ATOM     15  C35 ZIN A   1      27.290  -2.911  32.732  0.00  0.00     0.001 C 
ATOM     16  C37 ZIN A   1      27.316  -2.871  34.271  0.00  0.00     0.008 C 
ATOM     17  C38 ZIN A   1      26.002  -3.581  34.675  0.00  0.00     0.033 C 
ATOM     18  C39 ZIN A   1      25.062  -3.474  33.493  0.00  0.00     0.126 C 
ENDROOT
BRANCH   9  19
ATOM     19  O11 ZIN A   1      31.202   3.163  29.681  0.00  0.00    -0.318 OA
BRANCH  19  20
ATOM     20  C12 ZIN A   1      32.104   3.918  30.492  0.00  0.00     0.298 C 
ATOM     21  C26 ZIN A   1      32.152   3.316  31.898  0.00  0.00     0.205 C 
ATOM     22  C23 ZIN A   1      33.165   4.095  32.744  0.00  0.00     0.183 C 
ATOM     23  C20 ZIN A   1      34.529   4.058  32.048  0.00  0.00     0.189 C 
ATOM     24  C15 ZIN A   1      34.389   4.631  30.636  0.00  0.00     0.256 C 
ATOM     25  O14 ZIN A   1      33.410   3.882  29.914  0.00  0.00    -0.340 OA
BRANCH  21  26
ATOM     26  O28 ZIN A   1      30.860   3.404  32.502  0.00  0.00    -0.388 OA
ATOM     27  H53 ZIN A   1      30.316   4.129  32.162  0.00  0.00     0.210 HD
ENDBRANCH  21  26
BRANCH  22  28
ATOM     28  O25 ZIN A   1      33.272   3.496  34.038  0.00  0.00    -0.390 OA
ATOM     29  H52 ZIN A   1      32.421   3.313  34.458  0.00  0.00     0.210 HD
ENDBRANCH  22  28
BRANCH  23  30
ATOM     30  O22 ZIN A   1      35.466   4.841  32.791  0.00  0.00    -0.390 OA
ATOM     31  H51 ZIN A   1      35.910   4.355  33.500  0.00  0.00     0.210 HD
ENDBRANCH  23  30
BRANCH  24  32
ATOM     32  C17 ZIN A   1      35.714   4.545  29.925  0.00  0.00     0.206 C 
ATOM     33  O18 ZIN A   1      36.322   3.488  29.892  0.00  0.00    -0.646 OA
ATOM     34  O19 ZIN A   1      36.179   5.531  29.380  0.00  0.00    -0.646 OA
ENDBRANCH  24  32
ENDBRANCH  19  20
ENDBRANCH   9  19
BRANCH  18  35
ATOM     35  O41 ZIN A   1      24.743  -4.776  33.000  0.00  0.00    -0.395 OA
ATOM     36  H63 ZIN A   1      23.852  -5.076  33.225  0.00  0.00     0.210 HD
ENDBRANCH  18  35
TORSDOF 7
ENDMDL
MODEL 71
REMARK CAVERDOCK RESULT:      -1.7      0.000      0.000
REMARK CAVERDOCK CONSTRAINTS:       0.0      0.0      0.0      0.0
REMARK CAVERDOCK TUNNEL: 70     -1.7      2.8     71.5
REMARK  7 active torsions:
REMARK  status: ('A' for Active; 'I' for Inactive)
REMARK    1  A    between atoms: C10_9  and  O11_10 
REMARK    2  A    between atoms: O11_10  and  C12_11 
REMARK    3  A    between atoms: C15_13  and  C17_14 
REMARK    4  A    between atoms: C20_17  and  O22_18 
REMARK    5  A    between atoms: C23_19  and  O25_20 
REMARK    6  A    between atoms: C26_21  and  O28_22 
REMARK    7  A    between atoms: C39_31  and  O41_32 
ROOT
ATOM      1  C1  ZIN A   1      25.687  -2.312  33.206  0.00  0.00     0.018 C 
ATOM      2  C2  ZIN A   1      26.603  -3.140  32.301  0.00  0.00    -0.014 C 
ATOM      3  C3  ZIN A   1      28.075  -2.994  32.697  0.00  0.00     0.013 C 
ATOM      4  C4  ZIN A   1      28.588  -1.600  32.348  0.00  0.00     0.010 C 
ATOM      5  C5  ZIN A   1      28.515  -1.414  30.827  0.00  0.00     0.023 C 
ATOM      6  C7  ZIN A   1      29.083  -0.062  30.475  0.00  0.00    -0.047 A 
ATOM      7  C8  ZIN A   1      30.465   0.069  30.443  0.00  0.00     0.011 A 
ATOM      8  C9  ZIN A   1      31.048   1.280  30.132  0.00  0.00     0.037 A 
ATOM      9  C10 ZIN A   1      30.248   2.376  29.851  0.00  0.00     0.072 A 
ATOM     10  C29 ZIN A   1      28.870   2.244  29.881  0.00  0.00     0.044 A 
ATOM     11  C30 ZIN A   1      28.285   1.024  30.192  0.00  0.00    -0.049 A 
ATOM     12  C31 ZIN A   1      26.780   0.950  30.189  0.00  0.00     0.039 C 
ATOM     13  C32 ZIN A   1      26.300  -0.293  30.936  0.00  0.00     0.010 C 
ATOM     14  C33 ZIN A   1      27.059  -1.512  30.390  0.00  0.00    -0.001 C 
ATOM     15  C35 ZIN A   1      26.409  -2.791  30.815  0.00  0.00     0.001 C 
ATOM     16  C37 ZIN A   1      26.992  -4.021  30.094  0.00  0.00     0.008 C 
ATOM     17  C38 ZIN A   1      26.533  -5.207  30.974  0.00  0.00     0.033 C 
ATOM     18  C39 ZIN A   1      26.260  -4.651  32.356  0.00  0.00     0.126 C 
ENDROOT
BRANCH   9  19
ATOM     19  O11 ZIN A   1      30.813   3.574  29.547  0.00  0.00    -0.318 OA
BRANCH  19  20
ATOM     20  C12 ZIN A   1      31.790   4.081  30.458  0.00  0.00     0.298 C 
ATOM     21  C26 ZIN A   1      31.678   3.337  31.791  0.00  0.00     0.205 C 
ATOM     22  C23 ZIN A   1      32.766   3.845  32.743  0.00  0.00     0.183 C 
ATOM     23  C20 ZIN A   1      34.136   3.653  32.082  0.00  0.00     0.189 C 
ATOM     24  C15 ZIN A   1      34.152   4.384  30.738  0.00  0.00     0.256 C 
ATOM     25  O14 ZIN A   1      33.096   3.887  29.914  0.00  0.00    -0.340 OA
BRANCH  21  26
ATOM     26  O28 ZIN A   1      30.393   3.577  32.368  0.00  0.00    -0.388 OA
ATOM     27  H53 ZIN A   1      29.741   2.887  32.178  0.00  0.00     0.210 HD
ENDBRANCH  21  26
BRANCH  22  28
ATOM     28  O25 ZIN A   1      32.718   3.106  33.966  0.00  0.00    -0.390 OA
ATOM     29  H52 ZIN A   1      33.163   2.249  33.925  0.00  0.00     0.210 HD
ENDBRANCH  22  28
BRANCH  23  30
ATOM     30  O22 ZIN A   1      35.155   4.188  32.929  0.00  0.00    -0.390 OA
ATOM     31  H51 ZIN A   1      35.989   3.699  32.898  0.00  0.00     0.210 HD
ENDBRANCH  23  30
BRANCH  24  32
ATOM     32  C17 ZIN A   1      35.475   4.151  30.055  0.00  0.00     0.206 C 
ATOM     33  O18 ZIN A   1      36.215   5.092  29.822  0.00  0.00    -0.646 OA
ATOM     34  O19 ZIN A   1      35.806   3.022  29.736  0.00  0.00    -0.646 OA
ENDBRANCH  24  32
ENDBRANCH  19  20
ENDBRANCH   9  19
BRANCH  18  35
ATOM     35  O41 ZIN A   1      24.884  -4.834  32.694  0.00  0.00    -0.395 OA
ATOM     36  H63 ZIN A   1      24.415  -4.013  32.896  0.00  0.00     0.210 HD
ENDBRANCH  18  35
TORSDOF 7
ENDMDL
MODEL 72
REMARK CAVERDOCK RESULT:      -3.6      0.000      0.000
REMARK CAVERDOCK CONSTRAINTS:       0.1      0.0      0.0      0.0
REMARK CAVERDOCK TUNNEL: 71     -3.6      2.9     72.8
REMARK  7 active torsions:
REMARK  status: ('A' for Active; 'I' for Inactive)
REMARK    1  A    between atoms: C10_9  and  O11_10 
REMARK    2  A    between atoms: O11_10  and  C12_11 
REMARK    3  A    between atoms: C15_13  and  C17_14 
REMARK    4  A    between atoms: C20_17  and  O22_18 
REMARK    5  A    between atoms: C23_19  and  O25_20 
REMARK    6  A    between atoms: C26_21  and  O28_22 
REMARK    7  A    between atoms: C39_31  and  O41_32 
ROOT
ATOM      1  C1  ZIN A   1      25.735  -3.527  30.889  0.00  0.00     0.018 C 
ATOM      2  C2  ZIN A   1      25.913  -2.941  32.291  0.00  0.00    -0.014 C 
ATOM      3  C3  ZIN A   1      25.435  -1.489  32.365  0.00  0.00     0.013 C 
ATOM      4  C4  ZIN A   1      26.385  -0.572  31.599  0.00  0.00     0.010 C 
ATOM      5  C5  ZIN A   1      27.764  -0.622  32.268  0.00  0.00     0.023 C 
ATOM      6  C7  ZIN A   1      28.686   0.333  31.553  0.00  0.00    -0.047 A 
ATOM      7  C8  ZIN A   1      28.571   1.686  31.848  0.00  0.00     0.011 A 
ATOM      8  C9  ZIN A   1      29.382   2.611  31.225  0.00  0.00     0.037 A 
ATOM      9  C10 ZIN A   1      30.318   2.189  30.295  0.00  0.00     0.072 A 
ATOM     10  C29 ZIN A   1      30.434   0.841  30.002  0.00  0.00     0.044 A 
ATOM     11  C30 ZIN A   1      29.619  -0.090  30.632  0.00  0.00    -0.049 A 
ATOM     12  C31 ZIN A   1      29.812  -1.541  30.277  0.00  0.00     0.039 C 
ATOM     13  C32 ZIN A   1      28.604  -2.368  30.714  0.00  0.00     0.010 C 
ATOM     14  C33 ZIN A   1      28.299  -2.045  32.184  0.00  0.00    -0.001 C 
ATOM     15  C35 ZIN A   1      27.368  -3.053  32.780  0.00  0.00     0.001 C 
ATOM     16  C37 ZIN A   1      27.231  -2.905  34.307  0.00  0.00     0.008 C 
ATOM     17  C38 ZIN A   1      25.938  -3.690  34.632  0.00  0.00     0.033 C 
ATOM     18  C39 ZIN A   1      25.120  -3.740  33.358  0.00  0.00     0.126 C 
ENDROOT
BRANCH   9  19
ATOM     19  O11 ZIN A   1      31.120   3.094  29.673  0.00  0.00    -0.318 OA
BRANCH  19  20
ATOM     20  C12 ZIN A   1      32.006   3.851  30.500  0.00  0.00     0.298 C 
ATOM     21  C26 ZIN A   1      32.107   3.192  31.877  0.00  0.00     0.205 C 
ATOM     22  C23 ZIN A   1      33.103   3.974  32.738  0.00  0.00     0.183 C 
ATOM     23  C20 ZIN A   1      34.454   4.024  32.016  0.00  0.00     0.189 C 
ATOM     24  C15 ZIN A   1      34.262   4.652  30.633  0.00  0.00     0.256 C 
ATOM     25  O14 ZIN A   1      33.300   3.894  29.897  0.00  0.00    -0.340 OA
BRANCH  21  26
ATOM     26  O28 ZIN A   1      30.824   3.200  32.508  0.00  0.00    -0.388 OA
ATOM     27  H53 ZIN A   1      30.479   2.318  32.708  0.00  0.00     0.210 HD
ENDBRANCH  21  26
BRANCH  22  28
ATOM     28  O25 ZIN A   1      33.261   3.325  34.002  0.00  0.00    -0.390 OA
ATOM     29  H52 ZIN A   1      32.795   2.481  34.071  0.00  0.00     0.210 HD
ENDBRANCH  22  28
BRANCH  23  30
ATOM     30  O22 ZIN A   1      35.373   4.813  32.775  0.00  0.00    -0.390 OA
ATOM     31  H51 ZIN A   1      36.235   4.930  32.351  0.00  0.00     0.210 HD
ENDBRANCH  23  30
BRANCH  24  32
ATOM     32  C17 ZIN A   1      35.575   4.651  29.894  0.00  0.00     0.206 C 
ATOM     33  O18 ZIN A   1      36.285   3.659  29.912  0.00  0.00    -0.646 OA
ATOM     34  O19 ZIN A   1      35.928   5.642  29.278  0.00  0.00    -0.646 OA
ENDBRANCH  24  32
ENDBRANCH  19  20
ENDBRANCH   9  19
BRANCH  18  35
ATOM     35  O41 ZIN A   1      24.952  -5.095  32.937  0.00  0.00    -0.395 OA
ATOM     36  H63 ZIN A   1      25.466  -5.331  32.153  0.00  0.00     0.210 HD
ENDBRANCH  18  35
TORSDOF 7
ENDMDL
MODEL 73
REMARK CAVERDOCK RESULT:      -3.1      0.000      0.000
REMARK CAVERDOCK CONSTRAINTS:       0.0      0.0      0.0      0.0
REMARK CAVERDOCK TUNNEL: 72     -3.1      3.0     73.7
REMARK  7 active torsions:
REMARK  status: ('A' for Active; 'I' for Inactive)
REMARK    1  A    between atoms: C10_9  and  O11_10 
REMARK    2  A    between atoms: O11_10  and  C12_11 
REMARK    3  A    between atoms: C15_13  and  C17_14 
REMARK    4  A    between atoms: C20_17  and  O22_18 
REMARK    5  A    between atoms: C23_19  and  O25_20 
REMARK    6  A    between atoms: C26_21  and  O28_22 
REMARK    7  A    between atoms: C39_31  and  O41_32 
ROOT
ATOM      1  C1  ZIN A   1      25.274  -1.540  33.876  0.00  0.00     0.018 C 
ATOM      2  C2  ZIN A   1      25.978  -2.502  32.916  0.00  0.00    -0.014 C 
ATOM      3  C3  ZIN A   1      27.484  -2.567  33.180  0.00  0.00     0.013 C 
ATOM      4  C4  ZIN A   1      28.160  -1.266  32.755  0.00  0.00     0.010 C 
ATOM      5  C5  ZIN A   1      27.980  -1.088  31.242  0.00  0.00     0.023 C 
ATOM      6  C7  ZIN A   1      28.702   0.163  30.811  0.00  0.00    -0.047 A 
ATOM      7  C8  ZIN A   1      30.081   0.092  30.656  0.00  0.00     0.011 A 
ATOM      8  C9  ZIN A   1      30.801   1.202  30.268  0.00  0.00     0.037 A 
ATOM      9  C10 ZIN A   1      30.145   2.399  30.031  0.00  0.00     0.072 A 
ATOM     10  C29 ZIN A   1      28.770   2.469  30.183  0.00  0.00     0.044 A 
ATOM     11  C30 ZIN A   1      28.046   1.350  30.571  0.00  0.00    -0.049 A 
ATOM     12  C31 ZIN A   1      26.552   1.495  30.700  0.00  0.00     0.039 C 
ATOM     13  C32 ZIN A   1      25.967   0.343  31.515  0.00  0.00     0.010 C 
ATOM     14  C33 ZIN A   1      26.492  -0.979  30.935  0.00  0.00    -0.001 C 
ATOM     15  C35 ZIN A   1      25.706  -2.146  31.444  0.00  0.00     0.001 C 
ATOM     16  C37 ZIN A   1      26.039  -3.455  30.705  0.00  0.00     0.008 C 
ATOM     17  C38 ZIN A   1      25.496  -4.552  31.650  0.00  0.00     0.033 C 
ATOM     18  C39 ZIN A   1      25.428  -3.947  33.036  0.00  0.00     0.126 C 
ENDROOT
BRANCH   9  19
ATOM     19  O11 ZIN A   1      30.847   3.499  29.651  0.00  0.00    -0.318 OA
BRANCH  19  20
ATOM     20  C12 ZIN A   1      31.800   4.015  30.582  0.00  0.00     0.298 C 
ATOM     21  C26 ZIN A   1      31.667   3.271  31.913  0.00  0.00     0.205 C 
ATOM     22  C23 ZIN A   1      32.731   3.788  32.886  0.00  0.00     0.183 C 
ATOM     23  C20 ZIN A   1      34.115   3.607  32.254  0.00  0.00     0.189 C 
ATOM     24  C15 ZIN A   1      34.153   4.339  30.911  0.00  0.00     0.256 C 
ATOM     25  O14 ZIN A   1      33.119   3.832  30.065  0.00  0.00    -0.340 OA
BRANCH  21  26
ATOM     26  O28 ZIN A   1      30.367   3.499  32.462  0.00  0.00    -0.388 OA
ATOM     27  H53 ZIN A   1      30.247   3.137  33.351  0.00  0.00     0.210 HD
ENDBRANCH  21  26
BRANCH  22  28
ATOM     28  O25 ZIN A   1      32.663   3.049  34.108  0.00  0.00    -0.390 OA
ATOM     29  H52 ZIN A   1      31.803   2.641  34.274  0.00  0.00     0.210 HD
ENDBRANCH  22  28
BRANCH  23  30
ATOM     30  O22 ZIN A   1      35.111   4.151  33.123  0.00  0.00    -0.390 OA
ATOM     31  H51 ZIN A   1      35.869   3.567  33.267  0.00  0.00     0.210 HD
ENDBRANCH  23  30
BRANCH  24  32
ATOM     32  C17 ZIN A   1      35.492   4.117  30.256  0.00  0.00     0.206 C 
ATOM     33  O18 ZIN A   1      35.671   3.141  29.547  0.00  0.00    -0.646 OA
ATOM     34  O19 ZIN A   1      36.396   4.915  30.434  0.00  0.00    -0.646 OA
ENDBRANCH  24  32
ENDBRANCH  19  20
ENDBRANCH   9  19
BRANCH  18  35
ATOM     35  O41 ZIN A   1      24.075  -3.925  33.496  0.00  0.00    -0.395 OA
ATOM     36  H63 ZIN A   1      23.535  -3.228  33.098  0.00  0.00     0.210 HD
ENDBRANCH  18  35
TORSDOF 7
ENDMDL
MODEL 74
REMARK CAVERDOCK RESULT:      -3.8      0.000      0.000
REMARK CAVERDOCK CONSTRAINTS:       0.1      0.0      0.0      0.0
REMARK CAVERDOCK TUNNEL: 73     -3.8      3.0     74.3
REMARK  7 active torsions:
REMARK  status: ('A' for Active; 'I' for Inactive)
REMARK    1  A    between atoms: C10_9  and  O11_10 
REMARK    2  A    between atoms: O11_10  and  C12_11 
REMARK    3  A    between atoms: C15_13  and  C17_14 
REMARK    4  A    between atoms: C20_17  and  O22_18 
REMARK    5  A    between atoms: C23_19  and  O25_20 
REMARK    6  A    between atoms: C26_21  and  O28_22 
REMARK    7  A    between atoms: C39_31  and  O41_32 
ROOT
ATOM      1  C1  ZIN A   1      25.558  -1.684  33.906  0.00  0.00     0.018 C 
ATOM      2  C2  ZIN A   1      26.189  -2.643  32.894  0.00  0.00    -0.014 C 
ATOM      3  C3  ZIN A   1      27.708  -2.726  33.061  0.00  0.00     0.013 C 
ATOM      4  C4  ZIN A   1      28.369  -1.427  32.608  0.00  0.00     0.010 C 
ATOM      5  C5  ZIN A   1      28.096  -1.231  31.111  0.00  0.00     0.023 C 
ATOM      6  C7  ZIN A   1      28.804   0.017  30.647  0.00  0.00    -0.047 A 
ATOM      7  C8  ZIN A   1      30.169  -0.066  30.406  0.00  0.00     0.011 A 
ATOM      8  C9  ZIN A   1      30.876   1.040  29.984  0.00  0.00     0.037 A 
ATOM      9  C10 ZIN A   1      30.218   2.247  29.801  0.00  0.00     0.072 A 
ATOM     10  C29 ZIN A   1      28.857   2.329  30.040  0.00  0.00     0.044 A 
ATOM     11  C30 ZIN A   1      28.146   1.213  30.462  0.00  0.00    -0.049 A 
ATOM     12  C31 ZIN A   1      26.665   1.371  30.685  0.00  0.00     0.039 C 
ATOM     13  C32 ZIN A   1      26.120   0.217  31.524  0.00  0.00     0.010 C 
ATOM     14  C33 ZIN A   1      26.594  -1.104  30.899  0.00  0.00    -0.001 C 
ATOM     15  C35 ZIN A   1      25.828  -2.268  31.445  0.00  0.00     0.001 C 
ATOM     16  C37 ZIN A   1      26.101  -3.572  30.674  0.00  0.00     0.008 C 
ATOM     17  C38 ZIN A   1      25.606  -4.674  31.639  0.00  0.00     0.033 C 
ATOM     18  C39 ZIN A   1      25.632  -4.084  33.034  0.00  0.00     0.126 C 
ENDROOT
BRANCH   9  19
ATOM     19  O11 ZIN A   1      30.907   3.344  29.388  0.00  0.00    -0.318 OA
BRANCH  19  20
ATOM     20  C12 ZIN A   1      31.763   3.970  30.345  0.00  0.00     0.298 C 
ATOM     21  C26 ZIN A   1      31.617   3.269  31.697  0.00  0.00     0.205 C 
ATOM     22  C23 ZIN A   1      32.580   3.908  32.702  0.00  0.00     0.183 C 
ATOM     23  C20 ZIN A   1      34.007   3.818  32.151  0.00  0.00     0.189 C 
ATOM     24  C15 ZIN A   1      34.061   4.498  30.782  0.00  0.00     0.256 C 
ATOM     25  O14 ZIN A   1      33.118   3.877  29.905  0.00  0.00    -0.340 OA
BRANCH  21  26
ATOM     26  O28 ZIN A   1      30.275   3.411  32.168  0.00  0.00    -0.388 OA
ATOM     27  H53 ZIN A   1      29.964   2.666  32.702  0.00  0.00     0.210 HD
ENDBRANCH  21  26
BRANCH  22  28
ATOM     28  O25 ZIN A   1      32.505   3.213  33.949  0.00  0.00    -0.390 OA
ATOM     29  H52 ZIN A   1      33.340   3.183  34.434  0.00  0.00     0.210 HD
ENDBRANCH  22  28
BRANCH  23  30
ATOM     30  O22 ZIN A   1      34.908   4.474  33.046  0.00  0.00    -0.390 OA
ATOM     31  H51 ZIN A   1      34.588   5.328  33.369  0.00  0.00     0.210 HD
ENDBRANCH  23  30
BRANCH  24  32
ATOM     32  C17 ZIN A   1      35.447   4.363  30.207  0.00  0.00     0.206 C 
ATOM     33  O18 ZIN A   1      36.292   5.209  30.447  0.00  0.00    -0.646 OA
ATOM     34  O19 ZIN A   1      35.725   3.408  29.503  0.00  0.00    -0.646 OA
ENDBRANCH  24  32
ENDBRANCH  19  20
ENDBRANCH   9  19
BRANCH  18  35
ATOM     35  O41 ZIN A   1      24.311  -4.053  33.578  0.00  0.00    -0.395 OA
ATOM     36  H63 ZIN A   1      24.162  -4.693  34.287  0.00  0.00     0.210 HD
ENDBRANCH  18  35
TORSDOF 7
ENDMDL
MODEL 75
REMARK CAVERDOCK RESULT:      -4.2      0.000      0.000
REMARK CAVERDOCK CONSTRAINTS:       0.1      0.0      0.0      0.0
REMARK CAVERDOCK TUNNEL: 74     -4.2      3.0     75.1
REMARK  7 active torsions:
REMARK  status: ('A' for Active; 'I' for Inactive)
REMARK    1  A    between atoms: C10_9  and  O11_10 
REMARK    2  A    between atoms: O11_10  and  C12_11 
REMARK    3  A    between atoms: C15_13  and  C17_14 
REMARK    4  A    between atoms: C20_17  and  O22_18 
REMARK    5  A    between atoms: C23_19  and  O25_20 
REMARK    6  A    between atoms: C26_21  and  O28_22 
REMARK    7  A    between atoms: C39_31  and  O41_32 
ROOT
ATOM      1  C1  ZIN A   1      25.445  -2.232  33.555  0.00  0.00     0.018 C 
ATOM      2  C2  ZIN A   1      26.246  -3.104  32.584  0.00  0.00    -0.014 C 
ATOM      3  C3  ZIN A   1      27.751  -3.015  32.850  0.00  0.00     0.013 C 
ATOM      4  C4  ZIN A   1      28.287  -1.646  32.441  0.00  0.00     0.010 C 
ATOM      5  C5  ZIN A   1      28.089  -1.470  30.930  0.00  0.00     0.023 C 
ATOM      6  C7  ZIN A   1      28.678  -0.145  30.515  0.00  0.00    -0.047 A 
ATOM      7  C8  ZIN A   1      30.056  -0.070  30.362  0.00  0.00     0.011 A 
ATOM      8  C9  ZIN A   1      30.658   1.113  29.988  0.00  0.00     0.037 A 
ATOM      9  C10 ZIN A   1      29.880   2.238  29.764  0.00  0.00     0.072 A 
ATOM     10  C29 ZIN A   1      28.506   2.163  29.914  0.00  0.00     0.044 A 
ATOM     11  C30 ZIN A   1      27.902   0.970  30.288  0.00  0.00    -0.049 A 
ATOM     12  C31 ZIN A   1      26.401   0.957  30.416  0.00  0.00     0.039 C 
ATOM     13  C32 ZIN A   1      25.939  -0.260  31.216  0.00  0.00     0.010 C 
ATOM     14  C33 ZIN A   1      26.599  -1.513  30.622  0.00  0.00    -0.001 C 
ATOM     15  C35 ZIN A   1      25.938  -2.761  31.116  0.00  0.00     0.001 C 
ATOM     16  C37 ZIN A   1      26.406  -4.019  30.362  0.00  0.00     0.008 C 
ATOM     17  C38 ZIN A   1      25.980  -5.178  31.293  0.00  0.00     0.033 C 
ATOM     18  C39 ZIN A   1      25.849  -4.600  32.686  0.00  0.00     0.126 C 
ENDROOT
BRANCH   9  19
ATOM     19  O11 ZIN A   1      30.463   3.410  29.398  0.00  0.00    -0.318 OA
BRANCH  19  20
ATOM     20  C12 ZIN A   1      31.411   3.975  30.306  0.00  0.00     0.298 C 
ATOM     21  C26 ZIN A   1      31.288   3.285  31.667  0.00  0.00     0.205 C 
ATOM     22  C23 ZIN A   1      32.346   3.854  32.617  0.00  0.00     0.183 C 
ATOM     23  C20 ZIN A   1      33.732   3.664  31.991  0.00  0.00     0.189 C 
ATOM     24  C15 ZIN A   1      33.761   4.339  30.619  0.00  0.00     0.256 C 
ATOM     25  O14 ZIN A   1      32.732   3.786  29.795  0.00  0.00    -0.340 OA
BRANCH  21  26
ATOM     26  O28 ZIN A   1      29.986   3.520  32.207  0.00  0.00    -0.388 OA
ATOM     27  H53 ZIN A   1      29.722   2.885  32.888  0.00  0.00     0.210 HD
ENDBRANCH  21  26
BRANCH  22  28
ATOM     28  O25 ZIN A   1      32.288   3.165  33.868  0.00  0.00    -0.390 OA
ATOM     29  H52 ZIN A   1      31.424   2.780  34.065  0.00  0.00     0.210 HD
ENDBRANCH  22  28
BRANCH  23  30
ATOM     30  O22 ZIN A   1      34.723   4.255  32.835  0.00  0.00    -0.390 OA
ATOM     31  H51 ZIN A   1      34.885   3.765  33.653  0.00  0.00     0.210 HD
ENDBRANCH  23  30
BRANCH  24  32
ATOM     32  C17 ZIN A   1      35.101   4.107  29.972  0.00  0.00     0.206 C 
ATOM     33  O18 ZIN A   1      35.409   2.991  29.589  0.00  0.00    -0.646 OA
ATOM     34  O19 ZIN A   1      35.879   5.035  29.830  0.00  0.00    -0.646 OA
ENDBRANCH  24  32
ENDBRANCH  19  20
ENDBRANCH   9  19
BRANCH  18  35
ATOM     35  O41 ZIN A   1      24.501  -4.725  33.144  0.00  0.00    -0.395 OA
ATOM     36  H63 ZIN A   1      24.369  -5.427  33.795  0.00  0.00     0.210 HD
ENDBRANCH  18  35
TORSDOF 7
ENDMDL
MODEL 76
REMARK CAVERDOCK RESULT:      -4.1      0.000      0.000
REMARK CAVERDOCK CONSTRAINTS:       0.0      0.0      0.0      0.0
REMARK CAVERDOCK TUNNEL: 75     -4.1      3.0     76.7
REMARK  7 active torsions:
REMARK  status: ('A' for Active; 'I' for Inactive)
REMARK    1  A    between atoms: C10_9  and  O11_10 
REMARK    2  A    between atoms: O11_10  and  C12_11 
REMARK    3  A    between atoms: C15_13  and  C17_14 
REMARK    4  A    between atoms: C20_17  and  O22_18 
REMARK    5  A    between atoms: C23_19  and  O25_20 
REMARK    6  A    between atoms: C26_21  and  O28_22 
REMARK    7  A    between atoms: C39_31  and  O41_32 
ROOT
ATOM      1  C1  ZIN A   1      25.825  -2.138  33.996  0.00  0.00     0.018 C 
ATOM      2  C2  ZIN A   1      26.414  -3.030  32.902  0.00  0.00    -0.014 C 
ATOM      3  C3  ZIN A   1      27.942  -3.090  32.978  0.00  0.00     0.013 C 
ATOM      4  C4  ZIN A   1      28.552  -1.756  32.556  0.00  0.00     0.010 C 
ATOM      5  C5  ZIN A   1      28.190  -1.491  31.090  0.00  0.00     0.023 C 
ATOM      6  C7  ZIN A   1      28.847  -0.206  30.652  0.00  0.00    -0.047 A 
ATOM      7  C8  ZIN A   1      30.197  -0.248  30.330  0.00  0.00     0.011 A 
ATOM      8  C9  ZIN A   1      30.859   0.893  29.926  0.00  0.00     0.037 A 
ATOM      9  C10 ZIN A   1      30.170   2.093  29.843  0.00  0.00     0.072 A 
ATOM     10  C29 ZIN A   1      28.824   2.135  30.162  0.00  0.00     0.044 A 
ATOM     11  C30 ZIN A   1      28.159   0.984  30.566  0.00  0.00    -0.049 A 
ATOM     12  C31 ZIN A   1      26.691   1.100  30.880  0.00  0.00     0.039 C 
ATOM     13  C32 ZIN A   1      26.215  -0.107  31.688  0.00  0.00     0.010 C 
ATOM     14  C33 ZIN A   1      26.676  -1.385  30.970  0.00  0.00    -0.001 C 
ATOM     15  C35 ZIN A   1      25.964  -2.590  31.497  0.00  0.00     0.001 C 
ATOM     16  C37 ZIN A   1      26.215  -3.848  30.645  0.00  0.00     0.008 C 
ATOM     17  C38 ZIN A   1      25.797  -5.008  31.579  0.00  0.00     0.033 C 
ATOM     18  C39 ZIN A   1      25.892  -4.488  32.998  0.00  0.00     0.126 C 
ENDROOT
BRANCH   9  19
ATOM     19  O11 ZIN A   1      30.814   3.224  29.450  0.00  0.00    -0.318 OA
BRANCH  19  20
ATOM     20  C12 ZIN A   1      31.699   3.828  30.394  0.00  0.00     0.298 C 
ATOM     21  C26 ZIN A   1      31.569   3.118  31.744  0.00  0.00     0.205 C 
ATOM     22  C23 ZIN A   1      32.563   3.733  32.734  0.00  0.00     0.183 C 
ATOM     23  C20 ZIN A   1      33.977   3.623  32.153  0.00  0.00     0.189 C 
ATOM     24  C15 ZIN A   1      34.015   4.314  30.788  0.00  0.00     0.256 C 
ATOM     25  O14 ZIN A   1      33.044   3.716  29.926  0.00  0.00    -0.340 OA
BRANCH  21  26
ATOM     26  O28 ZIN A   1      30.239   3.279  32.242  0.00  0.00    -0.388 OA
ATOM     27  H53 ZIN A   1      30.143   3.999  32.882  0.00  0.00     0.210 HD
ENDBRANCH  21  26
BRANCH  22  28
ATOM     28  O25 ZIN A   1      32.501   3.029  33.976  0.00  0.00    -0.390 OA
ATOM     29  H52 ZIN A   1      33.363   2.869  34.381  0.00  0.00     0.210 HD
ENDBRANCH  22  28
BRANCH  23  30
ATOM     30  O22 ZIN A   1      34.906   4.257  33.035  0.00  0.00    -0.390 OA
ATOM     31  H51 ZIN A   1      35.571   4.797  32.584  0.00  0.00     0.210 HD
ENDBRANCH  23  30
BRANCH  24  32
ATOM     32  C17 ZIN A   1      35.386   4.160  30.185  0.00  0.00     0.206 C 
ATOM     33  O18 ZIN A   1      36.182   5.083  30.233  0.00  0.00    -0.646 OA
ATOM     34  O19 ZIN A   1      35.702   3.112  29.648  0.00  0.00    -0.646 OA
ENDBRANCH  24  32
ENDBRANCH  19  20
ENDBRANCH   9  19
BRANCH  18  35
ATOM     35  O41 ZIN A   1      24.605  -4.512  33.616  0.00  0.00    -0.395 OA
ATOM     36  H63 ZIN A   1      24.017  -3.799  33.332  0.00  0.00     0.210 HD
ENDBRANCH  18  35
TORSDOF 7
ENDMDL
MODEL 77
REMARK CAVERDOCK RESULT:      -5.4      0.000      0.000
REMARK CAVERDOCK CONSTRAINTS:       0.0      0.0      0.0      0.0
REMARK CAVERDOCK TUNNEL: 76     -5.4      3.1     77.1
REMARK  7 active torsions:
REMARK  status: ('A' for Active; 'I' for Inactive)
REMARK    1  A    between atoms: C10_9  and  O11_10 
REMARK    2  A    between atoms: O11_10  and  C12_11 
REMARK    3  A    between atoms: C15_13  and  C17_14 
REMARK    4  A    between atoms: C20_17  and  O22_18 
REMARK    5  A    between atoms: C23_19  and  O25_20 
REMARK    6  A    between atoms: C26_21  and  O28_22 
REMARK    7  A    between atoms: C39_31  and  O41_32 
ROOT
ATOM      1  C1  ZIN A   1      25.292  -2.266  33.660  0.00  0.00     0.018 C 
ATOM      2  C2  ZIN A   1      26.117  -3.189  32.759  0.00  0.00    -0.014 C 
ATOM      3  C3  ZIN A   1      27.613  -3.099  33.072  0.00  0.00     0.013 C 
ATOM      4  C4  ZIN A   1      28.176  -1.754  32.620  0.00  0.00     0.010 C 
ATOM      5  C5  ZIN A   1      28.032  -1.647  31.097  0.00  0.00     0.023 C 
ATOM      6  C7  ZIN A   1      28.647  -0.348  30.641  0.00  0.00    -0.047 A 
ATOM      7  C8  ZIN A   1      30.031  -0.291  30.533  0.00  0.00     0.011 A 
ATOM      8  C9  ZIN A   1      30.656   0.869  30.126  0.00  0.00     0.037 A 
ATOM      9  C10 ZIN A   1      29.897   1.989  29.824  0.00  0.00     0.072 A 
ATOM     10  C29 ZIN A   1      28.518   1.931  29.929  0.00  0.00     0.044 A 
ATOM     11  C30 ZIN A   1      27.890   0.762  30.337  0.00  0.00    -0.049 A 
ATOM     12  C31 ZIN A   1      26.386   0.766  30.412  0.00  0.00     0.039 C 
ATOM     13  C32 ZIN A   1      25.884  -0.408  31.252  0.00  0.00     0.010 C 
ATOM     14  C33 ZIN A   1      26.553  -1.693  30.739  0.00  0.00    -0.001 C 
ATOM     15  C35 ZIN A   1      25.864  -2.911  31.267  0.00  0.00     0.001 C 
ATOM     16  C37 ZIN A   1      26.346  -4.207  30.589  0.00  0.00     0.008 C 
ATOM     17  C38 ZIN A   1      25.877  -5.318  31.556  0.00  0.00     0.033 C 
ATOM     18  C39 ZIN A   1      25.703  -4.675  32.916  0.00  0.00     0.126 C 
ENDROOT
BRANCH   9  19
ATOM     19  O11 ZIN A   1      30.503   3.137  29.424  0.00  0.00    -0.318 OA
BRANCH  19  20
ATOM     20  C12 ZIN A   1      31.406   3.750  30.348  0.00  0.00     0.298 C 
ATOM     21  C26 ZIN A   1      31.216   3.129  31.734  0.00  0.00     0.205 C 
ATOM     22  C23 ZIN A   1      32.227   3.748  32.704  0.00  0.00     0.183 C 
ATOM     23  C20 ZIN A   1      33.641   3.530  32.157  0.00  0.00     0.189 C 
ATOM     24  C15 ZIN A   1      33.737   4.136  30.755  0.00  0.00     0.256 C 
ATOM     25  O14 ZIN A   1      32.750   3.540  29.912  0.00  0.00    -0.340 OA
BRANCH  21  26
ATOM     26  O28 ZIN A   1      29.890   3.388  32.198  0.00  0.00    -0.388 OA
ATOM     27  H53 ZIN A   1      29.844   4.035  32.916  0.00  0.00     0.210 HD
ENDBRANCH  21  26
BRANCH  22  28
ATOM     28  O25 ZIN A   1      32.108   3.123  33.985  0.00  0.00    -0.390 OA
ATOM     29  H52 ZIN A   1      31.889   3.734  34.701  0.00  0.00     0.210 HD
ENDBRANCH  22  28
BRANCH  23  30
ATOM     30  O22 ZIN A   1      34.590   4.166  33.018  0.00  0.00    -0.390 OA
ATOM     31  H51 ZIN A   1      35.355   4.535  32.555  0.00  0.00     0.210 HD
ENDBRANCH  23  30
BRANCH  24  32
ATOM     32  C17 ZIN A   1      35.108   3.875  30.187  0.00  0.00     0.206 C 
ATOM     33  O18 ZIN A   1      35.295   2.911  29.465  0.00  0.00    -0.646 OA
ATOM     34  O19 ZIN A   1      36.030   4.628  30.449  0.00  0.00    -0.646 OA
ENDBRANCH  24  32
ENDBRANCH  19  20
ENDBRANCH   9  19
BRANCH  18  35
ATOM     35  O41 ZIN A   1      24.339  -4.768  33.332  0.00  0.00    -0.395 OA
ATOM     36  H63 ZIN A   1      24.116  -4.197  34.080  0.00  0.00     0.210 HD
ENDBRANCH  18  35
TORSDOF 7
ENDMDL
MODEL 78
REMARK CAVERDOCK RESULT:      -5.6      0.000      0.000
REMARK CAVERDOCK CONSTRAINTS:       0.0      0.0      0.0      0.0
REMARK CAVERDOCK TUNNEL: 77     -5.6      3.1     78.4
REMARK  7 active torsions:
REMARK  status: ('A' for Active; 'I' for Inactive)
REMARK    1  A    between atoms: C10_9  and  O11_10 
REMARK    2  A    between atoms: O11_10  and  C12_11 
REMARK    3  A    between atoms: C15_13  and  C17_14 
REMARK    4  A    between atoms: C20_17  and  O22_18 
REMARK    5  A    between atoms: C23_19  and  O25_20 
REMARK    6  A    between atoms: C26_21  and  O28_22 
REMARK    7  A    between atoms: C39_31  and  O41_32 
ROOT
ATOM      1  C1  ZIN A   1      25.283  -1.891  34.005  0.00  0.00     0.018 C 
ATOM      2  C2  ZIN A   1      25.969  -2.879  33.059  0.00  0.00    -0.014 C 
ATOM      3  C3  ZIN A   1      27.486  -2.901  33.264  0.00  0.00     0.013 C 
ATOM      4  C4  ZIN A   1      28.114  -1.606  32.756  0.00  0.00     0.010 C 
ATOM      5  C5  ZIN A   1      27.869  -1.499  31.246  0.00  0.00     0.023 C 
ATOM      6  C7  ZIN A   1      28.546  -0.253  30.731  0.00  0.00    -0.047 A 
ATOM      7  C8  ZIN A   1      29.918  -0.301  30.524  0.00  0.00     0.011 A 
ATOM      8  C9  ZIN A   1      30.597   0.805  30.059  0.00  0.00     0.037 A 
ATOM      9  C10 ZIN A   1      29.905   1.977  29.798  0.00  0.00     0.072 A 
ATOM     10  C29 ZIN A   1      28.536   2.025  30.002  0.00  0.00     0.044 A 
ATOM     11  C30 ZIN A   1      27.853   0.909  30.468  0.00  0.00    -0.049 A 
ATOM     12  C31 ZIN A   1      26.363   1.027  30.651  0.00  0.00     0.039 C 
ATOM     13  C32 ZIN A   1      25.837  -0.100  31.538  0.00  0.00     0.010 C 
ATOM     14  C33 ZIN A   1      26.369  -1.434  30.995  0.00  0.00    -0.001 C 
ATOM     15  C35 ZIN A   1      25.630  -2.594  31.585  0.00  0.00     0.001 C 
ATOM     16  C37 ZIN A   1      25.964  -3.927  30.891  0.00  0.00     0.008 C 
ATOM     17  C38 ZIN A   1      25.483  -4.993  31.903  0.00  0.00     0.033 C 
ATOM     18  C39 ZIN A   1      25.457  -4.329  33.264  0.00  0.00     0.126 C 
ENDROOT
BRANCH   9  19
ATOM     19  O11 ZIN A   1      30.566   3.073  29.342  0.00  0.00    -0.318 OA
BRANCH  19  20
ATOM     20  C12 ZIN A   1      31.433   3.738  30.263  0.00  0.00     0.298 C 
ATOM     21  C26 ZIN A   1      31.308   3.086  31.642  0.00  0.00     0.205 C 
ATOM     22  C23 ZIN A   1      32.283   3.765  32.609  0.00  0.00     0.183 C 
ATOM     23  C20 ZIN A   1      33.702   3.658  32.042  0.00  0.00     0.189 C 
ATOM     24  C15 ZIN A   1      33.735   4.288  30.647  0.00  0.00     0.256 C 
ATOM     25  O14 ZIN A   1      32.783   3.632  29.808  0.00  0.00    -0.340 OA
BRANCH  21  26
ATOM     26  O28 ZIN A   1      29.972   3.242  32.126  0.00  0.00    -0.388 OA
ATOM     27  H53 ZIN A   1      29.917   3.434  33.073  0.00  0.00     0.210 HD
ENDBRANCH  21  26
BRANCH  22  28
ATOM     28  O25 ZIN A   1      32.227   3.116  33.882  0.00  0.00    -0.390 OA
ATOM     29  H52 ZIN A   1      31.562   2.417  33.938  0.00  0.00     0.210 HD
ENDBRANCH  22  28
BRANCH  23  30
ATOM     30  O22 ZIN A   1      34.613   4.350  32.899  0.00  0.00    -0.390 OA
ATOM     31  H51 ZIN A   1      35.298   4.845  32.428  0.00  0.00     0.210 HD
ENDBRANCH  23  30
BRANCH  24  32
ATOM     32  C17 ZIN A   1      35.114   4.135  30.059  0.00  0.00     0.206 C 
ATOM     33  O18 ZIN A   1      35.884   5.080  30.057  0.00  0.00    -0.646 OA
ATOM     34  O19 ZIN A   1      35.459   3.067  29.584  0.00  0.00    -0.646 OA
ENDBRANCH  24  32
ENDBRANCH  19  20
ENDBRANCH   9  19
BRANCH  18  35
ATOM     35  O41 ZIN A   1      24.124  -4.315  33.777  0.00  0.00    -0.395 OA
ATOM     36  H63 ZIN A   1      23.937  -3.573  34.368  0.00  0.00     0.210 HD
ENDBRANCH  18  35
TORSDOF 7
ENDMDL
MODEL 79
REMARK CAVERDOCK RESULT:      -6.0      0.000      0.000
REMARK CAVERDOCK CONSTRAINTS:       0.0      0.0      0.0      0.0
REMARK CAVERDOCK TUNNEL: 78     -6.0      3.2     79.5
REMARK  7 active torsions:
REMARK  status: ('A' for Active; 'I' for Inactive)
REMARK    1  A    between atoms: C10_9  and  O11_10 
REMARK    2  A    between atoms: O11_10  and  C12_11 
REMARK    3  A    between atoms: C15_13  and  C17_14 
REMARK    4  A    between atoms: C20_17  and  O22_18 
REMARK    5  A    between atoms: C23_19  and  O25_20 
REMARK    6  A    between atoms: C26_21  and  O28_22 
REMARK    7  A    between atoms: C39_31  and  O41_32 
ROOT
ATOM      1  C1  ZIN A   1      25.309  -2.347  33.758  0.00  0.00     0.018 C 
ATOM      2  C2  ZIN A   1      26.093  -3.298  32.852  0.00  0.00    -0.014 C 
ATOM      3  C3  ZIN A   1      27.597  -3.234  33.128  0.00  0.00     0.013 C 
ATOM      4  C4  ZIN A   1      28.176  -1.907  32.643  0.00  0.00     0.010 C 
ATOM      5  C5  ZIN A   1      27.998  -1.818  31.122  0.00  0.00     0.023 C 
ATOM      6  C7  ZIN A   1      28.627  -0.538  30.634  0.00  0.00    -0.047 A 
ATOM      7  C8  ZIN A   1      30.009  -0.510  30.492  0.00  0.00     0.011 A 
ATOM      8  C9  ZIN A   1      30.647   0.631  30.054  0.00  0.00     0.037 A 
ATOM      9  C10 ZIN A   1      29.903   1.761  29.754  0.00  0.00     0.072 A 
ATOM     10  C29 ZIN A   1      28.526   1.733  29.893  0.00  0.00     0.044 A 
ATOM     11  C30 ZIN A   1      27.885   0.582  30.332  0.00  0.00    -0.049 A 
ATOM     12  C31 ZIN A   1      26.383   0.618  30.443  0.00  0.00     0.039 C 
ATOM     13  C32 ZIN A   1      25.879  -0.534  31.311  0.00  0.00     0.010 C 
ATOM     14  C33 ZIN A   1      26.509  -1.839  30.801  0.00  0.00    -0.001 C 
ATOM     15  C35 ZIN A   1      25.809  -3.036  31.362  0.00  0.00     0.001 C 
ATOM     16  C37 ZIN A   1      26.249  -4.350  30.691  0.00  0.00     0.008 C 
ATOM     17  C38 ZIN A   1      25.781  -5.438  31.685  0.00  0.00     0.033 C 
ATOM     18  C39 ZIN A   1      25.654  -4.773  33.039  0.00  0.00     0.126 C 
ENDROOT
BRANCH   9  19
ATOM     19  O11 ZIN A   1      30.523   2.892  29.323  0.00  0.00    -0.318 OA
BRANCH  19  20
ATOM     20  C12 ZIN A   1      31.363   3.568  30.261  0.00  0.00     0.298 C 
ATOM     21  C26 ZIN A   1      31.178   2.951  31.649  0.00  0.00     0.205 C 
ATOM     22  C23 ZIN A   1      32.125   3.641  32.636  0.00  0.00     0.183 C 
ATOM     23  C20 ZIN A   1      33.563   3.505  32.126  0.00  0.00     0.189 C 
ATOM     24  C15 ZIN A   1      33.656   4.101  30.720  0.00  0.00     0.256 C 
ATOM     25  O14 ZIN A   1      32.727   3.436  29.860  0.00  0.00    -0.340 OA
BRANCH  21  26
ATOM     26  O28 ZIN A   1      29.827   3.133  32.079  0.00  0.00    -0.388 OA
ATOM     27  H53 ZIN A   1      29.356   2.306  32.254  0.00  0.00     0.210 HD
ENDBRANCH  21  26
BRANCH  22  28
ATOM     28  O25 ZIN A   1      32.013   3.023  33.921  0.00  0.00    -0.390 OA
ATOM     29  H52 ZIN A   1      31.455   2.234  33.930  0.00  0.00     0.210 HD
ENDBRANCH  22  28
BRANCH  23  30
ATOM     30  O22 ZIN A   1      34.449   4.206  33.001  0.00  0.00    -0.390 OA
ATOM     31  H51 ZIN A   1      35.250   4.536  32.569  0.00  0.00     0.210 HD
ENDBRANCH  23  30
BRANCH  24  32
ATOM     32  C17 ZIN A   1      35.053   3.919  30.187  0.00  0.00     0.206 C 
ATOM     33  O18 ZIN A   1      35.332   2.931  29.528  0.00  0.00    -0.646 OA
ATOM     34  O19 ZIN A   1      35.906   4.760  30.414  0.00  0.00    -0.646 OA
ENDBRANCH  24  32
ENDBRANCH  19  20
ENDBRANCH   9  19
BRANCH  18  35
ATOM     35  O41 ZIN A   1      24.298  -4.832  33.489  0.00  0.00    -0.395 OA
ATOM     36  H63 ZIN A   1      23.971  -5.730  33.635  0.00  0.00     0.210 HD
ENDBRANCH  18  35
TORSDOF 7
ENDMDL
MODEL 80
REMARK CAVERDOCK RESULT:      -6.0      0.000      0.000
REMARK CAVERDOCK CONSTRAINTS:       0.0      0.0      0.0      0.0
REMARK CAVERDOCK TUNNEL: 79     -6.0      3.2     80.3
REMARK  7 active torsions:
REMARK  status: ('A' for Active; 'I' for Inactive)
REMARK    1  A    between atoms: C10_9  and  O11_10 
REMARK    2  A    between atoms: O11_10  and  C12_11 
REMARK    3  A    between atoms: C15_13  and  C17_14 
REMARK    4  A    between atoms: C20_17  and  O22_18 
REMARK    5  A    between atoms: C23_19  and  O25_20 
REMARK    6  A    between atoms: C26_21  and  O28_22 
REMARK    7  A    between atoms: C39_31  and  O41_32 
ROOT
ATOM      1  C1  ZIN A   1      24.999  -2.051  33.807  0.00  0.00     0.018 C 
ATOM      2  C2  ZIN A   1      25.856  -3.072  33.056  0.00  0.00    -0.014 C 
ATOM      3  C3  ZIN A   1      27.333  -2.970  33.445  0.00  0.00     0.013 C 
ATOM      4  C4  ZIN A   1      27.946  -1.687  32.891  0.00  0.00     0.010 C 
ATOM      5  C5  ZIN A   1      27.891  -1.737  31.359  0.00  0.00     0.023 C 
ATOM      6  C7  ZIN A   1      28.556  -0.500  30.809  0.00  0.00    -0.047 A 
ATOM      7  C8  ZIN A   1      29.944  -0.473  30.776  0.00  0.00     0.011 A 
ATOM      8  C9  ZIN A   1      30.613   0.630  30.289  0.00  0.00     0.037 A 
ATOM      9  C10 ZIN A   1      29.894   1.722  29.830  0.00  0.00     0.072 A 
ATOM     10  C29 ZIN A   1      28.510   1.694  29.860  0.00  0.00     0.044 A 
ATOM     11  C30 ZIN A   1      27.838   0.582  30.348  0.00  0.00    -0.049 A 
ATOM     12  C31 ZIN A   1      26.332   0.614  30.335  0.00  0.00     0.039 C 
ATOM     13  C32 ZIN A   1      25.762  -0.461  31.259  0.00  0.00     0.010 C 
ATOM     14  C33 ZIN A   1      26.434  -1.800  30.922  0.00  0.00    -0.001 C 
ATOM     15  C35 ZIN A   1      25.692  -2.948  31.530  0.00  0.00     0.001 C 
ATOM     16  C37 ZIN A   1      26.188  -4.313  31.019  0.00  0.00     0.008 C 
ATOM     17  C38 ZIN A   1      25.643  -5.312  32.066  0.00  0.00     0.033 C 
ATOM     18  C39 ZIN A   1      25.405  -4.529  33.340  0.00  0.00     0.126 C 
ENDROOT
BRANCH   9  19
ATOM     19  O11 ZIN A   1      30.545   2.815  29.350  0.00  0.00    -0.318 OA
BRANCH  19  20
ATOM     20  C12 ZIN A   1      31.405   3.507  30.257  0.00  0.00     0.298 C 
ATOM     21  C26 ZIN A   1      31.217   2.946  31.668  0.00  0.00     0.205 C 
ATOM     22  C23 ZIN A   1      32.185   3.652  32.623  0.00  0.00     0.183 C 
ATOM     23  C20 ZIN A   1      33.617   3.466  32.109  0.00  0.00     0.189 C 
ATOM     24  C15 ZIN A   1      33.712   4.007  30.681  0.00  0.00     0.256 C 
ATOM     25  O14 ZIN A   1      32.764   3.331  29.853  0.00  0.00    -0.340 OA
BRANCH  21  26
ATOM     26  O28 ZIN A   1      29.874   3.173  32.099  0.00  0.00    -0.388 OA
ATOM     27  H53 ZIN A   1      29.349   2.365  32.194  0.00  0.00     0.210 HD
ENDBRANCH  21  26
BRANCH  22  28
ATOM     28  O25 ZIN A   1      32.069   3.084  33.930  0.00  0.00    -0.390 OA
ATOM     29  H52 ZIN A   1      32.608   3.527  34.600  0.00  0.00     0.210 HD
ENDBRANCH  22  28
BRANCH  23  30
ATOM     30  O22 ZIN A   1      34.524   4.180  32.952  0.00  0.00    -0.390 OA
ATOM     31  H51 ZIN A   1      35.453   3.947  32.817  0.00  0.00     0.210 HD
ENDBRANCH  23  30
BRANCH  24  32
ATOM     32  C17 ZIN A   1      35.102   3.776  30.147  0.00  0.00     0.206 C 
ATOM     33  O18 ZIN A   1      35.345   2.776  29.492  0.00  0.00    -0.646 OA
ATOM     34  O19 ZIN A   1      35.984   4.587  30.370  0.00  0.00    -0.646 OA
ENDBRANCH  24  32
ENDBRANCH  19  20
ENDBRANCH   9  19
BRANCH  18  35
ATOM     35  O41 ZIN A   1      24.018  -4.560  33.683  0.00  0.00    -0.395 OA
ATOM     36  H63 ZIN A   1      23.518  -3.793  33.371  0.00  0.00     0.210 HD
ENDBRANCH  18  35
TORSDOF 7
ENDMDL
MODEL 81
REMARK CAVERDOCK RESULT:      -6.2      0.000      0.000
REMARK CAVERDOCK CONSTRAINTS:       0.0      0.0      0.0      0.0
REMARK CAVERDOCK TUNNEL: 80     -6.2      3.2     81.1
REMARK  7 active torsions:
REMARK  status: ('A' for Active; 'I' for Inactive)
REMARK    1  A    between atoms: C10_9  and  O11_10 
REMARK    2  A    between atoms: O11_10  and  C12_11 
REMARK    3  A    between atoms: C15_13  and  C17_14 
REMARK    4  A    between atoms: C20_17  and  O22_18 
REMARK    5  A    between atoms: C23_19  and  O25_20 
REMARK    6  A    between atoms: C26_21  and  O28_22 
REMARK    7  A    between atoms: C39_31  and  O41_32 
ROOT
ATOM      1  C1  ZIN A   1      25.525  -1.946  34.478  0.00  0.00     0.018 C 
ATOM      2  C2  ZIN A   1      25.995  -2.940  33.414  0.00  0.00    -0.014 C 
ATOM      3  C3  ZIN A   1      27.519  -3.087  33.407  0.00  0.00     0.013 C 
ATOM      4  C4  ZIN A   1      28.177  -1.822  32.863  0.00  0.00     0.010 C 
ATOM      5  C5  ZIN A   1      27.742  -1.629  31.405  0.00  0.00     0.023 C 
ATOM      6  C7  ZIN A   1      28.442  -0.416  30.845  0.00  0.00    -0.047 A 
ATOM      7  C8  ZIN A   1      29.766  -0.560  30.450  0.00  0.00     0.011 A 
ATOM      8  C9  ZIN A   1      30.465   0.511  29.934  0.00  0.00     0.037 A 
ATOM      9  C10 ZIN A   1      29.842   1.742  29.810  0.00  0.00     0.072 A 
ATOM     10  C29 ZIN A   1      28.522   1.885  30.202  0.00  0.00     0.044 A 
ATOM     11  C30 ZIN A   1      27.818   0.805  30.719  0.00  0.00    -0.049 A 
ATOM     12  C31 ZIN A   1      26.381   1.029  31.108  0.00  0.00     0.039 C 
ATOM     13  C32 ZIN A   1      25.888  -0.093  32.020  0.00  0.00     0.010 C 
ATOM     14  C33 ZIN A   1      26.231  -1.439  31.364  0.00  0.00    -0.001 C 
ATOM     15  C35 ZIN A   1      25.486  -2.564  32.011  0.00  0.00     0.001 C 
ATOM     16  C37 ZIN A   1      25.614  -3.886  31.232  0.00  0.00     0.008 C 
ATOM     17  C38 ZIN A   1      25.188  -4.956  32.264  0.00  0.00     0.033 C 
ATOM     18  C39 ZIN A   1      25.399  -4.354  33.637  0.00  0.00     0.126 C 
ENDROOT
BRANCH   9  19
ATOM     19  O11 ZIN A   1      30.523   2.805  29.305  0.00  0.00    -0.318 OA
BRANCH  19  20
ATOM     20  C12 ZIN A   1      31.391   3.503  30.200  0.00  0.00     0.298 C 
ATOM     21  C26 ZIN A   1      31.226   2.941  31.614  0.00  0.00     0.205 C 
ATOM     22  C23 ZIN A   1      32.202   3.653  32.555  0.00  0.00     0.183 C 
ATOM     23  C20 ZIN A   1      33.628   3.477  32.022  0.00  0.00     0.189 C 
ATOM     24  C15 ZIN A   1      33.700   4.018  30.593  0.00  0.00     0.256 C 
ATOM     25  O14 ZIN A   1      32.746   3.335  29.777  0.00  0.00    -0.340 OA
BRANCH  21  26
ATOM     26  O28 ZIN A   1      29.887   3.160  32.063  0.00  0.00    -0.388 OA
ATOM     27  H53 ZIN A   1      29.737   4.037  32.443  0.00  0.00     0.210 HD
ENDBRANCH  21  26
BRANCH  22  28
ATOM     28  O25 ZIN A   1      32.108   3.086  33.864  0.00  0.00    -0.390 OA
ATOM     29  H52 ZIN A   1      31.820   3.711  34.543  0.00  0.00     0.210 HD
ENDBRANCH  22  28
BRANCH  23  30
ATOM     30  O22 ZIN A   1      34.542   4.197  32.852  0.00  0.00    -0.390 OA
ATOM     31  H51 ZIN A   1      34.829   5.043  32.480  0.00  0.00     0.210 HD
ENDBRANCH  23  30
BRANCH  24  32
ATOM     32  C17 ZIN A   1      35.084   3.795  30.040  0.00  0.00     0.206 C 
ATOM     33  O18 ZIN A   1      35.939   4.655  30.170  0.00  0.00    -0.646 OA
ATOM     34  O19 ZIN A   1      35.350   2.754  29.463  0.00  0.00    -0.646 OA
ENDBRANCH  24  32
ENDBRANCH  19  20
ENDBRANCH   9  19
BRANCH  18  35
ATOM     35  O41 ZIN A   1      24.152  -4.261  34.328  0.00  0.00    -0.395 OA
ATOM     36  H63 ZIN A   1      23.997  -3.404  34.749  0.00  0.00     0.210 HD
ENDBRANCH  18  35
TORSDOF 7
ENDMDL
MODEL 82
REMARK CAVERDOCK RESULT:      -6.2      0.000      0.000
REMARK CAVERDOCK CONSTRAINTS:       0.0      0.0      0.0      0.0
REMARK CAVERDOCK TUNNEL: 81     -6.2      3.3     82.1
REMARK  7 active torsions:
REMARK  status: ('A' for Active; 'I' for Inactive)
REMARK    1  A    between atoms: C10_9  and  O11_10 
REMARK    2  A    between atoms: O11_10  and  C12_11 
REMARK    3  A    between atoms: C15_13  and  C17_14 
REMARK    4  A    between atoms: C20_17  and  O22_18 
REMARK    5  A    between atoms: C23_19  and  O25_20 
REMARK    6  A    between atoms: C26_21  and  O28_22 
REMARK    7  A    between atoms: C39_31  and  O41_32 
ROOT
ATOM      1  C1  ZIN A   1      25.278  -1.796  34.464  0.00  0.00     0.018 C 
ATOM      2  C2  ZIN A   1      25.799  -2.848  33.483  0.00  0.00    -0.014 C 
ATOM      3  C3  ZIN A   1      27.317  -3.016  33.583  0.00  0.00     0.013 C 
ATOM      4  C4  ZIN A   1      28.030  -1.789  33.021  0.00  0.00     0.010 C 
ATOM      5  C5  ZIN A   1      27.693  -1.663  31.530  0.00  0.00     0.023 C 
ATOM      6  C7  ZIN A   1      28.449  -0.490  30.959  0.00  0.00    -0.047 A 
ATOM      7  C8  ZIN A   1      29.793  -0.672  30.659  0.00  0.00     0.011 A 
ATOM      8  C9  ZIN A   1      30.542   0.362  30.138  0.00  0.00     0.037 A 
ATOM      9  C10 ZIN A   1      29.950   1.595  29.914  0.00  0.00     0.072 A 
ATOM     10  C29 ZIN A   1      28.609   1.775  30.211  0.00  0.00     0.044 A 
ATOM     11  C30 ZIN A   1      27.856   0.732  30.733  0.00  0.00    -0.049 A 
ATOM     12  C31 ZIN A   1      26.400   0.995  31.016  0.00  0.00     0.039 C 
ATOM     13  C32 ZIN A   1      25.831  -0.073  31.948  0.00  0.00     0.010 C 
ATOM     14  C33 ZIN A   1      26.192  -1.455  31.382  0.00  0.00    -0.001 C 
ATOM     15  C35 ZIN A   1      25.388  -2.535  32.033  0.00  0.00     0.001 C 
ATOM     16  C37 ZIN A   1      25.542  -3.896  31.330  0.00  0.00     0.008 C 
ATOM     17  C38 ZIN A   1      25.032  -4.908  32.382  0.00  0.00     0.033 C 
ATOM     18  C39 ZIN A   1      25.165  -4.241  33.735  0.00  0.00     0.126 C 
ENDROOT
BRANCH   9  19
ATOM     19  O11 ZIN A   1      30.680   2.621  29.403  0.00  0.00    -0.318 OA
BRANCH  19  20
ATOM     20  C12 ZIN A   1      31.454   3.388  30.327  0.00  0.00     0.298 C 
ATOM     21  C26 ZIN A   1      31.236   2.853  31.744  0.00  0.00     0.205 C 
ATOM     22  C23 ZIN A   1      32.114   3.642  32.720  0.00  0.00     0.183 C 
ATOM     23  C20 ZIN A   1      33.576   3.531  32.276  0.00  0.00     0.189 C 
ATOM     24  C15 ZIN A   1      33.705   4.040  30.839  0.00  0.00     0.256 C 
ATOM     25  O14 ZIN A   1      32.839   3.286  29.989  0.00  0.00    -0.340 OA
BRANCH  21  26
ATOM     26  O28 ZIN A   1      29.862   3.008  32.108  0.00  0.00    -0.388 OA
ATOM     27  H53 ZIN A   1      29.324   3.447  31.434  0.00  0.00     0.210 HD
ENDBRANCH  21  26
BRANCH  22  28
ATOM     28  O25 ZIN A   1      31.972   3.103  34.037  0.00  0.00    -0.390 OA
ATOM     29  H52 ZIN A   1      31.870   2.142  34.059  0.00  0.00     0.210 HD
ENDBRANCH  22  28
BRANCH  23  30
ATOM     30  O22 ZIN A   1      34.399   4.322  33.138  0.00  0.00    -0.390 OA
ATOM     31  H51 ZIN A   1      33.919   4.735  33.869  0.00  0.00     0.210 HD
ENDBRANCH  23  30
BRANCH  24  32
ATOM     32  C17 ZIN A   1      35.129   3.881  30.374  0.00  0.00     0.206 C 
ATOM     33  O18 ZIN A   1      35.470   2.867  29.788  0.00  0.00    -0.646 OA
ATOM     34  O19 ZIN A   1      35.941   4.765  30.584  0.00  0.00    -0.646 OA
ENDBRANCH  24  32
ENDBRANCH  19  20
ENDBRANCH   9  19
BRANCH  18  35
ATOM     35  O41 ZIN A   1      23.877  -4.097  34.338  0.00  0.00    -0.395 OA
ATOM     36  H63 ZIN A   1      23.890  -3.634  35.187  0.00  0.00     0.210 HD
ENDBRANCH  18  35
TORSDOF 7
ENDMDL
MODEL 83
REMARK CAVERDOCK RESULT:      -6.4      0.000      0.000
REMARK CAVERDOCK CONSTRAINTS:       0.0      0.0      0.0      0.0
REMARK CAVERDOCK TUNNEL: 82     -6.4      3.3     83.2
REMARK  7 active torsions:
REMARK  status: ('A' for Active; 'I' for Inactive)
REMARK    1  A    between atoms: C10_9  and  O11_10 
REMARK    2  A    between atoms: O11_10  and  C12_11 
REMARK    3  A    between atoms: C15_13  and  C17_14 
REMARK    4  A    between atoms: C20_17  and  O22_18 
REMARK    5  A    between atoms: C23_19  and  O25_20 
REMARK    6  A    between atoms: C26_21  and  O28_22 
REMARK    7  A    between atoms: C39_31  and  O41_32 
ROOT
ATOM      1  C1  ZIN A   1      25.006  -1.933  34.261  0.00  0.00     0.018 C 
ATOM      2  C2  ZIN A   1      25.700  -3.013  33.429  0.00  0.00    -0.014 C 
ATOM      3  C3  ZIN A   1      27.210  -3.041  33.678  0.00  0.00     0.013 C 
ATOM      4  C4  ZIN A   1      27.875  -1.807  33.074  0.00  0.00     0.010 C 
ATOM      5  C5  ZIN A   1      27.674  -1.833  31.554  0.00  0.00     0.023 C 
ATOM      6  C7  ZIN A   1      28.388  -0.650  30.950  0.00  0.00    -0.047 A 
ATOM      7  C8  ZIN A   1      29.764  -0.739  30.787  0.00  0.00     0.011 A 
ATOM      8  C9  ZIN A   1      30.476   0.310  30.245  0.00  0.00     0.037 A 
ATOM      9  C10 ZIN A   1      29.813   1.464  29.860  0.00  0.00     0.072 A 
ATOM     10  C29 ZIN A   1      28.441   1.553  30.019  0.00  0.00     0.044 A 
ATOM     11  C30 ZIN A   1      27.725   0.494  30.563  0.00  0.00    -0.049 A 
ATOM     12  C31 ZIN A   1      26.233   0.653  30.692  0.00  0.00     0.039 C 
ATOM     13  C32 ZIN A   1      25.662  -0.381  31.661  0.00  0.00     0.010 C 
ATOM     14  C33 ZIN A   1      26.183  -1.767  31.255  0.00  0.00    -0.001 C 
ATOM     15  C35 ZIN A   1      25.406  -2.857  31.926  0.00  0.00     0.001 C 
ATOM     16  C37 ZIN A   1      25.734  -4.252  31.364  0.00  0.00     0.008 C 
ATOM     17  C38 ZIN A   1      25.206  -5.215  32.453  0.00  0.00     0.033 C 
ATOM     18  C39 ZIN A   1      25.155  -4.430  33.748  0.00  0.00     0.126 C 
ENDROOT
BRANCH   9  19
ATOM     19  O11 ZIN A   1      30.507   2.505  29.326  0.00  0.00    -0.318 OA
BRANCH  19  20
ATOM     20  C12 ZIN A   1      31.295   3.287  30.225  0.00  0.00     0.298 C 
ATOM     21  C26 ZIN A   1      31.092   2.782  31.655  0.00  0.00     0.205 C 
ATOM     22  C23 ZIN A   1      31.985   3.586  32.605  0.00  0.00     0.183 C 
ATOM     23  C20 ZIN A   1      33.441   3.461  32.145  0.00  0.00     0.189 C 
ATOM     24  C15 ZIN A   1      33.554   3.941  30.697  0.00  0.00     0.256 C 
ATOM     25  O14 ZIN A   1      32.675   3.173  29.872  0.00  0.00    -0.340 OA
BRANCH  21  26
ATOM     26  O28 ZIN A   1      29.723   2.949  32.032  0.00  0.00    -0.388 OA
ATOM     27  H53 ZIN A   1      29.474   2.465  32.833  0.00  0.00     0.210 HD
ENDBRANCH  21  26
BRANCH  22  28
ATOM     28  O25 ZIN A   1      31.857   3.074  33.933  0.00  0.00    -0.390 OA
ATOM     29  H52 ZIN A   1      30.970   2.759  34.150  0.00  0.00     0.210 HD
ENDBRANCH  22  28
BRANCH  23  30
ATOM     30  O22 ZIN A   1      34.277   4.266  32.981  0.00  0.00    -0.390 OA
ATOM     31  H51 ZIN A   1      34.185   4.079  33.926  0.00  0.00     0.210 HD
ENDBRANCH  23  30
BRANCH  24  32
ATOM     32  C17 ZIN A   1      34.972   3.767  30.218  0.00  0.00     0.206 C 
ATOM     33  O18 ZIN A   1      35.834   4.557  30.565  0.00  0.00    -0.646 OA
ATOM     34  O19 ZIN A   1      35.258   2.837  29.484  0.00  0.00    -0.646 OA
ENDBRANCH  24  32
ENDBRANCH  19  20
ENDBRANCH   9  19
BRANCH  18  35
ATOM     35  O41 ZIN A   1      23.809  -4.349  34.218  0.00  0.00    -0.395 OA
ATOM     36  H63 ZIN A   1      23.706  -3.834  35.031  0.00  0.00     0.210 HD
ENDBRANCH  18  35
TORSDOF 7
ENDMDL
MODEL 84
REMARK CAVERDOCK RESULT:      -6.1      0.000      0.000
REMARK CAVERDOCK CONSTRAINTS:       0.0      0.0      0.0      0.0
REMARK CAVERDOCK TUNNEL: 83     -6.1      3.3     84.2
REMARK  7 active torsions:
REMARK  status: ('A' for Active; 'I' for Inactive)
REMARK    1  A    between atoms: C10_9  and  O11_10 
REMARK    2  A    between atoms: O11_10  and  C12_11 
REMARK    3  A    between atoms: C15_13  and  C17_14 
REMARK    4  A    between atoms: C20_17  and  O22_18 
REMARK    5  A    between atoms: C23_19  and  O25_20 
REMARK    6  A    between atoms: C26_21  and  O28_22 
REMARK    7  A    between atoms: C39_31  and  O41_32 
ROOT
ATOM      1  C1  ZIN A   1      25.056  -2.323  34.261  0.00  0.00     0.018 C 
ATOM      2  C2  ZIN A   1      25.820  -3.361  33.436  0.00  0.00    -0.014 C 
ATOM      3  C3  ZIN A   1      27.329  -3.288  33.688  0.00  0.00     0.013 C 
ATOM      4  C4  ZIN A   1      27.913  -2.018  33.078  0.00  0.00     0.010 C 
ATOM      5  C5  ZIN A   1      27.717  -2.066  31.557  0.00  0.00     0.023 C 
ATOM      6  C7  ZIN A   1      28.353  -0.843  30.946  0.00  0.00    -0.047 A 
ATOM      7  C8  ZIN A   1      29.733  -0.843  30.787  0.00  0.00     0.011 A 
ATOM      8  C9  ZIN A   1      30.376   0.247  30.238  0.00  0.00     0.037 A 
ATOM      9  C10 ZIN A   1      29.639   1.353  29.845  0.00  0.00     0.072 A 
ATOM     10  C29 ZIN A   1      28.264   1.352  30.002  0.00  0.00     0.044 A 
ATOM     11  C30 ZIN A   1      27.617   0.253  30.551  0.00  0.00    -0.049 A 
ATOM     12  C31 ZIN A   1      26.118   0.315  30.676  0.00  0.00     0.039 C 
ATOM     13  C32 ZIN A   1      25.614  -0.748  31.651  0.00  0.00     0.010 C 
ATOM     14  C33 ZIN A   1      26.225  -2.100  31.256  0.00  0.00    -0.001 C 
ATOM     15  C35 ZIN A   1      25.520  -3.234  31.932  0.00  0.00     0.001 C 
ATOM     16  C37 ZIN A   1      25.940  -4.608  31.379  0.00  0.00     0.008 C 
ATOM     17  C38 ZIN A   1      25.474  -5.596  32.474  0.00  0.00     0.033 C 
ATOM     18  C39 ZIN A   1      25.369  -4.809  33.764  0.00  0.00     0.126 C 
ENDROOT
BRANCH   9  19
ATOM     19  O11 ZIN A   1      30.264   2.433  29.306  0.00  0.00    -0.318 OA
BRANCH  19  20
ATOM     20  C12 ZIN A   1      31.108   3.194  30.172  0.00  0.00     0.298 C 
ATOM     21  C26 ZIN A   1      30.911   2.725  31.616  0.00  0.00     0.205 C 
ATOM     22  C23 ZIN A   1      31.861   3.504  32.531  0.00  0.00     0.183 C 
ATOM     23  C20 ZIN A   1      33.300   3.301  32.045  0.00  0.00     0.189 C 
ATOM     24  C15 ZIN A   1      33.404   3.748  30.585  0.00  0.00     0.256 C 
ATOM     25  O14 ZIN A   1      32.473   3.007  29.794  0.00  0.00    -0.340 OA
BRANCH  21  26
ATOM     26  O28 ZIN A   1      29.561   2.965  32.018  0.00  0.00    -0.388 OA
ATOM     27  H53 ZIN A   1      29.367   3.892  32.213  0.00  0.00     0.210 HD
ENDBRANCH  21  26
BRANCH  22  28
ATOM     28  O25 ZIN A   1      31.738   3.023  33.872  0.00  0.00    -0.390 OA
ATOM     29  H52 ZIN A   1      32.583   2.822  34.296  0.00  0.00     0.210 HD
ENDBRANCH  22  28
BRANCH  23  30
ATOM     30  O22 ZIN A   1      34.190   4.080  32.847  0.00  0.00    -0.390 OA
ATOM     31  H51 ZIN A   1      35.056   4.230  32.442  0.00  0.00     0.210 HD
ENDBRANCH  23  30
BRANCH  24  32
ATOM     32  C17 ZIN A   1      34.802   3.497  30.081  0.00  0.00     0.206 C 
ATOM     33  O18 ZIN A   1      35.010   2.604  29.277  0.00  0.00    -0.646 OA
ATOM     34  O19 ZIN A   1      35.726   4.188  30.477  0.00  0.00    -0.646 OA
ENDBRANCH  24  32
ENDBRANCH  19  20
ENDBRANCH   9  19
BRANCH  18  35
ATOM     35  O41 ZIN A   1      24.019  -4.812  34.232  0.00  0.00    -0.395 OA
ATOM     36  H63 ZIN A   1      23.527  -4.007  34.021  0.00  0.00     0.210 HD
ENDBRANCH  18  35
TORSDOF 7
ENDMDL
MODEL 85
REMARK CAVERDOCK RESULT:      -5.9      0.000      0.000
REMARK CAVERDOCK CONSTRAINTS:       0.0      0.0      0.0      0.0
REMARK CAVERDOCK TUNNEL: 84     -5.9      3.3     85.4
REMARK  7 active torsions:
REMARK  status: ('A' for Active; 'I' for Inactive)
REMARK    1  A    between atoms: C10_9  and  O11_10 
REMARK    2  A    between atoms: O11_10  and  C12_11 
REMARK    3  A    between atoms: C15_13  and  C17_14 
REMARK    4  A    between atoms: C20_17  and  O22_18 
REMARK    5  A    between atoms: C23_19  and  O25_20 
REMARK    6  A    between atoms: C26_21  and  O28_22 
REMARK    7  A    between atoms: C39_31  and  O41_32 
ROOT
ATOM      1  C1  ZIN A   1      25.043  -2.309  34.440  0.00  0.00     0.018 C 
ATOM      2  C2  ZIN A   1      25.691  -3.334  33.507  0.00  0.00    -0.014 C 
ATOM      3  C3  ZIN A   1      27.213  -3.361  33.662  0.00  0.00     0.013 C 
ATOM      4  C4  ZIN A   1      27.833  -2.089  33.090  0.00  0.00     0.010 C 
ATOM      5  C5  ZIN A   1      27.539  -2.031  31.586  0.00  0.00     0.023 C 
ATOM      6  C7  ZIN A   1      28.206  -0.808  31.007  0.00  0.00    -0.047 A 
ATOM      7  C8  ZIN A   1      29.571  -0.875  30.757  0.00  0.00     0.011 A 
ATOM      8  C9  ZIN A   1      30.242   0.210  30.232  0.00  0.00     0.037 A 
ATOM      9  C10 ZIN A   1      29.549   1.377  29.955  0.00  0.00     0.072 A 
ATOM     10  C29 ZIN A   1      28.188   1.443  30.202  0.00  0.00     0.044 A 
ATOM     11  C30 ZIN A   1      27.514   0.349  30.728  0.00  0.00    -0.049 A 
ATOM     12  C31 ZIN A   1      26.031   0.486  30.955  0.00  0.00     0.039 C 
ATOM     13  C32 ZIN A   1      25.527  -0.607  31.897  0.00  0.00     0.010 C 
ATOM     14  C33 ZIN A   1      26.031  -1.963  31.383  0.00  0.00    -0.001 C 
ATOM     15  C35 ZIN A   1      25.305  -3.096  32.036  0.00  0.00     0.001 C 
ATOM     16  C37 ZIN A   1      25.606  -4.454  31.376  0.00  0.00     0.008 C 
ATOM     17  C38 ZIN A   1      25.152  -5.482  32.439  0.00  0.00     0.033 C 
ATOM     18  C39 ZIN A   1      25.176  -4.772  33.777  0.00  0.00     0.126 C 
ENDROOT
BRANCH   9  19
ATOM     19  O11 ZIN A   1      30.202   2.453  29.440  0.00  0.00    -0.318 OA
BRANCH  19  20
ATOM     20  C12 ZIN A   1      31.024   3.202  30.337  0.00  0.00     0.298 C 
ATOM     21  C26 ZIN A   1      30.833   2.680  31.762  0.00  0.00     0.205 C 
ATOM     22  C23 ZIN A   1      31.761   3.448  32.708  0.00  0.00     0.183 C 
ATOM     23  C20 ZIN A   1      33.206   3.295  32.221  0.00  0.00     0.189 C 
ATOM     24  C15 ZIN A   1      33.306   3.794  30.778  0.00  0.00     0.256 C 
ATOM     25  O14 ZIN A   1      32.394   3.061  29.958  0.00  0.00    -0.340 OA
BRANCH  21  26
ATOM     26  O28 ZIN A   1      29.476   2.874  32.166  0.00  0.00    -0.388 OA
ATOM     27  H53 ZIN A   1      29.352   3.597  32.797  0.00  0.00     0.210 HD
ENDBRANCH  21  26
BRANCH  22  28
ATOM     28  O25 ZIN A   1      31.644   2.918  34.031  0.00  0.00    -0.390 OA
ATOM     29  H52 ZIN A   1      30.952   2.251  34.127  0.00  0.00     0.210 HD
ENDBRANCH  22  28
BRANCH  23  30
ATOM     30  O22 ZIN A   1      34.075   4.066  33.054  0.00  0.00    -0.390 OA
ATOM     31  H51 ZIN A   1      34.859   3.586  33.357  0.00  0.00     0.210 HD
ENDBRANCH  23  30
BRANCH  24  32
ATOM     32  C17 ZIN A   1      34.711   3.594  30.273  0.00  0.00     0.206 C 
ATOM     33  O18 ZIN A   1      35.581   4.402  30.551  0.00  0.00    -0.646 OA
ATOM     34  O19 ZIN A   1      34.979   2.624  29.585  0.00  0.00    -0.646 OA
ENDBRANCH  24  32
ENDBRANCH  19  20
ENDBRANCH   9  19
BRANCH  18  35
ATOM     35  O41 ZIN A   1      23.860  -4.731  34.333  0.00  0.00    -0.395 OA
ATOM     36  H63 ZIN A   1      23.219  -4.251  33.791  0.00  0.00     0.210 HD
ENDBRANCH  18  35
TORSDOF 7
ENDMDL
MODEL 86
REMARK CAVERDOCK RESULT:      -5.7      0.000      0.000
REMARK CAVERDOCK CONSTRAINTS:       0.0      0.0      0.0      0.0
REMARK CAVERDOCK TUNNEL: 85     -5.7      3.4     86.1
REMARK  7 active torsions:
REMARK  status: ('A' for Active; 'I' for Inactive)
REMARK    1  A    between atoms: C10_9  and  O11_10 
REMARK    2  A    between atoms: O11_10  and  C12_11 
REMARK    3  A    between atoms: C15_13  and  C17_14 
REMARK    4  A    between atoms: C20_17  and  O22_18 
REMARK    5  A    between atoms: C23_19  and  O25_20 
REMARK    6  A    between atoms: C26_21  and  O28_22 
REMARK    7  A    between atoms: C39_31  and  O41_32 
ROOT
ATOM      1  C1  ZIN A   1      26.142  -4.996  31.151  0.00  0.00     0.018 C 
ATOM      2  C2  ZIN A   1      25.813  -4.132  32.371  0.00  0.00    -0.014 C 
ATOM      3  C3  ZIN A   1      25.053  -2.862  31.980  0.00  0.00     0.013 C 
ATOM      4  C4  ZIN A   1      25.972  -1.894  31.240  0.00  0.00     0.010 C 
ATOM      5  C5  ZIN A   1      27.100  -1.464  32.187  0.00  0.00     0.023 C 
ATOM      6  C7  ZIN A   1      27.971  -0.458  31.479  0.00  0.00    -0.047 A 
ATOM      7  C8  ZIN A   1      27.513   0.851  31.401  0.00  0.00     0.011 A 
ATOM      8  C9  ZIN A   1      28.260   1.819  30.764  0.00  0.00     0.037 A 
ATOM      9  C10 ZIN A   1      29.478   1.483  30.194  0.00  0.00     0.072 A 
ATOM     10  C29 ZIN A   1      29.936   0.179  30.274  0.00  0.00     0.044 A 
ATOM     11  C30 ZIN A   1      29.183  -0.794  30.918  0.00  0.00    -0.049 A 
ATOM     12  C31 ZIN A   1      29.751  -2.188  30.982  0.00  0.00     0.039 C 
ATOM     13  C32 ZIN A   1      28.660  -3.199  31.332  0.00  0.00     0.010 C 
ATOM     14  C33 ZIN A   1      27.910  -2.694  32.574  0.00  0.00    -0.001 C 
ATOM     15  C35 ZIN A   1      27.073  -3.776  33.180  0.00  0.00     0.001 C 
ATOM     16  C37 ZIN A   1      26.501  -3.385  34.555  0.00  0.00     0.008 C 
ATOM     17  C38 ZIN A   1      25.352  -4.398  34.771  0.00  0.00     0.033 C 
ATOM     18  C39 ZIN A   1      24.937  -4.892  33.401  0.00  0.00     0.126 C 
ENDROOT
BRANCH   9  19
ATOM     19  O11 ZIN A   1      30.221   2.430  29.561  0.00  0.00    -0.318 OA
BRANCH  19  20
ATOM     20  C12 ZIN A   1      31.074   3.236  30.375  0.00  0.00     0.298 C 
ATOM     21  C26 ZIN A   1      30.996   2.757  31.827  0.00  0.00     0.205 C 
ATOM     22  C23 ZIN A   1      31.958   3.588  32.683  0.00  0.00     0.183 C 
ATOM     23  C20 ZIN A   1      33.372   3.465  32.105  0.00  0.00     0.189 C 
ATOM     24  C15 ZIN A   1      33.358   3.917  30.643  0.00  0.00     0.256 C 
ATOM     25  O14 ZIN A   1      32.420   3.126  29.911  0.00  0.00    -0.340 OA
BRANCH  21  26
ATOM     26  O28 ZIN A   1      29.662   2.921  32.314  0.00  0.00    -0.388 OA
ATOM     27  H53 ZIN A   1      29.476   3.805  32.662  0.00  0.00     0.210 HD
ENDBRANCH  21  26
BRANCH  22  28
ATOM     28  O25 ZIN A   1      31.947   3.101  34.027  0.00  0.00    -0.390 OA
ATOM     29  H52 ZIN A   1      31.065   3.049  34.419  0.00  0.00     0.210 HD
ENDBRANCH  22  28
BRANCH  23  30
ATOM     30  O22 ZIN A   1      34.266   4.292  32.852  0.00  0.00    -0.390 OA
ATOM     31  H51 ZIN A   1      33.824   4.958  33.398  0.00  0.00     0.210 HD
ENDBRANCH  23  30
BRANCH  24  32
ATOM     32  C17 ZIN A   1      34.733   3.744  30.051  0.00  0.00     0.206 C 
ATOM     33  O18 ZIN A   1      35.568   4.624  30.181  0.00  0.00    -0.646 OA
ATOM     34  O19 ZIN A   1      35.011   2.725  29.442  0.00  0.00    -0.646 OA
ENDBRANCH  24  32
ENDBRANCH  19  20
ENDBRANCH   9  19
BRANCH  18  35
ATOM     35  O41 ZIN A   1      25.162  -6.300  33.299  0.00  0.00    -0.395 OA
ATOM     36  H63 ZIN A   1      25.271  -6.616  32.392  0.00  0.00     0.210 HD
ENDBRANCH  18  35
TORSDOF 7
ENDMDL
MODEL 87
REMARK CAVERDOCK RESULT:      -5.5      0.000      0.000
REMARK CAVERDOCK CONSTRAINTS:       0.0      0.0      0.0      0.0
REMARK CAVERDOCK TUNNEL: 86     -5.5      3.4     87.8
REMARK  7 active torsions:
REMARK  status: ('A' for Active; 'I' for Inactive)
REMARK    1  A    between atoms: C10_9  and  O11_10 
REMARK    2  A    between atoms: O11_10  and  C12_11 
REMARK    3  A    between atoms: C15_13  and  C17_14 
REMARK    4  A    between atoms: C20_17  and  O22_18 
REMARK    5  A    between atoms: C23_19  and  O25_20 
REMARK    6  A    between atoms: C26_21  and  O28_22 
REMARK    7  A    between atoms: C39_31  and  O41_32 
ROOT
ATOM      1  C1  ZIN A   1      25.065  -2.499  34.472  0.00  0.00     0.018 C 
ATOM      2  C2  ZIN A   1      25.751  -3.561  33.610  0.00  0.00    -0.014 C 
ATOM      3  C3  ZIN A   1      27.272  -3.536  33.780  0.00  0.00     0.013 C 
ATOM      4  C4  ZIN A   1      27.863  -2.284  33.137  0.00  0.00     0.010 C 
ATOM      5  C5  ZIN A   1      27.584  -2.327  31.629  0.00  0.00     0.023 C 
ATOM      6  C7  ZIN A   1      28.224  -1.124  30.983  0.00  0.00    -0.047 A 
ATOM      7  C8  ZIN A   1      29.593  -1.168  30.749  0.00  0.00     0.011 A 
ATOM      8  C9  ZIN A   1      30.240  -0.099  30.165  0.00  0.00     0.037 A 
ATOM      9  C10 ZIN A   1      29.519   1.029  29.809  0.00  0.00     0.072 A 
ATOM     10  C29 ZIN A   1      28.154   1.072  30.040  0.00  0.00     0.044 A 
ATOM     11  C30 ZIN A   1      27.504  -0.006  30.625  0.00  0.00    -0.049 A 
ATOM     12  C31 ZIN A   1      26.016   0.103  30.830  0.00  0.00     0.039 C 
ATOM     13  C32 ZIN A   1      25.531  -0.943  31.833  0.00  0.00     0.010 C 
ATOM     14  C33 ZIN A   1      26.078  -2.314  31.408  0.00  0.00    -0.001 C 
ATOM     15  C35 ZIN A   1      25.375  -3.424  32.123  0.00  0.00     0.001 C 
ATOM     16  C37 ZIN A   1      25.720  -4.811  31.552  0.00  0.00     0.008 C 
ATOM     17  C38 ZIN A   1      25.283  -5.784  32.672  0.00  0.00     0.033 C 
ATOM     18  C39 ZIN A   1      25.272  -4.993  33.963  0.00  0.00     0.126 C 
ENDROOT
BRANCH   9  19
ATOM     19  O11 ZIN A   1      30.148   2.089  29.236  0.00  0.00    -0.318 OA
BRANCH  19  20
ATOM     20  C12 ZIN A   1      30.854   2.974  30.107  0.00  0.00     0.298 C 
ATOM     21  C26 ZIN A   1      30.590   2.576  31.562  0.00  0.00     0.205 C 
ATOM     22  C23 ZIN A   1      31.397   3.491  32.488  0.00  0.00     0.183 C 
ATOM     23  C20 ZIN A   1      32.880   3.392  32.118  0.00  0.00     0.189 C 
ATOM     24  C15 ZIN A   1      33.056   3.758  30.643  0.00  0.00     0.256 C 
ATOM     25  O14 ZIN A   1      32.255   2.890  29.839  0.00  0.00    -0.340 OA
BRANCH  21  26
ATOM     26  O28 ZIN A   1      29.197   2.715  31.851  0.00  0.00    -0.388 OA
ATOM     27  H53 ZIN A   1      28.962   3.560  32.261  0.00  0.00     0.210 HD
ENDBRANCH  21  26
BRANCH  22  28
ATOM     28  O25 ZIN A   1      31.214   3.082  33.845  0.00  0.00    -0.390 OA
ATOM     29  H52 ZIN A   1      30.364   3.344  34.224  0.00  0.00     0.210 HD
ENDBRANCH  22  28
BRANCH  23  30
ATOM     30  O22 ZIN A   1      33.637   4.295  32.928  0.00  0.00    -0.390 OA
ATOM     31  H51 ZIN A   1      34.583   4.096  32.961  0.00  0.00     0.210 HD
ENDBRANCH  23  30
BRANCH  24  32
ATOM     32  C17 ZIN A   1      34.505   3.606  30.256  0.00  0.00     0.206 C 
ATOM     33  O18 ZIN A   1      34.841   2.724  29.485  0.00  0.00    -0.646 OA
ATOM     34  O19 ZIN A   1      35.340   4.366  30.714  0.00  0.00    -0.646 OA
ENDBRANCH  24  32
ENDBRANCH  19  20
ENDBRANCH   9  19
BRANCH  18  35
ATOM     35  O41 ZIN A   1      23.950  -4.954  34.503  0.00  0.00    -0.395 OA
ATOM     36  H63 ZIN A   1      23.375  -5.666  34.191  0.00  0.00     0.210 HD
ENDBRANCH  18  35
TORSDOF 7
ENDMDL
MODEL 88
REMARK CAVERDOCK RESULT:      -5.4      0.000      0.000
REMARK CAVERDOCK CONSTRAINTS:       0.0      0.0      0.0      0.0
REMARK CAVERDOCK TUNNEL: 87     -5.4      3.4     88.9
REMARK  7 active torsions:
REMARK  status: ('A' for Active; 'I' for Inactive)
REMARK    1  A    between atoms: C10_9  and  O11_10 
REMARK    2  A    between atoms: O11_10  and  C12_11 
REMARK    3  A    between atoms: C15_13  and  C17_14 
REMARK    4  A    between atoms: C20_17  and  O22_18 
REMARK    5  A    between atoms: C23_19  and  O25_20 
REMARK    6  A    between atoms: C26_21  and  O28_22 
REMARK    7  A    between atoms: C39_31  and  O41_32 
ROOT
ATOM      1  C1  ZIN A   1      26.402  -5.171  31.322  0.00  0.00     0.018 C 
ATOM      2  C2  ZIN A   1      26.135  -4.348  32.584  0.00  0.00    -0.014 C 
ATOM      3  C3  ZIN A   1      25.295  -3.104  32.283  0.00  0.00     0.013 C 
ATOM      4  C4  ZIN A   1      26.113  -2.082  31.497  0.00  0.00     0.010 C 
ATOM      5  C5  ZIN A   1      27.293  -1.624  32.363  0.00  0.00     0.023 C 
ATOM      6  C7  ZIN A   1      28.064  -0.567  31.614  0.00  0.00    -0.047 A 
ATOM      7  C8  ZIN A   1      27.549   0.723  31.603  0.00  0.00     0.011 A 
ATOM      8  C9  ZIN A   1      28.203   1.734  30.932  0.00  0.00     0.037 A 
ATOM      9  C10 ZIN A   1      29.385   1.462  30.262  0.00  0.00     0.072 A 
ATOM     10  C29 ZIN A   1      29.900   0.177  30.274  0.00  0.00     0.044 A 
ATOM     11  C30 ZIN A   1      29.241  -0.840  30.953  0.00  0.00    -0.049 A 
ATOM     12  C31 ZIN A   1      29.868  -2.209  30.939  0.00  0.00     0.039 C 
ATOM     13  C32 ZIN A   1      28.851  -3.273  31.349  0.00  0.00     0.010 C 
ATOM     14  C33 ZIN A   1      28.181  -2.826  32.657  0.00  0.00    -0.001 C 
ATOM     15  C35 ZIN A   1      27.439  -3.955  33.300  0.00  0.00     0.001 C 
ATOM     16  C37 ZIN A   1      26.962  -3.616  34.724  0.00  0.00     0.008 C 
ATOM     17  C38 ZIN A   1      25.877  -4.682  35.005  0.00  0.00     0.033 C 
ATOM     18  C39 ZIN A   1      25.375  -5.166  33.661  0.00  0.00     0.126 C 
ENDROOT
BRANCH   9  19
ATOM     19  O11 ZIN A   1      30.036   2.452  29.595  0.00  0.00    -0.318 OA
BRANCH  19  20
ATOM     20  C12 ZIN A   1      30.990   3.214  30.337  0.00  0.00     0.298 C 
ATOM     21  C26 ZIN A   1      30.918   2.822  31.815  0.00  0.00     0.205 C 
ATOM     22  C23 ZIN A   1      31.984   3.600  32.594  0.00  0.00     0.183 C 
ATOM     23  C20 ZIN A   1      33.358   3.313  31.981  0.00  0.00     0.189 C 
ATOM     24  C15 ZIN A   1      33.336   3.686  30.497  0.00  0.00     0.256 C 
ATOM     25  O14 ZIN A   1      32.302   2.951  29.839  0.00  0.00    -0.340 OA
BRANCH  21  26
ATOM     26  O28 ZIN A   1      29.624   3.138  32.333  0.00  0.00    -0.388 OA
ATOM     27  H53 ZIN A   1      29.356   2.589  33.082  0.00  0.00     0.210 HD
ENDBRANCH  21  26
BRANCH  22  28
ATOM     28  O25 ZIN A   1      31.975   3.188  33.963  0.00  0.00    -0.390 OA
ATOM     29  H52 ZIN A   1      31.629   3.854  34.571  0.00  0.00     0.210 HD
ENDBRANCH  22  28
BRANCH  23  30
ATOM     30  O22 ZIN A   1      34.353   4.089  32.653  0.00  0.00    -0.390 OA
ATOM     31  H51 ZIN A   1      33.993   4.746  33.265  0.00  0.00     0.210 HD
ENDBRANCH  23  30
BRANCH  24  32
ATOM     32  C17 ZIN A   1      34.666   3.352  29.874  0.00  0.00     0.206 C 
ATOM     33  O18 ZIN A   1      35.585   4.151  29.933  0.00  0.00    -0.646 OA
ATOM     34  O19 ZIN A   1      34.824   2.283  29.311  0.00  0.00    -0.646 OA
ENDBRANCH  24  32
ENDBRANCH  19  20
ENDBRANCH   9  19
BRANCH  18  35
ATOM     35  O41 ZIN A   1      25.649  -6.559  33.508  0.00  0.00    -0.395 OA
ATOM     36  H63 ZIN A   1      26.089  -6.960  34.270  0.00  0.00     0.210 HD
ENDBRANCH  18  35
TORSDOF 7
ENDMDL
MODEL 89
REMARK CAVERDOCK RESULT:      -5.3      0.000      0.000
REMARK CAVERDOCK CONSTRAINTS:       0.0      0.0      0.0      0.0
REMARK CAVERDOCK TUNNEL: 88     -5.3      3.4     89.7
REMARK  7 active torsions:
REMARK  status: ('A' for Active; 'I' for Inactive)
REMARK    1  A    between atoms: C10_9  and  O11_10 
REMARK    2  A    between atoms: O11_10  and  C12_11 
REMARK    3  A    between atoms: C15_13  and  C17_14 
REMARK    4  A    between atoms: C20_17  and  O22_18 
REMARK    5  A    between atoms: C23_19  and  O25_20 
REMARK    6  A    between atoms: C26_21  and  O28_22 
REMARK    7  A    between atoms: C39_31  and  O41_32 
ROOT
ATOM      1  C1  ZIN A   1      24.960  -3.204  34.289  0.00  0.00     0.018 C 
ATOM      2  C2  ZIN A   1      25.903  -4.186  33.590  0.00  0.00    -0.014 C 
ATOM      3  C3  ZIN A   1      27.369  -3.912  33.939  0.00  0.00     0.013 C 
ATOM      4  C4  ZIN A   1      27.842  -2.617  33.285  0.00  0.00     0.010 C 
ATOM      5  C5  ZIN A   1      27.769  -2.778  31.762  0.00  0.00     0.023 C 
ATOM      6  C7  ZIN A   1      28.298  -1.523  31.115  0.00  0.00    -0.047 A 
ATOM      7  C8  ZIN A   1      29.676  -1.361  31.050  0.00  0.00     0.011 A 
ATOM      8  C9  ZIN A   1      30.225  -0.235  30.475  0.00  0.00     0.037 A 
ATOM      9  C10 ZIN A   1      29.394   0.747  29.958  0.00  0.00     0.072 A 
ATOM     10  C29 ZIN A   1      28.020   0.585  30.021  0.00  0.00     0.044 A 
ATOM     11  C30 ZIN A   1      27.470  -0.552  30.598  0.00  0.00    -0.049 A 
ATOM     12  C31 ZIN A   1      25.968  -0.669  30.616  0.00  0.00     0.039 C 
ATOM     13  C32 ZIN A   1      25.522  -1.727  31.624  0.00  0.00     0.010 C 
ATOM     14  C33 ZIN A   1      26.319  -3.014  31.363  0.00  0.00    -0.001 C 
ATOM     15  C35 ZIN A   1      25.705  -4.184  32.064  0.00  0.00     0.001 C 
ATOM     16  C37 ZIN A   1      26.326  -5.526  31.635  0.00  0.00     0.008 C 
ATOM     17  C38 ZIN A   1      25.900  -6.499  32.759  0.00  0.00     0.033 C 
ATOM     18  C39 ZIN A   1      25.605  -5.656  33.983  0.00  0.00     0.126 C 
ENDROOT
BRANCH   9  19
ATOM     19  O11 ZIN A   1      29.924   1.863  29.392  0.00  0.00    -0.318 OA
BRANCH  19  20
ATOM     20  C12 ZIN A   1      30.634   2.753  30.254  0.00  0.00     0.298 C 
ATOM     21  C26 ZIN A   1      30.476   2.293  31.705  0.00  0.00     0.205 C 
ATOM     22  C23 ZIN A   1      31.288   3.217  32.618  0.00  0.00     0.183 C 
ATOM     23  C20 ZIN A   1      32.750   3.210  32.161  0.00  0.00     0.189 C 
ATOM     24  C15 ZIN A   1      32.821   3.635  30.693  0.00  0.00     0.256 C 
ATOM     25  O14 ZIN A   1      32.019   2.754  29.904  0.00  0.00    -0.340 OA
BRANCH  21  26
ATOM     26  O28 ZIN A   1      29.097   2.347  32.078  0.00  0.00    -0.388 OA
ATOM     27  H53 ZIN A   1      28.860   3.129  32.597  0.00  0.00     0.210 HD
ENDBRANCH  21  26
BRANCH  22  28
ATOM     28  O25 ZIN A   1      31.206   2.753  33.967  0.00  0.00    -0.390 OA
ATOM     29  H52 ZIN A   1      31.863   3.144  34.558  0.00  0.00     0.210 HD
ENDBRANCH  22  28
BRANCH  23  30
ATOM     30  O22 ZIN A   1      33.505   4.124  32.960  0.00  0.00    -0.390 OA
ATOM     31  H51 ZIN A   1      33.807   3.754  33.801  0.00  0.00     0.210 HD
ENDBRANCH  23  30
BRANCH  24  32
ATOM     32  C17 ZIN A   1      34.250   3.574  30.220  0.00  0.00     0.206 C 
ATOM     33  O18 ZIN A   1      35.094   4.290  30.732  0.00  0.00    -0.646 OA
ATOM     34  O19 ZIN A   1      34.563   2.809  29.324  0.00  0.00    -0.646 OA
ENDBRANCH  24  32
ENDBRANCH  19  20
ENDBRANCH   9  19
BRANCH  18  35
ATOM     35  O41 ZIN A   1      24.233  -5.800  34.357  0.00  0.00    -0.395 OA
ATOM     36  H63 ZIN A   1      23.613  -5.368  33.754  0.00  0.00     0.210 HD
ENDBRANCH  18  35
TORSDOF 7
ENDMDL
MODEL 90
REMARK CAVERDOCK RESULT:      -5.4      0.000      0.000
REMARK CAVERDOCK CONSTRAINTS:       0.0      0.0      0.0      0.0
REMARK CAVERDOCK TUNNEL: 89     -5.4      3.3     90.1
REMARK  7 active torsions:
REMARK  status: ('A' for Active; 'I' for Inactive)
REMARK    1  A    between atoms: C10_9  and  O11_10 
REMARK    2  A    between atoms: O11_10  and  C12_11 
REMARK    3  A    between atoms: C15_13  and  C17_14 
REMARK    4  A    between atoms: C20_17  and  O22_18 
REMARK    5  A    between atoms: C23_19  and  O25_20 
REMARK    6  A    between atoms: C26_21  and  O28_22 
REMARK    7  A    between atoms: C39_31  and  O41_32 
ROOT
ATOM      1  C1  ZIN A   1      24.835  -3.588  34.065  0.00  0.00     0.018 C 
ATOM      2  C2  ZIN A   1      25.949  -4.490  33.529  0.00  0.00    -0.014 C 
ATOM      3  C3  ZIN A   1      27.332  -4.013  33.980  0.00  0.00     0.013 C 
ATOM      4  C4  ZIN A   1      27.710  -2.716  33.270  0.00  0.00     0.010 C 
ATOM      5  C5  ZIN A   1      27.801  -2.988  31.763  0.00  0.00     0.023 C 
ATOM      6  C7  ZIN A   1      28.238  -1.723  31.068  0.00  0.00    -0.047 A 
ATOM      7  C8  ZIN A   1      29.588  -1.396  31.109  0.00  0.00     0.011 A 
ATOM      8  C9  ZIN A   1      30.052  -0.251  30.497  0.00  0.00     0.037 A 
ATOM      9  C10 ZIN A   1      29.164   0.582  29.835  0.00  0.00     0.072 A 
ATOM     10  C29 ZIN A   1      27.819   0.255  29.792  0.00  0.00     0.044 A 
ATOM     11  C30 ZIN A   1      27.354  -0.900  30.407  0.00  0.00    -0.049 A 
ATOM     12  C31 ZIN A   1      25.882  -1.201  30.305  0.00  0.00     0.039 C 
ATOM     13  C32 ZIN A   1      25.470  -2.236  31.350  0.00  0.00     0.010 C 
ATOM     14  C33 ZIN A   1      26.433  -3.429  31.260  0.00  0.00    -0.001 C 
ATOM     15  C35 ZIN A   1      25.898  -4.616  31.996  0.00  0.00     0.001 C 
ATOM     16  C37 ZIN A   1      26.710  -5.896  31.729  0.00  0.00     0.008 C 
ATOM     17  C38 ZIN A   1      26.297  -6.836  32.885  0.00  0.00     0.033 C 
ATOM     18  C39 ZIN A   1      25.789  -5.956  34.008  0.00  0.00     0.126 C 
ENDROOT
BRANCH   9  19
ATOM     19  O11 ZIN A   1      29.611   1.714  29.230  0.00  0.00    -0.318 OA
BRANCH  19  20
ATOM     20  C12 ZIN A   1      30.307   2.656  30.050  0.00  0.00     0.298 C 
ATOM     21  C26 ZIN A   1      30.020   2.360  31.524  0.00  0.00     0.205 C 
ATOM     22  C23 ZIN A   1      30.816   3.335  32.397  0.00  0.00     0.183 C 
ATOM     23  C20 ZIN A   1      32.305   3.207  32.056  0.00  0.00     0.189 C 
ATOM     24  C15 ZIN A   1      32.503   3.471  30.562  0.00  0.00     0.256 C 
ATOM     25  O14 ZIN A   1      31.711   2.551  29.808  0.00  0.00    -0.340 OA
BRANCH  21  26
ATOM     26  O28 ZIN A   1      28.624   2.520  31.782  0.00  0.00    -0.388 OA
ATOM     27  H53 ZIN A   1      28.085   2.614  30.984  0.00  0.00     0.210 HD
ENDBRANCH  21  26
BRANCH  22  28
ATOM     28  O25 ZIN A   1      30.613   3.020  33.776  0.00  0.00    -0.390 OA
ATOM     29  H52 ZIN A   1      29.687   2.882  34.016  0.00  0.00     0.210 HD
ENDBRANCH  22  28
BRANCH  23  30
ATOM     30  O22 ZIN A   1      33.052   4.163  32.813  0.00  0.00    -0.390 OA
ATOM     31  H51 ZIN A   1      33.987   3.938  32.918  0.00  0.00     0.210 HD
ENDBRANCH  23  30
BRANCH  24  32
ATOM     32  C17 ZIN A   1      33.956   3.291  30.208  0.00  0.00     0.206 C 
ATOM     33  O18 ZIN A   1      34.790   4.071  30.637  0.00  0.00    -0.646 OA
ATOM     34  O19 ZIN A   1      34.300   2.365  29.493  0.00  0.00    -0.646 OA
ENDBRANCH  24  32
ENDBRANCH  19  20
ENDBRANCH   9  19
BRANCH  18  35
ATOM     35  O41 ZIN A   1      24.415  -6.244  34.273  0.00  0.00    -0.395 OA
ATOM     36  H63 ZIN A   1      24.158  -7.154  34.075  0.00  0.00     0.210 HD
ENDBRANCH  18  35
TORSDOF 7
ENDMDL
MODEL 91
REMARK CAVERDOCK RESULT:      -5.8      0.000      0.000
REMARK CAVERDOCK CONSTRAINTS:       0.1      0.0      0.0      0.0
REMARK CAVERDOCK TUNNEL: 90     -5.8      3.3     91.7
REMARK  7 active torsions:
REMARK  status: ('A' for Active; 'I' for Inactive)
REMARK    1  A    between atoms: C10_9  and  O11_10 
REMARK    2  A    between atoms: O11_10  and  C12_11 
REMARK    3  A    between atoms: C15_13  and  C17_14 
REMARK    4  A    between atoms: C20_17  and  O22_18 
REMARK    5  A    between atoms: C23_19  and  O25_20 
REMARK    6  A    between atoms: C26_21  and  O28_22 
REMARK    7  A    between atoms: C39_31  and  O41_32 
ROOT
ATOM      1  C1  ZIN A   1      24.733  -4.754  32.690  0.00  0.00     0.018 C 
ATOM      2  C2  ZIN A   1      25.971  -4.667  33.586  0.00  0.00    -0.014 C 
ATOM      3  C3  ZIN A   1      26.228  -3.235  34.062  0.00  0.00     0.013 C 
ATOM      4  C4  ZIN A   1      26.706  -2.363  32.904  0.00  0.00     0.010 C 
ATOM      5  C5  ZIN A   1      28.046  -2.910  32.396  0.00  0.00     0.023 C 
ATOM      6  C7  ZIN A   1      28.552  -2.011  31.296  0.00  0.00    -0.047 A 
ATOM      7  C8  ZIN A   1      29.159  -0.818  31.666  0.00  0.00     0.011 A 
ATOM      8  C9  ZIN A   1      29.640   0.051  30.708  0.00  0.00     0.037 A 
ATOM      9  C10 ZIN A   1      29.514  -0.269  29.366  0.00  0.00     0.072 A 
ATOM     10  C29 ZIN A   1      28.911  -1.459  28.997  0.00  0.00     0.044 A 
ATOM     11  C30 ZIN A   1      28.430  -2.334  29.963  0.00  0.00    -0.049 A 
ATOM     12  C31 ZIN A   1      27.801  -3.619  29.491  0.00  0.00     0.039 C 
ATOM     13  C32 ZIN A   1      26.970  -4.253  30.604  0.00  0.00     0.010 C 
ATOM     14  C33 ZIN A   1      27.831  -4.325  31.874  0.00  0.00    -0.001 C 
ATOM     15  C35 ZIN A   1      27.223  -5.235  32.893  0.00  0.00     0.001 C 
ATOM     16  C37 ZIN A   1      28.168  -5.523  34.073  0.00  0.00     0.008 C 
ATOM     17  C38 ZIN A   1      27.224  -6.066  35.171  0.00  0.00     0.033 C 
ATOM     18  C39 ZIN A   1      25.835  -5.554  34.850  0.00  0.00     0.126 C 
ENDROOT
BRANCH   9  19
ATOM     19  O11 ZIN A   1      29.982   0.582  28.414  0.00  0.00    -0.318 OA
BRANCH  19  20
ATOM     20  C12 ZIN A   1      30.297   1.912  28.832  0.00  0.00     0.298 C 
ATOM     21  C26 ZIN A   1      29.159   2.458  29.698  0.00  0.00     0.205 C 
ATOM     22  C23 ZIN A   1      29.530   3.860  30.190  0.00  0.00     0.183 C 
ATOM     23  C20 ZIN A   1      30.857   3.787  30.951  0.00  0.00     0.189 C 
ATOM     24  C15 ZIN A   1      31.929   3.190  30.037  0.00  0.00     0.256 C 
ATOM     25  O14 ZIN A   1      31.507   1.900  29.589  0.00  0.00    -0.340 OA
BRANCH  21  26
ATOM     26  O28 ZIN A   1      27.959   2.526  28.925  0.00  0.00    -0.388 OA
ATOM     27  H53 ZIN A   1      27.431   3.321  29.088  0.00  0.00     0.210 HD
ENDBRANCH  21  26
BRANCH  22  28
ATOM     28  O25 ZIN A   1      28.507   4.351  31.059  0.00  0.00    -0.390 OA
ATOM     29  H52 ZIN A   1      27.628   4.374  30.658  0.00  0.00     0.210 HD
ENDBRANCH  22  28
BRANCH  23  30
ATOM     30  O22 ZIN A   1      31.251   5.101  31.354  0.00  0.00    -0.390 OA
ATOM     31  H51 ZIN A   1      30.510   5.706  31.499  0.00  0.00     0.210 HD
ENDBRANCH  23  30
BRANCH  24  32
ATOM     32  C17 ZIN A   1      33.224   3.060  30.797  0.00  0.00     0.206 C 
ATOM     33  O18 ZIN A   1      33.248   3.263  31.999  0.00  0.00    -0.646 OA
ATOM     34  O19 ZIN A   1      34.247   2.752  30.210  0.00  0.00    -0.646 OA
ENDBRANCH  24  32
ENDBRANCH  19  20
ENDBRANCH   9  19
BRANCH  18  35
ATOM     35  O41 ZIN A   1      24.956  -6.651  34.593  0.00  0.00    -0.395 OA
ATOM     36  H63 ZIN A   1      25.014  -7.364  35.244  0.00  0.00     0.210 HD
ENDBRANCH  18  35
TORSDOF 7
ENDMDL
MODEL 92
REMARK CAVERDOCK RESULT:      -6.1      0.000      0.000
REMARK CAVERDOCK CONSTRAINTS:       0.1      0.0      0.0      0.0
REMARK CAVERDOCK TUNNEL: 91     -6.1      3.3     92.3
REMARK  7 active torsions:
REMARK  status: ('A' for Active; 'I' for Inactive)
REMARK    1  A    between atoms: C10_9  and  O11_10 
REMARK    2  A    between atoms: O11_10  and  C12_11 
REMARK    3  A    between atoms: C15_13  and  C17_14 
REMARK    4  A    between atoms: C20_17  and  O22_18 
REMARK    5  A    between atoms: C23_19  and  O25_20 
REMARK    6  A    between atoms: C26_21  and  O28_22 
REMARK    7  A    between atoms: C39_31  and  O41_32 
ROOT
ATOM      1  C1  ZIN A   1      24.513  -4.525  32.811  0.00  0.00     0.018 C 
ATOM      2  C2  ZIN A   1      25.784  -4.595  33.659  0.00  0.00    -0.014 C 
ATOM      3  C3  ZIN A   1      26.219  -3.211  34.147  0.00  0.00     0.013 C 
ATOM      4  C4  ZIN A   1      26.751  -2.376  32.985  0.00  0.00     0.010 C 
ATOM      5  C5  ZIN A   1      28.000  -3.061  32.417  0.00  0.00     0.023 C 
ATOM      6  C7  ZIN A   1      28.564  -2.204  31.312  0.00  0.00    -0.047 A 
ATOM      7  C8  ZIN A   1      29.316  -1.094  31.676  0.00  0.00     0.011 A 
ATOM      8  C9  ZIN A   1      29.856  -0.267  30.714  0.00  0.00     0.037 A 
ATOM      9  C10 ZIN A   1      29.646  -0.544  29.372  0.00  0.00     0.072 A 
ATOM     10  C29 ZIN A   1      28.899  -1.652  29.010  0.00  0.00     0.044 A 
ATOM     11  C30 ZIN A   1      28.358  -2.485  29.980  0.00  0.00    -0.049 A 
ATOM     12  C31 ZIN A   1      27.570  -3.681  29.513  0.00  0.00     0.039 C 
ATOM     13  C32 ZIN A   1      26.714  -4.240  30.649  0.00  0.00     0.010 C 
ATOM     14  C33 ZIN A   1      27.608  -4.432  31.883  0.00  0.00    -0.001 C 
ATOM     15  C35 ZIN A   1      26.937  -5.288  32.911  0.00  0.00     0.001 C 
ATOM     16  C37 ZIN A   1      27.887  -5.703  34.049  0.00  0.00     0.008 C 
ATOM     17  C38 ZIN A   1      26.928  -6.158  35.174  0.00  0.00     0.033 C 
ATOM     18  C39 ZIN A   1      25.596  -5.486  34.915  0.00  0.00     0.126 C 
ENDROOT
BRANCH   9  19
ATOM     19  O11 ZIN A   1      30.172   0.267  28.416  0.00  0.00    -0.318 OA
BRANCH  19  20
ATOM     20  C12 ZIN A   1      30.276   1.657  28.730  0.00  0.00     0.298 C 
ATOM     21  C26 ZIN A   1      29.025   2.103  29.491  0.00  0.00     0.205 C 
ATOM     22  C23 ZIN A   1      29.170   3.579  29.876  0.00  0.00     0.183 C 
ATOM     23  C20 ZIN A   1      30.448   3.755  30.702  0.00  0.00     0.189 C 
ATOM     24  C15 ZIN A   1      31.644   3.246  29.895  0.00  0.00     0.256 C 
ATOM     25  O14 ZIN A   1      31.430   1.877  29.542  0.00  0.00    -0.340 OA
BRANCH  21  26
ATOM     26  O28 ZIN A   1      27.875   1.938  28.660  0.00  0.00    -0.388 OA
ATOM     27  H53 ZIN A   1      27.791   1.054  28.275  0.00  0.00     0.210 HD
ENDBRANCH  21  26
BRANCH  22  28
ATOM     28  O25 ZIN A   1      28.040   3.987  30.650  0.00  0.00    -0.390 OA
ATOM     29  H52 ZIN A   1      28.221   4.069  31.596  0.00  0.00     0.210 HD
ENDBRANCH  22  28
BRANCH  23  30
ATOM     30  O22 ZIN A   1      30.633   5.140  31.007  0.00  0.00    -0.390 OA
ATOM     31  H51 ZIN A   1      30.127   5.738  30.440  0.00  0.00     0.210 HD
ENDBRANCH  23  30
BRANCH  24  32
ATOM     32  C17 ZIN A   1      32.897   3.362  30.723  0.00  0.00     0.206 C 
ATOM     33  O18 ZIN A   1      33.990   3.312  30.186  0.00  0.00    -0.646 OA
ATOM     34  O19 ZIN A   1      32.818   3.507  31.931  0.00  0.00    -0.646 OA
ENDBRANCH  24  32
ENDBRANCH  19  20
ENDBRANCH   9  19
BRANCH  18  35
ATOM     35  O41 ZIN A   1      24.589  -6.471  34.676  0.00  0.00    -0.395 OA
ATOM     36  H63 ZIN A   1      23.987  -6.252  33.952  0.00  0.00     0.210 HD
ENDBRANCH  18  35
TORSDOF 7
ENDMDL
MODEL 93
REMARK CAVERDOCK RESULT:      -6.4      0.000      0.000
REMARK CAVERDOCK CONSTRAINTS:       0.1      0.0      0.0      0.0
REMARK CAVERDOCK TUNNEL: 92     -6.4      3.3     93.2
REMARK  7 active torsions:
REMARK  status: ('A' for Active; 'I' for Inactive)
REMARK    1  A    between atoms: C10_9  and  O11_10 
REMARK    2  A    between atoms: O11_10  and  C12_11 
REMARK    3  A    between atoms: C15_13  and  C17_14 
REMARK    4  A    between atoms: C20_17  and  O22_18 
REMARK    5  A    between atoms: C23_19  and  O25_20 
REMARK    6  A    between atoms: C26_21  and  O28_22 
REMARK    7  A    between atoms: C39_31  and  O41_32 
ROOT
ATOM      1  C1  ZIN A   1      24.649  -4.729  32.838  0.00  0.00     0.018 C 
ATOM      2  C2  ZIN A   1      25.909  -4.727  33.708  0.00  0.00    -0.014 C 
ATOM      3  C3  ZIN A   1      26.279  -3.315  34.168  0.00  0.00     0.013 C 
ATOM      4  C4  ZIN A   1      26.795  -2.487  32.994  0.00  0.00     0.010 C 
ATOM      5  C5  ZIN A   1      28.080  -3.134  32.462  0.00  0.00     0.023 C 
ATOM      6  C7  ZIN A   1      28.627  -2.280  31.346  0.00  0.00    -0.047 A 
ATOM      7  C8  ZIN A   1      29.328  -1.132  31.693  0.00  0.00     0.011 A 
ATOM      8  C9  ZIN A   1      29.849  -0.307  30.720  0.00  0.00     0.037 A 
ATOM      9  C10 ZIN A   1      29.672  -0.624  29.382  0.00  0.00     0.072 A 
ATOM     10  C29 ZIN A   1      28.976  -1.770  29.036  0.00  0.00     0.044 A 
ATOM     11  C30 ZIN A   1      28.454  -2.601  30.017  0.00  0.00    -0.049 A 
ATOM     12  C31 ZIN A   1      27.723  -3.839  29.568  0.00  0.00     0.039 C 
ATOM     13  C32 ZIN A   1      26.872  -4.405  30.703  0.00  0.00     0.010 C 
ATOM     14  C33 ZIN A   1      27.752  -4.532  31.955  0.00  0.00    -0.001 C 
ATOM     15  C35 ZIN A   1      27.101  -5.389  32.993  0.00  0.00     0.001 C 
ATOM     16  C37 ZIN A   1      28.048  -5.738  34.156  0.00  0.00     0.008 C 
ATOM     17  C38 ZIN A   1      27.090  -6.205  35.276  0.00  0.00     0.033 C 
ATOM     18  C39 ZIN A   1      25.736  -5.595  34.981  0.00  0.00     0.126 C 
ENDROOT
BRANCH   9  19
ATOM     19  O11 ZIN A   1      30.180   0.185  28.415  0.00  0.00    -0.318 OA
BRANCH  19  20
ATOM     20  C12 ZIN A   1      30.315   1.571  28.734  0.00  0.00     0.298 C 
ATOM     21  C26 ZIN A   1      29.083   2.038  29.512  0.00  0.00     0.205 C 
ATOM     22  C23 ZIN A   1      29.261   3.509  29.901  0.00  0.00     0.183 C 
ATOM     23  C20 ZIN A   1      30.553   3.657  30.712  0.00  0.00     0.189 C 
ATOM     24  C15 ZIN A   1      31.728   3.128  29.888  0.00  0.00     0.256 C 
ATOM     25  O14 ZIN A   1      31.484   1.766  29.532  0.00  0.00    -0.340 OA
BRANCH  21  26
ATOM     26  O28 ZIN A   1      27.919   1.900  28.695  0.00  0.00    -0.388 OA
ATOM     27  H53 ZIN A   1      27.359   1.146  28.931  0.00  0.00     0.210 HD
ENDBRANCH  21  26
BRANCH  22  28
ATOM     28  O25 ZIN A   1      28.149   3.935  30.691  0.00  0.00    -0.390 OA
ATOM     29  H52 ZIN A   1      28.374   4.142  31.608  0.00  0.00     0.210 HD
ENDBRANCH  22  28
BRANCH  23  30
ATOM     30  O22 ZIN A   1      30.768   5.036  31.021  0.00  0.00    -0.390 OA
ATOM     31  H51 ZIN A   1      29.971   5.505  31.304  0.00  0.00     0.210 HD
ENDBRANCH  23  30
BRANCH  24  32
ATOM     32  C17 ZIN A   1      32.993   3.216  30.701  0.00  0.00     0.206 C 
ATOM     33  O18 ZIN A   1      34.079   3.188  30.146  0.00  0.00    -0.646 OA
ATOM     34  O19 ZIN A   1      32.933   3.317  31.914  0.00  0.00    -0.646 OA
ENDBRANCH  24  32
ENDBRANCH  19  20
ENDBRANCH   9  19
BRANCH  18  35
ATOM     35  O41 ZIN A   1      24.774  -6.626  34.751  0.00  0.00    -0.395 OA
ATOM     36  H63 ZIN A   1      24.790  -6.986  33.854  0.00  0.00     0.210 HD
ENDBRANCH  18  35
TORSDOF 7
ENDMDL
MODEL 94
REMARK CAVERDOCK RESULT:      -7.3      0.000      0.000
REMARK CAVERDOCK CONSTRAINTS:       0.1      0.0      0.0      0.0
REMARK CAVERDOCK TUNNEL: 93     -7.3      3.3     94.1
REMARK  7 active torsions:
REMARK  status: ('A' for Active; 'I' for Inactive)
REMARK    1  A    between atoms: C10_9  and  O11_10 
REMARK    2  A    between atoms: O11_10  and  C12_11 
REMARK    3  A    between atoms: C15_13  and  C17_14 
REMARK    4  A    between atoms: C20_17  and  O22_18 
REMARK    5  A    between atoms: C23_19  and  O25_20 
REMARK    6  A    between atoms: C26_21  and  O28_22 
REMARK    7  A    between atoms: C39_31  and  O41_32 
ROOT
ATOM      1  C1  ZIN A   1      24.592  -4.871  32.968  0.00  0.00     0.018 C 
ATOM      2  C2  ZIN A   1      25.864  -4.853  33.818  0.00  0.00    -0.014 C 
ATOM      3  C3  ZIN A   1      26.224  -3.436  34.272  0.00  0.00     0.013 C 
ATOM      4  C4  ZIN A   1      26.711  -2.602  33.091  0.00  0.00     0.010 C 
ATOM      5  C5  ZIN A   1      27.996  -3.232  32.539  0.00  0.00     0.023 C 
ATOM      6  C7  ZIN A   1      28.514  -2.373  31.414  0.00  0.00    -0.047 A 
ATOM      7  C8  ZIN A   1      29.206  -1.216  31.750  0.00  0.00     0.011 A 
ATOM      8  C9  ZIN A   1      29.702  -0.384  30.769  0.00  0.00     0.037 A 
ATOM      9  C10 ZIN A   1      29.508  -0.704  29.434  0.00  0.00     0.072 A 
ATOM     10  C29 ZIN A   1      28.821  -1.858  29.098  0.00  0.00     0.044 A 
ATOM     11  C30 ZIN A   1      28.324  -2.696  30.088  0.00  0.00    -0.049 A 
ATOM     12  C31 ZIN A   1      27.602  -3.943  29.650  0.00  0.00     0.039 C 
ATOM     13  C32 ZIN A   1      26.776  -4.519  30.799  0.00  0.00     0.010 C 
ATOM     14  C33 ZIN A   1      27.678  -4.635  32.037  0.00  0.00    -0.001 C 
ATOM     15  C35 ZIN A   1      27.053  -5.500  33.085  0.00  0.00     0.001 C 
ATOM     16  C37 ZIN A   1      28.023  -5.837  34.232  0.00  0.00     0.008 C 
ATOM     17  C38 ZIN A   1      27.088  -6.316  35.368  0.00  0.00     0.033 C 
ATOM     18  C39 ZIN A   1      25.722  -5.723  35.094  0.00  0.00     0.126 C 
ENDROOT
BRANCH   9  19
ATOM     19  O11 ZIN A   1      29.990   0.111  28.459  0.00  0.00    -0.318 OA
BRANCH  19  20
ATOM     20  C12 ZIN A   1      30.082   1.504  28.765  0.00  0.00     0.298 C 
ATOM     21  C26 ZIN A   1      28.825   1.945  29.517  0.00  0.00     0.205 C 
ATOM     22  C23 ZIN A   1      28.956   3.425  29.893  0.00  0.00     0.183 C 
ATOM     23  C20 ZIN A   1      30.229   3.617  30.723  0.00  0.00     0.189 C 
ATOM     24  C15 ZIN A   1      31.432   3.112  29.924  0.00  0.00     0.256 C 
ATOM     25  O14 ZIN A   1      31.231   1.739  29.580  0.00  0.00    -0.340 OA
BRANCH  21  26
ATOM     26  O28 ZIN A   1      27.678   1.766  28.682  0.00  0.00    -0.388 OA
ATOM     27  H53 ZIN A   1      27.695   2.296  27.873  0.00  0.00     0.210 HD
ENDBRANCH  21  26
BRANCH  22  28
ATOM     28  O25 ZIN A   1      27.820   3.829  30.660  0.00  0.00    -0.390 OA
ATOM     29  H52 ZIN A   1      27.135   3.151  30.735  0.00  0.00     0.210 HD
ENDBRANCH  22  28
BRANCH  23  30
ATOM     30  O22 ZIN A   1      30.402   5.005  31.020  0.00  0.00    -0.390 OA
ATOM     31  H51 ZIN A   1      31.325   5.294  31.026  0.00  0.00     0.210 HD
ENDBRANCH  23  30
BRANCH  24  32
ATOM     32  C17 ZIN A   1      32.681   3.243  30.757  0.00  0.00     0.206 C 
ATOM     33  O18 ZIN A   1      33.777   3.111  30.238  0.00  0.00    -0.646 OA
ATOM     34  O19 ZIN A   1      32.596   3.483  31.949  0.00  0.00    -0.646 OA
ENDBRANCH  24  32
ENDBRANCH  19  20
ENDBRANCH   9  19
BRANCH  18  35
ATOM     35  O41 ZIN A   1      24.770  -6.765  34.879  0.00  0.00    -0.395 OA
ATOM     36  H63 ZIN A   1      23.855  -6.458  34.821  0.00  0.00     0.210 HD
ENDBRANCH  18  35
TORSDOF 7
ENDMDL
MODEL 95
REMARK CAVERDOCK RESULT:      -7.7      0.000      0.000
REMARK CAVERDOCK CONSTRAINTS:       0.0      0.0      0.0      0.0
REMARK CAVERDOCK TUNNEL: 94     -7.7      3.3     95.1
REMARK  7 active torsions:
REMARK  status: ('A' for Active; 'I' for Inactive)
REMARK    1  A    between atoms: C10_9  and  O11_10 
REMARK    2  A    between atoms: O11_10  and  C12_11 
REMARK    3  A    between atoms: C15_13  and  C17_14 
REMARK    4  A    between atoms: C20_17  and  O22_18 
REMARK    5  A    between atoms: C23_19  and  O25_20 
REMARK    6  A    between atoms: C26_21  and  O28_22 
REMARK    7  A    between atoms: C39_31  and  O41_32 
ROOT
ATOM      1  C1  ZIN A   1      24.383  -4.753  33.026  0.00  0.00     0.018 C 
ATOM      2  C2  ZIN A   1      25.649  -4.768  33.886  0.00  0.00    -0.014 C 
ATOM      3  C3  ZIN A   1      26.050  -3.360  34.330  0.00  0.00     0.013 C 
ATOM      4  C4  ZIN A   1      26.573  -2.553  33.145  0.00  0.00     0.010 C 
ATOM      5  C5  ZIN A   1      27.841  -3.229  32.609  0.00  0.00     0.023 C 
ATOM      6  C7  ZIN A   1      28.395  -2.397  31.480  0.00  0.00    -0.047 A 
ATOM      7  C8  ZIN A   1      29.121  -1.260  31.812  0.00  0.00     0.011 A 
ATOM      8  C9  ZIN A   1      29.651  -0.453  30.827  0.00  0.00     0.037 A 
ATOM      9  C10 ZIN A   1      29.457  -0.779  29.494  0.00  0.00     0.072 A 
ATOM     10  C29 ZIN A   1      28.736  -1.914  29.163  0.00  0.00     0.044 A 
ATOM     11  C30 ZIN A   1      28.205  -2.726  30.156  0.00  0.00    -0.049 A 
ATOM     12  C31 ZIN A   1      27.447  -3.954  29.724  0.00  0.00     0.039 C 
ATOM     13  C32 ZIN A   1      26.594  -4.493  30.871  0.00  0.00     0.010 C 
ATOM     14  C33 ZIN A   1      27.482  -4.625  32.117  0.00  0.00    -0.001 C 
ATOM     15  C35 ZIN A   1      26.822  -5.460  33.169  0.00  0.00     0.001 C 
ATOM     16  C37 ZIN A   1      27.771  -5.817  34.327  0.00  0.00     0.008 C 
ATOM     17  C38 ZIN A   1      26.813  -6.255  35.459  0.00  0.00     0.033 C 
ATOM     18  C39 ZIN A   1      25.469  -5.621  35.169  0.00  0.00     0.126 C 
ENDROOT
BRANCH   9  19
ATOM     19  O11 ZIN A   1      29.973   0.011  28.515  0.00  0.00    -0.318 OA
BRANCH  19  20
ATOM     20  C12 ZIN A   1      30.076   1.408  28.796  0.00  0.00     0.298 C 
ATOM     21  C26 ZIN A   1      28.840   1.864  29.576  0.00  0.00     0.205 C 
ATOM     22  C23 ZIN A   1      28.984   3.348  29.924  0.00  0.00     0.183 C 
ATOM     23  C20 ZIN A   1      30.280   3.550  30.717  0.00  0.00     0.189 C 
ATOM     24  C15 ZIN A   1      31.460   3.030  29.893  0.00  0.00     0.256 C 
ATOM     25  O14 ZIN A   1      31.247   1.653  29.576  0.00  0.00    -0.340 OA
BRANCH  21  26
ATOM     26  O28 ZIN A   1      27.671   1.674  28.775  0.00  0.00    -0.388 OA
ATOM     27  H53 ZIN A   1      27.324   0.771  28.794  0.00  0.00     0.210 HD
ENDBRANCH  21  26
BRANCH  22  28
ATOM     28  O25 ZIN A   1      27.870   3.767  30.716  0.00  0.00    -0.390 OA
ATOM     29  H52 ZIN A   1      27.649   3.160  31.435  0.00  0.00     0.210 HD
ENDBRANCH  22  28
BRANCH  23  30
ATOM     30  O22 ZIN A   1      30.463   4.942  30.987  0.00  0.00    -0.390 OA
ATOM     31  H51 ZIN A   1      30.249   5.519  30.240  0.00  0.00     0.210 HD
ENDBRANCH  23  30
BRANCH  24  32
ATOM     32  C17 ZIN A   1      32.731   3.172  30.689  0.00  0.00     0.206 C 
ATOM     33  O18 ZIN A   1      32.710   3.718  31.780  0.00  0.00    -0.646 OA
ATOM     34  O19 ZIN A   1      33.781   2.741  30.244  0.00  0.00    -0.646 OA
ENDBRANCH  24  32
ENDBRANCH  19  20
ENDBRANCH   9  19
BRANCH  18  35
ATOM     35  O41 ZIN A   1      24.485  -6.635  34.955  0.00  0.00    -0.395 OA
ATOM     36  H63 ZIN A   1      24.187  -6.708  34.038  0.00  0.00     0.210 HD
ENDBRANCH  18  35
TORSDOF 7
ENDMDL
MODEL 96
REMARK CAVERDOCK RESULT:      -8.1      0.000      0.000
REMARK CAVERDOCK CONSTRAINTS:       0.0      0.0      0.0      0.0
REMARK CAVERDOCK TUNNEL: 95     -8.1      3.3     96.6
REMARK  7 active torsions:
REMARK  status: ('A' for Active; 'I' for Inactive)
REMARK    1  A    between atoms: C10_9  and  O11_10 
REMARK    2  A    between atoms: O11_10  and  C12_11 
REMARK    3  A    between atoms: C15_13  and  C17_14 
REMARK    4  A    between atoms: C20_17  and  O22_18 
REMARK    5  A    between atoms: C23_19  and  O25_20 
REMARK    6  A    between atoms: C26_21  and  O28_22 
REMARK    7  A    between atoms: C39_31  and  O41_32 
ROOT
ATOM      1  C1  ZIN A   1      24.489  -4.943  33.234  0.00  0.00     0.018 C 
ATOM      2  C2  ZIN A   1      25.778  -4.892  34.057  0.00  0.00    -0.014 C 
ATOM      3  C3  ZIN A   1      26.138  -3.461  34.461  0.00  0.00     0.013 C 
ATOM      4  C4  ZIN A   1      26.595  -2.659  33.246  0.00  0.00     0.010 C 
ATOM      5  C5  ZIN A   1      27.873  -3.298  32.686  0.00  0.00     0.023 C 
ATOM      6  C7  ZIN A   1      28.362  -2.469  31.526  0.00  0.00    -0.047 A 
ATOM      7  C8  ZIN A   1      29.052  -1.298  31.813  0.00  0.00     0.011 A 
ATOM      8  C9  ZIN A   1      29.523  -0.493  30.798  0.00  0.00     0.037 A 
ATOM      9  C10 ZIN A   1      29.304  -0.854  29.478  0.00  0.00     0.072 A 
ATOM     10  C29 ZIN A   1      28.618  -2.022  29.190  0.00  0.00     0.044 A 
ATOM     11  C30 ZIN A   1      28.147  -2.833  30.215  0.00  0.00    -0.049 A 
ATOM     12  C31 ZIN A   1      27.425  -4.097  29.829  0.00  0.00     0.039 C 
ATOM     13  C32 ZIN A   1      26.626  -4.644  31.011  0.00  0.00     0.010 C 
ATOM     14  C33 ZIN A   1      27.554  -4.716  32.233  0.00  0.00    -0.001 C 
ATOM     15  C35 ZIN A   1      26.956  -5.554  33.319  0.00  0.00     0.001 C 
ATOM     16  C37 ZIN A   1      27.952  -5.850  34.456  0.00  0.00     0.008 C 
ATOM     17  C38 ZIN A   1      27.044  -6.301  35.624  0.00  0.00     0.033 C 
ATOM     18  C39 ZIN A   1      25.668  -5.724  35.361  0.00  0.00     0.126 C 
ENDROOT
BRANCH   9  19
ATOM     19  O11 ZIN A   1      29.761  -0.066  28.469  0.00  0.00    -0.318 OA
BRANCH  19  20
ATOM     20  C12 ZIN A   1      29.867   1.334  28.737  0.00  0.00     0.298 C 
ATOM     21  C26 ZIN A   1      28.638   1.798  29.522  0.00  0.00     0.205 C 
ATOM     22  C23 ZIN A   1      28.786   3.285  29.856  0.00  0.00     0.183 C 
ATOM     23  C20 ZIN A   1      30.088   3.493  30.637  0.00  0.00     0.189 C 
ATOM     24  C15 ZIN A   1      31.261   2.964  29.809  0.00  0.00     0.256 C 
ATOM     25  O14 ZIN A   1      31.044   1.585  29.506  0.00  0.00    -0.340 OA
BRANCH  21  26
ATOM     26  O28 ZIN A   1      27.463   1.602  28.732  0.00  0.00    -0.388 OA
ATOM     27  H53 ZIN A   1      27.579   1.814  27.795  0.00  0.00     0.210 HD
ENDBRANCH  21  26
BRANCH  22  28
ATOM     28  O25 ZIN A   1      27.678   3.712  30.652  0.00  0.00    -0.390 OA
ATOM     29  H52 ZIN A   1      27.716   3.413  31.571  0.00  0.00     0.210 HD
ENDBRANCH  22  28
BRANCH  23  30
ATOM     30  O22 ZIN A   1      30.275   4.887  30.893  0.00  0.00    -0.390 OA
ATOM     31  H51 ZIN A   1      29.457   5.403  30.875  0.00  0.00     0.210 HD
ENDBRANCH  23  30
BRANCH  24  32
ATOM     32  C17 ZIN A   1      32.538   3.112  30.594  0.00  0.00     0.206 C 
ATOM     33  O18 ZIN A   1      32.511   3.571  31.724  0.00  0.00    -0.646 OA
ATOM     34  O19 ZIN A   1      33.600   2.772  30.101  0.00  0.00    -0.646 OA
ENDBRANCH  24  32
ENDBRANCH  19  20
ENDBRANCH   9  19
BRANCH  18  35
ATOM     35  O41 ZIN A   1      24.718  -6.779  35.196  0.00  0.00    -0.395 OA
ATOM     36  H63 ZIN A   1      24.154  -6.683  34.416  0.00  0.00     0.210 HD
ENDBRANCH  18  35
TORSDOF 7
ENDMDL
MODEL 97
REMARK CAVERDOCK RESULT:      -8.9      0.000      0.000
REMARK CAVERDOCK CONSTRAINTS:       0.0      0.0      0.0      0.0
REMARK CAVERDOCK TUNNEL: 96     -8.9      3.3     97.4
REMARK  7 active torsions:
REMARK  status: ('A' for Active; 'I' for Inactive)
REMARK    1  A    between atoms: C10_9  and  O11_10 
REMARK    2  A    between atoms: O11_10  and  C12_11 
REMARK    3  A    between atoms: C15_13  and  C17_14 
REMARK    4  A    between atoms: C20_17  and  O22_18 
REMARK    5  A    between atoms: C23_19  and  O25_20 
REMARK    6  A    between atoms: C26_21  and  O28_22 
REMARK    7  A    between atoms: C39_31  and  O41_32 
ROOT
ATOM      1  C1  ZIN A   1      27.759  -5.380  34.924  0.00  0.00     0.018 C 
ATOM      2  C2  ZIN A   1      26.624  -5.558  33.914  0.00  0.00    -0.014 C 
ATOM      3  C3  ZIN A   1      27.136  -6.078  32.569  0.00  0.00     0.013 C 
ATOM      4  C4  ZIN A   1      27.935  -4.998  31.845  0.00  0.00     0.010 C 
ATOM      5  C5  ZIN A   1      27.004  -3.818  31.540  0.00  0.00     0.023 C 
ATOM      6  C7  ZIN A   1      27.776  -2.778  30.768  0.00  0.00    -0.047 A 
ATOM      7  C8  ZIN A   1      27.973  -2.996  29.410  0.00  0.00     0.011 A 
ATOM      8  C9  ZIN A   1      28.673  -2.086  28.647  0.00  0.00     0.037 A 
ATOM      9  C10 ZIN A   1      29.188  -0.943  29.240  0.00  0.00     0.072 A 
ATOM     10  C29 ZIN A   1      28.989  -0.725  30.593  0.00  0.00     0.044 A 
ATOM     11  C30 ZIN A   1      28.281  -1.641  31.359  0.00  0.00    -0.049 A 
ATOM     12  C31 ZIN A   1      28.089  -1.330  32.820  0.00  0.00     0.039 C 
ATOM     13  C32 ZIN A   1      27.678  -2.585  33.589  0.00  0.00     0.010 C 
ATOM     14  C33 ZIN A   1      26.498  -3.240  32.856  0.00  0.00    -0.001 C 
ATOM     15  C35 ZIN A   1      25.822  -4.259  33.717  0.00  0.00     0.001 C 
ATOM     16  C37 ZIN A   1      24.497  -4.760  33.114  0.00  0.00     0.008 C 
ATOM     17  C38 ZIN A   1      24.220  -6.071  33.887  0.00  0.00     0.033 C 
ATOM     18  C39 ZIN A   1      25.552  -6.560  34.416  0.00  0.00     0.126 C 
ENDROOT
BRANCH   9  19
ATOM     19  O11 ZIN A   1      29.882  -0.041  28.498  0.00  0.00    -0.318 OA
BRANCH  19  20
ATOM     20  C12 ZIN A   1      29.773   1.332  28.877  0.00  0.00     0.298 C 
ATOM     21  C26 ZIN A   1      28.479   1.542  29.667  0.00  0.00     0.205 C 
ATOM     22  C23 ZIN A   1      28.398   3.003  30.120  0.00  0.00     0.183 C 
ATOM     23  C20 ZIN A   1      29.645   3.339  30.945  0.00  0.00     0.189 C 
ATOM     24  C15 ZIN A   1      30.893   3.060  30.106  0.00  0.00     0.256 C 
ATOM     25  O14 ZIN A   1      30.890   1.693  29.690  0.00  0.00    -0.340 OA
BRANCH  21  26
ATOM     26  O28 ZIN A   1      27.356   1.238  28.837  0.00  0.00    -0.388 OA
ATOM     27  H53 ZIN A   1      27.369   1.685  27.979  0.00  0.00     0.210 HD
ENDBRANCH  21  26
BRANCH  22  28
ATOM     28  O25 ZIN A   1      27.229   3.193  30.921  0.00  0.00    -0.390 OA
ATOM     29  H52 ZIN A   1      26.558   2.509  30.805  0.00  0.00     0.210 HD
ENDBRANCH  22  28
BRANCH  23  30
ATOM     30  O22 ZIN A   1      29.616   4.720  31.314  0.00  0.00    -0.390 OA
ATOM     31  H51 ZIN A   1      30.342   4.987  31.896  0.00  0.00     0.210 HD
ENDBRANCH  23  30
BRANCH  24  32
ATOM     32  C17 ZIN A   1      32.125   3.332  30.930  0.00  0.00     0.206 C 
ATOM     33  O18 ZIN A   1      32.066   3.290  32.147  0.00  0.00    -0.646 OA
ATOM     34  O19 ZIN A   1      33.180   3.595  30.380  0.00  0.00    -0.646 OA
ENDBRANCH  24  32
ENDBRANCH  19  20
ENDBRANCH   9  19
BRANCH  18  35
ATOM     35  O41 ZIN A   1      25.531  -6.587  35.845  0.00  0.00    -0.395 OA
ATOM     36  H63 ZIN A   1      25.261  -5.752  36.251  0.00  0.00     0.210 HD
ENDBRANCH  18  35
TORSDOF 7
ENDMDL
MODEL 98
REMARK CAVERDOCK RESULT:      -9.5      0.000      0.000
REMARK CAVERDOCK CONSTRAINTS:       0.0      0.0      0.0      0.0
REMARK CAVERDOCK TUNNEL: 97     -9.5      3.3     98.6
REMARK  7 active torsions:
REMARK  status: ('A' for Active; 'I' for Inactive)
REMARK    1  A    between atoms: C10_9  and  O11_10 
REMARK    2  A    between atoms: O11_10  and  C12_11 
REMARK    3  A    between atoms: C15_13  and  C17_14 
REMARK    4  A    between atoms: C20_17  and  O22_18 
REMARK    5  A    between atoms: C23_19  and  O25_20 
REMARK    6  A    between atoms: C26_21  and  O28_22 
REMARK    7  A    between atoms: C39_31  and  O41_32 
ROOT
ATOM      1  C1  ZIN A   1      27.834  -5.360  35.144  0.00  0.00     0.018 C 
ATOM      2  C2  ZIN A   1      26.693  -5.599  34.153  0.00  0.00    -0.014 C 
ATOM      3  C3  ZIN A   1      27.203  -6.163  32.824  0.00  0.00     0.013 C 
ATOM      4  C4  ZIN A   1      27.974  -5.097  32.051  0.00  0.00     0.010 C 
ATOM      5  C5  ZIN A   1      27.018  -3.947  31.709  0.00  0.00     0.023 C 
ATOM      6  C7  ZIN A   1      27.762  -2.924  30.889  0.00  0.00    -0.047 A 
ATOM      7  C8  ZIN A   1      27.951  -3.192  29.539  0.00  0.00     0.011 A 
ATOM      8  C9  ZIN A   1      28.628  -2.300  28.734  0.00  0.00     0.037 A 
ATOM      9  C10 ZIN A   1      29.125  -1.126  29.277  0.00  0.00     0.072 A 
ATOM     10  C29 ZIN A   1      28.935  -0.857  30.622  0.00  0.00     0.044 A 
ATOM     11  C30 ZIN A   1      28.251  -1.756  31.431  0.00  0.00    -0.049 A 
ATOM     12  C31 ZIN A   1      28.066  -1.391  32.880  0.00  0.00     0.039 C 
ATOM     13  C32 ZIN A   1      27.686  -2.622  33.702  0.00  0.00     0.010 C 
ATOM     14  C33 ZIN A   1      26.513  -3.328  33.006  0.00  0.00    -0.001 C 
ATOM     15  C35 ZIN A   1      25.864  -4.325  33.913  0.00  0.00     0.001 C 
ATOM     16  C37 ZIN A   1      24.543  -4.875  33.343  0.00  0.00     0.008 C 
ATOM     17  C38 ZIN A   1      24.299  -6.159  34.170  0.00  0.00     0.033 C 
ATOM     18  C39 ZIN A   1      25.645  -6.601  34.705  0.00  0.00     0.126 C 
ENDROOT
BRANCH   9  19
ATOM     19  O11 ZIN A   1      29.795  -0.241  28.493  0.00  0.00    -0.318 OA
BRANCH  19  20
ATOM     20  C12 ZIN A   1      29.682   1.143  28.833  0.00  0.00     0.298 C 
ATOM     21  C26 ZIN A   1      28.402   1.366  29.643  0.00  0.00     0.205 C 
ATOM     22  C23 ZIN A   1      28.318   2.839  30.054  0.00  0.00     0.183 C 
ATOM     23  C20 ZIN A   1      29.578   3.209  30.843  0.00  0.00     0.189 C 
ATOM     24  C15 ZIN A   1      30.812   2.915  29.987  0.00  0.00     0.256 C 
ATOM     25  O14 ZIN A   1      30.812   1.536  29.613  0.00  0.00    -0.340 OA
BRANCH  21  26
ATOM     26  O28 ZIN A   1      27.266   1.029  28.845  0.00  0.00    -0.388 OA
ATOM     27  H53 ZIN A   1      27.452   0.383  28.148  0.00  0.00     0.210 HD
ENDBRANCH  21  26
BRANCH  22  28
ATOM     28  O25 ZIN A   1      27.164   3.045  30.872  0.00  0.00    -0.390 OA
ATOM     29  H52 ZIN A   1      26.520   2.326  30.830  0.00  0.00     0.210 HD
ENDBRANCH  22  28
BRANCH  23  30
ATOM     30  O22 ZIN A   1      29.546   4.600  31.171  0.00  0.00    -0.390 OA
ATOM     31  H51 ZIN A   1      29.362   5.178  30.417  0.00  0.00     0.210 HD
ENDBRANCH  23  30
BRANCH  24  32
ATOM     32  C17 ZIN A   1      32.057   3.222  30.778  0.00  0.00     0.206 C 
ATOM     33  O18 ZIN A   1      31.986   3.409  31.981  0.00  0.00    -0.646 OA
ATOM     34  O19 ZIN A   1      33.137   3.282  30.216  0.00  0.00    -0.646 OA
ENDBRANCH  24  32
ENDBRANCH  19  20
ENDBRANCH   9  19
BRANCH  18  35
ATOM     35  O41 ZIN A   1      25.637  -6.572  36.134  0.00  0.00    -0.395 OA
ATOM     36  H63 ZIN A   1      25.596  -7.446  36.545  0.00  0.00     0.210 HD
ENDBRANCH  18  35
TORSDOF 7
ENDMDL
MODEL 99
REMARK CAVERDOCK RESULT:     -10.0      0.000      0.000
REMARK CAVERDOCK CONSTRAINTS:       0.0      0.0      0.0      0.0
REMARK CAVERDOCK TUNNEL: 98    -10.0      3.2     99.5
REMARK  7 active torsions:
REMARK  status: ('A' for Active; 'I' for Inactive)
REMARK    1  A    between atoms: C10_9  and  O11_10 
REMARK    2  A    between atoms: O11_10  and  C12_11 
REMARK    3  A    between atoms: C15_13  and  C17_14 
REMARK    4  A    between atoms: C20_17  and  O22_18 
REMARK    5  A    between atoms: C23_19  and  O25_20 
REMARK    6  A    between atoms: C26_21  and  O28_22 
REMARK    7  A    between atoms: C39_31  and  O41_32 
ROOT
ATOM      1  C1  ZIN A   1      27.752  -5.570  35.236  0.00  0.00     0.018 C 
ATOM      2  C2  ZIN A   1      26.559  -5.722  34.290  0.00  0.00    -0.014 C 
ATOM      3  C3  ZIN A   1      26.982  -6.270  32.925  0.00  0.00     0.013 C 
ATOM      4  C4  ZIN A   1      27.774  -5.222  32.148  0.00  0.00     0.010 C 
ATOM      5  C5  ZIN A   1      26.865  -4.015  31.881  0.00  0.00     0.023 C 
ATOM      6  C7  ZIN A   1      27.625  -3.007  31.057  0.00  0.00    -0.047 A 
ATOM      7  C8  ZIN A   1      27.742  -3.244  29.694  0.00  0.00     0.011 A 
ATOM      8  C9  ZIN A   1      28.428  -2.363  28.885  0.00  0.00     0.037 A 
ATOM      9  C10 ZIN A   1      29.008  -1.232  29.437  0.00  0.00     0.072 A 
ATOM     10  C29 ZIN A   1      28.890  -0.995  30.797  0.00  0.00     0.044 A 
ATOM     11  C30 ZIN A   1      28.196  -1.882  31.609  0.00  0.00    -0.049 A 
ATOM     12  C31 ZIN A   1      28.093  -1.552  33.075  0.00  0.00     0.039 C 
ATOM     13  C32 ZIN A   1      27.685  -2.786  33.878  0.00  0.00     0.010 C 
ATOM     14  C33 ZIN A   1      26.448  -3.410  33.215  0.00  0.00    -0.001 C 
ATOM     15  C35 ZIN A   1      25.788  -4.400  34.122  0.00  0.00     0.001 C 
ATOM     16  C37 ZIN A   1      24.417  -4.865  33.597  0.00  0.00     0.008 C 
ATOM     17  C38 ZIN A   1      24.143  -6.160  34.397  0.00  0.00     0.033 C 
ATOM     18  C39 ZIN A   1      25.485  -6.685  34.860  0.00  0.00     0.126 C 
ENDROOT
BRANCH   9  19
ATOM     19  O11 ZIN A   1      29.689  -0.359  28.649  0.00  0.00    -0.318 OA
BRANCH  19  20
ATOM     20  C12 ZIN A   1      29.550   1.031  28.950  0.00  0.00     0.298 C 
ATOM     21  C26 ZIN A   1      28.268   1.253  29.757  0.00  0.00     0.205 C 
ATOM     22  C23 ZIN A   1      28.156   2.735  30.126  0.00  0.00     0.183 C 
ATOM     23  C20 ZIN A   1      29.410   3.152  30.900  0.00  0.00     0.189 C 
ATOM     24  C15 ZIN A   1      30.647   2.858  30.049  0.00  0.00     0.256 C 
ATOM     25  O14 ZIN A   1      30.674   1.469  29.714  0.00  0.00    -0.340 OA
BRANCH  21  26
ATOM     26  O28 ZIN A   1      27.136   0.870  28.972  0.00  0.00    -0.388 OA
ATOM     27  H53 ZIN A   1      27.011  -0.087  28.903  0.00  0.00     0.210 HD
ENDBRANCH  21  26
BRANCH  22  28
ATOM     28  O25 ZIN A   1      27.000   2.941  30.941  0.00  0.00    -0.390 OA
ATOM     29  H52 ZIN A   1      27.118   2.679  31.864  0.00  0.00     0.210 HD
ENDBRANCH  22  28
BRANCH  23  30
ATOM     30  O22 ZIN A   1      29.351   4.551  31.188  0.00  0.00    -0.390 OA
ATOM     31  H51 ZIN A   1      30.204   4.941  31.425  0.00  0.00     0.210 HD
ENDBRANCH  23  30
BRANCH  24  32
ATOM     32  C17 ZIN A   1      31.888   3.212  30.827  0.00  0.00     0.206 C 
ATOM     33  O18 ZIN A   1      31.845   3.290  32.043  0.00  0.00    -0.646 OA
ATOM     34  O19 ZIN A   1      32.937   3.420  30.241  0.00  0.00    -0.646 OA
ENDBRANCH  24  32
ENDBRANCH  19  20
ENDBRANCH   9  19
BRANCH  18  35
ATOM     35  O41 ZIN A   1      25.540  -6.699  36.288  0.00  0.00    -0.395 OA
ATOM     36  H63 ZIN A   1      24.886  -6.127  36.713  0.00  0.00     0.210 HD
ENDBRANCH  18  35
TORSDOF 7
ENDMDL
MODEL 100
REMARK CAVERDOCK RESULT:     -10.6      0.000      0.000
REMARK CAVERDOCK CONSTRAINTS:       0.0      0.0      0.0      0.0
REMARK CAVERDOCK TUNNEL: 99    -10.6      3.3    100.9
REMARK  7 active torsions:
REMARK  status: ('A' for Active; 'I' for Inactive)
REMARK    1  A    between atoms: C10_9  and  O11_10 
REMARK    2  A    between atoms: O11_10  and  C12_11 
REMARK    3  A    between atoms: C15_13  and  C17_14 
REMARK    4  A    between atoms: C20_17  and  O22_18 
REMARK    5  A    between atoms: C23_19  and  O25_20 
REMARK    6  A    between atoms: C26_21  and  O28_22 
REMARK    7  A    between atoms: C39_31  and  O41_32 
ROOT
ATOM      1  C1  ZIN A   1      27.546  -5.825  35.334  0.00  0.00     0.018 C 
ATOM      2  C2  ZIN A   1      26.393  -5.942  34.335  0.00  0.00    -0.014 C 
ATOM      3  C3  ZIN A   1      26.869  -6.456  32.974  0.00  0.00     0.013 C 
ATOM      4  C4  ZIN A   1      27.699  -5.391  32.261  0.00  0.00     0.010 C 
ATOM      5  C5  ZIN A   1      26.809  -4.172  31.990  0.00  0.00     0.023 C 
ATOM      6  C7  ZIN A   1      27.608  -3.147  31.227  0.00  0.00    -0.047 A 
ATOM      7  C8  ZIN A   1      27.781  -3.346  29.863  0.00  0.00     0.011 A 
ATOM      8  C9  ZIN A   1      28.506  -2.448  29.108  0.00  0.00     0.037 A 
ATOM      9  C10 ZIN A   1      29.068  -1.337  29.716  0.00  0.00     0.072 A 
ATOM     10  C29 ZIN A   1      28.894  -1.136  31.075  0.00  0.00     0.044 A 
ATOM     11  C30 ZIN A   1      28.162  -2.041  31.833  0.00  0.00    -0.049 A 
ATOM     12  C31 ZIN A   1      27.999  -1.751  33.302  0.00  0.00     0.039 C 
ATOM     13  C32 ZIN A   1      27.551  -3.004  34.052  0.00  0.00     0.010 C 
ATOM     14  C33 ZIN A   1      26.340  -3.602  33.322  0.00  0.00    -0.001 C 
ATOM     15  C35 ZIN A   1      25.637  -4.611  34.172  0.00  0.00     0.001 C 
ATOM     16  C37 ZIN A   1      24.287  -5.053  33.577  0.00  0.00     0.008 C 
ATOM     17  C38 ZIN A   1      23.972  -6.367  34.329  0.00  0.00     0.033 C 
ATOM     18  C39 ZIN A   1      25.291  -6.914  34.833  0.00  0.00     0.126 C 
ENDROOT
BRANCH   9  19
ATOM     19  O11 ZIN A   1      29.787  -0.447  28.982  0.00  0.00    -0.318 OA
BRANCH  19  20
ATOM     20  C12 ZIN A   1      29.537   0.940  29.218  0.00  0.00     0.298 C 
ATOM     21  C26 ZIN A   1      28.233   1.098  30.005  0.00  0.00     0.205 C 
ATOM     22  C23 ZIN A   1      28.003   2.582  30.305  0.00  0.00     0.183 C 
ATOM     23  C20 ZIN A   1      29.214   3.129  31.069  0.00  0.00     0.189 C 
ATOM     24  C15 ZIN A   1      30.479   2.894  30.241  0.00  0.00     0.256 C 
ATOM     25  O14 ZIN A   1      30.616   1.498  29.970  0.00  0.00    -0.340 OA
BRANCH  21  26
ATOM     26  O28 ZIN A   1      27.143   0.594  29.231  0.00  0.00    -0.388 OA
ATOM     27  H53 ZIN A   1      27.394  -0.093  28.597  0.00  0.00     0.210 HD
ENDBRANCH  21  26
BRANCH  22  28
ATOM     28  O25 ZIN A   1      26.826   2.734  31.103  0.00  0.00    -0.390 OA
ATOM     29  H52 ZIN A   1      26.018   2.423  30.674  0.00  0.00     0.210 HD
ENDBRANCH  22  28
BRANCH  23  30
ATOM     30  O22 ZIN A   1      29.043   4.531  31.293  0.00  0.00    -0.390 OA
ATOM     31  H51 ZIN A   1      28.527   4.743  32.083  0.00  0.00     0.210 HD
ENDBRANCH  23  30
BRANCH  24  32
ATOM     32  C17 ZIN A   1      31.680   3.378  31.010  0.00  0.00     0.206 C 
ATOM     33  O18 ZIN A   1      31.806   3.092  32.189  0.00  0.00    -0.646 OA
ATOM     34  O19 ZIN A   1      32.528   4.054  30.455  0.00  0.00    -0.646 OA
ENDBRANCH  24  32
ENDBRANCH  19  20
ENDBRANCH   9  19
BRANCH  18  35
ATOM     35  O41 ZIN A   1      25.286  -6.967  36.260  0.00  0.00    -0.395 OA
ATOM     36  H63 ZIN A   1      25.185  -6.105  36.686  0.00  0.00     0.210 HD
ENDBRANCH  18  35
TORSDOF 7
ENDMDL
MODEL 101
REMARK CAVERDOCK RESULT:     -11.0      0.000      0.000
REMARK CAVERDOCK CONSTRAINTS:       0.0      0.0      0.0      0.0
REMARK CAVERDOCK TUNNEL: 100    -11.0      3.3    101.5
REMARK  7 active torsions:
REMARK  status: ('A' for Active; 'I' for Inactive)
REMARK    1  A    between atoms: C10_9  and  O11_10 
REMARK    2  A    between atoms: O11_10  and  C12_11 
REMARK    3  A    between atoms: C15_13  and  C17_14 
REMARK    4  A    between atoms: C20_17  and  O22_18 
REMARK    5  A    between atoms: C23_19  and  O25_20 
REMARK    6  A    between atoms: C26_21  and  O28_22 
REMARK    7  A    between atoms: C39_31  and  O41_32 
ROOT
ATOM      1  C1  ZIN A   1      27.201  -5.922  35.422  0.00  0.00     0.018 C 
ATOM      2  C2  ZIN A   1      26.054  -5.970  34.411  0.00  0.00    -0.014 C 
ATOM      3  C3  ZIN A   1      26.514  -6.513  33.056  0.00  0.00     0.013 C 
ATOM      4  C4  ZIN A   1      27.414  -5.502  32.351  0.00  0.00     0.010 C 
ATOM      5  C5  ZIN A   1      26.602  -4.231  32.070  0.00  0.00     0.023 C 
ATOM      6  C7  ZIN A   1      27.471  -3.257  31.315  0.00  0.00    -0.047 A 
ATOM      7  C8  ZIN A   1      27.646  -3.467  29.954  0.00  0.00     0.011 A 
ATOM      8  C9  ZIN A   1      28.432  -2.615  29.207  0.00  0.00     0.037 A 
ATOM      9  C10 ZIN A   1      29.055  -1.540  29.820  0.00  0.00     0.072 A 
ATOM     10  C29 ZIN A   1      28.878  -1.328  31.177  0.00  0.00     0.044 A 
ATOM     11  C30 ZIN A   1      28.084  -2.185  31.927  0.00  0.00    -0.049 A 
ATOM     12  C31 ZIN A   1      27.923  -1.885  33.394  0.00  0.00     0.039 C 
ATOM     13  C32 ZIN A   1      27.391  -3.107  34.140  0.00  0.00     0.010 C 
ATOM     14  C33 ZIN A   1      26.154  -3.632  33.396  0.00  0.00    -0.001 C 
ATOM     15  C35 ZIN A   1      25.382  -4.596  34.239  0.00  0.00     0.001 C 
ATOM     16  C37 ZIN A   1      24.015  -4.955  33.629  0.00  0.00     0.008 C 
ATOM     17  C38 ZIN A   1      23.612  -6.248  34.378  0.00  0.00     0.033 C 
ATOM     18  C39 ZIN A   1      24.890  -6.873  34.896  0.00  0.00     0.126 C 
ENDROOT
BRANCH   9  19
ATOM     19  O11 ZIN A   1      29.833  -0.695  29.094  0.00  0.00    -0.318 OA
BRANCH  19  20
ATOM     20  C12 ZIN A   1      29.629   0.705  29.288  0.00  0.00     0.298 C 
ATOM     21  C26 ZIN A   1      28.368   0.925  30.128  0.00  0.00     0.205 C 
ATOM     22  C23 ZIN A   1      28.188   2.425  30.382  0.00  0.00     0.183 C 
ATOM     23  C20 ZIN A   1      29.446   2.969  31.068  0.00  0.00     0.189 C 
ATOM     24  C15 ZIN A   1      30.665   2.670  30.192  0.00  0.00     0.256 C 
ATOM     25  O14 ZIN A   1      30.755   1.262  29.968  0.00  0.00    -0.340 OA
BRANCH  21  26
ATOM     26  O28 ZIN A   1      27.230   0.422  29.424  0.00  0.00    -0.388 OA
ATOM     27  H53 ZIN A   1      26.589   1.102  29.175  0.00  0.00     0.210 HD
ENDBRANCH  21  26
BRANCH  22  28
ATOM     28  O25 ZIN A   1      27.054   2.636  31.226  0.00  0.00    -0.390 OA
ATOM     29  H52 ZIN A   1      27.271   3.019  32.086  0.00  0.00     0.210 HD
ENDBRANCH  22  28
BRANCH  23  30
ATOM     30  O22 ZIN A   1      29.320   4.381  31.246  0.00  0.00    -0.390 OA
ATOM     31  H51 ZIN A   1      29.557   4.899  30.464  0.00  0.00     0.210 HD
ENDBRANCH  23  30
BRANCH  24  32
ATOM     32  C17 ZIN A   1      31.912   3.150  30.887  0.00  0.00     0.206 C 
ATOM     33  O18 ZIN A   1      32.967   3.206  30.277  0.00  0.00    -0.646 OA
ATOM     34  O19 ZIN A   1      31.868   3.484  32.058  0.00  0.00    -0.646 OA
ENDBRANCH  24  32
ENDBRANCH  19  20
ENDBRANCH   9  19
BRANCH  18  35
ATOM     35  O41 ZIN A   1      24.866  -6.924  36.324  0.00  0.00    -0.395 OA
ATOM     36  H63 ZIN A   1      25.479  -6.310  36.751  0.00  0.00     0.210 HD
ENDBRANCH  18  35
TORSDOF 7
ENDMDL
MODEL 102
REMARK CAVERDOCK RESULT:     -11.1      0.000      0.000
REMARK CAVERDOCK CONSTRAINTS:       0.0      0.0      0.0      0.0
REMARK CAVERDOCK TUNNEL: 101    -11.1      3.2    102.4
REMARK  7 active torsions:
REMARK  status: ('A' for Active; 'I' for Inactive)
REMARK    1  A    between atoms: C10_9  and  O11_10 
REMARK    2  A    between atoms: O11_10  and  C12_11 
REMARK    3  A    between atoms: C15_13  and  C17_14 
REMARK    4  A    between atoms: C20_17  and  O22_18 
REMARK    5  A    between atoms: C23_19  and  O25_20 
REMARK    6  A    between atoms: C26_21  and  O28_22 
REMARK    7  A    between atoms: C39_31  and  O41_32 
ROOT
ATOM      1  C1  ZIN A   1      27.248  -5.827  35.711  0.00  0.00     0.018 C 
ATOM      2  C2  ZIN A   1      26.129  -5.993  34.681  0.00  0.00    -0.014 C 
ATOM      3  C3  ZIN A   1      26.648  -6.582  33.367  0.00  0.00     0.013 C 
ATOM      4  C4  ZIN A   1      27.508  -5.562  32.626  0.00  0.00     0.010 C 
ATOM      5  C5  ZIN A   1      26.635  -4.355  32.259  0.00  0.00     0.023 C 
ATOM      6  C7  ZIN A   1      27.466  -3.376  31.470  0.00  0.00    -0.047 A 
ATOM      7  C8  ZIN A   1      27.684  -3.650  30.125  0.00  0.00     0.011 A 
ATOM      8  C9  ZIN A   1      28.439  -2.797  29.349  0.00  0.00     0.037 A 
ATOM      9  C10 ZIN A   1      28.988  -1.657  29.914  0.00  0.00     0.072 A 
ATOM     10  C29 ZIN A   1      28.770  -1.382  31.254  0.00  0.00     0.044 A 
ATOM     11  C30 ZIN A   1      28.006  -2.241  32.034  0.00  0.00    -0.049 A 
ATOM     12  C31 ZIN A   1      27.796  -1.871  33.479  0.00  0.00     0.039 C 
ATOM     13  C32 ZIN A   1      27.315  -3.080  34.280  0.00  0.00     0.010 C 
ATOM     14  C33 ZIN A   1      26.125  -3.711  33.542  0.00  0.00    -0.001 C 
ATOM     15  C35 ZIN A   1      25.387  -4.670  34.421  0.00  0.00     0.001 C 
ATOM     16  C37 ZIN A   1      24.055  -5.136  33.805  0.00  0.00     0.008 C 
ATOM     17  C38 ZIN A   1      23.707  -6.407  34.616  0.00  0.00     0.033 C 
ATOM     18  C39 ZIN A   1      25.004  -6.932  35.193  0.00  0.00     0.126 C 
ENDROOT
BRANCH   9  19
ATOM     19  O11 ZIN A   1      29.736  -0.811  29.158  0.00  0.00    -0.318 OA
BRANCH  19  20
ATOM     20  C12 ZIN A   1      29.518   0.589  29.341  0.00  0.00     0.298 C 
ATOM     21  C26 ZIN A   1      28.276   0.802  30.211  0.00  0.00     0.205 C 
ATOM     22  C23 ZIN A   1      28.082   2.302  30.452  0.00  0.00     0.183 C 
ATOM     23  C20 ZIN A   1      29.350   2.871  31.098  0.00  0.00     0.189 C 
ATOM     24  C15 ZIN A   1      30.550   2.579  30.194  0.00  0.00     0.256 C 
ATOM     25  O14 ZIN A   1      30.653   1.169  29.984  0.00  0.00    -0.340 OA
BRANCH  21  26
ATOM     26  O28 ZIN A   1      27.128   0.275  29.543  0.00  0.00    -0.388 OA
ATOM     27  H53 ZIN A   1      27.212  -0.656  29.290  0.00  0.00     0.210 HD
ENDBRANCH  21  26
BRANCH  22  28
ATOM     28  O25 ZIN A   1      26.968   2.509  31.323  0.00  0.00    -0.390 OA
ATOM     29  H52 ZIN A   1      26.999   1.982  32.133  0.00  0.00     0.210 HD
ENDBRANCH  22  28
BRANCH  23  30
ATOM     30  O22 ZIN A   1      29.210   4.284  31.263  0.00  0.00    -0.390 OA
ATOM     31  H51 ZIN A   1      30.010   4.786  31.052  0.00  0.00     0.210 HD
ENDBRANCH  23  30
BRANCH  24  32
ATOM     32  C17 ZIN A   1      31.808   3.084  30.850  0.00  0.00     0.206 C 
ATOM     33  O18 ZIN A   1      31.807   3.366  32.037  0.00  0.00    -0.646 OA
ATOM     34  O19 ZIN A   1      32.829   3.210  30.195  0.00  0.00    -0.646 OA
ENDBRANCH  24  32
ENDBRANCH  19  20
ENDBRANCH   9  19
BRANCH  18  35
ATOM     35  O41 ZIN A   1      24.951  -6.908  36.620  0.00  0.00    -0.395 OA
ATOM     36  H63 ZIN A   1      24.258  -7.466  36.998  0.00  0.00     0.210 HD
ENDBRANCH  18  35
TORSDOF 7
ENDMDL
MODEL 103
REMARK CAVERDOCK RESULT:     -11.1      0.000      0.000
REMARK CAVERDOCK CONSTRAINTS:       0.0      0.0      0.0      0.0
REMARK CAVERDOCK TUNNEL: 102    -11.1      3.3    103.5
REMARK  7 active torsions:
REMARK  status: ('A' for Active; 'I' for Inactive)
REMARK    1  A    between atoms: C10_9  and  O11_10 
REMARK    2  A    between atoms: O11_10  and  C12_11 
REMARK    3  A    between atoms: C15_13  and  C17_14 
REMARK    4  A    between atoms: C20_17  and  O22_18 
REMARK    5  A    between atoms: C23_19  and  O25_20 
REMARK    6  A    between atoms: C26_21  and  O28_22 
REMARK    7  A    between atoms: C39_31  and  O41_32 
ROOT
ATOM      1  C1  ZIN A   1      27.071  -6.250  35.639  0.00  0.00     0.018 C 
ATOM      2  C2  ZIN A   1      25.906  -6.217  34.647  0.00  0.00    -0.014 C 
ATOM      3  C3  ZIN A   1      26.320  -6.734  33.267  0.00  0.00     0.013 C 
ATOM      4  C4  ZIN A   1      27.252  -5.740  32.579  0.00  0.00     0.010 C 
ATOM      5  C5  ZIN A   1      26.491  -4.428  32.353  0.00  0.00     0.023 C 
ATOM      6  C7  ZIN A   1      27.389  -3.467  31.614  0.00  0.00    -0.047 A 
ATOM      7  C8  ZIN A   1      27.532  -3.641  30.244  0.00  0.00     0.011 A 
ATOM      8  C9  ZIN A   1      28.342  -2.800  29.511  0.00  0.00     0.037 A 
ATOM      9  C10 ZIN A   1      29.020  -1.772  30.147  0.00  0.00     0.072 A 
ATOM     10  C29 ZIN A   1      28.875  -1.597  31.513  0.00  0.00     0.044 A 
ATOM     11  C30 ZIN A   1      28.057  -2.444  32.249  0.00  0.00    -0.049 A 
ATOM     12  C31 ZIN A   1      27.933  -2.184  33.727  0.00  0.00     0.039 C 
ATOM     13  C32 ZIN A   1      27.361  -3.406  34.444  0.00  0.00     0.010 C 
ATOM     14  C33 ZIN A   1      26.091  -3.853  33.705  0.00  0.00    -0.001 C 
ATOM     15  C35 ZIN A   1      25.291  -4.811  34.531  0.00  0.00     0.001 C 
ATOM     16  C37 ZIN A   1      23.900  -5.091  33.934  0.00  0.00     0.008 C 
ATOM     17  C38 ZIN A   1      23.454  -6.389  34.649  0.00  0.00     0.033 C 
ATOM     18  C39 ZIN A   1      24.712  -7.084  35.124  0.00  0.00     0.126 C 
ENDROOT
BRANCH   9  19
ATOM     19  O11 ZIN A   1      29.823  -0.939  29.434  0.00  0.00    -0.318 OA
BRANCH  19  20
ATOM     20  C12 ZIN A   1      29.563   0.462  29.541  0.00  0.00     0.298 C 
ATOM     21  C26 ZIN A   1      28.338   0.687  30.431  0.00  0.00     0.205 C 
ATOM     22  C23 ZIN A   1      28.100   2.192  30.589  0.00  0.00     0.183 C 
ATOM     23  C20 ZIN A   1      29.365   2.838  31.166  0.00  0.00     0.189 C 
ATOM     24  C15 ZIN A   1      30.549   2.530  30.248  0.00  0.00     0.256 C 
ATOM     25  O14 ZIN A   1      30.695   1.115  30.118  0.00  0.00    -0.340 OA
BRANCH  21  26
ATOM     26  O28 ZIN A   1      27.190   0.085  29.827  0.00  0.00    -0.388 OA
ATOM     27  H53 ZIN A   1      26.418   0.666  29.784  0.00  0.00     0.210 HD
ENDBRANCH  21  26
BRANCH  22  28
ATOM     28  O25 ZIN A   1      27.002   2.414  31.478  0.00  0.00    -0.390 OA
ATOM     29  H52 ZIN A   1      27.210   2.995  32.221  0.00  0.00     0.210 HD
ENDBRANCH  22  28
BRANCH  23  30
ATOM     30  O22 ZIN A   1      29.182   4.253  31.252  0.00  0.00    -0.390 OA
ATOM     31  H51 ZIN A   1      28.334   4.517  31.635  0.00  0.00     0.210 HD
ENDBRANCH  23  30
BRANCH  24  32
ATOM     32  C17 ZIN A   1      31.807   3.113  30.838  0.00  0.00     0.206 C 
ATOM     33  O18 ZIN A   1      32.869   2.992  30.251  0.00  0.00    -0.646 OA
ATOM     34  O19 ZIN A   1      31.764   3.706  31.902  0.00  0.00    -0.646 OA
ENDBRANCH  24  32
ENDBRANCH  19  20
ENDBRANCH   9  19
BRANCH  18  35
ATOM     35  O41 ZIN A   1      24.710  -7.181  36.550  0.00  0.00    -0.395 OA
ATOM     36  H63 ZIN A   1      24.385  -8.027  36.887  0.00  0.00     0.210 HD
ENDBRANCH  18  35
TORSDOF 7
ENDMDL
MODEL 104
REMARK CAVERDOCK RESULT:     -10.8      0.000      0.000
REMARK CAVERDOCK CONSTRAINTS:       0.0      0.0      0.0      0.0
REMARK CAVERDOCK TUNNEL: 103    -10.8      3.3    104.1
REMARK  7 active torsions:
REMARK  status: ('A' for Active; 'I' for Inactive)
REMARK    1  A    between atoms: C10_9  and  O11_10 
REMARK    2  A    between atoms: O11_10  and  C12_11 
REMARK    3  A    between atoms: C15_13  and  C17_14 
REMARK    4  A    between atoms: C20_17  and  O22_18 
REMARK    5  A    between atoms: C23_19  and  O25_20 
REMARK    6  A    between atoms: C26_21  and  O28_22 
REMARK    7  A    between atoms: C39_31  and  O41_32 
ROOT
ATOM      1  C1  ZIN A   1      27.171  -6.038  35.884  0.00  0.00     0.018 C 
ATOM      2  C2  ZIN A   1      25.983  -6.099  34.921  0.00  0.00    -0.014 C 
ATOM      3  C3  ZIN A   1      26.381  -6.688  33.565  0.00  0.00     0.013 C 
ATOM      4  C4  ZIN A   1      27.265  -5.711  32.795  0.00  0.00     0.010 C 
ATOM      5  C5  ZIN A   1      26.459  -4.437  32.509  0.00  0.00     0.023 C 
ATOM      6  C7  ZIN A   1      27.309  -3.498  31.691  0.00  0.00    -0.047 A 
ATOM      7  C8  ZIN A   1      27.426  -3.751  30.331  0.00  0.00     0.011 A 
ATOM      8  C9  ZIN A   1      28.193  -2.932  29.528  0.00  0.00     0.037 A 
ATOM      9  C10 ZIN A   1      28.853  -1.848  30.084  0.00  0.00     0.072 A 
ATOM     10  C29 ZIN A   1      28.734  -1.594  31.440  0.00  0.00     0.044 A 
ATOM     11  C30 ZIN A   1      27.960  -2.418  32.246  0.00  0.00    -0.049 A 
ATOM     12  C31 ZIN A   1      27.862  -2.072  33.709  0.00  0.00     0.039 C 
ATOM     13  C32 ZIN A   1      27.346  -3.265  34.512  0.00  0.00     0.010 C 
ATOM     14  C33 ZIN A   1      26.073  -3.793  33.834  0.00  0.00    -0.001 C 
ATOM     15  C35 ZIN A   1      25.323  -4.722  34.735  0.00  0.00     0.001 C 
ATOM     16  C37 ZIN A   1      23.927  -5.079  34.191  0.00  0.00     0.008 C 
ATOM     17  C38 ZIN A   1      23.539  -6.343  34.994  0.00  0.00     0.033 C 
ATOM     18  C39 ZIN A   1      24.828  -6.971  35.479  0.00  0.00     0.126 C 
ENDROOT
BRANCH   9  19
ATOM     19  O11 ZIN A   1      29.613  -1.036  29.302  0.00  0.00    -0.318 OA
BRANCH  19  20
ATOM     20  C12 ZIN A   1      29.383   0.370  29.411  0.00  0.00     0.298 C 
ATOM     21  C26 ZIN A   1      28.102   0.618  30.211  0.00  0.00     0.205 C 
ATOM     22  C23 ZIN A   1      27.895   2.126  30.374  0.00  0.00     0.183 C 
ATOM     23  C20 ZIN A   1      29.130   2.729  31.052  0.00  0.00     0.189 C 
ATOM     24  C15 ZIN A   1      30.371   2.400  30.219  0.00  0.00     0.256 C 
ATOM     25  O14 ZIN A   1      30.487   0.983  30.079  0.00  0.00    -0.340 OA
BRANCH  21  26
ATOM     26  O28 ZIN A   1      26.987   0.056  29.516  0.00  0.00    -0.388 OA
ATOM     27  H53 ZIN A   1      26.569   0.662  28.887  0.00  0.00     0.210 HD
ENDBRANCH  21  26
BRANCH  22  28
ATOM     28  O25 ZIN A   1      26.741   2.368  31.182  0.00  0.00    -0.390 OA
ATOM     29  H52 ZIN A   1      25.903   2.220  30.725  0.00  0.00     0.210 HD
ENDBRANCH  22  28
BRANCH  23  30
ATOM     30  O22 ZIN A   1      28.980   4.148  31.145  0.00  0.00    -0.390 OA
ATOM     31  H51 ZIN A   1      28.326   4.515  30.534  0.00  0.00     0.210 HD
ENDBRANCH  23  30
BRANCH  24  32
ATOM     32  C17 ZIN A   1      31.597   2.940  30.909  0.00  0.00     0.206 C 
ATOM     33  O18 ZIN A   1      32.586   3.230  30.257  0.00  0.00    -0.646 OA
ATOM     34  O19 ZIN A   1      31.601   3.086  32.119  0.00  0.00    -0.646 OA
ENDBRANCH  24  32
ENDBRANCH  19  20
ENDBRANCH   9  19
BRANCH  18  35
ATOM     35  O41 ZIN A   1      24.861  -6.981  36.908  0.00  0.00    -0.395 OA
ATOM     36  H63 ZIN A   1      24.650  -7.839  37.301  0.00  0.00     0.210 HD
ENDBRANCH  18  35
TORSDOF 7
ENDMDL
MODEL 105
REMARK CAVERDOCK RESULT:     -10.6      0.000      0.000
REMARK CAVERDOCK CONSTRAINTS:       0.0      0.0      0.0      0.0
REMARK CAVERDOCK TUNNEL: 104    -10.6      3.3    105.3
REMARK  7 active torsions:
REMARK  status: ('A' for Active; 'I' for Inactive)
REMARK    1  A    between atoms: C10_9  and  O11_10 
REMARK    2  A    between atoms: O11_10  and  C12_11 
REMARK    3  A    between atoms: C15_13  and  C17_14 
REMARK    4  A    between atoms: C20_17  and  O22_18 
REMARK    5  A    between atoms: C23_19  and  O25_20 
REMARK    6  A    between atoms: C26_21  and  O28_22 
REMARK    7  A    between atoms: C39_31  and  O41_32 
ROOT
ATOM      1  C1  ZIN A   1      26.632  -6.037  35.964  0.00  0.00     0.018 C 
ATOM      2  C2  ZIN A   1      25.622  -6.194  34.826  0.00  0.00    -0.014 C 
ATOM      3  C3  ZIN A   1      26.261  -6.809  33.578  0.00  0.00     0.013 C 
ATOM      4  C4  ZIN A   1      27.215  -5.816  32.920  0.00  0.00     0.010 C 
ATOM      5  C5  ZIN A   1      26.410  -4.596  32.452  0.00  0.00     0.023 C 
ATOM      6  C7  ZIN A   1      27.340  -3.644  31.743  0.00  0.00    -0.047 A 
ATOM      7  C8  ZIN A   1      27.689  -3.939  30.431  0.00  0.00     0.011 A 
ATOM      8  C9  ZIN A   1      28.539  -3.111  29.728  0.00  0.00     0.037 A 
ATOM      9  C10 ZIN A   1      29.050  -1.976  30.336  0.00  0.00     0.072 A 
ATOM     10  C29 ZIN A   1      28.700  -1.680  31.643  0.00  0.00     0.044 A 
ATOM     11  C30 ZIN A   1      27.842  -2.514  32.348  0.00  0.00    -0.049 A 
ATOM     12  C31 ZIN A   1      27.491  -2.121  33.759  0.00  0.00     0.039 C 
ATOM     13  C32 ZIN A   1      26.904  -3.310  34.519  0.00  0.00     0.010 C 
ATOM     14  C33 ZIN A   1      25.784  -3.926  33.668  0.00  0.00    -0.001 C 
ATOM     15  C35 ZIN A   1      24.939  -4.859  34.476  0.00  0.00     0.001 C 
ATOM     16  C37 ZIN A   1      23.669  -5.307  33.730  0.00  0.00     0.008 C 
ATOM     17  C38 ZIN A   1      23.211  -6.560  34.513  0.00  0.00     0.033 C 
ATOM     18  C39 ZIN A   1      24.431  -7.103  35.227  0.00  0.00     0.126 C 
ENDROOT
BRANCH   9  19
ATOM     19  O11 ZIN A   1      29.891  -1.155  29.652  0.00  0.00    -0.318 OA
BRANCH  19  20
ATOM     20  C12 ZIN A   1      29.563   0.236  29.629  0.00  0.00     0.298 C 
ATOM     21  C26 ZIN A   1      28.234   0.459  30.356  0.00  0.00     0.205 C 
ATOM     22  C23 ZIN A   1      27.919   1.958  30.379  0.00  0.00     0.183 C 
ATOM     23  C20 ZIN A   1      29.080   2.701  31.047  0.00  0.00     0.189 C 
ATOM     24  C15 ZIN A   1      30.375   2.392  30.294  0.00  0.00     0.256 C 
ATOM     25  O14 ZIN A   1      30.592   0.980  30.283  0.00  0.00    -0.340 OA
BRANCH  21  26
ATOM     26  O28 ZIN A   1      27.191  -0.237  29.670  0.00  0.00    -0.388 OA
ATOM     27  H53 ZIN A   1      27.223  -1.198  29.776  0.00  0.00     0.210 HD
ENDBRANCH  21  26
BRANCH  22  28
ATOM     28  O25 ZIN A   1      26.717   2.184  31.118  0.00  0.00    -0.390 OA
ATOM     29  H52 ZIN A   1      26.797   2.004  32.064  0.00  0.00     0.210 HD
ENDBRANCH  22  28
BRANCH  23  30
ATOM     30  O22 ZIN A   1      28.830   4.108  31.011  0.00  0.00    -0.390 OA
ATOM     31  H51 ZIN A   1      27.900   4.346  31.127  0.00  0.00     0.210 HD
ENDBRANCH  23  30
BRANCH  24  32
ATOM     32  C17 ZIN A   1      31.531   3.073  30.980  0.00  0.00     0.206 C 
ATOM     33  O18 ZIN A   1      31.612   3.059  32.197  0.00  0.00    -0.646 OA
ATOM     34  O19 ZIN A   1      32.385   3.638  30.320  0.00  0.00    -0.646 OA
ENDBRANCH  24  32
ENDBRANCH  19  20
ENDBRANCH   9  19
BRANCH  18  35
ATOM     35  O41 ZIN A   1      24.230  -7.060  36.641  0.00  0.00    -0.395 OA
ATOM     36  H63 ZIN A   1      23.766  -6.269  36.950  0.00  0.00     0.210 HD
ENDBRANCH  18  35
TORSDOF 7
ENDMDL
MODEL 106
REMARK CAVERDOCK RESULT:      -9.5      0.000      0.000
REMARK CAVERDOCK CONSTRAINTS:       0.0      0.0      0.0      0.0
REMARK CAVERDOCK TUNNEL: 105     -9.5      3.3    106.1
REMARK  7 active torsions:
REMARK  status: ('A' for Active; 'I' for Inactive)
REMARK    1  A    between atoms: C10_9  and  O11_10 
REMARK    2  A    between atoms: O11_10  and  C12_11 
REMARK    3  A    between atoms: C15_13  and  C17_14 
REMARK    4  A    between atoms: C20_17  and  O22_18 
REMARK    5  A    between atoms: C23_19  and  O25_20 
REMARK    6  A    between atoms: C26_21  and  O28_22 
REMARK    7  A    between atoms: C39_31  and  O41_32 
ROOT
ATOM      1  C1  ZIN A   1      26.991  -6.143  36.093  0.00  0.00     0.018 C 
ATOM      2  C2  ZIN A   1      25.862  -6.269  35.067  0.00  0.00    -0.014 C 
ATOM      3  C3  ZIN A   1      26.352  -6.889  33.756  0.00  0.00     0.013 C 
ATOM      4  C4  ZIN A   1      27.252  -5.912  33.005  0.00  0.00     0.010 C 
ATOM      5  C5  ZIN A   1      26.431  -4.672  32.631  0.00  0.00     0.023 C 
ATOM      6  C7  ZIN A   1      27.301  -3.736  31.832  0.00  0.00    -0.047 A 
ATOM      7  C8  ZIN A   1      27.502  -4.029  30.489  0.00  0.00     0.011 A 
ATOM      8  C9  ZIN A   1      28.291  -3.215  29.703  0.00  0.00     0.037 A 
ATOM      9  C10 ZIN A   1      28.889  -2.095  30.259  0.00  0.00     0.072 A 
ATOM     10  C29 ZIN A   1      28.687  -1.801  31.597  0.00  0.00     0.044 A 
ATOM     11  C30 ZIN A   1      27.890  -2.620  32.385  0.00  0.00    -0.049 A 
ATOM     12  C31 ZIN A   1      27.699  -2.231  33.828  0.00  0.00     0.039 C 
ATOM     13  C32 ZIN A   1      27.170  -3.411  34.640  0.00  0.00     0.010 C 
ATOM     14  C33 ZIN A   1      25.952  -3.997  33.910  0.00  0.00    -0.001 C 
ATOM     15  C35 ZIN A   1      25.177  -4.917  34.798  0.00  0.00     0.001 C 
ATOM     16  C37 ZIN A   1      23.825  -5.332  34.189  0.00  0.00     0.008 C 
ATOM     17  C38 ZIN A   1      23.425  -6.580  35.011  0.00  0.00     0.033 C 
ATOM     18  C39 ZIN A   1      24.701  -7.155  35.589  0.00  0.00     0.126 C 
ENDROOT
BRANCH   9  19
ATOM     19  O11 ZIN A   1      29.671  -1.288  29.494  0.00  0.00    -0.318 OA
BRANCH  19  20
ATOM     20  C12 ZIN A   1      29.824   0.066  29.926  0.00  0.00     0.298 C 
ATOM     21  C26 ZIN A   1      29.480   1.012  28.773  0.00  0.00     0.205 C 
ATOM     22  C23 ZIN A   1      29.589   2.460  29.260  0.00  0.00     0.183 C 
ATOM     23  C20 ZIN A   1      28.662   2.651  30.466  0.00  0.00     0.189 C 
ATOM     24  C15 ZIN A   1      29.038   1.642  31.553  0.00  0.00     0.256 C 
ATOM     25  O14 ZIN A   1      28.947   0.318  31.025  0.00  0.00    -0.340 OA
[truncated: 216,901 more chars]
