# Supplementary material for: Fully automated virtual screening pipeline of FDA-approved drugs using Caver Web
Source: Comput Struct Biotechnol J. 2022 Nov 17;20:6512–8. doi: 10.1016/j.csbj.2022.11.031 (PMC9705369; doi:10.1016/j.csbj.2022.11.031)
Supplement: Supplementary data 1 [file mmc1.zip › supplementary_data/results.csv]

ZINC000003782599	-11.6	42.3	-11.9	18.8026520323	106
ZINC000003875993	-11.4	49.3	-11.7	18.3391892697	103
ZINC000004097376	-11.4	52.6	-11.4	20.079549072	114
ZINC000004215173	-11.4	57.8	-11.4	21.2657252728	123
ZINC000003873366	-11.3	47.9	-11.4	20.3578531322	116
ZINC000014164617	-11.3	-
ZINC000100089496	-11.2	52.8	-11.2	19.5922263696	111
ZINC000003875334	-11.1	44.6	-11.1	18.4630775142	104
ZINC000003875484	-11.1	61.0	-11.0	21.6103100447	125
ZINC000003945984	-11.1	51.4	-11.4	21.0017315022	121
ZINC000004097468	-11.1	40.1	-11.0	18.4630775142	104
ZINC000004213057	-11.1	40.7	-11.2	19.2469644302	109
ZINC000004217252	-11.1	38.3	-11.4	18.8026520323	106
ZINC000150374443	-11.1	26.8	-11.2	18.1556118114	102
ZINC000003797541	-11.0	44.1	-12.5	18.9235143368	107
ZINC000003875383	-11.0	35.3	-11.0	21.2657252728	123
ZINC000003876080	-11.0	30.1	-10.9	18.6130294252	105
ZINC000003932831	-11.0	59.5	-11.0	19.2469644302	109
ZINC000004212939	-11.0	54.9	-11.2	19.2469644302	109
ZINC000004629876	-11.0	37.5	-10.9	17.1768050112	96
ZINC000077269421	-11.0	63.4	-11.6	18.9235143368	107
ZINC000118913164	-11.0	43.0	-11.0	21.4983645807	124
ZINC000000490791	-10.9	44.8	-11.1	19.0734297066	108
ZINC000003881640	-10.9	56.7	-11.1	18.4630775142	104
ZINC000003977777	-10.9	-
ZINC000004097438	-10.9	57.4	-11.0	20.079549072	114
ZINC000004428527	-10.9	32.6	-11.0	18.3391892697	103
ZINC000004654818	-10.9	34.9	-10.9	18.6130294252	105
ZINC000005434436	-10.9	49.5	-11.3	20.3578531322	116
ZINC000077269418	-10.9	59.6	-11.8	19.0734297066	108
ZINC000000537755	-10.8	49.4	-11.0	19.3823815106	110
ZINC000000538650	-10.8	29.4	-10.6	20.214047184	115
ZINC000003813047	-10.8	47.5	-10.8	21.4983645807	124
ZINC000003814422	-10.8	50.2	-10.7	19.8696449281	113
ZINC000003860869	-10.8	43.9	-10.8	21.7601542454	126
ZINC000003873364	-10.8	49.7	-11.4	19.8696449281	113
ZINC000003881345	-10.8	40.6	-10.7	19.3823815106	110
ZINC000003882036	-10.8	45.2	-10.8	18.6130294252	105
ZINC000003914809	-10.8	54.3	-10.8	17.9757088686	101
ZINC000003983936	-10.8	53.8	-11.2	19.3823815106	110
ZINC000004212854	-10.8	52.1	-10.9	19.0734297066	108
ZINC000005167249	-10.8	50.5	-11.3	20.079549072	114
ZINC000083294652	-10.8	36.2	-11.2	22.032058791	127
ZINC000001844627	-10.7	20.1	-10.6	18.8026520323	106
ZINC000003812889	-10.7	60.9	-10.7	21.4983645807	124
ZINC000003873362	-10.7	53.2	-10.8	19.2469644302	109
ZINC000003875332	-10.7	48.8	-10.7	18.4630775142	104
ZINC000003875387	-10.7	47.8	-10.9	20.7200002951	119
ZINC000003875469	-10.7	51.4	-10.7	20.214047184	115
ZINC000003876078	-10.7	37.1	-10.7	18.4630775142	104
ZINC000003876136	-10.7
ZINC000003881408	-10.7
ZINC000003914808	-10.7
ZINC000004212851	-10.7
ZINC000004213353	-10.7
ZINC000005764428	-10.7
ZINC000011616036	-10.7
ZINC000012496781	-10.7
ZINC000013831130	-10.7
ZINC000019203128	-10.7
ZINC000000601275	-10.6
ZINC000003812897	-10.6
ZINC000003814360	-10.6
ZINC000003876023	-10.6
ZINC000003977978	-10.6
ZINC000004083557	-10.6
ZINC000004097304	-10.6
ZINC000004213506	-10.6
ZINC000004521924	-10.6
ZINC000006858022	-10.6
ZINC000021981454	-10.6
ZINC000090647712	-10.6
ZINC000000577115	-10.5
ZINC000003861150	-10.5
ZINC000003875357	-10.5
ZINC000003938750	-10.5
ZINC000003938751	-10.5
ZINC000004081771	-10.5
ZINC000004083606	-10.5
ZINC000004097285	-10.5
ZINC000004097384	-10.5
ZINC000004213946	-10.5
ZINC000005752191	-10.5
ZINC000011680067	-10.5
ZINC000013537287	-10.5
ZINC000028643021	-10.5
ZINC000033902346	-10.5
ZINC000118912393	-10.5
ZINC000118912450	-10.5
ZINC000261494559	-10.5
ZINC000000403566	-10.4
ZINC000003809191	-10.4
ZINC000003814395	-10.4
ZINC000003821234	-10.4
ZINC000003873365	-10.4
ZINC000003875998	-10.4
ZINC000003881556	-10.4
ZINC000003881613	-10.4
ZINC000003881635	-10.4
ZINC000003914810	-10.4
ZINC000004175630	-10.4
ZINC000005763835	-10.4
ZINC000019632896	-10.4
ZINC000085205451	-10.4
ZINC000100031739	-10.4
ZINC000000000655	-10.3
ZINC000000537877	-10.3
ZINC000000537940	-10.3
ZINC000001489478	-10.3
ZINC000003807917	-10.3
ZINC000003881421	-10.3
ZINC000003927200	-10.3
ZINC000003938744	-10.3
ZINC000004175569	-10.3
ZINC000004474460	-10.3
ZINC000004641374	-10.3
ZINC000005497532	-10.3
ZINC000008214421	-10.3
ZINC000008214619	-10.3
ZINC000012503068	-10.3
ZINC000013540519	-10.3
ZINC000031291853	-10.3
ZINC000052716421	-10.3
ZINC000058581064	-10.3
ZINC000100016084	-10.3
ZINC000100017856	-10.3
ZINC000102136971	-10.3
ZINC000253636802	-10.3
ZINC000261494603	-10.3
ZINC000261494709	-10.3
ZINC000000607986	-10.2
ZINC000001530604	-10.2
ZINC000001996117	-10.2
ZINC000002563085	-10.2
ZINC000003815424	-10.2
ZINC000003833821	-10.2
ZINC000003876186	-10.2
ZINC000003919580	-10.2
ZINC000003938686	-10.2
ZINC000004095717	-10.2
ZINC000004097286	-10.2
ZINC000004097305	-10.2
ZINC000004097356	-10.2
ZINC000004099035	-10.2
ZINC000004212809	-10.2
ZINC000004212938	-10.2
ZINC000004216862	-10.2
ZINC000004654793	-10.2
ZINC000005138848	-10.2
ZINC000005167162	-10.2
ZINC000006067916	-10.2
ZINC000011681534	-10.2
ZINC000012504523	-10.2
ZINC000013509425	-10.2
ZINC000013515303	-10.2
ZINC000021981188	-10.2
ZINC000022007371	-10.2
ZINC000022034381	-10.2
ZINC000034176696	-10.2
ZINC000038611810	-10.2
ZINC000085589135	-10.2
ZINC000085589142	-10.2
ZINC000238809420	-10.2
ZINC000256310200	-10.2
ZINC000001999441	-10.1
ZINC000003815418	-10.1
ZINC000003871889	-10.1
ZINC000003872492	-10.1
ZINC000003874467	-10.1
ZINC000003875362	-10.1
ZINC000004097416	-10.1
ZINC000004212945	-10.1
ZINC000004212953	-10.1
ZINC000004428529	-10.1
ZINC000005844792	-10.1
ZINC000005920311	-10.1
ZINC000008214690	-10.1
ZINC000008219992	-10.1
ZINC000008551674	-10.1
ZINC000009232411	-10.1
ZINC000014880001	-10.1
ZINC000019360739	-10.1
ZINC000031622970	-10.1
ZINC000040164488	-10.1
ZINC000043206370	-10.1
ZINC000053073961	-10.1
ZINC000253616932	-10.1
ZINC000261494708	-10.1
ZINC000000537804	-10.0
ZINC000000538564	-10.0
ZINC000000603195	-10.0
ZINC000001530605	-10.0
ZINC000001999256	-10.0
ZINC000003814379	-10.0
ZINC000003871017	-10.0
ZINC000003873817	-10.0
ZINC000003964325	-10.0
ZINC000004216820	-10.0
ZINC000004744090	-10.0
ZINC000008234383	-10.0
ZINC000013520558	-10.0
ZINC000017653974	-10.0
ZINC000019796080	-10.0
ZINC000031460450	-10.0
ZINC000031705519	-10.0
ZINC000043606386	-10.0
ZINC000043710727	-10.0
ZINC000051951647	-10.0
ZINC000052509366	-10.0
ZINC000058541114	-10.0
ZINC000085589009	-10.0
ZINC000085589012	-10.0
ZINC000100054527	-10.0
ZINC000253535680	-10.0
ZINC000000898237	-9.9
ZINC000001530788	-9.9
ZINC000001542930	-9.9
ZINC000001552174	-9.9
ZINC000003794622	-9.9
ZINC000003798603	-9.9
ZINC000003875420	-9.9
ZINC000003920355	-9.9
ZINC000003938652	-9.9
ZINC000004084618	-9.9
ZINC000004096712	-9.9
ZINC000004097308	-9.9
ZINC000005844788	-9.9
ZINC000012484965	-9.9
ZINC000013520815	-9.9
ZINC000013831810	-9.9
ZINC000022060374	-9.9
ZINC000022065398	-9.9
ZINC000033587910	-9.9
ZINC000085552393	-9.9
ZINC000095618852	-9.9
ZINC000224657532	-9.9
ZINC000000538065	-9.8
ZINC000003616630	-9.8
ZINC000003833824	-9.8
ZINC000003860825	-9.8
ZINC000003872491	-9.8
ZINC000003875560	-9.8
ZINC000003881958	-9.8
ZINC000003938633	-9.8
ZINC000003975663	-9.8
ZINC000003977985	-9.8
ZINC000004099004	-9.8
ZINC000004474414	-9.8
ZINC000005167145	-9.8
ZINC000005167248	-9.8
ZINC000006067554	-9.8
ZINC000021981272	-9.8
ZINC000095618851	-9.8
ZINC000118912517	-9.8
ZINC000000002688	-9.7
ZINC000003921872	-9.7
ZINC000003938695	-9.7
ZINC000003977981	-9.7
ZINC000003985982	-9.7
ZINC000004217164	-9.7
ZINC000004217232	-9.7
ZINC000012484926	-9.7
ZINC000021981235	-9.7
ZINC000021981274	-9.7
ZINC000027428713	-9.7
ZINC000030731319	-9.7
ZINC000043195321	-9.7
ZINC000085589139	-9.7
ZINC000095618886	-9.7
ZINC000102136963	-9.7
ZINC000118915341	-9.7
ZINC000253497554	-9.7
ZINC000261494602	-9.7
ZINC000261494712	-9.7
ZINC000000537802	-9.6
ZINC000000599734	-9.6
ZINC000001485935	-9.6
ZINC000001493878	-9.6
ZINC000002005534	-9.6
ZINC000002008310	-9.6
ZINC000003786192	-9.6
ZINC000003816292	-9.6
ZINC000003830792	-9.6
ZINC000003872177	-9.6
ZINC000003872494	-9.6
ZINC000003917400	-9.6
ZINC000003920027	-9.6
ZINC000003982471	-9.6
ZINC000004215629	-9.6
ZINC000005735960	-9.6
ZINC000005764534	-9.6
ZINC000005920286	-9.6
ZINC000008214574	-9.6
ZINC000008618002	-9.6
ZINC000011616579	-9.6
ZINC000013118371	-9.6
ZINC000013515302	-9.6
ZINC000013515304	-9.6
ZINC000015263894	-9.6
ZINC000016159083	-9.6
ZINC000022060377	-9.6
ZINC000031417978	-9.6
ZINC000033963989	-9.6
ZINC000085589133	-9.6
ZINC000090614937	-9.6
ZINC000090711812	-9.6
ZINC000116473771	-9.6
ZINC000222731806	-9.6
ZINC000253611311	-9.6
ZINC000000005994	-9.5
ZINC000000057522	-9.5
ZINC000000537822	-9.5
ZINC000000601270	-9.5
ZINC000000968279	-9.5
ZINC000001481841	-9.5
ZINC000001540640	-9.5
ZINC000001540998	-9.5
ZINC000001850377	-9.5
ZINC000003779067	-9.5
ZINC000003813082	-9.5
ZINC000003814410	-9.5
ZINC000003816287	-9.5
ZINC000003831004	-9.5
ZINC000003992105	-9.5
ZINC000003995811	-9.5
ZINC000004026419	-9.5
ZINC000004096458	-9.5
ZINC000004217287	-9.5
ZINC000006092801	-9.5
ZINC000011616657	-9.5
ZINC000011616882	-9.5
ZINC000012404515	-9.5
ZINC000013449409	-9.5
ZINC000014880007	-9.5
ZINC000031417974	-9.5
ZINC000033955058	-9.5
ZINC000077269415	-9.5
ZINC000100051242	-9.5
ZINC000100371992	-9.5
ZINC000261494684	-9.5
ZINC000261494698	-9.5
ZINC000000001246	-9.4
ZINC000000001567	-9.4
ZINC000000001624	-9.4
ZINC000000014551	-9.4
ZINC000000014669	-9.4
ZINC000000538198	-9.4
ZINC000000538285	-9.4
ZINC000000538337	-9.4
ZINC000000538550	-9.4
ZINC000000601317	-9.4
ZINC000000608024	-9.4
ZINC000000643070	-9.4
ZINC000000968276	-9.4
ZINC000000968278	-9.4
ZINC000001482077	-9.4
ZINC000001530580	-9.4
ZINC000001542113	-9.4
ZINC000001542929	-9.4
ZINC000002001740	-9.4
ZINC000002005305	-9.4
ZINC000002516030	-9.4
ZINC000003830564	-9.4
ZINC000003869855	-9.4
ZINC000003875393	-9.4
ZINC000003977945	-9.4
ZINC000004096817	-9.4
ZINC000004099050	-9.4
ZINC000004474571	-9.4
ZINC000013449465	-9.4
ZINC000013515301	-9.4
ZINC000019361042	-9.4
ZINC000019632700	-9.4
ZINC000021298097	-9.4
ZINC000022033872	-9.4
ZINC000036387179	-9.4
ZINC000077293633	-9.4
ZINC000150374458	-9.4
ZINC000000000642	-9.3
ZINC000000537928	-9.3
ZINC000000601254	-9.3
ZINC000000608266	-9.3
ZINC000000839083	-9.3
ZINC000001481940	-9.3
ZINC000001530571	-9.3
ZINC000001530977	-9.3
ZINC000002034208	-9.3
ZINC000002039624	-9.3
ZINC000002522669	-9.3
ZINC000002526388	-9.3
ZINC000003817152	-9.3
ZINC000003821675	-9.3
ZINC000003830847	-9.3
ZINC000003831490	-9.3
ZINC000003964126	-9.3
ZINC000003977751	-9.3
ZINC000004097467	-9.3
ZINC000004257980	-9.3
ZINC000005029557	-9.3
ZINC000005116719	-9.3
ZINC000005513519	-9.3
ZINC000006745272	-9.3
ZINC000009133172	-9.3
ZINC000009228233	-9.3
ZINC000012494340	-9.3
ZINC000012503210	-9.3
ZINC000013449462	-9.3
ZINC000013515300	-9.3
ZINC000019362721	-9.3
ZINC000019632696	-9.3
ZINC000019632891	-9.3
ZINC000035801098	-9.3
ZINC000038945666	-9.3
ZINC000055161806	-9.3
ZINC000077287124	-9.3
ZINC000077300530	-9.3
ZINC000261494711	-9.3
ZINC000000121541	-9.2
ZINC000000537795	-9.2
ZINC000000537805	-9.2
ZINC000000537891	-9.2
ZINC000000896755	-9.2
ZINC000000897408	-9.2
ZINC000001481877	-9.2
ZINC000001481956	-9.2
ZINC000001530625	-9.2
ZINC000001548097	-9.2
ZINC000001550499	-9.2
ZINC000001554197	-9.2
ZINC000001554274	-9.2
ZINC000002008391	-9.2
ZINC000002020068	-9.2
ZINC000002149829	-9.2
ZINC000002509755	-9.2
ZINC000002526389	-9.2
ZINC000003799319	-9.2
ZINC000003820029	-9.2
ZINC000003830986	-9.2
ZINC000003831462	-9.2
ZINC000004095860	-9.2
ZINC000004097309	-9.2
ZINC000004228237	-9.2
ZINC000005821094	-9.2
ZINC000008234384	-9.2
ZINC000011616581	-9.2
ZINC000012358651	-9.2
ZINC000013831791	-9.2
ZINC000014951598	-9.2
ZINC000021297287	-9.2
ZINC000021981361	-9.2
ZINC000022060380	-9.2
ZINC000031476880	-9.2
ZINC000031622969	-9.2
ZINC000034093119	-9.2
ZINC000040165221	-9.2
ZINC000040165247	-9.2
ZINC000040165264	-9.2
ZINC000043207238	-9.2
ZINC000043207566	-9.2
ZINC000084758479	-9.2
ZINC000095618861	-9.2
ZINC000100054819	-9.2
ZINC000118915332	-9.2
ZINC000150374455	-9.2
ZINC000253535770	-9.2
ZINC000261494686	-9.2
ZINC000410428674	-9.2
ZINC000000001342	-9.1
ZINC000000538069	-9.1
ZINC000000538312	-9.1
ZINC000000584092	-9.1
ZINC000000601316	-9.1
ZINC000000608179	-9.1
ZINC000000898188	-9.1
ZINC000001713704	-9.1
ZINC000001713960	-9.1
ZINC000001851149	-9.1
ZINC000002007778	-9.1
ZINC000002528486	-9.1
ZINC000002539618	-9.1
ZINC000003787097	-9.1
ZINC000003813083	-9.1
ZINC000003875355	-9.1
ZINC000003914813	-9.1
ZINC000004474405	-9.1
ZINC000006030359	-9.1
ZINC000008577218	-9.1
ZINC000011681563	-9.1
ZINC000012484919	-9.1
ZINC000013540864	-9.1
ZINC000013587680	-9.1
ZINC000013828184	-9.1
ZINC000019362693	-9.1
ZINC000021981303	-9.1
ZINC000021999791	-9.1
ZINC000022055139	-9.1
ZINC000029210629	-9.1
ZINC000030691722	-9.1
ZINC000030731390	-9.1
ZINC000034051848	-9.1
ZINC000034967244	-9.1
ZINC000040165209	-9.1
ZINC000040165263	-9.1
ZINC000095619124	-9.1
ZINC000100015048	-9.1
ZINC000100308860	-9.1
ZINC000118915333	-9.1
ZINC000255985413	-9.1
ZINC000000000751	-9.0
ZINC000000003876	-9.0
ZINC000000020235	-9.0
ZINC000000537791	-9.0
ZINC000000538163	-9.0
ZINC000000538273	-9.0
ZINC000000607872	-9.0
ZINC000000608172	-9.0
ZINC000000897085	-9.0
ZINC000001530741	-9.0
ZINC000001530975	-9.0
ZINC000001851132	-9.0
ZINC000002008394	-9.0
ZINC000002526765	-9.0
ZINC000002528509	-9.0
ZINC000003783800	-9.0
ZINC000003784120	-9.0
ZINC000003805768	-9.0
ZINC000003830579	-9.0
ZINC000003831330	-9.0
ZINC000003918428	-9.0
ZINC000004095859	-9.0
ZINC000004228235	-9.0
ZINC000005140195	-9.0
ZINC000005350905	-9.0
ZINC000006019305	-9.0
ZINC000008220548	-9.0
ZINC000009212425	-9.0
ZINC000009212654	-9.0
ZINC000011616760	-9.0
ZINC000011679756	-9.0
ZINC000013531944	-9.0
ZINC000013546270	-9.0
ZINC000014210876	-9.0
ZINC000014768621	-9.0
ZINC000019632822	-9.0
ZINC000022055131	-9.0
ZINC000022059930	-9.0
ZINC000022446634	-9.0
ZINC000022446644	-9.0
ZINC000101489663	-9.0
ZINC000255985414	-9.0
ZINC000256965489	-9.0
ZINC000261494687	-9.0
ZINC000000000654	-8.9
ZINC000000006300	-8.9
ZINC000000057674	-8.9
ZINC000000075126	-8.9
ZINC000000537752	-8.9
ZINC000000537964	-8.9
ZINC000000607730	-8.9
ZINC000000608382	-8.9
ZINC000000968375	-8.9
ZINC000001481969	-8.9
ZINC000001482913	-8.9
ZINC000001530688	-8.9
ZINC000001552042	-8.9
ZINC000001846283	-8.9
ZINC000001869694	-8.9
ZINC000002013188	-8.9
ZINC000002032615	-8.9
ZINC000002561369	-8.9
ZINC000002568176	-8.9
ZINC000003629718	-8.9
ZINC000003784182	-8.9
ZINC000003830716	-8.9
ZINC000003831417	-8.9
ZINC000003831511	-8.9
ZINC000003871698	-8.9
ZINC000003872928	-8.9
ZINC000003938628	-8.9
ZINC000003973334	-8.9
ZINC000004095862	-8.9
ZINC000004217399	-8.9
ZINC000004228238	-8.9
ZINC000004284471	-8.9
ZINC000004474682	-8.9
ZINC000004676424	-8.9
ZINC000005140767	-8.9
ZINC000005513434	-8.9
ZINC000005760151	-8.9
ZINC000005760164	-8.9
ZINC000008234405	-8.9
ZINC000009212427	-8.9
ZINC000012341529	-8.9
ZINC000012468792	-8.9
ZINC000012496045	-8.9
ZINC000012496345	-8.9
ZINC000012496833	-8.9
ZINC000013415989	-8.9
ZINC000013512582	-8.9
ZINC000013512584	-8.9
ZINC000013515299	-8.9
ZINC000013831141	-8.9
ZINC000019203131	-8.9
ZINC000019362664	-8.9
ZINC000019632668	-8.9
ZINC000021981190	-8.9
ZINC000021981222	-8.9
ZINC000022033882	-8.9
ZINC000022060383	-8.9
ZINC000022061293	-8.9
ZINC000022816725	-8.9
ZINC000027644813	-8.9
ZINC000030731214	-8.9
ZINC000031415834	-8.9
ZINC000034602275	-8.9
ZINC000034608502	-8.9
ZINC000035902489	-8.9
ZINC000040165219	-8.9
ZINC000040165229	-8.9
ZINC000040165249	-8.9
ZINC000071757964	-8.9
ZINC000077269419	-8.9
ZINC000077291459	-8.9
ZINC000077291461	-8.9
ZINC000077291480	-8.9
ZINC000095617672	-8.9
ZINC000095618791	-8.9
ZINC000100054862	-8.9
ZINC000169289767	-8.9
ZINC000000001682	-8.8
ZINC000000001894	-8.8
ZINC000000004531	-8.8
ZINC000000005823	-8.8
ZINC000000057236	-8.8
ZINC000000120186	-8.8
ZINC000000347886	-8.8
ZINC000000538328	-8.8
ZINC000000587541	-8.8
ZINC000000601305	-8.8
ZINC000000968257	-8.8
ZINC000000968277	-8.8
ZINC000001529444	-8.8
ZINC000001530637	-8.8
ZINC000001542901	-8.8
ZINC000001566899	-8.8
ZINC000002008393	-8.8
ZINC000002008866	-8.8
ZINC000003775641	-8.8
ZINC000003792789	-8.8
ZINC000003810860	-8.8
ZINC000003812841	-8.8
ZINC000003816514	-8.8
ZINC000003818726	-8.8
ZINC000003830842	-8.8
ZINC000003831332	-8.8
ZINC000003872994	-8.8
ZINC000003873295	-8.8
ZINC000003874185	-8.8
ZINC000003875871	-8.8
ZINC000003915645	-8.8
ZINC000003936683	-8.8
ZINC000003977764	-8.8
ZINC000004095861	-8.8
ZINC000004097310	-8.8
ZINC000004099013	-8.8
ZINC000004099200	-8.8
ZINC000004214700	-8.8
ZINC000004228266	-8.8
ZINC000004228267	-8.8
ZINC000005139697	-8.8
ZINC000006067779	-8.8
ZINC000006117175	-8.8
ZINC000007997897	-8.8
ZINC000008220175	-8.8
ZINC000008582008	-8.8
ZINC000009293928	-8.8
ZINC000013559434	-8.8
ZINC000014879961	-8.8
ZINC000015919406	-8.8
ZINC000018130447	-8.8
ZINC000022059926	-8.8
ZINC000022061258	-8.8
ZINC000028361975	-8.8
ZINC000034636383	-8.8
ZINC000034886826	-8.8
ZINC000035653009	-8.8
ZINC000036378574	-8.8
ZINC000065742834	-8.8
ZINC000067665085	-8.8
ZINC000100004345	-8.8
ZINC000100016058	-8.8
ZINC000100019233	-8.8
ZINC000100022637	-8.8
ZINC000261494685	-8.8
ZINC000261527167	-8.8
ZINC000000000391	-8.7
ZINC000000000449	-8.7
ZINC000000012342	-8.7
ZINC000000013936	-8.7
ZINC000000016678	-8.7
ZINC000000020243	-8.7
ZINC000000057439	-8.7
ZINC000000057512	-8.7
ZINC000000156823	-8.7
ZINC000000601301	-8.7
ZINC000000606383	-8.7
ZINC000000607910	-8.7
ZINC000000608204	-8.7
ZINC000000896543	-8.7
ZINC000000897251	-8.7
ZINC000000968266	-8.7
ZINC000001444556	-8.7
ZINC000001481844	-8.7
ZINC000001530579	-8.7
ZINC000001530764	-8.7
ZINC000001539579	-8.7
ZINC000001846165	-8.7
ZINC000001853550	-8.7
ZINC000001895505	-8.7
ZINC000002017901	-8.7
ZINC000002019529	-8.7
ZINC000002039625	-8.7
ZINC000002383210	-8.7
ZINC000003581056	-8.7
ZINC000003779726	-8.7
ZINC000003781942	-8.7
ZINC000003786299	-8.7
ZINC000003813024	-8.7
ZINC000003814784	-8.7
ZINC000003830264	-8.7
ZINC000003830790	-8.7
ZINC000003872493	-8.7
ZINC000003922077	-8.7
ZINC000003952881	-8.7
ZINC000003955219	-8.7
ZINC000004098264	-8.7
ZINC000004217732	-8.7
ZINC000004475353	-8.7
ZINC000004743888	-8.7
ZINC000006093393	-8.7
ZINC000006117159	-8.7
ZINC000006117174	-8.7
ZINC000008551997	-8.7
ZINC000009212278	-8.7
ZINC000011616580	-8.7
ZINC000013449412	-8.7
ZINC000019796018	-8.7
ZINC000021981288	-8.7
ZINC000021981290	-8.7
ZINC000021981363	-8.7
ZINC000022010649	-8.7
ZINC000022054044	-8.7
ZINC000022058301	-8.7
ZINC000027644800	-8.7
ZINC000027644806	-8.7
ZINC000027644820	-8.7
ZINC000028957444	-8.7
ZINC000030691727	-8.7
ZINC000031415830	-8.7
ZINC000031425359	-8.7
ZINC000033943508	-8.7
ZINC000040165228	-8.7
ZINC000040165258	-8.7
ZINC000053683345	-8.7
ZINC000063539381	-8.7
ZINC000067665351	-8.7
ZINC000077291483	-8.7
ZINC000091689892	-8.7
ZINC000095619101	-8.7
ZINC000100090021	-8.7
ZINC000100308855	-8.7
ZINC000248065217	-8.7
ZINC000253476026	-8.7
ZINC000261494688	-8.7
ZINC000000000928	-8.6
ZINC000000000973	-8.6
ZINC000000001632	-8.6
ZINC000000001984	-8.6
ZINC000000003877	-8.6
ZINC000000009689	-8.6
ZINC000000058117	-8.6
ZINC000000538483	-8.6
ZINC000000601250	-8.6
ZINC000000601293	-8.6
ZINC000000601314	-8.6
ZINC000000643114	-8.6
ZINC000000967787	-8.6
ZINC000000968326	-8.6
ZINC000001481952	-8.6
ZINC000001530639	-8.6
ZINC000001530761	-8.6
ZINC000001530932	-8.6
ZINC000001530947	-8.6
ZINC000001545566	-8.6
ZINC000001612996	-8.6
ZINC000001655706	-8.6
ZINC000001996784	-8.6
ZINC000002008392	-8.6
ZINC000002014976	-8.6
ZINC000002016037	-8.6
ZINC000002040609	-8.6
ZINC000002528510	-8.6
ZINC000002559943	-8.6
ZINC000002572666	-8.6
ZINC000003775644	-8.6
ZINC000003776633	-8.6
ZINC000003784432	-8.6
ZINC000003800475	-8.6
ZINC000003814423	-8.6
ZINC000003819138	-8.6
ZINC000003826253	-8.6
ZINC000003831282	-8.6
ZINC000003831329	-8.6
ZINC000003831331	-8.6
ZINC000003831354	-8.6
ZINC000003871701	-8.6
ZINC000003872687	-8.6
ZINC000003874585	-8.6
ZINC000003874857	-8.6
ZINC000003875992	-8.6
ZINC000003956919	-8.6
ZINC000003976077	-8.6
ZINC000003977898	-8.6
ZINC000003995807	-8.6
ZINC000004261765	-8.6
ZINC000004805034	-8.6
ZINC000005139136	-8.6
ZINC000005423072	-8.6
ZINC000005760071	-8.6
ZINC000005996324	-8.6
ZINC000006036811	-8.6
ZINC000006037092	-8.6
ZINC000006095847	-8.6
ZINC000006467621	-8.6
ZINC000008551999	-8.6
ZINC000012484958	-8.6
ZINC000013912394	-8.6
ZINC000014952767	-8.6
ZINC000019362722	-8.6
ZINC000021981233	-8.6
ZINC000028870000	-8.6
ZINC000030731219	-8.6
ZINC000030731379	-8.6
ZINC000031425361	-8.6
ZINC000033972992	-8.6
ZINC000036177510	-8.6
ZINC000036268680	-8.6
ZINC000053084692	-8.6
ZINC000068197809	-8.6
ZINC000072316335	-8.6
ZINC000095617649	-8.6
ZINC000095617650	-8.6
ZINC000095617673	-8.6
ZINC000100008319	-8.6
ZINC000100015491	-8.6
ZINC000100054519	-8.6
ZINC000100054860	-8.6
ZINC000242723020	-8.6
ZINC000253476028	-8.6
ZINC000000000315	-8.5
ZINC000000000596	-8.5
ZINC000000000669	-8.5
ZINC000000001441	-8.5
ZINC000000001464	-8.5
ZINC000000002042	-8.5
ZINC000000003742	-8.5
ZINC000000003911	-8.5
ZINC000000025958	-8.5
ZINC000000057204	-8.5
ZINC000000057466	-8.5
ZINC000000057490	-8.5
ZINC000000120286	-8.5
ZINC000000402830	-8.5
ZINC000000402946	-8.5
ZINC000000403529	-8.5
ZINC000000523925	-8.5
ZINC000000527386	-8.5
ZINC000000538471	-8.5
ZINC000000538582	-8.5
ZINC000000597013	-8.5
ZINC000000601281	-8.5
ZINC000000602128	-8.5
ZINC000000607971	-8.5
ZINC000000896958	-8.5
ZINC000001530638	-8.5
ZINC000001530935	-8.5
ZINC000001530968	-8.5
ZINC000001530973	-8.5
ZINC000001542913	-8.5
ZINC000001546066	-8.5
ZINC000001704227	-8.5
ZINC000001996306	-8.5
ZINC000002019996	-8.5
ZINC000002032320	-8.5
ZINC000002036915	-8.5
ZINC000002384341	-8.5
ZINC000003792417	-8.5
ZINC000003806721	-8.5
ZINC000003812908	-8.5
ZINC000003830405	-8.5
ZINC000003831586	-8.5
ZINC000003860441	-8.5
ZINC000003871703	-8.5
ZINC000003873157	-8.5
ZINC000003873296	-8.5
ZINC000003875311	-8.5
ZINC000003927822	-8.5
ZINC000003995809	-8.5
ZINC000004096261	-8.5
ZINC000004172337	-8.5
ZINC000004214772	-8.5
ZINC000004618208	-8.5
ZINC000004693574	-8.5
ZINC000005141311	-8.5
ZINC000006005366	-8.5
ZINC000006117444	-8.5
ZINC000006845076	-8.5
ZINC000007997966	-8.5
ZINC000009212428	-8.5
ZINC000012410091	-8.5
ZINC000012503291	-8.5
ZINC000014210642	-8.5
ZINC000014879959	-8.5
ZINC000018107429	-8.5
ZINC000019632614	-8.5
ZINC000019632663	-8.5
ZINC000021981231	-8.5
ZINC000022053867	-8.5
ZINC000022061255	-8.5
ZINC000022061261	-8.5
ZINC000022067493	-8.5
ZINC000022448983	-8.5
ZINC000030731133	-8.5
ZINC000030731384	-8.5
ZINC000031456738	-8.5
ZINC000035342789	-8.5
ZINC000035653007	-8.5
ZINC000038657182	-8.5
ZINC000077292462	-8.5
ZINC000095617643	-8.5
ZINC000095618754	-8.5
ZINC000095892888	-8.5
ZINC000096298875	-8.5
ZINC000100048501	-8.5
ZINC000100158533	-8.5
ZINC000118913655	-8.5
ZINC000242723018	-8.5
ZINC000248065211	-8.5
ZINC000261494710	-8.5
ZINC000000000293	-8.4
ZINC000000000374	-8.4
ZINC000000000641	-8.4
ZINC000000000797	-8.4
ZINC000000000917	-8.4
ZINC000000001003	-8.4
ZINC000000001283	-8.4
ZINC000000001322	-8.4
ZINC000000001473	-8.4
ZINC000000006157	-8.4
ZINC000000006251	-8.4
ZINC000000011012	-8.4
ZINC000000016154	-8.4
ZINC000000020241	-8.4
ZINC000000024890	-8.4
ZINC000000057255	-8.4
ZINC000000057417	-8.4
ZINC000000125031	-8.4
ZINC000000389747	-8.4
ZINC000000523926	-8.4
ZINC000000596881	-8.4
ZINC000000598852	-8.4
ZINC000000601273	-8.4
ZINC000000895390	-8.4
ZINC000000896849	-8.4
ZINC000000968263	-8.4
ZINC000000968274	-8.4
ZINC000000968327	-8.4
ZINC000001420561	-8.4
ZINC000001530751	-8.4
ZINC000001530752	-8.4
ZINC000001530907	-8.4
ZINC000001546844	-8.4
ZINC000001571009	-8.4
ZINC000001698105	-8.4
ZINC000001843099	-8.4
ZINC000001850374	-8.4
ZINC000001891034	-8.4
ZINC000002035742	-8.4
ZINC000002387156	-8.4
ZINC000002568036	-8.4
ZINC000003780893	-8.4
ZINC000003812989	-8.4
ZINC000003830511	-8.4
ZINC000003831139	-8.4
ZINC000003831171	-8.4
ZINC000003831173	-8.4
ZINC000003831236	-8.4
ZINC000003872945	-8.4
ZINC000003873371	-8.4
ZINC000003875336	-8.4
ZINC000003940470	-8.4
ZINC000004097427	-8.4
ZINC000004214779	-8.4
ZINC000004214983	-8.4
ZINC000004216393	-8.4
ZINC000004217571	-8.4
ZINC000004467397	-8.4
ZINC000005733652	-8.4
ZINC000005834183	-8.4
ZINC000008637880	-8.4
ZINC000011617039	-8.4
ZINC000012402836	-8.4
ZINC000012494489	-8.4
ZINC000012501706	-8.4
ZINC000012503200	-8.4
ZINC000012504271	-8.4
ZINC000013911941	-8.4
ZINC000014210455	-8.4
ZINC000017653971	-8.4
ZINC000018067894	-8.4
ZINC000018153101	-8.4
ZINC000018185774	-8.4
ZINC000019228902	-8.4
ZINC000019340795	-8.4
ZINC000019632670	-8.4
ZINC000019796082	-8.4
ZINC000021983537	-8.4
ZINC000031425360	-8.4
ZINC000033889315	-8.4
ZINC000034303655	-8.4
ZINC000036190184	-8.4
ZINC000036378575	-8.4
ZINC000036520252	-8.4
ZINC000040164432	-8.4
ZINC000040165220	-8.4
ZINC000042834847	-8.4
ZINC000043195697	-8.4
ZINC000043207851	-8.4
ZINC000077293241	-8.4
ZINC000095604030	-8.4
ZINC000095619100	-8.4
ZINC000100004343	-8.4
ZINC000100026355	-8.4
ZINC000100037087	-8.4
ZINC000100051467	-8.4
ZINC000100051666	-8.4
ZINC000100055899	-8.4
ZINC000100308851	-8.4
ZINC000113149554	-8.4
ZINC000252679615	-8.4
ZINC000253476027	-8.4
ZINC000253530025	-8.4
ZINC000253617657	-8.4
ZINC000000000189	-8.3
ZINC000000000250	-8.3
ZINC000000000346	-8.3
ZINC000000000589	-8.3
ZINC000000001148	-8.3
ZINC000000001233	-8.3
ZINC000000001331	-8.3
ZINC000000001427	-8.3
ZINC000000001773	-8.3
ZINC000000002114	-8.3
ZINC000000002279	-8.3
ZINC000000004840	-8.3
ZINC000000005560	-8.3
ZINC000000006156	-8.3
ZINC000000015515	-8.3
ZINC000000020249	-8.3
ZINC000000057235	-8.3
ZINC000000968301	-8.3
ZINC000001530611	-8.3
ZINC000001544805	-8.3
ZINC000001546843	-8.3
ZINC000002013189	-8.3
ZINC000002015040	-8.3
ZINC000002019929	-8.3
ZINC000002032663	-8.3
ZINC000002170227	-8.3
ZINC000003798757	-8.3
ZINC000003801163	-8.3
ZINC000003812842	-8.3
ZINC000003830394	-8.3
ZINC000003831531	-8.3
ZINC000003861134	-8.3
ZINC000003873156	-8.3
ZINC000003873160	-8.3
ZINC000003875872	-8.3
ZINC000003918453	-8.3
ZINC000003952167	-8.3
ZINC000003984042	-8.3
ZINC000004098610	-8.3
ZINC000004214681	-8.3
ZINC000004215367	-8.3
ZINC000004215736	-8.3
ZINC000004576931	-8.3
ZINC000004693575	-8.3
ZINC000005116154	-8.3
ZINC000005967031	-8.3
ZINC000009212426	-8.3
ZINC000009330879	-8.3
ZINC000012495062	-8.3
ZINC000013129998	-8.3
ZINC000014768568	-8.3
ZINC000016951989	-8.3
ZINC000019364228	-8.3
ZINC000019594549	-8.3
ZINC000019796155	-8.3
ZINC000021297660	-8.3
ZINC000022055143	-8.3
ZINC000028631193	-8.3
ZINC000030726399	-8.3
ZINC000031274852	-8.3
ZINC000035644633	-8.3
ZINC000040164427	-8.3
ZINC000043205655	-8.3
ZINC000070466416	-8.3
ZINC000095617652	-8.3
ZINC000100018852	-8.3
ZINC000100047524	-8.3
ZINC000253611314	-8.3
ZINC000000000323	-8.2
ZINC000000000747	-8.2
ZINC000000000865	-8.2
ZINC000000001547	-8.2
ZINC000000002060	-8.2
ZINC000000002188	-8.2
ZINC000000002226	-8.2
ZINC000000002272	-8.2
ZINC000000004028	-8.2
ZINC000000008667	-8.2
ZINC000000014864	-8.2
ZINC000000018087	-8.2
ZINC000000018635	-8.2
ZINC000000020245	-8.2
ZINC000000020260	-8.2
ZINC000000056643	-8.2
ZINC000000087000	-8.2
ZINC000000089688	-8.2
ZINC000000119983	-8.2
ZINC000000404802	-8.2
ZINC000000586239	-8.2
ZINC000000643055	-8.2
ZINC000000897089	-8.2
ZINC000000899824	-8.2
ZINC000000968275	-8.2
ZINC000000968328	-8.2
ZINC000001481797	-8.2
ZINC000001481798	-8.2
ZINC000001481831	-8.2
ZINC000001482149	-8.2
ZINC000001530974	-8.2
ZINC000001533688	-8.2
ZINC000001542393	-8.2
ZINC000001704228	-8.2
ZINC000001851201	-8.2
ZINC000001855421	-8.2
ZINC000001886617	-8.2
ZINC000002001364	-8.2
ZINC000002015039	-8.2
ZINC000002020083	-8.2
ZINC000002034516	-8.2
ZINC000002170224	-8.2
ZINC000003651513	-8.2
ZINC000003776970	-8.2
ZINC000003789853	-8.2
ZINC000003794601	-8.2
ZINC000003806413	-8.2
ZINC000003807172	-8.2
ZINC000003812988	-8.2
ZINC000003813078	-8.2
ZINC000003830507	-8.2
ZINC000003830612	-8.2
ZINC000003830910	-8.2
ZINC000003831024	-8.2
ZINC000003871576	-8.2
ZINC000003871832	-8.2
ZINC000003871978	-8.2
ZINC000003872178	-8.2
ZINC000003874496	-8.2
ZINC000003917722	-8.2
ZINC000003922770	-8.2
ZINC000003999653	-8.2
ZINC000004074875	-8.2
ZINC000004097406	-8.2
ZINC000004214205	-8.2
ZINC000004228231	-8.2
ZINC000004468780	-8.2
ZINC000004481936	-8.2
ZINC000004576930	-8.2
ZINC000005116153	-8.2
ZINC000005140429	-8.2
ZINC000005140934	-8.2
ZINC000005425173	-8.2
ZINC000005834731	-8.2
ZINC000005852926	-8.2
ZINC000006030312	-8.2
ZINC000006032030	-8.2
ZINC000006037085	-8.2
ZINC000006096132	-8.2
ZINC000006827705	-8.2
ZINC000008221225	-8.2
ZINC000012496837	-8.2
ZINC000012504524	-8.2
ZINC000012661824	-8.2
ZINC000013444037	-8.2
ZINC000013648755	-8.2
ZINC000016090791	-8.2
ZINC000019418959	-8.2
ZINC000022055066	-8.2
ZINC000022056370	-8.2
ZINC000022060986	-8.2
ZINC000022061183	-8.2
ZINC000022061296	-8.2
ZINC000029489118	-8.2
ZINC000031771185	-8.2
ZINC000032272342	-8.2
ZINC000033753205	-8.2
ZINC000033972993	-8.2
ZINC000034108591	-8.2
ZINC000044964012	-8.2
ZINC000065740669	-8.2
ZINC000068206930	-8.2
ZINC000077287170	-8.2
ZINC000082105375	-8.2
ZINC000095617655	-8.2
ZINC000095617674	-8.2
ZINC000097974884	-8.2
ZINC000098023177	-8.2
ZINC000100004233	-8.2
ZINC000100009278	-8.2
ZINC000100018854	-8.2
ZINC000100489810	-8.2
ZINC000118915335	-8.2
ZINC000118915340	-8.2
ZINC000146708406	-8.2
ZINC000256079356	-8.2
ZINC000261494699	-8.2
ZINC000000000435	-8.1
ZINC000000000456	-8.1
ZINC000000000666	-8.1
ZINC000000000677	-8.1
ZINC000000005298	-8.1
ZINC000000005423	-8.1
ZINC000000006486	-8.1
ZINC000000020220	-8.1
ZINC000000057519	-8.1
ZINC000000057520	-8.1
ZINC000000105216	-8.1
ZINC000000538507	-8.1
ZINC000000538627	-8.1
ZINC000000596731	-8.1
ZINC000000607849	-8.1
ZINC000000968273	-8.1
ZINC000000968330	-8.1
ZINC000001533874	-8.1
ZINC000001542594	-8.1
ZINC000001545565	-8.1
ZINC000001704226	-8.1
ZINC000001851195	-8.1
ZINC000001997127	-8.1
ZINC000002570852	-8.1
ZINC000003781952	-8.1
ZINC000003791775	-8.1
ZINC000003812865	-8.1
ZINC000003812892	-8.1
ZINC000003823475	-8.1
ZINC000003871356	-8.1
ZINC000003871891	-8.1
ZINC000003872446	-8.1
ZINC000003874044	-8.1
ZINC000003874498	-8.1
ZINC000003875392	-8.1
ZINC000003926298	-8.1
ZINC000003960338	-8.1
ZINC000004097284	-8.1
ZINC000004097343	-8.1
ZINC000004212626	-8.1
ZINC000004214738	-8.1
ZINC000004214799	-8.1
ZINC000004216741	-8.1
ZINC000004468778	-8.1
ZINC000005019445	-8.1
ZINC000005456939	-8.1
ZINC000005599377	-8.1
ZINC000005785445	-8.1
ZINC000006037131	-8.1
ZINC000006092087	-8.1
ZINC000007997905	-8.1
ZINC000011525121	-8.1
ZINC000012461841	-8.1
ZINC000012503119	-8.1
ZINC000013520637	-8.1
ZINC000013537284	-8.1
ZINC000013674440	-8.1
ZINC000013682481	-8.1
ZINC000013986658	-8.1
ZINC000019796033	-8.1
ZINC000022055135	-8.1
ZINC000022056375	-8.1
ZINC000022060292	-8.1
ZINC000022060640	-8.1
ZINC000023358248	-8.1
ZINC000030691445	-8.1
ZINC000031425358	-8.1
ZINC000031771186	-8.1
ZINC000034220093	-8.1
ZINC000035644637	-8.1
ZINC000036766734	-8.1
ZINC000043206271	-8.1
ZINC000052509463	-8.1
ZINC000073069247	-8.1
ZINC000082105373	-8.1
ZINC000095617627	-8.1
ZINC000095617651	-8.1
ZINC000095617656	-8.1
ZINC000095617670	-8.1
ZINC000095618827	-8.1
ZINC000096014710	-8.1
ZINC000096030444	-8.1
ZINC000100011979	-8.1
ZINC000100051620	-8.1
ZINC000102249909	-8.1
ZINC000118915343	-8.1
ZINC000198970879	-8.1
ZINC000256090847	-8.1
ZINC000261494700	-8.1
ZINC000000000199	-8.0
ZINC000000000416	-8.0
ZINC000000000500	-8.0
ZINC000000000854	-8.0
ZINC000000000867	-8.0
ZINC000000001195	-8.0
ZINC000000001655	-8.0
ZINC000000001672	-8.0
ZINC000000001971	-8.0
ZINC000000004076	-8.0
ZINC000000004724	-8.0
ZINC000000005151	-8.0
ZINC000000007563	-8.0
ZINC000000020229	-8.0
ZINC000000057008	-8.0
ZINC000000057251	-8.0
ZINC000000057260	-8.0
ZINC000000113439	-8.0
ZINC000000121480	-8.0
ZINC000000156792	-8.0
ZINC000000156820	-8.0
ZINC000000402848	-8.0
ZINC000000537935	-8.0
ZINC000000538159	-8.0
ZINC000000607934	-8.0
ZINC000000643138	-8.0
ZINC000000643143	-8.0
ZINC000000896740	-8.0
ZINC000001280092	-8.0
ZINC000001530759	-8.0
ZINC000001530922	-8.0
ZINC000001530934	-8.0
ZINC000001530940	-8.0
ZINC000001535101	-8.0
ZINC000001536934	-8.0
ZINC000001544683	-8.0
ZINC000001653612	-8.0
ZINC000001719652	-8.0
ZINC000001846199	-8.0
ZINC000002041282	-8.0
ZINC000002510873	-8.0
ZINC000003607120	-8.0
ZINC000003785268	-8.0
ZINC000003789437	-8.0
ZINC000003795819	-8.0
ZINC000003798745	-8.0
ZINC000003799072	-8.0
ZINC000003812851	-8.0
ZINC000003813087	-8.0
ZINC000003830283	-8.0
ZINC000003831012	-8.0
ZINC000003831151	-8.0
ZINC000003831174	-8.0
ZINC000003831581	-8.0
ZINC000003833880	-8.0
ZINC000003871880	-8.0
ZINC000003938482	-8.0
ZINC000003939013	-8.0
ZINC000004095858	-8.0
ZINC000004097459	-8.0
ZINC000004102194	-8.0
ZINC000005140888	-8.0
ZINC000005197198	-8.0
ZINC000006093242	-8.0
ZINC000006094354	-8.0
ZINC000006095839	-8.0
ZINC000008214635	-8.0
ZINC000008215517	-8.0
ZINC000008551998	-8.0
ZINC000012495031	-8.0
ZINC000012503187	-8.0
ZINC000013512456	-8.0
ZINC000017835656	-8.0
ZINC000018268128	-8.0
ZINC000018847050	-8.0
ZINC000019796035	-8.0
ZINC000022002218	-8.0
ZINC000022010910	-8.0
ZINC000022056467	-8.0
ZINC000034049000	-8.0
ZINC000043202140	-8.0
ZINC000044699444	-8.0
ZINC000049925459	-8.0
ZINC000049933061	-8.0
ZINC000065739985	-8.0
ZINC000065748339	-8.0
ZINC000072131401	-8.0
ZINC000077312930	-8.0
ZINC000089224316	-8.0
ZINC000095493347	-8.0
ZINC000095598449	-8.0
ZINC000095617667	-8.0
ZINC000095617668	-8.0
ZINC000095618676	-8.0
ZINC000100003902	-8.0
ZINC000100004249	-8.0
ZINC000100051669	-8.0
ZINC000118915331	-8.0
ZINC000242437514	-8.0
ZINC000253476805	-8.0
ZINC000261494589	-8.0
ZINC000000000365	-7.9
ZINC000000000460	-7.9
ZINC000000001275	-7.9
ZINC000000001290	-7.9
ZINC000000004319	-7.9
ZINC000000004760	-7.9
ZINC000000009710	-7.9
ZINC000000039092	-7.9
ZINC000000057455	-7.9
ZINC000000057461	-7.9
ZINC000000057537	-7.9
ZINC000000119948	-7.9
ZINC000000135992	-7.9
ZINC000000155697	-7.9
ZINC000000403011	-7.9
ZINC000000537874	-7.9
ZINC000000538509	-7.9
ZINC000000896968	-7.9
ZINC000000897263	-7.9
ZINC000000902197	-7.9
ZINC000001481833	-7.9
ZINC000001530598	-7.9
ZINC000001530760	-7.9
ZINC000001530796	-7.9
ZINC000001530812	-7.9
ZINC000001530855	-7.9
ZINC000001543181	-7.9
ZINC000001549362	-7.9
ZINC000001645453	-7.9
ZINC000001812123	-7.9
ZINC000001846130	-7.9
ZINC000001853205	-7.9
ZINC000002001884	-7.9
ZINC000002015928	-7.9
ZINC000002019360	-7.9
ZINC000002112569	-7.9
ZINC000002548959	-7.9
ZINC000003651514	-7.9
ZINC000003651516	-7.9
ZINC000003777838	-7.9
ZINC000003778441	-7.9
ZINC000003781943	-7.9
ZINC000003781951	-7.9
ZINC000003798247	-7.9
ZINC000003802417	-7.9
ZINC000003803377	-7.9
ZINC000003806104	-7.9
ZINC000003809192	-7.9
ZINC000003812867	-7.9
ZINC000003812888	-7.9
ZINC000003812911	-7.9
ZINC000003813069	-7.9
ZINC000003830280	-7.9
ZINC000003830391	-7.9
ZINC000003830428	-7.9
ZINC000003830574	-7.9
ZINC000003830611	-7.9
ZINC000003830706	-7.9
ZINC000003831138	-7.9
ZINC000003833876	-7.9
ZINC000003860156	-7.9
ZINC000003869608	-7.9
ZINC000003874045	-7.9
ZINC000003990451	-7.9
ZINC000004217170	-7.9
ZINC000004245650	-7.9
ZINC000004824235	-7.9
ZINC000005140766	-7.9
ZINC000005162311	-7.9
ZINC000005163012	-7.9
ZINC000005424275	-7.9
ZINC000006092086	-7.9
ZINC000006096129	-7.9
ZINC000006117307	-7.9
ZINC000008214703	-7.9
ZINC000008731883	-7.9
ZINC000009060429	-7.9
ZINC000009330880	-7.9
ZINC000011616925	-7.9
ZINC000011677857	-7.9
ZINC000012404516	-7.9
ZINC000012503149	-7.9
ZINC000013209328	-7.9
ZINC000013492624	-7.9
ZINC000013587284	-7.9
ZINC000013744633	-7.9
ZINC000014089740	-7.9
ZINC000017744683	-7.9
ZINC000019203912	-7.9
ZINC000019594557	-7.9
ZINC000021981206	-7.9
ZINC000022054999	-7.9
ZINC000022057192	-7.9
ZINC000022060259	-7.9
ZINC000022061237	-7.9
ZINC000028639340	-7.9
ZINC000030691763	-7.9
ZINC000030731228	-7.9
ZINC000032272344	-7.9
ZINC000040165217	-7.9
ZINC000040430143	-7.9
ZINC000053174604	-7.9
ZINC000058563753	-7.9
ZINC000068247389	-7.9
ZINC000077320107	-7.9
ZINC000084441937	-7.9
ZINC000084758235	-7.9
ZINC000085552312	-7.9
ZINC000095617669	-7.9
ZINC000095618589	-7.9
ZINC000095618751	-7.9
ZINC000095626706	-7.9
ZINC000100015775	-7.9
ZINC000100015780	-7.9
ZINC000147175374	-7.9
ZINC000253476025	-7.9
ZINC000261494671	-7.9
ZINC000261494672	-7.9
ZINC000000000347	-7.8
ZINC000000001490	-7.8
ZINC000000001758	-7.8
ZINC000000001898	-7.8
ZINC000000002748	-7.8
ZINC000000003711	-7.8
ZINC000000009073	-7.8
ZINC000000020221	-7.8
ZINC000000056547	-7.8
ZINC000000057320	-7.8
ZINC000000057367	-7.8
ZINC000000057494	-7.8
ZINC000000125047	-7.8
ZINC000000403010	-7.8
ZINC000000405331	-7.8
ZINC000000601249	-7.8
ZINC000000621893	-7.8
ZINC000000897002	-7.8
ZINC000000968306	-7.8
ZINC000001481789	-7.8
ZINC000001530575	-7.8
ZINC000001530906	-7.8
ZINC000001530948	-7.8
ZINC000001530993	-7.8
ZINC000001536931	-7.8
ZINC000001542199	-7.8
ZINC000001542392	-7.8
ZINC000001678302	-7.8
ZINC000001690324	-7.8
ZINC000001850376	-7.8
ZINC000002001365	-7.8
ZINC000002003702	-7.8
ZINC000002036848	-7.8
ZINC000002583356	-7.8
ZINC000003775140	-7.8
ZINC000003812863	-7.8
ZINC000003812923	-7.8
ZINC000003822702	-7.8
ZINC000003830215	-7.8
ZINC000003830381	-7.8
ZINC000003830496	-7.8
ZINC000003830747	-7.8
ZINC000003830916	-7.8
ZINC000003830999	-7.8
ZINC000003831404	-7.8
ZINC000003833877	-7.8
ZINC000003861133	-7.8
ZINC000003861599	-7.8
ZINC000003871541	-7.8
ZINC000003875259	-7.8
ZINC000003956788	-7.8
ZINC000003978033	-7.8
ZINC000003995599	-7.8
ZINC000003995781	-7.8
ZINC000004059755	-7.8
ZINC000004544883	-7.8
ZINC000004655055	-7.8
ZINC000005116499	-7.8
ZINC000005138341	-7.8
ZINC000005316843	-7.8
ZINC000005442135	-7.8
ZINC000005736075	-7.8
ZINC000005834799	-7.8
ZINC000006032027	-7.8
ZINC000008437239	-7.8
ZINC000011592639	-7.8
ZINC000012414057	-7.8
ZINC000012494987	-7.8
ZINC000013514109	-7.8
ZINC000013744635	-7.8
ZINC000013759728	-7.8
ZINC000014953365	-7.8
ZINC000014969354	-7.8
ZINC000019014866	-7.8
ZINC000019144226	-7.8
ZINC000019203852	-7.8
ZINC000019203855	-7.8
ZINC000019632628	-7.8
ZINC000019632917	-7.8
ZINC000021981258	-7.8
ZINC000022002214	-7.8
ZINC000022053870	-7.8
ZINC000022056306	-7.8
ZINC000022060995	-7.8
ZINC000022065576	-7.8
ZINC000022116612	-7.8
ZINC000033903112	-7.8
ZINC000036056301	-7.8
ZINC000040165230	-7.8
ZINC000043174901	-7.8
ZINC000049783754	-7.8
ZINC000051133897	-7.8
ZINC000068204830	-7.8
ZINC000084316941	-7.8
ZINC000095617648	-7.8
ZINC000095617660	-7.8
ZINC000095618747	-7.8
ZINC000100009280	-7.8
ZINC000100016396	-7.8
ZINC000100030679	-7.8
ZINC000100037020	-7.8
ZINC000100051339	-7.8
ZINC000100070954	-7.8
ZINC000118915330	-7.8
ZINC000118915342	-7.8
ZINC000253498282	-7.8
ZINC000256079354	-7.8
ZINC000261494638	-7.8
ZINC000000000075	-7.7
ZINC000000000570	-7.7
ZINC000000001016	-7.7
ZINC000000001136	-7.7
ZINC000000001145	-7.7
ZINC000000001444	-7.7
ZINC000000001600	-7.7
ZINC000000001850	-7.7
ZINC000000002062	-7.7
ZINC000000002166	-7.7
ZINC000000002318	-7.7
ZINC000000004009	-7.7
ZINC000000005608	-7.7
ZINC000000007782	-7.7
ZINC000000009342	-7.7
ZINC000000014257	-7.7
ZINC000000020253	-7.7
ZINC000000057422	-7.7
ZINC000000113404	-7.7
ZINC000000119717	-7.7
ZINC000000154964	-7.7
ZINC000000538174	-7.7
ZINC000000608101	-7.7
ZINC000000608213	-7.7
ZINC000000608359	-7.7
ZINC000000896463	-7.7
ZINC000000896507	-7.7
ZINC000000896703	-7.7
ZINC000000896938	-7.7
ZINC000000900630	-7.7
ZINC000001087483	-7.7
ZINC000001481966	-7.7
ZINC000001530797	-7.7
ZINC000001530856	-7.7
ZINC000001530939	-7.7
ZINC000001530981	-7.7
ZINC000001534965	-7.7
ZINC000001536779	-7.7
ZINC000001537194	-7.7
ZINC000001543916	-7.7
ZINC000001562166	-7.7
ZINC000001585847	-7.7
ZINC000001673962	-7.7
ZINC000001846129	-7.7
ZINC000002015559	-7.7
ZINC000002015981	-7.7
ZINC000002020110	-7.7
ZINC000002038451	-7.7
ZINC000003201907	-7.7
ZINC000003782183	-7.7
ZINC000003786466	-7.7
ZINC000003800706	-7.7
ZINC000003812944	-7.7
ZINC000003812974	-7.7
ZINC000003830393	-7.7
ZINC000003830445	-7.7
ZINC000003830713	-7.7
ZINC000003831165	-7.7
ZINC000003872931	-7.7
ZINC000003927870	-7.7
ZINC000003930376	-7.7
ZINC000003931840	-7.7
ZINC000003941829	-7.7
ZINC000003977881	-7.7
ZINC000003991624	-7.7
ZINC000004096488	-7.7
ZINC000004217587	-7.7
ZINC000004228232	-7.7
ZINC000004392649	-7.7
ZINC000004896000	-7.7
ZINC000005065160	-7.7
ZINC000005421253	-7.7
ZINC000005442134	-7.7
ZINC000005761797	-7.7
ZINC000005851063	-7.7
ZINC000005957009	-7.7
ZINC000005978046	-7.7
ZINC000005996320	-7.7
ZINC000006507065	-7.7
ZINC000008214402	-7.7
ZINC000013818943	-7.7
ZINC000013907153	-7.7
ZINC000018516586	-7.7
ZINC000019132424	-7.7
ZINC000019364226	-7.7
ZINC000019632706	-7.7
ZINC000019632912	-7.7
ZINC000022060295	-7.7
ZINC000022060992	-7.7
ZINC000028361970	-7.7
ZINC000030731084	-7.7
ZINC000031495147	-7.7
ZINC000033965961	-7.7
ZINC000034230491	-7.7
ZINC000035635997	-7.7
ZINC000038141705	-7.7
ZINC000040165222	-7.7
ZINC000040899447	-7.7
ZINC000065749696	-7.7
ZINC000072267023	-7.7
ZINC000095570759	-7.7
ZINC000095617662	-7.7
ZINC000095617664	-7.7
ZINC000095618615	-7.7
ZINC000095619110	-7.7
ZINC000100036827	-7.7
ZINC000100296828	-7.7
ZINC000100296832	-7.7
ZINC000103660515	-7.7
ZINC000230061301	-7.7
ZINC000255984288	-7.7
ZINC000256009345	-7.7
ZINC000257384244	-7.7
ZINC000257384247	-7.7
ZINC000000000128	-7.6
ZINC000000000363	-7.6
ZINC000000000480	-7.6
ZINC000000000808	-7.6
ZINC000000001382	-7.6
ZINC000000001587	-7.6
ZINC000000001718	-7.6
ZINC000000001979	-7.6
ZINC000000002191	-7.6
ZINC000000003788	-7.6
ZINC000000004759	-7.6
ZINC000000006047	-7.6
ZINC000000013156	-7.6
ZINC000000032350	-7.6
ZINC000000035804	-7.6
ZINC000000037293	-7.6
ZINC000000057421	-7.6
ZINC000000057503	-7.6
ZINC000000057731	-7.6
ZINC000000114386	-7.6
ZINC000000538386	-7.6
ZINC000000587613	-7.6
ZINC000000608117	-7.6
ZINC000000896836	-7.6
ZINC000000897258	-7.6
ZINC000000900543	-7.6
ZINC000000967921	-7.6
ZINC000000968335	-7.6
ZINC000001481836	-7.6
ZINC000001482162	-7.6
ZINC000001530584	-7.6
ZINC000001587572	-7.6
ZINC000001640621	-7.6
ZINC000001846128	-7.6
ZINC000002005163	-7.6
ZINC000002041360	-7.6
ZINC000003202703	-7.6
ZINC000003784384	-7.6
ZINC000003791297	-7.6
ZINC000003798064	-7.6
ZINC000003798720	-7.6
ZINC000003812913	-7.6
ZINC000003812983	-7.6
ZINC000003814184	-7.6
ZINC000003824921	-7.6
ZINC000003830339	-7.6
ZINC000003830413	-7.6
ZINC000003830442	-7.6
ZINC000003830477	-7.6
ZINC000003830609	-7.6
ZINC000003831405	-7.6
ZINC000003831578	-7.6
ZINC000003861742	-7.6
ZINC000003872317	-7.6
ZINC000003874934	-7.6
ZINC000003882891	-7.6
ZINC000003916214	-7.6
ZINC000004095934	-7.6
ZINC000004096986	-7.6
ZINC000004474443	-7.6
ZINC000004474564	-7.6
ZINC000004632106	-7.6
ZINC000004771863	-7.6
ZINC000005352878	-7.6
ZINC000005924265	-7.6
ZINC000005958052	-7.6
ZINC000006067254	-7.6
ZINC000006093314	-7.6
ZINC000006116332	-7.6
ZINC000006116336	-7.6
ZINC000008215403	-7.6
ZINC000012503177	-7.6
ZINC000013973998	-7.6
ZINC000014210457	-7.6
ZINC000019144231	-7.6
ZINC000019594599	-7.6
ZINC000020148995	-7.6
ZINC000022059617	-7.6
ZINC000022116608	-7.6
ZINC000030691760	-7.6
ZINC000031415836	-7.6
ZINC000034092806	-7.6
ZINC000034806477	-7.6
ZINC000038810990	-7.6
ZINC000040916117	-7.6
ZINC000049643479	-7.6
ZINC000065739349	-7.6
ZINC000065749697	-7.6
ZINC000095617640	-7.6
ZINC000095619105	-7.6
ZINC000100004231	-7.6
ZINC000100014475	-7.6
ZINC000100036536	-7.6
ZINC000100051344	-7.6
ZINC000100070274	-7.6
ZINC000100074252	-7.6
ZINC000252286763	-7.6
ZINC000253476806	-7.6
ZINC000255984290	-7.6
ZINC000255984291	-7.6
ZINC000000000164	-7.5
ZINC000000000305	-7.5
ZINC000000000494	-7.5
ZINC000000000646	-7.5
ZINC000000000856	-7.5
ZINC000000002092	-7.5
ZINC000000002216	-7.5
ZINC000000003986	-7.5
ZINC000000004400	-7.5
ZINC000000004448	-7.5
ZINC000000006016	-7.5
ZINC000000006588	-7.5
ZINC000000006787	-7.5
ZINC000000007368	-7.5
ZINC000000007455	-7.5
ZINC000000014360	-7.5
ZINC000000020240	-7.5
ZINC000000021620	-7.5
ZINC000000056435	-7.5
ZINC000000056556	-7.5
ZINC000000057319	-7.5
ZINC000000057464	-7.5
ZINC000000057533	-7.5
ZINC000000119642	-7.5
ZINC000000119905	-7.5
ZINC000000389149	-7.5
ZINC000000402909	-7.5
ZINC000000531272	-7.5
ZINC000000592419	-7.5
ZINC000000607750	-7.5
ZINC000000607900	-7.5
ZINC000000896468	-7.5
ZINC000000896838	-7.5
ZINC000000897225	-7.5
ZINC000000897256	-7.5
ZINC000000967928	-7.5
ZINC000001530601	-7.5
ZINC000001530652	-7.5
ZINC000001530776	-7.5
ZINC000001538857	-7.5
ZINC000001542916	-7.5
ZINC000001543873	-7.5
ZINC000001553549	-7.5
ZINC000001593302	-7.5
ZINC000001611775	-7.5
ZINC000001812122	-7.5
ZINC000001849666	-7.5
ZINC000001997125	-7.5
ZINC000002005958	-7.5
ZINC000002011625	-7.5
ZINC000002020519	-7.5
ZINC000002034892	-7.5
ZINC000002040210	-7.5
ZINC000002525884	-7.5
ZINC000002525893	-7.5
ZINC000002570877	-7.5
ZINC000002599970	-7.5
ZINC000003594299	-7.5
ZINC000003784427	-7.5
ZINC000003798763	-7.5
ZINC000003802690	-7.5
ZINC000003812925	-7.5
ZINC000003830955	-7.5
ZINC000003842753	-7.5
ZINC000003872566	-7.5
ZINC000003953037	-7.5
ZINC000004097344	-7.5
ZINC000004097414	-7.5
ZINC000004097415	-7.5
ZINC000004213101	-7.5
ZINC000004217459	-7.5
ZINC000005138343	-7.5
ZINC000005141586	-7.5
ZINC000005353194	-7.5
ZINC000005442195	-7.5
ZINC000005760453	-7.5
ZINC000005760515	-7.5
ZINC000006067251	-7.5
ZINC000006067252	-7.5
ZINC000006095281	-7.5
ZINC000006116333	-7.5
ZINC000006116533	-7.5
ZINC000013759799	-7.5
ZINC000018279854	-7.5
ZINC000019701765	-7.5
ZINC000019890801	-7.5
ZINC000021981256	-7.5
ZINC000021981408	-7.5
ZINC000022060327	-7.5
ZINC000022851765	-7.5
ZINC000029415842	-7.5
ZINC000029566455	-7.5
ZINC000033971074	-7.5
ZINC000035635999	-7.5
ZINC000036294079	-7.5
ZINC000038601228	-7.5
ZINC000039208823	-7.5
ZINC000040165255	-7.5
ZINC000040165257	-7.5
ZINC000065742963	-7.5
ZINC000095617638	-7.5
ZINC000095617644	-7.5
ZINC000095617646	-7.5
ZINC000095617647	-7.5
ZINC000095617661	-7.5
ZINC000095618559	-7.5
ZINC000100051402	-7.5
ZINC000101723567	-7.5
ZINC000253611310	-7.5
ZINC000255984289	-7.5
ZINC000261494646	-7.5
ZINC000000000017	-7.4
ZINC000000000063	-7.4
ZINC000000000133	-7.4
ZINC000000000196	-7.4
ZINC000000000724	-7.4
ZINC000000001021	-7.4
ZINC000000002097	-7.4
ZINC000000002220	-7.4
ZINC000000002282	-7.4
ZINC000000002645	-7.4
ZINC000000003837	-7.4
ZINC000000004942	-7.4
ZINC000000020248	-7.4
ZINC000000038545	-7.4
ZINC000000057252	-7.4
ZINC000000057254	-7.4
ZINC000000057501	-7.4
ZINC000000057504	-7.4
ZINC000000089763	-7.4
ZINC000000119268	-7.4
ZINC000000132448	-7.4
[truncated: 2,379 more rows]
